# Supplementary material for: A new benchmark illustrates that integration of geometric constraints inferred from enzyme reaction chemistry can increase enzyme active site modeling accuracy
Source: PLoS One. 2019 Apr 4;14(4):e0214126. doi: 10.1371/journal.pone.0214126 (PMC6448891; doi:10.1371/journal.pone.0214126)
Supplement: S1 Files — (GZ) [file pone.0214126.s008.gz]

Archive with 2,253 entries (2,040 files):
- benchmark-lite
- benchmark-lite/crystaldock
- benchmark-lite/docking
- benchmark-lite/homologoussequences
- benchmark-lite/ligandmaps
- benchmark-lite/lowenergy
- benchmark-lite/models
- benchmark-lite/pdbstructures
- benchmark-lite/README.md
- benchmark-lite/sequences
- benchmark-lite/structuralinfo
- benchmark-lite/templates
- benchmark-lite/templates/1eh5
- benchmark-lite/templates/1h2j
- benchmark-lite/templates/1hqd
- benchmark-lite/templates/1jcl
- benchmark-lite/templates/1ju3
- benchmark-lite/templates/1ney
- benchmark-lite/templates/1ogx
- benchmark-lite/templates/1oh0
- benchmark-lite/templates/1oif
- benchmark-lite/templates/1oim
- benchmark-lite/templates/1p6o
- benchmark-lite/templates/1tqh
- benchmark-lite/templates/1w6y
- benchmark-lite/templates/1xpz
- benchmark-lite/templates/2gke
- benchmark-lite/templates/2jaj
- benchmark-lite/templates/2jie
- benchmark-lite/templates/2nlr
- benchmark-lite/templates/3ia2
- benchmark-lite/templates/3veu
- benchmark-lite/templates/4fua
- benchmark-lite/templates/6cpa
- benchmark-lite/templates/README.md
- benchmark-lite/templates/6cpa/1aye.fasta
- benchmark-lite/templates/6cpa/1aye.pdb
- benchmark-lite/templates/6cpa/1aye.pdb.clean2
- benchmark-lite/templates/6cpa/1aye.pdb.pdb
- benchmark-lite/templates/6cpa/1cpb.fasta
- benchmark-lite/templates/6cpa/1cpb.pdb
- benchmark-lite/templates/6cpa/1cpb.pdb.clean2
- benchmark-lite/templates/6cpa/1dtd.fasta
- benchmark-lite/templates/6cpa/1dtd.pdb
- benchmark-lite/templates/6cpa/1dtd.pdb.clean2
- benchmark-lite/templates/6cpa/1dtd.pdb.pdb
- benchmark-lite/templates/6cpa/1nsa.fasta
- benchmark-lite/templates/6cpa/1nsa.pdb
- benchmark-lite/templates/6cpa/1nsa.pdb.clean2
- benchmark-lite/templates/6cpa/1nsa.pdb.pdb
- benchmark-lite/templates/6cpa/2bo9.fasta
- benchmark-lite/templates/6cpa/2bo9.pdb
- benchmark-lite/templates/6cpa/2bo9.pdb.clean2
- benchmark-lite/templates/6cpa/2bo9.pdb.pdb
- benchmark-lite/templates/6cpa/2boa.fasta
- benchmark-lite/templates/6cpa/2boa.pdb
- benchmark-lite/templates/6cpa/2boa.pdb.clean2
- benchmark-lite/templates/6cpa/2boa.pdb.pdb
- benchmark-lite/templates/6cpa/2pcu.fasta
- benchmark-lite/templates/6cpa/2pcu.pdb
- benchmark-lite/templates/6cpa/2pcu.pdb.clean2
- benchmark-lite/templates/6cpa/2pcu.pdb.pdb
- benchmark-lite/templates/6cpa/2v77.fasta
- benchmark-lite/templates/6cpa/2v77.pdb
- benchmark-lite/templates/6cpa/2v77.pdb.clean2
- benchmark-lite/templates/6cpa/2v77.pdb.pdb
- benchmark-lite/templates/6cpa/3fju.fasta
- benchmark-lite/templates/6cpa/3fju.pdb
- benchmark-lite/templates/6cpa/3fju.pdb.clean2
- benchmark-lite/templates/6cpa/3fju.pdb.pdb
- benchmark-lite/templates/6cpa/4a94.fasta
- benchmark-lite/templates/6cpa/4a94.pdb
- benchmark-lite/templates/6cpa/4a94.pdb.clean2
- benchmark-lite/templates/6cpa/4a94.pdb.pdb
- benchmark-lite/templates/6cpa/6cpa.new.csts
- benchmark-lite/templates/6cpa/6cpa.trim
- benchmark-lite/templates/6cpa/alignment.grishin
- benchmark-lite/templates/6cpa/alignment.grishin.trim
- benchmark-lite/templates/6cpa/alignment.grishin.trim.redo
- benchmark-lite/templates/4fua/1jdi.fasta
- benchmark-lite/templates/4fua/1jdi.pdb
- benchmark-lite/templates/4fua/1jdi.pdb.clean2
- benchmark-lite/templates/4fua/1jdi.pdb.pdb
- benchmark-lite/templates/4fua/1k0w.fasta
- benchmark-lite/templates/4fua/1k0w.pdb
- benchmark-lite/templates/4fua/1k0w.pdb.clean2
- benchmark-lite/templates/4fua/1k0w.pdb.pdb
- benchmark-lite/templates/4fua/2fk5.fasta
- benchmark-lite/templates/4fua/2fk5.pdb
- benchmark-lite/templates/4fua/2fk5.pdb.clean2
- benchmark-lite/templates/4fua/2fk5.pdb.pdb
- benchmark-lite/templates/4fua/2irp.fasta
- benchmark-lite/templates/4fua/2irp.pdb
- benchmark-lite/templates/4fua/2irp.pdb.clean2
- benchmark-lite/templates/4fua/2irp.pdb.pdb
- benchmark-lite/templates/4fua/2opi.fasta
- benchmark-lite/templates/4fua/2opi.pdb
- benchmark-lite/templates/4fua/2opi.pdb.clean2
- benchmark-lite/templates/4fua/2opi.pdb.pdb
- benchmark-lite/templates/4fua/3ocr.fasta
- benchmark-lite/templates/4fua/3ocr.pdb
- benchmark-lite/templates/4fua/3ocr.pdb.clean2
- benchmark-lite/templates/4fua/3ocr.pdb.pdb
- benchmark-lite/templates/4fua/4c24.fasta
- benchmark-lite/templates/4fua/4c24.pdb
- benchmark-lite/templates/4fua/4c24.pdb.clean2
- benchmark-lite/templates/4fua/4c24.pdb.pdb
- benchmark-lite/templates/4fua/4c25.fasta
- benchmark-lite/templates/4fua/4c25.pdb
- benchmark-lite/templates/4fua/4c25.pdb.clean2
- benchmark-lite/templates/4fua/4c25.pdb.pdb
- benchmark-lite/templates/4fua/4fua.new.csts
- benchmark-lite/templates/4fua/4fua.trim
- benchmark-lite/templates/4fua/4m6r.fasta
- benchmark-lite/templates/4fua/4m6r.pdb
- benchmark-lite/templates/4fua/4m6r.pdb.clean2
- benchmark-lite/templates/4fua/4m6r.pdb.pdb
- benchmark-lite/templates/4fua/4xxf.fasta
- benchmark-lite/templates/4fua/4xxf.pdb
- benchmark-lite/templates/4fua/4xxf.pdb.clean2
- benchmark-lite/templates/4fua/4xxf.pdb.pdb
- benchmark-lite/templates/4fua/alignment.grishin
- benchmark-lite/templates/4fua/alignment.grishin.trim
- benchmark-lite/templates/3veu/1am5.fasta
- benchmark-lite/templates/3veu/1am5.pdb
- benchmark-lite/templates/3veu/1am5.pdb.clean2
- benchmark-lite/templates/3veu/1am5.pdb.pdb
- benchmark-lite/templates/3veu/1flh.fasta
- benchmark-lite/templates/3veu/1flh.pdb
- benchmark-lite/templates/3veu/1flh.pdb.clean2
- benchmark-lite/templates/3veu/1flh.pdb.pdb
- benchmark-lite/templates/3veu/1lya.fasta
- benchmark-lite/templates/3veu/1lya.pdb
- benchmark-lite/templates/3veu/1lya.pdb.clean2
- benchmark-lite/templates/3veu/1lya.pdb.pdb
- benchmark-lite/templates/3veu/1psn.fasta
- benchmark-lite/templates/3veu/1psn.pdb
- benchmark-lite/templates/3veu/1psn.pdb.clean2
- benchmark-lite/templates/3veu/1psn.pdb.pdb
- benchmark-lite/templates/3veu/2ewy.fasta
- benchmark-lite/templates/3veu/2ewy.pdb
- benchmark-lite/templates/3veu/2ewy.pdb.clean2
- benchmark-lite/templates/3veu/2ewy.pdb.pdb
- benchmark-lite/templates/3veu/3veu.new.csts
- benchmark-lite/templates/3veu/3veu.trim
- benchmark-lite/templates/3veu/3zkg.fasta
- benchmark-lite/templates/3veu/3zkg.pdb
- benchmark-lite/templates/3veu/3zkg.pdb.clean2
- benchmark-lite/templates/3veu/3zkg.pdb.pdb
- benchmark-lite/templates/3veu/3zkm.fasta
- benchmark-lite/templates/3veu/3zkm.pdb
- benchmark-lite/templates/3veu/3zkm.pdb.clean2
- benchmark-lite/templates/3veu/3zkm.pdb.pdb
- benchmark-lite/templates/3veu/4aa9.fasta
- benchmark-lite/templates/3veu/4aa9.pdb
- benchmark-lite/templates/3veu/4aa9.pdb.clean2
- benchmark-lite/templates/3veu/4aa9.pdb.pdb
- benchmark-lite/templates/3veu/4obz.fasta
- benchmark-lite/templates/3veu/4obz.pdb
- benchmark-lite/templates/3veu/4obz.pdb.clean2
- benchmark-lite/templates/3veu/4obz.pdb.pdb
- benchmark-lite/templates/3veu/alignment.grishin
- benchmark-lite/templates/3veu/alignment.grishin.trim
- benchmark-lite/templates/3ia2/1a7u.fasta
- benchmark-lite/templates/3ia2/1a7u.pdb
- benchmark-lite/templates/3ia2/1a7u.pdb.clean2
- benchmark-lite/templates/3ia2/1a7u.pdb.pdb
- benchmark-lite/templates/3ia2/1a88.fasta
- benchmark-lite/templates/3ia2/1a88.pdb
- benchmark-lite/templates/3ia2/1a88.pdb.clean2
- benchmark-lite/templates/3ia2/1a88.pdb.pdb
- benchmark-lite/templates/3ia2/1a8q.fasta
- benchmark-lite/templates/3ia2/1a8q.pdb
- benchmark-lite/templates/3ia2/1a8q.pdb.clean2
- benchmark-lite/templates/3ia2/1a8q.pdb.pdb
- benchmark-lite/templates/3ia2/1a8s.fasta
- benchmark-lite/templates/3ia2/1a8s.pdb
- benchmark-lite/templates/3ia2/1a8s.pdb.clean2
- benchmark-lite/templates/3ia2/1a8s.pdb.pdb
- benchmark-lite/templates/3ia2/1bro.fasta
- benchmark-lite/templates/3ia2/1bro.pdb
- benchmark-lite/templates/3ia2/1bro.pdb.clean2
- benchmark-lite/templates/3ia2/1bro.pdb.pdb
- benchmark-lite/templates/3ia2/1hkh.fasta
- benchmark-lite/templates/3ia2/1hkh.pdb
- benchmark-lite/templates/3ia2/1hkh.pdb.clean2
- benchmark-lite/templates/3ia2/1hkh.pdb.pdb
- benchmark-lite/templates/3ia2/1zoi.fasta
- benchmark-lite/templates/3ia2/1zoi.pdb
- benchmark-lite/templates/3ia2/1zoi.pdb.clean2
- benchmark-lite/templates/3ia2/1zoi.pdb.pdb
- benchmark-lite/templates/3ia2/3fob.fasta
- benchmark-lite/templates/3ia2/3fob.pdb
- benchmark-lite/templates/3ia2/3fob.pdb.clean2
- benchmark-lite/templates/3ia2/3fob.pdb.pdb
- benchmark-lite/templates/3ia2/3ia2.new.csts
- benchmark-lite/templates/3ia2/3ia2.trim
- benchmark-lite/templates/3ia2/3vdx.fasta
- benchmark-lite/templates/3ia2/3vdx.pdb
- benchmark-lite/templates/3ia2/3vdx.pdb.clean2
- benchmark-lite/templates/3ia2/3vdx.pdb.pdb
- benchmark-lite/templates/3ia2/4dgq.fasta
- benchmark-lite/templates/3ia2/4dgq.pdb
- benchmark-lite/templates/3ia2/4dgq.pdb.clean2
- benchmark-lite/templates/3ia2/4dgq.pdb.pdb
- benchmark-lite/templates/3ia2/alignment.grishin
- benchmark-lite/templates/3ia2/alignment.grishin.trim
- benchmark-lite/templates/2nlr/1h0b.fasta
- benchmark-lite/templates/2nlr/1h0b.pdb
- benchmark-lite/templates/2nlr/1h0b.pdb.clean2
- benchmark-lite/templates/2nlr/1h0b.pdb.pdb
- benchmark-lite/templates/2nlr/1h8v.fasta
- benchmark-lite/templates/2nlr/1h8v.pdb
- benchmark-lite/templates/2nlr/1h8v.pdb.clean2
- benchmark-lite/templates/2nlr/1h8v.pdb.pdb
- benchmark-lite/templates/2nlr/1oa2.fasta
- benchmark-lite/templates/2nlr/1oa2.pdb
- benchmark-lite/templates/2nlr/1oa2.pdb.clean2
- benchmark-lite/templates/2nlr/1oa2.pdb.pdb
- benchmark-lite/templates/2nlr/1oa4.fasta
- benchmark-lite/templates/2nlr/1oa4.pdb
- benchmark-lite/templates/2nlr/1oa4.pdb.clean2
- benchmark-lite/templates/2nlr/1oa4.pdb.pdb
- benchmark-lite/templates/2nlr/1olq.fasta
- benchmark-lite/templates/2nlr/1olq.pdb
- benchmark-lite/templates/2nlr/1olq.pdb.clean2
- benchmark-lite/templates/2nlr/1olq.pdb.pdb
- benchmark-lite/templates/2nlr/2bw8.fasta
- benchmark-lite/templates/2nlr/2bw8.pdb
- benchmark-lite/templates/2nlr/2bw8.pdb.clean2
- benchmark-lite/templates/2nlr/2bw8.pdb.pdb
- benchmark-lite/templates/2nlr/2nlr.new.csts
- benchmark-lite/templates/2nlr/2nlr.trim
- benchmark-lite/templates/2nlr/3b7m.fasta
- benchmark-lite/templates/2nlr/3b7m.pdb
- benchmark-lite/templates/2nlr/3b7m.pdb.clean2
- benchmark-lite/templates/2nlr/3b7m.pdb.pdb
- benchmark-lite/templates/2nlr/3vlb.fasta
- benchmark-lite/templates/2nlr/3vlb.pdb
- benchmark-lite/templates/2nlr/3vlb.pdb.clean2
- benchmark-lite/templates/2nlr/3vlb.pdb.pdb
- benchmark-lite/templates/2nlr/3wx5.fasta
- benchmark-lite/templates/2nlr/3wx5.pdb
- benchmark-lite/templates/2nlr/3wx5.pdb.clean2
- benchmark-lite/templates/2nlr/3wx5.pdb.pdb
- benchmark-lite/templates/2nlr/4h7m.fasta
- benchmark-lite/templates/2nlr/4h7m.pdb
- benchmark-lite/templates/2nlr/4h7m.pdb.clean2
- benchmark-lite/templates/2nlr/4h7m.pdb.pdb
- benchmark-lite/templates/2nlr/alignment.grishin
- benchmark-lite/templates/2nlr/alignment.grishin.trim
- benchmark-lite/templates/2jie/1bga.fasta
- benchmark-lite/templates/2jie/1bga.pdb
- benchmark-lite/templates/2jie/1bga.pdb.clean2
- benchmark-lite/templates/2jie/1bga.pdb.pdb
- benchmark-lite/templates/2jie/1e4i.fasta
- benchmark-lite/templates/2jie/1e4i.pdb
- benchmark-lite/templates/2jie/1e4i.pdb.clean2
- benchmark-lite/templates/2jie/1e4i.pdb.pdb
- benchmark-lite/templates/2jie/1np2.fasta
- benchmark-lite/templates/2jie/1np2.pdb
- benchmark-lite/templates/2jie/1np2.pdb.clean2
- benchmark-lite/templates/2jie/1np2.pdb.pdb
- benchmark-lite/templates/2jie/1qox.fasta
- benchmark-lite/templates/2jie/1qox.pdb
- benchmark-lite/templates/2jie/1qox.pdb.clean2
- benchmark-lite/templates/2jie/1qox.pdb.pdb
- benchmark-lite/templates/2jie/1uyq.fasta
- benchmark-lite/templates/2jie/1uyq.pdb
- benchmark-lite/templates/2jie/1uyq.pdb.clean2
- benchmark-lite/templates/2jie/1uyq.pdb.pdb
- benchmark-lite/templates/2jie/2jie.new.csts
- benchmark-lite/templates/2jie/2jie.trim
- benchmark-lite/templates/2jie/3ahx.fasta
- benchmark-lite/templates/2jie/3ahx.pdb
- benchmark-lite/templates/2jie/3ahx.pdb.clean2
- benchmark-lite/templates/2jie/3ahx.pdb.pdb
- benchmark-lite/templates/2jie/3cmj.fasta
- benchmark-lite/templates/2jie/3cmj.pdb
- benchmark-lite/templates/2jie/3cmj.pdb.clean2
- benchmark-lite/templates/2jie/3cmj.pdb.pdb
- benchmark-lite/templates/2jie/3ta9.fasta
- benchmark-lite/templates/2jie/3ta9.pdb
- benchmark-lite/templates/2jie/3ta9.pdb.clean2
- benchmark-lite/templates/2jie/3ta9.pdb.pdb
- benchmark-lite/templates/2jie/4hz6.fasta
- benchmark-lite/templates/2jie/4hz6.pdb
- benchmark-lite/templates/2jie/4hz6.pdb.clean2
- benchmark-lite/templates/2jie/4hz6.pdb.pdb
- benchmark-lite/templates/2jie/4ptv.fasta
- benchmark-lite/templates/2jie/4ptv.pdb
- benchmark-lite/templates/2jie/4ptv.pdb.clean2
- benchmark-lite/templates/2jie/4ptv.pdb.pdb
- benchmark-lite/templates/2jie/alignment.grishin
- benchmark-lite/templates/2jie/alignment.grishin.trim
- benchmark-lite/templates/2jie/tmp
- benchmark-lite/templates/2jaj/1h70.fasta
- benchmark-lite/templates/2jaj/1h70.pdb
- benchmark-lite/templates/2jaj/1h70.pdb.clean2
- benchmark-lite/templates/2jaj/1h70.pdb.pdb
[truncated: 1,953 more entries]
