# Supplementary material for: A new benchmark illustrates that integration of geometric constraints inferred from enzyme reaction chemistry can increase enzyme active site modeling accuracy
Source: PLoS One. 2019 Apr 4;14(4):e0214126. doi: 10.1371/journal.pone.0214126 (PMC6448891; doi:10.1371/journal.pone.0214126)
Supplement: S1 Files — (GZ) [file pone.0214126.s008.gz › benchmark-lite/templates/6cpa/1aye.pdb]

HEADER    SERINE PROTEASE                         03-NOV-97   1AYE              
TITLE     HUMAN PROCARBOXYPEPTIDASE A2                                          
COMPND    MOL_ID: 1;                                                            
COMPND   2 MOLECULE: PROCARBOXYPEPTIDASE A2;                                    
COMPND   3 CHAIN: A;                                                            
COMPND   4 SYNONYM: PCPA2;                                                      
COMPND   5 EC: 3.4.17.15;                                                       
COMPND   6 ENGINEERED: YES                                                      
SOURCE    MOL_ID: 1;                                                            
SOURCE   2 ORGANISM_SCIENTIFIC: HOMO SAPIENS;                                   
SOURCE   3 ORGANISM_COMMON: HUMAN;                                              
SOURCE   4 ORGANISM_TAXID: 9606;                                                
SOURCE   5 ORGAN: PANCREAS;                                                     
SOURCE   6 EXPRESSION_SYSTEM: PICHIA PASTORIS;                                  
SOURCE   7 EXPRESSION_SYSTEM_TAXID: 4922                                        
KEYWDS    SERINE PROTEASE, ZYMOGEN, HYDROLASE                                   
EXPDTA    X-RAY DIFFRACTION                                                     
AUTHOR    I.GARCIA-SAEZ,D.REVERTE,J.VENDRELL,F.X.AVILES,M.COLL                  
REVDAT   2   24-FEB-09 1AYE    1       VERSN                                    
REVDAT   1   13-JAN-99 1AYE    0                                                
JRNL        AUTH   I.GARCIA-SAEZ,D.REVERTER,J.VENDRELL,F.X.AVILES,              
JRNL        AUTH 2 M.COLL                                                       
JRNL        TITL   THE THREE-DIMENSIONAL STRUCTURE OF HUMAN                     
JRNL        TITL 2 PROCARBOXYPEPTIDASE A2. DECIPHERING THE BASIS OF             
JRNL        TITL 3 THE INHIBITION, ACTIVATION AND INTRINSIC ACTIVITY            
JRNL        TITL 4 OF THE ZYMOGEN.                                              
JRNL        REF    EMBO J.                       V.  16  6906 1997              
JRNL        REFN                   ISSN 0261-4189                               
JRNL        PMID   9384570                                                      
JRNL        DOI    10.1093/EMBOJ/16.23.6906                                     
REMARK   1                                                                      
REMARK   1 REFERENCE 1                                                          
REMARK   1  AUTH   A.GUASCH,M.COLL,F.X.AVILES,R.HUBER                           
REMARK   1  TITL   THREE-DIMENSIONAL STRUCTURE OF PORCINE PANCREATIC            
REMARK   1  TITL 2 PROCARBOXYPEPTIDASE A. A COMPARISON OF THE A AND B           
REMARK   1  TITL 3 ZYMOGENS AND THEIR DETERMINANTS FOR INHIBITION AND           
REMARK   1  TITL 4 ACTIVATION                                                   
REMARK   1  REF    J.MOL.BIOL.                   V. 224   141 1992              
REMARK   1  REFN                   ISSN 0022-2836                               
REMARK   1 REFERENCE 2                                                          
REMARK   1  AUTH   M.COLL,A.GUASCH,F.X.AVILES,R.HUBER                           
REMARK   1  TITL   THREE-DIMENSIONAL STRUCTURE OF PORCINE                       
REMARK   1  TITL 2 PROCARBOXYPEPTIDASE B: A STRUCTURAL BASIS OF ITS             
REMARK   1  TITL 3 INACTIVITY                                                   
REMARK   1  REF    EMBO J.                       V.  10     1 1991              
REMARK   1  REFN                   ISSN 0261-4189                               
REMARK   2                                                                      
REMARK   2 RESOLUTION.    1.80 ANGSTROMS.                                       
REMARK   3                                                                      
REMARK   3 REFINEMENT.                                                          
REMARK   3   PROGRAM     : X-PLOR 3.843                                         
REMARK   3   AUTHORS     : BRUNGER                                              
REMARK   3                                                                      
REMARK   3  DATA USED IN REFINEMENT.                                            
REMARK   3   RESOLUTION RANGE HIGH (ANGSTROMS) : 1.80                           
REMARK   3   RESOLUTION RANGE LOW  (ANGSTROMS) : 8.00                           
REMARK   3   DATA CUTOFF            (SIGMA(F)) : 2.000                          
REMARK   3   DATA CUTOFF HIGH         (ABS(F)) : NULL                           
REMARK   3   DATA CUTOFF LOW          (ABS(F)) : NULL                           
REMARK   3   COMPLETENESS (WORKING+TEST)   (%) : NULL                           
REMARK   3   NUMBER OF REFLECTIONS             : 37092                          
REMARK   3                                                                      
REMARK   3  FIT TO DATA USED IN REFINEMENT.                                     
REMARK   3   CROSS-VALIDATION METHOD          : FREE R-FACTOR                   
REMARK   3   FREE R VALUE TEST SET SELECTION  : RANDOM                          
REMARK   3   R VALUE            (WORKING SET) : 0.178                           
REMARK   3   FREE R VALUE                     : 0.222                           
REMARK   3   FREE R VALUE TEST SET SIZE   (%) : 10.000                          
REMARK   3   FREE R VALUE TEST SET COUNT      : NULL                            
REMARK   3   ESTIMATED ERROR OF FREE R VALUE  : NULL                            
REMARK   3                                                                      
REMARK   3  FIT IN THE HIGHEST RESOLUTION BIN.                                  
REMARK   3   TOTAL NUMBER OF BINS USED           : NULL                         
REMARK   3   BIN RESOLUTION RANGE HIGH       (A) : NULL                         
REMARK   3   BIN RESOLUTION RANGE LOW        (A) : NULL                         
REMARK   3   BIN COMPLETENESS (WORKING+TEST) (%) : NULL                         
REMARK   3   REFLECTIONS IN BIN    (WORKING SET) : NULL                         
REMARK   3   BIN R VALUE           (WORKING SET) : NULL                         
REMARK   3   BIN FREE R VALUE                    : NULL                         
REMARK   3   BIN FREE R VALUE TEST SET SIZE  (%) : NULL                         
REMARK   3   BIN FREE R VALUE TEST SET COUNT     : NULL                         
REMARK   3   ESTIMATED ERROR OF BIN FREE R VALUE : NULL                         
REMARK   3                                                                      
REMARK   3  NUMBER OF NON-HYDROGEN ATOMS USED IN REFINEMENT.                    
REMARK   3   PROTEIN ATOMS            : 3393                                    
REMARK   3   NUCLEIC ACID ATOMS       : NULL                                    
REMARK   3   HETEROGEN ATOMS          : 1                                       
REMARK   3   SOLVENT ATOMS            : 218                                     
REMARK   3                                                                      
REMARK   3  B VALUES.                                                           
REMARK   3   FROM WILSON PLOT           (A**2) : NULL                           
REMARK   3   MEAN B VALUE      (OVERALL, A**2) : NULL                           
REMARK   3   OVERALL ANISOTROPIC B VALUE.                                       
REMARK   3    B11 (A**2) : NULL                                                 
REMARK   3    B22 (A**2) : NULL                                                 
REMARK   3    B33 (A**2) : NULL                                                 
REMARK   3    B12 (A**2) : NULL                                                 
REMARK   3    B13 (A**2) : NULL                                                 
REMARK   3    B23 (A**2) : NULL                                                 
REMARK   3                                                                      
REMARK   3  ESTIMATED COORDINATE ERROR.                                         
REMARK   3   ESD FROM LUZZATI PLOT        (A) : NULL                            
REMARK   3   ESD FROM SIGMAA              (A) : NULL                            
REMARK   3   LOW RESOLUTION CUTOFF        (A) : NULL                            
REMARK   3                                                                      
REMARK   3  CROSS-VALIDATED ESTIMATED COORDINATE ERROR.                         
REMARK   3   ESD FROM C-V LUZZATI PLOT    (A) : NULL                            
REMARK   3   ESD FROM C-V SIGMAA          (A) : NULL                            
REMARK   3                                                                      
REMARK   3  RMS DEVIATIONS FROM IDEAL VALUES.                                   
REMARK   3   BOND LENGTHS                 (A) : 0.010                           
REMARK   3   BOND ANGLES            (DEGREES) : 1.74                            
REMARK   3   DIHEDRAL ANGLES        (DEGREES) : NULL                            
REMARK   3   IMPROPER ANGLES        (DEGREES) : NULL                            
REMARK   3                                                                      
REMARK   3  ISOTROPIC THERMAL MODEL : NULL                                      
REMARK   3                                                                      
REMARK   3  ISOTROPIC THERMAL FACTOR RESTRAINTS.    RMS    SIGMA                
REMARK   3   MAIN-CHAIN BOND              (A**2) : NULL  ; NULL                 
REMARK   3   MAIN-CHAIN ANGLE             (A**2) : NULL  ; NULL                 
REMARK   3   SIDE-CHAIN BOND              (A**2) : NULL  ; NULL                 
REMARK   3   SIDE-CHAIN ANGLE             (A**2) : NULL  ; NULL                 
REMARK   3                                                                      
REMARK   3  NCS MODEL : NULL                                                    
REMARK   3                                                                      
REMARK   3  NCS RESTRAINTS.                         RMS   SIGMA/WEIGHT          
REMARK   3   GROUP  1  POSITIONAL            (A) : NULL  ; NULL                 
REMARK   3   GROUP  1  B-FACTOR           (A**2) : NULL  ; NULL                 
REMARK   3                                                                      
REMARK   3  PARAMETER FILE  1  : PARHCSDX.PRO                                   
REMARK   3  PARAMETER FILE  2  : PARAM19.SOL                                    
REMARK   3  PARAMETER FILE  3  : NULL                                           
REMARK   3  TOPOLOGY FILE  1   : TOPHCSDX.PRO                                   
REMARK   3  TOPOLOGY FILE  2   : TOPH19.SOL                                     
REMARK   3  TOPOLOGY FILE  3   : NULL                                           
REMARK   3                                                                      
REMARK   3  OTHER REFINEMENT REMARKS: NULL                                      
REMARK   4                                                                      
REMARK   4 1AYE COMPLIES WITH FORMAT V. 3.15, 01-DEC-08                         
REMARK 100                                                                      
REMARK 100 THIS ENTRY HAS BEEN PROCESSED BY BNL.                                
REMARK 200                                                                      
REMARK 200 EXPERIMENTAL DETAILS                                                 
REMARK 200  EXPERIMENT TYPE                : X-RAY DIFFRACTION                  
REMARK 200  DATE OF DATA COLLECTION        : APR-97                             
REMARK 200  TEMPERATURE           (KELVIN) : 288                                
REMARK 200  PH                             : 8.0                                
REMARK 200  NUMBER OF CRYSTALS USED        : 1                                  
REMARK 200                                                                      
REMARK 200  SYNCHROTRON              (Y/N) : N                                  
REMARK 200  RADIATION SOURCE               : ROTATING ANODE                     
REMARK 200  BEAMLINE                       : NULL                               
REMARK 200  X-RAY GENERATOR MODEL          : RIGAKU RUH2R                       
REMARK 200  MONOCHROMATIC OR LAUE    (M/L) : M                                  
REMARK 200  WAVELENGTH OR RANGE        (A) : 1.5418                             
REMARK 200  MONOCHROMATOR                  : GRAPHITE(002)                      
REMARK 200  OPTICS                         : COLLIMATOR                         
REMARK 200                                                                      
REMARK 200  DETECTOR TYPE                  : IMAGE PLATE                        
REMARK 200  DETECTOR MANUFACTURER          : MARRESEARCH                        
REMARK 200  INTENSITY-INTEGRATION SOFTWARE : DENZO                              
REMARK 200  DATA SCALING SOFTWARE          : SCALEPACK                          
REMARK 200                                                                      
REMARK 200  NUMBER OF UNIQUE REFLECTIONS   : 38772                              
REMARK 200  RESOLUTION RANGE HIGH      (A) : 1.800                              
REMARK 200  RESOLUTION RANGE LOW       (A) : 20.000                             
REMARK 200  REJECTION CRITERIA  (SIGMA(I)) : 0.000                              
REMARK 200                                                                      
REMARK 200 OVERALL.                                                             
REMARK 200  COMPLETENESS FOR RANGE     (%) : 94.0                               
REMARK 200  DATA REDUNDANCY                : 3.400                              
REMARK 200  R MERGE                    (I) : 0.04700                            
REMARK 200  R SYM                      (I) : NULL                               
REMARK 200  <I/SIGMA(I)> FOR THE DATA SET  : 32.6000                            
REMARK 200                                                                      
REMARK 200 IN THE HIGHEST RESOLUTION SHELL.                                     
REMARK 200  HIGHEST RESOLUTION SHELL, RANGE HIGH (A) : 1.80                     
REMARK 200  HIGHEST RESOLUTION SHELL, RANGE LOW  (A) : 1.86                     
REMARK 200  COMPLETENESS FOR SHELL     (%) : 87.9                               
REMARK 200  DATA REDUNDANCY IN SHELL       : 3.30                               
REMARK 200  R MERGE FOR SHELL          (I) : 0.17800                            
REMARK 200  R SYM FOR SHELL            (I) : NULL                               
REMARK 200  <I/SIGMA(I)> FOR SHELL         : 9.100                              
REMARK 200                                                                      
REMARK 200 DIFFRACTION PROTOCOL: NULL                                           
REMARK 200 METHOD USED TO DETERMINE THE STRUCTURE: MOLECULAR REPLACEMENT        
REMARK 200 SOFTWARE USED: X-PLOR 3.843                                          
REMARK 200 STARTING MODEL: PDB ENTRY 1PCA                                       
REMARK 200                                                                      
REMARK 200 REMARK: NULL                                                         
REMARK 280                                                                      
REMARK 280 CRYSTAL                                                              
REMARK 280 SOLVENT CONTENT, VS   (%): 48.24                                     
REMARK 280 MATTHEWS COEFFICIENT, VM (ANGSTROMS**3/DA): 2.23                     
REMARK 280                                                                      
REMARK 280 CRYSTALLIZATION CONDITIONS: PH 8.0                                   
REMARK 290                                                                      
REMARK 290 CRYSTALLOGRAPHIC SYMMETRY                                            
REMARK 290 SYMMETRY OPERATORS FOR SPACE GROUP: P 1 21 1                         
REMARK 290                                                                      
REMARK 290      SYMOP   SYMMETRY                                                
REMARK 290     NNNMMM   OPERATOR                                                
REMARK 290       1555   X,Y,Z                                                   
REMARK 290       2555   -X,Y+1/2,-Z                                             
REMARK 290                                                                      
REMARK 290     WHERE NNN -> OPERATOR NUMBER                                     
REMARK 290           MMM -> TRANSLATION VECTOR                                  
REMARK 290                                                                      
REMARK 290 CRYSTALLOGRAPHIC SYMMETRY TRANSFORMATIONS                            
REMARK 290 THE FOLLOWING TRANSFORMATIONS OPERATE ON THE ATOM/HETATM             
REMARK 290 RECORDS IN THIS ENTRY TO PRODUCE CRYSTALLOGRAPHICALLY                
REMARK 290 RELATED MOLECULES.                                                   
REMARK 290   SMTRY1   1  1.000000  0.000000  0.000000        0.00000            
REMARK 290   SMTRY2   1  0.000000  1.000000  0.000000        0.00000            
REMARK 290   SMTRY3   1  0.000000  0.000000  1.000000        0.00000            
REMARK 290   SMTRY1   2 -1.000000  0.000000  0.000000        0.00000            
REMARK 290   SMTRY2   2  0.000000  1.000000  0.000000       43.53500            
REMARK 290   SMTRY3   2  0.000000  0.000000 -1.000000        0.00000            
REMARK 290                                                                      
REMARK 290 REMARK: NULL                                                         
REMARK 300                                                                      
REMARK 300 BIOMOLECULE: 1                                                       
REMARK 300 SEE REMARK 350 FOR THE AUTHOR PROVIDED AND/OR PROGRAM                
REMARK 300 GENERATED ASSEMBLY INFORMATION FOR THE STRUCTURE IN                  
REMARK 300 THIS ENTRY. THE REMARK MAY ALSO PROVIDE INFORMATION ON               
REMARK 300 BURIED SURFACE AREA.                                                 
REMARK 350                                                                      
REMARK 350 COORDINATES FOR A COMPLETE MULTIMER REPRESENTING THE KNOWN           
REMARK 350 BIOLOGICALLY SIGNIFICANT OLIGOMERIZATION STATE OF THE                
REMARK 350 MOLECULE CAN BE GENERATED BY APPLYING BIOMT TRANSFORMATIONS          
REMARK 350 GIVEN BELOW.  BOTH NON-CRYSTALLOGRAPHIC AND                          
REMARK 350 CRYSTALLOGRAPHIC OPERATIONS ARE GIVEN.                               
REMARK 350                                                                      
REMARK 350 BIOMOLECULE: 1                                                       
REMARK 350 AUTHOR DETERMINED BIOLOGICAL UNIT: MONOMERIC                         
REMARK 350 APPLY THE FOLLOWING TO CHAINS: A                                     
REMARK 350   BIOMT1   1  1.000000  0.000000  0.000000        0.00000            
REMARK 350   BIOMT2   1  0.000000  1.000000  0.000000        0.00000            
REMARK 350   BIOMT3   1  0.000000  0.000000  1.000000        0.00000            
REMARK 400                                                                      
REMARK 400 COMPOUND                                                             
REMARK 400                                                                      
REMARK 400 ZYMOGEN OF ZINC-CONTAINING EXOPEPTIDASE, HYDROLYSIS OF               
REMARK 400 ALIMENTARY PROTEINS AND ESTERS                                       
REMARK 475                                                                      
REMARK 475 ZERO OCCUPANCY RESIDUES                                              
REMARK 475 THE FOLLOWING RESIDUES WERE MODELED WITH ZERO OCCUPANCY.             
REMARK 475 THE LOCATION AND PROPERTIES OF THESE RESIDUES MAY NOT                
REMARK 475 BE RELIABLE. (M=MODEL NUMBER; RES=RESIDUE NAME;                      
REMARK 475 C=CHAIN IDENTIFIER; SSEQ=SEQUENCE NUMBER; I=INSERTION CODE)          
REMARK 475   M RES C SSEQI                                                      
REMARK 475     GLY A  135                                                       
REMARK 480                                                                      
REMARK 480 ZERO OCCUPANCY ATOM                                                  
REMARK 480 THE FOLLOWING RESIDUES HAVE ATOMS MODELED WITH ZERO                  
REMARK 480 OCCUPANCY. THE LOCATION AND PROPERTIES OF THESE ATOMS                
REMARK 480 MAY NOT BE RELIABLE. (M=MODEL NUMBER; RES=RESIDUE NAME;              
REMARK 480 C=CHAIN IDENTIFIER; SSEQ=SEQUENCE NUMBER; I=INSERTION CODE):         
REMARK 480   M RES C SSEQI ATOMS                                                
REMARK 480     LEU A    4A  N     CB    CG    CD1   CD2                         
REMARK 480     GLU A    5A  OE1   OE2                                           
REMARK 480     GLU A   20A  CD    OE1   OE2                                     
REMARK 480     GLU A   21A  CG    CD    OE1   OE2                               
REMARK 480     LYS A   24A  CD    CE    NZ                                      
REMARK 480     GLN A   62A  CG    CD    OE1   NE2                               
REMARK 480     GLU A   80A  CD    OE1   OE2                                     
REMARK 480     LYS A   88A  CE    NZ                                            
REMARK 480     ARG A   98A  CG    CD    NE    CZ    NH1   NH2                   
REMARK 480     ASN A    5   CB    CG    OD1   ND2                               
REMARK 480     GLU A   16   CD    OE1   OE2                                     
REMARK 480     GLU A   28   CG    CD    OE1   OE2                               
REMARK 480     LYS A   92   NZ                                                  
REMARK 480     LYS A  122   NZ                                                  
REMARK 480     LYS A  132   CD    CE    NZ                                      
REMARK 480     VAL A  133   O     CB    CG1   CG2                               
REMARK 480     SER A  134   CA    C     O     CB    OG                          
REMARK 480     LYS A  188   CE    NZ                                            
REMARK 480     LYS A  225   CD    CE    NZ                                      
REMARK 480     LYS A  237   CE    NZ                                            
REMARK 480     ARG A  276   NE    CZ    NH1   NH2                               
REMARK 500                                                                      
REMARK 500 GEOMETRY AND STEREOCHEMISTRY                                         
REMARK 500 SUBTOPIC: TORSION ANGLES                                             
REMARK 500                                                                      
REMARK 500 TORSION ANGLES OUTSIDE THE EXPECTED RAMACHANDRAN REGIONS:            
REMARK 500 (M=MODEL NUMBER; RES=RESIDUE NAME; C=CHAIN IDENTIFIER;               
REMARK 500 SSEQ=SEQUENCE NUMBER; I=INSERTION CODE).                             
REMARK 500                                                                      
REMARK 500 STANDARD TABLE:                                                      
REMARK 500 FORMAT:(10X,I3,1X,A3,1X,A1,I4,A1,4X,F7.2,3X,F7.2)                    
REMARK 500                                                                      
REMARK 500 EXPECTED VALUES: GJ KLEYWEGT AND TA JONES (1996). PHI/PSI-           
REMARK 500 CHOLOGY: RAMACHANDRAN REVISITED. STRUCTURE 4, 1395 - 1400            
REMARK 500                                                                      
REMARK 500  M RES CSSEQI        PSI       PHI                                   
REMARK 500    THR A  42A     -75.52   -124.99                                   
REMARK 500    ASP A  58       77.75   -104.76                                   
REMARK 500    LYS A  92      -53.77   -120.74                                   
REMARK 500    SER A 199      -17.58    144.50                                   
REMARK 500    GLN A 200       63.28     60.93                                   
REMARK 500    ASP A 215       30.97    -94.08                                   
REMARK 500    ILE A 247      -80.21   -113.10                                   
REMARK 500    TYR A 248     -175.88    172.80                                   
REMARK 500    LEU A 271     -175.70    -69.79                                   
REMARK 500    ASP A 273     -142.06   -111.87                                   
REMARK 500    LEU A 280       50.13    -92.87                                   
REMARK 500                                                                      
REMARK 500 REMARK: NULL                                                         
REMARK 620                                                                      
REMARK 620 METAL COORDINATION                                                   
REMARK 620  (M=MODEL NUMBER; RES=RESIDUE NAME; C=CHAIN IDENTIFIER;              
REMARK 620  SSEQ=SEQUENCE NUMBER; I=INSERTION CODE):                            
REMARK 620                                                                      
REMARK 620 COORDINATION ANGLES FOR:  M RES CSSEQI METAL                         
REMARK 620                              ZN A 400  ZN                            
REMARK 620 N RES CSSEQI ATOM                                                    
REMARK 620 1 HIS A  69   ND1                                                    
REMARK 620 2 GLU A  72   OE1 118.5                                              
REMARK 620 3 GLU A  72   OE2  95.7  60.9                                        
REMARK 620 4 HIS A 196   ND1  97.8  93.9 154.8                                  
REMARK 620 5 HOH A 401   O   123.1 111.4  85.4 104.6                            
REMARK 620 N                    1     2     3     4                             
REMARK 800                                                                      
REMARK 800 SITE                                                                 
REMARK 800 SITE_IDENTIFIER: S0                                                  
REMARK 800 EVIDENCE_CODE: UNKNOWN                                               
REMARK 800 SITE_DESCRIPTION: NULL                                               
REMARK 800 SITE_IDENTIFIER: S1                                                  
REMARK 800 EVIDENCE_CODE: UNKNOWN                                               
REMARK 800 SITE_DESCRIPTION: NULL                                               
REMARK 800 SITE_IDENTIFIER: S2                                                  
REMARK 800 EVIDENCE_CODE: UNKNOWN                                               
REMARK 800 SITE_DESCRIPTION: NULL                                               
REMARK 800 SITE_IDENTIFIER: S3                                                  
REMARK 800 EVIDENCE_CODE: UNKNOWN                                               
REMARK 800 SITE_DESCRIPTION: NULL                                               
REMARK 800 SITE_IDENTIFIER: S4                                                  
REMARK 800 EVIDENCE_CODE: UNKNOWN                                               
REMARK 800 SITE_DESCRIPTION: NULL                                               
REMARK 800 SITE_IDENTIFIER: AC1                                                 
REMARK 800 EVIDENCE_CODE: SOFTWARE                                              
REMARK 800 SITE_DESCRIPTION: BINDING SITE FOR RESIDUE ZN A 400                  
DBREF  1AYE A    4A  309  UNP    P48052   CPB2_HUMAN      17    417             
SEQRES   1 A  401  LEU GLU THR PHE VAL GLY ASP GLN VAL LEU GLU ILE VAL          
SEQRES   2 A  401  PRO SER ASN GLU GLU GLN ILE LYS ASN LEU LEU GLN LEU          
SEQRES   3 A  401  GLU ALA GLN GLU HIS LEU GLN LEU ASP PHE TRP LYS SER          
SEQRES   4 A  401  PRO THR THR PRO GLY GLU THR ALA HIS VAL ARG VAL PRO          
SEQRES   5 A  401  PHE VAL ASN VAL GLN ALA VAL LYS VAL PHE LEU GLU SER          
SEQRES   6 A  401  GLN GLY ILE ALA TYR SER ILE MET ILE GLU ASP VAL GLN          
SEQRES   7 A  401  VAL LEU LEU ASP LYS GLU ASN GLU GLU MET LEU PHE ASN          
SEQRES   8 A  401  ARG ARG ARG GLU ARG SER GLY ASN PHE ASN PHE GLY ALA          
SEQRES   9 A  401  TYR HIS THR LEU GLU GLU ILE SER GLN GLU MET ASP ASN          
SEQRES  10 A  401  LEU VAL ALA GLU HIS PRO GLY LEU VAL SER LYS VAL ASN          
SEQRES  11 A  401  ILE GLY SER SER PHE GLU ASN ARG PRO MET ASN VAL LEU          
SEQRES  12 A  401  LYS PHE SER THR GLY GLY ASP LYS PRO ALA ILE TRP LEU          
SEQRES  13 A  401  ASP ALA GLY ILE HIS ALA ARG GLU TRP VAL THR GLN ALA          
SEQRES  14 A  401  THR ALA LEU TRP THR ALA ASN LYS ILE VAL SER ASP TYR          
SEQRES  15 A  401  GLY LYS ASP PRO SER ILE THR SER ILE LEU ASP ALA LEU          
SEQRES  16 A  401  ASP ILE PHE LEU LEU PRO VAL THR ASN PRO ASP GLY TYR          
SEQRES  17 A  401  VAL PHE SER GLN THR LYS ASN ARG MET TRP ARG LYS THR          
SEQRES  18 A  401  ARG SER LYS VAL SER GLY SER LEU CYS VAL GLY VAL ASP          
SEQRES  19 A  401  PRO ASN ARG ASN TRP ASP ALA GLY PHE GLY GLY PRO GLY          
SEQRES  20 A  401  ALA SER SER ASN PRO CYS SER ASP SER TYR HIS GLY PRO          
SEQRES  21 A  401  SER ALA ASN SER GLU VAL GLU VAL LYS SER ILE VAL ASP          
SEQRES  22 A  401  PHE ILE LYS SER HIS GLY LYS VAL LYS ALA PHE ILE ILE          
SEQRES  23 A  401  LEU HIS SER TYR SER GLN LEU LEU MET PHE PRO TYR GLY          
SEQRES  24 A  401  TYR LYS CYS THR LYS LEU ASP ASP PHE ASP GLU LEU SER          
SEQRES  25 A  401  GLU VAL ALA GLN LYS ALA ALA GLN SER LEU ARG SER LEU          
SEQRES  26 A  401  HIS GLY THR LYS TYR LYS VAL GLY PRO ILE CYS SER VAL          
SEQRES  27 A  401  ILE TYR GLN ALA SER GLY GLY SER ILE ASP TRP SER TYR          
SEQRES  28 A  401  ASP TYR GLY ILE LYS TYR SER PHE ALA PHE GLU LEU ARG          
SEQRES  29 A  401  ASP THR GLY ARG TYR GLY PHE LEU LEU PRO ALA ARG GLN          
SEQRES  30 A  401  ILE LEU PRO THR ALA GLU GLU THR TRP LEU GLY LEU LYS          
SEQRES  31 A  401  ALA ILE MET GLU HIS VAL ARG ASP HIS PRO TYR                  
HET     ZN  A 400       1                                                       
HETNAM      ZN ZINC ION                                                         
FORMUL   2   ZN    ZN 2+                                                        
FORMUL   3  HOH   *176(H2 O)                                                    
HELIX    1   1 GLU A   20A ALA A   31A 1                                  12    
HELIX    2   2 GLU A   33A LEU A   34B 5                                   3    
HELIX    3   3 PHE A   58A GLN A   71A 5                                  14    
HELIX    4   4 VAL A   82A ARG A    2  1                                  20    
HELIX    5   5 LEU A   15  GLU A   28  1                                  14    
HELIX    6   6 TRP A   73  ASP A   89  1                                  17    
HELIX    7   7 PRO A   94  ALA A  102  1                                   9    
HELIX    8   8 PRO A  113  THR A  121  1                                   9    
HELIX    9   9 PRO A  143  ARG A  145  5                                   3    
HELIX   10  10 VAL A  174  HIS A  186  1                                  13    
HELIX   11  11 PHE A  216  HIS A  234  1                                  19    
HELIX   12  12 ILE A  243  VAL A  246  1                                   4    
HELIX   13  13 SER A  254  TYR A  261  1                                   8    
HELIX   14  14 ALA A  283  ASP A  306  5                                  24    
SHEET    1   A 4 TYR A  75A ILE A  79A 0                                        
SHEET    2   A 4 GLN A  11A VAL A  16A-1  N  GLU A  14A  O  SER A  76A          
SHEET    3   A 4 THR A  51A VAL A  56A-1  N  VAL A  56A  O  GLN A  11A          
SHEET    4   A 4 ASP A  36A LYS A  39A-1  N  LYS A  39A  O  HIS A  53A          
SHEET    1   B 8 LYS A 239  PRO A 242  0                                        
SHEET    2   B 8 LEU A 201  PHE A 204  1  N  LEU A 202   O  LYS A 239           
SHEET    3   B 8 TYR A 265  GLU A 270 -1  N  GLU A 270   O  LEU A 201           
SHEET    4   B 8 VAL A 189  HIS A 196  1  N  PHE A 192   O  TYR A 265           
SHEET    5   B 8 PRO A  60  ALA A  66  1  N  ALA A  61   O  LYS A 190           
SHEET    6   B 8 LEU A 103  LEU A 108  1  N  ASP A 104   O  PRO A  60           
SHEET    7   B 8 PRO A  46  PHE A  52 -1  N  PHE A  52   O  ILE A 105           
SHEET    8   B 8 VAL A  33  SER A  40 -1  N  GLY A  39   O  MET A  47           
SSBOND   1 CYS A  138    CYS A  161                          1555   1555  2.00  
SSBOND   2 CYS A  210    CYS A  244                          1555   1555  2.01  
LINK        ZN    ZN A 400                 ND1 HIS A  69     1555   1555  2.11  
LINK        ZN    ZN A 400                 OE1 GLU A  72     1555   1555  2.08  
LINK        ZN    ZN A 400                 OE2 GLU A  72     1555   1555  2.11  
LINK        ZN    ZN A 400                 ND1 HIS A 196     1555   1555  2.12  
LINK        ZN    ZN A 400                 O   HOH A 401     1555   1555  1.98  
CISPEP   1 SER A  197    TYR A  198          0        -0.73                     
CISPEP   2 PRO A  205    TYR A  206          0        -0.05                     
CISPEP   3 ARG A  272    ASP A  273          0        -0.18                     
SITE     1  S0  3 ARG A 145  ASN A 144  TYR A 248                               
SITE     1  S1  2 ARG A 127  GLU A 270                                          
SITE     1  S2  4 ARG A  71  SER A 197  TYR A 198  SER A 199                    
SITE     1  S3  1 PHE A 279                                                     
SITE     1  S4  3 LYS A 122  ARG A 124  LYS A 128                               
SITE     1 AC1  4 HIS A  69  GLU A  72  HIS A 196  HOH A 401                    
CRYST1   42.200   87.070   59.020  90.00  99.35  90.00 P 1 21 1      2          
ORIGX1      1.000000  0.000000  0.000000        0.00000                         
ORIGX2      0.000000  1.000000  0.000000        0.00000                         
ORIGX3      0.000000  0.000000  1.000000        0.00000                         
SCALE1      0.023697  0.000000  0.003902        0.00000                         
SCALE2      0.000000  0.011485  0.000000        0.00000                         
SCALE3      0.000000  0.000000  0.017172        0.00000                         
ATOM      1  N   LEU A   4A     -2.534 -10.360   5.221  0.00 49.06           N  
ATOM      2  CA  LEU A   4A     -1.370 -11.036   5.848  1.00 49.61           C  
ATOM      3  C   LEU A   4A     -0.176 -11.031   4.892  1.00 49.60           C  
ATOM      4  O   LEU A   4A     -0.298 -11.433   3.732  1.00 51.88           O  
ATOM      5  CB  LEU A   4A     -1.733 -12.479   6.214  0.00 48.22           C  
ATOM      6  CG  LEU A   4A     -0.690 -13.301   6.978  0.00 47.51           C  
ATOM      7  CD1 LEU A   4A     -0.470 -12.702   8.361  0.00 46.82           C  
ATOM      8  CD2 LEU A   4A     -1.148 -14.747   7.095  0.00 46.69           C  
ATOM      9  N   GLU A   5A      0.947 -10.502   5.371  1.00 48.06           N  
ATOM     10  CA  GLU A   5A      2.190 -10.422   4.606  1.00 44.18           C  
ATOM     11  C   GLU A   5A      2.990 -11.655   5.016  1.00 41.73           C  
ATOM     12  O   GLU A   5A      3.061 -11.978   6.206  1.00 41.48           O  
ATOM     13  CB  GLU A   5A      3.000  -9.179   5.004  1.00 44.80           C  
ATOM     14  CG  GLU A   5A      2.399  -7.843   4.599  1.00 48.26           C  
ATOM     15  CD  GLU A   5A      2.668  -7.472   3.149  1.00 50.79           C  
ATOM     16  OE1 GLU A   5A      3.446  -8.179   2.469  0.00 51.80           O  
ATOM     17  OE2 GLU A   5A      2.102  -6.460   2.686  0.00 50.82           O  
ATOM     18  N   THR A   6A      3.524 -12.386   4.044  1.00 38.04           N  
ATOM     19  CA  THR A   6A      4.311 -13.570   4.359  1.00 33.38           C  
ATOM     20  C   THR A   6A      5.770 -13.215   4.113  1.00 30.45           C  
ATOM     21  O   THR A   6A      6.074 -12.253   3.398  1.00 30.00           O  
ATOM     22  CB  THR A   6A      3.905 -14.770   3.525  1.00 34.54           C  
ATOM     23  OG1 THR A   6A      3.882 -14.407   2.139  0.50 34.14           O  
ATOM     24  CG2 THR A   6A      2.530 -15.251   3.960  0.50 35.24           C  
ATOM     25  N   PHE A   7A      6.667 -13.980   4.714  1.00 26.83           N  
ATOM     26  CA  PHE A   7A      8.088 -13.746   4.579  1.00 23.91           C  
ATOM     27  C   PHE A   7A      8.779 -15.046   4.261  1.00 22.97           C  
ATOM     28  O   PHE A   7A      9.910 -15.292   4.667  1.00 23.53           O  
ATOM     29  CB  PHE A   7A      8.617 -13.144   5.889  1.00 23.98           C  
ATOM     30  CG  PHE A   7A      7.892 -11.886   6.310  1.00 22.30           C  
ATOM     31  CD1 PHE A   7A      8.222 -10.656   5.749  1.00 21.91           C  
ATOM     32  CD2 PHE A   7A      6.833 -11.945   7.212  1.00 21.08           C  
ATOM     33  CE1 PHE A   7A      7.503  -9.507   6.073  1.00 22.08           C  
ATOM     34  CE2 PHE A   7A      6.108 -10.797   7.543  1.00 20.44           C  
ATOM     35  CZ  PHE A   7A      6.440  -9.583   6.973  1.00 20.57           C  
ATOM     36  N   VAL A   8A      8.078 -15.885   3.513  1.00 24.61           N  
ATOM     37  CA  VAL A   8A      8.589 -17.190   3.109  1.00 25.95           C  
ATOM     38  C   VAL A   8A      9.891 -17.057   2.343  1.00 24.09           C  
ATOM     39  O   VAL A   8A      9.923 -16.473   1.265  1.00 24.83           O  
ATOM     40  CB  VAL A   8A      7.574 -17.918   2.209  1.00 29.12           C  
ATOM     41  CG1 VAL A   8A      8.166 -19.239   1.722  1.00 29.46           C  
ATOM     42  CG2 VAL A   8A      6.261 -18.138   2.968  1.00 30.57           C  
ATOM     43  N   GLY A   9A     10.952 -17.611   2.902  1.00 22.15           N  
ATOM     44  CA  GLY A   9A     12.247 -17.544   2.257  1.00 23.68           C  
ATOM     45  C   GLY A   9A     13.116 -16.334   2.584  1.00 23.45           C  
ATOM     46  O   GLY A   9A     14.302 -16.341   2.244  1.00 24.10           O  
ATOM     47  N   ASP A  10A     12.548 -15.304   3.221  1.00 22.24           N  
ATOM     48  CA  ASP A  10A     13.304 -14.095   3.578  1.00 21.55           C  
ATOM     49  C   ASP A  10A     14.451 -14.452   4.511  1.00 21.09           C  
ATOM     50  O   ASP A  10A     14.290 -15.250   5.446  1.00 20.31           O  
ATOM     51  CB  ASP A  10A     12.409 -13.042   4.263  1.00 20.29           C  
ATOM     52  CG  ASP A  10A     11.375 -12.428   3.328  1.00 19.27           C  
ATOM     53  OD1 ASP A  10A     11.063 -13.029   2.286  1.00 21.27           O  
ATOM     54  OD2 ASP A  10A     10.850 -11.342   3.648  1.00 18.92           O  
ATOM     55  N   GLN A  11A     15.605 -13.849   4.261  1.00 21.28           N  
ATOM     56  CA  GLN A  11A     16.778 -14.110   5.082  1.00 23.22           C  
ATOM     57  C   GLN A  11A     17.286 -12.869   5.764  1.00 22.06           C  
ATOM     58  O   GLN A  11A     17.207 -11.778   5.208  1.00 22.60           O  
ATOM     59  CB  GLN A  11A     17.931 -14.650   4.232  1.00 23.45           C  
ATOM     60  CG  GLN A  11A     17.606 -15.885   3.443  1.00 25.83           C  
ATOM     61  CD  GLN A  11A     18.845 -16.552   2.899  1.00 28.13           C  
ATOM     62  OE1 GLN A  11A     19.889 -15.926   2.730  1.00 27.23           O  
ATOM     63  NE2 GLN A  11A     18.740 -17.838   2.637  1.00 31.20           N  
ATOM     64  N   VAL A  12A     17.794 -13.032   6.980  1.00 21.22           N  
ATOM     65  CA  VAL A  12A     18.331 -11.901   7.715  1.00 19.63           C  
ATOM     66  C   VAL A  12A     19.841 -12.139   7.683  1.00 20.07           C  
ATOM     67  O   VAL A  12A     20.331 -13.188   8.125  1.00 19.67           O  
ATOM     68  CB  VAL A  12A     17.797 -11.793   9.170  1.00 17.93           C  
ATOM     69  CG1 VAL A  12A     18.480 -10.638   9.876  1.00 17.45           C  
ATOM     70  CG2 VAL A  12A     16.297 -11.553   9.160  1.00 16.88           C  
ATOM     71  N   LEU A  13A     20.562 -11.190   7.090  1.00 21.11           N  
ATOM     72  CA  LEU A  13A     22.013 -11.275   6.971  1.00 22.07           C  
ATOM     73  C   LEU A  13A     22.732 -10.345   7.921  1.00 21.89           C  
ATOM     74  O   LEU A  13A     22.249  -9.256   8.226  1.00 21.32           O  
ATOM     75  CB  LEU A  13A     22.450 -10.916   5.537  1.00 22.56           C  
ATOM     76  CG  LEU A  13A     21.703 -11.562   4.357  1.00 22.73           C  
ATOM     77  CD1 LEU A  13A     22.260 -11.042   3.039  1.00 26.33           C  
ATOM     78  CD2 LEU A  13A     21.823 -13.057   4.421  1.00 23.09           C  
ATOM     79  N   GLU A  14A     23.862 -10.804   8.433  1.00 22.24           N  
ATOM     80  CA  GLU A  14A     24.652  -9.993   9.336  1.00 24.27           C  
ATOM     81  C   GLU A  14A     25.805  -9.563   8.447  1.00 24.34           C  
ATOM     82  O   GLU A  14A     26.504 -10.397   7.864  1.00 25.51           O  
ATOM     83  CB  GLU A  14A     25.182 -10.782  10.528  1.00 24.45           C  
ATOM     84  CG  GLU A  14A     26.128  -9.947  11.368  1.00 27.88           C  
ATOM     85  CD  GLU A  14A     26.448 -10.596  12.691  1.00 35.90           C  
ATOM     86  OE1 GLU A  14A     26.972 -11.727  12.671  1.00 38.13           O  
ATOM     87  OE2 GLU A  14A     26.172  -9.979  13.750  1.00 38.44           O  
ATOM     88  N   ILE A  15A     25.984  -8.262   8.331  1.00 22.86           N  
ATOM     89  CA  ILE A  15A     27.032  -7.710   7.507  1.00 23.98           C  
ATOM     90  C   ILE A  15A     28.010  -6.961   8.387  1.00 25.18           C  
ATOM     91  O   ILE A  15A     27.615  -6.359   9.380  1.00 27.13           O  
ATOM     92  CB  ILE A  15A     26.408  -6.767   6.463  1.00 24.79           C  
ATOM     93  CG1 ILE A  15A     25.341  -7.524   5.659  1.00 23.96           C  
ATOM     94  CG2 ILE A  15A     27.478  -6.193   5.545  1.00 26.51           C  
ATOM     95  CD1 ILE A  15A     24.433  -6.629   4.888  1.00 21.83           C  
ATOM     96  N   VAL A  16A     29.290  -7.015   8.036  1.00 25.71           N  
ATOM     97  CA  VAL A  16A     30.317  -6.332   8.807  1.00 27.46           C  
ATOM     98  C   VAL A  16A     31.213  -5.481   7.909  1.00 27.67           C  
ATOM     99  O   VAL A  16A     32.223  -5.968   7.402  1.00 29.83           O  
ATOM    100  CB  VAL A  16A     31.219  -7.331   9.581  1.00 28.22           C  
ATOM    101  CG1 VAL A  16A     32.071  -6.584  10.597  1.00 30.03           C  
ATOM    102  CG2 VAL A  16A     30.395  -8.401  10.261  1.00 28.33           C  
ATOM    103  N   PRO A  17A     30.822  -4.221   7.650  1.00 28.15           N  
ATOM    104  CA  PRO A  17A     31.645  -3.348   6.806  1.00 29.91           C  
ATOM    105  C   PRO A  17A     32.973  -3.103   7.545  1.00 33.13           C  
ATOM    106  O   PRO A  17A     32.998  -2.993   8.782  1.00 33.97           O  
ATOM    107  CB  PRO A  17A     30.804  -2.072   6.711  1.00 28.18           C  
ATOM    108  CG  PRO A  17A     30.049  -2.064   8.015  1.00 29.42           C  
ATOM    109  CD  PRO A  17A     29.633  -3.509   8.149  1.00 28.77           C  
ATOM    110  N   SER A  18A     34.078  -3.059   6.809  1.00 33.50           N  
ATOM    111  CA  SER A  18A     35.380  -2.841   7.431  1.00 32.06           C  
ATOM    112  C   SER A  18A     35.996  -1.468   7.194  1.00 31.32           C  
ATOM    113  O   SER A  18A     37.013  -1.121   7.796  1.00 33.24           O  
ATOM    114  CB  SER A  18A     36.334  -3.950   7.003  1.00 34.32           C  
ATOM    115  OG  SER A  18A     36.256  -4.172   5.601  1.00 39.31           O  
ATOM    116  N   ASN A  19A     35.373  -0.674   6.337  1.00 28.82           N  
ATOM    117  CA  ASN A  19A     35.882   0.654   6.051  1.00 28.42           C  
ATOM    118  C   ASN A  19A     34.763   1.632   5.702  1.00 28.72           C  
ATOM    119  O   ASN A  19A     33.600   1.250   5.545  1.00 26.89           O  
ATOM    120  CB  ASN A  19A     36.937   0.607   4.943  1.00 30.40           C  
ATOM    121  CG  ASN A  19A     36.404   0.032   3.646  1.00 33.09           C  
ATOM    122  OD1 ASN A  19A     35.303   0.359   3.211  1.00 33.50           O  
ATOM    123  ND2 ASN A  19A     37.188  -0.828   3.017  1.00 35.27           N  
ATOM    124  N   GLU A  20A     35.141   2.887   5.514  1.00 29.14           N  
ATOM    125  CA  GLU A  20A     34.198   3.938   5.189  1.00 31.02           C  
ATOM    126  C   GLU A  20A     33.384   3.731   3.915  1.00 31.10           C  
ATOM    127  O   GLU A  20A     32.183   4.015   3.898  1.00 30.29           O  
ATOM    128  CB  GLU A  20A     34.929   5.285   5.142  1.00 32.84           C  
ATOM    129  CG  GLU A  20A     34.055   6.486   4.769  1.00 35.74           C  
ATOM    130  CD  GLU A  20A     32.943   6.764   5.774  0.00 34.29           C  
ATOM    131  OE1 GLU A  20A     33.212   7.441   6.788  0.00 34.62           O  
ATOM    132  OE2 GLU A  20A     31.797   6.321   5.542  0.00 35.14           O  
ATOM    133  N   GLU A  21A     34.024   3.235   2.857  1.00 30.11           N  
ATOM    134  CA  GLU A  21A     33.330   3.014   1.591  1.00 29.14           C  
ATOM    135  C   GLU A  21A     32.258   1.939   1.650  1.00 28.23           C  
ATOM    136  O   GLU A  21A     31.179   2.103   1.081  1.00 27.86           O  
ATOM    137  CB  GLU A  21A     34.319   2.769   0.435  1.00 31.80           C  
ATOM    138  CG  GLU A  21A     35.234   1.554   0.560  0.00 31.53           C  
ATOM    139  CD  GLU A  21A     34.670   0.290  -0.078  0.00 32.17           C  
ATOM    140  OE1 GLU A  21A     33.633   0.362  -0.773  0.00 32.17           O  
ATOM    141  OE2 GLU A  21A     35.279  -0.785   0.110  0.00 31.93           O  
ATOM    142  N   GLN A  22A     32.533   0.848   2.352  1.00 26.23           N  
ATOM    143  CA  GLN A  22A     31.553  -0.214   2.456  1.00 28.15           C  
ATOM    144  C   GLN A  22A     30.327   0.338   3.197  1.00 30.14           C  
ATOM    145  O   GLN A  22A     29.189   0.030   2.846  1.00 29.67           O  
ATOM    146  CB  GLN A  22A     32.152  -1.435   3.153  1.00 26.42           C  
ATOM    147  CG  GLN A  22A     33.329  -2.036   2.392  1.00 25.10           C  
ATOM    148  CD  GLN A  22A     33.718  -3.405   2.889  1.00 26.73           C  
ATOM    149  OE1 GLN A  22A     33.520  -3.738   4.056  1.00 28.66           O  
ATOM    150  NE2 GLN A  22A     34.260  -4.222   1.999  1.00 30.94           N  
ATOM    151  N   ILE A  23A     30.560   1.211   4.175  1.00 30.64           N  
ATOM    152  CA  ILE A  23A     29.463   1.803   4.934  1.00 31.31           C  
ATOM    153  C   ILE A  23A     28.625   2.690   4.021  1.00 31.79           C  
ATOM    154  O   ILE A  23A     27.393   2.647   4.052  1.00 31.28           O  
ATOM    155  CB  ILE A  23A     29.975   2.636   6.126  1.00 31.83           C  
ATOM    156  CG1 ILE A  23A     30.290   1.704   7.289  1.00 34.55           C  
ATOM    157  CG2 ILE A  23A     28.925   3.651   6.579  1.00 30.46           C  
ATOM    158  CD1 ILE A  23A     30.599   2.427   8.526  1.00 36.70           C  
ATOM    159  N   LYS A  24A     29.300   3.507   3.219  1.00 30.82           N  
ATOM    160  CA  LYS A  24A     28.613   4.399   2.302  1.00 30.77           C  
ATOM    161  C   LYS A  24A     27.731   3.560   1.369  1.00 29.98           C  
ATOM    162  O   LYS A  24A     26.602   3.955   1.046  1.00 26.77           O  
ATOM    163  CB  LYS A  24A     29.633   5.222   1.510  1.00 32.91           C  
ATOM    164  CG  LYS A  24A     29.023   6.361   0.717  1.00 37.80           C  
ATOM    165  CD  LYS A  24A     30.080   7.129  -0.067  0.00 36.78           C  
ATOM    166  CE  LYS A  24A     31.055   7.844   0.856  0.00 37.44           C  
ATOM    167  NZ  LYS A  24A     30.369   8.863   1.698  0.00 37.79           N  
ATOM    168  N   ASN A  25A     28.240   2.390   0.975  1.00 28.18           N  
ATOM    169  CA  ASN A  25A     27.517   1.480   0.091  1.00 28.07           C  
ATOM    170  C   ASN A  25A     26.279   0.912   0.777  1.00 27.82           C  
ATOM    171  O   ASN A  25A     25.233   0.751   0.154  1.00 28.35           O  
ATOM    172  CB  ASN A  25A     28.409   0.321  -0.344  1.00 30.98           C  
ATOM    173  CG  ASN A  25A     29.510   0.751  -1.294  1.00 36.98           C  
ATOM    174  OD1 ASN A  25A     29.362   1.719  -2.042  1.00 39.86           O  
ATOM    175  ND2 ASN A  25A     30.629   0.036  -1.261  1.00 38.87           N  
ATOM    176  N   LEU A  26A     26.398   0.584   2.057  1.00 26.10           N  
ATOM    177  CA  LEU A  26A     25.265   0.036   2.789  1.00 25.11           C  
ATOM    178  C   LEU A  26A     24.201   1.092   3.059  1.00 23.01           C  
ATOM    179  O   LEU A  26A     23.011   0.796   3.029  1.00 22.69           O  
ATOM    180  CB  LEU A  26A     25.724  -0.639   4.083  1.00 25.57           C  
ATOM    181  CG  LEU A  26A     26.526  -1.927   3.879  1.00 26.20           C  
ATOM    182  CD1 LEU A  26A     26.897  -2.509   5.227  1.00 27.82           C  
ATOM    183  CD2 LEU A  26A     25.728  -2.933   3.071  1.00 26.19           C  
ATOM    184  N   LEU A  27A     24.628   2.326   3.303  1.00 21.59           N  
ATOM    185  CA  LEU A  27A     23.697   3.412   3.567  1.00 23.07           C  
ATOM    186  C   LEU A  27A     22.850   3.700   2.320  1.00 26.23           C  
ATOM    187  O   LEU A  27A     21.669   4.060   2.418  1.00 23.50           O  
ATOM    188  CB  LEU A  27A     24.463   4.657   4.010  1.00 24.38           C  
ATOM    189  CG  LEU A  27A     25.109   4.541   5.392  1.00 25.27           C  
ATOM    190  CD1 LEU A  27A     25.910   5.783   5.686  1.00 27.09           C  
ATOM    191  CD2 LEU A  27A     24.047   4.348   6.456  1.00 28.35           C  
ATOM    192  N   GLN A  28A     23.463   3.531   1.147  1.00 28.10           N  
ATOM    193  CA  GLN A  28A     22.782   3.755  -0.124  1.00 29.07           C  
ATOM    194  C   GLN A  28A     21.703   2.696  -0.256  1.00 24.65           C  
ATOM    195  O   GLN A  28A     20.563   3.015  -0.557  1.00 24.70           O  
ATOM    196  CB  GLN A  28A     23.752   3.629  -1.296  1.00 35.51           C  
ATOM    197  CG  GLN A  28A     24.711   4.796  -1.423  1.00 48.74           C  
ATOM    198  CD  GLN A  28A     25.701   4.611  -2.559  1.00 55.43           C  
ATOM    199  OE1 GLN A  28A     25.346   4.103  -3.633  1.00 59.40           O  
ATOM    200  NE2 GLN A  28A     26.953   5.013  -2.330  1.00 57.73           N  
ATOM    201  N   LEU A  29A     22.071   1.436  -0.036  1.00 22.04           N  
ATOM    202  CA  LEU A  29A     21.119   0.333  -0.126  1.00 22.42           C  
ATOM    203  C   LEU A  29A     19.922   0.620   0.781  1.00 24.31           C  
ATOM    204  O   LEU A  29A     18.771   0.497   0.367  1.00 24.50           O  
ATOM    205  CB  LEU A  29A     21.769  -0.992   0.291  1.00 21.75           C  
ATOM    206  CG  LEU A  29A     22.694  -1.720  -0.684  1.00 24.37           C  
ATOM    207  CD1 LEU A  29A     22.939  -3.165  -0.216  1.00 23.14           C  
ATOM    208  CD2 LEU A  29A     22.038  -1.740  -2.052  1.00 26.28           C  
ATOM    209  N   GLU A  30A     20.210   1.000   2.023  1.00 24.17           N  
ATOM    210  CA  GLU A  30A     19.175   1.309   2.998  1.00 23.71           C  
ATOM    211  C   GLU A  30A     18.305   2.446   2.504  1.00 23.46           C  
ATOM    212  O   GLU A  30A     17.087   2.432   2.702  1.00 24.16           O  
ATOM    213  CB  GLU A  30A     19.800   1.687   4.343  1.00 25.28           C  
ATOM    214  CG  GLU A  30A     18.791   2.222   5.348  1.00 26.72           C  
ATOM    215  CD  GLU A  30A     19.365   2.366   6.745  1.00 31.68           C  
ATOM    216  OE1 GLU A  30A     20.413   3.026   6.930  1.00 31.09           O  
ATOM    217  OE2 GLU A  30A     18.749   1.806   7.672  1.00 35.66           O  
ATOM    218  N   ALA A  31A     18.928   3.438   1.873  1.00 21.95           N  
ATOM    219  CA  ALA A  31A     18.187   4.581   1.356  1.00 21.57           C  
ATOM    220  C   ALA A  31A     17.347   4.234   0.123  1.00 22.56           C  
ATOM    221  O   ALA A  31A     16.374   4.922  -0.156  1.00 24.29           O  
ATOM    222  CB  ALA A  31A     19.125   5.742   1.060  1.00 18.26           C  
ATOM    223  N   GLN A  32A     17.707   3.170  -0.602  1.00 24.64           N  
ATOM    224  CA  GLN A  32A     16.970   2.745  -1.802  1.00 25.15           C  
ATOM    225  C   GLN A  32A     15.675   2.035  -1.453  1.00 22.21           C  
ATOM    226  O   GLN A  32A     15.576   0.808  -1.471  1.00 22.05           O  
ATOM    227  CB  GLN A  32A     17.820   1.847  -2.710  1.00 29.35           C  
ATOM    228  CG  GLN A  32A     18.768   2.598  -3.650  1.00 39.79           C  
ATOM    229  CD  GLN A  32A     19.429   1.677  -4.673  1.00 42.48           C  
ATOM    230  OE1 GLN A  32A     18.836   1.352  -5.699  1.00 45.40           O  
ATOM    231  NE2 GLN A  32A     20.651   1.242  -4.388  1.00 44.14           N  
ATOM    232  N   GLU A  33A     14.674   2.844  -1.169  1.00 22.97           N  
ATOM    233  CA  GLU A  33A     13.347   2.393  -0.808  1.00 26.50           C  
ATOM    234  C   GLU A  33A     12.743   1.308  -1.709  1.00 25.02           C  
ATOM    235  O   GLU A  33A     12.108   0.369  -1.224  1.00 21.80           O  
ATOM    236  CB  GLU A  33A     12.454   3.632  -0.756  1.00 30.57           C  
ATOM    237  CG  GLU A  33A     11.012   3.424  -1.089  1.00 37.17           C  
ATOM    238  CD  GLU A  33A     10.413   4.633  -1.787  1.00 44.21           C  
ATOM    239  OE1 GLU A  33A     11.142   5.625  -2.053  1.00 48.62           O  
ATOM    240  OE2 GLU A  33A      9.205   4.585  -2.092  1.00 46.68           O  
ATOM    241  N   HIS A  34A     13.010   1.383  -3.009  1.00 24.19           N  
ATOM    242  CA  HIS A  34A     12.467   0.400  -3.941  1.00 22.68           C  
ATOM    243  C   HIS A  34A     13.031  -1.010  -3.893  1.00 22.45           C  
ATOM    244  O   HIS A  34A     12.450  -1.928  -4.470  1.00 23.48           O  
ATOM    245  CB  HIS A  34A     12.484   0.972  -5.348  1.00 26.65           C  
ATOM    246  CG  HIS A  34A     11.797   2.296  -5.442  1.00 28.10           C  
ATOM    247  ND1 HIS A  34A     10.427   2.429  -5.392  1.00 30.87           N  
ATOM    248  CD2 HIS A  34A     12.295   3.553  -5.530  1.00 30.44           C  
ATOM    249  CE1 HIS A  34A     10.110   3.711  -5.442  1.00 33.85           C  
ATOM    250  NE2 HIS A  34A     11.225   4.412  -5.526  1.00 34.01           N  
ATOM    251  N   LEU A  34B     14.154  -1.186  -3.203  1.00 20.46           N  
ATOM    252  CA  LEU A  34B     14.767  -2.502  -3.083  1.00 20.88           C  
ATOM    253  C   LEU A  34B     14.031  -3.298  -1.995  1.00 20.17           C  
ATOM    254  O   LEU A  34B     14.189  -4.510  -1.876  1.00 20.49           O  
ATOM    255  CB  LEU A  34B     16.259  -2.386  -2.751  1.00 22.19           C  
ATOM    256  CG  LEU A  34B     17.198  -1.907  -3.868  1.00 22.10           C  
ATOM    257  CD1 LEU A  34B     18.588  -1.775  -3.306  1.00 23.22           C  
ATOM    258  CD2 LEU A  34B     17.206  -2.885  -5.038  1.00 22.33           C  
ATOM    259  N   GLN A  34C     13.223  -2.600  -1.205  1.00 21.65           N  
ATOM    260  CA  GLN A  34C     12.449  -3.223  -0.128  1.00 24.62           C  
ATOM    261  C   GLN A  34C     13.246  -3.994   0.935  1.00 22.54           C  
ATOM    262  O   GLN A  34C     12.778  -5.021   1.451  1.00 22.33           O  
ATOM    263  CB  GLN A  34C     11.362  -4.126  -0.705  1.00 28.24           C  
ATOM    264  CG  GLN A  34C     10.329  -3.409  -1.532  1.00 36.01           C  
ATOM    265  CD  GLN A  34C      9.399  -4.387  -2.211  1.00 41.88           C  
ATOM    266  OE1 GLN A  34C      8.202  -4.400  -1.946  1.00 45.75           O  
ATOM    267  NE2 GLN A  34C      9.953  -5.238  -3.073  1.00 46.78           N  
ATOM    268  N   LEU A  35A     14.455  -3.531   1.236  1.00 19.92           N  
ATOM    269  CA  LEU A  35A     15.275  -4.192   2.245  1.00 18.16           C  
ATOM    270  C   LEU A  35A     14.734  -3.664   3.584  1.00 18.15           C  
ATOM    271  O   LEU A  35A     14.174  -2.550   3.646  1.00 17.98           O  
ATOM    272  CB  LEU A  35A     16.756  -3.835   2.080  1.00 18.25           C  
ATOM    273  CG  LEU A  35A     17.381  -4.303   0.765  1.00 19.88           C  
ATOM    274  CD1 LEU A  35A     18.863  -3.961   0.765  1.00 20.08           C  
ATOM    275  CD2 LEU A  35A     17.171  -5.797   0.588  1.00 19.39           C  
ATOM    276  N   ASP A  36A     14.900  -4.454   4.641  1.00 15.92           N  
ATOM    277  CA  ASP A  36A     14.427  -4.083   5.971  1.00 12.30           C  
ATOM    278  C   ASP A  36A     15.614  -4.181   6.928  1.00 11.90           C  
ATOM    279  O   ASP A  36A     16.009  -5.267   7.338  1.00 13.24           O  
ATOM    280  CB  ASP A  36A     13.297  -5.061   6.321  1.00 13.26           C  
ATOM    281  CG  ASP A  36A     12.774  -4.923   7.758  1.00 14.67           C  
ATOM    282  OD1 ASP A  36A     13.031  -3.915   8.449  1.00 13.43           O  
ATOM    283  OD2 ASP A  36A     12.097  -5.869   8.189  1.00 13.87           O  
ATOM    284  N   PHE A  37A     16.230  -3.047   7.231  1.00 13.31           N  
ATOM    285  CA  PHE A  37A     17.376  -3.043   8.128  1.00 16.49           C  
ATOM    286  C   PHE A  37A     16.947  -3.140   9.577  1.00 16.38           C  
ATOM    287  O   PHE A  37A     16.316  -2.233  10.108  1.00 20.67           O  
ATOM    288  CB  PHE A  37A     18.252  -1.798   7.917  1.00 16.14           C  
ATOM    289  CG  PHE A  37A     19.211  -1.922   6.759  1.00 17.86           C  
ATOM    290  CD1 PHE A  37A     18.761  -1.771   5.445  1.00 17.32           C  
ATOM    291  CD2 PHE A  37A     20.549  -2.221   6.982  1.00 18.01           C  
ATOM    292  CE1 PHE A  37A     19.628  -1.918   4.367  1.00 21.04           C  
ATOM    293  CE2 PHE A  37A     21.432  -2.372   5.910  1.00 23.85           C  
ATOM    294  CZ  PHE A  37A     20.968  -2.219   4.597  1.00 20.89           C  
ATOM    295  N   TRP A  38A     17.235  -4.280  10.183  1.00 16.82           N  
ATOM    296  CA  TRP A  38A     16.894  -4.520  11.574  1.00 15.64           C  
ATOM    297  C   TRP A  38A     17.869  -3.739  12.450  1.00 18.33           C  
ATOM    298  O   TRP A  38A     17.507  -3.240  13.519  1.00 19.11           O  
ATOM    299  CB  TRP A  38A     16.953  -6.006  11.858  1.00 13.61           C  
ATOM    300  CG  TRP A  38A     15.767  -6.735  11.345  1.00 12.63           C  
ATOM    301  CD1 TRP A  38A     14.819  -6.263  10.486  1.00 12.16           C  
ATOM    302  CD2 TRP A  38A     15.341  -8.034  11.736  1.00 13.53           C  
ATOM    303  NE1 TRP A  38A     13.815  -7.186  10.334  1.00 13.43           N  
ATOM    304  CE2 TRP A  38A     14.113  -8.285  11.091  1.00 14.38           C  
ATOM    305  CE3 TRP A  38A     15.878  -9.015  12.582  1.00 15.44           C  
ATOM    306  CZ2 TRP A  38A     13.405  -9.475  11.268  1.00 16.48           C  
ATOM    307  CZ3 TRP A  38A     15.180 -10.191  12.761  1.00 16.42           C  
ATOM    308  CH2 TRP A  38A     13.952 -10.415  12.107  1.00 17.65           C  
ATOM    309  N   LYS A  39A     19.091  -3.581  11.955  1.00 16.65           N  
ATOM    310  CA  LYS A  39A     20.145  -2.854  12.656  1.00 17.24           C  
ATOM    311  C   LYS A  39A     20.937  -2.167  11.534  1.00 17.22           C  
ATOM    312  O   LYS A  39A     21.612  -2.812  10.728  1.00 16.85           O  
ATOM    313  CB  LYS A  39A     21.011  -3.826  13.453  1.00 18.05           C  
ATOM    314  CG  LYS A  39A     22.096  -3.178  14.255  1.00 20.15           C  
ATOM    315  CD  LYS A  39A     22.941  -4.256  14.921  1.00 27.81           C  
ATOM    316  CE  LYS A  39A     24.182  -3.652  15.577  1.00 30.56           C  
ATOM    317  NZ  LYS A  39A     25.120  -4.705  16.051  1.00 34.99           N  
ATOM    318  N   SER A  40A     20.771  -0.858  11.447  1.00 17.43           N  
ATOM    319  CA  SER A  40A     21.431  -0.058  10.437  1.00 20.19           C  
ATOM    320  C   SER A  40A     22.949  -0.024  10.543  1.00 22.27           C  
ATOM    321  O   SER A  40A     23.514  -0.328  11.594  1.00 21.90           O  
ATOM    322  CB  SER A  40A     20.892   1.362  10.506  1.00 18.40           C  
ATOM    323  OG  SER A  40A     19.499   1.359  10.298  1.00 22.71           O  
ATOM    324  N   PRO A  41A     23.632   0.277   9.421  1.00 23.35           N  
ATOM    325  CA  PRO A  41A     25.098   0.349   9.438  1.00 23.04           C  
ATOM    326  C   PRO A  41A     25.475   1.604  10.210  1.00 21.92           C  
ATOM    327  O   PRO A  41A     24.784   2.620  10.124  1.00 21.75           O  
ATOM    328  CB  PRO A  41A     25.456   0.468   7.952  1.00 25.50           C  
ATOM    329  CG  PRO A  41A     24.239   1.140   7.347  1.00 27.35           C  
ATOM    330  CD  PRO A  41A     23.104   0.439   8.047  1.00 24.24           C  
ATOM    331  N   THR A  42A     26.553   1.536  10.974  1.00 21.77           N  
ATOM    332  CA  THR A  42A     26.978   2.686  11.748  1.00 24.22           C  
ATOM    333  C   THR A  42A     28.421   3.103  11.482  1.00 25.35           C  
ATOM    334  O   THR A  42A     28.671   4.092  10.785  1.00 26.96           O  
ATOM    335  CB  THR A  42A     26.794   2.427  13.262  1.00 23.26           C  
ATOM    336  OG1 THR A  42A     27.400   1.178  13.609  1.00 22.54           O  
ATOM    337  CG2 THR A  42A     25.308   2.389  13.627  1.00 25.03           C  
ATOM    338  N   THR A  47A     29.364   2.340  12.028  1.00 25.37           N  
ATOM    339  CA  THR A  47A     30.788   2.629  11.863  1.00 27.21           C  
ATOM    340  C   THR A  47A     31.522   1.386  11.396  1.00 25.59           C  
ATOM    341  O   THR A  47A     31.022   0.260  11.544  1.00 24.20           O  
ATOM    342  CB  THR A  47A     31.456   3.131  13.190  1.00 26.89           C  
ATOM    343  OG1 THR A  47A     31.365   2.125  14.209  1.00 27.51           O  
ATOM    344  CG2 THR A  47A     30.799   4.415  13.674  1.00 29.70           C  
ATOM    345  N   PRO A  48A     32.712   1.573  10.796  1.00 24.95           N  
ATOM    346  CA  PRO A  48A     33.478   0.415  10.327  1.00 23.43           C  
ATOM    347  C   PRO A  48A     33.722  -0.540  11.492  1.00 23.62           C  
ATOM    348  O   PRO A  48A     33.877  -0.104  12.632  1.00 25.85           O  
ATOM    349  CB  PRO A  48A     34.772   1.054   9.824  1.00 23.38           C  
ATOM    350  CG  PRO A  48A     34.316   2.419   9.330  1.00 23.36           C  
ATOM    351  CD  PRO A  48A     33.395   2.839  10.455  1.00 25.27           C  
ATOM    352  N   GLY A  49A     33.652  -1.836  11.227  1.00 23.24           N  
ATOM    353  CA  GLY A  49A     33.875  -2.805  12.277  1.00 24.73           C  
ATOM    354  C   GLY A  49A     32.624  -3.235  13.010  1.00 28.02           C  
ATOM    355  O   GLY A  49A     32.650  -4.259  13.700  1.00 29.01           O  
ATOM    356  N   GLU A  50A     31.531  -2.479  12.867  1.00 28.60           N  
ATOM    357  CA  GLU A  50A     30.263  -2.808  13.535  1.00 29.08           C  
ATOM    358  C   GLU A  50A     29.292  -3.536  12.609  1.00 27.13           C  
ATOM    359  O   GLU A  50A     29.153  -3.175  11.443  1.00 25.08           O  
ATOM    360  CB  GLU A  50A     29.595  -1.545  14.086  1.00 32.14           C  
ATOM    361  CG  GLU A  50A     30.455  -0.776  15.087  1.00 38.60           C  
ATOM    362  CD  GLU A  50A     30.957  -1.655  16.237  1.00 43.78           C  
ATOM    363  OE1 GLU A  50A     30.120  -2.249  16.968  1.00 43.12           O  
ATOM    364  OE2 GLU A  50A     32.195  -1.756  16.399  1.00 45.59           O  
ATOM    365  N   THR A  51A     28.619  -4.551  13.143  1.00 25.86           N  
ATOM    366  CA  THR A  51A     27.662  -5.329  12.366  1.00 27.30           C  
ATOM    367  C   THR A  51A     26.360  -4.587  12.048  1.00 26.46           C  
ATOM    368  O   THR A  51A     25.974  -3.645  12.751  1.00 26.80           O  
ATOM    369  CB  THR A  51A     27.318  -6.672  13.055  1.00 28.49           C  
ATOM    370  OG1 THR A  51A     26.616  -6.440  14.288  1.00 30.69           O  
ATOM    371  CG2 THR A  51A     28.586  -7.446  13.339  1.00 31.51           C  
ATOM    372  N   ALA A  52A     25.718  -4.998  10.958  1.00 22.25           N  
ATOM    373  CA  ALA A  52A     24.463  -4.422  10.503  1.00 17.30           C  
ATOM    374  C   ALA A  52A     23.629  -5.655  10.225  1.00 16.45           C  
ATOM    375  O   ALA A  52A     24.172  -6.707   9.904  1.00 17.79           O  
ATOM    376  CB  ALA A  52A     24.673  -3.615   9.228  1.00 19.52           C  
ATOM    377  N   HIS A  53A     22.323  -5.572  10.436  1.00 17.72           N  
ATOM    378  CA  HIS A  53A     21.458  -6.721  10.194  1.00 16.95           C  
ATOM    379  C   HIS A  53A     20.408  -6.257   9.218  1.00 16.32           C  
ATOM    380  O   HIS A  53A     19.820  -5.190   9.421  1.00 15.76           O  
ATOM    381  CB  HIS A  53A     20.752  -7.175  11.483  1.00 17.34           C  
ATOM    382  CG  HIS A  53A     21.681  -7.597  12.576  1.00 23.63           C  
ATOM    383  ND1 HIS A  53A     21.341  -7.523  13.909  1.00 22.86           N  
ATOM    384  CD2 HIS A  53A     22.935  -8.108  12.537  1.00 22.90           C  
ATOM    385  CE1 HIS A  53A     22.342  -7.970  14.645  1.00 25.02           C  
ATOM    386  NE2 HIS A  53A     23.321  -8.330  13.837  1.00 27.03           N  
ATOM    387  N   VAL A  54A     20.143  -7.059   8.189  1.00 16.47           N  
ATOM    388  CA  VAL A  54A     19.133  -6.692   7.192  1.00 16.95           C  
ATOM    389  C   VAL A  54A     18.286  -7.852   6.663  1.00 14.75           C  
ATOM    390  O   VAL A  54A     18.808  -8.931   6.362  1.00 16.72           O  
ATOM    391  CB  VAL A  54A     19.775  -5.919   5.978  1.00 18.85           C  
ATOM    392  CG1 VAL A  54A     20.869  -6.734   5.340  1.00 19.25           C  
ATOM    393  CG2 VAL A  54A     18.725  -5.589   4.931  1.00 17.89           C  
ATOM    394  N   ARG A  55A     16.970  -7.672   6.681  1.00 14.77           N  
ATOM    395  CA  ARG A  55A     16.063  -8.693   6.180  1.00 15.81           C  
ATOM    396  C   ARG A  55A     15.940  -8.404   4.674  1.00 15.46           C  
ATOM    397  O   ARG A  55A     15.591  -7.293   4.266  1.00 15.81           O  
ATOM    398  CB  ARG A  55A     14.673  -8.610   6.819  1.00 15.39           C  
ATOM    399  CG  ARG A  55A     13.721  -9.670   6.244  1.00 15.68           C  
ATOM    400  CD  ARG A  55A     12.324  -9.597   6.809  1.00 16.75           C  
ATOM    401  NE  ARG A  55A     11.716  -8.293   6.586  1.00 18.40           N  
ATOM    402  CZ  ARG A  55A     11.063  -7.936   5.481  1.00 19.18           C  
ATOM    403  NH1 ARG A  55A     10.920  -8.790   4.467  1.00 19.14           N  
ATOM    404  NH2 ARG A  55A     10.551  -6.712   5.389  1.00 19.00           N  
ATOM    405  N   VAL A  56A     16.249  -9.404   3.860  1.00 18.59           N  
ATOM    406  CA  VAL A  56A     16.181  -9.284   2.403  1.00 20.52           C  
ATOM    407  C   VAL A  56A     15.045 -10.159   1.885  1.00 21.01           C  
ATOM    408  O   VAL A  56A     15.035 -11.376   2.115  1.00 21.81           O  
ATOM    409  CB  VAL A  56A     17.492  -9.773   1.733  1.00 20.73           C  
ATOM    410  CG1 VAL A  56A     17.393  -9.598   0.221  1.00 20.45           C  
ATOM    411  CG2 VAL A  56A     18.701  -9.021   2.294  1.00 18.67           C  
ATOM    412  N   PRO A  57A     14.072  -9.559   1.180  1.00 21.01           N  
ATOM    413  CA  PRO A  57A     12.949 -10.344   0.650  1.00 22.55           C  
ATOM    414  C   PRO A  57A     13.474 -11.491  -0.209  1.00 23.61           C  
ATOM    415  O   PRO A  57A     14.459 -11.325  -0.931  1.00 24.38           O  
ATOM    416  CB  PRO A  57A     12.185  -9.321  -0.189  1.00 22.71           C  
ATOM    417  CG  PRO A  57A     12.449  -8.049   0.524  1.00 23.09           C  
ATOM    418  CD  PRO A  57A     13.919  -8.133   0.859  1.00 20.73           C  
ATOM    419  N   PHE A  58A     12.804 -12.639  -0.141  1.00 24.91           N  
ATOM    420  CA  PHE A  58A     13.188 -13.824  -0.900  1.00 26.73           C  
ATOM    421  C   PHE A  58A     13.625 -13.556  -2.341  1.00 26.74           C  
ATOM    422  O   PHE A  58A     14.685 -13.992  -2.778  1.00 24.93           O  
ATOM    423  CB  PHE A  58A     12.047 -14.828  -0.923  1.00 29.78           C  
ATOM    424  CG  PHE A  58A     12.323 -15.996  -1.804  1.00 37.28           C  
ATOM    425  CD1 PHE A  58A     13.234 -16.977  -1.408  1.00 40.46           C  
ATOM    426  CD2 PHE A  58A     11.745 -16.083  -3.067  1.00 40.14           C  
ATOM    427  CE1 PHE A  58A     13.579 -18.025  -2.260  1.00 41.70           C  
ATOM    428  CE2 PHE A  58A     12.080 -17.127  -3.931  1.00 43.46           C  
ATOM    429  CZ  PHE A  58A     13.001 -18.101  -3.523  1.00 42.95           C  
ATOM    430  N   VAL A  59A     12.772 -12.872  -3.082  1.00 27.76           N  
ATOM    431  CA  VAL A  59A     13.054 -12.546  -4.467  1.00 30.42           C  
ATOM    432  C   VAL A  59A     14.384 -11.815  -4.713  1.00 31.10           C  
ATOM    433  O   VAL A  59A     15.036 -12.058  -5.731  1.00 32.27           O  
ATOM    434  CB  VAL A  59A     11.883 -11.746  -5.088  1.00 31.12           C  
ATOM    435  CG1 VAL A  59A     10.620 -12.577  -5.048  1.00 33.55           C  
ATOM    436  CG2 VAL A  59A     11.659 -10.435  -4.345  1.00 29.61           C  
ATOM    437  N   ASN A  60A     14.815 -10.982  -3.763  1.00 28.24           N  
ATOM    438  CA  ASN A  60A     16.069 -10.228  -3.901  1.00 26.21           C  
ATOM    439  C   ASN A  60A     17.268 -10.821  -3.197  1.00 25.48           C  
ATOM    440  O   ASN A  60A     18.338 -10.212  -3.218  1.00 25.66           O  
ATOM    441  CB  ASN A  60A     15.916  -8.807  -3.349  1.00 25.16           C  
ATOM    442  CG  ASN A  60A     14.872  -8.010  -4.066  1.00 29.93           C  
ATOM    443  OD1 ASN A  60A     14.324  -8.447  -5.078  1.00 32.86           O  
ATOM    444  ND2 ASN A  60A     14.567  -6.833  -3.541  1.00 28.88           N  
ATOM    445  N   VAL A  61A     17.126 -11.985  -2.575  1.00 25.59           N  
ATOM    446  CA  VAL A  61A     18.262 -12.571  -1.870  1.00 29.45           C  
ATOM    447  C   VAL A  61A     19.549 -12.728  -2.682  1.00 31.46           C  
ATOM    448  O   VAL A  61A     20.614 -12.254  -2.264  1.00 29.64           O  
ATOM    449  CB  VAL A  61A     17.895 -13.902  -1.175  1.00 30.37           C  
ATOM    450  CG1 VAL A  61A     19.137 -14.506  -0.517  1.00 32.43           C  
ATOM    451  CG2 VAL A  61A     16.824 -13.657  -0.102  1.00 30.40           C  
ATOM    452  N   GLN A  62A     19.437 -13.345  -3.860  1.00 33.99           N  
ATOM    453  CA  GLN A  62A     20.594 -13.565  -4.735  1.00 33.85           C  
ATOM    454  C   GLN A  62A     21.226 -12.262  -5.223  1.00 32.27           C  
ATOM    455  O   GLN A  62A     22.440 -12.067  -5.093  1.00 30.38           O  
ATOM    456  CB  GLN A  62A     20.204 -14.446  -5.926  1.00 37.17           C  
ATOM    457  CG  GLN A  62A     21.378 -14.885  -6.791  0.00 38.53           C  
ATOM    458  CD  GLN A  62A     20.979 -15.886  -7.861  0.00 39.99           C  
ATOM    459  OE1 GLN A  62A     19.795 -16.104  -8.116  0.00 41.43           O  
ATOM    460  NE2 GLN A  62A     21.969 -16.503  -8.489  0.00 40.22           N  
ATOM    461  N   ALA A  63A     20.402 -11.370  -5.768  1.00 30.79           N  
ATOM    462  CA  ALA A  63A     20.893 -10.094  -6.266  1.00 30.74           C  
ATOM    463  C   ALA A  63A     21.648  -9.323  -5.181  1.00 32.06           C  
ATOM    464  O   ALA A  63A     22.726  -8.779  -5.440  1.00 33.63           O  
ATOM    465  CB  ALA A  63A     19.753  -9.267  -6.816  1.00 31.09           C  
ATOM    466  N   VAL A  64A     21.115  -9.296  -3.961  1.00 30.18           N  
ATOM    467  CA  VAL A  64A     21.782  -8.584  -2.877  1.00 28.48           C  
ATOM    468  C   VAL A  64A     23.091  -9.266  -2.488  1.00 27.58           C  
ATOM    469  O   VAL A  64A     24.088  -8.593  -2.251  1.00 27.76           O  
ATOM    470  CB  VAL A  64A     20.844  -8.374  -1.654  1.00 27.63           C  
ATOM    471  CG1 VAL A  64A     21.640  -8.104  -0.381  1.00 26.37           C  
ATOM    472  CG2 VAL A  64A     19.944  -7.189  -1.925  1.00 28.38           C  
ATOM    473  N   LYS A  65A     23.105 -10.592  -2.452  1.00 27.98           N  
ATOM    474  CA  LYS A  65A     24.320 -11.300  -2.096  1.00 29.10           C  
ATOM    475  C   LYS A  65A     25.410 -11.043  -3.134  1.00 31.14           C  
ATOM    476  O   LYS A  65A     26.559 -10.781  -2.775  1.00 30.70           O  
ATOM    477  CB  LYS A  65A     24.052 -12.791  -1.954  1.00 30.94           C  
ATOM    478  CG  LYS A  65A     23.309 -13.150  -0.684  1.00 32.56           C  
ATOM    479  CD  LYS A  65A     23.129 -14.645  -0.540  1.00 31.54           C  
ATOM    480  CE  LYS A  65A     22.401 -14.971   0.746  1.00 32.56           C  
ATOM    481  NZ  LYS A  65A     21.988 -16.392   0.786  1.00 30.92           N  
ATOM    482  N   VAL A  66A     25.038 -11.070  -4.414  1.00 32.60           N  
ATOM    483  CA  VAL A  66A     25.991 -10.833  -5.502  1.00 35.30           C  
ATOM    484  C   VAL A  66A     26.614  -9.439  -5.375  1.00 35.79           C  
ATOM    485  O   VAL A  66A     27.831  -9.266  -5.534  1.00 34.40           O  
ATOM    486  CB  VAL A  66A     25.315 -10.954  -6.897  1.00 36.62           C  
ATOM    487  CG1 VAL A  66A     26.268 -10.504  -8.000  1.00 38.28           C  
ATOM    488  CG2 VAL A  66A     24.893 -12.387  -7.147  1.00 38.95           C  
ATOM    489  N   PHE A  67A     25.769  -8.451  -5.089  1.00 36.16           N  
ATOM    490  CA  PHE A  67A     26.216  -7.077  -4.935  1.00 36.95           C  
ATOM    491  C   PHE A  67A     27.186  -6.983  -3.760  1.00 37.84           C  
ATOM    492  O   PHE A  67A     28.213  -6.302  -3.842  1.00 38.78           O  
ATOM    493  CB  PHE A  67A     25.013  -6.149  -4.727  1.00 37.48           C  
ATOM    494  CG  PHE A  67A     25.383  -4.759  -4.288  1.00 38.06           C  
ATOM    495  CD1 PHE A  67A     25.571  -4.466  -2.934  1.00 39.38           C  
ATOM    496  CD2 PHE A  67A     25.545  -3.743  -5.221  1.00 40.27           C  
ATOM    497  CE1 PHE A  67A     25.924  -3.183  -2.514  1.00 39.89           C  
ATOM    498  CE2 PHE A  67A     25.897  -2.454  -4.815  1.00 41.05           C  
ATOM    499  CZ  PHE A  67A     26.085  -2.175  -3.453  1.00 41.17           C  
ATOM    500  N   LEU A  68A     26.852  -7.654  -2.665  1.00 37.41           N  
ATOM    501  CA  LEU A  68A     27.698  -7.642  -1.481  1.00 38.68           C  
ATOM    502  C   LEU A  68A     29.087  -8.163  -1.821  1.00 38.65           C  
ATOM    503  O   LEU A  68A     30.090  -7.487  -1.588  1.00 37.75           O  
ATOM    504  CB  LEU A  68A     27.078  -8.493  -0.367  1.00 38.70           C  
ATOM    505  CG  LEU A  68A     26.229  -7.796   0.706  1.00 40.19           C  
ATOM    506  CD1 LEU A  68A     26.038  -6.302   0.414  1.00 36.78           C  
ATOM    507  CD2 LEU A  68A     24.897  -8.529   0.843  1.00 40.22           C  
ATOM    508  N   GLU A  69A     29.133  -9.359  -2.400  1.00 38.90           N  
ATOM    509  CA  GLU A  69A     30.393  -9.984  -2.783  1.00 41.29           C  
ATOM    510  C   GLU A  69A     31.152  -9.139  -3.801  1.00 41.08           C  
ATOM    511  O   GLU A  69A     32.365  -8.974  -3.686  1.00 40.64           O  
ATOM    512  CB  GLU A  69A     30.133 -11.376  -3.334  1.00 41.30           C  
ATOM    513  CG  GLU A  69A     29.475 -12.277  -2.321  1.00 47.07           C  
ATOM    514  CD  GLU A  69A     28.795 -13.483  -2.939  1.00 50.05           C  
ATOM    515  OE1 GLU A  69A     28.754 -13.598  -4.189  1.00 55.20           O  
ATOM    516  OE2 GLU A  69A     28.286 -14.319  -2.164  1.00 49.34           O  
ATOM    517  N   SER A  70A     30.432  -8.562  -4.762  1.00 41.52           N  
ATOM    518  CA  SER A  70A     31.063  -7.732  -5.782  1.00 41.83           C  
ATOM    519  C   SER A  70A     31.773  -6.526  -5.161  1.00 42.34           C  
ATOM    520  O   SER A  70A     32.662  -5.943  -5.781  1.00 43.83           O  
ATOM    521  CB  SER A  70A     30.041  -7.252  -6.811  1.00 42.17           C  
ATOM    522  OG  SER A  70A     29.419  -6.047  -6.389  1.00 44.06           O  
ATOM    523  N   GLN A  71A     31.343  -6.118  -3.968  1.00 41.40           N  
ATOM    524  CA  GLN A  71A     31.959  -4.978  -3.287  1.00 41.14           C  
ATOM    525  C   GLN A  71A     32.936  -5.508  -2.233  1.00 39.88           C  
ATOM    526  O   GLN A  71A     33.579  -4.737  -1.509  1.00 39.98           O  
ATOM    527  CB  GLN A  71A     30.896  -4.093  -2.615  1.00 43.27           C  
ATOM    528  CG  GLN A  71A     29.778  -3.608  -3.528  1.00 46.95           C  
ATOM    529  CD  GLN A  71A     30.288  -2.837  -4.733  1.00 51.04           C  
ATOM    530  OE1 GLN A  71A     30.860  -1.758  -4.595  1.00 52.89           O  
ATOM    531  NE2 GLN A  71A     30.078  -3.387  -5.922  1.00 53.24           N  
ATOM    532  N   GLY A  72A     33.033  -6.831  -2.150  1.00 39.18           N  
ATOM    533  CA  GLY A  72A     33.918  -7.463  -1.190  1.00 39.67           C  
ATOM    534  C   GLY A  72A     33.420  -7.265   0.232  1.00 40.73           C  
ATOM    535  O   GLY A  72A     34.210  -7.261   1.180  1.00 41.90           O  
ATOM    536  N   ILE A  73A     32.111  -7.077   0.387  1.00 39.14           N  
ATOM    537  CA  ILE A  73A     31.538  -6.877   1.705  1.00 36.16           C  
ATOM    538  C   ILE A  73A     31.237  -8.230   2.302  1.00 35.53           C  
ATOM    539  O   ILE A  73A     30.619  -9.082   1.661  1.00 34.90           O  
ATOM    540  CB  ILE A  73A     30.287  -5.977   1.662  1.00 34.96           C  
ATOM    541  CG1 ILE A  73A     30.681  -4.591   1.139  1.00 33.09           C  
ATOM    542  CG2 ILE A  73A     29.682  -5.849   3.060  1.00 33.61           C  
ATOM    543  CD1 ILE A  73A     29.543  -3.604   1.021  1.00 34.69           C  
ATOM    544  N   ALA A  74A     31.766  -8.438   3.504  1.00 36.04           N  
ATOM    545  CA  ALA A  74A     31.593  -9.682   4.241  1.00 37.72           C  
ATOM    546  C   ALA A  74A     30.208  -9.764   4.882  1.00 37.99           C  
ATOM    547  O   ALA A  74A     29.697  -8.763   5.395  1.00 38.03           O  
ATOM    548  CB  ALA A  74A     32.668  -9.797   5.315  1.00 35.51           C  
ATOM    549  N   TYR A  75A     29.608 -10.950   4.847  1.00 37.58           N  
ATOM    550  CA  TYR A  75A     28.281 -11.156   5.423  1.00 37.62           C  
ATOM    551  C   TYR A  75A     28.078 -12.628   5.755  1.00 37.28           C  
ATOM    552  O   TYR A  75A     28.870 -13.482   5.353  1.00 38.62           O  
ATOM    553  CB  TYR A  75A     27.180 -10.692   4.467  1.00 36.65           C  
ATOM    554  CG  TYR A  75A     27.020 -11.564   3.245  1.00 38.26           C  
ATOM    555  CD1 TYR A  75A     26.162 -12.660   3.256  1.00 38.22           C  
ATOM    556  CD2 TYR A  75A     27.741 -11.300   2.077  1.00 41.49           C  
ATOM    557  CE1 TYR A  75A     26.025 -13.480   2.136  1.00 40.44           C  
ATOM    558  CE2 TYR A  75A     27.609 -12.109   0.945  1.00 41.21           C  
ATOM    559  CZ  TYR A  75A     26.748 -13.197   0.984  1.00 41.96           C  
ATOM    560  OH  TYR A  75A     26.594 -13.990  -0.128  1.00 41.29           O  
ATOM    561  N   SER A  76A     27.010 -12.908   6.490  1.00 35.94           N  
ATOM    562  CA  SER A  76A     26.657 -14.264   6.876  1.00 34.06           C  
ATOM    563  C   SER A  76A     25.144 -14.312   7.083  1.00 32.61           C  
ATOM    564  O   SER A  76A     24.502 -13.270   7.253  1.00 32.46           O  
ATOM    565  CB  SER A  76A     27.413 -14.691   8.145  1.00 33.70           C  
ATOM    566  OG  SER A  76A     27.333 -13.709   9.157  1.00 39.23           O  
ATOM    567  N   ILE A  77A     24.568 -15.502   6.968  1.00 30.94           N  
ATOM    568  CA  ILE A  77A     23.133 -15.676   7.139  1.00 32.67           C  
ATOM    569  C   ILE A  77A     22.850 -15.875   8.619  1.00 32.82           C  
ATOM    570  O   ILE A  77A     23.307 -16.850   9.221  1.00 33.89           O  
ATOM    571  CB  ILE A  77A     22.612 -16.889   6.361  1.00 31.59           C  
ATOM    572  CG1 ILE A  77A     22.859 -16.687   4.869  1.00 30.65           C  
ATOM    573  CG2 ILE A  77A     21.127 -17.093   6.634  1.00 31.42           C  
ATOM    574  CD1 ILE A  77A     22.344 -17.825   4.030  1.00 34.32           C  
ATOM    575  N   MET A  78A     22.158 -14.909   9.207  1.00 31.36           N  
ATOM    576  CA  MET A  78A     21.819 -14.977  10.616  1.00 29.43           C  
ATOM    577  C   MET A  78A     20.524 -15.780  10.770  1.00 28.28           C  
ATOM    578  O   MET A  78A     20.451 -16.700  11.586  1.00 28.59           O  
ATOM    579  CB  MET A  78A     21.682 -13.568  11.182  1.00 30.58           C  
ATOM    580  CG  MET A  78A     21.784 -13.504  12.677  1.00 33.53           C  
ATOM    581  SD  MET A  78A     22.173 -11.834  13.125  1.00 39.90           S  
ATOM    582  CE  MET A  78A     20.675 -11.004  12.558  1.00 36.92           C  
ATOM    583  N   ILE A  79A     19.508 -15.443   9.976  1.00 25.90           N  
ATOM    584  CA  ILE A  79A     18.226 -16.143  10.024  1.00 23.49           C  
ATOM    585  C   ILE A  79A     17.973 -16.655   8.606  1.00 23.84           C  
ATOM    586  O   ILE A  79A     17.898 -15.867   7.661  1.00 22.97           O  
ATOM    587  CB  ILE A  79A     17.066 -15.220  10.497  1.00 24.68           C  
ATOM    588  CG1 ILE A  79A     17.305 -14.777  11.948  1.00 23.96           C  
ATOM    589  CG2 ILE A  79A     15.708 -15.944  10.394  1.00 21.45           C  
ATOM    590  CD1 ILE A  79A     16.378 -13.652  12.404  1.00 21.53           C  
ATOM    591  N   GLU A  80A     17.876 -17.975   8.474  1.00 23.87           N  
ATOM    592  CA  GLU A  80A     17.643 -18.661   7.194  1.00 26.78           C  
ATOM    593  C   GLU A  80A     16.306 -18.385   6.520  1.00 26.71           C  
ATOM    594  O   GLU A  80A     16.242 -18.199   5.304  1.00 26.51           O  
ATOM    595  CB  GLU A  80A     17.753 -20.186   7.373  1.00 29.03           C  
ATOM    596  CG  GLU A  80A     19.132 -20.718   7.753  1.00 34.80           C  
ATOM    597  CD  GLU A  80A     19.592 -20.264   9.127  0.00 33.81           C  
ATOM    598  OE1 GLU A  80A     19.031 -20.744  10.134  0.00 33.95           O  
ATOM    599  OE2 GLU A  80A     20.520 -19.429   9.201  0.00 34.46           O  
ATOM    600  N   ASP A  81A     15.238 -18.438   7.308  1.00 26.26           N  
ATOM    601  CA  ASP A  81A     13.899 -18.211   6.806  1.00 27.31           C  
ATOM    602  C   ASP A  81A     13.075 -17.559   7.908  1.00 27.84           C  
ATOM    603  O   ASP A  81A     12.766 -18.175   8.934  1.00 28.77           O  
ATOM    604  CB  ASP A  81A     13.303 -19.564   6.388  1.00 27.53           C  
ATOM    605  CG  ASP A  81A     11.906 -19.459   5.775  1.00 29.87           C  
ATOM    606  OD1 ASP A  81A     11.307 -18.361   5.715  1.00 28.97           O  
ATOM    607  OD2 ASP A  81A     11.394 -20.523   5.353  1.00 34.33           O  
ATOM    608  N   VAL A  82A     12.713 -16.306   7.674  1.00 27.39           N  
ATOM    609  CA  VAL A  82A     11.920 -15.526   8.618  1.00 25.93           C  
ATOM    610  C   VAL A  82A     10.536 -16.136   8.885  1.00 27.42           C  
ATOM    611  O   VAL A  82A     10.047 -16.107  10.021  1.00 26.40           O  
ATOM    612  CB  VAL A  82A     11.765 -14.061   8.114  1.00 23.31           C  
ATOM    613  CG1 VAL A  82A     10.793 -13.272   9.000  1.00 22.04           C  
ATOM    614  CG2 VAL A  82A     13.135 -13.373   8.073  1.00 20.07           C  
ATOM    615  N   GLN A  83A      9.930 -16.736   7.860  1.00 26.30           N  
ATOM    616  CA  GLN A  83A      8.610 -17.340   8.000  1.00 25.63           C  
ATOM    617  C   GLN A  83A      8.584 -18.460   9.028  1.00 25.57           C  
ATOM    618  O   GLN A  83A      7.578 -18.667   9.703  1.00 26.68           O  
ATOM    619  CB  GLN A  83A      8.097 -17.847   6.645  1.00 26.11           C  
ATOM    620  CG  GLN A  83A      6.617 -18.158   6.633  1.00 25.61           C  
ATOM    621  CD  GLN A  83A      5.791 -16.981   7.075  1.00 26.44           C  
ATOM    622  OE1 GLN A  83A      6.057 -15.849   6.696  1.00 29.53           O  
ATOM    623  NE2 GLN A  83A      4.801 -17.233   7.904  1.00 29.40           N  
ATOM    624  N   VAL A  84A      9.697 -19.166   9.154  1.00 25.75           N  
ATOM    625  CA  VAL A  84A      9.809 -20.264  10.100  1.00 29.45           C  
ATOM    626  C   VAL A  84A      9.568 -19.761  11.524  1.00 29.72           C  
ATOM    627  O   VAL A  84A      8.848 -20.389  12.302  1.00 30.44           O  
ATOM    628  CB  VAL A  84A     11.213 -20.902  10.036  1.00 32.31           C  
ATOM    629  CG1 VAL A  84A     11.369 -21.954  11.121  1.00 34.84           C  
ATOM    630  CG2 VAL A  84A     11.447 -21.525   8.669  1.00 33.84           C  
ATOM    631  N   LEU A  85A     10.160 -18.613  11.843  1.00 28.72           N  
ATOM    632  CA  LEU A  85A     10.024 -18.008  13.163  1.00 26.80           C  
ATOM    633  C   LEU A  85A      8.637 -17.431  13.397  1.00 27.26           C  
ATOM    634  O   LEU A  85A      8.082 -17.532  14.492  1.00 27.76           O  
ATOM    635  CB  LEU A  85A     11.051 -16.895  13.337  1.00 26.49           C  
ATOM    636  CG  LEU A  85A     12.514 -17.287  13.239  1.00 26.41           C  
ATOM    637  CD1 LEU A  85A     13.360 -16.073  13.618  1.00 27.13           C  
ATOM    638  CD2 LEU A  85A     12.781 -18.459  14.165  1.00 27.30           C  
ATOM    639  N   LEU A  86A      8.090 -16.795  12.370  1.00 25.03           N  
ATOM    640  CA  LEU A  86A      6.775 -16.193  12.461  1.00 25.97           C  
ATOM    641  C   LEU A  86A      5.699 -17.257  12.671  1.00 25.49           C  
ATOM    642  O   LEU A  86A      4.750 -17.057  13.431  1.00 23.77           O  
ATOM    643  CB  LEU A  86A      6.509 -15.356  11.206  1.00 27.72           C  
ATOM    644  CG  LEU A  86A      5.239 -14.511  11.169  1.00 31.05           C  
ATOM    645  CD1 LEU A  86A      4.953 -13.894  12.532  1.00 31.63           C  
ATOM    646  CD2 LEU A  86A      5.394 -13.436  10.111  1.00 32.08           C  
ATOM    647  N   ASP A  87A      5.862 -18.405  12.028  1.00 26.13           N  
ATOM    648  CA  ASP A  87A      4.882 -19.475  12.176  1.00 27.56           C  
ATOM    649  C   ASP A  87A      4.856 -20.018  13.607  1.00 25.69           C  
ATOM    650  O   ASP A  87A      3.790 -20.267  14.173  1.00 24.29           O  
ATOM    651  CB  ASP A  87A      5.151 -20.594  11.167  1.00 29.63           C  
ATOM    652  CG  ASP A  87A      4.707 -20.231   9.758  1.00 28.78           C  
ATOM    653  OD1 ASP A  87A      3.967 -19.239   9.579  1.00 29.11           O  
ATOM    654  OD2 ASP A  87A      5.098 -20.957   8.826  1.00 33.07           O  
ATOM    655  N   LYS A  88A      6.032 -20.163  14.201  1.00 25.96           N  
ATOM    656  CA  LYS A  88A      6.126 -20.664  15.565  1.00 26.48           C  
ATOM    657  C   LYS A  88A      5.504 -19.632  16.505  1.00 25.34           C  
ATOM    658  O   LYS A  88A      4.746 -19.977  17.409  1.00 25.37           O  
ATOM    659  CB  LYS A  88A      7.582 -20.910  15.932  1.00 29.22           C  
ATOM    660  CG  LYS A  88A      7.834 -22.248  16.610  1.00 35.15           C  
ATOM    661  CD  LYS A  88A      9.335 -22.535  16.660  0.50 35.38           C  
ATOM    662  CE  LYS A  88A      9.645 -23.936  17.161  0.00 34.31           C  
ATOM    663  NZ  LYS A  88A     11.098 -24.079  17.465  0.00 34.92           N  
ATOM    664  N   GLU A  89A      5.782 -18.359  16.253  1.00 22.23           N  
ATOM    665  CA  GLU A  89A      5.246 -17.289  17.074  1.00 23.04           C  
ATOM    666  C   GLU A  89A      3.716 -17.330  17.048  1.00 24.68           C  
ATOM    667  O   GLU A  89A      3.067 -17.272  18.099  1.00 22.36           O  
ATOM    668  CB  GLU A  89A      5.749 -15.942  16.567  1.00 21.64           C  
ATOM    669  CG  GLU A  89A      5.181 -14.747  17.304  1.00 21.18           C  
ATOM    670  CD  GLU A  89A      5.673 -13.451  16.732  1.00 20.71           C  
ATOM    671  OE1 GLU A  89A      5.021 -12.944  15.801  1.00 19.76           O  
ATOM    672  OE2 GLU A  89A      6.711 -12.941  17.208  1.00 20.10           O  
ATOM    673  N   ASN A  90A      3.148 -17.433  15.849  1.00 23.89           N  
ATOM    674  CA  ASN A  90A      1.699 -17.488  15.687  1.00 28.65           C  
ATOM    675  C   ASN A  90A      1.093 -18.706  16.386  1.00 28.93           C  
ATOM    676  O   ASN A  90A      0.048 -18.606  17.042  1.00 27.68           O  
ATOM    677  CB  ASN A  90A      1.324 -17.541  14.202  1.00 34.61           C  
ATOM    678  CG  ASN A  90A      1.400 -16.188  13.533  1.00 40.93           C  
ATOM    679  OD1 ASN A  90A      1.210 -15.158  14.176  1.00 47.20           O  
ATOM    680  ND2 ASN A  90A      1.657 -16.181  12.228  1.00 43.50           N  
ATOM    681  N   GLU A  91A      1.743 -19.855  16.224  1.00 28.14           N  
ATOM    682  CA  GLU A  91A      1.283 -21.095  16.827  1.00 29.73           C  
ATOM    683  C   GLU A  91A      1.272 -21.021  18.358  1.00 29.11           C  
ATOM    684  O   GLU A  91A      0.265 -21.335  18.993  1.00 26.64           O  
ATOM    685  CB  GLU A  91A      2.168 -22.245  16.360  1.00 34.61           C  
ATOM    686  CG  GLU A  91A      1.820 -23.596  16.964  1.00 46.42           C  
ATOM    687  CD  GLU A  91A      2.606 -24.743  16.339  1.00 53.42           C  
ATOM    688  OE1 GLU A  91A      3.704 -24.491  15.777  1.00 56.50           O  
ATOM    689  OE2 GLU A  91A      2.116 -25.899  16.406  1.00 58.46           O  
ATOM    690  N   GLU A  92A      2.387 -20.600  18.948  1.00 27.39           N  
ATOM    691  CA  GLU A  92A      2.470 -20.493  20.396  1.00 26.80           C  
ATOM    692  C   GLU A  92A      1.486 -19.451  20.934  1.00 26.79           C  
ATOM    693  O   GLU A  92A      0.908 -19.630  22.009  1.00 27.33           O  
ATOM    694  CB  GLU A  92A      3.904 -20.177  20.822  1.00 27.97           C  
ATOM    695  CG  GLU A  92A      4.892 -21.243  20.374  1.00 37.38           C  
ATOM    696  CD  GLU A  92A      6.308 -21.016  20.879  1.00 43.19           C  
ATOM    697  OE1 GLU A  92A      6.934 -19.989  20.524  1.00 48.00           O  
ATOM    698  OE2 GLU A  92A      6.813 -21.889  21.616  1.00 49.57           O  
ATOM    699  N   MET A  93A      1.249 -18.398  20.156  1.00 24.91           N  
ATOM    700  CA  MET A  93A      0.338 -17.326  20.534  1.00 25.25           C  
ATOM    701  C   MET A  93A     -1.128 -17.790  20.618  1.00 27.24           C  
ATOM    702  O   MET A  93A     -1.833 -17.466  21.584  1.00 26.58           O  
ATOM    703  CB  MET A  93A      0.497 -16.158  19.551  1.00 25.24           C  
ATOM    704  CG  MET A  93A     -0.202 -14.890  19.964  1.00 28.34           C  
ATOM    705  SD  MET A  93A      0.319 -13.450  19.014  1.00 31.88           S  
ATOM    706  CE  MET A  93A     -0.886 -12.247  19.593  1.00 29.43           C  
ATOM    707  N   LEU A  94A     -1.586 -18.553  19.622  1.00 28.84           N  
ATOM    708  CA  LEU A  94A     -2.971 -19.053  19.606  1.00 29.37           C  
ATOM    709  C   LEU A  94A     -3.175 -20.140  20.654  1.00 27.91           C  
ATOM    710  O   LEU A  94A     -4.262 -20.284  21.196  1.00 29.48           O  
ATOM    711  CB  LEU A  94A     -3.345 -19.619  18.235  1.00 33.37           C  
ATOM    712  CG  LEU A  94A     -3.353 -18.711  17.004  1.00 38.74           C  
ATOM    713  CD1 LEU A  94A     -3.961 -19.506  15.868  1.00 42.24           C  
ATOM    714  CD2 LEU A  94A     -4.162 -17.441  17.227  1.00 39.09           C  
ATOM    715  N   PHE A  95A     -2.136 -20.930  20.896  1.00 27.49           N  
ATOM    716  CA  PHE A  95A     -2.183 -22.006  21.876  1.00 28.11           C  
ATOM    717  C   PHE A  95A     -2.458 -21.366  23.228  1.00 28.63           C  
ATOM    718  O   PHE A  95A     -3.303 -21.837  23.997  1.00 27.31           O  
ATOM    719  CB  PHE A  95A     -0.834 -22.732  21.919  1.00 30.90           C  
ATOM    720  CG  PHE A  95A     -0.791 -23.881  22.881  0.50 34.24           C  
ATOM    721  CD1 PHE A  95A     -1.526 -25.036  22.635  0.50 37.14           C  
ATOM    722  CD2 PHE A  95A     -0.003 -23.819  24.025  0.50 36.17           C  
ATOM    723  CE1 PHE A  95A     -1.480 -26.117  23.517  0.50 39.01           C  
ATOM    724  CE2 PHE A  95A      0.053 -24.896  24.918  0.50 37.52           C  
ATOM    725  CZ  PHE A  95A     -0.685 -26.047  24.661  0.50 38.66           C  
ATOM    726  N   ASN A  96A     -1.727 -20.292  23.515  1.00 27.43           N  
ATOM    727  CA  ASN A  96A     -1.884 -19.573  24.775  1.00 25.47           C  
ATOM    728  C   ASN A  96A     -3.254 -18.932  24.852  1.00 24.24           C  
ATOM    729  O   ASN A  96A     -3.899 -18.956  25.893  1.00 24.05           O  
ATOM    730  CB  ASN A  96A     -0.809 -18.491  24.945  1.00 25.60           C  
ATOM    731  CG  ASN A  96A     -0.962 -17.731  26.251  1.00 24.65           C  
ATOM    732  OD1 ASN A  96A     -0.616 -18.243  27.316  1.00 24.38           O  
ATOM    733  ND2 ASN A  96A     -1.519 -16.528  26.184  1.00 22.01           N  
ATOM    734  N   ARG A  97A     -3.708 -18.381  23.736  1.00 22.94           N  
ATOM    735  CA  ARG A  97A     -5.007 -17.738  23.698  1.00 27.18           C  
ATOM    736  C   ARG A  97A     -6.117 -18.726  24.069  1.00 28.58           C  
ATOM    737  O   ARG A  97A     -7.037 -18.380  24.814  1.00 28.69           O  
ATOM    738  CB  ARG A  97A     -5.258 -17.143  22.313  1.00 28.84           C  
ATOM    739  CG  ARG A  97A     -6.516 -16.292  22.208  1.00 34.71           C  
ATOM    740  CD  ARG A  97A     -6.567 -15.562  20.856  1.00 40.58           C  
ATOM    741  NE  ARG A  97A     -5.445 -14.634  20.693  1.00 41.68           N  
ATOM    742  CZ  ARG A  97A     -4.948 -14.237  19.524  1.00 42.62           C  
ATOM    743  NH1 ARG A  97A     -5.465 -14.676  18.385  1.00 44.70           N  
ATOM    744  NH2 ARG A  97A     -3.928 -13.391  19.490  1.00 44.30           N  
ATOM    745  N   ARG A  98A     -6.028 -19.956  23.569  1.00 29.63           N  
ATOM    746  CA  ARG A  98A     -7.052 -20.943  23.885  1.00 31.11           C  
ATOM    747  C   ARG A  98A     -6.994 -21.281  25.378  1.00 31.08           C  
ATOM    748  O   ARG A  98A     -8.027 -21.291  26.046  1.00 29.72           O  
ATOM    749  CB  ARG A  98A     -6.927 -22.198  23.005  1.00 34.19           C  
ATOM    750  CG  ARG A  98A     -5.844 -23.192  23.403  0.00 40.28           C  
ATOM    751  CD  ARG A  98A     -5.694 -24.309  22.372  0.00 45.64           C  
ATOM    752  NE  ARG A  98A     -6.953 -24.994  22.081  0.00 50.49           N  
ATOM    753  CZ  ARG A  98A     -7.587 -25.809  22.921  0.00 53.37           C  
ATOM    754  NH1 ARG A  98A     -7.089 -26.056  24.126  0.00 54.51           N  
ATOM    755  NH2 ARG A  98A     -8.721 -26.388  22.550  0.00 55.01           N  
ATOM    756  N   ARG A  99A     -5.786 -21.445  25.925  1.00 30.73           N  
ATOM    757  CA  ARG A  99A     -5.660 -21.768  27.345  1.00 30.60           C  
ATOM    758  C   ARG A  99A     -6.111 -20.634  28.260  1.00 28.83           C  
ATOM    759  O   ARG A  99A     -6.525 -20.886  29.385  1.00 28.08           O  
ATOM    760  CB  ARG A  99A     -4.254 -22.250  27.718  1.00 32.99           C  
ATOM    761  CG  ARG A  99A     -3.225 -21.170  27.957  1.00 44.97           C  
ATOM    762  CD  ARG A  99A     -2.082 -21.706  28.819  1.00 52.52           C  
ATOM    763  NE  ARG A  99A     -0.824 -20.995  28.602  1.00 59.09           N  
ATOM    764  CZ  ARG A  99A      0.217 -21.503  27.939  1.00 62.78           C  
ATOM    765  NH1 ARG A  99A      0.161 -22.729  27.429  1.00 64.73           N  
ATOM    766  NH2 ARG A  99A      1.308 -20.772  27.749  1.00 65.52           N  
ATOM    767  N   GLU A   1      -6.046 -19.391  27.790  1.00 26.10           N  
ATOM    768  CA  GLU A   1      -6.470 -18.265  28.616  1.00 27.52           C  
ATOM    769  C   GLU A   1      -7.997 -18.153  28.670  1.00 29.59           C  
ATOM    770  O   GLU A   1      -8.532 -17.342  29.420  1.00 31.00           O  
ATOM    771  CB  GLU A   1      -5.836 -16.947  28.150  1.00 23.90           C  
ATOM    772  CG  GLU A   1      -4.356 -16.837  28.499  1.00 21.49           C  
ATOM    773  CD  GLU A   1      -3.731 -15.509  28.087  1.00 22.37           C  
ATOM    774  OE1 GLU A   1      -4.317 -14.773  27.276  1.00 24.25           O  
ATOM    775  OE2 GLU A   1      -2.633 -15.201  28.566  1.00 19.68           O  
ATOM    776  N   ARG A   2      -8.691 -18.965  27.868  1.00 33.51           N  
ATOM    777  CA  ARG A   2     -10.159 -18.977  27.821  1.00 35.62           C  
ATOM    778  C   ARG A   2     -10.732 -19.473  29.140  1.00 35.41           C  
ATOM    779  O   ARG A   2     -11.881 -19.205  29.472  1.00 37.23           O  
ATOM    780  CB  ARG A   2     -10.662 -19.915  26.733  1.00 38.01           C  
ATOM    781  CG  ARG A   2     -10.546 -19.393  25.339  1.00 44.59           C  
ATOM    782  CD  ARG A   2     -11.325 -20.298  24.409  1.00 52.31           C  
ATOM    783  NE  ARG A   2     -11.395 -19.754  23.062  1.00 60.99           N  
ATOM    784  CZ  ARG A   2     -11.128 -20.445  21.957  1.00 66.15           C  
ATOM    785  NH1 ARG A   2     -10.735 -21.708  22.035  1.00 67.52           N  
ATOM    786  NH2 ARG A   2     -11.225 -19.860  20.769  1.00 70.01           N  
ATOM    787  N   SER A   3      -9.953 -20.262  29.858  1.00 36.05           N  
ATOM    788  CA  SER A   3     -10.409 -20.785  31.128  1.00 39.50           C  
ATOM    789  C   SER A   3      -9.433 -20.400  32.205  1.00 41.79           C  
ATOM    790  O   SER A   3      -9.816 -20.239  33.363  1.00 43.76           O  
ATOM    791  CB  SER A   3     -10.483 -22.301  31.068  1.00 39.65           C  
ATOM    792  OG  SER A   3      -9.197 -22.842  30.821  1.00 42.81           O  
ATOM    793  N   GLY A   4      -8.160 -20.331  31.822  1.00 43.27           N  
ATOM    794  CA  GLY A   4      -7.101 -19.978  32.749  1.00 44.11           C  
ATOM    795  C   GLY A   4      -6.852 -18.493  32.981  1.00 43.68           C  
ATOM    796  O   GLY A   4      -7.611 -17.615  32.542  1.00 42.62           O  
ATOM    797  N   ASN A   5      -5.773 -18.215  33.698  1.00 41.85           N  
ATOM    798  CA  ASN A   5      -5.408 -16.843  34.001  1.00 41.69           C  
ATOM    799  C   ASN A   5      -4.575 -16.233  32.880  1.00 38.44           C  
ATOM    800  O   ASN A   5      -4.101 -16.924  31.970  1.00 39.90           O  
ATOM    801  CB  ASN A   5      -4.599 -16.779  35.299  0.00 41.23           C  
ATOM    802  CG  ASN A   5      -5.329 -17.385  36.476  0.00 41.54           C  
ATOM    803  OD1 ASN A   5      -6.474 -17.039  36.758  0.00 41.57           O  
ATOM    804  ND2 ASN A   5      -4.663 -18.290  37.179  0.00 41.64           N  
ATOM    805  N   PHE A   7      -4.395 -14.926  32.964  1.00 35.24           N  
ATOM    806  CA  PHE A   7      -3.617 -14.196  31.988  1.00 30.71           C  
ATOM    807  C   PHE A   7      -2.158 -14.639  32.179  1.00 29.97           C  
ATOM    808  O   PHE A   7      -1.633 -14.666  33.299  1.00 29.76           O  
ATOM    809  CB  PHE A   7      -3.763 -12.700  32.259  1.00 29.05           C  
ATOM    810  CG  PHE A   7      -3.126 -11.824  31.232  1.00 26.35           C  
ATOM    811  CD1 PHE A   7      -1.809 -11.405  31.376  1.00 24.81           C  
ATOM    812  CD2 PHE A   7      -3.864 -11.373  30.138  1.00 27.61           C  
ATOM    813  CE1 PHE A   7      -1.232 -10.542  30.446  1.00 24.93           C  
ATOM    814  CE2 PHE A   7      -3.302 -10.509  29.203  1.00 25.72           C  
ATOM    815  CZ  PHE A   7      -1.979 -10.091  29.360  1.00 25.12           C  
ATOM    816  N   ASN A   8      -1.538 -15.085  31.096  1.00 28.17           N  
ATOM    817  CA  ASN A   8      -0.151 -15.531  31.130  1.00 25.10           C  
ATOM    818  C   ASN A   8       0.726 -14.366  30.640  1.00 24.12           C  
ATOM    819  O   ASN A   8       0.631 -13.946  29.484  1.00 23.27           O  
ATOM    820  CB  ASN A   8       0.008 -16.776  30.245  1.00 23.92           C  
ATOM    821  CG  ASN A   8       1.441 -17.250  30.145  1.00 25.29           C  
ATOM    822  OD1 ASN A   8       2.299 -16.845  30.921  1.00 27.26           O  
ATOM    823  ND2 ASN A   8       1.710 -18.101  29.170  1.00 24.49           N  
ATOM    824  N   PHE A   9       1.511 -13.795  31.548  1.00 22.40           N  
ATOM    825  CA  PHE A   9       2.394 -12.674  31.211  1.00 23.10           C  
ATOM    826  C   PHE A   9       3.557 -13.110  30.315  1.00 22.99           C  
ATOM    827  O   PHE A   9       4.209 -12.284  29.682  1.00 24.85           O  
ATOM    828  CB  PHE A   9       2.925 -11.990  32.484  1.00 19.83           C  
ATOM    829  CG  PHE A   9       1.873 -11.258  33.258  1.00 19.98           C  
ATOM    830  CD1 PHE A   9       1.484  -9.976  32.881  1.00 21.41           C  
ATOM    831  CD2 PHE A   9       1.239 -11.860  34.342  1.00 20.87           C  
ATOM    832  CE1 PHE A   9       0.476  -9.291  33.562  1.00 21.55           C  
ATOM    833  CE2 PHE A   9       0.223 -11.188  35.036  1.00 21.81           C  
ATOM    834  CZ  PHE A   9      -0.160  -9.900  34.644  1.00 24.13           C  
ATOM    835  N   GLY A  10       3.798 -14.415  30.256  1.00 23.00           N  
ATOM    836  CA  GLY A  10       4.874 -14.932  29.438  1.00 23.26           C  
ATOM    837  C   GLY A  10       4.355 -15.280  28.059  1.00 22.06           C  
ATOM    838  O   GLY A  10       4.634 -16.362  27.553  1.00 24.65           O  
ATOM    839  N   ALA A  11       3.599 -14.372  27.454  1.00 20.55           N  
ATOM    840  CA  ALA A  11       3.047 -14.602  26.130  1.00 19.85           C  
ATOM    841  C   ALA A  11       2.674 -13.273  25.495  1.00 20.69           C  
ATOM    842  O   ALA A  11       2.507 -12.268  26.198  1.00 20.87           O  
ATOM    843  CB  ALA A  11       1.812 -15.487  26.228  1.00 21.94           C  
ATOM    844  N   TYR A  12       2.559 -13.262  24.166  1.00 17.50           N  
ATOM    845  CA  TYR A  12       2.200 -12.054  23.435  1.00 16.11           C  
ATOM    846  C   TYR A  12       0.683 -11.995  23.345  1.00 15.72           C  
ATOM    847  O   TYR A  12       0.026 -13.017  23.152  1.00 17.47           O  
ATOM    848  CB  TYR A  12       2.842 -12.056  22.046  1.00 16.41           C  
ATOM    849  CG  TYR A  12       4.351 -11.997  22.095  1.00 15.74           C  
ATOM    850  CD1 TYR A  12       5.012 -10.859  22.595  1.00 15.95           C  
ATOM    851  CD2 TYR A  12       5.125 -13.050  21.621  1.00 13.33           C  
ATOM    852  CE1 TYR A  12       6.399 -10.784  22.612  1.00 16.20           C  
ATOM    853  CE2 TYR A  12       6.513 -12.975  21.638  1.00 15.58           C  
ATOM    854  CZ  TYR A  12       7.137 -11.840  22.131  1.00 14.64           C  
ATOM    855  OH  TYR A  12       8.505 -11.753  22.140  1.00 17.96           O  
ATOM    856  N   HIS A  13       0.128 -10.801  23.481  1.00 14.99           N  
ATOM    857  CA  HIS A  13      -1.317 -10.619  23.433  1.00 17.41           C  
ATOM    858  C   HIS A  13      -1.724  -9.563  22.433  1.00 18.47           C  
ATOM    859  O   HIS A  13      -0.877  -8.823  21.921  1.00 20.72           O  
ATOM    860  CB  HIS A  13      -1.846 -10.192  24.823  1.00 16.25           C  
ATOM    861  CG  HIS A  13      -1.497 -11.138  25.929  1.00 14.81           C  
ATOM    862  ND1 HIS A  13      -2.260 -12.246  26.231  1.00 20.94           N  
ATOM    863  CD2 HIS A  13      -0.436 -11.176  26.764  1.00 13.82           C  
ATOM    864  CE1 HIS A  13      -1.676 -12.932  27.199  1.00 16.43           C  
ATOM    865  NE2 HIS A  13      -0.567 -12.303  27.540  1.00 19.86           N  
ATOM    866  N   THR A  14      -3.027  -9.478  22.180  1.00 17.67           N  
ATOM    867  CA  THR A  14      -3.572  -8.505  21.250  1.00 17.76           C  
ATOM    868  C   THR A  14      -3.788  -7.207  22.035  1.00 16.78           C  
ATOM    869  O   THR A  14      -3.794  -7.212  23.274  1.00 16.09           O  
ATOM    870  CB  THR A  14      -4.922  -8.980  20.679  1.00 20.76           C  
ATOM    871  OG1 THR A  14      -5.893  -9.026  21.737  1.00 21.46           O  
ATOM    872  CG2 THR A  14      -4.788 -10.369  20.048  1.00 15.44           C  
ATOM    873  N   LEU A  15      -3.968  -6.097  21.333  1.00 15.33           N  
ATOM    874  CA  LEU A  15      -4.180  -4.823  22.000  1.00 17.64           C  
ATOM    875  C   LEU A  15      -5.368  -4.888  22.962  1.00 20.28           C  
ATOM    876  O   LEU A  15      -5.319  -4.356  24.076  1.00 18.53           O  
ATOM    877  CB  LEU A  15      -4.430  -3.719  20.983  1.00 17.90           C  
ATOM    878  CG  LEU A  15      -4.624  -2.349  21.641  1.00 18.38           C  
ATOM    879  CD1 LEU A  15      -3.351  -1.939  22.332  1.00 18.71           C  
ATOM    880  CD2 LEU A  15      -5.015  -1.303  20.623  1.00 19.95           C  
ATOM    881  N   GLU A  16      -6.440  -5.537  22.524  1.00 20.75           N  
ATOM    882  CA  GLU A  16      -7.641  -5.666  23.348  1.00 22.23           C  
ATOM    883  C   GLU A  16      -7.348  -6.439  24.641  1.00 20.99           C  
ATOM    884  O   GLU A  16      -7.752  -6.026  25.728  1.00 19.84           O  
ATOM    885  CB  GLU A  16      -8.750  -6.340  22.535  1.00 24.61           C  
ATOM    886  CG  GLU A  16     -10.146  -6.247  23.140  1.00 29.09           C  
ATOM    887  CD  GLU A  16     -10.377  -7.239  24.272  0.00 26.96           C  
ATOM    888  OE1 GLU A  16     -10.226  -8.459  24.043  0.00 26.87           O  
ATOM    889  OE2 GLU A  16     -10.711  -6.796  25.391  0.00 27.07           O  
ATOM    890  N   GLU A  17      -6.612  -7.538  24.519  1.00 18.99           N  
ATOM    891  CA  GLU A  17      -6.267  -8.351  25.671  1.00 18.50           C  
ATOM    892  C   GLU A  17      -5.403  -7.551  26.643  1.00 21.13           C  
ATOM    893  O   GLU A  17      -5.582  -7.635  27.867  1.00 21.62           O  
ATOM    894  CB  GLU A  17      -5.572  -9.624  25.228  1.00 16.53           C  
ATOM    895  CG  GLU A  17      -6.508 -10.564  24.492  1.00 18.04           C  
ATOM    896  CD  GLU A  17      -5.789 -11.743  23.862  1.00 21.92           C  
ATOM    897  OE1 GLU A  17      -4.565 -11.656  23.626  1.00 20.28           O  
ATOM    898  OE2 GLU A  17      -6.456 -12.761  23.584  1.00 23.98           O  
ATOM    899  N   ILE A  18      -4.503  -6.740  26.105  1.00 18.04           N  
ATOM    900  CA  ILE A  18      -3.641  -5.931  26.948  1.00 19.21           C  
ATOM    901  C   ILE A  18      -4.488  -4.911  27.724  1.00 18.99           C  
ATOM    902  O   ILE A  18      -4.343  -4.768  28.937  1.00 18.88           O  
ATOM    903  CB  ILE A  18      -2.567  -5.190  26.098  1.00 19.93           C  
ATOM    904  CG1 ILE A  18      -1.479  -6.168  25.647  1.00 19.04           C  
ATOM    905  CG2 ILE A  18      -1.965  -4.021  26.875  1.00 18.58           C  
ATOM    906  CD1 ILE A  18      -0.477  -5.543  24.675  1.00 18.36           C  
ATOM    907  N   SER A  19      -5.405  -4.246  27.034  1.00 16.68           N  
ATOM    908  CA  SER A  19      -6.256  -3.255  27.670  1.00 21.45           C  
ATOM    909  C   SER A  19      -7.140  -3.868  28.729  1.00 21.87           C  
ATOM    910  O   SER A  19      -7.363  -3.281  29.781  1.00 24.42           O  
ATOM    911  CB  SER A  19      -7.127  -2.564  26.637  1.00 23.17           C  
ATOM    912  OG  SER A  19      -6.311  -1.941  25.670  1.00 33.22           O  
ATOM    913  N   GLN A  20      -7.651  -5.050  28.437  1.00 22.13           N  
ATOM    914  CA  GLN A  20      -8.516  -5.762  29.358  1.00 27.51           C  
ATOM    915  C   GLN A  20      -7.737  -6.010  30.677  1.00 27.53           C  
ATOM    916  O   GLN A  20      -8.220  -5.710  31.787  1.00 25.97           O  
ATOM    917  CB  GLN A  20      -8.914  -7.067  28.680  1.00 33.38           C  
ATOM    918  CG  GLN A  20     -10.117  -7.779  29.233  1.00 45.81           C  
ATOM    919  CD  GLN A  20     -10.192  -9.222  28.718  1.00 52.62           C  
ATOM    920  OE1 GLN A  20     -10.269 -10.171  29.513  1.00 58.12           O  
ATOM    921  NE2 GLN A  20     -10.137  -9.395  27.387  1.00 50.88           N  
ATOM    922  N   GLU A  21      -6.500  -6.484  30.538  1.00 24.55           N  
ATOM    923  CA  GLU A  21      -5.653  -6.760  31.686  1.00 21.92           C  
ATOM    924  C   GLU A  21      -5.323  -5.492  32.476  1.00 20.95           C  
ATOM    925  O   GLU A  21      -5.215  -5.533  33.697  1.00 20.10           O  
ATOM    926  CB  GLU A  21      -4.394  -7.495  31.250  1.00 23.54           C  
ATOM    927  CG  GLU A  21      -3.599  -8.085  32.400  1.00 28.02           C  
ATOM    928  CD  GLU A  21      -4.425  -9.018  33.292  1.00 32.90           C  
ATOM    929  OE1 GLU A  21      -5.506  -9.484  32.879  1.00 30.90           O  
ATOM    930  OE2 GLU A  21      -3.981  -9.291  34.427  1.00 36.68           O  
ATOM    931  N   MET A  22      -5.173  -4.362  31.795  1.00 21.17           N  
ATOM    932  CA  MET A  22      -4.869  -3.105  32.484  1.00 20.78           C  
ATOM    933  C   MET A  22      -6.089  -2.685  33.329  1.00 21.65           C  
ATOM    934  O   MET A  22      -5.939  -2.132  34.417  1.00 21.69           O  
ATOM    935  CB  MET A  22      -4.510  -2.000  31.490  1.00 17.22           C  
ATOM    936  CG  MET A  22      -3.120  -2.118  30.892  1.00 16.85           C  
ATOM    937  SD  MET A  22      -3.014  -1.038  29.425  1.00 24.10           S  
ATOM    938  CE  MET A  22      -3.016   0.620  30.207  1.00 17.21           C  
ATOM    939  N   ASP A  23      -7.292  -2.944  32.823  1.00 22.09           N  
ATOM    940  CA  ASP A  23      -8.512  -2.598  33.550  1.00 23.08           C  
ATOM    941  C   ASP A  23      -8.659  -3.519  34.762  1.00 22.30           C  
ATOM    942  O   ASP A  23      -9.123  -3.094  35.816  1.00 22.35           O  
ATOM    943  CB  ASP A  23      -9.741  -2.709  32.647  1.00 24.06           C  
ATOM    944  CG  ASP A  23      -9.876  -1.535  31.695  1.00 24.06           C  
ATOM    945  OD1 ASP A  23      -9.292  -0.472  31.968  1.00 23.70           O  
ATOM    946  OD2 ASP A  23     -10.575  -1.675  30.670  1.00 29.48           O  
ATOM    947  N   ASN A  24      -8.247  -4.772  34.617  1.00 23.03           N  
ATOM    948  CA  ASN A  24      -8.335  -5.722  35.718  1.00 26.33           C  
ATOM    949  C   ASN A  24      -7.402  -5.293  36.834  1.00 28.52           C  
ATOM    950  O   ASN A  24      -7.770  -5.312  38.006  1.00 28.35           O  
ATOM    951  CB  ASN A  24      -7.972  -7.142  35.270  1.00 29.15           C  
ATOM    952  CG  ASN A  24      -9.090  -7.808  34.473  1.00 32.67           C  
ATOM    953  OD1 ASN A  24     -10.193  -7.259  34.354  1.00 35.39           O  
ATOM    954  ND2 ASN A  24      -8.802  -8.973  33.896  1.00 32.62           N  
ATOM    955  N   LEU A  25      -6.200  -4.870  36.458  1.00 27.06           N  
ATOM    956  CA  LEU A  25      -5.200  -4.426  37.415  1.00 27.36           C  
ATOM    957  C   LEU A  25      -5.722  -3.246  38.253  1.00 25.74           C  
ATOM    958  O   LEU A  25      -5.549  -3.217  39.479  1.00 25.01           O  
ATOM    959  CB  LEU A  25      -3.920  -4.051  36.661  1.00 28.93           C  
ATOM    960  CG  LEU A  25      -2.546  -4.332  37.270  1.00 32.27           C  
ATOM    961  CD1 LEU A  25      -2.466  -5.726  37.884  1.00 32.37           C  
ATOM    962  CD2 LEU A  25      -1.524  -4.200  36.158  1.00 35.14           C  
ATOM    963  N   VAL A  26      -6.361  -2.286  37.589  1.00 24.45           N  
ATOM    964  CA  VAL A  26      -6.919  -1.102  38.254  1.00 26.18           C  
ATOM    965  C   VAL A  26      -8.086  -1.527  39.166  1.00 28.08           C  
ATOM    966  O   VAL A  26      -8.212  -1.059  40.300  1.00 27.02           O  
ATOM    967  CB  VAL A  26      -7.419  -0.043  37.212  1.00 25.90           C  
ATOM    968  CG1 VAL A  26      -8.268   1.021  37.884  1.00 24.16           C  
ATOM    969  CG2 VAL A  26      -6.237   0.617  36.499  1.00 22.46           C  
ATOM    970  N   ALA A  27      -8.892  -2.461  38.672  1.00 28.49           N  
ATOM    971  CA  ALA A  27     -10.044  -2.979  39.400  1.00 30.38           C  
ATOM    972  C   ALA A  27      -9.626  -3.687  40.680  1.00 31.89           C  
ATOM    973  O   ALA A  27     -10.260  -3.518  41.720  1.00 33.05           O  
ATOM    974  CB  ALA A  27     -10.830  -3.943  38.517  1.00 27.41           C  
ATOM    975  N   GLU A  28      -8.561  -4.477  40.601  1.00 31.21           N  
ATOM    976  CA  GLU A  28      -8.071  -5.213  41.760  1.00 32.94           C  
ATOM    977  C   GLU A  28      -7.269  -4.401  42.785  1.00 32.09           C  
ATOM    978  O   GLU A  28      -7.135  -4.844  43.921  1.00 32.29           O  
ATOM    979  CB  GLU A  28      -7.221  -6.414  41.323  1.00 36.19           C  
ATOM    980  CG  GLU A  28      -7.699  -7.194  40.098  0.00 45.26           C  
ATOM    981  CD  GLU A  28      -9.102  -7.750  40.237  0.00 49.28           C  
ATOM    982  OE1 GLU A  28      -9.288  -8.715  41.006  0.00 53.04           O  
ATOM    983  OE2 GLU A  28     -10.017  -7.232  39.561  0.00 52.92           O  
ATOM    984  N   HIS A  29      -6.716  -3.247  42.394  1.00 30.57           N  
ATOM    985  CA  HIS A  29      -5.917  -2.403  43.304  1.00 28.83           C  
ATOM    986  C   HIS A  29      -6.244  -0.943  43.159  1.00 28.54           C  
ATOM    987  O   HIS A  29      -5.347  -0.120  42.950  1.00 28.70           O  
ATOM    988  CB  HIS A  29      -4.438  -2.562  42.999  1.00 28.57           C  
ATOM    989  CG  HIS A  29      -4.011  -3.979  42.884  1.00 31.33           C  
ATOM    990  ND1 HIS A  29      -4.118  -4.693  41.709  1.00 33.48           N  
ATOM    991  CD2 HIS A  29      -3.508  -4.836  43.804  1.00 33.95           C  
ATOM    992  CE1 HIS A  29      -3.697  -5.931  41.910  1.00 35.55           C  
ATOM    993  NE2 HIS A  29      -3.319  -6.040  43.171  1.00 37.48           N  
ATOM    994  N   PRO A  30      -7.506  -0.580  43.402  1.00 28.98           N  
ATOM    995  CA  PRO A  30      -7.996   0.797  43.295  1.00 29.43           C  
ATOM    996  C   PRO A  30      -7.272   1.877  44.108  1.00 30.65           C  
ATOM    997  O   PRO A  30      -7.280   3.049  43.724  1.00 33.85           O  
ATOM    998  CB  PRO A  30      -9.463   0.659  43.709  1.00 28.60           C  
ATOM    999  CG  PRO A  30      -9.431  -0.500  44.673  1.00 27.09           C  
ATOM   1000  CD  PRO A  30      -8.543  -1.467  43.965  1.00 26.27           C  
ATOM   1001  N   GLY A  31      -6.641   1.501  45.216  1.00 31.39           N  
ATOM   1002  CA  GLY A  31      -5.946   2.495  46.023  1.00 33.49           C  
ATOM   1003  C   GLY A  31      -4.504   2.811  45.640  1.00 34.41           C  
ATOM   1004  O   GLY A  31      -3.884   3.722  46.215  1.00 36.19           O  
ATOM   1005  N   LEU A  32      -3.980   2.084  44.656  1.00 30.47           N  
ATOM   1006  CA  LEU A  32      -2.613   2.277  44.201  1.00 25.98           C  
ATOM   1007  C   LEU A  32      -2.492   2.538  42.698  1.00 24.78           C  
ATOM   1008  O   LEU A  32      -1.613   3.275  42.263  1.00 22.62           O  
ATOM   1009  CB  LEU A  32      -1.811   1.026  44.558  1.00 26.66           C  
ATOM   1010  CG  LEU A  32      -0.315   1.008  44.274  1.00 29.83           C  
ATOM   1011  CD1 LEU A  32       0.398   1.974  45.221  1.00 28.86           C  
ATOM   1012  CD2 LEU A  32       0.200  -0.413  44.438  1.00 29.91           C  
ATOM   1013  N   VAL A  33      -3.364   1.913  41.912  1.00 22.21           N  
ATOM   1014  CA  VAL A  33      -3.344   2.074  40.466  1.00 22.34           C  
ATOM   1015  C   VAL A  33      -4.592   2.727  39.878  1.00 22.30           C  
ATOM   1016  O   VAL A  33      -5.715   2.426  40.286  1.00 23.84           O  
ATOM   1017  CB  VAL A  33      -3.208   0.703  39.762  1.00 21.76           C  
ATOM   1018  CG1 VAL A  33      -2.455   0.870  38.461  1.00 25.94           C  
ATOM   1019  CG2 VAL A  33      -2.545  -0.316  40.647  1.00 22.28           C  
ATOM   1020  N   SER A  34      -4.388   3.621  38.917  1.00 21.19           N  
ATOM   1021  CA  SER A  34      -5.488   4.311  38.255  1.00 21.38           C  
ATOM   1022  C   SER A  34      -5.128   4.443  36.768  1.00 24.26           C  
ATOM   1023  O   SER A  34      -3.949   4.343  36.400  1.00 21.98           O  
ATOM   1024  CB  SER A  34      -5.794   5.676  38.886  1.00 19.74           C  
ATOM   1025  OG  SER A  34      -4.731   6.603  38.767  1.00 23.48           O  
ATOM   1026  N   LYS A  35      -6.144   4.576  35.918  1.00 23.63           N  
ATOM   1027  CA  LYS A  35      -5.933   4.714  34.488  1.00 23.42           C  
ATOM   1028  C   LYS A  35      -6.061   6.179  34.104  1.00 24.75           C  
ATOM   1029  O   LYS A  35      -6.987   6.858  34.528  1.00 25.89           O  
ATOM   1030  CB  LYS A  35      -6.945   3.868  33.726  1.00 23.68           C  
ATOM   1031  CG  LYS A  35      -6.594   3.715  32.265  1.00 30.53           C  
ATOM   1032  CD  LYS A  35      -7.385   2.603  31.598  1.00 32.97           C  
ATOM   1033  CE  LYS A  35      -8.851   2.962  31.467  1.00 32.77           C  
ATOM   1034  NZ  LYS A  35      -9.582   1.981  30.618  1.00 36.51           N  
ATOM   1035  N   VAL A  36      -5.094   6.689  33.355  1.00 22.52           N  
ATOM   1036  CA  VAL A  36      -5.118   8.073  32.931  1.00 20.43           C  
ATOM   1037  C   VAL A  36      -5.125   8.134  31.390  1.00 22.79           C  
ATOM   1038  O   VAL A  36      -4.296   7.509  30.722  1.00 21.74           O  
ATOM   1039  CB  VAL A  36      -3.884   8.828  33.485  1.00 22.84           C  
ATOM   1040  CG1 VAL A  36      -3.905  10.283  33.052  1.00 23.73           C  
ATOM   1041  CG2 VAL A  36      -3.840   8.721  35.007  1.00 25.01           C  
ATOM   1042  N   ASN A  37      -6.083   8.854  30.820  1.00 19.95           N  
ATOM   1043  CA  ASN A  37      -6.150   8.964  29.368  1.00 21.21           C  
ATOM   1044  C   ASN A  37      -5.405  10.247  28.995  1.00 19.82           C  
ATOM   1045  O   ASN A  37      -5.744  11.321  29.495  1.00 21.40           O  
ATOM   1046  CB  ASN A  37      -7.607   9.032  28.910  1.00 20.90           C  
ATOM   1047  CG  ASN A  37      -7.741   9.028  27.403  1.00 22.53           C  
ATOM   1048  OD1 ASN A  37      -8.050   8.005  26.813  1.00 28.36           O  
ATOM   1049  ND2 ASN A  37      -7.488  10.161  26.776  1.00 18.47           N  
ATOM   1050  N   ILE A  38      -4.398  10.148  28.127  1.00 18.29           N  
ATOM   1051  CA  ILE A  38      -3.636  11.337  27.729  1.00 17.22           C  
ATOM   1052  C   ILE A  38      -3.909  11.803  26.305  1.00 17.47           C  
ATOM   1053  O   ILE A  38      -3.344  12.791  25.852  1.00 20.10           O  
ATOM   1054  CB  ILE A  38      -2.088  11.155  27.959  1.00 17.34           C  
ATOM   1055  CG1 ILE A  38      -1.535  10.026  27.074  1.00 12.14           C  
ATOM   1056  CG2 ILE A  38      -1.811  10.857  29.451  1.00 12.91           C  
ATOM   1057  CD1 ILE A  38      -0.039   9.983  26.980  1.00 18.28           C  
ATOM   1058  N   GLY A  39      -4.782  11.102  25.598  1.00 18.30           N  
ATOM   1059  CA  GLY A  39      -5.088  11.495  24.236  1.00 18.46           C  
ATOM   1060  C   GLY A  39      -5.535  10.316  23.409  1.00 17.68           C  
ATOM   1061  O   GLY A  39      -5.930   9.300  23.968  1.00 18.34           O  
ATOM   1062  N   SER A  40      -5.439  10.440  22.087  1.00 17.84           N  
ATOM   1063  CA  SER A  40      -5.839   9.376  21.169  1.00 19.07           C  
ATOM   1064  C   SER A  40      -4.815   9.249  20.047  1.00 16.12           C  
ATOM   1065  O   SER A  40      -4.132  10.206  19.719  1.00 17.55           O  
ATOM   1066  CB  SER A  40      -7.205   9.694  20.539  1.00 22.40           C  
ATOM   1067  OG  SER A  40      -8.204   9.897  21.523  1.00 28.94           O  
ATOM   1068  N   SER A  41      -4.731   8.069  19.460  1.00 15.49           N  
ATOM   1069  CA  SER A  41      -3.806   7.814  18.373  1.00 15.75           C  
ATOM   1070  C   SER A  41      -4.416   8.356  17.081  1.00 18.14           C  
ATOM   1071  O   SER A  41      -5.560   8.832  17.072  1.00 19.07           O  
ATOM   1072  CB  SER A  41      -3.585   6.320  18.238  1.00 12.36           C  
ATOM   1073  OG  SER A  41      -4.789   5.663  17.895  1.00 17.54           O  
ATOM   1074  N   PHE A  42      -3.674   8.250  15.985  1.00 16.67           N  
ATOM   1075  CA  PHE A  42      -4.151   8.732  14.694  1.00 18.23           C  
ATOM   1076  C   PHE A  42      -5.470   8.068  14.307  1.00 16.91           C  
ATOM   1077  O   PHE A  42      -6.381   8.724  13.810  1.00 19.78           O  
ATOM   1078  CB  PHE A  42      -3.117   8.468  13.594  1.00 16.79           C  
ATOM   1079  CG  PHE A  42      -3.504   9.040  12.260  1.00 18.49           C  
ATOM   1080  CD1 PHE A  42      -3.273  10.381  11.979  1.00 18.57           C  
ATOM   1081  CD2 PHE A  42      -4.138   8.250  11.303  1.00 17.05           C  
ATOM   1082  CE1 PHE A  42      -3.663  10.929  10.774  1.00 18.41           C  
ATOM   1083  CE2 PHE A  42      -4.533   8.793  10.096  1.00 18.20           C  
ATOM   1084  CZ  PHE A  42      -4.295  10.136   9.833  1.00 16.21           C  
ATOM   1085  N   GLU A  43      -5.561   6.767  14.534  1.00 15.67           N  
ATOM   1086  CA  GLU A  43      -6.758   6.020  14.211  1.00 17.00           C  
ATOM   1087  C   GLU A  43      -7.794   6.017  15.345  1.00 18.86           C  
ATOM   1088  O   GLU A  43      -8.608   5.093  15.459  1.00 21.58           O  
ATOM   1089  CB  GLU A  43      -6.404   4.604  13.752  1.00 14.43           C  
ATOM   1090  CG  GLU A  43      -5.590   4.582  12.461  1.00 14.95           C  
ATOM   1091  CD  GLU A  43      -5.250   3.186  11.976  1.00 13.75           C  
ATOM   1092  OE1 GLU A  43      -5.340   2.216  12.753  1.00 20.04           O  
ATOM   1093  OE2 GLU A  43      -4.884   3.050  10.794  1.00 17.83           O  
ATOM   1094  N   ASN A  44      -7.713   7.023  16.214  1.00 19.89           N  
ATOM   1095  CA  ASN A  44      -8.644   7.181  17.338  1.00 22.37           C  
ATOM   1096  C   ASN A  44      -8.637   6.189  18.502  1.00 23.57           C  
ATOM   1097  O   ASN A  44      -9.679   5.946  19.111  1.00 25.49           O  
ATOM   1098  CB  ASN A  44     -10.074   7.297  16.779  1.00 25.07           C  
ATOM   1099  CG  ASN A  44     -10.897   8.343  17.488  1.00 25.54           C  
ATOM   1100  OD1 ASN A  44     -10.378   9.364  17.941  1.00 31.75           O  
ATOM   1101  ND2 ASN A  44     -12.199   8.109  17.562  1.00 29.68           N  
ATOM   1102  N   ARG A  45      -7.502   5.560  18.776  1.00 22.15           N  
ATOM   1103  CA  ARG A  45      -7.430   4.614  19.886  1.00 19.89           C  
ATOM   1104  C   ARG A  45      -6.954   5.419  21.103  1.00 20.65           C  
ATOM   1105  O   ARG A  45      -6.101   6.302  20.975  1.00 20.38           O  
ATOM   1106  CB  ARG A  45      -6.470   3.470  19.565  1.00 19.30           C  
ATOM   1107  CG  ARG A  45      -6.955   2.597  18.423  1.00 19.78           C  
ATOM   1108  CD  ARG A  45      -6.094   1.377  18.234  1.00 17.73           C  
ATOM   1109  NE  ARG A  45      -6.735   0.442  17.324  1.00 17.52           N  
ATOM   1110  CZ  ARG A  45      -6.678   0.540  16.003  1.00 20.61           C  
ATOM   1111  NH1 ARG A  45      -5.991   1.520  15.435  1.00 20.15           N  
ATOM   1112  NH2 ARG A  45      -7.387  -0.285  15.247  1.00 22.32           N  
ATOM   1113  N   PRO A  46      -7.493   5.131  22.299  1.00 20.46           N  
ATOM   1114  CA  PRO A  46      -7.064   5.889  23.475  1.00 19.34           C  
ATOM   1115  C   PRO A  46      -5.635   5.598  23.912  1.00 16.28           C  
ATOM   1116  O   PRO A  46      -5.153   4.469  23.806  1.00 18.77           O  
ATOM   1117  CB  PRO A  46      -8.064   5.440  24.544  1.00 20.12           C  
ATOM   1118  CG  PRO A  46      -8.255   3.989  24.216  1.00 20.86           C  
ATOM   1119  CD  PRO A  46      -8.425   4.053  22.689  1.00 23.95           C  
ATOM   1120  N   MET A  47      -4.950   6.642  24.348  1.00 18.29           N  
ATOM   1121  CA  MET A  47      -3.576   6.531  24.823  1.00 18.26           C  
ATOM   1122  C   MET A  47      -3.781   6.430  26.337  1.00 15.95           C  
ATOM   1123  O   MET A  47      -3.981   7.451  27.008  1.00 15.24           O  
ATOM   1124  CB  MET A  47      -2.781   7.802  24.511  1.00 18.88           C  
ATOM   1125  CG  MET A  47      -2.624   8.118  23.038  1.00 22.29           C  
ATOM   1126  SD  MET A  47      -1.618   6.915  22.194  1.00 27.47           S  
ATOM   1127  CE  MET A  47       0.014   7.398  22.797  1.00 26.83           C  
ATOM   1128  N   ASN A  48      -3.813   5.197  26.842  1.00 15.91           N  
ATOM   1129  CA  ASN A  48      -4.008   4.931  28.273  1.00 18.04           C  
ATOM   1130  C   ASN A  48      -2.726   4.624  29.028  1.00 16.29           C  
ATOM   1131  O   ASN A  48      -2.025   3.657  28.731  1.00 17.07           O  
ATOM   1132  CB  ASN A  48      -4.997   3.783  28.500  1.00 19.01           C  
ATOM   1133  CG  ASN A  48      -6.422   4.143  28.121  1.00 20.61           C  
ATOM   1134  OD1 ASN A  48      -7.173   3.294  27.653  1.00 26.22           O  
ATOM   1135  ND2 ASN A  48      -6.805   5.386  28.333  1.00 18.30           N  
ATOM   1136  N   VAL A  49      -2.499   5.418  30.064  1.00 17.18           N  
ATOM   1137  CA  VAL A  49      -1.341   5.334  30.946  1.00 17.61           C  
ATOM   1138  C   VAL A  49      -1.768   4.834  32.332  1.00 18.46           C  
ATOM   1139  O   VAL A  49      -2.870   5.145  32.788  1.00 18.57           O  
ATOM   1140  CB  VAL A  49      -0.734   6.756  31.115  1.00 18.48           C  
ATOM   1141  CG1 VAL A  49       0.343   6.773  32.159  1.00 20.71           C  
ATOM   1142  CG2 VAL A  49      -0.201   7.259  29.793  1.00 19.00           C  
ATOM   1143  N   LEU A  50      -0.952   3.984  32.949  1.00 16.10           N  
ATOM   1144  CA  LEU A  50      -1.262   3.469  34.279  1.00 18.00           C  
ATOM   1145  C   LEU A  50      -0.497   4.361  35.256  1.00 16.74           C  
ATOM   1146  O   LEU A  50       0.695   4.620  35.074  1.00 16.48           O  
ATOM   1147  CB  LEU A  50      -0.818   2.010  34.450  1.00 16.46           C  
ATOM   1148  CG  LEU A  50      -1.592   0.905  33.725  1.00 18.18           C  
ATOM   1149  CD1 LEU A  50      -0.954  -0.451  33.972  1.00 18.65           C  
ATOM   1150  CD2 LEU A  50      -3.055   0.901  34.160  1.00 19.10           C  
ATOM   1151  N   LYS A  51      -1.197   4.909  36.236  1.00 15.77           N  
ATOM   1152  CA  LYS A  51      -0.562   5.765  37.216  1.00 14.31           C  
ATOM   1153  C   LYS A  51      -0.510   5.017  38.545  1.00 17.76           C  
ATOM   1154  O   LYS A  51      -1.549   4.588  39.055  1.00 17.48           O  
ATOM   1155  CB  LYS A  51      -1.359   7.046  37.399  1.00 16.34           C  
ATOM   1156  CG  LYS A  51      -0.893   7.873  38.582  1.00 19.18           C  
ATOM   1157  CD  LYS A  51      -1.776   9.083  38.785  1.00 24.44           C  
ATOM   1158  CE  LYS A  51      -1.288   9.925  39.964  1.00 25.93           C  
ATOM   1159  NZ  LYS A  51      -2.050  11.203  40.107  1.00 29.91           N  
ATOM   1160  N   PHE A  52       0.696   4.785  39.054  1.00 15.60           N  
ATOM   1161  CA  PHE A  52       0.871   4.089  40.325  1.00 16.71           C  
ATOM   1162  C   PHE A  52       1.183   5.210  41.301  1.00 16.04           C  
ATOM   1163  O   PHE A  52       2.151   5.949  41.121  1.00 16.02           O  
ATOM   1164  CB  PHE A  52       2.016   3.074  40.250  1.00 18.45           C  
ATOM   1165  CG  PHE A  52       1.764   1.937  39.293  1.00 16.72           C  
ATOM   1166  CD1 PHE A  52       2.005   2.094  37.930  1.00 19.50           C  
ATOM   1167  CD2 PHE A  52       1.295   0.710  39.757  1.00 16.79           C  
ATOM   1168  CE1 PHE A  52       1.783   1.047  37.042  1.00 18.25           C  
ATOM   1169  CE2 PHE A  52       1.070  -0.347  38.886  1.00 19.49           C  
ATOM   1170  CZ  PHE A  52       1.314  -0.181  37.524  1.00 20.17           C  
ATOM   1171  N   SER A  53       0.381   5.333  42.350  1.00 18.68           N  
ATOM   1172  CA  SER A  53       0.606   6.392  43.311  1.00 20.21           C  
ATOM   1173  C   SER A  53       0.046   6.124  44.694  1.00 21.89           C  
ATOM   1174  O   SER A  53      -0.927   5.400  44.853  1.00 19.74           O  
ATOM   1175  CB  SER A  53      -0.031   7.666  42.745  1.00 21.44           C  
ATOM   1176  OG  SER A  53      -0.203   8.689  43.710  1.00 23.47           O  
ATOM   1177  N   THR A  54       0.691   6.700  45.698  1.00 25.42           N  
ATOM   1178  CA  THR A  54       0.235   6.522  47.064  1.00 29.13           C  
ATOM   1179  C   THR A  54      -0.533   7.796  47.453  1.00 32.67           C  
ATOM   1180  O   THR A  54      -1.071   7.900  48.554  1.00 35.45           O  
ATOM   1181  CB  THR A  54       1.401   6.210  48.041  1.00 27.06           C  
ATOM   1182  OG1 THR A  54       2.362   7.266  48.022  1.00 27.45           O  
ATOM   1183  CG2 THR A  54       2.083   4.909  47.656  1.00 25.64           C  
ATOM   1184  N   GLY A  55      -0.576   8.766  46.538  1.00 32.94           N  
ATOM   1185  CA  GLY A  55      -1.280  10.010  46.791  1.00 33.85           C  
ATOM   1186  C   GLY A  55      -0.396  11.235  46.852  1.00 34.70           C  
ATOM   1187  O   GLY A  55       0.818  11.124  46.838  1.00 38.47           O  
ATOM   1188  N   GLY A  56      -1.008  12.411  46.894  1.00 35.05           N  
ATOM   1189  CA  GLY A  56      -0.250  13.646  46.959  1.00 36.90           C  
ATOM   1190  C   GLY A  56       0.183  14.206  45.619  1.00 38.64           C  
ATOM   1191  O   GLY A  56      -0.154  13.661  44.563  1.00 42.65           O  
ATOM   1192  N   ASP A  58       0.907  15.321  45.668  1.00 38.36           N  
ATOM   1193  CA  ASP A  58       1.414  15.999  44.477  1.00 38.20           C  
ATOM   1194  C   ASP A  58       2.902  15.668  44.436  1.00 35.29           C  
ATOM   1195  O   ASP A  58       3.745  16.487  44.788  1.00 37.27           O  
ATOM   1196  CB  ASP A  58       1.189  17.510  44.607  1.00 41.14           C  
ATOM   1197  CG  ASP A  58       1.767  18.294  43.438  1.00 45.95           C  
ATOM   1198  OD1 ASP A  58       1.414  17.987  42.277  0.50 47.05           O  
ATOM   1199  OD2 ASP A  58       2.576  19.218  43.683  0.50 48.32           O  
ATOM   1200  N   LYS A  59       3.209  14.456  43.994  1.00 31.51           N  
ATOM   1201  CA  LYS A  59       4.583  13.969  43.910  1.00 27.90           C  
ATOM   1202  C   LYS A  59       5.309  14.164  42.595  1.00 25.55           C  
ATOM   1203  O   LYS A  59       4.706  14.522  41.581  1.00 23.49           O  
ATOM   1204  CB  LYS A  59       4.583  12.451  44.148  1.00 26.23           C  
ATOM   1205  CG  LYS A  59       3.767  11.946  45.328  1.00 28.26           C  
ATOM   1206  CD  LYS A  59       4.672  11.345  46.391  1.00 27.78           C  
ATOM   1207  CE  LYS A  59       3.890  10.768  47.547  1.00 28.38           C  
ATOM   1208  NZ  LYS A  59       3.189   9.526  47.172  1.00 30.76           N  
ATOM   1209  N   PRO A  60       6.646  14.069  42.633  1.00 25.24           N  
ATOM   1210  CA  PRO A  60       7.392  14.194  41.380  1.00 22.96           C  
ATOM   1211  C   PRO A  60       7.098  12.807  40.745  1.00 21.85           C  
ATOM   1212  O   PRO A  60       6.580  11.900  41.431  1.00 19.90           O  
ATOM   1213  CB  PRO A  60       8.843  14.344  41.845  1.00 22.52           C  
ATOM   1214  CG  PRO A  60       8.852  13.795  43.249  1.00 25.52           C  
ATOM   1215  CD  PRO A  60       7.534  14.235  43.798  1.00 25.73           C  
ATOM   1216  N   ALA A  61       7.426  12.609  39.474  1.00 20.06           N  
ATOM   1217  CA  ALA A  61       7.139  11.323  38.853  1.00 16.94           C  
ATOM   1218  C   ALA A  61       8.207  10.732  37.956  1.00 16.24           C  
ATOM   1219  O   ALA A  61       9.166  11.401  37.573  1.00 16.67           O  
ATOM   1220  CB  ALA A  61       5.849  11.435  38.065  1.00 16.63           C  
ATOM   1221  N   ILE A  62       8.033   9.446  37.668  1.00 15.37           N  
ATOM   1222  CA  ILE A  62       8.929   8.687  36.807  1.00 15.19           C  
ATOM   1223  C   ILE A  62       8.061   8.274  35.612  1.00 15.68           C  
ATOM   1224  O   ILE A  62       6.927   7.809  35.797  1.00 14.26           O  
ATOM   1225  CB  ILE A  62       9.452   7.416  37.505  1.00 15.44           C  
ATOM   1226  CG1 ILE A  62      10.395   7.803  38.654  1.00 13.70           C  
ATOM   1227  CG2 ILE A  62      10.136   6.496  36.486  1.00 13.06           C  
ATOM   1228  CD1 ILE A  62      10.868   6.643  39.467  1.00 18.10           C  
ATOM   1229  N   TRP A  63       8.546   8.522  34.398  1.00 14.16           N  
ATOM   1230  CA  TRP A  63       7.796   8.158  33.201  1.00 12.77           C  
ATOM   1231  C   TRP A  63       8.445   6.936  32.543  1.00 12.84           C  
ATOM   1232  O   TRP A  63       9.660   6.896  32.344  1.00 12.38           O  
ATOM   1233  CB  TRP A  63       7.737   9.334  32.210  1.00 13.93           C  
ATOM   1234  CG  TRP A  63       7.215   8.931  30.835  1.00 16.08           C  
ATOM   1235  CD1 TRP A  63       7.946   8.417  29.793  1.00 15.22           C  
ATOM   1236  CD2 TRP A  63       5.852   8.948  30.397  1.00 14.85           C  
ATOM   1237  NE1 TRP A  63       7.115   8.109  28.742  1.00 14.61           N  
ATOM   1238  CE2 TRP A  63       5.827   8.423  29.082  1.00 14.52           C  
ATOM   1239  CE3 TRP A  63       4.648   9.359  30.988  1.00 16.19           C  
ATOM   1240  CZ2 TRP A  63       4.635   8.292  28.342  1.00 14.09           C  
ATOM   1241  CZ3 TRP A  63       3.462   9.233  30.256  1.00 15.72           C  
ATOM   1242  CH2 TRP A  63       3.467   8.702  28.943  1.00 16.87           C  
ATOM   1243  N   LEU A  64       7.625   5.955  32.191  1.00 13.01           N  
ATOM   1244  CA  LEU A  64       8.100   4.740  31.554  1.00 14.11           C  
ATOM   1245  C   LEU A  64       7.169   4.370  30.393  1.00 14.91           C  
ATOM   1246  O   LEU A  64       5.953   4.318  30.566  1.00 14.71           O  
ATOM   1247  CB  LEU A  64       8.140   3.620  32.598  1.00 18.34           C  
ATOM   1248  CG  LEU A  64       8.658   2.222  32.249  1.00 26.54           C  
ATOM   1249  CD1 LEU A  64      10.051   2.319  31.680  1.00 29.64           C  
ATOM   1250  CD2 LEU A  64       8.653   1.318  33.490  1.00 27.20           C  
ATOM   1251  N   ASP A  65       7.711   4.196  29.185  1.00 14.62           N  
ATOM   1252  CA  ASP A  65       6.856   3.831  28.048  1.00 11.81           C  
ATOM   1253  C   ASP A  65       7.436   2.662  27.283  1.00 10.83           C  
ATOM   1254  O   ASP A  65       8.635   2.362  27.405  1.00 11.99           O  
ATOM   1255  CB  ASP A  65       6.542   5.028  27.119  1.00 11.00           C  
ATOM   1256  CG  ASP A  65       7.740   5.505  26.313  1.00 11.79           C  
ATOM   1257  OD1 ASP A  65       8.315   4.687  25.580  1.00 13.07           O  
ATOM   1258  OD2 ASP A  65       8.088   6.701  26.386  1.00 12.35           O  
ATOM   1259  N   ALA A  66       6.590   1.985  26.517  1.00  9.77           N  
ATOM   1260  CA  ALA A  66       7.014   0.847  25.727  1.00  9.96           C  
ATOM   1261  C   ALA A  66       6.239   0.820  24.424  1.00 11.11           C  
ATOM   1262  O   ALA A  66       5.231   1.514  24.275  1.00 13.15           O  
ATOM   1263  CB  ALA A  66       6.776  -0.443  26.483  1.00 10.09           C  
ATOM   1264  N   GLY A  67       6.741   0.035  23.478  1.00 11.69           N  
ATOM   1265  CA  GLY A  67       6.097  -0.101  22.186  1.00 12.01           C  
ATOM   1266  C   GLY A  67       5.942   1.081  21.241  1.00 12.98           C  
ATOM   1267  O   GLY A  67       4.988   1.093  20.463  1.00 13.81           O  
ATOM   1268  N   ILE A  68       6.813   2.084  21.310  1.00 11.97           N  
ATOM   1269  CA  ILE A  68       6.710   3.232  20.403  1.00 11.60           C  
ATOM   1270  C   ILE A  68       6.926   2.678  18.953  1.00 11.37           C  
ATOM   1271  O   ILE A  68       6.363   3.191  17.977  1.00 11.48           O  
ATOM   1272  CB  ILE A  68       7.726   4.356  20.795  1.00 12.19           C  
ATOM   1273  CG1 ILE A  68       7.297   5.698  20.208  1.00 12.60           C  
ATOM   1274  CG2 ILE A  68       9.129   3.976  20.402  1.00 12.03           C  
ATOM   1275  CD1 ILE A  68       8.102   6.899  20.745  1.00 12.95           C  
ATOM   1276  N   HIS A  69       7.754   1.637  18.832  1.00 12.23           N  
ATOM   1277  CA  HIS A  69       8.020   1.005  17.537  1.00 12.73           C  
ATOM   1278  C   HIS A  69       7.188  -0.284  17.612  1.00 12.74           C  
ATOM   1279  O   HIS A  69       7.447  -1.179  18.428  1.00 11.40           O  
ATOM   1280  CB  HIS A  69       9.500   0.702  17.333  1.00 11.10           C  
ATOM   1281  CG  HIS A  69      10.336   1.912  17.041  1.00 13.05           C  
ATOM   1282  ND1 HIS A  69      11.568   2.122  17.618  1.00 12.61           N  
ATOM   1283  CD2 HIS A  69      10.108   2.984  16.243  1.00 10.11           C  
ATOM   1284  CE1 HIS A  69      12.063   3.268  17.198  1.00 12.25           C  
ATOM   1285  NE2 HIS A  69      11.201   3.811  16.358  1.00 11.68           N  
ATOM   1286  N   ALA A  70       6.171  -0.352  16.766  1.00 12.67           N  
ATOM   1287  CA  ALA A  70       5.262  -1.487  16.704  1.00 13.39           C  
ATOM   1288  C   ALA A  70       5.781  -2.914  16.784  1.00 14.69           C  
ATOM   1289  O   ALA A  70       5.313  -3.687  17.618  1.00 16.35           O  
ATOM   1290  CB  ALA A  70       4.355  -1.342  15.496  1.00 12.79           C  
ATOM   1291  N   ARG A  71       6.762  -3.261  15.956  1.00 12.80           N  
ATOM   1292  CA  ARG A  71       7.317  -4.623  15.934  1.00 13.62           C  
ATOM   1293  C   ARG A  71       8.163  -5.144  17.094  1.00 12.27           C  
ATOM   1294  O   ARG A  71       8.445  -6.352  17.152  1.00 12.53           O  
ATOM   1295  CB  ARG A  71       8.086  -4.841  14.627  1.00 12.22           C  
ATOM   1296  CG  ARG A  71       9.314  -3.954  14.478  1.00 11.90           C  
ATOM   1297  CD  ARG A  71       9.967  -4.219  13.144  1.00 13.42           C  
ATOM   1298  NE  ARG A  71      11.206  -3.468  12.936  1.00 15.54           N  
ATOM   1299  CZ  ARG A  71      11.897  -3.502  11.796  1.00 16.99           C  
ATOM   1300  NH1 ARG A  71      11.433  -4.200  10.772  1.00 16.60           N  
ATOM   1301  NH2 ARG A  71      13.022  -2.813  11.665  1.00 14.78           N  
ATOM   1302  N   GLU A  72       8.515  -4.256  18.025  1.00 12.12           N  
ATOM   1303  CA  GLU A  72       9.344  -4.587  19.197  1.00 10.01           C  
ATOM   1304  C   GLU A  72       8.462  -5.154  20.305  1.00 11.77           C  
ATOM   1305  O   GLU A  72       8.438  -4.636  21.414  1.00 12.92           O  
ATOM   1306  CB  GLU A  72      10.109  -3.312  19.611  1.00  9.02           C  
ATOM   1307  CG  GLU A  72      11.040  -2.825  18.458  1.00 11.34           C  
ATOM   1308  CD  GLU A  72      11.688  -1.445  18.622  1.00 12.97           C  
ATOM   1309  OE1 GLU A  72      11.656  -0.827  19.685  1.00 12.48           O  
ATOM   1310  OE2 GLU A  72      12.266  -0.925  17.652  1.00 13.15           O  
ATOM   1311  N   TRP A  73       7.774  -6.252  19.980  1.00 12.90           N  
ATOM   1312  CA  TRP A  73       6.843  -6.965  20.861  1.00 11.59           C  
ATOM   1313  C   TRP A  73       7.216  -7.259  22.296  1.00 11.58           C  
ATOM   1314  O   TRP A  73       6.375  -7.168  23.182  1.00 12.62           O  
ATOM   1315  CB  TRP A  73       6.336  -8.221  20.181  1.00 11.40           C  
ATOM   1316  CG  TRP A  73       5.406  -7.923  19.037  1.00 13.31           C  
ATOM   1317  CD1 TRP A  73       5.248  -6.731  18.389  1.00 12.76           C  
ATOM   1318  CD2 TRP A  73       4.513  -8.843  18.404  1.00 15.14           C  
ATOM   1319  NE1 TRP A  73       4.316  -6.854  17.388  1.00 15.05           N  
ATOM   1320  CE2 TRP A  73       3.848  -8.140  17.375  1.00 16.26           C  
ATOM   1321  CE3 TRP A  73       4.212 -10.199  18.607  1.00 16.89           C  
ATOM   1322  CZ2 TRP A  73       2.894  -8.748  16.548  1.00 18.11           C  
ATOM   1323  CZ3 TRP A  73       3.266 -10.808  17.790  1.00 17.66           C  
ATOM   1324  CH2 TRP A  73       2.617 -10.080  16.770  1.00 18.18           C  
ATOM   1325  N   VAL A  74       8.464  -7.625  22.535  1.00 13.33           N  
ATOM   1326  CA  VAL A  74       8.903  -7.917  23.895  1.00 14.57           C  
ATOM   1327  C   VAL A  74       8.756  -6.678  24.809  1.00 13.74           C  
ATOM   1328  O   VAL A  74       8.645  -6.825  26.027  1.00 12.56           O  
ATOM   1329  CB  VAL A  74      10.382  -8.452  23.937  1.00 15.56           C  
ATOM   1330  CG1 VAL A  74      11.400  -7.324  23.613  1.00 15.61           C  
ATOM   1331  CG2 VAL A  74      10.683  -9.116  25.312  1.00 15.86           C  
ATOM   1332  N   THR A  75       8.704  -5.477  24.233  1.00 11.77           N  
ATOM   1333  CA  THR A  75       8.567  -4.273  25.049  1.00 12.39           C  
ATOM   1334  C   THR A  75       7.183  -4.118  25.683  1.00 14.99           C  
ATOM   1335  O   THR A  75       7.077  -3.849  26.881  1.00 13.88           O  
ATOM   1336  CB  THR A  75       8.974  -2.955  24.291  1.00 11.13           C  
ATOM   1337  OG1 THR A  75       8.029  -2.628  23.256  1.00 10.69           O  
ATOM   1338  CG2 THR A  75      10.366  -3.109  23.698  1.00 10.67           C  
ATOM   1339  N   GLN A  76       6.126  -4.313  24.904  1.00 14.44           N  
ATOM   1340  CA  GLN A  76       4.783  -4.181  25.442  1.00 14.12           C  
ATOM   1341  C   GLN A  76       4.564  -5.283  26.479  1.00 13.65           C  
ATOM   1342  O   GLN A  76       3.938  -5.051  27.525  1.00 14.70           O  
ATOM   1343  CB  GLN A  76       3.727  -4.269  24.327  1.00 12.81           C  
ATOM   1344  CG  GLN A  76       3.794  -3.147  23.291  1.00 13.07           C  
ATOM   1345  CD  GLN A  76       4.642  -3.524  22.082  1.00 13.55           C  
ATOM   1346  OE1 GLN A  76       5.517  -4.380  22.181  1.00 13.89           O  
ATOM   1347  NE2 GLN A  76       4.348  -2.925  20.924  1.00 15.30           N  
ATOM   1348  N   ALA A  77       5.081  -6.476  26.184  1.00 13.31           N  
ATOM   1349  CA  ALA A  77       4.946  -7.613  27.091  1.00 14.20           C  
ATOM   1350  C   ALA A  77       5.685  -7.332  28.394  1.00 15.77           C  
ATOM   1351  O   ALA A  77       5.160  -7.593  29.471  1.00 17.98           O  
ATOM   1352  CB  ALA A  77       5.478  -8.877  26.451  1.00 13.01           C  
ATOM   1353  N   THR A  78       6.889  -6.771  28.293  1.00 16.35           N  
ATOM   1354  CA  THR A  78       7.698  -6.444  29.464  1.00 13.90           C  
ATOM   1355  C   THR A  78       7.034  -5.346  30.309  1.00 15.79           C  
ATOM   1356  O   THR A  78       7.072  -5.405  31.548  1.00 15.96           O  
ATOM   1357  CB  THR A  78       9.140  -6.030  29.058  1.00 11.61           C  
ATOM   1358  OG1 THR A  78       9.823  -7.159  28.511  1.00 13.32           O  
ATOM   1359  CG2 THR A  78       9.952  -5.528  30.262  1.00 13.57           C  
ATOM   1360  N   ALA A  79       6.393  -4.379  29.655  1.00 13.39           N  
ATOM   1361  CA  ALA A  79       5.728  -3.283  30.355  1.00 15.00           C  
ATOM   1362  C   ALA A  79       4.526  -3.785  31.147  1.00 15.84           C  
ATOM   1363  O   ALA A  79       4.283  -3.343  32.268  1.00 16.10           O  
ATOM   1364  CB  ALA A  79       5.313  -2.189  29.374  1.00 14.77           C  
ATOM   1365  N   LEU A  80       3.779  -4.726  30.580  1.00 13.16           N  
ATOM   1366  CA  LEU A  80       2.613  -5.264  31.275  1.00 18.14           C  
ATOM   1367  C   LEU A  80       3.051  -6.091  32.505  1.00 16.57           C  
ATOM   1368  O   LEU A  80       2.454  -5.992  33.566  1.00 19.46           O  
ATOM   1369  CB  LEU A  80       1.749  -6.070  30.298  1.00 19.49           C  
ATOM   1370  CG  LEU A  80       0.291  -6.346  30.665  1.00 22.39           C  
ATOM   1371  CD1 LEU A  80      -0.418  -5.051  30.988  1.00 21.11           C  
ATOM   1372  CD2 LEU A  80      -0.373  -7.055  29.505  1.00 21.90           C  
ATOM   1373  N   TRP A  81       4.107  -6.887  32.359  1.00 17.54           N  
ATOM   1374  CA  TRP A  81       4.631  -7.713  33.449  1.00 17.42           C  
ATOM   1375  C   TRP A  81       5.109  -6.782  34.561  1.00 18.00           C  
ATOM   1376  O   TRP A  81       4.967  -7.100  35.745  1.00 18.40           O  
ATOM   1377  CB  TRP A  81       5.821  -8.537  32.968  1.00 18.85           C  
ATOM   1378  CG  TRP A  81       6.488  -9.362  34.042  1.00 19.32           C  
ATOM   1379  CD1 TRP A  81       6.216 -10.658  34.353  1.00 20.02           C  
ATOM   1380  CD2 TRP A  81       7.536  -8.944  34.940  1.00 17.57           C  
ATOM   1381  NE1 TRP A  81       7.020 -11.077  35.385  1.00 21.13           N  
ATOM   1382  CE2 TRP A  81       7.842 -10.049  35.763  1.00 19.72           C  
ATOM   1383  CE3 TRP A  81       8.242  -7.751  35.121  1.00 14.43           C  
ATOM   1384  CZ2 TRP A  81       8.822  -9.992  36.770  1.00 16.12           C  
ATOM   1385  CZ3 TRP A  81       9.217  -7.693  36.126  1.00 16.42           C  
ATOM   1386  CH2 TRP A  81       9.497  -8.812  36.932  1.00 15.07           C  
ATOM   1387  N   THR A  82       5.742  -5.677  34.173  1.00 15.96           N  
ATOM   1388  CA  THR A  82       6.264  -4.682  35.115  1.00 17.05           C  
ATOM   1389  C   THR A  82       5.138  -4.079  35.974  1.00 16.24           C  
ATOM   1390  O   THR A  82       5.310  -3.891  37.177  1.00 15.73           O  
ATOM   1391  CB  THR A  82       7.043  -3.557  34.365  1.00 14.33           C  
ATOM   1392  OG1 THR A  82       8.172  -4.147  33.715  1.00 14.16           O  
ATOM   1393  CG2 THR A  82       7.535  -2.492  35.332  1.00 13.80           C  
ATOM   1394  N   ALA A  83       3.989  -3.809  35.342  1.00 16.29           N  
ATOM   1395  CA  ALA A  83       2.836  -3.243  36.026  1.00 16.60           C  
ATOM   1396  C   ALA A  83       2.378  -4.261  37.093  1.00 18.17           C  
ATOM   1397  O   ALA A  83       2.076  -3.877  38.228  1.00 19.19           O  
ATOM   1398  CB  ALA A  83       1.687  -2.962  35.034  1.00 14.87           C  
ATOM   1399  N   ASN A  84       2.374  -5.540  36.752  1.00 17.37           N  
ATOM   1400  CA  ASN A  84       1.946  -6.529  37.718  1.00 18.88           C  
ATOM   1401  C   ASN A  84       2.950  -6.674  38.842  1.00 21.16           C  
ATOM   1402  O   ASN A  84       2.583  -6.822  40.019  1.00 20.36           O  
ATOM   1403  CB  ASN A  84       1.695  -7.864  37.044  1.00 20.56           C  
ATOM   1404  CG  ASN A  84       1.103  -8.879  37.977  1.00 20.67           C  
ATOM   1405  OD1 ASN A  84      -0.012  -8.736  38.467  1.00 27.26           O  
ATOM   1406  ND2 ASN A  84       1.863  -9.935  38.225  1.00 19.02           N  
ATOM   1407  N   LYS A  85       4.222  -6.563  38.482  1.00 19.90           N  
ATOM   1408  CA  LYS A  85       5.311  -6.673  39.433  1.00 19.59           C  
ATOM   1409  C   LYS A  85       5.267  -5.525  40.483  1.00 19.66           C  
ATOM   1410  O   LYS A  85       5.480  -5.765  41.681  1.00 20.62           O  
ATOM   1411  CB  LYS A  85       6.626  -6.661  38.666  1.00 16.98           C  
ATOM   1412  CG  LYS A  85       7.855  -6.665  39.503  1.00 18.10           C  
ATOM   1413  CD  LYS A  85       7.861  -7.855  40.391  1.00 19.21           C  
ATOM   1414  CE  LYS A  85       9.231  -8.071  40.886  1.00 22.91           C  
ATOM   1415  NZ  LYS A  85       9.258  -9.240  41.754  1.00 27.43           N  
ATOM   1416  N   ILE A  86       5.022  -4.295  40.043  1.00 19.82           N  
ATOM   1417  CA  ILE A  86       4.964  -3.183  40.981  1.00 20.04           C  
ATOM   1418  C   ILE A  86       3.878  -3.428  42.043  1.00 22.43           C  
ATOM   1419  O   ILE A  86       4.170  -3.381  43.244  1.00 23.06           O  
ATOM   1420  CB  ILE A  86       4.703  -1.824  40.260  1.00 17.33           C  
ATOM   1421  CG1 ILE A  86       5.899  -1.429  39.392  1.00 16.17           C  
ATOM   1422  CG2 ILE A  86       4.411  -0.717  41.286  1.00 15.41           C  
ATOM   1423  CD1 ILE A  86       5.583  -0.221  38.498  1.00 15.14           C  
ATOM   1424  N   VAL A  87       2.651  -3.742  41.611  1.00 22.47           N  
ATOM   1425  CA  VAL A  87       1.548  -3.989  42.541  1.00 23.94           C  
ATOM   1426  C   VAL A  87       1.752  -5.238  43.405  1.00 25.26           C  
ATOM   1427  O   VAL A  87       1.180  -5.336  44.492  1.00 25.63           O  
ATOM   1428  CB  VAL A  87       0.150  -4.065  41.828  1.00 24.09           C  
ATOM   1429  CG1 VAL A  87      -0.144  -2.798  41.064  1.00 27.14           C  
ATOM   1430  CG2 VAL A  87       0.056  -5.267  40.898  1.00 26.00           C  
ATOM   1431  N   SER A  88       2.539  -6.187  42.922  1.00 23.64           N  
ATOM   1432  CA  SER A  88       2.795  -7.415  43.668  1.00 25.07           C  
ATOM   1433  C   SER A  88       3.827  -7.213  44.766  1.00 26.33           C  
ATOM   1434  O   SER A  88       3.785  -7.865  45.816  1.00 29.10           O  
ATOM   1435  CB  SER A  88       3.281  -8.516  42.735  1.00 24.87           C  
ATOM   1436  OG  SER A  88       2.294  -8.842  41.765  1.00 32.56           O  
ATOM   1437  N   ASP A  89       4.779  -6.319  44.523  1.00 24.20           N  
ATOM   1438  CA  ASP A  89       5.808  -6.066  45.508  1.00 24.21           C  
ATOM   1439  C   ASP A  89       5.553  -4.879  46.406  1.00 23.38           C  
ATOM   1440  O   ASP A  89       6.234  -4.715  47.418  1.00 25.03           O  
ATOM   1441  CB  ASP A  89       7.171  -5.916  44.834  1.00 24.93           C  
ATOM   1442  CG  ASP A  89       7.794  -7.251  44.446  1.00 28.93           C  
ATOM   1443  OD1 ASP A  89       7.109  -8.306  44.485  1.00 28.84           O  
ATOM   1444  OD2 ASP A  89       8.997  -7.234  44.103  1.00 32.54           O  
ATOM   1445  N   TYR A  90       4.624  -4.008  46.033  1.00 22.02           N  
ATOM   1446  CA  TYR A  90       4.365  -2.859  46.876  1.00 22.38           C  
ATOM   1447  C   TYR A  90       3.870  -3.318  48.255  1.00 23.05           C  
ATOM   1448  O   TYR A  90       3.002  -4.204  48.360  1.00 21.59           O  
ATOM   1449  CB  TYR A  90       3.363  -1.909  46.233  1.00 22.65           C  
ATOM   1450  CG  TYR A  90       3.115  -0.728  47.117  1.00 22.21           C  
ATOM   1451  CD1 TYR A  90       4.030   0.325  47.180  1.00 21.38           C  
ATOM   1452  CD2 TYR A  90       2.007  -0.698  47.969  1.00 23.67           C  
ATOM   1453  CE1 TYR A  90       3.848   1.379  48.075  1.00 23.03           C  
ATOM   1454  CE2 TYR A  90       1.816   0.350  48.867  1.00 22.67           C  
ATOM   1455  CZ  TYR A  90       2.733   1.379  48.913  1.00 22.10           C  
ATOM   1456  OH  TYR A  90       2.506   2.415  49.768  1.00 24.68           O  
ATOM   1457  N   GLY A  91       4.465  -2.740  49.299  1.00 22.15           N  
ATOM   1458  CA  GLY A  91       4.100  -3.080  50.667  1.00 23.26           C  
ATOM   1459  C   GLY A  91       4.750  -4.372  51.142  1.00 24.13           C  
ATOM   1460  O   GLY A  91       4.520  -4.811  52.270  1.00 24.79           O  
ATOM   1461  N   LYS A  92       5.604  -4.947  50.299  1.00 23.68           N  
ATOM   1462  CA  LYS A  92       6.307  -6.191  50.600  1.00 23.43           C  
ATOM   1463  C   LYS A  92       7.812  -5.929  50.545  1.00 23.13           C  
ATOM   1464  O   LYS A  92       8.539  -6.188  51.502  1.00 22.24           O  
ATOM   1465  CB  LYS A  92       5.882  -7.231  49.574  1.00 25.32           C  
ATOM   1466  CG  LYS A  92       6.329  -8.638  49.825  1.00 31.65           C  
ATOM   1467  CD  LYS A  92       5.441  -9.594  49.038  1.00 37.34           C  
ATOM   1468  CE  LYS A  92       6.195 -10.843  48.612  1.00 41.29           C  
ATOM   1469  NZ  LYS A  92       6.680 -11.656  49.765  0.00 39.96           N  
ATOM   1470  N   ASP A  93       8.262  -5.377  49.422  1.00 24.13           N  
ATOM   1471  CA  ASP A  93       9.665  -5.047  49.197  1.00 22.58           C  
ATOM   1472  C   ASP A  93       9.879  -3.619  49.698  1.00 21.93           C  
ATOM   1473  O   ASP A  93       9.242  -2.681  49.206  1.00 20.58           O  
ATOM   1474  CB  ASP A  93       9.987  -5.126  47.699  1.00 25.47           C  
ATOM   1475  CG  ASP A  93      11.356  -4.563  47.363  1.00 27.49           C  
ATOM   1476  OD1 ASP A  93      12.342  -4.940  48.023  1.00 32.35           O  
ATOM   1477  OD2 ASP A  93      11.449  -3.734  46.437  1.00 31.78           O  
ATOM   1478  N   PRO A  94      10.799  -3.423  50.662  1.00 19.67           N  
ATOM   1479  CA  PRO A  94      11.043  -2.075  51.187  1.00 19.72           C  
ATOM   1480  C   PRO A  94      11.498  -1.061  50.134  1.00 19.51           C  
ATOM   1481  O   PRO A  94      11.242   0.132  50.261  1.00 22.53           O  
ATOM   1482  CB  PRO A  94      12.133  -2.307  52.238  1.00 20.18           C  
ATOM   1483  CG  PRO A  94      11.870  -3.711  52.699  1.00 21.36           C  
ATOM   1484  CD  PRO A  94      11.599  -4.424  51.389  1.00 20.56           C  
ATOM   1485  N   SER A  95      12.184  -1.521  49.100  1.00 19.97           N  
ATOM   1486  CA  SER A  95      12.646  -0.607  48.076  1.00 20.14           C  
ATOM   1487  C   SER A  95      11.525  -0.059  47.211  1.00 17.61           C  
ATOM   1488  O   SER A  95      11.392   1.153  47.093  1.00 18.03           O  
ATOM   1489  CB  SER A  95      13.707  -1.255  47.196  1.00 24.80           C  
ATOM   1490  OG  SER A  95      14.410  -0.252  46.476  1.00 32.42           O  
ATOM   1491  N   ILE A  96      10.723  -0.932  46.608  1.00 18.33           N  
ATOM   1492  CA  ILE A  96       9.634  -0.454  45.767  1.00 20.48           C  
ATOM   1493  C   ILE A  96       8.640   0.354  46.621  1.00 21.14           C  
ATOM   1494  O   ILE A  96       8.069   1.356  46.163  1.00 18.66           O  
ATOM   1495  CB  ILE A  96       8.963  -1.613  44.927  1.00 24.18           C  
ATOM   1496  CG1 ILE A  96       8.123  -1.036  43.775  1.00 29.50           C  
ATOM   1497  CG2 ILE A  96       8.036  -2.451  45.768  1.00 24.39           C  
ATOM   1498  CD1 ILE A  96       8.900  -0.163  42.782  1.00 29.42           C  
ATOM   1499  N   THR A  97       8.514  -0.020  47.892  1.00 19.58           N  
ATOM   1500  CA  THR A  97       7.603   0.686  48.780  1.00 17.72           C  
ATOM   1501  C   THR A  97       8.104   2.115  48.992  1.00 16.80           C  
ATOM   1502  O   THR A  97       7.334   3.063  48.827  1.00 18.04           O  
ATOM   1503  CB  THR A  97       7.414  -0.092  50.100  1.00 17.07           C  
ATOM   1504  OG1 THR A  97       6.932  -1.398  49.777  1.00 17.29           O  
ATOM   1505  CG2 THR A  97       6.396   0.588  51.014  1.00 19.90           C  
ATOM   1506  N   SER A  98       9.402   2.288  49.263  1.00 17.40           N  
ATOM   1507  CA  SER A  98       9.946   3.636  49.473  1.00 17.79           C  
ATOM   1508  C   SER A  98       9.943   4.471  48.198  1.00 18.22           C  
ATOM   1509  O   SER A  98       9.744   5.681  48.255  1.00 18.32           O  
ATOM   1510  CB  SER A  98      11.347   3.614  50.091  1.00 18.43           C  
ATOM   1511  OG  SER A  98      12.209   2.738  49.411  1.00 22.90           O  
ATOM   1512  N   ILE A  99      10.190   3.833  47.054  1.00 17.76           N  
ATOM   1513  CA  ILE A  99      10.194   4.549  45.787  1.00 17.97           C  
ATOM   1514  C   ILE A  99       8.774   5.133  45.579  1.00 17.92           C  
ATOM   1515  O   ILE A  99       8.623   6.338  45.314  1.00 17.78           O  
ATOM   1516  CB  ILE A  99      10.550   3.597  44.595  1.00 17.15           C  
ATOM   1517  CG1 ILE A  99      12.024   3.190  44.634  1.00 15.79           C  
ATOM   1518  CG2 ILE A  99      10.238   4.280  43.265  1.00 18.89           C  
ATOM   1519  CD1 ILE A  99      12.365   2.058  43.678  1.00 13.89           C  
ATOM   1520  N   LEU A 100       7.740   4.289  45.718  1.00 18.09           N  
ATOM   1521  CA  LEU A 100       6.360   4.746  45.539  1.00 17.78           C  
ATOM   1522  C   LEU A 100       5.880   5.734  46.596  1.00 19.69           C  
ATOM   1523  O   LEU A 100       4.970   6.516  46.339  1.00 20.33           O  
ATOM   1524  CB  LEU A 100       5.385   3.578  45.385  1.00 18.50           C  
ATOM   1525  CG  LEU A 100       5.191   3.139  43.925  1.00 20.12           C  
ATOM   1526  CD1 LEU A 100       4.372   1.879  43.860  1.00 23.06           C  
ATOM   1527  CD2 LEU A 100       4.521   4.230  43.110  1.00 18.37           C  
ATOM   1528  N   ASP A 101       6.483   5.709  47.783  1.00 21.45           N  
ATOM   1529  CA  ASP A 101       6.090   6.637  48.840  1.00 23.58           C  
ATOM   1530  C   ASP A 101       6.635   8.028  48.480  1.00 21.68           C  
ATOM   1531  O   ASP A 101       6.097   9.042  48.900  1.00 24.24           O  
ATOM   1532  CB  ASP A 101       6.657   6.195  50.204  1.00 29.64           C  
ATOM   1533  CG  ASP A 101       5.966   4.936  50.781  1.00 37.88           C  
ATOM   1534  OD1 ASP A 101       4.891   4.505  50.275  1.00 38.98           O  
ATOM   1535  OD2 ASP A 101       6.519   4.374  51.765  1.00 42.96           O  
ATOM   1536  N   ALA A 102       7.697   8.057  47.678  1.00 20.36           N  
ATOM   1537  CA  ALA A 102       8.340   9.292  47.246  1.00 18.69           C  
ATOM   1538  C   ALA A 102       7.956   9.787  45.858  1.00 19.19           C  
ATOM   1539  O   ALA A 102       8.010  10.993  45.597  1.00 19.24           O  
ATOM   1540  CB  ALA A 102       9.862   9.133  47.306  1.00 19.24           C  
ATOM   1541  N   LEU A 103       7.609   8.879  44.954  1.00 18.95           N  
ATOM   1542  CA  LEU A 103       7.243   9.295  43.600  1.00 18.86           C  
ATOM   1543  C   LEU A 103       6.108   8.494  43.005  1.00 18.02           C  
ATOM   1544  O   LEU A 103       5.775   7.404  43.479  1.00 18.46           O  
ATOM   1545  CB  LEU A 103       8.437   9.118  42.647  1.00 20.10           C  
ATOM   1546  CG  LEU A 103       9.821   9.729  42.905  1.00 25.17           C  
ATOM   1547  CD1 LEU A 103      10.857   8.591  42.925  1.00 25.58           C  
ATOM   1548  CD2 LEU A 103      10.173  10.775  41.833  1.00 22.80           C  
ATOM   1549  N   ASP A 104       5.522   9.054  41.952  1.00 17.16           N  
ATOM   1550  CA  ASP A 104       4.433   8.414  41.235  1.00 16.52           C  
ATOM   1551  C   ASP A 104       5.138   7.786  40.029  1.00 17.38           C  
ATOM   1552  O   ASP A 104       6.213   8.239  39.618  1.00 16.95           O  
ATOM   1553  CB  ASP A 104       3.439   9.449  40.700  1.00 16.75           C  
ATOM   1554  CG  ASP A 104       2.487   9.963  41.763  1.00 20.84           C  
ATOM   1555  OD1 ASP A 104       2.489   9.426  42.891  1.00 19.73           O  
ATOM   1556  OD2 ASP A 104       1.725  10.909  41.459  1.00 22.72           O  
ATOM   1557  N   ILE A 105       4.557   6.734  39.475  1.00 18.03           N  
ATOM   1558  CA  ILE A 105       5.149   6.079  38.308  1.00 15.98           C  
ATOM   1559  C   ILE A 105       4.034   6.051  37.268  1.00 14.88           C  
ATOM   1560  O   ILE A 105       2.907   5.666  37.582  1.00 15.48           O  
ATOM   1561  CB  ILE A 105       5.610   4.622  38.602  1.00 15.18           C  
ATOM   1562  CG1 ILE A 105       6.770   4.608  39.614  1.00 17.19           C  
ATOM   1563  CG2 ILE A 105       6.034   3.930  37.306  1.00 16.03           C  
ATOM   1564  CD1 ILE A 105       7.185   3.222  40.087  1.00 17.38           C  
ATOM   1565  N   PHE A 106       4.329   6.559  36.073  1.00 14.76           N  
ATOM   1566  CA  PHE A 106       3.372   6.594  34.961  1.00 13.82           C  
ATOM   1567  C   PHE A 106       3.935   5.585  33.958  1.00 14.88           C  
ATOM   1568  O   PHE A 106       5.104   5.668  33.581  1.00 14.30           O  
ATOM   1569  CB  PHE A 106       3.280   7.990  34.333  1.00 14.07           C  
ATOM   1570  CG  PHE A 106       2.538   8.986  35.176  1.00 17.83           C  
ATOM   1571  CD1 PHE A 106       1.147   9.038  35.145  1.00 19.86           C  
ATOM   1572  CD2 PHE A 106       3.224   9.842  36.034  1.00 19.53           C  
ATOM   1573  CE1 PHE A 106       0.453   9.928  35.966  1.00 20.52           C  
ATOM   1574  CE2 PHE A 106       2.543  10.735  36.860  1.00 19.52           C  
ATOM   1575  CZ  PHE A 106       1.159  10.776  36.827  1.00 18.83           C  
ATOM   1576  N   LEU A 107       3.113   4.622  33.563  1.00 13.91           N  
ATOM   1577  CA  LEU A 107       3.514   3.581  32.620  1.00 14.87           C  
ATOM   1578  C   LEU A 107       2.589   3.476  31.419  1.00 14.76           C  
ATOM   1579  O   LEU A 107       1.392   3.197  31.562  1.00 14.61           O  
ATOM   1580  CB  LEU A 107       3.569   2.233  33.356  1.00 16.83           C  
ATOM   1581  CG  LEU A 107       3.727   0.920  32.583  1.00 21.60           C  
ATOM   1582  CD1 LEU A 107       4.922   0.994  31.651  1.00 25.58           C  
ATOM   1583  CD2 LEU A 107       3.877  -0.234  33.569  1.00 23.66           C  
ATOM   1584  N   LEU A 108       3.154   3.660  30.231  1.00 14.68           N  
ATOM   1585  CA  LEU A 108       2.399   3.585  28.977  1.00 11.79           C  
ATOM   1586  C   LEU A 108       2.880   2.306  28.286  1.00 12.37           C  
ATOM   1587  O   LEU A 108       3.939   2.292  27.669  1.00 15.60           O  
ATOM   1588  CB  LEU A 108       2.687   4.831  28.135  1.00 10.75           C  
ATOM   1589  CG  LEU A 108       2.054   4.888  26.741  1.00 15.24           C  
ATOM   1590  CD1 LEU A 108       0.541   4.611  26.803  1.00 16.27           C  
ATOM   1591  CD2 LEU A 108       2.338   6.240  26.106  1.00 15.52           C  
ATOM   1592  N   PRO A 109       2.121   1.206  28.396  1.00 11.92           N  
ATOM   1593  CA  PRO A 109       2.497  -0.075  27.789  1.00 13.37           C  
ATOM   1594  C   PRO A 109       2.492  -0.143  26.245  1.00 13.67           C  
ATOM   1595  O   PRO A 109       3.284  -0.880  25.656  1.00 13.25           O  
ATOM   1596  CB  PRO A 109       1.471  -1.059  28.387  1.00 15.32           C  
ATOM   1597  CG  PRO A 109       0.900  -0.342  29.586  1.00 15.83           C  
ATOM   1598  CD  PRO A 109       0.836   1.077  29.109  1.00 15.70           C  
ATOM   1599  N   VAL A 110       1.559   0.563  25.607  1.00 13.25           N  
ATOM   1600  CA  VAL A 110       1.472   0.557  24.152  1.00 14.01           C  
ATOM   1601  C   VAL A 110       1.475   1.996  23.667  1.00 13.11           C  
ATOM   1602  O   VAL A 110       0.438   2.635  23.583  1.00 13.68           O  
ATOM   1603  CB  VAL A 110       0.179  -0.172  23.645  1.00 15.21           C  
ATOM   1604  CG1 VAL A 110       0.227  -0.333  22.110  1.00 14.41           C  
ATOM   1605  CG2 VAL A 110       0.026  -1.547  24.319  1.00 14.79           C  
ATOM   1606  N   THR A 111       2.656   2.508  23.358  1.00 12.77           N  
ATOM   1607  CA  THR A 111       2.788   3.886  22.889  1.00 13.99           C  
ATOM   1608  C   THR A 111       2.318   4.138  21.440  1.00 11.66           C  
ATOM   1609  O   THR A 111       1.916   5.254  21.092  1.00 12.23           O  
ATOM   1610  CB  THR A 111       4.256   4.350  23.073  1.00 13.66           C  
ATOM   1611  OG1 THR A 111       4.639   4.121  24.432  1.00 16.27           O  
ATOM   1612  CG2 THR A 111       4.406   5.818  22.774  1.00 12.55           C  
ATOM   1613  N   ASN A 112       2.314   3.081  20.633  1.00 11.45           N  
ATOM   1614  CA  ASN A 112       1.904   3.156  19.223  1.00 12.37           C  
ATOM   1615  C   ASN A 112       0.850   2.049  18.990  1.00 11.47           C  
ATOM   1616  O   ASN A 112       1.136   1.002  18.403  1.00 13.05           O  
ATOM   1617  CB  ASN A 112       3.184   2.983  18.374  1.00 10.37           C  
ATOM   1618  CG  ASN A 112       2.941   2.979  16.868  1.00 15.33           C  
ATOM   1619  OD1 ASN A 112       1.843   3.237  16.381  1.00 13.16           O  
ATOM   1620  ND2 ASN A 112       4.000   2.694  16.118  1.00 14.28           N  
ATOM   1621  N   PRO A 113      -0.391   2.264  19.483  1.00 11.61           N  
ATOM   1622  CA  PRO A 113      -1.431   1.249  19.305  1.00 11.63           C  
ATOM   1623  C   PRO A 113      -1.847   0.915  17.864  1.00 11.39           C  
ATOM   1624  O   PRO A 113      -2.105  -0.261  17.566  1.00 11.78           O  
ATOM   1625  CB  PRO A 113      -2.593   1.790  20.147  1.00 10.45           C  
ATOM   1626  CG  PRO A 113      -2.420   3.263  20.076  1.00 10.94           C  
ATOM   1627  CD  PRO A 113      -0.927   3.455  20.175  1.00  9.89           C  
ATOM   1628  N   ASP A 114      -1.870   1.914  16.978  1.00 13.52           N  
ATOM   1629  CA  ASP A 114      -2.260   1.692  15.569  1.00 12.55           C  
ATOM   1630  C   ASP A 114      -1.242   0.786  14.886  1.00 12.90           C  
ATOM   1631  O   ASP A 114      -1.605  -0.180  14.218  1.00 11.88           O  
ATOM   1632  CB  ASP A 114      -2.349   3.014  14.803  1.00 13.83           C  
ATOM   1633  CG  ASP A 114      -3.309   4.014  15.431  1.00 15.38           C  
ATOM   1634  OD1 ASP A 114      -4.150   3.631  16.292  1.00 16.14           O  
ATOM   1635  OD2 ASP A 114      -3.215   5.204  15.044  1.00 13.98           O  
ATOM   1636  N   GLY A 115       0.039   1.101  15.071  1.00 12.31           N  
ATOM   1637  CA  GLY A 115       1.092   0.301  14.479  1.00 11.31           C  
ATOM   1638  C   GLY A 115       1.068  -1.118  15.038  1.00 11.94           C  
ATOM   1639  O   GLY A 115       1.298  -2.082  14.305  1.00 12.38           O  
ATOM   1640  N   TYR A 116       0.791  -1.267  16.334  1.00 10.96           N  
ATOM   1641  CA  TYR A 116       0.750  -2.598  16.942  1.00 11.27           C  
ATOM   1642  C   TYR A 116      -0.359  -3.464  16.306  1.00 12.87           C  
ATOM   1643  O   TYR A 116      -0.122  -4.631  15.937  1.00 11.87           O  
ATOM   1644  CB  TYR A 116       0.560  -2.494  18.470  1.00 11.20           C  
ATOM   1645  CG  TYR A 116       0.786  -3.798  19.202  1.00 13.58           C  
ATOM   1646  CD1 TYR A 116       2.033  -4.421  19.196  1.00 13.82           C  
ATOM   1647  CD2 TYR A 116      -0.252  -4.420  19.902  1.00 16.72           C  
ATOM   1648  CE1 TYR A 116       2.247  -5.626  19.866  1.00 14.95           C  
ATOM   1649  CE2 TYR A 116      -0.046  -5.625  20.570  1.00 15.64           C  
ATOM   1650  CZ  TYR A 116       1.205  -6.221  20.550  1.00 15.23           C  
ATOM   1651  OH  TYR A 116       1.423  -7.404  21.220  1.00 14.99           O  
ATOM   1652  N   VAL A 117      -1.566  -2.893  16.195  1.00 13.91           N  
ATOM   1653  CA  VAL A 117      -2.712  -3.592  15.605  1.00 15.18           C  
ATOM   1654  C   VAL A 117      -2.329  -4.013  14.176  1.00 14.63           C  
ATOM   1655  O   VAL A 117      -2.524  -5.165  13.777  1.00 15.34           O  
ATOM   1656  CB  VAL A 117      -3.993  -2.695  15.617  1.00 15.10           C  
ATOM   1657  CG1 VAL A 117      -5.092  -3.264  14.699  1.00 17.76           C  
ATOM   1658  CG2 VAL A 117      -4.527  -2.587  17.045  1.00 15.77           C  
ATOM   1659  N   PHE A 118      -1.708  -3.093  13.445  1.00 15.38           N  
ATOM   1660  CA  PHE A 118      -1.281  -3.366  12.069  1.00 16.22           C  
ATOM   1661  C   PHE A 118      -0.230  -4.480  11.975  1.00 15.20           C  
ATOM   1662  O   PHE A 118      -0.278  -5.287  11.047  1.00 16.57           O  
ATOM   1663  CB  PHE A 118      -0.745  -2.091  11.401  1.00 15.13           C  
ATOM   1664  CG  PHE A 118      -0.564  -2.214   9.905  1.00 16.96           C  
ATOM   1665  CD1 PHE A 118      -1.669  -2.117   9.050  1.00 17.36           C  
ATOM   1666  CD2 PHE A 118       0.705  -2.396   9.351  1.00 15.67           C  
ATOM   1667  CE1 PHE A 118      -1.517  -2.199   7.658  1.00 18.77           C  
ATOM   1668  CE2 PHE A 118       0.872  -2.480   7.957  1.00 18.22           C  
ATOM   1669  CZ  PHE A 118      -0.243  -2.379   7.110  1.00 16.85           C  
ATOM   1670  N   SER A 119       0.694  -4.554  12.937  1.00 16.21           N  
ATOM   1671  CA  SER A 119       1.736  -5.588  12.915  1.00 15.62           C  
ATOM   1672  C   SER A 119       1.188  -6.969  13.222  1.00 17.77           C  
ATOM   1673  O   SER A 119       1.785  -7.981  12.851  1.00 17.62           O  
ATOM   1674  CB  SER A 119       2.895  -5.247  13.861  1.00 15.26           C  
ATOM   1675  OG  SER A 119       2.524  -5.368  15.226  1.00 16.63           O  
ATOM   1676  N   GLN A 120       0.045  -7.010  13.897  1.00 19.25           N  
ATOM   1677  CA  GLN A 120      -0.570  -8.280  14.247  1.00 22.15           C  
ATOM   1678  C   GLN A 120      -1.559  -8.729  13.194  1.00 25.03           C  
ATOM   1679  O   GLN A 120      -1.740  -9.921  12.983  1.00 28.25           O  
ATOM   1680  CB  GLN A 120      -1.291  -8.182  15.593  1.00 20.85           C  
ATOM   1681  CG  GLN A 120      -0.385  -7.870  16.757  1.00 19.95           C  
ATOM   1682  CD  GLN A 120      -0.926  -8.395  18.062  1.00 20.69           C  
ATOM   1683  OE1 GLN A 120      -2.121  -8.314  18.329  1.00 23.94           O  
ATOM   1684  NE2 GLN A 120      -0.058  -8.985  18.860  1.00 21.05           N  
ATOM   1685  N   THR A 121      -2.183  -7.766  12.527  1.00 27.74           N  
ATOM   1686  CA  THR A 121      -3.166  -8.060  11.496  1.00 30.08           C  
ATOM   1687  C   THR A 121      -2.679  -8.066  10.039  1.00 30.96           C  
ATOM   1688  O   THR A 121      -3.069  -8.927   9.238  1.00 33.29           O  
ATOM   1689  CB  THR A 121      -4.342  -7.064  11.573  1.00 28.17           C  
ATOM   1690  OG1 THR A 121      -3.870  -5.743  11.310  1.00 30.32           O  
ATOM   1691  CG2 THR A 121      -4.972  -7.073  12.958  1.00 34.65           C  
ATOM   1692  N   LYS A 122      -1.794  -7.142   9.704  1.00 27.00           N  
ATOM   1693  CA  LYS A 122      -1.303  -7.060   8.346  1.00 25.93           C  
ATOM   1694  C   LYS A 122       0.182  -7.265   8.054  1.00 23.99           C  
ATOM   1695  O   LYS A 122       0.528  -8.055   7.184  1.00 24.25           O  
ATOM   1696  CB  LYS A 122      -1.764  -5.717   7.766  1.00 25.60           C  
ATOM   1697  CG  LYS A 122      -1.651  -5.592   6.263  1.00 31.85           C  
ATOM   1698  CD  LYS A 122      -2.628  -6.528   5.569  0.50 30.51           C  
ATOM   1699  CE  LYS A 122      -2.445  -6.496   4.066  0.50 32.29           C  
ATOM   1700  NZ  LYS A 122      -2.653  -5.136   3.495  0.00 30.55           N  
ATOM   1701  N   ASN A 123       1.063  -6.622   8.808  1.00 21.68           N  
ATOM   1702  CA  ASN A 123       2.497  -6.769   8.548  1.00 20.39           C  
ATOM   1703  C   ASN A 123       3.332  -6.784   9.839  1.00 18.57           C  
ATOM   1704  O   ASN A 123       3.560  -5.729  10.449  1.00 16.07           O  
ATOM   1705  CB  ASN A 123       2.904  -5.597   7.634  1.00 17.70           C  
ATOM   1706  CG  ASN A 123       4.365  -5.628   7.214  1.00 18.70           C  
ATOM   1707  OD1 ASN A 123       5.150  -6.492   7.613  1.00 17.22           O  
ATOM   1708  ND2 ASN A 123       4.726  -4.680   6.366  1.00 21.11           N  
ATOM   1709  N   ARG A 124       3.866  -7.962  10.163  1.00 16.13           N  
ATOM   1710  CA  ARG A 124       4.682  -8.193  11.352  1.00 16.41           C  
ATOM   1711  C   ARG A 124       5.935  -7.323  11.452  1.00 18.58           C  
ATOM   1712  O   ARG A 124       6.427  -7.059  12.559  1.00 18.12           O  
ATOM   1713  CB  ARG A 124       5.065  -9.678  11.435  1.00 15.95           C  
ATOM   1714  CG  ARG A 124       5.946 -10.074  12.640  1.00 15.70           C  
ATOM   1715  CD  ARG A 124       5.194  -9.924  13.968  1.00 14.93           C  
ATOM   1716  NE  ARG A 124       5.981 -10.368  15.128  1.00 13.42           N  
ATOM   1717  CZ  ARG A 124       6.861  -9.630  15.802  1.00 15.40           C  
ATOM   1718  NH1 ARG A 124       7.123  -8.371  15.447  1.00 11.90           N  
ATOM   1719  NH2 ARG A 124       7.418 -10.139  16.896  1.00 15.43           N  
ATOM   1720  N   MET A 125       6.421  -6.838  10.310  1.00 16.61           N  
ATOM   1721  CA  MET A 125       7.615  -6.000  10.286  1.00 14.90           C  
ATOM   1722  C   MET A 125       7.390  -4.497  10.401  1.00 13.08           C  
ATOM   1723  O   MET A 125       8.346  -3.741  10.353  1.00 15.25           O  
ATOM   1724  CB  MET A 125       8.421  -6.303   9.016  1.00 15.33           C  
ATOM   1725  CG  MET A 125       8.936  -7.721   8.942  1.00 16.19           C  
ATOM   1726  SD  MET A 125      10.037  -8.079  10.323  1.00 25.04           S  
ATOM   1727  CE  MET A 125       9.189  -9.436  11.091  1.00 24.60           C  
ATOM   1728  N   TRP A 126       6.140  -4.061  10.540  1.00 13.14           N  
ATOM   1729  CA  TRP A 126       5.816  -2.644  10.651  1.00 12.94           C  
ATOM   1730  C   TRP A 126       6.403  -2.010  11.930  1.00 13.62           C  
ATOM   1731  O   TRP A 126       6.376  -2.622  13.008  1.00 14.71           O  
ATOM   1732  CB  TRP A 126       4.296  -2.463  10.630  1.00 10.68           C  
ATOM   1733  CG  TRP A 126       3.888  -1.058  10.399  1.00 11.52           C  
ATOM   1734  CD1 TRP A 126       3.479  -0.165  11.333  1.00 13.36           C  
ATOM   1735  CD2 TRP A 126       3.954  -0.344   9.162  1.00 13.49           C  
ATOM   1736  NE1 TRP A 126       3.309   1.072  10.764  1.00 13.98           N  
ATOM   1737  CE2 TRP A 126       3.592   0.989   9.427  1.00 12.70           C  
ATOM   1738  CE3 TRP A 126       4.299  -0.704   7.848  1.00 15.19           C  
ATOM   1739  CZ2 TRP A 126       3.565   1.973   8.436  1.00 12.87           C  
ATOM   1740  CZ3 TRP A 126       4.275   0.275   6.867  1.00 13.46           C  
ATOM   1741  CH2 TRP A 126       3.909   1.599   7.167  1.00 14.39           C  
ATOM   1742  N   ARG A 127       6.908  -0.785  11.818  1.00 13.52           N  
ATOM   1743  CA  ARG A 127       7.478  -0.121  12.978  1.00 14.59           C  
ATOM   1744  C   ARG A 127       6.962   1.281  13.212  1.00 14.11           C  
ATOM   1745  O   ARG A 127       6.915   1.739  14.345  1.00 16.12           O  
ATOM   1746  CB  ARG A 127       9.006  -0.094  12.876  1.00 15.89           C  
ATOM   1747  CG  ARG A 127       9.541   0.890  11.859  1.00 20.78           C  
ATOM   1748  CD  ARG A 127      11.002   0.633  11.529  1.00 20.81           C  
ATOM   1749  NE  ARG A 127      11.880   0.758  12.685  1.00 23.73           N  
ATOM   1750  CZ  ARG A 127      12.425   1.898  13.108  1.00 24.84           C  
ATOM   1751  NH1 ARG A 127      12.194   3.045  12.477  1.00 23.76           N  
ATOM   1752  NH2 ARG A 127      13.198   1.892  14.187  1.00 25.03           N  
ATOM   1753  N   LYS A 128       6.540   1.952  12.153  1.00 12.74           N  
ATOM   1754  CA  LYS A 128       6.033   3.316  12.254  1.00 11.81           C  
ATOM   1755  C   LYS A 128       4.571   3.469  12.736  1.00 12.39           C  
ATOM   1756  O   LYS A 128       3.896   2.491  13.106  1.00 13.32           O  
ATOM   1757  CB  LYS A 128       6.181   3.988  10.873  1.00 13.44           C  
ATOM   1758  CG  LYS A 128       7.618   4.061  10.333  1.00 13.06           C  
ATOM   1759  CD  LYS A 128       7.715   4.983   9.110  1.00 10.07           C  
ATOM   1760  CE  LYS A 128       7.088   4.353   7.858  1.00 12.54           C  
ATOM   1761  NZ  LYS A 128       7.130   5.281   6.687  1.00 13.48           N  
ATOM   1762  N   THR A 129       4.118   4.720  12.794  1.00 13.55           N  
ATOM   1763  CA  THR A 129       2.751   5.028  13.199  1.00 13.09           C  
ATOM   1764  C   THR A 129       1.929   4.721  11.911  1.00 14.87           C  
ATOM   1765  O   THR A 129       2.455   4.157  10.941  1.00 14.20           O  
ATOM   1766  CB  THR A 129       2.561   6.544  13.552  1.00 12.61           C  
ATOM   1767  OG1 THR A 129       2.950   7.361  12.439  1.00 11.64           O  
ATOM   1768  CG2 THR A 129       3.378   6.950  14.793  1.00 13.03           C  
ATOM   1769  N   ARG A 130       0.655   5.088  11.894  1.00 14.12           N  
ATOM   1770  CA  ARG A 130      -0.176   4.845  10.721  1.00 14.55           C  
ATOM   1771  C   ARG A 130      -0.792   6.141  10.204  1.00 14.57           C  
ATOM   1772  O   ARG A 130      -1.829   6.110   9.566  1.00 16.75           O  
ATOM   1773  CB  ARG A 130      -1.281   3.831  11.027  1.00 13.88           C  
ATOM   1774  CG  ARG A 130      -0.786   2.427  11.334  1.00 15.27           C  
ATOM   1775  CD  ARG A 130      -0.142   1.750  10.130  1.00 18.39           C  
ATOM   1776  NE  ARG A 130      -1.089   1.559   9.027  1.00 18.72           N  
ATOM   1777  CZ  ARG A 130      -0.742   1.264   7.781  1.00 17.87           C  
ATOM   1778  NH1 ARG A 130       0.539   1.121   7.465  1.00 14.70           N  
ATOM   1779  NH2 ARG A 130      -1.682   1.113   6.856  1.00 18.78           N  
ATOM   1780  N   SER A 131      -0.160   7.278  10.467  1.00 14.01           N  
ATOM   1781  CA  SER A 131      -0.702   8.542   9.998  1.00 18.13           C  
ATOM   1782  C   SER A 131      -0.656   8.653   8.465  1.00 24.19           C  
ATOM   1783  O   SER A 131       0.240   8.097   7.808  1.00 22.12           O  
ATOM   1784  CB  SER A 131       0.038   9.716  10.631  1.00 16.13           C  
ATOM   1785  OG  SER A 131       1.412   9.675  10.319  1.00 17.74           O  
ATOM   1786  N   LYS A 132      -1.605   9.408   7.921  1.00 29.72           N  
ATOM   1787  CA  LYS A 132      -1.734   9.634   6.484  1.00 39.00           C  
ATOM   1788  C   LYS A 132      -1.067  10.945   6.098  1.00 44.53           C  
ATOM   1789  O   LYS A 132      -1.437  12.014   6.596  1.00 46.64           O  
ATOM   1790  CB  LYS A 132      -3.218   9.677   6.103  1.00 39.56           C  
ATOM   1791  CG  LYS A 132      -3.517  10.054   4.658  0.50 40.36           C  
ATOM   1792  CD  LYS A 132      -3.267   8.903   3.697  0.00 40.27           C  
ATOM   1793  CE  LYS A 132      -3.727   9.262   2.290  0.00 40.59           C  
ATOM   1794  NZ  LYS A 132      -5.169   9.646   2.257  0.00 40.36           N  
ATOM   1795  N   VAL A 133      -0.095  10.851   5.193  1.00 50.28           N  
ATOM   1796  CA  VAL A 133       0.647  12.013   4.716  1.00 53.48           C  
ATOM   1797  C   VAL A 133      -0.010  12.718   3.524  1.00 54.69           C  
ATOM   1798  O   VAL A 133      -0.356  12.092   2.519  0.00 54.55           O  
ATOM   1799  CB  VAL A 133       2.096  11.625   4.372  0.00 53.39           C  
ATOM   1800  CG1 VAL A 133       2.796  12.751   3.623  0.00 53.77           C  
ATOM   1801  CG2 VAL A 133       2.840  11.298   5.649  0.00 53.72           C  
ATOM   1802  N   SER A 134      -0.158  14.033   3.648  1.00 55.07           N  
ATOM   1803  CA  SER A 134      -0.764  14.847   2.606  0.00 54.44           C  
ATOM   1804  C   SER A 134       0.141  14.915   1.379  0.00 54.40           C  
ATOM   1805  O   SER A 134       1.183  15.570   1.402  0.00 54.24           O  
ATOM   1806  CB  SER A 134      -1.036  16.254   3.140  0.00 54.25           C  
ATOM   1807  OG  SER A 134      -1.735  16.202   4.375  0.00 54.22           O  
ATOM   1808  N   GLY A 135      -0.242  14.198   0.328  0.00 54.34           N  
ATOM   1809  CA  GLY A 135       0.541  14.191  -0.894  0.00 54.40           C  
ATOM   1810  C   GLY A 135       1.490  13.018  -1.037  0.00 54.24           C  
ATOM   1811  O   GLY A 135       2.407  13.056  -1.856  0.00 54.33           O  
ATOM   1812  N   SER A 136       1.268  11.966  -0.258  1.00 54.52           N  
ATOM   1813  CA  SER A 136       2.119  10.784  -0.326  1.00 53.47           C  
ATOM   1814  C   SER A 136       1.258   9.530  -0.178  1.00 51.65           C  
ATOM   1815  O   SER A 136       0.304   9.517   0.599  1.00 52.55           O  
ATOM   1816  CB  SER A 136       3.194  10.836   0.782  1.00 53.38           C  
ATOM   1817  OG  SER A 136       4.197   9.838   0.615  1.00 53.56           O  
ATOM   1818  N   LEU A 137       1.540   8.511  -0.987  1.00 48.75           N  
ATOM   1819  CA  LEU A 137       0.779   7.272  -0.915  1.00 46.32           C  
ATOM   1820  C   LEU A 137       1.448   6.372   0.137  1.00 42.53           C  
ATOM   1821  O   LEU A 137       1.119   5.191   0.275  1.00 42.33           O  
ATOM   1822  CB  LEU A 137       0.693   6.571  -2.279  1.00 51.09           C  
ATOM   1823  CG  LEU A 137       1.911   5.795  -2.785  1.00 55.54           C  
ATOM   1824  CD1 LEU A 137       1.482   4.852  -3.905  1.00 56.38           C  
ATOM   1825  CD2 LEU A 137       3.029   6.743  -3.245  1.00 57.99           C  
ATOM   1826  N   CYS A 138       2.437   6.930   0.828  1.00 36.31           N  
ATOM   1827  CA  CYS A 138       3.144   6.196   1.858  1.00 30.67           C  
ATOM   1828  C   CYS A 138       2.512   6.535   3.200  1.00 24.81           C  
ATOM   1829  O   CYS A 138       1.955   7.626   3.385  1.00 23.67           O  
ATOM   1830  CB  CYS A 138       4.636   6.479   1.807  1.00 31.60           C  
ATOM   1831  SG  CYS A 138       5.463   5.419   0.569  1.00 31.96           S  
ATOM   1832  N   VAL A 139       2.630   5.596   4.130  1.00 21.25           N  
ATOM   1833  CA  VAL A 139       2.065   5.745   5.461  1.00 20.29           C  
ATOM   1834  C   VAL A 139       3.035   5.700   6.648  1.00 19.04           C  
ATOM   1835  O   VAL A 139       4.017   4.936   6.642  1.00 20.02           O  
ATOM   1836  CB  VAL A 139       1.008   4.600   5.702  1.00 20.70           C  
ATOM   1837  CG1 VAL A 139       0.337   4.729   7.085  1.00 18.69           C  
ATOM   1838  CG2 VAL A 139      -0.037   4.587   4.578  1.00 22.02           C  
ATOM   1839  N   GLY A 140       2.734   6.514   7.658  1.00 16.14           N  
ATOM   1840  CA  GLY A 140       3.540   6.551   8.858  1.00 15.93           C  
ATOM   1841  C   GLY A 140       4.816   7.340   8.985  1.00 15.81           C  
ATOM   1842  O   GLY A 140       5.485   7.669   8.010  1.00 14.21           O  
ATOM   1843  N   VAL A 141       5.168   7.572  10.246  1.00 13.34           N  
ATOM   1844  CA  VAL A 141       6.354   8.314  10.642  1.00 13.69           C  
ATOM   1845  C   VAL A 141       7.036   7.497  11.744  1.00 14.09           C  
ATOM   1846  O   VAL A 141       6.371   6.754  12.466  1.00 14.32           O  
ATOM   1847  CB  VAL A 141       5.941   9.704  11.227  1.00 14.99           C  
ATOM   1848  CG1 VAL A 141       7.103  10.374  11.971  1.00 11.91           C  
ATOM   1849  CG2 VAL A 141       5.389  10.616  10.117  1.00 14.67           C  
ATOM   1850  N   ASP A 142       8.356   7.562  11.812  1.00 13.48           N  
ATOM   1851  CA  ASP A 142       9.103   6.834  12.838  1.00 14.78           C  
ATOM   1852  C   ASP A 142       8.842   7.703  14.081  1.00 13.93           C  
ATOM   1853  O   ASP A 142       9.398   8.805  14.188  1.00 13.35           O  
ATOM   1854  CB  ASP A 142      10.610   6.827  12.492  1.00 12.84           C  
ATOM   1855  CG  ASP A 142      11.468   6.164  13.572  1.00 17.43           C  
ATOM   1856  OD1 ASP A 142      10.983   5.960  14.716  1.00 17.85           O  
ATOM   1857  OD2 ASP A 142      12.642   5.861  13.286  1.00 15.29           O  
ATOM   1858  N   PRO A 143       8.024   7.214  15.052  1.00 13.65           N  
ATOM   1859  CA  PRO A 143       7.749   8.034  16.233  1.00 13.38           C  
ATOM   1860  C   PRO A 143       8.967   8.434  17.068  1.00 14.13           C  
ATOM   1861  O   PRO A 143       8.910   9.437  17.773  1.00 15.95           O  
ATOM   1862  CB  PRO A 143       6.691   7.217  17.000  1.00  9.94           C  
ATOM   1863  CG  PRO A 143       7.023   5.829  16.661  1.00 11.77           C  
ATOM   1864  CD  PRO A 143       7.416   5.872  15.189  1.00 14.12           C  
ATOM   1865  N   ASN A 144      10.084   7.715  16.927  1.00 12.63           N  
ATOM   1866  CA  ASN A 144      11.286   8.064  17.694  1.00 12.73           C  
ATOM   1867  C   ASN A 144      12.235   8.998  16.951  1.00 13.62           C  
ATOM   1868  O   ASN A 144      13.408   9.079  17.272  1.00 13.40           O  
ATOM   1869  CB  ASN A 144      12.037   6.844  18.227  1.00 12.94           C  
ATOM   1870  CG  ASN A 144      12.965   7.201  19.402  1.00 15.89           C  
ATOM   1871  OD1 ASN A 144      12.628   8.034  20.256  1.00 16.67           O  
ATOM   1872  ND2 ASN A 144      14.141   6.587  19.428  1.00 16.36           N  
ATOM   1873  N   ARG A 145      11.735   9.650  15.908  1.00 14.12           N  
ATOM   1874  CA  ARG A 145      12.532  10.591  15.130  1.00 14.76           C  
ATOM   1875  C   ARG A 145      11.668  11.834  14.935  1.00 14.24           C  
ATOM   1876  O   ARG A 145      12.067  12.793  14.275  1.00 15.69           O  
ATOM   1877  CB  ARG A 145      12.918  10.007  13.766  1.00 15.86           C  
ATOM   1878  CG  ARG A 145      14.077   9.050  13.824  1.00 14.11           C  
ATOM   1879  CD  ARG A 145      14.427   8.558  12.455  1.00 16.78           C  
ATOM   1880  NE  ARG A 145      15.812   8.121  12.466  1.00 22.38           N  
ATOM   1881  CZ  ARG A 145      16.209   6.870  12.654  1.00 23.77           C  
ATOM   1882  NH1 ARG A 145      15.327   5.896  12.840  1.00 26.20           N  
ATOM   1883  NH2 ARG A 145      17.506   6.596  12.672  1.00 27.92           N  
ATOM   1884  N   ASN A 146      10.529  11.846  15.611  1.00 14.38           N  
ATOM   1885  CA  ASN A 146       9.567  12.944  15.531  1.00 14.93           C  
ATOM   1886  C   ASN A 146       9.638  13.998  16.655  1.00 14.17           C  
ATOM   1887  O   ASN A 146       8.948  15.014  16.601  1.00 12.21           O  
ATOM   1888  CB  ASN A 146       8.161  12.310  15.490  1.00 16.17           C  
ATOM   1889  CG  ASN A 146       7.084  13.263  15.021  1.00 16.70           C  
ATOM   1890  OD1 ASN A 146       6.139  13.550  15.760  1.00 16.36           O  
ATOM   1891  ND2 ASN A 146       7.181  13.710  13.770  1.00 15.66           N  
ATOM   1892  N   TRP A 147      10.480  13.779  17.658  1.00 13.43           N  
ATOM   1893  CA  TRP A 147      10.577  14.735  18.758  1.00 13.96           C  
ATOM   1894  C   TRP A 147      11.378  15.979  18.424  1.00 16.60           C  
ATOM   1895  O   TRP A 147      12.198  16.000  17.494  1.00 15.07           O  
ATOM   1896  CB  TRP A 147      11.105  14.056  20.030  1.00 13.06           C  
ATOM   1897  CG  TRP A 147      10.327  12.816  20.408  1.00 12.33           C  
ATOM   1898  CD1 TRP A 147      10.217  11.671  19.686  1.00 11.77           C  
ATOM   1899  CD2 TRP A 147       9.534  12.624  21.592  1.00 13.78           C  
ATOM   1900  NE1 TRP A 147       9.401  10.775  20.333  1.00 14.14           N  
ATOM   1901  CE2 TRP A 147       8.970  11.333  21.509  1.00 13.59           C  
ATOM   1902  CE3 TRP A 147       9.248  13.417  22.715  1.00 12.75           C  
ATOM   1903  CZ2 TRP A 147       8.133  10.809  22.512  1.00 14.66           C  
ATOM   1904  CZ3 TRP A 147       8.416  12.893  23.711  1.00 11.92           C  
ATOM   1905  CH2 TRP A 147       7.873  11.604  23.597  1.00 11.28           C  
ATOM   1906  N   ASP A 148      11.149  17.012  19.226  1.00 17.85           N  
ATOM   1907  CA  ASP A 148      11.807  18.297  19.069  1.00 19.68           C  
ATOM   1908  C   ASP A 148      13.193  18.285  19.676  1.00 17.39           C  
ATOM   1909  O   ASP A 148      13.427  18.909  20.703  1.00 19.45           O  
ATOM   1910  CB  ASP A 148      10.945  19.370  19.727  1.00 23.47           C  
ATOM   1911  CG  ASP A 148      11.210  20.745  19.187  1.00 31.13           C  
ATOM   1912  OD1 ASP A 148      11.900  20.869  18.147  1.00 32.00           O  
ATOM   1913  OD2 ASP A 148      10.704  21.707  19.806  1.00 36.49           O  
ATOM   1914  N   ALA A 149      14.106  17.559  19.044  1.00 17.44           N  
ATOM   1915  CA  ALA A 149      15.488  17.444  19.515  1.00 17.56           C  
ATOM   1916  C   ALA A 149      16.340  17.255  18.262  1.00 17.85           C  
ATOM   1917  O   ALA A 149      16.538  16.127  17.805  1.00 17.67           O  
ATOM   1918  CB  ALA A 149      15.625  16.226  20.448  1.00 17.67           C  
ATOM   1919  N   GLY A 150      16.840  18.356  17.713  1.00 17.70           N  
ATOM   1920  CA  GLY A 150      17.651  18.274  16.508  1.00 19.21           C  
ATOM   1921  C   GLY A 150      16.770  17.705  15.405  1.00 19.23           C  
ATOM   1922  O   GLY A 150      17.231  16.983  14.521  1.00 20.16           O  
ATOM   1923  N   PHE A 151      15.486  18.051  15.450  1.00 20.12           N  
ATOM   1924  CA  PHE A 151      14.529  17.568  14.471  1.00 18.89           C  
ATOM   1925  C   PHE A 151      14.904  17.822  13.012  1.00 21.62           C  
ATOM   1926  O   PHE A 151      15.253  18.948  12.630  1.00 20.83           O  
ATOM   1927  CB  PHE A 151      13.135  18.136  14.746  1.00 17.53           C  
ATOM   1928  CG  PHE A 151      12.105  17.631  13.792  1.00 17.47           C  
ATOM   1929  CD1 PHE A 151      11.521  16.386  13.986  1.00 17.18           C  
ATOM   1930  CD2 PHE A 151      11.786  18.355  12.640  1.00 17.87           C  
ATOM   1931  CE1 PHE A 151      10.640  15.857  13.045  1.00 17.58           C  
ATOM   1932  CE2 PHE A 151      10.901  17.833  11.687  1.00 16.12           C  
ATOM   1933  CZ  PHE A 151      10.333  16.584  11.894  1.00 14.85           C  
ATOM   1934  N   GLY A 152      14.809  16.763  12.211  1.00 21.83           N  
ATOM   1935  CA  GLY A 152      15.123  16.839  10.792  1.00 23.19           C  
ATOM   1936  C   GLY A 152      16.597  16.718  10.443  1.00 26.97           C  
ATOM   1937  O   GLY A 152      16.942  16.587   9.262  1.00 27.84           O  
ATOM   1938  N   GLY A 153      17.464  16.784  11.456  1.00 26.50           N  
ATOM   1939  CA  GLY A 153      18.894  16.681  11.232  1.00 24.66           C  
ATOM   1940  C   GLY A 153      19.363  15.285  10.864  1.00 26.09           C  
ATOM   1941  O   GLY A 153      18.551  14.351  10.726  1.00 25.45           O  
ATOM   1942  N   PRO A 154      20.679  15.119  10.648  1.00 24.82           N  
ATOM   1943  CA  PRO A 154      21.260  13.826  10.291  1.00 26.00           C  
ATOM   1944  C   PRO A 154      20.851  12.729  11.258  1.00 24.63           C  
ATOM   1945  O   PRO A 154      20.760  12.946  12.474  1.00 25.77           O  
ATOM   1946  CB  PRO A 154      22.777  14.096  10.319  1.00 27.65           C  
ATOM   1947  CG  PRO A 154      22.918  15.383  11.078  1.00 27.56           C  
ATOM   1948  CD  PRO A 154      21.713  16.163  10.667  1.00 26.28           C  
ATOM   1949  N   GLY A 155      20.590  11.559  10.691  1.00 24.31           N  
ATOM   1950  CA  GLY A 155      20.182  10.411  11.476  1.00 25.38           C  
ATOM   1951  C   GLY A 155      18.675  10.210  11.412  1.00 25.25           C  
ATOM   1952  O   GLY A 155      18.083   9.735  12.375  1.00 26.13           O  
ATOM   1953  N   ALA A 156      18.064  10.639  10.307  1.00 22.73           N  
ATOM   1954  CA  ALA A 156      16.621  10.527  10.061  1.00 22.54           C  
ATOM   1955  C   ALA A 156      16.427  10.735   8.563  1.00 22.76           C  
ATOM   1956  O   ALA A 156      17.293  11.305   7.901  1.00 24.50           O  
ATOM   1957  CB  ALA A 156      15.845  11.595  10.827  1.00 19.08           C  
ATOM   1958  N   SER A 157      15.310  10.262   8.024  1.00 20.88           N  
ATOM   1959  CA  SER A 157      15.035  10.418   6.604  1.00 21.59           C  
ATOM   1960  C   SER A 157      13.843  11.336   6.318  1.00 22.83           C  
ATOM   1961  O   SER A 157      12.858  11.378   7.079  1.00 20.97           O  
ATOM   1962  CB  SER A 157      14.795   9.054   5.962  1.00 20.89           C  
ATOM   1963  OG  SER A 157      14.200   9.188   4.682  1.00 20.95           O  
ATOM   1964  N   SER A 158      13.930  12.056   5.202  1.00 24.32           N  
ATOM   1965  CA  SER A 158      12.872  12.970   4.792  1.00 24.94           C  
ATOM   1966  C   SER A 158      11.942  12.304   3.789  1.00 22.12           C  
ATOM   1967  O   SER A 158      10.977  12.911   3.347  1.00 22.52           O  
ATOM   1968  CB  SER A 158      13.449  14.269   4.222  1.00 28.90           C  
ATOM   1969  OG  SER A 158      14.644  14.017   3.503  1.00 38.12           O  
ATOM   1970  N   ASN A 159      12.260  11.066   3.424  1.00 20.01           N  
ATOM   1971  CA  ASN A 159      11.451  10.303   2.483  1.00 20.33           C  
ATOM   1972  C   ASN A 159      10.294   9.683   3.263  1.00 20.62           C  
ATOM   1973  O   ASN A 159      10.511   8.838   4.128  1.00 20.41           O  
ATOM   1974  CB  ASN A 159      12.278   9.183   1.848  1.00 20.29           C  
ATOM   1975  CG  ASN A 159      11.486   8.357   0.845  1.00 18.05           C  
ATOM   1976  OD1 ASN A 159      10.360   8.685   0.500  1.00 20.59           O  
ATOM   1977  ND2 ASN A 159      12.075   7.271   0.389  1.00 22.81           N  
ATOM   1978  N   PRO A 160       9.049  10.059   2.929  1.00 21.10           N  
ATOM   1979  CA  PRO A 160       7.841   9.550   3.592  1.00 21.45           C  
ATOM   1980  C   PRO A 160       7.726   8.031   3.567  1.00 20.63           C  
ATOM   1981  O   PRO A 160       7.086   7.424   4.421  1.00 19.91           O  
ATOM   1982  CB  PRO A 160       6.711  10.189   2.776  1.00 23.29           C  
ATOM   1983  CG  PRO A 160       7.324  11.448   2.276  1.00 22.03           C  
ATOM   1984  CD  PRO A 160       8.699  11.024   1.874  1.00 19.89           C  
ATOM   1985  N   CYS A 161       8.337   7.432   2.560  1.00 20.35           N  
ATOM   1986  CA  CYS A 161       8.314   5.991   2.390  1.00 20.06           C  
ATOM   1987  C   CYS A 161       9.411   5.241   3.114  1.00 19.40           C  
ATOM   1988  O   CYS A 161       9.532   4.021   2.990  1.00 22.45           O  
ATOM   1989  CB  CYS A 161       8.355   5.681   0.906  1.00 22.42           C  
ATOM   1990  SG  CYS A 161       7.024   6.552   0.044  1.00 32.41           S  
ATOM   1991  N   SER A 162      10.232   5.977   3.844  1.00 18.22           N  
ATOM   1992  CA  SER A 162      11.320   5.385   4.590  1.00 17.74           C  
ATOM   1993  C   SER A 162      10.812   4.979   5.983  1.00 17.37           C  
ATOM   1994  O   SER A 162       9.926   5.626   6.531  1.00 15.46           O  
ATOM   1995  CB  SER A 162      12.438   6.420   4.738  1.00 18.09           C  
ATOM   1996  OG  SER A 162      13.392   6.023   5.707  1.00 20.68           O  
ATOM   1997  N   ASP A 163      11.381   3.917   6.552  1.00 17.33           N  
ATOM   1998  CA  ASP A 163      10.975   3.461   7.885  1.00 16.58           C  
ATOM   1999  C   ASP A 163      11.571   4.383   8.941  1.00 18.12           C  
ATOM   2000  O   ASP A 163      11.258   4.252  10.127  1.00 21.06           O  
ATOM   2001  CB  ASP A 163      11.406   2.016   8.154  1.00 17.50           C  
ATOM   2002  CG  ASP A 163      10.244   1.041   8.090  1.00 22.17           C  
ATOM   2003  OD1 ASP A 163       9.077   1.481   8.019  1.00 23.82           O  
ATOM   2004  OD2 ASP A 163      10.495  -0.182   8.119  1.00 28.98           O  
ATOM   2005  N   SER A 164      12.449   5.291   8.505  1.00 15.68           N  
ATOM   2006  CA  SER A 164      13.104   6.257   9.382  1.00 15.93           C  
ATOM   2007  C   SER A 164      12.643   7.674   9.104  1.00 13.43           C  
ATOM   2008  O   SER A 164      13.329   8.628   9.442  1.00 16.57           O  
ATOM   2009  CB  SER A 164      14.622   6.195   9.216  1.00 17.56           C  
ATOM   2010  OG  SER A 164      15.101   4.947   9.667  1.00 27.94           O  
ATOM   2011  N   TYR A 165      11.490   7.815   8.467  1.00 13.89           N  
ATOM   2012  CA  TYR A 165      10.943   9.125   8.145  1.00 12.94           C  
ATOM   2013  C   TYR A 165      10.653   9.908   9.419  1.00 15.21           C  
ATOM   2014  O   TYR A 165       9.975   9.403  10.318  1.00 14.43           O  
ATOM   2015  CB  TYR A 165       9.658   8.941   7.337  1.00 15.02           C  
ATOM   2016  CG  TYR A 165       8.956  10.218   6.986  1.00 14.97           C  
ATOM   2017  CD1 TYR A 165       9.657  11.307   6.476  1.00 15.25           C  
ATOM   2018  CD2 TYR A 165       7.585  10.334   7.141  1.00 14.14           C  
ATOM   2019  CE1 TYR A 165       9.002  12.494   6.124  1.00 15.32           C  
ATOM   2020  CE2 TYR A 165       6.916  11.509   6.790  1.00 16.34           C  
ATOM   2021  CZ  TYR A 165       7.630  12.580   6.286  1.00 17.26           C  
ATOM   2022  OH  TYR A 165       6.974  13.736   5.948  1.00 18.78           O  
ATOM   2023  N   HIS A 166      11.140  11.146   9.483  1.00 15.47           N  
ATOM   2024  CA  HIS A 166      10.933  12.005  10.657  1.00 16.36           C  
ATOM   2025  C   HIS A 166       9.571  12.704  10.767  1.00 18.45           C  
ATOM   2026  O   HIS A 166       9.220  13.222  11.833  1.00 18.45           O  
ATOM   2027  CB  HIS A 166      12.070  13.039  10.806  1.00 15.82           C  
ATOM   2028  CG  HIS A 166      12.323  13.869   9.579  1.00 19.45           C  
ATOM   2029  ND1 HIS A 166      11.368  14.689   9.014  1.00 18.68           N  
ATOM   2030  CD2 HIS A 166      13.441  14.027   8.827  1.00 16.98           C  
ATOM   2031  CE1 HIS A 166      11.884  15.311   7.971  1.00 19.90           C  
ATOM   2032  NE2 HIS A 166      13.140  14.927   7.838  1.00 16.65           N  
ATOM   2033  N   GLY A 167       8.791  12.713   9.690  1.00 15.93           N  
ATOM   2034  CA  GLY A 167       7.498  13.369   9.766  1.00 19.07           C  
ATOM   2035  C   GLY A 167       7.582  14.780   9.231  1.00 19.13           C  
ATOM   2036  O   GLY A 167       8.674  15.340   9.113  1.00 19.57           O  
ATOM   2037  N   PRO A 168       6.439  15.397   8.932  1.00 21.36           N  
ATOM   2038  CA  PRO A 168       6.399  16.759   8.394  1.00 21.00           C  
ATOM   2039  C   PRO A 168       6.922  17.840   9.322  1.00 21.53           C  
ATOM   2040  O   PRO A 168       7.437  18.860   8.867  1.00 22.12           O  
ATOM   2041  CB  PRO A 168       4.919  16.949   8.055  1.00 24.13           C  
ATOM   2042  CG  PRO A 168       4.220  16.094   9.072  1.00 23.53           C  
ATOM   2043  CD  PRO A 168       5.082  14.840   9.088  1.00 22.28           C  
ATOM   2044  N   SER A 169       6.795  17.624  10.623  1.00 18.69           N  
ATOM   2045  CA  SER A 169       7.268  18.598  11.595  1.00 20.23           C  
ATOM   2046  C   SER A 169       7.428  17.911  12.936  1.00 17.13           C  
ATOM   2047  O   SER A 169       6.954  16.790  13.114  1.00 19.25           O  
ATOM   2048  CB  SER A 169       6.270  19.753  11.714  1.00 19.87           C  
ATOM   2049  OG  SER A 169       4.957  19.250  11.889  1.00 27.01           O  
ATOM   2050  N   ALA A 170       8.133  18.562  13.857  1.00 18.90           N  
ATOM   2051  CA  ALA A 170       8.344  17.991  15.181  1.00 18.54           C  
ATOM   2052  C   ALA A 170       6.991  17.868  15.888  1.00 18.14           C  
ATOM   2053  O   ALA A 170       6.158  18.769  15.810  1.00 18.85           O  
ATOM   2054  CB  ALA A 170       9.306  18.854  15.989  1.00 17.85           C  
ATOM   2055  N   ASN A 171       6.752  16.723  16.514  1.00 19.01           N  
ATOM   2056  CA  ASN A 171       5.509  16.463  17.234  1.00 21.29           C  
ATOM   2057  C   ASN A 171       4.299  16.407  16.325  1.00 22.03           C  
ATOM   2058  O   ASN A 171       3.176  16.718  16.751  1.00 23.49           O  
ATOM   2059  CB  ASN A 171       5.271  17.516  18.326  1.00 23.66           C  
ATOM   2060  CG  ASN A 171       6.387  17.554  19.356  1.00 24.37           C  
ATOM   2061  OD1 ASN A 171       7.018  16.538  19.651  1.00 24.94           O  
ATOM   2062  ND2 ASN A 171       6.642  18.735  19.905  1.00 25.88           N  
ATOM   2063  N   SER A 172       4.521  16.046  15.065  1.00 19.72           N  
ATOM   2064  CA  SER A 172       3.414  15.959  14.122  1.00 17.39           C  
ATOM   2065  C   SER A 172       2.529  14.765  14.470  1.00 17.81           C  
ATOM   2066  O   SER A 172       1.338  14.776  14.170  1.00 19.05           O  
ATOM   2067  CB  SER A 172       3.926  15.810  12.697  1.00 17.41           C  
ATOM   2068  OG  SER A 172       4.756  14.668  12.577  1.00 18.08           O  
ATOM   2069  N   GLU A 173       3.109  13.732  15.085  1.00 15.28           N  
ATOM   2070  CA  GLU A 173       2.352  12.540  15.457  1.00 14.70           C  
ATOM   2071  C   GLU A 173       1.596  12.784  16.763  1.00 15.30           C  
ATOM   2072  O   GLU A 173       2.192  13.153  17.771  1.00 14.84           O  
ATOM   2073  CB  GLU A 173       3.283  11.324  15.574  1.00 13.35           C  
ATOM   2074  CG  GLU A 173       4.119  11.050  14.336  1.00 12.84           C  
ATOM   2075  CD  GLU A 173       3.286  11.037  13.060  1.00 13.74           C  
ATOM   2076  OE1 GLU A 173       2.637  10.012  12.774  1.00 14.93           O  
ATOM   2077  OE2 GLU A 173       3.277  12.062  12.349  1.00 16.37           O  
ATOM   2078  N   VAL A 174       0.284  12.563  16.737  1.00 16.56           N  
ATOM   2079  CA  VAL A 174      -0.557  12.762  17.914  1.00 17.06           C  
ATOM   2080  C   VAL A 174      -0.121  11.915  19.092  1.00 17.85           C  
ATOM   2081  O   VAL A 174      -0.283  12.333  20.239  1.00 19.44           O  
ATOM   2082  CB  VAL A 174      -2.052  12.522  17.617  1.00 17.22           C  
ATOM   2083  CG1 VAL A 174      -2.555  13.620  16.733  1.00 23.91           C  
ATOM   2084  CG2 VAL A 174      -2.273  11.171  16.966  1.00 17.05           C  
ATOM   2085  N   GLU A 175       0.430  10.733  18.814  1.00 16.37           N  
ATOM   2086  CA  GLU A 175       0.901   9.839  19.873  1.00 15.88           C  
ATOM   2087  C   GLU A 175       2.033  10.547  20.614  1.00 15.15           C  
ATOM   2088  O   GLU A 175       2.059  10.548  21.835  1.00 17.56           O  
ATOM   2089  CB  GLU A 175       1.416   8.512  19.314  1.00 13.44           C  
ATOM   2090  CG  GLU A 175       0.337   7.634  18.675  1.00 14.67           C  
ATOM   2091  CD  GLU A 175      -0.009   8.040  17.235  1.00 16.83           C  
ATOM   2092  OE1 GLU A 175       0.515   9.060  16.724  1.00 16.28           O  
ATOM   2093  OE2 GLU A 175      -0.811   7.321  16.607  1.00 16.62           O  
ATOM   2094  N   VAL A 176       2.920  11.204  19.869  1.00 14.19           N  
ATOM   2095  CA  VAL A 176       4.056  11.927  20.441  1.00 14.62           C  
ATOM   2096  C   VAL A 176       3.598  13.211  21.120  1.00 13.63           C  
ATOM   2097  O   VAL A 176       4.004  13.523  22.247  1.00 12.64           O  
ATOM   2098  CB  VAL A 176       5.130  12.223  19.351  1.00 15.40           C  
ATOM   2099  CG1 VAL A 176       6.220  13.155  19.890  1.00 15.36           C  
ATOM   2100  CG2 VAL A 176       5.750  10.897  18.858  1.00 16.14           C  
ATOM   2101  N   LYS A 177       2.721  13.936  20.446  1.00 15.06           N  
ATOM   2102  CA  LYS A 177       2.184  15.189  20.971  1.00 17.71           C  
ATOM   2103  C   LYS A 177       1.496  14.949  22.328  1.00 16.18           C  
ATOM   2104  O   LYS A 177       1.635  15.758  23.251  1.00 15.73           O  
ATOM   2105  CB  LYS A 177       1.203  15.787  19.956  1.00 20.09           C  
ATOM   2106  CG  LYS A 177       0.658  17.152  20.315  1.00 25.53           C  
ATOM   2107  CD  LYS A 177       1.761  18.197  20.408  1.00 32.33           C  
ATOM   2108  CE  LYS A 177       1.229  19.604  20.092  1.00 37.31           C  
ATOM   2109  NZ  LYS A 177       0.044  20.004  20.912  1.00 40.31           N  
ATOM   2110  N   SER A 178       0.776  13.835  22.449  1.00 15.89           N  
ATOM   2111  CA  SER A 178       0.076  13.481  23.694  1.00 16.96           C  
ATOM   2112  C   SER A 178       1.060  13.378  24.861  1.00 16.70           C  
ATOM   2113  O   SER A 178       0.807  13.874  25.964  1.00 14.58           O  
ATOM   2114  CB  SER A 178      -0.636  12.135  23.542  1.00 15.83           C  
ATOM   2115  OG  SER A 178      -1.691  12.215  22.604  1.00 19.62           O  
ATOM   2116  N   ILE A 179       2.176  12.698  24.613  1.00 16.45           N  
ATOM   2117  CA  ILE A 179       3.203  12.516  25.630  1.00 15.40           C  
ATOM   2118  C   ILE A 179       3.839  13.853  26.010  1.00 15.88           C  
ATOM   2119  O   ILE A 179       3.932  14.183  27.199  1.00 15.67           O  
ATOM   2120  CB  ILE A 179       4.274  11.487  25.166  1.00 14.72           C  
ATOM   2121  CG1 ILE A 179       3.598  10.142  24.873  1.00 13.35           C  
ATOM   2122  CG2 ILE A 179       5.356  11.308  26.235  1.00 14.22           C  
ATOM   2123  CD1 ILE A 179       4.534   9.070  24.365  1.00 15.39           C  
ATOM   2124  N   VAL A 180       4.256  14.625  25.011  1.00 14.89           N  
ATOM   2125  CA  VAL A 180       4.875  15.924  25.253  1.00 16.07           C  
ATOM   2126  C   VAL A 180       3.947  16.831  26.086  1.00 18.89           C  
ATOM   2127  O   VAL A 180       4.378  17.449  27.070  1.00 17.36           O  
ATOM   2128  CB  VAL A 180       5.266  16.613  23.908  1.00 16.36           C  
ATOM   2129  CG1 VAL A 180       5.629  18.076  24.122  1.00 13.74           C  
ATOM   2130  CG2 VAL A 180       6.449  15.881  23.275  1.00 14.70           C  
ATOM   2131  N   ASP A 181       2.670  16.878  25.716  1.00 18.77           N  
ATOM   2132  CA  ASP A 181       1.709  17.703  26.436  1.00 18.64           C  
ATOM   2133  C   ASP A 181       1.493  17.220  27.861  1.00 18.99           C  
ATOM   2134  O   ASP A 181       1.385  18.043  28.766  1.00 19.14           O  
ATOM   2135  CB  ASP A 181       0.374  17.757  25.698  1.00 21.09           C  
ATOM   2136  CG  ASP A 181       0.425  18.623  24.445  1.00 24.77           C  
ATOM   2137  OD1 ASP A 181       1.434  19.341  24.220  1.00 25.09           O  
ATOM   2138  OD2 ASP A 181      -0.574  18.588  23.690  1.00 27.51           O  
ATOM   2139  N   PHE A 182       1.410  15.903  28.060  1.00 17.16           N  
ATOM   2140  CA  PHE A 182       1.210  15.358  29.401  1.00 18.62           C  
ATOM   2141  C   PHE A 182       2.384  15.762  30.305  1.00 19.48           C  
ATOM   2142  O   PHE A 182       2.186  16.205  31.436  1.00 19.28           O  
ATOM   2143  CB  PHE A 182       1.081  13.835  29.370  1.00 18.96           C  
ATOM   2144  CG  PHE A 182       1.144  13.200  30.737  1.00 23.54           C  
ATOM   2145  CD1 PHE A 182       0.022  13.157  31.551  1.00 24.55           C  
ATOM   2146  CD2 PHE A 182       2.344  12.689  31.229  1.00 26.46           C  
ATOM   2147  CE1 PHE A 182       0.096  12.617  32.837  1.00 26.62           C  
ATOM   2148  CE2 PHE A 182       2.424  12.152  32.513  1.00 27.11           C  
ATOM   2149  CZ  PHE A 182       1.296  12.117  33.315  1.00 26.26           C  
ATOM   2150  N   ILE A 183       3.604  15.610  29.794  1.00 18.07           N  
ATOM   2151  CA  ILE A 183       4.812  15.952  30.531  1.00 17.48           C  
ATOM   2152  C   ILE A 183       4.902  17.445  30.860  1.00 18.71           C  
ATOM   2153  O   ILE A 183       5.265  17.808  31.977  1.00 19.17           O  
ATOM   2154  CB  ILE A 183       6.072  15.435  29.788  1.00 18.25           C  
ATOM   2155  CG1 ILE A 183       6.073  13.904  29.857  1.00 18.50           C  
ATOM   2156  CG2 ILE A 183       7.349  16.007  30.407  1.00 15.33           C  
ATOM   2157  CD1 ILE A 183       7.142  13.253  29.063  1.00 23.72           C  
ATOM   2158  N   LYS A 184       4.555  18.308  29.912  1.00 19.82           N  
ATOM   2159  CA  LYS A 184       4.600  19.753  30.145  1.00 22.14           C  
ATOM   2160  C   LYS A 184       3.538  20.154  31.164  1.00 23.23           C  
ATOM   2161  O   LYS A 184       3.768  21.039  31.995  1.00 26.85           O  
ATOM   2162  CB  LYS A 184       4.331  20.517  28.859  1.00 23.11           C  
ATOM   2163  CG  LYS A 184       5.438  20.457  27.852  1.00 27.53           C  
ATOM   2164  CD  LYS A 184       5.089  21.356  26.685  1.00 32.68           C  
ATOM   2165  CE  LYS A 184       6.181  21.407  25.639  1.00 36.42           C  
ATOM   2166  NZ  LYS A 184       5.794  22.352  24.561  1.00 40.65           N  
ATOM   2167  N   SER A 185       2.371  19.512  31.083  1.00 22.24           N  
ATOM   2168  CA  SER A 185       1.267  19.796  31.998  1.00 23.77           C  
ATOM   2169  C   SER A 185       1.564  19.307  33.412  1.00 24.49           C  
ATOM   2170  O   SER A 185       1.212  19.969  34.386  1.00 23.99           O  
ATOM   2171  CB  SER A 185      -0.036  19.159  31.503  1.00 24.47           C  
ATOM   2172  OG  SER A 185      -0.547  19.840  30.368  1.00 27.63           O  
ATOM   2173  N   HIS A 186       2.183  18.131  33.519  1.00 23.51           N  
ATOM   2174  CA  HIS A 186       2.527  17.547  34.808  1.00 20.60           C  
ATOM   2175  C   HIS A 186       3.497  18.467  35.530  1.00 22.67           C  
ATOM   2176  O   HIS A 186       3.312  18.785  36.712  1.00 21.12           O  
ATOM   2177  CB  HIS A 186       3.151  16.160  34.625  1.00 19.34           C  
ATOM   2178  CG  HIS A 186       3.347  15.415  35.911  1.00 19.18           C  
ATOM   2179  ND1 HIS A 186       4.395  15.668  36.771  1.00 18.55           N  
ATOM   2180  CD2 HIS A 186       2.613  14.440  36.495  1.00 18.83           C  
ATOM   2181  CE1 HIS A 186       4.297  14.886  37.831  1.00 18.35           C  
ATOM   2182  NE2 HIS A 186       3.224  14.131  37.686  1.00 18.77           N  
ATOM   2183  N   GLY A 187       4.564  18.841  34.833  1.00 21.45           N  
ATOM   2184  CA  GLY A 187       5.558  19.722  35.419  1.00 22.84           C  
ATOM   2185  C   GLY A 187       6.555  19.167  36.430  1.00 21.20           C  
ATOM   2186  O   GLY A 187       7.518  19.854  36.758  1.00 24.41           O  
ATOM   2187  N   LYS A 188       6.343  17.954  36.936  1.00 20.97           N  
ATOM   2188  CA  LYS A 188       7.268  17.370  37.915  1.00 21.13           C  
ATOM   2189  C   LYS A 188       7.824  15.998  37.552  1.00 19.93           C  
ATOM   2190  O   LYS A 188       8.034  15.162  38.437  1.00 18.25           O  
ATOM   2191  CB  LYS A 188       6.629  17.295  39.309  1.00 22.26           C  
ATOM   2192  CG  LYS A 188       6.351  18.644  39.958  1.00 26.43           C  
ATOM   2193  CD  LYS A 188       5.707  18.477  41.333  1.00 28.77           C  
ATOM   2194  CE  LYS A 188       6.653  17.818  42.328  0.00 28.83           C  
ATOM   2195  NZ  LYS A 188       7.882  18.626  42.560  0.00 29.93           N  
ATOM   2196  N   VAL A 189       8.021  15.744  36.259  1.00 19.01           N  
ATOM   2197  CA  VAL A 189       8.561  14.453  35.829  1.00 16.39           C  
ATOM   2198  C   VAL A 189      10.082  14.539  36.023  1.00 16.06           C  
ATOM   2199  O   VAL A 189      10.731  15.454  35.518  1.00 17.57           O  
ATOM   2200  CB  VAL A 189       8.174  14.104  34.360  1.00 16.72           C  
ATOM   2201  CG1 VAL A 189       8.810  12.767  33.952  1.00 15.57           C  
ATOM   2202  CG2 VAL A 189       6.646  13.988  34.230  1.00 14.02           C  
ATOM   2203  N   LYS A 190      10.627  13.611  36.800  1.00 14.89           N  
ATOM   2204  CA  LYS A 190      12.052  13.570  37.087  1.00 16.02           C  
ATOM   2205  C   LYS A 190      12.869  12.526  36.342  1.00 15.38           C  
ATOM   2206  O   LYS A 190      14.098  12.624  36.303  1.00 18.07           O  
ATOM   2207  CB  LYS A 190      12.253  13.419  38.597  1.00 17.03           C  
ATOM   2208  CG  LYS A 190      11.562  14.518  39.401  1.00 19.94           C  
ATOM   2209  CD  LYS A 190      12.182  15.878  39.106  1.00 22.64           C  
ATOM   2210  CE  LYS A 190      11.454  17.006  39.804  1.00 27.70           C  
ATOM   2211  NZ  LYS A 190      12.131  18.314  39.569  1.00 31.89           N  
ATOM   2212  N   ALA A 191      12.221  11.488  35.819  1.00 14.26           N  
ATOM   2213  CA  ALA A 191      12.939  10.450  35.074  1.00 13.24           C  
ATOM   2214  C   ALA A 191      12.056  10.085  33.890  1.00 12.53           C  
ATOM   2215  O   ALA A 191      10.831  10.159  33.990  1.00 12.47           O  
ATOM   2216  CB  ALA A 191      13.226   9.228  35.939  1.00 14.14           C  
ATOM   2217  N   PHE A 192      12.681   9.733  32.768  1.00 14.07           N  
ATOM   2218  CA  PHE A 192      11.973   9.365  31.531  1.00 12.90           C  
ATOM   2219  C   PHE A 192      12.717   8.153  30.997  1.00 11.98           C  
ATOM   2220  O   PHE A 192      13.883   8.267  30.651  1.00 13.35           O  
ATOM   2221  CB  PHE A 192      12.060  10.549  30.554  1.00 14.74           C  
ATOM   2222  CG  PHE A 192      11.282  10.370  29.273  1.00 15.41           C  
ATOM   2223  CD1 PHE A 192      11.737   9.502  28.274  1.00 16.28           C  
ATOM   2224  CD2 PHE A 192      10.119  11.103  29.045  1.00 15.05           C  
ATOM   2225  CE1 PHE A 192      11.044   9.371  27.068  1.00 14.50           C  
ATOM   2226  CE2 PHE A 192       9.423  10.976  27.838  1.00 15.45           C  
ATOM   2227  CZ  PHE A 192       9.891  10.109  26.853  1.00 15.18           C  
ATOM   2228  N   ILE A 193      12.061   6.995  30.968  1.00 12.77           N  
ATOM   2229  CA  ILE A 193      12.677   5.752  30.490  1.00 13.77           C  
ATOM   2230  C   ILE A 193      11.827   5.178  29.372  1.00 14.10           C  
ATOM   2231  O   ILE A 193      10.606   5.034  29.508  1.00 13.24           O  
ATOM   2232  CB  ILE A 193      12.839   4.724  31.655  1.00 16.47           C  
ATOM   2233  CG1 ILE A 193      13.642   5.367  32.803  1.00 16.50           C  
ATOM   2234  CG2 ILE A 193      13.490   3.430  31.152  1.00 14.28           C  
ATOM   2235  CD1 ILE A 193      13.337   4.806  34.175  1.00 19.96           C  
ATOM   2236  N   ILE A 194      12.490   4.810  28.284  1.00 11.22           N  
ATOM   2237  CA  ILE A 194      11.808   4.269  27.130  1.00  9.58           C  
ATOM   2238  C   ILE A 194      12.326   2.868  26.742  1.00 12.49           C  
ATOM   2239  O   ILE A 194      13.529   2.650  26.630  1.00 12.83           O  
ATOM   2240  CB  ILE A 194      11.918   5.339  26.014  1.00 13.77           C  
ATOM   2241  CG1 ILE A 194      10.951   5.081  24.896  1.00  8.82           C  
ATOM   2242  CG2 ILE A 194      13.341   5.496  25.511  1.00 11.60           C  
ATOM   2243  CD1 ILE A 194      11.117   3.840  24.225  1.00 25.29           C  
ATOM   2244  N   LEU A 195      11.405   1.931  26.512  1.00  9.44           N  
ATOM   2245  CA  LEU A 195      11.765   0.562  26.146  1.00 10.25           C  
ATOM   2246  C   LEU A 195      11.647   0.220  24.658  1.00 10.60           C  
ATOM   2247  O   LEU A 195      10.613   0.470  24.017  1.00  9.78           O  
ATOM   2248  CB  LEU A 195      10.935  -0.431  26.965  1.00 11.51           C  
ATOM   2249  CG  LEU A 195      10.943  -0.295  28.497  1.00 13.33           C  
ATOM   2250  CD1 LEU A 195      10.059  -1.374  29.122  1.00 11.96           C  
ATOM   2251  CD2 LEU A 195      12.354  -0.415  29.025  1.00 14.22           C  
ATOM   2252  N   HIS A 196      12.693  -0.415  24.134  1.00 11.07           N  
ATOM   2253  CA  HIS A 196      12.772  -0.831  22.731  1.00 10.78           C  
ATOM   2254  C   HIS A 196      13.447  -2.198  22.694  1.00 11.81           C  
ATOM   2255  O   HIS A 196      13.791  -2.748  23.729  1.00 12.30           O  
ATOM   2256  CB  HIS A 196      13.736   0.096  21.960  1.00  9.30           C  
ATOM   2257  CG  HIS A 196      13.250   1.496  21.772  1.00 10.96           C  
ATOM   2258  ND1 HIS A 196      12.652   1.926  20.606  1.00 12.04           N  
ATOM   2259  CD2 HIS A 196      13.310   2.574  22.585  1.00 12.16           C  
ATOM   2260  CE1 HIS A 196      12.363   3.209  20.713  1.00 12.51           C  
ATOM   2261  NE2 HIS A 196      12.748   3.625  21.903  1.00 16.32           N  
ATOM   2262  N   SER A 197      13.622  -2.744  21.489  1.00 11.04           N  
ATOM   2263  CA  SER A 197      14.287  -4.033  21.261  1.00 10.47           C  
ATOM   2264  C   SER A 197      14.712  -3.915  19.779  1.00 14.41           C  
ATOM   2265  O   SER A 197      14.146  -3.085  19.056  1.00 14.16           O  
ATOM   2266  CB  SER A 197      13.400  -5.258  21.523  1.00  9.78           C  
ATOM   2267  OG  SER A 197      12.550  -5.564  20.434  1.00 12.57           O  
ATOM   2268  N   TYR A 198      15.792  -4.575  19.360  1.00 14.51           N  
ATOM   2269  CA  TYR A 198      16.656  -5.420  20.197  1.00 14.21           C  
ATOM   2270  C   TYR A 198      18.070  -4.886  20.052  1.00 13.81           C  
ATOM   2271  O   TYR A 198      18.301  -3.986  19.233  1.00 14.41           O  
ATOM   2272  CB  TYR A 198      16.652  -6.870  19.676  1.00 14.90           C  
ATOM   2273  CG  TYR A 198      17.215  -7.020  18.267  1.00 13.34           C  
ATOM   2274  CD1 TYR A 198      16.413  -6.764  17.142  1.00 14.57           C  
ATOM   2275  CD2 TYR A 198      18.554  -7.376  18.059  1.00 15.21           C  
ATOM   2276  CE1 TYR A 198      16.937  -6.846  15.842  1.00 17.05           C  
ATOM   2277  CE2 TYR A 198      19.093  -7.456  16.755  1.00 17.08           C  
ATOM   2278  CZ  TYR A 198      18.272  -7.194  15.663  1.00 16.84           C  
ATOM   2279  OH  TYR A 198      18.774  -7.272  14.390  1.00 18.22           O  
ATOM   2280  N   SER A 199      18.986  -5.453  20.843  1.00 13.78           N  
ATOM   2281  CA  SER A 199      20.423  -5.125  20.882  1.00 14.21           C  
ATOM   2282  C   SER A 199      21.110  -5.185  22.237  1.00 14.04           C  
ATOM   2283  O   SER A 199      22.329  -5.282  22.296  1.00 14.33           O  
ATOM   2284  CB  SER A 199      20.768  -3.797  20.202  1.00 16.53           C  
ATOM   2285  OG  SER A 199      20.935  -3.986  18.806  1.00 19.67           O  
ATOM   2286  N   GLN A 200      20.335  -5.170  23.315  1.00 13.70           N  
ATOM   2287  CA  GLN A 200      20.885  -5.217  24.677  1.00 13.78           C  
ATOM   2288  C   GLN A 200      21.782  -4.020  24.949  1.00 14.11           C  
ATOM   2289  O   GLN A 200      22.980  -4.166  25.202  1.00 15.98           O  
ATOM   2290  CB  GLN A 200      21.613  -6.541  24.948  1.00 12.72           C  
ATOM   2291  CG  GLN A 200      20.647  -7.696  24.915  1.00 13.31           C  
ATOM   2292  CD  GLN A 200      21.289  -9.059  25.058  1.00 14.95           C  
ATOM   2293  OE1 GLN A 200      22.435  -9.197  25.492  1.00 19.19           O  
ATOM   2294  NE2 GLN A 200      20.541 -10.082  24.705  1.00 11.21           N  
ATOM   2295  N   LEU A 201      21.181  -2.832  24.913  1.00 13.47           N  
ATOM   2296  CA  LEU A 201      21.885  -1.580  25.148  1.00 13.80           C  
ATOM   2297  C   LEU A 201      21.112  -0.763  26.177  1.00 15.03           C  
ATOM   2298  O   LEU A 201      19.880  -0.856  26.251  1.00 14.61           O  
ATOM   2299  CB  LEU A 201      21.946  -0.746  23.862  1.00 14.56           C  
ATOM   2300  CG  LEU A 201      22.310  -1.397  22.524  1.00 15.52           C  
ATOM   2301  CD1 LEU A 201      22.042  -0.409  21.393  1.00 13.55           C  
ATOM   2302  CD2 LEU A 201      23.770  -1.885  22.534  1.00 15.04           C  
ATOM   2303  N   LEU A 202      21.841   0.037  26.955  1.00 13.99           N  
ATOM   2304  CA  LEU A 202      21.274   0.908  27.983  1.00 13.45           C  
ATOM   2305  C   LEU A 202      21.966   2.227  27.648  1.00 14.11           C  
ATOM   2306  O   LEU A 202      23.168   2.408  27.879  1.00 15.06           O  
ATOM   2307  CB  LEU A 202      21.623   0.393  29.380  1.00 14.92           C  
ATOM   2308  CG  LEU A 202      21.145   1.161  30.620  1.00 19.03           C  
ATOM   2309  CD1 LEU A 202      19.823   1.876  30.410  1.00 21.68           C  
ATOM   2310  CD2 LEU A 202      21.049   0.178  31.768  1.00 18.53           C  
ATOM   2311  N   MET A 203      21.201   3.143  27.074  1.00 13.97           N  
ATOM   2312  CA  MET A 203      21.724   4.436  26.666  1.00 13.81           C  
ATOM   2313  C   MET A 203      21.097   5.661  27.300  1.00 12.86           C  
ATOM   2314  O   MET A 203      20.032   5.584  27.898  1.00 14.86           O  
ATOM   2315  CB  MET A 203      21.568   4.546  25.140  1.00 12.84           C  
ATOM   2316  CG  MET A 203      21.981   3.287  24.386  1.00 15.03           C  
ATOM   2317  SD  MET A 203      21.556   3.377  22.628  1.00 20.63           S  
ATOM   2318  CE  MET A 203      19.858   2.888  22.659  1.00 21.60           C  
ATOM   2319  N   PHE A 204      21.799   6.782  27.174  1.00 13.50           N  
ATOM   2320  CA  PHE A 204      21.376   8.079  27.691  1.00 12.99           C  
ATOM   2321  C   PHE A 204      21.735   9.069  26.574  1.00 13.05           C  
ATOM   2322  O   PHE A 204      22.335   8.662  25.583  1.00 13.19           O  
ATOM   2323  CB  PHE A 204      22.033   8.405  29.050  1.00 15.90           C  
ATOM   2324  CG  PHE A 204      23.529   8.180  29.111  1.00 14.31           C  
ATOM   2325  CD1 PHE A 204      24.043   6.940  29.480  1.00 13.85           C  
ATOM   2326  CD2 PHE A 204      24.414   9.223  28.851  1.00 16.16           C  
ATOM   2327  CE1 PHE A 204      25.417   6.741  29.592  1.00 14.27           C  
ATOM   2328  CE2 PHE A 204      25.799   9.033  28.961  1.00 16.59           C  
ATOM   2329  CZ  PHE A 204      26.293   7.789  29.334  1.00 15.06           C  
ATOM   2330  N   PRO A 205      21.303  10.342  26.660  1.00 15.09           N  
ATOM   2331  CA  PRO A 205      21.618  11.327  25.604  1.00 16.01           C  
ATOM   2332  C   PRO A 205      23.134  11.603  25.410  1.00 17.23           C  
ATOM   2333  O   PRO A 205      23.934  11.310  26.300  1.00 16.22           O  
ATOM   2334  CB  PRO A 205      20.874  12.593  26.075  1.00 14.65           C  
ATOM   2335  CG  PRO A 205      19.779  12.051  26.962  1.00 16.73           C  
ATOM   2336  CD  PRO A 205      20.496  10.963  27.721  1.00 15.43           C  
ATOM   2337  N   TYR A 206      23.535  12.142  24.256  1.00 15.68           N  
ATOM   2338  CA  TYR A 206      22.639  12.491  23.156  1.00 17.07           C  
ATOM   2339  C   TYR A 206      22.783  11.594  21.935  1.00 18.42           C  
ATOM   2340  O   TYR A 206      23.774  10.878  21.758  1.00 17.88           O  
ATOM   2341  CB  TYR A 206      22.941  13.886  22.642  1.00 17.87           C  
ATOM   2342  CG  TYR A 206      22.601  15.003  23.564  1.00 20.71           C  
ATOM   2343  CD1 TYR A 206      21.291  15.458  23.671  1.00 20.39           C  
ATOM   2344  CD2 TYR A 206      23.600  15.668  24.266  1.00 18.85           C  
ATOM   2345  CE1 TYR A 206      20.981  16.558  24.448  1.00 21.07           C  
ATOM   2346  CE2 TYR A 206      23.305  16.768  25.047  1.00 20.73           C  
ATOM   2347  CZ  TYR A 206      21.993  17.213  25.135  1.00 22.52           C  
ATOM   2348  OH  TYR A 206      21.689  18.324  25.895  1.00 23.97           O  
ATOM   2349  N   GLY A 207      21.787  11.696  21.067  1.00 18.63           N  
ATOM   2350  CA  GLY A 207      21.768  10.931  19.843  1.00 17.00           C  
ATOM   2351  C   GLY A 207      21.938  11.912  18.686  1.00 17.39           C  
ATOM   2352  O   GLY A 207      22.685  11.636  17.762  1.00 16.75           O  
ATOM   2353  N   TYR A 208      21.302  13.090  18.767  1.00 18.00           N  
ATOM   2354  CA  TYR A 208      21.397  14.086  17.693  1.00 18.85           C  
ATOM   2355  C   TYR A 208      22.751  14.779  17.521  1.00 20.59           C  
ATOM   2356  O   TYR A 208      23.053  15.279  16.442  1.00 22.13           O  
ATOM   2357  CB  TYR A 208      20.230  15.098  17.733  1.00 17.55           C  
ATOM   2358  CG  TYR A 208      20.270  16.169  18.813  1.00 20.88           C  
ATOM   2359  CD1 TYR A 208      19.654  15.970  20.050  1.00 24.60           C  
ATOM   2360  CD2 TYR A 208      20.851  17.415  18.571  1.00 23.77           C  
ATOM   2361  CE1 TYR A 208      19.611  16.988  21.018  1.00 27.65           C  
ATOM   2362  CE2 TYR A 208      20.818  18.439  19.531  1.00 26.87           C  
ATOM   2363  CZ  TYR A 208      20.197  18.218  20.748  1.00 29.02           C  
ATOM   2364  OH  TYR A 208      20.177  19.218  21.694  1.00 30.09           O  
ATOM   2365  N   LYS A 209      23.544  14.812  18.587  1.00 22.97           N  
ATOM   2366  CA  LYS A 209      24.867  15.419  18.575  1.00 24.67           C  
ATOM   2367  C   LYS A 209      25.708  14.441  19.364  1.00 26.57           C  
ATOM   2368  O   LYS A 209      25.196  13.744  20.237  1.00 25.14           O  
ATOM   2369  CB  LYS A 209      24.891  16.818  19.199  1.00 25.85           C  
ATOM   2370  CG  LYS A 209      24.444  16.956  20.638  1.00 29.41           C  
ATOM   2371  CD  LYS A 209      24.453  18.436  21.018  1.00 32.27           C  
ATOM   2372  CE  LYS A 209      23.766  18.680  22.352  1.00 34.87           C  
ATOM   2373  NZ  LYS A 209      23.696  20.111  22.778  1.00 37.87           N  
ATOM   2374  N   CYS A 210      26.992  14.359  19.042  1.00 28.06           N  
ATOM   2375  CA  CYS A 210      27.867  13.431  19.736  1.00 30.79           C  
ATOM   2376  C   CYS A 210      28.852  13.987  20.760  1.00 33.11           C  
ATOM   2377  O   CYS A 210      29.947  13.446  20.935  1.00 35.24           O  
ATOM   2378  CB  CYS A 210      28.567  12.591  18.682  1.00 29.28           C  
ATOM   2379  SG  CYS A 210      27.345  12.037  17.455  1.00 32.92           S  
ATOM   2380  N   THR A 211      28.457  15.054  21.440  1.00 34.15           N  
ATOM   2381  CA  THR A 211      29.295  15.677  22.459  1.00 32.87           C  
ATOM   2382  C   THR A 211      28.696  15.171  23.763  1.00 31.73           C  
ATOM   2383  O   THR A 211      27.547  14.727  23.813  1.00 32.04           O  
ATOM   2384  CB  THR A 211      29.244  17.223  22.390  1.00 34.34           C  
ATOM   2385  OG1 THR A 211      27.884  17.667  22.247  1.00 40.43           O  
ATOM   2386  CG2 THR A 211      30.052  17.723  21.213  1.00 37.79           C  
ATOM   2387  N   LYS A 212      29.509  15.139  24.818  1.00 29.42           N  
ATOM   2388  CA  LYS A 212      29.039  14.668  26.108  1.00 28.41           C  
ATOM   2389  C   LYS A 212      28.084  15.662  26.757  1.00 28.42           C  
ATOM   2390  O   LYS A 212      28.338  16.875  26.721  1.00 29.88           O  
ATOM   2391  CB  LYS A 212      30.220  14.472  27.044  1.00 27.72           C  
ATOM   2392  CG  LYS A 212      31.291  13.545  26.594  1.00 28.48           C  
ATOM   2393  CD  LYS A 212      32.265  13.452  27.755  1.00 29.72           C  
ATOM   2394  CE  LYS A 212      33.563  12.852  27.350  1.00 32.34           C  
ATOM   2395  NZ  LYS A 212      34.502  12.884  28.484  1.00 35.78           N  
ATOM   2396  N   LEU A 213      26.975  15.173  27.306  1.00 26.47           N  
ATOM   2397  CA  LEU A 213      26.014  16.061  27.959  1.00 24.62           C  
ATOM   2398  C   LEU A 213      26.556  16.464  29.338  1.00 25.69           C  
ATOM   2399  O   LEU A 213      27.475  15.830  29.851  1.00 24.69           O  
ATOM   2400  CB  LEU A 213      24.614  15.420  28.076  1.00 23.33           C  
ATOM   2401  CG  LEU A 213      24.366  13.982  28.549  1.00 22.39           C  
ATOM   2402  CD1 LEU A 213      25.050  13.675  29.831  1.00 23.37           C  
ATOM   2403  CD2 LEU A 213      22.893  13.797  28.714  1.00 22.21           C  
ATOM   2404  N   ASP A 214      25.974  17.506  29.921  1.00 28.15           N  
ATOM   2405  CA  ASP A 214      26.374  18.014  31.223  1.00 29.56           C  
ATOM   2406  C   ASP A 214      26.528  16.985  32.335  1.00 28.12           C  
ATOM   2407  O   ASP A 214      27.536  16.980  33.045  1.00 29.68           O  
ATOM   2408  CB  ASP A 214      25.401  19.091  31.712  1.00 34.92           C  
ATOM   2409  CG  ASP A 214      25.400  20.310  30.821  1.00 42.10           C  
ATOM   2410  OD1 ASP A 214      26.503  20.812  30.482  1.00 43.74           O  
ATOM   2411  OD2 ASP A 214      24.294  20.786  30.454  1.00 47.26           O  
ATOM   2412  N   ASP A 215      25.553  16.097  32.455  1.00 23.09           N  
ATOM   2413  CA  ASP A 215      25.599  15.077  33.494  1.00 20.06           C  
ATOM   2414  C   ASP A 215      26.191  13.743  33.087  1.00 17.36           C  
ATOM   2415  O   ASP A 215      25.855  12.702  33.646  1.00 19.00           O  
ATOM   2416  CB  ASP A 215      24.196  14.882  34.047  1.00 21.12           C  
ATOM   2417  CG  ASP A 215      23.575  16.177  34.524  1.00 19.06           C  
ATOM   2418  OD1 ASP A 215      24.052  16.722  35.520  1.00 22.94           O  
ATOM   2419  OD2 ASP A 215      22.653  16.673  33.874  1.00 20.55           O  
ATOM   2420  N   PHE A 216      27.134  13.780  32.154  1.00 17.66           N  
ATOM   2421  CA  PHE A 216      27.762  12.564  31.681  1.00 16.35           C  
ATOM   2422  C   PHE A 216      28.271  11.602  32.740  1.00 16.46           C  
ATOM   2423  O   PHE A 216      27.946  10.422  32.724  1.00 15.52           O  
ATOM   2424  CB  PHE A 216      28.890  12.887  30.694  1.00 16.82           C  
ATOM   2425  CG  PHE A 216      29.479  11.669  30.053  1.00 17.66           C  
ATOM   2426  CD1 PHE A 216      30.391  10.875  30.743  1.00 18.39           C  
ATOM   2427  CD2 PHE A 216      29.061  11.260  28.792  1.00 19.38           C  
ATOM   2428  CE1 PHE A 216      30.869   9.692  30.190  1.00 20.26           C  
ATOM   2429  CE2 PHE A 216      29.536  10.077  28.231  1.00 21.18           C  
ATOM   2430  CZ  PHE A 216      30.438   9.293  28.933  1.00 19.42           C  
ATOM   2431  N   ASP A 217      29.091  12.090  33.651  1.00 18.61           N  
ATOM   2432  CA  ASP A 217      29.629  11.216  34.684  1.00 21.53           C  
ATOM   2433  C   ASP A 217      28.605  10.516  35.554  1.00 20.83           C  
ATOM   2434  O   ASP A 217      28.726   9.311  35.818  1.00 20.88           O  
ATOM   2435  CB  ASP A 217      30.644  11.960  35.544  1.00 29.04           C  
ATOM   2436  CG  ASP A 217      31.885  12.336  34.764  1.00 32.15           C  
ATOM   2437  OD1 ASP A 217      32.488  11.429  34.156  1.00 34.69           O  
ATOM   2438  OD2 ASP A 217      32.241  13.538  34.737  1.00 39.45           O  
ATOM   2439  N   GLU A 218      27.587  11.251  35.985  1.00 20.55           N  
ATOM   2440  CA  GLU A 218      26.552  10.671  36.825  1.00 19.26           C  
ATOM   2441  C   GLU A 218      25.715   9.667  36.057  1.00 17.67           C  
ATOM   2442  O   GLU A 218      25.486   8.556  36.537  1.00 18.57           O  
ATOM   2443  CB  GLU A 218      25.641  11.757  37.385  1.00 18.63           C  
ATOM   2444  CG  GLU A 218      24.550  11.186  38.275  1.00 22.37           C  
ATOM   2445  CD  GLU A 218      23.648  12.235  38.879  1.00 23.37           C  
ATOM   2446  OE1 GLU A 218      23.715  13.423  38.494  1.00 26.33           O  
ATOM   2447  OE2 GLU A 218      22.851  11.856  39.752  1.00 23.61           O  
ATOM   2448  N   LEU A 219      25.281  10.042  34.856  1.00 16.12           N  
ATOM   2449  CA  LEU A 219      24.462   9.147  34.044  1.00 17.73           C  
ATOM   2450  C   LEU A 219      25.203   7.860  33.699  1.00 18.57           C  
ATOM   2451  O   LEU A 219      24.629   6.767  33.704  1.00 16.54           O  
ATOM   2452  CB  LEU A 219      23.976   9.859  32.781  1.00 16.07           C  
ATOM   2453  CG  LEU A 219      23.100  11.089  33.021  1.00 18.99           C  
ATOM   2454  CD1 LEU A 219      22.449  11.511  31.733  1.00 20.51           C  
ATOM   2455  CD2 LEU A 219      22.043  10.774  34.047  1.00 21.01           C  
ATOM   2456  N   SER A 220      26.493   8.002  33.423  1.00 18.95           N  
ATOM   2457  CA  SER A 220      27.337   6.877  33.081  1.00 20.35           C  
ATOM   2458  C   SER A 220      27.389   5.920  34.274  1.00 18.96           C  
ATOM   2459  O   SER A 220      27.263   4.702  34.113  1.00 17.31           O  
ATOM   2460  CB  SER A 220      28.735   7.392  32.720  1.00 22.20           C  
ATOM   2461  OG  SER A 220      29.506   6.370  32.122  1.00 35.10           O  
ATOM   2462  N   GLU A 221      27.560   6.486  35.467  1.00 19.39           N  
ATOM   2463  CA  GLU A 221      27.627   5.715  36.708  1.00 22.38           C  
ATOM   2464  C   GLU A 221      26.308   4.970  36.960  1.00 19.81           C  
ATOM   2465  O   GLU A 221      26.300   3.776  37.288  1.00 18.16           O  
ATOM   2466  CB  GLU A 221      27.916   6.659  37.873  1.00 29.27           C  
ATOM   2467  CG  GLU A 221      28.008   5.982  39.229  1.00 42.51           C  
ATOM   2468  CD  GLU A 221      27.316   6.784  40.328  1.00 51.10           C  
ATOM   2469  OE1 GLU A 221      27.642   7.987  40.482  1.00 56.01           O  
ATOM   2470  OE2 GLU A 221      26.437   6.213  41.027  1.00 54.61           O  
ATOM   2471  N   VAL A 222      25.199   5.690  36.806  1.00 19.28           N  
ATOM   2472  CA  VAL A 222      23.863   5.129  37.006  1.00 19.96           C  
ATOM   2473  C   VAL A 222      23.576   3.981  36.027  1.00 17.58           C  
ATOM   2474  O   VAL A 222      23.145   2.901  36.439  1.00 15.46           O  
ATOM   2475  CB  VAL A 222      22.759   6.216  36.849  1.00 20.53           C  
ATOM   2476  CG1 VAL A 222      21.362   5.583  36.945  1.00 21.95           C  
ATOM   2477  CG2 VAL A 222      22.938   7.299  37.895  1.00 19.74           C  
ATOM   2478  N   ALA A 223      23.818   4.215  34.740  1.00 16.40           N  
ATOM   2479  CA  ALA A 223      23.578   3.192  33.724  1.00 17.39           C  
ATOM   2480  C   ALA A 223      24.452   1.950  33.936  1.00 17.61           C  
ATOM   2481  O   ALA A 223      24.003   0.825  33.749  1.00 15.64           O  
ATOM   2482  CB  ALA A 223      23.783   3.777  32.328  1.00 15.68           C  
ATOM   2483  N   GLN A 224      25.683   2.157  34.387  1.00 18.57           N  
ATOM   2484  CA  GLN A 224      26.605   1.057  34.627  1.00 20.22           C  
ATOM   2485  C   GLN A 224      26.077   0.184  35.773  1.00 18.37           C  
ATOM   2486  O   GLN A 224      26.087  -1.053  35.706  1.00 16.62           O  
ATOM   2487  CB  GLN A 224      27.981   1.635  34.947  1.00 22.36           C  
ATOM   2488  CG  GLN A 224      29.106   0.679  34.680  1.00 32.69           C  
ATOM   2489  CD  GLN A 224      29.049   0.087  33.283  1.00 35.07           C  
ATOM   2490  OE1 GLN A 224      29.231   0.794  32.285  1.00 35.76           O  
ATOM   2491  NE2 GLN A 224      28.794  -1.221  33.204  1.00 36.51           N  
ATOM   2492  N   LYS A 225      25.578   0.849  36.810  1.00 19.94           N  
ATOM   2493  CA  LYS A 225      25.025   0.168  37.982  1.00 21.38           C  
ATOM   2494  C   LYS A 225      23.806  -0.668  37.560  1.00 18.21           C  
ATOM   2495  O   LYS A 225      23.691  -1.850  37.909  1.00 15.94           O  
ATOM   2496  CB  LYS A 225      24.613   1.195  39.045  1.00 24.66           C  
ATOM   2497  CG  LYS A 225      24.092   0.554  40.332  1.00 33.96           C  
ATOM   2498  CD  LYS A 225      23.077   1.439  41.042  0.00 35.74           C  
ATOM   2499  CE  LYS A 225      22.425   0.699  42.205  0.00 38.99           C  
ATOM   2500  NZ  LYS A 225      21.283   1.452  42.799  0.00 40.57           N  
ATOM   2501  N   ALA A 226      22.908  -0.042  36.802  1.00 15.24           N  
ATOM   2502  CA  ALA A 226      21.709  -0.710  36.320  1.00 14.76           C  
ATOM   2503  C   ALA A 226      22.074  -1.908  35.444  1.00 13.81           C  
ATOM   2504  O   ALA A 226      21.458  -2.967  35.559  1.00 14.91           O  
ATOM   2505  CB  ALA A 226      20.839   0.275  35.532  1.00 13.90           C  
ATOM   2506  N   ALA A 227      23.088  -1.758  34.588  1.00 13.92           N  
ATOM   2507  CA  ALA A 227      23.508  -2.852  33.702  1.00 15.16           C  
ATOM   2508  C   ALA A 227      24.117  -4.012  34.477  1.00 17.12           C  
ATOM   2509  O   ALA A 227      23.939  -5.178  34.111  1.00 15.59           O  
ATOM   2510  CB  ALA A 227      24.480  -2.354  32.619  1.00 13.54           C  
ATOM   2511  N   GLN A 228      24.825  -3.706  35.558  1.00 19.54           N  
ATOM   2512  CA  GLN A 228      25.431  -4.765  36.351  1.00 20.58           C  
ATOM   2513  C   GLN A 228      24.343  -5.513  37.132  1.00 19.41           C  
ATOM   2514  O   GLN A 228      24.385  -6.736  37.252  1.00 18.56           O  
ATOM   2515  CB  GLN A 228      26.524  -4.192  37.257  1.00 25.76           C  
ATOM   2516  CG  GLN A 228      27.765  -3.719  36.478  1.00 34.80           C  
ATOM   2517  CD  GLN A 228      28.590  -4.881  35.891  1.00 39.22           C  
ATOM   2518  OE1 GLN A 228      28.839  -5.874  36.572  1.00 42.89           O  
ATOM   2519  NE2 GLN A 228      29.025  -4.747  34.638  1.00 39.58           N  
ATOM   2520  N   SER A 229      23.332  -4.788  37.600  1.00 18.80           N  
ATOM   2521  CA  SER A 229      22.235  -5.402  38.349  1.00 19.93           C  
ATOM   2522  C   SER A 229      21.434  -6.331  37.447  1.00 20.00           C  
ATOM   2523  O   SER A 229      21.011  -7.400  37.858  1.00 19.47           O  
ATOM   2524  CB  SER A 229      21.298  -4.331  38.892  1.00 21.70           C  
ATOM   2525  OG  SER A 229      22.016  -3.413  39.686  1.00 28.78           O  
ATOM   2526  N   LEU A 230      21.184  -5.887  36.224  1.00 20.66           N  
ATOM   2527  CA  LEU A 230      20.432  -6.675  35.265  1.00 19.45           C  
ATOM   2528  C   LEU A 230      21.232  -7.931  34.925  1.00 19.50           C  
ATOM   2529  O   LEU A 230      20.673  -9.021  34.838  1.00 21.58           O  
ATOM   2530  CB  LEU A 230      20.172  -5.823  34.006  1.00 17.76           C  
ATOM   2531  CG  LEU A 230      19.404  -6.301  32.763  1.00 15.38           C  
ATOM   2532  CD1 LEU A 230      19.084  -5.105  31.896  1.00 11.61           C  
ATOM   2533  CD2 LEU A 230      20.216  -7.332  31.996  1.00 16.06           C  
ATOM   2534  N   ARG A 231      22.547  -7.794  34.799  1.00 20.31           N  
ATOM   2535  CA  ARG A 231      23.401  -8.933  34.458  1.00 22.88           C  
ATOM   2536  C   ARG A 231      23.417 -10.062  35.472  1.00 24.44           C  
ATOM   2537  O   ARG A 231      23.451 -11.241  35.105  1.00 23.74           O  
ATOM   2538  CB  ARG A 231      24.835  -8.467  34.187  1.00 23.21           C  
ATOM   2539  CG  ARG A 231      25.712  -9.547  33.568  1.00 28.06           C  
ATOM   2540  CD  ARG A 231      26.965  -8.967  32.915  1.00 34.77           C  
ATOM   2541  NE  ARG A 231      27.878  -8.407  33.904  1.00 40.04           N  
ATOM   2542  CZ  ARG A 231      28.990  -9.006  34.322  1.00 43.43           C  
ATOM   2543  NH1 ARG A 231      29.349 -10.186  33.824  1.00 45.55           N  
ATOM   2544  NH2 ARG A 231      29.705  -8.460  35.299  1.00 44.12           N  
ATOM   2545  N   SER A 232      23.341  -9.696  36.746  1.00 25.74           N  
ATOM   2546  CA  SER A 232      23.359 -10.668  37.831  1.00 27.46           C  
ATOM   2547  C   SER A 232      22.373 -11.824  37.728  1.00 27.93           C  
ATOM   2548  O   SER A 232      22.732 -12.967  38.012  1.00 33.70           O  
ATOM   2549  CB  SER A 232      23.195  -9.963  39.185  1.00 26.51           C  
ATOM   2550  OG  SER A 232      21.867  -9.494  39.392  1.00 29.95           O  
ATOM   2551  N   LEU A 233      21.168 -11.554  37.244  1.00 25.37           N  
ATOM   2552  CA  LEU A 233      20.161 -12.587  37.127  1.00 24.22           C  
ATOM   2553  C   LEU A 233      20.432 -13.752  36.169  1.00 28.18           C  
ATOM   2554  O   LEU A 233      20.413 -14.912  36.584  1.00 28.25           O  
ATOM   2555  CB  LEU A 233      18.820 -11.950  36.804  1.00 23.40           C  
ATOM   2556  CG  LEU A 233      17.662 -12.871  37.112  1.00 21.79           C  
ATOM   2557  CD1 LEU A 233      17.763 -13.261  38.571  1.00 26.63           C  
ATOM   2558  CD2 LEU A 233      16.344 -12.174  36.815  1.00 23.00           C  
ATOM   2559  N   HIS A 234      20.651 -13.455  34.887  1.00 27.90           N  
ATOM   2560  CA  HIS A 234      20.906 -14.498  33.898  1.00 26.43           C  
ATOM   2561  C   HIS A 234      22.226 -14.328  33.140  1.00 26.05           C  
ATOM   2562  O   HIS A 234      22.492 -15.068  32.199  1.00 27.23           O  
ATOM   2563  CB  HIS A 234      19.762 -14.583  32.878  1.00 25.65           C  
ATOM   2564  CG  HIS A 234      18.391 -14.608  33.484  1.00 29.87           C  
ATOM   2565  ND1 HIS A 234      17.549 -13.517  33.437  1.00 32.29           N  
ATOM   2566  CD2 HIS A 234      17.682 -15.596  34.087  1.00 30.78           C  
ATOM   2567  CE1 HIS A 234      16.379 -13.830  33.974  1.00 31.70           C  
ATOM   2568  NE2 HIS A 234      16.436 -15.086  34.375  1.00 29.30           N  
ATOM   2569  N   GLY A 235      23.042 -13.356  33.530  1.00 24.75           N  
ATOM   2570  CA  GLY A 235      24.309 -13.146  32.854  1.00 25.23           C  
ATOM   2571  C   GLY A 235      24.206 -12.433  31.518  1.00 25.47           C  
ATOM   2572  O   GLY A 235      25.140 -12.469  30.717  1.00 27.25           O  
ATOM   2573  N   THR A 236      23.083 -11.763  31.281  1.00 24.58           N  
ATOM   2574  CA  THR A 236      22.867 -11.038  30.034  1.00 21.63           C  
ATOM   2575  C   THR A 236      23.741  -9.785  30.015  1.00 21.31           C  
ATOM   2576  O   THR A 236      23.676  -8.960  30.924  1.00 20.59           O  
ATOM   2577  CB  THR A 236      21.390 -10.650  29.891  1.00 21.07           C  
ATOM   2578  OG1 THR A 236      20.586 -11.828  30.024  1.00 20.74           O  
ATOM   2579  CG2 THR A 236      21.120  -9.987  28.545  1.00 17.04           C  
ATOM   2580  N   LYS A 237      24.505  -9.603  28.948  1.00 20.81           N  
ATOM   2581  CA  LYS A 237      25.377  -8.441  28.856  1.00 23.66           C  
ATOM   2582  C   LYS A 237      24.805  -7.292  28.026  1.00 21.42           C  
ATOM   2583  O   LYS A 237      24.304  -7.489  26.922  1.00 22.09           O  
ATOM   2584  CB  LYS A 237      26.770  -8.862  28.359  1.00 28.90           C  
ATOM   2585  CG  LYS A 237      27.428  -9.948  29.237  1.00 32.65           C  
ATOM   2586  CD  LYS A 237      28.748 -10.458  28.667  1.00 34.40           C  
ATOM   2587  CE  LYS A 237      29.139 -11.810  29.250  0.00 34.06           C  
ATOM   2588  NZ  LYS A 237      28.317 -12.924  28.694  0.00 35.48           N  
ATOM   2589  N   TYR A 238      24.889  -6.091  28.583  1.00 20.02           N  
ATOM   2590  CA  TYR A 238      24.393  -4.887  27.932  1.00 20.44           C  
ATOM   2591  C   TYR A 238      25.505  -3.886  27.692  1.00 21.52           C  
ATOM   2592  O   TYR A 238      26.419  -3.784  28.504  1.00 23.02           O  
ATOM   2593  CB  TYR A 238      23.356  -4.199  28.839  1.00 19.11           C  
ATOM   2594  CG  TYR A 238      21.922  -4.623  28.610  1.00 16.26           C  
ATOM   2595  CD1 TYR A 238      21.532  -5.963  28.724  1.00 15.41           C  
ATOM   2596  CD2 TYR A 238      20.953  -3.680  28.253  1.00 14.99           C  
ATOM   2597  CE1 TYR A 238      20.212  -6.347  28.493  1.00 13.76           C  
ATOM   2598  CE2 TYR A 238      19.640  -4.058  28.023  1.00 14.97           C  
ATOM   2599  CZ  TYR A 238      19.282  -5.389  28.138  1.00 13.89           C  
ATOM   2600  OH  TYR A 238      17.988  -5.759  27.892  1.00 17.33           O  
ATOM   2601  N   LYS A 239      25.453  -3.184  26.563  1.00 21.53           N  
ATOM   2602  CA  LYS A 239      26.456  -2.174  26.238  1.00 21.07           C  
ATOM   2603  C   LYS A 239      25.854  -0.900  26.825  1.00 20.69           C  
ATOM   2604  O   LYS A 239      24.652  -0.661  26.693  1.00 20.84           O  
ATOM   2605  CB  LYS A 239      26.623  -2.015  24.732  1.00 24.97           C  
ATOM   2606  CG  LYS A 239      27.345  -3.173  24.072  1.00 33.48           C  
ATOM   2607  CD  LYS A 239      27.800  -2.783  22.673  1.00 42.80           C  
ATOM   2608  CE  LYS A 239      28.684  -1.525  22.726  1.00 47.75           C  
ATOM   2609  NZ  LYS A 239      29.256  -1.107  21.404  1.00 53.09           N  
ATOM   2610  N   VAL A 240      26.683  -0.065  27.432  1.00 18.79           N  
ATOM   2611  CA  VAL A 240      26.222   1.173  28.046  1.00 19.57           C  
ATOM   2612  C   VAL A 240      26.902   2.426  27.466  1.00 20.91           C  
ATOM   2613  O   VAL A 240      28.101   2.402  27.177  1.00 21.26           O  
ATOM   2614  CB  VAL A 240      26.505   1.093  29.590  1.00 20.65           C  
ATOM   2615  CG1 VAL A 240      26.138   2.369  30.299  1.00 21.65           C  
ATOM   2616  CG2 VAL A 240      25.775  -0.086  30.202  1.00 22.45           C  
ATOM   2617  N   GLY A 241      26.141   3.508  27.280  1.00 19.24           N  
ATOM   2618  CA  GLY A 241      26.716   4.739  26.747  1.00 19.10           C  
ATOM   2619  C   GLY A 241      25.747   5.722  26.109  1.00 17.88           C  
ATOM   2620  O   GLY A 241      24.556   5.441  26.014  1.00 16.83           O  
ATOM   2621  N   PRO A 242      26.226   6.906  25.699  1.00 17.49           N  
ATOM   2622  CA  PRO A 242      25.386   7.918  25.059  1.00 16.43           C  
ATOM   2623  C   PRO A 242      24.937   7.298  23.739  1.00 18.05           C  
ATOM   2624  O   PRO A 242      25.669   6.499  23.137  1.00 16.09           O  
ATOM   2625  CB  PRO A 242      26.364   9.061  24.779  1.00 18.20           C  
ATOM   2626  CG  PRO A 242      27.512   8.803  25.673  1.00 20.01           C  
ATOM   2627  CD  PRO A 242      27.636   7.324  25.686  1.00 19.09           C  
ATOM   2628  N   ILE A 243      23.761   7.681  23.266  1.00 16.12           N  
ATOM   2629  CA  ILE A 243      23.240   7.138  22.012  1.00 16.84           C  
ATOM   2630  C   ILE A 243      24.210   7.217  20.835  1.00 16.17           C  
ATOM   2631  O   ILE A 243      24.475   6.211  20.176  1.00 17.73           O  
ATOM   2632  CB  ILE A 243      21.881   7.806  21.611  1.00 14.32           C  
ATOM   2633  CG1 ILE A 243      20.810   7.508  22.675  1.00 14.70           C  
ATOM   2634  CG2 ILE A 243      21.419   7.307  20.221  1.00 13.19           C  
ATOM   2635  CD1 ILE A 243      19.487   8.252  22.459  1.00 16.90           C  
ATOM   2636  N   CYS A 244      24.772   8.390  20.593  1.00 17.14           N  
ATOM   2637  CA  CYS A 244      25.691   8.522  19.480  1.00 21.14           C  
ATOM   2638  C   CYS A 244      26.897   7.611  19.540  1.00 20.45           C  
ATOM   2639  O   CYS A 244      27.383   7.164  18.505  1.00 21.25           O  
ATOM   2640  CB  CYS A 244      26.134   9.965  19.275  1.00 24.25           C  
ATOM   2641  SG  CYS A 244      27.251  10.066  17.837  1.00 27.69           S  
ATOM   2642  N   SER A 245      27.355   7.294  20.743  1.00 21.20           N  
ATOM   2643  CA  SER A 245      28.516   6.422  20.890  1.00 23.63           C  
ATOM   2644  C   SER A 245      28.167   4.962  20.716  1.00 23.79           C  
ATOM   2645  O   SER A 245      28.911   4.224  20.068  1.00 25.09           O  
ATOM   2646  CB  SER A 245      29.176   6.575  22.275  1.00 24.76           C  
ATOM   2647  OG  SER A 245      29.611   7.893  22.521  1.00 32.19           O  
ATOM   2648  N   VAL A 246      27.056   4.547  21.324  1.00 21.37           N  
ATOM   2649  CA  VAL A 246      26.601   3.164  21.262  1.00 20.79           C  
ATOM   2650  C   VAL A 246      26.058   2.715  19.909  1.00 22.20           C  
ATOM   2651  O   VAL A 246      26.311   1.592  19.484  1.00 22.56           O  
ATOM   2652  CB  VAL A 246      25.581   2.880  22.397  1.00 20.82           C  
ATOM   2653  CG1 VAL A 246      25.220   1.411  22.449  1.00 21.30           C  
ATOM   2654  CG2 VAL A 246      26.163   3.308  23.716  1.00 18.69           C  
ATOM   2655  N   ILE A 247      25.278   3.567  19.257  1.00 20.83           N  
ATOM   2656  CA  ILE A 247      24.714   3.229  17.954  1.00 22.92           C  
ATOM   2657  C   ILE A 247      25.383   4.179  16.967  1.00 24.18           C  
ATOM   2658  O   ILE A 247      26.361   3.817  16.319  1.00 27.08           O  
ATOM   2659  CB  ILE A 247      23.183   3.376  17.972  1.00 23.55           C  
ATOM   2660  CG1 ILE A 247      22.598   2.367  18.970  1.00 25.48           C  
ATOM   2661  CG2 ILE A 247      22.610   3.124  16.593  1.00 24.92           C  
ATOM   2662  CD1 ILE A 247      21.097   2.464  19.156  1.00 28.02           C  
ATOM   2663  N   TYR A 248      24.885   5.405  16.911  1.00 24.37           N  
ATOM   2664  CA  TYR A 248      25.405   6.451  16.045  1.00 25.64           C  
ATOM   2665  C   TYR A 248      24.472   7.649  16.127  1.00 24.35           C  
ATOM   2666  O   TYR A 248      23.535   7.654  16.931  1.00 23.86           O  
ATOM   2667  CB  TYR A 248      25.587   5.995  14.599  1.00 29.44           C  
ATOM   2668  CG  TYR A 248      26.603   6.855  13.905  1.00 36.11           C  
ATOM   2669  CD1 TYR A 248      27.753   7.262  14.579  1.00 40.52           C  
ATOM   2670  CD2 TYR A 248      26.380   7.345  12.617  1.00 40.22           C  
ATOM   2671  CE1 TYR A 248      28.655   8.148  14.001  1.00 45.59           C  
ATOM   2672  CE2 TYR A 248      27.278   8.237  12.018  1.00 44.19           C  
ATOM   2673  CZ  TYR A 248      28.417   8.636  12.720  1.00 46.99           C  
ATOM   2674  OH  TYR A 248      29.308   9.535  12.167  1.00 48.15           O  
ATOM   2675  N   GLN A 249      24.747   8.675  15.331  1.00 21.70           N  
ATOM   2676  CA  GLN A 249      23.927   9.876  15.323  1.00 22.96           C  
ATOM   2677  C   GLN A 249      22.510   9.608  14.784  1.00 23.34           C  
ATOM   2678  O   GLN A 249      22.336   9.038  13.700  1.00 24.06           O  
ATOM   2679  CB  GLN A 249      24.621  10.953  14.497  1.00 24.06           C  
ATOM   2680  CG  GLN A 249      24.072  12.345  14.684  1.00 28.80           C  
ATOM   2681  CD  GLN A 249      24.905  13.385  13.954  1.00 33.94           C  
ATOM   2682  OE1 GLN A 249      25.581  13.075  12.960  1.00 36.14           O  
ATOM   2683  NE2 GLN A 249      24.855  14.624  14.429  1.00 31.93           N  
ATOM   2684  N   ALA A 250      21.507  10.018  15.556  1.00 20.92           N  
ATOM   2685  CA  ALA A 250      20.101   9.840  15.197  1.00 18.44           C  
ATOM   2686  C   ALA A 250      19.377  11.044  15.770  1.00 17.57           C  
ATOM   2687  O   ALA A 250      19.457  11.285  16.968  1.00 19.24           O  
ATOM   2688  CB  ALA A 250      19.567   8.568  15.809  1.00 17.90           C  
ATOM   2689  N   SER A 251      18.630  11.761  14.938  1.00 17.89           N  
ATOM   2690  CA  SER A 251      17.892  12.952  15.372  1.00 17.49           C  
ATOM   2691  C   SER A 251      16.419  12.714  15.756  1.00 15.70           C  
ATOM   2692  O   SER A 251      15.819  11.699  15.381  1.00 14.73           O  
ATOM   2693  CB  SER A 251      17.952  14.009  14.261  1.00 19.49           C  
ATOM   2694  OG  SER A 251      17.318  13.509  13.084  1.00 20.89           O  
ATOM   2695  N   GLY A 252      15.865  13.663  16.506  1.00 14.87           N  
ATOM   2696  CA  GLY A 252      14.480  13.596  16.948  1.00 17.52           C  
ATOM   2697  C   GLY A 252      14.072  12.500  17.926  1.00 18.41           C  
ATOM   2698  O   GLY A 252      12.886  12.114  17.964  1.00 16.96           O  
ATOM   2699  N   GLY A 253      15.022  12.031  18.736  1.00 16.08           N  
ATOM   2700  CA  GLY A 253      14.740  10.981  19.702  1.00 14.59           C  
ATOM   2701  C   GLY A 253      14.080  11.518  20.953  1.00 13.30           C  
ATOM   2702  O   GLY A 253      14.353  12.656  21.355  1.00 12.99           O  
ATOM   2703  N   SER A 254      13.262  10.684  21.594  1.00 13.31           N  
ATOM   2704  CA  SER A 254      12.558  11.084  22.806  1.00 12.56           C  
ATOM   2705  C   SER A 254      13.411  11.443  24.013  1.00 12.69           C  
ATOM   2706  O   SER A 254      13.151  12.472  24.630  1.00 12.59           O  
ATOM   2707  CB  SER A 254      11.505  10.043  23.207  1.00 12.02           C  
ATOM   2708  OG  SER A 254      12.081   8.789  23.515  1.00 14.41           O  
ATOM   2709  N   ILE A 255      14.447  10.652  24.328  1.00 13.84           N  
ATOM   2710  CA  ILE A 255      15.275  10.978  25.496  1.00 13.12           C  
ATOM   2711  C   ILE A 255      16.121  12.223  25.334  1.00 14.49           C  
ATOM   2712  O   ILE A 255      16.538  12.804  26.330  1.00 13.96           O  
ATOM   2713  CB  ILE A 255      16.100   9.795  26.084  1.00  9.96           C  
ATOM   2714  CG1 ILE A 255      17.197   9.339  25.136  1.00 10.68           C  
ATOM   2715  CG2 ILE A 255      15.172   8.628  26.459  1.00 11.55           C  
ATOM   2716  CD1 ILE A 255      18.192   8.396  25.819  1.00 11.27           C  
ATOM   2717  N   ASP A 256      16.362  12.648  24.090  1.00 13.72           N  
ATOM   2718  CA  ASP A 256      17.157  13.858  23.841  1.00 14.24           C  
ATOM   2719  C   ASP A 256      16.240  15.047  24.133  1.00 13.48           C  
ATOM   2720  O   ASP A 256      16.665  16.054  24.682  1.00 15.73           O  
ATOM   2721  CB  ASP A 256      17.641  13.929  22.392  1.00 14.45           C  
ATOM   2722  CG  ASP A 256      18.793  12.983  22.105  1.00 16.53           C  
ATOM   2723  OD1 ASP A 256      19.314  12.302  23.016  1.00 15.72           O  
ATOM   2724  OD2 ASP A 256      19.183  12.920  20.931  1.00 18.73           O  
ATOM   2725  N   TRP A 257      14.970  14.924  23.755  1.00 14.65           N  
ATOM   2726  CA  TRP A 257      14.006  15.986  23.997  1.00 14.04           C  
ATOM   2727  C   TRP A 257      13.774  16.091  25.517  1.00 13.82           C  
ATOM   2728  O   TRP A 257      13.835  17.184  26.078  1.00 14.72           O  
ATOM   2729  CB  TRP A 257      12.659  15.700  23.296  1.00 12.07           C  
ATOM   2730  CG  TRP A 257      11.566  16.629  23.776  1.00 17.26           C  
ATOM   2731  CD1 TRP A 257      11.387  17.935  23.412  1.00 17.74           C  
ATOM   2732  CD2 TRP A 257      10.623  16.384  24.845  1.00 16.58           C  
ATOM   2733  NE1 TRP A 257      10.418  18.518  24.202  1.00 20.17           N  
ATOM   2734  CE2 TRP A 257       9.936  17.590  25.085  1.00 16.73           C  
ATOM   2735  CE3 TRP A 257      10.311  15.255  25.627  1.00 16.08           C  
ATOM   2736  CZ2 TRP A 257       8.959  17.712  26.066  1.00 16.99           C  
ATOM   2737  CZ3 TRP A 257       9.337  15.379  26.607  1.00 19.20           C  
ATOM   2738  CH2 TRP A 257       8.673  16.598  26.817  1.00 17.01           C  
ATOM   2739  N   SER A 258      13.526  14.957  26.180  1.00 14.12           N  
ATOM   2740  CA  SER A 258      13.280  14.969  27.619  1.00 13.94           C  
ATOM   2741  C   SER A 258      14.443  15.525  28.407  1.00 14.66           C  
ATOM   2742  O   SER A 258      14.237  16.285  29.340  1.00 14.94           O  
ATOM   2743  CB  SER A 258      12.850  13.603  28.139  1.00 13.46           C  
ATOM   2744  OG  SER A 258      13.909  12.678  28.134  1.00 17.68           O  
ATOM   2745  N   TYR A 259      15.664  15.192  28.008  1.00 14.63           N  
ATOM   2746  CA  TYR A 259      16.822  15.704  28.724  1.00 16.37           C  
ATOM   2747  C   TYR A 259      16.917  17.212  28.522  1.00 17.03           C  
ATOM   2748  O   TYR A 259      17.082  17.960  29.486  1.00 17.34           O  
ATOM   2749  CB  TYR A 259      18.112  15.017  28.272  1.00 15.56           C  
ATOM   2750  CG  TYR A 259      19.319  15.511  29.040  1.00 18.60           C  
ATOM   2751  CD1 TYR A 259      19.616  15.020  30.320  1.00 18.84           C  
ATOM   2752  CD2 TYR A 259      20.151  16.500  28.505  1.00 17.43           C  
ATOM   2753  CE1 TYR A 259      20.712  15.506  31.047  1.00 18.09           C  
ATOM   2754  CE2 TYR A 259      21.250  16.993  29.226  1.00 17.81           C  
ATOM   2755  CZ  TYR A 259      21.521  16.491  30.490  1.00 18.35           C  
ATOM   2756  OH  TYR A 259      22.606  16.979  31.190  1.00 20.68           O  
ATOM   2757  N   ASP A 260      16.796  17.656  27.273  1.00 19.00           N  
ATOM   2758  CA  ASP A 260      16.865  19.080  26.947  1.00 19.60           C  
ATOM   2759  C   ASP A 260      15.739  19.836  27.618  1.00 21.23           C  
ATOM   2760  O   ASP A 260      15.845  21.039  27.863  1.00 22.71           O  
ATOM   2761  CB  ASP A 260      16.808  19.305  25.434  1.00 21.91           C  
ATOM   2762  CG  ASP A 260      18.154  19.107  24.762  1.00 26.35           C  
ATOM   2763  OD1 ASP A 260      19.188  19.167  25.458  1.00 25.50           O  
ATOM   2764  OD2 ASP A 260      18.175  18.889  23.532  1.00 30.81           O  
ATOM   2765  N   TYR A 261      14.635  19.146  27.869  1.00 19.39           N  
ATOM   2766  CA  TYR A 261      13.505  19.774  28.519  1.00 19.33           C  
ATOM   2767  C   TYR A 261      13.786  19.910  30.026  1.00 21.18           C  
ATOM   2768  O   TYR A 261      13.070  20.617  30.733  1.00 23.43           O  
ATOM   2769  CB  TYR A 261      12.241  18.954  28.284  1.00 20.14           C  
ATOM   2770  CG  TYR A 261      11.023  19.576  28.889  1.00 21.94           C  
ATOM   2771  CD1 TYR A 261      10.468  20.721  28.339  1.00 24.66           C  
ATOM   2772  CD2 TYR A 261      10.434  19.033  30.023  1.00 24.73           C  
ATOM   2773  CE1 TYR A 261       9.350  21.314  28.901  1.00 29.03           C  
ATOM   2774  CE2 TYR A 261       9.316  19.617  30.597  1.00 27.93           C  
ATOM   2775  CZ  TYR A 261       8.779  20.756  30.029  1.00 29.87           C  
ATOM   2776  OH  TYR A 261       7.653  21.336  30.568  1.00 37.52           O  
ATOM   2777  N   GLY A 262      14.804  19.209  30.518  1.00 18.60           N  
ATOM   2778  CA  GLY A 262      15.145  19.278  31.928  1.00 18.99           C  
ATOM   2779  C   GLY A 262      14.997  17.994  32.743  1.00 19.73           C  
ATOM   2780  O   GLY A 262      15.145  18.022  33.967  1.00 22.00           O  
ATOM   2781  N   ILE A 263      14.690  16.875  32.097  1.00 17.00           N  
ATOM   2782  CA  ILE A 263      14.533  15.610  32.809  1.00 16.47           C  
ATOM   2783  C   ILE A 263      15.892  14.939  32.713  1.00 16.60           C  
ATOM   2784  O   ILE A 263      16.221  14.300  31.716  1.00 16.54           O  
ATOM   2785  CB  ILE A 263      13.410  14.748  32.175  1.00 16.28           C  
ATOM   2786  CG1 ILE A 263      12.081  15.510  32.254  1.00 14.29           C  
ATOM   2787  CG2 ILE A 263      13.292  13.426  32.899  1.00 13.82           C  
ATOM   2788  CD1 ILE A 263      10.996  14.981  31.337  1.00 15.95           C  
ATOM   2789  N   LYS A 264      16.681  15.128  33.764  1.00 17.75           N  
ATOM   2790  CA  LYS A 264      18.033  14.593  33.872  1.00 18.26           C  
ATOM   2791  C   LYS A 264      18.202  13.094  33.673  1.00 16.84           C  
ATOM   2792  O   LYS A 264      19.091  12.643  32.947  1.00 15.48           O  
ATOM   2793  CB  LYS A 264      18.634  14.999  35.220  1.00 22.01           C  
ATOM   2794  CG  LYS A 264      20.140  14.838  35.291  1.00 29.62           C  
ATOM   2795  CD  LYS A 264      20.640  14.647  36.714  1.00 34.00           C  
ATOM   2796  CE  LYS A 264      20.432  15.878  37.548  1.00 37.74           C  
ATOM   2797  NZ  LYS A 264      21.012  15.667  38.896  1.00 42.00           N  
ATOM   2798  N   TYR A 265      17.371  12.318  34.343  1.00 15.52           N  
ATOM   2799  CA  TYR A 265      17.459  10.870  34.231  1.00 14.98           C  
ATOM   2800  C   TYR A 265      16.633  10.332  33.073  1.00 15.52           C  
ATOM   2801  O   TYR A 265      15.532   9.804  33.263  1.00 15.86           O  
ATOM   2802  CB  TYR A 265      17.060  10.238  35.566  1.00 13.44           C  
ATOM   2803  CG  TYR A 265      17.894  10.779  36.707  1.00 14.02           C  
ATOM   2804  CD1 TYR A 265      19.264  10.515  36.770  1.00 16.13           C  
ATOM   2805  CD2 TYR A 265      17.331  11.591  37.691  1.00 16.45           C  
ATOM   2806  CE1 TYR A 265      20.058  11.052  37.775  1.00 18.51           C  
ATOM   2807  CE2 TYR A 265      18.118  12.129  38.715  1.00 18.08           C  
ATOM   2808  CZ  TYR A 265      19.481  11.857  38.744  1.00 20.23           C  
ATOM   2809  OH  TYR A 265      20.283  12.384  39.733  1.00 20.04           O  
ATOM   2810  N   SER A 266      17.165  10.509  31.869  1.00 14.89           N  
ATOM   2811  CA  SER A 266      16.511  10.051  30.649  1.00 13.95           C  
ATOM   2812  C   SER A 266      17.340   8.891  30.085  1.00 13.17           C  
ATOM   2813  O   SER A 266      18.522   9.056  29.765  1.00 13.50           O  
ATOM   2814  CB  SER A 266      16.410  11.208  29.651  1.00 12.40           C  
ATOM   2815  OG  SER A 266      15.635  12.279  30.194  1.00 16.19           O  
ATOM   2816  N   PHE A 267      16.720   7.714  30.002  1.00 13.16           N  
ATOM   2817  CA  PHE A 267      17.376   6.499  29.503  1.00 11.67           C  
ATOM   2818  C   PHE A 267      16.522   5.709  28.510  1.00 13.17           C  
ATOM   2819  O   PHE A 267      15.284   5.708  28.585  1.00 13.50           O  
ATOM   2820  CB  PHE A 267      17.703   5.535  30.670  1.00 12.42           C  
ATOM   2821  CG  PHE A 267      18.632   6.110  31.711  1.00 14.22           C  
ATOM   2822  CD1 PHE A 267      18.127   6.816  32.805  1.00 14.48           C  
ATOM   2823  CD2 PHE A 267      20.004   5.949  31.598  1.00 16.26           C  
ATOM   2824  CE1 PHE A 267      18.978   7.352  33.774  1.00 16.15           C  
ATOM   2825  CE2 PHE A 267      20.870   6.483  32.566  1.00 18.16           C  
ATOM   2826  CZ  PHE A 267      20.353   7.184  33.654  1.00 16.76           C  
ATOM   2827  N   ALA A 268      17.196   4.994  27.614  1.00 12.61           N  
ATOM   2828  CA  ALA A 268      16.527   4.181  26.629  1.00 11.03           C  
ATOM   2829  C   ALA A 268      17.142   2.792  26.705  1.00 11.79           C  
ATOM   2830  O   ALA A 268      18.361   2.655  26.817  1.00 14.08           O  
ATOM   2831  CB  ALA A 268      16.697   4.767  25.258  1.00 11.68           C  
ATOM   2832  N   PHE A 269      16.292   1.771  26.768  1.00 12.45           N  
ATOM   2833  CA  PHE A 269      16.726   0.379  26.836  1.00 12.24           C  
ATOM   2834  C   PHE A 269      16.408  -0.298  25.501  1.00 12.17           C  
ATOM   2835  O   PHE A 269      15.343  -0.053  24.929  1.00 12.37           O  
ATOM   2836  CB  PHE A 269      15.891  -0.427  27.853  1.00 12.58           C  
ATOM   2837  CG  PHE A 269      16.322  -0.290  29.278  1.00 14.43           C  
ATOM   2838  CD1 PHE A 269      16.124   0.901  29.971  1.00 15.33           C  
ATOM   2839  CD2 PHE A 269      16.896  -1.372  29.934  1.00 15.94           C  
ATOM   2840  CE1 PHE A 269      16.492   1.008  31.300  1.00 16.83           C  
ATOM   2841  CE2 PHE A 269      17.267  -1.277  31.256  1.00 16.41           C  
ATOM   2842  CZ  PHE A 269      17.066  -0.087  31.942  1.00 16.67           C  
ATOM   2843  N   GLU A 270      17.326  -1.126  25.010  1.00 13.20           N  
ATOM   2844  CA  GLU A 270      17.141  -1.883  23.761  1.00 11.97           C  
ATOM   2845  C   GLU A 270      17.282  -3.298  24.364  1.00 11.36           C  
ATOM   2846  O   GLU A 270      18.372  -3.712  24.760  1.00 11.37           O  
ATOM   2847  CB  GLU A 270      18.215  -1.576  22.722  1.00 11.68           C  
ATOM   2848  CG  GLU A 270      17.951  -0.287  21.973  1.00 12.64           C  
ATOM   2849  CD  GLU A 270      16.917  -0.444  20.848  1.00 16.57           C  
ATOM   2850  OE1 GLU A 270      16.475  -1.575  20.566  1.00 17.59           O  
ATOM   2851  OE2 GLU A 270      16.541   0.571  20.237  1.00 15.42           O  
ATOM   2852  N   LEU A 271      16.149  -3.973  24.541  1.00 11.40           N  
ATOM   2853  CA  LEU A 271      16.090  -5.320  25.126  1.00 13.51           C  
ATOM   2854  C   LEU A 271      16.646  -6.494  24.310  1.00 13.82           C  
ATOM   2855  O   LEU A 271      17.250  -6.293  23.255  1.00 15.63           O  
ATOM   2856  CB  LEU A 271      14.649  -5.612  25.581  1.00 11.47           C  
ATOM   2857  CG  LEU A 271      13.965  -4.556  26.457  1.00 14.94           C  
ATOM   2858  CD1 LEU A 271      12.553  -5.032  26.853  1.00 16.33           C  
ATOM   2859  CD2 LEU A 271      14.817  -4.244  27.704  1.00 16.02           C  
ATOM   2860  N   ARG A 272      16.496  -7.711  24.833  1.00 12.21           N  
ATOM   2861  CA  ARG A 272      16.981  -8.911  24.142  1.00 14.44           C  
ATOM   2862  C   ARG A 272      16.358  -9.010  22.736  1.00 15.74           C  
ATOM   2863  O   ARG A 272      15.250  -8.519  22.514  1.00 16.90           O  
ATOM   2864  CB  ARG A 272      16.583 -10.173  24.904  1.00 15.08           C  
ATOM   2865  CG  ARG A 272      17.317 -10.457  26.208  1.00 16.30           C  
ATOM   2866  CD  ARG A 272      16.982 -11.886  26.643  1.00 14.39           C  
ATOM   2867  NE  ARG A 272      17.353 -12.178  28.021  1.00 17.07           N  
ATOM   2868  CZ  ARG A 272      17.212 -13.372  28.595  1.00 19.45           C  
ATOM   2869  NH1 ARG A 272      16.722 -14.391  27.903  1.00 18.78           N  
ATOM   2870  NH2 ARG A 272      17.508 -13.537  29.880  1.00 19.02           N  
ATOM   2871  N   ASP A 273      17.045  -9.660  21.794  1.00 15.13           N  
ATOM   2872  CA  ASP A 273      18.348 -10.271  22.034  1.00 14.49           C  
ATOM   2873  C   ASP A 273      19.406  -9.495  21.250  1.00 15.65           C  
ATOM   2874  O   ASP A 273      19.351  -8.270  21.194  1.00 14.97           O  
ATOM   2875  CB  ASP A 273      18.332 -11.767  21.670  1.00 13.31           C  
ATOM   2876  CG  ASP A 273      17.903 -12.039  20.227  1.00 16.43           C  
ATOM   2877  OD1 ASP A 273      17.789 -11.102  19.410  1.00 15.86           O  
ATOM   2878  OD2 ASP A 273      17.670 -13.219  19.909  1.00 19.47           O  
ATOM   2879  N   THR A 274      20.395 -10.179  20.684  1.00 17.69           N  
ATOM   2880  CA  THR A 274      21.413  -9.465  19.922  1.00 19.68           C  
ATOM   2881  C   THR A 274      21.334  -9.781  18.419  1.00 21.49           C  
ATOM   2882  O   THR A 274      22.206  -9.364  17.655  1.00 23.84           O  
ATOM   2883  CB  THR A 274      22.831  -9.761  20.432  1.00 20.27           C  
ATOM   2884  OG1 THR A 274      23.078 -11.174  20.359  1.00 21.10           O  
ATOM   2885  CG2 THR A 274      22.996  -9.260  21.875  1.00 20.31           C  
ATOM   2886  N   GLY A 275      20.318 -10.540  18.002  1.00 19.93           N  
ATOM   2887  CA  GLY A 275      20.189 -10.867  16.589  1.00 20.50           C  
ATOM   2888  C   GLY A 275      19.700 -12.247  16.191  1.00 20.57           C  
ATOM   2889  O   GLY A 275      19.086 -12.391  15.139  1.00 23.28           O  
ATOM   2890  N   ARG A 276      19.969 -13.264  17.008  1.00 21.36           N  
ATOM   2891  CA  ARG A 276      19.529 -14.625  16.688  1.00 22.65           C  
ATOM   2892  C   ARG A 276      18.048 -14.687  16.313  1.00 22.03           C  
ATOM   2893  O   ARG A 276      17.674 -15.368  15.363  1.00 23.08           O  
ATOM   2894  CB  ARG A 276      19.832 -15.600  17.832  1.00 23.68           C  
ATOM   2895  CG  ARG A 276      19.401 -17.050  17.535  1.00 29.70           C  
ATOM   2896  CD  ARG A 276      19.749 -18.023  18.657  1.00 33.20           C  
ATOM   2897  NE  ARG A 276      19.225 -19.366  18.429  0.00 32.34           N  
ATOM   2898  CZ  ARG A 276      19.228 -20.335  19.341  0.00 32.58           C  
ATOM   2899  NH1 ARG A 276      19.753 -20.108  20.546  0.00 32.75           N  
ATOM   2900  NH2 ARG A 276      18.721 -21.522  19.061  0.00 31.81           N  
ATOM   2901  N   TYR A 277      17.199 -14.015  17.085  1.00 19.70           N  
ATOM   2902  CA  TYR A 277      15.770 -14.010  16.801  1.00 19.15           C  
ATOM   2903  C   TYR A 277      15.324 -12.602  16.453  1.00 16.45           C  
ATOM   2904  O   TYR A 277      14.317 -12.422  15.785  1.00 17.83           O  
ATOM   2905  CB  TYR A 277      14.958 -14.518  18.002  1.00 21.60           C  
ATOM   2906  CG  TYR A 277      15.225 -15.953  18.374  1.00 25.00           C  
ATOM   2907  CD1 TYR A 277      14.786 -16.999  17.560  1.00 29.44           C  
ATOM   2908  CD2 TYR A 277      15.955 -16.270  19.514  1.00 26.64           C  
ATOM   2909  CE1 TYR A 277      15.080 -18.332  17.871  1.00 31.57           C  
ATOM   2910  CE2 TYR A 277      16.252 -17.591  19.835  1.00 29.25           C  
ATOM   2911  CZ  TYR A 277      15.816 -18.616  19.008  1.00 31.89           C  
ATOM   2912  OH  TYR A 277      16.157 -19.916  19.308  1.00 34.10           O  
ATOM   2913  N   GLY A 278      16.056 -11.608  16.949  1.00 17.14           N  
ATOM   2914  CA  GLY A 278      15.722 -10.218  16.688  1.00 15.59           C  
ATOM   2915  C   GLY A 278      14.366  -9.844  17.272  1.00 18.12           C  
ATOM   2916  O   GLY A 278      14.094 -10.101  18.442  1.00 17.71           O  
ATOM   2917  N   PHE A 279      13.493  -9.290  16.436  1.00 17.26           N  
ATOM   2918  CA  PHE A 279      12.156  -8.882  16.858  1.00 15.60           C  
ATOM   2919  C   PHE A 279      11.252 -10.063  17.128  1.00 15.94           C  
ATOM   2920  O   PHE A 279      10.268  -9.929  17.850  1.00 16.95           O  
ATOM   2921  CB  PHE A 279      11.513  -7.995  15.796  1.00 13.43           C  
ATOM   2922  CG  PHE A 279      12.319  -6.786  15.487  1.00 15.16           C  
ATOM   2923  CD1 PHE A 279      12.555  -5.829  16.470  1.00 13.75           C  
ATOM   2924  CD2 PHE A 279      12.904  -6.631  14.233  1.00 15.26           C  
ATOM   2925  CE1 PHE A 279      13.372  -4.741  16.216  1.00 15.20           C  
ATOM   2926  CE2 PHE A 279      13.718  -5.552  13.971  1.00 13.45           C  
ATOM   2927  CZ  PHE A 279      13.957  -4.600  14.958  1.00 15.25           C  
ATOM   2928  N   LEU A 280      11.590 -11.217  16.558  1.00 14.83           N  
ATOM   2929  CA  LEU A 280      10.799 -12.426  16.741  1.00 16.45           C  
ATOM   2930  C   LEU A 280      11.315 -13.265  17.910  1.00 16.75           C  
ATOM   2931  O   LEU A 280      11.541 -14.470  17.774  1.00 18.32           O  
ATOM   2932  CB  LEU A 280      10.798 -13.239  15.444  1.00 16.33           C  
ATOM   2933  CG  LEU A 280      10.298 -12.421  14.251  1.00 18.55           C  
ATOM   2934  CD1 LEU A 280      10.633 -13.116  12.972  1.00 23.30           C  
ATOM   2935  CD2 LEU A 280       8.825 -12.185  14.346  1.00 19.58           C  
ATOM   2936  N   LEU A 281      11.504 -12.617  19.056  1.00 17.41           N  
ATOM   2937  CA  LEU A 281      11.995 -13.280  20.255  1.00 16.66           C  
ATOM   2938  C   LEU A 281      10.956 -14.300  20.727  1.00 16.44           C  
ATOM   2939  O   LEU A 281       9.787 -13.968  20.896  1.00 16.38           O  
ATOM   2940  CB  LEU A 281      12.267 -12.233  21.345  1.00 16.88           C  
ATOM   2941  CG  LEU A 281      13.082 -12.692  22.561  1.00 18.80           C  
ATOM   2942  CD1 LEU A 281      14.555 -12.853  22.190  1.00 17.44           C  
ATOM   2943  CD2 LEU A 281      12.925 -11.680  23.702  1.00 19.32           C  
ATOM   2944  N   PRO A 282      11.360 -15.564  20.915  1.00 17.12           N  
ATOM   2945  CA  PRO A 282      10.384 -16.563  21.364  1.00 18.32           C  
ATOM   2946  C   PRO A 282       9.725 -16.222  22.709  1.00 19.80           C  
ATOM   2947  O   PRO A 282      10.361 -15.653  23.605  1.00 20.06           O  
ATOM   2948  CB  PRO A 282      11.194 -17.862  21.387  1.00 17.53           C  
ATOM   2949  CG  PRO A 282      12.596 -17.421  21.515  1.00 21.24           C  
ATOM   2950  CD  PRO A 282      12.682 -16.167  20.694  1.00 19.08           C  
ATOM   2951  N   ALA A 283       8.437 -16.520  22.822  1.00 19.06           N  
ATOM   2952  CA  ALA A 283       7.691 -16.240  24.034  1.00 21.34           C  
ATOM   2953  C   ALA A 283       8.376 -16.737  25.302  1.00 22.51           C  
ATOM   2954  O   ALA A 283       8.337 -16.058  26.332  1.00 21.97           O  
ATOM   2955  CB  ALA A 283       6.279 -16.793  23.929  1.00 23.31           C  
ATOM   2956  N   ARG A 284       9.063 -17.873  25.226  1.00 22.38           N  
ATOM   2957  CA  ARG A 284       9.741 -18.397  26.410  1.00 23.20           C  
ATOM   2958  C   ARG A 284      10.837 -17.487  26.988  1.00 23.24           C  
ATOM   2959  O   ARG A 284      11.317 -17.723  28.104  1.00 22.61           O  
ATOM   2960  CB  ARG A 284      10.254 -19.818  26.177  1.00 24.06           C  
ATOM   2961  CG  ARG A 284      11.259 -19.962  25.078  1.00 31.51           C  
ATOM   2962  CD  ARG A 284      11.436 -21.436  24.715  1.00 40.53           C  
ATOM   2963  NE  ARG A 284      10.202 -22.052  24.202  1.00 45.57           N  
ATOM   2964  CZ  ARG A 284      10.036 -23.361  23.992  1.00 46.73           C  
ATOM   2965  NH1 ARG A 284      11.021 -24.220  24.251  1.00 44.56           N  
ATOM   2966  NH2 ARG A 284       8.890 -23.809  23.488  1.00 48.46           N  
ATOM   2967  N   GLN A 285      11.230 -16.453  26.242  1.00 20.37           N  
ATOM   2968  CA  GLN A 285      12.252 -15.532  26.712  1.00 18.24           C  
ATOM   2969  C   GLN A 285      11.645 -14.259  27.295  1.00 18.17           C  
ATOM   2970  O   GLN A 285      12.368 -13.434  27.852  1.00 18.50           O  
ATOM   2971  CB  GLN A 285      13.221 -15.159  25.603  1.00 20.59           C  
ATOM   2972  CG  GLN A 285      14.088 -16.295  25.108  1.00 21.06           C  
ATOM   2973  CD  GLN A 285      15.327 -15.781  24.412  1.00 25.50           C  
ATOM   2974  OE1 GLN A 285      15.970 -14.850  24.891  1.00 26.69           O  
ATOM   2975  NE2 GLN A 285      15.668 -16.372  23.273  1.00 27.00           N  
ATOM   2976  N   ILE A 286      10.321 -14.123  27.227  1.00 17.75           N  
ATOM   2977  CA  ILE A 286       9.660 -12.931  27.763  1.00 17.29           C  
ATOM   2978  C   ILE A 286       9.859 -12.785  29.272  1.00 17.77           C  
ATOM   2979  O   ILE A 286      10.287 -11.721  29.738  1.00 16.51           O  
ATOM   2980  CB  ILE A 286       8.156 -12.883  27.426  1.00 17.45           C  
ATOM   2981  CG1 ILE A 286       7.954 -12.770  25.904  1.00 15.42           C  
ATOM   2982  CG2 ILE A 286       7.487 -11.712  28.160  1.00 15.89           C  
ATOM   2983  CD1 ILE A 286       6.517 -12.978  25.475  1.00 16.45           C  
ATOM   2984  N   LEU A 287       9.595 -13.845  30.036  1.00 17.90           N  
ATOM   2985  CA  LEU A 287       9.770 -13.762  31.497  1.00 19.16           C  
ATOM   2986  C   LEU A 287      11.220 -13.469  31.930  1.00 18.68           C  
ATOM   2987  O   LEU A 287      11.446 -12.571  32.755  1.00 17.83           O  
ATOM   2988  CB  LEU A 287       9.183 -14.977  32.216  1.00 20.11           C  
ATOM   2989  CG  LEU A 287       7.650 -15.038  32.231  1.00 23.81           C  
ATOM   2990  CD1 LEU A 287       7.240 -16.200  33.139  1.00 27.53           C  
ATOM   2991  CD2 LEU A 287       7.028 -13.727  32.715  1.00 20.89           C  
ATOM   2992  N   PRO A 288      12.215 -14.209  31.386  1.00 18.34           N  
ATOM   2993  CA  PRO A 288      13.625 -13.972  31.735  1.00 16.43           C  
ATOM   2994  C   PRO A 288      13.998 -12.522  31.402  1.00 15.06           C  
ATOM   2995  O   PRO A 288      14.760 -11.889  32.141  1.00 15.79           O  
ATOM   2996  CB  PRO A 288      14.368 -14.950  30.828  1.00 15.50           C  
ATOM   2997  CG  PRO A 288      13.458 -16.066  30.735  1.00 17.60           C  
ATOM   2998  CD  PRO A 288      12.095 -15.424  30.565  1.00 17.00           C  
ATOM   2999  N   THR A 289      13.500 -12.019  30.269  1.00 14.16           N  
ATOM   3000  CA  THR A 289      13.773 -10.642  29.834  1.00 14.89           C  
ATOM   3001  C   THR A 289      13.173  -9.622  30.810  1.00 14.65           C  
ATOM   3002  O   THR A 289      13.871  -8.711  31.252  1.00 15.38           O  
ATOM   3003  CB  THR A 289      13.211 -10.361  28.402  1.00 13.58           C  
ATOM   3004  OG1 THR A 289      13.890 -11.196  27.455  1.00 14.70           O  
ATOM   3005  CG2 THR A 289      13.410  -8.883  28.003  1.00 14.44           C  
ATOM   3006  N   ALA A 290      11.896  -9.786  31.157  1.00 16.39           N  
ATOM   3007  CA  ALA A 290      11.214  -8.872  32.084  1.00 16.33           C  
ATOM   3008  C   ALA A 290      11.822  -8.879  33.490  1.00 15.65           C  
ATOM   3009  O   ALA A 290      12.011  -7.818  34.080  1.00 15.71           O  
ATOM   3010  CB  ALA A 290       9.725  -9.177  32.139  1.00 17.31           C  
ATOM   3011  N   GLU A 291      12.174 -10.061  33.995  1.00 16.38           N  
ATOM   3012  CA  GLU A 291      12.770 -10.204  35.333  1.00 18.45           C  
ATOM   3013  C   GLU A 291      14.112  -9.493  35.458  1.00 18.26           C  
ATOM   3014  O   GLU A 291      14.336  -8.739  36.405  1.00 17.75           O  
ATOM   3015  CB  GLU A 291      12.978 -11.674  35.679  1.00 20.74           C  
ATOM   3016  CG  GLU A 291      11.710 -12.443  35.968  1.00 29.25           C  
ATOM   3017  CD  GLU A 291      11.921 -13.969  35.996  1.00 38.27           C  
ATOM   3018  OE1 GLU A 291      13.042 -14.468  35.674  1.00 37.74           O  
ATOM   3019  OE2 GLU A 291      10.934 -14.671  36.328  1.00 42.08           O  
ATOM   3020  N   GLU A 292      15.013  -9.736  34.511  1.00 15.35           N  
ATOM   3021  CA  GLU A 292      16.319  -9.093  34.562  1.00 15.85           C  
ATOM   3022  C   GLU A 292      16.216  -7.591  34.278  1.00 16.54           C  
ATOM   3023  O   GLU A 292      16.952  -6.797  34.871  1.00 18.18           O  
ATOM   3024  CB  GLU A 292      17.300  -9.766  33.599  1.00 15.30           C  
ATOM   3025  CG  GLU A 292      16.968  -9.519  32.140  1.00 13.89           C  
ATOM   3026  CD  GLU A 292      17.731 -10.387  31.177  1.00 15.42           C  
ATOM   3027  OE1 GLU A 292      18.355 -11.388  31.581  1.00 18.58           O  
ATOM   3028  OE2 GLU A 292      17.697 -10.067  29.982  1.00 15.92           O  
ATOM   3029  N   THR A 293      15.268  -7.185  33.432  1.00 15.15           N  
ATOM   3030  CA  THR A 293      15.116  -5.772  33.110  1.00 13.54           C  
ATOM   3031  C   THR A 293      14.618  -5.040  34.332  1.00 12.76           C  
ATOM   3032  O   THR A 293      15.015  -3.904  34.580  1.00 14.11           O  
ATOM   3033  CB  THR A 293      14.186  -5.527  31.870  1.00 14.46           C  
ATOM   3034  OG1 THR A 293      14.708  -6.218  30.731  1.00 14.04           O  
ATOM   3035  CG2 THR A 293      14.123  -4.053  31.530  1.00 13.81           C  
ATOM   3036  N   TRP A 294      13.810  -5.719  35.135  1.00 13.86           N  
ATOM   3037  CA  TRP A 294      13.270  -5.111  36.355  1.00 16.00           C  
ATOM   3038  C   TRP A 294      14.409  -4.678  37.289  1.00 14.33           C  
ATOM   3039  O   TRP A 294      14.338  -3.609  37.898  1.00 13.98           O  
ATOM   3040  CB  TRP A 294      12.332  -6.086  37.059  1.00 17.80           C  
ATOM   3041  CG  TRP A 294      11.854  -5.594  38.396  1.00 22.18           C  
ATOM   3042  CD1 TRP A 294      12.138  -6.140  39.613  1.00 23.50           C  
ATOM   3043  CD2 TRP A 294      11.014  -4.452  38.651  1.00 22.80           C  
ATOM   3044  NE1 TRP A 294      11.533  -5.413  40.611  1.00 26.25           N  
ATOM   3045  CE2 TRP A 294      10.837  -4.373  40.051  1.00 24.46           C  
ATOM   3046  CE3 TRP A 294      10.402  -3.490  37.838  1.00 21.93           C  
ATOM   3047  CZ2 TRP A 294      10.069  -3.366  40.658  1.00 22.80           C  
ATOM   3048  CZ3 TRP A 294       9.640  -2.487  38.445  1.00 23.41           C  
ATOM   3049  CH2 TRP A 294       9.484  -2.437  39.842  1.00 22.30           C  
ATOM   3050  N   LEU A 295      15.463  -5.490  37.376  1.00 14.14           N  
ATOM   3051  CA  LEU A 295      16.617  -5.172  38.234  1.00 16.23           C  
ATOM   3052  C   LEU A 295      17.296  -3.873  37.783  1.00 16.19           C  
ATOM   3053  O   LEU A 295      17.721  -3.066  38.609  1.00 15.33           O  
ATOM   3054  CB  LEU A 295      17.633  -6.311  38.219  1.00 19.31           C  
ATOM   3055  CG  LEU A 295      17.109  -7.648  38.749  1.00 22.87           C  
ATOM   3056  CD1 LEU A 295      18.182  -8.715  38.605  1.00 25.90           C  
ATOM   3057  CD2 LEU A 295      16.683  -7.496  40.200  1.00 23.60           C  
ATOM   3058  N   GLY A 296      17.399  -3.680  36.471  1.00 13.59           N  
ATOM   3059  CA  GLY A 296      18.014  -2.482  35.950  1.00 11.60           C  
ATOM   3060  C   GLY A 296      17.114  -1.293  36.206  1.00 11.61           C  
ATOM   3061  O   GLY A 296      17.590  -0.252  36.625  1.00 13.17           O  
ATOM   3062  N   LEU A 297      15.809  -1.449  36.001  1.00 12.45           N  
ATOM   3063  CA  LEU A 297      14.850  -0.355  36.218  1.00 13.14           C  
ATOM   3064  C   LEU A 297      14.808   0.077  37.678  1.00 14.81           C  
ATOM   3065  O   LEU A 297      14.778   1.270  37.983  1.00 16.98           O  
ATOM   3066  CB  LEU A 297      13.435  -0.765  35.786  1.00 14.37           C  
ATOM   3067  CG  LEU A 297      13.158  -0.999  34.299  1.00 15.95           C  
ATOM   3068  CD1 LEU A 297      11.742  -1.473  34.100  1.00 16.42           C  
ATOM   3069  CD2 LEU A 297      13.388   0.278  33.539  1.00 16.89           C  
ATOM   3070  N   LYS A 298      14.800  -0.901  38.578  1.00 17.17           N  
ATOM   3071  CA  LYS A 298      14.757  -0.639  40.015  1.00 18.17           C  
ATOM   3072  C   LYS A 298      15.987   0.167  40.432  1.00 18.38           C  
ATOM   3073  O   LYS A 298      15.869   1.138  41.176  1.00 17.45           O  
ATOM   3074  CB  LYS A 298      14.682  -1.962  40.774  1.00 21.34           C  
ATOM   3075  CG  LYS A 298      14.103  -1.888  42.174  1.00 25.45           C  
ATOM   3076  CD  LYS A 298      14.049  -3.293  42.767  1.00 26.35           C  
ATOM   3077  CE  LYS A 298      13.872  -3.254  44.271  0.50 27.22           C  
ATOM   3078  NZ  LYS A 298      13.955  -4.611  44.887  0.50 26.35           N  
ATOM   3079  N   ALA A 299      17.159  -0.222  39.934  1.00 17.24           N  
ATOM   3080  CA  ALA A 299      18.407   0.473  40.251  1.00 17.20           C  
ATOM   3081  C   ALA A 299      18.323   1.969  39.866  1.00 16.51           C  
ATOM   3082  O   ALA A 299      18.775   2.857  40.612  1.00 15.68           O  
ATOM   3083  CB  ALA A 299      19.574  -0.213  39.539  1.00 16.15           C  
ATOM   3084  N   ILE A 300      17.759   2.249  38.693  1.00 14.33           N  
ATOM   3085  CA  ILE A 300      17.617   3.630  38.235  1.00 14.63           C  
ATOM   3086  C   ILE A 300      16.592   4.370  39.131  1.00 15.12           C  
ATOM   3087  O   ILE A 300      16.835   5.503  39.561  1.00 13.98           O  
ATOM   3088  CB  ILE A 300      17.148   3.690  36.751  1.00 14.35           C  
ATOM   3089  CG1 ILE A 300      18.250   3.160  35.823  1.00 13.55           C  
ATOM   3090  CG2 ILE A 300      16.696   5.110  36.391  1.00 13.10           C  
ATOM   3091  CD1 ILE A 300      17.816   3.019  34.372  1.00 15.51           C  
ATOM   3092  N   MET A 301      15.473   3.709  39.432  1.00 13.84           N  
ATOM   3093  CA  MET A 301      14.423   4.291  40.266  1.00 17.35           C  
ATOM   3094  C   MET A 301      14.898   4.628  41.698  1.00 16.65           C  
ATOM   3095  O   MET A 301      14.497   5.654  42.273  1.00 16.13           O  
ATOM   3096  CB  MET A 301      13.196   3.377  40.272  1.00 16.70           C  
ATOM   3097  CG  MET A 301      12.509   3.310  38.920  1.00 19.59           C  
ATOM   3098  SD  MET A 301      10.851   2.604  38.974  1.00 22.96           S  
ATOM   3099  CE  MET A 301      11.222   0.951  39.208  1.00 21.76           C  
ATOM   3100  N   GLU A 302      15.758   3.772  42.255  1.00 17.44           N  
ATOM   3101  CA  GLU A 302      16.302   3.973  43.599  1.00 17.21           C  
ATOM   3102  C   GLU A 302      17.177   5.222  43.587  1.00 19.27           C  
ATOM   3103  O   GLU A 302      17.164   6.024  44.529  1.00 20.87           O  
ATOM   3104  CB  GLU A 302      17.149   2.779  44.018  1.00 15.78           C  
ATOM   3105  CG  GLU A 302      16.341   1.593  44.459  1.00 18.17           C  
ATOM   3106  CD  GLU A 302      17.185   0.364  44.728  1.00 23.01           C  
ATOM   3107  OE1 GLU A 302      18.394   0.372  44.416  1.00 28.16           O  
ATOM   3108  OE2 GLU A 302      16.634  -0.624  45.245  1.00 23.93           O  
ATOM   3109  N   HIS A 303      17.937   5.395  42.509  1.00 18.97           N  
ATOM   3110  CA  HIS A 303      18.806   6.557  42.389  1.00 17.14           C  
ATOM   3111  C   HIS A 303      17.965   7.839  42.296  1.00 16.57           C  
ATOM   3112  O   HIS A 303      18.278   8.846  42.928  1.00 15.95           O  
ATOM   3113  CB  HIS A 303      19.712   6.428  41.159  1.00 18.48           C  
ATOM   3114  CG  HIS A 303      20.639   7.594  40.972  1.00 19.56           C  
ATOM   3115  ND1 HIS A 303      21.950   7.584  41.403  1.00 20.74           N  
ATOM   3116  CD2 HIS A 303      20.438   8.813  40.416  1.00 19.02           C  
ATOM   3117  CE1 HIS A 303      22.513   8.746  41.120  1.00 20.16           C  
ATOM   3118  NE2 HIS A 303      21.614   9.509  40.521  1.00 19.49           N  
ATOM   3119  N   VAL A 304      16.914   7.812  41.485  1.00 15.95           N  
ATOM   3120  CA  VAL A 304      16.047   8.981  41.321  1.00 16.30           C  
ATOM   3121  C   VAL A 304      15.471   9.346  42.687  1.00 18.54           C  
ATOM   3122  O   VAL A 304      15.476  10.515  43.078  1.00 18.75           O  
ATOM   3123  CB  VAL A 304      14.884   8.696  40.320  1.00 16.14           C  
ATOM   3124  CG1 VAL A 304      13.970   9.902  40.193  1.00 16.48           C  
ATOM   3125  CG2 VAL A 304      15.448   8.342  38.955  1.00 16.53           C  
ATOM   3126  N   ARG A 305      15.006   8.330  43.412  1.00 18.56           N  
ATOM   3127  CA  ARG A 305      14.422   8.512  44.748  1.00 20.07           C  
ATOM   3128  C   ARG A 305      15.411   9.194  45.698  1.00 19.92           C  
ATOM   3129  O   ARG A 305      15.052  10.124  46.426  1.00 20.32           O  
ATOM   3130  CB  ARG A 305      14.022   7.148  45.338  1.00 18.87           C  
ATOM   3131  CG  ARG A 305      13.520   7.180  46.795  1.00 19.99           C  
ATOM   3132  CD  ARG A 305      13.560   5.781  47.415  1.00 18.30           C  
ATOM   3133  NE  ARG A 305      14.935   5.303  47.526  1.00 19.70           N  
ATOM   3134  CZ  ARG A 305      15.299   4.020  47.579  1.00 19.69           C  
ATOM   3135  NH1 ARG A 305      14.390   3.061  47.534  1.00 20.79           N  
ATOM   3136  NH2 ARG A 305      16.586   3.693  47.670  1.00 19.76           N  
ATOM   3137  N   ASP A 306      16.658   8.743  45.655  1.00 18.92           N  
ATOM   3138  CA  ASP A 306      17.702   9.281  46.506  1.00 19.83           C  
ATOM   3139  C   ASP A 306      18.363  10.565  46.066  1.00 21.92           C  
ATOM   3140  O   ASP A 306      19.053  11.191  46.862  1.00 22.63           O  
ATOM   3141  CB  ASP A 306      18.773   8.218  46.730  1.00 19.62           C  
ATOM   3142  CG  ASP A 306      18.231   6.978  47.422  1.00 20.34           C  
ATOM   3143  OD1 ASP A 306      17.247   7.096  48.176  1.00 25.84           O  
ATOM   3144  OD2 ASP A 306      18.781   5.875  47.215  1.00 23.88           O  
ATOM   3145  N   HIS A 307      18.134  10.994  44.828  1.00 22.73           N  
ATOM   3146  CA  HIS A 307      18.754  12.222  44.332  1.00 24.52           C  
ATOM   3147  C   HIS A 307      17.801  13.256  43.780  1.00 25.88           C  
ATOM   3148  O   HIS A 307      17.701  13.444  42.570  1.00 26.05           O  
ATOM   3149  CB  HIS A 307      19.816  11.868  43.294  1.00 25.90           C  
ATOM   3150  CG  HIS A 307      20.830  10.906  43.811  1.00 30.32           C  
ATOM   3151  ND1 HIS A 307      22.095  11.293  44.197  1.00 34.14           N  
ATOM   3152  CD2 HIS A 307      20.730   9.592  44.121  1.00 32.12           C  
ATOM   3153  CE1 HIS A 307      22.727  10.263  44.730  1.00 36.98           C  
ATOM   3154  NE2 HIS A 307      21.918   9.220  44.695  1.00 36.75           N  
ATOM   3155  N   PRO A 308      17.087  13.952  44.675  1.00 28.16           N  
ATOM   3156  CA  PRO A 308      16.117  14.993  44.321  1.00 27.03           C  
ATOM   3157  C   PRO A 308      16.779  16.179  43.654  1.00 26.11           C  
ATOM   3158  O   PRO A 308      17.933  16.494  43.946  1.00 27.52           O  
ATOM   3159  CB  PRO A 308      15.556  15.410  45.682  1.00 29.42           C  
ATOM   3160  CG  PRO A 308      15.713  14.170  46.520  1.00 31.10           C  
ATOM   3161  CD  PRO A 308      17.096  13.718  46.130  1.00 29.03           C  
ATOM   3162  N   TYR A 309      16.051  16.812  42.743  1.00 24.46           N  
ATOM   3163  CA  TYR A 309      16.547  17.975  42.026  1.00 24.51           C  
ATOM   3164  C   TYR A 309      15.348  18.753  41.499  1.00 25.56           C  
ATOM   3165  O   TYR A 309      15.529  19.911  41.089  1.00 29.10           O  
ATOM   3166  CB  TYR A 309      17.491  17.568  40.889  1.00 23.79           C  
ATOM   3167  CG  TYR A 309      16.820  16.881  39.716  1.00 23.94           C  
ATOM   3168  CD1 TYR A 309      16.551  15.512  39.738  1.00 22.02           C  
ATOM   3169  CD2 TYR A 309      16.463  17.606  38.573  1.00 24.15           C  
ATOM   3170  CE1 TYR A 309      15.945  14.882  38.651  1.00 18.63           C  
ATOM   3171  CE2 TYR A 309      15.859  16.983  37.480  1.00 19.58           C  
ATOM   3172  CZ  TYR A 309      15.607  15.629  37.529  1.00 19.66           C  
ATOM   3173  OH  TYR A 309      15.041  15.019  36.446  1.00 18.28           O  
ATOM   3174  OXT TYR A 309      14.226  18.204  41.530  1.00 26.14           O  
TER    3175      TYR A 309                                                      
HETATM 3176 ZN    ZN A 400      12.661   0.781  18.824  1.00 17.09          ZN  
HETATM 3177  O   HOH A 401      14.573   0.355  18.512  1.00 18.49           O  
HETATM 3178  O   HOH A 402       2.821 -10.349   8.589  1.00 21.85           O  
HETATM 3179  O   HOH A 403      28.266  -0.744  10.690  1.00 22.02           O  
HETATM 3180  O   HOH A 404      -0.579   4.459  17.187  1.00 12.96           O  
HETATM 3181  O   HOH A 405       3.044  -0.487  19.918  1.00 19.79           O  
HETATM 3182  O   HOH A 406       8.578   2.676  23.687  1.00 12.14           O  
HETATM 3183  O   HOH A 407      25.795  -0.916  13.002  1.00 33.31           O  
HETATM 3184  O   HOH A 408      13.244  -8.515  20.606  1.00 14.94           O  
HETATM 3185  O   HOH A 409      10.471  -8.278  20.333  1.00 16.12           O  
HETATM 3186  O   HOH A 410       9.423   0.139  21.195  1.00 11.99           O  
HETATM 3187  O   HOH A 411      10.850  -5.060  34.015  1.00 22.88           O  
HETATM 3188  O   HOH A 412      26.584  12.410  26.115  1.00 17.96           O  
HETATM 3189  O   HOH A 413      16.932   5.892  21.342  1.00 32.84           O  
HETATM 3190  O   HOH A 414      16.160   9.122  16.832  1.00 20.04           O  
HETATM 3191  O   HOH A 415      20.683 -11.252  33.274  1.00 18.23           O  
HETATM 3192  O   HOH A 416      15.377 -17.092  35.597  1.00 55.04           O  
HETATM 3193  O   HOH A 417      -2.401   3.086  24.465  1.00 24.73           O  
HETATM 3194  O   HOH A 418       3.478  -7.532  23.025  1.00 15.02           O  
HETATM 3195  O   HOH A 419       1.940  -9.841  27.145  1.00 21.00           O  
HETATM 3196  O   HOH A 420       1.830  -8.779  24.636  1.00 19.23           O  
HETATM 3197  O   HOH A 421      16.682  -7.616  29.034  1.00 17.26           O  
HETATM 3198  O   HOH A 422      22.844   7.061  45.877  1.00 34.31           O  
HETATM 3199  O   HOH A 423      17.774   9.013  19.228  1.00 24.36           O  
HETATM 3200  O   HOH A 424      -1.675 -15.343  23.600  1.00 24.91           O  
HETATM 3201  O   HOH A 425      -4.046   1.106   9.213  1.00 23.51           O  
HETATM 3202  O   HOH A 426       3.180   2.654   3.312  1.00 34.70           O  
HETATM 3203  O   HOH A 427      14.507  14.096  12.962  1.00 15.70           O  
HETATM 3204  O   HOH A 428       9.428   7.787  24.171  1.00 14.61           O  
HETATM 3205  O   HOH A 429      11.474   6.213  22.159  1.00 17.28           O  
HETATM 3206  O   HOH A 430      16.334   6.406  16.153  1.00 25.86           O  
HETATM 3207  O   HOH A 431      19.502   0.175  14.025  1.00 35.50           O  
HETATM 3208  O   HOH A 432       7.015   0.655   9.262  1.00 15.20           O  
HETATM 3209  O   HOH A 433      15.952   7.611   3.124  1.00 43.92           O  
HETATM 3210  O   HOH A 434      14.937  -0.358   6.272  1.00 22.97           O  
HETATM 3211  O   HOH A 435      13.137  -1.145   8.231  1.00 28.82           O  
HETATM 3212  O   HOH A 436      12.979   2.393   4.684  1.00 27.75           O  
HETATM 3213  O   HOH A 437      10.215  -5.322   2.934  1.00 46.89           O  
HETATM 3214  O   HOH A 438      31.294   8.007  24.777  1.00 44.65           O  
HETATM 3215  O   HOH A 439      27.785  14.001  36.069  1.00 36.03           O  
HETATM 3216  O   HOH A 440      -6.071  -6.939  16.419  1.00 53.58           O  
HETATM 3217  O   HOH A 441       3.222 -18.395  24.776  1.00 34.39           O  
HETATM 3218  O   HOH A 442      15.912  -0.836   0.648  1.00 23.39           O  
HETATM 3219  O   HOH A 443       0.122   9.375  14.070  1.00 16.37           O  
HETATM 3220  O   HOH A 444      -0.849   6.134  14.003  1.00 14.23           O  
HETATM 3221  O   HOH A 445      38.061  -0.091  12.567  1.00 16.01           O  
HETATM 3222  O   HOH A 446      40.749   0.140   4.147  1.00 30.82           O  
HETATM 3223  O   HOH A 447      15.024   4.087  18.432  1.00 36.32           O  
HETATM 3224  O   HOH A 448      -6.887  -9.996  28.885  1.00 25.74           O  
HETATM 3225  O   HOH A 449      -5.050   1.711  22.915  1.00 28.68           O  
HETATM 3226  O   HOH A 450      12.404  -1.468  14.732  1.00 13.62           O  
HETATM 3227  O   HOH A 451      22.646 -17.381  14.193  1.00 50.01           O  
HETATM 3228  O   HOH A 452       3.258   8.104  44.930  1.00 26.61           O  
HETATM 3229  O   HOH A 453       1.437   0.186   4.628  1.00 27.34           O  
HETATM 3230  O   HOH A 454      15.918   1.920   7.779  1.00 48.38           O  
HETATM 3231  O   HOH A 455      16.669 -19.303  12.281  1.00 48.83           O  
HETATM 3232  O   HOH A 456      10.446 -17.125  17.014  1.00 35.44           O  
HETATM 3233  O   HOH A 457      -7.171  -6.011  19.409  1.00 35.47           O  
HETATM 3234  O   HOH A 458      -3.219  -8.455  43.733  1.00 28.20           O  
HETATM 3235  O   HOH A 459      13.847   5.089  15.777  1.00 28.63           O  
HETATM 3236  O   HOH A 460      17.267  20.730  19.458  1.00 34.23           O  
HETATM 3237  O   HOH A 461      15.571  15.842   7.017  1.00 54.36           O  
HETATM 3238  O   HOH A 462      30.838   5.894  26.816  1.00 31.27           O  
HETATM 3239  O   HOH A 463      27.195  -5.684  32.049  1.00 47.10           O  
HETATM 3240  O   HOH A 464      24.299 -11.593  26.961  1.00 31.19           O  
HETATM 3241  O   HOH A 465      29.239   5.358  29.394  1.00 35.48           O  
HETATM 3242  O   HOH A 466      37.801   3.185   6.565  1.00 30.22           O  
HETATM 3243  O   HOH A 467       8.549  -2.022   8.185  1.00 47.96           O  
HETATM 3244  O   HOH A 468      -1.741  14.880  26.634  1.00 25.06           O  
HETATM 3245  O   HOH A 469       6.057   3.866   4.371  1.00 27.58           O  
HETATM 3246  O   HOH A 470      18.280  -3.181  16.152  1.00 36.03           O  
HETATM 3247  O   HOH A 471      16.298   3.213  20.996  1.00 35.21           O  
HETATM 3248  O   HOH A 472      14.726 -19.012  23.268  1.00 42.49           O  
HETATM 3249  O   HOH A 473      21.114 -13.153  20.116  1.00 34.69           O  
HETATM 3250  O   HOH A 474      17.481 -16.319  30.182  1.00 27.49           O  
HETATM 3251  O   HOH A 475      -9.395   8.297  33.041  1.00 43.87           O  
HETATM 3252  O   HOH A 476     -11.542  -6.400  31.442  1.00 51.80           O  
HETATM 3253  O   HOH A 477      25.257  -6.001  23.514  1.00 35.11           O  
HETATM 3254  O   HOH A 478      20.916 -12.679  24.773  1.00 45.10           O  
HETATM 3255  O   HOH A 479      -3.131   6.047  41.104  1.00 25.55           O  
HETATM 3256  O   HOH A 480      12.574   6.992  -7.048  1.00 39.28           O  
HETATM 3257  O   HOH A 481      15.383  19.998  22.474  1.00 48.63           O  
HETATM 3258  O   HOH A 482      32.323  16.165  24.378  1.00 27.82           O  
HETATM 3259  O   HOH A 483      17.874  11.965  18.918  1.00 21.29           O  
HETATM 3260  O   HOH A 484      22.968   4.645  11.164  1.00 41.24           O  
HETATM 3261  O   HOH A 485      15.605   0.223   3.491  1.00 28.47           O  
HETATM 3262  O   HOH A 486      -0.854  11.980  14.062  1.00 22.43           O  
HETATM 3263  O   HOH A 487      37.143  -2.182  10.664  1.00 27.76           O  
HETATM 3264  O   HOH A 488       9.141 -13.755   0.457  1.00 48.98           O  
HETATM 3265  O   HOH A 489      20.228  17.969  14.295  1.00 43.55           O  
HETATM 3266  O   HOH A 490      14.540  20.365  17.032  1.00 19.66           O  
HETATM 3267  O   HOH A 491       3.287  -9.712  29.751  1.00 16.48           O  
HETATM 3268  O   HOH A 492       8.296 -16.238  29.163  1.00 20.48           O  
HETATM 3269  O   HOH A 493       9.132  16.986  21.250  1.00 17.98           O  
HETATM 3270  O   HOH A 494      20.053  14.922  41.168  1.00 27.17           O  
HETATM 3271  O   HOH A 495      -3.270 -13.391  22.016  1.00 28.69           O  
HETATM 3272  O   HOH A 496      -4.439   5.020   8.767  1.00 25.36           O  
HETATM 3273  O   HOH A 497      14.986   7.965  22.604  1.00 20.65           O  
HETATM 3274  O   HOH A 498      20.617   5.556   4.617  1.00 39.90           O  
HETATM 3275  O   HOH A 499       4.054   8.831   5.252  1.00 37.64           O  
HETATM 3276  O   HOH A 500      18.379 -15.356  21.482  1.00 24.66           O  
HETATM 3277  O   HOH A 501      26.329  12.276  23.094  1.00 24.36           O  
HETATM 3278  O   HOH A 502      25.590  15.110  37.070  1.00 34.59           O  
HETATM 3279  O   HOH A 503       2.727 -12.729  14.568  1.00 45.90           O  
HETATM 3280  O   HOH A 504       8.161 -14.854  18.571  1.00 24.69           O  
HETATM 3281  O   HOH A 505       4.139 -16.191  20.514  1.00 21.08           O  
HETATM 3282  O   HOH A 506       2.541  13.108   9.812  1.00 43.68           O  
HETATM 3283  O   HOH A 507      -0.023  13.427  11.893  1.00 44.04           O  
HETATM 3284  O   HOH A 508      23.335   1.224  -4.278  1.00 41.36           O  
HETATM 3285  O   HOH A 509      21.952   1.279  14.094  1.00 38.38           O  
HETATM 3286  O   HOH A 510       2.724 -16.045  23.032  1.00 19.24           O  
HETATM 3287  O   HOH A 511      -6.729 -12.589  28.102  1.00 35.64           O  
HETATM 3288  O   HOH A 512      -7.553 -10.094  31.649  1.00 37.67           O  
HETATM 3289  O   HOH A 513      -8.621 -16.105  25.463  1.00 32.15           O  
HETATM 3290  O   HOH A 514      -5.968 -14.921  25.241  1.00 43.16           O  
HETATM 3291  O   HOH A 515       8.564 -19.802  23.068  1.00 29.06           O  
HETATM 3292  O   HOH A 516      -1.369   1.727  26.795  1.00 24.72           O  
HETATM 3293  O   HOH A 517      24.654  -6.266  31.589  1.00 36.44           O  
HETATM 3294  O   HOH A 518      15.379  12.903  41.246  1.00 32.03           O  
HETATM 3295  O   HOH A 519       7.448  17.567  33.923  1.00 23.24           O  
HETATM 3296  O   HOH A 520       2.708  13.191  40.094  1.00 30.21           O  
HETATM 3297  O   HOH A 521      -2.078  10.774  43.286  1.00 53.41           O  
HETATM 3298  O   HOH A 522      14.623   3.953   2.810  1.00 40.38           O  
HETATM 3299  O   HOH A 523       2.616  -2.622   4.890  1.00 38.88           O  
HETATM 3300  O   HOH A 524      15.213  -1.481  13.536  1.00 29.96           O  
HETATM 3301  O   HOH A 525      24.265  -5.707  20.383  1.00 33.29           O  
HETATM 3302  O   HOH A 526      10.237 -12.286  -1.670  1.00 33.53           O  
HETATM 3303  O   HOH A 527       6.849 -17.282  20.402  1.00 27.65           O  
HETATM 3304  O   HOH A 528      -3.693  -6.215  18.485  1.00 29.89           O  
HETATM 3305  O   HOH A 529      -8.922   4.810  36.997  1.00 27.75           O  
HETATM 3306  O   HOH A 530      18.140   1.449  18.069  1.00 39.53           O  
HETATM 3307  O   HOH A 531      10.803  -5.085  43.916  1.00 35.65           O  
HETATM 3308  O   HOH A 532      12.899  -9.403  38.952  1.00 31.74           O  
HETATM 3309  O   HOH A 533       9.222  21.212  13.031  1.00 33.27           O  
HETATM 3310  O   HOH A 534      18.096  -3.796  41.358  1.00 37.59           O  
HETATM 3311  O   HOH A 535       9.077 -10.122   2.064  1.00 50.36           O  
HETATM 3312  O   HOH A 536       7.471   4.327  -5.359  1.00 38.38           O  
HETATM 3313  O   HOH A 537      14.681   3.451  -4.183  1.00 38.96           O  
HETATM 3314  O   HOH A 538      -6.868   6.643   8.590  1.00 43.94           O  
HETATM 3315  O   HOH A 539      28.335  15.784  17.089  1.00 39.23           O  
HETATM 3316  O   HOH A 540      28.635  10.559  22.367  1.00 40.86           O  
HETATM 3317  O   HOH A 541      19.620  -1.510  42.533  1.00 58.67           O  
HETATM 3318  O   HOH A 542      31.100  -1.061  35.828  1.00 35.72           O  
HETATM 3319  O   HOH A 543      30.067   3.488  25.307  1.00 41.89           O  
HETATM 3320  O   HOH A 544      21.111  14.997  14.099  1.00 30.21           O  
HETATM 3321  O   HOH A 545      -9.277   6.080  28.537  1.00 55.36           O  
HETATM 3322  O   HOH A 546      31.105   5.660   9.518  1.00 68.04           O  
HETATM 3323  O   HOH A 547       9.346  -3.803   6.072  1.00 38.42           O  
HETATM 3324  O   HOH A 548      16.948  10.308  21.957  1.00 36.08           O  
HETATM 3325  O   HOH A 549      25.262  -1.302  18.681  1.00 64.11           O  
HETATM 3326  O   HOH A 550       3.873  19.698  14.230  1.00 42.68           O  
HETATM 3327  O   HOH A 551      19.627 -16.138  28.790  1.00 51.49           O  
HETATM 3328  O   HOH A 552      15.963 -17.477  28.023  1.00 54.60           O  
HETATM 3329  O   HOH A 553       7.587   1.578   5.200  1.00 38.49           O  
HETATM 3330  O   HOH A 554      18.819 -14.275  24.113  1.00 38.79           O  
HETATM 3331  O   HOH A 555      32.376   7.479  21.357  1.00 38.59           O  
HETATM 3332  O   HOH A 556      -1.728  12.941  37.503  1.00 44.87           O  
HETATM 3333  O   HOH A 557      -7.559   0.001  29.396  1.00 38.27           O  
HETATM 3334  O   HOH A 558       4.243  13.779   5.929  1.00 75.76           O  
HETATM 3335  O   HOH A 559      -7.529   0.240  22.410  1.00 59.43           O  
HETATM 3336  O   HOH A 560      29.139   5.295  16.773  1.00 34.31           O  
HETATM 3337  O   HOH A 561      21.327 -13.788  28.227  1.00 33.53           O  
HETATM 3338  O   HOH A 562      -4.053 -19.611  31.687  1.00 50.65           O  
HETATM 3339  O   HOH A 563      33.647  -6.253   4.948  1.00 35.16           O  
HETATM 3340  O   HOH A 564      15.354  -1.526  16.978  1.00 34.75           O  
HETATM 3341  O   HOH A 565       4.353  -9.522  37.370  1.00 38.10           O  
HETATM 3342  O   HOH A 566      -7.130 -14.081  31.075  1.00 46.61           O  
HETATM 3343  O   HOH A 567      33.615  -4.399  16.918  1.00 44.33           O  
HETATM 3344  O   HOH A 568      -8.270 -10.013  20.985  1.00 37.93           O  
HETATM 3345  O   HOH A 569      27.053  18.904  24.725  1.00 38.45           O  
HETATM 3346  O   HOH A 570      20.822   5.459  45.261  1.00 41.15           O  
HETATM 3347  O   HOH A 571      17.941 -17.864  14.280  1.00 38.10           O  
HETATM 3348  O   HOH A 572      14.727 -19.748  10.054  1.00 35.13           O  
HETATM 3349  O   HOH A 573      14.762  21.596  14.091  1.00 45.81           O  
HETATM 3350  O   HOH A 574      28.138  -3.175  31.176  1.00 48.63           O  
HETATM 3351  O   HOH A 575      19.724  -0.735  16.952  1.00 40.42           O  
HETATM 3352  O   HOH A 576      12.683  -6.657  43.366  1.00 39.81           O  
CONECT 1282 3176                                                                
CONECT 1309 3176                                                                
CONECT 1310 3176                                                                
CONECT 1831 1990                                                                
CONECT 1990 1831                                                                
CONECT 2258 3176                                                                
CONECT 2379 2641                                                                
CONECT 2641 2379                                                                
CONECT 3176 1282 1309 1310 2258                                                 
CONECT 3176 3177                                                                
CONECT 3177 3176                                                                
MASTER      312    0    1   14   12    0    6    6 3351    1   11   31          
END                                                                             
