# Supplementary material for: A new benchmark illustrates that integration of geometric constraints inferred from enzyme reaction chemistry can increase enzyme active site modeling accuracy
Source: PLoS One. 2019 Apr 4;14(4):e0214126. doi: 10.1371/journal.pone.0214126 (PMC6448891; doi:10.1371/journal.pone.0214126)
Supplement: S1 Files — (GZ) [file pone.0214126.s008.gz › benchmark-lite/templates/6cpa/1aye.pdb.clean2]

ATOM      1  N   GLU A   5A      0.947 -10.502   5.371  1.00 48.06           N  
ATOM      2  CA  GLU A   5A      2.190 -10.422   4.606  1.00 44.18           C  
ATOM      3  C   GLU A   5A      2.990 -11.655   5.016  1.00 41.73           C  
ATOM      4  O   GLU A   5A      3.061 -11.978   6.206  1.00 41.48           O  
ATOM      5  CB  GLU A   5A      3.000  -9.179   5.004  1.00 44.80           C  
ATOM      6  CG  GLU A   5A      2.399  -7.843   4.599  1.00 48.26           C  
ATOM      7  CD  GLU A   5A      2.668  -7.472   3.149  1.00 50.79           C  
ATOM      8  OE1 GLU A   5A      3.309  -8.237   2.469  1.00  0.00           O  
ATOM      9  OE2 GLU A   5A      2.229  -6.425   2.733  1.00  0.00           O  
ATOM     10 1H   GLU A   5A      0.368  -9.717   5.150  1.00  0.00           H  
ATOM     11 2H   GLU A   5A      0.466 -11.347   5.138  1.00  0.00           H  
ATOM     12 3H   GLU A   5A      1.156 -10.497   6.349  1.00  0.00           H  
ATOM     13  HA  GLU A   5A      1.940 -10.346   3.547  1.00  0.00           H  
ATOM     14 1HB  GLU A   5A      3.128  -9.159   6.086  1.00  0.00           H  
ATOM     15 2HB  GLU A   5A      3.993  -9.234   4.558  1.00  0.00           H  
ATOM     16 1HG  GLU A   5A      1.321  -7.880   4.753  1.00  0.00           H  
ATOM     17 2HG  GLU A   5A      2.804  -7.064   5.244  1.00  0.00           H  
ATOM     18  N   THR A   6A      3.524 -12.386   4.044  1.00 38.04           N  
ATOM     19  CA  THR A   6A      4.311 -13.570   4.359  1.00 33.38           C  
ATOM     20  C   THR A   6A      5.770 -13.215   4.113  1.00 30.45           C  
ATOM     21  O   THR A   6A      6.074 -12.253   3.398  1.00 30.00           O  
ATOM     22  CB  THR A   6A      3.905 -14.770   3.525  1.00 34.54           C  
ATOM     23  OG1 THR A   6A      3.882 -14.407   2.139  1.00 34.14           O  
ATOM     24  CG2 THR A   6A      2.530 -15.251   3.960  1.00 35.24           C  
ATOM     25  H   THR A   6A      3.389 -12.128   3.077  1.00  0.00           H  
ATOM     26  HA  THR A   6A      4.150 -13.824   5.407  1.00  0.00           H  
ATOM     27  HB  THR A   6A      4.633 -15.570   3.660  1.00  0.00           H  
ATOM     28  HG1 THR A   6A      4.129 -13.484   2.047  1.00  0.00           H  
ATOM     29 1HG2 THR A   6A      2.240 -16.113   3.360  1.00  0.00           H  
ATOM     30 2HG2 THR A   6A      2.559 -15.534   5.012  1.00  0.00           H  
ATOM     31 3HG2 THR A   6A      1.804 -14.451   3.820  1.00  0.00           H  
ATOM     32  N   PHE A   7A      6.667 -13.980   4.714  1.00 26.83           N  
ATOM     33  CA  PHE A   7A      8.088 -13.746   4.579  1.00 23.91           C  
ATOM     34  C   PHE A   7A      8.779 -15.046   4.261  1.00 22.97           C  
ATOM     35  O   PHE A   7A      9.910 -15.292   4.667  1.00 23.53           O  
ATOM     36  CB  PHE A   7A      8.617 -13.144   5.889  1.00 23.98           C  
ATOM     37  CG  PHE A   7A      7.892 -11.886   6.310  1.00 22.30           C  
ATOM     38  CD1 PHE A   7A      8.222 -10.656   5.749  1.00 21.91           C  
ATOM     39  CD2 PHE A   7A      6.833 -11.945   7.212  1.00 21.08           C  
ATOM     40  CE1 PHE A   7A      7.503  -9.507   6.073  1.00 22.08           C  
ATOM     41  CE2 PHE A   7A      6.108 -10.797   7.543  1.00 20.44           C  
ATOM     42  CZ  PHE A   7A      6.440  -9.583   6.973  1.00 20.57           C  
ATOM     43  H   PHE A   7A      6.347 -14.750   5.284  1.00  0.00           H  
ATOM     44  HA  PHE A   7A      8.246 -13.038   3.764  1.00  0.00           H  
ATOM     45 1HB  PHE A   7A      8.525 -13.877   6.689  1.00  0.00           H  
ATOM     46 2HB  PHE A   7A      9.675 -12.910   5.780  1.00  0.00           H  
ATOM     47  HD1 PHE A   7A      9.054 -10.597   5.047  1.00  0.00           H  
ATOM     48  HD2 PHE A   7A      6.571 -12.903   7.662  1.00  0.00           H  
ATOM     49  HE1 PHE A   7A      7.772  -8.552   5.623  1.00  0.00           H  
ATOM     50  HE2 PHE A   7A      5.282 -10.858   8.251  1.00  0.00           H  
ATOM     51  HZ  PHE A   7A      5.874  -8.688   7.227  1.00  0.00           H  
ATOM     52  N   VAL A   8A      8.078 -15.885   3.513  1.00 24.61           N  
ATOM     53  CA  VAL A   8A      8.589 -17.190   3.109  1.00 25.95           C  
ATOM     54  C   VAL A   8A      9.891 -17.057   2.343  1.00 24.09           C  
ATOM     55  O   VAL A   8A      9.923 -16.473   1.265  1.00 24.83           O  
ATOM     56  CB  VAL A   8A      7.574 -17.918   2.209  1.00 29.12           C  
ATOM     57  CG1 VAL A   8A      8.166 -19.239   1.722  1.00 29.46           C  
ATOM     58  CG2 VAL A   8A      6.261 -18.138   2.968  1.00 30.57           C  
ATOM     59  H   VAL A   8A      7.155 -15.604   3.214  1.00  0.00           H  
ATOM     60  HA  VAL A   8A      8.751 -17.791   4.005  1.00  0.00           H  
ATOM     61  HB  VAL A   8A      7.384 -17.309   1.325  1.00  0.00           H  
ATOM     62 1HG1 VAL A   8A      7.443 -19.749   1.085  1.00  0.00           H  
ATOM     63 2HG1 VAL A   8A      9.075 -19.043   1.153  1.00  0.00           H  
ATOM     64 3HG1 VAL A   8A      8.402 -19.870   2.579  1.00  0.00           H  
ATOM     65 1HG2 VAL A   8A      5.550 -18.653   2.323  1.00  0.00           H  
ATOM     66 2HG2 VAL A   8A      6.450 -18.743   3.855  1.00  0.00           H  
ATOM     67 3HG2 VAL A   8A      5.848 -17.175   3.267  1.00  0.00           H  
ATOM     68  N   GLY A   9A     10.952 -17.611   2.902  1.00 22.15           N  
ATOM     69  CA  GLY A   9A     12.247 -17.544   2.257  1.00 23.68           C  
ATOM     70  C   GLY A   9A     13.116 -16.334   2.584  1.00 23.45           C  
ATOM     71  O   GLY A   9A     14.302 -16.341   2.244  1.00 24.10           O  
ATOM     72  H   GLY A   9A     10.868 -18.088   3.788  1.00  0.00           H  
ATOM     73 1HA  GLY A   9A     12.829 -18.428   2.517  1.00  0.00           H  
ATOM     74 2HA  GLY A   9A     12.116 -17.553   1.176  1.00  0.00           H  
ATOM     75  N   ASP A  10A     12.548 -15.304   3.221  1.00 22.24           N  
ATOM     76  CA  ASP A  10A     13.304 -14.095   3.578  1.00 21.55           C  
ATOM     77  C   ASP A  10A     14.451 -14.452   4.511  1.00 21.09           C  
ATOM     78  O   ASP A  10A     14.290 -15.250   5.446  1.00 20.31           O  
ATOM     79  CB  ASP A  10A     12.409 -13.042   4.263  1.00 20.29           C  
ATOM     80  CG  ASP A  10A     11.375 -12.428   3.328  1.00 19.27           C  
ATOM     81  OD1 ASP A  10A     11.063 -13.029   2.286  1.00 21.27           O  
ATOM     82  OD2 ASP A  10A     10.850 -11.342   3.648  1.00 18.92           O  
ATOM     83  H   ASP A  10A     11.569 -15.361   3.463  1.00  0.00           H  
ATOM     84  HA  ASP A  10A     13.704 -13.655   2.664  1.00  0.00           H  
ATOM     85 1HB  ASP A  10A     11.885 -13.500   5.102  1.00  0.00           H  
ATOM     86 2HB  ASP A  10A     13.031 -12.241   4.663  1.00  0.00           H  
ATOM     87  N   GLN A  11A     15.605 -13.849   4.261  1.00 21.28           N  
ATOM     88  CA  GLN A  11A     16.778 -14.110   5.082  1.00 23.22           C  
ATOM     89  C   GLN A  11A     17.286 -12.869   5.764  1.00 22.06           C  
ATOM     90  O   GLN A  11A     17.207 -11.778   5.208  1.00 22.60           O  
ATOM     91  CB  GLN A  11A     17.931 -14.650   4.232  1.00 23.45           C  
ATOM     92  CG  GLN A  11A     17.606 -15.885   3.443  1.00 25.83           C  
ATOM     93  CD  GLN A  11A     18.845 -16.552   2.899  1.00 28.13           C  
ATOM     94  OE1 GLN A  11A     19.889 -15.926   2.730  1.00 27.23           O  
ATOM     95  NE2 GLN A  11A     18.740 -17.838   2.637  1.00 31.20           N  
ATOM     96  H   GLN A  11A     15.678 -13.199   3.492  1.00  0.00           H  
ATOM     97  HA  GLN A  11A     16.518 -14.861   5.827  1.00  0.00           H  
ATOM     98 1HB  GLN A  11A     18.254 -13.883   3.528  1.00  0.00           H  
ATOM     99 2HB  GLN A  11A     18.780 -14.882   4.875  1.00  0.00           H  
ATOM    100 1HG  GLN A  11A     17.089 -16.593   4.092  1.00  0.00           H  
ATOM    101 2HG  GLN A  11A     16.966 -15.610   2.605  1.00  0.00           H  
ATOM    102 1HE2 GLN A  11A     19.526 -18.341   2.274  1.00  0.00           H  
ATOM    103 2HE2 GLN A  11A     17.875 -18.313   2.801  1.00  0.00           H  
ATOM    104  N   VAL A  12A     17.794 -13.032   6.980  1.00 21.22           N  
ATOM    105  CA  VAL A  12A     18.331 -11.901   7.715  1.00 19.63           C  
ATOM    106  C   VAL A  12A     19.841 -12.139   7.683  1.00 20.07           C  
ATOM    107  O   VAL A  12A     20.331 -13.188   8.125  1.00 19.67           O  
ATOM    108  CB  VAL A  12A     17.797 -11.793   9.170  1.00 17.93           C  
ATOM    109  CG1 VAL A  12A     18.480 -10.638   9.876  1.00 17.45           C  
ATOM    110  CG2 VAL A  12A     16.297 -11.553   9.160  1.00 16.88           C  
ATOM    111  H   VAL A  12A     17.811 -13.948   7.405  1.00  0.00           H  
ATOM    112  HA  VAL A  12A     18.043 -10.984   7.199  1.00  0.00           H  
ATOM    113  HB  VAL A  12A     18.011 -12.724   9.696  1.00  0.00           H  
ATOM    114 1HG1 VAL A  12A     18.105 -10.563  10.897  1.00  0.00           H  
ATOM    115 2HG1 VAL A  12A     19.556 -10.809   9.897  1.00  0.00           H  
ATOM    116 3HG1 VAL A  12A     18.269  -9.711   9.344  1.00  0.00           H  
ATOM    117 1HG2 VAL A  12A     15.934 -11.480  10.185  1.00  0.00           H  
ATOM    118 2HG2 VAL A  12A     16.080 -10.625   8.630  1.00  0.00           H  
ATOM    119 3HG2 VAL A  12A     15.799 -12.382   8.657  1.00  0.00           H  
ATOM    120  N   LEU A  13A     20.562 -11.190   7.090  1.00 21.11           N  
ATOM    121  CA  LEU A  13A     22.013 -11.275   6.971  1.00 22.07           C  
ATOM    122  C   LEU A  13A     22.732 -10.345   7.921  1.00 21.89           C  
ATOM    123  O   LEU A  13A     22.249  -9.256   8.226  1.00 21.32           O  
ATOM    124  CB  LEU A  13A     22.450 -10.916   5.537  1.00 22.56           C  
ATOM    125  CG  LEU A  13A     21.703 -11.562   4.357  1.00 22.73           C  
ATOM    126  CD1 LEU A  13A     22.260 -11.042   3.039  1.00 26.33           C  
ATOM    127  CD2 LEU A  13A     21.823 -13.057   4.421  1.00 23.09           C  
ATOM    128  H   LEU A  13A     20.084 -10.385   6.711  1.00  0.00           H  
ATOM    129  HA  LEU A  13A     22.318 -12.299   7.185  1.00  0.00           H  
ATOM    130 1HB  LEU A  13A     22.354  -9.840   5.404  1.00  0.00           H  
ATOM    131 2HB  LEU A  13A     23.499 -11.184   5.416  1.00  0.00           H  
ATOM    132  HG  LEU A  13A     20.649 -11.287   4.400  1.00  0.00           H  
ATOM    133 1HD1 LEU A  13A     21.725 -11.505   2.210  1.00  0.00           H  
ATOM    134 2HD1 LEU A  13A     22.134  -9.960   2.992  1.00  0.00           H  
ATOM    135 3HD1 LEU A  13A     23.319 -11.288   2.969  1.00  0.00           H  
ATOM    136 1HD2 LEU A  13A     21.289 -13.501   3.580  1.00  0.00           H  
ATOM    137 2HD2 LEU A  13A     22.875 -13.340   4.373  1.00  0.00           H  
ATOM    138 3HD2 LEU A  13A     21.392 -13.417   5.356  1.00  0.00           H  
ATOM    139  N   GLU A  14A     23.862 -10.804   8.433  1.00 22.24           N  
ATOM    140  CA  GLU A  14A     24.652  -9.993   9.336  1.00 24.27           C  
ATOM    141  C   GLU A  14A     25.805  -9.563   8.447  1.00 24.34           C  
ATOM    142  O   GLU A  14A     26.504 -10.397   7.864  1.00 25.51           O  
ATOM    143  CB  GLU A  14A     25.182 -10.782  10.528  1.00 24.45           C  
ATOM    144  CG  GLU A  14A     26.128  -9.947  11.368  1.00 27.88           C  
ATOM    145  CD  GLU A  14A     26.448 -10.596  12.691  1.00 35.90           C  
ATOM    146  OE1 GLU A  14A     26.972 -11.727  12.671  1.00 38.13           O  
ATOM    147  OE2 GLU A  14A     26.172  -9.979  13.750  1.00 38.44           O  
ATOM    148  H   GLU A  14A     24.184 -11.731   8.195  1.00  0.00           H  
ATOM    149  HA  GLU A  14A     24.020  -9.194   9.726  1.00  0.00           H  
ATOM    150 1HB  GLU A  14A     24.347 -11.115  11.145  1.00  0.00           H  
ATOM    151 2HB  GLU A  14A     25.702 -11.672  10.173  1.00  0.00           H  
ATOM    152 1HG  GLU A  14A     27.053  -9.796  10.813  1.00  0.00           H  
ATOM    153 2HG  GLU A  14A     25.677  -8.971  11.542  1.00  0.00           H  
ATOM    154  N   ILE A  15A     25.984  -8.262   8.331  1.00 22.86           N  
ATOM    155  CA  ILE A  15A     27.032  -7.710   7.507  1.00 23.98           C  
ATOM    156  C   ILE A  15A     28.010  -6.961   8.387  1.00 25.18           C  
ATOM    157  O   ILE A  15A     27.615  -6.359   9.380  1.00 27.13           O  
ATOM    158  CB  ILE A  15A     26.408  -6.767   6.463  1.00 24.79           C  
ATOM    159  CG1 ILE A  15A     25.341  -7.524   5.659  1.00 23.96           C  
ATOM    160  CG2 ILE A  15A     27.478  -6.193   5.545  1.00 26.51           C  
ATOM    161  CD1 ILE A  15A     24.433  -6.629   4.888  1.00 21.83           C  
ATOM    162  H   ILE A  15A     25.371  -7.635   8.833  1.00  0.00           H  
ATOM    163  HA  ILE A  15A     27.538  -8.529   6.996  1.00  0.00           H  
ATOM    164  HB  ILE A  15A     25.903  -5.945   6.971  1.00  0.00           H  
ATOM    165 1HG1 ILE A  15A     25.827  -8.206   4.962  1.00  0.00           H  
ATOM    166 2HG1 ILE A  15A     24.735  -8.127   6.336  1.00  0.00           H  
ATOM    167 1HG2 ILE A  15A     27.014  -5.530   4.815  1.00  0.00           H  
ATOM    168 2HG2 ILE A  15A     28.201  -5.632   6.136  1.00  0.00           H  
ATOM    169 3HG2 ILE A  15A     27.986  -7.006   5.025  1.00  0.00           H  
ATOM    170 1HD1 ILE A  15A     23.704  -7.231   4.344  1.00  0.00           H  
ATOM    171 2HD1 ILE A  15A     23.912  -5.961   5.574  1.00  0.00           H  
ATOM    172 3HD1 ILE A  15A     25.016  -6.041   4.181  1.00  0.00           H  
ATOM    173  N   VAL A  16A     29.290  -7.015   8.036  1.00 25.71           N  
ATOM    174  CA  VAL A  16A     30.317  -6.332   8.807  1.00 27.46           C  
ATOM    175  C   VAL A  16A     31.213  -5.481   7.909  1.00 27.67           C  
ATOM    176  O   VAL A  16A     32.223  -5.968   7.402  1.00 29.83           O  
ATOM    177  CB  VAL A  16A     31.219  -7.331   9.581  1.00 28.22           C  
ATOM    178  CG1 VAL A  16A     32.071  -6.584  10.597  1.00 30.03           C  
ATOM    179  CG2 VAL A  16A     30.395  -8.401  10.261  1.00 28.33           C  
ATOM    180  H   VAL A  16A     29.558  -7.541   7.217  1.00  0.00           H  
ATOM    181  HA  VAL A  16A     29.829  -5.685   9.536  1.00  0.00           H  
ATOM    182  HB  VAL A  16A     31.904  -7.807   8.879  1.00  0.00           H  
ATOM    183 1HG1 VAL A  16A     32.701  -7.293  11.135  1.00  0.00           H  
ATOM    184 2HG1 VAL A  16A     32.700  -5.859  10.081  1.00  0.00           H  
ATOM    185 3HG1 VAL A  16A     31.423  -6.066  11.304  1.00  0.00           H  
ATOM    186 1HG2 VAL A  16A     31.055  -9.085  10.794  1.00  0.00           H  
ATOM    187 2HG2 VAL A  16A     29.707  -7.936  10.967  1.00  0.00           H  
ATOM    188 3HG2 VAL A  16A     29.828  -8.954   9.512  1.00  0.00           H  
ATOM    189  N   PRO A  17A     30.822  -4.221   7.650  1.00 28.15           N  
ATOM    190  CA  PRO A  17A     31.645  -3.348   6.806  1.00 29.91           C  
ATOM    191  C   PRO A  17A     32.973  -3.103   7.545  1.00 33.13           C  
ATOM    192  O   PRO A  17A     32.998  -2.993   8.782  1.00 33.97           O  
ATOM    193  CB  PRO A  17A     30.804  -2.072   6.711  1.00 28.18           C  
ATOM    194  CG  PRO A  17A     30.049  -2.064   8.015  1.00 29.42           C  
ATOM    195  CD  PRO A  17A     29.633  -3.509   8.149  1.00 28.77           C  
ATOM    196  HA  PRO A  17A     31.769  -3.813   5.817  1.00  0.00           H  
ATOM    197 1HB  PRO A  17A     31.459  -1.198   6.581  1.00  0.00           H  
ATOM    198 2HB  PRO A  17A     30.150  -2.118   5.828  1.00  0.00           H  
ATOM    199 1HG  PRO A  17A     30.700  -1.713   8.829  1.00  0.00           H  
ATOM    200 2HG  PRO A  17A     29.203  -1.363   7.960  1.00  0.00           H  
ATOM    201 1HD  PRO A  17A     29.428  -3.735   9.206  1.00  0.00           H  
ATOM    202 2HD  PRO A  17A     28.741  -3.693   7.532  1.00  0.00           H  
ATOM    203  N   SER A  18A     34.078  -3.059   6.809  1.00 33.50           N  
ATOM    204  CA  SER A  18A     35.380  -2.841   7.431  1.00 32.06           C  
ATOM    205  C   SER A  18A     35.996  -1.468   7.194  1.00 31.32           C  
ATOM    206  O   SER A  18A     37.013  -1.121   7.796  1.00 33.24           O  
ATOM    207  CB  SER A  18A     36.334  -3.950   7.003  1.00 34.32           C  
ATOM    208  OG  SER A  18A     36.256  -4.172   5.601  1.00 39.31           O  
ATOM    209  H   SER A  18A     34.025  -3.177   5.807  1.00  0.00           H  
ATOM    210  HA  SER A  18A     35.256  -2.872   8.514  1.00  0.00           H  
ATOM    211 1HB  SER A  18A     37.353  -3.678   7.276  1.00  0.00           H  
ATOM    212 2HB  SER A  18A     36.087  -4.868   7.535  1.00  0.00           H  
ATOM    213  HG  SER A  18A     35.604  -3.550   5.270  1.00  0.00           H  
ATOM    214  N   ASN A  19A     35.373  -0.674   6.337  1.00 28.82           N  
ATOM    215  CA  ASN A  19A     35.882   0.654   6.051  1.00 28.42           C  
ATOM    216  C   ASN A  19A     34.763   1.632   5.702  1.00 28.72           C  
ATOM    217  O   ASN A  19A     33.600   1.250   5.545  1.00 26.89           O  
ATOM    218  CB  ASN A  19A     36.937   0.607   4.943  1.00 30.40           C  
ATOM    219  CG  ASN A  19A     36.404   0.032   3.646  1.00 33.09           C  
ATOM    220  OD1 ASN A  19A     35.303   0.359   3.211  1.00 33.50           O  
ATOM    221  ND2 ASN A  19A     37.188  -0.828   3.017  1.00 35.27           N  
ATOM    222  H   ASN A  19A     34.533  -0.989   5.873  1.00  0.00           H  
ATOM    223  HA  ASN A  19A     36.348   1.048   6.955  1.00  0.00           H  
ATOM    224 1HB  ASN A  19A     37.309   1.614   4.752  1.00  0.00           H  
ATOM    225 2HB  ASN A  19A     37.783   0.003   5.271  1.00  0.00           H  
ATOM    226 1HD2 ASN A  19A     36.889  -1.240   2.156  1.00  0.00           H  
ATOM    227 2HD2 ASN A  19A     38.079  -1.066   3.402  1.00  0.00           H  
ATOM    228  N   GLU A  20A     35.141   2.887   5.514  1.00 29.14           N  
ATOM    229  CA  GLU A  20A     34.198   3.938   5.189  1.00 31.02           C  
ATOM    230  C   GLU A  20A     33.384   3.731   3.915  1.00 31.10           C  
ATOM    231  O   GLU A  20A     32.183   4.015   3.898  1.00 30.29           O  
ATOM    232  CB  GLU A  20A     34.929   5.285   5.142  1.00 32.84           C  
ATOM    233  CG  GLU A  20A     34.055   6.486   4.769  1.00 35.74           C  
ATOM    234  CD  GLU A  20A     32.622   6.110   4.515  1.00  0.00           C  
ATOM    235  OE1 GLU A  20A     32.303   4.950   4.623  1.00  0.00           O  
ATOM    236  OE2 GLU A  20A     31.844   6.984   4.213  1.00  0.00           O  
ATOM    237  H   GLU A  20A     36.121   3.115   5.601  1.00  0.00           H  
ATOM    238  HA  GLU A  20A     33.436   3.972   5.968  1.00  0.00           H  
ATOM    239 1HB  GLU A  20A     35.373   5.492   6.116  1.00  0.00           H  
ATOM    240 2HB  GLU A  20A     35.741   5.233   4.417  1.00  0.00           H  
ATOM    241 1HG  GLU A  20A     34.090   7.213   5.580  1.00  0.00           H  
ATOM    242 2HG  GLU A  20A     34.465   6.957   3.877  1.00  0.00           H  
ATOM    243  N   GLU A  21A     34.024   3.235   2.857  1.00 30.11           N  
ATOM    244  CA  GLU A  21A     33.330   3.014   1.591  1.00 29.14           C  
ATOM    245  C   GLU A  21A     32.258   1.939   1.650  1.00 28.23           C  
ATOM    246  O   GLU A  21A     31.179   2.103   1.081  1.00 27.86           O  
ATOM    247  CB  GLU A  21A     34.319   2.769   0.435  1.00 31.80           C  
ATOM    248  CG  GLU A  21A     35.785   2.807   0.843  1.00  0.00           C  
ATOM    249  CD  GLU A  21A     35.977   3.079   2.309  1.00  0.00           C  
ATOM    250  OE1 GLU A  21A     34.998   3.236   2.998  1.00  0.00           O  
ATOM    251  OE2 GLU A  21A     37.105   3.131   2.740  1.00  0.00           O  
ATOM    252  H   GLU A  21A     35.005   3.006   2.927  1.00  0.00           H  
ATOM    253  HA  GLU A  21A     32.748   3.906   1.355  1.00  0.00           H  
ATOM    254 1HB  GLU A  21A     34.122   1.795  -0.012  1.00  0.00           H  
ATOM    255 2HB  GLU A  21A     34.168   3.521  -0.339  1.00  0.00           H  
ATOM    256 1HG  GLU A  21A     36.244   1.849   0.600  1.00  0.00           H  
ATOM    257 2HG  GLU A  21A     36.292   3.579   0.265  1.00  0.00           H  
ATOM    258  N   GLN A  22A     32.533   0.848   2.352  1.00 26.23           N  
ATOM    259  CA  GLN A  22A     31.553  -0.214   2.456  1.00 28.15           C  
ATOM    260  C   GLN A  22A     30.327   0.338   3.197  1.00 30.14           C  
ATOM    261  O   GLN A  22A     29.189   0.030   2.846  1.00 29.67           O  
ATOM    262  CB  GLN A  22A     32.152  -1.435   3.153  1.00 26.42           C  
ATOM    263  CG  GLN A  22A     33.329  -2.036   2.392  1.00 25.10           C  
ATOM    264  CD  GLN A  22A     33.718  -3.405   2.889  1.00 26.73           C  
ATOM    265  OE1 GLN A  22A     33.520  -3.738   4.056  1.00 28.66           O  
ATOM    266  NE2 GLN A  22A     34.260  -4.222   1.999  1.00 30.94           N  
ATOM    267  H   GLN A  22A     33.422   0.744   2.819  1.00  0.00           H  
ATOM    268  HA  GLN A  22A     31.249  -0.504   1.450  1.00  0.00           H  
ATOM    269 1HB  GLN A  22A     32.489  -1.155   4.151  1.00  0.00           H  
ATOM    270 2HB  GLN A  22A     31.385  -2.200   3.269  1.00  0.00           H  
ATOM    271 1HG  GLN A  22A     33.060  -2.125   1.339  1.00  0.00           H  
ATOM    272 2HG  GLN A  22A     34.193  -1.381   2.503  1.00  0.00           H  
ATOM    273 1HE2 GLN A  22A     34.539  -5.144   2.270  1.00  0.00           H  
ATOM    274 2HE2 GLN A  22A     34.391  -3.918   1.055  1.00  0.00           H  
ATOM    275  N   ILE A  23A     30.560   1.211   4.175  1.00 30.64           N  
ATOM    276  CA  ILE A  23A     29.463   1.803   4.934  1.00 31.31           C  
ATOM    277  C   ILE A  23A     28.625   2.690   4.021  1.00 31.79           C  
ATOM    278  O   ILE A  23A     27.393   2.647   4.052  1.00 31.28           O  
ATOM    279  CB  ILE A  23A     29.975   2.636   6.126  1.00 31.83           C  
ATOM    280  CG1 ILE A  23A     30.290   1.704   7.289  1.00 34.55           C  
ATOM    281  CG2 ILE A  23A     28.925   3.651   6.579  1.00 30.46           C  
ATOM    282  CD1 ILE A  23A     30.599   2.427   8.526  1.00 36.70           C  
ATOM    283  H   ILE A  23A     31.510   1.471   4.399  1.00  0.00           H  
ATOM    284  HA  ILE A  23A     28.842   0.999   5.327  1.00  0.00           H  
ATOM    285  HB  ILE A  23A     30.876   3.174   5.833  1.00  0.00           H  
ATOM    286 1HG1 ILE A  23A     29.440   1.046   7.469  1.00  0.00           H  
ATOM    287 2HG1 ILE A  23A     31.141   1.073   7.030  1.00  0.00           H  
ATOM    288 1HG2 ILE A  23A     29.312   4.224   7.421  1.00  0.00           H  
ATOM    289 2HG2 ILE A  23A     28.694   4.326   5.757  1.00  0.00           H  
ATOM    290 3HG2 ILE A  23A     28.019   3.126   6.883  1.00  0.00           H  
ATOM    291 1HD1 ILE A  23A     30.816   1.713   9.321  1.00  0.00           H  
ATOM    292 2HD1 ILE A  23A     31.468   3.067   8.366  1.00  0.00           H  
ATOM    293 3HD1 ILE A  23A     29.745   3.039   8.812  1.00  0.00           H  
ATOM    294  N   LYS A  24A     29.300   3.507   3.219  1.00 30.82           N  
ATOM    295  CA  LYS A  24A     28.613   4.399   2.302  1.00 30.77           C  
ATOM    296  C   LYS A  24A     27.731   3.560   1.369  1.00 29.98           C  
ATOM    297  O   LYS A  24A     26.602   3.955   1.046  1.00 26.77           O  
ATOM    298  CB  LYS A  24A     29.633   5.222   1.510  1.00 32.91           C  
ATOM    299  CG  LYS A  24A     29.023   6.361   0.717  1.00 37.80           C  
ATOM    300  CD  LYS A  24A     27.514   6.416   0.901  1.00  0.00           C  
ATOM    301  CE  LYS A  24A     27.028   5.313   1.830  1.00  0.00           C  
ATOM    302  NZ  LYS A  24A     28.148   4.465   2.320  1.00  0.00           N  
ATOM    303  H   LYS A  24A     30.310   3.510   3.245  1.00  0.00           H  
ATOM    304  HA  LYS A  24A     27.987   5.077   2.883  1.00  0.00           H  
ATOM    305 1HB  LYS A  24A     30.371   5.643   2.194  1.00  0.00           H  
ATOM    306 2HB  LYS A  24A     30.164   4.572   0.815  1.00  0.00           H  
ATOM    307 1HG  LYS A  24A     29.455   7.307   1.046  1.00  0.00           H  
ATOM    308 2HG  LYS A  24A     29.247   6.229  -0.341  1.00  0.00           H  
ATOM    309 1HD  LYS A  24A     27.233   7.383   1.320  1.00  0.00           H  
ATOM    310 2HD  LYS A  24A     27.025   6.304  -0.067  1.00  0.00           H  
ATOM    311 1HE  LYS A  24A     26.521   5.757   2.686  1.00  0.00           H  
ATOM    312 2HE  LYS A  24A     26.314   4.681   1.301  1.00  0.00           H  
ATOM    313 1HZ  LYS A  24A     27.784   3.748   2.932  1.00  0.00           H  
ATOM    314 2HZ  LYS A  24A     28.613   4.034   1.534  1.00  0.00           H  
ATOM    315 3HZ  LYS A  24A     28.806   5.038   2.829  1.00  0.00           H  
ATOM    316  N   ASN A  25A     28.240   2.390   0.975  1.00 28.18           N  
ATOM    317  CA  ASN A  25A     27.517   1.480   0.091  1.00 28.07           C  
ATOM    318  C   ASN A  25A     26.279   0.912   0.777  1.00 27.82           C  
ATOM    319  O   ASN A  25A     25.233   0.751   0.154  1.00 28.35           O  
ATOM    320  CB  ASN A  25A     28.409   0.321  -0.344  1.00 30.98           C  
ATOM    321  CG  ASN A  25A     29.510   0.751  -1.294  1.00 36.98           C  
ATOM    322  OD1 ASN A  25A     29.362   1.719  -2.042  1.00 39.86           O  
ATOM    323  ND2 ASN A  25A     30.629   0.036  -1.261  1.00 38.87           N  
ATOM    324  H   ASN A  25A     29.159   2.130   1.304  1.00  0.00           H  
ATOM    325  HA  ASN A  25A     27.210   2.032  -0.799  1.00  0.00           H  
ATOM    326 1HB  ASN A  25A     28.864  -0.138   0.535  1.00  0.00           H  
ATOM    327 2HB  ASN A  25A     27.803  -0.441  -0.834  1.00  0.00           H  
ATOM    328 1HD2 ASN A  25A     31.391   0.272  -1.865  1.00  0.00           H  
ATOM    329 2HD2 ASN A  25A     30.710  -0.737  -0.633  1.00  0.00           H  
ATOM    330  N   LEU A  26A     26.398   0.584   2.057  1.00 26.10           N  
ATOM    331  CA  LEU A  26A     25.265   0.036   2.789  1.00 25.11           C  
ATOM    332  C   LEU A  26A     24.201   1.092   3.059  1.00 23.01           C  
ATOM    333  O   LEU A  26A     23.011   0.796   3.029  1.00 22.69           O  
ATOM    334  CB  LEU A  26A     25.724  -0.639   4.083  1.00 25.57           C  
ATOM    335  CG  LEU A  26A     26.526  -1.927   3.879  1.00 26.20           C  
ATOM    336  CD1 LEU A  26A     26.897  -2.509   5.227  1.00 27.82           C  
ATOM    337  CD2 LEU A  26A     25.728  -2.933   3.071  1.00 26.19           C  
ATOM    338  H   LEU A  26A     27.278   0.712   2.536  1.00  0.00           H  
ATOM    339  HA  LEU A  26A     24.779  -0.713   2.164  1.00  0.00           H  
ATOM    340 1HB  LEU A  26A     26.341   0.063   4.641  1.00  0.00           H  
ATOM    341 2HB  LEU A  26A     24.845  -0.875   4.683  1.00  0.00           H  
ATOM    342  HG  LEU A  26A     27.450  -1.700   3.346  1.00  0.00           H  
ATOM    343 1HD1 LEU A  26A     27.468  -3.426   5.083  1.00  0.00           H  
ATOM    344 2HD1 LEU A  26A     27.501  -1.790   5.780  1.00  0.00           H  
ATOM    345 3HD1 LEU A  26A     25.991  -2.731   5.789  1.00  0.00           H  
ATOM    346 1HD2 LEU A  26A     26.317  -3.841   2.937  1.00  0.00           H  
ATOM    347 2HD2 LEU A  26A     24.805  -3.174   3.599  1.00  0.00           H  
ATOM    348 3HD2 LEU A  26A     25.488  -2.509   2.096  1.00  0.00           H  
ATOM    349  N   LEU A  27A     24.628   2.326   3.303  1.00 21.59           N  
ATOM    350  CA  LEU A  27A     23.697   3.412   3.567  1.00 23.07           C  
ATOM    351  C   LEU A  27A     22.850   3.700   2.320  1.00 26.23           C  
ATOM    352  O   LEU A  27A     21.669   4.060   2.418  1.00 23.50           O  
ATOM    353  CB  LEU A  27A     24.463   4.657   4.010  1.00 24.38           C  
ATOM    354  CG  LEU A  27A     25.109   4.541   5.392  1.00 25.27           C  
ATOM    355  CD1 LEU A  27A     25.910   5.783   5.686  1.00 27.09           C  
ATOM    356  CD2 LEU A  27A     24.047   4.348   6.456  1.00 28.35           C  
ATOM    357  H   LEU A  27A     25.620   2.517   3.306  1.00  0.00           H  
ATOM    358  HA  LEU A  27A     23.027   3.105   4.369  1.00  0.00           H  
ATOM    359 1HB  LEU A  27A     25.245   4.861   3.281  1.00  0.00           H  
ATOM    360 2HB  LEU A  27A     23.775   5.503   4.021  1.00  0.00           H  
ATOM    361  HG  LEU A  27A     25.786   3.686   5.407  1.00  0.00           H  
ATOM    362 1HD1 LEU A  27A     26.368   5.696   6.671  1.00  0.00           H  
ATOM    363 2HD1 LEU A  27A     26.690   5.900   4.933  1.00  0.00           H  
ATOM    364 3HD1 LEU A  27A     25.253   6.652   5.667  1.00  0.00           H  
ATOM    365 1HD2 LEU A  27A     24.522   4.266   7.434  1.00  0.00           H  
ATOM    366 2HD2 LEU A  27A     23.369   5.202   6.452  1.00  0.00           H  
ATOM    367 3HD2 LEU A  27A     23.485   3.437   6.248  1.00  0.00           H  
ATOM    368  N   GLN A  28A     23.463   3.531   1.147  1.00 28.10           N  
ATOM    369  CA  GLN A  28A     22.782   3.755  -0.124  1.00 29.07           C  
ATOM    370  C   GLN A  28A     21.703   2.696  -0.256  1.00 24.65           C  
ATOM    371  O   GLN A  28A     20.563   3.015  -0.557  1.00 24.70           O  
ATOM    372  CB  GLN A  28A     23.752   3.629  -1.296  1.00 35.51           C  
ATOM    373  CG  GLN A  28A     24.711   4.796  -1.423  1.00 48.74           C  
ATOM    374  CD  GLN A  28A     25.701   4.611  -2.559  1.00 55.43           C  
ATOM    375  OE1 GLN A  28A     25.346   4.103  -3.633  1.00 59.40           O  
ATOM    376  NE2 GLN A  28A     26.953   5.013  -2.330  1.00 57.73           N  
ATOM    377  H   GLN A  28A     24.430   3.238   1.142  1.00  0.00           H  
ATOM    378  HA  GLN A  28A     22.373   4.765  -0.124  1.00  0.00           H  
ATOM    379 1HB  GLN A  28A     24.338   2.717  -1.187  1.00  0.00           H  
ATOM    380 2HB  GLN A  28A     23.190   3.547  -2.226  1.00  0.00           H  
ATOM    381 1HG  GLN A  28A     24.139   5.704  -1.613  1.00  0.00           H  
ATOM    382 2HG  GLN A  28A     25.272   4.895  -0.494  1.00  0.00           H  
ATOM    383 1HE2 GLN A  28A     27.649   4.916  -3.043  1.00  0.00           H  
ATOM    384 2HE2 GLN A  28A     27.197   5.412  -1.446  1.00  0.00           H  
ATOM    385  N   LEU A  29A     22.071   1.436  -0.036  1.00 22.04           N  
ATOM    386  CA  LEU A  29A     21.119   0.333  -0.126  1.00 22.42           C  
ATOM    387  C   LEU A  29A     19.922   0.620   0.781  1.00 24.31           C  
ATOM    388  O   LEU A  29A     18.771   0.497   0.367  1.00 24.50           O  
ATOM    389  CB  LEU A  29A     21.769  -0.992   0.291  1.00 21.75           C  
ATOM    390  CG  LEU A  29A     22.694  -1.720  -0.684  1.00 24.37           C  
ATOM    391  CD1 LEU A  29A     22.939  -3.165  -0.216  1.00 23.14           C  
ATOM    392  CD2 LEU A  29A     22.038  -1.740  -2.052  1.00 26.28           C  
ATOM    393  H   LEU A  29A     23.033   1.238   0.199  1.00  0.00           H  
ATOM    394  HA  LEU A  29A     20.791   0.243  -1.161  1.00  0.00           H  
ATOM    395 1HB  LEU A  29A     22.364  -0.820   1.186  1.00  0.00           H  
ATOM    396 2HB  LEU A  29A     20.981  -1.704   0.535  1.00  0.00           H  
ATOM    397  HG  LEU A  29A     23.649  -1.197  -0.739  1.00  0.00           H  
ATOM    398 1HD1 LEU A  29A     23.600  -3.669  -0.922  1.00  0.00           H  
ATOM    399 2HD1 LEU A  29A     23.403  -3.154   0.770  1.00  0.00           H  
ATOM    400 3HD1 LEU A  29A     21.990  -3.697  -0.165  1.00  0.00           H  
ATOM    401 1HD2 LEU A  29A     22.688  -2.256  -2.760  1.00  0.00           H  
ATOM    402 2HD2 LEU A  29A     21.082  -2.261  -1.990  1.00  0.00           H  
ATOM    403 3HD2 LEU A  29A     21.872  -0.717  -2.391  1.00  0.00           H  
ATOM    404  N   GLU A  30A     20.210   1.000   2.023  1.00 24.17           N  
ATOM    405  CA  GLU A  30A     19.175   1.309   2.998  1.00 23.71           C  
ATOM    406  C   GLU A  30A     18.305   2.446   2.504  1.00 23.46           C  
ATOM    407  O   GLU A  30A     17.087   2.432   2.702  1.00 24.16           O  
ATOM    408  CB  GLU A  30A     19.800   1.687   4.343  1.00 25.28           C  
ATOM    409  CG  GLU A  30A     18.791   2.222   5.348  1.00 26.72           C  
ATOM    410  CD  GLU A  30A     19.365   2.366   6.745  1.00 31.68           C  
ATOM    411  OE1 GLU A  30A     20.413   3.026   6.930  1.00 31.09           O  
ATOM    412  OE2 GLU A  30A     18.749   1.806   7.672  1.00 35.66           O  
ATOM    413  H   GLU A  30A     21.180   1.075   2.294  1.00  0.00           H  
ATOM    414  HA  GLU A  30A     18.556   0.422   3.139  1.00  0.00           H  
ATOM    415 1HB  GLU A  30A     20.287   0.813   4.776  1.00  0.00           H  
ATOM    416 2HB  GLU A  30A     20.567   2.446   4.187  1.00  0.00           H  
ATOM    417 1HG  GLU A  30A     18.440   3.197   5.011  1.00  0.00           H  
ATOM    418 2HG  GLU A  30A     17.935   1.549   5.381  1.00  0.00           H  
ATOM    419  N   ALA A  31A     18.928   3.438   1.873  1.00 21.95           N  
ATOM    420  CA  ALA A  31A     18.187   4.581   1.356  1.00 21.57           C  
ATOM    421  C   ALA A  31A     17.347   4.234   0.123  1.00 22.56           C  
ATOM    422  O   ALA A  31A     16.374   4.922  -0.156  1.00 24.29           O  
ATOM    423  CB  ALA A  31A     19.125   5.742   1.060  1.00 18.26           C  
ATOM    424  H   ALA A  31A     19.930   3.403   1.748  1.00  0.00           H  
ATOM    425  HA  ALA A  31A     17.472   4.894   2.117  1.00  0.00           H  
ATOM    426 1HB  ALA A  31A     18.551   6.585   0.675  1.00  0.00           H  
ATOM    427 2HB  ALA A  31A     19.636   6.039   1.976  1.00  0.00           H  
ATOM    428 3HB  ALA A  31A     19.860   5.435   0.318  1.00  0.00           H  
ATOM    429  N   GLN A  32A     17.707   3.170  -0.602  1.00 24.64           N  
ATOM    430  CA  GLN A  32A     16.970   2.745  -1.802  1.00 25.15           C  
ATOM    431  C   GLN A  32A     15.675   2.035  -1.453  1.00 22.21           C  
ATOM    432  O   GLN A  32A     15.576   0.808  -1.471  1.00 22.05           O  
ATOM    433  CB  GLN A  32A     17.820   1.847  -2.710  1.00 29.35           C  
ATOM    434  CG  GLN A  32A     18.768   2.598  -3.650  1.00 39.79           C  
ATOM    435  CD  GLN A  32A     19.429   1.677  -4.673  1.00 42.48           C  
ATOM    436  OE1 GLN A  32A     18.836   1.352  -5.699  1.00 45.40           O  
ATOM    437  NE2 GLN A  32A     20.651   1.242  -4.388  1.00 44.14           N  
ATOM    438  H   GLN A  32A     18.517   2.642  -0.309  1.00  0.00           H  
ATOM    439  HA  GLN A  32A     16.695   3.633  -2.371  1.00  0.00           H  
ATOM    440 1HB  GLN A  32A     18.424   1.177  -2.097  1.00  0.00           H  
ATOM    441 2HB  GLN A  32A     17.166   1.228  -3.325  1.00  0.00           H  
ATOM    442 1HG  GLN A  32A     18.202   3.357  -4.190  1.00  0.00           H  
ATOM    443 2HG  GLN A  32A     19.553   3.069  -3.058  1.00  0.00           H  
ATOM    444 1HE2 GLN A  32A     21.128   0.636  -5.026  1.00  0.00           H  
ATOM    445 2HE2 GLN A  32A     21.095   1.520  -3.536  1.00  0.00           H  
ATOM    446  N   GLU A  33A     14.674   2.844  -1.169  1.00 22.97           N  
ATOM    447  CA  GLU A  33A     13.347   2.393  -0.808  1.00 26.50           C  
ATOM    448  C   GLU A  33A     12.743   1.308  -1.709  1.00 25.02           C  
ATOM    449  O   GLU A  33A     12.108   0.369  -1.224  1.00 21.80           O  
ATOM    450  CB  GLU A  33A     12.454   3.632  -0.756  1.00 30.57           C  
ATOM    451  CG  GLU A  33A     11.012   3.424  -1.089  1.00 37.17           C  
ATOM    452  CD  GLU A  33A     10.413   4.633  -1.787  1.00 44.21           C  
ATOM    453  OE1 GLU A  33A     11.142   5.625  -2.053  1.00 48.62           O  
ATOM    454  OE2 GLU A  33A      9.205   4.585  -2.092  1.00 46.68           O  
ATOM    455  H   GLU A  33A     14.862   3.835  -1.211  1.00  0.00           H  
ATOM    456  HA  GLU A  33A     13.397   1.921   0.174  1.00  0.00           H  
ATOM    457 1HB  GLU A  33A     12.488   4.063   0.245  1.00  0.00           H  
ATOM    458 2HB  GLU A  33A     12.833   4.383  -1.449  1.00  0.00           H  
ATOM    459 1HG  GLU A  33A     10.921   2.552  -1.736  1.00  0.00           H  
ATOM    460 2HG  GLU A  33A     10.464   3.220  -0.170  1.00  0.00           H  
ATOM    461  N   HIS A  34A     13.010   1.383  -3.009  1.00 24.19           N  
ATOM    462  CA  HIS A  34A     12.467   0.400  -3.941  1.00 22.68           C  
ATOM    463  C   HIS A  34A     13.031  -1.010  -3.893  1.00 22.45           C  
ATOM    464  O   HIS A  34A     12.450  -1.928  -4.470  1.00 23.48           O  
ATOM    465  CB  HIS A  34A     12.484   0.972  -5.348  1.00 26.65           C  
ATOM    466  CG  HIS A  34A     11.797   2.296  -5.442  1.00 28.10           C  
ATOM    467  ND1 HIS A  34A     10.427   2.429  -5.392  1.00 30.87           N  
ATOM    468  CD2 HIS A  34A     12.295   3.553  -5.530  1.00 30.44           C  
ATOM    469  CE1 HIS A  34A     10.110   3.711  -5.442  1.00 33.85           C  
ATOM    470  NE2 HIS A  34A     11.225   4.412  -5.526  1.00 34.01           N  
ATOM    471  H   HIS A  34A     13.595   2.126  -3.363  1.00  0.00           H  
ATOM    472  HA  HIS A  34A     11.436   0.173  -3.670  1.00  0.00           H  
ATOM    473 1HB  HIS A  34A     13.516   1.088  -5.681  1.00  0.00           H  
ATOM    474 2HB  HIS A  34A     11.997   0.276  -6.030  1.00  0.00           H  
ATOM    475  HD2 HIS A  34A     13.348   3.831  -5.591  1.00  0.00           H  
ATOM    476  HE1 HIS A  34A      9.100   4.119  -5.418  1.00  0.00           H  
ATOM    477  HE2 HIS A  34A     11.287   5.419  -5.579  1.00  0.00           H  
ATOM    478  N   LEU A  34B     14.154  -1.186  -3.203  1.00 20.46           N  
ATOM    479  CA  LEU A  34B     14.767  -2.502  -3.083  1.00 20.88           C  
ATOM    480  C   LEU A  34B     14.031  -3.298  -1.995  1.00 20.17           C  
ATOM    481  O   LEU A  34B     14.189  -4.510  -1.876  1.00 20.49           O  
ATOM    482  CB  LEU A  34B     16.259  -2.386  -2.751  1.00 22.19           C  
ATOM    483  CG  LEU A  34B     17.198  -1.907  -3.868  1.00 22.10           C  
ATOM    484  CD1 LEU A  34B     18.588  -1.775  -3.306  1.00 23.22           C  
ATOM    485  CD2 LEU A  34B     17.206  -2.885  -5.038  1.00 22.33           C  
ATOM    486  H   LEU A  34B     14.593  -0.396  -2.753  1.00  0.00           H  
ATOM    487  HA  LEU A  34B     14.667  -3.018  -4.037  1.00  0.00           H  
ATOM    488 1HB  LEU A  34B     16.377  -1.691  -1.922  1.00  0.00           H  
ATOM    489 2HB  LEU A  34B     16.621  -3.363  -2.433  1.00  0.00           H  
ATOM    490  HG  LEU A  34B     16.866  -0.934  -4.230  1.00  0.00           H  
ATOM    491 1HD1 LEU A  34B     19.266  -1.435  -4.089  1.00  0.00           H  
ATOM    492 2HD1 LEU A  34B     18.584  -1.051  -2.491  1.00  0.00           H  
ATOM    493 3HD1 LEU A  34B     18.922  -2.742  -2.932  1.00  0.00           H  
ATOM    494 1HD2 LEU A  34B     17.879  -2.519  -5.814  1.00  0.00           H  
ATOM    495 2HD2 LEU A  34B     17.546  -3.862  -4.694  1.00  0.00           H  
ATOM    496 3HD2 LEU A  34B     16.198  -2.974  -5.444  1.00  0.00           H  
ATOM    497  N   GLN A  34C     13.223  -2.600  -1.205  1.00 21.65           N  
ATOM    498  CA  GLN A  34C     12.449  -3.223  -0.128  1.00 24.62           C  
ATOM    499  C   GLN A  34C     13.246  -3.994   0.935  1.00 22.54           C  
ATOM    500  O   GLN A  34C     12.778  -5.021   1.451  1.00 22.33           O  
ATOM    501  CB  GLN A  34C     11.362  -4.126  -0.705  1.00 28.24           C  
ATOM    502  CG  GLN A  34C     10.329  -3.409  -1.532  1.00 36.01           C  
ATOM    503  CD  GLN A  34C      9.399  -4.387  -2.211  1.00 41.88           C  
ATOM    504  OE1 GLN A  34C      8.202  -4.400  -1.946  1.00 45.75           O  
ATOM    505  NE2 GLN A  34C      9.953  -5.238  -3.073  1.00 46.78           N  
ATOM    506  H   GLN A  34C     13.143  -1.605  -1.356  1.00  0.00           H  
ATOM    507  HA  GLN A  34C     11.974  -2.435   0.457  1.00  0.00           H  
ATOM    508 1HB  GLN A  34C     11.820  -4.891  -1.333  1.00  0.00           H  
ATOM    509 2HB  GLN A  34C     10.844  -4.636   0.107  1.00  0.00           H  
ATOM    510 1HG  GLN A  34C      9.744  -2.759  -0.881  1.00  0.00           H  
ATOM    511 2HG  GLN A  34C     10.836  -2.816  -2.294  1.00  0.00           H  
ATOM    512 1HE2 GLN A  34C      9.384  -5.908  -3.552  1.00  0.00           H  
ATOM    513 2HE2 GLN A  34C     10.938  -5.208  -3.243  1.00  0.00           H  
ATOM    514  N   LEU A  35A     14.455  -3.531   1.236  1.00 19.92           N  
ATOM    515  CA  LEU A  35A     15.275  -4.192   2.245  1.00 18.16           C  
ATOM    516  C   LEU A  35A     14.734  -3.664   3.584  1.00 18.15           C  
ATOM    517  O   LEU A  35A     14.174  -2.550   3.646  1.00 17.98           O  
ATOM    518  CB  LEU A  35A     16.756  -3.835   2.080  1.00 18.25           C  
ATOM    519  CG  LEU A  35A     17.381  -4.303   0.765  1.00 19.88           C  
ATOM    520  CD1 LEU A  35A     18.863  -3.961   0.765  1.00 20.08           C  
ATOM    521  CD2 LEU A  35A     17.171  -5.797   0.588  1.00 19.39           C  
ATOM    522  H   LEU A  35A     14.817  -2.714   0.766  1.00  0.00           H  
ATOM    523  HA  LEU A  35A     15.169  -5.270   2.125  1.00  0.00           H  
ATOM    524 1HB  LEU A  35A     16.861  -2.753   2.142  1.00  0.00           H  
ATOM    525 2HB  LEU A  35A     17.315  -4.282   2.902  1.00  0.00           H  
ATOM    526  HG  LEU A  35A     16.914  -3.776  -0.068  1.00  0.00           H  
ATOM    527 1HD1 LEU A  35A     19.313  -4.293  -0.171  1.00  0.00           H  
ATOM    528 2HD1 LEU A  35A     18.988  -2.883   0.864  1.00  0.00           H  
ATOM    529 3HD1 LEU A  35A     19.352  -4.462   1.600  1.00  0.00           H  
ATOM    530 1HD2 LEU A  35A     17.620  -6.119  -0.352  1.00  0.00           H  
ATOM    531 2HD2 LEU A  35A     17.640  -6.331   1.415  1.00  0.00           H  
ATOM    532 3HD2 LEU A  35A     16.103  -6.015   0.574  1.00  0.00           H  
ATOM    533  N   ASP A  36A     14.900  -4.454   4.641  1.00 15.92           N  
ATOM    534  CA  ASP A  36A     14.427  -4.083   5.971  1.00 12.30           C  
ATOM    535  C   ASP A  36A     15.614  -4.181   6.928  1.00 11.90           C  
ATOM    536  O   ASP A  36A     16.009  -5.267   7.338  1.00 13.24           O  
ATOM    537  CB  ASP A  36A     13.297  -5.061   6.321  1.00 13.26           C  
ATOM    538  CG  ASP A  36A     12.774  -4.923   7.758  1.00 14.67           C  
ATOM    539  OD1 ASP A  36A     13.031  -3.915   8.449  1.00 13.43           O  
ATOM    540  OD2 ASP A  36A     12.097  -5.869   8.189  1.00 13.87           O  
ATOM    541  H   ASP A  36A     15.369  -5.339   4.515  1.00  0.00           H  
ATOM    542  HA  ASP A  36A     14.049  -3.061   5.931  1.00  0.00           H  
ATOM    543 1HB  ASP A  36A     12.459  -4.908   5.640  1.00  0.00           H  
ATOM    544 2HB  ASP A  36A     13.647  -6.085   6.185  1.00  0.00           H  
ATOM    545  N   PHE A  37A     16.230  -3.047   7.231  1.00 13.31           N  
ATOM    546  CA  PHE A  37A     17.376  -3.043   8.128  1.00 16.49           C  
ATOM    547  C   PHE A  37A     16.947  -3.140   9.577  1.00 16.38           C  
ATOM    548  O   PHE A  37A     16.316  -2.233  10.108  1.00 20.67           O  
ATOM    549  CB  PHE A  37A     18.252  -1.798   7.917  1.00 16.14           C  
ATOM    550  CG  PHE A  37A     19.211  -1.922   6.759  1.00 17.86           C  
ATOM    551  CD1 PHE A  37A     18.761  -1.771   5.445  1.00 17.32           C  
ATOM    552  CD2 PHE A  37A     20.549  -2.221   6.982  1.00 18.01           C  
ATOM    553  CE1 PHE A  37A     19.628  -1.918   4.367  1.00 21.04           C  
ATOM    554  CE2 PHE A  37A     21.432  -2.372   5.910  1.00 23.85           C  
ATOM    555  CZ  PHE A  37A     20.968  -2.219   4.597  1.00 20.89           C  
ATOM    556  H   PHE A  37A     15.908  -2.173   6.840  1.00  0.00           H  
ATOM    557  HA  PHE A  37A     17.983  -3.925   7.918  1.00  0.00           H  
ATOM    558 1HB  PHE A  37A     17.616  -0.931   7.742  1.00  0.00           H  
ATOM    559 2HB  PHE A  37A     18.830  -1.603   8.819  1.00  0.00           H  
ATOM    560  HD1 PHE A  37A     17.712  -1.533   5.265  1.00  0.00           H  
ATOM    561  HD2 PHE A  37A     20.908  -2.340   8.005  1.00  0.00           H  
ATOM    562  HE1 PHE A  37A     19.257  -1.797   3.350  1.00  0.00           H  
ATOM    563  HE2 PHE A  37A     22.480  -2.609   6.093  1.00  0.00           H  
ATOM    564  HZ  PHE A  37A     21.653  -2.337   3.758  1.00  0.00           H  
ATOM    565  N   TRP A  38A     17.235  -4.280  10.183  1.00 16.82           N  
ATOM    566  CA  TRP A  38A     16.894  -4.520  11.574  1.00 15.64           C  
ATOM    567  C   TRP A  38A     17.869  -3.739  12.450  1.00 18.33           C  
ATOM    568  O   TRP A  38A     17.507  -3.240  13.519  1.00 19.11           O  
ATOM    569  CB  TRP A  38A     16.953  -6.006  11.858  1.00 13.61           C  
ATOM    570  CG  TRP A  38A     15.767  -6.735  11.345  1.00 12.63           C  
ATOM    571  CD1 TRP A  38A     14.819  -6.263  10.486  1.00 12.16           C  
ATOM    572  CD2 TRP A  38A     15.341  -8.034  11.736  1.00 13.53           C  
ATOM    573  NE1 TRP A  38A     13.815  -7.186  10.334  1.00 13.43           N  
ATOM    574  CE2 TRP A  38A     14.113  -8.285  11.091  1.00 14.38           C  
ATOM    575  CE3 TRP A  38A     15.878  -9.015  12.582  1.00 15.44           C  
ATOM    576  CZ2 TRP A  38A     13.405  -9.475  11.268  1.00 16.48           C  
ATOM    577  CZ3 TRP A  38A     15.180 -10.191  12.761  1.00 16.42           C  
ATOM    578  CH2 TRP A  38A     13.952 -10.415  12.107  1.00 17.65           C  
ATOM    579  H   TRP A  38A     17.707  -5.004   9.660  1.00  0.00           H  
ATOM    580  HA  TRP A  38A     15.879  -4.163  11.748  1.00  0.00           H  
ATOM    581 1HB  TRP A  38A     17.848  -6.428  11.402  1.00  0.00           H  
ATOM    582 2HB  TRP A  38A     17.026  -6.168  12.933  1.00  0.00           H  
ATOM    583  HD1 TRP A  38A     14.853  -5.294   9.992  1.00  0.00           H  
ATOM    584  HE1 TRP A  38A     12.993  -7.072   9.759  1.00  0.00           H  
ATOM    585  HE3 TRP A  38A     16.830  -8.851  13.086  1.00  0.00           H  
ATOM    586  HZ2 TRP A  38A     12.456  -9.665  10.766  1.00  0.00           H  
ATOM    587  HZ3 TRP A  38A     15.604 -10.946  13.424  1.00  0.00           H  
ATOM    588  HH2 TRP A  38A     13.426 -11.356  12.273  1.00  0.00           H  
ATOM    589  N   LYS A  39A     19.091  -3.581  11.955  1.00 16.65           N  
ATOM    590  CA  LYS A  39A     20.145  -2.854  12.656  1.00 17.24           C  
ATOM    591  C   LYS A  39A     20.937  -2.167  11.534  1.00 17.22           C  
ATOM    592  O   LYS A  39A     21.612  -2.812  10.728  1.00 16.85           O  
ATOM    593  CB  LYS A  39A     21.011  -3.826  13.453  1.00 18.05           C  
ATOM    594  CG  LYS A  39A     22.096  -3.178  14.255  1.00 20.15           C  
ATOM    595  CD  LYS A  39A     22.941  -4.256  14.921  1.00 27.81           C  
ATOM    596  CE  LYS A  39A     24.182  -3.652  15.577  1.00 30.56           C  
ATOM    597  NZ  LYS A  39A     25.120  -4.705  16.051  1.00 34.99           N  
ATOM    598  H   LYS A  39A     19.290  -3.986  11.052  1.00  0.00           H  
ATOM    599  HA  LYS A  39A     19.679  -2.150  13.346  1.00  0.00           H  
ATOM    600 1HB  LYS A  39A     20.383  -4.394  14.140  1.00  0.00           H  
ATOM    601 2HB  LYS A  39A     21.479  -4.538  12.773  1.00  0.00           H  
ATOM    602 1HG  LYS A  39A     22.718  -2.568  13.599  1.00  0.00           H  
ATOM    603 2HG  LYS A  39A     21.652  -2.531  15.011  1.00  0.00           H  
ATOM    604 1HD  LYS A  39A     22.347  -4.767  15.680  1.00  0.00           H  
ATOM    605 2HD  LYS A  39A     23.252  -4.987  14.175  1.00  0.00           H  
ATOM    606 1HE  LYS A  39A     24.698  -3.015  14.861  1.00  0.00           H  
ATOM    607 2HE  LYS A  39A     23.882  -3.038  16.426  1.00  0.00           H  
ATOM    608 1HZ  LYS A  39A     25.926  -4.271  16.478  1.00  0.00           H  
ATOM    609 2HZ  LYS A  39A     24.654  -5.291  16.730  1.00  0.00           H  
ATOM    610 3HZ  LYS A  39A     25.417  -5.269  15.268  1.00  0.00           H  
ATOM    611  N   SER A  40A     20.771  -0.858  11.447  1.00 17.43           N  
ATOM    612  CA  SER A  40A     21.431  -0.058  10.437  1.00 20.19           C  
ATOM    613  C   SER A  40A     22.949  -0.024  10.543  1.00 22.27           C  
ATOM    614  O   SER A  40A     23.514  -0.328  11.594  1.00 21.90           O  
ATOM    615  CB  SER A  40A     20.892   1.362  10.506  1.00 18.40           C  
ATOM    616  OG  SER A  40A     19.499   1.359  10.298  1.00 22.71           O  
ATOM    617  H   SER A  40A     20.160  -0.405  12.112  1.00  0.00           H  
ATOM    618  HA  SER A  40A     21.208  -0.484   9.458  1.00  0.00           H  
ATOM    619 1HB  SER A  40A     21.126   1.793  11.479  1.00  0.00           H  
ATOM    620 2HB  SER A  40A     21.383   1.974   9.751  1.00  0.00           H  
ATOM    621  HG  SER A  40A     19.253   0.440  10.165  1.00  0.00           H  
ATOM    622  N   PRO A  41A     23.632   0.277   9.421  1.00 23.35           N  
ATOM    623  CA  PRO A  41A     25.098   0.349   9.438  1.00 23.04           C  
ATOM    624  C   PRO A  41A     25.475   1.604  10.210  1.00 21.92           C  
ATOM    625  O   PRO A  41A     24.784   2.620  10.124  1.00 21.75           O  
ATOM    626  CB  PRO A  41A     25.456   0.468   7.952  1.00 25.50           C  
ATOM    627  CG  PRO A  41A     24.239   1.140   7.347  1.00 27.35           C  
ATOM    628  CD  PRO A  41A     23.104   0.439   8.047  1.00 24.24           C  
ATOM    629  HA  PRO A  41A     25.501  -0.581   9.867  1.00  0.00           H  
ATOM    630 1HB  PRO A  41A     26.378   1.055   7.833  1.00  0.00           H  
ATOM    631 2HB  PRO A  41A     25.653  -0.529   7.532  1.00  0.00           H  
ATOM    632 1HG  PRO A  41A     24.271   2.224   7.534  1.00  0.00           H  
ATOM    633 2HG  PRO A  41A     24.235   1.006   6.255  1.00  0.00           H  
ATOM    634 1HD  PRO A  41A     22.208   1.076   8.022  1.00  0.00           H  
ATOM    635 2HD  PRO A  41A     22.909  -0.525   7.555  1.00  0.00           H  
ATOM    636  N   THR A  42A     26.553   1.536  10.974  1.00 21.77           N  
ATOM    637  CA  THR A  42A     26.978   2.686  11.748  1.00 24.22           C  
ATOM    638  C   THR A  42A     28.421   3.103  11.482  1.00 25.35           C  
ATOM    639  O   THR A  42A     28.671   4.092  10.785  1.00 26.96           O  
ATOM    640  CB  THR A  42A     26.794   2.427  13.262  1.00 23.26           C  
ATOM    641  OG1 THR A  42A     27.400   1.178  13.609  1.00 22.54           O  
ATOM    642  CG2 THR A  42A     25.308   2.389  13.627  1.00 25.03           C  
ATOM    643  H   THR A  42A     27.090   0.682  11.026  1.00  0.00           H  
ATOM    644  HA  THR A  42A     26.362   3.540  11.466  1.00  0.00           H  
ATOM    645  HB  THR A  42A     27.280   3.221  13.829  1.00  0.00           H  
ATOM    646  HG1 THR A  42A     27.785   0.781  12.824  1.00  0.00           H  
ATOM    647 1HG2 THR A  42A     25.201   2.206  14.696  1.00  0.00           H  
ATOM    648 2HG2 THR A  42A     24.847   3.343  13.374  1.00  0.00           H  
ATOM    649 3HG2 THR A  42A     24.818   1.591  13.072  1.00  0.00           H  
ATOM    650  N   THR A  47A     29.364   2.340  12.028  1.00 25.37           N  
ATOM    651  CA  THR A  47A     30.788   2.629  11.863  1.00 27.21           C  
ATOM    652  C   THR A  47A     31.522   1.386  11.396  1.00 25.59           C  
ATOM    653  O   THR A  47A     31.022   0.260  11.544  1.00 24.20           O  
ATOM    654  CB  THR A  47A     31.456   3.131  13.190  1.00 26.89           C  
ATOM    655  OG1 THR A  47A     31.365   2.125  14.209  1.00 27.51           O  
ATOM    656  CG2 THR A  47A     30.799   4.415  13.674  1.00 29.70           C  
ATOM    657  H   THR A  47A     29.085   1.537  12.573  1.00  0.00           H  
ATOM    658  HA  THR A  47A     30.897   3.418  11.119  1.00  0.00           H  
ATOM    659  HB  THR A  47A     32.515   3.318  13.016  1.00  0.00           H  
ATOM    660  HG1 THR A  47A     30.912   1.355  13.858  1.00  0.00           H  
ATOM    661 1HG2 THR A  47A     31.279   4.744  14.595  1.00  0.00           H  
ATOM    662 2HG2 THR A  47A     30.905   5.188  12.913  1.00  0.00           H  
ATOM    663 3HG2 THR A  47A     29.741   4.234  13.861  1.00  0.00           H  
ATOM    664  N   PRO A  48A     32.712   1.573  10.796  1.00 24.95           N  
ATOM    665  CA  PRO A  48A     33.478   0.415  10.327  1.00 23.43           C  
ATOM    666  C   PRO A  48A     33.722  -0.540  11.492  1.00 23.62           C  
ATOM    667  O   PRO A  48A     33.877  -0.104  12.632  1.00 25.85           O  
ATOM    668  CB  PRO A  48A     34.772   1.054   9.824  1.00 23.38           C  
ATOM    669  CG  PRO A  48A     34.316   2.419   9.330  1.00 23.36           C  
ATOM    670  CD  PRO A  48A     33.395   2.839  10.455  1.00 25.27           C  
ATOM    671  HA  PRO A  48A     32.931  -0.073   9.507  1.00  0.00           H  
ATOM    672 1HB  PRO A  48A     35.506   1.110  10.641  1.00  0.00           H  
ATOM    673 2HB  PRO A  48A     35.217   0.431   9.034  1.00  0.00           H  
ATOM    674 1HG  PRO A  48A     35.183   3.080   9.184  1.00  0.00           H  
ATOM    675 2HG  PRO A  48A     33.822   2.323   8.352  1.00  0.00           H  
ATOM    676 1HD  PRO A  48A     33.993   3.224  11.295  1.00  0.00           H  
ATOM    677 2HD  PRO A  48A     32.697   3.607  10.091  1.00  0.00           H  
ATOM    678  N   GLY A  49A     33.652  -1.836  11.227  1.00 23.24           N  
ATOM    679  CA  GLY A  49A     33.875  -2.805  12.277  1.00 24.73           C  
ATOM    680  C   GLY A  49A     32.624  -3.235  13.010  1.00 28.02           C  
ATOM    681  O   GLY A  49A     32.650  -4.259  13.700  1.00 29.01           O  
ATOM    682  H   GLY A  49A     33.443  -2.161  10.294  1.00  0.00           H  
ATOM    683 1HA  GLY A  49A     34.341  -3.696  11.857  1.00  0.00           H  
ATOM    684 2HA  GLY A  49A     34.569  -2.394  13.009  1.00  0.00           H  
ATOM    685  N   GLU A  50A     31.531  -2.479  12.867  1.00 28.60           N  
ATOM    686  CA  GLU A  50A     30.263  -2.808  13.535  1.00 29.08           C  
ATOM    687  C   GLU A  50A     29.292  -3.536  12.609  1.00 27.13           C  
ATOM    688  O   GLU A  50A     29.153  -3.175  11.443  1.00 25.08           O  
ATOM    689  CB  GLU A  50A     29.595  -1.545  14.086  1.00 32.14           C  
ATOM    690  CG  GLU A  50A     30.455  -0.776  15.087  1.00 38.60           C  
ATOM    691  CD  GLU A  50A     30.957  -1.655  16.237  1.00 43.78           C  
ATOM    692  OE1 GLU A  50A     30.120  -2.249  16.968  1.00 43.12           O  
ATOM    693  OE2 GLU A  50A     32.195  -1.756  16.399  1.00 45.59           O  
ATOM    694  H   GLU A  50A     31.580  -1.657  12.282  1.00  0.00           H  
ATOM    695  HA  GLU A  50A     30.475  -3.479  14.368  1.00  0.00           H  
ATOM    696 1HB  GLU A  50A     29.351  -0.874  13.263  1.00  0.00           H  
ATOM    697 2HB  GLU A  50A     28.660  -1.813  14.578  1.00  0.00           H  
ATOM    698 1HG  GLU A  50A     31.313  -0.355  14.564  1.00  0.00           H  
ATOM    699 2HG  GLU A  50A     29.871   0.049  15.493  1.00  0.00           H  
ATOM    700  N   THR A  51A     28.619  -4.551  13.143  1.00 25.86           N  
ATOM    701  CA  THR A  51A     27.662  -5.329  12.366  1.00 27.30           C  
ATOM    702  C   THR A  51A     26.360  -4.587  12.048  1.00 26.46           C  
ATOM    703  O   THR A  51A     25.974  -3.645  12.751  1.00 26.80           O  
ATOM    704  CB  THR A  51A     27.318  -6.672  13.055  1.00 28.49           C  
ATOM    705  OG1 THR A  51A     26.616  -6.440  14.288  1.00 30.69           O  
ATOM    706  CG2 THR A  51A     28.586  -7.446  13.339  1.00 31.51           C  
ATOM    707  H   THR A  51A     28.775  -4.789  14.112  1.00  0.00           H  
ATOM    708  HA  THR A  51A     28.105  -5.552  11.395  1.00  0.00           H  
ATOM    709  HB  THR A  51A     26.672  -7.260  12.403  1.00  0.00           H  
ATOM    710  HG1 THR A  51A     26.510  -5.495  14.422  1.00  0.00           H  
ATOM    711 1HG2 THR A  51A     28.335  -8.390  13.823  1.00  0.00           H  
ATOM    712 2HG2 THR A  51A     29.108  -7.645  12.403  1.00  0.00           H  
ATOM    713 3HG2 THR A  51A     29.229  -6.862  13.995  1.00  0.00           H  
ATOM    714  N   ALA A  52A     25.718  -4.998  10.958  1.00 22.25           N  
ATOM    715  CA  ALA A  52A     24.463  -4.422  10.503  1.00 17.30           C  
ATOM    716  C   ALA A  52A     23.629  -5.655  10.225  1.00 16.45           C  
ATOM    717  O   ALA A  52A     24.172  -6.707   9.904  1.00 17.79           O  
ATOM    718  CB  ALA A  52A     24.673  -3.615   9.228  1.00 19.52           C  
ATOM    719  H   ALA A  52A     26.135  -5.750  10.428  1.00  0.00           H  
ATOM    720  HA  ALA A  52A     24.094  -3.756  11.283  1.00  0.00           H  
ATOM    721 1HB  ALA A  52A     23.722  -3.192   8.904  1.00  0.00           H  
ATOM    722 2HB  ALA A  52A     25.381  -2.809   9.420  1.00  0.00           H  
ATOM    723 3HB  ALA A  52A     25.066  -4.264   8.447  1.00  0.00           H  
ATOM    724  N   HIS A  53A     22.323  -5.572  10.436  1.00 17.72           N  
ATOM    725  CA  HIS A  53A     21.458  -6.721  10.194  1.00 16.95           C  
ATOM    726  C   HIS A  53A     20.408  -6.257   9.218  1.00 16.32           C  
ATOM    727  O   HIS A  53A     19.820  -5.190   9.421  1.00 15.76           O  
ATOM    728  CB  HIS A  53A     20.752  -7.175  11.483  1.00 17.34           C  
ATOM    729  CG  HIS A  53A     21.681  -7.597  12.576  1.00 23.63           C  
ATOM    730  ND1 HIS A  53A     21.341  -7.523  13.909  1.00 22.86           N  
ATOM    731  CD2 HIS A  53A     22.935  -8.108  12.537  1.00 22.90           C  
ATOM    732  CE1 HIS A  53A     22.342  -7.970  14.645  1.00 25.02           C  
ATOM    733  NE2 HIS A  53A     23.321  -8.330  13.837  1.00 27.03           N  
ATOM    734  H   HIS A  53A     21.914  -4.710  10.767  1.00  0.00           H  
ATOM    735  HA  HIS A  53A     22.056  -7.557   9.833  1.00  0.00           H  
ATOM    736 1HB  HIS A  53A     20.132  -6.363  11.864  1.00  0.00           H  
ATOM    737 2HB  HIS A  53A     20.092  -8.013  11.261  1.00  0.00           H  
ATOM    738  HD2 HIS A  53A     23.528  -8.305  11.643  1.00  0.00           H  
ATOM    739  HE1 HIS A  53A     22.356  -8.031  15.733  1.00  0.00           H  
ATOM    740  HE2 HIS A  53A     24.213  -8.709  14.122  1.00  0.00           H  
ATOM    741  N   VAL A  54A     20.143  -7.059   8.189  1.00 16.47           N  
ATOM    742  CA  VAL A  54A     19.133  -6.692   7.192  1.00 16.95           C  
ATOM    743  C   VAL A  54A     18.286  -7.852   6.663  1.00 14.75           C  
ATOM    744  O   VAL A  54A     18.808  -8.931   6.362  1.00 16.72           O  
ATOM    745  CB  VAL A  54A     19.775  -5.919   5.978  1.00 18.85           C  
ATOM    746  CG1 VAL A  54A     20.869  -6.734   5.340  1.00 19.25           C  
ATOM    747  CG2 VAL A  54A     18.725  -5.589   4.931  1.00 17.89           C  
ATOM    748  H   VAL A  54A     20.640  -7.932   8.087  1.00  0.00           H  
ATOM    749  HA  VAL A  54A     18.402  -6.035   7.665  1.00  0.00           H  
ATOM    750  HB  VAL A  54A     20.217  -4.992   6.343  1.00  0.00           H  
ATOM    751 1HG1 VAL A  54A     21.297  -6.179   4.505  1.00  0.00           H  
ATOM    752 2HG1 VAL A  54A     21.647  -6.938   6.076  1.00  0.00           H  
ATOM    753 3HG1 VAL A  54A     20.457  -7.675   4.976  1.00  0.00           H  
ATOM    754 1HG2 VAL A  54A     19.192  -5.055   4.104  1.00  0.00           H  
ATOM    755 2HG2 VAL A  54A     18.277  -6.512   4.562  1.00  0.00           H  
ATOM    756 3HG2 VAL A  54A     17.951  -4.963   5.376  1.00  0.00           H  
ATOM    757  N   ARG A  55A     16.970  -7.672   6.681  1.00 14.77           N  
ATOM    758  CA  ARG A  55A     16.063  -8.693   6.180  1.00 15.81           C  
ATOM    759  C   ARG A  55A     15.940  -8.404   4.674  1.00 15.46           C  
ATOM    760  O   ARG A  55A     15.591  -7.293   4.266  1.00 15.81           O  
ATOM    761  CB  ARG A  55A     14.673  -8.610   6.819  1.00 15.39           C  
ATOM    762  CG  ARG A  55A     13.721  -9.670   6.244  1.00 15.68           C  
ATOM    763  CD  ARG A  55A     12.324  -9.597   6.809  1.00 16.75           C  
ATOM    764  NE  ARG A  55A     11.716  -8.293   6.586  1.00 18.40           N  
ATOM    765  CZ  ARG A  55A     11.063  -7.936   5.481  1.00 19.18           C  
ATOM    766  NH1 ARG A  55A     10.920  -8.790   4.467  1.00 19.14           N  
ATOM    767  NH2 ARG A  55A     10.551  -6.712   5.389  1.00 19.00           N  
ATOM    768  H   ARG A  55A     16.588  -6.812   7.048  1.00  0.00           H  
ATOM    769  HA  ARG A  55A     16.478  -9.672   6.419  1.00  0.00           H  
ATOM    770 1HB  ARG A  55A     14.759  -8.749   7.896  1.00  0.00           H  
ATOM    771 2HB  ARG A  55A     14.253  -7.618   6.650  1.00  0.00           H  
ATOM    772 1HG  ARG A  55A     13.642  -9.541   5.164  1.00  0.00           H  
ATOM    773 2HG  ARG A  55A     14.109 -10.665   6.463  1.00  0.00           H  
ATOM    774 1HD  ARG A  55A     11.699 -10.351   6.332  1.00  0.00           H  
ATOM    775 2HD  ARG A  55A     12.356  -9.779   7.883  1.00  0.00           H  
ATOM    776  HE  ARG A  55A     11.794  -7.606   7.324  1.00  0.00           H  
ATOM    777 1HH1 ARG A  55A     11.309  -9.720   4.531  1.00  0.00           H  
ATOM    778 2HH1 ARG A  55A     10.423  -8.507   3.635  1.00  0.00           H  
ATOM    779 1HH2 ARG A  55A     10.659  -6.060   6.154  1.00  0.00           H  
ATOM    780 2HH2 ARG A  55A     10.055  -6.434   4.555  1.00  0.00           H  
ATOM    781  N   VAL A  56A     16.249  -9.404   3.860  1.00 18.59           N  
ATOM    782  CA  VAL A  56A     16.181  -9.284   2.403  1.00 20.52           C  
ATOM    783  C   VAL A  56A     15.045 -10.159   1.885  1.00 21.01           C  
ATOM    784  O   VAL A  56A     15.035 -11.376   2.115  1.00 21.81           O  
ATOM    785  CB  VAL A  56A     17.492  -9.773   1.733  1.00 20.73           C  
ATOM    786  CG1 VAL A  56A     17.393  -9.598   0.221  1.00 20.45           C  
ATOM    787  CG2 VAL A  56A     18.701  -9.021   2.294  1.00 18.67           C  
ATOM    788  H   VAL A  56A     16.542 -10.280   4.268  1.00  0.00           H  
ATOM    789  HA  VAL A  56A     16.040  -8.233   2.149  1.00  0.00           H  
ATOM    790  HB  VAL A  56A     17.613 -10.839   1.928  1.00  0.00           H  
ATOM    791 1HG1 VAL A  56A     18.316  -9.943  -0.247  1.00  0.00           H  
ATOM    792 2HG1 VAL A  56A     16.554 -10.182  -0.159  1.00  0.00           H  
ATOM    793 3HG1 VAL A  56A     17.240  -8.545  -0.014  1.00  0.00           H  
ATOM    794 1HG2 VAL A  56A     19.609  -9.380   1.811  1.00  0.00           H  
ATOM    795 2HG2 VAL A  56A     18.586  -7.954   2.104  1.00  0.00           H  
ATOM    796 3HG2 VAL A  56A     18.770  -9.193   3.368  1.00  0.00           H  
ATOM    797  N   PRO A  57A     14.072  -9.559   1.180  1.00 21.01           N  
ATOM    798  CA  PRO A  57A     12.949 -10.344   0.650  1.00 22.55           C  
ATOM    799  C   PRO A  57A     13.474 -11.491  -0.209  1.00 23.61           C  
ATOM    800  O   PRO A  57A     14.459 -11.325  -0.931  1.00 24.38           O  
ATOM    801  CB  PRO A  57A     12.185  -9.321  -0.189  1.00 22.71           C  
ATOM    802  CG  PRO A  57A     12.449  -8.049   0.524  1.00 23.09           C  
ATOM    803  CD  PRO A  57A     13.919  -8.133   0.859  1.00 20.73           C  
ATOM    804  HA  PRO A  57A     12.334 -10.707   1.487  1.00  0.00           H  
ATOM    805 1HB  PRO A  57A     12.558  -9.330  -1.224  1.00  0.00           H  
ATOM    806 2HB  PRO A  57A     11.119  -9.588  -0.229  1.00  0.00           H  
ATOM    807 1HG  PRO A  57A     12.201  -7.193  -0.121  1.00  0.00           H  
ATOM    808 2HG  PRO A  57A     11.807  -7.972   1.414  1.00  0.00           H  
ATOM    809 1HD  PRO A  57A     14.513  -7.837  -0.018  1.00  0.00           H  
ATOM    810 2HD  PRO A  57A     14.138  -7.479   1.716  1.00  0.00           H  
ATOM    811  N   PHE A  58A     12.804 -12.639  -0.141  1.00 24.91           N  
ATOM    812  CA  PHE A  58A     13.188 -13.824  -0.900  1.00 26.73           C  
ATOM    813  C   PHE A  58A     13.625 -13.556  -2.341  1.00 26.74           C  
ATOM    814  O   PHE A  58A     14.685 -13.992  -2.778  1.00 24.93           O  
ATOM    815  CB  PHE A  58A     12.047 -14.828  -0.923  1.00 29.78           C  
ATOM    816  CG  PHE A  58A     12.323 -15.996  -1.804  1.00 37.28           C  
ATOM    817  CD1 PHE A  58A     13.234 -16.977  -1.408  1.00 40.46           C  
ATOM    818  CD2 PHE A  58A     11.745 -16.083  -3.067  1.00 40.14           C  
ATOM    819  CE1 PHE A  58A     13.579 -18.025  -2.260  1.00 41.70           C  
ATOM    820  CE2 PHE A  58A     12.080 -17.127  -3.931  1.00 43.46           C  
ATOM    821  CZ  PHE A  58A     13.001 -18.101  -3.523  1.00 42.95           C  
ATOM    822  H   PHE A  58A     11.997 -12.683   0.464  1.00  0.00           H  
ATOM    823  HA  PHE A  58A     14.049 -14.283  -0.412  1.00  0.00           H  
ATOM    824 1HB  PHE A  58A     11.860 -15.189   0.087  1.00  0.00           H  
ATOM    825 2HB  PHE A  58A     11.138 -14.337  -1.268  1.00  0.00           H  
ATOM    826  HD1 PHE A  58A     13.680 -16.919  -0.415  1.00  0.00           H  
ATOM    827  HD2 PHE A  58A     11.029 -15.323  -3.382  1.00  0.00           H  
ATOM    828  HE1 PHE A  58A     14.297 -18.777  -1.934  1.00  0.00           H  
ATOM    829  HE2 PHE A  58A     11.628 -17.186  -4.921  1.00  0.00           H  
ATOM    830  HZ  PHE A  58A     13.264 -18.916  -4.196  1.00  0.00           H  
ATOM    831  N   VAL A  59A     12.772 -12.872  -3.082  1.00 27.76           N  
ATOM    832  CA  VAL A  59A     13.054 -12.546  -4.467  1.00 30.42           C  
ATOM    833  C   VAL A  59A     14.384 -11.815  -4.713  1.00 31.10           C  
ATOM    834  O   VAL A  59A     15.036 -12.058  -5.731  1.00 32.27           O  
ATOM    835  CB  VAL A  59A     11.883 -11.746  -5.088  1.00 31.12           C  
ATOM    836  CG1 VAL A  59A     10.620 -12.577  -5.048  1.00 33.55           C  
ATOM    837  CG2 VAL A  59A     11.659 -10.435  -4.345  1.00 29.61           C  
ATOM    838  H   VAL A  59A     11.900 -12.568  -2.673  1.00  0.00           H  
ATOM    839  HA  VAL A  59A     13.173 -13.476  -5.024  1.00  0.00           H  
ATOM    840  HB  VAL A  59A     12.117 -11.526  -6.130  1.00  0.00           H  
ATOM    841 1HG1 VAL A  59A      9.798 -12.011  -5.486  1.00  0.00           H  
ATOM    842 2HG1 VAL A  59A     10.771 -13.495  -5.615  1.00  0.00           H  
ATOM    843 3HG1 VAL A  59A     10.379 -12.823  -4.014  1.00  0.00           H  
ATOM    844 1HG2 VAL A  59A     10.832  -9.894  -4.803  1.00  0.00           H  
ATOM    845 2HG2 VAL A  59A     11.423 -10.644  -3.301  1.00  0.00           H  
ATOM    846 3HG2 VAL A  59A     12.563  -9.828  -4.398  1.00  0.00           H  
ATOM    847  N   ASN A  60A     14.815 -10.982  -3.763  1.00 28.24           N  
ATOM    848  CA  ASN A  60A     16.069 -10.228  -3.901  1.00 26.21           C  
ATOM    849  C   ASN A  60A     17.268 -10.821  -3.197  1.00 25.48           C  
ATOM    850  O   ASN A  60A     18.338 -10.212  -3.218  1.00 25.66           O  
ATOM    851  CB  ASN A  60A     15.916  -8.807  -3.349  1.00 25.16           C  
ATOM    852  CG  ASN A  60A     14.872  -8.010  -4.066  1.00 29.93           C  
ATOM    853  OD1 ASN A  60A     14.324  -8.447  -5.078  1.00 32.86           O  
ATOM    854  ND2 ASN A  60A     14.567  -6.833  -3.541  1.00 28.88           N  
ATOM    855  H   ASN A  60A     14.262 -10.868  -2.926  1.00  0.00           H  
ATOM    856  HA  ASN A  60A     16.318 -10.161  -4.961  1.00  0.00           H  
ATOM    857 1HB  ASN A  60A     15.653  -8.854  -2.291  1.00  0.00           H  
ATOM    858 2HB  ASN A  60A     16.868  -8.282  -3.426  1.00  0.00           H  
ATOM    859 1HD2 ASN A  60A     13.876  -6.255  -3.976  1.00  0.00           H  
ATOM    860 2HD2 ASN A  60A     15.027  -6.522  -2.710  1.00  0.00           H  
ATOM    861  N   VAL A  61A     17.126 -11.985  -2.575  1.00 25.59           N  
ATOM    862  CA  VAL A  61A     18.262 -12.571  -1.870  1.00 29.45           C  
ATOM    863  C   VAL A  61A     19.549 -12.728  -2.682  1.00 31.46           C  
ATOM    864  O   VAL A  61A     20.614 -12.254  -2.264  1.00 29.64           O  
ATOM    865  CB  VAL A  61A     17.895 -13.902  -1.175  1.00 30.37           C  
ATOM    866  CG1 VAL A  61A     19.137 -14.506  -0.517  1.00 32.43           C  
ATOM    867  CG2 VAL A  61A     16.824 -13.657  -0.102  1.00 30.40           C  
ATOM    868  H   VAL A  61A     16.243 -12.476  -2.580  1.00  0.00           H  
ATOM    869  HA  VAL A  61A     18.589 -11.872  -1.100  1.00  0.00           H  
ATOM    870  HB  VAL A  61A     17.509 -14.597  -1.921  1.00  0.00           H  
ATOM    871 1HG1 VAL A  61A     18.871 -15.444  -0.029  1.00  0.00           H  
ATOM    872 2HG1 VAL A  61A     19.896 -14.695  -1.276  1.00  0.00           H  
ATOM    873 3HG1 VAL A  61A     19.530 -13.811   0.225  1.00  0.00           H  
ATOM    874 1HG2 VAL A  61A     16.571 -14.600   0.382  1.00  0.00           H  
ATOM    875 2HG2 VAL A  61A     17.207 -12.958   0.642  1.00  0.00           H  
ATOM    876 3HG2 VAL A  61A     15.932 -13.238  -0.567  1.00  0.00           H  
ATOM    877  N   GLN A  62A     19.437 -13.345  -3.860  1.00 33.99           N  
ATOM    878  CA  GLN A  62A     20.594 -13.565  -4.735  1.00 33.85           C  
ATOM    879  C   GLN A  62A     21.226 -12.262  -5.223  1.00 32.27           C  
ATOM    880  O   GLN A  62A     22.440 -12.067  -5.093  1.00 30.38           O  
ATOM    881  CB  GLN A  62A     20.204 -14.446  -5.926  1.00 37.17           C  
ATOM    882  CG  GLN A  62A     18.748 -14.879  -5.929  1.00  0.00           C  
ATOM    883  CD  GLN A  62A     17.981 -14.340  -4.737  1.00  0.00           C  
ATOM    884  OE1 GLN A  62A     18.536 -13.632  -3.892  1.00  0.00           O  
ATOM    885  NE2 GLN A  62A     16.697 -14.671  -4.662  1.00  0.00           N  
ATOM    886  H   GLN A  62A     18.528 -13.669  -4.156  1.00  0.00           H  
ATOM    887  HA  GLN A  62A     21.368 -14.075  -4.163  1.00  0.00           H  
ATOM    888 1HB  GLN A  62A     20.397 -13.909  -6.855  1.00  0.00           H  
ATOM    889 2HB  GLN A  62A     20.822 -15.344  -5.932  1.00  0.00           H  
ATOM    890 1HG  GLN A  62A     18.272 -14.510  -6.838  1.00  0.00           H  
ATOM    891 2HG  GLN A  62A     18.703 -15.968  -5.901  1.00  0.00           H  
ATOM    892 1HE2 GLN A  62A     16.140 -14.345  -3.897  1.00  0.00           H  
ATOM    893 2HE2 GLN A  62A     16.286 -15.247  -5.369  1.00  0.00           H  
ATOM    894  N   ALA A  63A     20.402 -11.370  -5.768  1.00 30.79           N  
ATOM    895  CA  ALA A  63A     20.893 -10.094  -6.266  1.00 30.74           C  
ATOM    896  C   ALA A  63A     21.648  -9.323  -5.181  1.00 32.06           C  
ATOM    897  O   ALA A  63A     22.726  -8.779  -5.440  1.00 33.63           O  
ATOM    898  CB  ALA A  63A     19.753  -9.267  -6.816  1.00 31.09           C  
ATOM    899  H   ALA A  63A     19.417 -11.579  -5.839  1.00  0.00           H  
ATOM    900  HA  ALA A  63A     21.602 -10.294  -7.069  1.00  0.00           H  
ATOM    901 1HB  ALA A  63A     20.138  -8.316  -7.184  1.00  0.00           H  
ATOM    902 2HB  ALA A  63A     19.274  -9.806  -7.634  1.00  0.00           H  
ATOM    903 3HB  ALA A  63A     19.025  -9.082  -6.028  1.00  0.00           H  
ATOM    904  N   VAL A  64A     21.115  -9.296  -3.961  1.00 30.18           N  
ATOM    905  CA  VAL A  64A     21.782  -8.584  -2.877  1.00 28.48           C  
ATOM    906  C   VAL A  64A     23.091  -9.266  -2.488  1.00 27.58           C  
ATOM    907  O   VAL A  64A     24.088  -8.593  -2.251  1.00 27.76           O  
ATOM    908  CB  VAL A  64A     20.844  -8.374  -1.654  1.00 27.63           C  
ATOM    909  CG1 VAL A  64A     21.640  -8.104  -0.381  1.00 26.37           C  
ATOM    910  CG2 VAL A  64A     19.944  -7.189  -1.925  1.00 28.38           C  
ATOM    911  H   VAL A  64A     20.242  -9.769  -3.775  1.00  0.00           H  
ATOM    912  HA  VAL A  64A     22.082  -7.601  -3.242  1.00  0.00           H  
ATOM    913  HB  VAL A  64A     20.244  -9.273  -1.509  1.00  0.00           H  
ATOM    914 1HG1 VAL A  64A     20.954  -7.962   0.454  1.00  0.00           H  
ATOM    915 2HG1 VAL A  64A     22.293  -8.952  -0.174  1.00  0.00           H  
ATOM    916 3HG1 VAL A  64A     22.241  -7.205  -0.512  1.00  0.00           H  
ATOM    917 1HG2 VAL A  64A     19.282  -7.033  -1.074  1.00  0.00           H  
ATOM    918 2HG2 VAL A  64A     20.552  -6.298  -2.080  1.00  0.00           H  
ATOM    919 3HG2 VAL A  64A     19.348  -7.381  -2.818  1.00  0.00           H  
ATOM    920  N   LYS A  65A     23.105 -10.592  -2.452  1.00 27.98           N  
ATOM    921  CA  LYS A  65A     24.320 -11.300  -2.096  1.00 29.10           C  
ATOM    922  C   LYS A  65A     25.410 -11.043  -3.134  1.00 31.14           C  
ATOM    923  O   LYS A  65A     26.559 -10.781  -2.775  1.00 30.70           O  
ATOM    924  CB  LYS A  65A     24.052 -12.791  -1.954  1.00 30.94           C  
ATOM    925  CG  LYS A  65A     23.309 -13.150  -0.684  1.00 32.56           C  
ATOM    926  CD  LYS A  65A     23.129 -14.645  -0.540  1.00 31.54           C  
ATOM    927  CE  LYS A  65A     22.401 -14.971   0.746  1.00 32.56           C  
ATOM    928  NZ  LYS A  65A     21.988 -16.392   0.786  1.00 30.92           N  
ATOM    929  H   LYS A  65A     22.273 -11.121  -2.671  1.00  0.00           H  
ATOM    930  HA  LYS A  65A     24.675 -10.919  -1.138  1.00  0.00           H  
ATOM    931 1HB  LYS A  65A     23.466 -13.138  -2.805  1.00  0.00           H  
ATOM    932 2HB  LYS A  65A     24.998 -13.333  -1.964  1.00  0.00           H  
ATOM    933 1HG  LYS A  65A     23.863 -12.780   0.179  1.00  0.00           H  
ATOM    934 2HG  LYS A  65A     22.327 -12.679  -0.692  1.00  0.00           H  
ATOM    935 1HD  LYS A  65A     22.557 -15.026  -1.387  1.00  0.00           H  
ATOM    936 2HD  LYS A  65A     24.105 -15.130  -0.535  1.00  0.00           H  
ATOM    937 1HE  LYS A  65A     23.052 -14.764   1.594  1.00  0.00           H  
ATOM    938 2HE  LYS A  65A     21.516 -14.340   0.833  1.00  0.00           H  
ATOM    939 1HZ  LYS A  65A     21.505 -16.579   1.654  1.00  0.00           H  
ATOM    940 2HZ  LYS A  65A     21.371 -16.586   0.010  1.00  0.00           H  
ATOM    941 3HZ  LYS A  65A     22.805 -16.982   0.722  1.00  0.00           H  
ATOM    942  N   VAL A  66A     25.038 -11.070  -4.414  1.00 32.60           N  
ATOM    943  CA  VAL A  66A     25.991 -10.833  -5.502  1.00 35.30           C  
ATOM    944  C   VAL A  66A     26.614  -9.439  -5.375  1.00 35.79           C  
ATOM    945  O   VAL A  66A     27.831  -9.266  -5.534  1.00 34.40           O  
ATOM    946  CB  VAL A  66A     25.315 -10.954  -6.897  1.00 36.62           C  
ATOM    947  CG1 VAL A  66A     26.268 -10.504  -8.000  1.00 38.28           C  
ATOM    948  CG2 VAL A  66A     24.893 -12.387  -7.147  1.00 38.95           C  
ATOM    949  H   VAL A  66A     24.072 -11.259  -4.639  1.00  0.00           H  
ATOM    950  HA  VAL A  66A     26.778 -11.585  -5.442  1.00  0.00           H  
ATOM    951  HB  VAL A  66A     24.438 -10.308  -6.923  1.00  0.00           H  
ATOM    952 1HG1 VAL A  66A     25.774 -10.597  -8.968  1.00  0.00           H  
ATOM    953 2HG1 VAL A  66A     26.550  -9.464  -7.835  1.00  0.00           H  
ATOM    954 3HG1 VAL A  66A     27.160 -11.130  -7.987  1.00  0.00           H  
ATOM    955 1HG2 VAL A  66A     24.420 -12.461  -8.126  1.00  0.00           H  
ATOM    956 2HG2 VAL A  66A     25.769 -13.035  -7.117  1.00  0.00           H  
ATOM    957 3HG2 VAL A  66A     24.185 -12.697  -6.378  1.00  0.00           H  
ATOM    958  N   PHE A  67A     25.769  -8.451  -5.089  1.00 36.16           N  
ATOM    959  CA  PHE A  67A     26.216  -7.077  -4.935  1.00 36.95           C  
ATOM    960  C   PHE A  67A     27.186  -6.983  -3.760  1.00 37.84           C  
ATOM    961  O   PHE A  67A     28.213  -6.302  -3.842  1.00 38.78           O  
ATOM    962  CB  PHE A  67A     25.013  -6.149  -4.727  1.00 37.48           C  
ATOM    963  CG  PHE A  67A     25.383  -4.759  -4.288  1.00 38.06           C  
ATOM    964  CD1 PHE A  67A     25.571  -4.466  -2.934  1.00 39.38           C  
ATOM    965  CD2 PHE A  67A     25.545  -3.743  -5.221  1.00 40.27           C  
ATOM    966  CE1 PHE A  67A     25.924  -3.183  -2.514  1.00 39.89           C  
ATOM    967  CE2 PHE A  67A     25.897  -2.454  -4.815  1.00 41.05           C  
ATOM    968  CZ  PHE A  67A     26.085  -2.175  -3.453  1.00 41.17           C  
ATOM    969  H   PHE A  67A     24.788  -8.665  -4.976  1.00  0.00           H  
ATOM    970  HA  PHE A  67A     26.737  -6.778  -5.846  1.00  0.00           H  
ATOM    971 1HB  PHE A  67A     24.449  -6.072  -5.655  1.00  0.00           H  
ATOM    972 2HB  PHE A  67A     24.350  -6.576  -3.976  1.00  0.00           H  
ATOM    973  HD1 PHE A  67A     25.439  -5.257  -2.195  1.00  0.00           H  
ATOM    974  HD2 PHE A  67A     25.398  -3.960  -6.280  1.00  0.00           H  
ATOM    975  HE1 PHE A  67A     26.072  -2.979  -1.454  1.00  0.00           H  
ATOM    976  HE2 PHE A  67A     26.025  -1.664  -5.555  1.00  0.00           H  
ATOM    977  HZ  PHE A  67A     26.355  -1.169  -3.134  1.00  0.00           H  
ATOM    978  N   LEU A  68A     26.852  -7.654  -2.665  1.00 37.41           N  
ATOM    979  CA  LEU A  68A     27.698  -7.642  -1.481  1.00 38.68           C  
ATOM    980  C   LEU A  68A     29.087  -8.163  -1.821  1.00 38.65           C  
ATOM    981  O   LEU A  68A     30.090  -7.487  -1.588  1.00 37.75           O  
ATOM    982  CB  LEU A  68A     27.078  -8.493  -0.367  1.00 38.70           C  
ATOM    983  CG  LEU A  68A     26.229  -7.796   0.706  1.00 40.19           C  
ATOM    984  CD1 LEU A  68A     26.038  -6.302   0.414  1.00 36.78           C  
ATOM    985  CD2 LEU A  68A     24.897  -8.529   0.843  1.00 40.22           C  
ATOM    986  H   LEU A  68A     25.993  -8.185  -2.651  1.00  0.00           H  
ATOM    987  HA  LEU A  68A     27.783  -6.615  -1.127  1.00  0.00           H  
ATOM    988 1HB  LEU A  68A     26.434  -9.244  -0.821  1.00  0.00           H  
ATOM    989 2HB  LEU A  68A     27.879  -9.005   0.166  1.00  0.00           H  
ATOM    990  HG  LEU A  68A     26.758  -7.816   1.659  1.00  0.00           H  
ATOM    991 1HD1 LEU A  68A     25.431  -5.852   1.200  1.00  0.00           H  
ATOM    992 2HD1 LEU A  68A     27.010  -5.810   0.381  1.00  0.00           H  
ATOM    993 3HD1 LEU A  68A     25.536  -6.180  -0.545  1.00  0.00           H  
ATOM    994 1HD2 LEU A  68A     24.289  -8.040   1.604  1.00  0.00           H  
ATOM    995 2HD2 LEU A  68A     24.370  -8.508  -0.111  1.00  0.00           H  
ATOM    996 3HD2 LEU A  68A     25.079  -9.564   1.134  1.00  0.00           H  
ATOM    997  N   GLU A  69A     29.133  -9.359  -2.400  1.00 38.90           N  
ATOM    998  CA  GLU A  69A     30.393  -9.984  -2.783  1.00 41.29           C  
ATOM    999  C   GLU A  69A     31.152  -9.139  -3.801  1.00 41.08           C  
ATOM   1000  O   GLU A  69A     32.365  -8.974  -3.686  1.00 40.64           O  
ATOM   1001  CB  GLU A  69A     30.133 -11.376  -3.334  1.00 41.30           C  
ATOM   1002  CG  GLU A  69A     29.475 -12.277  -2.321  1.00 47.07           C  
ATOM   1003  CD  GLU A  69A     28.795 -13.483  -2.939  1.00 50.05           C  
ATOM   1004  OE1 GLU A  69A     28.754 -13.598  -4.189  1.00 55.20           O  
ATOM   1005  OE2 GLU A  69A     28.286 -14.319  -2.164  1.00 49.34           O  
ATOM   1006  H   GLU A  69A     28.267  -9.847  -2.579  1.00  0.00           H  
ATOM   1007  HA  GLU A  69A     31.022 -10.066  -1.896  1.00  0.00           H  
ATOM   1008 1HB  GLU A  69A     29.494 -11.305  -4.214  1.00  0.00           H  
ATOM   1009 2HB  GLU A  69A     31.075 -11.825  -3.649  1.00  0.00           H  
ATOM   1010 1HG  GLU A  69A     30.230 -12.627  -1.617  1.00  0.00           H  
ATOM   1011 2HG  GLU A  69A     28.737 -11.702  -1.764  1.00  0.00           H  
ATOM   1012  N   SER A  70A     30.432  -8.562  -4.762  1.00 41.52           N  
ATOM   1013  CA  SER A  70A     31.063  -7.732  -5.782  1.00 41.83           C  
ATOM   1014  C   SER A  70A     31.773  -6.526  -5.161  1.00 42.34           C  
ATOM   1015  O   SER A  70A     32.662  -5.943  -5.781  1.00 43.83           O  
ATOM   1016  CB  SER A  70A     30.041  -7.252  -6.811  1.00 42.17           C  
ATOM   1017  OG  SER A  70A     29.419  -6.047  -6.389  1.00 44.06           O  
ATOM   1018  H   SER A  70A     29.432  -8.699  -4.789  1.00  0.00           H  
ATOM   1019  HA  SER A  70A     31.815  -8.330  -6.299  1.00  0.00           H  
ATOM   1020 1HB  SER A  70A     30.536  -7.092  -7.768  1.00  0.00           H  
ATOM   1021 2HB  SER A  70A     29.285  -8.022  -6.959  1.00  0.00           H  
ATOM   1022  HG  SER A  70A     29.809  -5.832  -5.538  1.00  0.00           H  
ATOM   1023  N   GLN A  71A     31.343  -6.118  -3.968  1.00 41.40           N  
ATOM   1024  CA  GLN A  71A     31.959  -4.978  -3.287  1.00 41.14           C  
ATOM   1025  C   GLN A  71A     32.936  -5.508  -2.233  1.00 39.88           C  
ATOM   1026  O   GLN A  71A     33.579  -4.737  -1.509  1.00 39.98           O  
ATOM   1027  CB  GLN A  71A     30.896  -4.093  -2.615  1.00 43.27           C  
ATOM   1028  CG  GLN A  71A     29.778  -3.608  -3.528  1.00 46.95           C  
ATOM   1029  CD  GLN A  71A     30.288  -2.837  -4.733  1.00 51.04           C  
ATOM   1030  OE1 GLN A  71A     30.860  -1.758  -4.595  1.00 52.89           O  
ATOM   1031  NE2 GLN A  71A     30.078  -3.387  -5.922  1.00 53.24           N  
ATOM   1032  H   GLN A  71A     30.577  -6.602  -3.522  1.00  0.00           H  
ATOM   1033  HA  GLN A  71A     32.487  -4.377  -4.027  1.00  0.00           H  
ATOM   1034 1HB  GLN A  71A     30.431  -4.641  -1.795  1.00  0.00           H  
ATOM   1035 2HB  GLN A  71A     31.373  -3.211  -2.189  1.00  0.00           H  
ATOM   1036 1HG  GLN A  71A     29.220  -4.471  -3.892  1.00  0.00           H  
ATOM   1037 2HG  GLN A  71A     29.120  -2.950  -2.961  1.00  0.00           H  
ATOM   1038 1HE2 GLN A  71A     30.393  -2.923  -6.751  1.00  0.00           H  
ATOM   1039 2HE2 GLN A  71A     29.605  -4.266  -5.991  1.00  0.00           H  
ATOM   1040  N   GLY A  72A     33.033  -6.831  -2.150  1.00 39.18           N  
ATOM   1041  CA  GLY A  72A     33.918  -7.463  -1.190  1.00 39.67           C  
ATOM   1042  C   GLY A  72A     33.420  -7.265   0.232  1.00 40.73           C  
ATOM   1043  O   GLY A  72A     34.210  -7.261   1.180  1.00 41.90           O  
ATOM   1044  H   GLY A  72A     32.481  -7.411  -2.766  1.00  0.00           H  
ATOM   1045 1HA  GLY A  72A     33.991  -8.529  -1.408  1.00  0.00           H  
ATOM   1046 2HA  GLY A  72A     34.919  -7.046  -1.289  1.00  0.00           H  
ATOM   1047  N   ILE A  73A     32.111  -7.077   0.387  1.00 39.14           N  
ATOM   1048  CA  ILE A  73A     31.538  -6.877   1.705  1.00 36.16           C  
ATOM   1049  C   ILE A  73A     31.237  -8.230   2.302  1.00 35.53           C  
ATOM   1050  O   ILE A  73A     30.619  -9.082   1.661  1.00 34.90           O  
ATOM   1051  CB  ILE A  73A     30.287  -5.977   1.662  1.00 34.96           C  
ATOM   1052  CG1 ILE A  73A     30.681  -4.591   1.139  1.00 33.09           C  
ATOM   1053  CG2 ILE A  73A     29.682  -5.849   3.060  1.00 33.61           C  
ATOM   1054  CD1 ILE A  73A     29.543  -3.604   1.021  1.00 34.69           C  
ATOM   1055  H   ILE A  73A     31.503  -7.072  -0.420  1.00  0.00           H  
ATOM   1056  HA  ILE A  73A     32.281  -6.388   2.334  1.00  0.00           H  
ATOM   1057  HB  ILE A  73A     29.547  -6.414   0.992  1.00  0.00           H  
ATOM   1058 1HG1 ILE A  73A     31.430  -4.153   1.798  1.00  0.00           H  
ATOM   1059 2HG1 ILE A  73A     31.133  -4.690   0.152  1.00  0.00           H  
ATOM   1060 1HG2 ILE A  73A     28.800  -5.211   3.018  1.00  0.00           H  
ATOM   1061 2HG2 ILE A  73A     29.399  -6.835   3.425  1.00  0.00           H  
ATOM   1062 3HG2 ILE A  73A     30.416  -5.409   3.735  1.00  0.00           H  
ATOM   1063 1HD1 ILE A  73A     29.922  -2.655   0.643  1.00  0.00           H  
ATOM   1064 2HD1 ILE A  73A     28.792  -3.995   0.333  1.00  0.00           H  
ATOM   1065 3HD1 ILE A  73A     29.093  -3.449   2.001  1.00  0.00           H  
ATOM   1066  N   ALA A  74A     31.766  -8.438   3.504  1.00 36.04           N  
ATOM   1067  CA  ALA A  74A     31.593  -9.682   4.241  1.00 37.72           C  
ATOM   1068  C   ALA A  74A     30.208  -9.764   4.882  1.00 37.99           C  
ATOM   1069  O   ALA A  74A     29.697  -8.763   5.395  1.00 38.03           O  
ATOM   1070  CB  ALA A  74A     32.668  -9.797   5.315  1.00 35.51           C  
ATOM   1071  H   ALA A  74A     32.311  -7.694   3.916  1.00  0.00           H  
ATOM   1072  HA  ALA A  74A     31.698 -10.509   3.539  1.00  0.00           H  
ATOM   1073 1HB  ALA A  74A     32.535 -10.729   5.864  1.00  0.00           H  
ATOM   1074 2HB  ALA A  74A     33.652  -9.789   4.847  1.00  0.00           H  
ATOM   1075 3HB  ALA A  74A     32.586  -8.956   6.002  1.00  0.00           H  
ATOM   1076  N   TYR A  75A     29.608 -10.950   4.847  1.00 37.58           N  
ATOM   1077  CA  TYR A  75A     28.281 -11.156   5.423  1.00 37.62           C  
ATOM   1078  C   TYR A  75A     28.078 -12.628   5.755  1.00 37.28           C  
ATOM   1079  O   TYR A  75A     28.870 -13.482   5.353  1.00 38.62           O  
ATOM   1080  CB  TYR A  75A     27.180 -10.692   4.467  1.00 36.65           C  
ATOM   1081  CG  TYR A  75A     27.020 -11.564   3.245  1.00 38.26           C  
ATOM   1082  CD1 TYR A  75A     26.162 -12.660   3.256  1.00 38.22           C  
ATOM   1083  CD2 TYR A  75A     27.741 -11.300   2.077  1.00 41.49           C  
ATOM   1084  CE1 TYR A  75A     26.025 -13.480   2.136  1.00 40.44           C  
ATOM   1085  CE2 TYR A  75A     27.609 -12.109   0.945  1.00 41.21           C  
ATOM   1086  CZ  TYR A  75A     26.748 -13.197   0.984  1.00 41.96           C  
ATOM   1087  OH  TYR A  75A     26.594 -13.990  -0.128  1.00 41.29           O  
ATOM   1088  H   TYR A  75A     30.081 -11.728   4.411  1.00  0.00           H  
ATOM   1089  HA  TYR A  75A     28.207 -10.569   6.339  1.00  0.00           H  
ATOM   1090 1HB  TYR A  75A     26.225 -10.670   4.994  1.00  0.00           H  
ATOM   1091 2HB  TYR A  75A     27.393  -9.677   4.133  1.00  0.00           H  
ATOM   1092  HD1 TYR A  75A     25.583 -12.890   4.151  1.00  0.00           H  
ATOM   1093  HD2 TYR A  75A     28.423 -10.450   2.038  1.00  0.00           H  
ATOM   1094  HE1 TYR A  75A     25.348 -14.333   2.165  1.00  0.00           H  
ATOM   1095  HE2 TYR A  75A     28.180 -11.883   0.044  1.00  0.00           H  
ATOM   1096  HH  TYR A  75A     27.148 -13.656  -0.837  1.00  0.00           H  
ATOM   1097  N   SER A  76A     27.010 -12.908   6.490  1.00 35.94           N  
ATOM   1098  CA  SER A  76A     26.657 -14.264   6.876  1.00 34.06           C  
ATOM   1099  C   SER A  76A     25.144 -14.312   7.083  1.00 32.61           C  
ATOM   1100  O   SER A  76A     24.502 -13.270   7.253  1.00 32.46           O  
ATOM   1101  CB  SER A  76A     27.413 -14.691   8.145  1.00 33.70           C  
ATOM   1102  OG  SER A  76A     27.333 -13.709   9.157  1.00 39.23           O  
ATOM   1103  H   SER A  76A     26.423 -12.143   6.790  1.00  0.00           H  
ATOM   1104  HA  SER A  76A     26.937 -14.939   6.066  1.00  0.00           H  
ATOM   1105 1HB  SER A  76A     26.998 -15.627   8.518  1.00  0.00           H  
ATOM   1106 2HB  SER A  76A     28.459 -14.872   7.902  1.00  0.00           H  
ATOM   1107  HG  SER A  76A     26.809 -12.993   8.790  1.00  0.00           H  
ATOM   1108  N   ILE A  77A     24.568 -15.502   6.968  1.00 30.94           N  
ATOM   1109  CA  ILE A  77A     23.133 -15.676   7.139  1.00 32.67           C  
ATOM   1110  C   ILE A  77A     22.850 -15.875   8.619  1.00 32.82           C  
ATOM   1111  O   ILE A  77A     23.307 -16.850   9.221  1.00 33.89           O  
ATOM   1112  CB  ILE A  77A     22.612 -16.889   6.361  1.00 31.59           C  
ATOM   1113  CG1 ILE A  77A     22.859 -16.687   4.869  1.00 30.65           C  
ATOM   1114  CG2 ILE A  77A     21.127 -17.093   6.634  1.00 31.42           C  
ATOM   1115  CD1 ILE A  77A     22.344 -17.825   4.030  1.00 34.32           C  
ATOM   1116  H   ILE A  77A     25.139 -16.307   6.756  1.00  0.00           H  
ATOM   1117  HA  ILE A  77A     22.629 -14.789   6.757  1.00  0.00           H  
ATOM   1118  HB  ILE A  77A     23.156 -17.781   6.670  1.00  0.00           H  
ATOM   1119 1HG1 ILE A  77A     22.378 -15.766   4.542  1.00  0.00           H  
ATOM   1120 2HG1 ILE A  77A     23.929 -16.578   4.689  1.00  0.00           H  
ATOM   1121 1HG2 ILE A  77A     20.770 -17.957   6.075  1.00  0.00           H  
ATOM   1122 2HG2 ILE A  77A     20.973 -17.261   7.699  1.00  0.00           H  
ATOM   1123 3HG2 ILE A  77A     20.575 -16.206   6.323  1.00  0.00           H  
ATOM   1124 1HD1 ILE A  77A     22.549 -17.624   2.978  1.00  0.00           H  
ATOM   1125 2HD1 ILE A  77A     22.841 -18.750   4.326  1.00  0.00           H  
ATOM   1126 3HD1 ILE A  77A     21.270 -17.927   4.176  1.00  0.00           H  
ATOM   1127  N   MET A  78A     22.158 -14.909   9.207  1.00 31.36           N  
ATOM   1128  CA  MET A  78A     21.819 -14.977  10.616  1.00 29.43           C  
ATOM   1129  C   MET A  78A     20.524 -15.780  10.770  1.00 28.28           C  
ATOM   1130  O   MET A  78A     20.451 -16.700  11.586  1.00 28.59           O  
ATOM   1131  CB  MET A  78A     21.682 -13.568  11.182  1.00 30.58           C  
ATOM   1132  CG  MET A  78A     21.784 -13.504  12.677  1.00 33.53           C  
ATOM   1133  SD  MET A  78A     22.173 -11.834  13.125  1.00 39.90           S  
ATOM   1134  CE  MET A  78A     20.675 -11.004  12.558  1.00 36.92           C  
ATOM   1135  H   MET A  78A     21.860 -14.109   8.667  1.00  0.00           H  
ATOM   1136  HA  MET A  78A     22.623 -15.493  11.141  1.00  0.00           H  
ATOM   1137 1HB  MET A  78A     22.458 -12.930  10.761  1.00  0.00           H  
ATOM   1138 2HB  MET A  78A     20.718 -13.150  10.888  1.00  0.00           H  
ATOM   1139 1HG  MET A  78A     20.838 -13.815  13.120  1.00  0.00           H  
ATOM   1140 2HG  MET A  78A     22.561 -14.188  13.018  1.00  0.00           H  
ATOM   1141 1HE  MET A  78A     20.751  -9.936  12.764  1.00  0.00           H  
ATOM   1142 2HE  MET A  78A     20.556 -11.160  11.485  1.00  0.00           H  
ATOM   1143 3HE  MET A  78A     19.811 -11.414  13.082  1.00  0.00           H  
ATOM   1144  N   ILE A  79A     19.508 -15.443   9.976  1.00 25.90           N  
ATOM   1145  CA  ILE A  79A     18.226 -16.143  10.024  1.00 23.49           C  
ATOM   1146  C   ILE A  79A     17.973 -16.655   8.606  1.00 23.84           C  
ATOM   1147  O   ILE A  79A     17.898 -15.867   7.661  1.00 22.97           O  
ATOM   1148  CB  ILE A  79A     17.066 -15.220  10.497  1.00 24.68           C  
ATOM   1149  CG1 ILE A  79A     17.305 -14.777  11.948  1.00 23.96           C  
ATOM   1150  CG2 ILE A  79A     15.708 -15.944  10.394  1.00 21.45           C  
ATOM   1151  CD1 ILE A  79A     16.378 -13.652  12.404  1.00 21.53           C  
ATOM   1152  H   ILE A  79A     19.629 -14.682   9.323  1.00  0.00           H  
ATOM   1153  HA  ILE A  79A     18.307 -16.965  10.735  1.00  0.00           H  
ATOM   1154  HB  ILE A  79A     17.034 -14.327   9.873  1.00  0.00           H  
ATOM   1155 1HG1 ILE A  79A     17.168 -15.627  12.615  1.00  0.00           H  
ATOM   1156 2HG1 ILE A  79A     18.335 -14.438  12.060  1.00  0.00           H  
ATOM   1157 1HG2 ILE A  79A     14.914 -15.278  10.731  1.00  0.00           H  
ATOM   1158 2HG2 ILE A  79A     15.526 -16.230   9.359  1.00  0.00           H  
ATOM   1159 3HG2 ILE A  79A     15.723 -16.836  11.020  1.00  0.00           H  
ATOM   1160 1HD1 ILE A  79A     16.604 -13.391  13.438  1.00  0.00           H  
ATOM   1161 2HD1 ILE A  79A     16.526 -12.778  11.768  1.00  0.00           H  
ATOM   1162 3HD1 ILE A  79A     15.343 -13.982  12.332  1.00  0.00           H  
ATOM   1163  N   GLU A  80A     17.876 -17.975   8.474  1.00 23.87           N  
ATOM   1164  CA  GLU A  80A     17.643 -18.661   7.194  1.00 26.78           C  
ATOM   1165  C   GLU A  80A     16.306 -18.385   6.520  1.00 26.71           C  
ATOM   1166  O   GLU A  80A     16.242 -18.199   5.304  1.00 26.51           O  
ATOM   1167  CB  GLU A  80A     17.753 -20.186   7.373  1.00 29.03           C  
ATOM   1168  CG  GLU A  80A     19.132 -20.718   7.753  1.00 34.80           C  
ATOM   1169  CD  GLU A  80A     20.162 -19.631   7.888  1.00  0.00           C  
ATOM   1170  OE1 GLU A  80A     19.821 -18.489   7.693  1.00  0.00           O  
ATOM   1171  OE2 GLU A  80A     21.290 -19.943   8.187  1.00  0.00           O  
ATOM   1172  H   GLU A  80A     17.971 -18.524   9.316  1.00  0.00           H  
ATOM   1173  HA  GLU A  80A     18.405 -18.337   6.484  1.00  0.00           H  
ATOM   1174 1HB  GLU A  80A     17.061 -20.512   8.149  1.00  0.00           H  
ATOM   1175 2HB  GLU A  80A     17.464 -20.683   6.447  1.00  0.00           H  
ATOM   1176 1HG  GLU A  80A     19.056 -21.250   8.701  1.00  0.00           H  
ATOM   1177 2HG  GLU A  80A     19.458 -21.428   6.994  1.00  0.00           H  
ATOM   1178  N   ASP A  81A     15.238 -18.438   7.308  1.00 26.26           N  
ATOM   1179  CA  ASP A  81A     13.899 -18.211   6.806  1.00 27.31           C  
ATOM   1180  C   ASP A  81A     13.075 -17.559   7.908  1.00 27.84           C  
ATOM   1181  O   ASP A  81A     12.766 -18.175   8.934  1.00 28.77           O  
ATOM   1182  CB  ASP A  81A     13.303 -19.564   6.388  1.00 27.53           C  
ATOM   1183  CG  ASP A  81A     11.906 -19.459   5.775  1.00 29.87           C  
ATOM   1184  OD1 ASP A  81A     11.307 -18.361   5.715  1.00 28.97           O  
ATOM   1185  OD2 ASP A  81A     11.394 -20.523   5.353  1.00 34.33           O  
ATOM   1186  H   ASP A  81A     15.368 -18.643   8.288  1.00  0.00           H  
ATOM   1187  HA  ASP A  81A     13.962 -17.554   5.938  1.00  0.00           H  
ATOM   1188 1HB  ASP A  81A     13.959 -20.041   5.660  1.00  0.00           H  
ATOM   1189 2HB  ASP A  81A     13.245 -20.220   7.257  1.00  0.00           H  
ATOM   1190  N   VAL A  82A     12.713 -16.306   7.674  1.00 27.39           N  
ATOM   1191  CA  VAL A  82A     11.920 -15.526   8.618  1.00 25.93           C  
ATOM   1192  C   VAL A  82A     10.536 -16.136   8.885  1.00 27.42           C  
ATOM   1193  O   VAL A  82A     10.047 -16.107  10.021  1.00 26.40           O  
ATOM   1194  CB  VAL A  82A     11.765 -14.061   8.114  1.00 23.31           C  
ATOM   1195  CG1 VAL A  82A     10.793 -13.272   9.000  1.00 22.04           C  
ATOM   1196  CG2 VAL A  82A     13.135 -13.373   8.073  1.00 20.07           C  
ATOM   1197  H   VAL A  82A     13.002 -15.881   6.805  1.00  0.00           H  
ATOM   1198  HA  VAL A  82A     12.438 -15.513   9.577  1.00  0.00           H  
ATOM   1199  HB  VAL A  82A     11.335 -14.075   7.112  1.00  0.00           H  
ATOM   1200 1HG1 VAL A  82A     10.704 -12.252   8.624  1.00  0.00           H  
ATOM   1201 2HG1 VAL A  82A      9.814 -13.751   8.983  1.00  0.00           H  
ATOM   1202 3HG1 VAL A  82A     11.169 -13.249  10.022  1.00  0.00           H  
ATOM   1203 1HG2 VAL A  82A     13.017 -12.349   7.719  1.00  0.00           H  
ATOM   1204 2HG2 VAL A  82A     13.568 -13.364   9.074  1.00  0.00           H  
ATOM   1205 3HG2 VAL A  82A     13.795 -13.917   7.397  1.00  0.00           H  
ATOM   1206  N   GLN A  83A      9.930 -16.736   7.860  1.00 26.30           N  
ATOM   1207  CA  GLN A  83A      8.610 -17.340   8.000  1.00 25.63           C  
ATOM   1208  C   GLN A  83A      8.584 -18.460   9.028  1.00 25.57           C  
ATOM   1209  O   GLN A  83A      7.578 -18.667   9.703  1.00 26.68           O  
ATOM   1210  CB  GLN A  83A      8.097 -17.847   6.645  1.00 26.11           C  
ATOM   1211  CG  GLN A  83A      6.617 -18.158   6.633  1.00 25.61           C  
ATOM   1212  CD  GLN A  83A      5.791 -16.981   7.075  1.00 26.44           C  
ATOM   1213  OE1 GLN A  83A      6.057 -15.849   6.696  1.00 29.53           O  
ATOM   1214  NE2 GLN A  83A      4.801 -17.233   7.904  1.00 29.40           N  
ATOM   1215  H   GLN A  83A     10.396 -16.774   6.965  1.00  0.00           H  
ATOM   1216  HA  GLN A  83A      7.920 -16.581   8.369  1.00  0.00           H  
ATOM   1217 1HB  GLN A  83A      8.294 -17.098   5.878  1.00  0.00           H  
ATOM   1218 2HB  GLN A  83A      8.638 -18.751   6.366  1.00  0.00           H  
ATOM   1219 1HG  GLN A  83A      6.321 -18.427   5.619  1.00  0.00           H  
ATOM   1220 2HG  GLN A  83A      6.425 -18.989   7.311  1.00  0.00           H  
ATOM   1221 1HE2 GLN A  83A      4.219 -16.487   8.230  1.00  0.00           H  
ATOM   1222 2HE2 GLN A  83A      4.629 -18.170   8.209  1.00  0.00           H  
ATOM   1223  N   VAL A  84A      9.697 -19.166   9.154  1.00 25.75           N  
ATOM   1224  CA  VAL A  84A      9.809 -20.264  10.100  1.00 29.45           C  
ATOM   1225  C   VAL A  84A      9.568 -19.761  11.524  1.00 29.72           C  
ATOM   1226  O   VAL A  84A      8.848 -20.389  12.302  1.00 30.44           O  
ATOM   1227  CB  VAL A  84A     11.213 -20.902  10.036  1.00 32.31           C  
ATOM   1228  CG1 VAL A  84A     11.369 -21.954  11.121  1.00 34.84           C  
ATOM   1229  CG2 VAL A  84A     11.447 -21.525   8.669  1.00 33.84           C  
ATOM   1230  H   VAL A  84A     10.491 -18.933   8.575  1.00  0.00           H  
ATOM   1231  HA  VAL A  84A      9.072 -21.024   9.837  1.00  0.00           H  
ATOM   1232  HB  VAL A  84A     11.961 -20.130  10.213  1.00  0.00           H  
ATOM   1233 1HG1 VAL A  84A     12.365 -22.393  11.061  1.00  0.00           H  
ATOM   1234 2HG1 VAL A  84A     11.235 -21.491  12.098  1.00  0.00           H  
ATOM   1235 3HG1 VAL A  84A     10.620 -22.734  10.982  1.00  0.00           H  
ATOM   1236 1HG2 VAL A  84A     12.441 -21.970   8.638  1.00  0.00           H  
ATOM   1237 2HG2 VAL A  84A     10.698 -22.296   8.487  1.00  0.00           H  
ATOM   1238 3HG2 VAL A  84A     11.370 -20.756   7.900  1.00  0.00           H  
ATOM   1239  N   LEU A  85A     10.160 -18.613  11.843  1.00 28.72           N  
ATOM   1240  CA  LEU A  85A     10.024 -18.008  13.163  1.00 26.80           C  
ATOM   1241  C   LEU A  85A      8.637 -17.431  13.397  1.00 27.26           C  
ATOM   1242  O   LEU A  85A      8.082 -17.532  14.492  1.00 27.76           O  
ATOM   1243  CB  LEU A  85A     11.051 -16.895  13.337  1.00 26.49           C  
ATOM   1244  CG  LEU A  85A     12.514 -17.287  13.239  1.00 26.41           C  
ATOM   1245  CD1 LEU A  85A     13.360 -16.073  13.618  1.00 27.13           C  
ATOM   1246  CD2 LEU A  85A     12.781 -18.459  14.165  1.00 27.30           C  
ATOM   1247  H   LEU A  85A     10.722 -18.148  11.144  1.00  0.00           H  
ATOM   1248  HA  LEU A  85A     10.206 -18.775  13.915  1.00  0.00           H  
ATOM   1249 1HB  LEU A  85A     10.873 -16.136  12.577  1.00  0.00           H  
ATOM   1250 2HB  LEU A  85A     10.907 -16.440  14.317  1.00  0.00           H  
ATOM   1251  HG  LEU A  85A     12.746 -17.572  12.213  1.00  0.00           H  
ATOM   1252 1HD1 LEU A  85A     14.417 -16.332  13.554  1.00  0.00           H  
ATOM   1253 2HD1 LEU A  85A     13.146 -15.252  12.933  1.00  0.00           H  
ATOM   1254 3HD1 LEU A  85A     13.122 -15.768  14.636  1.00  0.00           H  
ATOM   1255 1HD2 LEU A  85A     13.831 -18.745  14.097  1.00  0.00           H  
ATOM   1256 2HD2 LEU A  85A     12.548 -18.173  15.191  1.00  0.00           H  
ATOM   1257 3HD2 LEU A  85A     12.156 -19.303  13.873  1.00  0.00           H  
ATOM   1258  N   LEU A  86A      8.090 -16.795  12.370  1.00 25.03           N  
ATOM   1259  CA  LEU A  86A      6.775 -16.193  12.461  1.00 25.97           C  
ATOM   1260  C   LEU A  86A      5.699 -17.257  12.671  1.00 25.49           C  
ATOM   1261  O   LEU A  86A      4.750 -17.057  13.431  1.00 23.77           O  
ATOM   1262  CB  LEU A  86A      6.509 -15.356  11.206  1.00 27.72           C  
ATOM   1263  CG  LEU A  86A      5.239 -14.511  11.169  1.00 31.05           C  
ATOM   1264  CD1 LEU A  86A      4.953 -13.894  12.532  1.00 31.63           C  
ATOM   1265  CD2 LEU A  86A      5.394 -13.436  10.111  1.00 32.08           C  
ATOM   1266  H   LEU A  86A      8.603 -16.728  11.502  1.00  0.00           H  
ATOM   1267  HA  LEU A  86A      6.752 -15.543  13.335  1.00  0.00           H  
ATOM   1268 1HB  LEU A  86A      7.343 -14.670  11.063  1.00  0.00           H  
ATOM   1269 2HB  LEU A  86A      6.463 -16.024  10.346  1.00  0.00           H  
ATOM   1270  HG  LEU A  86A      4.386 -15.146  10.926  1.00  0.00           H  
ATOM   1271 1HD1 LEU A  86A      4.042 -13.297  12.477  1.00  0.00           H  
ATOM   1272 2HD1 LEU A  86A      4.823 -14.686  13.270  1.00  0.00           H  
ATOM   1273 3HD1 LEU A  86A      5.787 -13.257  12.825  1.00  0.00           H  
ATOM   1274 1HD2 LEU A  86A      4.490 -12.827  10.076  1.00  0.00           H  
ATOM   1275 2HD2 LEU A  86A      6.248 -12.805  10.356  1.00  0.00           H  
ATOM   1276 3HD2 LEU A  86A      5.555 -13.903   9.139  1.00  0.00           H  
ATOM   1277  N   ASP A  87A      5.862 -18.405  12.028  1.00 26.13           N  
ATOM   1278  CA  ASP A  87A      4.882 -19.475  12.176  1.00 27.56           C  
ATOM   1279  C   ASP A  87A      4.856 -20.018  13.607  1.00 25.69           C  
ATOM   1280  O   ASP A  87A      3.790 -20.267  14.173  1.00 24.29           O  
ATOM   1281  CB  ASP A  87A      5.151 -20.594  11.167  1.00 29.63           C  
ATOM   1282  CG  ASP A  87A      4.707 -20.231   9.758  1.00 28.78           C  
ATOM   1283  OD1 ASP A  87A      3.967 -19.239   9.579  1.00 29.11           O  
ATOM   1284  OD2 ASP A  87A      5.098 -20.957   8.826  1.00 33.07           O  
ATOM   1285  H   ASP A  87A      6.663 -18.551  11.431  1.00  0.00           H  
ATOM   1286  HA  ASP A  87A      3.890 -19.065  11.984  1.00  0.00           H  
ATOM   1287 1HB  ASP A  87A      6.217 -20.822  11.152  1.00  0.00           H  
ATOM   1288 2HB  ASP A  87A      4.627 -21.498  11.478  1.00  0.00           H  
ATOM   1289  N   LYS A  88A      6.032 -20.163  14.201  1.00 25.96           N  
ATOM   1290  CA  LYS A  88A      6.126 -20.664  15.565  1.00 26.48           C  
ATOM   1291  C   LYS A  88A      5.504 -19.632  16.505  1.00 25.34           C  
ATOM   1292  O   LYS A  88A      4.746 -19.977  17.409  1.00 25.37           O  
ATOM   1293  CB  LYS A  88A      7.582 -20.910  15.932  1.00 29.22           C  
ATOM   1294  CG  LYS A  88A      7.834 -22.248  16.610  1.00 35.15           C  
ATOM   1295  CD  LYS A  88A      9.335 -22.535  16.660  1.00 35.38           C  
ATOM   1296  CE  LYS A  88A     10.136 -21.409  16.023  1.00  0.00           C  
ATOM   1297  NZ  LYS A  88A      9.259 -20.320  15.515  1.00  0.00           N  
ATOM   1298  H   LYS A  88A      6.879 -19.924  13.705  1.00  0.00           H  
ATOM   1299  HA  LYS A  88A      5.583 -21.608  15.625  1.00  0.00           H  
ATOM   1300 1HB  LYS A  88A      8.196 -20.867  15.032  1.00  0.00           H  
ATOM   1301 2HB  LYS A  88A      7.927 -20.122  16.602  1.00  0.00           H  
ATOM   1302 1HG  LYS A  88A      7.431 -22.224  17.623  1.00  0.00           H  
ATOM   1303 2HG  LYS A  88A      7.328 -23.038  16.055  1.00  0.00           H  
ATOM   1304 1HD  LYS A  88A      9.649 -22.651  17.698  1.00  0.00           H  
ATOM   1305 2HD  LYS A  88A      9.546 -23.463  16.129  1.00  0.00           H  
ATOM   1306 1HE  LYS A  88A     10.825 -20.993  16.756  1.00  0.00           H  
ATOM   1307 2HE  LYS A  88A     10.721 -21.804  15.192  1.00  0.00           H  
ATOM   1308 1HZ  LYS A  88A      9.827 -19.595  15.101  1.00  0.00           H  
ATOM   1309 2HZ  LYS A  88A      8.628 -20.692  14.819  1.00  0.00           H  
ATOM   1310 3HZ  LYS A  88A      8.725 -19.933  16.280  1.00  0.00           H  
ATOM   1311  N   GLU A  89A      5.782 -18.359  16.253  1.00 22.23           N  
ATOM   1312  CA  GLU A  89A      5.246 -17.289  17.074  1.00 23.04           C  
ATOM   1313  C   GLU A  89A      3.716 -17.330  17.048  1.00 24.68           C  
ATOM   1314  O   GLU A  89A      3.067 -17.272  18.099  1.00 22.36           O  
ATOM   1315  CB  GLU A  89A      5.749 -15.942  16.567  1.00 21.64           C  
ATOM   1316  CG  GLU A  89A      5.181 -14.747  17.304  1.00 21.18           C  
ATOM   1317  CD  GLU A  89A      5.673 -13.451  16.732  1.00 20.71           C  
ATOM   1318  OE1 GLU A  89A      5.021 -12.944  15.801  1.00 19.76           O  
ATOM   1319  OE2 GLU A  89A      6.711 -12.941  17.208  1.00 20.10           O  
ATOM   1320  H   GLU A  89A      6.380 -18.128  15.473  1.00  0.00           H  
ATOM   1321  HA  GLU A  89A      5.592 -17.432  18.098  1.00  0.00           H  
ATOM   1322 1HB  GLU A  89A      6.835 -15.904  16.652  1.00  0.00           H  
ATOM   1323 2HB  GLU A  89A      5.500 -15.834  15.511  1.00  0.00           H  
ATOM   1324 1HG  GLU A  89A      4.093 -14.779  17.243  1.00  0.00           H  
ATOM   1325 2HG  GLU A  89A      5.460 -14.815  18.354  1.00  0.00           H  
ATOM   1326  N   ASN A  90A      3.148 -17.433  15.849  1.00 23.89           N  
ATOM   1327  CA  ASN A  90A      1.699 -17.488  15.687  1.00 28.65           C  
ATOM   1328  C   ASN A  90A      1.093 -18.706  16.386  1.00 28.93           C  
ATOM   1329  O   ASN A  90A      0.048 -18.606  17.042  1.00 27.68           O  
ATOM   1330  CB  ASN A  90A      1.324 -17.541  14.202  1.00 34.61           C  
ATOM   1331  CG  ASN A  90A      1.400 -16.188  13.533  1.00 40.93           C  
ATOM   1332  OD1 ASN A  90A      1.210 -15.158  14.176  1.00 47.20           O  
ATOM   1333  ND2 ASN A  90A      1.657 -16.181  12.228  1.00 43.50           N  
ATOM   1334  H   ASN A  90A      3.737 -17.474  15.029  1.00  0.00           H  
ATOM   1335  HA  ASN A  90A      1.267 -16.585  16.123  1.00  0.00           H  
ATOM   1336 1HB  ASN A  90A      1.993 -18.228  13.682  1.00  0.00           H  
ATOM   1337 2HB  ASN A  90A      0.310 -17.928  14.096  1.00  0.00           H  
ATOM   1338 1HD2 ASN A  90A      1.718 -15.313  11.735  1.00  0.00           H  
ATOM   1339 2HD2 ASN A  90A      1.789 -17.043  11.740  1.00  0.00           H  
ATOM   1340  N   GLU A  91A      1.743 -19.855  16.224  1.00 28.14           N  
ATOM   1341  CA  GLU A  91A      1.283 -21.095  16.827  1.00 29.73           C  
ATOM   1342  C   GLU A  91A      1.272 -21.021  18.358  1.00 29.11           C  
ATOM   1343  O   GLU A  91A      0.265 -21.335  18.993  1.00 26.64           O  
ATOM   1344  CB  GLU A  91A      2.168 -22.245  16.360  1.00 34.61           C  
ATOM   1345  CG  GLU A  91A      1.820 -23.596  16.964  1.00 46.42           C  
ATOM   1346  CD  GLU A  91A      2.606 -24.743  16.339  1.00 53.42           C  
ATOM   1347  OE1 GLU A  91A      3.704 -24.491  15.777  1.00 56.50           O  
ATOM   1348  OE2 GLU A  91A      2.116 -25.899  16.406  1.00 58.46           O  
ATOM   1349  H   GLU A  91A      2.583 -19.863  15.663  1.00  0.00           H  
ATOM   1350  HA  GLU A  91A      0.258 -21.278  16.503  1.00  0.00           H  
ATOM   1351 1HB  GLU A  91A      2.102 -22.338  15.276  1.00  0.00           H  
ATOM   1352 2HB  GLU A  91A      3.207 -22.028  16.607  1.00  0.00           H  
ATOM   1353 1HG  GLU A  91A      2.027 -23.568  18.034  1.00  0.00           H  
ATOM   1354 2HG  GLU A  91A      0.754 -23.777  16.833  1.00  0.00           H  
ATOM   1355  N   GLU A  92A      2.387 -20.600  18.948  1.00 27.39           N  
ATOM   1356  CA  GLU A  92A      2.470 -20.493  20.396  1.00 26.80           C  
ATOM   1357  C   GLU A  92A      1.486 -19.451  20.934  1.00 26.79           C  
ATOM   1358  O   GLU A  92A      0.908 -19.630  22.009  1.00 27.33           O  
ATOM   1359  CB  GLU A  92A      3.904 -20.177  20.822  1.00 27.97           C  
ATOM   1360  CG  GLU A  92A      4.892 -21.243  20.374  1.00 37.38           C  
ATOM   1361  CD  GLU A  92A      6.308 -21.016  20.879  1.00 43.19           C  
ATOM   1362  OE1 GLU A  92A      6.934 -19.989  20.524  1.00 48.00           O  
ATOM   1363  OE2 GLU A  92A      6.813 -21.889  21.616  1.00 49.57           O  
ATOM   1364  H   GLU A  92A      3.190 -20.350  18.389  1.00  0.00           H  
ATOM   1365  HA  GLU A  92A      2.178 -21.449  20.831  1.00  0.00           H  
ATOM   1366 1HB  GLU A  92A      4.205 -19.218  20.401  1.00  0.00           H  
ATOM   1367 2HB  GLU A  92A      3.950 -20.087  21.907  1.00  0.00           H  
ATOM   1368 1HG  GLU A  92A      4.550 -22.214  20.732  1.00  0.00           H  
ATOM   1369 2HG  GLU A  92A      4.908 -21.274  19.285  1.00  0.00           H  
ATOM   1370  N   MET A  93A      1.249 -18.398  20.156  1.00 24.91           N  
ATOM   1371  CA  MET A  93A      0.338 -17.326  20.534  1.00 25.25           C  
ATOM   1372  C   MET A  93A     -1.128 -17.790  20.618  1.00 27.24           C  
ATOM   1373  O   MET A  93A     -1.833 -17.466  21.584  1.00 26.58           O  
ATOM   1374  CB  MET A  93A      0.497 -16.158  19.551  1.00 25.24           C  
ATOM   1375  CG  MET A  93A     -0.202 -14.890  19.964  1.00 28.34           C  
ATOM   1376  SD  MET A  93A      0.319 -13.450  19.014  1.00 31.88           S  
ATOM   1377  CE  MET A  93A     -0.886 -12.247  19.593  1.00 29.43           C  
ATOM   1378  H   MET A  93A      1.726 -18.348  19.267  1.00  0.00           H  
ATOM   1379  HA  MET A  93A      0.598 -16.989  21.537  1.00  0.00           H  
ATOM   1380 1HB  MET A  93A      1.554 -15.929  19.427  1.00  0.00           H  
ATOM   1381 2HB  MET A  93A      0.108 -16.449  18.574  1.00  0.00           H  
ATOM   1382 1HG  MET A  93A     -1.277 -15.010  19.837  1.00  0.00           H  
ATOM   1383 2HG  MET A  93A     -0.003 -14.692  21.017  1.00  0.00           H  
ATOM   1384 1HE  MET A  93A     -0.709 -11.289  19.103  1.00  0.00           H  
ATOM   1385 2HE  MET A  93A     -1.892 -12.596  19.356  1.00  0.00           H  
ATOM   1386 3HE  MET A  93A     -0.789 -12.125  20.672  1.00  0.00           H  
ATOM   1387  N   LEU A  94A     -1.586 -18.553  19.622  1.00 28.84           N  
ATOM   1388  CA  LEU A  94A     -2.971 -19.053  19.606  1.00 29.37           C  
ATOM   1389  C   LEU A  94A     -3.175 -20.140  20.654  1.00 27.91           C  
ATOM   1390  O   LEU A  94A     -4.262 -20.284  21.196  1.00 29.48           O  
ATOM   1391  CB  LEU A  94A     -3.345 -19.619  18.235  1.00 33.37           C  
ATOM   1392  CG  LEU A  94A     -3.353 -18.711  17.004  1.00 38.74           C  
ATOM   1393  CD1 LEU A  94A     -3.961 -19.506  15.868  1.00 42.24           C  
ATOM   1394  CD2 LEU A  94A     -4.162 -17.441  17.227  1.00 39.09           C  
ATOM   1395  H   LEU A  94A     -0.967 -18.793  18.861  1.00  0.00           H  
ATOM   1396  HA  LEU A  94A     -3.641 -18.222  19.825  1.00  0.00           H  
ATOM   1397 1HB  LEU A  94A     -2.655 -20.426  17.992  1.00  0.00           H  
ATOM   1398 2HB  LEU A  94A     -4.351 -20.034  18.293  1.00  0.00           H  
ATOM   1399  HG  LEU A  94A     -2.331 -18.421  16.759  1.00  0.00           H  
ATOM   1400 1HD1 LEU A  94A     -3.986 -18.893  14.967  1.00  0.00           H  
ATOM   1401 2HD1 LEU A  94A     -3.359 -20.396  15.684  1.00  0.00           H  
ATOM   1402 3HD1 LEU A  94A     -4.975 -19.802  16.133  1.00  0.00           H  
ATOM   1403 1HD2 LEU A  94A     -4.136 -16.830  16.324  1.00  0.00           H  
ATOM   1404 2HD2 LEU A  94A     -5.195 -17.703  17.458  1.00  0.00           H  
ATOM   1405 3HD2 LEU A  94A     -3.736 -16.879  18.058  1.00  0.00           H  
ATOM   1406  N   PHE A  95A     -2.136 -20.930  20.896  1.00 27.49           N  
ATOM   1407  CA  PHE A  95A     -2.183 -22.006  21.876  1.00 28.11           C  
ATOM   1408  C   PHE A  95A     -2.458 -21.366  23.228  1.00 28.63           C  
ATOM   1409  O   PHE A  95A     -3.303 -21.837  23.997  1.00 27.31           O  
ATOM   1410  CB  PHE A  95A     -0.834 -22.732  21.919  1.00 30.90           C  
ATOM   1411  CG  PHE A  95A     -0.791 -23.881  22.881  1.00 34.24           C  
ATOM   1412  CD1 PHE A  95A     -1.526 -25.036  22.635  1.00 37.14           C  
ATOM   1413  CD2 PHE A  95A     -0.003 -23.819  24.025  1.00 36.17           C  
ATOM   1414  CE1 PHE A  95A     -1.480 -26.117  23.517  1.00 39.01           C  
ATOM   1415  CE2 PHE A  95A      0.053 -24.896  24.918  1.00 37.52           C  
ATOM   1416  CZ  PHE A  95A     -0.685 -26.047  24.661  1.00 38.66           C  
ATOM   1417  H   PHE A  95A     -1.283 -20.774  20.377  1.00  0.00           H  
ATOM   1418  HA  PHE A  95A     -2.956 -22.714  21.576  1.00  0.00           H  
ATOM   1419 1HB  PHE A  95A     -0.594 -23.112  20.927  1.00  0.00           H  
ATOM   1420 2HB  PHE A  95A     -0.051 -22.028  22.198  1.00  0.00           H  
ATOM   1421  HD1 PHE A  95A     -2.145 -25.093  21.739  1.00  0.00           H  
ATOM   1422  HD2 PHE A  95A      0.574 -22.915  24.224  1.00  0.00           H  
ATOM   1423  HE1 PHE A  95A     -2.065 -27.013  23.311  1.00  0.00           H  
ATOM   1424  HE2 PHE A  95A      0.672 -24.835  25.813  1.00  0.00           H  
ATOM   1425  HZ  PHE A  95A     -0.644 -26.890  25.350  1.00  0.00           H  
ATOM   1426  N   ASN A  96A     -1.727 -20.292  23.515  1.00 27.43           N  
ATOM   1427  CA  ASN A  96A     -1.884 -19.573  24.775  1.00 25.47           C  
ATOM   1428  C   ASN A  96A     -3.254 -18.932  24.852  1.00 24.24           C  
ATOM   1429  O   ASN A  96A     -3.899 -18.956  25.893  1.00 24.05           O  
ATOM   1430  CB  ASN A  96A     -0.809 -18.491  24.945  1.00 25.60           C  
ATOM   1431  CG  ASN A  96A     -0.962 -17.731  26.251  1.00 24.65           C  
ATOM   1432  OD1 ASN A  96A     -0.616 -18.243  27.316  1.00 24.38           O  
ATOM   1433  ND2 ASN A  96A     -1.519 -16.528  26.184  1.00 22.01           N  
ATOM   1434  H   ASN A  96A     -1.046 -19.966  22.844  1.00  0.00           H  
ATOM   1435  HA  ASN A  96A     -1.781 -20.285  25.595  1.00  0.00           H  
ATOM   1436 1HB  ASN A  96A      0.179 -18.952  24.915  1.00  0.00           H  
ATOM   1437 2HB  ASN A  96A     -0.867 -17.787  24.115  1.00  0.00           H  
ATOM   1438 1HD2 ASN A  96A     -1.642 -15.987  27.016  1.00  0.00           H  
ATOM   1439 2HD2 ASN A  96A     -1.815 -16.163  25.302  1.00  0.00           H  
ATOM   1440  N   ARG A  97A     -3.708 -18.381  23.736  1.00 22.94           N  
ATOM   1441  CA  ARG A  97A     -5.007 -17.738  23.698  1.00 27.18           C  
ATOM   1442  C   ARG A  97A     -6.117 -18.726  24.069  1.00 28.58           C  
ATOM   1443  O   ARG A  97A     -7.037 -18.380  24.814  1.00 28.69           O  
ATOM   1444  CB  ARG A  97A     -5.258 -17.143  22.313  1.00 28.84           C  
ATOM   1445  CG  ARG A  97A     -6.516 -16.292  22.208  1.00 34.71           C  
ATOM   1446  CD  ARG A  97A     -6.567 -15.562  20.856  1.00 40.58           C  
ATOM   1447  NE  ARG A  97A     -5.445 -14.634  20.693  1.00 41.68           N  
ATOM   1448  CZ  ARG A  97A     -4.948 -14.237  19.524  1.00 42.62           C  
ATOM   1449  NH1 ARG A  97A     -5.465 -14.676  18.385  1.00 44.70           N  
ATOM   1450  NH2 ARG A  97A     -3.928 -13.391  19.490  1.00 44.30           N  
ATOM   1451  H   ARG A  97A     -3.147 -18.406  22.897  1.00  0.00           H  
ATOM   1452  HA  ARG A  97A     -5.016 -16.933  24.434  1.00  0.00           H  
ATOM   1453 1HB  ARG A  97A     -4.411 -16.521  22.025  1.00  0.00           H  
ATOM   1454 2HB  ARG A  97A     -5.338 -17.947  21.581  1.00  0.00           H  
ATOM   1455 1HG  ARG A  97A     -7.396 -16.930  22.297  1.00  0.00           H  
ATOM   1456 2HG  ARG A  97A     -6.522 -15.551  23.009  1.00  0.00           H  
ATOM   1457 1HD  ARG A  97A     -6.526 -16.291  20.047  1.00  0.00           H  
ATOM   1458 2HD  ARG A  97A     -7.493 -14.993  20.785  1.00  0.00           H  
ATOM   1459  HE  ARG A  97A     -5.014 -14.266  21.531  1.00  0.00           H  
ATOM   1460 1HH1 ARG A  97A     -6.244 -15.319  18.399  1.00  0.00           H  
ATOM   1461 2HH1 ARG A  97A     -5.080 -14.368  17.504  1.00  0.00           H  
ATOM   1462 1HH2 ARG A  97A     -3.527 -13.047  20.352  1.00  0.00           H  
ATOM   1463 2HH2 ARG A  97A     -3.551 -13.090  18.603  1.00  0.00           H  
ATOM   1464  N   ARG A  98A     -6.028 -19.956  23.569  1.00 29.63           N  
ATOM   1465  CA  ARG A  98A     -7.052 -20.943  23.885  1.00 31.11           C  
ATOM   1466  C   ARG A  98A     -6.994 -21.281  25.378  1.00 31.08           C  
ATOM   1467  O   ARG A  98A     -8.027 -21.291  26.046  1.00 29.72           O  
ATOM   1468  CB  ARG A  98A     -6.927 -22.198  23.005  1.00 34.19           C  
ATOM   1469  CG  ARG A  98A     -5.786 -22.164  22.001  1.00  0.00           C  
ATOM   1470  CD  ARG A  98A     -5.017 -20.896  22.086  1.00  0.00           C  
ATOM   1471  NE  ARG A  98A     -5.548 -20.007  23.107  1.00  0.00           N  
ATOM   1472  CZ  ARG A  98A     -6.609 -20.287  23.888  1.00  0.00           C  
ATOM   1473  NH1 ARG A  98A     -7.240 -21.433  23.754  1.00  0.00           N  
ATOM   1474  NH2 ARG A  98A     -7.016 -19.411  24.790  1.00  0.00           N  
ATOM   1475  H   ARG A  98A     -5.258 -20.220  22.970  1.00  0.00           H  
ATOM   1476  HA  ARG A  98A     -8.030 -20.498  23.700  1.00  0.00           H  
ATOM   1477 1HB  ARG A  98A     -6.783 -23.073  23.638  1.00  0.00           H  
ATOM   1478 2HB  ARG A  98A     -7.852 -22.345  22.448  1.00  0.00           H  
ATOM   1479 1HG  ARG A  98A     -5.104 -22.992  22.196  1.00  0.00           H  
ATOM   1480 2HG  ARG A  98A     -6.187 -22.255  20.991  1.00  0.00           H  
ATOM   1481 1HD  ARG A  98A     -3.979 -21.116  22.332  1.00  0.00           H  
ATOM   1482 2HD  ARG A  98A     -5.061 -20.379  21.128  1.00  0.00           H  
ATOM   1483  HE  ARG A  98A     -5.089 -19.116  23.239  1.00  0.00           H  
ATOM   1484 1HH1 ARG A  98A     -6.929 -22.103  23.065  1.00  0.00           H  
ATOM   1485 2HH1 ARG A  98A     -8.035 -21.643  24.340  1.00  0.00           H  
ATOM   1486 1HH2 ARG A  98A     -6.531 -18.530  24.893  1.00  0.00           H  
ATOM   1487 2HH2 ARG A  98A     -7.811 -19.620  25.375  1.00  0.00           H  
ATOM   1488  N   ARG A  99A     -5.786 -21.445  25.925  1.00 30.73           N  
ATOM   1489  CA  ARG A  99A     -5.660 -21.768  27.345  1.00 30.60           C  
ATOM   1490  C   ARG A  99A     -6.111 -20.634  28.260  1.00 28.83           C  
ATOM   1491  O   ARG A  99A     -6.525 -20.886  29.385  1.00 28.08           O  
ATOM   1492  CB  ARG A  99A     -4.254 -22.250  27.718  1.00 32.99           C  
ATOM   1493  CG  ARG A  99A     -3.225 -21.170  27.957  1.00 44.97           C  
ATOM   1494  CD  ARG A  99A     -2.082 -21.706  28.819  1.00 52.52           C  
ATOM   1495  NE  ARG A  99A     -0.824 -20.995  28.602  1.00 59.09           N  
ATOM   1496  CZ  ARG A  99A      0.217 -21.503  27.939  1.00 62.78           C  
ATOM   1497  NH1 ARG A  99A      0.161 -22.729  27.429  1.00 64.73           N  
ATOM   1498  NH2 ARG A  99A      1.308 -20.772  27.749  1.00 65.52           N  
ATOM   1499  H   ARG A  99A     -4.950 -21.348  25.366  1.00  0.00           H  
ATOM   1500  HA  ARG A  99A     -6.357 -22.573  27.580  1.00  0.00           H  
ATOM   1501 1HB  ARG A  99A     -4.304 -22.849  28.626  1.00  0.00           H  
ATOM   1502 2HB  ARG A  99A     -3.866 -22.890  26.925  1.00  0.00           H  
ATOM   1503 1HG  ARG A  99A     -2.822 -20.834  27.002  1.00  0.00           H  
ATOM   1504 2HG  ARG A  99A     -3.693 -20.329  28.470  1.00  0.00           H  
ATOM   1505 1HD  ARG A  99A     -2.342 -21.605  29.872  1.00  0.00           H  
ATOM   1506 2HD  ARG A  99A     -1.913 -22.757  28.587  1.00  0.00           H  
ATOM   1507  HE  ARG A  99A     -0.741 -20.060  28.979  1.00  0.00           H  
ATOM   1508 1HH1 ARG A  99A     -0.675 -23.285  27.542  1.00  0.00           H  
ATOM   1509 2HH1 ARG A  99A      0.954 -23.105  26.929  1.00  0.00           H  
ATOM   1510 1HH2 ARG A  99A      1.352 -19.828  28.107  1.00  0.00           H  
ATOM   1511 2HH2 ARG A  99A      2.093 -21.159  27.247  1.00  0.00           H  
ATOM   1512  N   GLU A   1      -6.046 -19.391  27.790  1.00 26.10           N  
ATOM   1513  CA  GLU A   1      -6.470 -18.265  28.616  1.00 27.52           C  
ATOM   1514  C   GLU A   1      -7.997 -18.153  28.670  1.00 29.59           C  
ATOM   1515  O   GLU A   1      -8.532 -17.342  29.420  1.00 31.00           O  
ATOM   1516  CB  GLU A   1      -5.836 -16.947  28.150  1.00 23.90           C  
ATOM   1517  CG  GLU A   1      -4.356 -16.837  28.499  1.00 21.49           C  
ATOM   1518  CD  GLU A   1      -3.731 -15.509  28.087  1.00 22.37           C  
ATOM   1519  OE1 GLU A   1      -4.317 -14.773  27.276  1.00 24.25           O  
ATOM   1520  OE2 GLU A   1      -2.633 -15.201  28.566  1.00 19.68           O  
ATOM   1521  H   GLU A   1      -5.702 -19.215  26.857  1.00  0.00           H  
ATOM   1522  HA  GLU A   1      -6.150 -18.449  29.642  1.00  0.00           H  
ATOM   1523 1HB  GLU A   1      -5.945 -16.853  27.069  1.00  0.00           H  
ATOM   1524 2HB  GLU A   1      -6.363 -16.109  28.606  1.00  0.00           H  
ATOM   1525 1HG  GLU A   1      -4.237 -16.956  29.576  1.00  0.00           H  
ATOM   1526 2HG  GLU A   1      -3.817 -17.647  28.010  1.00  0.00           H  
ATOM   1527  N   ARG A   2      -8.691 -18.965  27.868  1.00 33.51           N  
ATOM   1528  CA  ARG A   2     -10.159 -18.977  27.821  1.00 35.62           C  
ATOM   1529  C   ARG A   2     -10.732 -19.473  29.140  1.00 35.41           C  
ATOM   1530  O   ARG A   2     -11.881 -19.205  29.472  1.00 37.23           O  
ATOM   1531  CB  ARG A   2     -10.662 -19.915  26.733  1.00 38.01           C  
ATOM   1532  CG  ARG A   2     -10.546 -19.393  25.339  1.00 44.59           C  
ATOM   1533  CD  ARG A   2     -11.325 -20.298  24.409  1.00 52.31           C  
ATOM   1534  NE  ARG A   2     -11.395 -19.754  23.062  1.00 60.99           N  
ATOM   1535  CZ  ARG A   2     -11.128 -20.445  21.957  1.00 66.15           C  
ATOM   1536  NH1 ARG A   2     -10.735 -21.708  22.035  1.00 67.52           N  
ATOM   1537  NH2 ARG A   2     -11.225 -19.860  20.769  1.00 70.01           N  
ATOM   1538  H   ARG A   2      -8.174 -19.595  27.271  1.00  0.00           H  
ATOM   1539  HA  ARG A   2     -10.506 -17.969  27.594  1.00  0.00           H  
ATOM   1540 1HB  ARG A   2     -10.109 -20.852  26.777  1.00  0.00           H  
ATOM   1541 2HB  ARG A   2     -11.713 -20.146  26.909  1.00  0.00           H  
ATOM   1542 1HG  ARG A   2     -10.952 -18.382  25.294  1.00  0.00           H  
ATOM   1543 2HG  ARG A   2      -9.497 -19.376  25.043  1.00  0.00           H  
ATOM   1544 1HD  ARG A   2     -10.841 -21.273  24.360  1.00  0.00           H  
ATOM   1545 2HD  ARG A   2     -12.341 -20.416  24.784  1.00  0.00           H  
ATOM   1546  HE  ARG A   2     -11.665 -18.785  22.960  1.00  0.00           H  
ATOM   1547 1HH1 ARG A   2     -10.637 -22.152  22.937  1.00  0.00           H  
ATOM   1548 2HH1 ARG A   2     -10.534 -22.227  21.193  1.00  0.00           H  
ATOM   1549 1HH2 ARG A   2     -11.502 -18.890  20.704  1.00  0.00           H  
ATOM   1550 2HH2 ARG A   2     -11.023 -20.384  19.931  1.00  0.00           H  
ATOM   1551  N   SER A   3      -9.953 -20.262  29.858  1.00 36.05           N  
ATOM   1552  CA  SER A   3     -10.409 -20.785  31.128  1.00 39.50           C  
ATOM   1553  C   SER A   3      -9.433 -20.400  32.205  1.00 41.79           C  
ATOM   1554  O   SER A   3      -9.816 -20.239  33.363  1.00 43.76           O  
ATOM   1555  CB  SER A   3     -10.483 -22.301  31.068  1.00 39.65           C  
ATOM   1556  OG  SER A   3      -9.197 -22.842  30.821  1.00 42.81           O  
ATOM   1557  H   SER A   3      -9.031 -20.508  29.527  1.00  0.00           H  
ATOM   1558  HA  SER A   3     -11.406 -20.390  31.327  1.00  0.00           H  
ATOM   1559 1HB  SER A   3     -10.876 -22.684  32.010  1.00  0.00           H  
ATOM   1560 2HB  SER A   3     -11.173 -22.600  30.280  1.00  0.00           H  
ATOM   1561  HG  SER A   3      -8.602 -22.091  30.755  1.00  0.00           H  
ATOM   1562  N   GLY A   4      -8.160 -20.331  31.822  1.00 43.27           N  
ATOM   1563  CA  GLY A   4      -7.101 -19.978  32.749  1.00 44.11           C  
ATOM   1564  C   GLY A   4      -6.852 -18.493  32.981  1.00 43.68           C  
ATOM   1565  O   GLY A   4      -7.611 -17.615  32.542  1.00 42.62           O  
ATOM   1566  H   GLY A   4      -7.926 -20.530  30.860  1.00  0.00           H  
ATOM   1567 1HA  GLY A   4      -7.311 -20.415  33.725  1.00  0.00           H  
ATOM   1568 2HA  GLY A   4      -6.159 -20.402  32.403  1.00  0.00           H  
ATOM   1569  N   ASN A   5      -5.773 -18.215  33.698  1.00 41.85           N  
ATOM   1570  CA  ASN A   5      -5.408 -16.843  34.001  1.00 41.69           C  
ATOM   1571  C   ASN A   5      -4.575 -16.233  32.880  1.00 38.44           C  
ATOM   1572  O   ASN A   5      -4.101 -16.924  31.970  1.00 39.90           O  
ATOM   1573  CB  ASN A   5      -4.663 -16.768  35.321  1.00  0.00           C  
ATOM   1574  CG  ASN A   5      -4.496 -18.115  35.968  1.00  0.00           C  
ATOM   1575  OD1 ASN A   5      -4.941 -19.135  35.430  1.00  0.00           O  
ATOM   1576  ND2 ASN A   5      -3.862 -18.138  37.113  1.00  0.00           N  
ATOM   1577  H   ASN A   5      -5.192 -18.966  34.042  1.00  0.00           H  
ATOM   1578  HA  ASN A   5      -6.321 -16.252  34.083  1.00  0.00           H  
ATOM   1579 1HB  ASN A   5      -3.677 -16.331  35.158  1.00  0.00           H  
ATOM   1580 2HB  ASN A   5      -5.202 -16.113  36.006  1.00  0.00           H  
ATOM   1581 1HD2 ASN A   5      -3.722 -19.007  37.589  1.00  0.00           H  
ATOM   1582 2HD2 ASN A   5      -3.519 -17.288  37.511  1.00  0.00           H  
ATOM   1583  N   PHE A   7      -4.395 -14.926  32.964  1.00 35.24           N  
ATOM   1584  CA  PHE A   7      -3.617 -14.196  31.988  1.00 30.71           C  
ATOM   1585  C   PHE A   7      -2.158 -14.639  32.179  1.00 29.97           C  
ATOM   1586  O   PHE A   7      -1.633 -14.666  33.299  1.00 29.76           O  
ATOM   1587  CB  PHE A   7      -3.763 -12.700  32.259  1.00 29.05           C  
ATOM   1588  CG  PHE A   7      -3.126 -11.824  31.232  1.00 26.35           C  
ATOM   1589  CD1 PHE A   7      -1.809 -11.405  31.376  1.00 24.81           C  
ATOM   1590  CD2 PHE A   7      -3.864 -11.373  30.138  1.00 27.61           C  
ATOM   1591  CE1 PHE A   7      -1.232 -10.542  30.446  1.00 24.93           C  
ATOM   1592  CE2 PHE A   7      -3.302 -10.509  29.203  1.00 25.72           C  
ATOM   1593  CZ  PHE A   7      -1.979 -10.091  29.360  1.00 25.12           C  
ATOM   1594  H   PHE A   7      -4.814 -14.424  33.734  1.00  0.00           H  
ATOM   1595  HA  PHE A   7      -4.006 -14.424  30.995  1.00  0.00           H  
ATOM   1596 1HB  PHE A   7      -4.820 -12.441  32.311  1.00  0.00           H  
ATOM   1597 2HB  PHE A   7      -3.320 -12.461  33.225  1.00  0.00           H  
ATOM   1598  HD1 PHE A   7      -1.227 -11.760  32.227  1.00  0.00           H  
ATOM   1599  HD2 PHE A   7      -4.897 -11.704  30.023  1.00  0.00           H  
ATOM   1600  HE1 PHE A   7      -0.198 -10.221  30.569  1.00  0.00           H  
ATOM   1601  HE2 PHE A   7      -3.887 -10.158  28.353  1.00  0.00           H  
ATOM   1602  HZ  PHE A   7      -1.533  -9.412  28.635  1.00  0.00           H  
ATOM   1603  N   ASN A   8      -1.538 -15.085  31.096  1.00 28.17           N  
ATOM   1604  CA  ASN A   8      -0.151 -15.531  31.130  1.00 25.10           C  
ATOM   1605  C   ASN A   8       0.726 -14.366  30.640  1.00 24.12           C  
ATOM   1606  O   ASN A   8       0.631 -13.946  29.484  1.00 23.27           O  
ATOM   1607  CB  ASN A   8       0.008 -16.776  30.245  1.00 23.92           C  
ATOM   1608  CG  ASN A   8       1.441 -17.250  30.145  1.00 25.29           C  
ATOM   1609  OD1 ASN A   8       2.299 -16.845  30.921  1.00 27.26           O  
ATOM   1610  ND2 ASN A   8       1.710 -18.101  29.170  1.00 24.49           N  
ATOM   1611  H   ASN A   8      -2.043 -15.116  30.222  1.00  0.00           H  
ATOM   1612  HA  ASN A   8       0.105 -15.789  32.159  1.00  0.00           H  
ATOM   1613 1HB  ASN A   8      -0.600 -17.588  30.646  1.00  0.00           H  
ATOM   1614 2HB  ASN A   8      -0.357 -16.558  29.241  1.00  0.00           H  
ATOM   1615 1HD2 ASN A   8       2.640 -18.450  29.053  1.00  0.00           H  
ATOM   1616 2HD2 ASN A   8       0.984 -18.396  28.549  1.00  0.00           H  
ATOM   1617  N   PHE A   9       1.511 -13.795  31.548  1.00 22.40           N  
ATOM   1618  CA  PHE A   9       2.394 -12.674  31.211  1.00 23.10           C  
ATOM   1619  C   PHE A   9       3.557 -13.110  30.315  1.00 22.99           C  
ATOM   1620  O   PHE A   9       4.209 -12.284  29.682  1.00 24.85           O  
ATOM   1621  CB  PHE A   9       2.925 -11.990  32.484  1.00 19.83           C  
ATOM   1622  CG  PHE A   9       1.873 -11.258  33.258  1.00 19.98           C  
ATOM   1623  CD1 PHE A   9       1.484  -9.976  32.881  1.00 21.41           C  
ATOM   1624  CD2 PHE A   9       1.239 -11.860  34.342  1.00 20.87           C  
ATOM   1625  CE1 PHE A   9       0.476  -9.291  33.562  1.00 21.55           C  
ATOM   1626  CE2 PHE A   9       0.223 -11.188  35.036  1.00 21.81           C  
ATOM   1627  CZ  PHE A   9      -0.160  -9.900  34.644  1.00 24.13           C  
ATOM   1628  H   PHE A   9       1.498 -14.144  32.496  1.00  0.00           H  
ATOM   1629  HA  PHE A   9       1.821 -11.942  30.640  1.00  0.00           H  
ATOM   1630 1HB  PHE A   9       3.372 -12.737  33.139  1.00  0.00           H  
ATOM   1631 2HB  PHE A   9       3.707 -11.280  32.216  1.00  0.00           H  
ATOM   1632  HD1 PHE A   9       1.977  -9.497  32.035  1.00  0.00           H  
ATOM   1633  HD2 PHE A   9       1.537 -12.863  34.649  1.00  0.00           H  
ATOM   1634  HE1 PHE A   9       0.191  -8.288  33.247  1.00  0.00           H  
ATOM   1635  HE2 PHE A   9      -0.269 -11.668  35.882  1.00  0.00           H  
ATOM   1636  HZ  PHE A   9      -0.949  -9.374  35.180  1.00  0.00           H  
ATOM   1637  N   GLY A  10       3.798 -14.415  30.256  1.00 23.00           N  
ATOM   1638  CA  GLY A  10       4.874 -14.932  29.438  1.00 23.26           C  
ATOM   1639  C   GLY A  10       4.355 -15.280  28.059  1.00 22.06           C  
ATOM   1640  O   GLY A  10       4.634 -16.362  27.553  1.00 24.65           O  
ATOM   1641  H   GLY A  10       3.229 -15.060  30.785  1.00  0.00           H  
ATOM   1642 1HA  GLY A  10       5.667 -14.188  29.367  1.00  0.00           H  
ATOM   1643 2HA  GLY A  10       5.302 -15.813  29.915  1.00  0.00           H  
ATOM   1644  N   ALA A  11       3.599 -14.372  27.454  1.00 20.55           N  
ATOM   1645  CA  ALA A  11       3.047 -14.602  26.130  1.00 19.85           C  
ATOM   1646  C   ALA A  11       2.674 -13.273  25.495  1.00 20.69           C  
ATOM   1647  O   ALA A  11       2.507 -12.268  26.198  1.00 20.87           O  
ATOM   1648  CB  ALA A  11       1.812 -15.487  26.228  1.00 21.94           C  
ATOM   1649  H   ALA A  11       3.402 -13.500  27.924  1.00  0.00           H  
ATOM   1650  HA  ALA A  11       3.803 -15.110  25.531  1.00  0.00           H  
ATOM   1651 1HB  ALA A  11       1.404 -15.655  25.231  1.00  0.00           H  
ATOM   1652 2HB  ALA A  11       2.084 -16.444  26.674  1.00  0.00           H  
ATOM   1653 3HB  ALA A  11       1.063 -14.998  26.848  1.00  0.00           H  
ATOM   1654  N   TYR A  12       2.559 -13.262  24.166  1.00 17.50           N  
ATOM   1655  CA  TYR A  12       2.200 -12.054  23.435  1.00 16.11           C  
ATOM   1656  C   TYR A  12       0.683 -11.995  23.345  1.00 15.72           C  
ATOM   1657  O   TYR A  12       0.026 -13.017  23.152  1.00 17.47           O  
ATOM   1658  CB  TYR A  12       2.842 -12.056  22.046  1.00 16.41           C  
ATOM   1659  CG  TYR A  12       4.351 -11.997  22.095  1.00 15.74           C  
ATOM   1660  CD1 TYR A  12       5.012 -10.859  22.595  1.00 15.95           C  
ATOM   1661  CD2 TYR A  12       5.125 -13.050  21.621  1.00 13.33           C  
ATOM   1662  CE1 TYR A  12       6.399 -10.784  22.612  1.00 16.20           C  
ATOM   1663  CE2 TYR A  12       6.513 -12.975  21.638  1.00 15.58           C  
ATOM   1664  CZ  TYR A  12       7.137 -11.840  22.131  1.00 14.64           C  
ATOM   1665  OH  TYR A  12       8.505 -11.753  22.140  1.00 17.96           O  
ATOM   1666  H   TYR A  12       2.726 -14.116  23.653  1.00  0.00           H  
ATOM   1667  HA  TYR A  12       2.571 -11.191  23.989  1.00  0.00           H  
ATOM   1668 1HB  TYR A  12       2.545 -12.958  21.509  1.00  0.00           H  
ATOM   1669 2HB  TYR A  12       2.478 -11.202  21.476  1.00  0.00           H  
ATOM   1670  HD1 TYR A  12       4.434 -10.017  22.978  1.00  0.00           H  
ATOM   1671  HD2 TYR A  12       4.644 -13.947  21.230  1.00  0.00           H  
ATOM   1672  HE1 TYR A  12       6.892  -9.894  23.003  1.00  0.00           H  
ATOM   1673  HE2 TYR A  12       7.109 -13.808  21.263  1.00  0.00           H  
ATOM   1674  HH  TYR A  12       8.878 -12.558  21.773  1.00  0.00           H  
ATOM   1675  N   HIS A  13       0.128 -10.801  23.481  1.00 14.99           N  
ATOM   1676  CA  HIS A  13      -1.317 -10.619  23.433  1.00 17.41           C  
ATOM   1677  C   HIS A  13      -1.724  -9.563  22.433  1.00 18.47           C  
ATOM   1678  O   HIS A  13      -0.877  -8.823  21.921  1.00 20.72           O  
ATOM   1679  CB  HIS A  13      -1.846 -10.192  24.823  1.00 16.25           C  
ATOM   1680  CG  HIS A  13      -1.497 -11.138  25.929  1.00 14.81           C  
ATOM   1681  ND1 HIS A  13      -2.260 -12.246  26.231  1.00 20.94           N  
ATOM   1682  CD2 HIS A  13      -0.436 -11.176  26.764  1.00 13.82           C  
ATOM   1683  CE1 HIS A  13      -1.676 -12.932  27.199  1.00 16.43           C  
ATOM   1684  NE2 HIS A  13      -0.567 -12.303  27.540  1.00 19.86           N  
ATOM   1685  H   HIS A  13       0.721  -9.996  23.622  1.00  0.00           H  
ATOM   1686  HA  HIS A  13      -1.793 -11.560  23.160  1.00  0.00           H  
ATOM   1687 1HB  HIS A  13      -1.444  -9.211  25.080  1.00  0.00           H  
ATOM   1688 2HB  HIS A  13      -2.931 -10.102  24.787  1.00  0.00           H  
ATOM   1689  HD2 HIS A  13       0.376 -10.450  26.809  1.00  0.00           H  
ATOM   1690  HE1 HIS A  13      -2.048 -13.858  27.638  1.00  0.00           H  
ATOM   1691  HE2 HIS A  13       0.084 -12.598  28.254  1.00  0.00           H  
ATOM   1692  N   THR A  14      -3.027  -9.478  22.180  1.00 17.67           N  
ATOM   1693  CA  THR A  14      -3.572  -8.505  21.250  1.00 17.76           C  
ATOM   1694  C   THR A  14      -3.788  -7.207  22.035  1.00 16.78           C  
ATOM   1695  O   THR A  14      -3.794  -7.212  23.274  1.00 16.09           O  
ATOM   1696  CB  THR A  14      -4.922  -8.980  20.679  1.00 20.76           C  
ATOM   1697  OG1 THR A  14      -5.893  -9.026  21.737  1.00 21.46           O  
ATOM   1698  CG2 THR A  14      -4.788 -10.369  20.048  1.00 15.44           C  
ATOM   1699  H   THR A  14      -3.655 -10.113  22.652  1.00  0.00           H  
ATOM   1700  HA  THR A  14      -2.872  -8.387  20.423  1.00  0.00           H  
ATOM   1701  HB  THR A  14      -5.264  -8.277  19.920  1.00  0.00           H  
ATOM   1702  HG1 THR A  14      -5.482  -8.751  22.560  1.00  0.00           H  
ATOM   1703 1HG2 THR A  14      -5.753 -10.683  19.651  1.00  0.00           H  
ATOM   1704 2HG2 THR A  14      -4.058 -10.333  19.240  1.00  0.00           H  
ATOM   1705 3HG2 THR A  14      -4.457 -11.081  20.803  1.00  0.00           H  
ATOM   1706  N   LEU A  15      -3.968  -6.097  21.333  1.00 15.33           N  
ATOM   1707  CA  LEU A  15      -4.180  -4.823  22.000  1.00 17.64           C  
ATOM   1708  C   LEU A  15      -5.368  -4.888  22.962  1.00 20.28           C  
ATOM   1709  O   LEU A  15      -5.319  -4.356  24.076  1.00 18.53           O  
ATOM   1710  CB  LEU A  15      -4.430  -3.719  20.983  1.00 17.90           C  
ATOM   1711  CG  LEU A  15      -4.624  -2.349  21.641  1.00 18.38           C  
ATOM   1712  CD1 LEU A  15      -3.351  -1.939  22.332  1.00 18.71           C  
ATOM   1713  CD2 LEU A  15      -5.015  -1.303  20.623  1.00 19.95           C  
ATOM   1714  H   LEU A  15      -3.959  -6.128  20.324  1.00  0.00           H  
ATOM   1715  HA  LEU A  15      -3.283  -4.576  22.566  1.00  0.00           H  
ATOM   1716 1HB  LEU A  15      -3.582  -3.676  20.302  1.00  0.00           H  
ATOM   1717 2HB  LEU A  15      -5.320  -3.972  20.407  1.00  0.00           H  
ATOM   1718  HG  LEU A  15      -5.412  -2.414  22.392  1.00  0.00           H  
ATOM   1719 1HD1 LEU A  15      -3.489  -0.964  22.800  1.00  0.00           H  
ATOM   1720 2HD1 LEU A  15      -3.098  -2.675  23.095  1.00  0.00           H  
ATOM   1721 3HD1 LEU A  15      -2.544  -1.880  21.603  1.00  0.00           H  
ATOM   1722 1HD2 LEU A  15      -5.146  -0.342  21.121  1.00  0.00           H  
ATOM   1723 2HD2 LEU A  15      -4.232  -1.218  19.870  1.00  0.00           H  
ATOM   1724 3HD2 LEU A  15      -5.950  -1.594  20.143  1.00  0.00           H  
ATOM   1725  N   GLU A  16      -6.440  -5.537  22.524  1.00 20.75           N  
ATOM   1726  CA  GLU A  16      -7.641  -5.666  23.348  1.00 22.23           C  
ATOM   1727  C   GLU A  16      -7.348  -6.439  24.641  1.00 20.99           C  
ATOM   1728  O   GLU A  16      -7.752  -6.026  25.728  1.00 19.84           O  
ATOM   1729  CB  GLU A  16      -8.750  -6.340  22.535  1.00 24.61           C  
ATOM   1730  CG  GLU A  16     -10.146  -6.247  23.140  1.00 29.09           C  
ATOM   1731  CD  GLU A  16     -10.170  -5.498  24.443  1.00  0.00           C  
ATOM   1732  OE1 GLU A  16      -9.131  -5.058  24.873  1.00  0.00           O  
ATOM   1733  OE2 GLU A  16     -11.229  -5.365  25.010  1.00  0.00           O  
ATOM   1734  H   GLU A  16      -6.429  -5.951  21.603  1.00  0.00           H  
ATOM   1735  HA  GLU A  16      -7.969  -4.668  23.640  1.00  0.00           H  
ATOM   1736 1HB  GLU A  16      -8.794  -5.895  21.541  1.00  0.00           H  
ATOM   1737 2HB  GLU A  16      -8.518  -7.398  22.410  1.00  0.00           H  
ATOM   1738 1HG  GLU A  16     -10.804  -5.743  22.433  1.00  0.00           H  
ATOM   1739 2HG  GLU A  16     -10.530  -7.254  23.298  1.00  0.00           H  
ATOM   1740  N   GLU A  17      -6.612  -7.538  24.519  1.00 18.99           N  
ATOM   1741  CA  GLU A  17      -6.267  -8.351  25.671  1.00 18.50           C  
ATOM   1742  C   GLU A  17      -5.403  -7.551  26.643  1.00 21.13           C  
ATOM   1743  O   GLU A  17      -5.582  -7.635  27.867  1.00 21.62           O  
ATOM   1744  CB  GLU A  17      -5.572  -9.624  25.228  1.00 16.53           C  
ATOM   1745  CG  GLU A  17      -6.508 -10.564  24.492  1.00 18.04           C  
ATOM   1746  CD  GLU A  17      -5.789 -11.743  23.862  1.00 21.92           C  
ATOM   1747  OE1 GLU A  17      -4.565 -11.656  23.626  1.00 20.28           O  
ATOM   1748  OE2 GLU A  17      -6.456 -12.761  23.584  1.00 23.98           O  
ATOM   1749  H   GLU A  17      -6.284  -7.816  23.605  1.00  0.00           H  
ATOM   1750  HA  GLU A  17      -7.186  -8.618  26.194  1.00  0.00           H  
ATOM   1751 1HB  GLU A  17      -4.735  -9.374  24.575  1.00  0.00           H  
ATOM   1752 2HB  GLU A  17      -5.165 -10.138  26.099  1.00  0.00           H  
ATOM   1753 1HG  GLU A  17      -7.253 -10.941  25.193  1.00  0.00           H  
ATOM   1754 2HG  GLU A  17      -7.029 -10.006  23.715  1.00  0.00           H  
ATOM   1755  N   ILE A  18      -4.503  -6.740  26.105  1.00 18.04           N  
ATOM   1756  CA  ILE A  18      -3.641  -5.931  26.948  1.00 19.21           C  
ATOM   1757  C   ILE A  18      -4.488  -4.911  27.724  1.00 18.99           C  
ATOM   1758  O   ILE A  18      -4.343  -4.768  28.937  1.00 18.88           O  
ATOM   1759  CB  ILE A  18      -2.567  -5.190  26.098  1.00 19.93           C  
ATOM   1760  CG1 ILE A  18      -1.479  -6.168  25.647  1.00 19.04           C  
ATOM   1761  CG2 ILE A  18      -1.965  -4.021  26.875  1.00 18.58           C  
ATOM   1762  CD1 ILE A  18      -0.477  -5.543  24.675  1.00 18.36           C  
ATOM   1763  H   ILE A  18      -4.409  -6.678  25.101  1.00  0.00           H  
ATOM   1764  HA  ILE A  18      -3.130  -6.588  27.651  1.00  0.00           H  
ATOM   1765  HB  ILE A  18      -3.026  -4.805  25.188  1.00  0.00           H  
ATOM   1766 1HG1 ILE A  18      -0.937  -6.536  26.518  1.00  0.00           H  
ATOM   1767 2HG1 ILE A  18      -1.941  -7.029  25.163  1.00  0.00           H  
ATOM   1768 1HG2 ILE A  18      -1.218  -3.521  26.259  1.00  0.00           H  
ATOM   1769 2HG2 ILE A  18      -2.752  -3.314  27.136  1.00  0.00           H  
ATOM   1770 3HG2 ILE A  18      -1.495  -4.393  27.786  1.00  0.00           H  
ATOM   1771 1HD1 ILE A  18       0.268  -6.287  24.392  1.00  0.00           H  
ATOM   1772 2HD1 ILE A  18      -1.002  -5.198  23.783  1.00  0.00           H  
ATOM   1773 3HD1 ILE A  18       0.017  -4.699  25.155  1.00  0.00           H  
ATOM   1774  N   SER A  19      -5.405  -4.246  27.034  1.00 16.68           N  
ATOM   1775  CA  SER A  19      -6.256  -3.255  27.670  1.00 21.45           C  
ATOM   1776  C   SER A  19      -7.140  -3.868  28.729  1.00 21.87           C  
ATOM   1777  O   SER A  19      -7.363  -3.281  29.781  1.00 24.42           O  
ATOM   1778  CB  SER A  19      -7.127  -2.564  26.637  1.00 23.17           C  
ATOM   1779  OG  SER A  19      -6.311  -1.941  25.670  1.00 33.22           O  
ATOM   1780  H   SER A  19      -5.517  -4.430  26.047  1.00  0.00           H  
ATOM   1781  HA  SER A  19      -5.620  -2.508  28.147  1.00  0.00           H  
ATOM   1782 1HB  SER A  19      -7.782  -3.296  26.165  1.00  0.00           H  
ATOM   1783 2HB  SER A  19      -7.760  -1.828  27.130  1.00  0.00           H  
ATOM   1784  HG  SER A  19      -5.405  -2.125  25.930  1.00  0.00           H  
ATOM   1785  N   GLN A  20      -7.651  -5.050  28.437  1.00 22.13           N  
ATOM   1786  CA  GLN A  20      -8.516  -5.762  29.358  1.00 27.51           C  
ATOM   1787  C   GLN A  20      -7.737  -6.010  30.677  1.00 27.53           C  
ATOM   1788  O   GLN A  20      -8.220  -5.710  31.787  1.00 25.97           O  
ATOM   1789  CB  GLN A  20      -8.914  -7.067  28.680  1.00 33.38           C  
ATOM   1790  CG  GLN A  20     -10.117  -7.779  29.233  1.00 45.81           C  
ATOM   1791  CD  GLN A  20     -10.192  -9.222  28.718  1.00 52.62           C  
ATOM   1792  OE1 GLN A  20     -10.269 -10.171  29.513  1.00 58.12           O  
ATOM   1793  NE2 GLN A  20     -10.137  -9.395  27.387  1.00 50.88           N  
ATOM   1794  H   GLN A  20      -7.431  -5.469  27.545  1.00  0.00           H  
ATOM   1795  HA  GLN A  20      -9.398  -5.150  29.547  1.00  0.00           H  
ATOM   1796 1HB  GLN A  20      -9.120  -6.881  27.626  1.00  0.00           H  
ATOM   1797 2HB  GLN A  20      -8.084  -7.772  28.732  1.00  0.00           H  
ATOM   1798 1HG  GLN A  20     -10.049  -7.795  30.321  1.00  0.00           H  
ATOM   1799 2HG  GLN A  20     -11.016  -7.246  28.923  1.00  0.00           H  
ATOM   1800 1HE2 GLN A  20     -10.182 -10.317  26.999  1.00  0.00           H  
ATOM   1801 2HE2 GLN A  20     -10.051  -8.603  26.782  1.00  0.00           H  
ATOM   1802  N   GLU A  21      -6.500  -6.484  30.538  1.00 24.55           N  
ATOM   1803  CA  GLU A  21      -5.653  -6.760  31.686  1.00 21.92           C  
ATOM   1804  C   GLU A  21      -5.323  -5.492  32.476  1.00 20.95           C  
ATOM   1805  O   GLU A  21      -5.215  -5.533  33.697  1.00 20.10           O  
ATOM   1806  CB  GLU A  21      -4.394  -7.495  31.250  1.00 23.54           C  
ATOM   1807  CG  GLU A  21      -3.599  -8.085  32.400  1.00 28.02           C  
ATOM   1808  CD  GLU A  21      -4.425  -9.018  33.292  1.00 32.90           C  
ATOM   1809  OE1 GLU A  21      -5.506  -9.484  32.879  1.00 30.90           O  
ATOM   1810  OE2 GLU A  21      -3.981  -9.291  34.427  1.00 36.68           O  
ATOM   1811  H   GLU A  21      -6.142  -6.656  29.610  1.00  0.00           H  
ATOM   1812  HA  GLU A  21      -6.206  -7.394  32.379  1.00  0.00           H  
ATOM   1813 1HB  GLU A  21      -4.662  -8.305  30.571  1.00  0.00           H  
ATOM   1814 2HB  GLU A  21      -3.744  -6.811  30.703  1.00  0.00           H  
ATOM   1815 1HG  GLU A  21      -2.757  -8.646  31.996  1.00  0.00           H  
ATOM   1816 2HG  GLU A  21      -3.202  -7.273  33.007  1.00  0.00           H  
ATOM   1817  N   MET A  22      -5.173  -4.362  31.795  1.00 21.17           N  
ATOM   1818  CA  MET A  22      -4.869  -3.105  32.484  1.00 20.78           C  
ATOM   1819  C   MET A  22      -6.089  -2.685  33.329  1.00 21.65           C  
ATOM   1820  O   MET A  22      -5.939  -2.132  34.417  1.00 21.69           O  
ATOM   1821  CB  MET A  22      -4.510  -2.000  31.490  1.00 17.22           C  
ATOM   1822  CG  MET A  22      -3.120  -2.118  30.892  1.00 16.85           C  
ATOM   1823  SD  MET A  22      -3.014  -1.038  29.425  1.00 24.10           S  
ATOM   1824  CE  MET A  22      -3.016   0.620  30.207  1.00 17.21           C  
ATOM   1825  H   MET A  22      -5.268  -4.361  30.789  1.00  0.00           H  
ATOM   1826  HA  MET A  22      -4.012  -3.267  33.138  1.00  0.00           H  
ATOM   1827 1HB  MET A  22      -5.227  -2.002  30.670  1.00  0.00           H  
ATOM   1828 2HB  MET A  22      -4.580  -1.030  31.983  1.00  0.00           H  
ATOM   1829 1HG  MET A  22      -2.379  -1.824  31.634  1.00  0.00           H  
ATOM   1830 2HG  MET A  22      -2.930  -3.155  30.614  1.00  0.00           H  
ATOM   1831 1HE  MET A  22      -2.955   1.387  29.434  1.00  0.00           H  
ATOM   1832 2HE  MET A  22      -3.936   0.752  30.779  1.00  0.00           H  
ATOM   1833 3HE  MET A  22      -2.158   0.709  30.874  1.00  0.00           H  
ATOM   1834  N   ASP A  23      -7.292  -2.944  32.823  1.00 22.09           N  
ATOM   1835  CA  ASP A  23      -8.512  -2.598  33.550  1.00 23.08           C  
ATOM   1836  C   ASP A  23      -8.659  -3.519  34.762  1.00 22.30           C  
ATOM   1837  O   ASP A  23      -9.123  -3.094  35.816  1.00 22.35           O  
ATOM   1838  CB  ASP A  23      -9.741  -2.709  32.647  1.00 24.06           C  
ATOM   1839  CG  ASP A  23      -9.876  -1.535  31.695  1.00 24.06           C  
ATOM   1840  OD1 ASP A  23      -9.292  -0.472  31.968  1.00 23.70           O  
ATOM   1841  OD2 ASP A  23     -10.575  -1.675  30.670  1.00 29.48           O  
ATOM   1842  H   ASP A  23      -7.367  -3.388  31.919  1.00  0.00           H  
ATOM   1843  HA  ASP A  23      -8.430  -1.566  33.892  1.00  0.00           H  
ATOM   1844 1HB  ASP A  23      -9.682  -3.628  32.064  1.00  0.00           H  
ATOM   1845 2HB  ASP A  23     -10.640  -2.768  33.261  1.00  0.00           H  
ATOM   1846  N   ASN A  24      -8.247  -4.772  34.617  1.00 23.03           N  
ATOM   1847  CA  ASN A  24      -8.335  -5.722  35.718  1.00 26.33           C  
ATOM   1848  C   ASN A  24      -7.402  -5.293  36.834  1.00 28.52           C  
ATOM   1849  O   ASN A  24      -7.770  -5.312  38.006  1.00 28.35           O  
ATOM   1850  CB  ASN A  24      -7.972  -7.142  35.270  1.00 29.15           C  
ATOM   1851  CG  ASN A  24      -9.090  -7.808  34.473  1.00 32.67           C  
ATOM   1852  OD1 ASN A  24     -10.193  -7.259  34.354  1.00 35.39           O  
ATOM   1853  ND2 ASN A  24      -8.802  -8.973  33.896  1.00 32.62           N  
ATOM   1854  H   ASN A  24      -7.866  -5.077  33.733  1.00  0.00           H  
ATOM   1855  HA  ASN A  24      -9.363  -5.735  36.083  1.00  0.00           H  
ATOM   1856 1HB  ASN A  24      -7.071  -7.111  34.655  1.00  0.00           H  
ATOM   1857 2HB  ASN A  24      -7.750  -7.754  36.144  1.00  0.00           H  
ATOM   1858 1HD2 ASN A  24      -9.499  -9.452  33.362  1.00  0.00           H  
ATOM   1859 2HD2 ASN A  24      -7.890  -9.369  33.997  1.00  0.00           H  
ATOM   1860  N   LEU A  25      -6.200  -4.870  36.458  1.00 27.06           N  
ATOM   1861  CA  LEU A  25      -5.200  -4.426  37.415  1.00 27.36           C  
ATOM   1862  C   LEU A  25      -5.722  -3.246  38.253  1.00 25.74           C  
ATOM   1863  O   LEU A  25      -5.549  -3.217  39.479  1.00 25.01           O  
ATOM   1864  CB  LEU A  25      -3.920  -4.051  36.661  1.00 28.93           C  
ATOM   1865  CG  LEU A  25      -2.546  -4.332  37.270  1.00 32.27           C  
ATOM   1866  CD1 LEU A  25      -2.466  -5.726  37.884  1.00 32.37           C  
ATOM   1867  CD2 LEU A  25      -1.524  -4.200  36.158  1.00 35.14           C  
ATOM   1868  H   LEU A  25      -5.978  -4.858  35.473  1.00  0.00           H  
ATOM   1869  HA  LEU A  25      -4.988  -5.247  38.100  1.00  0.00           H  
ATOM   1870 1HB  LEU A  25      -3.916  -4.569  35.704  1.00  0.00           H  
ATOM   1871 2HB  LEU A  25      -3.931  -2.978  36.470  1.00  0.00           H  
ATOM   1872  HG  LEU A  25      -2.344  -3.610  38.062  1.00  0.00           H  
ATOM   1873 1HD1 LEU A  25      -1.472  -5.882  38.305  1.00  0.00           H  
ATOM   1874 2HD1 LEU A  25      -3.212  -5.819  38.673  1.00  0.00           H  
ATOM   1875 3HD1 LEU A  25      -2.655  -6.474  37.115  1.00  0.00           H  
ATOM   1876 1HD2 LEU A  25      -0.527  -4.393  36.555  1.00  0.00           H  
ATOM   1877 2HD2 LEU A  25      -1.747  -4.921  35.371  1.00  0.00           H  
ATOM   1878 3HD2 LEU A  25      -1.562  -3.191  35.747  1.00  0.00           H  
ATOM   1879  N   VAL A  26      -6.361  -2.286  37.589  1.00 24.45           N  
ATOM   1880  CA  VAL A  26      -6.919  -1.102  38.254  1.00 26.18           C  
ATOM   1881  C   VAL A  26      -8.086  -1.527  39.166  1.00 28.08           C  
ATOM   1882  O   VAL A  26      -8.212  -1.059  40.300  1.00 27.02           O  
ATOM   1883  CB  VAL A  26      -7.419  -0.043  37.212  1.00 25.90           C  
ATOM   1884  CG1 VAL A  26      -8.268   1.021  37.884  1.00 24.16           C  
ATOM   1885  CG2 VAL A  26      -6.237   0.617  36.499  1.00 22.46           C  
ATOM   1886  H   VAL A  26      -6.462  -2.382  36.589  1.00  0.00           H  
ATOM   1887  HA  VAL A  26      -6.135  -0.642  38.857  1.00  0.00           H  
ATOM   1888  HB  VAL A  26      -8.047  -0.542  36.474  1.00  0.00           H  
ATOM   1889 1HG1 VAL A  26      -8.603   1.744  37.139  1.00  0.00           H  
ATOM   1890 2HG1 VAL A  26      -9.135   0.554  38.351  1.00  0.00           H  
ATOM   1891 3HG1 VAL A  26      -7.677   1.532  38.644  1.00  0.00           H  
ATOM   1892 1HG2 VAL A  26      -6.608   1.347  35.780  1.00  0.00           H  
ATOM   1893 2HG2 VAL A  26      -5.603   1.117  37.232  1.00  0.00           H  
ATOM   1894 3HG2 VAL A  26      -5.656  -0.144  35.976  1.00  0.00           H  
ATOM   1895  N   ALA A  27      -8.892  -2.461  38.672  1.00 28.49           N  
ATOM   1896  CA  ALA A  27     -10.044  -2.979  39.400  1.00 30.38           C  
ATOM   1897  C   ALA A  27      -9.626  -3.687  40.680  1.00 31.89           C  
ATOM   1898  O   ALA A  27     -10.260  -3.518  41.720  1.00 33.05           O  
ATOM   1899  CB  ALA A  27     -10.830  -3.943  38.517  1.00 27.41           C  
ATOM   1900  H   ALA A  27      -8.689  -2.822  37.751  1.00  0.00           H  
ATOM   1901  HA  ALA A  27     -10.684  -2.137  39.665  1.00  0.00           H  
ATOM   1902 1HB  ALA A  27     -11.689  -4.325  39.069  1.00  0.00           H  
ATOM   1903 2HB  ALA A  27     -11.176  -3.420  37.625  1.00  0.00           H  
ATOM   1904 3HB  ALA A  27     -10.189  -4.773  38.225  1.00  0.00           H  
ATOM   1905  N   GLU A  28      -8.561  -4.477  40.601  1.00 31.21           N  
ATOM   1906  CA  GLU A  28      -8.071  -5.213  41.760  1.00 32.94           C  
ATOM   1907  C   GLU A  28      -7.269  -4.401  42.785  1.00 32.09           C  
ATOM   1908  O   GLU A  28      -7.135  -4.844  43.921  1.00 32.29           O  
ATOM   1909  CB  GLU A  28      -7.221  -6.414  41.323  1.00 36.19           C  
ATOM   1910  CG  GLU A  28      -7.080  -6.569  39.815  1.00  0.00           C  
ATOM   1911  CD  GLU A  28      -7.809  -5.503  39.047  1.00  0.00           C  
ATOM   1912  OE1 GLU A  28      -8.413  -4.659  39.665  1.00  0.00           O  
ATOM   1913  OE2 GLU A  28      -7.763  -5.532  37.840  1.00  0.00           O  
ATOM   1914  H   GLU A  28      -8.079  -4.571  39.719  1.00  0.00           H  
ATOM   1915  HA  GLU A  28      -8.929  -5.583  42.323  1.00  0.00           H  
ATOM   1916 1HB  GLU A  28      -6.220  -6.324  41.745  1.00  0.00           H  
ATOM   1917 2HB  GLU A  28      -7.660  -7.332  41.714  1.00  0.00           H  
ATOM   1918 1HG  GLU A  28      -6.023  -6.530  39.554  1.00  0.00           H  
ATOM   1919 2HG  GLU A  28      -7.462  -7.546  39.524  1.00  0.00           H  
ATOM   1920  N   HIS A  29      -6.716  -3.247  42.394  1.00 30.57           N  
ATOM   1921  CA  HIS A  29      -5.917  -2.403  43.304  1.00 28.83           C  
ATOM   1922  C   HIS A  29      -6.244  -0.943  43.159  1.00 28.54           C  
ATOM   1923  O   HIS A  29      -5.347  -0.120  42.950  1.00 28.70           O  
ATOM   1924  CB  HIS A  29      -4.438  -2.562  42.999  1.00 28.57           C  
ATOM   1925  CG  HIS A  29      -4.011  -3.979  42.884  1.00 31.33           C  
ATOM   1926  ND1 HIS A  29      -4.118  -4.693  41.709  1.00 33.48           N  
ATOM   1927  CD2 HIS A  29      -3.508  -4.836  43.804  1.00 33.95           C  
ATOM   1928  CE1 HIS A  29      -3.697  -5.931  41.910  1.00 35.55           C  
ATOM   1929  NE2 HIS A  29      -3.319  -6.040  43.171  1.00 37.48           N  
ATOM   1930  H   HIS A  29      -6.854  -2.948  41.439  1.00  0.00           H  
ATOM   1931  HA  HIS A  29      -6.090  -2.714  44.334  1.00  0.00           H  
ATOM   1932 1HB  HIS A  29      -4.203  -2.054  42.063  1.00  0.00           H  
ATOM   1933 2HB  HIS A  29      -3.851  -2.088  43.785  1.00  0.00           H  
ATOM   1934  HD2 HIS A  29      -3.290  -4.613  44.849  1.00  0.00           H  
ATOM   1935  HE1 HIS A  29      -3.667  -6.724  41.163  1.00  0.00           H  
ATOM   1936  HE2 HIS A  29      -2.949  -6.873  43.607  1.00  0.00           H  
ATOM   1937  N   PRO A  30      -7.506  -0.580  43.402  1.00 28.98           N  
ATOM   1938  CA  PRO A  30      -7.996   0.797  43.295  1.00 29.43           C  
ATOM   1939  C   PRO A  30      -7.272   1.877  44.108  1.00 30.65           C  
ATOM   1940  O   PRO A  30      -7.280   3.049  43.724  1.00 33.85           O  
ATOM   1941  CB  PRO A  30      -9.463   0.659  43.709  1.00 28.60           C  
ATOM   1942  CG  PRO A  30      -9.431  -0.500  44.673  1.00 27.09           C  
ATOM   1943  CD  PRO A  30      -8.543  -1.467  43.965  1.00 26.27           C  
ATOM   1944  HA  PRO A  30      -7.907   1.133  42.251  1.00  0.00           H  
ATOM   1945 1HB  PRO A  30      -9.816   1.597  44.162  1.00  0.00           H  
ATOM   1946 2HB  PRO A  30     -10.088   0.475  42.823  1.00  0.00           H  
ATOM   1947 1HG  PRO A  30      -9.043  -0.172  45.648  1.00  0.00           H  
ATOM   1948 2HG  PRO A  30     -10.449  -0.877  44.847  1.00  0.00           H  
ATOM   1949 1HD  PRO A  30      -8.128  -2.183  44.690  1.00  0.00           H  
ATOM   1950 2HD  PRO A  30      -9.118  -1.992  43.187  1.00  0.00           H  
ATOM   1951  N   GLY A  31      -6.641   1.501  45.216  1.00 31.39           N  
ATOM   1952  CA  GLY A  31      -5.946   2.495  46.023  1.00 33.49           C  
ATOM   1953  C   GLY A  31      -4.504   2.811  45.640  1.00 34.41           C  
ATOM   1954  O   GLY A  31      -3.884   3.722  46.215  1.00 36.19           O  
ATOM   1955  H   GLY A  31      -6.634   0.535  45.511  1.00  0.00           H  
ATOM   1956 1HA  GLY A  31      -6.492   3.438  45.989  1.00  0.00           H  
ATOM   1957 2HA  GLY A  31      -5.929   2.172  47.063  1.00  0.00           H  
ATOM   1958  N   LEU A  32      -3.980   2.084  44.656  1.00 30.47           N  
ATOM   1959  CA  LEU A  32      -2.613   2.277  44.201  1.00 25.98           C  
ATOM   1960  C   LEU A  32      -2.492   2.538  42.698  1.00 24.78           C  
ATOM   1961  O   LEU A  32      -1.613   3.275  42.263  1.00 22.62           O  
ATOM   1962  CB  LEU A  32      -1.811   1.026  44.558  1.00 26.66           C  
ATOM   1963  CG  LEU A  32      -0.315   1.008  44.274  1.00 29.83           C  
ATOM   1964  CD1 LEU A  32       0.398   1.974  45.221  1.00 28.86           C  
ATOM   1965  CD2 LEU A  32       0.200  -0.413  44.438  1.00 29.91           C  
ATOM   1966  H   LEU A  32      -4.551   1.378  44.214  1.00  0.00           H  
ATOM   1967  HA  LEU A  32      -2.196   3.141  44.717  1.00  0.00           H  
ATOM   1968 1HB  LEU A  32      -1.917   0.838  45.625  1.00  0.00           H  
ATOM   1969 2HB  LEU A  32      -2.231   0.178  44.017  1.00  0.00           H  
ATOM   1970  HG  LEU A  32      -0.134   1.350  43.255  1.00  0.00           H  
ATOM   1971 1HD1 LEU A  32       1.469   1.960  45.016  1.00  0.00           H  
ATOM   1972 2HD1 LEU A  32       0.013   2.983  45.069  1.00  0.00           H  
ATOM   1973 3HD1 LEU A  32       0.222   1.669  46.252  1.00  0.00           H  
ATOM   1974 1HD2 LEU A  32       1.271  -0.438  44.236  1.00  0.00           H  
ATOM   1975 2HD2 LEU A  32       0.015  -0.752  45.458  1.00  0.00           H  
ATOM   1976 3HD2 LEU A  32      -0.316  -1.070  43.738  1.00  0.00           H  
ATOM   1977  N   VAL A  33      -3.364   1.913  41.912  1.00 22.21           N  
ATOM   1978  CA  VAL A  33      -3.344   2.074  40.466  1.00 22.34           C  
ATOM   1979  C   VAL A  33      -4.592   2.727  39.878  1.00 22.30           C  
ATOM   1980  O   VAL A  33      -5.715   2.426  40.286  1.00 23.84           O  
ATOM   1981  CB  VAL A  33      -3.208   0.703  39.762  1.00 21.76           C  
ATOM   1982  CG1 VAL A  33      -2.455   0.870  38.461  1.00 25.94           C  
ATOM   1983  CG2 VAL A  33      -2.545  -0.316  40.647  1.00 22.28           C  
ATOM   1984  H   VAL A  33      -4.058   1.311  42.330  1.00  0.00           H  
ATOM   1985  HA  VAL A  33      -2.483   2.687  40.198  1.00  0.00           H  
ATOM   1986  HB  VAL A  33      -4.202   0.340  39.499  1.00  0.00           H  
ATOM   1987 1HG1 VAL A  33      -2.361  -0.098  37.968  1.00  0.00           H  
ATOM   1988 2HG1 VAL A  33      -2.998   1.556  37.812  1.00  0.00           H  
ATOM   1989 3HG1 VAL A  33      -1.462   1.270  38.664  1.00  0.00           H  
ATOM   1990 1HG2 VAL A  33      -2.469  -1.265  40.116  1.00  0.00           H  
ATOM   1991 2HG2 VAL A  33      -1.547   0.030  40.916  1.00  0.00           H  
ATOM   1992 3HG2 VAL A  33      -3.138  -0.453  41.552  1.00  0.00           H  
ATOM   1993  N   SER A  34      -4.388   3.621  38.917  1.00 21.19           N  
ATOM   1994  CA  SER A  34      -5.488   4.311  38.255  1.00 21.38           C  
ATOM   1995  C   SER A  34      -5.128   4.443  36.768  1.00 24.26           C  
ATOM   1996  O   SER A  34      -3.949   4.343  36.400  1.00 21.98           O  
ATOM   1997  CB  SER A  34      -5.794   5.676  38.886  1.00 19.74           C  
ATOM   1998  OG  SER A  34      -4.731   6.603  38.767  1.00 23.48           O  
ATOM   1999  H   SER A  34      -3.439   3.827  38.638  1.00  0.00           H  
ATOM   2000  HA  SER A  34      -6.386   3.698  38.345  1.00  0.00           H  
ATOM   2001 1HB  SER A  34      -6.678   6.105  38.414  1.00  0.00           H  
ATOM   2002 2HB  SER A  34      -6.019   5.545  39.944  1.00  0.00           H  
ATOM   2003  HG  SER A  34      -4.031   6.144  38.297  1.00  0.00           H  
ATOM   2004  N   LYS A  35      -6.144   4.576  35.918  1.00 23.63           N  
ATOM   2005  CA  LYS A  35      -5.933   4.714  34.488  1.00 23.42           C  
ATOM   2006  C   LYS A  35      -6.061   6.179  34.104  1.00 24.75           C  
ATOM   2007  O   LYS A  35      -6.987   6.858  34.528  1.00 25.89           O  
ATOM   2008  CB  LYS A  35      -6.945   3.868  33.726  1.00 23.68           C  
ATOM   2009  CG  LYS A  35      -6.594   3.715  32.265  1.00 30.53           C  
ATOM   2010  CD  LYS A  35      -7.385   2.603  31.598  1.00 32.97           C  
ATOM   2011  CE  LYS A  35      -8.851   2.962  31.467  1.00 32.77           C  
ATOM   2012  NZ  LYS A  35      -9.582   1.981  30.618  1.00 36.51           N  
ATOM   2013  H   LYS A  35      -7.087   4.581  36.279  1.00  0.00           H  
ATOM   2014  HA  LYS A  35      -4.929   4.361  34.251  1.00  0.00           H  
ATOM   2015 1HB  LYS A  35      -7.005   2.878  34.178  1.00  0.00           H  
ATOM   2016 2HB  LYS A  35      -7.932   4.324  33.804  1.00  0.00           H  
ATOM   2017 1HG  LYS A  35      -6.800   4.649  31.741  1.00  0.00           H  
ATOM   2018 2HG  LYS A  35      -5.532   3.491  32.168  1.00  0.00           H  
ATOM   2019 1HD  LYS A  35      -6.978   2.412  30.604  1.00  0.00           H  
ATOM   2020 2HD  LYS A  35      -7.298   1.691  32.188  1.00  0.00           H  
ATOM   2021 1HE  LYS A  35      -9.309   2.986  32.455  1.00  0.00           H  
ATOM   2022 2HE  LYS A  35      -8.945   3.953  31.023  1.00  0.00           H  
ATOM   2023 1HZ  LYS A  35     -10.553   2.250  30.552  1.00  0.00           H  
ATOM   2024 2HZ  LYS A  35      -9.174   1.965  29.694  1.00  0.00           H  
ATOM   2025 3HZ  LYS A  35      -9.515   1.062  31.031  1.00  0.00           H  
ATOM   2026  N   VAL A  36      -5.094   6.689  33.355  1.00 22.52           N  
ATOM   2027  CA  VAL A  36      -5.118   8.073  32.931  1.00 20.43           C  
ATOM   2028  C   VAL A  36      -5.125   8.134  31.390  1.00 22.79           C  
ATOM   2029  O   VAL A  36      -4.296   7.509  30.722  1.00 21.74           O  
ATOM   2030  CB  VAL A  36      -3.884   8.828  33.485  1.00 22.84           C  
ATOM   2031  CG1 VAL A  36      -3.905  10.283  33.052  1.00 23.73           C  
ATOM   2032  CG2 VAL A  36      -3.840   8.721  35.007  1.00 25.01           C  
ATOM   2033  H   VAL A  36      -4.323   6.101  33.073  1.00  0.00           H  
ATOM   2034  HA  VAL A  36      -6.021   8.540  33.326  1.00  0.00           H  
ATOM   2035  HB  VAL A  36      -2.980   8.386  33.065  1.00  0.00           H  
ATOM   2036 1HG1 VAL A  36      -3.029  10.794  33.452  1.00  0.00           H  
ATOM   2037 2HG1 VAL A  36      -3.892  10.339  31.964  1.00  0.00           H  
ATOM   2038 3HG1 VAL A  36      -4.808  10.762  33.430  1.00  0.00           H  
ATOM   2039 1HG2 VAL A  36      -2.968   9.255  35.384  1.00  0.00           H  
ATOM   2040 2HG2 VAL A  36      -4.745   9.159  35.429  1.00  0.00           H  
ATOM   2041 3HG2 VAL A  36      -3.776   7.672  35.296  1.00  0.00           H  
ATOM   2042  N   ASN A  37      -6.083   8.854  30.820  1.00 19.95           N  
ATOM   2043  CA  ASN A  37      -6.150   8.964  29.368  1.00 21.21           C  
ATOM   2044  C   ASN A  37      -5.405  10.247  28.995  1.00 19.82           C  
ATOM   2045  O   ASN A  37      -5.744  11.321  29.495  1.00 21.40           O  
ATOM   2046  CB  ASN A  37      -7.607   9.032  28.910  1.00 20.90           C  
ATOM   2047  CG  ASN A  37      -7.741   9.028  27.403  1.00 22.53           C  
ATOM   2048  OD1 ASN A  37      -8.050   8.005  26.813  1.00 28.36           O  
ATOM   2049  ND2 ASN A  37      -7.488  10.161  26.776  1.00 18.47           N  
ATOM   2050  H   ASN A  37      -6.773   9.332  31.382  1.00  0.00           H  
ATOM   2051  HA  ASN A  37      -5.686   8.078  28.932  1.00  0.00           H  
ATOM   2052 1HB  ASN A  37      -8.156   8.181  29.315  1.00  0.00           H  
ATOM   2053 2HB  ASN A  37      -8.070   9.937  29.303  1.00  0.00           H  
ATOM   2054 1HD2 ASN A  37      -7.563  10.209  25.779  1.00  0.00           H  
ATOM   2055 2HD2 ASN A  37      -7.222  10.972  27.297  1.00  0.00           H  
ATOM   2056  N   ILE A  38      -4.398  10.148  28.127  1.00 18.29           N  
ATOM   2057  CA  ILE A  38      -3.636  11.337  27.729  1.00 17.22           C  
ATOM   2058  C   ILE A  38      -3.909  11.803  26.305  1.00 17.47           C  
ATOM   2059  O   ILE A  38      -3.344  12.791  25.852  1.00 20.10           O  
ATOM   2060  CB  ILE A  38      -2.088  11.155  27.959  1.00 17.34           C  
ATOM   2061  CG1 ILE A  38      -1.535  10.026  27.074  1.00 12.14           C  
ATOM   2062  CG2 ILE A  38      -1.811  10.857  29.451  1.00 12.91           C  
ATOM   2063  CD1 ILE A  38      -0.039   9.983  26.980  1.00 18.28           C  
ATOM   2064  H   ILE A  38      -4.150   9.251  27.735  1.00  0.00           H  
ATOM   2065  HA  ILE A  38      -3.967  12.179  28.336  1.00  0.00           H  
ATOM   2066  HB  ILE A  38      -1.568  12.068  27.672  1.00  0.00           H  
ATOM   2067 1HG1 ILE A  38      -1.873   9.064  27.458  1.00  0.00           H  
ATOM   2068 2HG1 ILE A  38      -1.929  10.130  26.063  1.00  0.00           H  
ATOM   2069 1HG2 ILE A  38      -0.739  10.731  29.604  1.00  0.00           H  
ATOM   2070 2HG2 ILE A  38      -2.170  11.686  30.060  1.00  0.00           H  
ATOM   2071 3HG2 ILE A  38      -2.329   9.943  29.742  1.00  0.00           H  
ATOM   2072 1HD1 ILE A  38       0.262   9.156  26.336  1.00  0.00           H  
ATOM   2073 2HD1 ILE A  38       0.327  10.921  26.561  1.00  0.00           H  
ATOM   2074 3HD1 ILE A  38       0.384   9.840  27.973  1.00  0.00           H  
ATOM   2075  N   GLY A  39      -4.782  11.102  25.598  1.00 18.30           N  
ATOM   2076  CA  GLY A  39      -5.088  11.495  24.236  1.00 18.46           C  
ATOM   2077  C   GLY A  39      -5.535  10.316  23.409  1.00 17.68           C  
ATOM   2078  O   GLY A  39      -5.930   9.300  23.968  1.00 18.34           O  
ATOM   2079  H   GLY A  39      -5.242  10.294  25.992  1.00  0.00           H  
ATOM   2080 1HA  GLY A  39      -5.871  12.254  24.243  1.00  0.00           H  
ATOM   2081 2HA  GLY A  39      -4.207  11.947  23.781  1.00  0.00           H  
ATOM   2082  N   SER A  40      -5.439  10.440  22.087  1.00 17.84           N  
ATOM   2083  CA  SER A  40      -5.839   9.376  21.169  1.00 19.07           C  
ATOM   2084  C   SER A  40      -4.815   9.249  20.047  1.00 16.12           C  
ATOM   2085  O   SER A  40      -4.132  10.206  19.719  1.00 17.55           O  
ATOM   2086  CB  SER A  40      -7.205   9.694  20.539  1.00 22.40           C  
ATOM   2087  OG  SER A  40      -8.204   9.897  21.523  1.00 28.94           O  
ATOM   2088  H   SER A  40      -5.075  11.304  21.710  1.00  0.00           H  
ATOM   2089  HA  SER A  40      -5.923   8.446  21.733  1.00  0.00           H  
ATOM   2090 1HB  SER A  40      -7.122  10.588  19.922  1.00  0.00           H  
ATOM   2091 2HB  SER A  40      -7.505   8.874  19.887  1.00  0.00           H  
ATOM   2092  HG  SER A  40      -7.768   9.782  22.371  1.00  0.00           H  
ATOM   2093  N   SER A  41      -4.731   8.069  19.460  1.00 15.49           N  
ATOM   2094  CA  SER A  41      -3.806   7.814  18.373  1.00 15.75           C  
ATOM   2095  C   SER A  41      -4.416   8.356  17.081  1.00 18.14           C  
ATOM   2096  O   SER A  41      -5.560   8.832  17.072  1.00 19.07           O  
ATOM   2097  CB  SER A  41      -3.585   6.320  18.238  1.00 12.36           C  
ATOM   2098  OG  SER A  41      -4.789   5.663  17.895  1.00 17.54           O  
ATOM   2099  H   SER A  41      -5.331   7.323  19.781  1.00  0.00           H  
ATOM   2100  HA  SER A  41      -2.856   8.296  18.607  1.00  0.00           H  
ATOM   2101 1HB  SER A  41      -2.832   6.131  17.473  1.00  0.00           H  
ATOM   2102 2HB  SER A  41      -3.204   5.922  19.178  1.00  0.00           H  
ATOM   2103  HG  SER A  41      -5.457   6.350  17.834  1.00  0.00           H  
ATOM   2104  N   PHE A  42      -3.674   8.250  15.985  1.00 16.67           N  
ATOM   2105  CA  PHE A  42      -4.151   8.732  14.694  1.00 18.23           C  
ATOM   2106  C   PHE A  42      -5.470   8.068  14.307  1.00 16.91           C  
ATOM   2107  O   PHE A  42      -6.381   8.724  13.810  1.00 19.78           O  
ATOM   2108  CB  PHE A  42      -3.117   8.468  13.594  1.00 16.79           C  
ATOM   2109  CG  PHE A  42      -3.504   9.040  12.260  1.00 18.49           C  
ATOM   2110  CD1 PHE A  42      -3.273  10.381  11.979  1.00 18.57           C  
ATOM   2111  CD2 PHE A  42      -4.138   8.250  11.303  1.00 17.05           C  
ATOM   2112  CE1 PHE A  42      -3.663  10.929  10.774  1.00 18.41           C  
ATOM   2113  CE2 PHE A  42      -4.533   8.793  10.096  1.00 18.20           C  
ATOM   2114  CZ  PHE A  42      -4.295  10.136   9.833  1.00 16.21           C  
ATOM   2115  H   PHE A  42      -2.759   7.827  16.045  1.00  0.00           H  
ATOM   2116  HA  PHE A  42      -4.312   9.809  14.764  1.00  0.00           H  
ATOM   2117 1HB  PHE A  42      -2.159   8.895  13.886  1.00  0.00           H  
ATOM   2118 2HB  PHE A  42      -2.975   7.394  13.479  1.00  0.00           H  
ATOM   2119  HD1 PHE A  42      -2.776  11.003  12.724  1.00  0.00           H  
ATOM   2120  HD2 PHE A  42      -4.324   7.196  11.513  1.00  0.00           H  
ATOM   2121  HE1 PHE A  42      -3.472  11.982  10.568  1.00  0.00           H  
ATOM   2122  HE2 PHE A  42      -5.031   8.172   9.351  1.00  0.00           H  
ATOM   2123  HZ  PHE A  42      -4.610  10.563   8.882  1.00  0.00           H  
ATOM   2124  N   GLU A  43      -5.561   6.767  14.534  1.00 15.67           N  
ATOM   2125  CA  GLU A  43      -6.758   6.020  14.211  1.00 17.00           C  
ATOM   2126  C   GLU A  43      -7.794   6.017  15.345  1.00 18.86           C  
ATOM   2127  O   GLU A  43      -8.608   5.093  15.459  1.00 21.58           O  
ATOM   2128  CB  GLU A  43      -6.404   4.604  13.752  1.00 14.43           C  
ATOM   2129  CG  GLU A  43      -5.590   4.582  12.461  1.00 14.95           C  
ATOM   2130  CD  GLU A  43      -5.250   3.186  11.976  1.00 13.75           C  
ATOM   2131  OE1 GLU A  43      -5.340   2.216  12.753  1.00 20.04           O  
ATOM   2132  OE2 GLU A  43      -4.884   3.050  10.794  1.00 17.83           O  
ATOM   2133  H   GLU A  43      -4.775   6.283  14.943  1.00  0.00           H  
ATOM   2134  HA  GLU A  43      -7.275   6.529  13.397  1.00  0.00           H  
ATOM   2135 1HB  GLU A  43      -5.833   4.101  14.532  1.00  0.00           H  
ATOM   2136 2HB  GLU A  43      -7.319   4.033  13.596  1.00  0.00           H  
ATOM   2137 1HG  GLU A  43      -6.155   5.089  11.679  1.00  0.00           H  
ATOM   2138 2HG  GLU A  43      -4.664   5.133  12.618  1.00  0.00           H  
ATOM   2139  N   ASN A  44      -7.713   7.023  16.214  1.00 19.89           N  
ATOM   2140  CA  ASN A  44      -8.644   7.181  17.338  1.00 22.37           C  
ATOM   2141  C   ASN A  44      -8.637   6.189  18.502  1.00 23.57           C  
ATOM   2142  O   ASN A  44      -9.679   5.946  19.111  1.00 25.49           O  
ATOM   2143  CB  ASN A  44     -10.074   7.297  16.779  1.00 25.07           C  
ATOM   2144  CG  ASN A  44     -10.897   8.343  17.488  1.00 25.54           C  
ATOM   2145  OD1 ASN A  44     -10.378   9.364  17.941  1.00 31.75           O  
ATOM   2146  ND2 ASN A  44     -12.199   8.109  17.562  1.00 29.68           N  
ATOM   2147  H   ASN A  44      -6.976   7.702  16.086  1.00  0.00           H  
ATOM   2148  HA  ASN A  44      -8.387   8.095  17.875  1.00  0.00           H  
ATOM   2149 1HB  ASN A  44     -10.031   7.546  15.718  1.00  0.00           H  
ATOM   2150 2HB  ASN A  44     -10.579   6.335  16.869  1.00  0.00           H  
ATOM   2151 1HD2 ASN A  44     -12.800   8.765  18.020  1.00  0.00           H  
ATOM   2152 2HD2 ASN A  44     -12.581   7.277  17.160  1.00  0.00           H  
ATOM   2153  N   ARG A  45      -7.502   5.560  18.776  1.00 22.15           N  
ATOM   2154  CA  ARG A  45      -7.430   4.614  19.886  1.00 19.89           C  
ATOM   2155  C   ARG A  45      -6.954   5.419  21.103  1.00 20.65           C  
ATOM   2156  O   ARG A  45      -6.101   6.302  20.975  1.00 20.38           O  
ATOM   2157  CB  ARG A  45      -6.470   3.470  19.565  1.00 19.30           C  
ATOM   2158  CG  ARG A  45      -6.955   2.597  18.423  1.00 19.78           C  
ATOM   2159  CD  ARG A  45      -6.094   1.377  18.234  1.00 17.73           C  
ATOM   2160  NE  ARG A  45      -6.735   0.442  17.324  1.00 17.52           N  
ATOM   2161  CZ  ARG A  45      -6.678   0.540  16.003  1.00 20.61           C  
ATOM   2162  NH1 ARG A  45      -5.991   1.520  15.435  1.00 20.15           N  
ATOM   2163  NH2 ARG A  45      -7.387  -0.285  15.247  1.00 22.32           N  
ATOM   2164  H   ARG A  45      -6.676   5.729  18.219  1.00  0.00           H  
ATOM   2165  HA  ARG A  45      -8.424   4.195  20.049  1.00  0.00           H  
ATOM   2166 1HB  ARG A  45      -5.494   3.877  19.303  1.00  0.00           H  
ATOM   2167 2HB  ARG A  45      -6.338   2.847  20.449  1.00  0.00           H  
ATOM   2168 1HG  ARG A  45      -7.973   2.264  18.626  1.00  0.00           H  
ATOM   2169 2HG  ARG A  45      -6.939   3.169  17.495  1.00  0.00           H  
ATOM   2170 1HD  ARG A  45      -5.131   1.672  17.819  1.00  0.00           H  
ATOM   2171 2HD  ARG A  45      -5.940   0.888  19.195  1.00  0.00           H  
ATOM   2172  HE  ARG A  45      -7.254  -0.327  17.728  1.00  0.00           H  
ATOM   2173 1HH1 ARG A  45      -5.508   2.197  16.009  1.00  0.00           H  
ATOM   2174 2HH1 ARG A  45      -5.950   1.591  14.429  1.00  0.00           H  
ATOM   2175 1HH2 ARG A  45      -7.971  -0.989  15.677  1.00  0.00           H  
ATOM   2176 2HH2 ARG A  45      -7.344  -0.211  14.242  1.00  0.00           H  
ATOM   2177  N   PRO A  46      -7.493   5.131  22.299  1.00 20.46           N  
ATOM   2178  CA  PRO A  46      -7.064   5.889  23.475  1.00 19.34           C  
ATOM   2179  C   PRO A  46      -5.635   5.598  23.912  1.00 16.28           C  
ATOM   2180  O   PRO A  46      -5.153   4.469  23.806  1.00 18.77           O  
ATOM   2181  CB  PRO A  46      -8.064   5.440  24.544  1.00 20.12           C  
ATOM   2182  CG  PRO A  46      -8.255   3.989  24.216  1.00 20.86           C  
ATOM   2183  CD  PRO A  46      -8.425   4.053  22.689  1.00 23.95           C  
ATOM   2184  HA  PRO A  46      -7.161   6.965  23.267  1.00  0.00           H  
ATOM   2185 1HB  PRO A  46      -7.647   5.616  25.547  1.00  0.00           H  
ATOM   2186 2HB  PRO A  46      -8.986   6.035  24.470  1.00  0.00           H  
ATOM   2187 1HG  PRO A  46      -7.384   3.406  24.550  1.00  0.00           H  
ATOM   2188 2HG  PRO A  46      -9.129   3.590  24.752  1.00  0.00           H  
ATOM   2189 1HD  PRO A  46      -8.140   3.087  22.247  1.00  0.00           H  
ATOM   2190 2HD  PRO A  46      -9.469   4.298  22.446  1.00  0.00           H  
ATOM   2191  N   MET A  47      -4.950   6.642  24.348  1.00 18.29           N  
ATOM   2192  CA  MET A  47      -3.576   6.531  24.823  1.00 18.26           C  
ATOM   2193  C   MET A  47      -3.781   6.430  26.337  1.00 15.95           C  
ATOM   2194  O   MET A  47      -3.981   7.451  27.008  1.00 15.24           O  
ATOM   2195  CB  MET A  47      -2.781   7.802  24.511  1.00 18.88           C  
ATOM   2196  CG  MET A  47      -2.624   8.118  23.038  1.00 22.29           C  
ATOM   2197  SD  MET A  47      -1.618   6.915  22.194  1.00 27.47           S  
ATOM   2198  CE  MET A  47       0.014   7.398  22.797  1.00 26.83           C  
ATOM   2199  H   MET A  47      -5.400   7.546  24.350  1.00  0.00           H  
ATOM   2200  HA  MET A  47      -3.100   5.694  24.312  1.00  0.00           H  
ATOM   2201 1HB  MET A  47      -3.265   8.658  24.979  1.00  0.00           H  
ATOM   2202 2HB  MET A  47      -1.780   7.719  24.936  1.00  0.00           H  
ATOM   2203 1HG  MET A  47      -3.605   8.145  22.565  1.00  0.00           H  
ATOM   2204 2HG  MET A  47      -2.163   9.099  22.923  1.00  0.00           H  
ATOM   2205 1HE  MET A  47       0.770   6.743  22.364  1.00  0.00           H  
ATOM   2206 2HE  MET A  47       0.218   8.430  22.508  1.00  0.00           H  
ATOM   2207 3HE  MET A  47       0.040   7.314  23.884  1.00  0.00           H  
ATOM   2208  N   ASN A  48      -3.813   5.197  26.842  1.00 15.91           N  
ATOM   2209  CA  ASN A  48      -4.008   4.931  28.273  1.00 18.04           C  
ATOM   2210  C   ASN A  48      -2.726   4.624  29.028  1.00 16.29           C  
ATOM   2211  O   ASN A  48      -2.025   3.657  28.731  1.00 17.07           O  
ATOM   2212  CB  ASN A  48      -4.997   3.783  28.500  1.00 19.01           C  
ATOM   2213  CG  ASN A  48      -6.422   4.143  28.121  1.00 20.61           C  
ATOM   2214  OD1 ASN A  48      -7.173   3.294  27.653  1.00 26.22           O  
ATOM   2215  ND2 ASN A  48      -6.805   5.386  28.333  1.00 18.30           N  
ATOM   2216  H   ASN A  48      -3.698   4.419  26.208  1.00  0.00           H  
ATOM   2217  HA  ASN A  48      -4.416   5.829  28.740  1.00  0.00           H  
ATOM   2218 1HB  ASN A  48      -4.690   2.916  27.913  1.00  0.00           H  
ATOM   2219 2HB  ASN A  48      -4.980   3.490  29.550  1.00  0.00           H  
ATOM   2220 1HD2 ASN A  48      -7.735   5.670  28.099  1.00  0.00           H  
ATOM   2221 2HD2 ASN A  48      -6.166   6.045  28.728  1.00  0.00           H  
ATOM   2222  N   VAL A  49      -2.499   5.418  30.064  1.00 17.18           N  
ATOM   2223  CA  VAL A  49      -1.341   5.334  30.946  1.00 17.61           C  
ATOM   2224  C   VAL A  49      -1.768   4.834  32.332  1.00 18.46           C  
ATOM   2225  O   VAL A  49      -2.870   5.145  32.788  1.00 18.57           O  
ATOM   2226  CB  VAL A  49      -0.734   6.756  31.115  1.00 18.48           C  
ATOM   2227  CG1 VAL A  49       0.343   6.773  32.159  1.00 20.71           C  
ATOM   2228  CG2 VAL A  49      -0.201   7.259  29.793  1.00 19.00           C  
ATOM   2229  H   VAL A  49      -3.197   6.128  30.235  1.00  0.00           H  
ATOM   2230  HA  VAL A  49      -0.602   4.677  30.486  1.00  0.00           H  
ATOM   2231  HB  VAL A  49      -1.511   7.433  31.472  1.00  0.00           H  
ATOM   2232 1HG1 VAL A  49       0.745   7.782  32.251  1.00  0.00           H  
ATOM   2233 2HG1 VAL A  49      -0.073   6.460  33.116  1.00  0.00           H  
ATOM   2234 3HG1 VAL A  49       1.142   6.091  31.869  1.00  0.00           H  
ATOM   2235 1HG2 VAL A  49       0.220   8.255  29.926  1.00  0.00           H  
ATOM   2236 2HG2 VAL A  49       0.574   6.582  29.432  1.00  0.00           H  
ATOM   2237 3HG2 VAL A  49      -1.012   7.302  29.066  1.00  0.00           H  
ATOM   2238  N   LEU A  50      -0.952   3.984  32.949  1.00 16.10           N  
ATOM   2239  CA  LEU A  50      -1.262   3.469  34.279  1.00 18.00           C  
ATOM   2240  C   LEU A  50      -0.497   4.361  35.256  1.00 16.74           C  
ATOM   2241  O   LEU A  50       0.695   4.620  35.074  1.00 16.48           O  
ATOM   2242  CB  LEU A  50      -0.818   2.010  34.450  1.00 16.46           C  
ATOM   2243  CG  LEU A  50      -1.592   0.905  33.725  1.00 18.18           C  
ATOM   2244  CD1 LEU A  50      -0.954  -0.451  33.972  1.00 18.65           C  
ATOM   2245  CD2 LEU A  50      -3.055   0.901  34.160  1.00 19.10           C  
ATOM   2246  H   LEU A  50      -0.101   3.687  32.492  1.00  0.00           H  
ATOM   2247  HA  LEU A  50      -2.341   3.509  34.422  1.00  0.00           H  
ATOM   2248 1HB  LEU A  50       0.214   1.920  34.115  1.00  0.00           H  
ATOM   2249 2HB  LEU A  50      -0.858   1.756  35.509  1.00  0.00           H  
ATOM   2250  HG  LEU A  50      -1.544   1.073  32.649  1.00  0.00           H  
ATOM   2251 1HD1 LEU A  50      -1.520  -1.221  33.447  1.00  0.00           H  
ATOM   2252 2HD1 LEU A  50       0.072  -0.443  33.604  1.00  0.00           H  
ATOM   2253 3HD1 LEU A  50      -0.956  -0.665  35.040  1.00  0.00           H  
ATOM   2254 1HD2 LEU A  50      -3.589   0.109  33.633  1.00  0.00           H  
ATOM   2255 2HD2 LEU A  50      -3.115   0.726  35.234  1.00  0.00           H  
ATOM   2256 3HD2 LEU A  50      -3.508   1.864  33.923  1.00  0.00           H  
ATOM   2257  N   LYS A  51      -1.197   4.909  36.236  1.00 15.77           N  
ATOM   2258  CA  LYS A  51      -0.562   5.765  37.216  1.00 14.31           C  
ATOM   2259  C   LYS A  51      -0.510   5.017  38.545  1.00 17.76           C  
ATOM   2260  O   LYS A  51      -1.549   4.588  39.055  1.00 17.48           O  
ATOM   2261  CB  LYS A  51      -1.359   7.046  37.399  1.00 16.34           C  
ATOM   2262  CG  LYS A  51      -0.893   7.873  38.582  1.00 19.18           C  
ATOM   2263  CD  LYS A  51      -1.776   9.083  38.785  1.00 24.44           C  
ATOM   2264  CE  LYS A  51      -1.288   9.925  39.964  1.00 25.93           C  
ATOM   2265  NZ  LYS A  51      -2.050  11.203  40.107  1.00 29.91           N  
ATOM   2266  H   LYS A  51      -2.189   4.731  36.307  1.00  0.00           H  
ATOM   2267  HA  LYS A  51       0.435   6.023  36.856  1.00  0.00           H  
ATOM   2268 1HB  LYS A  51      -1.281   7.655  36.498  1.00  0.00           H  
ATOM   2269 2HB  LYS A  51      -2.412   6.802  37.540  1.00  0.00           H  
ATOM   2270 1HG  LYS A  51      -0.914   7.261  39.485  1.00  0.00           H  
ATOM   2271 2HG  LYS A  51       0.131   8.204  38.413  1.00  0.00           H  
ATOM   2272 1HD  LYS A  51      -1.770   9.694  37.881  1.00  0.00           H  
ATOM   2273 2HD  LYS A  51      -2.799   8.759  38.977  1.00  0.00           H  
ATOM   2274 1HE  LYS A  51      -1.392   9.355  40.886  1.00  0.00           H  
ATOM   2275 2HE  LYS A  51      -0.233  10.165  39.828  1.00  0.00           H  
ATOM   2276 1HZ  LYS A  51      -1.692  11.723  40.896  1.00  0.00           H  
ATOM   2277 2HZ  LYS A  51      -1.946  11.754  39.266  1.00  0.00           H  
ATOM   2278 3HZ  LYS A  51      -3.028  10.998  40.255  1.00  0.00           H  
ATOM   2279  N   PHE A  52       0.696   4.785  39.054  1.00 15.60           N  
ATOM   2280  CA  PHE A  52       0.871   4.089  40.325  1.00 16.71           C  
ATOM   2281  C   PHE A  52       1.183   5.210  41.301  1.00 16.04           C  
ATOM   2282  O   PHE A  52       2.151   5.949  41.121  1.00 16.02           O  
ATOM   2283  CB  PHE A  52       2.016   3.074  40.250  1.00 18.45           C  
ATOM   2284  CG  PHE A  52       1.764   1.937  39.293  1.00 16.72           C  
ATOM   2285  CD1 PHE A  52       2.005   2.094  37.930  1.00 19.50           C  
ATOM   2286  CD2 PHE A  52       1.295   0.710  39.757  1.00 16.79           C  
ATOM   2287  CE1 PHE A  52       1.783   1.047  37.042  1.00 18.25           C  
ATOM   2288  CE2 PHE A  52       1.070  -0.347  38.886  1.00 19.49           C  
ATOM   2289  CZ  PHE A  52       1.314  -0.181  37.524  1.00 20.17           C  
ATOM   2290  H   PHE A  52       1.512   5.098  38.548  1.00  0.00           H  
ATOM   2291  HA  PHE A  52      -0.049   3.550  40.554  1.00  0.00           H  
ATOM   2292 1HB  PHE A  52       2.930   3.579  39.942  1.00  0.00           H  
ATOM   2293 2HB  PHE A  52       2.193   2.652  41.238  1.00  0.00           H  
ATOM   2294  HD1 PHE A  52       2.373   3.052  37.561  1.00  0.00           H  
ATOM   2295  HD2 PHE A  52       1.106   0.587  40.824  1.00  0.00           H  
ATOM   2296  HE1 PHE A  52       1.974   1.186  35.978  1.00  0.00           H  
ATOM   2297  HE2 PHE A  52       0.704  -1.303  39.261  1.00  0.00           H  
ATOM   2298  HZ  PHE A  52       1.138  -1.006  36.836  1.00  0.00           H  
ATOM   2299  N   SER A  53       0.381   5.333  42.350  1.00 18.68           N  
ATOM   2300  CA  SER A  53       0.606   6.392  43.311  1.00 20.21           C  
ATOM   2301  C   SER A  53       0.046   6.124  44.694  1.00 21.89           C  
ATOM   2302  O   SER A  53      -0.927   5.400  44.853  1.00 19.74           O  
ATOM   2303  CB  SER A  53      -0.031   7.666  42.745  1.00 21.44           C  
ATOM   2304  OG  SER A  53      -0.203   8.689  43.710  1.00 23.47           O  
ATOM   2305  H   SER A  53      -0.390   4.696  42.491  1.00  0.00           H  
ATOM   2306  HA  SER A  53       1.682   6.530  43.428  1.00  0.00           H  
ATOM   2307 1HB  SER A  53       0.590   8.056  41.939  1.00  0.00           H  
ATOM   2308 2HB  SER A  53      -1.006   7.428  42.321  1.00  0.00           H  
ATOM   2309  HG  SER A  53       0.134   8.333  44.536  1.00  0.00           H  
ATOM   2310  N   THR A  54       0.691   6.700  45.698  1.00 25.42           N  
ATOM   2311  CA  THR A  54       0.235   6.522  47.064  1.00 29.13           C  
ATOM   2312  C   THR A  54      -0.533   7.796  47.453  1.00 32.67           C  
ATOM   2313  O   THR A  54      -1.071   7.900  48.554  1.00 35.45           O  
ATOM   2314  CB  THR A  54       1.401   6.210  48.041  1.00 27.06           C  
ATOM   2315  OG1 THR A  54       2.362   7.266  48.022  1.00 27.45           O  
ATOM   2316  CG2 THR A  54       2.083   4.909  47.656  1.00 25.64           C  
ATOM   2317  H   THR A  54       1.507   7.269  45.522  1.00  0.00           H  
ATOM   2318  HA  THR A  54      -0.455   5.678  47.091  1.00  0.00           H  
ATOM   2319  HB  THR A  54       1.012   6.124  49.056  1.00  0.00           H  
ATOM   2320  HG1 THR A  54       2.078   7.945  47.405  1.00  0.00           H  
ATOM   2321 1HG2 THR A  54       2.897   4.705  48.351  1.00  0.00           H  
ATOM   2322 2HG2 THR A  54       1.360   4.094  47.694  1.00  0.00           H  
ATOM   2323 3HG2 THR A  54       2.482   4.992  46.646  1.00  0.00           H  
ATOM   2324  N   GLY A  55      -0.576   8.766  46.538  1.00 32.94           N  
ATOM   2325  CA  GLY A  55      -1.280  10.010  46.791  1.00 33.85           C  
ATOM   2326  C   GLY A  55      -0.396  11.235  46.852  1.00 34.70           C  
ATOM   2327  O   GLY A  55       0.818  11.124  46.838  1.00 38.47           O  
ATOM   2328  H   GLY A  55      -0.111   8.636  45.651  1.00  0.00           H  
ATOM   2329 1HA  GLY A  55      -2.023  10.173  46.010  1.00  0.00           H  
ATOM   2330 2HA  GLY A  55      -1.817   9.938  47.736  1.00  0.00           H  
ATOM   2331  N   GLY A  56      -1.008  12.411  46.894  1.00 35.05           N  
ATOM   2332  CA  GLY A  56      -0.250  13.646  46.959  1.00 36.90           C  
ATOM   2333  C   GLY A  56       0.183  14.206  45.619  1.00 38.64           C  
ATOM   2334  O   GLY A  56      -0.154  13.661  44.563  1.00 42.65           O  
ATOM   2335  H   GLY A  56      -2.017  12.453  46.881  1.00  0.00           H  
ATOM   2336 1HA  GLY A  56      -0.843  14.411  47.461  1.00  0.00           H  
ATOM   2337 2HA  GLY A  56       0.647  13.491  47.558  1.00  0.00           H  
ATOM   2338  N   ASP A  58       0.907  15.321  45.668  1.00 38.36           N  
ATOM   2339  CA  ASP A  58       1.414  15.999  44.477  1.00 38.20           C  
ATOM   2340  C   ASP A  58       2.902  15.668  44.436  1.00 35.29           C  
ATOM   2341  O   ASP A  58       3.745  16.487  44.788  1.00 37.27           O  
ATOM   2342  CB  ASP A  58       1.189  17.510  44.607  1.00 41.14           C  
ATOM   2343  CG  ASP A  58       1.767  18.294  43.438  1.00 45.95           C  
ATOM   2344  OD1 ASP A  58       1.414  17.987  42.277  1.00 47.05           O  
ATOM   2345  OD2 ASP A  58       2.576  19.218  43.683  1.00 48.32           O  
ATOM   2346  H   ASP A  58       1.110  15.708  46.578  1.00  0.00           H  
ATOM   2347  HA  ASP A  58       0.865  15.631  43.610  1.00  0.00           H  
ATOM   2348 1HB  ASP A  58       0.120  17.715  44.671  1.00  0.00           H  
ATOM   2349 2HB  ASP A  58       1.647  17.868  45.529  1.00  0.00           H  
ATOM   2350  N   LYS A  59       3.209  14.456  43.994  1.00 31.51           N  
ATOM   2351  CA  LYS A  59       4.583  13.969  43.910  1.00 27.90           C  
ATOM   2352  C   LYS A  59       5.309  14.164  42.595  1.00 25.55           C  
ATOM   2353  O   LYS A  59       4.706  14.522  41.581  1.00 23.49           O  
ATOM   2354  CB  LYS A  59       4.583  12.451  44.148  1.00 26.23           C  
ATOM   2355  CG  LYS A  59       3.767  11.946  45.328  1.00 28.26           C  
ATOM   2356  CD  LYS A  59       4.672  11.345  46.391  1.00 27.78           C  
ATOM   2357  CE  LYS A  59       3.890  10.768  47.547  1.00 28.38           C  
ATOM   2358  NZ  LYS A  59       3.189   9.526  47.172  1.00 30.76           N  
ATOM   2359  H   LYS A  59       2.454  13.851  43.705  1.00  0.00           H  
ATOM   2360  HA  LYS A  59       5.172  14.459  44.686  1.00  0.00           H  
ATOM   2361 1HB  LYS A  59       4.199  11.944  43.262  1.00  0.00           H  
ATOM   2362 2HB  LYS A  59       5.606  12.107  44.305  1.00  0.00           H  
ATOM   2363 1HG  LYS A  59       3.203  12.773  45.761  1.00  0.00           H  
ATOM   2364 2HG  LYS A  59       3.062  11.189  44.985  1.00  0.00           H  
ATOM   2365 1HD  LYS A  59       5.275  10.551  45.949  1.00  0.00           H  
ATOM   2366 2HD  LYS A  59       5.341  12.114  46.776  1.00  0.00           H  
ATOM   2367 1HE  LYS A  59       4.567  10.554  48.373  1.00  0.00           H  
ATOM   2368 2HE  LYS A  59       3.155  11.496  47.888  1.00  0.00           H  
ATOM   2369 1HZ  LYS A  59       2.679   9.173  47.969  1.00  0.00           H  
ATOM   2370 2HZ  LYS A  59       2.544   9.717  46.418  1.00  0.00           H  
ATOM   2371 3HZ  LYS A  59       3.863   8.836  46.872  1.00  0.00           H  
ATOM   2372  N   PRO A  60       6.646  14.069  42.633  1.00 25.24           N  
ATOM   2373  CA  PRO A  60       7.392  14.194  41.380  1.00 22.96           C  
ATOM   2374  C   PRO A  60       7.098  12.807  40.745  1.00 21.85           C  
ATOM   2375  O   PRO A  60       6.580  11.900  41.431  1.00 19.90           O  
ATOM   2376  CB  PRO A  60       8.843  14.344  41.845  1.00 22.52           C  
ATOM   2377  CG  PRO A  60       8.852  13.795  43.249  1.00 25.52           C  
ATOM   2378  CD  PRO A  60       7.534  14.235  43.798  1.00 25.73           C  
ATOM   2379  HA  PRO A  60       7.057  15.097  40.848  1.00  0.00           H  
ATOM   2380 1HB  PRO A  60       9.513  13.791  41.170  1.00  0.00           H  
ATOM   2381 2HB  PRO A  60       9.144  15.401  41.802  1.00  0.00           H  
ATOM   2382 1HG  PRO A  60       8.969  12.701  43.228  1.00  0.00           H  
ATOM   2383 2HG  PRO A  60       9.710  14.196  43.808  1.00  0.00           H  
ATOM   2384 1HD  PRO A  60       7.248  13.581  44.635  1.00  0.00           H  
ATOM   2385 2HD  PRO A  60       7.605  15.281  44.130  1.00  0.00           H  
ATOM   2386  N   ALA A  61       7.426  12.609  39.474  1.00 20.06           N  
ATOM   2387  CA  ALA A  61       7.139  11.323  38.853  1.00 16.94           C  
ATOM   2388  C   ALA A  61       8.207  10.732  37.956  1.00 16.24           C  
ATOM   2389  O   ALA A  61       9.166  11.401  37.573  1.00 16.67           O  
ATOM   2390  CB  ALA A  61       5.849  11.435  38.065  1.00 16.63           C  
ATOM   2391  H   ALA A  61       7.871  13.331  38.926  1.00  0.00           H  
ATOM   2392  HA  ALA A  61       7.020  10.583  39.645  1.00  0.00           H  
ATOM   2393 1HB  ALA A  61       5.625  10.477  37.596  1.00  0.00           H  
ATOM   2394 2HB  ALA A  61       5.035  11.709  38.736  1.00  0.00           H  
ATOM   2395 3HB  ALA A  61       5.958  12.198  37.296  1.00  0.00           H  
ATOM   2396  N   ILE A  62       8.033   9.446  37.668  1.00 15.37           N  
ATOM   2397  CA  ILE A  62       8.929   8.687  36.807  1.00 15.19           C  
ATOM   2398  C   ILE A  62       8.061   8.274  35.612  1.00 15.68           C  
ATOM   2399  O   ILE A  62       6.927   7.809  35.797  1.00 14.26           O  
ATOM   2400  CB  ILE A  62       9.452   7.416  37.505  1.00 15.44           C  
ATOM   2401  CG1 ILE A  62      10.395   7.803  38.654  1.00 13.70           C  
ATOM   2402  CG2 ILE A  62      10.136   6.496  36.486  1.00 13.06           C  
ATOM   2403  CD1 ILE A  62      10.868   6.643  39.467  1.00 18.10           C  
ATOM   2404  H   ILE A  62       7.233   8.983  38.075  1.00  0.00           H  
ATOM   2405  HA  ILE A  62       9.786   9.313  36.562  1.00  0.00           H  
ATOM   2406  HB  ILE A  62       8.619   6.884  37.963  1.00  0.00           H  
ATOM   2407 1HG1 ILE A  62      11.268   8.315  38.251  1.00  0.00           H  
ATOM   2408 2HG1 ILE A  62       9.888   8.500  39.322  1.00  0.00           H  
ATOM   2409 1HG2 ILE A  62      10.502   5.602  36.991  1.00  0.00           H  
ATOM   2410 2HG2 ILE A  62       9.420   6.210  35.716  1.00  0.00           H  
ATOM   2411 3HG2 ILE A  62      10.973   7.021  36.026  1.00  0.00           H  
ATOM   2412 1HD1 ILE A  62      11.529   6.998  40.258  1.00  0.00           H  
ATOM   2413 2HD1 ILE A  62      10.011   6.136  39.911  1.00  0.00           H  
ATOM   2414 3HD1 ILE A  62      11.410   5.948  38.828  1.00  0.00           H  
ATOM   2415  N   TRP A  63       8.546   8.522  34.398  1.00 14.16           N  
ATOM   2416  CA  TRP A  63       7.796   8.158  33.201  1.00 12.77           C  
ATOM   2417  C   TRP A  63       8.445   6.936  32.543  1.00 12.84           C  
ATOM   2418  O   TRP A  63       9.660   6.896  32.344  1.00 12.38           O  
ATOM   2419  CB  TRP A  63       7.737   9.334  32.210  1.00 13.93           C  
ATOM   2420  CG  TRP A  63       7.215   8.931  30.835  1.00 16.08           C  
ATOM   2421  CD1 TRP A  63       7.946   8.417  29.793  1.00 15.22           C  
ATOM   2422  CD2 TRP A  63       5.852   8.948  30.397  1.00 14.85           C  
ATOM   2423  NE1 TRP A  63       7.115   8.109  28.742  1.00 14.61           N  
ATOM   2424  CE2 TRP A  63       5.827   8.423  29.082  1.00 14.52           C  
ATOM   2425  CE3 TRP A  63       4.648   9.359  30.988  1.00 16.19           C  
ATOM   2426  CZ2 TRP A  63       4.635   8.292  28.342  1.00 14.09           C  
ATOM   2427  CZ3 TRP A  63       3.462   9.233  30.256  1.00 15.72           C  
ATOM   2428  CH2 TRP A  63       3.467   8.702  28.943  1.00 16.87           C  
ATOM   2429  H   TRP A  63       9.446   8.969  34.298  1.00  0.00           H  
ATOM   2430  HA  TRP A  63       6.778   7.904  33.495  1.00  0.00           H  
ATOM   2431 1HB  TRP A  63       7.092  10.116  32.611  1.00  0.00           H  
ATOM   2432 2HB  TRP A  63       8.733   9.760  32.092  1.00  0.00           H  
ATOM   2433  HD1 TRP A  63       9.025   8.275  29.800  1.00  0.00           H  
ATOM   2434  HE1 TRP A  63       7.405   7.715  27.859  1.00  0.00           H  
ATOM   2435  HE3 TRP A  63       4.637   9.766  31.999  1.00  0.00           H  
ATOM   2436  HZ2 TRP A  63       4.622   7.882  27.332  1.00  0.00           H  
ATOM   2437  HZ3 TRP A  63       2.531   9.555  30.723  1.00  0.00           H  
ATOM   2438  HH2 TRP A  63       2.526   8.618  28.398  1.00  0.00           H  
ATOM   2439  N   LEU A  64       7.625   5.955  32.191  1.00 13.01           N  
ATOM   2440  CA  LEU A  64       8.100   4.740  31.554  1.00 14.11           C  
ATOM   2441  C   LEU A  64       7.169   4.370  30.393  1.00 14.91           C  
ATOM   2442  O   LEU A  64       5.953   4.318  30.566  1.00 14.71           O  
ATOM   2443  CB  LEU A  64       8.140   3.620  32.598  1.00 18.34           C  
ATOM   2444  CG  LEU A  64       8.658   2.222  32.249  1.00 26.54           C  
ATOM   2445  CD1 LEU A  64      10.051   2.319  31.680  1.00 29.64           C  
ATOM   2446  CD2 LEU A  64       8.653   1.318  33.490  1.00 27.20           C  
ATOM   2447  H   LEU A  64       6.637   6.061  32.374  1.00  0.00           H  
ATOM   2448  HA  LEU A  64       9.105   4.919  31.175  1.00  0.00           H  
ATOM   2449 1HB  LEU A  64       8.762   3.944  33.431  1.00  0.00           H  
ATOM   2450 2HB  LEU A  64       7.129   3.454  32.969  1.00  0.00           H  
ATOM   2451  HG  LEU A  64       8.019   1.777  31.486  1.00  0.00           H  
ATOM   2452 1HD1 LEU A  64      10.414   1.321  31.434  1.00  0.00           H  
ATOM   2453 2HD1 LEU A  64      10.034   2.931  30.778  1.00  0.00           H  
ATOM   2454 3HD1 LEU A  64      10.713   2.774  32.415  1.00  0.00           H  
ATOM   2455 1HD2 LEU A  64       9.024   0.328  33.221  1.00  0.00           H  
ATOM   2456 2HD2 LEU A  64       9.295   1.750  34.258  1.00  0.00           H  
ATOM   2457 3HD2 LEU A  64       7.636   1.232  33.874  1.00  0.00           H  
ATOM   2458  N   ASP A  65       7.711   4.196  29.185  1.00 14.62           N  
ATOM   2459  CA  ASP A  65       6.856   3.831  28.048  1.00 11.81           C  
ATOM   2460  C   ASP A  65       7.436   2.662  27.283  1.00 10.83           C  
ATOM   2461  O   ASP A  65       8.635   2.362  27.405  1.00 11.99           O  
ATOM   2462  CB  ASP A  65       6.542   5.028  27.119  1.00 11.00           C  
ATOM   2463  CG  ASP A  65       7.740   5.505  26.313  1.00 11.79           C  
ATOM   2464  OD1 ASP A  65       8.315   4.687  25.580  1.00 13.07           O  
ATOM   2465  OD2 ASP A  65       8.088   6.701  26.386  1.00 12.35           O  
ATOM   2466  H   ASP A  65       8.703   4.311  29.037  1.00  0.00           H  
ATOM   2467  HA  ASP A  65       5.906   3.460  28.434  1.00  0.00           H  
ATOM   2468 1HB  ASP A  65       5.750   4.750  26.423  1.00  0.00           H  
ATOM   2469 2HB  ASP A  65       6.176   5.865  27.715  1.00  0.00           H  
ATOM   2470  N   ALA A  66       6.590   1.985  26.517  1.00  9.77           N  
ATOM   2471  CA  ALA A  66       7.014   0.847  25.727  1.00  9.96           C  
ATOM   2472  C   ALA A  66       6.239   0.820  24.424  1.00 11.11           C  
ATOM   2473  O   ALA A  66       5.231   1.514  24.275  1.00 13.15           O  
ATOM   2474  CB  ALA A  66       6.776  -0.443  26.483  1.00 10.09           C  
ATOM   2475  H   ALA A  66       5.622   2.273  26.485  1.00  0.00           H  
ATOM   2476  HA  ALA A  66       8.082   0.949  25.533  1.00  0.00           H  
ATOM   2477 1HB  ALA A  66       7.100  -1.287  25.874  1.00  0.00           H  
ATOM   2478 2HB  ALA A  66       7.342  -0.429  27.414  1.00  0.00           H  
ATOM   2479 3HB  ALA A  66       5.715  -0.543  26.705  1.00  0.00           H  
ATOM   2480  N   GLY A  67       6.741   0.035  23.478  1.00 11.69           N  
ATOM   2481  CA  GLY A  67       6.097  -0.101  22.186  1.00 12.01           C  
ATOM   2482  C   GLY A  67       5.942   1.081  21.241  1.00 12.98           C  
ATOM   2483  O   GLY A  67       4.988   1.093  20.463  1.00 13.81           O  
ATOM   2484  H   GLY A  67       7.591  -0.480  23.661  1.00  0.00           H  
ATOM   2485 1HA  GLY A  67       6.627  -0.846  21.592  1.00  0.00           H  
ATOM   2486 2HA  GLY A  67       5.079  -0.464  22.323  1.00  0.00           H  
ATOM   2487  N   ILE A  68       6.813   2.084  21.310  1.00 11.97           N  
ATOM   2488  CA  ILE A  68       6.710   3.232  20.403  1.00 11.60           C  
ATOM   2489  C   ILE A  68       6.926   2.678  18.953  1.00 11.37           C  
ATOM   2490  O   ILE A  68       6.363   3.191  17.977  1.00 11.48           O  
ATOM   2491  CB  ILE A  68       7.726   4.356  20.795  1.00 12.19           C  
ATOM   2492  CG1 ILE A  68       7.297   5.698  20.208  1.00 12.60           C  
ATOM   2493  CG2 ILE A  68       9.129   3.976  20.402  1.00 12.03           C  
ATOM   2494  CD1 ILE A  68       8.102   6.899  20.745  1.00 12.95           C  
ATOM   2495  H   ILE A  68       7.557   2.062  21.993  1.00  0.00           H  
ATOM   2496  HA  ILE A  68       5.703   3.641  20.476  1.00  0.00           H  
ATOM   2497  HB  ILE A  68       7.696   4.514  21.873  1.00  0.00           H  
ATOM   2498 1HG1 ILE A  68       7.405   5.672  19.124  1.00  0.00           H  
ATOM   2499 2HG1 ILE A  68       6.243   5.871  20.427  1.00  0.00           H  
ATOM   2500 1HG2 ILE A  68       9.815   4.774  20.685  1.00  0.00           H  
ATOM   2501 2HG2 ILE A  68       9.413   3.056  20.912  1.00  0.00           H  
ATOM   2502 3HG2 ILE A  68       9.176   3.823  19.324  1.00  0.00           H  
ATOM   2503 1HD1 ILE A  68       7.739   7.817  20.282  1.00  0.00           H  
ATOM   2504 2HD1 ILE A  68       7.979   6.965  21.827  1.00  0.00           H  
ATOM   2505 3HD1 ILE A  68       9.156   6.766  20.507  1.00  0.00           H  
ATOM   2506  N   HIS A  69       7.754   1.637  18.832  1.00 12.23           N  
ATOM   2507  CA  HIS A  69       8.020   1.005  17.537  1.00 12.73           C  
ATOM   2508  C   HIS A  69       7.188  -0.284  17.612  1.00 12.74           C  
ATOM   2509  O   HIS A  69       7.447  -1.179  18.428  1.00 11.40           O  
ATOM   2510  CB  HIS A  69       9.500   0.702  17.333  1.00 11.10           C  
ATOM   2511  CG  HIS A  69      10.336   1.912  17.041  1.00 13.05           C  
ATOM   2512  ND1 HIS A  69      11.568   2.122  17.618  1.00 12.61           N  
ATOM   2513  CD2 HIS A  69      10.108   2.984  16.243  1.00 10.11           C  
ATOM   2514  CE1 HIS A  69      12.063   3.268  17.198  1.00 12.25           C  
ATOM   2515  NE2 HIS A  69      11.201   3.811  16.358  1.00 11.68           N  
ATOM   2516  H   HIS A  69       8.209   1.276  19.658  1.00  0.00           H  
ATOM   2517  HA  HIS A  69       7.715   1.677  16.735  1.00  0.00           H  
ATOM   2518 1HB  HIS A  69       9.900   0.222  18.227  1.00  0.00           H  
ATOM   2519 2HB  HIS A  69       9.617   0.002  16.506  1.00  0.00           H  
ATOM   2520  HD2 HIS A  69       9.227   3.158  15.624  1.00  0.00           H  
ATOM   2521  HE1 HIS A  69      13.021   3.695  17.493  1.00  0.00           H  
ATOM   2522  HE2 HIS A  69      11.320   4.690  15.875  1.00  0.00           H  
ATOM   2523  N   ALA A  70       6.171  -0.352  16.766  1.00 12.67           N  
ATOM   2524  CA  ALA A  70       5.262  -1.487  16.704  1.00 13.39           C  
ATOM   2525  C   ALA A  70       5.781  -2.914  16.784  1.00 14.69           C  
ATOM   2526  O   ALA A  70       5.313  -3.687  17.618  1.00 16.35           O  
ATOM   2527  CB  ALA A  70       4.355  -1.342  15.496  1.00 12.79           C  
ATOM   2528  H   ALA A  70       6.029   0.427  16.139  1.00  0.00           H  
ATOM   2529  HA  ALA A  70       4.658  -1.487  17.611  1.00  0.00           H  
ATOM   2530 1HB  ALA A  70       3.674  -2.192  15.448  1.00  0.00           H  
ATOM   2531 2HB  ALA A  70       3.780  -0.420  15.581  1.00  0.00           H  
ATOM   2532 3HB  ALA A  70       4.958  -1.310  14.590  1.00  0.00           H  
ATOM   2533  N   ARG A  71       6.762  -3.261  15.956  1.00 12.80           N  
ATOM   2534  CA  ARG A  71       7.317  -4.623  15.934  1.00 13.62           C  
ATOM   2535  C   ARG A  71       8.163  -5.144  17.094  1.00 12.27           C  
ATOM   2536  O   ARG A  71       8.445  -6.352  17.152  1.00 12.53           O  
ATOM   2537  CB  ARG A  71       8.086  -4.841  14.627  1.00 12.22           C  
ATOM   2538  CG  ARG A  71       9.314  -3.954  14.478  1.00 11.90           C  
ATOM   2539  CD  ARG A  71       9.967  -4.219  13.144  1.00 13.42           C  
ATOM   2540  NE  ARG A  71      11.206  -3.468  12.936  1.00 15.54           N  
ATOM   2541  CZ  ARG A  71      11.897  -3.502  11.796  1.00 16.99           C  
ATOM   2542  NH1 ARG A  71      11.433  -4.200  10.772  1.00 16.60           N  
ATOM   2543  NH2 ARG A  71      13.022  -2.813  11.665  1.00 14.78           N  
ATOM   2544  H   ARG A  71       7.136  -2.567  15.324  1.00  0.00           H  
ATOM   2545  HA  ARG A  71       6.492  -5.334  15.985  1.00  0.00           H  
ATOM   2546 1HB  ARG A  71       8.408  -5.879  14.564  1.00  0.00           H  
ATOM   2547 2HB  ARG A  71       7.426  -4.651  13.780  1.00  0.00           H  
ATOM   2548 1HG  ARG A  71       9.016  -2.907  14.535  1.00  0.00           H  
ATOM   2549 2HG  ARG A  71      10.021  -4.174  15.279  1.00  0.00           H  
ATOM   2550 1HD  ARG A  71      10.212  -5.278  13.063  1.00  0.00           H  
ATOM   2551 2HD  ARG A  71       9.282  -3.943  12.343  1.00  0.00           H  
ATOM   2552  HE  ARG A  71      11.545  -2.899  13.701  1.00  0.00           H  
ATOM   2553 1HH1 ARG A  71      10.561  -4.703  10.857  1.00  0.00           H  
ATOM   2554 2HH1 ARG A  71      11.951  -4.230   9.906  1.00  0.00           H  
ATOM   2555 1HH2 ARG A  71      13.365  -2.254  12.434  1.00  0.00           H  
ATOM   2556 2HH2 ARG A  71      13.536  -2.847  10.797  1.00  0.00           H  
ATOM   2557  N   GLU A  72       8.515  -4.256  18.025  1.00 12.12           N  
ATOM   2558  CA  GLU A  72       9.344  -4.587  19.197  1.00 10.01           C  
ATOM   2559  C   GLU A  72       8.462  -5.154  20.305  1.00 11.77           C  
ATOM   2560  O   GLU A  72       8.438  -4.636  21.414  1.00 12.92           O  
ATOM   2561  CB  GLU A  72      10.109  -3.312  19.611  1.00  9.02           C  
ATOM   2562  CG  GLU A  72      11.040  -2.825  18.458  1.00 11.34           C  
ATOM   2563  CD  GLU A  72      11.688  -1.445  18.622  1.00 12.97           C  
ATOM   2564  OE1 GLU A  72      11.656  -0.827  19.685  1.00 12.48           O  
ATOM   2565  OE2 GLU A  72      12.266  -0.925  17.652  1.00 13.15           O  
ATOM   2566  H   GLU A  72       8.187  -3.308  17.906  1.00  0.00           H  
ATOM   2567  HA  GLU A  72      10.050  -5.367  18.912  1.00  0.00           H  
ATOM   2568 1HB  GLU A  72       9.397  -2.527  19.866  1.00  0.00           H  
ATOM   2569 2HB  GLU A  72      10.703  -3.517  20.502  1.00  0.00           H  
ATOM   2570 1HG  GLU A  72      11.853  -3.540  18.335  1.00  0.00           H  
ATOM   2571 2HG  GLU A  72      10.470  -2.802  17.530  1.00  0.00           H  
ATOM   2572  N   TRP A  73       7.774  -6.252  19.980  1.00 12.90           N  
ATOM   2573  CA  TRP A  73       6.843  -6.965  20.861  1.00 11.59           C  
ATOM   2574  C   TRP A  73       7.216  -7.259  22.296  1.00 11.58           C  
ATOM   2575  O   TRP A  73       6.375  -7.168  23.182  1.00 12.62           O  
ATOM   2576  CB  TRP A  73       6.336  -8.221  20.181  1.00 11.40           C  
ATOM   2577  CG  TRP A  73       5.406  -7.923  19.037  1.00 13.31           C  
ATOM   2578  CD1 TRP A  73       5.248  -6.731  18.389  1.00 12.76           C  
ATOM   2579  CD2 TRP A  73       4.513  -8.843  18.404  1.00 15.14           C  
ATOM   2580  NE1 TRP A  73       4.316  -6.854  17.388  1.00 15.05           N  
ATOM   2581  CE2 TRP A  73       3.848  -8.140  17.375  1.00 16.26           C  
ATOM   2582  CE3 TRP A  73       4.212 -10.199  18.607  1.00 16.89           C  
ATOM   2583  CZ2 TRP A  73       2.894  -8.748  16.548  1.00 18.11           C  
ATOM   2584  CZ3 TRP A  73       3.266 -10.808  17.790  1.00 17.66           C  
ATOM   2585  CH2 TRP A  73       2.617 -10.080  16.770  1.00 18.18           C  
ATOM   2586  H   TRP A  73       7.927  -6.598  19.043  1.00  0.00           H  
ATOM   2587  HA  TRP A  73       5.995  -6.312  21.069  1.00  0.00           H  
ATOM   2588 1HB  TRP A  73       7.181  -8.798  19.806  1.00  0.00           H  
ATOM   2589 2HB  TRP A  73       5.812  -8.842  20.908  1.00  0.00           H  
ATOM   2590  HD1 TRP A  73       5.784  -5.815  18.631  1.00  0.00           H  
ATOM   2591  HE1 TRP A  73       4.023  -6.117  16.763  1.00  0.00           H  
ATOM   2592  HE3 TRP A  73       4.715 -10.763  19.392  1.00  0.00           H  
ATOM   2593  HZ2 TRP A  73       2.383  -8.202  15.754  1.00  0.00           H  
ATOM   2594  HZ3 TRP A  73       3.036 -11.861  17.955  1.00  0.00           H  
ATOM   2595  HH2 TRP A  73       1.880 -10.585  16.145  1.00  0.00           H  
ATOM   2596  N   VAL A  74       8.464  -7.625  22.535  1.00 13.33           N  
ATOM   2597  CA  VAL A  74       8.903  -7.917  23.895  1.00 14.57           C  
ATOM   2598  C   VAL A  74       8.756  -6.678  24.809  1.00 13.74           C  
ATOM   2599  O   VAL A  74       8.645  -6.825  26.027  1.00 12.56           O  
ATOM   2600  CB  VAL A  74      10.382  -8.452  23.937  1.00 15.56           C  
ATOM   2601  CG1 VAL A  74      11.400  -7.324  23.613  1.00 15.61           C  
ATOM   2602  CG2 VAL A  74      10.683  -9.116  25.312  1.00 15.86           C  
ATOM   2603  H   VAL A  74       9.126  -7.706  21.776  1.00  0.00           H  
ATOM   2604  HA  VAL A  74       8.255  -8.691  24.309  1.00  0.00           H  
ATOM   2605  HB  VAL A  74      10.514  -9.190  23.146  1.00  0.00           H  
ATOM   2606 1HG1 VAL A  74      12.413  -7.726  23.650  1.00  0.00           H  
ATOM   2607 2HG1 VAL A  74      11.202  -6.931  22.616  1.00  0.00           H  
ATOM   2608 3HG1 VAL A  74      11.301  -6.524  24.346  1.00  0.00           H  
ATOM   2609 1HG2 VAL A  74      11.710  -9.481  25.323  1.00  0.00           H  
ATOM   2610 2HG2 VAL A  74      10.550  -8.382  26.107  1.00  0.00           H  
ATOM   2611 3HG2 VAL A  74      10.000  -9.951  25.470  1.00  0.00           H  
ATOM   2612  N   THR A  75       8.704  -5.477  24.233  1.00 11.77           N  
ATOM   2613  CA  THR A  75       8.567  -4.273  25.049  1.00 12.39           C  
ATOM   2614  C   THR A  75       7.183  -4.118  25.683  1.00 14.99           C  
ATOM   2615  O   THR A  75       7.077  -3.849  26.881  1.00 13.88           O  
ATOM   2616  CB  THR A  75       8.974  -2.955  24.291  1.00 11.13           C  
ATOM   2617  OG1 THR A  75       8.029  -2.628  23.256  1.00 10.69           O  
ATOM   2618  CG2 THR A  75      10.366  -3.109  23.698  1.00 10.67           C  
ATOM   2619  H   THR A  75       8.759  -5.387  23.229  1.00  0.00           H  
ATOM   2620  HA  THR A  75       9.225  -4.364  25.914  1.00  0.00           H  
ATOM   2621  HB  THR A  75       8.966  -2.117  24.988  1.00  0.00           H  
ATOM   2622  HG1 THR A  75       7.333  -3.289  23.238  1.00  0.00           H  
ATOM   2623 1HG2 THR A  75      10.642  -2.194  23.175  1.00  0.00           H  
ATOM   2624 2HG2 THR A  75      11.082  -3.301  24.497  1.00  0.00           H  
ATOM   2625 3HG2 THR A  75      10.372  -3.943  22.997  1.00  0.00           H  
ATOM   2626  N   GLN A  76       6.126  -4.313  24.904  1.00 14.44           N  
ATOM   2627  CA  GLN A  76       4.783  -4.181  25.442  1.00 14.12           C  
ATOM   2628  C   GLN A  76       4.564  -5.283  26.479  1.00 13.65           C  
ATOM   2629  O   GLN A  76       3.938  -5.051  27.525  1.00 14.70           O  
ATOM   2630  CB  GLN A  76       3.727  -4.269  24.327  1.00 12.81           C  
ATOM   2631  CG  GLN A  76       3.794  -3.147  23.291  1.00 13.07           C  
ATOM   2632  CD  GLN A  76       4.642  -3.524  22.082  1.00 13.55           C  
ATOM   2633  OE1 GLN A  76       5.517  -4.380  22.181  1.00 13.89           O  
ATOM   2634  NE2 GLN A  76       4.348  -2.925  20.924  1.00 15.30           N  
ATOM   2635  H   GLN A  76       6.244  -4.555  23.931  1.00  0.00           H  
ATOM   2636  HA  GLN A  76       4.696  -3.205  25.920  1.00  0.00           H  
ATOM   2637 1HB  GLN A  76       3.835  -5.215  23.797  1.00  0.00           H  
ATOM   2638 2HB  GLN A  76       2.730  -4.253  24.768  1.00  0.00           H  
ATOM   2639 1HG  GLN A  76       2.784  -2.925  22.945  1.00  0.00           H  
ATOM   2640 2HG  GLN A  76       4.233  -2.264  23.755  1.00  0.00           H  
ATOM   2641 1HE2 GLN A  76       4.876  -3.139  20.101  1.00  0.00           H  
ATOM   2642 2HE2 GLN A  76       3.600  -2.263  20.879  1.00  0.00           H  
ATOM   2643  N   ALA A  77       5.081  -6.476  26.184  1.00 13.31           N  
ATOM   2644  CA  ALA A  77       4.946  -7.613  27.091  1.00 14.20           C  
ATOM   2645  C   ALA A  77       5.685  -7.332  28.394  1.00 15.77           C  
ATOM   2646  O   ALA A  77       5.160  -7.593  29.471  1.00 17.98           O  
ATOM   2647  CB  ALA A  77       5.478  -8.877  26.451  1.00 13.01           C  
ATOM   2648  H   ALA A  77       5.578  -6.598  25.313  1.00  0.00           H  
ATOM   2649  HA  ALA A  77       3.886  -7.750  27.307  1.00  0.00           H  
ATOM   2650 1HB  ALA A  77       5.367  -9.711  27.145  1.00  0.00           H  
ATOM   2651 2HB  ALA A  77       4.918  -9.087  25.539  1.00  0.00           H  
ATOM   2652 3HB  ALA A  77       6.531  -8.746  26.208  1.00  0.00           H  
ATOM   2653  N   THR A  78       6.889  -6.771  28.293  1.00 16.35           N  
ATOM   2654  CA  THR A  78       7.698  -6.444  29.464  1.00 13.90           C  
ATOM   2655  C   THR A  78       7.034  -5.346  30.309  1.00 15.79           C  
ATOM   2656  O   THR A  78       7.072  -5.405  31.548  1.00 15.96           O  
ATOM   2657  CB  THR A  78       9.140  -6.030  29.058  1.00 11.61           C  
ATOM   2658  OG1 THR A  78       9.823  -7.159  28.511  1.00 13.32           O  
ATOM   2659  CG2 THR A  78       9.952  -5.528  30.262  1.00 13.57           C  
ATOM   2660  H   THR A  78       7.251  -6.567  27.372  1.00  0.00           H  
ATOM   2661  HA  THR A  78       7.763  -7.329  30.098  1.00  0.00           H  
ATOM   2662  HB  THR A  78       9.094  -5.233  28.316  1.00  0.00           H  
ATOM   2663  HG1 THR A  78       9.238  -7.920  28.517  1.00  0.00           H  
ATOM   2664 1HG2 THR A  78      10.953  -5.249  29.935  1.00  0.00           H  
ATOM   2665 2HG2 THR A  78       9.457  -4.660  30.698  1.00  0.00           H  
ATOM   2666 3HG2 THR A  78      10.022  -6.318  31.008  1.00  0.00           H  
ATOM   2667  N   ALA A  79       6.393  -4.379  29.655  1.00 13.39           N  
ATOM   2668  CA  ALA A  79       5.728  -3.283  30.355  1.00 15.00           C  
ATOM   2669  C   ALA A  79       4.526  -3.785  31.147  1.00 15.84           C  
ATOM   2670  O   ALA A  79       4.283  -3.343  32.268  1.00 16.10           O  
ATOM   2671  CB  ALA A  79       5.313  -2.189  29.374  1.00 14.77           C  
ATOM   2672  H   ALA A  79       6.367  -4.406  28.646  1.00  0.00           H  
ATOM   2673  HA  ALA A  79       6.433  -2.862  31.072  1.00  0.00           H  
ATOM   2674 1HB  ALA A  79       4.820  -1.382  29.916  1.00  0.00           H  
ATOM   2675 2HB  ALA A  79       6.197  -1.799  28.869  1.00  0.00           H  
ATOM   2676 3HB  ALA A  79       4.627  -2.603  28.637  1.00  0.00           H  
ATOM   2677  N   LEU A  80       3.779  -4.726  30.580  1.00 13.16           N  
ATOM   2678  CA  LEU A  80       2.613  -5.264  31.275  1.00 18.14           C  
ATOM   2679  C   LEU A  80       3.051  -6.091  32.505  1.00 16.57           C  
ATOM   2680  O   LEU A  80       2.454  -5.992  33.566  1.00 19.46           O  
ATOM   2681  CB  LEU A  80       1.749  -6.070  30.298  1.00 19.49           C  
ATOM   2682  CG  LEU A  80       0.291  -6.346  30.665  1.00 22.39           C  
ATOM   2683  CD1 LEU A  80      -0.418  -5.051  30.988  1.00 21.11           C  
ATOM   2684  CD2 LEU A  80      -0.373  -7.055  29.505  1.00 21.90           C  
ATOM   2685  H   LEU A  80       4.011  -5.078  29.662  1.00  0.00           H  
ATOM   2686  HA  LEU A  80       2.026  -4.431  31.661  1.00  0.00           H  
ATOM   2687 1HB  LEU A  80       1.727  -5.549  29.342  1.00  0.00           H  
ATOM   2688 2HB  LEU A  80       2.213  -7.045  30.146  1.00  0.00           H  
ATOM   2689  HG  LEU A  80       0.252  -6.975  31.555  1.00  0.00           H  
ATOM   2690 1HD1 LEU A  80      -1.456  -5.259  31.248  1.00  0.00           H  
ATOM   2691 2HD1 LEU A  80       0.076  -4.566  31.830  1.00  0.00           H  
ATOM   2692 3HD1 LEU A  80      -0.387  -4.393  30.120  1.00  0.00           H  
ATOM   2693 1HD2 LEU A  80      -1.415  -7.260  29.752  1.00  0.00           H  
ATOM   2694 2HD2 LEU A  80      -0.328  -6.423  28.618  1.00  0.00           H  
ATOM   2695 3HD2 LEU A  80       0.145  -7.994  29.308  1.00  0.00           H  
ATOM   2696  N   TRP A  81       4.107  -6.887  32.359  1.00 17.54           N  
ATOM   2697  CA  TRP A  81       4.631  -7.713  33.449  1.00 17.42           C  
ATOM   2698  C   TRP A  81       5.109  -6.782  34.561  1.00 18.00           C  
ATOM   2699  O   TRP A  81       4.967  -7.100  35.745  1.00 18.40           O  
ATOM   2700  CB  TRP A  81       5.821  -8.537  32.968  1.00 18.85           C  
ATOM   2701  CG  TRP A  81       6.488  -9.362  34.042  1.00 19.32           C  
ATOM   2702  CD1 TRP A  81       6.216 -10.658  34.353  1.00 20.02           C  
ATOM   2703  CD2 TRP A  81       7.536  -8.944  34.940  1.00 17.57           C  
ATOM   2704  NE1 TRP A  81       7.020 -11.077  35.385  1.00 21.13           N  
ATOM   2705  CE2 TRP A  81       7.842 -10.049  35.763  1.00 19.72           C  
ATOM   2706  CE3 TRP A  81       8.242  -7.751  35.121  1.00 14.43           C  
ATOM   2707  CZ2 TRP A  81       8.822  -9.992  36.770  1.00 16.12           C  
ATOM   2708  CZ3 TRP A  81       9.217  -7.693  36.126  1.00 16.42           C  
ATOM   2709  CH2 TRP A  81       9.497  -8.812  36.932  1.00 15.07           C  
ATOM   2710  H   TRP A  81       4.560  -6.917  31.457  1.00  0.00           H  
ATOM   2711  HA  TRP A  81       3.845  -8.393  33.776  1.00  0.00           H  
ATOM   2712 1HB  TRP A  81       5.498  -9.216  32.179  1.00  0.00           H  
ATOM   2713 2HB  TRP A  81       6.574  -7.874  32.542  1.00  0.00           H  
ATOM   2714  HD1 TRP A  81       5.469 -11.274  33.856  1.00  0.00           H  
ATOM   2715  HE1 TRP A  81       7.010 -11.996  35.803  1.00  0.00           H  
ATOM   2716  HE3 TRP A  81       8.040  -6.885  34.492  1.00  0.00           H  
ATOM   2717  HZ2 TRP A  81       9.050 -10.848  37.406  1.00  0.00           H  
ATOM   2718  HZ3 TRP A  81       9.755  -6.755  36.268  1.00  0.00           H  
ATOM   2719  HH2 TRP A  81      10.266  -8.736  37.701  1.00  0.00           H  
ATOM   2720  N   THR A  82       5.742  -5.677  34.173  1.00 15.96           N  
ATOM   2721  CA  THR A  82       6.264  -4.682  35.115  1.00 17.05           C  
ATOM   2722  C   THR A  82       5.138  -4.079  35.974  1.00 16.24           C  
ATOM   2723  O   THR A  82       5.310  -3.891  37.177  1.00 15.73           O  
ATOM   2724  CB  THR A  82       7.043  -3.557  34.365  1.00 14.33           C  
ATOM   2725  OG1 THR A  82       8.172  -4.147  33.715  1.00 14.16           O  
ATOM   2726  CG2 THR A  82       7.535  -2.492  35.332  1.00 13.80           C  
ATOM   2727  H   THR A  82       5.863  -5.527  33.182  1.00  0.00           H  
ATOM   2728  HA  THR A  82       6.952  -5.180  35.798  1.00  0.00           H  
ATOM   2729  HB  THR A  82       6.389  -3.089  33.630  1.00  0.00           H  
ATOM   2730  HG1 THR A  82       8.185  -5.091  33.892  1.00  0.00           H  
ATOM   2731 1HG2 THR A  82       8.074  -1.721  34.781  1.00  0.00           H  
ATOM   2732 2HG2 THR A  82       6.683  -2.044  35.844  1.00  0.00           H  
ATOM   2733 3HG2 THR A  82       8.201  -2.946  36.065  1.00  0.00           H  
ATOM   2734  N   ALA A  83       3.989  -3.809  35.342  1.00 16.29           N  
ATOM   2735  CA  ALA A  83       2.836  -3.243  36.026  1.00 16.60           C  
ATOM   2736  C   ALA A  83       2.378  -4.261  37.093  1.00 18.17           C  
ATOM   2737  O   ALA A  83       2.076  -3.877  38.228  1.00 19.19           O  
ATOM   2738  CB  ALA A  83       1.687  -2.962  35.034  1.00 14.87           C  
ATOM   2739  H   ALA A  83       3.926  -4.008  34.354  1.00  0.00           H  
ATOM   2740  HA  ALA A  83       3.141  -2.300  36.481  1.00  0.00           H  
ATOM   2741 1HB  ALA A  83       0.838  -2.539  35.571  1.00  0.00           H  
ATOM   2742 2HB  ALA A  83       2.025  -2.255  34.276  1.00  0.00           H  
ATOM   2743 3HB  ALA A  83       1.386  -3.892  34.554  1.00  0.00           H  
ATOM   2744  N   ASN A  84       2.374  -5.540  36.752  1.00 17.37           N  
ATOM   2745  CA  ASN A  84       1.946  -6.529  37.718  1.00 18.88           C  
ATOM   2746  C   ASN A  84       2.950  -6.674  38.842  1.00 21.16           C  
ATOM   2747  O   ASN A  84       2.583  -6.822  40.019  1.00 20.36           O  
ATOM   2748  CB  ASN A  84       1.695  -7.864  37.044  1.00 20.56           C  
ATOM   2749  CG  ASN A  84       1.103  -8.879  37.977  1.00 20.67           C  
ATOM   2750  OD1 ASN A  84      -0.012  -8.736  38.467  1.00 27.26           O  
ATOM   2751  ND2 ASN A  84       1.863  -9.935  38.225  1.00 19.02           N  
ATOM   2752  H   ASN A  84       2.663  -5.843  35.833  1.00  0.00           H  
ATOM   2753  HA  ASN A  84       1.014  -6.189  38.172  1.00  0.00           H  
ATOM   2754 1HB  ASN A  84       1.018  -7.724  36.200  1.00  0.00           H  
ATOM   2755 2HB  ASN A  84       2.633  -8.254  36.649  1.00  0.00           H  
ATOM   2756 1HD2 ASN A  84       1.535 -10.654  38.838  1.00  0.00           H  
ATOM   2757 2HD2 ASN A  84       2.764 -10.013  37.800  1.00  0.00           H  
ATOM   2758  N   LYS A  85       4.222  -6.563  38.482  1.00 19.90           N  
ATOM   2759  CA  LYS A  85       5.311  -6.673  39.433  1.00 19.59           C  
ATOM   2760  C   LYS A  85       5.267  -5.525  40.483  1.00 19.66           C  
ATOM   2761  O   LYS A  85       5.480  -5.765  41.681  1.00 20.62           O  
ATOM   2762  CB  LYS A  85       6.626  -6.661  38.666  1.00 16.98           C  
ATOM   2763  CG  LYS A  85       7.855  -6.665  39.503  1.00 18.10           C  
ATOM   2764  CD  LYS A  85       7.861  -7.855  40.391  1.00 19.21           C  
ATOM   2765  CE  LYS A  85       9.231  -8.071  40.886  1.00 22.91           C  
ATOM   2766  NZ  LYS A  85       9.258  -9.240  41.754  1.00 27.43           N  
ATOM   2767  H   LYS A  85       4.434  -6.396  37.509  1.00  0.00           H  
ATOM   2768  HA  LYS A  85       5.209  -7.618  39.968  1.00  0.00           H  
ATOM   2769 1HB  LYS A  85       6.675  -7.534  38.014  1.00  0.00           H  
ATOM   2770 2HB  LYS A  85       6.669  -5.776  38.031  1.00  0.00           H  
ATOM   2771 1HG  LYS A  85       8.734  -6.684  38.858  1.00  0.00           H  
ATOM   2772 2HG  LYS A  85       7.888  -5.758  40.105  1.00  0.00           H  
ATOM   2773 1HD  LYS A  85       7.179  -7.690  41.226  1.00  0.00           H  
ATOM   2774 2HD  LYS A  85       7.520  -8.727  39.833  1.00  0.00           H  
ATOM   2775 1HE  LYS A  85       9.904  -8.218  40.042  1.00  0.00           H  
ATOM   2776 2HE  LYS A  85       9.562  -7.191  41.437  1.00  0.00           H  
ATOM   2777 1HZ  LYS A  85      10.198  -9.387  42.093  1.00  0.00           H  
ATOM   2778 2HZ  LYS A  85       8.637  -9.093  42.537  1.00  0.00           H  
ATOM   2779 3HZ  LYS A  85       8.958 -10.052  41.235  1.00  0.00           H  
ATOM   2780  N   ILE A  86       5.022  -4.295  40.043  1.00 19.82           N  
ATOM   2781  CA  ILE A  86       4.964  -3.183  40.981  1.00 20.04           C  
ATOM   2782  C   ILE A  86       3.878  -3.428  42.043  1.00 22.43           C  
ATOM   2783  O   ILE A  86       4.170  -3.381  43.244  1.00 23.06           O  
ATOM   2784  CB  ILE A  86       4.703  -1.824  40.260  1.00 17.33           C  
ATOM   2785  CG1 ILE A  86       5.899  -1.429  39.392  1.00 16.17           C  
ATOM   2786  CG2 ILE A  86       4.411  -0.717  41.286  1.00 15.41           C  
ATOM   2787  CD1 ILE A  86       5.583  -0.221  38.498  1.00 15.14           C  
ATOM   2788  H   ILE A  86       4.874  -4.117  39.060  1.00  0.00           H  
ATOM   2789  HA  ILE A  86       5.923  -3.112  41.493  1.00  0.00           H  
ATOM   2790  HB  ILE A  86       3.846  -1.924  39.594  1.00  0.00           H  
ATOM   2791 1HG1 ILE A  86       6.749  -1.191  40.031  1.00  0.00           H  
ATOM   2792 2HG1 ILE A  86       6.188  -2.273  38.765  1.00  0.00           H  
ATOM   2793 1HG2 ILE A  86       4.232   0.224  40.765  1.00  0.00           H  
ATOM   2794 2HG2 ILE A  86       3.529  -0.983  41.867  1.00  0.00           H  
ATOM   2795 3HG2 ILE A  86       5.265  -0.605  41.954  1.00  0.00           H  
ATOM   2796 1HD1 ILE A  86       6.459   0.026  37.898  1.00  0.00           H  
ATOM   2797 2HD1 ILE A  86       4.748  -0.464  37.839  1.00  0.00           H  
ATOM   2798 3HD1 ILE A  86       5.318   0.632  39.120  1.00  0.00           H  
ATOM   2799  N   VAL A  87       2.651  -3.742  41.611  1.00 22.47           N  
ATOM   2800  CA  VAL A  87       1.548  -3.989  42.541  1.00 23.94           C  
ATOM   2801  C   VAL A  87       1.752  -5.238  43.405  1.00 25.26           C  
ATOM   2802  O   VAL A  87       1.180  -5.336  44.492  1.00 25.63           O  
ATOM   2803  CB  VAL A  87       0.150  -4.065  41.828  1.00 24.09           C  
ATOM   2804  CG1 VAL A  87      -0.144  -2.798  41.064  1.00 27.14           C  
ATOM   2805  CG2 VAL A  87       0.056  -5.267  40.898  1.00 26.00           C  
ATOM   2806  H   VAL A  87       2.482  -3.810  40.618  1.00  0.00           H  
ATOM   2807  HA  VAL A  87       1.506  -3.165  43.255  1.00  0.00           H  
ATOM   2808  HB  VAL A  87      -0.630  -4.149  42.585  1.00  0.00           H  
ATOM   2809 1HG1 VAL A  87      -1.118  -2.881  40.582  1.00  0.00           H  
ATOM   2810 2HG1 VAL A  87      -0.151  -1.952  41.751  1.00  0.00           H  
ATOM   2811 3HG1 VAL A  87       0.623  -2.644  40.305  1.00  0.00           H  
ATOM   2812 1HG2 VAL A  87      -0.925  -5.285  40.425  1.00  0.00           H  
ATOM   2813 2HG2 VAL A  87       0.828  -5.195  40.131  1.00  0.00           H  
ATOM   2814 3HG2 VAL A  87       0.199  -6.183  41.472  1.00  0.00           H  
ATOM   2815  N   SER A  88       2.539  -6.187  42.922  1.00 23.64           N  
ATOM   2816  CA  SER A  88       2.795  -7.415  43.668  1.00 25.07           C  
ATOM   2817  C   SER A  88       3.827  -7.213  44.766  1.00 26.33           C  
ATOM   2818  O   SER A  88       3.785  -7.865  45.816  1.00 29.10           O  
ATOM   2819  CB  SER A  88       3.281  -8.516  42.735  1.00 24.87           C  
ATOM   2820  OG  SER A  88       2.294  -8.842  41.765  1.00 32.56           O  
ATOM   2821  H   SER A  88       2.972  -6.061  42.019  1.00  0.00           H  
ATOM   2822  HA  SER A  88       1.862  -7.739  44.132  1.00  0.00           H  
ATOM   2823 1HB  SER A  88       4.192  -8.191  42.233  1.00  0.00           H  
ATOM   2824 2HB  SER A  88       3.527  -9.403  43.317  1.00  0.00           H  
ATOM   2825  HG  SER A  88       1.545  -8.269  41.946  1.00  0.00           H  
ATOM   2826  N   ASP A  89       4.779  -6.319  44.523  1.00 24.20           N  
ATOM   2827  CA  ASP A  89       5.808  -6.066  45.508  1.00 24.21           C  
ATOM   2828  C   ASP A  89       5.553  -4.879  46.406  1.00 23.38           C  
ATOM   2829  O   ASP A  89       6.234  -4.715  47.418  1.00 25.03           O  
ATOM   2830  CB  ASP A  89       7.171  -5.916  44.834  1.00 24.93           C  
ATOM   2831  CG  ASP A  89       7.794  -7.251  44.446  1.00 28.93           C  
ATOM   2832  OD1 ASP A  89       7.109  -8.306  44.485  1.00 28.84           O  
ATOM   2833  OD2 ASP A  89       8.997  -7.234  44.103  1.00 32.54           O  
ATOM   2834  H   ASP A  89       4.795  -5.808  43.652  1.00  0.00           H  
ATOM   2835  HA  ASP A  89       5.849  -6.915  46.191  1.00  0.00           H  
ATOM   2836 1HB  ASP A  89       7.068  -5.306  43.936  1.00  0.00           H  
ATOM   2837 2HB  ASP A  89       7.854  -5.396  45.506  1.00  0.00           H  
ATOM   2838  N   TYR A  90       4.624  -4.008  46.033  1.00 22.02           N  
ATOM   2839  CA  TYR A  90       4.365  -2.859  46.876  1.00 22.38           C  
ATOM   2840  C   TYR A  90       3.870  -3.318  48.255  1.00 23.05           C  
ATOM   2841  O   TYR A  90       3.002  -4.204  48.360  1.00 21.59           O  
ATOM   2842  CB  TYR A  90       3.363  -1.909  46.233  1.00 22.65           C  
ATOM   2843  CG  TYR A  90       3.115  -0.728  47.117  1.00 22.21           C  
ATOM   2844  CD1 TYR A  90       4.030   0.325  47.180  1.00 21.38           C  
ATOM   2845  CD2 TYR A  90       2.007  -0.698  47.969  1.00 23.67           C  
ATOM   2846  CE1 TYR A  90       3.848   1.379  48.075  1.00 23.03           C  
ATOM   2847  CE2 TYR A  90       1.816   0.350  48.867  1.00 22.67           C  
ATOM   2848  CZ  TYR A  90       2.733   1.379  48.913  1.00 22.10           C  
ATOM   2849  OH  TYR A  90       2.506   2.415  49.768  1.00 24.68           O  
ATOM   2850  H   TYR A  90       4.094  -4.123  45.181  1.00  0.00           H  
ATOM   2851  HA  TYR A  90       5.301  -2.318  47.021  1.00  0.00           H  
ATOM   2852 1HB  TYR A  90       3.746  -1.575  45.267  1.00  0.00           H  
ATOM   2853 2HB  TYR A  90       2.428  -2.437  46.049  1.00  0.00           H  
ATOM   2854  HD1 TYR A  90       4.901   0.330  46.524  1.00  0.00           H  
ATOM   2855  HD2 TYR A  90       1.274  -1.504  47.939  1.00  0.00           H  
ATOM   2856  HE1 TYR A  90       4.571   2.193  48.112  1.00  0.00           H  
ATOM   2857  HE2 TYR A  90       0.948   0.352  49.526  1.00  0.00           H  
ATOM   2858  HH  TYR A  90       1.685   2.263  50.243  1.00  0.00           H  
ATOM   2859  N   GLY A  91       4.465  -2.740  49.299  1.00 22.15           N  
ATOM   2860  CA  GLY A  91       4.100  -3.080  50.667  1.00 23.26           C  
ATOM   2861  C   GLY A  91       4.750  -4.372  51.142  1.00 24.13           C  
ATOM   2862  O   GLY A  91       4.520  -4.811  52.270  1.00 24.79           O  
ATOM   2863  H   GLY A  91       5.185  -2.050  49.139  1.00  0.00           H  
ATOM   2864 1HA  GLY A  91       4.394  -2.269  51.334  1.00  0.00           H  
ATOM   2865 2HA  GLY A  91       3.018  -3.180  50.740  1.00  0.00           H  
ATOM   2866  N   LYS A  92       5.604  -4.947  50.299  1.00 23.68           N  
ATOM   2867  CA  LYS A  92       6.307  -6.191  50.600  1.00 23.43           C  
ATOM   2868  C   LYS A  92       7.812  -5.929  50.545  1.00 23.13           C  
ATOM   2869  O   LYS A  92       8.539  -6.188  51.502  1.00 22.24           O  
ATOM   2870  CB  LYS A  92       5.882  -7.231  49.574  1.00 25.32           C  
ATOM   2871  CG  LYS A  92       6.329  -8.638  49.825  1.00 31.65           C  
ATOM   2872  CD  LYS A  92       5.441  -9.594  49.038  1.00 37.34           C  
ATOM   2873  CE  LYS A  92       6.195 -10.843  48.612  1.00 41.29           C  
ATOM   2874  NZ  LYS A  92       7.611 -10.821  49.069  1.00  0.00           N  
ATOM   2875  H   LYS A  92       5.766  -4.493  49.412  1.00  0.00           H  
ATOM   2876  HA  LYS A  92       6.019  -6.518  51.600  1.00  0.00           H  
ATOM   2877 1HB  LYS A  92       4.794  -7.254  49.508  1.00  0.00           H  
ATOM   2878 2HB  LYS A  92       6.263  -6.950  48.592  1.00  0.00           H  
ATOM   2879 1HG  LYS A  92       7.368  -8.751  49.514  1.00  0.00           H  
ATOM   2880 2HG  LYS A  92       6.262  -8.856  50.890  1.00  0.00           H  
ATOM   2881 1HD  LYS A  92       4.590  -9.890  49.653  1.00  0.00           H  
ATOM   2882 2HD  LYS A  92       5.065  -9.091  48.147  1.00  0.00           H  
ATOM   2883 1HE  LYS A  92       5.705 -11.723  49.027  1.00  0.00           H  
ATOM   2884 2HE  LYS A  92       6.179 -10.925  47.525  1.00  0.00           H  
ATOM   2885 1HZ  LYS A  92       8.076 -11.666  48.766  1.00  0.00           H  
ATOM   2886 2HZ  LYS A  92       8.081 -10.019  48.674  1.00  0.00           H  
ATOM   2887 3HZ  LYS A  92       7.639 -10.765  50.077  1.00  0.00           H  
ATOM   2888  N   ASP A  93       8.262  -5.377  49.422  1.00 24.13           N  
ATOM   2889  CA  ASP A  93       9.665  -5.047  49.197  1.00 22.58           C  
ATOM   2890  C   ASP A  93       9.879  -3.619  49.698  1.00 21.93           C  
ATOM   2891  O   ASP A  93       9.242  -2.681  49.206  1.00 20.58           O  
ATOM   2892  CB  ASP A  93       9.987  -5.126  47.699  1.00 25.47           C  
ATOM   2893  CG  ASP A  93      11.356  -4.563  47.363  1.00 27.49           C  
ATOM   2894  OD1 ASP A  93      12.342  -4.940  48.023  1.00 32.35           O  
ATOM   2895  OD2 ASP A  93      11.449  -3.734  46.437  1.00 31.78           O  
ATOM   2896  H   ASP A  93       7.588  -5.181  48.696  1.00  0.00           H  
ATOM   2897  HA  ASP A  93      10.281  -5.772  49.730  1.00  0.00           H  
ATOM   2898 1HB  ASP A  93       9.946  -6.165  47.372  1.00  0.00           H  
ATOM   2899 2HB  ASP A  93       9.234  -4.575  47.135  1.00  0.00           H  
ATOM   2900  N   PRO A  94      10.799  -3.423  50.662  1.00 19.67           N  
ATOM   2901  CA  PRO A  94      11.043  -2.075  51.187  1.00 19.72           C  
ATOM   2902  C   PRO A  94      11.498  -1.061  50.134  1.00 19.51           C  
ATOM   2903  O   PRO A  94      11.242   0.132  50.261  1.00 22.53           O  
ATOM   2904  CB  PRO A  94      12.133  -2.307  52.238  1.00 20.18           C  
ATOM   2905  CG  PRO A  94      11.870  -3.711  52.699  1.00 21.36           C  
ATOM   2906  CD  PRO A  94      11.599  -4.424  51.389  1.00 20.56           C  
ATOM   2907  HA  PRO A  94      10.121  -1.696  51.652  1.00  0.00           H  
ATOM   2908 1HB  PRO A  94      13.127  -2.176  51.785  1.00  0.00           H  
ATOM   2909 2HB  PRO A  94      12.046  -1.561  53.042  1.00  0.00           H  
ATOM   2910 1HG  PRO A  94      12.741  -4.101  53.246  1.00  0.00           H  
ATOM   2911 2HG  PRO A  94      11.022  -3.728  53.399  1.00  0.00           H  
ATOM   2912 1HD  PRO A  94      12.552  -4.642  50.885  1.00  0.00           H  
ATOM   2913 2HD  PRO A  94      11.042  -5.352  51.585  1.00  0.00           H  
ATOM   2914  N   SER A  95      12.184  -1.521  49.100  1.00 19.97           N  
ATOM   2915  CA  SER A  95      12.646  -0.607  48.076  1.00 20.14           C  
ATOM   2916  C   SER A  95      11.525  -0.059  47.211  1.00 17.61           C  
ATOM   2917  O   SER A  95      11.392   1.153  47.093  1.00 18.03           O  
ATOM   2918  CB  SER A  95      13.707  -1.255  47.196  1.00 24.80           C  
ATOM   2919  OG  SER A  95      14.410  -0.252  46.476  1.00 32.42           O  
ATOM   2920  H   SER A  95      12.393  -2.505  49.011  1.00  0.00           H  
ATOM   2921  HA  SER A  95      13.090   0.263  48.563  1.00  0.00           H  
ATOM   2922 1HB  SER A  95      14.395  -1.827  47.818  1.00  0.00           H  
ATOM   2923 2HB  SER A  95      13.232  -1.952  46.507  1.00  0.00           H  
ATOM   2924  HG  SER A  95      14.022   0.585  46.741  1.00  0.00           H  
ATOM   2925  N   ILE A  96      10.723  -0.932  46.608  1.00 18.33           N  
ATOM   2926  CA  ILE A  96       9.634  -0.454  45.767  1.00 20.48           C  
ATOM   2927  C   ILE A  96       8.640   0.354  46.621  1.00 21.14           C  
ATOM   2928  O   ILE A  96       8.069   1.356  46.163  1.00 18.66           O  
ATOM   2929  CB  ILE A  96       8.963  -1.613  44.927  1.00 24.18           C  
ATOM   2930  CG1 ILE A  96       8.123  -1.036  43.775  1.00 29.50           C  
ATOM   2931  CG2 ILE A  96       8.036  -2.451  45.768  1.00 24.39           C  
ATOM   2932  CD1 ILE A  96       8.900  -0.163  42.782  1.00 29.42           C  
ATOM   2933  H   ILE A  96      10.856  -1.927  46.723  1.00  0.00           H  
ATOM   2934  HA  ILE A  96      10.035   0.274  45.063  1.00  0.00           H  
ATOM   2935  HB  ILE A  96       9.737  -2.263  44.521  1.00  0.00           H  
ATOM   2936 1HG1 ILE A  96       7.668  -1.851  43.213  1.00  0.00           H  
ATOM   2937 2HG1 ILE A  96       7.314  -0.430  44.183  1.00  0.00           H  
ATOM   2938 1HG2 ILE A  96       7.596  -3.235  45.153  1.00  0.00           H  
ATOM   2939 2HG2 ILE A  96       8.596  -2.903  46.586  1.00  0.00           H  
ATOM   2940 3HG2 ILE A  96       7.244  -1.821  46.175  1.00  0.00           H  
ATOM   2941 1HD1 ILE A  96       8.223   0.198  42.007  1.00  0.00           H  
ATOM   2942 2HD1 ILE A  96       9.335   0.687  43.308  1.00  0.00           H  
ATOM   2943 3HD1 ILE A  96       9.694  -0.752  42.324  1.00  0.00           H  
ATOM   2944  N   THR A  97       8.514  -0.020  47.892  1.00 19.58           N  
ATOM   2945  CA  THR A  97       7.603   0.686  48.780  1.00 17.72           C  
ATOM   2946  C   THR A  97       8.104   2.115  48.992  1.00 16.80           C  
ATOM   2947  O   THR A  97       7.334   3.063  48.827  1.00 18.04           O  
ATOM   2948  CB  THR A  97       7.414  -0.092  50.100  1.00 17.07           C  
ATOM   2949  OG1 THR A  97       6.932  -1.398  49.777  1.00 17.29           O  
ATOM   2950  CG2 THR A  97       6.396   0.588  51.014  1.00 19.90           C  
ATOM   2951  H   THR A  97       9.049  -0.797  48.253  1.00  0.00           H  
ATOM   2952  HA  THR A  97       6.635   0.771  48.286  1.00  0.00           H  
ATOM   2953  HB  THR A  97       8.367  -0.153  50.626  1.00  0.00           H  
ATOM   2954  HG1 THR A  97       6.842  -1.479  48.824  1.00  0.00           H  
ATOM   2955 1HG2 THR A  97       6.290   0.012  51.933  1.00  0.00           H  
ATOM   2956 2HG2 THR A  97       6.738   1.595  51.254  1.00  0.00           H  
ATOM   2957 3HG2 THR A  97       5.433   0.643  50.508  1.00  0.00           H  
ATOM   2958  N   SER A  98       9.402   2.288  49.263  1.00 17.40           N  
ATOM   2959  CA  SER A  98       9.946   3.636  49.473  1.00 17.79           C  
ATOM   2960  C   SER A  98       9.943   4.471  48.198  1.00 18.22           C  
ATOM   2961  O   SER A  98       9.744   5.681  48.255  1.00 18.32           O  
ATOM   2962  CB  SER A  98      11.347   3.614  50.091  1.00 18.43           C  
ATOM   2963  OG  SER A  98      12.209   2.738  49.411  1.00 22.90           O  
ATOM   2964  H   SER A  98      10.021   1.492  49.326  1.00  0.00           H  
ATOM   2965  HA  SER A  98       9.290   4.171  50.161  1.00  0.00           H  
ATOM   2966 1HB  SER A  98      11.770   4.618  50.070  1.00  0.00           H  
ATOM   2967 2HB  SER A  98      11.279   3.309  51.135  1.00  0.00           H  
ATOM   2968  HG  SER A  98      11.690   2.354  48.700  1.00  0.00           H  
ATOM   2969  N   ILE A  99      10.190   3.833  47.054  1.00 17.76           N  
ATOM   2970  CA  ILE A  99      10.194   4.549  45.787  1.00 17.97           C  
ATOM   2971  C   ILE A  99       8.774   5.133  45.579  1.00 17.92           C  
ATOM   2972  O   ILE A  99       8.623   6.338  45.314  1.00 17.78           O  
ATOM   2973  CB  ILE A  99      10.550   3.597  44.595  1.00 17.15           C  
ATOM   2974  CG1 ILE A  99      12.024   3.190  44.634  1.00 15.79           C  
ATOM   2975  CG2 ILE A  99      10.238   4.280  43.265  1.00 18.89           C  
ATOM   2976  CD1 ILE A  99      12.365   2.058  43.678  1.00 13.89           C  
ATOM   2977  H   ILE A  99      10.378   2.841  47.059  1.00  0.00           H  
ATOM   2978  HA  ILE A  99      10.950   5.332  45.835  1.00  0.00           H  
ATOM   2979  HB  ILE A  99       9.963   2.682  44.673  1.00  0.00           H  
ATOM   2980 1HG1 ILE A  99      12.645   4.050  44.386  1.00  0.00           H  
ATOM   2981 2HG1 ILE A  99      12.289   2.877  45.644  1.00  0.00           H  
ATOM   2982 1HG2 ILE A  99      10.490   3.609  42.444  1.00  0.00           H  
ATOM   2983 2HG2 ILE A  99       9.177   4.524  43.222  1.00  0.00           H  
ATOM   2984 3HG2 ILE A  99      10.825   5.195  43.179  1.00  0.00           H  
ATOM   2985 1HD1 ILE A  99      13.426   1.821  43.759  1.00  0.00           H  
ATOM   2986 2HD1 ILE A  99      11.776   1.176  43.933  1.00  0.00           H  
ATOM   2987 3HD1 ILE A  99      12.139   2.363  42.657  1.00  0.00           H  
ATOM   2988  N   LEU A 100       7.740   4.289  45.718  1.00 18.09           N  
ATOM   2989  CA  LEU A 100       6.360   4.746  45.539  1.00 17.78           C  
ATOM   2990  C   LEU A 100       5.880   5.734  46.596  1.00 19.69           C  
ATOM   2991  O   LEU A 100       4.970   6.516  46.339  1.00 20.33           O  
ATOM   2992  CB  LEU A 100       5.385   3.578  45.385  1.00 18.50           C  
ATOM   2993  CG  LEU A 100       5.191   3.139  43.925  1.00 20.12           C  
ATOM   2994  CD1 LEU A 100       4.372   1.879  43.860  1.00 23.06           C  
ATOM   2995  CD2 LEU A 100       4.521   4.230  43.110  1.00 18.37           C  
ATOM   2996  H   LEU A 100       7.912   3.321  45.950  1.00  0.00           H  
ATOM   2997  HA  LEU A 100       6.310   5.346  44.631  1.00  0.00           H  
ATOM   2998 1HB  LEU A 100       5.760   2.734  45.962  1.00  0.00           H  
ATOM   2999 2HB  LEU A 100       4.420   3.874  45.798  1.00  0.00           H  
ATOM   3000  HG  LEU A 100       6.161   2.918  43.479  1.00  0.00           H  
ATOM   3001 1HD1 LEU A 100       4.244   1.581  42.819  1.00  0.00           H  
ATOM   3002 2HD1 LEU A 100       4.883   1.084  44.403  1.00  0.00           H  
ATOM   3003 3HD1 LEU A 100       3.395   2.056  44.309  1.00  0.00           H  
ATOM   3004 1HD2 LEU A 100       4.397   3.892  42.081  1.00  0.00           H  
ATOM   3005 2HD2 LEU A 100       3.544   4.456  43.538  1.00  0.00           H  
ATOM   3006 3HD2 LEU A 100       5.140   5.127  43.125  1.00  0.00           H  
ATOM   3007  N   ASP A 101       6.483   5.709  47.783  1.00 21.45           N  
ATOM   3008  CA  ASP A 101       6.090   6.637  48.840  1.00 23.58           C  
ATOM   3009  C   ASP A 101       6.635   8.028  48.480  1.00 21.68           C  
ATOM   3010  O   ASP A 101       6.097   9.042  48.900  1.00 24.24           O  
ATOM   3011  CB  ASP A 101       6.657   6.195  50.204  1.00 29.64           C  
ATOM   3012  CG  ASP A 101       5.966   4.936  50.781  1.00 37.88           C  
ATOM   3013  OD1 ASP A 101       4.891   4.505  50.275  1.00 38.98           O  
ATOM   3014  OD2 ASP A 101       6.519   4.374  51.765  1.00 42.96           O  
ATOM   3015  H   ASP A 101       7.221   5.044  47.962  1.00  0.00           H  
ATOM   3016  HA  ASP A 101       5.002   6.645  48.907  1.00  0.00           H  
ATOM   3017 1HB  ASP A 101       7.723   5.987  50.105  1.00  0.00           H  
ATOM   3018 2HB  ASP A 101       6.548   7.007  50.924  1.00  0.00           H  
ATOM   3019  N   ALA A 102       7.697   8.057  47.678  1.00 20.36           N  
ATOM   3020  CA  ALA A 102       8.340   9.292  47.246  1.00 18.69           C  
ATOM   3021  C   ALA A 102       7.956   9.787  45.858  1.00 19.19           C  
ATOM   3022  O   ALA A 102       8.010  10.993  45.597  1.00 19.24           O  
ATOM   3023  CB  ALA A 102       9.862   9.133  47.306  1.00 19.24           C  
ATOM   3024  H   ALA A 102       8.066   7.173  47.360  1.00  0.00           H  
ATOM   3025  HA  ALA A 102       8.036  10.088  47.926  1.00  0.00           H  
ATOM   3026 1HB  ALA A 102      10.338  10.059  46.982  1.00  0.00           H  
ATOM   3027 2HB  ALA A 102      10.164   8.908  48.329  1.00  0.00           H  
ATOM   3028 3HB  ALA A 102      10.169   8.319  46.650  1.00  0.00           H  
ATOM   3029  N   LEU A 103       7.609   8.879  44.954  1.00 18.95           N  
ATOM   3030  CA  LEU A 103       7.243   9.295  43.600  1.00 18.86           C  
ATOM   3031  C   LEU A 103       6.108   8.494  43.005  1.00 18.02           C  
ATOM   3032  O   LEU A 103       5.775   7.404  43.479  1.00 18.46           O  
ATOM   3033  CB  LEU A 103       8.437   9.118  42.647  1.00 20.10           C  
ATOM   3034  CG  LEU A 103       9.821   9.729  42.905  1.00 25.17           C  
ATOM   3035  CD1 LEU A 103      10.857   8.591  42.925  1.00 25.58           C  
ATOM   3036  CD2 LEU A 103      10.173  10.775  41.833  1.00 22.80           C  
ATOM   3037  H   LEU A 103       7.593   7.897  45.188  1.00  0.00           H  
ATOM   3038  HA  LEU A 103       6.968  10.349  43.625  1.00  0.00           H  
ATOM   3039 1HB  LEU A 103       8.643   8.054  42.542  1.00  0.00           H  
ATOM   3040 2HB  LEU A 103       8.162   9.512  41.669  1.00  0.00           H  
ATOM   3041  HG  LEU A 103       9.828  10.214  43.881  1.00  0.00           H  
ATOM   3042 1HD1 LEU A 103      11.849   9.005  43.107  1.00  0.00           H  
ATOM   3043 2HD1 LEU A 103      10.608   7.886  43.718  1.00  0.00           H  
ATOM   3044 3HD1 LEU A 103      10.850   8.076  41.965  1.00  0.00           H  
ATOM   3045 1HD2 LEU A 103      11.159  11.192  42.041  1.00  0.00           H  
ATOM   3046 2HD2 LEU A 103      10.179  10.302  40.851  1.00  0.00           H  
ATOM   3047 3HD2 LEU A 103       9.431  11.573  41.846  1.00  0.00           H  
ATOM   3048  N   ASP A 104       5.522   9.054  41.952  1.00 17.16           N  
ATOM   3049  CA  ASP A 104       4.433   8.414  41.235  1.00 16.52           C  
ATOM   3050  C   ASP A 104       5.138   7.786  40.029  1.00 17.38           C  
ATOM   3051  O   ASP A 104       6.213   8.239  39.618  1.00 16.95           O  
ATOM   3052  CB  ASP A 104       3.439   9.449  40.700  1.00 16.75           C  
ATOM   3053  CG  ASP A 104       2.487   9.963  41.763  1.00 20.84           C  
ATOM   3054  OD1 ASP A 104       2.489   9.426  42.891  1.00 19.73           O  
ATOM   3055  OD2 ASP A 104       1.725  10.909  41.459  1.00 22.72           O  
ATOM   3056  H   ASP A 104       5.850   9.958  41.643  1.00  0.00           H  
ATOM   3057  HA  ASP A 104       3.904   7.756  41.925  1.00  0.00           H  
ATOM   3058 1HB  ASP A 104       3.984  10.296  40.283  1.00  0.00           H  
ATOM   3059 2HB  ASP A 104       2.853   9.008  39.893  1.00  0.00           H  
ATOM   3060  N   ILE A 105       4.557   6.734  39.475  1.00 18.03           N  
ATOM   3061  CA  ILE A 105       5.149   6.079  38.308  1.00 15.98           C  
ATOM   3062  C   ILE A 105       4.034   6.051  37.268  1.00 14.88           C  
ATOM   3063  O   ILE A 105       2.907   5.666  37.582  1.00 15.48           O  
ATOM   3064  CB  ILE A 105       5.610   4.622  38.602  1.00 15.18           C  
ATOM   3065  CG1 ILE A 105       6.770   4.608  39.614  1.00 17.19           C  
ATOM   3066  CG2 ILE A 105       6.034   3.930  37.306  1.00 16.03           C  
ATOM   3067  CD1 ILE A 105       7.185   3.222  40.087  1.00 17.38           C  
ATOM   3068  H   ILE A 105       3.694   6.373  39.857  1.00  0.00           H  
ATOM   3069  HA  ILE A 105       6.028   6.645  38.003  1.00  0.00           H  
ATOM   3070  HB  ILE A 105       4.789   4.064  39.051  1.00  0.00           H  
ATOM   3071 1HG1 ILE A 105       7.644   5.084  39.172  1.00  0.00           H  
ATOM   3072 2HG1 ILE A 105       6.492   5.189  40.494  1.00  0.00           H  
ATOM   3073 1HG2 ILE A 105       6.355   2.912  37.525  1.00  0.00           H  
ATOM   3074 2HG2 ILE A 105       5.192   3.904  36.615  1.00  0.00           H  
ATOM   3075 3HG2 ILE A 105       6.859   4.480  36.852  1.00  0.00           H  
ATOM   3076 1HD1 ILE A 105       8.007   3.311  40.797  1.00  0.00           H  
ATOM   3077 2HD1 ILE A 105       6.338   2.734  40.571  1.00  0.00           H  
ATOM   3078 3HD1 ILE A 105       7.507   2.628  39.233  1.00  0.00           H  
ATOM   3079  N   PHE A 106       4.329   6.559  36.073  1.00 14.76           N  
ATOM   3080  CA  PHE A 106       3.372   6.594  34.961  1.00 13.82           C  
ATOM   3081  C   PHE A 106       3.935   5.585  33.958  1.00 14.88           C  
ATOM   3082  O   PHE A 106       5.104   5.668  33.581  1.00 14.30           O  
ATOM   3083  CB  PHE A 106       3.280   7.990  34.333  1.00 14.07           C  
ATOM   3084  CG  PHE A 106       2.538   8.986  35.176  1.00 17.83           C  
ATOM   3085  CD1 PHE A 106       1.147   9.038  35.145  1.00 19.86           C  
ATOM   3086  CD2 PHE A 106       3.224   9.842  36.034  1.00 19.53           C  
ATOM   3087  CE1 PHE A 106       0.453   9.928  35.966  1.00 20.52           C  
ATOM   3088  CE2 PHE A 106       2.543  10.735  36.860  1.00 19.52           C  
ATOM   3089  CZ  PHE A 106       1.159  10.776  36.827  1.00 18.83           C  
ATOM   3090  H   PHE A 106       5.256   6.935  35.936  1.00  0.00           H  
ATOM   3091  HA  PHE A 106       2.385   6.331  35.345  1.00  0.00           H  
ATOM   3092 1HB  PHE A 106       4.283   8.376  34.155  1.00  0.00           H  
ATOM   3093 2HB  PHE A 106       2.780   7.922  33.368  1.00  0.00           H  
ATOM   3094  HD1 PHE A 106       0.604   8.374  34.472  1.00  0.00           H  
ATOM   3095  HD2 PHE A 106       4.314   9.804  36.054  1.00  0.00           H  
ATOM   3096  HE1 PHE A 106      -0.636   9.961  35.935  1.00  0.00           H  
ATOM   3097  HE2 PHE A 106       3.091  11.399  37.528  1.00  0.00           H  
ATOM   3098  HZ  PHE A 106       0.621  11.470  37.471  1.00  0.00           H  
ATOM   3099  N   LEU A 107       3.113   4.622  33.563  1.00 13.91           N  
ATOM   3100  CA  LEU A 107       3.514   3.581  32.620  1.00 14.87           C  
ATOM   3101  C   LEU A 107       2.589   3.476  31.419  1.00 14.76           C  
ATOM   3102  O   LEU A 107       1.392   3.197  31.562  1.00 14.61           O  
ATOM   3103  CB  LEU A 107       3.569   2.233  33.356  1.00 16.83           C  
ATOM   3104  CG  LEU A 107       3.727   0.920  32.583  1.00 21.60           C  
ATOM   3105  CD1 LEU A 107       4.922   0.994  31.651  1.00 25.58           C  
ATOM   3106  CD2 LEU A 107       3.877  -0.234  33.569  1.00 23.66           C  
ATOM   3107  H   LEU A 107       2.173   4.615  33.934  1.00  0.00           H  
ATOM   3108  HA  LEU A 107       4.505   3.824  32.237  1.00  0.00           H  
ATOM   3109 1HB  LEU A 107       4.406   2.251  34.052  1.00  0.00           H  
ATOM   3110 2HB  LEU A 107       2.650   2.112  33.929  1.00  0.00           H  
ATOM   3111  HG  LEU A 107       2.846   0.755  31.962  1.00  0.00           H  
ATOM   3112 1HD1 LEU A 107       5.020   0.053  31.109  1.00  0.00           H  
ATOM   3113 2HD1 LEU A 107       4.779   1.808  30.940  1.00  0.00           H  
ATOM   3114 3HD1 LEU A 107       5.826   1.173  32.232  1.00  0.00           H  
ATOM   3115 1HD2 LEU A 107       3.989  -1.170  33.020  1.00  0.00           H  
ATOM   3116 2HD2 LEU A 107       4.758  -0.070  34.190  1.00  0.00           H  
ATOM   3117 3HD2 LEU A 107       2.992  -0.289  34.203  1.00  0.00           H  
ATOM   3118  N   LEU A 108       3.154   3.660  30.231  1.00 14.68           N  
ATOM   3119  CA  LEU A 108       2.399   3.585  28.977  1.00 11.79           C  
ATOM   3120  C   LEU A 108       2.880   2.306  28.286  1.00 12.37           C  
ATOM   3121  O   LEU A 108       3.939   2.292  27.669  1.00 15.60           O  
ATOM   3122  CB  LEU A 108       2.687   4.831  28.135  1.00 10.75           C  
ATOM   3123  CG  LEU A 108       2.054   4.888  26.741  1.00 15.24           C  
ATOM   3124  CD1 LEU A 108       0.541   4.611  26.803  1.00 16.27           C  
ATOM   3125  CD2 LEU A 108       2.338   6.240  26.106  1.00 15.52           C  
ATOM   3126  H   LEU A 108       4.144   3.859  30.198  1.00  0.00           H  
ATOM   3127  HA  LEU A 108       1.336   3.552  29.215  1.00  0.00           H  
ATOM   3128 1HB  LEU A 108       2.338   5.707  28.680  1.00  0.00           H  
ATOM   3129 2HB  LEU A 108       3.765   4.918  28.000  1.00  0.00           H  
ATOM   3130  HG  LEU A 108       2.476   4.100  26.117  1.00  0.00           H  
ATOM   3131 1HD1 LEU A 108       0.121   4.658  25.798  1.00  0.00           H  
ATOM   3132 2HD1 LEU A 108       0.370   3.619  27.221  1.00  0.00           H  
ATOM   3133 3HD1 LEU A 108       0.060   5.359  27.433  1.00  0.00           H  
ATOM   3134 1HD2 LEU A 108       1.887   6.278  25.114  1.00  0.00           H  
ATOM   3135 2HD2 LEU A 108       1.915   7.030  26.727  1.00  0.00           H  
ATOM   3136 3HD2 LEU A 108       3.415   6.383  26.021  1.00  0.00           H  
ATOM   3137  N   PRO A 109       2.121   1.206  28.396  1.00 11.92           N  
ATOM   3138  CA  PRO A 109       2.497  -0.075  27.789  1.00 13.37           C  
ATOM   3139  C   PRO A 109       2.492  -0.143  26.245  1.00 13.67           C  
ATOM   3140  O   PRO A 109       3.284  -0.880  25.656  1.00 13.25           O  
ATOM   3141  CB  PRO A 109       1.471  -1.059  28.387  1.00 15.32           C  
ATOM   3142  CG  PRO A 109       0.900  -0.342  29.586  1.00 15.83           C  
ATOM   3143  CD  PRO A 109       0.836   1.077  29.109  1.00 15.70           C  
ATOM   3144  HA  PRO A 109       3.519  -0.336  28.099  1.00  0.00           H  
ATOM   3145 1HB  PRO A 109       0.704  -1.304  27.638  1.00  0.00           H  
ATOM   3146 2HB  PRO A 109       1.968  -2.002  28.658  1.00  0.00           H  
ATOM   3147 1HG  PRO A 109      -0.081  -0.764  29.849  1.00  0.00           H  
ATOM   3148 2HG  PRO A 109       1.552  -0.485  30.460  1.00  0.00           H  
ATOM   3149 1HD  PRO A 109      -0.029   1.201  28.441  1.00  0.00           H  
ATOM   3150 2HD  PRO A 109       0.758   1.752  29.974  1.00  0.00           H  
ATOM   3151  N   VAL A 110       1.559   0.563  25.607  1.00 13.25           N  
ATOM   3152  CA  VAL A 110       1.472   0.557  24.152  1.00 14.01           C  
ATOM   3153  C   VAL A 110       1.475   1.996  23.667  1.00 13.11           C  
ATOM   3154  O   VAL A 110       0.438   2.635  23.583  1.00 13.68           O  
ATOM   3155  CB  VAL A 110       0.179  -0.172  23.645  1.00 15.21           C  
ATOM   3156  CG1 VAL A 110       0.227  -0.333  22.110  1.00 14.41           C  
ATOM   3157  CG2 VAL A 110       0.026  -1.547  24.319  1.00 14.79           C  
ATOM   3158  H   VAL A 110       0.899   1.113  26.137  1.00  0.00           H  
ATOM   3159  HA  VAL A 110       2.336   0.022  23.756  1.00  0.00           H  
ATOM   3160  HB  VAL A 110      -0.690   0.441  23.885  1.00  0.00           H  
ATOM   3161 1HG1 VAL A 110      -0.676  -0.840  21.769  1.00  0.00           H  
ATOM   3162 2HG1 VAL A 110       0.289   0.650  21.643  1.00  0.00           H  
ATOM   3163 3HG1 VAL A 110       1.100  -0.923  21.833  1.00  0.00           H  
ATOM   3164 1HG2 VAL A 110      -0.878  -2.033  23.952  1.00  0.00           H  
ATOM   3165 2HG2 VAL A 110       0.892  -2.166  24.084  1.00  0.00           H  
ATOM   3166 3HG2 VAL A 110      -0.045  -1.417  25.399  1.00  0.00           H  
ATOM   3167  N   THR A 111       2.656   2.508  23.358  1.00 12.77           N  
ATOM   3168  CA  THR A 111       2.788   3.886  22.889  1.00 13.99           C  
ATOM   3169  C   THR A 111       2.318   4.138  21.440  1.00 11.66           C  
ATOM   3170  O   THR A 111       1.916   5.254  21.092  1.00 12.23           O  
ATOM   3171  CB  THR A 111       4.256   4.350  23.073  1.00 13.66           C  
ATOM   3172  OG1 THR A 111       4.639   4.121  24.432  1.00 16.27           O  
ATOM   3173  CG2 THR A 111       4.406   5.818  22.774  1.00 12.55           C  
ATOM   3174  H   THR A 111       3.484   1.937  23.447  1.00  0.00           H  
ATOM   3175  HA  THR A 111       2.133   4.519  23.488  1.00  0.00           H  
ATOM   3176  HB  THR A 111       4.903   3.787  22.400  1.00  0.00           H  
ATOM   3177  HG1 THR A 111       3.901   3.735  24.911  1.00  0.00           H  
ATOM   3178 1HG2 THR A 111       5.446   6.113  22.912  1.00  0.00           H  
ATOM   3179 2HG2 THR A 111       4.107   6.012  21.744  1.00  0.00           H  
ATOM   3180 3HG2 THR A 111       3.774   6.393  23.450  1.00  0.00           H  
ATOM   3181  N   ASN A 112       2.314   3.081  20.633  1.00 11.45           N  
ATOM   3182  CA  ASN A 112       1.904   3.156  19.223  1.00 12.37           C  
ATOM   3183  C   ASN A 112       0.850   2.049  18.990  1.00 11.47           C  
ATOM   3184  O   ASN A 112       1.136   1.002  18.403  1.00 13.05           O  
ATOM   3185  CB  ASN A 112       3.184   2.983  18.374  1.00 10.37           C  
ATOM   3186  CG  ASN A 112       2.941   2.979  16.868  1.00 15.33           C  
ATOM   3187  OD1 ASN A 112       1.843   3.237  16.381  1.00 13.16           O  
ATOM   3188  ND2 ASN A 112       4.000   2.694  16.118  1.00 14.28           N  
ATOM   3189  H   ASN A 112       2.607   2.192  21.014  1.00  0.00           H  
ATOM   3190  HA  ASN A 112       1.459   4.136  19.044  1.00  0.00           H  
ATOM   3191 1HB  ASN A 112       3.882   3.790  18.600  1.00  0.00           H  
ATOM   3192 2HB  ASN A 112       3.672   2.045  18.638  1.00  0.00           H  
ATOM   3193 1HD2 ASN A 112       3.916   2.673  15.121  1.00  0.00           H  
ATOM   3194 2HD2 ASN A 112       4.881   2.501  16.550  1.00  0.00           H  
ATOM   3195  N   PRO A 113      -0.391   2.264  19.483  1.00 11.61           N  
ATOM   3196  CA  PRO A 113      -1.431   1.249  19.305  1.00 11.63           C  
ATOM   3197  C   PRO A 113      -1.847   0.915  17.864  1.00 11.39           C  
ATOM   3198  O   PRO A 113      -2.105  -0.261  17.566  1.00 11.78           O  
ATOM   3199  CB  PRO A 113      -2.593   1.790  20.147  1.00 10.45           C  
ATOM   3200  CG  PRO A 113      -2.420   3.263  20.076  1.00 10.94           C  
ATOM   3201  CD  PRO A 113      -0.927   3.455  20.175  1.00  9.89           C  
ATOM   3202  HA  PRO A 113      -1.071   0.289  19.703  1.00  0.00           H  
ATOM   3203 1HB  PRO A 113      -3.551   1.447  19.730  1.00  0.00           H  
ATOM   3204 2HB  PRO A 113      -2.530   1.397  21.172  1.00  0.00           H  
ATOM   3205 1HG  PRO A 113      -2.841   3.650  19.136  1.00  0.00           H  
ATOM   3206 2HG  PRO A 113      -2.970   3.750  20.895  1.00  0.00           H  
ATOM   3207 1HD  PRO A 113      -0.642   4.386  19.663  1.00  0.00           H  
ATOM   3208 2HD  PRO A 113      -0.630   3.488  21.234  1.00  0.00           H  
ATOM   3209  N   ASP A 114      -1.870   1.914  16.978  1.00 13.52           N  
ATOM   3210  CA  ASP A 114      -2.260   1.692  15.569  1.00 12.55           C  
ATOM   3211  C   ASP A 114      -1.242   0.786  14.886  1.00 12.90           C  
ATOM   3212  O   ASP A 114      -1.605  -0.180  14.218  1.00 11.88           O  
ATOM   3213  CB  ASP A 114      -2.349   3.014  14.803  1.00 13.83           C  
ATOM   3214  CG  ASP A 114      -3.309   4.014  15.431  1.00 15.38           C  
ATOM   3215  OD1 ASP A 114      -4.150   3.631  16.292  1.00 16.14           O  
ATOM   3216  OD2 ASP A 114      -3.215   5.204  15.044  1.00 13.98           O  
ATOM   3217  H   ASP A 114      -1.615   2.844  17.277  1.00  0.00           H  
ATOM   3218  HA  ASP A 114      -3.243   1.220  15.552  1.00  0.00           H  
ATOM   3219 1HB  ASP A 114      -1.361   3.472  14.751  1.00  0.00           H  
ATOM   3220 2HB  ASP A 114      -2.674   2.821  13.780  1.00  0.00           H  
ATOM   3221  N   GLY A 115       0.039   1.101  15.071  1.00 12.31           N  
ATOM   3222  CA  GLY A 115       1.092   0.301  14.479  1.00 11.31           C  
ATOM   3223  C   GLY A 115       1.068  -1.118  15.038  1.00 11.94           C  
ATOM   3224  O   GLY A 115       1.298  -2.082  14.305  1.00 12.38           O  
ATOM   3225  H   GLY A 115       0.287   1.905  15.629  1.00  0.00           H  
ATOM   3226 1HA  GLY A 115       0.966   0.277  13.396  1.00  0.00           H  
ATOM   3227 2HA  GLY A 115       2.057   0.764  14.680  1.00  0.00           H  
ATOM   3228  N   TYR A 116       0.791  -1.267  16.334  1.00 10.96           N  
ATOM   3229  CA  TYR A 116       0.750  -2.598  16.942  1.00 11.27           C  
ATOM   3230  C   TYR A 116      -0.359  -3.464  16.306  1.00 12.87           C  
ATOM   3231  O   TYR A 116      -0.122  -4.631  15.937  1.00 11.87           O  
ATOM   3232  CB  TYR A 116       0.560  -2.494  18.470  1.00 11.20           C  
ATOM   3233  CG  TYR A 116       0.786  -3.798  19.202  1.00 13.58           C  
ATOM   3234  CD1 TYR A 116       2.033  -4.421  19.196  1.00 13.82           C  
ATOM   3235  CD2 TYR A 116      -0.252  -4.420  19.902  1.00 16.72           C  
ATOM   3236  CE1 TYR A 116       2.247  -5.626  19.866  1.00 14.95           C  
ATOM   3237  CE2 TYR A 116      -0.046  -5.625  20.570  1.00 15.64           C  
ATOM   3238  CZ  TYR A 116       1.205  -6.221  20.550  1.00 15.23           C  
ATOM   3239  OH  TYR A 116       1.423  -7.404  21.220  1.00 14.99           O  
ATOM   3240  H   TYR A 116       0.606  -0.458  16.909  1.00  0.00           H  
ATOM   3241  HA  TYR A 116       1.698  -3.098  16.744  1.00  0.00           H  
ATOM   3242 1HB  TYR A 116       1.251  -1.752  18.873  1.00  0.00           H  
ATOM   3243 2HB  TYR A 116      -0.451  -2.152  18.688  1.00  0.00           H  
ATOM   3244  HD1 TYR A 116       2.867  -3.967  18.660  1.00  0.00           H  
ATOM   3245  HD2 TYR A 116      -1.241  -3.963  19.930  1.00  0.00           H  
ATOM   3246  HE1 TYR A 116       3.231  -6.093  19.846  1.00  0.00           H  
ATOM   3247  HE2 TYR A 116      -0.869  -6.098  21.107  1.00  0.00           H  
ATOM   3248  HH  TYR A 116       0.610  -7.682  21.648  1.00  0.00           H  
ATOM   3249  N   VAL A 117      -1.566  -2.893  16.195  1.00 13.91           N  
ATOM   3250  CA  VAL A 117      -2.712  -3.592  15.605  1.00 15.18           C  
ATOM   3251  C   VAL A 117      -2.329  -4.013  14.176  1.00 14.63           C  
ATOM   3252  O   VAL A 117      -2.524  -5.165  13.777  1.00 15.34           O  
ATOM   3253  CB  VAL A 117      -3.993  -2.695  15.617  1.00 15.10           C  
ATOM   3254  CG1 VAL A 117      -5.092  -3.264  14.699  1.00 17.76           C  
ATOM   3255  CG2 VAL A 117      -4.527  -2.587  17.045  1.00 15.77           C  
ATOM   3256  H   VAL A 117      -1.686  -1.948  16.531  1.00  0.00           H  
ATOM   3257  HA  VAL A 117      -2.915  -4.485  16.197  1.00  0.00           H  
ATOM   3258  HB  VAL A 117      -3.734  -1.703  15.245  1.00  0.00           H  
ATOM   3259 1HG1 VAL A 117      -5.967  -2.614  14.733  1.00  0.00           H  
ATOM   3260 2HG1 VAL A 117      -4.720  -3.318  13.676  1.00  0.00           H  
ATOM   3261 3HG1 VAL A 117      -5.369  -4.262  15.039  1.00  0.00           H  
ATOM   3262 1HG2 VAL A 117      -5.419  -1.961  17.053  1.00  0.00           H  
ATOM   3263 2HG2 VAL A 117      -4.777  -3.581  17.416  1.00  0.00           H  
ATOM   3264 3HG2 VAL A 117      -3.766  -2.141  17.685  1.00  0.00           H  
ATOM   3265  N   PHE A 118      -1.708  -3.093  13.445  1.00 15.38           N  
ATOM   3266  CA  PHE A 118      -1.281  -3.366  12.069  1.00 16.22           C  
ATOM   3267  C   PHE A 118      -0.230  -4.480  11.975  1.00 15.20           C  
ATOM   3268  O   PHE A 118      -0.278  -5.287  11.047  1.00 16.57           O  
ATOM   3269  CB  PHE A 118      -0.745  -2.091  11.401  1.00 15.13           C  
ATOM   3270  CG  PHE A 118      -0.564  -2.214   9.905  1.00 16.96           C  
ATOM   3271  CD1 PHE A 118      -1.669  -2.117   9.050  1.00 17.36           C  
ATOM   3272  CD2 PHE A 118       0.705  -2.396   9.351  1.00 15.67           C  
ATOM   3273  CE1 PHE A 118      -1.517  -2.199   7.658  1.00 18.77           C  
ATOM   3274  CE2 PHE A 118       0.872  -2.480   7.957  1.00 18.22           C  
ATOM   3275  CZ  PHE A 118      -0.243  -2.379   7.110  1.00 16.85           C  
ATOM   3276  H   PHE A 118      -1.525  -2.184  13.846  1.00  0.00           H  
ATOM   3277  HA  PHE A 118      -2.144  -3.717  11.502  1.00  0.00           H  
ATOM   3278 1HB  PHE A 118      -1.428  -1.265  11.593  1.00  0.00           H  
ATOM   3279 2HB  PHE A 118       0.217  -1.828  11.839  1.00  0.00           H  
ATOM   3280  HD1 PHE A 118      -2.662  -1.975   9.477  1.00  0.00           H  
ATOM   3281  HD2 PHE A 118       1.571  -2.475  10.009  1.00  0.00           H  
ATOM   3282  HE1 PHE A 118      -2.390  -2.122   7.010  1.00  0.00           H  
ATOM   3283  HE2 PHE A 118       1.866  -2.624   7.534  1.00  0.00           H  
ATOM   3284  HZ  PHE A 118      -0.117  -2.442   6.030  1.00  0.00           H  
ATOM   3285  N   SER A 119       0.694  -4.554  12.937  1.00 16.21           N  
ATOM   3286  CA  SER A 119       1.736  -5.588  12.915  1.00 15.62           C  
ATOM   3287  C   SER A 119       1.188  -6.969  13.222  1.00 17.77           C  
ATOM   3288  O   SER A 119       1.785  -7.981  12.851  1.00 17.62           O  
ATOM   3289  CB  SER A 119       2.895  -5.247  13.861  1.00 15.26           C  
ATOM   3290  OG  SER A 119       2.524  -5.368  15.226  1.00 16.63           O  
ATOM   3291  H   SER A 119       0.678  -3.887  13.696  1.00  0.00           H  
ATOM   3292  HA  SER A 119       2.135  -5.655  11.902  1.00  0.00           H  
ATOM   3293 1HB  SER A 119       3.736  -5.911  13.660  1.00  0.00           H  
ATOM   3294 2HB  SER A 119       3.231  -4.228  13.672  1.00  0.00           H  
ATOM   3295  HG  SER A 119       1.604  -5.644  15.227  1.00  0.00           H  
ATOM   3296  N   GLN A 120       0.045  -7.010  13.897  1.00 19.25           N  
ATOM   3297  CA  GLN A 120      -0.570  -8.280  14.247  1.00 22.15           C  
ATOM   3298  C   GLN A 120      -1.559  -8.729  13.194  1.00 25.03           C  
ATOM   3299  O   GLN A 120      -1.740  -9.921  12.983  1.00 28.25           O  
ATOM   3300  CB  GLN A 120      -1.291  -8.182  15.593  1.00 20.85           C  
ATOM   3301  CG  GLN A 120      -0.385  -7.870  16.757  1.00 19.95           C  
ATOM   3302  CD  GLN A 120      -0.926  -8.395  18.062  1.00 20.69           C  
ATOM   3303  OE1 GLN A 120      -2.121  -8.314  18.329  1.00 23.94           O  
ATOM   3304  NE2 GLN A 120      -0.058  -8.985  18.860  1.00 21.05           N  
ATOM   3305  H   GLN A 120      -0.408  -6.151  14.174  1.00  0.00           H  
ATOM   3306  HA  GLN A 120       0.214  -9.033  14.329  1.00  0.00           H  
ATOM   3307 1HB  GLN A 120      -2.053  -7.405  15.542  1.00  0.00           H  
ATOM   3308 2HB  GLN A 120      -1.798  -9.124  15.804  1.00  0.00           H  
ATOM   3309 1HG  GLN A 120       0.588  -8.329  16.580  1.00  0.00           H  
ATOM   3310 2HG  GLN A 120      -0.278  -6.789  16.841  1.00  0.00           H  
ATOM   3311 1HE2 GLN A 120      -0.358  -9.354  19.741  1.00  0.00           H  
ATOM   3312 2HE2 GLN A 120       0.900  -9.064  18.586  1.00  0.00           H  
ATOM   3313  N   THR A 121      -2.183  -7.766  12.527  1.00 27.74           N  
ATOM   3314  CA  THR A 121      -3.166  -8.060  11.496  1.00 30.08           C  
ATOM   3315  C   THR A 121      -2.679  -8.066  10.039  1.00 30.96           C  
ATOM   3316  O   THR A 121      -3.069  -8.927   9.238  1.00 33.29           O  
ATOM   3317  CB  THR A 121      -4.342  -7.064  11.573  1.00 28.17           C  
ATOM   3318  OG1 THR A 121      -3.870  -5.743  11.310  1.00 30.32           O  
ATOM   3319  CG2 THR A 121      -4.972  -7.073  12.958  1.00 34.65           C  
ATOM   3320  H   THR A 121      -1.969  -6.803  12.742  1.00  0.00           H  
ATOM   3321  HA  THR A 121      -3.550  -9.067  11.661  1.00  0.00           H  
ATOM   3322  HB  THR A 121      -5.099  -7.337  10.838  1.00  0.00           H  
ATOM   3323  HG1 THR A 121      -2.925  -5.769  11.144  1.00  0.00           H  
ATOM   3324 1HG2 THR A 121      -5.798  -6.363  12.986  1.00  0.00           H  
ATOM   3325 2HG2 THR A 121      -5.344  -8.073  13.182  1.00  0.00           H  
ATOM   3326 3HG2 THR A 121      -4.225  -6.790  13.699  1.00  0.00           H  
ATOM   3327  N   LYS A 122      -1.794  -7.142   9.704  1.00 27.00           N  
ATOM   3328  CA  LYS A 122      -1.303  -7.060   8.346  1.00 25.93           C  
ATOM   3329  C   LYS A 122       0.182  -7.265   8.054  1.00 23.99           C  
ATOM   3330  O   LYS A 122       0.528  -8.055   7.184  1.00 24.25           O  
ATOM   3331  CB  LYS A 122      -1.764  -5.717   7.766  1.00 25.60           C  
ATOM   3332  CG  LYS A 122      -1.651  -5.592   6.263  1.00 31.85           C  
ATOM   3333  CD  LYS A 122      -2.628  -6.528   5.569  1.00 30.51           C  
ATOM   3334  CE  LYS A 122      -2.445  -6.496   4.066  1.00 32.29           C  
ATOM   3335  NZ  LYS A 122      -1.362  -5.561   3.657  1.00  0.00           N  
ATOM   3336  H   LYS A 122      -1.452  -6.485  10.391  1.00  0.00           H  
ATOM   3337  HA  LYS A 122      -1.733  -7.882   7.772  1.00  0.00           H  
ATOM   3338 1HB  LYS A 122      -2.808  -5.545   8.031  1.00  0.00           H  
ATOM   3339 2HB  LYS A 122      -1.178  -4.910   8.206  1.00  0.00           H  
ATOM   3340 1HG  LYS A 122      -1.864  -4.564   5.966  1.00  0.00           H  
ATOM   3341 2HG  LYS A 122      -0.636  -5.837   5.953  1.00  0.00           H  
ATOM   3342 1HD  LYS A 122      -2.472  -7.547   5.925  1.00  0.00           H  
ATOM   3343 2HD  LYS A 122      -3.649  -6.231   5.808  1.00  0.00           H  
ATOM   3344 1HE  LYS A 122      -2.201  -7.495   3.708  1.00  0.00           H  
ATOM   3345 2HE  LYS A 122      -3.375  -6.182   3.593  1.00  0.00           H  
ATOM   3346 1HZ  LYS A 122      -1.272  -5.569   2.651  1.00  0.00           H  
ATOM   3347 2HZ  LYS A 122      -1.587  -4.627   3.968  1.00  0.00           H  
ATOM   3348 3HZ  LYS A 122      -0.489  -5.853   4.074  1.00  0.00           H  
ATOM   3349  N   ASN A 123       1.063  -6.622   8.808  1.00 21.68           N  
ATOM   3350  CA  ASN A 123       2.497  -6.769   8.548  1.00 20.39           C  
ATOM   3351  C   ASN A 123       3.332  -6.784   9.839  1.00 18.57           C  
ATOM   3352  O   ASN A 123       3.560  -5.729  10.449  1.00 16.07           O  
ATOM   3353  CB  ASN A 123       2.904  -5.597   7.634  1.00 17.70           C  
ATOM   3354  CG  ASN A 123       4.365  -5.628   7.214  1.00 18.70           C  
ATOM   3355  OD1 ASN A 123       5.150  -6.492   7.613  1.00 17.22           O  
ATOM   3356  ND2 ASN A 123       4.726  -4.680   6.366  1.00 21.11           N  
ATOM   3357  H   ASN A 123       0.759  -6.027   9.565  1.00  0.00           H  
ATOM   3358  HA  ASN A 123       2.661  -7.722   8.042  1.00  0.00           H  
ATOM   3359 1HB  ASN A 123       2.290  -5.608   6.733  1.00  0.00           H  
ATOM   3360 2HB  ASN A 123       2.717  -4.654   8.147  1.00  0.00           H  
ATOM   3361 1HD2 ASN A 123       5.671  -4.632   6.042  1.00  0.00           H  
ATOM   3362 2HD2 ASN A 123       4.055  -4.011   6.049  1.00  0.00           H  
ATOM   3363  N   ARG A 124       3.866  -7.962  10.163  1.00 16.13           N  
ATOM   3364  CA  ARG A 124       4.682  -8.193  11.352  1.00 16.41           C  
ATOM   3365  C   ARG A 124       5.935  -7.323  11.452  1.00 18.58           C  
ATOM   3366  O   ARG A 124       6.427  -7.059  12.559  1.00 18.12           O  
ATOM   3367  CB  ARG A 124       5.065  -9.678  11.435  1.00 15.95           C  
ATOM   3368  CG  ARG A 124       5.946 -10.074  12.640  1.00 15.70           C  
ATOM   3369  CD  ARG A 124       5.194  -9.924  13.968  1.00 14.93           C  
ATOM   3370  NE  ARG A 124       5.981 -10.368  15.128  1.00 13.42           N  
ATOM   3371  CZ  ARG A 124       6.861  -9.630  15.802  1.00 15.40           C  
ATOM   3372  NH1 ARG A 124       7.123  -8.371  15.447  1.00 11.90           N  
ATOM   3373  NH2 ARG A 124       7.418 -10.139  16.896  1.00 15.43           N  
ATOM   3374  H   ARG A 124       3.684  -8.731   9.534  1.00  0.00           H  
ATOM   3375  HA  ARG A 124       4.095  -7.927  12.232  1.00  0.00           H  
ATOM   3376 1HB  ARG A 124       4.162 -10.284  11.483  1.00  0.00           H  
ATOM   3377 2HB  ARG A 124       5.604  -9.966  10.533  1.00  0.00           H  
ATOM   3378 1HG  ARG A 124       6.256 -11.114  12.538  1.00  0.00           H  
ATOM   3379 2HG  ARG A 124       6.828  -9.434  12.672  1.00  0.00           H  
ATOM   3380 1HD  ARG A 124       4.937  -8.877  14.124  1.00  0.00           H  
ATOM   3381 2HD  ARG A 124       4.283 -10.520  13.939  1.00  0.00           H  
ATOM   3382  HE  ARG A 124       5.849 -11.318  15.450  1.00  0.00           H  
ATOM   3383 1HH1 ARG A 124       6.650  -7.961  14.654  1.00  0.00           H  
ATOM   3384 2HH1 ARG A 124       7.794  -7.828  15.971  1.00  0.00           H  
ATOM   3385 1HH2 ARG A 124       7.171 -11.070  17.202  1.00  0.00           H  
ATOM   3386 2HH2 ARG A 124       8.087  -9.596  17.421  1.00  0.00           H  
ATOM   3387  N   MET A 125       6.421  -6.838  10.310  1.00 16.61           N  
ATOM   3388  CA  MET A 125       7.615  -6.000  10.286  1.00 14.90           C  
ATOM   3389  C   MET A 125       7.390  -4.497  10.401  1.00 13.08           C  
ATOM   3390  O   MET A 125       8.346  -3.741  10.353  1.00 15.25           O  
ATOM   3391  CB  MET A 125       8.421  -6.303   9.016  1.00 15.33           C  
ATOM   3392  CG  MET A 125       8.936  -7.721   8.942  1.00 16.19           C  
ATOM   3393  SD  MET A 125      10.037  -8.079  10.323  1.00 25.04           S  
ATOM   3394  CE  MET A 125       9.189  -9.436  11.091  1.00 24.60           C  
ATOM   3395  H   MET A 125       5.954  -7.054   9.441  1.00  0.00           H  
ATOM   3396  HA  MET A 125       8.221  -6.236  11.160  1.00  0.00           H  
ATOM   3397 1HB  MET A 125       7.800  -6.122   8.140  1.00  0.00           H  
ATOM   3398 2HB  MET A 125       9.276  -5.628   8.957  1.00  0.00           H  
ATOM   3399 1HG  MET A 125       8.096  -8.414   8.961  1.00  0.00           H  
ATOM   3400 2HG  MET A 125       9.475  -7.864   8.005  1.00  0.00           H  
ATOM   3401 1HE  MET A 125       9.751  -9.769  11.964  1.00  0.00           H  
ATOM   3402 2HE  MET A 125       8.193  -9.115  11.400  1.00  0.00           H  
ATOM   3403 3HE  MET A 125       9.101 -10.259  10.381  1.00  0.00           H  
ATOM   3404  N   TRP A 126       6.140  -4.061  10.540  1.00 13.14           N  
ATOM   3405  CA  TRP A 126       5.816  -2.644  10.651  1.00 12.94           C  
ATOM   3406  C   TRP A 126       6.403  -2.010  11.930  1.00 13.62           C  
ATOM   3407  O   TRP A 126       6.376  -2.622  13.008  1.00 14.71           O  
ATOM   3408  CB  TRP A 126       4.296  -2.463  10.630  1.00 10.68           C  
ATOM   3409  CG  TRP A 126       3.888  -1.058  10.399  1.00 11.52           C  
ATOM   3410  CD1 TRP A 126       3.479  -0.165  11.333  1.00 13.36           C  
ATOM   3411  CD2 TRP A 126       3.954  -0.344   9.162  1.00 13.49           C  
ATOM   3412  NE1 TRP A 126       3.309   1.072  10.764  1.00 13.98           N  
ATOM   3413  CE2 TRP A 126       3.592   0.989   9.427  1.00 12.70           C  
ATOM   3414  CE3 TRP A 126       4.299  -0.704   7.848  1.00 15.19           C  
ATOM   3415  CZ2 TRP A 126       3.565   1.973   8.436  1.00 12.87           C  
ATOM   3416  CZ3 TRP A 126       4.275   0.275   6.867  1.00 13.46           C  
ATOM   3417  CH2 TRP A 126       3.909   1.599   7.167  1.00 14.39           C  
ATOM   3418  H   TRP A 126       5.393  -4.740  10.569  1.00  0.00           H  
ATOM   3419  HA  TRP A 126       6.249  -2.122   9.798  1.00  0.00           H  
ATOM   3420 1HB  TRP A 126       3.866  -3.085   9.845  1.00  0.00           H  
ATOM   3421 2HB  TRP A 126       3.877  -2.797  11.579  1.00  0.00           H  
ATOM   3422  HD1 TRP A 126       3.310  -0.396  12.383  1.00  0.00           H  
ATOM   3423  HE1 TRP A 126       3.021   1.909  11.250  1.00  0.00           H  
ATOM   3424  HE3 TRP A 126       4.581  -1.728   7.605  1.00  0.00           H  
ATOM   3425  HZ2 TRP A 126       3.284   3.004   8.651  1.00  0.00           H  
ATOM   3426  HZ3 TRP A 126       4.548  -0.011   5.851  1.00  0.00           H  
ATOM   3427  HH2 TRP A 126       3.899   2.342   6.369  1.00  0.00           H  
ATOM   3428  N   ARG A 127       6.908  -0.785  11.818  1.00 13.52           N  
ATOM   3429  CA  ARG A 127       7.478  -0.121  12.978  1.00 14.59           C  
ATOM   3430  C   ARG A 127       6.962   1.281  13.212  1.00 14.11           C  
ATOM   3431  O   ARG A 127       6.915   1.739  14.345  1.00 16.12           O  
ATOM   3432  CB  ARG A 127       9.006  -0.094  12.876  1.00 15.89           C  
ATOM   3433  CG  ARG A 127       9.541   0.890  11.859  1.00 20.78           C  
ATOM   3434  CD  ARG A 127      11.002   0.633  11.529  1.00 20.81           C  
ATOM   3435  NE  ARG A 127      11.880   0.758  12.685  1.00 23.73           N  
ATOM   3436  CZ  ARG A 127      12.425   1.898  13.108  1.00 24.84           C  
ATOM   3437  NH1 ARG A 127      12.194   3.045  12.477  1.00 23.76           N  
ATOM   3438  NH2 ARG A 127      13.198   1.892  14.187  1.00 25.03           N  
ATOM   3439  H   ARG A 127       6.901  -0.304  10.930  1.00  0.00           H  
ATOM   3440  HA  ARG A 127       7.196  -0.681  13.870  1.00  0.00           H  
ATOM   3441 1HB  ARG A 127       9.431   0.160  13.846  1.00  0.00           H  
ATOM   3442 2HB  ARG A 127       9.370  -1.086  12.609  1.00  0.00           H  
ATOM   3443 1HG  ARG A 127       8.965   0.809  10.937  1.00  0.00           H  
ATOM   3444 2HG  ARG A 127       9.455   1.903  12.253  1.00  0.00           H  
ATOM   3445 1HD  ARG A 127      11.114  -0.378  11.138  1.00  0.00           H  
ATOM   3446 2HD  ARG A 127      11.338   1.351  10.781  1.00  0.00           H  
ATOM   3447  HE  ARG A 127      12.093  -0.082  13.207  1.00  0.00           H  
ATOM   3448 1HH1 ARG A 127      11.597   3.062  11.662  1.00  0.00           H  
ATOM   3449 2HH1 ARG A 127      12.616   3.899  12.812  1.00  0.00           H  
ATOM   3450 1HH2 ARG A 127      13.369   1.027  14.681  1.00  0.00           H  
ATOM   3451 2HH2 ARG A 127      13.615   2.751  14.514  1.00  0.00           H  
ATOM   3452  N   LYS A 128       6.540   1.952  12.153  1.00 12.74           N  
ATOM   3453  CA  LYS A 128       6.033   3.316  12.254  1.00 11.81           C  
ATOM   3454  C   LYS A 128       4.571   3.469  12.736  1.00 12.39           C  
ATOM   3455  O   LYS A 128       3.896   2.491  13.106  1.00 13.32           O  
ATOM   3456  CB  LYS A 128       6.181   3.988  10.873  1.00 13.44           C  
ATOM   3457  CG  LYS A 128       7.618   4.061  10.333  1.00 13.06           C  
ATOM   3458  CD  LYS A 128       7.715   4.983   9.110  1.00 10.07           C  
ATOM   3459  CE  LYS A 128       7.088   4.353   7.858  1.00 12.54           C  
ATOM   3460  NZ  LYS A 128       7.130   5.281   6.687  1.00 13.48           N  
ATOM   3461  H   LYS A 128       6.571   1.504  11.248  1.00  0.00           H  
ATOM   3462  HA  LYS A 128       6.630   3.854  12.991  1.00  0.00           H  
ATOM   3463 1HB  LYS A 128       5.583   3.447  10.139  1.00  0.00           H  
ATOM   3464 2HB  LYS A 128       5.797   5.007  10.921  1.00  0.00           H  
ATOM   3465 1HG  LYS A 128       8.281   4.438  11.112  1.00  0.00           H  
ATOM   3466 2HG  LYS A 128       7.951   3.063  10.049  1.00  0.00           H  
ATOM   3467 1HD  LYS A 128       7.202   5.922   9.321  1.00  0.00           H  
ATOM   3468 2HD  LYS A 128       8.762   5.200   8.900  1.00  0.00           H  
ATOM   3469 1HE  LYS A 128       7.624   3.440   7.603  1.00  0.00           H  
ATOM   3470 2HE  LYS A 128       6.050   4.093   8.063  1.00  0.00           H  
ATOM   3471 1HZ  LYS A 128       6.709   4.832   5.886  1.00  0.00           H  
ATOM   3472 2HZ  LYS A 128       6.619   6.125   6.907  1.00  0.00           H  
ATOM   3473 3HZ  LYS A 128       8.090   5.514   6.476  1.00  0.00           H  
ATOM   3474  N   THR A 129       4.118   4.720  12.794  1.00 13.55           N  
ATOM   3475  CA  THR A 129       2.751   5.028  13.199  1.00 13.09           C  
ATOM   3476  C   THR A 129       1.929   4.721  11.911  1.00 14.87           C  
ATOM   3477  O   THR A 129       2.455   4.157  10.941  1.00 14.20           O  
ATOM   3478  CB  THR A 129       2.561   6.544  13.552  1.00 12.61           C  
ATOM   3479  OG1 THR A 129       2.950   7.361  12.439  1.00 11.64           O  
ATOM   3480  CG2 THR A 129       3.378   6.950  14.793  1.00 13.03           C  
ATOM   3481  H   THR A 129       4.741   5.477  12.550  1.00  0.00           H  
ATOM   3482  HA  THR A 129       2.515   4.447  14.091  1.00  0.00           H  
ATOM   3483  HB  THR A 129       1.508   6.742  13.751  1.00  0.00           H  
ATOM   3484  HG1 THR A 129       3.243   6.799  11.717  1.00  0.00           H  
ATOM   3485 1HG2 THR A 129       3.218   8.007  15.004  1.00  0.00           H  
ATOM   3486 2HG2 THR A 129       3.058   6.356  15.649  1.00  0.00           H  
ATOM   3487 3HG2 THR A 129       4.436   6.774  14.605  1.00  0.00           H  
ATOM   3488  N   ARG A 130       0.655   5.088  11.894  1.00 14.12           N  
ATOM   3489  CA  ARG A 130      -0.176   4.845  10.721  1.00 14.55           C  
ATOM   3490  C   ARG A 130      -0.792   6.141  10.204  1.00 14.57           C  
ATOM   3491  O   ARG A 130      -1.829   6.110   9.566  1.00 16.75           O  
ATOM   3492  CB  ARG A 130      -1.281   3.831  11.027  1.00 13.88           C  
ATOM   3493  CG  ARG A 130      -0.786   2.427  11.334  1.00 15.27           C  
ATOM   3494  CD  ARG A 130      -0.142   1.750  10.130  1.00 18.39           C  
ATOM   3495  NE  ARG A 130      -1.089   1.559   9.027  1.00 18.72           N  
ATOM   3496  CZ  ARG A 130      -0.742   1.264   7.781  1.00 17.87           C  
ATOM   3497  NH1 ARG A 130       0.539   1.121   7.465  1.00 14.70           N  
ATOM   3498  NH2 ARG A 130      -1.682   1.113   6.856  1.00 18.78           N  
ATOM   3499  H   ARG A 130       0.248   5.542  12.700  1.00  0.00           H  
ATOM   3500  HA  ARG A 130       0.453   4.437   9.929  1.00  0.00           H  
ATOM   3501 1HB  ARG A 130      -1.861   4.173  11.883  1.00  0.00           H  
ATOM   3502 2HB  ARG A 130      -1.960   3.765  10.177  1.00  0.00           H  
ATOM   3503 1HG  ARG A 130      -0.041   2.469  12.129  1.00  0.00           H  
ATOM   3504 2HG  ARG A 130      -1.624   1.807  11.655  1.00  0.00           H  
ATOM   3505 1HD  ARG A 130       0.681   2.363   9.765  1.00  0.00           H  
ATOM   3506 2HD  ARG A 130       0.237   0.771  10.423  1.00  0.00           H  
ATOM   3507  HE  ARG A 130      -2.075   1.659   9.231  1.00  0.00           H  
ATOM   3508 1HH1 ARG A 130       1.250   1.237   8.173  1.00  0.00           H  
ATOM   3509 2HH1 ARG A 130       0.803   0.896   6.517  1.00  0.00           H  
ATOM   3510 1HH2 ARG A 130      -2.656   1.223   7.103  1.00  0.00           H  
ATOM   3511 2HH2 ARG A 130      -1.424   0.889   5.907  1.00  0.00           H  
ATOM   3512  N   SER A 131      -0.160   7.278  10.467  1.00 14.01           N  
ATOM   3513  CA  SER A 131      -0.702   8.542   9.998  1.00 18.13           C  
ATOM   3514  C   SER A 131      -0.656   8.653   8.465  1.00 24.19           C  
ATOM   3515  O   SER A 131       0.240   8.097   7.808  1.00 22.12           O  
ATOM   3516  CB  SER A 131       0.038   9.716  10.631  1.00 16.13           C  
ATOM   3517  OG  SER A 131       1.412   9.675  10.319  1.00 17.74           O  
ATOM   3518  H   SER A 131       0.702   7.277  10.994  1.00  0.00           H  
ATOM   3519  HA  SER A 131      -1.752   8.597  10.288  1.00  0.00           H  
ATOM   3520 1HB  SER A 131      -0.391  10.652  10.274  1.00  0.00           H  
ATOM   3521 2HB  SER A 131      -0.093   9.688  11.712  1.00  0.00           H  
ATOM   3522  HG  SER A 131       1.536   8.896   9.772  1.00  0.00           H  
ATOM   3523  N   LYS A 132      -1.605   9.408   7.921  1.00 29.72           N  
ATOM   3524  CA  LYS A 132      -1.734   9.634   6.484  1.00 39.00           C  
ATOM   3525  C   LYS A 132      -1.067  10.945   6.098  1.00 44.53           C  
ATOM   3526  O   LYS A 132      -1.437  12.014   6.596  1.00 46.64           O  
ATOM   3527  CB  LYS A 132      -3.218   9.677   6.103  1.00 39.56           C  
ATOM   3528  CG  LYS A 132      -3.517  10.054   4.658  1.00 40.36           C  
ATOM   3529  CD  LYS A 132      -2.237  10.315   3.879  1.00  0.00           C  
ATOM   3530  CE  LYS A 132      -1.007  10.129   4.755  1.00  0.00           C  
ATOM   3531  NZ  LYS A 132      -1.367   9.740   6.145  1.00  0.00           N  
ATOM   3532  H   LYS A 132      -2.266   9.843   8.549  1.00  0.00           H  
ATOM   3533  HA  LYS A 132      -1.255   8.807   5.959  1.00  0.00           H  
ATOM   3534 1HB  LYS A 132      -3.668   8.700   6.281  1.00  0.00           H  
ATOM   3535 2HB  LYS A 132      -3.736  10.396   6.738  1.00  0.00           H  
ATOM   3536 1HG  LYS A 132      -4.067   9.244   4.177  1.00  0.00           H  
ATOM   3537 2HG  LYS A 132      -4.135  10.951   4.637  1.00  0.00           H  
ATOM   3538 1HD  LYS A 132      -2.178   9.628   3.034  1.00  0.00           H  
ATOM   3539 2HD  LYS A 132      -2.246  11.335   3.495  1.00  0.00           H  
ATOM   3540 1HE  LYS A 132      -0.370   9.355   4.328  1.00  0.00           H  
ATOM   3541 2HE  LYS A 132      -0.439  11.058   4.787  1.00  0.00           H  
ATOM   3542 1HZ  LYS A 132      -0.526   9.627   6.693  1.00  0.00           H  
ATOM   3543 2HZ  LYS A 132      -1.943  10.460   6.558  1.00  0.00           H  
ATOM   3544 3HZ  LYS A 132      -1.878   8.869   6.130  1.00  0.00           H  
ATOM   3545  N   VAL A 133      -0.095  10.851   5.193  1.00 50.28           N  
ATOM   3546  CA  VAL A 133       0.647  12.013   4.716  1.00 53.48           C  
ATOM   3547  C   VAL A 133      -0.010  12.718   3.524  1.00 54.69           C  
ATOM   3548  O   VAL A 133      -0.171  13.938   3.524  1.00  0.00           O  
ATOM   3549  CB  VAL A 133       2.072  11.603   4.300  1.00  0.00           C  
ATOM   3550  CG1 VAL A 133       2.280  10.111   4.510  1.00  0.00           C  
ATOM   3551  CG2 VAL A 133       2.317  11.982   2.847  1.00  0.00           C  
ATOM   3552  H   VAL A 133       0.133   9.938   4.827  1.00  0.00           H  
ATOM   3553  HA  VAL A 133       0.714  12.738   5.528  1.00  0.00           H  
ATOM   3554  HB  VAL A 133       2.790  12.120   4.937  1.00  0.00           H  
ATOM   3555 1HG1 VAL A 133       3.292   9.838   4.211  1.00  0.00           H  
ATOM   3556 2HG1 VAL A 133       2.135   9.868   5.563  1.00  0.00           H  
ATOM   3557 3HG1 VAL A 133       1.563   9.555   3.907  1.00  0.00           H  
ATOM   3558 1HG2 VAL A 133       3.326  11.690   2.560  1.00  0.00           H  
ATOM   3559 2HG2 VAL A 133       1.595  11.469   2.211  1.00  0.00           H  
ATOM   3560 3HG2 VAL A 133       2.203  13.060   2.728  1.00  0.00           H  
ATOM   3561  N   SER A 136       1.268  11.966  -0.258  1.00 54.52           N  
ATOM   3562  CA  SER A 136       2.119  10.784  -0.326  1.00 53.47           C  
ATOM   3563  C   SER A 136       1.258   9.530  -0.178  1.00 51.65           C  
ATOM   3564  O   SER A 136       0.304   9.517   0.599  1.00 52.55           O  
ATOM   3565  CB  SER A 136       3.194  10.836   0.782  1.00 53.38           C  
ATOM   3566  OG  SER A 136       4.197   9.838   0.615  1.00 53.56           O  
ATOM   3567  H   SER A 136       1.692  12.881  -0.309  1.00  0.00           H  
ATOM   3568  HA  SER A 136       2.616  10.771  -1.297  1.00  0.00           H  
ATOM   3569 1HB  SER A 136       3.669  11.817   0.782  1.00  0.00           H  
ATOM   3570 2HB  SER A 136       2.721  10.701   1.754  1.00  0.00           H  
ATOM   3571  HG  SER A 136       3.957   9.352  -0.177  1.00  0.00           H  
ATOM   3572  N   LEU A 137       1.540   8.511  -0.987  1.00 48.75           N  
ATOM   3573  CA  LEU A 137       0.779   7.272  -0.915  1.00 46.32           C  
ATOM   3574  C   LEU A 137       1.448   6.372   0.137  1.00 42.53           C  
ATOM   3575  O   LEU A 137       1.119   5.191   0.275  1.00 42.33           O  
ATOM   3576  CB  LEU A 137       0.693   6.571  -2.279  1.00 51.09           C  
ATOM   3577  CG  LEU A 137       1.911   5.795  -2.785  1.00 55.54           C  
ATOM   3578  CD1 LEU A 137       1.482   4.852  -3.905  1.00 56.38           C  
ATOM   3579  CD2 LEU A 137       3.029   6.743  -3.245  1.00 57.99           C  
ATOM   3580  H   LEU A 137       2.288   8.590  -1.661  1.00  0.00           H  
ATOM   3581  HA  LEU A 137      -0.235   7.507  -0.594  1.00  0.00           H  
ATOM   3582 1HB  LEU A 137      -0.129   5.858  -2.252  1.00  0.00           H  
ATOM   3583 2HB  LEU A 137       0.473   7.319  -3.041  1.00  0.00           H  
ATOM   3584  HG  LEU A 137       2.300   5.165  -1.984  1.00  0.00           H  
ATOM   3585 1HD1 LEU A 137       2.349   4.298  -4.266  1.00  0.00           H  
ATOM   3586 2HD1 LEU A 137       0.737   4.152  -3.526  1.00  0.00           H  
ATOM   3587 3HD1 LEU A 137       1.054   5.430  -4.723  1.00  0.00           H  
ATOM   3588 1HD2 LEU A 137       3.880   6.159  -3.598  1.00  0.00           H  
ATOM   3589 2HD2 LEU A 137       2.661   7.374  -4.055  1.00  0.00           H  
ATOM   3590 3HD2 LEU A 137       3.341   7.370  -2.410  1.00  0.00           H  
ATOM   3591  N   CYS A 138       2.437   6.930   0.828  1.00 36.31           N  
ATOM   3592  CA  CYS A 138       3.144   6.196   1.858  1.00 30.67           C  
ATOM   3593  C   CYS A 138       2.512   6.535   3.200  1.00 24.81           C  
ATOM   3594  O   CYS A 138       1.955   7.626   3.385  1.00 23.67           O  
ATOM   3595  CB  CYS A 138       4.636   6.479   1.807  1.00 31.60           C  
ATOM   3596  SG  CYS A 138       5.463   5.419   0.569  1.00 31.96           S  
ATOM   3597  H   CYS A 138       2.703   7.885   0.633  1.00  0.00           H  
ATOM   3598  HA  CYS A 138       2.992   5.130   1.689  1.00  0.00           H  
ATOM   3599 1HB  CYS A 138       4.799   7.528   1.559  1.00  0.00           H  
ATOM   3600 2HB  CYS A 138       5.073   6.304   2.790  1.00  0.00           H  
ATOM   3601  N   VAL A 139       2.630   5.596   4.130  1.00 21.25           N  
ATOM   3602  CA  VAL A 139       2.065   5.745   5.461  1.00 20.29           C  
ATOM   3603  C   VAL A 139       3.035   5.700   6.648  1.00 19.04           C  
ATOM   3604  O   VAL A 139       4.017   4.936   6.642  1.00 20.02           O  
ATOM   3605  CB  VAL A 139       1.008   4.600   5.702  1.00 20.70           C  
ATOM   3606  CG1 VAL A 139       0.337   4.729   7.085  1.00 18.69           C  
ATOM   3607  CG2 VAL A 139      -0.037   4.587   4.578  1.00 22.02           C  
ATOM   3608  H   VAL A 139       3.131   4.750   3.900  1.00  0.00           H  
ATOM   3609  HA  VAL A 139       1.568   6.714   5.519  1.00  0.00           H  
ATOM   3610  HB  VAL A 139       1.524   3.640   5.723  1.00  0.00           H  
ATOM   3611 1HG1 VAL A 139      -0.385   3.923   7.216  1.00  0.00           H  
ATOM   3612 2HG1 VAL A 139       1.096   4.666   7.865  1.00  0.00           H  
ATOM   3613 3HG1 VAL A 139      -0.176   5.688   7.153  1.00  0.00           H  
ATOM   3614 1HG2 VAL A 139      -0.758   3.790   4.760  1.00  0.00           H  
ATOM   3615 2HG2 VAL A 139      -0.555   5.546   4.551  1.00  0.00           H  
ATOM   3616 3HG2 VAL A 139       0.459   4.416   3.622  1.00  0.00           H  
ATOM   3617  N   GLY A 140       2.734   6.514   7.658  1.00 16.14           N  
ATOM   3618  CA  GLY A 140       3.540   6.551   8.858  1.00 15.93           C  
ATOM   3619  C   GLY A 140       4.816   7.340   8.985  1.00 15.81           C  
ATOM   3620  O   GLY A 140       5.485   7.669   8.010  1.00 14.21           O  
ATOM   3621  H   GLY A 140       1.928   7.119   7.588  1.00  0.00           H  
ATOM   3622 1HA  GLY A 140       2.940   6.924   9.688  1.00  0.00           H  
ATOM   3623 2HA  GLY A 140       3.853   5.540   9.117  1.00  0.00           H  
ATOM   3624  N   VAL A 141       5.168   7.572  10.246  1.00 13.34           N  
ATOM   3625  CA  VAL A 141       6.354   8.314  10.642  1.00 13.69           C  
ATOM   3626  C   VAL A 141       7.036   7.497  11.744  1.00 14.09           C  
ATOM   3627  O   VAL A 141       6.371   6.754  12.466  1.00 14.32           O  
ATOM   3628  CB  VAL A 141       5.941   9.704  11.227  1.00 14.99           C  
ATOM   3629  CG1 VAL A 141       7.103  10.374  11.971  1.00 11.91           C  
ATOM   3630  CG2 VAL A 141       5.389  10.616  10.117  1.00 14.67           C  
ATOM   3631  H   VAL A 141       4.559   7.200  10.961  1.00  0.00           H  
ATOM   3632  HA  VAL A 141       6.974   8.472   9.759  1.00  0.00           H  
ATOM   3633  HB  VAL A 141       5.171   9.555  11.984  1.00  0.00           H  
ATOM   3634 1HG1 VAL A 141       6.777  11.338  12.363  1.00  0.00           H  
ATOM   3635 2HG1 VAL A 141       7.423   9.737  12.795  1.00  0.00           H  
ATOM   3636 3HG1 VAL A 141       7.935  10.526  11.284  1.00  0.00           H  
ATOM   3637 1HG2 VAL A 141       5.106  11.578  10.544  1.00  0.00           H  
ATOM   3638 2HG2 VAL A 141       6.155  10.767   9.356  1.00  0.00           H  
ATOM   3639 3HG2 VAL A 141       4.514  10.149   9.664  1.00  0.00           H  
ATOM   3640  N   ASP A 142       8.356   7.562  11.812  1.00 13.48           N  
ATOM   3641  CA  ASP A 142       9.103   6.834  12.838  1.00 14.78           C  
ATOM   3642  C   ASP A 142       8.842   7.703  14.081  1.00 13.93           C  
ATOM   3643  O   ASP A 142       9.398   8.805  14.188  1.00 13.35           O  
ATOM   3644  CB  ASP A 142      10.610   6.827  12.492  1.00 12.84           C  
ATOM   3645  CG  ASP A 142      11.468   6.164  13.572  1.00 17.43           C  
ATOM   3646  OD1 ASP A 142      10.983   5.960  14.716  1.00 17.85           O  
ATOM   3647  OD2 ASP A 142      12.642   5.861  13.286  1.00 15.29           O  
ATOM   3648  H   ASP A 142       8.861   8.125  11.143  1.00  0.00           H  
ATOM   3649  HA  ASP A 142       8.743   5.805  12.864  1.00  0.00           H  
ATOM   3650 1HB  ASP A 142      10.765   6.298  11.551  1.00  0.00           H  
ATOM   3651 2HB  ASP A 142      10.956   7.852  12.353  1.00  0.00           H  
ATOM   3652  N   PRO A 143       8.024   7.214  15.052  1.00 13.65           N  
ATOM   3653  CA  PRO A 143       7.749   8.034  16.233  1.00 13.38           C  
ATOM   3654  C   PRO A 143       8.967   8.434  17.068  1.00 14.13           C  
ATOM   3655  O   PRO A 143       8.910   9.437  17.773  1.00 15.95           O  
ATOM   3656  CB  PRO A 143       6.691   7.217  17.000  1.00  9.94           C  
ATOM   3657  CG  PRO A 143       7.023   5.829  16.661  1.00 11.77           C  
ATOM   3658  CD  PRO A 143       7.416   5.872  15.189  1.00 14.12           C  
ATOM   3659  HA  PRO A 143       7.337   9.002  15.913  1.00  0.00           H  
ATOM   3660 1HB  PRO A 143       6.760   7.429  18.077  1.00  0.00           H  
ATOM   3661 2HB  PRO A 143       5.681   7.513  16.678  1.00  0.00           H  
ATOM   3662 1HG  PRO A 143       7.839   5.466  17.303  1.00  0.00           H  
ATOM   3663 2HG  PRO A 143       6.158   5.175  16.846  1.00  0.00           H  
ATOM   3664 1HD  PRO A 143       8.140   5.071  14.979  1.00  0.00           H  
ATOM   3665 2HD  PRO A 143       6.517   5.756  14.565  1.00  0.00           H  
ATOM   3666  N   ASN A 144      10.084   7.715  16.927  1.00 12.63           N  
ATOM   3667  CA  ASN A 144      11.286   8.064  17.694  1.00 12.73           C  
ATOM   3668  C   ASN A 144      12.235   8.998  16.951  1.00 13.62           C  
ATOM   3669  O   ASN A 144      13.408   9.079  17.272  1.00 13.40           O  
ATOM   3670  CB  ASN A 144      12.037   6.844  18.227  1.00 12.94           C  
ATOM   3671  CG  ASN A 144      12.965   7.201  19.402  1.00 15.89           C  
ATOM   3672  OD1 ASN A 144      12.628   8.034  20.256  1.00 16.67           O  
ATOM   3673  ND2 ASN A 144      14.141   6.587  19.428  1.00 16.36           N  
ATOM   3674  H   ASN A 144      10.115   6.928  16.295  1.00  0.00           H  
ATOM   3675  HA  ASN A 144      10.985   8.662  18.556  1.00  0.00           H  
ATOM   3676 1HB  ASN A 144      11.320   6.090  18.556  1.00  0.00           H  
ATOM   3677 2HB  ASN A 144      12.631   6.404  17.426  1.00  0.00           H  
ATOM   3678 1HD2 ASN A 144      14.788   6.777  20.167  1.00  0.00           H  
ATOM   3679 2HD2 ASN A 144      14.380   5.935  18.710  1.00  0.00           H  
ATOM   3680  N   ARG A 145      11.735   9.650  15.908  1.00 14.12           N  
ATOM   3681  CA  ARG A 145      12.532  10.591  15.130  1.00 14.76           C  
ATOM   3682  C   ARG A 145      11.668  11.834  14.935  1.00 14.24           C  
ATOM   3683  O   ARG A 145      12.067  12.793  14.275  1.00 15.69           O  
ATOM   3684  CB  ARG A 145      12.918  10.007  13.766  1.00 15.86           C  
ATOM   3685  CG  ARG A 145      14.077   9.050  13.824  1.00 14.11           C  
ATOM   3686  CD  ARG A 145      14.427   8.558  12.455  1.00 16.78           C  
ATOM   3687  NE  ARG A 145      15.812   8.121  12.466  1.00 22.38           N  
ATOM   3688  CZ  ARG A 145      16.209   6.870  12.654  1.00 23.77           C  
ATOM   3689  NH1 ARG A 145      15.327   5.896  12.840  1.00 26.20           N  
ATOM   3690  NH2 ARG A 145      17.506   6.596  12.672  1.00 27.92           N  
ATOM   3691  H   ARG A 145      10.773   9.487  15.648  1.00  0.00           H  
ATOM   3692  HA  ARG A 145      13.449  10.805  15.680  1.00  0.00           H  
ATOM   3693 1HB  ARG A 145      12.064   9.482  13.340  1.00  0.00           H  
ATOM   3694 2HB  ARG A 145      13.178  10.817  13.084  1.00  0.00           H  
ATOM   3695 1HG  ARG A 145      14.945   9.555  14.249  1.00  0.00           H  
ATOM   3696 2HG  ARG A 145      13.813   8.195  14.448  1.00  0.00           H  
ATOM   3697 1HD  ARG A 145      13.776   7.726  12.190  1.00  0.00           H  
ATOM   3698 2HD  ARG A 145      14.296   9.364  11.734  1.00  0.00           H  
ATOM   3699  HE  ARG A 145      16.527   8.821  12.320  1.00  0.00           H  
ATOM   3700 1HH1 ARG A 145      14.338   6.103  12.840  1.00  0.00           H  
ATOM   3701 2HH1 ARG A 145      15.644   4.948  12.982  1.00  0.00           H  
ATOM   3702 1HH2 ARG A 145      18.181   7.337  12.543  1.00  0.00           H  
ATOM   3703 2HH2 ARG A 145      17.819   5.647  12.814  1.00  0.00           H  
ATOM   3704  N   ASN A 146      10.529  11.846  15.611  1.00 14.38           N  
ATOM   3705  CA  ASN A 146       9.567  12.944  15.531  1.00 14.93           C  
ATOM   3706  C   ASN A 146       9.638  13.998  16.655  1.00 14.17           C  
ATOM   3707  O   ASN A 146       8.948  15.014  16.601  1.00 12.21           O  
ATOM   3708  CB  ASN A 146       8.161  12.310  15.490  1.00 16.17           C  
ATOM   3709  CG  ASN A 146       7.084  13.263  15.021  1.00 16.70           C  
ATOM   3710  OD1 ASN A 146       6.139  13.550  15.760  1.00 16.36           O  
ATOM   3711  ND2 ASN A 146       7.181  13.710  13.770  1.00 15.66           N  
ATOM   3712  H   ASN A 146      10.325  11.056  16.206  1.00  0.00           H  
ATOM   3713  HA  ASN A 146       9.756  13.504  14.614  1.00  0.00           H  
ATOM   3714 1HB  ASN A 146       8.170  11.447  14.823  1.00  0.00           H  
ATOM   3715 2HB  ASN A 146       7.894  11.953  16.485  1.00  0.00           H  
ATOM   3716 1HD2 ASN A 146       6.494  14.343  13.410  1.00  0.00           H  
ATOM   3717 2HD2 ASN A 146       7.940  13.413  13.191  1.00  0.00           H  
ATOM   3718  N   TRP A 147      10.480  13.779  17.658  1.00 13.43           N  
ATOM   3719  CA  TRP A 147      10.577  14.735  18.758  1.00 13.96           C  
ATOM   3720  C   TRP A 147      11.378  15.979  18.424  1.00 16.60           C  
ATOM   3721  O   TRP A 147      12.198  16.000  17.494  1.00 15.07           O  
ATOM   3722  CB  TRP A 147      11.105  14.056  20.030  1.00 13.06           C  
ATOM   3723  CG  TRP A 147      10.327  12.816  20.408  1.00 12.33           C  
ATOM   3724  CD1 TRP A 147      10.217  11.671  19.686  1.00 11.77           C  
ATOM   3725  CD2 TRP A 147       9.534  12.624  21.592  1.00 13.78           C  
ATOM   3726  NE1 TRP A 147       9.401  10.775  20.333  1.00 14.14           N  
ATOM   3727  CE2 TRP A 147       8.970  11.333  21.509  1.00 13.59           C  
ATOM   3728  CE3 TRP A 147       9.248  13.417  22.715  1.00 12.75           C  
ATOM   3729  CZ2 TRP A 147       8.133  10.809  22.512  1.00 14.66           C  
ATOM   3730  CZ3 TRP A 147       8.416  12.893  23.711  1.00 11.92           C  
ATOM   3731  CH2 TRP A 147       7.873  11.604  23.597  1.00 11.28           C  
ATOM   3732  H   TRP A 147      11.060  12.953  17.672  1.00  0.00           H  
ATOM   3733  HA  TRP A 147       9.581  15.127  18.965  1.00  0.00           H  
ATOM   3734 1HB  TRP A 147      12.150  13.780  19.888  1.00  0.00           H  
ATOM   3735 2HB  TRP A 147      11.062  14.759  20.862  1.00  0.00           H  
ATOM   3736  HD1 TRP A 147      10.705  11.488  18.730  1.00  0.00           H  
ATOM   3737  HE1 TRP A 147       9.156   9.854  19.998  1.00  0.00           H  
ATOM   3738  HE3 TRP A 147       9.667  14.418  22.810  1.00  0.00           H  
ATOM   3739  HZ2 TRP A 147       7.702   9.810  22.443  1.00  0.00           H  
ATOM   3740  HZ3 TRP A 147       8.199  13.514  24.581  1.00  0.00           H  
ATOM   3741  HH2 TRP A 147       7.228  11.230  24.393  1.00  0.00           H  
ATOM   3742  N   ASP A 148      11.149  17.012  19.226  1.00 17.85           N  
ATOM   3743  CA  ASP A 148      11.807  18.297  19.069  1.00 19.68           C  
ATOM   3744  C   ASP A 148      13.193  18.285  19.676  1.00 17.39           C  
ATOM   3745  O   ASP A 148      13.427  18.909  20.703  1.00 19.45           O  
ATOM   3746  CB  ASP A 148      10.945  19.370  19.727  1.00 23.47           C  
ATOM   3747  CG  ASP A 148      11.210  20.745  19.187  1.00 31.13           C  
ATOM   3748  OD1 ASP A 148      11.900  20.869  18.147  1.00 32.00           O  
ATOM   3749  OD2 ASP A 148      10.704  21.707  19.806  1.00 36.49           O  
ATOM   3750  H   ASP A 148      10.485  16.888  19.977  1.00  0.00           H  
ATOM   3751  HA  ASP A 148      11.902  18.509  18.004  1.00  0.00           H  
ATOM   3752 1HB  ASP A 148       9.891  19.133  19.576  1.00  0.00           H  
ATOM   3753 2HB  ASP A 148      11.129  19.376  20.802  1.00  0.00           H  
ATOM   3754  N   ALA A 149      14.106  17.559  19.044  1.00 17.44           N  
ATOM   3755  CA  ALA A 149      15.488  17.444  19.515  1.00 17.56           C  
ATOM   3756  C   ALA A 149      16.340  17.255  18.262  1.00 17.85           C  
ATOM   3757  O   ALA A 149      16.538  16.127  17.805  1.00 17.67           O  
ATOM   3758  CB  ALA A 149      15.625  16.226  20.448  1.00 17.67           C  
ATOM   3759  H   ALA A 149      13.830  17.069  18.205  1.00  0.00           H  
ATOM   3760  HA  ALA A 149      15.733  18.349  20.071  1.00  0.00           H  
ATOM   3761 1HB  ALA A 149      16.656  16.147  20.794  1.00  0.00           H  
ATOM   3762 2HB  ALA A 149      14.963  16.348  21.305  1.00  0.00           H  
ATOM   3763 3HB  ALA A 149      15.354  15.321  19.906  1.00  0.00           H  
ATOM   3764  N   GLY A 150      16.840  18.356  17.713  1.00 17.70           N  
ATOM   3765  CA  GLY A 150      17.651  18.274  16.508  1.00 19.21           C  
ATOM   3766  C   GLY A 150      16.770  17.705  15.405  1.00 19.23           C  
ATOM   3767  O   GLY A 150      17.231  16.983  14.521  1.00 20.16           O  
ATOM   3768  H   GLY A 150      16.663  19.260  18.126  1.00  0.00           H  
ATOM   3769 1HA  GLY A 150      18.025  19.266  16.253  1.00  0.00           H  
ATOM   3770 2HA  GLY A 150      18.518  17.642  16.696  1.00  0.00           H  
ATOM   3771  N   PHE A 151      15.486  18.051  15.450  1.00 20.12           N  
ATOM   3772  CA  PHE A 151      14.529  17.568  14.471  1.00 18.89           C  
ATOM   3773  C   PHE A 151      14.904  17.822  13.012  1.00 21.62           C  
ATOM   3774  O   PHE A 151      15.253  18.948  12.630  1.00 20.83           O  
ATOM   3775  CB  PHE A 151      13.135  18.136  14.746  1.00 17.53           C  
ATOM   3776  CG  PHE A 151      12.105  17.631  13.792  1.00 17.47           C  
ATOM   3777  CD1 PHE A 151      11.521  16.386  13.986  1.00 17.18           C  
ATOM   3778  CD2 PHE A 151      11.786  18.355  12.640  1.00 17.87           C  
ATOM   3779  CE1 PHE A 151      10.640  15.857  13.045  1.00 17.58           C  
ATOM   3780  CE2 PHE A 151      10.901  17.833  11.687  1.00 16.12           C  
ATOM   3781  CZ  PHE A 151      10.333  16.584  11.894  1.00 14.85           C  
ATOM   3782  H   PHE A 151      15.169  18.666  16.186  1.00  0.00           H  
ATOM   3783  HA  PHE A 151      14.479  16.481  14.543  1.00  0.00           H  
ATOM   3784 1HB  PHE A 151      12.830  17.876  15.759  1.00  0.00           H  
ATOM   3785 2HB  PHE A 151      13.166  19.223  14.683  1.00  0.00           H  
ATOM   3786  HD1 PHE A 151      11.758  15.821  14.888  1.00  0.00           H  
ATOM   3787  HD2 PHE A 151      12.237  19.336  12.485  1.00  0.00           H  
ATOM   3788  HE1 PHE A 151      10.192  14.877  13.209  1.00  0.00           H  
ATOM   3789  HE2 PHE A 151      10.658  18.399  10.788  1.00  0.00           H  
ATOM   3790  HZ  PHE A 151       9.648  16.172  11.155  1.00  0.00           H  
ATOM   3791  N   GLY A 152      14.809  16.763  12.211  1.00 21.83           N  
ATOM   3792  CA  GLY A 152      15.123  16.839  10.792  1.00 23.19           C  
ATOM   3793  C   GLY A 152      16.597  16.718  10.443  1.00 26.97           C  
ATOM   3794  O   GLY A 152      16.942  16.587   9.262  1.00 27.84           O  
ATOM   3795  H   GLY A 152      14.510  15.881  12.602  1.00  0.00           H  
ATOM   3796 1HA  GLY A 152      14.594  16.048  10.259  1.00  0.00           H  
ATOM   3797 2HA  GLY A 152      14.769  17.788  10.392  1.00  0.00           H  
ATOM   3798  N   GLY A 153      17.464  16.784  11.456  1.00 26.50           N  
ATOM   3799  CA  GLY A 153      18.894  16.681  11.232  1.00 24.66           C  
ATOM   3800  C   GLY A 153      19.363  15.285  10.864  1.00 26.09           C  
ATOM   3801  O   GLY A 153      18.551  14.351  10.726  1.00 25.45           O  
ATOM   3802  H   GLY A 153      17.121  16.908  12.398  1.00  0.00           H  
ATOM   3803 1HA  GLY A 153      19.187  17.361  10.432  1.00  0.00           H  
ATOM   3804 2HA  GLY A 153      19.426  16.993  12.130  1.00  0.00           H  
ATOM   3805  N   PRO A 154      20.679  15.119  10.648  1.00 24.82           N  
ATOM   3806  CA  PRO A 154      21.260  13.826  10.291  1.00 26.00           C  
ATOM   3807  C   PRO A 154      20.851  12.729  11.258  1.00 24.63           C  
ATOM   3808  O   PRO A 154      20.760  12.946  12.474  1.00 25.77           O  
ATOM   3809  CB  PRO A 154      22.777  14.096  10.319  1.00 27.65           C  
ATOM   3810  CG  PRO A 154      22.918  15.383  11.078  1.00 27.56           C  
ATOM   3811  CD  PRO A 154      21.713  16.163  10.667  1.00 26.28           C  
ATOM   3812  HA  PRO A 154      20.931  13.549   9.279  1.00  0.00           H  
ATOM   3813 1HB  PRO A 154      23.299  13.259  10.805  1.00  0.00           H  
ATOM   3814 2HB  PRO A 154      23.166  14.165   9.292  1.00  0.00           H  
ATOM   3815 1HG  PRO A 154      22.955  15.184  12.159  1.00  0.00           H  
ATOM   3816 2HG  PRO A 154      23.864  15.878  10.813  1.00  0.00           H  
ATOM   3817 1HD  PRO A 154      21.507  16.943  11.415  1.00  0.00           H  
ATOM   3818 2HD  PRO A 154      21.885  16.611   9.677  1.00  0.00           H  
ATOM   3819  N   GLY A 155      20.590  11.559  10.691  1.00 24.31           N  
ATOM   3820  CA  GLY A 155      20.182  10.411  11.476  1.00 25.38           C  
ATOM   3821  C   GLY A 155      18.675  10.210  11.412  1.00 25.25           C  
ATOM   3822  O   GLY A 155      18.083   9.735  12.375  1.00 26.13           O  
ATOM   3823  H   GLY A 155      20.677  11.464   9.689  1.00  0.00           H  
ATOM   3824 1HA  GLY A 155      20.688   9.519  11.107  1.00  0.00           H  
ATOM   3825 2HA  GLY A 155      20.491  10.550  12.511  1.00  0.00           H  
ATOM   3826  N   ALA A 156      18.064  10.639  10.307  1.00 22.73           N  
ATOM   3827  CA  ALA A 156      16.621  10.527  10.061  1.00 22.54           C  
ATOM   3828  C   ALA A 156      16.427  10.735   8.563  1.00 22.76           C  
ATOM   3829  O   ALA A 156      17.293  11.305   7.901  1.00 24.50           O  
ATOM   3830  CB  ALA A 156      15.845  11.595  10.827  1.00 19.08           C  
ATOM   3831  H   ALA A 156      18.651  11.066   9.605  1.00  0.00           H  
ATOM   3832  HA  ALA A 156      16.293   9.547  10.407  1.00  0.00           H  
ATOM   3833 1HB  ALA A 156      14.779  11.486  10.624  1.00  0.00           H  
ATOM   3834 2HB  ALA A 156      16.025  11.479  11.896  1.00  0.00           H  
ATOM   3835 3HB  ALA A 156      16.175  12.583  10.509  1.00  0.00           H  
ATOM   3836  N   SER A 157      15.310  10.262   8.024  1.00 20.88           N  
ATOM   3837  CA  SER A 157      15.035  10.418   6.604  1.00 21.59           C  
ATOM   3838  C   SER A 157      13.843  11.336   6.318  1.00 22.83           C  
ATOM   3839  O   SER A 157      12.858  11.378   7.079  1.00 20.97           O  
ATOM   3840  CB  SER A 157      14.795   9.054   5.962  1.00 20.89           C  
ATOM   3841  OG  SER A 157      14.200   9.188   4.682  1.00 20.95           O  
ATOM   3842  H   SER A 157      14.636   9.785   8.606  1.00  0.00           H  
ATOM   3843  HA  SER A 157      15.903  10.881   6.132  1.00  0.00           H  
ATOM   3844 1HB  SER A 157      15.742   8.523   5.870  1.00  0.00           H  
ATOM   3845 2HB  SER A 157      14.148   8.459   6.604  1.00  0.00           H  
ATOM   3846  HG  SER A 157      14.095  10.131   4.537  1.00  0.00           H  
ATOM   3847  N   SER A 158      13.930  12.056   5.202  1.00 24.32           N  
ATOM   3848  CA  SER A 158      12.872  12.970   4.792  1.00 24.94           C  
ATOM   3849  C   SER A 158      11.942  12.304   3.789  1.00 22.12           C  
ATOM   3850  O   SER A 158      10.977  12.911   3.347  1.00 22.52           O  
ATOM   3851  CB  SER A 158      13.449  14.269   4.222  1.00 28.90           C  
ATOM   3852  OG  SER A 158      14.644  14.017   3.503  1.00 38.12           O  
ATOM   3853  H   SER A 158      14.753  11.965   4.624  1.00  0.00           H  
ATOM   3854  HA  SER A 158      12.271  13.219   5.668  1.00  0.00           H  
ATOM   3855 1HB  SER A 158      12.715  14.735   3.565  1.00  0.00           H  
ATOM   3856 2HB  SER A 158      13.649  14.966   5.035  1.00  0.00           H  
ATOM   3857  HG  SER A 158      14.791  13.070   3.558  1.00  0.00           H  
ATOM   3858  N   ASN A 159      12.260  11.066   3.424  1.00 20.01           N  
ATOM   3859  CA  ASN A 159      11.451  10.303   2.483  1.00 20.33           C  
ATOM   3860  C   ASN A 159      10.294   9.683   3.263  1.00 20.62           C  
ATOM   3861  O   ASN A 159      10.511   8.838   4.128  1.00 20.41           O  
ATOM   3862  CB  ASN A 159      12.278   9.183   1.848  1.00 20.29           C  
ATOM   3863  CG  ASN A 159      11.486   8.357   0.845  1.00 18.05           C  
ATOM   3864  OD1 ASN A 159      10.360   8.685   0.500  1.00 20.59           O  
ATOM   3865  ND2 ASN A 159      12.075   7.271   0.389  1.00 22.81           N  
ATOM   3866  H   ASN A 159      13.091  10.644   3.814  1.00  0.00           H  
ATOM   3867  HA  ASN A 159      11.112  10.975   1.694  1.00  0.00           H  
ATOM   3868 1HB  ASN A 159      13.143   9.612   1.341  1.00  0.00           H  
ATOM   3869 2HB  ASN A 159      12.652   8.520   2.628  1.00  0.00           H  
ATOM   3870 1HD2 ASN A 159      11.604   6.687  -0.273  1.00  0.00           H  
ATOM   3871 2HD2 ASN A 159      12.992   7.030   0.704  1.00  0.00           H  
ATOM   3872  N   PRO A 160       9.049  10.059   2.929  1.00 21.10           N  
ATOM   3873  CA  PRO A 160       7.841   9.550   3.592  1.00 21.45           C  
ATOM   3874  C   PRO A 160       7.726   8.031   3.567  1.00 20.63           C  
ATOM   3875  O   PRO A 160       7.086   7.424   4.421  1.00 19.91           O  
ATOM   3876  CB  PRO A 160       6.711  10.189   2.776  1.00 23.29           C  
ATOM   3877  CG  PRO A 160       7.324  11.448   2.276  1.00 22.03           C  
ATOM   3878  CD  PRO A 160       8.699  11.024   1.874  1.00 19.89           C  
ATOM   3879  HA  PRO A 160       7.824   9.902   4.634  1.00  0.00           H  
ATOM   3880 1HB  PRO A 160       6.397   9.508   1.971  1.00  0.00           H  
ATOM   3881 2HB  PRO A 160       5.833  10.357   3.417  1.00  0.00           H  
ATOM   3882 1HG  PRO A 160       6.734  11.852   1.441  1.00  0.00           H  
ATOM   3883 2HG  PRO A 160       7.320  12.213   3.067  1.00  0.00           H  
ATOM   3884 1HD  PRO A 160       8.663  10.555   0.880  1.00  0.00           H  
ATOM   3885 2HD  PRO A 160       9.365  11.899   1.866  1.00  0.00           H  
ATOM   3886  N   CYS A 161       8.337   7.432   2.560  1.00 20.35           N  
ATOM   3887  CA  CYS A 161       8.314   5.991   2.390  1.00 20.06           C  
ATOM   3888  C   CYS A 161       9.411   5.241   3.114  1.00 19.40           C  
ATOM   3889  O   CYS A 161       9.532   4.021   2.990  1.00 22.45           O  
ATOM   3890  CB  CYS A 161       8.355   5.681   0.906  1.00 22.42           C  
ATOM   3891  SG  CYS A 161       7.024   6.552   0.044  1.00 32.41           S  
ATOM   3892  H   CYS A 161       8.835   7.999   1.889  1.00  0.00           H  
ATOM   3893  HA  CYS A 161       7.388   5.607   2.818  1.00  0.00           H  
ATOM   3894 1HB  CYS A 161       9.321   5.980   0.498  1.00  0.00           H  
ATOM   3895 2HB  CYS A 161       8.255   4.606   0.756  1.00  0.00           H  
ATOM   3896  N   SER A 162      10.232   5.977   3.844  1.00 18.22           N  
ATOM   3897  CA  SER A 162      11.320   5.385   4.590  1.00 17.74           C  
ATOM   3898  C   SER A 162      10.812   4.979   5.983  1.00 17.37           C  
ATOM   3899  O   SER A 162       9.926   5.626   6.531  1.00 15.46           O  
ATOM   3900  CB  SER A 162      12.438   6.420   4.738  1.00 18.09           C  
ATOM   3901  OG  SER A 162      13.392   6.023   5.707  1.00 20.68           O  
ATOM   3902  H   SER A 162      10.096   6.977   3.882  1.00  0.00           H  
ATOM   3903  HA  SER A 162      11.693   4.524   4.033  1.00  0.00           H  
ATOM   3904 1HB  SER A 162      12.935   6.558   3.778  1.00  0.00           H  
ATOM   3905 2HB  SER A 162      12.010   7.379   5.026  1.00  0.00           H  
ATOM   3906  HG  SER A 162      13.091   5.175   6.042  1.00  0.00           H  
ATOM   3907  N   ASP A 163      11.381   3.917   6.552  1.00 17.33           N  
ATOM   3908  CA  ASP A 163      10.975   3.461   7.885  1.00 16.58           C  
ATOM   3909  C   ASP A 163      11.571   4.383   8.941  1.00 18.12           C  
ATOM   3910  O   ASP A 163      11.258   4.252  10.127  1.00 21.06           O  
ATOM   3911  CB  ASP A 163      11.406   2.016   8.154  1.00 17.50           C  
ATOM   3912  CG  ASP A 163      10.244   1.041   8.090  1.00 22.17           C  
ATOM   3913  OD1 ASP A 163       9.077   1.481   8.019  1.00 23.82           O  
ATOM   3914  OD2 ASP A 163      10.495  -0.182   8.119  1.00 28.98           O  
ATOM   3915  H   ASP A 163      12.105   3.414   6.060  1.00  0.00           H  
ATOM   3916  HA  ASP A 163       9.887   3.503   7.949  1.00  0.00           H  
ATOM   3917 1HB  ASP A 163      12.157   1.718   7.422  1.00  0.00           H  
ATOM   3918 2HB  ASP A 163      11.867   1.951   9.140  1.00  0.00           H  
ATOM   3919  N   SER A 164      12.449   5.291   8.505  1.00 15.68           N  
ATOM   3920  CA  SER A 164      13.104   6.257   9.382  1.00 15.93           C  
ATOM   3921  C   SER A 164      12.643   7.674   9.104  1.00 13.43           C  
ATOM   3922  O   SER A 164      13.329   8.628   9.442  1.00 16.57           O  
ATOM   3923  CB  SER A 164      14.622   6.195   9.216  1.00 17.56           C  
ATOM   3924  OG  SER A 164      15.101   4.947   9.667  1.00 27.94           O  
ATOM   3925  H   SER A 164      12.662   5.299   7.518  1.00  0.00           H  
ATOM   3926  HA  SER A 164      12.858   6.009  10.415  1.00  0.00           H  
ATOM   3927 1HB  SER A 164      14.880   6.342   8.167  1.00  0.00           H  
ATOM   3928 2HB  SER A 164      15.083   7.003   9.782  1.00  0.00           H  
ATOM   3929  HG  SER A 164      14.329   4.459   9.964  1.00  0.00           H  
ATOM   3930  N   TYR A 165      11.490   7.815   8.467  1.00 13.89           N  
ATOM   3931  CA  TYR A 165      10.943   9.125   8.145  1.00 12.94           C  
ATOM   3932  C   TYR A 165      10.653   9.908   9.419  1.00 15.21           C  
ATOM   3933  O   TYR A 165       9.975   9.403  10.318  1.00 14.43           O  
ATOM   3934  CB  TYR A 165       9.658   8.941   7.337  1.00 15.02           C  
ATOM   3935  CG  TYR A 165       8.956  10.218   6.986  1.00 14.97           C  
ATOM   3936  CD1 TYR A 165       9.657  11.307   6.476  1.00 15.25           C  
ATOM   3937  CD2 TYR A 165       7.585  10.334   7.141  1.00 14.14           C  
ATOM   3938  CE1 TYR A 165       9.002  12.494   6.124  1.00 15.32           C  
ATOM   3939  CE2 TYR A 165       6.916  11.509   6.790  1.00 16.34           C  
ATOM   3940  CZ  TYR A 165       7.630  12.580   6.286  1.00 17.26           C  
ATOM   3941  OH  TYR A 165       6.974  13.736   5.948  1.00 18.78           O  
ATOM   3942  H   TYR A 165      10.977   6.988   8.198  1.00  0.00           H  
ATOM   3943  HA  TYR A 165      11.674   9.667   7.544  1.00  0.00           H  
ATOM   3944 1HB  TYR A 165       9.885   8.418   6.407  1.00  0.00           H  
ATOM   3945 2HB  TYR A 165       8.960   8.321   7.899  1.00  0.00           H  
ATOM   3946  HD1 TYR A 165      10.737  11.246   6.344  1.00  0.00           H  
ATOM   3947  HD2 TYR A 165       7.010   9.500   7.544  1.00  0.00           H  
ATOM   3948  HE1 TYR A 165       9.572  13.333   5.727  1.00  0.00           H  
ATOM   3949  HE2 TYR A 165       5.835  11.579   6.915  1.00  0.00           H  
ATOM   3950  HH  TYR A 165       6.035  13.633   6.122  1.00  0.00           H  
ATOM   3951  N   HIS A 166      11.140  11.146   9.483  1.00 15.47           N  
ATOM   3952  CA  HIS A 166      10.933  12.005  10.657  1.00 16.36           C  
ATOM   3953  C   HIS A 166       9.571  12.704  10.767  1.00 18.45           C  
ATOM   3954  O   HIS A 166       9.220  13.222  11.833  1.00 18.45           O  
ATOM   3955  CB  HIS A 166      12.070  13.039  10.806  1.00 15.82           C  
ATOM   3956  CG  HIS A 166      12.323  13.869   9.579  1.00 19.45           C  
ATOM   3957  ND1 HIS A 166      11.368  14.689   9.014  1.00 18.68           N  
ATOM   3958  CD2 HIS A 166      13.441  14.027   8.827  1.00 16.98           C  
ATOM   3959  CE1 HIS A 166      11.884  15.311   7.971  1.00 19.90           C  
ATOM   3960  NE2 HIS A 166      13.140  14.927   7.838  1.00 16.65           N  
ATOM   3961  H   HIS A 166      11.667  11.503   8.699  1.00  0.00           H  
ATOM   3962  HA  HIS A 166      10.922  11.393  11.558  1.00  0.00           H  
ATOM   3963 1HB  HIS A 166      11.838  13.719  11.627  1.00  0.00           H  
ATOM   3964 2HB  HIS A 166      12.998  12.526  11.058  1.00  0.00           H  
ATOM   3965  HD2 HIS A 166      14.400  13.531   8.981  1.00  0.00           H  
ATOM   3966  HE1 HIS A 166      11.362  16.021   7.330  1.00  0.00           H  
ATOM   3967  HE2 HIS A 166      13.782  15.242   7.124  1.00  0.00           H  
ATOM   3968  N   GLY A 167       8.791  12.713   9.690  1.00 15.93           N  
ATOM   3969  CA  GLY A 167       7.498  13.369   9.766  1.00 19.07           C  
ATOM   3970  C   GLY A 167       7.582  14.780   9.231  1.00 19.13           C  
ATOM   3971  O   GLY A 167       8.674  15.340   9.113  1.00 19.57           O  
ATOM   3972  H   GLY A 167       9.072  12.278   8.823  1.00  0.00           H  
ATOM   3973 1HA  GLY A 167       6.766  12.798   9.195  1.00  0.00           H  
ATOM   3974 2HA  GLY A 167       7.158  13.383  10.801  1.00  0.00           H  
ATOM   3975  N   PRO A 168       6.439  15.397   8.932  1.00 21.36           N  
ATOM   3976  CA  PRO A 168       6.399  16.759   8.394  1.00 21.00           C  
ATOM   3977  C   PRO A 168       6.922  17.840   9.322  1.00 21.53           C  
ATOM   3978  O   PRO A 168       7.437  18.860   8.867  1.00 22.12           O  
ATOM   3979  CB  PRO A 168       4.919  16.949   8.055  1.00 24.13           C  
ATOM   3980  CG  PRO A 168       4.220  16.094   9.072  1.00 23.53           C  
ATOM   3981  CD  PRO A 168       5.082  14.840   9.088  1.00 22.28           C  
ATOM   3982  HA  PRO A 168       7.021  16.808   7.488  1.00  0.00           H  
ATOM   3983 1HB  PRO A 168       4.651  18.014   8.124  1.00  0.00           H  
ATOM   3984 2HB  PRO A 168       4.727  16.636   7.018  1.00  0.00           H  
ATOM   3985 1HG  PRO A 168       4.178  16.614  10.041  1.00  0.00           H  
ATOM   3986 2HG  PRO A 168       3.180  15.911   8.764  1.00  0.00           H  
ATOM   3987 1HD  PRO A 168       4.955  14.319  10.049  1.00  0.00           H  
ATOM   3988 2HD  PRO A 168       4.795  14.186   8.251  1.00  0.00           H  
ATOM   3989  N   SER A 169       6.795  17.624  10.623  1.00 18.69           N  
ATOM   3990  CA  SER A 169       7.268  18.598  11.595  1.00 20.23           C  
ATOM   3991  C   SER A 169       7.428  17.911  12.936  1.00 17.13           C  
ATOM   3992  O   SER A 169       6.954  16.790  13.114  1.00 19.25           O  
ATOM   3993  CB  SER A 169       6.270  19.753  11.714  1.00 19.87           C  
ATOM   3994  OG  SER A 169       4.957  19.250  11.889  1.00 27.01           O  
ATOM   3995  H   SER A 169       6.364  16.771  10.951  1.00  0.00           H  
ATOM   3996  HA  SER A 169       8.224  18.994  11.251  1.00  0.00           H  
ATOM   3997 1HB  SER A 169       6.544  20.385  12.559  1.00  0.00           H  
ATOM   3998 2HB  SER A 169       6.317  20.368  10.817  1.00  0.00           H  
ATOM   3999  HG  SER A 169       5.038  18.293  11.887  1.00  0.00           H  
ATOM   4000  N   ALA A 170       8.133  18.562  13.857  1.00 18.90           N  
ATOM   4001  CA  ALA A 170       8.344  17.991  15.181  1.00 18.54           C  
ATOM   4002  C   ALA A 170       6.991  17.868  15.888  1.00 18.14           C  
ATOM   4003  O   ALA A 170       6.158  18.769  15.810  1.00 18.85           O  
ATOM   4004  CB  ALA A 170       9.306  18.854  15.989  1.00 17.85           C  
ATOM   4005  H   ALA A 170       8.530  19.465  13.642  1.00  0.00           H  
ATOM   4006  HA  ALA A 170       8.781  17.000  15.057  1.00  0.00           H  
ATOM   4007 1HB  ALA A 170       9.451  18.412  16.975  1.00  0.00           H  
ATOM   4008 2HB  ALA A 170      10.264  18.912  15.473  1.00  0.00           H  
ATOM   4009 3HB  ALA A 170       8.892  19.855  16.098  1.00  0.00           H  
ATOM   4010  N   ASN A 171       6.752  16.723  16.514  1.00 19.01           N  
ATOM   4011  CA  ASN A 171       5.509  16.463  17.234  1.00 21.29           C  
ATOM   4012  C   ASN A 171       4.299  16.407  16.325  1.00 22.03           C  
ATOM   4013  O   ASN A 171       3.176  16.718  16.751  1.00 23.49           O  
ATOM   4014  CB  ASN A 171       5.271  17.516  18.326  1.00 23.66           C  
ATOM   4015  CG  ASN A 171       6.387  17.554  19.356  1.00 24.37           C  
ATOM   4016  OD1 ASN A 171       7.018  16.538  19.651  1.00 24.94           O  
ATOM   4017  ND2 ASN A 171       6.642  18.735  19.905  1.00 25.88           N  
ATOM   4018  H   ASN A 171       7.464  16.007  16.487  1.00  0.00           H  
ATOM   4019  HA  ASN A 171       5.583  15.485  17.711  1.00  0.00           H  
ATOM   4020 1HB  ASN A 171       5.182  18.502  17.868  1.00  0.00           H  
ATOM   4021 2HB  ASN A 171       4.330  17.306  18.835  1.00  0.00           H  
ATOM   4022 1HD2 ASN A 171       7.366  18.822  20.590  1.00  0.00           H  
ATOM   4023 2HD2 ASN A 171       6.111  19.537  19.634  1.00  0.00           H  
ATOM   4024  N   SER A 172       4.521  16.046  15.065  1.00 19.72           N  
ATOM   4025  CA  SER A 172       3.414  15.959  14.122  1.00 17.39           C  
ATOM   4026  C   SER A 172       2.529  14.765  14.470  1.00 17.81           C  
ATOM   4027  O   SER A 172       1.338  14.776  14.170  1.00 19.05           O  
ATOM   4028  CB  SER A 172       3.926  15.810  12.697  1.00 17.41           C  
ATOM   4029  OG  SER A 172       4.756  14.668  12.577  1.00 18.08           O  
ATOM   4030  H   SER A 172       5.455  15.829  14.748  1.00  0.00           H  
ATOM   4031  HA  SER A 172       2.832  16.880  14.185  1.00  0.00           H  
ATOM   4032 1HB  SER A 172       3.081  15.724  12.014  1.00  0.00           H  
ATOM   4033 2HB  SER A 172       4.485  16.702  12.416  1.00  0.00           H  
ATOM   4034  HG  SER A 172       4.784  14.269  13.450  1.00  0.00           H  
ATOM   4035  N   GLU A 173       3.109  13.732  15.085  1.00 15.28           N  
ATOM   4036  CA  GLU A 173       2.352  12.540  15.457  1.00 14.70           C  
ATOM   4037  C   GLU A 173       1.596  12.784  16.763  1.00 15.30           C  
ATOM   4038  O   GLU A 173       2.192  13.153  17.771  1.00 14.84           O  
ATOM   4039  CB  GLU A 173       3.283  11.324  15.574  1.00 13.35           C  
ATOM   4040  CG  GLU A 173       4.119  11.050  14.336  1.00 12.84           C  
ATOM   4041  CD  GLU A 173       3.286  11.037  13.060  1.00 13.74           C  
ATOM   4042  OE1 GLU A 173       2.637  10.012  12.774  1.00 14.93           O  
ATOM   4043  OE2 GLU A 173       3.277  12.062  12.349  1.00 16.37           O  
ATOM   4044  H   GLU A 173       4.095  13.775  15.299  1.00  0.00           H  
ATOM   4045  HA  GLU A 173       1.616  12.341  14.678  1.00  0.00           H  
ATOM   4046 1HB  GLU A 173       3.965  11.467  16.412  1.00  0.00           H  
ATOM   4047 2HB  GLU A 173       2.692  10.432  15.782  1.00  0.00           H  
ATOM   4048 1HG  GLU A 173       4.887  11.819  14.251  1.00  0.00           H  
ATOM   4049 2HG  GLU A 173       4.618  10.089  14.453  1.00  0.00           H  
ATOM   4050  N   VAL A 174       0.284  12.563  16.737  1.00 16.56           N  
ATOM   4051  CA  VAL A 174      -0.557  12.762  17.914  1.00 17.06           C  
ATOM   4052  C   VAL A 174      -0.121  11.915  19.092  1.00 17.85           C  
ATOM   4053  O   VAL A 174      -0.283  12.333  20.239  1.00 19.44           O  
ATOM   4054  CB  VAL A 174      -2.052  12.522  17.617  1.00 17.22           C  
ATOM   4055  CG1 VAL A 174      -2.555  13.620  16.733  1.00 23.91           C  
ATOM   4056  CG2 VAL A 174      -2.273  11.171  16.966  1.00 17.05           C  
ATOM   4057  H   VAL A 174      -0.141  12.248  15.876  1.00  0.00           H  
ATOM   4058  HA  VAL A 174      -0.447  13.795  18.247  1.00  0.00           H  
ATOM   4059  HB  VAL A 174      -2.609  12.557  18.553  1.00  0.00           H  
ATOM   4060 1HG1 VAL A 174      -3.612  13.459  16.518  1.00  0.00           H  
ATOM   4061 2HG1 VAL A 174      -2.430  14.578  17.236  1.00  0.00           H  
ATOM   4062 3HG1 VAL A 174      -1.992  13.623  15.800  1.00  0.00           H  
ATOM   4063 1HG2 VAL A 174      -3.336  11.031  16.770  1.00  0.00           H  
ATOM   4064 2HG2 VAL A 174      -1.721  11.125  16.027  1.00  0.00           H  
ATOM   4065 3HG2 VAL A 174      -1.921  10.384  17.633  1.00  0.00           H  
ATOM   4066  N   GLU A 175       0.430  10.733  18.814  1.00 16.37           N  
ATOM   4067  CA  GLU A 175       0.901   9.839  19.873  1.00 15.88           C  
ATOM   4068  C   GLU A 175       2.033  10.547  20.614  1.00 15.15           C  
ATOM   4069  O   GLU A 175       2.059  10.548  21.835  1.00 17.56           O  
ATOM   4070  CB  GLU A 175       1.416   8.512  19.314  1.00 13.44           C  
ATOM   4071  CG  GLU A 175       0.337   7.634  18.675  1.00 14.67           C  
ATOM   4072  CD  GLU A 175      -0.009   8.040  17.235  1.00 16.83           C  
ATOM   4073  OE1 GLU A 175       0.515   9.060  16.724  1.00 16.28           O  
ATOM   4074  OE2 GLU A 175      -0.811   7.321  16.607  1.00 16.62           O  
ATOM   4075  H   GLU A 175       0.525  10.447  17.850  1.00  0.00           H  
ATOM   4076  HA  GLU A 175       0.065   9.621  20.539  1.00  0.00           H  
ATOM   4077 1HB  GLU A 175       2.179   8.706  18.560  1.00  0.00           H  
ATOM   4078 2HB  GLU A 175       1.885   7.938  20.113  1.00  0.00           H  
ATOM   4079 1HG  GLU A 175       0.681   6.600  18.670  1.00  0.00           H  
ATOM   4080 2HG  GLU A 175      -0.565   7.685  19.283  1.00  0.00           H  
ATOM   4081  N   VAL A 176       2.920  11.204  19.869  1.00 14.19           N  
ATOM   4082  CA  VAL A 176       4.056  11.927  20.441  1.00 14.62           C  
ATOM   4083  C   VAL A 176       3.598  13.211  21.120  1.00 13.63           C  
ATOM   4084  O   VAL A 176       4.004  13.523  22.247  1.00 12.64           O  
ATOM   4085  CB  VAL A 176       5.130  12.223  19.351  1.00 15.40           C  
ATOM   4086  CG1 VAL A 176       6.220  13.155  19.890  1.00 15.36           C  
ATOM   4087  CG2 VAL A 176       5.750  10.897  18.858  1.00 16.14           C  
ATOM   4088  H   VAL A 176       2.795  11.197  18.867  1.00  0.00           H  
ATOM   4089  HA  VAL A 176       4.509  11.304  21.213  1.00  0.00           H  
ATOM   4090  HB  VAL A 176       4.655  12.738  18.516  1.00  0.00           H  
ATOM   4091 1HG1 VAL A 176       6.956  13.345  19.108  1.00  0.00           H  
ATOM   4092 2HG1 VAL A 176       5.771  14.098  20.202  1.00  0.00           H  
ATOM   4093 3HG1 VAL A 176       6.711  12.686  20.743  1.00  0.00           H  
ATOM   4094 1HG2 VAL A 176       6.500  11.107  18.096  1.00  0.00           H  
ATOM   4095 2HG2 VAL A 176       6.219  10.381  19.696  1.00  0.00           H  
ATOM   4096 3HG2 VAL A 176       4.969  10.266  18.434  1.00  0.00           H  
ATOM   4097  N   LYS A 177       2.721  13.936  20.446  1.00 15.06           N  
ATOM   4098  CA  LYS A 177       2.184  15.189  20.971  1.00 17.71           C  
ATOM   4099  C   LYS A 177       1.496  14.949  22.328  1.00 16.18           C  
ATOM   4100  O   LYS A 177       1.635  15.758  23.251  1.00 15.73           O  
ATOM   4101  CB  LYS A 177       1.203  15.787  19.956  1.00 20.09           C  
ATOM   4102  CG  LYS A 177       0.658  17.152  20.315  1.00 25.53           C  
ATOM   4103  CD  LYS A 177       1.761  18.197  20.408  1.00 32.33           C  
ATOM   4104  CE  LYS A 177       1.229  19.604  20.092  1.00 37.31           C  
ATOM   4105  NZ  LYS A 177       0.044  20.004  20.912  1.00 40.31           N  
ATOM   4106  H   LYS A 177       2.415  13.611  19.540  1.00  0.00           H  
ATOM   4107  HA  LYS A 177       3.011  15.884  21.122  1.00  0.00           H  
ATOM   4108 1HB  LYS A 177       1.692  15.875  18.985  1.00  0.00           H  
ATOM   4109 2HB  LYS A 177       0.352  15.117  19.834  1.00  0.00           H  
ATOM   4110 1HG  LYS A 177      -0.060  17.468  19.557  1.00  0.00           H  
ATOM   4111 2HG  LYS A 177       0.146  17.098  21.275  1.00  0.00           H  
ATOM   4112 1HD  LYS A 177       2.181  18.194  21.415  1.00  0.00           H  
ATOM   4113 2HD  LYS A 177       2.554  17.953  19.702  1.00  0.00           H  
ATOM   4114 1HE  LYS A 177       2.015  20.337  20.265  1.00  0.00           H  
ATOM   4115 2HE  LYS A 177       0.939  19.656  19.043  1.00  0.00           H  
ATOM   4116 1HZ  LYS A 177      -0.249  20.935  20.650  1.00  0.00           H  
ATOM   4117 2HZ  LYS A 177      -0.713  19.355  20.749  1.00  0.00           H  
ATOM   4118 3HZ  LYS A 177       0.292  19.993  21.891  1.00  0.00           H  
ATOM   4119  N   SER A 178       0.776  13.835  22.449  1.00 15.89           N  
ATOM   4120  CA  SER A 178       0.076  13.481  23.694  1.00 16.96           C  
ATOM   4121  C   SER A 178       1.060  13.378  24.861  1.00 16.70           C  
ATOM   4122  O   SER A 178       0.807  13.874  25.964  1.00 14.58           O  
ATOM   4123  CB  SER A 178      -0.636  12.135  23.542  1.00 15.83           C  
ATOM   4124  OG  SER A 178      -1.691  12.215  22.604  1.00 19.62           O  
ATOM   4125  H   SER A 178       0.711  13.214  21.655  1.00  0.00           H  
ATOM   4126  HA  SER A 178      -0.670  14.249  23.902  1.00  0.00           H  
ATOM   4127 1HB  SER A 178       0.080  11.379  23.220  1.00  0.00           H  
ATOM   4128 2HB  SER A 178      -1.031  11.822  24.507  1.00  0.00           H  
ATOM   4129  HG  SER A 178      -1.696  13.122  22.288  1.00  0.00           H  
ATOM   4130  N   ILE A 179       2.176  12.698  24.613  1.00 16.45           N  
ATOM   4131  CA  ILE A 179       3.203  12.516  25.630  1.00 15.40           C  
ATOM   4132  C   ILE A 179       3.839  13.853  26.010  1.00 15.88           C  
ATOM   4133  O   ILE A 179       3.932  14.183  27.199  1.00 15.67           O  
ATOM   4134  CB  ILE A 179       4.274  11.487  25.166  1.00 14.72           C  
ATOM   4135  CG1 ILE A 179       3.598  10.142  24.873  1.00 13.35           C  
ATOM   4136  CG2 ILE A 179       5.356  11.308  26.235  1.00 14.22           C  
ATOM   4137  CD1 ILE A 179       4.534   9.070  24.365  1.00 15.39           C  
ATOM   4138  H   ILE A 179       2.315  12.298  23.696  1.00  0.00           H  
ATOM   4139  HA  ILE A 179       2.730  12.135  26.534  1.00  0.00           H  
ATOM   4140  HB  ILE A 179       4.743  11.839  24.248  1.00  0.00           H  
ATOM   4141 1HG1 ILE A 179       3.121   9.770  25.779  1.00  0.00           H  
ATOM   4142 2HG1 ILE A 179       2.815  10.283  24.127  1.00  0.00           H  
ATOM   4143 1HG2 ILE A 179       6.093  10.584  25.889  1.00  0.00           H  
ATOM   4144 2HG2 ILE A 179       5.845  12.263  26.421  1.00  0.00           H  
ATOM   4145 3HG2 ILE A 179       4.900  10.949  27.158  1.00  0.00           H  
ATOM   4146 1HD1 ILE A 179       3.973   8.153  24.183  1.00  0.00           H  
ATOM   4147 2HD1 ILE A 179       4.997   9.402  23.435  1.00  0.00           H  
ATOM   4148 3HD1 ILE A 179       5.307   8.880  25.108  1.00  0.00           H  
ATOM   4149  N   VAL A 180       4.256  14.625  25.011  1.00 14.89           N  
ATOM   4150  CA  VAL A 180       4.875  15.924  25.253  1.00 16.07           C  
ATOM   4151  C   VAL A 180       3.947  16.831  26.086  1.00 18.89           C  
ATOM   4152  O   VAL A 180       4.378  17.449  27.070  1.00 17.36           O  
ATOM   4153  CB  VAL A 180       5.266  16.613  23.908  1.00 16.36           C  
ATOM   4154  CG1 VAL A 180       5.629  18.076  24.122  1.00 13.74           C  
ATOM   4155  CG2 VAL A 180       6.449  15.881  23.275  1.00 14.70           C  
ATOM   4156  H   VAL A 180       4.141  14.304  24.060  1.00  0.00           H  
ATOM   4157  HA  VAL A 180       5.782  15.771  25.839  1.00  0.00           H  
ATOM   4158  HB  VAL A 180       4.412  16.579  23.231  1.00  0.00           H  
ATOM   4159 1HG1 VAL A 180       5.896  18.528  23.167  1.00  0.00           H  
ATOM   4160 2HG1 VAL A 180       4.776  18.604  24.547  1.00  0.00           H  
ATOM   4161 3HG1 VAL A 180       6.476  18.145  24.805  1.00  0.00           H  
ATOM   4162 1HG2 VAL A 180       6.717  16.366  22.337  1.00  0.00           H  
ATOM   4163 2HG2 VAL A 180       7.301  15.910  23.955  1.00  0.00           H  
ATOM   4164 3HG2 VAL A 180       6.174  14.844  23.082  1.00  0.00           H  
ATOM   4165  N   ASP A 181       2.670  16.878  25.716  1.00 18.77           N  
ATOM   4166  CA  ASP A 181       1.709  17.703  26.436  1.00 18.64           C  
ATOM   4167  C   ASP A 181       1.493  17.220  27.861  1.00 18.99           C  
ATOM   4168  O   ASP A 181       1.385  18.043  28.766  1.00 19.14           O  
ATOM   4169  CB  ASP A 181       0.374  17.757  25.698  1.00 21.09           C  
ATOM   4170  CG  ASP A 181       0.425  18.623  24.445  1.00 24.77           C  
ATOM   4171  OD1 ASP A 181       1.434  19.341  24.220  1.00 25.09           O  
ATOM   4172  OD2 ASP A 181      -0.574  18.588  23.690  1.00 27.51           O  
ATOM   4173  H   ASP A 181       2.356  16.335  24.924  1.00  0.00           H  
ATOM   4174  HA  ASP A 181       2.106  18.716  26.504  1.00  0.00           H  
ATOM   4175 1HB  ASP A 181       0.074  16.748  25.413  1.00  0.00           H  
ATOM   4176 2HB  ASP A 181      -0.394  18.151  26.364  1.00  0.00           H  
ATOM   4177  N   PHE A 182       1.410  15.903  28.060  1.00 17.16           N  
ATOM   4178  CA  PHE A 182       1.210  15.358  29.401  1.00 18.62           C  
ATOM   4179  C   PHE A 182       2.384  15.762  30.305  1.00 19.48           C  
ATOM   4180  O   PHE A 182       2.186  16.205  31.436  1.00 19.28           O  
ATOM   4181  CB  PHE A 182       1.081  13.835  29.370  1.00 18.96           C  
ATOM   4182  CG  PHE A 182       1.144  13.200  30.737  1.00 23.54           C  
ATOM   4183  CD1 PHE A 182       0.022  13.157  31.551  1.00 24.55           C  
ATOM   4184  CD2 PHE A 182       2.344  12.689  31.229  1.00 26.46           C  
ATOM   4185  CE1 PHE A 182       0.096  12.617  32.837  1.00 26.62           C  
ATOM   4186  CE2 PHE A 182       2.424  12.152  32.513  1.00 27.11           C  
ATOM   4187  CZ  PHE A 182       1.296  12.117  33.315  1.00 26.26           C  
ATOM   4188  H   PHE A 182       1.486  15.269  27.277  1.00  0.00           H  
ATOM   4189  HA  PHE A 182       0.286  15.770  29.808  1.00  0.00           H  
ATOM   4190 1HB  PHE A 182       0.135  13.560  28.907  1.00  0.00           H  
ATOM   4191 2HB  PHE A 182       1.879  13.415  28.759  1.00  0.00           H  
ATOM   4192  HD1 PHE A 182      -0.923  13.550  31.176  1.00  0.00           H  
ATOM   4193  HD2 PHE A 182       3.231  12.719  30.595  1.00  0.00           H  
ATOM   4194  HE1 PHE A 182      -0.793  12.588  33.467  1.00  0.00           H  
ATOM   4195  HE2 PHE A 182       3.370  11.761  32.887  1.00  0.00           H  
ATOM   4196  HZ  PHE A 182       1.352  11.699  34.319  1.00  0.00           H  
ATOM   4197  N   ILE A 183       3.604  15.610  29.794  1.00 18.07           N  
ATOM   4198  CA  ILE A 183       4.812  15.952  30.531  1.00 17.48           C  
ATOM   4199  C   ILE A 183       4.902  17.445  30.860  1.00 18.71           C  
ATOM   4200  O   ILE A 183       5.265  17.808  31.977  1.00 19.17           O  
ATOM   4201  CB  ILE A 183       6.072  15.435  29.788  1.00 18.25           C  
ATOM   4202  CG1 ILE A 183       6.073  13.904  29.857  1.00 18.50           C  
ATOM   4203  CG2 ILE A 183       7.349  16.007  30.407  1.00 15.33           C  
ATOM   4204  CD1 ILE A 183       7.142  13.253  29.063  1.00 23.72           C  
ATOM   4205  H   ILE A 183       3.687  15.242  28.857  1.00  0.00           H  
ATOM   4206  HA  ILE A 183       4.767  15.475  31.509  1.00  0.00           H  
ATOM   4207  HB  ILE A 183       6.027  15.736  28.742  1.00  0.00           H  
ATOM   4208 1HG1 ILE A 183       6.185  13.587  30.893  1.00  0.00           H  
ATOM   4209 2HG1 ILE A 183       5.115  13.523  29.502  1.00  0.00           H  
ATOM   4210 1HG2 ILE A 183       8.216  15.628  29.867  1.00  0.00           H  
ATOM   4211 2HG2 ILE A 183       7.329  17.094  30.343  1.00  0.00           H  
ATOM   4212 3HG2 ILE A 183       7.413  15.706  31.453  1.00  0.00           H  
ATOM   4213 1HD1 ILE A 183       7.067  12.171  29.170  1.00  0.00           H  
ATOM   4214 2HD1 ILE A 183       7.030  13.523  28.012  1.00  0.00           H  
ATOM   4215 3HD1 ILE A 183       8.115  13.585  29.422  1.00  0.00           H  
ATOM   4216  N   LYS A 184       4.555  18.308  29.912  1.00 19.82           N  
ATOM   4217  CA  LYS A 184       4.600  19.753  30.145  1.00 22.14           C  
ATOM   4218  C   LYS A 184       3.538  20.154  31.164  1.00 23.23           C  
ATOM   4219  O   LYS A 184       3.768  21.039  31.995  1.00 26.85           O  
ATOM   4220  CB  LYS A 184       4.331  20.517  28.859  1.00 23.11           C  
ATOM   4221  CG  LYS A 184       5.438  20.457  27.852  1.00 27.53           C  
ATOM   4222  CD  LYS A 184       5.089  21.356  26.685  1.00 32.68           C  
ATOM   4223  CE  LYS A 184       6.181  21.407  25.639  1.00 36.42           C  
ATOM   4224  NZ  LYS A 184       5.794  22.352  24.561  1.00 40.65           N  
ATOM   4225  H   LYS A 184       4.254  17.964  29.011  1.00  0.00           H  
ATOM   4226  HA  LYS A 184       5.597  20.015  30.500  1.00  0.00           H  
ATOM   4227 1HB  LYS A 184       3.430  20.126  28.385  1.00  0.00           H  
ATOM   4228 2HB  LYS A 184       4.150  21.567  29.090  1.00  0.00           H  
ATOM   4229 1HG  LYS A 184       6.369  20.785  28.315  1.00  0.00           H  
ATOM   4230 2HG  LYS A 184       5.565  19.430  27.511  1.00  0.00           H  
ATOM   4231 1HD  LYS A 184       4.176  20.997  26.209  1.00  0.00           H  
ATOM   4232 2HD  LYS A 184       4.915  22.370  27.046  1.00  0.00           H  
ATOM   4233 1HE  LYS A 184       7.113  21.730  26.101  1.00  0.00           H  
ATOM   4234 2HE  LYS A 184       6.334  20.411  25.224  1.00  0.00           H  
ATOM   4235 1HZ  LYS A 184       6.524  22.385  23.863  1.00  0.00           H  
ATOM   4236 2HZ  LYS A 184       4.933  22.041  24.133  1.00  0.00           H  
ATOM   4237 3HZ  LYS A 184       5.662  23.274  24.952  1.00  0.00           H  
ATOM   4238  N   SER A 185       2.371  19.512  31.083  1.00 22.24           N  
ATOM   4239  CA  SER A 185       1.267  19.796  31.998  1.00 23.77           C  
ATOM   4240  C   SER A 185       1.564  19.307  33.412  1.00 24.49           C  
ATOM   4241  O   SER A 185       1.212  19.969  34.386  1.00 23.99           O  
ATOM   4242  CB  SER A 185      -0.036  19.159  31.503  1.00 24.47           C  
ATOM   4243  OG  SER A 185      -0.547  19.840  30.368  1.00 27.63           O  
ATOM   4244  H   SER A 185       2.249  18.809  30.368  1.00  0.00           H  
ATOM   4245  HA  SER A 185       1.125  20.877  32.045  1.00  0.00           H  
ATOM   4246 1HB  SER A 185       0.143  18.115  31.249  1.00  0.00           H  
ATOM   4247 2HB  SER A 185      -0.777  19.179  32.301  1.00  0.00           H  
ATOM   4248  HG  SER A 185       0.070  20.553  30.187  1.00  0.00           H  
ATOM   4249  N   HIS A 186       2.183  18.131  33.519  1.00 23.51           N  
ATOM   4250  CA  HIS A 186       2.527  17.547  34.808  1.00 20.60           C  
ATOM   4251  C   HIS A 186       3.497  18.467  35.530  1.00 22.67           C  
ATOM   4252  O   HIS A 186       3.312  18.785  36.712  1.00 21.12           O  
ATOM   4253  CB  HIS A 186       3.151  16.160  34.625  1.00 19.34           C  
ATOM   4254  CG  HIS A 186       3.347  15.415  35.911  1.00 19.18           C  
ATOM   4255  ND1 HIS A 186       4.395  15.668  36.771  1.00 18.55           N  
ATOM   4256  CD2 HIS A 186       2.613  14.440  36.495  1.00 18.83           C  
ATOM   4257  CE1 HIS A 186       4.297  14.886  37.831  1.00 18.35           C  
ATOM   4258  NE2 HIS A 186       3.224  14.131  37.686  1.00 18.77           N  
ATOM   4259  H   HIS A 186       2.420  17.631  32.674  1.00  0.00           H  
ATOM   4260  HA  HIS A 186       1.625  17.434  35.409  1.00  0.00           H  
ATOM   4261 1HB  HIS A 186       2.516  15.558  33.974  1.00  0.00           H  
ATOM   4262 2HB  HIS A 186       4.120  16.259  34.136  1.00  0.00           H  
ATOM   4263  HD2 HIS A 186       1.706  13.985  36.096  1.00  0.00           H  
ATOM   4264  HE1 HIS A 186       4.984  14.870  38.677  1.00  0.00           H  
ATOM   4265  HE2 HIS A 186       2.898  13.435  38.342  1.00  0.00           H  
ATOM   4266  N   GLY A 187       4.564  18.841  34.833  1.00 21.45           N  
ATOM   4267  CA  GLY A 187       5.558  19.722  35.419  1.00 22.84           C  
ATOM   4268  C   GLY A 187       6.555  19.167  36.430  1.00 21.20           C  
ATOM   4269  O   GLY A 187       7.518  19.854  36.758  1.00 24.41           O  
ATOM   4270  H   GLY A 187       4.693  18.514  33.886  1.00  0.00           H  
ATOM   4271 1HA  GLY A 187       6.167  20.160  34.628  1.00  0.00           H  
ATOM   4272 2HA  GLY A 187       5.059  20.543  35.932  1.00  0.00           H  
ATOM   4273  N   LYS A 188       6.343  17.954  36.936  1.00 20.97           N  
ATOM   4274  CA  LYS A 188       7.268  17.370  37.915  1.00 21.13           C  
ATOM   4275  C   LYS A 188       7.824  15.998  37.552  1.00 19.93           C  
ATOM   4276  O   LYS A 188       8.034  15.162  38.437  1.00 18.25           O  
ATOM   4277  CB  LYS A 188       6.629  17.295  39.309  1.00 22.26           C  
ATOM   4278  CG  LYS A 188       6.351  18.644  39.958  1.00 26.43           C  
ATOM   4279  CD  LYS A 188       5.707  18.477  41.333  1.00 28.77           C  
ATOM   4280  CE  LYS A 188       5.518  17.008  41.682  1.00  0.00           C  
ATOM   4281  NZ  LYS A 188       6.006  16.112  40.599  1.00  0.00           N  
ATOM   4282  H   LYS A 188       5.535  17.423  36.645  1.00  0.00           H  
ATOM   4283  HA  LYS A 188       8.152  18.006  37.978  1.00  0.00           H  
ATOM   4284 1HB  LYS A 188       5.683  16.757  39.247  1.00  0.00           H  
ATOM   4285 2HB  LYS A 188       7.281  16.734  39.979  1.00  0.00           H  
ATOM   4286 1HG  LYS A 188       7.286  19.194  40.069  1.00  0.00           H  
ATOM   4287 2HG  LYS A 188       5.683  19.223  39.321  1.00  0.00           H  
ATOM   4288 1HD  LYS A 188       6.339  18.943  42.090  1.00  0.00           H  
ATOM   4289 2HD  LYS A 188       4.735  18.971  41.342  1.00  0.00           H  
ATOM   4290 1HE  LYS A 188       6.060  16.779  42.598  1.00  0.00           H  
ATOM   4291 2HE  LYS A 188       4.460  16.808  41.852  1.00  0.00           H  
ATOM   4292 1HZ  LYS A 188       5.863  15.148  40.868  1.00  0.00           H  
ATOM   4293 2HZ  LYS A 188       5.496  16.302  39.748  1.00  0.00           H  
ATOM   4294 3HZ  LYS A 188       6.991  16.274  40.445  1.00  0.00           H  
ATOM   4295  N   VAL A 189       8.021  15.744  36.259  1.00 19.01           N  
ATOM   4296  CA  VAL A 189       8.561  14.453  35.829  1.00 16.39           C  
ATOM   4297  C   VAL A 189      10.082  14.539  36.023  1.00 16.06           C  
ATOM   4298  O   VAL A 189      10.731  15.454  35.518  1.00 17.57           O  
ATOM   4299  CB  VAL A 189       8.174  14.104  34.360  1.00 16.72           C  
ATOM   4300  CG1 VAL A 189       8.810  12.767  33.952  1.00 15.57           C  
ATOM   4301  CG2 VAL A 189       6.646  13.988  34.230  1.00 14.02           C  
ATOM   4302  H   VAL A 189       7.799  16.441  35.563  1.00  0.00           H  
ATOM   4303  HA  VAL A 189       8.151  13.674  36.473  1.00  0.00           H  
ATOM   4304  HB  VAL A 189       8.535  14.894  33.701  1.00  0.00           H  
ATOM   4305 1HG1 VAL A 189       8.534  12.532  32.924  1.00  0.00           H  
ATOM   4306 2HG1 VAL A 189       9.895  12.842  34.028  1.00  0.00           H  
ATOM   4307 3HG1 VAL A 189       8.452  11.977  34.613  1.00  0.00           H  
ATOM   4308 1HG2 VAL A 189       6.386  13.745  33.200  1.00  0.00           H  
ATOM   4309 2HG2 VAL A 189       6.283  13.201  34.892  1.00  0.00           H  
ATOM   4310 3HG2 VAL A 189       6.184  14.936  34.506  1.00  0.00           H  
ATOM   4311  N   LYS A 190      10.627  13.611  36.800  1.00 14.89           N  
ATOM   4312  CA  LYS A 190      12.052  13.570  37.087  1.00 16.02           C  
ATOM   4313  C   LYS A 190      12.869  12.526  36.342  1.00 15.38           C  
ATOM   4314  O   LYS A 190      14.098  12.624  36.303  1.00 18.07           O  
ATOM   4315  CB  LYS A 190      12.253  13.419  38.597  1.00 17.03           C  
ATOM   4316  CG  LYS A 190      11.562  14.518  39.401  1.00 19.94           C  
ATOM   4317  CD  LYS A 190      12.182  15.878  39.106  1.00 22.64           C  
ATOM   4318  CE  LYS A 190      11.454  17.006  39.804  1.00 27.70           C  
ATOM   4319  NZ  LYS A 190      12.131  18.314  39.569  1.00 31.89           N  
ATOM   4320  H   LYS A 190      10.023  12.909  37.204  1.00  0.00           H  
ATOM   4321  HA  LYS A 190      12.499  14.508  36.755  1.00  0.00           H  
ATOM   4322 1HB  LYS A 190      11.865  12.453  38.921  1.00  0.00           H  
ATOM   4323 2HB  LYS A 190      13.319  13.437  38.826  1.00  0.00           H  
ATOM   4324 1HG  LYS A 190      10.502  14.544  39.146  1.00  0.00           H  
ATOM   4325 2HG  LYS A 190      11.656  14.304  40.465  1.00  0.00           H  
ATOM   4326 1HD  LYS A 190      13.222  15.883  39.434  1.00  0.00           H  
ATOM   4327 2HD  LYS A 190      12.157  16.064  38.032  1.00  0.00           H  
ATOM   4328 1HE  LYS A 190      10.431  17.062  39.435  1.00  0.00           H  
ATOM   4329 2HE  LYS A 190      11.420  16.809  40.875  1.00  0.00           H  
ATOM   4330 1HZ  LYS A 190      11.624  19.046  40.046  1.00  0.00           H  
ATOM   4331 2HZ  LYS A 190      13.076  18.273  39.923  1.00  0.00           H  
ATOM   4332 3HZ  LYS A 190      12.152  18.510  38.578  1.00  0.00           H  
ATOM   4333  N   ALA A 191      12.221  11.488  35.819  1.00 14.26           N  
ATOM   4334  CA  ALA A 191      12.939  10.450  35.074  1.00 13.24           C  
ATOM   4335  C   ALA A 191      12.056  10.085  33.890  1.00 12.53           C  
ATOM   4336  O   ALA A 191      10.831  10.159  33.990  1.00 12.47           O  
ATOM   4337  CB  ALA A 191      13.226   9.228  35.939  1.00 14.14           C  
ATOM   4338  H   ALA A 191      11.221  11.409  35.933  1.00  0.00           H  
ATOM   4339  HA  ALA A 191      13.892  10.866  34.746  1.00  0.00           H  
ATOM   4340 1HB  ALA A 191      13.759   8.482  35.350  1.00  0.00           H  
ATOM   4341 2HB  ALA A 191      13.838   9.522  36.792  1.00  0.00           H  
ATOM   4342 3HB  ALA A 191      12.287   8.806  36.294  1.00  0.00           H  
ATOM   4343  N   PHE A 192      12.681   9.733  32.768  1.00 14.07           N  
ATOM   4344  CA  PHE A 192      11.973   9.365  31.531  1.00 12.90           C  
ATOM   4345  C   PHE A 192      12.717   8.153  30.997  1.00 11.98           C  
ATOM   4346  O   PHE A 192      13.883   8.267  30.651  1.00 13.35           O  
ATOM   4347  CB  PHE A 192      12.060  10.549  30.554  1.00 14.74           C  
ATOM   4348  CG  PHE A 192      11.282  10.370  29.273  1.00 15.41           C  
ATOM   4349  CD1 PHE A 192      11.737   9.502  28.274  1.00 16.28           C  
ATOM   4350  CD2 PHE A 192      10.119  11.103  29.045  1.00 15.05           C  
ATOM   4351  CE1 PHE A 192      11.044   9.371  27.068  1.00 14.50           C  
ATOM   4352  CE2 PHE A 192       9.423  10.976  27.838  1.00 15.45           C  
ATOM   4353  CZ  PHE A 192       9.891  10.109  26.853  1.00 15.18           C  
ATOM   4354  H   PHE A 192      13.691   9.722  32.779  1.00  0.00           H  
ATOM   4355  HA  PHE A 192      10.929   9.167  31.776  1.00  0.00           H  
ATOM   4356 1HB  PHE A 192      11.691  11.451  31.042  1.00  0.00           H  
ATOM   4357 2HB  PHE A 192      13.101  10.724  30.287  1.00  0.00           H  
ATOM   4358  HD1 PHE A 192      12.645   8.922  28.445  1.00  0.00           H  
ATOM   4359  HD2 PHE A 192       9.753  11.782  29.816  1.00  0.00           H  
ATOM   4360  HE1 PHE A 192      11.411   8.690  26.301  1.00  0.00           H  
ATOM   4361  HE2 PHE A 192       8.516  11.555  27.667  1.00  0.00           H  
ATOM   4362  HZ  PHE A 192       9.349  10.014  25.913  1.00  0.00           H  
ATOM   4363  N   ILE A 193      12.061   6.995  30.968  1.00 12.77           N  
ATOM   4364  CA  ILE A 193      12.677   5.752  30.490  1.00 13.77           C  
ATOM   4365  C   ILE A 193      11.827   5.178  29.372  1.00 14.10           C  
ATOM   4366  O   ILE A 193      10.606   5.034  29.508  1.00 13.24           O  
ATOM   4367  CB  ILE A 193      12.839   4.724  31.655  1.00 16.47           C  
ATOM   4368  CG1 ILE A 193      13.642   5.367  32.803  1.00 16.50           C  
ATOM   4369  CG2 ILE A 193      13.490   3.430  31.152  1.00 14.28           C  
ATOM   4370  CD1 ILE A 193      13.337   4.806  34.175  1.00 19.96           C  
ATOM   4371  H   ILE A 193      11.103   6.978  31.288  1.00  0.00           H  
ATOM   4372  HA  ILE A 193      13.666   5.985  30.097  1.00  0.00           H  
ATOM   4373  HB  ILE A 193      11.860   4.486  32.069  1.00  0.00           H  
ATOM   4374 1HG1 ILE A 193      14.708   5.238  32.618  1.00  0.00           H  
ATOM   4375 2HG1 ILE A 193      13.444   6.439  32.830  1.00  0.00           H  
ATOM   4376 1HG2 ILE A 193      13.594   2.729  31.980  1.00  0.00           H  
ATOM   4377 2HG2 ILE A 193      12.866   2.986  30.377  1.00  0.00           H  
ATOM   4378 3HG2 ILE A 193      14.475   3.654  30.741  1.00  0.00           H  
ATOM   4379 1HD1 ILE A 193      13.947   5.317  34.921  1.00  0.00           H  
ATOM   4380 2HD1 ILE A 193      12.281   4.957  34.404  1.00  0.00           H  
ATOM   4381 3HD1 ILE A 193      13.563   3.741  34.191  1.00  0.00           H  
ATOM   4382  N   ILE A 194      12.490   4.810  28.284  1.00 11.22           N  
ATOM   4383  CA  ILE A 194      11.808   4.269  27.130  1.00  9.58           C  
ATOM   4384  C   ILE A 194      12.326   2.868  26.742  1.00 12.49           C  
ATOM   4385  O   ILE A 194      13.529   2.650  26.630  1.00 12.83           O  
ATOM   4386  CB  ILE A 194      11.918   5.339  26.014  1.00 13.77           C  
ATOM   4387  CG1 ILE A 194      10.951   5.081  24.896  1.00  8.82           C  
ATOM   4388  CG2 ILE A 194      13.341   5.496  25.511  1.00 11.60           C  
ATOM   4389  CD1 ILE A 194      11.117   3.840  24.225  1.00 25.29           C  
ATOM   4390  H   ILE A 194      13.495   4.909  28.260  1.00  0.00           H  
ATOM   4391  HA  ILE A 194      10.765   4.097  27.394  1.00  0.00           H  
ATOM   4392  HB  ILE A 194      11.587   6.303  26.400  1.00  0.00           H  
ATOM   4393 1HG1 ILE A 194       9.933   5.111  25.282  1.00  0.00           H  
ATOM   4394 2HG1 ILE A 194      11.040   5.870  24.149  1.00  0.00           H  
ATOM   4395 1HG2 ILE A 194      13.369   6.255  24.730  1.00  0.00           H  
ATOM   4396 2HG2 ILE A 194      13.986   5.799  26.334  1.00  0.00           H  
ATOM   4397 3HG2 ILE A 194      13.691   4.546  25.106  1.00  0.00           H  
ATOM   4398 1HD1 ILE A 194      10.371   3.751  23.435  1.00  0.00           H  
ATOM   4399 2HD1 ILE A 194      12.115   3.793  23.788  1.00  0.00           H  
ATOM   4400 3HD1 ILE A 194      10.992   3.023  24.935  1.00  0.00           H  
ATOM   4401  N   LEU A 195      11.405   1.931  26.512  1.00  9.44           N  
ATOM   4402  CA  LEU A 195      11.765   0.562  26.146  1.00 10.25           C  
ATOM   4403  C   LEU A 195      11.647   0.220  24.658  1.00 10.60           C  
ATOM   4404  O   LEU A 195      10.613   0.470  24.017  1.00  9.78           O  
ATOM   4405  CB  LEU A 195      10.935  -0.431  26.965  1.00 11.51           C  
ATOM   4406  CG  LEU A 195      10.943  -0.295  28.497  1.00 13.33           C  
ATOM   4407  CD1 LEU A 195      10.059  -1.374  29.122  1.00 11.96           C  
ATOM   4408  CD2 LEU A 195      12.354  -0.415  29.025  1.00 14.22           C  
ATOM   4409  H   LEU A 195      10.429   2.178  26.594  1.00  0.00           H  
ATOM   4410  HA  LEU A 195      12.820   0.410  26.370  1.00  0.00           H  
ATOM   4411 1HB  LEU A 195       9.894  -0.352  26.655  1.00  0.00           H  
ATOM   4412 2HB  LEU A 195      11.283  -1.440  26.744  1.00  0.00           H  
ATOM   4413  HG  LEU A 195      10.539   0.678  28.778  1.00  0.00           H  
ATOM   4414 1HD1 LEU A 195      10.070  -1.270  30.207  1.00  0.00           H  
ATOM   4415 2HD1 LEU A 195       9.037  -1.263  28.758  1.00  0.00           H  
ATOM   4416 3HD1 LEU A 195      10.438  -2.358  28.848  1.00  0.00           H  
ATOM   4417 1HD2 LEU A 195      12.346  -0.316  30.111  1.00  0.00           H  
ATOM   4418 2HD2 LEU A 195      12.763  -1.388  28.752  1.00  0.00           H  
ATOM   4419 3HD2 LEU A 195      12.972   0.372  28.594  1.00  0.00           H  
ATOM   4420  N   HIS A 196      12.693  -0.415  24.134  1.00 11.07           N  
ATOM   4421  CA  HIS A 196      12.772  -0.831  22.731  1.00 10.78           C  
ATOM   4422  C   HIS A 196      13.447  -2.198  22.694  1.00 11.81           C  
ATOM   4423  O   HIS A 196      13.791  -2.748  23.729  1.00 12.30           O  
ATOM   4424  CB  HIS A 196      13.736   0.096  21.960  1.00  9.30           C  
ATOM   4425  CG  HIS A 196      13.250   1.496  21.772  1.00 10.96           C  
ATOM   4426  ND1 HIS A 196      12.652   1.926  20.606  1.00 12.04           N  
ATOM   4427  CD2 HIS A 196      13.310   2.574  22.585  1.00 12.16           C  
ATOM   4428  CE1 HIS A 196      12.363   3.209  20.713  1.00 12.51           C  
ATOM   4429  NE2 HIS A 196      12.748   3.625  21.903  1.00 16.32           N  
ATOM   4430  H   HIS A 196      13.468  -0.614  24.751  1.00  0.00           H  
ATOM   4431  HA  HIS A 196      11.786  -0.758  22.274  1.00  0.00           H  
ATOM   4432 1HB  HIS A 196      14.690   0.147  22.485  1.00  0.00           H  
ATOM   4433 2HB  HIS A 196      13.929  -0.321  20.972  1.00  0.00           H  
ATOM   4434  HD2 HIS A 196      13.722   2.604  23.594  1.00  0.00           H  
ATOM   4435  HE1 HIS A 196      11.886   3.821  19.948  1.00  0.00           H  
ATOM   4436  HE2 HIS A 196      12.648   4.564  22.261  1.00  0.00           H  
ATOM   4437  N   SER A 197      13.622  -2.744  21.489  1.00 11.04           N  
ATOM   4438  CA  SER A 197      14.287  -4.033  21.261  1.00 10.47           C  
ATOM   4439  C   SER A 197      14.712  -3.915  19.779  1.00 14.41           C  
ATOM   4440  O   SER A 197      14.146  -3.085  19.056  1.00 14.16           O  
ATOM   4441  CB  SER A 197      13.400  -5.258  21.523  1.00  9.78           C  
ATOM   4442  OG  SER A 197      12.550  -5.564  20.434  1.00 12.57           O  
ATOM   4443  H   SER A 197      13.269  -2.225  20.697  1.00  0.00           H  
ATOM   4444  HA  SER A 197      15.137  -4.109  21.941  1.00  0.00           H  
ATOM   4445 1HB  SER A 197      14.028  -6.124  21.730  1.00  0.00           H  
ATOM   4446 2HB  SER A 197      12.787  -5.081  22.405  1.00  0.00           H  
ATOM   4447  HG  SER A 197      12.736  -4.906  19.760  1.00  0.00           H  
ATOM   4448  N   TYR A 198      15.792  -4.575  19.360  1.00 14.51           N  
ATOM   4449  CA  TYR A 198      16.656  -5.420  20.197  1.00 14.21           C  
ATOM   4450  C   TYR A 198      18.070  -4.886  20.052  1.00 13.81           C  
ATOM   4451  O   TYR A 198      18.301  -3.986  19.233  1.00 14.41           O  
ATOM   4452  CB  TYR A 198      16.652  -6.870  19.676  1.00 14.90           C  
ATOM   4453  CG  TYR A 198      17.215  -7.020  18.267  1.00 13.34           C  
ATOM   4454  CD1 TYR A 198      16.413  -6.764  17.142  1.00 14.57           C  
ATOM   4455  CD2 TYR A 198      18.554  -7.376  18.059  1.00 15.21           C  
ATOM   4456  CE1 TYR A 198      16.937  -6.846  15.842  1.00 17.05           C  
ATOM   4457  CE2 TYR A 198      19.093  -7.456  16.755  1.00 17.08           C  
ATOM   4458  CZ  TYR A 198      18.272  -7.194  15.663  1.00 16.84           C  
ATOM   4459  OH  TYR A 198      18.774  -7.272  14.390  1.00 18.22           O  
ATOM   4460  H   TYR A 198      16.011  -4.466  18.380  1.00  0.00           H  
ATOM   4461  HA  TYR A 198      16.266  -5.413  21.215  1.00  0.00           H  
ATOM   4462 1HB  TYR A 198      17.240  -7.499  20.346  1.00  0.00           H  
ATOM   4463 2HB  TYR A 198      15.632  -7.254  19.677  1.00  0.00           H  
ATOM   4464  HD1 TYR A 198      15.364  -6.496  17.270  1.00  0.00           H  
ATOM   4465  HD2 TYR A 198      19.198  -7.598  18.910  1.00  0.00           H  
ATOM   4466  HE1 TYR A 198      16.298  -6.644  14.983  1.00  0.00           H  
ATOM   4467  HE2 TYR A 198      20.141  -7.721  16.614  1.00  0.00           H  
ATOM   4468  HH  TYR A 198      19.702  -7.517  14.427  1.00  0.00           H  
ATOM   4469  N   SER A 199      18.986  -5.453  20.843  1.00 13.78           N  
ATOM   4470  CA  SER A 199      20.423  -5.125  20.882  1.00 14.21           C  
ATOM   4471  C   SER A 199      21.110  -5.185  22.237  1.00 14.04           C  
ATOM   4472  O   SER A 199      22.329  -5.282  22.296  1.00 14.33           O  
ATOM   4473  CB  SER A 199      20.768  -3.797  20.202  1.00 16.53           C  
ATOM   4474  OG  SER A 199      20.935  -3.986  18.806  1.00 19.67           O  
ATOM   4475  H   SER A 199      18.628  -6.169  21.459  1.00  0.00           H  
ATOM   4476  HA  SER A 199      20.971  -5.907  20.355  1.00  0.00           H  
ATOM   4477 1HB  SER A 199      19.972  -3.076  20.388  1.00  0.00           H  
ATOM   4478 2HB  SER A 199      21.682  -3.394  20.635  1.00  0.00           H  
ATOM   4479  HG  SER A 199      20.785  -4.921  18.646  1.00  0.00           H  
ATOM   4480  N   GLN A 200      20.335  -5.170  23.315  1.00 13.70           N  
ATOM   4481  CA  GLN A 200      20.885  -5.217  24.677  1.00 13.78           C  
ATOM   4482  C   GLN A 200      21.782  -4.020  24.949  1.00 14.11           C  
ATOM   4483  O   GLN A 200      22.980  -4.166  25.202  1.00 15.98           O  
ATOM   4484  CB  GLN A 200      21.613  -6.541  24.948  1.00 12.72           C  
ATOM   4485  CG  GLN A 200      20.647  -7.696  24.915  1.00 13.31           C  
ATOM   4486  CD  GLN A 200      21.289  -9.059  25.058  1.00 14.95           C  
ATOM   4487  OE1 GLN A 200      22.435  -9.197  25.492  1.00 19.19           O  
ATOM   4488  NE2 GLN A 200      20.541 -10.082  24.705  1.00 11.21           N  
ATOM   4489  H   GLN A 200      19.334  -5.125  23.190  1.00  0.00           H  
ATOM   4490  HA  GLN A 200      20.061  -5.133  25.386  1.00  0.00           H  
ATOM   4491 1HB  GLN A 200      22.391  -6.689  24.199  1.00  0.00           H  
ATOM   4492 2HB  GLN A 200      22.101  -6.495  25.922  1.00  0.00           H  
ATOM   4493 1HG  GLN A 200      19.938  -7.587  25.736  1.00  0.00           H  
ATOM   4494 2HG  GLN A 200      20.119  -7.688  23.961  1.00  0.00           H  
ATOM   4495 1HE2 GLN A 200      20.902 -11.013  24.773  1.00  0.00           H  
ATOM   4496 2HE2 GLN A 200      19.612  -9.930  24.368  1.00  0.00           H  
ATOM   4497  N   LEU A 201      21.181  -2.832  24.913  1.00 13.47           N  
ATOM   4498  CA  LEU A 201      21.885  -1.580  25.148  1.00 13.80           C  
ATOM   4499  C   LEU A 201      21.112  -0.763  26.177  1.00 15.03           C  
ATOM   4500  O   LEU A 201      19.880  -0.856  26.251  1.00 14.61           O  
ATOM   4501  CB  LEU A 201      21.946  -0.746  23.862  1.00 14.56           C  
ATOM   4502  CG  LEU A 201      22.310  -1.397  22.524  1.00 15.52           C  
ATOM   4503  CD1 LEU A 201      22.042  -0.409  21.393  1.00 13.55           C  
ATOM   4504  CD2 LEU A 201      23.770  -1.885  22.534  1.00 15.04           C  
ATOM   4505  H   LEU A 201      20.191  -2.810  24.713  1.00  0.00           H  
ATOM   4506  HA  LEU A 201      22.903  -1.809  25.462  1.00  0.00           H  
ATOM   4507 1HB  LEU A 201      20.971  -0.289  23.698  1.00  0.00           H  
ATOM   4508 2HB  LEU A 201      22.679   0.049  23.998  1.00  0.00           H  
ATOM   4509  HG  LEU A 201      21.655  -2.250  22.344  1.00  0.00           H  
ATOM   4510 1HD1 LEU A 201      22.300  -0.869  20.439  1.00  0.00           H  
ATOM   4511 2HD1 LEU A 201      20.986  -0.137  21.390  1.00  0.00           H  
ATOM   4512 3HD1 LEU A 201      22.647   0.485  21.540  1.00  0.00           H  
ATOM   4513 1HD2 LEU A 201      24.007  -2.345  21.574  1.00  0.00           H  
ATOM   4514 2HD2 LEU A 201      24.435  -1.039  22.705  1.00  0.00           H  
ATOM   4515 3HD2 LEU A 201      23.903  -2.618  23.330  1.00  0.00           H  
ATOM   4516  N   LEU A 202      21.841   0.037  26.955  1.00 13.99           N  
ATOM   4517  CA  LEU A 202      21.274   0.908  27.983  1.00 13.45           C  
ATOM   4518  C   LEU A 202      21.966   2.227  27.648  1.00 14.11           C  
ATOM   4519  O   LEU A 202      23.168   2.408  27.879  1.00 15.06           O  
ATOM   4520  CB  LEU A 202      21.623   0.393  29.380  1.00 14.92           C  
ATOM   4521  CG  LEU A 202      21.145   1.161  30.620  1.00 19.03           C  
ATOM   4522  CD1 LEU A 202      19.823   1.876  30.410  1.00 21.68           C  
ATOM   4523  CD2 LEU A 202      21.049   0.178  31.768  1.00 18.53           C  
ATOM   4524  H   LEU A 202      22.841   0.029  26.814  1.00  0.00           H  
ATOM   4525  HA  LEU A 202      20.190   0.910  27.875  1.00  0.00           H  
ATOM   4526 1HB  LEU A 202      21.222  -0.613  29.489  1.00  0.00           H  
ATOM   4527 2HB  LEU A 202      22.708   0.341  29.470  1.00  0.00           H  
ATOM   4528  HG  LEU A 202      21.859   1.950  30.858  1.00  0.00           H  
ATOM   4529 1HD1 LEU A 202      19.543   2.399  31.324  1.00  0.00           H  
ATOM   4530 2HD1 LEU A 202      19.924   2.596  29.598  1.00  0.00           H  
ATOM   4531 3HD1 LEU A 202      19.052   1.149  30.158  1.00  0.00           H  
ATOM   4532 1HD2 LEU A 202      20.711   0.698  32.665  1.00  0.00           H  
ATOM   4533 2HD2 LEU A 202      20.338  -0.609  31.515  1.00  0.00           H  
ATOM   4534 3HD2 LEU A 202      22.029  -0.264  31.952  1.00  0.00           H  
ATOM   4535  N   MET A 203      21.201   3.143  27.074  1.00 13.97           N  
ATOM   4536  CA  MET A 203      21.724   4.436  26.666  1.00 13.81           C  
ATOM   4537  C   MET A 203      21.097   5.661  27.300  1.00 12.86           C  
ATOM   4538  O   MET A 203      20.032   5.584  27.898  1.00 14.86           O  
ATOM   4539  CB  MET A 203      21.568   4.546  25.140  1.00 12.84           C  
ATOM   4540  CG  MET A 203      21.981   3.287  24.386  1.00 15.03           C  
ATOM   4541  SD  MET A 203      21.556   3.377  22.628  1.00 20.63           S  
ATOM   4542  CE  MET A 203      19.858   2.888  22.659  1.00 21.60           C  
ATOM   4543  H   MET A 203      20.225   2.935  26.916  1.00  0.00           H  
ATOM   4544  HA  MET A 203      22.779   4.483  26.936  1.00  0.00           H  
ATOM   4545 1HB  MET A 203      20.529   4.763  24.895  1.00  0.00           H  
ATOM   4546 2HB  MET A 203      22.171   5.376  24.771  1.00  0.00           H  
ATOM   4547 1HG  MET A 203      23.057   3.143  24.480  1.00  0.00           H  
ATOM   4548 2HG  MET A 203      21.483   2.422  24.823  1.00  0.00           H  
ATOM   4549 1HE  MET A 203      19.458   2.896  21.645  1.00  0.00           H  
ATOM   4550 2HE  MET A 203      19.776   1.883  23.074  1.00  0.00           H  
ATOM   4551 3HE  MET A 203      19.290   3.584  23.278  1.00  0.00           H  
ATOM   4552  N   PHE A 204      21.799   6.782  27.174  1.00 13.50           N  
ATOM   4553  CA  PHE A 204      21.376   8.079  27.691  1.00 12.99           C  
ATOM   4554  C   PHE A 204      21.735   9.069  26.574  1.00 13.05           C  
ATOM   4555  O   PHE A 204      22.335   8.662  25.583  1.00 13.19           O  
ATOM   4556  CB  PHE A 204      22.033   8.405  29.050  1.00 15.90           C  
ATOM   4557  CG  PHE A 204      23.529   8.180  29.111  1.00 14.31           C  
ATOM   4558  CD1 PHE A 204      24.043   6.940  29.480  1.00 13.85           C  
ATOM   4559  CD2 PHE A 204      24.414   9.223  28.851  1.00 16.16           C  
ATOM   4560  CE1 PHE A 204      25.417   6.741  29.592  1.00 14.27           C  
ATOM   4561  CE2 PHE A 204      25.799   9.033  28.961  1.00 16.59           C  
ATOM   4562  CZ  PHE A 204      26.293   7.789  29.334  1.00 15.06           C  
ATOM   4563  H   PHE A 204      22.680   6.711  26.685  1.00  0.00           H  
ATOM   4564  HA  PHE A 204      20.295   8.057  27.839  1.00  0.00           H  
ATOM   4565 1HB  PHE A 204      21.848   9.448  29.302  1.00  0.00           H  
ATOM   4566 2HB  PHE A 204      21.578   7.795  29.829  1.00  0.00           H  
ATOM   4567  HD1 PHE A 204      23.356   6.118  29.682  1.00  0.00           H  
ATOM   4568  HD2 PHE A 204      24.019  10.197  28.559  1.00  0.00           H  
ATOM   4569  HE1 PHE A 204      25.804   5.764  29.881  1.00  0.00           H  
ATOM   4570  HE2 PHE A 204      26.487   9.853  28.757  1.00  0.00           H  
ATOM   4571  HZ  PHE A 204      27.368   7.637  29.425  1.00  0.00           H  
ATOM   4572  N   PRO A 205      21.303  10.342  26.660  1.00 15.09           N  
ATOM   4573  CA  PRO A 205      21.618  11.327  25.604  1.00 16.01           C  
ATOM   4574  C   PRO A 205      23.134  11.603  25.410  1.00 17.23           C  
ATOM   4575  O   PRO A 205      23.934  11.310  26.300  1.00 16.22           O  
ATOM   4576  CB  PRO A 205      20.874  12.593  26.075  1.00 14.65           C  
ATOM   4577  CG  PRO A 205      19.779  12.051  26.962  1.00 16.73           C  
ATOM   4578  CD  PRO A 205      20.496  10.963  27.721  1.00 15.43           C  
ATOM   4579  HA  PRO A 205      21.217  10.969  24.644  1.00  0.00           H  
ATOM   4580 1HB  PRO A 205      21.568  13.262  26.605  1.00  0.00           H  
ATOM   4581 2HB  PRO A 205      20.491  13.149  25.207  1.00  0.00           H  
ATOM   4582 1HG  PRO A 205      19.380  12.850  27.604  1.00  0.00           H  
ATOM   4583 2HG  PRO A 205      18.941  11.686  26.351  1.00  0.00           H  
ATOM   4584 1HD  PRO A 205      21.117  11.413  28.509  1.00  0.00           H  
ATOM   4585 2HD  PRO A 205      19.759  10.271  28.155  1.00  0.00           H  
ATOM   4586  N   TYR A 206      23.535  12.142  24.256  1.00 15.68           N  
ATOM   4587  CA  TYR A 206      22.639  12.491  23.156  1.00 17.07           C  
ATOM   4588  C   TYR A 206      22.783  11.594  21.935  1.00 18.42           C  
ATOM   4589  O   TYR A 206      23.774  10.878  21.758  1.00 17.88           O  
ATOM   4590  CB  TYR A 206      22.941  13.886  22.642  1.00 17.87           C  
ATOM   4591  CG  TYR A 206      22.601  15.003  23.564  1.00 20.71           C  
ATOM   4592  CD1 TYR A 206      21.291  15.458  23.671  1.00 20.39           C  
ATOM   4593  CD2 TYR A 206      23.600  15.668  24.266  1.00 18.85           C  
ATOM   4594  CE1 TYR A 206      20.981  16.558  24.448  1.00 21.07           C  
ATOM   4595  CE2 TYR A 206      23.305  16.768  25.047  1.00 20.73           C  
ATOM   4596  CZ  TYR A 206      21.993  17.213  25.135  1.00 22.52           C  
ATOM   4597  OH  TYR A 206      21.689  18.324  25.895  1.00 23.97           O  
ATOM   4598  H   TYR A 206      24.526  12.312  24.156  1.00  0.00           H  
ATOM   4599  HA  TYR A 206      21.613  12.472  23.526  1.00  0.00           H  
ATOM   4600 1HB  TYR A 206      24.005  13.968  22.416  1.00  0.00           H  
ATOM   4601 2HB  TYR A 206      22.395  14.058  21.715  1.00  0.00           H  
ATOM   4602  HD1 TYR A 206      20.491  14.945  23.137  1.00  0.00           H  
ATOM   4603  HD2 TYR A 206      24.632  15.323  24.203  1.00  0.00           H  
ATOM   4604  HE1 TYR A 206      19.949  16.901  24.520  1.00  0.00           H  
ATOM   4605  HE2 TYR A 206      24.100  17.281  25.589  1.00  0.00           H  
ATOM   4606  HH  TYR A 206      22.492  18.668  26.293  1.00  0.00           H  
ATOM   4607  N   GLY A 207      21.787  11.696  21.067  1.00 18.63           N  
ATOM   4608  CA  GLY A 207      21.768  10.931  19.843  1.00 17.00           C  
ATOM   4609  C   GLY A 207      21.938  11.912  18.686  1.00 17.39           C  
ATOM   4610  O   GLY A 207      22.685  11.636  17.762  1.00 16.75           O  
ATOM   4611  H   GLY A 207      21.022  12.324  21.266  1.00  0.00           H  
ATOM   4612 1HA  GLY A 207      22.569  10.192  19.863  1.00  0.00           H  
ATOM   4613 2HA  GLY A 207      20.829  10.384  19.770  1.00  0.00           H  
ATOM   4614  N   TYR A 208      21.302  13.090  18.767  1.00 18.00           N  
ATOM   4615  CA  TYR A 208      21.397  14.086  17.693  1.00 18.85           C  
ATOM   4616  C   TYR A 208      22.751  14.779  17.521  1.00 20.59           C  
ATOM   4617  O   TYR A 208      23.053  15.279  16.442  1.00 22.13           O  
ATOM   4618  CB  TYR A 208      20.230  15.098  17.733  1.00 17.55           C  
ATOM   4619  CG  TYR A 208      20.270  16.169  18.813  1.00 20.88           C  
ATOM   4620  CD1 TYR A 208      19.654  15.970  20.050  1.00 24.60           C  
ATOM   4621  CD2 TYR A 208      20.851  17.415  18.571  1.00 23.77           C  
ATOM   4622  CE1 TYR A 208      19.611  16.988  21.018  1.00 27.65           C  
ATOM   4623  CE2 TYR A 208      20.818  18.439  19.531  1.00 26.87           C  
ATOM   4624  CZ  TYR A 208      20.197  18.218  20.748  1.00 29.02           C  
ATOM   4625  OH  TYR A 208      20.177  19.218  21.694  1.00 30.09           O  
ATOM   4626  H   TYR A 208      20.745  13.298  19.583  1.00  0.00           H  
ATOM   4627  HA  TYR A 208      21.356  13.567  16.735  1.00  0.00           H  
ATOM   4628 1HB  TYR A 208      20.173  15.626  16.780  1.00  0.00           H  
ATOM   4629 2HB  TYR A 208      19.290  14.564  17.867  1.00  0.00           H  
ATOM   4630  HD1 TYR A 208      19.193  15.009  20.281  1.00  0.00           H  
ATOM   4631  HD2 TYR A 208      21.344  17.611  17.619  1.00  0.00           H  
ATOM   4632  HE1 TYR A 208      19.124  16.808  21.976  1.00  0.00           H  
ATOM   4633  HE2 TYR A 208      21.279  19.403  19.316  1.00  0.00           H  
ATOM   4634  HH  TYR A 208      20.633  19.991  21.351  1.00  0.00           H  
ATOM   4635  N   LYS A 209      23.544  14.812  18.587  1.00 22.97           N  
ATOM   4636  CA  LYS A 209      24.867  15.419  18.575  1.00 24.67           C  
ATOM   4637  C   LYS A 209      25.708  14.441  19.364  1.00 26.57           C  
ATOM   4638  O   LYS A 209      25.196  13.744  20.237  1.00 25.14           O  
ATOM   4639  CB  LYS A 209      24.891  16.818  19.199  1.00 25.85           C  
ATOM   4640  CG  LYS A 209      24.444  16.956  20.638  1.00 29.41           C  
ATOM   4641  CD  LYS A 209      24.453  18.436  21.018  1.00 32.27           C  
ATOM   4642  CE  LYS A 209      23.766  18.680  22.352  1.00 34.87           C  
ATOM   4643  NZ  LYS A 209      23.696  20.111  22.778  1.00 37.87           N  
ATOM   4644  H   LYS A 209      23.203  14.393  19.440  1.00  0.00           H  
ATOM   4645  HA  LYS A 209      25.193  15.519  17.539  1.00  0.00           H  
ATOM   4646 1HB  LYS A 209      25.905  17.217  19.159  1.00  0.00           H  
ATOM   4647 2HB  LYS A 209      24.253  17.486  18.620  1.00  0.00           H  
ATOM   4648 1HG  LYS A 209      23.440  16.544  20.748  1.00  0.00           H  
ATOM   4649 2HG  LYS A 209      25.120  16.397  21.284  1.00  0.00           H  
ATOM   4650 1HD  LYS A 209      25.483  18.789  21.084  1.00  0.00           H  
ATOM   4651 2HD  LYS A 209      23.938  19.012  20.249  1.00  0.00           H  
ATOM   4652 1HE  LYS A 209      22.744  18.308  22.308  1.00  0.00           H  
ATOM   4653 2HE  LYS A 209      24.293  18.138  23.137  1.00  0.00           H  
ATOM   4654 1HZ  LYS A 209      23.226  20.175  23.670  1.00  0.00           H  
ATOM   4655 2HZ  LYS A 209      24.631  20.484  22.863  1.00  0.00           H  
ATOM   4656 3HZ  LYS A 209      23.183  20.643  22.089  1.00  0.00           H  
ATOM   4657  N   CYS A 210      26.992  14.359  19.042  1.00 28.06           N  
ATOM   4658  CA  CYS A 210      27.867  13.431  19.736  1.00 30.79           C  
ATOM   4659  C   CYS A 210      28.852  13.987  20.760  1.00 33.11           C  
ATOM   4660  O   CYS A 210      29.947  13.446  20.935  1.00 35.24           O  
ATOM   4661  CB  CYS A 210      28.567  12.591  18.682  1.00 29.28           C  
ATOM   4662  SG  CYS A 210      27.345  12.037  17.455  1.00 32.92           S  
ATOM   4663  H   CYS A 210      27.374  14.942  18.311  1.00  0.00           H  
ATOM   4664  HA  CYS A 210      27.257  12.795  20.378  1.00  0.00           H  
ATOM   4665 1HB  CYS A 210      29.349  13.183  18.205  1.00  0.00           H  
ATOM   4666 2HB  CYS A 210      29.048  11.737  19.158  1.00  0.00           H  
ATOM   4667  N   THR A 211      28.457  15.054  21.440  1.00 34.15           N  
ATOM   4668  CA  THR A 211      29.295  15.677  22.459  1.00 32.87           C  
ATOM   4669  C   THR A 211      28.696  15.171  23.763  1.00 31.73           C  
ATOM   4670  O   THR A 211      27.547  14.727  23.813  1.00 32.04           O  
ATOM   4671  CB  THR A 211      29.244  17.223  22.390  1.00 34.34           C  
ATOM   4672  OG1 THR A 211      27.884  17.667  22.247  1.00 40.43           O  
ATOM   4673  CG2 THR A 211      30.052  17.723  21.213  1.00 37.79           C  
ATOM   4674  H   THR A 211      27.547  15.446  21.244  1.00  0.00           H  
ATOM   4675  HA  THR A 211      30.328  15.369  22.293  1.00  0.00           H  
ATOM   4676  HB  THR A 211      29.651  17.642  23.310  1.00  0.00           H  
ATOM   4677  HG1 THR A 211      27.300  16.905  22.225  1.00  0.00           H  
ATOM   4678 1HG2 THR A 211      30.007  18.811  21.177  1.00  0.00           H  
ATOM   4679 2HG2 THR A 211      31.089  17.405  21.322  1.00  0.00           H  
ATOM   4680 3HG2 THR A 211      29.643  17.313  20.291  1.00  0.00           H  
ATOM   4681  N   LYS A 212      29.509  15.139  24.818  1.00 29.42           N  
ATOM   4682  CA  LYS A 212      29.039  14.668  26.108  1.00 28.41           C  
ATOM   4683  C   LYS A 212      28.084  15.662  26.757  1.00 28.42           C  
ATOM   4684  O   LYS A 212      28.338  16.875  26.721  1.00 29.88           O  
ATOM   4685  CB  LYS A 212      30.220  14.472  27.044  1.00 27.72           C  
ATOM   4686  CG  LYS A 212      31.291  13.545  26.594  1.00 28.48           C  
ATOM   4687  CD  LYS A 212      32.265  13.452  27.755  1.00 29.72           C  
ATOM   4688  CE  LYS A 212      33.563  12.852  27.350  1.00 32.34           C  
ATOM   4689  NZ  LYS A 212      34.502  12.884  28.484  1.00 35.78           N  
ATOM   4690  H   LYS A 212      30.467  15.445  24.725  1.00  0.00           H  
ATOM   4691  HA  LYS A 212      28.537  13.711  25.965  1.00  0.00           H  
ATOM   4692 1HB  LYS A 212      30.701  15.433  27.230  1.00  0.00           H  
ATOM   4693 2HB  LYS A 212      29.866  14.093  28.003  1.00  0.00           H  
ATOM   4694 1HG  LYS A 212      30.855  12.575  26.352  1.00  0.00           H  
ATOM   4695 2HG  LYS A 212      31.765  13.944  25.698  1.00  0.00           H  
ATOM   4696 1HD  LYS A 212      32.452  14.450  28.154  1.00  0.00           H  
ATOM   4697 2HD  LYS A 212      31.832  12.839  28.545  1.00  0.00           H  
ATOM   4698 1HE  LYS A 212      33.404  11.824  27.029  1.00  0.00           H  
ATOM   4699 2HE  LYS A 212      33.976  13.411  26.511  1.00  0.00           H  
ATOM   4700 1HZ  LYS A 212      35.383  12.476  28.204  1.00  0.00           H  
ATOM   4701 2HZ  LYS A 212      34.651  13.841  28.772  1.00  0.00           H  
ATOM   4702 3HZ  LYS A 212      34.117  12.357  29.255  1.00  0.00           H  
ATOM   4703  N   LEU A 213      26.975  15.173  27.306  1.00 26.47           N  
ATOM   4704  CA  LEU A 213      26.014  16.061  27.959  1.00 24.62           C  
ATOM   4705  C   LEU A 213      26.556  16.464  29.338  1.00 25.69           C  
ATOM   4706  O   LEU A 213      27.475  15.830  29.851  1.00 24.69           O  
ATOM   4707  CB  LEU A 213      24.614  15.420  28.076  1.00 23.33           C  
ATOM   4708  CG  LEU A 213      24.366  13.982  28.549  1.00 22.39           C  
ATOM   4709  CD1 LEU A 213      25.050  13.675  29.831  1.00 23.37           C  
ATOM   4710  CD2 LEU A 213      22.893  13.797  28.714  1.00 22.21           C  
ATOM   4711  H   LEU A 213      26.787  14.181  27.276  1.00  0.00           H  
ATOM   4712  HA  LEU A 213      25.917  16.966  27.360  1.00  0.00           H  
ATOM   4713 1HB  LEU A 213      24.016  16.015  28.764  1.00  0.00           H  
ATOM   4714 2HB  LEU A 213      24.137  15.446  27.096  1.00  0.00           H  
ATOM   4715  HG  LEU A 213      24.752  13.283  27.807  1.00  0.00           H  
ATOM   4716 1HD1 LEU A 213      24.840  12.644  30.118  1.00  0.00           H  
ATOM   4717 2HD1 LEU A 213      26.125  13.805  29.710  1.00  0.00           H  
ATOM   4718 3HD1 LEU A 213      24.688  14.348  30.607  1.00  0.00           H  
ATOM   4719 1HD2 LEU A 213      22.689  12.780  29.050  1.00  0.00           H  
ATOM   4720 2HD2 LEU A 213      22.518  14.505  29.453  1.00  0.00           H  
ATOM   4721 3HD2 LEU A 213      22.395  13.971  27.760  1.00  0.00           H  
ATOM   4722  N   ASP A 214      25.974  17.506  29.921  1.00 28.15           N  
ATOM   4723  CA  ASP A 214      26.374  18.014  31.223  1.00 29.56           C  
ATOM   4724  C   ASP A 214      26.528  16.985  32.335  1.00 28.12           C  
ATOM   4725  O   ASP A 214      27.536  16.980  33.045  1.00 29.68           O  
ATOM   4726  CB  ASP A 214      25.401  19.091  31.712  1.00 34.92           C  
ATOM   4727  CG  ASP A 214      25.400  20.310  30.821  1.00 42.10           C  
ATOM   4728  OD1 ASP A 214      26.503  20.812  30.482  1.00 43.74           O  
ATOM   4729  OD2 ASP A 214      24.294  20.786  30.454  1.00 47.26           O  
ATOM   4730  H   ASP A 214      25.219  17.959  29.427  1.00  0.00           H  
ATOM   4731  HA  ASP A 214      27.365  18.460  31.131  1.00  0.00           H  
ATOM   4732 1HB  ASP A 214      24.392  18.680  31.751  1.00  0.00           H  
ATOM   4733 2HB  ASP A 214      25.671  19.392  32.725  1.00  0.00           H  
ATOM   4734  N   ASP A 215      25.553  16.097  32.455  1.00 23.09           N  
ATOM   4735  CA  ASP A 215      25.599  15.077  33.494  1.00 20.06           C  
ATOM   4736  C   ASP A 215      26.191  13.743  33.087  1.00 17.36           C  
ATOM   4737  O   ASP A 215      25.855  12.702  33.646  1.00 19.00           O  
ATOM   4738  CB  ASP A 215      24.196  14.882  34.047  1.00 21.12           C  
ATOM   4739  CG  ASP A 215      23.575  16.177  34.524  1.00 19.06           C  
ATOM   4740  OD1 ASP A 215      24.052  16.722  35.520  1.00 22.94           O  
ATOM   4741  OD2 ASP A 215      22.653  16.673  33.874  1.00 20.55           O  
ATOM   4742  H   ASP A 215      24.765  16.120  31.823  1.00  0.00           H  
ATOM   4743  HA  ASP A 215      26.259  15.423  34.290  1.00  0.00           H  
ATOM   4744 1HB  ASP A 215      23.558  14.448  33.276  1.00  0.00           H  
ATOM   4745 2HB  ASP A 215      24.227  14.179  34.880  1.00  0.00           H  
ATOM   4746  N   PHE A 216      27.134  13.780  32.154  1.00 17.66           N  
ATOM   4747  CA  PHE A 216      27.762  12.564  31.681  1.00 16.35           C  
ATOM   4748  C   PHE A 216      28.271  11.602  32.740  1.00 16.46           C  
ATOM   4749  O   PHE A 216      27.946  10.422  32.724  1.00 15.52           O  
ATOM   4750  CB  PHE A 216      28.890  12.887  30.694  1.00 16.82           C  
ATOM   4751  CG  PHE A 216      29.479  11.669  30.053  1.00 17.66           C  
ATOM   4752  CD1 PHE A 216      30.391  10.875  30.743  1.00 18.39           C  
ATOM   4753  CD2 PHE A 216      29.061  11.260  28.792  1.00 19.38           C  
ATOM   4754  CE1 PHE A 216      30.869   9.692  30.190  1.00 20.26           C  
ATOM   4755  CE2 PHE A 216      29.536  10.077  28.231  1.00 21.18           C  
ATOM   4756  CZ  PHE A 216      30.438   9.293  28.933  1.00 19.42           C  
ATOM   4757  H   PHE A 216      27.422  14.666  31.764  1.00  0.00           H  
ATOM   4758  HA  PHE A 216      27.011  11.964  31.166  1.00  0.00           H  
ATOM   4759 1HB  PHE A 216      28.511  13.541  29.910  1.00  0.00           H  
ATOM   4760 2HB  PHE A 216      29.684  13.423  31.212  1.00  0.00           H  
ATOM   4761  HD1 PHE A 216      30.731  11.190  31.730  1.00  0.00           H  
ATOM   4762  HD2 PHE A 216      28.352  11.878  28.241  1.00  0.00           H  
ATOM   4763  HE1 PHE A 216      31.581   9.081  30.744  1.00  0.00           H  
ATOM   4764  HE2 PHE A 216      29.201   9.767  27.241  1.00  0.00           H  
ATOM   4765  HZ  PHE A 216      30.809   8.366  28.498  1.00  0.00           H  
ATOM   4766  N   ASP A 217      29.091  12.090  33.651  1.00 18.61           N  
ATOM   4767  CA  ASP A 217      29.629  11.216  34.684  1.00 21.53           C  
ATOM   4768  C   ASP A 217      28.605  10.516  35.554  1.00 20.83           C  
ATOM   4769  O   ASP A 217      28.726   9.311  35.818  1.00 20.88           O  
ATOM   4770  CB  ASP A 217      30.644  11.960  35.544  1.00 29.04           C  
ATOM   4771  CG  ASP A 217      31.885  12.336  34.764  1.00 32.15           C  
ATOM   4772  OD1 ASP A 217      32.488  11.429  34.156  1.00 34.69           O  
ATOM   4773  OD2 ASP A 217      32.241  13.538  34.737  1.00 39.45           O  
ATOM   4774  H   ASP A 217      29.354  13.065  33.645  1.00  0.00           H  
ATOM   4775  HA  ASP A 217      30.132  10.378  34.201  1.00  0.00           H  
ATOM   4776 1HB  ASP A 217      30.187  12.865  35.945  1.00  0.00           H  
ATOM   4777 2HB  ASP A 217      30.931  11.336  36.391  1.00  0.00           H  
ATOM   4778  N   GLU A 218      27.587  11.251  35.985  1.00 20.55           N  
ATOM   4779  CA  GLU A 218      26.552  10.671  36.825  1.00 19.26           C  
ATOM   4780  C   GLU A 218      25.715   9.667  36.057  1.00 17.67           C  
ATOM   4781  O   GLU A 218      25.486   8.556  36.537  1.00 18.57           O  
ATOM   4782  CB  GLU A 218      25.641  11.757  37.385  1.00 18.63           C  
ATOM   4783  CG  GLU A 218      24.550  11.186  38.275  1.00 22.37           C  
ATOM   4784  CD  GLU A 218      23.648  12.235  38.879  1.00 23.37           C  
ATOM   4785  OE1 GLU A 218      23.715  13.423  38.494  1.00 26.33           O  
ATOM   4786  OE2 GLU A 218      22.851  11.856  39.752  1.00 23.61           O  
ATOM   4787  H   GLU A 218      27.524  12.226  35.730  1.00  0.00           H  
ATOM   4788  HA  GLU A 218      27.031  10.156  37.659  1.00  0.00           H  
ATOM   4789 1HB  GLU A 218      26.234  12.468  37.960  1.00  0.00           H  
ATOM   4790 2HB  GLU A 218      25.180  12.305  36.563  1.00  0.00           H  
ATOM   4791 1HG  GLU A 218      23.938  10.502  37.688  1.00  0.00           H  
ATOM   4792 2HG  GLU A 218      25.013  10.616  39.079  1.00  0.00           H  
ATOM   4793  N   LEU A 219      25.281  10.042  34.856  1.00 16.12           N  
ATOM   4794  CA  LEU A 219      24.462   9.147  34.044  1.00 17.73           C  
ATOM   4795  C   LEU A 219      25.203   7.860  33.699  1.00 18.57           C  
ATOM   4796  O   LEU A 219      24.629   6.767  33.704  1.00 16.54           O  
ATOM   4797  CB  LEU A 219      23.976   9.859  32.781  1.00 16.07           C  
ATOM   4798  CG  LEU A 219      23.100  11.089  33.021  1.00 18.99           C  
ATOM   4799  CD1 LEU A 219      22.449  11.511  31.733  1.00 20.51           C  
ATOM   4800  CD2 LEU A 219      22.043  10.774  34.047  1.00 21.01           C  
ATOM   4801  H   LEU A 219      25.517  10.955  34.495  1.00  0.00           H  
ATOM   4802  HA  LEU A 219      23.593   8.847  34.629  1.00  0.00           H  
ATOM   4803 1HB  LEU A 219      24.844  10.173  32.204  1.00  0.00           H  
ATOM   4804 2HB  LEU A 219      23.404   9.151  32.181  1.00  0.00           H  
ATOM   4805  HG  LEU A 219      23.718  11.911  33.383  1.00  0.00           H  
ATOM   4806 1HD1 LEU A 219      21.826  12.388  31.910  1.00  0.00           H  
ATOM   4807 2HD1 LEU A 219      23.218  11.755  31.000  1.00  0.00           H  
ATOM   4808 3HD1 LEU A 219      21.831  10.698  31.355  1.00  0.00           H  
ATOM   4809 1HD2 LEU A 219      21.423  11.656  34.213  1.00  0.00           H  
ATOM   4810 2HD2 LEU A 219      21.420   9.955  33.688  1.00  0.00           H  
ATOM   4811 3HD2 LEU A 219      22.520  10.484  34.983  1.00  0.00           H  
ATOM   4812  N   SER A 220      26.493   8.002  33.423  1.00 18.95           N  
ATOM   4813  CA  SER A 220      27.337   6.877  33.081  1.00 20.35           C  
ATOM   4814  C   SER A 220      27.389   5.920  34.274  1.00 18.96           C  
ATOM   4815  O   SER A 220      27.263   4.702  34.113  1.00 17.31           O  
ATOM   4816  CB  SER A 220      28.735   7.392  32.720  1.00 22.20           C  
ATOM   4817  OG  SER A 220      29.506   6.370  32.122  1.00 35.10           O  
ATOM   4818  H   SER A 220      26.896   8.928  33.454  1.00  0.00           H  
ATOM   4819  HA  SER A 220      26.905   6.370  32.217  1.00  0.00           H  
ATOM   4820 1HB  SER A 220      28.646   8.235  32.036  1.00  0.00           H  
ATOM   4821 2HB  SER A 220      29.233   7.751  33.619  1.00  0.00           H  
ATOM   4822  HG  SER A 220      28.941   5.594  32.094  1.00  0.00           H  
ATOM   4823  N   GLU A 221      27.560   6.486  35.467  1.00 19.39           N  
ATOM   4824  CA  GLU A 221      27.627   5.715  36.708  1.00 22.38           C  
ATOM   4825  C   GLU A 221      26.308   4.970  36.960  1.00 19.81           C  
ATOM   4826  O   GLU A 221      26.300   3.776  37.288  1.00 18.16           O  
ATOM   4827  CB  GLU A 221      27.916   6.659  37.873  1.00 29.27           C  
ATOM   4828  CG  GLU A 221      28.008   5.982  39.229  1.00 42.51           C  
ATOM   4829  CD  GLU A 221      27.316   6.784  40.328  1.00 51.10           C  
ATOM   4830  OE1 GLU A 221      27.642   7.987  40.482  1.00 56.01           O  
ATOM   4831  OE2 GLU A 221      26.437   6.213  41.027  1.00 54.61           O  
ATOM   4832  H   GLU A 221      27.646   7.492  35.507  1.00  0.00           H  
ATOM   4833  HA  GLU A 221      28.438   4.991  36.622  1.00  0.00           H  
ATOM   4834 1HB  GLU A 221      28.859   7.177  37.696  1.00  0.00           H  
ATOM   4835 2HB  GLU A 221      27.133   7.415  37.932  1.00  0.00           H  
ATOM   4836 1HG  GLU A 221      27.548   4.996  39.163  1.00  0.00           H  
ATOM   4837 2HG  GLU A 221      29.058   5.846  39.485  1.00  0.00           H  
ATOM   4838  N   VAL A 222      25.199   5.690  36.806  1.00 19.28           N  
ATOM   4839  CA  VAL A 222      23.863   5.129  37.006  1.00 19.96           C  
ATOM   4840  C   VAL A 222      23.576   3.981  36.027  1.00 17.58           C  
ATOM   4841  O   VAL A 222      23.145   2.901  36.439  1.00 15.46           O  
ATOM   4842  CB  VAL A 222      22.759   6.216  36.849  1.00 20.53           C  
ATOM   4843  CG1 VAL A 222      21.362   5.583  36.945  1.00 21.95           C  
ATOM   4844  CG2 VAL A 222      22.938   7.299  37.895  1.00 19.74           C  
ATOM   4845  H   VAL A 222      25.291   6.660  36.541  1.00  0.00           H  
ATOM   4846  HA  VAL A 222      23.804   4.728  38.019  1.00  0.00           H  
ATOM   4847  HB  VAL A 222      22.835   6.657  35.855  1.00  0.00           H  
ATOM   4848 1HG1 VAL A 222      20.603   6.358  36.833  1.00  0.00           H  
ATOM   4849 2HG1 VAL A 222      21.243   4.842  36.155  1.00  0.00           H  
ATOM   4850 3HG1 VAL A 222      21.247   5.101  37.916  1.00  0.00           H  
ATOM   4851 1HG2 VAL A 222      22.161   8.053  37.774  1.00  0.00           H  
ATOM   4852 2HG2 VAL A 222      22.866   6.859  38.890  1.00  0.00           H  
ATOM   4853 3HG2 VAL A 222      23.916   7.764  37.774  1.00  0.00           H  
ATOM   4854  N   ALA A 223      23.818   4.215  34.740  1.00 16.40           N  
ATOM   4855  CA  ALA A 223      23.578   3.192  33.724  1.00 17.39           C  
ATOM   4856  C   ALA A 223      24.452   1.950  33.936  1.00 17.61           C  
ATOM   4857  O   ALA A 223      24.003   0.825  33.749  1.00 15.64           O  
ATOM   4858  CB  ALA A 223      23.783   3.777  32.328  1.00 15.68           C  
ATOM   4859  H   ALA A 223      24.175   5.116  34.456  1.00  0.00           H  
ATOM   4860  HA  ALA A 223      22.546   2.856  33.819  1.00  0.00           H  
ATOM   4861 1HB  ALA A 223      23.601   3.005  31.580  1.00  0.00           H  
ATOM   4862 2HB  ALA A 223      23.088   4.603  32.174  1.00  0.00           H  
ATOM   4863 3HB  ALA A 223      24.805   4.141  32.233  1.00  0.00           H  
ATOM   4864  N   GLN A 224      25.683   2.157  34.387  1.00 18.57           N  
ATOM   4865  CA  GLN A 224      26.605   1.057  34.627  1.00 20.22           C  
ATOM   4866  C   GLN A 224      26.077   0.184  35.773  1.00 18.37           C  
ATOM   4867  O   GLN A 224      26.087  -1.053  35.706  1.00 16.62           O  
ATOM   4868  CB  GLN A 224      27.981   1.635  34.947  1.00 22.36           C  
ATOM   4869  CG  GLN A 224      29.106   0.679  34.680  1.00 32.69           C  
ATOM   4870  CD  GLN A 224      29.049   0.087  33.283  1.00 35.07           C  
ATOM   4871  OE1 GLN A 224      29.231   0.794  32.285  1.00 35.76           O  
ATOM   4872  NE2 GLN A 224      28.794  -1.221  33.204  1.00 36.51           N  
ATOM   4873  H   GLN A 224      25.988   3.103  34.568  1.00  0.00           H  
ATOM   4874  HA  GLN A 224      26.665   0.453  33.722  1.00  0.00           H  
ATOM   4875 1HB  GLN A 224      28.145   2.534  34.353  1.00  0.00           H  
ATOM   4876 2HB  GLN A 224      28.018   1.925  35.997  1.00  0.00           H  
ATOM   4877 1HG  GLN A 224      30.053   1.209  34.787  1.00  0.00           H  
ATOM   4878 2HG  GLN A 224      29.053  -0.139  35.399  1.00  0.00           H  
ATOM   4879 1HE2 GLN A 224      28.744  -1.668  32.310  1.00  0.00           H  
ATOM   4880 2HE2 GLN A 224      28.653  -1.755  34.038  1.00  0.00           H  
ATOM   4881  N   LYS A 225      25.578   0.849  36.810  1.00 19.94           N  
ATOM   4882  CA  LYS A 225      25.025   0.168  37.982  1.00 21.38           C  
ATOM   4883  C   LYS A 225      23.806  -0.668  37.560  1.00 18.21           C  
ATOM   4884  O   LYS A 225      23.691  -1.850  37.909  1.00 15.94           O  
ATOM   4885  CB  LYS A 225      24.613   1.195  39.045  1.00 24.66           C  
ATOM   4886  CG  LYS A 225      24.092   0.554  40.332  1.00 33.96           C  
ATOM   4887  CD  LYS A 225      24.111  -0.964  40.240  1.00  0.00           C  
ATOM   4888  CE  LYS A 225      24.643  -1.432  38.893  1.00  0.00           C  
ATOM   4889  NZ  LYS A 225      25.008  -0.289  38.012  1.00  0.00           N  
ATOM   4890  H   LYS A 225      25.583   1.859  36.784  1.00  0.00           H  
ATOM   4891  HA  LYS A 225      25.795  -0.481  38.400  1.00  0.00           H  
ATOM   4892 1HB  LYS A 225      25.468   1.825  39.293  1.00  0.00           H  
ATOM   4893 2HB  LYS A 225      23.835   1.844  38.642  1.00  0.00           H  
ATOM   4894 1HG  LYS A 225      24.714   0.866  41.172  1.00  0.00           H  
ATOM   4895 2HG  LYS A 225      23.071   0.886  40.516  1.00  0.00           H  
ATOM   4896 1HD  LYS A 225      24.743  -1.369  41.031  1.00  0.00           H  
ATOM   4897 2HD  LYS A 225      23.100  -1.350  40.374  1.00  0.00           H  
ATOM   4898 1HE  LYS A 225      25.524  -2.053  39.046  1.00  0.00           H  
ATOM   4899 2HE  LYS A 225      23.885  -2.033  38.391  1.00  0.00           H  
ATOM   4900 1HZ  LYS A 225      25.355  -0.641  37.131  1.00  0.00           H  
ATOM   4901 2HZ  LYS A 225      24.192   0.284  37.848  1.00  0.00           H  
ATOM   4902 3HZ  LYS A 225      25.724   0.265  38.458  1.00  0.00           H  
ATOM   4903  N   ALA A 226      22.908  -0.042  36.802  1.00 15.24           N  
ATOM   4904  CA  ALA A 226      21.709  -0.710  36.320  1.00 14.76           C  
ATOM   4905  C   ALA A 226      22.074  -1.908  35.444  1.00 13.81           C  
ATOM   4906  O   ALA A 226      21.458  -2.967  35.559  1.00 14.91           O  
ATOM   4907  CB  ALA A 226      20.839   0.275  35.532  1.00 13.90           C  
ATOM   4908  H   ALA A 226      23.065   0.925  36.555  1.00  0.00           H  
ATOM   4909  HA  ALA A 226      21.149  -1.066  37.185  1.00  0.00           H  
ATOM   4910 1HB  ALA A 226      19.944  -0.235  35.175  1.00  0.00           H  
ATOM   4911 2HB  ALA A 226      20.551   1.104  36.179  1.00  0.00           H  
ATOM   4912 3HB  ALA A 226      21.402   0.657  34.682  1.00  0.00           H  
ATOM   4913  N   ALA A 227      23.088  -1.758  34.588  1.00 13.92           N  
ATOM   4914  CA  ALA A 227      23.508  -2.852  33.702  1.00 15.16           C  
ATOM   4915  C   ALA A 227      24.117  -4.012  34.477  1.00 17.12           C  
ATOM   4916  O   ALA A 227      23.939  -5.178  34.111  1.00 15.59           O  
ATOM   4917  CB  ALA A 227      24.480  -2.354  32.619  1.00 13.54           C  
ATOM   4918  H   ALA A 227      23.578  -0.876  34.547  1.00  0.00           H  
ATOM   4919  HA  ALA A 227      22.620  -3.250  33.211  1.00  0.00           H  
ATOM   4920 1HB  ALA A 227      24.771  -3.188  31.980  1.00  0.00           H  
ATOM   4921 2HB  ALA A 227      23.992  -1.588  32.016  1.00  0.00           H  
ATOM   4922 3HB  ALA A 227      25.366  -1.933  33.092  1.00  0.00           H  
ATOM   4923  N   GLN A 228      24.825  -3.706  35.558  1.00 19.54           N  
ATOM   4924  CA  GLN A 228      25.431  -4.765  36.351  1.00 20.58           C  
ATOM   4925  C   GLN A 228      24.343  -5.513  37.132  1.00 19.41           C  
ATOM   4926  O   GLN A 228      24.385  -6.736  37.252  1.00 18.56           O  
ATOM   4927  CB  GLN A 228      26.524  -4.192  37.257  1.00 25.76           C  
ATOM   4928  CG  GLN A 228      27.765  -3.719  36.478  1.00 34.80           C  
ATOM   4929  CD  GLN A 228      28.590  -4.881  35.891  1.00 39.22           C  
ATOM   4930  OE1 GLN A 228      28.839  -5.874  36.572  1.00 42.89           O  
ATOM   4931  NE2 GLN A 228      29.025  -4.747  34.638  1.00 39.58           N  
ATOM   4932  H   GLN A 228      24.951  -2.745  35.842  1.00  0.00           H  
ATOM   4933  HA  GLN A 228      25.883  -5.489  35.673  1.00  0.00           H  
ATOM   4934 1HB  GLN A 228      26.125  -3.348  37.820  1.00  0.00           H  
ATOM   4935 2HB  GLN A 228      26.833  -4.949  37.977  1.00  0.00           H  
ATOM   4936 1HG  GLN A 228      27.443  -3.085  35.652  1.00  0.00           H  
ATOM   4937 2HG  GLN A 228      28.411  -3.155  37.151  1.00  0.00           H  
ATOM   4938 1HE2 GLN A 228      29.565  -5.476  34.215  1.00  0.00           H
[truncated: 105,058 more chars]
