# Supplementary material for: A new benchmark illustrates that integration of geometric constraints inferred from enzyme reaction chemistry can increase enzyme active site modeling accuracy
Source: PLoS One. 2019 Apr 4;14(4):e0214126. doi: 10.1371/journal.pone.0214126 (PMC6448891; doi:10.1371/journal.pone.0214126)
Supplement: S1 Files — (GZ) [file pone.0214126.s008.gz › benchmark-lite/templates/6cpa/1aye.pdb.pdb]

REMARK query_anchored_aln ARSTNTFNYATYHTLDEIYDFMDLLVAQHPELVSKLQIGRSYEGRPIYVLKFSTG-SNRPAIWIDLGIHSREWITQATGVWFAKKFTENYGQNPSFTAILDSMDIFLEIVTNPNGFAFTHSENRLWRKTRSVTSSSLCVGVDANRNWDAGFGKAGASSSPCSETYHGKYANSEVEVKSIVDFVKNHGNFKAFLSIHSYSQLLLYPYGYTTQSIPDKTELNQVAKSAVAALKSLYGTSYKYGSIITTIYQASGGSIDWSYNQGIKYSFTFELRDTGRYGFLLPASQIIPTAQETWLGVLTIMEHTVNN
ATOM      1  N   ARG A   2      -5.786 -21.445  25.925  1.00  0.00           N  
ATOM      2  CA  ARG A   2      -5.660 -21.768  27.345  1.00  0.00           C  
ATOM      3  C   ARG A   2      -6.111 -20.634  28.260  1.00  0.00           C  
ATOM      4  O   ARG A   2      -6.525 -20.886  29.385  1.00  0.00           O  
ATOM      5  CB  ARG A   2      -4.217 -22.121  27.674  1.00  0.00           C  
ATOM      6  CG  ARG A   2      -3.719 -23.419  27.059  1.00  0.00           C  
ATOM      7  CD  ARG A   2      -2.300 -23.683  27.407  1.00  0.00           C  
ATOM      8  NE  ARG A   2      -1.818 -24.922  26.817  1.00  0.00           N  
ATOM      9  CZ  ARG A   2      -0.545 -25.358  26.886  1.00  0.00           C  
ATOM     10  NH1 ARG A   2       0.359 -24.647  27.522  1.00  0.00           N  
ATOM     11  NH2 ARG A   2      -0.206 -26.500  26.315  1.00  0.00           N  
ATOM     12  H   ARG A   2      -6.296 -22.074  25.321  1.00  0.00           H  
ATOM     13  HA  ARG A   2      -6.291 -22.630  27.561  1.00  0.00           H  
ATOM     14 1HB  ARG A   2      -3.560 -21.322  27.334  1.00  0.00           H  
ATOM     15 2HB  ARG A   2      -4.100 -22.202  28.755  1.00  0.00           H  
ATOM     16 1HG  ARG A   2      -4.323 -24.250  27.425  1.00  0.00           H  
ATOM     17 2HG  ARG A   2      -3.801 -23.362  25.973  1.00  0.00           H  
ATOM     18 1HD  ARG A   2      -1.678 -22.867  27.042  1.00  0.00           H  
ATOM     19 2HD  ARG A   2      -2.199 -23.760  28.489  1.00  0.00           H  
ATOM     20  HE  ARG A   2      -2.485 -25.496  26.319  1.00  0.00           H  
ATOM     21 1HH1 ARG A   2       0.100 -23.774  27.959  1.00  0.00           H  
ATOM     22 2HH1 ARG A   2       1.313 -24.974  27.574  1.00  0.00           H  
ATOM     23 1HH2 ARG A   2      -0.902 -27.047  25.826  1.00  0.00           H  
ATOM     24 2HH2 ARG A   2       0.747 -26.827  26.367  1.00  0.00           H  
ATOM     25  N   SER A   3      -6.046 -19.391  27.790  1.00  0.00           N  
ATOM     26  CA  SER A   3      -6.470 -18.265  28.616  1.00  0.00           C  
ATOM     27  C   SER A   3      -7.997 -18.153  28.670  1.00  0.00           C  
ATOM     28  O   SER A   3      -8.532 -17.342  29.420  1.00  0.00           O  
ATOM     29  CB  SER A   3      -5.877 -16.977  28.079  1.00  0.00           C  
ATOM     30  OG  SER A   3      -6.412 -16.664  26.822  1.00  0.00           O  
ATOM     31  H   SER A   3      -5.702 -19.215  26.857  1.00  0.00           H  
ATOM     32  HA  SER A   3      -6.106 -18.425  29.632  1.00  0.00           H  
ATOM     33 1HB  SER A   3      -6.080 -16.165  28.776  1.00  0.00           H  
ATOM     34 2HB  SER A   3      -4.796 -17.079  28.001  1.00  0.00           H  
ATOM     35  HG  SER A   3      -6.254 -15.726  26.693  1.00  0.00           H  
ATOM     36  N   THR A   4      -8.691 -18.965  27.868  1.00  0.00           N  
ATOM     37  CA  THR A   4     -10.159 -18.977  27.821  1.00  0.00           C  
ATOM     38  C   THR A   4     -10.732 -19.473  29.140  1.00  0.00           C  
ATOM     39  O   THR A   4     -11.881 -19.205  29.472  1.00  0.00           O  
ATOM     40  CB  THR A   4     -10.679 -19.857  26.669  1.00  0.00           C  
ATOM     41  OG1 THR A   4     -10.215 -21.202  26.844  1.00  0.00           O  
ATOM     42  CG2 THR A   4     -10.190 -19.326  25.330  1.00  0.00           C  
ATOM     43  H   THR A   4      -8.175 -19.595  27.271  1.00  0.00           H  
ATOM     44  HA  THR A   4     -10.508 -17.958  27.655  1.00  0.00           H  
ATOM     45  HB  THR A   4     -11.769 -19.859  26.676  1.00  0.00           H  
ATOM     46  HG1 THR A   4     -10.968 -21.792  26.922  1.00  0.00           H  
ATOM     47 1HG2 THR A   4     -10.567 -19.959  24.528  1.00  0.00           H  
ATOM     48 2HG2 THR A   4     -10.551 -18.307  25.189  1.00  0.00           H  
ATOM     49 3HG2 THR A   4      -9.101 -19.330  25.313  1.00  0.00           H  
ATOM     50  N   ASN A   5      -9.953 -20.262  29.858  1.00  0.00           N  
ATOM     51  CA  ASN A   5     -10.409 -20.785  31.128  1.00  0.00           C  
ATOM     52  C   ASN A   5      -9.433 -20.400  32.205  1.00  0.00           C  
ATOM     53  O   ASN A   5      -9.816 -20.239  33.363  1.00  0.00           O  
ATOM     54  CB  ASN A   5     -10.588 -22.291  31.071  1.00  0.00           C  
ATOM     55  CG  ASN A   5     -11.691 -22.707  30.137  1.00  0.00           C  
ATOM     56  OD1 ASN A   5     -12.846 -22.298  30.301  1.00  0.00           O  
ATOM     57  ND2 ASN A   5     -11.357 -23.512  29.161  1.00  0.00           N  
ATOM     58  H   ASN A   5      -9.031 -20.508  29.527  1.00  0.00           H  
ATOM     59  HA  ASN A   5     -11.375 -20.335  31.361  1.00  0.00           H  
ATOM     60 1HB  ASN A   5      -9.656 -22.756  30.744  1.00  0.00           H  
ATOM     61 2HB  ASN A   5     -10.810 -22.669  32.069  1.00  0.00           H  
ATOM     62 1HD2 ASN A   5     -12.050 -23.822  28.509  1.00  0.00           H  
ATOM     63 2HD2 ASN A   5     -10.410 -23.818  29.067  1.00  0.00           H  
ATOM     64  N   THR A   6      -8.160 -20.331  31.822  1.00  0.00           N  
ATOM     65  CA  THR A   6      -7.101 -19.978  32.749  1.00  0.00           C  
ATOM     66  C   THR A   6      -6.852 -18.493  32.981  1.00  0.00           C  
ATOM     67  O   THR A   6      -7.611 -17.615  32.542  1.00  0.00           O  
ATOM     68  CB  THR A   6      -5.782 -20.622  32.283  1.00  0.00           C  
ATOM     69  OG1 THR A   6      -5.428 -20.112  30.991  1.00  0.00           O  
ATOM     70  CG2 THR A   6      -5.925 -22.134  32.206  1.00  0.00           C  
ATOM     71  H   THR A   6      -7.926 -20.530  30.860  1.00  0.00           H  
ATOM     72  HA  THR A   6      -7.361 -20.365  33.735  1.00  0.00           H  
ATOM     73  HB  THR A   6      -4.987 -20.373  32.987  1.00  0.00           H  
ATOM     74  HG1 THR A   6      -5.079 -20.825  30.451  1.00  0.00           H  
ATOM     75 1HG2 THR A   6      -4.983 -22.572  31.876  1.00  0.00           H  
ATOM     76 2HG2 THR A   6      -6.182 -22.526  33.190  1.00  0.00           H  
ATOM     77 3HG2 THR A   6      -6.711 -22.389  31.497  1.00  0.00           H  
ATOM     78  N   PHE A   7      -4.395 -14.926  32.964  1.00  0.00           N  
ATOM     79  CA  PHE A   7      -3.617 -14.196  31.988  1.00  0.00           C  
ATOM     80  C   PHE A   7      -2.158 -14.639  32.179  1.00  0.00           C  
ATOM     81  O   PHE A   7      -1.633 -14.666  33.299  1.00  0.00           O  
ATOM     82  CB  PHE A   7      -3.765 -12.684  32.171  1.00  0.00           C  
ATOM     83  CG  PHE A   7      -2.983 -11.874  31.177  1.00  0.00           C  
ATOM     84  CD1 PHE A   7      -3.614 -11.287  30.090  1.00  0.00           C  
ATOM     85  CD2 PHE A   7      -1.616 -11.698  31.326  1.00  0.00           C  
ATOM     86  CE1 PHE A   7      -2.896 -10.541  29.175  1.00  0.00           C  
ATOM     87  CE2 PHE A   7      -0.896 -10.952  30.413  1.00  0.00           C  
ATOM     88  CZ  PHE A   7      -1.537 -10.373  29.336  1.00  0.00           C  
ATOM     89  H   PHE A   7      -4.432 -14.589  33.915  1.00  0.00           H  
ATOM     90  HA  PHE A   7      -3.980 -14.455  30.992  1.00  0.00           H  
ATOM     91 1HB  PHE A   7      -4.815 -12.409  32.084  1.00  0.00           H  
ATOM     92 2HB  PHE A   7      -3.436 -12.405  33.171  1.00  0.00           H  
ATOM     93  HD1 PHE A   7      -4.689 -11.418  29.963  1.00  0.00           H  
ATOM     94  HD2 PHE A   7      -1.110 -12.155  32.176  1.00  0.00           H  
ATOM     95  HE1 PHE A   7      -3.404 -10.085  28.326  1.00  0.00           H  
ATOM     96  HE2 PHE A   7       0.178 -10.820  30.542  1.00  0.00           H  
ATOM     97  HZ  PHE A   7      -0.970  -9.786  28.615  1.00  0.00           H  
ATOM     98  N   ASN A   8      -1.538 -15.085  31.096  1.00  0.00           N  
ATOM     99  CA  ASN A   8      -0.151 -15.531  31.130  1.00  0.00           C  
ATOM    100  C   ASN A   8       0.726 -14.366  30.640  1.00  0.00           C  
ATOM    101  O   ASN A   8       0.631 -13.946  29.484  1.00  0.00           O  
ATOM    102  CB  ASN A   8       0.051 -16.778  30.289  1.00  0.00           C  
ATOM    103  CG  ASN A   8       1.454 -17.311  30.373  1.00  0.00           C  
ATOM    104  OD1 ASN A   8       2.325 -16.704  31.007  1.00  0.00           O  
ATOM    105  ND2 ASN A   8       1.691 -18.434  29.745  1.00  0.00           N  
ATOM    106  H   ASN A   8      -2.043 -15.116  30.222  1.00  0.00           H  
ATOM    107  HA  ASN A   8       0.111 -15.770  32.162  1.00  0.00           H  
ATOM    108 1HB  ASN A   8      -0.641 -17.555  30.618  1.00  0.00           H  
ATOM    109 2HB  ASN A   8      -0.179 -16.556  29.247  1.00  0.00           H  
ATOM    110 1HD2 ASN A   8       2.607 -18.836  29.766  1.00  0.00           H  
ATOM    111 2HD2 ASN A   8       0.956 -18.891  29.244  1.00  0.00           H  
ATOM    112  N   TYR A   9       1.511 -13.795  31.548  1.00  0.00           N  
ATOM    113  CA  TYR A   9       2.394 -12.674  31.211  1.00  0.00           C  
ATOM    114  C   TYR A   9       3.557 -13.110  30.315  1.00  0.00           C  
ATOM    115  O   TYR A   9       4.209 -12.284  29.682  1.00  0.00           O  
ATOM    116  CB  TYR A   9       2.930 -12.020  32.486  1.00  0.00           C  
ATOM    117  CG  TYR A   9       3.877 -12.899  33.272  1.00  0.00           C  
ATOM    118  CD1 TYR A   9       5.212 -12.543  33.397  1.00  0.00           C  
ATOM    119  CD2 TYR A   9       3.411 -14.062  33.868  1.00  0.00           C  
ATOM    120  CE1 TYR A   9       6.077 -13.346  34.114  1.00  0.00           C  
ATOM    121  CE2 TYR A   9       4.276 -14.865  34.585  1.00  0.00           C  
ATOM    122  CZ  TYR A   9       5.604 -14.511  34.709  1.00  0.00           C  
ATOM    123  OH  TYR A   9       6.466 -15.311  35.424  1.00  0.00           O  
ATOM    124  H   TYR A   9       1.498 -14.144  32.496  1.00  0.00           H  
ATOM    125  HA  TYR A   9       1.818 -11.935  30.654  1.00  0.00           H  
ATOM    126 1HB  TYR A   9       3.455 -11.098  32.230  1.00  0.00           H  
ATOM    127 2HB  TYR A   9       2.097 -11.752  33.136  1.00  0.00           H  
ATOM    128  HD1 TYR A   9       5.578 -11.629  32.929  1.00  0.00           H  
ATOM    129  HD2 TYR A   9       2.362 -14.342  33.769  1.00  0.00           H  
ATOM    130  HE1 TYR A   9       7.126 -13.067  34.212  1.00  0.00           H  
ATOM    131  HE2 TYR A   9       3.910 -15.779  35.053  1.00  0.00           H  
ATOM    132  HH  TYR A   9       5.986 -16.069  35.767  1.00  0.00           H  
ATOM    133  N   ALA A  10       3.798 -14.415  30.256  1.00  0.00           N  
ATOM    134  CA  ALA A  10       4.874 -14.932  29.438  1.00  0.00           C  
ATOM    135  C   ALA A  10       4.355 -15.280  28.059  1.00  0.00           C  
ATOM    136  O   ALA A  10       4.634 -16.362  27.553  1.00  0.00           O  
ATOM    137  CB  ALA A  10       5.512 -16.148  30.094  1.00  0.00           C  
ATOM    138  H   ALA A  10       3.229 -15.060  30.785  1.00  0.00           H  
ATOM    139  HA  ALA A  10       5.628 -14.152  29.338  1.00  0.00           H  
ATOM    140 1HB  ALA A  10       6.318 -16.521  29.463  1.00  0.00           H  
ATOM    141 2HB  ALA A  10       5.914 -15.867  31.068  1.00  0.00           H  
ATOM    142 3HB  ALA A  10       4.762 -16.927  30.223  1.00  0.00           H  
ATOM    143  N   THR A  11       3.599 -14.372  27.454  1.00  0.00           N  
ATOM    144  CA  THR A  11       3.047 -14.602  26.130  1.00  0.00           C  
ATOM    145  C   THR A  11       2.674 -13.273  25.495  1.00  0.00           C  
ATOM    146  O   THR A  11       2.507 -12.268  26.198  1.00  0.00           O  
ATOM    147  CB  THR A  11       1.816 -15.526  26.184  1.00  0.00           C  
ATOM    148  OG1 THR A  11       0.760 -14.877  26.904  1.00  0.00           O  
ATOM    149  CG2 THR A  11       2.163 -16.837  26.872  1.00  0.00           C  
ATOM    150  H   THR A  11       3.402 -13.500  27.924  1.00  0.00           H  
ATOM    151  HA  THR A  11       3.808 -15.086  25.517  1.00  0.00           H  
ATOM    152  HB  THR A  11       1.472 -15.733  25.170  1.00  0.00           H  
ATOM    153  HG1 THR A  11       1.054 -14.684  27.797  1.00  0.00           H  
ATOM    154 1HG2 THR A  11       1.281 -17.477  26.900  1.00  0.00           H  
ATOM    155 2HG2 THR A  11       2.958 -17.338  26.320  1.00  0.00           H  
ATOM    156 3HG2 THR A  11       2.498 -16.637  27.889  1.00  0.00           H  
ATOM    157  N   TYR A  12       2.559 -13.262  24.166  1.00  0.00           N  
ATOM    158  CA  TYR A  12       2.200 -12.054  23.435  1.00  0.00           C  
ATOM    159  C   TYR A  12       0.683 -11.995  23.345  1.00  0.00           C  
ATOM    160  O   TYR A  12       0.026 -13.017  23.152  1.00  0.00           O  
ATOM    161  CB  TYR A  12       2.836 -12.033  22.043  1.00  0.00           C  
ATOM    162  CG  TYR A  12       4.339 -11.868  22.061  1.00  0.00           C  
ATOM    163  CD1 TYR A  12       5.150 -12.840  21.493  1.00  0.00           C  
ATOM    164  CD2 TYR A  12       4.907 -10.746  22.645  1.00  0.00           C  
ATOM    165  CE1 TYR A  12       6.523 -12.689  21.509  1.00  0.00           C  
ATOM    166  CE2 TYR A  12       6.280 -10.595  22.661  1.00  0.00           C  
ATOM    167  CZ  TYR A  12       7.087 -11.561  22.096  1.00  0.00           C  
ATOM    168  OH  TYR A  12       8.454 -11.411  22.112  1.00  0.00           O  
ATOM    169  H   TYR A  12       2.726 -14.116  23.653  1.00  0.00           H  
ATOM    170  HA  TYR A  12       2.569 -11.191  23.990  1.00  0.00           H  
ATOM    171 1HB  TYR A  12       2.601 -12.962  21.522  1.00  0.00           H  
ATOM    172 2HB  TYR A  12       2.411 -11.216  21.461  1.00  0.00           H  
ATOM    173  HD1 TYR A  12       4.704 -13.722  21.034  1.00  0.00           H  
ATOM    174  HD2 TYR A  12       4.269  -9.983  23.092  1.00  0.00           H  
ATOM    175  HE1 TYR A  12       7.161 -13.452  21.063  1.00  0.00           H  
ATOM    176  HE2 TYR A  12       6.726  -9.713  23.121  1.00  0.00           H  
ATOM    177  HH  TYR A  12       8.863 -12.166  21.682  1.00  0.00           H  
ATOM    178  N   HIS A  13       0.128 -10.801  23.481  1.00  0.00           N  
ATOM    179  CA  HIS A  13      -1.317 -10.619  23.433  1.00  0.00           C  
ATOM    180  C   HIS A  13      -1.724  -9.563  22.433  1.00  0.00           C  
ATOM    181  O   HIS A  13      -0.877  -8.823  21.921  1.00  0.00           O  
ATOM    182  CB  HIS A  13      -1.859 -10.242  24.815  1.00  0.00           C  
ATOM    183  CG  HIS A  13      -1.658 -11.305  25.851  1.00  0.00           C  
ATOM    184  ND1 HIS A  13      -2.658 -12.179  26.223  1.00  0.00           N  
ATOM    185  CD2 HIS A  13      -0.575 -11.635  26.592  1.00  0.00           C  
ATOM    186  CE1 HIS A  13      -2.197 -13.001  27.150  1.00  0.00           C  
ATOM    187  NE2 HIS A  13      -0.936 -12.691  27.391  1.00  0.00           N  
ATOM    188  H   HIS A  13       0.721  -9.996  23.622  1.00  0.00           H  
ATOM    189  HA  HIS A  13      -1.791 -11.551  23.126  1.00  0.00           H  
ATOM    190 1HB  HIS A  13      -1.371  -9.331  25.162  1.00  0.00           H  
ATOM    191 2HB  HIS A  13      -2.927 -10.034  24.743  1.00  0.00           H  
ATOM    192  HD2 HIS A  13       0.402 -11.151  26.561  1.00  0.00           H  
ATOM    193  HE1 HIS A  13      -2.761 -13.799  27.632  1.00  0.00           H  
ATOM    194  HE2 HIS A  13      -0.331 -13.153  28.054  1.00  0.00           H  
ATOM    195  N   THR A  14      -3.027  -9.478  22.180  1.00  0.00           N  
ATOM    196  CA  THR A  14      -3.572  -8.505  21.250  1.00  0.00           C  
ATOM    197  C   THR A  14      -3.788  -7.207  22.035  1.00  0.00           C  
ATOM    198  O   THR A  14      -3.794  -7.212  23.274  1.00  0.00           O  
ATOM    199  CB  THR A  14      -4.888  -8.987  20.613  1.00  0.00           C  
ATOM    200  OG1 THR A  14      -5.883  -9.152  21.632  1.00  0.00           O  
ATOM    201  CG2 THR A  14      -4.680 -10.312  19.895  1.00  0.00           C  
ATOM    202  H   THR A  14      -3.655 -10.113  22.652  1.00  0.00           H  
ATOM    203  HA  THR A  14      -2.849  -8.350  20.448  1.00  0.00           H  
ATOM    204  HB  THR A  14      -5.240  -8.244  19.898  1.00  0.00           H  
ATOM    205  HG1 THR A  14      -6.179 -10.065  21.645  1.00  0.00           H  
ATOM    206 1HG2 THR A  14      -5.620 -10.637  19.450  1.00  0.00           H  
ATOM    207 2HG2 THR A  14      -3.932 -10.187  19.112  1.00  0.00           H  
ATOM    208 3HG2 THR A  14      -4.337 -11.061  20.607  1.00  0.00           H  
ATOM    209  N   LEU A  15      -3.968  -6.097  21.333  1.00  0.00           N  
ATOM    210  CA  LEU A  15      -4.180  -4.823  22.000  1.00  0.00           C  
ATOM    211  C   LEU A  15      -5.368  -4.888  22.962  1.00  0.00           C  
ATOM    212  O   LEU A  15      -5.319  -4.356  24.076  1.00  0.00           O  
ATOM    213  CB  LEU A  15      -4.412  -3.719  20.961  1.00  0.00           C  
ATOM    214  CG  LEU A  15      -4.553  -2.298  21.520  1.00  0.00           C  
ATOM    215  CD1 LEU A  15      -4.141  -1.289  20.456  1.00  0.00           C  
ATOM    216  CD2 LEU A  15      -5.989  -2.067  21.965  1.00  0.00           C  
ATOM    217  H   LEU A  15      -3.959  -6.128  20.324  1.00  0.00           H  
ATOM    218  HA  LEU A  15      -3.288  -4.582  22.577  1.00  0.00           H  
ATOM    219 1HB  LEU A  15      -3.576  -3.718  20.263  1.00  0.00           H  
ATOM    220 2HB  LEU A  15      -5.321  -3.949  20.406  1.00  0.00           H  
ATOM    221  HG  LEU A  15      -3.884  -2.174  22.373  1.00  0.00           H  
ATOM    222 1HD1 LEU A  15      -4.241  -0.279  20.854  1.00  0.00           H  
ATOM    223 2HD1 LEU A  15      -3.104  -1.465  20.171  1.00  0.00           H  
ATOM    224 3HD1 LEU A  15      -4.782  -1.400  19.583  1.00  0.00           H  
ATOM    225 1HD2 LEU A  15      -6.089  -1.057  22.364  1.00  0.00           H  
ATOM    226 2HD2 LEU A  15      -6.658  -2.189  21.113  1.00  0.00           H  
ATOM    227 3HD2 LEU A  15      -6.251  -2.790  22.738  1.00  0.00           H  
ATOM    228  N   ASP A  16      -6.440  -5.537  22.524  1.00  0.00           N  
ATOM    229  CA  ASP A  16      -7.641  -5.666  23.348  1.00  0.00           C  
ATOM    230  C   ASP A  16      -7.348  -6.439  24.641  1.00  0.00           C  
ATOM    231  O   ASP A  16      -7.752  -6.026  25.728  1.00  0.00           O  
ATOM    232  CB  ASP A  16      -8.753  -6.368  22.565  1.00  0.00           C  
ATOM    233  CG  ASP A  16      -9.345  -5.496  21.466  1.00  0.00           C  
ATOM    234  OD1 ASP A  16      -9.141  -4.306  21.504  1.00  0.00           O  
ATOM    235  OD2 ASP A  16      -9.997  -6.029  20.599  1.00  0.00           O  
ATOM    236  H   ASP A  16      -6.429  -5.951  21.603  1.00  0.00           H  
ATOM    237  HA  ASP A  16      -7.983  -4.667  23.620  1.00  0.00           H  
ATOM    238 1HB  ASP A  16      -8.360  -7.279  22.113  1.00  0.00           H  
ATOM    239 2HB  ASP A  16      -9.551  -6.660  23.248  1.00  0.00           H  
ATOM    240  N   GLU A  17      -6.612  -7.538  24.519  1.00  0.00           N  
ATOM    241  CA  GLU A  17      -6.267  -8.351  25.671  1.00  0.00           C  
ATOM    242  C   GLU A  17      -5.403  -7.551  26.643  1.00  0.00           C  
ATOM    243  O   GLU A  17      -5.582  -7.635  27.867  1.00  0.00           O  
ATOM    244  CB  GLU A  17      -5.533  -9.620  25.232  1.00  0.00           C  
ATOM    245  CG  GLU A  17      -6.403 -10.624  24.488  1.00  0.00           C  
ATOM    246  CD  GLU A  17      -5.634 -11.826  24.014  1.00  0.00           C  
ATOM    247  OE1 GLU A  17      -4.487 -11.675  23.668  1.00  0.00           O  
ATOM    248  OE2 GLU A  17      -6.195 -12.896  23.998  1.00  0.00           O  
ATOM    249  H   GLU A  17      -6.284  -7.816  23.605  1.00  0.00           H  
ATOM    250  HA  GLU A  17      -7.188  -8.639  26.179  1.00  0.00           H  
ATOM    251 1HB  GLU A  17      -4.701  -9.352  24.581  1.00  0.00           H  
ATOM    252 2HB  GLU A  17      -5.117 -10.121  26.106  1.00  0.00           H  
ATOM    253 1HG  GLU A  17      -7.203 -10.956  25.149  1.00  0.00           H  
ATOM    254 2HG  GLU A  17      -6.859 -10.129  23.631  1.00  0.00           H  
ATOM    255  N   ILE A  18      -4.503  -6.740  26.105  1.00  0.00           N  
ATOM    256  CA  ILE A  18      -3.641  -5.931  26.948  1.00  0.00           C  
ATOM    257  C   ILE A  18      -4.488  -4.911  27.724  1.00  0.00           C  
ATOM    258  O   ILE A  18      -4.343  -4.768  28.937  1.00  0.00           O  
ATOM    259  CB  ILE A  18      -2.571  -5.206  26.111  1.00  0.00           C  
ATOM    260  CG1 ILE A  18      -1.586  -6.214  25.514  1.00  0.00           C  
ATOM    261  CG2 ILE A  18      -1.837  -4.180  26.961  1.00  0.00           C  
ATOM    262  CD1 ILE A  18      -0.674  -5.627  24.462  1.00  0.00           C  
ATOM    263  H   ILE A  18      -4.409  -6.678  25.101  1.00  0.00           H  
ATOM    264  HA  ILE A  18      -3.136  -6.587  27.657  1.00  0.00           H  
ATOM    265  HB  ILE A  18      -3.047  -4.697  25.274  1.00  0.00           H  
ATOM    266 1HG1 ILE A  18      -0.968  -6.632  26.308  1.00  0.00           H  
ATOM    267 2HG1 ILE A  18      -2.139  -7.039  25.063  1.00  0.00           H  
ATOM    268 1HG2 ILE A  18      -1.084  -3.677  26.354  1.00  0.00           H  
ATOM    269 2HG2 ILE A  18      -2.548  -3.446  27.339  1.00  0.00           H  
ATOM    270 3HG2 ILE A  18      -1.353  -4.681  27.799  1.00  0.00           H  
ATOM    271 1HD1 ILE A  18      -0.006  -6.402  24.086  1.00  0.00           H  
ATOM    272 2HD1 ILE A  18      -1.272  -5.233  23.639  1.00  0.00           H  
ATOM    273 3HD1 ILE A  18      -0.085  -4.822  24.900  1.00  0.00           H  
ATOM    274  N   TYR A  19      -5.405  -4.246  27.034  1.00  0.00           N  
ATOM    275  CA  TYR A  19      -6.256  -3.255  27.670  1.00  0.00           C  
ATOM    276  C   TYR A  19      -7.140  -3.868  28.729  1.00  0.00           C  
ATOM    277  O   TYR A  19      -7.363  -3.281  29.781  1.00  0.00           O  
ATOM    278  CB  TYR A  19      -7.113  -2.538  26.624  1.00  0.00           C  
ATOM    279  CG  TYR A  19      -6.336  -1.576  25.754  1.00  0.00           C  
ATOM    280  CD1 TYR A  19      -5.022  -1.858  25.409  1.00  0.00           C  
ATOM    281  CD2 TYR A  19      -6.937  -0.411  25.300  1.00  0.00           C  
ATOM    282  CE1 TYR A  19      -4.312  -0.979  24.614  1.00  0.00           C  
ATOM    283  CE2 TYR A  19      -6.227   0.467  24.504  1.00  0.00           C  
ATOM    284  CZ  TYR A  19      -4.920   0.186  24.162  1.00  0.00           C  
ATOM    285  OH  TYR A  19      -4.213   1.062  23.370  1.00  0.00           O  
ATOM    286  H   TYR A  19      -5.517  -4.430  26.047  1.00  0.00           H  
ATOM    287  HA  TYR A  19      -5.621  -2.520  28.165  1.00  0.00           H  
ATOM    288 1HB  TYR A  19      -7.589  -3.275  25.976  1.00  0.00           H  
ATOM    289 2HB  TYR A  19      -7.905  -1.981  27.123  1.00  0.00           H  
ATOM    290  HD1 TYR A  19      -4.550  -2.774  25.766  1.00  0.00           H  
ATOM    291  HD2 TYR A  19      -7.969  -0.189  25.571  1.00  0.00           H  
ATOM    292  HE1 TYR A  19      -3.280  -1.201  24.344  1.00  0.00           H  
ATOM    293  HE2 TYR A  19      -6.699   1.383  24.148  1.00  0.00           H  
ATOM    294  HH  TYR A  19      -4.771   1.810  23.145  1.00  0.00           H  
ATOM    295  N   ASP A  20      -7.651  -5.050  28.437  1.00  0.00           N  
ATOM    296  CA  ASP A  20      -8.516  -5.762  29.358  1.00  0.00           C  
ATOM    297  C   ASP A  20      -7.737  -6.010  30.677  1.00  0.00           C  
ATOM    298  O   ASP A  20      -8.220  -5.710  31.787  1.00  0.00           O  
ATOM    299  CB  ASP A  20      -8.988  -7.084  28.747  1.00  0.00           C  
ATOM    300  CG  ASP A  20     -10.001  -6.890  27.626  1.00  0.00           C  
ATOM    301  OD1 ASP A  20     -10.555  -5.820  27.531  1.00  0.00           O  
ATOM    302  OD2 ASP A  20     -10.210  -7.813  26.876  1.00  0.00           O  
ATOM    303  H   ASP A  20      -7.431  -5.469  27.545  1.00  0.00           H  
ATOM    304  HA  ASP A  20      -9.390  -5.143  29.561  1.00  0.00           H  
ATOM    305 1HB  ASP A  20      -8.131  -7.629  28.352  1.00  0.00           H  
ATOM    306 2HB  ASP A  20      -9.440  -7.702  29.523  1.00  0.00           H  
ATOM    307  N   PHE A  21      -6.500  -6.484  30.538  1.00  0.00           N  
ATOM    308  CA  PHE A  21      -5.653  -6.760  31.686  1.00  0.00           C  
ATOM    309  C   PHE A  21      -5.323  -5.492  32.476  1.00  0.00           C  
ATOM    310  O   PHE A  21      -5.215  -5.533  33.697  1.00  0.00           O  
ATOM    311  CB  PHE A  21      -4.357  -7.433  31.231  1.00  0.00           C  
ATOM    312  CG  PHE A  21      -3.470  -7.868  32.362  1.00  0.00           C  
ATOM    313  CD1 PHE A  21      -3.762  -9.011  33.092  1.00  0.00           C  
ATOM    314  CD2 PHE A  21      -2.342  -7.135  32.700  1.00  0.00           C  
ATOM    315  CE1 PHE A  21      -2.946  -9.411  34.134  1.00  0.00           C  
ATOM    316  CE2 PHE A  21      -1.525  -7.533  33.740  1.00  0.00           C  
ATOM    317  CZ  PHE A  21      -1.828  -8.673  34.457  1.00  0.00           C  
ATOM    318  H   PHE A  21      -6.142  -6.656  29.610  1.00  0.00           H  
ATOM    319  HA  PHE A  21      -6.186  -7.437  32.355  1.00  0.00           H  
ATOM    320 1HB  PHE A  21      -4.595  -8.310  30.629  1.00  0.00           H  
ATOM    321 2HB  PHE A  21      -3.793  -6.747  30.600  1.00  0.00           H  
ATOM    322  HD1 PHE A  21      -4.646  -9.595  32.835  1.00  0.00           H  
ATOM    323  HD2 PHE A  21      -2.103  -6.234  32.133  1.00  0.00           H  
ATOM    324  HE1 PHE A  21      -3.187 -10.311  34.699  1.00  0.00           H  
ATOM    325  HE2 PHE A  21      -0.641  -6.948  33.994  1.00  0.00           H  
ATOM    326  HZ  PHE A  21      -1.185  -8.987  35.278  1.00  0.00           H  
ATOM    327  N   MET A  22      -5.173  -4.362  31.795  1.00  0.00           N  
ATOM    328  CA  MET A  22      -4.869  -3.105  32.484  1.00  0.00           C  
ATOM    329  C   MET A  22      -6.089  -2.685  33.329  1.00  0.00           C  
ATOM    330  O   MET A  22      -5.939  -2.132  34.417  1.00  0.00           O  
ATOM    331  CB  MET A  22      -4.494  -2.017  31.480  1.00  0.00           C  
ATOM    332  CG  MET A  22      -3.149  -2.224  30.799  1.00  0.00           C  
ATOM    333  SD  MET A  22      -2.647  -0.806  29.804  1.00  0.00           S  
ATOM    334  CE  MET A  22      -3.741  -0.975  28.397  1.00  0.00           C  
ATOM    335  H   MET A  22      -5.268  -4.361  30.789  1.00  0.00           H  
ATOM    336  HA  MET A  22      -4.021  -3.271  33.148  1.00  0.00           H  
ATOM    337 1HB  MET A  22      -5.256  -1.961  30.703  1.00  0.00           H  
ATOM    338 2HB  MET A  22      -4.469  -1.050  31.983  1.00  0.00           H  
ATOM    339 1HG  MET A  22      -2.384  -2.404  31.554  1.00  0.00           H  
ATOM    340 2HG  MET A  22      -3.200  -3.099  30.151  1.00  0.00           H  
ATOM    341 1HE  MET A  22      -3.551  -0.168  27.690  1.00  0.00           H  
ATOM    342 2HE  MET A  22      -3.563  -1.935  27.911  1.00  0.00           H  
ATOM    343 3HE  MET A  22      -4.777  -0.926  28.734  1.00  0.00           H  
ATOM    344  N   ASP A  23      -7.292  -2.944  32.823  1.00  0.00           N  
ATOM    345  CA  ASP A  23      -8.512  -2.598  33.550  1.00  0.00           C  
ATOM    346  C   ASP A  23      -8.659  -3.519  34.762  1.00  0.00           C  
ATOM    347  O   ASP A  23      -9.123  -3.094  35.816  1.00  0.00           O  
ATOM    348  CB  ASP A  23      -9.741  -2.715  32.646  1.00  0.00           C  
ATOM    349  CG  ASP A  23      -9.804  -1.621  31.587  1.00  0.00           C  
ATOM    350  OD1 ASP A  23      -9.121  -0.636  31.738  1.00  0.00           O  
ATOM    351  OD2 ASP A  23     -10.535  -1.782  30.639  1.00  0.00           O  
ATOM    352  H   ASP A  23      -7.367  -3.388  31.919  1.00  0.00           H  
ATOM    353  HA  ASP A  23      -8.431  -1.565  33.889  1.00  0.00           H  
ATOM    354 1HB  ASP A  23      -9.735  -3.684  32.146  1.00  0.00           H  
ATOM    355 2HB  ASP A  23     -10.646  -2.665  33.253  1.00  0.00           H  
ATOM    356  N   LEU A  24      -8.247  -4.772  34.617  1.00  0.00           N  
ATOM    357  CA  LEU A  24      -8.335  -5.722  35.718  1.00  0.00           C  
ATOM    358  C   LEU A  24      -7.402  -5.293  36.834  1.00  0.00           C  
ATOM    359  O   LEU A  24      -7.770  -5.312  38.006  1.00  0.00           O  
ATOM    360  CB  LEU A  24      -7.975  -7.136  35.246  1.00  0.00           C  
ATOM    361  CG  LEU A  24      -8.979  -7.795  34.292  1.00  0.00           C  
ATOM    362  CD1 LEU A  24      -8.402  -9.104  33.770  1.00  0.00           C  
ATOM    363  CD2 LEU A  24     -10.294  -8.030  35.021  1.00  0.00           C  
ATOM    364  H   LEU A  24      -7.866  -5.077  33.733  1.00  0.00           H  
ATOM    365  HA  LEU A  24      -9.360  -5.731  36.086  1.00  0.00           H  
ATOM    366 1HB  LEU A  24      -7.012  -7.098  34.739  1.00  0.00           H  
ATOM    367 2HB  LEU A  24      -7.876  -7.780  36.120  1.00  0.00           H  
ATOM    368  HG  LEU A  24      -9.151  -7.142  33.436  1.00  0.00           H  
ATOM    369 1HD1 LEU A  24      -9.115  -9.572  33.092  1.00  0.00           H  
ATOM    370 2HD1 LEU A  24      -7.472  -8.905  33.237  1.00  0.00           H  
ATOM    371 3HD1 LEU A  24      -8.204  -9.773  34.607  1.00  0.00           H  
ATOM    372 1HD2 LEU A  24     -11.008  -8.497  34.343  1.00  0.00           H  
ATOM    373 2HD2 LEU A  24     -10.124  -8.684  35.876  1.00  0.00           H  
ATOM    374 3HD2 LEU A  24     -10.693  -7.076  35.367  1.00  0.00           H  
ATOM    375  N   LEU A  25      -6.200  -4.870  36.458  1.00  0.00           N  
ATOM    376  CA  LEU A  25      -5.200  -4.426  37.415  1.00  0.00           C  
ATOM    377  C   LEU A  25      -5.722  -3.246  38.253  1.00  0.00           C  
ATOM    378  O   LEU A  25      -5.549  -3.217  39.479  1.00  0.00           O  
ATOM    379  CB  LEU A  25      -3.916  -4.022  36.681  1.00  0.00           C  
ATOM    380  CG  LEU A  25      -2.770  -3.522  37.570  1.00  0.00           C  
ATOM    381  CD1 LEU A  25      -2.357  -4.625  38.535  1.00  0.00           C  
ATOM    382  CD2 LEU A  25      -1.600  -3.093  36.698  1.00  0.00           C  
ATOM    383  H   LEU A  25      -5.978  -4.858  35.473  1.00  0.00           H  
ATOM    384  HA  LEU A  25      -4.976  -5.252  38.089  1.00  0.00           H  
ATOM    385 1HB  LEU A  25      -3.550  -4.881  36.122  1.00  0.00           H  
ATOM    386 2HB  LEU A  25      -4.155  -3.229  35.972  1.00  0.00           H  
ATOM    387  HG  LEU A  25      -3.112  -2.672  38.162  1.00  0.00           H  
ATOM    388 1HD1 LEU A  25      -1.543  -4.270  39.167  1.00  0.00           H  
ATOM    389 2HD1 LEU A  25      -3.208  -4.899  39.160  1.00  0.00           H  
ATOM    390 3HD1 LEU A  25      -2.025  -5.496  37.971  1.00  0.00           H  
ATOM    391 1HD2 LEU A  25      -0.786  -2.737  37.330  1.00  0.00           H  
ATOM    392 2HD2 LEU A  25      -1.256  -3.942  36.107  1.00  0.00           H  
ATOM    393 3HD2 LEU A  25      -1.918  -2.291  36.031  1.00  0.00           H  
ATOM    394  N   VAL A  26      -6.361  -2.286  37.589  1.00  0.00           N  
ATOM    395  CA  VAL A  26      -6.919  -1.102  38.254  1.00  0.00           C  
ATOM    396  C   VAL A  26      -8.086  -1.527  39.166  1.00  0.00           C  
ATOM    397  O   VAL A  26      -8.212  -1.059  40.300  1.00  0.00           O  
ATOM    398  CB  VAL A  26      -7.412  -0.077  37.216  1.00  0.00           C  
ATOM    399  CG1 VAL A  26      -8.152   1.062  37.902  1.00  0.00           C  
ATOM    400  CG2 VAL A  26      -6.235   0.452  36.410  1.00  0.00           C  
ATOM    401  H   VAL A  26      -6.462  -2.382  36.589  1.00  0.00           H  
ATOM    402  HA  VAL A  26      -6.134  -0.639  38.853  1.00  0.00           H  
ATOM    403  HB  VAL A  26      -8.122  -0.564  36.547  1.00  0.00           H  
ATOM    404 1HG1 VAL A  26      -8.493   1.777  37.153  1.00  0.00           H  
ATOM    405 2HG1 VAL A  26      -9.010   0.665  38.442  1.00  0.00           H  
ATOM    406 3HG1 VAL A  26      -7.481   1.563  38.600  1.00  0.00           H  
ATOM    407 1HG2 VAL A  26      -6.591   1.175  35.678  1.00  0.00           H  
ATOM    408 2HG2 VAL A  26      -5.523   0.933  37.080  1.00  0.00           H  
ATOM    409 3HG2 VAL A  26      -5.746  -0.375  35.895  1.00  0.00           H  
ATOM    410  N   ALA A  27      -8.892  -2.461  38.672  1.00  0.00           N  
ATOM    411  CA  ALA A  27     -10.044  -2.979  39.400  1.00  0.00           C  
ATOM    412  C   ALA A  27      -9.626  -3.687  40.680  1.00  0.00           C  
ATOM    413  O   ALA A  27     -10.260  -3.518  41.720  1.00  0.00           O  
ATOM    414  CB  ALA A  27     -10.846  -3.922  38.516  1.00  0.00           C  
ATOM    415  H   ALA A  27      -8.689  -2.822  37.751  1.00  0.00           H  
ATOM    416  HA  ALA A  27     -10.675  -2.135  39.681  1.00  0.00           H  
ATOM    417 1HB  ALA A  27     -11.704  -4.302  39.072  1.00  0.00           H  
ATOM    418 2HB  ALA A  27     -11.195  -3.385  37.633  1.00  0.00           H  
ATOM    419 3HB  ALA A  27     -10.217  -4.755  38.208  1.00  0.00           H  
ATOM    420  N   GLN A  28      -8.561  -4.477  40.601  1.00  0.00           N  
ATOM    421  CA  GLN A  28      -8.071  -5.213  41.760  1.00  0.00           C  
ATOM    422  C   GLN A  28      -7.269  -4.401  42.785  1.00  0.00           C  
ATOM    423  O   GLN A  28      -7.135  -4.844  43.921  1.00  0.00           O  
ATOM    424  CB  GLN A  28      -7.214  -6.386  41.276  1.00  0.00           C  
ATOM    425  CG  GLN A  28      -7.991  -7.461  40.535  1.00  0.00           C  
ATOM    426  CD  GLN A  28      -7.100  -8.586  40.046  1.00  0.00           C  
ATOM    427  OE1 GLN A  28      -5.900  -8.396  39.827  1.00  0.00           O  
ATOM    428  NE2 GLN A  28      -7.681  -9.767  39.870  1.00  0.00           N  
ATOM    429  H   GLN A  28      -8.079  -4.571  39.719  1.00  0.00           H  
ATOM    430  HA  GLN A  28      -8.928  -5.595  42.315  1.00  0.00           H  
ATOM    431 1HB  GLN A  28      -6.433  -6.016  40.611  1.00  0.00           H  
ATOM    432 2HB  GLN A  28      -6.723  -6.854  42.129  1.00  0.00           H  
ATOM    433 1HG  GLN A  28      -8.738  -7.884  41.208  1.00  0.00           H  
ATOM    434 2HG  GLN A  28      -8.479  -7.011  39.671  1.00  0.00           H  
ATOM    435 1HE2 GLN A  28      -7.143 -10.547  39.549  1.00  0.00           H  
ATOM    436 2HE2 GLN A  28      -8.657  -9.877  40.059  1.00  0.00           H  
ATOM    437  N   HIS A  29      -6.716  -3.247  42.394  1.00  0.00           N  
ATOM    438  CA  HIS A  29      -5.917  -2.403  43.304  1.00  0.00           C  
ATOM    439  C   HIS A  29      -6.244  -0.943  43.159  1.00  0.00           C  
ATOM    440  O   HIS A  29      -5.347  -0.120  42.950  1.00  0.00           O  
ATOM    441  CB  HIS A  29      -4.417  -2.601  43.060  1.00  0.00           C  
ATOM    442  CG  HIS A  29      -3.949  -4.003  43.297  1.00  0.00           C  
ATOM    443  ND1 HIS A  29      -3.802  -4.535  44.561  1.00  0.00           N  
ATOM    444  CD2 HIS A  29      -3.595  -4.983  42.432  1.00  0.00           C  
ATOM    445  CE1 HIS A  29      -3.377  -5.783  44.462  1.00  0.00           C  
ATOM    446  NE2 HIS A  29      -3.244  -6.078  43.182  1.00  0.00           N  
ATOM    447  H   HIS A  29      -6.854  -2.948  41.439  1.00  0.00           H  
ATOM    448  HA  HIS A  29      -6.128  -2.680  44.336  1.00  0.00           H  
ATOM    449 1HB  HIS A  29      -4.177  -2.329  42.032  1.00  0.00           H  
ATOM    450 2HB  HIS A  29      -3.852  -1.938  43.715  1.00  0.00           H  
ATOM    451  HD1 HIS A  29      -4.053  -4.092  45.422  1.00  0.00           H  
ATOM    452  HD2 HIS A  29      -3.551  -5.029  41.344  1.00  0.00           H  
ATOM    453  HE1 HIS A  29      -3.199  -6.381  45.356  1.00  0.00           H  
ATOM    454  N   PRO A  30      -7.506  -0.580  43.402  1.00  0.00           N  
ATOM    455  CA  PRO A  30      -7.996   0.797  43.295  1.00  0.00           C  
ATOM    456  C   PRO A  30      -7.272   1.877  44.108  1.00  0.00           C  
ATOM    457  O   PRO A  30      -7.280   3.049  43.724  1.00  0.00           O  
ATOM    458  CB  PRO A  30      -9.439   0.638  43.784  1.00  0.00           C  
ATOM    459  CG  PRO A  30      -9.775  -0.781  43.478  1.00  0.00           C  
ATOM    460  CD  PRO A  30      -8.497  -1.533  43.739  1.00  0.00           C  
ATOM    461  HA  PRO A  30      -7.954   1.115  42.243  1.00  0.00           H  
ATOM    462 1HB  PRO A  30      -9.500   0.869  44.858  1.00  0.00           H  
ATOM    463 2HB  PRO A  30     -10.093   1.353  43.264  1.00  0.00           H  
ATOM    464 1HG  PRO A  30     -10.604  -1.121  44.115  1.00  0.00           H  
ATOM    465 2HG  PRO A  30     -10.116  -0.875  42.436  1.00  0.00           H  
ATOM    466 1HD  PRO A  30      -8.446  -1.813  44.801  1.00  0.00           H  
ATOM    467 2HD  PRO A  30      -8.460  -2.427  43.099  1.00  0.00           H  
ATOM    468  N   GLU A  31      -6.641   1.501  45.216  1.00  0.00           N  
ATOM    469  CA  GLU A  31      -5.946   2.495  46.023  1.00  0.00           C  
ATOM    470  C   GLU A  31      -4.504   2.811  45.640  1.00  0.00           C  
ATOM    471  O   GLU A  31      -3.884   3.722  46.215  1.00  0.00           O  
ATOM    472  CB  GLU A  31      -5.971   2.044  47.485  1.00  0.00           C  
ATOM    473  CG  GLU A  31      -7.360   2.001  48.106  1.00  0.00           C  
ATOM    474  CD  GLU A  31      -7.349   1.529  49.533  1.00  0.00           C  
ATOM    475  OE1 GLU A  31      -6.307   1.135  50.000  1.00  0.00           O  
ATOM    476  OE2 GLU A  31      -8.383   1.561  50.157  1.00  0.00           O  
ATOM    477  H   GLU A  31      -6.634   0.535  45.511  1.00  0.00           H  
ATOM    478  HA  GLU A  31      -6.470   3.447  45.926  1.00  0.00           H  
ATOM    479 1HB  GLU A  31      -5.538   1.047  47.566  1.00  0.00           H  
ATOM    480 2HB  GLU A  31      -5.358   2.717  48.084  1.00  0.00           H  
ATOM    481 1HG  GLU A  31      -7.794   3.000  48.070  1.00  0.00           H  
ATOM    482 2HG  GLU A  31      -7.991   1.339  47.514  1.00  0.00           H  
ATOM    483  N   LEU A  32      -3.980   2.084  44.656  1.00  0.00           N  
ATOM    484  CA  LEU A  32      -2.613   2.277  44.201  1.00  0.00           C  
ATOM    485  C   LEU A  32      -2.492   2.538  42.698  1.00  0.00           C  
ATOM    486  O   LEU A  32      -1.613   3.275  42.263  1.00  0.00           O  
ATOM    487  CB  LEU A  32      -1.778   1.044  44.569  1.00  0.00           C  
ATOM    488  CG  LEU A  32      -0.294   1.108  44.186  1.00  0.00           C  
ATOM    489  CD1 LEU A  32       0.367   2.275  44.907  1.00  0.00           C  
ATOM    490  CD2 LEU A  32       0.380  -0.208  44.546  1.00  0.00           C  
ATOM    491  H   LEU A  32      -4.551   1.378  44.214  1.00  0.00           H  
ATOM    492  HA  LEU A  32      -2.202   3.152  44.704  1.00  0.00           H  
ATOM    493 1HB  LEU A  32      -1.837   0.893  45.645  1.00  0.00           H  
ATOM    494 2HB  LEU A  32      -2.210   0.172  44.077  1.00  0.00           H  
ATOM    495  HG  LEU A  32      -0.201   1.282  43.114  1.00  0.00           H  
ATOM    496 1HD1 LEU A  32       1.422   2.320  44.635  1.00  0.00           H  
ATOM    497 2HD1 LEU A  32      -0.122   3.205  44.617  1.00  0.00           H  
ATOM    498 3HD1 LEU A  32       0.276   2.137  45.983  1.00  0.00           H  
ATOM    499 1HD2 LEU A  32       1.435  -0.163  44.273  1.00  0.00           H  
ATOM    500 2HD2 LEU A  32       0.289  -0.383  45.618  1.00  0.00           H  
ATOM    501 3HD2 LEU A  32      -0.100  -1.023  44.003  1.00  0.00           H  
ATOM    502  N   VAL A  33      -3.364   1.913  41.912  1.00  0.00           N  
ATOM    503  CA  VAL A  33      -3.344   2.074  40.466  1.00  0.00           C  
ATOM    504  C   VAL A  33      -4.592   2.727  39.878  1.00  0.00           C  
ATOM    505  O   VAL A  33      -5.715   2.426  40.286  1.00  0.00           O  
ATOM    506  CB  VAL A  33      -3.154   0.696  39.806  1.00  0.00           C  
ATOM    507  CG1 VAL A  33      -3.198   0.821  38.290  1.00  0.00           C  
ATOM    508  CG2 VAL A  33      -1.838   0.081  40.258  1.00  0.00           C  
ATOM    509  H   VAL A  33      -4.058   1.311  42.330  1.00  0.00           H  
ATOM    510  HA  VAL A  33      -2.505   2.718  40.201  1.00  0.00           H  
ATOM    511  HB  VAL A  33      -3.979   0.046  40.098  1.00  0.00           H  
ATOM    512 1HG1 VAL A  33      -3.063  -0.163  37.839  1.00  0.00           H  
ATOM    513 2HG1 VAL A  33      -4.162   1.228  37.986  1.00  0.00           H  
ATOM    514 3HG1 VAL A  33      -2.401   1.484  37.956  1.00  0.00           H  
ATOM    515 1HG2 VAL A  33      -1.711  -0.893  39.788  1.00  0.00           H  
ATOM    516 2HG2 VAL A  33      -1.014   0.734  39.970  1.00  0.00           H  
ATOM    517 3HG2 VAL A  33      -1.846  -0.037  41.342  1.00  0.00           H  
ATOM    518  N   SER A  34      -4.388   3.621  38.917  1.00  0.00           N  
ATOM    519  CA  SER A  34      -5.488   4.311  38.255  1.00  0.00           C  
ATOM    520  C   SER A  34      -5.128   4.443  36.768  1.00  0.00           C  
ATOM    521  O   SER A  34      -3.949   4.343  36.400  1.00  0.00           O  
ATOM    522  CB  SER A  34      -5.726   5.673  38.877  1.00  0.00           C  
ATOM    523  OG  SER A  34      -4.624   6.515  38.678  1.00  0.00           O  
ATOM    524  H   SER A  34      -3.439   3.827  38.638  1.00  0.00           H  
ATOM    525  HA  SER A  34      -6.393   3.714  38.376  1.00  0.00           H  
ATOM    526 1HB  SER A  34      -6.615   6.124  38.436  1.00  0.00           H  
ATOM    527 2HB  SER A  34      -5.911   5.559  39.944  1.00  0.00           H  
ATOM    528  HG  SER A  34      -3.878   6.080  39.098  1.00  0.00           H  
ATOM    529  N   LYS A  35      -6.144   4.576  35.918  1.00  0.00           N  
ATOM    530  CA  LYS A  35      -5.933   4.714  34.488  1.00  0.00           C  
ATOM    531  C   LYS A  35      -6.061   6.179  34.104  1.00  0.00           C  
ATOM    532  O   LYS A  35      -6.987   6.858  34.528  1.00  0.00           O  
ATOM    533  CB  LYS A  35      -6.929   3.861  33.701  1.00  0.00           C  
ATOM    534  CG  LYS A  35      -6.737   3.902  32.191  1.00  0.00           C  
ATOM    535  CD  LYS A  35      -7.615   2.873  31.494  1.00  0.00           C  
ATOM    536  CE  LYS A  35      -9.083   3.268  31.550  1.00  0.00           C  
ATOM    537  NZ  LYS A  35      -9.940   2.338  30.767  1.00  0.00           N  
ATOM    538  H   LYS A  35      -7.087   4.581  36.279  1.00  0.00           H  
ATOM    539  HA  LYS A  35      -4.925   4.371  34.252  1.00  0.00           H  
ATOM    540 1HB  LYS A  35      -6.850   2.821  34.020  1.00  0.00           H  
ATOM    541 2HB  LYS A  35      -7.944   4.193  33.918  1.00  0.00           H  
ATOM    542 1HG  LYS A  35      -6.990   4.895  31.818  1.00  0.00           H  
ATOM    543 2HG  LYS A  35      -5.693   3.698  31.951  1.00  0.00           H  
ATOM    544 1HD  LYS A  35      -7.311   2.782  30.450  1.00  0.00           H  
ATOM    545 2HD  LYS A  35      -7.491   1.903  31.975  1.00  0.00           H  
ATOM    546 1HE  LYS A  35      -9.420   3.268  32.586  1.00  0.00           H  
ATOM    547 2HE  LYS A  35      -9.204   4.276  31.152  1.00  0.00           H  
ATOM    548 1HZ  LYS A  35     -10.904   2.634  30.829  1.00  0.00           H  
ATOM    549 2HZ  LYS A  35      -9.648   2.344  29.799  1.00  0.00           H  
ATOM    550 3HZ  LYS A  35      -9.851   1.403  31.139  1.00  0.00           H  
ATOM    551  N   LEU A  36      -5.094   6.689  33.355  1.00  0.00           N  
ATOM    552  CA  LEU A  36      -5.118   8.073  32.931  1.00  0.00           C  
ATOM    553  C   LEU A  36      -5.125   8.134  31.390  1.00  0.00           C  
ATOM    554  O   LEU A  36      -4.296   7.509  30.722  1.00  0.00           O  
ATOM    555  CB  LEU A  36      -3.906   8.824  33.495  1.00  0.00           C  
ATOM    556  CG  LEU A  36      -3.774  10.292  33.067  1.00  0.00           C  
ATOM    557  CD1 LEU A  36      -4.943  11.091  33.628  1.00  0.00           C  
ATOM    558  CD2 LEU A  36      -2.446  10.847  33.559  1.00  0.00           C  
ATOM    559  H   LEU A  36      -4.323   6.101  33.073  1.00  0.00           H  
ATOM    560  HA  LEU A  36      -6.026   8.536  33.315  1.00  0.00           H  
ATOM    561 1HB  LEU A  36      -3.957   8.800  34.583  1.00  0.00           H  
ATOM    562 2HB  LEU A  36      -2.999   8.306  33.184  1.00  0.00           H  
ATOM    563  HG  LEU A  36      -3.816  10.359  31.980  1.00  0.00           H  
ATOM    564 1HD1 LEU A  36      -4.849  12.134  33.324  1.00  0.00           H  
ATOM    565 2HD1 LEU A  36      -5.879  10.685  33.245  1.00  0.00           H  
ATOM    566 3HD1 LEU A  36      -4.937  11.029  34.716  1.00  0.00           H  
ATOM    567 1HD2 LEU A  36      -2.352  11.890  33.254  1.00  0.00           H  
ATOM    568 2HD2 LEU A  36      -2.404  10.782  34.646  1.00  0.00           H  
ATOM    569 3HD2 LEU A  36      -1.628  10.268  33.128  1.00  0.00           H  
ATOM    570  N   GLN A  37      -6.083   8.854  30.820  1.00  0.00           N  
ATOM    571  CA  GLN A  37      -6.150   8.964  29.368  1.00  0.00           C  
ATOM    572  C   GLN A  37      -5.405  10.247  28.995  1.00  0.00           C  
ATOM    573  O   GLN A  37      -5.744  11.321  29.495  1.00  0.00           O  
ATOM    574  CB  GLN A  37      -7.597   8.998  28.868  1.00  0.00           C  
ATOM    575  CG  GLN A  37      -7.732   9.062  27.356  1.00  0.00           C  
ATOM    576  CD  GLN A  37      -9.179   9.044  26.903  1.00  0.00           C  
ATOM    577  OE1 GLN A  37     -10.101   9.139  27.719  1.00  0.00           O  
ATOM    578  NE2 GLN A  37      -9.388   8.920  25.598  1.00  0.00           N  
ATOM    579  H   GLN A  37      -6.773   9.332  31.382  1.00  0.00           H  
ATOM    580  HA  GLN A  37      -5.663   8.092  28.932  1.00  0.00           H  
ATOM    581 1HB  GLN A  37      -8.122   8.108  29.215  1.00  0.00           H  
ATOM    582 2HB  GLN A  37      -8.107   9.864  29.289  1.00  0.00           H  
ATOM    583 1HG  GLN A  37      -7.274   9.985  27.000  1.00  0.00           H  
ATOM    584 2HG  GLN A  37      -7.226   8.202  26.920  1.00  0.00           H  
ATOM    585 1HE2 GLN A  37     -10.322   8.901  25.239  1.00  0.00           H  
ATOM    586 2HE2 GLN A  37      -8.612   8.845  24.971  1.00  0.00           H  
ATOM    587  N   ILE A  38      -4.398  10.148  28.127  1.00  0.00           N  
ATOM    588  CA  ILE A  38      -3.636  11.337  27.729  1.00  0.00           C  
ATOM    589  C   ILE A  38      -3.909  11.803  26.305  1.00  0.00           C  
ATOM    590  O   ILE A  38      -3.344  12.791  25.852  1.00  0.00           O  
ATOM    591  CB  ILE A  38      -2.126  11.076  27.880  1.00  0.00           C  
ATOM    592  CG1 ILE A  38      -1.679   9.962  26.930  1.00  0.00           C  
ATOM    593  CG2 ILE A  38      -1.789  10.720  29.319  1.00  0.00           C  
ATOM    594  CD1 ILE A  38      -0.179   9.804  26.836  1.00  0.00           C  
ATOM    595  H   ILE A  38      -4.150   9.251  27.735  1.00  0.00           H  
ATOM    596  HA  ILE A  38      -3.916  12.162  28.383  1.00  0.00           H  
ATOM    597  HB  ILE A  38      -1.573  11.972  27.598  1.00  0.00           H  
ATOM    598 1HG1 ILE A  38      -2.102   9.013  27.258  1.00  0.00           H  
ATOM    599 2HG1 ILE A  38      -2.063  10.161  25.929  1.00  0.00           H  
ATOM    600 1HG2 ILE A  38      -0.718  10.539  29.408  1.00  0.00           H  
ATOM    601 2HG2 ILE A  38      -2.072  11.544  29.973  1.00  0.00           H  
ATOM    602 3HG2 ILE A  38      -2.334   9.822  29.609  1.00  0.00           H  
ATOM    603 1HD1 ILE A  38       0.060   8.996  26.145  1.00  0.00           H  
ATOM    604 2HD1 ILE A  38       0.263  10.734  26.475  1.00  0.00           H  
ATOM    605 3HD1 ILE A  38       0.224   9.569  27.821  1.00  0.00           H  
ATOM    606  N   GLY A  39      -4.782  11.102  25.598  1.00  0.00           N  
ATOM    607  CA  GLY A  39      -5.088  11.495  24.236  1.00  0.00           C  
ATOM    608  C   GLY A  39      -5.535  10.316  23.409  1.00  0.00           C  
ATOM    609  O   GLY A  39      -5.930   9.300  23.968  1.00  0.00           O  
ATOM    610  H   GLY A  39      -5.242  10.294  25.992  1.00  0.00           H  
ATOM    611 1HA  GLY A  39      -5.871  12.254  24.243  1.00  0.00           H  
ATOM    612 2HA  GLY A  39      -4.207  11.947  23.781  1.00  0.00           H  
ATOM    613  N   ARG A  40      -5.439  10.440  22.087  1.00  0.00           N  
ATOM    614  CA  ARG A  40      -5.839   9.376  21.169  1.00  0.00           C  
ATOM    615  C   ARG A  40      -4.815   9.249  20.047  1.00  0.00           C  
ATOM    616  O   ARG A  40      -4.132  10.206  19.719  1.00  0.00           O  
ATOM    617  CB  ARG A  40      -7.214   9.653  20.579  1.00  0.00           C  
ATOM    618  CG  ARG A  40      -7.297  10.897  19.708  1.00  0.00           C  
ATOM    619  CD  ARG A  40      -8.660  11.084  19.147  1.00  0.00           C  
ATOM    620  NE  ARG A  40      -8.764  12.312  18.375  1.00  0.00           N  
ATOM    621  CZ  ARG A  40      -8.443  12.426  17.072  1.00  0.00           C  
ATOM    622  NH1 ARG A  40      -7.999  11.380  16.410  1.00  0.00           N  
ATOM    623  NH2 ARG A  40      -8.573  13.589  16.458  1.00  0.00           N  
ATOM    624  H   ARG A  40      -5.075  11.304  21.710  1.00  0.00           H  
ATOM    625  HA  ARG A  40      -5.886   8.439  21.725  1.00  0.00           H  
ATOM    626 1HB  ARG A  40      -7.527   8.804  19.972  1.00  0.00           H  
ATOM    627 2HB  ARG A  40      -7.940   9.765  21.384  1.00  0.00           H  
ATOM    628 1HG  ARG A  40      -7.047  11.775  20.303  1.00  0.00           H  
ATOM    629 2HG  ARG A  40      -6.594  10.808  18.879  1.00  0.00           H  
ATOM    630 1HD  ARG A  40      -8.901  10.248  18.491  1.00  0.00           H  
ATOM    631 2HD  ARG A  40      -9.384  11.129  19.959  1.00  0.00           H  
ATOM    632  HE  ARG A  40      -9.102  13.138  18.850  1.00  0.00           H  
ATOM    633 1HH1 ARG A  40      -7.899  10.491  16.879  1.00  0.00           H  
ATOM    634 2HH1 ARG A  40      -7.758  11.466  15.433  1.00  0.00           H  
ATOM    635 1HH2 ARG A  40      -8.915  14.393  16.967  1.00  0.00           H  
ATOM    636 2HH2 ARG A  40      -8.333  13.675  15.482  1.00  0.00           H  
ATOM    637  N   SER A  41      -4.731   8.069  19.460  1.00  0.00           N  
ATOM    638  CA  SER A  41      -3.806   7.814  18.373  1.00  0.00           C  
ATOM    639  C   SER A  41      -4.416   8.356  17.081  1.00  0.00           C  
ATOM    640  O   SER A  41      -5.560   8.832  17.072  1.00  0.00           O  
ATOM    641  CB  SER A  41      -3.520   6.330  18.249  1.00  0.00           C  
ATOM    642  OG  SER A  41      -4.653   5.635  17.807  1.00  0.00           O  
ATOM    643  H   SER A  41      -5.331   7.323  19.781  1.00  0.00           H  
ATOM    644  HA  SER A  41      -2.870   8.331  18.587  1.00  0.00           H  
ATOM    645 1HB  SER A  41      -2.699   6.175  17.550  1.00  0.00           H  
ATOM    646 2HB  SER A  41      -3.204   5.939  19.215  1.00  0.00           H  
ATOM    647  HG  SER A  41      -4.524   5.489  16.867  1.00  0.00           H  
ATOM    648  N   TYR A  42      -3.674   8.250  15.985  1.00  0.00           N  
ATOM    649  CA  TYR A  42      -4.151   8.732  14.694  1.00  0.00           C  
ATOM    650  C   TYR A  42      -5.470   8.068  14.307  1.00  0.00           C  
ATOM    651  O   TYR A  42      -6.381   8.724  13.810  1.00  0.00           O  
ATOM    652  CB  TYR A  42      -3.097   8.490  13.611  1.00  0.00           C  
ATOM    653  CG  TYR A  42      -3.512   8.966  12.237  1.00  0.00           C  
ATOM    654  CD1 TYR A  42      -3.448  10.315  11.922  1.00  0.00           C  
ATOM    655  CD2 TYR A  42      -3.958   8.054  11.292  1.00  0.00           C  
ATOM    656  CE1 TYR A  42      -3.827  10.750  10.667  1.00  0.00           C  
ATOM    657  CE2 TYR A  42      -4.337   8.489  10.037  1.00  0.00           C  
ATOM    658  CZ  TYR A  42      -4.273   9.831   9.724  1.00  0.00           C  
ATOM    659  OH  TYR A  42      -4.651  10.264   8.474  1.00  0.00           O  
ATOM    660  H   TYR A  42      -2.759   7.827  16.045  1.00  0.00           H  
ATOM    661  HA  TYR A  42      -4.333   9.804  14.771  1.00  0.00           H  
ATOM    662 1HB  TYR A  42      -2.172   9.000  13.883  1.00  0.00           H  
ATOM    663 2HB  TYR A  42      -2.877   7.424  13.550  1.00  0.00           H  
ATOM    664  HD1 TYR A  42      -3.098  11.033  12.665  1.00  0.00           H  
ATOM    665  HD2 TYR A  42      -4.009   6.993  11.540  1.00  0.00           H  
ATOM    666  HE1 TYR A  42      -3.777  11.810  10.419  1.00  0.00           H  
ATOM    667  HE2 TYR A  42      -4.688   7.772   9.295  1.00  0.00           H  
ATOM    668  HH  TYR A  42      -4.931   9.512   7.947  1.00  0.00           H  
ATOM    669  N   GLU A  43      -5.561   6.767  14.534  1.00  0.00           N  
ATOM    670  CA  GLU A  43      -6.758   6.020  14.211  1.00  0.00           C  
ATOM    671  C   GLU A  43      -7.794   6.017  15.345  1.00  0.00           C  
ATOM    672  O   GLU A  43      -8.608   5.093  15.459  1.00  0.00           O  
ATOM    673  CB  GLU A  43      -6.380   4.581  13.853  1.00  0.00           C  
ATOM    674  CG  GLU A  43      -5.502   4.450  12.617  1.00  0.00           C  
ATOM    675  CD  GLU A  43      -6.185   4.921  11.363  1.00  0.00           C  
ATOM    676  OE1 GLU A  43      -7.368   4.711  11.238  1.00  0.00           O  
ATOM    677  OE2 GLU A  43      -5.523   5.492  10.528  1.00  0.00           O  
ATOM    678  H   GLU A  43      -4.775   6.283  14.943  1.00  0.00           H  
ATOM    679  HA  GLU A  43      -7.236   6.488  13.350  1.00  0.00           H  
ATOM    680 1HB  GLU A  43      -5.849   4.126  14.690  1.00  0.00           H  
ATOM    681 2HB  GLU A  43      -7.285   3.998  13.684  1.00  0.00           H  
ATOM    682 1HG  GLU A  43      -4.595   5.035  12.764  1.00  0.00           H  
ATOM    683 2HG  GLU A  43      -5.213   3.407  12.498  1.00  0.00           H  
ATOM    684  N   GLY A  44      -7.713   7.023  16.214  1.00  0.00           N  
ATOM    685  CA  GLY A  44      -8.644   7.181  17.338  1.00  0.00           C  
ATOM    686  C   GLY A  44      -8.637   6.189  18.502  1.00  0.00           C  
ATOM    687  O   GLY A  44      -9.679   5.946  19.111  1.00  0.00           O  
ATOM    688  H   GLY A  44      -6.976   7.702  16.086  1.00  0.00           H  
ATOM    689 1HA  GLY A  44      -8.489   8.154  17.805  1.00  0.00           H  
ATOM    690 2HA  GLY A  44      -9.668   7.162  16.967  1.00  0.00           H  
ATOM    691  N   ARG A  45      -7.502   5.560  18.776  1.00  0.00           N  
ATOM    692  CA  ARG A  45      -7.430   4.614  19.886  1.00  0.00           C  
ATOM    693  C   ARG A  45      -6.954   5.419  21.103  1.00  0.00           C  
ATOM    694  O   ARG A  45      -6.101   6.302  20.975  1.00  0.00           O  
ATOM    695  CB  ARG A  45      -6.475   3.467  19.592  1.00  0.00           C  
ATOM    696  CG  ARG A  45      -6.899   2.558  18.450  1.00  0.00           C  
ATOM    697  CD  ARG A  45      -5.934   1.447  18.244  1.00  0.00           C  
ATOM    698  NE  ARG A  45      -6.312   0.601  17.124  1.00  0.00           N  
ATOM    699  CZ  ARG A  45      -7.146  -0.454  17.209  1.00  0.00           C  
ATOM    700  NH1 ARG A  45      -7.680  -0.778  18.366  1.00  0.00           N  
ATOM    701  NH2 ARG A  45      -7.428  -1.162  16.129  1.00  0.00           N  
ATOM    702  H   ARG A  45      -6.676   5.729  18.219  1.00  0.00           H  
ATOM    703  HA  ARG A  45      -8.423   4.192  20.046  1.00  0.00           H  
ATOM    704 1HB  ARG A  45      -5.491   3.866  19.347  1.00  0.00           H  
ATOM    705 2HB  ARG A  45      -6.364   2.848  20.483  1.00  0.00           H  
ATOM    706 1HG  ARG A  45      -7.876   2.126  18.672  1.00  0.00           H  
ATOM    707 2HG  ARG A  45      -6.959   3.136  17.527  1.00  0.00           H  
ATOM    708 1HD  ARG A  45      -4.945   1.858  18.042  1.00  0.00           H  
ATOM    709 2HD  ARG A  45      -5.894   0.829  19.140  1.00  0.00           H  
ATOM    710  HE  ARG A  45      -5.922   0.819  16.217  1.00  0.00           H  
ATOM    711 1HH1 ARG A  45      -7.464  -0.236  19.191  1.00  0.00           H  
ATOM    712 2HH1 ARG A  45      -8.305  -1.568  18.430  1.00  0.00           H  
ATOM    713 1HH2 ARG A  45      -7.018  -0.913  15.240  1.00  0.00           H  
ATOM    714 2HH2 ARG A  45      -8.053  -1.952  16.193  1.00  0.00           H  
ATOM    715  N   PRO A  46      -7.493   5.131  22.299  1.00  0.00           N  
ATOM    716  CA  PRO A  46      -7.064   5.889  23.475  1.00  0.00           C  
ATOM    717  C   PRO A  46      -5.635   5.598  23.912  1.00  0.00           C  
ATOM    718  O   PRO A  46      -5.153   4.469  23.806  1.00  0.00           O  
ATOM    719  CB  PRO A  46      -8.067   5.436  24.540  1.00  0.00           C  
ATOM    720  CG  PRO A  46      -9.206   4.878  23.757  1.00  0.00           C  
ATOM    721  CD  PRO A  46      -8.561   4.276  22.537  1.00  0.00           C  
ATOM    722  HA  PRO A  46      -7.161   6.965  23.267  1.00  0.00           H  
ATOM    723 1HB  PRO A  46      -7.601   4.693  25.204  1.00  0.00           H  
ATOM    724 2HB  PRO A  46      -8.360   6.290  25.169  1.00  0.00           H  
ATOM    725 1HG  PRO A  46      -9.753   4.136  24.357  1.00  0.00           H  
ATOM    726 2HG  PRO A  46      -9.922   5.675  23.508  1.00  0.00           H  
ATOM    727 1HD  PRO A  46      -8.240   3.248  22.761  1.00  0.00           H  
ATOM    728 2HD  PRO A  46      -9.277   4.286  21.701  1.00  0.00           H  
ATOM    729  N   ILE A  47      -4.950   6.642  24.348  1.00  0.00           N  
ATOM    730  CA  ILE A  47      -3.576   6.531  24.823  1.00  0.00           C  
ATOM    731  C   ILE A  47      -3.781   6.430  26.337  1.00  0.00           C  
ATOM    732  O   ILE A  47      -3.981   7.451  27.008  1.00  0.00           O  
ATOM    733  CB  ILE A  47      -2.696   7.735  24.439  1.00  0.00           C  
ATOM    734  CG1 ILE A  47      -2.752   7.977  22.929  1.00  0.00           C  
ATOM    735  CG2 ILE A  47      -1.262   7.511  24.893  1.00  0.00           C  
ATOM    736  CD1 ILE A  47      -2.304   6.792  22.103  1.00  0.00           C  
ATOM    737  H   ILE A  47      -5.400   7.546  24.350  1.00  0.00           H  
ATOM    738  HA  ILE A  47      -3.125   5.647  24.374  1.00  0.00           H  
ATOM    739  HB  ILE A  47      -3.082   8.634  24.917  1.00  0.00           H  
ATOM    740 1HG1 ILE A  47      -3.771   8.229  22.638  1.00  0.00           H  
ATOM    741 2HG1 ILE A  47      -2.120   8.828  22.673  1.00  0.00           H  
ATOM    742 1HG2 ILE A  47      -0.653   8.370  24.613  1.00  0.00           H  
ATOM    743 2HG2 ILE A  47      -1.237   7.386  25.974  1.00  0.00           H  
ATOM    744 3HG2 ILE A  47      -0.865   6.615  24.415  1.00  0.00           H  
ATOM    745 1HD1 ILE A  47      -2.371   7.041  21.044  1.00  0.00           H  
ATOM    746 2HD1 ILE A  47      -1.272   6.544  22.353  1.00  0.00           H  
ATOM    747 3HD1 ILE A  47      -2.945   5.938  22.316  1.00  0.00           H  
ATOM    748  N   TYR A  48      -3.813   5.197  26.842  1.00  0.00           N  
ATOM    749  CA  TYR A  48      -4.008   4.931  28.273  1.00  0.00           C  
ATOM    750  C   TYR A  48      -2.726   4.624  29.028  1.00  0.00           C  
ATOM    751  O   TYR A  48      -2.025   3.657  28.731  1.00  0.00           O  
ATOM    752  CB  TYR A  48      -4.993   3.774  28.457  1.00  0.00           C  
ATOM    753  CG  TYR A  48      -6.405   4.099  28.022  1.00  0.00           C  
ATOM    754  CD1 TYR A  48      -6.852   5.412  28.044  1.00  0.00           C  
ATOM    755  CD2 TYR A  48      -7.252   3.085  27.602  1.00  0.00           C  
ATOM    756  CE1 TYR A  48      -8.142   5.709  27.646  1.00  0.00           C  
ATOM    757  CE2 TYR A  48      -8.541   3.382  27.204  1.00  0.00           C  
ATOM    758  CZ  TYR A  48      -8.986   4.688  27.226  1.00  0.00           C  
ATOM    759  OH  TYR A  48     -10.270   4.983  26.830  1.00  0.00           O  
ATOM    760  H   TYR A  48      -3.698   4.419  26.208  1.00  0.00           H  
ATOM    761  HA  TYR A  48      -4.422   5.826  28.738  1.00  0.00           H  
ATOM    762 1HB  TYR A  48      -4.651   2.910  27.886  1.00  0.00           H  
ATOM    763 2HB  TYR A  48      -5.019   3.483  29.507  1.00  0.00           H  
ATOM    764  HD1 TYR A  48      -6.186   6.210  28.374  1.00  0.00           H  
ATOM    765  HD2 TYR A  48      -6.900   2.053  27.585  1.00  0.00           H  
ATOM    766  HE1 TYR A  48      -8.493   6.740  27.663  1.00  0.00           H  
ATOM    767  HE2 TYR A  48      -9.207   2.584  26.874  1.00  0.00           H  
ATOM    768  HH  TYR A  48     -10.417   5.929  26.905  1.00  0.00           H  
ATOM    769  N   VAL A  49      -2.499   5.418  30.064  1.00  0.00           N  
ATOM    770  CA  VAL A  49      -1.341   5.334  30.946  1.00  0.00           C  
ATOM    771  C   VAL A  49      -1.768   4.834  32.332  1.00  0.00           C  
ATOM    772  O   VAL A  49      -2.870   5.145  32.788  1.00  0.00           O  
ATOM    773  CB  VAL A  49      -0.662   6.710  31.075  1.00  0.00           C  
ATOM    774  CG1 VAL A  49       0.500   6.641  32.054  1.00  0.00           C  
ATOM    775  CG2 VAL A  49      -0.189   7.185  29.709  1.00  0.00           C  
ATOM    776  H   VAL A  49      -3.197   6.128  30.235  1.00  0.00           H  
ATOM    777  HA  VAL A  49      -0.627   4.632  30.514  1.00  0.00           H  
ATOM    778  HB  VAL A  49      -1.381   7.423  31.479  1.00  0.00           H  
ATOM    779 1HG1 VAL A  49       0.968   7.623  32.134  1.00  0.00           H  
ATOM    780 2HG1 VAL A  49       0.133   6.335  33.034  1.00  0.00           H  
ATOM    781 3HG1 VAL A  49       1.234   5.918  31.698  1.00  0.00           H  
ATOM    782 1HG2 VAL A  49       0.289   8.159  29.808  1.00  0.00           H  
ATOM    783 2HG2 VAL A  49       0.525   6.469  29.303  1.00  0.00           H  
ATOM    784 3HG2 VAL A  49      -1.043   7.267  29.037  1.00  0.00           H  
ATOM    785  N   LEU A  50      -0.952   3.984  32.949  1.00  0.00           N  
ATOM    786  CA  LEU A  50      -1.262   3.469  34.279  1.00  0.00           C  
ATOM    787  C   LEU A  50      -0.497   4.361  35.256  1.00  0.00           C  
ATOM    788  O   LEU A  50       0.695   4.620  35.074  1.00  0.00           O  
ATOM    789  CB  LEU A  50      -0.846   2.000  34.430  1.00  0.00           C  
ATOM    790  CG  LEU A  50      -1.521   1.016  33.466  1.00  0.00           C  
ATOM    791  CD1 LEU A  50      -0.952  -0.380  33.685  1.00  0.00           C  
ATOM    792  CD2 LEU A  50      -3.025   1.034  33.693  1.00  0.00           C  
ATOM    793  H   LEU A  50      -0.101   3.687  32.492  1.00  0.00           H  
ATOM    794  HA  LEU A  50      -2.339   3.532  34.432  1.00  0.00           H  
ATOM    795 1HB  LEU A  50       0.230   1.927  34.278  1.00  0.00           H  
ATOM    796 2HB  LEU A  50      -1.072   1.678  35.446  1.00  0.00           H  
ATOM    797  HG  LEU A  50      -1.305   1.307  32.438  1.00  0.00           H  
ATOM    798 1HD1 LEU A  50      -1.431  -1.080  33.000  1.00  0.00           H  
ATOM    799 2HD1 LEU A  50       0.122  -0.368  33.497  1.00  0.00           H  
ATOM    800 3HD1 LEU A  50      -1.138  -0.692  34.712  1.00  0.00           H  
ATOM    801 1HD2 LEU A  50      -3.505   0.335  33.007  1.00  0.00           H  
ATOM    802 2HD2 LEU A  50      -3.242   0.742  34.720  1.00  0.00           H  
ATOM    803 3HD2 LEU A  50      -3.408   2.039  33.513  1.00  0.00           H  
ATOM    804  N   LYS A  51      -1.197   4.909  36.236  1.00  0.00           N  
ATOM    805  CA  LYS A  51      -0.562   5.765  37.216  1.00  0.00           C  
ATOM    806  C   LYS A  51      -0.510   5.017  38.545  1.00  0.00           C  
ATOM    807  O   LYS A  51      -1.549   4.588  39.055  1.00  0.00           O  
ATOM    808  CB  LYS A  51      -1.313   7.089  37.361  1.00  0.00           C  
ATOM    809  CG  LYS A  51      -0.689   8.061  38.353  1.00  0.00           C  
ATOM    810  CD  LYS A  51      -1.476   9.362  38.422  1.00  0.00           C  
ATOM    811  CE  LYS A  51      -0.868  10.324  39.432  1.00  0.00           C  
ATOM    812  NZ  LYS A  51      -1.628  11.602  39.510  1.00  0.00           N  
ATOM    813  H   LYS A  51      -2.189   4.731  36.307  1.00  0.00           H  
ATOM    814  HA  LYS A  51       0.453   5.982  36.881  1.00  0.00           H  
ATOM    815 1HB  LYS A  51      -1.364   7.587  36.392  1.00  0.00           H  
ATOM    816 2HB  LYS A  51      -2.337   6.894  37.683  1.00  0.00           H  
ATOM    817 1HG  LYS A  51      -0.668   7.607  39.344  1.00  0.00           H  
ATOM    818 2HG  LYS A  51       0.335   8.281  38.052  1.00  0.00           H  
ATOM    819 1HD  LYS A  51      -1.482   9.836  37.439  1.00  0.00           H  
ATOM    820 2HD  LYS A  51      -2.505   9.150  38.710  1.00  0.00           H  
ATOM    821 1HE  LYS A  51      -0.860   9.860  40.417  1.00  0.00           H  
ATOM    822 2HE  LYS A  51       0.161  10.545  39.150  1.00  0.00           H  
ATOM    823 1HZ  LYS A  51      -1.194  12.211  40.189  1.00  0.00           H  
ATOM    824 2HZ  LYS A  51      -1.626  12.051  38.605  1.00  0.00           H  
ATOM    825 3HZ  LYS A  51      -2.579  11.412  39.789  1.00  0.00           H  
ATOM    826  N   PHE A  52       0.696   4.785  39.054  1.00  0.00           N  
ATOM    827  CA  PHE A  52       0.871   4.089  40.325  1.00  0.00           C  
ATOM    828  C   PHE A  52       1.183   5.210  41.301  1.00  0.00           C  
ATOM    829  O   PHE A  52       2.151   5.949  41.121  1.00  0.00           O  
ATOM    830  CB  PHE A  52       1.997   3.054  40.280  1.00  0.00           C  
ATOM    831  CG  PHE A  52       1.711   1.886  39.380  1.00  0.00           C  
ATOM    832  CD1 PHE A  52       1.695   2.042  38.002  1.00  0.00           C  
ATOM    833  CD2 PHE A  52       1.458   0.630  39.909  1.00  0.00           C  
ATOM    834  CE1 PHE A  52       1.432   0.968  37.172  1.00  0.00           C  
ATOM    835  CE2 PHE A  52       1.196  -0.446  39.082  1.00  0.00           C  
ATOM    836  CZ  PHE A  52       1.183  -0.275  37.712  1.00  0.00           C  
ATOM    837  H   PHE A  52       1.512   5.098  38.548  1.00  0.00           H  
ATOM    838  HA  PHE A  52      -0.054   3.560  40.560  1.00  0.00           H  
ATOM    839 1HB  PHE A  52       2.915   3.530  39.939  1.00  0.00           H  
ATOM    840 2HB  PHE A  52       2.180   2.673  41.284  1.00  0.00           H  
ATOM    841  HD1 PHE A  52       1.893   3.026  37.575  1.00  0.00           H  
ATOM    842  HD2 PHE A  52       1.468   0.496  40.991  1.00  0.00           H  
ATOM    843  HE1 PHE A  52       1.422   1.105  36.091  1.00  0.00           H  
ATOM    844  HE2 PHE A  52       0.999  -1.428  39.511  1.00  0.00           H  
ATOM    845  HZ  PHE A  52       0.974  -1.122  37.060  1.00  0.00           H  
ATOM    846  N   SER A  53       0.381   5.333  42.350  1.00  0.00           N  
ATOM    847  CA  SER A  53       0.606   6.392  43.311  1.00  0.00           C  
ATOM    848  C   SER A  53       0.046   6.124  44.694  1.00  0.00           C  
ATOM    849  O   SER A  53      -0.927   5.400  44.853  1.00  0.00           O  
ATOM    850  CB  SER A  53       0.009   7.680  42.778  1.00  0.00           C  
ATOM    851  OG  SER A  53       0.202   8.734  43.680  1.00  0.00           O  
ATOM    852  H   SER A  53      -0.390   4.696  42.491  1.00  0.00           H  
ATOM    853  HA  SER A  53       1.682   6.519  43.440  1.00  0.00           H  
ATOM    854 1HB  SER A  53       0.471   7.926  41.822  1.00  0.00           H  
ATOM    855 2HB  SER A  53      -1.056   7.540  42.599  1.00  0.00           H  
ATOM    856  HG  SER A  53       1.104   9.034  43.549  1.00  0.00           H  
ATOM    857  N   THR A  54       0.691   6.700  45.698  1.00  0.00           N  
ATOM    858  CA  THR A  54       0.235   6.522  47.064  1.00  0.00           C  
ATOM    859  C   THR A  54      -0.533   7.796  47.453  1.00  0.00           C  
ATOM    860  O   THR A  54      -1.071   7.900  48.554  1.00  0.00           O  
ATOM    861  CB  THR A  54       1.404   6.266  48.033  1.00  0.00           C  
ATOM    862  OG1 THR A  54       2.293   7.390  48.022  1.00  0.00           O  
ATOM    863  CG2 THR A  54       2.169   5.016  47.627  1.00  0.00           C  
ATOM    864  H   THR A  54       1.507   7.269  45.522  1.00  0.00           H  
ATOM    865  HA  THR A  54      -0.425   5.655  47.098  1.00  0.00           H  
ATOM    866  HB  THR A  54       1.017   6.135  49.044  1.00  0.00           H  
ATOM    867  HG1 THR A  54       2.865   7.338  47.253  1.00  0.00           H  
ATOM    868 1HG2 THR A  54       2.991   4.850  48.323  1.00  0.00           H  
ATOM    869 2HG2 THR A  54       1.499   4.157  47.645  1.00  0.00           H  
ATOM    870 3HG2 THR A  54       2.567   5.144  46.621  1.00  0.00           H  
ATOM    871  N   GLY A  55      -0.576   8.766  46.538  1.00  0.00           N  
ATOM    872  CA  GLY A  55      -1.280  10.010  46.791  1.00  0.00           C  
ATOM    873  C   GLY A  55      -0.396  11.235  46.852  1.00  0.00           C  
ATOM    874  O   GLY A  55       0.818  11.124  46.838  1.00  0.00           O  
ATOM    875  H   GLY A  55      -0.111   8.636  45.651  1.00  0.00           H  
ATOM    876 1HA  GLY A  55      -2.023  10.173  46.010  1.00  0.00           H  
ATOM    877 2HA  GLY A  55      -1.817   9.938  47.736  1.00  0.00           H  
ATOM    878  N   SER A  57      -1.008  12.411  46.894  1.00  0.00           N  
ATOM    879  CA  SER A  57      -0.250  13.646  46.959  1.00  0.00           C  
ATOM    880  C   SER A  57       0.183  14.206  45.619  1.00  0.00           C  
ATOM    881  O   SER A  57      -0.154  13.661  44.563  1.00  0.00           O  
ATOM    882  CB  SER A  57       0.979  13.427  47.819  1.00  0.00           C  
ATOM    883  OG  SER A  57       1.859  12.518  47.216  1.00  0.00           O  
ATOM    884  H   SER A  57      -1.486  12.083  47.721  1.00  0.00           H  
ATOM    885  HA  SER A  57      -0.877  14.414  47.414  1.00  0.00           H  
ATOM    886 1HB  SER A  57       1.487  14.378  47.977  1.00  0.00           H  
ATOM    887 2HB  SER A  57       0.677  13.051  48.796  1.00  0.00           H  
ATOM    888  HG  SER A  57       1.946  11.786  47.831  1.00  0.00           H  
ATOM    889  N   ASN A  58       0.907  15.321  45.668  1.00  0.00           N  
ATOM    890  CA  ASN A  58       1.414  15.999  44.477  1.00  0.00           C  
ATOM    891  C   ASN A  58       2.902  15.668  44.436  1.00  0.00           C  
ATOM    892  O   ASN A  58       3.745  16.487  44.788  1.00  0.00           O  
ATOM    893  CB  ASN A  58       1.162  17.495  44.512  1.00  0.00           C  
ATOM    894  CG  ASN A  58       1.539  18.175  43.225  1.00  0.00           C  
ATOM    895  OD1 ASN A  58       2.056  17.538  42.300  1.00  0.00           O  
ATOM    896  ND2 ASN A  58       1.290  19.457  43.148  1.00  0.00           N  
ATOM    897  H   ASN A  58       1.110  15.708  46.578  1.00  0.00           H  
ATOM    898  HA  ASN A  58       0.899  15.596  43.604  1.00  0.00           H  
ATOM    899 1HB  ASN A  58       0.106  17.682  44.712  1.00  0.00           H  
ATOM    900 2HB  ASN A  58       1.733  17.942  45.326  1.00  0.00           H  
ATOM    901 1HD2 ASN A  58       1.520  19.962  42.315  1.00  0.00           H  
ATOM    902 2HD2 ASN A  58       0.871  19.933  43.920  1.00  0.00           H  
ATOM    903  N   ARG A  59       3.209  14.456  43.994  1.00  0.00           N  
ATOM    904  CA  ARG A  59       4.583  13.969  43.910  1.00  0.00           C  
ATOM    905  C   ARG A  59       5.309  14.164  42.595  1.00  0.00           C  
ATOM    906  O   ARG A  59       4.706  14.522  41.581  1.00  0.00           O  
ATOM    907  CB  ARG A  59       4.603  12.482  44.232  1.00  0.00           C  
ATOM    908  CG  ARG A  59       4.086  12.120  45.615  1.00  0.00           C  
ATOM    909  CD  ARG A  59       5.011  12.576  46.684  1.00  0.00           C  
ATOM    910  NE  ARG A  59       4.580  12.133  48.000  1.00  0.00           N  
ATOM    911  CZ  ARG A  59       5.222  12.415  49.151  1.00  0.00           C  
ATOM    912  NH1 ARG A  59       6.319  13.140  49.131  1.00  0.00           N  
ATOM    913  NH2 ARG A  59       4.748  11.964  50.299  1.00  0.00           N  
ATOM    914  H   ARG A  59       2.454  13.851  43.705  1.00  0.00           H  
ATOM    915  HA  ARG A  59       5.186  14.505  44.643  1.00  0.00           H  
ATOM    916 1HB  ARG A  59       3.999  11.944  43.503  1.00  0.00           H  
ATOM    917 2HB  ARG A  59       5.624  12.106  44.153  1.00  0.00           H  
ATOM    918 1HG  ARG A  59       3.117  12.592  45.776  1.00  0.00           H  
ATOM    919 2HG  ARG A  59       3.980  11.037  45.693  1.00  0.00           H  
ATOM    920 1HD  ARG A  59       6.007  12.175  46.499  1.00  0.00           H  
ATOM    921 2HD  ARG A  59       5.054  13.665  46.688  1.00  0.00           H  
ATOM    922  HE  ARG A  59       3.740  11.573  48.056  1.00  0.00           H  
ATOM    923 1HH1 ARG A  59       6.681  13.485  48.253  1.00  0.00           H  
ATOM    924 2HH1 ARG A  59       6.799  13.352  49.993  1.00  0.00           H  
ATOM    925 1HH2 ARG A  59       3.905  11.407  50.314  1.00  0.00           H  
ATOM    926 2HH2 ARG A  59       5.229  12.176  51.161  1.00  0.00           H  
ATOM    927  N   PRO A  60       6.646  14.069  42.633  1.00  0.00           N  
ATOM    928  CA  PRO A  60       7.392  14.194  41.380  1.00  0.00           C  
ATOM    929  C   PRO A  60       7.098  12.807  40.745  1.00  0.00           C  
ATOM    930  O   PRO A  60       6.580  11.900  41.431  1.00  0.00           O  
ATOM    931  CB  PRO A  60       8.855  14.391  41.790  1.00  0.00           C  
ATOM    932  CG  PRO A  60       8.976  13.654  43.080  1.00  0.00           C  
ATOM    933  CD  PRO A  60       7.653  13.878  43.764  1.00  0.00           C  
ATOM    934  HA  PRO A  60       7.035  15.080  40.834  1.00  0.00           H  
ATOM    935 1HB  PRO A  60       9.521  13.997  41.009  1.00  0.00           H  
ATOM    936 2HB  PRO A  60       9.076  15.464  41.889  1.00  0.00           H  
ATOM    937 1HG  PRO A  60       9.180  12.590  42.892  1.00  0.00           H  
ATOM    938 2HG  PRO A  60       9.825  14.043  43.662  1.00  0.00           H  
ATOM    939 1HD  PRO A  60       7.389  12.987  44.353  1.00  0.00           H  
ATOM    940 2HD  PRO A  60       7.721  14.765  44.412  1.00  0.00           H  
ATOM    941  N   ALA A  61       7.426  12.609  39.474  1.00  0.00           N  
ATOM    942  CA  ALA A  61       7.139  11.323  38.853  1.00  0.00           C  
ATOM    943  C   ALA A  61       8.207  10.732  37.956  1.00  0.00           C  
ATOM    944  O   ALA A  61       9.166  11.401  37.573  1.00  0.00           O  
ATOM    945  CB  ALA A  61       5.847  11.442  38.059  1.00  0.00           C  
ATOM    946  H   ALA A  61       7.871  13.331  38.926  1.00  0.00           H  
ATOM    947  HA  ALA A  61       7.016  10.584  39.645  1.00  0.00           H  
ATOM    948 1HB  ALA A  61       5.619  10.486  37.588  1.00  0.00           H  
ATOM    949 2HB  ALA A  61       5.032  11.720  38.728  1.00  0.00           H  
ATOM    950 3HB  ALA A  61       5.961  12.206  37.291  1.00  0.00           H  
ATOM    951  N   ILE A  62       8.033   9.446  37.668  1.00  0.00           N  
ATOM    952  CA  ILE A  62       8.929   8.687  36.807  1.00  0.00           C  
ATOM    953  C   ILE A  62       8.061   8.274  35.612  1.00  0.00           C  
ATOM    954  O   ILE A  62       6.927   7.809  35.797  1.00  0.00           O  
ATOM    955  CB  ILE A  62       9.528   7.458  37.515  1.00  0.00           C  
ATOM    956  CG1 ILE A  62      10.349   7.890  38.732  1.00  0.00           C  
ATOM    957  CG2 ILE A  62      10.385   6.653  36.549  1.00  0.00           C  
ATOM    958  CD1 ILE A  62      10.780   6.743  39.617  1.00  0.00           C  
ATOM    959  H   ILE A  62       7.233   8.983  38.075  1.00  0.00           H  
ATOM    960  HA  ILE A  62       9.755   9.333  36.512  1.00  0.00           H  
ATOM    961  HB  ILE A  62       8.723   6.824  37.886  1.00  0.00           H  
ATOM    962 1HG1 ILE A  62      11.242   8.419  38.400  1.00  0.00           H  
ATOM    963 2HG1 ILE A  62       9.765   8.585  39.337  1.00  0.00           H  
ATOM    964 1HG2 ILE A  62      10.801   5.789  37.066  1.00  0.00           H  
ATOM    965 2HG2 ILE A  62       9.772   6.317  35.714  1.00  0.00           H  
ATOM    966 3HG2 ILE A  62      11.196   7.278  36.176  1.00  0.00           H  
ATOM    967 1HD1 ILE A  62      11.357   7.128  40.458  1.00  0.00           H  
ATOM    968 2HD1 ILE A  62       9.899   6.220  39.990  1.00  0.00           H  
ATOM    969 3HD1 ILE A  62      11.396   6.052  39.042  1.00  0.00           H  
ATOM    970  N   TRP A  63       8.546   8.522  34.398  1.00  0.00           N  
ATOM    971  CA  TRP A  63       7.796   8.158  33.201  1.00  0.00           C  
ATOM    972  C   TRP A  63       8.445   6.936  32.543  1.00  0.00           C  
ATOM    973  O   TRP A  63       9.660   6.896  32.344  1.00  0.00           O  
ATOM    974  CB  TRP A  63       7.750   9.326  32.214  1.00  0.00           C  
ATOM    975  CG  TRP A  63       6.992   9.018  30.958  1.00  0.00           C  
ATOM    976  CD1 TRP A  63       7.517   8.606  29.770  1.00  0.00           C  
ATOM    977  CD2 TRP A  63       5.560   9.096  30.758  1.00  0.00           C  
ATOM    978  NE1 TRP A  63       6.516   8.424  28.848  1.00  0.00           N  
ATOM    979  CE2 TRP A  63       5.312   8.718  29.436  1.00  0.00           C  
ATOM    980  CE3 TRP A  63       4.485   9.449  31.583  1.00  0.00           C  
ATOM    981  CZ2 TRP A  63       4.030   8.683  28.911  1.00  0.00           C  
ATOM    982  CZ3 TRP A  63       3.199   9.414  31.057  1.00  0.00           C  
ATOM    983  CH2 TRP A  63       2.978   9.040  29.755  1.00  0.00           C  
ATOM    984  H   TRP A  63       9.446   8.969  34.298  1.00  0.00           H  
ATOM    985  HA  TRP A  63       6.775   7.912  33.494  1.00  0.00           H  
ATOM    986 1HB  TRP A  63       7.284  10.188  32.692  1.00  0.00           H  
ATOM    987 2HB  TRP A  63       8.765   9.612  31.940  1.00  0.00           H  
ATOM    988  HD1 TRP A  63       8.577   8.445  29.579  1.00  0.00           H  
ATOM    989  HE1 TRP A  63       6.644   8.124  27.892  1.00  0.00           H  
ATOM    990  HE3 TRP A  63       4.655   9.744  32.618  1.00  0.00           H  
ATOM    991  HZ2 TRP A  63       3.833   8.389  27.879  1.00  0.00           H  
ATOM    992  HZ3 TRP A  63       2.368   9.692  31.706  1.00  0.00           H  
ATOM    993  HH2 TRP A  63       1.957   9.023  29.375  1.00  0.00           H  
ATOM    994  N   ILE A  64       7.625   5.955  32.191  1.00  0.00           N  
ATOM    995  CA  ILE A  64       8.100   4.740  31.554  1.00  0.00           C  
ATOM    996  C   ILE A  64       7.169   4.370  30.393  1.00  0.00           C  
ATOM    997  O   ILE A  64       5.953   4.318  30.566  1.00  0.00           O  
ATOM    998  CB  ILE A  64       8.178   3.579  32.562  1.00  0.00           C  
ATOM    999  CG1 ILE A  64       9.121   3.934  33.714  1.00  0.00           C  
ATOM   1000  CG2 ILE A  64       8.633   2.304  31.871  1.00  0.00           C  
ATOM   1001  CD1 ILE A  64       9.105   2.934  34.847  1.00  0.00           C  
ATOM   1002  H   ILE A  64       6.637   6.061  32.374  1.00  0.00           H  
ATOM   1003  HA  ILE A  64       9.101   4.923  31.164  1.00  0.00           H  
ATOM   1004  HB  ILE A  64       7.194   3.412  33.001  1.00  0.00           H  
ATOM   1005 1HG1 ILE A  64      10.141   4.009  33.339  1.00  0.00           H  
ATOM   1006 2HG1 ILE A  64       8.850   4.910  34.119  1.00  0.00           H  
ATOM   1007 1HG2 ILE A  64       8.683   1.493  32.598  1.00  0.00           H  
ATOM   1008 2HG2 ILE A  64       7.925   2.043  31.085  1.00  0.00           H  
ATOM   1009 3HG2 ILE A  64       9.620   2.459  31.433  1.00  0.00           H  
ATOM   1010 1HD1 ILE A  64       9.798   3.254  35.625  1.00  0.00           H  
ATOM   1011 2HD1 ILE A  64       8.099   2.869  35.262  1.00  0.00           H  
ATOM   1012 3HD1 ILE A  64       9.408   1.957  34.473  1.00  0.00           H  
ATOM   1013  N   ASP A  65       7.711   4.196  29.185  1.00  0.00           N  
ATOM   1014  CA  ASP A  65       6.856   3.831  28.048  1.00  0.00           C  
ATOM   1015  C   ASP A  65       7.436   2.662  27.283  1.00  0.00           C  
ATOM   1016  O   ASP A  65       8.635   2.362  27.405  1.00  0.00           O  
ATOM   1017  CB  ASP A  65       6.673   5.019  27.100  1.00  0.00           C  
ATOM   1018  CG  ASP A  65       7.974   5.455  26.439  1.00  0.00           C  
ATOM   1019  OD1 ASP A  65       8.541   4.671  25.714  1.00  0.00           O  
ATOM   1020  OD2 ASP A  65       8.388   6.567  26.665  1.00  0.00           O  
ATOM   1021  H   ASP A  65       8.703   4.311  29.037  1.00  0.00           H  
ATOM   1022  HA  ASP A  65       5.877   3.541  28.430  1.00  0.00           H  
ATOM   1023 1HB  ASP A  65       5.957   4.756  26.321  1.00  0.00           H  
ATOM   1024 2HB  ASP A  65       6.262   5.865  27.652  1.00  0.00           H  
ATOM   1025  N   LEU A  66       6.590   1.985  26.517  1.00  0.00           N  
ATOM   1026  CA  LEU A  66       7.014   0.847  25.727  1.00  0.00           C  
ATOM   1027  C   LEU A  66       6.239   0.820  24.424  1.00  0.00           C  
ATOM   1028  O   LEU A  66       5.231   1.514  24.275  1.00  0.00           O  
ATOM   1029  CB  LEU A  66       6.796  -0.460  26.500  1.00  0.00           C  
ATOM   1030  CG  LEU A  66       7.642  -0.632  27.767  1.00  0.00           C  
ATOM   1031  CD1 LEU A  66       6.935   0.025  28.944  1.00  0.00           C  
ATOM   1032  CD2 LEU A  66       7.873  -2.114  28.026  1.00  0.00           C  
ATOM   1033  H   LEU A  66       5.622   2.273  26.485  1.00  0.00           H  
ATOM   1034  HA  LEU A  66       8.077   0.951  25.514  1.00  0.00           H  
ATOM   1035 1HB  LEU A  66       5.748  -0.521  26.790  1.00  0.00           H  
ATOM   1036 2HB  LEU A  66       7.017  -1.297  25.837  1.00  0.00           H  
ATOM   1037  HG  LEU A  66       8.603  -0.133  27.634  1.00  0.00           H  
ATOM   1038 1HD1 LEU A  66       7.537  -0.097  29.845  1.00  0.00           H  
ATOM   1039 2HD1 LEU A  66       6.800   1.088  28.741  1.00  0.00           H  
ATOM   1040 3HD1 LEU A  66       5.962  -0.443  29.092  1.00  0.00           H  
ATOM   1041 1HD2 LEU A  66       8.476  -2.236  28.927  1.00  0.00           H  
ATOM   1042 2HD2 LEU A  66       6.914  -2.613  28.161  1.00  0.00           H  
ATOM   1043 3HD2 LEU A  66       8.396  -2.554  27.177  1.00  0.00           H  
ATOM   1044  N   GLY A  67       6.741   0.035  23.478  1.00  0.00           N  
ATOM   1045  CA  GLY A  67       6.097  -0.101  22.186  1.00  0.00           C  
ATOM   1046  C   GLY A  67       5.942   1.081  21.241  1.00  0.00           C  
ATOM   1047  O   GLY A  67       4.988   1.093  20.463  1.00  0.00           O  
ATOM   1048  H   GLY A  67       7.591  -0.480  23.661  1.00  0.00           H  
ATOM   1049 1HA  GLY A  67       6.627  -0.846  21.592  1.00  0.00           H  
ATOM   1050 2HA  GLY A  67       5.079  -0.464  22.323  1.00  0.00           H  
ATOM   1051  N   ILE A  68       6.813   2.084  21.310  1.00  0.00           N  
ATOM   1052  CA  ILE A  68       6.710   3.232  20.403  1.00  0.00           C  
ATOM   1053  C   ILE A  68       6.926   2.678  18.953  1.00  0.00           C  
ATOM   1054  O   ILE A  68       6.363   3.191  17.977  1.00  0.00           O  
ATOM   1055  CB  ILE A  68       7.745   4.320  20.741  1.00  0.00           C  
ATOM   1056  CG1 ILE A  68       7.385   5.635  20.043  1.00  0.00           C  
ATOM   1057  CG2 ILE A  68       9.142   3.868  20.343  1.00  0.00           C  
ATOM   1058  CD1 ILE A  68       8.177   6.824  20.536  1.00  0.00           C  
ATOM   1059  H   ILE A  68       7.557   2.062  21.993  1.00  0.00           H  
ATOM   1060  HA  ILE A  68       5.717   3.667  20.508  1.00  0.00           H  
ATOM   1061  HB  ILE A  68       7.729   4.518  21.812  1.00  0.00           H  
ATOM   1062 1HG1 ILE A  68       7.551   5.534  18.971  1.00  0.00           H  
ATOM   1063 2HG1 ILE A  68       6.326   5.847  20.191  1.00  0.00           H  
ATOM   1064 1HG2 ILE A  68       9.861   4.649  20.588  1.00  0.00           H  
ATOM   1065 2HG2 ILE A  68       9.397   2.957  20.884  1.00  0.00           H  
ATOM   1066 3HG2 ILE A  68       9.170   3.673  19.271  1.00  0.00           H  
ATOM   1067 1HD1 ILE A  68       7.866   7.718  19.995  1.00  0.00           H  
ATOM   1068 2HD1 ILE A  68       7.998   6.965  21.602  1.00  0.00           H  
ATOM   1069 3HD1 ILE A  68       9.239   6.650  20.366  1.00  0.00           H  
ATOM   1070  N   HIS A  69       7.754   1.637  18.832  1.00  0.00           N  
ATOM   1071  CA  HIS A  69       8.020   1.005  17.537  1.00  0.00           C  
ATOM   1072  C   HIS A  69       7.188  -0.284  17.612  1.00  0.00           C  
ATOM   1073  O   HIS A  69       7.447  -1.179  18.428  1.00  0.00           O  
ATOM   1074  CB  HIS A  69       9.506   0.712  17.309  1.00  0.00           C  
ATOM   1075  CG  HIS A  69      10.360   1.941  17.255  1.00  0.00           C  
ATOM   1076  ND1 HIS A  69      11.738   1.892  17.304  1.00  0.00           N  
ATOM   1077  CD2 HIS A  69      10.033   3.251  17.157  1.00  0.00           C  
ATOM   1078  CE1 HIS A  69      12.221   3.121  17.238  1.00  0.00           C  
ATOM   1079  NE2 HIS A  69      11.207   3.963  17.149  1.00  0.00           N  
ATOM   1080  H   HIS A  69       8.209   1.276  19.658  1.00  0.00           H  
ATOM   1081  HA  HIS A  69       7.702   1.671  16.735  1.00  0.00           H  
ATOM   1082 1HB  HIS A  69       9.879   0.073  18.109  1.00  0.00           H  
ATOM   1083 2HB  HIS A  69       9.631   0.170  16.372  1.00  0.00           H  
ATOM   1084  HD1 HIS A  69      12.300   1.066  17.303  1.00  0.00           H  
ATOM   1085  HD2 HIS A  69       9.078   3.773  17.092  1.00  0.00           H  
ATOM   1086  HE1 HIS A  69      13.296   3.297  17.261  1.00  0.00           H  
ATOM   1087  N   SER A  70       6.171  -0.352  16.766  1.00  0.00           N  
ATOM   1088  CA  SER A  70       5.262  -1.487  16.704  1.00  0.00           C  
ATOM   1089  C   SER A  70       5.781  -2.914  16.784  1.00  0.00           C  
ATOM   1090  O   SER A  70       5.313  -3.687  17.618  1.00  0.00           O  
ATOM   1091  CB  SER A  70       4.475  -1.363  15.414  1.00  0.00           C  
ATOM   1092  OG  SER A  70       3.576  -2.428  15.269  1.00  0.00           O  
ATOM   1093  H   SER A  70       6.029   0.427  16.139  1.00  0.00           H  
ATOM   1094  HA  SER A  70       4.589  -1.439  17.561  1.00  0.00           H  
ATOM   1095 1HB  SER A  70       3.930  -0.420  15.409  1.00  0.00           H  
ATOM   1096 2HB  SER A  70       5.163  -1.347  14.569  1.00  0.00           H  
ATOM   1097  HG  SER A  70       3.121  -2.279  14.437  1.00  0.00           H  
ATOM   1098  N   ARG A  71       6.762  -3.261  15.956  1.00  0.00           N  
ATOM   1099  CA  ARG A  71       7.317  -4.623  15.934  1.00  0.00           C  
ATOM   1100  C   ARG A  71       8.163  -5.144  17.094  1.00  0.00           C  
ATOM   1101  O   ARG A  71       8.445  -6.352  17.152  1.00  0.00           O  
ATOM   1102  CB  ARG A  71       8.162  -4.765  14.677  1.00  0.00           C  
ATOM   1103  CG  ARG A  71       9.424  -3.917  14.655  1.00  0.00           C  
ATOM   1104  CD  ARG A  71      10.150  -4.045  13.366  1.00  0.00           C  
ATOM   1105  NE  ARG A  71      11.372  -3.257  13.350  1.00  0.00           N  
ATOM   1106  CZ  ARG A  71      12.234  -3.202  12.316  1.00  0.00           C  
ATOM   1107  NH1 ARG A  71      11.994  -3.892  11.223  1.00  0.00           N  
ATOM   1108  NH2 ARG A  71      13.319  -2.453  12.400  1.00  0.00           N  
ATOM   1109  H   ARG A  71       7.136  -2.567  15.324  1.00  0.00           H  
ATOM   1110  HA  ARG A  71       6.490  -5.333  15.906  1.00  0.00           H  
ATOM   1111 1HB  ARG A  71       8.462  -5.805  14.556  1.00  0.00           H  
ATOM   1112 2HB  ARG A  71       7.567  -4.493  13.805  1.00  0.00           H  
ATOM   1113 1HG  ARG A  71       9.160  -2.868  14.797  1.00  0.00           H  
ATOM   1114 2HG  ARG A  71      10.090  -4.235  15.457  1.00  0.00           H  
ATOM   1115 1HD  ARG A  71      10.416  -5.089  13.201  1.00  0.00           H  
ATOM   1116 2HD  ARG A  71       9.512  -3.701  12.553  1.00  0.00           H  
ATOM   1117  HE  ARG A  71      11.590  -2.712  14.174  1.00  0.00           H  
ATOM   1118 1HH1 ARG A  71      11.164  -4.464  11.159  1.00  0.00           H  
ATOM   1119 2HH1 ARG A  71      12.640  -3.851  10.448  1.00  0.00           H  
ATOM   1120 1HH2 ARG A  71      13.504  -1.922  13.241  1.00  0.00           H  
ATOM   1121 2HH2 ARG A  71      13.965  -2.412  11.626  1.00  0.00           H  
ATOM   1122  N   GLU A  72       8.515  -4.256  18.025  1.00  0.00           N  
ATOM   1123  CA  GLU A  72       9.344  -4.587  19.197  1.00  0.00           C  
ATOM   1124  C   GLU A  72       8.462  -5.154  20.305  1.00  0.00           C  
ATOM   1125  O   GLU A  72       8.438  -4.636  21.414  1.00  0.00           O  
ATOM   1126  CB  GLU A  72      10.096  -3.354  19.704  1.00  0.00           C  
ATOM   1127  CG  GLU A  72      11.102  -2.782  18.716  1.00  0.00           C  
ATOM   1128  CD  GLU A  72      11.831  -1.582  19.254  1.00  0.00           C  
ATOM   1129  OE1 GLU A  72      11.488  -1.129  20.319  1.00  0.00           O  
ATOM   1130  OE2 GLU A  72      12.733  -1.116  18.597  1.00  0.00           O  
ATOM   1131  H   GLU A  72       8.187  -3.308  17.906  1.00  0.00           H  
ATOM   1132  HA  GLU A  72      10.077  -5.339  18.901  1.00  0.00           H  
ATOM   1133 1HB  GLU A  72       9.382  -2.567  19.948  1.00  0.00           H  
ATOM   1134 2HB  GLU A  72      10.631  -3.606  20.620  1.00  0.00           H  
ATOM   1135 1HG  GLU A  72      11.831  -3.553  18.467  1.00  0.00           H  
ATOM   1136 2HG  GLU A  72      10.581  -2.504  17.801  1.00  0.00           H  
ATOM   1137  N   TRP A  73       7.774  -6.252  19.980  1.00  0.00           N  
ATOM   1138  CA  TRP A  73       6.843  -6.965  20.861  1.00  0.00           C  
ATOM   1139  C   TRP A  73       7.216  -7.259  22.296  1.00  0.00           C  
ATOM   1140  O   TRP A  73       6.375  -7.168  23.182  1.00  0.00           O  
ATOM   1141  CB  TRP A  73       6.503  -8.305  20.207  1.00  0.00           C  
ATOM   1142  CG  TRP A  73       5.622  -8.176  19.001  1.00  0.00           C  
ATOM   1143  CD1 TRP A  73       5.223  -7.018  18.403  1.00  0.00           C  
ATOM   1144  CD2 TRP A  73       5.022  -9.250  18.236  1.00  0.00           C  
ATOM   1145  NE1 TRP A  73       4.419  -7.295  17.325  1.00  0.00           N  
ATOM   1146  CE2 TRP A  73       4.287  -8.656  17.207  1.00  0.00           C  
ATOM   1147  CE3 TRP A  73       5.051 -10.646  18.340  1.00  0.00           C  
ATOM   1148  CZ2 TRP A  73       3.580  -9.408  16.282  1.00  0.00           C  
ATOM   1149  CZ3 TRP A  73       4.343 -11.400  17.412  1.00  0.00           C  
ATOM   1150  CH2 TRP A  73       3.627 -10.796  16.409  1.00  0.00           C  
ATOM   1151  H   TRP A  73       7.927  -6.598  19.043  1.00  0.00           H  
ATOM   1152  HA  TRP A  73       5.939  -6.366  20.966  1.00  0.00           H  
ATOM   1153 1HB  TRP A  73       7.423  -8.807  19.906  1.00  0.00           H  
ATOM   1154 2HB  TRP A  73       6.001  -8.947  20.931  1.00  0.00           H  
ATOM   1155  HD1 TRP A  73       5.501  -6.019  18.733  1.00  0.00           H  
ATOM   1156  HE1 TRP A  73       3.994  -6.610  16.717  1.00  0.00           H  
ATOM   1157  HE3 TRP A  73       5.620 -11.131  19.133  1.00  0.00           H  
ATOM   1158  HZ2 TRP A  73       3.005  -8.947  15.478  1.00  0.00           H  
ATOM   1159  HZ3 TRP A  73       4.370 -12.487  17.501  1.00  0.00           H  
ATOM   1160  HH2 TRP A  73       3.084 -11.418  15.698  1.00  0.00           H  
ATOM   1161  N   ILE A  74       8.464  -7.625  22.535  1.00  0.00           N  
ATOM   1162  CA  ILE A  74       8.903  -7.917  23.895  1.00  0.00           C  
ATOM   1163  C   ILE A  74       8.756  -6.678  24.809  1.00  0.00           C  
ATOM   1164  O   ILE A  74       8.645  -6.825  26.027  1.00  0.00           O  
ATOM   1165  CB  ILE A  74      10.365  -8.399  23.900  1.00  0.00           C  
ATOM   1166  CG1 ILE A  74      10.703  -9.068  25.234  1.00  0.00           C  
ATOM   1167  CG2 ILE A  74      11.309  -7.237  23.630  1.00  0.00           C  
ATOM   1168  CD1 ILE A  74       9.924 -10.337  25.495  1.00  0.00           C  
ATOM   1169  H   ILE A  74       9.126  -7.706  21.776  1.00  0.00           H  
ATOM   1170  HA  ILE A  74       8.275  -8.710  24.298  1.00  0.00           H  
ATOM   1171  HB  ILE A  74      10.502  -9.153  23.125  1.00  0.00           H  
ATOM   1172 1HG1 ILE A  74      11.765  -9.308  25.263  1.00  0.00           H  
ATOM   1173 2HG1 ILE A  74      10.504  -8.374  26.051  1.00  0.00           H  
ATOM   1174 1HG2 ILE A  74      12.338  -7.595  23.637  1.00  0.00           H  
ATOM   1175 2HG2 ILE A  74      11.083  -6.803  22.656  1.00  0.00           H  
ATOM   1176 3HG2 ILE A  74      11.183  -6.479  24.403  1.00  0.00           H  
ATOM   1177 1HD1 ILE A  74      10.217 -10.753  26.459  1.00  0.00           H  
ATOM   1178 2HD1 ILE A  74       8.856 -10.113  25.506  1.00  0.00           H  
ATOM   1179 3HD1 ILE A  74      10.135 -11.061  24.709  1.00  0.00           H  
ATOM   1180  N   THR A  75       8.704  -5.477  24.233  1.00  0.00           N  
ATOM   1181  CA  THR A  75       8.567  -4.273  25.049  1.00  0.00           C  
ATOM   1182  C   THR A  75       7.183  -4.118  25.683  1.00  0.00           C  
ATOM   1183  O   THR A  75       7.077  -3.849  26.881  1.00  0.00           O  
ATOM   1184  CB  THR A  75       8.880  -3.019  24.211  1.00  0.00           C  
ATOM   1185  OG1 THR A  75       7.991  -2.957  23.088  1.00  0.00           O  
ATOM   1186  CG2 THR A  75      10.317  -3.056  23.714  1.00  0.00           C  
ATOM   1187  H   THR A  75       8.759  -5.387  23.229  1.00  0.00           H  
ATOM   1188  HA  THR A  75       9.279  -4.330  25.872  1.00  0.00           H  
ATOM   1189  HB  THR A  75       8.735  -2.128  24.822  1.00  0.00           H  
ATOM   1190  HG1 THR A  75       8.443  -3.280  22.305  1.00  0.00           H  
ATOM   1191 1HG2 THR A  75      10.521  -2.162  23.124  1.00  0.00           H  
ATOM   1192 2HG2 THR A  75      10.996  -3.091  24.565  1.00  0.00           H  
ATOM   1193 3HG2 THR A  75      10.465  -3.940  23.095  1.00  0.00           H  
ATOM   1194  N   GLN A  76       6.126  -4.313  24.904  1.00  0.00           N  
ATOM   1195  CA  GLN A  76       4.783  -4.181  25.442  1.00  0.00           C  
ATOM   1196  C   GLN A  76       4.564  -5.283  26.479  1.00  0.00           C  
ATOM   1197  O   GLN A  76       3.938  -5.051  27.525  1.00  0.00           O  
ATOM   1198  CB  GLN A  76       3.733  -4.265  24.330  1.00  0.00           C  
ATOM   1199  CG  GLN A  76       3.726  -3.071  23.390  1.00  0.00           C  
ATOM   1200  CD  GLN A  76       2.725  -3.230  22.262  1.00  0.00           C  
ATOM   1201  OE1 GLN A  76       1.659  -3.828  22.437  1.00  0.00           O  
ATOM   1202  NE2 GLN A  76       3.062  -2.695  21.094  1.00  0.00           N  
ATOM   1203  H   GLN A  76       6.244  -4.555  23.931  1.00  0.00           H  
ATOM   1204  HA  GLN A  76       4.697  -3.206  25.922  1.00  0.00           H  
ATOM   1205 1HB  GLN A  76       3.905  -5.161  23.735  1.00  0.00           H  
ATOM   1206 2HB  GLN A  76       2.741  -4.351  24.773  1.00  0.00           H  
ATOM   1207 1HG  GLN A  76       3.463  -2.178  23.957  1.00  0.00           H  
ATOM   1208 2HG  GLN A  76       4.718  -2.959  22.954  1.00  0.00           H  
ATOM   1209 1HE2 GLN A  76       2.441  -2.768  20.312  1.00  0.00           H  
ATOM   1210 2HE2 GLN A  76       3.936  -2.219  20.995  1.00  0.00           H  
ATOM   1211  N   ALA A  77       5.081  -6.476  26.184  1.00  0.00           N  
ATOM   1212  CA  ALA A  77       4.946  -7.613  27.091  1.00  0.00           C  
ATOM   1213  C   ALA A  77       5.685  -7.332  28.394  1.00  0.00           C  
ATOM   1214  O   ALA A  77       5.160  -7.593  29.471  1.00  0.00           O  
ATOM   1215  CB  ALA A  77       5.470  -8.886  26.442  1.00  0.00           C  
ATOM   1216  H   ALA A  77       5.578  -6.598  25.313  1.00  0.00           H  
ATOM   1217  HA  ALA A  77       3.887  -7.745  27.314  1.00  0.00           H  
ATOM   1218 1HB  ALA A  77       5.360  -9.720  27.135  1.00  0.00           H  
ATOM   1219 2HB  ALA A  77       4.903  -9.091  25.534  1.00  0.00           H  
ATOM   1220 3HB  ALA A  77       6.522  -8.759  26.191  1.00  0.00           H  
ATOM   1221  N   THR A  78       6.889  -6.771  28.293  1.00  0.00           N  
ATOM   1222  CA  THR A  78       7.698  -6.444  29.464  1.00  0.00           C  
ATOM   1223  C   THR A  78       7.034  -5.346  30.309  1.00  0.00           C  
ATOM   1224  O   THR A  78       7.072  -5.405  31.548  1.00  0.00           O  
ATOM   1225  CB  THR A  78       9.112  -5.999  29.049  1.00  0.00           C  
ATOM   1226  OG1 THR A  78       9.763  -7.062  28.341  1.00  0.00           O  
ATOM   1227  CG2 THR A  78       9.937  -5.631  30.273  1.00  0.00           C  
ATOM   1228  H   THR A  78       7.251  -6.567  27.372  1.00  0.00           H  
ATOM   1229  HA  THR A  78       7.786  -7.337  30.084  1.00  0.00           H  
ATOM   1230  HB  THR A  78       9.043  -5.132  28.391  1.00  0.00           H  
ATOM   1231  HG1 THR A  78       9.254  -7.282  27.557  1.00  0.00           H  
ATOM   1232 1HG2 THR A  78      10.933  -5.319  29.961  1.00  0.00           H  
ATOM   1233 2HG2 THR A  78       9.451  -4.815  30.807  1.00  0.00           H  
ATOM   1234 3HG2 THR A  78      10.018  -6.496  30.930  1.00  0.00           H  
ATOM   1235  N   GLY A  79       6.393  -4.379  29.655  1.00  0.00           N  
ATOM   1236  CA  GLY A  79       5.728  -3.283  30.355  1.00  0.00           C  
ATOM   1237  C   GLY A  79       4.526  -3.785  31.147  1.00  0.00           C  
ATOM   1238  O   GLY A  79       4.283  -3.343  32.268  1.00  0.00           O  
ATOM   1239  H   GLY A  79       6.367  -4.406  28.646  1.00  0.00           H  
ATOM   1240 1HA  GLY A  79       6.436  -2.798  31.028  1.00  0.00           H  
ATOM   1241 2HA  GLY A  79       5.406  -2.533  29.634  1.00  0.00           H  
ATOM   1242  N   VAL A  80       3.779  -4.726  30.580  1.00  0.00           N  
ATOM   1243  CA  VAL A  80       2.613  -5.264  31.275  1.00  0.00           C  
ATOM   1244  C   VAL A  80       3.051  -6.091  32.505  1.00  0.00           C  
ATOM   1245  O   VAL A  80       2.454  -5.992  33.566  1.00  0.00           O  
ATOM   1246  CB  VAL A  80       1.784  -6.145  30.321  1.00  0.00           C  
ATOM   1247  CG1 VAL A  80       0.669  -6.849  31.080  1.00  0.00           C  
ATOM   1248  CG2 VAL A  80       1.217  -5.296  29.194  1.00  0.00           C  
ATOM   1249  H   VAL A  80       4.011  -5.078  29.662  1.00  0.00           H  
ATOM   1250  HA  VAL A  80       1.994  -4.430  31.609  1.00  0.00           H  
ATOM   1251  HB  VAL A  80       2.429  -6.920  29.905  1.00  0.00           H  
ATOM   1252 1HG1 VAL A  80       0.094  -7.468  30.391  1.00  0.00           H  
ATOM   1253 2HG1 VAL A  80       1.100  -7.479  31.859  1.00  0.00           H  
ATOM   1254 3HG1 VAL A  80       0.013  -6.107  31.534  1.00  0.00           H  
ATOM   1255 1HG2 VAL A  80       0.633  -5.926  28.523  1.00  0.00           H  
ATOM   1256 2HG2 VAL A  80       0.577  -4.518  29.611  1.00  0.00           H  
ATOM   1257 3HG2 VAL A  80       2.034  -4.835  28.639  1.00  0.00           H  
ATOM   1258  N   TRP A  81       4.107  -6.887  32.359  1.00  0.00           N  
ATOM   1259  CA  TRP A  81       4.631  -7.713  33.449  1.00  0.00           C  
ATOM   1260  C   TRP A  81       5.109  -6.782  34.561  1.00  0.00           C  
ATOM   1261  O   TRP A  81       4.967  -7.100  35.745  1.00  0.00           O  
ATOM   1262  CB  TRP A  81       5.779  -8.603  32.970  1.00  0.00           C  
ATOM   1263  CG  TRP A  81       6.341  -9.485  34.043  1.00  0.00           C  
ATOM   1264  CD1 TRP A  81       7.637  -9.884  34.175  1.00  0.00           C  
ATOM   1265  CD2 TRP A  81       5.622 -10.085  35.148  1.00  0.00           C  
ATOM   1266  NE1 TRP A  81       7.774 -10.688  35.280  1.00  0.00           N  
ATOM   1267  CE2 TRP A  81       6.552 -10.821  35.888  1.00  0.00           C  
ATOM   1268  CE3 TRP A  81       4.285 -10.057  35.562  1.00  0.00           C  
ATOM   1269  CZ2 TRP A  81       6.190 -11.529  37.023  1.00  0.00           C  
ATOM   1270  CZ3 TRP A  81       3.923 -10.766  36.702  1.00  0.00           C  
ATOM   1271  CH2 TRP A  81       4.852 -11.482  37.413  1.00  0.00           C  
ATOM   1272  H   TRP A  81       4.560  -6.917  31.457  1.00  0.00           H  
ATOM   1273  HA  TRP A  81       3.829  -8.356  33.812  1.00  0.00           H  
ATOM   1274 1HB  TRP A  81       5.433  -9.236  32.153  1.00  0.00           H  
ATOM   1275 2HB  TRP A  81       6.585  -7.980  32.582  1.00  0.00           H  
ATOM   1276  HD1 TRP A  81       8.446  -9.606  33.503  1.00  0.00           H  
ATOM   1277  HE1 TRP A  81       8.634 -11.114  35.594  1.00  0.00           H  
ATOM   1278  HE3 TRP A  81       3.543  -9.487  35.003  1.00  0.00           H  
ATOM   1279  HZ2 TRP A  81       6.914 -12.104  37.602  1.00  0.00           H  
ATOM   1280  HZ3 TRP A  81       2.879 -10.739  37.017  1.00  0.00           H  
ATOM   1281  HH2 TRP A  81       4.534 -12.026  38.303  1.00  0.00           H  
ATOM   1282  N   PHE A  82       5.742  -5.677  34.173  1.00  0.00           N  
ATOM   1283  CA  PHE A  82       6.264  -4.682  35.115  1.00  0.00           C  
ATOM   1284  C   PHE A  82       5.138  -4.079  35.974  1.00  0.00           C  
ATOM   1285  O   PHE A  82       5.310  -3.891  37.177  1.00  0.00           O  
ATOM   1286  CB  PHE A  82       6.992  -3.568  34.361  1.00  0.00           C  
ATOM   1287  CG  PHE A  82       8.333  -3.976  33.822  1.00  0.00           C  
ATOM   1288  CD1 PHE A  82       8.794  -5.275  33.981  1.00  0.00           C  
ATOM   1289  CD2 PHE A  82       9.137  -3.064  33.156  1.00  0.00           C  
ATOM   1290  CE1 PHE A  82      10.028  -5.652  33.486  1.00  0.00           C  
ATOM   1291  CE2 PHE A  82      10.370  -3.438  32.659  1.00  0.00           C  
ATOM   1292  CZ  PHE A  82      10.816  -4.734  32.825  1.00  0.00           C  
ATOM   1293  H   PHE A  82       5.863  -5.527  33.182  1.00  0.00           H  
ATOM   1294  HA  PHE A  82       6.973  -5.175  35.782  1.00  0.00           H  
ATOM   1295 1HB  PHE A  82       6.378  -3.233  33.526  1.00  0.00           H  
ATOM   1296 2HB  PHE A  82       7.137  -2.715  35.023  1.00  0.00           H  
ATOM   1297  HD1 PHE A  82       8.170  -6.001  34.503  1.00  0.00           H  
ATOM   1298  HD2 PHE A  82       8.785  -2.040  33.025  1.00  0.00           H  
ATOM   1299  HE1 PHE A  82      10.378  -6.675  33.619  1.00  0.00           H  
ATOM   1300  HE2 PHE A  82      10.992  -2.711  32.137  1.00  0.00           H  
ATOM   1301  HZ  PHE A  82      11.789  -5.030  32.436  1.00  0.00           H  
ATOM   1302  N   ALA A  83       3.989  -3.809  35.342  1.00  0.00           N  
ATOM   1303  CA  ALA A  83       2.836  -3.243  36.026  1.00  0.00           C  
ATOM   1304  C   ALA A  83       2.378  -4.261  37.093  1.00  0.00           C  
ATOM   1305  O   ALA A  83       2.076  -3.877  38.228  1.00  0.00           O  
ATOM   1306  CB  ALA A  83       1.719  -2.923  35.043  1.00  0.00           C  
ATOM   1307  H   ALA A  83       3.926  -4.008  34.354  1.00  0.00           H  
ATOM   1308  HA  ALA A  83       3.149  -2.317  36.508  1.00  0.00           H  
ATOM   1309 1HB  ALA A  83       0.870  -2.502  35.581  1.00  0.00           H  
ATOM   1310 2HB  ALA A  83       2.077  -2.202  34.308  1.00  0.00           H  
ATOM   1311 3HB  ALA A  83       1.410  -3.835  34.535  1.00  0.00           H  
ATOM   1312  N   LYS A  84       2.374  -5.540  36.752  1.00  0.00           N  
ATOM   1313  CA  LYS A  84       1.946  -6.529  37.718  1.00  0.00           C  
ATOM   1314  C   LYS A  84       2.950  -6.674  38.842  1.00  0.00           C  
ATOM   1315  O   LYS A  84       2.583  -6.822  40.019  1.00  0.00           O  
ATOM   1316  CB  LYS A  84       1.723  -7.879  37.036  1.00  0.00           C  
ATOM   1317  CG  LYS A  84       1.207  -8.974  37.961  1.00  0.00           C  
ATOM   1318  CD  LYS A  84      -0.195  -8.661  38.460  1.00  0.00           C  
ATOM   1319  CE  LYS A  84      -0.751  -9.801  39.301  1.00  0.00           C  
ATOM   1320  NZ  LYS A  84      -2.109  -9.493  39.826  1.00  0.00           N  
ATOM   1321  H   LYS A  84       2.663  -5.843  35.833  1.00  0.00           H  
ATOM   1322  HA  LYS A  84       1.004  -6.199  38.157  1.00  0.00           H  
ATOM   1323 1HB  LYS A  84       1.005  -7.762  36.223  1.00  0.00           H  
ATOM   1324 2HB  LYS A  84       2.659  -8.225  36.597  1.00  0.00           H  
ATOM   1325 1HG  LYS A  84       1.190  -9.924  37.426  1.00  0.00           H  
ATOM   1326 2HG  LYS A  84       1.875  -9.072  38.816  1.00  0.00           H  
ATOM   1327 1HD  LYS A  84      -0.172  -7.753  39.064  1.00  0.00           H  
ATOM   1328 2HD  LYS A  84      -0.855  -8.494  37.609  1.00  0.00           H  
ATOM   1329 1HE  LYS A  84      -0.805 -10.705  38.697  1.00  0.00           H  
ATOM   1330 2HE  LYS A  84      -0.085  -9.991  40.142  1.00  0.00           H  
ATOM   1331 1HZ  LYS A  84      -2.442 -10.272  40.378  1.00  0.00           H  
ATOM   1332 2HZ  LYS A  84      -2.068  -8.665  40.404  1.00  0.00           H  
ATOM   1333 3HZ  LYS A  84      -2.741  -9.333  39.055  1.00  0.00           H  
ATOM   1334  N   LYS A  85       4.222  -6.563  38.482  1.00  0.00           N  
ATOM   1335  CA  LYS A  85       5.311  -6.673  39.433  1.00  0.00           C  
ATOM   1336  C   LYS A  85       5.267  -5.525  40.483  1.00  0.00           C  
ATOM   1337  O   LYS A  85       5.480  -5.765  41.681  1.00  0.00           O  
ATOM   1338  CB  LYS A  85       6.649  -6.675  38.692  1.00  0.00           C  
ATOM   1339  CG  LYS A  85       7.866  -6.840  39.591  1.00  0.00           C  
ATOM   1340  CD  LYS A  85       7.839  -8.175  40.320  1.00  0.00           C  
ATOM   1341  CE  LYS A  85       8.026  -9.337  39.356  1.00  0.00           C  
ATOM   1342  NZ  LYS A  85       8.127 -10.640  40.067  1.00  0.00           N  
ATOM   1343  H   LYS A  85       4.434  -6.396  37.509  1.00  0.00           H  
ATOM   1344  HA  LYS A  85       5.204  -7.614  39.974  1.00  0.00           H  
ATOM   1345 1HB  LYS A  85       6.659  -7.486  37.963  1.00  0.00           H  
ATOM   1346 2HB  LYS A  85       6.762  -5.740  38.143  1.00  0.00           H  
ATOM   1347 1HG  LYS A  85       8.774  -6.783  38.990  1.00  0.00           H  
ATOM   1348 2HG  LYS A  85       7.887  -6.035  40.326  1.00  0.00           H  
ATOM   1349 1HD  LYS A  85       8.635  -8.200  41.065  1.00  0.00           H  
ATOM   1350 2HD  LYS A  85       6.883  -8.291  40.832  1.00  0.00           H  
ATOM   1351 1HE  LYS A  85       7.183  -9.378  38.667  1.00  0.00           H  
ATOM   1352 2HE  LYS A  85       8.934  -9.184  38.773  1.00  0.00           H  
ATOM   1353 1HZ  LYS A  85       8.251 -11.383  39.394  1.00  0.00           H  
ATOM   1354 2HZ  LYS A  85       8.918 -10.621  40.695  1.00  0.00           H  
ATOM   1355 3HZ  LYS A  85       7.282 -10.803  40.596  1.00  0.00           H  
ATOM   1356  N   PHE A  86       5.022  -4.295  40.043  1.00  0.00           N  
ATOM   1357  CA  PHE A  86       4.964  -3.183  40.981  1.00  0.00           C  
ATOM   1358  C   PHE A  86       3.878  -3.428  42.043  1.00  0.00           C  
ATOM   1359  O   PHE A  86       4.170  -3.381  43.244  1.00  0.00           O  
ATOM   1360  CB  PHE A  86       4.687  -1.874  40.239  1.00  0.00           C  
ATOM   1361  CG  PHE A  86       5.868  -1.351  39.472  1.00  0.00           C  
ATOM   1362  CD1 PHE A  86       7.161  -1.669  39.859  1.00  0.00           C  
ATOM   1363  CD2 PHE A  86       5.689  -0.540  38.361  1.00  0.00           C  
ATOM   1364  CE1 PHE A  86       8.249  -1.189  39.154  1.00  0.00           C  
ATOM   1365  CE2 PHE A  86       6.773  -0.059  37.654  1.00  0.00           C  
ATOM   1366  CZ  PHE A  86       8.055  -0.384  38.051  1.00  0.00           C  
ATOM   1367  H   PHE A  86       4.874  -4.117  39.060  1.00  0.00           H  
ATOM   1368  HA  PHE A  86       5.929  -3.103  41.483  1.00  0.00           H  
ATOM   1369 1HB  PHE A  86       3.865  -2.019  39.540  1.00  0.00           H  
ATOM   1370 2HB  PHE A  86       4.380  -1.110  40.952  1.00  0.00           H  
ATOM   1371  HD1 PHE A  86       7.315  -2.307  40.730  1.00  0.00           H  
ATOM   1372  HD2 PHE A  86       4.676  -0.283  38.048  1.00  0.00           H  
ATOM   1373  HE1 PHE A  86       9.259  -1.446  39.470  1.00  0.00           H  
ATOM   1374  HE2 PHE A  86       6.618   0.577  36.783  1.00  0.00           H  
ATOM   1375  HZ  PHE A  86       8.911  -0.004  37.496  1.00  0.00           H  
ATOM   1376  N   THR A  87       2.651  -3.742  41.611  1.00  0.00           N  
ATOM   1377  CA  THR A  87       1.548  -3.989  42.541  1.00  0.00           C  
ATOM   1378  C   THR A  87       1.752  -5.238  43.405  1.00  0.00           C  
ATOM   1379  O   THR A  87       1.180  -5.336  44.492  1.00  0.00           O  
ATOM   1380  CB  THR A  87       0.218  -4.116  41.776  1.00  0.00           C  
ATOM   1381  OG1 THR A  87       0.301  -5.202  40.845  1.00  0.00           O  
ATOM   1382  CG2 THR A  87      -0.090  -2.830  41.024  1.00  0.00           C  
ATOM   1383  H   THR A  87       2.482  -3.810  40.618  1.00  0.00           H  
ATOM   1384  HA  THR A  87       1.477  -3.144  43.226  1.00  0.00           H  
ATOM   1385  HB  THR A  87      -0.589  -4.320  42.480  1.00  0.00           H  
ATOM   1386  HG1 THR A  87       1.168  -5.609  40.905  1.00  0.00           H  
ATOM   1387 1HG2 THR A  87      -1.034  -2.938  40.489  1.00  0.00           H  
ATOM   1388 2HG2 THR A  87      -0.165  -2.004  41.730  1.00  0.00           H  
ATOM   1389 3HG2 THR A  87       0.708  -2.626  40.311  1.00  0.00           H  
ATOM   1390  N   GLU A  88       2.539  -6.187  42.922  1.00  0.00           N  
ATOM   1391  CA  GLU A  88       2.795  -7.415  43.668  1.00  0.00           C  
ATOM   1392  C   GLU A  88       3.827  -7.213  44.766  1.00  0.00           C  
ATOM   1393  O   GLU A  88       3.785  -7.865  45.816  1.00  0.00           O  
ATOM   1394  CB  GLU A  88       3.265  -8.521  42.720  1.00  0.00           C  
ATOM   1395  CG  GLU A  88       3.466  -9.875  43.385  1.00  0.00           C  
ATOM   1396  CD  GLU A  88       2.189 -10.460  43.919  1.00  0.00           C  
ATOM   1397  OE1 GLU A  88       1.142 -10.064  43.468  1.00  0.00           O  
ATOM   1398  OE2 GLU A  88       2.260 -11.305  44.780  1.00  0.00           O  
ATOM   1399  H   GLU A  88       2.972  -6.061  42.019  1.00  0.00           H  
ATOM   1400  HA  GLU A  88       1.866  -7.731  44.143  1.00  0.00           H  
ATOM   1401 1HB  GLU A  88       2.537  -8.647  41.919  1.00  0.00           H  
ATOM   1402 2HB  GLU A  88       4.210  -8.230  42.262  1.00  0.00           H  
ATOM   1403 1HG  GLU A  88       3.893 -10.566  42.658  1.00  0.00           H  
ATOM   1404 2HG  GLU A  88       4.179  -9.765  44.202  1.00  0.00           H  
ATOM   1405  N   ASN A  89       4.779  -6.319  44.523  1.00  0.00           N  
ATOM   1406  CA  ASN A  89       5.808  -6.066  45.508  1.00  0.00           C  
ATOM   1407  C   ASN A  89       5.553  -4.879  46.406  1.00  0.00           C  
ATOM   1408  O   ASN A  89       6.234  -4.715  47.418  1.00  0.00           O  
ATOM   1409  CB  ASN A  89       7.146  -5.900  44.812  1.00  0.00           C  
ATOM   1410  CG  ASN A  89       7.635  -7.177  44.186  1.00  0.00           C  
ATOM   1411  OD1 ASN A  89       6.999  -8.229  44.316  1.00  0.00           O  
ATOM   1412  ND2 ASN A  89       8.753  -7.105  43.510  1.00  0.00           N  
ATOM   1413  H   ASN A  89       4.795  -5.808  43.652  1.00  0.00           H  
ATOM   1414  HA  ASN A  89       5.860  -6.922  46.182  1.00  0.00           H  
ATOM   1415 1HB  ASN A  89       7.061  -5.138  44.035  1.00  0.00           H  
ATOM   1416 2HB  ASN A  89       7.889  -5.553  45.530  1.00  0.00           H  
ATOM   1417 1HD2 ASN A  89       9.126  -7.924  43.072  1.00  0.00           H  
ATOM   1418 2HD2 ASN A  89       9.234  -6.233  43.431  1.00  0.00           H  
ATOM   1419  N   TYR A  90       4.624  -4.008  46.033  1.00  0.00           N  
ATOM   1420  CA  TYR A  90       4.365  -2.859  46.876  1.00  0.00           C  
ATOM   1421  C   TYR A  90       3.870  -3.318  48.255  1.00  0.00           C  
ATOM   1422  O   TYR A  90       3.002  -4.204  48.360  1.00  0.00           O  
ATOM   1423  CB  TYR A  90       3.348  -1.927  46.213  1.00  0.00           C  
ATOM   1424  CG  TYR A  90       3.031  -0.692  47.027  1.00  0.00           C  
ATOM   1425  CD1 TYR A  90       3.927   0.367  47.058  1.00  0.00           C  
ATOM   1426  CD2 TYR A  90       1.845  -0.618  47.742  1.00  0.00           C  
ATOM   1427  CE1 TYR A  90       3.638   1.495  47.801  1.00  0.00           C  
ATOM   1428  CE2 TYR A  90       1.556   0.510  48.485  1.00  0.00           C  
ATOM   1429  CZ  TYR A  90       2.447   1.564  48.516  1.00  0.00           C  
ATOM   1430  OH  TYR A  90       2.159   2.687  49.256  1.00  0.00           O  
ATOM   1431  H   TYR A  90       4.094  -4.123  45.181  1.00  0.00           H  
ATOM   1432  HA  TYR A  90       5.299  -2.314  47.014  1.00  0.00           H  
ATOM   1433 1HB  TYR A  90       3.726  -1.607  45.242  1.00  0.00           H  
ATOM   1434 2HB  TYR A  90       2.418  -2.468  46.041  1.00  0.00           H  
ATOM   1435  HD1 TYR A  90       4.859   0.308  46.496  1.00  0.00           H  
ATOM   1436  HD2 TYR A  90       1.141  -1.450  47.718  1.00  0.00           H  
ATOM   1437  HE1 TYR A  90       4.342   2.326  47.825  1.00  0.00           H  
ATOM   1438  HE2 TYR A  90       0.624   0.569  49.047  1.00  0.00           H  
ATOM   1439  HH  TYR A  90       2.877   3.319  49.169  1.00  0.00           H  
ATOM   1440  N   GLY A  91       4.465  -2.740  49.299  1.00  0.00           N  
ATOM   1441  CA  GLY A  91       4.100  -3.080  50.667  1.00  0.00           C  
ATOM   1442  C   GLY A  91       4.750  -4.372  51.142  1.00  0.00           C  
ATOM   1443  O   GLY A  91       4.520  -4.811  52.270  1.00  0.00           O  
ATOM   1444  H   GLY A  91       5.185  -2.050  49.139  1.00  0.00           H  
ATOM   1445 1HA  GLY A  91       4.394  -2.269  51.334  1.00  0.00           H  
ATOM   1446 2HA  GLY A  91       3.018  -3.180  50.740  1.00  0.00           H  
ATOM   1447  N   GLN A  92       5.604  -4.947  50.299  1.00  0.00           N  
ATOM   1448  CA  GLN A  92       6.307  -6.191  50.600  1.00  0.00           C  
ATOM   1449  C   GLN A  92       7.812  -5.929  50.545  1.00  0.00           C  
ATOM   1450  O   GLN A  92       8.539  -6.188  51.502  1.00  0.00           O  
ATOM   1451  CB  GLN A  92       5.916  -7.298  49.618  1.00  0.00           C  
ATOM   1452  CG  GLN A  92       4.452  -7.698  49.680  1.00  0.00           C  
ATOM   1453  CD  GLN A  92       4.067  -8.277  51.028  1.00  0.00           C  
ATOM   1454  OE1 GLN A  92       4.721  -9.193  51.535  1.00  0.00           O  
ATOM   1455  NE2 GLN A  92       3.001  -7.747  51.617  1.00  0.00           N  
ATOM   1456  H   GLN A  92       5.766  -4.493  49.412  1.00  0.00           H  
ATOM   1457  HA  GLN A  92       6.030  -6.511  51.604  1.00  0.00           H  
ATOM   1458 1HB  GLN A  92       6.133  -6.975  48.600  1.00  0.00           H  
ATOM   1459 2HB  GLN A  92       6.516  -8.187  49.814  1.00  0.00           H  
ATOM   1460 1HG  GLN A  92       3.837  -6.816  49.500  1.00  0.00           H  
ATOM   1461 2HG  GLN A  92       4.258  -8.451  48.916  1.00  0.00           H  
ATOM   1462 1HE2 GLN A  92       2.699  -8.088  52.508  1.00  0.00           H  
ATOM   1463 2HE2 GLN A  92       2.500  -7.005  51.171  1.00  0.00           H  
ATOM   1464  N   ASN A  93       8.262  -5.377  49.422  1.00  0.00           N  
ATOM   1465  CA  ASN A  93       9.665  -5.047  49.197  1.00  0.00           C  
ATOM   1466  C   ASN A  93       9.879  -3.619  49.698  1.00  0.00           C  
ATOM   1467  O   ASN A  93       9.242  -2.681  49.206  1.00  0.00           O  
ATOM   1468  CB  ASN A  93      10.048  -5.192  47.736  1.00  0.00           C  
ATOM   1469  CG  ASN A  93      11.515  -4.961  47.497  1.00  0.00           C  
ATOM   1470  OD1 ASN A  93      12.147  -4.147  48.181  1.00  0.00           O  
ATOM   1471  ND2 ASN A  93      12.068  -5.661  46.540  1.00  0.00           N  
ATOM   1472  H   ASN A  93       7.588  -5.181  48.696  1.00  0.00           H  
ATOM   1473  HA  ASN A  93      10.280  -5.736  49.778  1.00  0.00           H  
ATOM   1474 1HB  ASN A  93       9.789  -6.193  47.389  1.00  0.00           H  
ATOM   1475 2HB  ASN A  93       9.479  -4.481  47.138  1.00  0.00           H  
ATOM   1476 1HD2 ASN A  93      13.041  -5.549  46.337  1.00  0.00           H  
ATOM   1477 2HD2 ASN A  93      11.519  -6.308  46.013  1.00  0.00           H  
ATOM   1478  N   PRO A  94      10.799  -3.423  50.662  1.00  0.00           N  
ATOM   1479  CA  PRO A  94      11.043  -2.075  51.187  1.00  0.00           C  
ATOM   1480  C   PRO A  94      11.498  -1.061  50.134  1.00  0.00           C  
ATOM   1481  O   PRO A  94      11.242   0.132  50.261  1.00  0.00           O  
ATOM   1482  CB  PRO A  94      12.145  -2.325  52.221  1.00  0.00           C  
ATOM   1483  CG  PRO A  94      11.958  -3.750  52.618  1.00  0.00           C  
ATOM   1484  CD  PRO A  94      11.526  -4.438  51.350  1.00  0.00           C  
ATOM   1485  HA  PRO A  94      10.125  -1.701  51.663  1.00  0.00           H  
ATOM   1486 1HB  PRO A  94      13.132  -2.133  51.774  1.00  0.00           H  
ATOM   1487 2HB  PRO A  94      12.034  -1.629  53.065  1.00  0.00           H  
ATOM   1488 1HG  PRO A  94      12.896  -4.158  53.022  1.00  0.00           H  
ATOM   1489 2HG  PRO A  94      11.207  -3.826  53.418  1.00  0.00           H  
ATOM   1490 1HD  PRO A  94      12.413  -4.757  50.785  1.00  0.00           H  
ATOM   1491 2HD  PRO A  94      10.892  -5.302  51.599  1.00  0.00           H  
ATOM   1492  N   SER A  95      12.184  -1.521  49.100  1.00  0.00           N  
ATOM   1493  CA  SER A  95      12.646  -0.607  48.076  1.00  0.00           C  
ATOM   1494  C   SER A  95      11.525  -0.059  47.211  1.00  0.00           C  
ATOM   1495  O   SER A  95      11.392   1.153  47.093  1.00  0.00           O  
ATOM   1496  CB  SER A  95      13.665  -1.306  47.197  1.00  0.00           C  
ATOM   1497  OG  SER A  95      14.125  -0.453  46.185  1.00  0.00           O  
ATOM   1498  H   SER A  95      12.393  -2.505  49.011  1.00  0.00           H  
ATOM   1499  HA  SER A  95      13.119   0.247  48.562  1.00  0.00           H  
ATOM   1500 1HB  SER A  95      14.505  -1.638  47.807  1.00  0.00           H  
ATOM   1501 2HB  SER A  95      13.214  -2.192  46.752  1.00  0.00           H  
ATOM   1502  HG  SER A  95      14.959  -0.823  45.886  1.00  0.00           H  
ATOM   1503  N   PHE A  96      10.723  -0.932  46.608  1.00  0.00           N  
ATOM   1504  CA  PHE A  96       9.634  -0.454  45.767  1.00  0.00           C  
ATOM   1505  C   PHE A  96       8.640   0.354  46.621  1.00  0.00           C  
ATOM   1506  O   PHE A  96       8.069   1.356  46.163  1.00  0.00           O  
ATOM   1507  CB  PHE A  96       8.922  -1.626  45.088  1.00  0.00           C  
ATOM   1508  CG  PHE A  96       7.878  -1.206  44.092  1.00  0.00           C  
ATOM   1509  CD1 PHE A  96       8.244  -0.748  42.835  1.00  0.00           C  
ATOM   1510  CD2 PHE A  96       6.530  -1.267  44.410  1.00  0.00           C  
ATOM   1511  CE1 PHE A  96       7.285  -0.361  41.918  1.00  0.00           C  
ATOM   1512  CE2 PHE A  96       5.569  -0.883  43.496  1.00  0.00           C  
ATOM   1513  CZ  PHE A  96       5.948  -0.429  42.248  1.00  0.00           C  
ATOM   1514  H   PHE A  96      10.856  -1.927  46.723  1.00  0.00           H  
ATOM   1515  HA  PHE A  96      10.052   0.193  44.994  1.00  0.00           H  
ATOM   1516 1HB  PHE A  96       9.653  -2.247  44.573  1.00  0.00           H  
ATOM   1517 2HB  PHE A  96       8.441  -2.246  45.844  1.00  0.00           H  
ATOM   1518  HD1 PHE A  96       9.301  -0.695  42.574  1.00  0.00           H  
ATOM   1519  HD2 PHE A  96       6.232  -1.626  45.396  1.00  0.00           H  
ATOM   1520  HE1 PHE A  96       7.586  -0.003  40.934  1.00  0.00           H  
ATOM   1521  HE2 PHE A  96       4.513  -0.937  43.758  1.00  0.00           H  
ATOM   1522  HZ  PHE A  96       5.191  -0.123  41.526  1.00  0.00           H  
ATOM   1523  N   THR A  97       8.514  -0.020  47.892  1.00  0.00           N  
ATOM   1524  CA  THR A  97       7.603   0.686  48.780  1.00  0.00           C  
ATOM   1525  C   THR A  97       8.104   2.115  48.992  1.00  0.00           C  
ATOM   1526  O   THR A  97       7.334   3.063  48.827  1.00  0.00           O  
ATOM   1527  CB  THR A  97       7.463  -0.035  50.134  1.00  0.00           C  
ATOM   1528  OG1 THR A  97       6.928  -1.348  49.925  1.00  0.00           O  
ATOM   1529  CG2 THR A  97       6.542   0.743  51.060  1.00  0.00           C  
ATOM   1530  H   THR A  97       9.049  -0.797  48.253  1.00  0.00           H  
ATOM   1531  HA  THR A  97       6.620   0.721  48.310  1.00  0.00           H  
ATOM   1532  HB  THR A  97       8.444  -0.127  50.600  1.00  0.00           H  
ATOM   1533  HG1 THR A  97       7.630  -1.937  49.637  1.00  0.00           H  
ATOM   1534 1HG2 THR A  97       6.455   0.219  52.012  1.00  0.00           H  
ATOM   1535 2HG2 THR A  97       6.952   1.739  51.229  1.00  0.00           H  
ATOM   1536 3HG2 THR A  97       5.556   0.830  50.603  1.00  0.00           H  
ATOM   1537  N   ALA A  98       9.402   2.288  49.263  1.00  0.00           N  
ATOM   1538  CA  ALA A  98       9.946   3.636  49.473  1.00  0.00           C  
ATOM   1539  C   ALA A  98       9.943   4.471  48.198  1.00  0.00           C  
ATOM   1540  O   ALA A  98       9.744   5.681  48.255  1.00  0.00           O  
ATOM   1541  CB  ALA A  98      11.359   3.550  50.031  1.00  0.00           C  
ATOM   1542  H   ALA A  98      10.021   1.492  49.326  1.00  0.00           H  
ATOM   1543  HA  ALA A  98       9.310   4.149  50.194  1.00  0.00           H  
ATOM   1544 1HB  ALA A  98      11.752   4.556  50.183  1.00  0.00           H  
ATOM   1545 2HB  ALA A  98      11.343   3.020  50.983  1.00  0.00           H  
ATOM   1546 3HB  ALA A  98      11.995   3.014  49.329  1.00  0.00           H  
ATOM   1547  N   ILE A  99      10.190   3.833  47.054  1.00  0.00           N  
ATOM   1548  CA  ILE A  99      10.194   4.549  45.787  1.00  0.00           C  
ATOM   1549  C   ILE A  99       8.774   5.133  45.579  1.00  0.00           C  
ATOM   1550  O   ILE A  99       8.623   6.338  45.314  1.00  0.00           O  
ATOM   1551  CB  ILE A  99      10.584   3.627  44.617  1.00  0.00           C  
ATOM   1552  CG1 ILE A  99      12.049   3.199  44.740  1.00  0.00           C  
ATOM   1553  CG2 ILE A  99      10.339   4.323  43.287  1.00  0.00           C  
ATOM   1554  CD1 ILE A  99      12.437   2.076  43.806  1.00  0.00           C  
ATOM   1555  H   ILE A  99      10.378   2.841  47.059  1.00  0.00           H  
ATOM   1556  HA  ILE A  99      10.929   5.351  45.846  1.00  0.00           H  
ATOM   1557  HB  ILE A  99       9.986   2.717  44.656  1.00  0.00           H  
ATOM   1558 1HG1 ILE A  99      12.695   4.052  44.535  1.00  0.00           H  
ATOM   1559 2HG1 ILE A  99      12.249   2.876  45.762  1.00  0.00           H  
ATOM   1560 1HG2 ILE A  99      10.620   3.658  42.471  1.00  0.00           H  
ATOM   1561 2HG2 ILE A  99       9.283   4.578  43.199  1.00  0.00           H  
ATOM   1562 3HG2 ILE A  99      10.937   5.233  43.236  1.00  0.00           H  
ATOM   1563 1HD1 ILE A  99      13.489   1.829  43.951  1.00  0.00           H  
ATOM   1564 2HD1 ILE A  99      11.825   1.199  44.017  1.00  0.00           H  
ATOM   1565 3HD1 ILE A  99      12.278   2.389  42.775  1.00  0.00           H  
ATOM   1566  N   LEU A 100       7.740   4.289  45.718  1.00  0.00           N  
ATOM   1567  CA  LEU A 100       6.360   4.746  45.539  1.00  0.00           C  
ATOM   1568  C   LEU A 100       5.880   5.734  46.596  1.00  0.00           C  
ATOM   1569  O   LEU A 100       4.970   6.516  46.339  1.00  0.00           O  
ATOM   1570  CB  LEU A 100       5.420   3.534  45.531  1.00  0.00           C  
ATOM   1571  CG  LEU A 100       5.185   2.883  44.162  1.00  0.00           C  
ATOM   1572  CD1 LEU A 100       4.490   3.875  43.240  1.00  0.00           C  
ATOM   1573  CD2 LEU A 100       6.516   2.433  43.579  1.00  0.00           C  
ATOM   1574  H   LEU A 100       7.912   3.321  45.950  1.00  0.00           H  
ATOM   1575  HA  LEU A 100       6.288   5.261  44.582  1.00  0.00           H  
ATOM   1576 1HB  LEU A 100       5.828   2.773  46.194  1.00  0.00           H  
ATOM   1577 2HB  LEU A 100       4.450   3.844  45.922  1.00  0.00           H  
ATOM   1578  HG  LEU A 100       4.529   2.020  44.278  1.00  0.00           H  
ATOM   1579 1HD1 LEU A 100       4.323   3.413  42.267  1.00  0.00           H  
ATOM   1580 2HD1 LEU A 100       3.532   4.165  43.672  1.00  0.00           H  
ATOM   1581 3HD1 LEU A 100       5.116   4.759  43.118  1.00  0.00           H  
ATOM   1582 1HD2 LEU A 100       6.349   1.970  42.606  1.00  0.00           H  
ATOM   1583 2HD2 LEU A 100       7.172   3.296  43.462  1.00  0.00           H  
ATOM   1584 3HD2 LEU A 100       6.982   1.712  44.250  1.00  0.00           H  
ATOM   1585  N   ASP A 101       6.483   5.709  47.783  1.00  0.00           N  
ATOM   1586  CA  ASP A 101       6.090   6.637  48.840  1.00  0.00           C  
ATOM   1587  C   ASP A 101       6.635   8.028  48.480  1.00  0.00           C  
ATOM   1588  O   ASP A 101       6.097   9.042  48.900  1.00  0.00           O  
ATOM   1589  CB  ASP A 101       6.623   6.185  50.202  1.00  0.00           C  
ATOM   1590  CG  ASP A 101       5.935   4.928  50.719  1.00  0.00           C  
ATOM   1591  OD1 ASP A 101       4.880   4.606  50.226  1.00  0.00           O  
ATOM   1592  OD2 ASP A 101       6.471   4.303  51.603  1.00  0.00           O  
ATOM   1593  H   ASP A 101       7.221   5.044  47.962  1.00  0.00           H  
ATOM   1594  HA  ASP A 101       5.001   6.663  48.890  1.00  0.00           H  
ATOM   1595 1HB  ASP A 101       7.693   5.991  50.128  1.00  0.00           H  
ATOM   1596 2HB  ASP A 101       6.484   6.984  50.931  1.00  0.00           H  
ATOM   1597  N   SER A 102       7.697   8.057  47.678  1.00  0.00           N  
ATOM   1598  CA  SER A 102       8.340   9.292  47.246  1.00  0.00           C  
ATOM   1599  C   SER A 102       7.956   9.787  45.858  1.00  0.00           C  
ATOM   1600  O   SER A 102       8.010  10.993  45.597  1.00  0.00           O  
ATOM   1601  CB  SER A 102       9.844   9.105  47.297  1.00  0.00           C  
ATOM   1602  OG  SER A 102      10.280   8.898  48.612  1.00  0.00           O  
ATOM   1603  H   SER A 102       8.066   7.173  47.360  1.00  0.00           H  
ATOM   1604  HA  SER A 102       8.051  10.091  47.930  1.00  0.00           H  
ATOM   1605 1HB  SER A 102      10.125   8.252  46.679  1.00  0.00           H  
ATOM   1606 2HB  SER A 102      10.334   9.985  46.882  1.00  0.00           H  
ATOM   1607  HG  SER A 102      10.405   7.950  48.703  1.00  0.00           H  
ATOM   1608  N   MET A 103       7.609   8.879  44.954  1.00  0.00           N  
ATOM   1609  CA  MET A 103       7.243   9.295  43.600  1.00  0.00           C  
ATOM   1610  C   MET A 103       6.108   8.494  43.005  1.00  0.00           C  
ATOM   1611  O   MET A 103       5.775   7.404  43.479  1.00  0.00           O  
ATOM   1612  CB  MET A 103       8.463   9.208  42.686  1.00  0.00           C  
ATOM   1613  CG  MET A 103       9.623  10.105  43.096  1.00  0.00           C  
ATOM   1614  SD  MET A 103      11.021   9.997  41.962  1.00  0.00           S  
ATOM   1615  CE  MET A 103      10.373  10.871  40.540  1.00  0.00           C  
ATOM   1616  H   MET A 103       7.593   7.897  45.188  1.00  0.00           H  
ATOM   1617  HA  MET A 103       6.900  10.329  43.637  1.00  0.00           H  
ATOM   1618 1HB  MET A 103       8.828   8.182  42.662  1.00  0.00           H  
ATOM   1619 2HB  MET A 103       8.176   9.478  41.668  1.00  0.00           H  
ATOM   1620 1HG  MET A 103       9.287  11.141  43.131  1.00  0.00           H  
ATOM   1621 2HG  MET A 103       9.965   9.825  44.092  1.00  0.00           H  
ATOM   1622 1HE  MET A 103      11.124  10.889  39.750  1.00  0.00           H  
ATOM   1623 2HE  MET A 103       9.477  10.364  40.179  1.00  0.00           H  
ATOM   1624 3HE  MET A 103      10.121  11.893  40.825  1.00  0.00           H  
ATOM   1625  N   ASP A 104       5.522   9.054  41.952  1.00  0.00           N  
ATOM   1626  CA  ASP A 104       4.433   8.414  41.235  1.00  0.00           C  
ATOM   1627  C   ASP A 104       5.138   7.786  40.029  1.00  0.00           C  
ATOM   1628  O   ASP A 104       6.213   8.239  39.618  1.00  0.00           O  
ATOM   1629  CB  ASP A 104       3.346   9.404  40.810  1.00  0.00           C  
ATOM   1630  CG  ASP A 104       2.588   9.995  41.991  1.00  0.00           C  
ATOM   1631  OD1 ASP A 104       2.645   9.424  43.054  1.00  0.00           O  
ATOM   1632  OD2 ASP A 104       1.961  11.013  41.819  1.00  0.00           O  
ATOM   1633  H   ASP A 104       5.850   9.958  41.643  1.00  0.00           H  
ATOM   1634  HA  ASP A 104       3.970   7.679  41.894  1.00  0.00           H  
ATOM   1635 1HB  ASP A 104       3.797  10.218  40.242  1.00  0.00           H  
ATOM   1636 2HB  ASP A 104       2.633   8.903  40.154  1.00  0.00           H  
ATOM   1637  N   ILE A 105       4.557   6.734  39.475  1.00  0.00           N  
ATOM   1638  CA  ILE A 105       5.149   6.079  38.308  1.00  0.00           C  
ATOM   1639  C   ILE A 105       4.034   6.051  37.268  1.00  0.00           C  
ATOM   1640  O   ILE A 105       2.907   5.666  37.582  1.00  0.00           O  
ATOM   1641  CB  ILE A 105       5.653   4.657  38.616  1.00  0.00           C  
ATOM   1642  CG1 ILE A 105       6.725   4.696  39.709  1.00  0.00           C  
ATOM   1643  CG2 ILE A 105       6.197   4.001  37.357  1.00  0.00           C  
ATOM   1644  CD1 ILE A 105       7.123   3.331  40.223  1.00  0.00           C  
ATOM   1645  H   ILE A 105       3.694   6.373  39.857  1.00  0.00           H  
ATOM   1646  HA  ILE A 105       6.005   6.667  37.979  1.00  0.00           H  
ATOM   1647  HB  ILE A 105       4.831   4.056  39.002  1.00  0.00           H  
ATOM   1648 1HG1 ILE A 105       7.617   5.190  39.326  1.00  0.00           H  
ATOM   1649 2HG1 ILE A 105       6.363   5.285  40.553  1.00  0.00           H  
ATOM   1650 1HG2 ILE A 105       6.550   2.997  37.593  1.00  0.00           H  
ATOM   1651 2HG2 ILE A 105       5.408   3.942  36.608  1.00  0.00           H  
ATOM   1652 3HG2 ILE A 105       7.024   4.594  36.965  1.00  0.00           H  
ATOM   1653 1HD1 ILE A 105       7.885   3.441  40.995  1.00  0.00           H  
ATOM   1654 2HD1 ILE A 105       6.249   2.832  40.644  1.00  0.00           H  
ATOM   1655 3HD1 ILE A 105       7.521   2.736  39.403  1.00  0.00           H  
ATOM   1656  N   PHE A 106       4.329   6.559  36.073  1.00  0.00           N  
ATOM   1657  CA  PHE A 106       3.372   6.594  34.961  1.00  0.00           C  
ATOM   1658  C   PHE A 106       3.935   5.585  33.958  1.00  0.00           C  
ATOM   1659  O   PHE A 106       5.104   5.668  33.581  1.00  0.00           O  
ATOM   1660  CB  PHE A 106       3.246   7.987  34.341  1.00  0.00           C  
ATOM   1661  CG  PHE A 106       2.644   9.008  35.264  1.00  0.00           C  
ATOM   1662  CD1 PHE A 106       3.453   9.815  36.051  1.00  0.00           C  
ATOM   1663  CD2 PHE A 106       1.269   9.164  35.348  1.00  0.00           C  
ATOM   1664  CE1 PHE A 106       2.900  10.755  36.900  1.00  0.00           C  
ATOM   1665  CE2 PHE A 106       0.714  10.104  36.195  1.00  0.00           C  
ATOM   1666  CZ  PHE A 106       1.531  10.900  36.972  1.00  0.00           C  
ATOM   1667  H   PHE A 106       5.256   6.935  35.936  1.00  0.00           H  
ATOM   1668  HA  PHE A 106       2.389   6.310  35.341  1.00  0.00           H  
ATOM   1669 1HB  PHE A 106       4.230   8.341  34.038  1.00  0.00           H  
ATOM   1670 2HB  PHE A 106       2.628   7.932  33.446  1.00  0.00           H  
ATOM   1671  HD1 PHE A 106       4.536   9.702  35.993  1.00  0.00           H  
ATOM   1672  HD2 PHE A 106       0.623   8.535  34.734  1.00  0.00           H  
ATOM   1673  HE1 PHE A 106       3.548  11.382  37.513  1.00  0.00           H  
ATOM   1674  HE2 PHE A 106      -0.369  10.216  36.251  1.00  0.00           H  
ATOM   1675  HZ  PHE A 106       1.095  11.639  37.642  1.00  0.00           H  
ATOM   1676  N   LEU A 107       3.113   4.622  33.563  1.00  0.00           N  
ATOM   1677  CA  LEU A 107       3.514   3.581  32.620  1.00  0.00           C  
ATOM   1678  C   LEU A 107       2.589   3.476  31.419  1.00  0.00           C  
ATOM   1679  O   LEU A 107       1.392   3.197  31.562  1.00  0.00           O  
ATOM   1680  CB  LEU A 107       3.566   2.225  33.335  1.00  0.00           C  
ATOM   1681  CG  LEU A 107       3.908   1.019  32.451  1.00  0.00           C  
ATOM   1682  CD1 LEU A 107       5.318   1.177  31.899  1.00  0.00           C  
ATOM   1683  CD2 LEU A 107       3.779  -0.260  33.264  1.00  0.00           C  
ATOM   1684  H   LEU A 107       2.173   4.615  33.934  1.00  0.00           H  
ATOM   1685  HA  LEU A 107       4.507   3.821  32.242  1.00  0.00           H  
ATOM   1686 1HB  LEU A 107       4.312   2.278  34.126  1.00  0.00           H  
ATOM   1687 2HB  LEU A 107       2.595   2.036  33.792  1.00  0.00           H  
ATOM   1688  HG  LEU A 107       3.221   0.982  31.605  1.00  0.00           H  
ATOM   1689 1HD1 LEU A 107       5.561   0.320  31.270  1.00  0.00           H  
ATOM   1690 2HD1 LEU A 107       5.376   2.090  31.305  1.00  0.00           H  
ATOM   1691 3HD1 LEU A 107       6.027   1.234  32.724  1.00  0.00           H  
ATOM   1692 1HD2 LEU A 107       4.021  -1.117  32.635  1.00  0.00           H  
ATOM   1693 2HD2 LEU A 107       4.467  -0.224  34.110  1.00  0.00           H  
ATOM   1694 3HD2 LEU A 107       2.757  -0.357  33.631  1.00  0.00           H  
ATOM   1695  N   GLU A 108       3.154   3.660  30.231  1.00  0.00           N  
ATOM   1696  CA  GLU A 108       2.399   3.585  28.977  1.00  0.00           C  
ATOM   1697  C   GLU A 108       2.880   2.306  28.286  1.00  0.00           C  
ATOM   1698  O   GLU A 108       3.939   2.292  27.669  1.00  0.00           O  
ATOM   1699  CB  GLU A 108       2.630   4.814  28.094  1.00  0.00           C  
ATOM   1700  CG  GLU A 108       1.829   4.818  26.800  1.00  0.00           C  
ATOM   1701  CD  GLU A 108       2.064   6.049  25.971  1.00  0.00           C  
ATOM   1702  OE1 GLU A 108       2.812   6.896  26.397  1.00  0.00           O  
ATOM   1703  OE2 GLU A 108       1.494   6.144  24.909  1.00  0.00           O  
ATOM   1704  H   GLU A 108       4.144   3.859  30.198  1.00  0.00           H  
ATOM   1705  HA  GLU A 108       1.336   3.539  29.215  1.00  0.00           H  
ATOM   1706 1HB  GLU A 108       2.372   5.715  28.650  1.00  0.00           H  
ATOM   1707 2HB  GLU A 108       3.687   4.881  27.834  1.00  0.00           H  
ATOM   1708 1HG  GLU A 108       2.103   3.941  26.213  1.00  0.00           H  
ATOM   1709 2HG  GLU A 108       0.770   4.743  27.041  1.00  0.00           H  
ATOM   1710  N   ILE A 109       2.121   1.206  28.396  1.00  0.00           N  
ATOM   1711  CA  ILE A 109       2.497  -0.075  27.789  1.00  0.00           C  
ATOM   1712  C   ILE A 109       2.492  -0.143  26.245  1.00  0.00           C  
ATOM   1713  O   ILE A 109       3.284  -0.880  25.656  1.00  0.00           O  
ATOM   1714  CB  ILE A 109       1.565  -1.178  28.324  1.00  0.00           C  
ATOM   1715  CG1 ILE A 109       0.131  -0.944  27.844  1.00  0.00           C  
ATOM   1716  CG2 ILE A 109       1.620  -1.229  29.843  1.00  0.00           C  
ATOM   1717  CD1 ILE A 109      -0.548   0.237  28.500  1.00  0.00           C  
ATOM   1718  H   ILE A 109       1.259   1.269  28.918  1.00  0.00           H  
ATOM   1719  HA  ILE A 109       3.524  -0.303  28.071  1.00  0.00           H  
ATOM   1720  HB  ILE A 109       1.878  -2.143  27.926  1.00  0.00           H  
ATOM   1721 1HG1 ILE A 109       0.130  -0.784  26.767  1.00  0.00           H  
ATOM   1722 2HG1 ILE A 109      -0.469  -1.834  28.042  1.00  0.00           H  
ATOM   1723 1HG2 ILE A 109       0.955  -2.013  30.205  1.00  0.00           H  
ATOM   1724 2HG2 ILE A 109       2.639  -1.441  30.164  1.00  0.00           H  
ATOM   1725 3HG2 ILE A 109       1.304  -0.269  30.251  1.00  0.00           H  
ATOM   1726 1HD1 ILE A 109      -1.561   0.337  28.109  1.00  0.00           H  
ATOM   1727 2HD1 ILE A 109      -0.590   0.080  29.578  1.00  0.00           H  
ATOM   1728 3HD1 ILE A 109       0.014   1.144  28.286  1.00  0.00           H  
ATOM   1729  N   VAL A 110       1.559   0.563  25.607  1.00  0.00           N  
ATOM   1730  CA  VAL A 110       1.472   0.557  24.152  1.00  0.00           C  
ATOM   1731  C   VAL A 110       1.475   1.996  23.667  1.00  0.00           C  
ATOM   1732  O   VAL A 110       0.438   2.635  23.583  1.00  0.00           O  
ATOM   1733  CB  VAL A 110       0.193  -0.157  23.675  1.00  0.00           C  
ATOM   1734  CG1 VAL A 110       0.136  -0.187  22.155  1.00  0.00           C  
ATOM   1735  CG2 VAL A 110       0.145  -1.567  24.244  1.00  0.00           C  
ATOM   1736  H   VAL A 110       0.899   1.113  26.137  1.00  0.00           H  
ATOM   1737  HA  VAL A 110       2.334   0.018  23.756  1.00  0.00           H  
ATOM   1738  HB  VAL A 110      -0.675   0.405  24.018  1.00  0.00           H  
ATOM   1739 1HG1 VAL A 110      -0.774  -0.695  21.835  1.00  0.00           H  
ATOM   1740 2HG1 VAL A 110       0.135   0.833  21.771  1.00  0.00           H  
ATOM   1741 3HG1 VAL A 110       1.003  -0.721  21.768  1.00  0.00           H  
ATOM   1742 1HG2 VAL A 110      -0.762  -2.065  23.903  1.00  0.00           H  
ATOM   1743 2HG2 VAL A 110       1.016  -2.127  23.905  1.00  0.00           H  
ATOM   1744 3HG2 VAL A 110       0.145  -1.520  25.333  1.00  0.00           H  
ATOM   1745  N   THR A 111       2.656   2.508  23.358  1.00  0.00           N  
ATOM   1746  CA  THR A 111       2.788   3.886  22.889  1.00  0.00           C  
ATOM   1747  C   THR A 111       2.318   4.138  21.440  1.00  0.00           C  
ATOM   1748  O   THR A 111       1.916   5.254  21.092  1.00  0.00           O  
ATOM   1749  CB  THR A 111       4.253   4.340  23.023  1.00  0.00           C  
ATOM   1750  OG1 THR A 111       4.654   4.270  24.397  1.00  0.00           O  
ATOM   1751  CG2 THR A 111       4.417   5.767  22.523  1.00  0.00           C  
ATOM   1752  H   THR A 111       3.484   1.937  23.447  1.00  0.00           H  
ATOM   1753  HA  THR A 111       2.159   4.525  23.510  1.00  0.00           H  
ATOM   1754  HB  THR A 111       4.894   3.680  22.438  1.00  0.00           H  
ATOM   1755  HG1 THR A 111       4.872   3.362  24.621  1.00  0.00           H  
ATOM   1756 1HG2 THR A 111       5.459   6.071  22.625  1.00  0.00           H  
ATOM   1757 2HG2 THR A 111       4.124   5.821  21.475  1.00  0.00           H  
ATOM   1758 3HG2 THR A 111       3.787   6.433  23.111  1.00  0.00           H  
ATOM   1759  N   ASN A 112       2.314   3.081  20.633  1.00  0.00           N  
ATOM   1760  CA  ASN A 112       1.904   3.156  19.223  1.00  0.00           C  
ATOM   1761  C   ASN A 112       0.850   2.049  18.990  1.00  0.00           C  
ATOM   1762  O   ASN A 112       1.136   1.002  18.403  1.00  0.00           O  
ATOM   1763  CB  ASN A 112       3.090   3.008  18.288  1.00  0.00           C  
ATOM   1764  CG  ASN A 112       2.723   3.236  16.848  1.00  0.00           C  
ATOM   1765  OD1 ASN A 112       1.750   3.936  16.546  1.00  0.00           O  
ATOM   1766  ND2 ASN A 112       3.483   2.658  15.953  1.00  0.00           N  
ATOM   1767  H   ASN A 112       2.607   2.192  21.014  1.00  0.00           H  
ATOM   1768  HA  ASN A 112       1.452   4.133  19.045  1.00  0.00           H  
ATOM   1769 1HB  ASN A 112       3.867   3.720  18.570  1.00  0.00           H  
ATOM   1770 2HB  ASN A 112       3.511   2.007  18.389  1.00  0.00           H  
ATOM   1771 1HD2 ASN A 112       3.286   2.775  14.979  1.00  0.00           H  
ATOM   1772 2HD2 ASN A 112       4.260   2.100  16.242  1.00  0.00           H  
ATOM   1773  N   PRO A 113      -0.391   2.264  19.483  1.00  0.00           N  
ATOM   1774  CA  PRO A 113      -1.431   1.249  19.305  1.00  0.00           C  
ATOM   1775  C   PRO A 113      -1.847   0.915  17.864  1.00  0.00           C  
ATOM   1776  O   PRO A 113      -2.105  -0.261  17.566  1.00  0.00           O  
ATOM   1777  CB  PRO A 113      -2.599   1.879  20.070  1.00  0.00           C  
ATOM   1778  CG  PRO A 113      -2.258   3.329  20.129  1.00  0.00           C  
ATOM   1779  CD  PRO A 113      -0.753   3.357  20.186  1.00  0.00           C  
ATOM   1780  HA  PRO A 113      -1.101   0.308  19.769  1.00  0.00           H  
ATOM   1781 1HB  PRO A 113      -3.544   1.685  19.541  1.00  0.00           H  
ATOM   1782 2HB  PRO A 113      -2.688   1.421  21.066  1.00  0.00           H  
ATOM   1783 1HG  PRO A 113      -2.658   3.850  19.247  1.00  0.00           H  
ATOM   1784 2HG  PRO A 113      -2.723   3.794  21.011  1.00  0.00           H  
ATOM   1785 1HD  PRO A 113      -0.385   4.273  19.699  1.00  0.00           H  
ATOM   1786 2HD  PRO A 113      -0.425   3.316  21.235  1.00  0.00           H  
ATOM   1787  N   ASN A 114      -1.870   1.914  16.978  1.00  0.00           N  
ATOM   1788  CA  ASN A 114      -2.260   1.692  15.569  1.00  0.00           C  
ATOM   1789  C   ASN A 114      -1.242   0.786  14.886  1.00  0.00           C  
ATOM   1790  O   ASN A 114      -1.605  -0.180  14.218  1.00  0.00           O  
ATOM   1791  CB  ASN A 114      -2.394   3.006  14.821  1.00  0.00           C  
ATOM   1792  CG  ASN A 114      -3.625   3.773  15.217  1.00  0.00           C  
ATOM   1793  OD1 ASN A 114      -3.646   5.008  15.161  1.00  0.00           O  
ATOM   1794  ND2 ASN A 114      -4.651   3.066  15.615  1.00  0.00           N  
ATOM   1795  H   ASN A 114      -1.615   2.844  17.277  1.00  0.00           H  
ATOM   1796  HA  ASN A 114      -3.228   1.189  15.553  1.00  0.00           H  
ATOM   1797 1HB  ASN A 114      -1.517   3.625  15.012  1.00  0.00           H  
ATOM   1798 2HB  ASN A 114      -2.430   2.812  13.749  1.00  0.00           H  
ATOM   1799 1HD2 ASN A 114      -5.497   3.523  15.891  1.00  0.00           H  
ATOM   1800 2HD2 ASN A 114      -4.589   2.068  15.645  1.00  0.00           H  
ATOM   1801  N   GLY A 115       0.039   1.101  15.071  1.00  0.00           N  
ATOM   1802  CA  GLY A 115       1.092   0.301  14.479  1.00  0.00           C  
ATOM   1803  C   GLY A 115       1.068  -1.118  15.038  1.00  0.00           C  
ATOM   1804  O   GLY A 115       1.298  -2.082  14.305  1.00  0.00           O  
ATOM   1805  H   GLY A 115       0.287   1.905  15.629  1.00  0.00           H  
ATOM   1806 1HA  GLY A 115       0.966   0.277  13.396  1.00  0.00           H  
ATOM   1807 2HA  GLY A 115       2.057   0.764  14.680  1.00  0.00           H  
ATOM   1808  N   PHE A 116       0.791  -1.267  16.334  1.00  0.00           N  
ATOM   1809  CA  PHE A 116       0.750  -2.598  16.942  1.00  0.00           C  
ATOM   1810  C   PHE A 116      -0.359  -3.464  16.306  1.00  0.00           C  
ATOM   1811  O   PHE A 116      -0.122  -4.631  15.937  1.00  0.00           O  
ATOM   1812  CB  PHE A 116       0.523  -2.485  18.451  1.00  0.00           C  
ATOM   1813  CG  PHE A 116       0.428  -3.811  19.150  1.00  0.00           C  
ATOM   1814  CD1 PHE A 116       1.421  -4.766  18.994  1.00  0.00           C  
ATOM   1815  CD2 PHE A 116      -0.655  -4.106  19.965  1.00  0.00           C  
ATOM   1816  CE1 PHE A 116       1.335  -5.987  19.637  1.00  0.00           C  
ATOM   1817  CE2 PHE A 116      -0.743  -5.325  20.610  1.00  0.00           C  
ATOM   1818  CZ  PHE A 116       0.253  -6.266  20.445  1.00  0.00           C  
ATOM   1819  H   PHE A 116       0.606  -0.458  16.909  1.00  0.00           H  
ATOM   1820  HA  PHE A 116       1.709  -3.088  16.768  1.00  0.00           H  
ATOM   1821 1HB  PHE A 116       1.339  -1.921  18.900  1.00  0.00           H  
ATOM   1822 2HB  PHE A 116      -0.398  -1.934  18.639  1.00  0.00           H  
ATOM   1823  HD1 PHE A 116       2.277  -4.545  18.356  1.00  0.00           H  
ATOM   1824  HD2 PHE A 116      -1.442  -3.363  20.095  1.00  0.00           H  
ATOM   1825  HE1 PHE A 116       2.122  -6.728  19.505  1.00  0.00           H  
ATOM   1826  HE2 PHE A 116      -1.599  -5.544  21.248  1.00  0.00           H  
ATOM   1827  HZ  PHE A 116       0.184  -7.228  20.951  1.00  0.00           H  
ATOM   1828  N   ALA A 117      -1.566  -2.893  16.195  1.00  0.00           N  
ATOM   1829  CA  ALA A 117      -2.712  -3.592  15.605  1.00  0.00           C  
ATOM   1830  C   ALA A 117      -2.329  -4.013  14.176  1.00  0.00           C  
ATOM   1831  O   ALA A 117      -2.524  -5.165  13.777  1.00  0.00           O  
ATOM   1832  CB  ALA A 117      -3.953  -2.712  15.606  1.00  0.00           C  
ATOM   1833  H   ALA A 117      -1.686  -1.948  16.531  1.00  0.00           H  
ATOM   1834  HA  ALA A 117      -2.915  -4.477  16.207  1.00  0.00           H  
ATOM   1835 1HB  ALA A 117      -4.786  -3.257  15.162  1.00  0.00           H  
ATOM   1836 2HB  ALA A 117      -4.204  -2.437  16.630  1.00  0.00           H  
ATOM   1837 3HB  ALA A 117      -3.760  -1.811  15.026  1.00  0.00           H  
ATOM   1838  N   PHE A 118      -1.708  -3.093  13.445  1.00  0.00           N  
ATOM   1839  CA  PHE A 118      -1.281  -3.366  12.069  1.00  0.00           C  
ATOM   1840  C   PHE A 118      -0.230  -4.480  11.975  1.00  0.00           C  
ATOM   1841  O   PHE A 118      -0.278  -5.287  11.047  1.00  0.00           O  
ATOM   1842  CB  PHE A 118      -0.722  -2.091  11.435  1.00  0.00           C  
ATOM   1843  CG  PHE A 118      -0.345  -2.247   9.990  1.00  0.00           C  
ATOM   1844  CD1 PHE A 118      -1.318  -2.261   9.002  1.00  0.00           C  
ATOM   1845  CD2 PHE A 118       0.983  -2.382   9.615  1.00  0.00           C  
ATOM   1846  CE1 PHE A 118      -0.973  -2.405   7.671  1.00  0.00           C  
ATOM   1847  CE2 PHE A 118       1.332  -2.525   8.286  1.00  0.00           C  
ATOM   1848  CZ  PHE A 118       0.352  -2.537   7.313  1.00  0.00           C  
ATOM   1849  H   PHE A 118      -1.525  -2.184  13.846  1.00  0.00           H  
ATOM   1850  HA  PHE A 118      -2.149  -3.695  11.496  1.00  0.00           H  
ATOM   1851 1HB  PHE A 118      -1.461  -1.294  11.510  1.00  0.00           H  
ATOM   1852 2HB  PHE A 118       0.162  -1.769  11.984  1.00  0.00           H  
ATOM   1853  HD1 PHE A 118      -2.366  -2.156   9.285  1.00  0.00           H  
ATOM   1854  HD2 PHE A 118       1.757  -2.373  10.383  1.00  0.00           H  
ATOM   1855  HE1 PHE A 118      -1.748  -2.415   6.906  1.00  0.00           H  
ATOM   1856  HE2 PHE A 118       2.379  -2.629   8.004  1.00  0.00           H  
ATOM   1857  HZ  PHE A 118       0.625  -2.652   6.265  1.00  0.00           H  
ATOM   1858  N   THR A 119       0.694  -4.554  12.937  1.00  0.00           N  
ATOM   1859  CA  THR A 119       1.736  -5.588  12.915  1.00  0.00           C  
ATOM   1860  C   THR A 119       1.188  -6.969  13.222  1.00  0.00           C  
ATOM   1861  O   THR A 119       1.785  -7.981  12.851  1.00  0.00           O  
ATOM   1862  CB  THR A 119       2.860  -5.260  13.915  1.00  0.00           C  
ATOM   1863  OG1 THR A 119       3.459  -4.004  13.569  1.00  0.00           O  
ATOM   1864  CG2 THR A 119       3.925  -6.346  13.896  1.00  0.00           C  
ATOM   1865  H   THR A 119       0.678  -3.887  13.696  1.00  0.00           H  
ATOM   1866  HA  THR A 119       2.166  -5.625  11.914  1.00  0.00           H  
ATOM   1867  HB  THR A 119       2.444  -5.184  14.919  1.00  0.00           H  
ATOM   1868  HG1 THR A 119       3.921  -3.649  14.333  1.00  0.00           H  
ATOM   1869 1HG2 THR A 119       4.711  -6.097  14.609  1.00  0.00           H  
ATOM   1870 2HG2 THR A 119       3.475  -7.301  14.170  1.00  0.00           H  
ATOM   1871 3HG2 THR A 119       4.352  -6.420  12.897  1.00  0.00           H  
ATOM   1872  N   HIS A 120       0.045  -7.010  13.897  1.00  0.00           N  
ATOM   1873  CA  HIS A 120      -0.570  -8.280  14.247  1.00  0.00           C  
ATOM   1874  C   HIS A 120      -1.559  -8.729  13.194  1.00  0.00           C  
ATOM   1875  O   HIS A 120      -1.740  -9.921  12.983  1.00  0.00           O  
ATOM   1876  CB  HIS A 120      -1.276  -8.183  15.603  1.00  0.00           C  
ATOM   1877  CG  HIS A 120      -1.846  -9.483  16.079  1.00  0.00           C  
ATOM   1878  ND1 HIS A 120      -1.055 -10.536  16.490  1.00  0.00           N  
ATOM   1879  CD2 HIS A 120      -3.127  -9.902  16.208  1.00  0.00           C  
ATOM   1880  CE1 HIS A 120      -1.827 -11.546  16.853  1.00  0.00           C  
ATOM   1881  NE2 HIS A 120      -3.087 -11.187  16.690  1.00  0.00           N  
ATOM   1882  H   HIS A 120      -0.408  -6.151  14.174  1.00  0.00           H  
ATOM   1883  HA  HIS A 120       0.199  -9.048  14.321  1.00  0.00           H  
ATOM   1884 1HB  HIS A 120      -0.572  -7.824  16.355  1.00  0.00           H  
ATOM   1885 2HB  HIS A 120      -2.087  -7.458  15.541  1.00  0.00           H  
ATOM   1886  HD1 HIS A 120      -0.060 -10.525  16.587  1.00  0.00           H  
ATOM   1887  HD2 HIS A 120      -4.086  -9.423  16.007  1.00  0.00           H  
ATOM   1888  HE1 HIS A 120      -1.390 -12.477  17.213  1.00  0.00           H  
ATOM   1889  N   SER A 121      -2.183  -7.766  12.527  1.00  0.00           N  
ATOM   1890  CA  SER A 121      -3.166  -8.060  11.496  1.00  0.00           C  
ATOM   1891  C   SER A 121      -2.679  -8.066  10.039  1.00  0.00           C  
ATOM   1892  O   SER A 121      -3.069  -8.927   9.238  1.00  0.00           O  
ATOM   1893  CB  SER A 121      -4.297  -7.058  11.624  1.00  0.00           C  
ATOM   1894  OG  SER A 121      -3.843  -5.755  11.376  1.00  0.00           O  
ATOM   1895  H   SER A 121      -1.969  -6.803  12.742  1.00  0.00           H  
ATOM   1896  HA  SER A 121      -3.547  -9.069  11.659  1.00  0.00           H  
ATOM   1897 1HB  SER A 121      -5.088  -7.311  10.919  1.00  0.00           H  
ATOM   1898 2HB  SER A 121      -4.721  -7.114  12.625  1.00  0.00           H  
ATOM   1899  HG  SER A 121      -3.420  -5.464  12.187  1.00  0.00           H  
ATOM   1900  N   GLU A 122      -1.794  -7.142   9.704  1.00  0.00           N  
ATOM   1901  CA  GLU A 122      -1.303  -7.060   8.346  1.00  0.00           C  
ATOM   1902  C   GLU A 122       0.182  -7.265   8.054  1.00  0.00           C  
ATOM   1903  O   GLU A 122       0.528  -8.055   7.184  1.00  0.00           O  
ATOM   1904  CB  GLU A 122      -1.706  -5.691   7.793  1.00  0.00           C  
ATOM   1905  CG  GLU A 122      -3.209  -5.473   7.690  1.00  0.00           C  
ATOM   1906  CD  GLU A 122      -3.857  -6.343   6.649  1.00  0.00           C  
ATOM   1907  OE1 GLU A 122      -3.249  -6.573   5.632  1.00  0.00           O  
ATOM   1908  OE2 GLU A 122      -4.962  -6.779   6.872  1.00  0.00           O  
ATOM   1909  H   GLU A 122      -1.452  -6.485  10.391  1.00  0.00           H  
ATOM   1910  HA  GLU A 122      -1.770  -7.853   7.761  1.00  0.00           H  
ATOM   1911 1HB  GLU A 122      -1.297  -4.907   8.429  1.00  0.00           H  
ATOM   1912 2HB  GLU A 122      -1.281  -5.561   6.798  1.00  0.00           H  
ATOM   1913 1HG  GLU A 122      -3.664  -5.684   8.658  1.00  0.00           H  
ATOM   1914 2HG  GLU A 122      -3.398  -4.427   7.451  1.00  0.00           H  
ATOM   1915  N   ASN A 123       1.063  -6.622   8.808  1.00  0.00           N  
ATOM   1916  CA  ASN A 123       2.497  -6.769   8.548  1.00  0.00           C  
ATOM   1917  C   ASN A 123       3.332  -6.784   9.839  1.00  0.00           C  
ATOM   1918  O   ASN A 123       3.560  -5.729  10.449  1.00  0.00           O  
ATOM   1919  CB  ASN A 123       2.975  -5.665   7.623  1.00  0.00           C  
ATOM   1920  CG  ASN A 123       4.416  -5.827   7.226  1.00  0.00           C  
ATOM   1921  OD1 ASN A 123       4.954  -6.940   7.238  1.00  0.00           O  
ATOM   1922  ND2 ASN A 123       5.051  -4.738   6.874  1.00  0.00           N  
ATOM   1923  H   ASN A 123       0.759  -6.027   9.565  1.00  0.00           H  
ATOM   1924  HA  ASN A 123       2.664  -7.732   8.063  1.00  0.00           H  
ATOM   1925 1HB  ASN A 123       2.361  -5.654   6.721  1.00  0.00           H  
ATOM   1926 2HB  ASN A 123       2.852  -4.700   8.114  1.00  0.00           H  
ATOM   1927 1HD2 ASN A 123       6.012  -4.786   6.600  1.00  0.00           H  
ATOM   1928 2HD2 ASN A 123       4.576  -3.859   6.879  1.00  0.00           H  
ATOM   1929  N   ARG A 124       3.866  -7.962  10.163  1.00  0.00           N  
ATOM   1930  CA  ARG A 124       4.682  -8.193  11.352  1.00  0.00           C  
ATOM   1931  C   ARG A 124       5.935  -7.323  11.452  1.00  0.00           C  
ATOM   1932  O   ARG A 124       6.427  -7.059  12.559  1.00  0.00           O  
ATOM   1933  CB  ARG A 124       5.104  -9.654  11.402  1.00  0.00           C  
ATOM   1934  CG  ARG A 124       3.982 -10.634  11.705  1.00  0.00           C  
ATOM   1935  CD  ARG A 124       4.462 -12.040  11.691  1.00  0.00           C  
ATOM   1936  NE  ARG A 124       3.392 -12.981  11.980  1.00  0.00           N  
ATOM   1937  CZ  ARG A 124       3.509 -14.321  11.900  1.00  0.00           C  
ATOM   1938  NH1 ARG A 124       4.653 -14.860  11.539  1.00  0.00           N  
ATOM   1939  NH2 ARG A 124       2.475 -15.093  12.184  1.00  0.00           N  
ATOM   1940  H   ARG A 124       3.684  -8.731   9.534  1.00  0.00           H  
ATOM   1941  HA  ARG A 124       4.082  -7.964  12.233  1.00  0.00           H  
ATOM   1942 1HB  ARG A 124       5.542  -9.939  10.447  1.00  0.00           H  
ATOM   1943 2HB  ARG A 124       5.871  -9.785  12.166  1.00  0.00           H  
ATOM   1944 1HG  ARG A 124       3.570 -10.422  12.691  1.00  0.00           H  
ATOM   1945 2HG  ARG A 124       3.198 -10.532  10.954  1.00  0.00           H  
ATOM   1946 1HD  ARG A 124       4.868 -12.276  10.708  1.00  0.00           H  
ATOM   1947 2HD  ARG A 124       5.239 -12.166  12.444  1.00  0.00           H  
ATOM   1948  HE  ARG A 124       2.497 -12.603  12.261  1.00  0.00           H  
ATOM   1949 1HH1 ARG A 124       5.443 -14.270  11.322  1.00  0.00           H  
ATOM   1950 2HH1 ARG A 124       4.741 -15.864  11.479  1.00  0.00           H  
ATOM   1951 1HH2 ARG A 124       1.596 -14.678  12.461  1.00  0.00           H  
ATOM   1952 2HH2 ARG A 124       2.563 -16.096  12.124  1.00  0.00           H  
ATOM   1953  N   LEU A 125       6.421  -6.838  10.310  1.00  0.00           N  
ATOM   1954  CA  LEU A 125       7.615  -6.000  10.286  1.00  0.00           C  
ATOM   1955  C   LEU A 125       7.390  -4.497  10.401  1.00  0.00           C  
ATOM   1956  O   LEU A 125       8.346  -3.741  10.353  1.00  0.00           O  
ATOM   1957  CB  LEU A 125       8.385  -6.277   8.989  1.00  0.00           C  
ATOM   1958  CG  LEU A 125       8.915  -7.707   8.822  1.00  0.00           C  
ATOM   1959  CD1 LEU A 125       9.563  -7.852   7.452  1.00  0.00           C  
ATOM   1960  CD2 LEU A 125       9.909  -8.013   9.933  1.00  0.00           C  
ATOM   1961  H   LEU A 125       5.954  -7.054   9.441  1.00  0.00           H  
ATOM   1962  HA  LEU A 125       8.238  -6.261  11.141  1.00  0.00           H  
ATOM   1963 1HB  LEU A 125       7.731  -6.066   8.145  1.00  0.00           H  
ATOM   1964 2HB  LEU A 125       9.238  -5.600   8.939  1.00  0.00           H  
ATOM   1965  HG  LEU A 125       8.085  -8.411   8.875  1.00  0.00           H  
ATOM   1966 1HD1 LEU A 125       9.940  -8.868   7.333  1.00  0.00           H  
ATOM   1967 2HD1 LEU A 125       8.825  -7.647   6.677  1.00  0.00           H  
ATOM   1968 3HD1 LEU A 125      10.389  -7.147   7.364  1.00  0.00           H  
ATOM   1969 1HD2 LEU A 125      10.286  -9.029   9.815  1.00  0.00           H  
ATOM   1970 2HD2 LEU A 125      10.741  -7.310   9.880  1.00  0.00           H  
ATOM   1971 3HD2 LEU A 125       9.415  -7.918  10.900  1.00  0.00           H  
ATOM   1972  N   TRP A 126       6.140  -4.061  10.540  1.00  0.00           N  
ATOM   1973  CA  TRP A 126       5.816  -2.644  10.651  1.00  0.00           C  
ATOM   1974  C   TRP A 126       6.403  -2.010  11.930  1.00  0.00           C  
ATOM   1975  O   TRP A 126       6.376  -2.622  13.008  1.00  0.00           O  
ATOM   1976  CB  TRP A 126       4.298  -2.456  10.633  1.00  0.00           C  
ATOM   1977  CG  TRP A 126       3.872  -1.020  10.688  1.00  0.00           C  
ATOM   1978  CD1 TRP A 126       3.500  -0.323  11.798  1.00  0.00           C  
ATOM   1979  CD2 TRP A 126       3.772  -0.094   9.580  1.00  0.00           C  
ATOM   1980  NE1 TRP A 126       3.175   0.968  11.459  1.00  0.00           N  
ATOM   1981  CE2 TRP A 126       3.338   1.126  10.106  1.00  0.00           C  
ATOM   1982  CE3 TRP A 126       4.013  -0.200   8.205  1.00  0.00           C  
ATOM   1983  CZ2 TRP A 126       3.135   2.239   9.306  1.00  0.00           C  
ATOM   1984  CZ3 TRP A 126       3.811   0.917   7.402  1.00  0.00           C  
ATOM   1985  CH2 TRP A 126       3.384   2.105   7.940  1.00  0.00           C  
ATOM   1986  H   TRP A 126       5.393  -4.740  10.569  1.00  0.00           H  
ATOM   1987  HA  TRP A 126       6.247  -2.123   9.797  1.00  0.00           H  
ATOM   1988 1HB  TRP A 126       3.887  -2.901   9.727  1.00  0.00           H  
ATOM   1989 2HB  TRP A 126       3.857  -2.977  11.483  1.00  0.00           H  
ATOM   1990  HD1 TRP A 126       3.465  -0.730  12.807  1.00  0.00           H  
ATOM   1991  HE1 TRP A 126       2.867   1.685  12.100  1.00  0.00           H  
ATOM   1992  HE3 TRP A 126       4.355  -1.140   7.773  1.00  0.00           H  
ATOM   1993  HZ2 TRP A 126       2.796   3.192   9.713  1.00  0.00           H  
ATOM   1994  HZ3 TRP A 126       4.001   0.825   6.333  1.00  0.00           H  
ATOM   1995  HH2 TRP A 126       3.236   2.961   7.282  1.00  0.00           H  
ATOM   1996  N   ARG A 127       6.908  -0.785  11.818  1.00  0.00           N  
ATOM   1997  CA  ARG A 127       7.478  -0.121  12.978  1.00  0.00           C  
ATOM   1998  C   ARG A 127       6.962   1.281  13.212  1.00  0.00           C  
ATOM   1999  O   ARG A 127       6.915   1.739  14.345  1.00  0.00           O  
ATOM   2000  CB  ARG A 127       8.992  -0.061  12.844  1.00  0.00           C  
ATOM   2001  CG  ARG A 127       9.500   0.803  11.700  1.00  0.00           C  
ATOM   2002  CD  ARG A 127      10.976   0.718  11.561  1.00  0.00           C  
ATOM   2003  NE  ARG A 127      11.663   1.308  12.698  1.00  0.00           N  
ATOM   2004  CZ  ARG A 127      12.991   1.232  12.914  1.00  0.00           C  
ATOM   2005  NH1 ARG A 127      13.759   0.589  12.063  1.00  0.00           N  
ATOM   2006  NH2 ARG A 127      13.521   1.803  13.981  1.00  0.00           N  
ATOM   2007  H   ARG A 127       6.901  -0.304  10.930  1.00  0.00           H  
ATOM   2008  HA  ARG A 127       7.223  -0.698  13.867  1.00  0.00           H  
ATOM   2009 1HB  ARG A 127       9.424   0.327  13.766  1.00  0.00           H  
ATOM   2010 2HB  ARG A 127       9.385  -1.067  12.697  1.00  0.00           H  
ATOM   2011 1HG  ARG A 127       9.047   0.471  10.766  1.00  0.00           H  
ATOM   2012 2HG  ARG A 127       9.232   1.844  11.884  1.00  0.00           H  
ATOM   2013 1HD  ARG A 127      11.275  -0.327  11.487  1.00  0.00           H  
ATOM   2014 2HD  ARG A 127      11.287   1.249  10.662  1.00  0.00           H  
ATOM   2015  HE  ARG A 127      11.105   1.811  13.375  1.00  0.00           H  
ATOM   2016 1HH1 ARG A 127      13.354   0.152  11.247  1.00  0.00           H  
ATOM   2017 2HH1 ARG A 127      14.754   0.531  12.224  1.00  0.00           H  
ATOM   2018 1HH2 ARG A 127      12.931   2.298  14.636  1.00  0.00           H  
ATOM   2019 2HH2 ARG A 127      14.516   1.746  14.142  1.00  0.00           H  
ATOM   2020  N   LYS A 128       6.540   1.952  12.153  1.00  0.00           N  
ATOM   2021  CA  LYS A 128       6.033   3.316  12.254  1.00  0.00           C  
ATOM   2022  C   LYS A 128       4.571   3.469  12.736  1.00  0.00           C  
ATOM   2023  O   LYS A 128       3.896   2.491  13.106  1.00  0.00           O  
ATOM   2024  CB  LYS A 128       6.188   3.997  10.893  1.00  0.00           C  
ATOM   2025  CG  LYS A 128       7.631   4.175  10.440  1.00  0.00           C  
ATOM   2026  CD  LYS A 128       7.710   4.974   9.148  1.00  0.00           C  
ATOM   2027  CE  LYS A 128       7.212   4.161   7.962  1.00  0.00           C  
ATOM   2028  NZ  LYS A 128       7.362   4.900   6.678  1.00  0.00           N  
ATOM   2029  H   LYS A 128       6.571   1.504  11.248  1.00  0.00           H  
ATOM   2030  HA  LYS A 128       6.624   3.851  12.999  1.00  0.00           H  
ATOM   2031 1HB  LYS A 128       5.668   3.414  10.133  1.00  0.00           H  
ATOM   2032 2HB  LYS A 128       5.723   4.983  10.925  1.00  0.00           H  
ATOM   2033 1HG  LYS A 128       8.194   4.697  11.215  1.00  0.00           H  
ATOM   2034 2HG  LYS A 128       8.085   3.198  10.281  1.00  0.00           H  
ATOM   2035 1HD  LYS A 128       7.103   5.876   9.240  1.00  0.00           H  
ATOM   2036 2HD  LYS A 128       8.743   5.270   8.965  1.00  0.00           H  
ATOM   2037 1HE  LYS A 128       7.773   3.230   7.899  1.00  0.00           H  
ATOM   2038 2HE  LYS A 128       6.160   3.916   8.104  1.00  0.00           H  
ATOM   2039 1HZ  LYS A 128       7.021   4.328   5.919  1.00  0.00           H  
ATOM   2040 2HZ  LYS A 128       6.830   5.758   6.719  1.00  0.00           H  
ATOM   2041 3HZ  LYS A 128       8.337   5.115   6.526  1.00  0.00           H  
ATOM   2042  N   THR A 129       4.118   4.720  12.794  1.00  0.00           N  
ATOM   2043  CA  THR A 129       2.751   5.028  13.199  1.00  0.00           C  
ATOM   2044  C   THR A 129       1.929   4.721  11.911  1.00  0.00           C  
ATOM   2045  O   THR A 129       2.455   4.157  10.941  1.00  0.00           O  
ATOM   2046  CB  THR A 129       2.576   6.485  13.666  1.00  0.00           C  
ATOM   2047  OG1 THR A 129       2.842   7.375  12.574  1.00  0.00           O  
ATOM   2048  CG2 THR A 129       3.527   6.796  14.812  1.00  0.00           C  
ATOM   2049  H   THR A 129       4.741   5.477  12.550  1.00  0.00           H  
ATOM   2050  HA  THR A 129       2.485   4.383  14.036  1.00  0.00           H  
ATOM   2051  HB  THR A 129       1.550   6.639  14.001  1.00  0.00           H  
ATOM   2052  HG1 THR A 129       2.210   8.098  12.590  1.00  0.00           H  
ATOM   2053 1HG2 THR A 129       3.388   7.829  15.129  1.00  0.00           H  
ATOM   2054 2HG2 THR A 129       3.319   6.128  15.648  1.00  0.00           H  
ATOM   2055 3HG2 THR A 129       4.554   6.653  14.480  1.00  0.00           H  
ATOM   2056  N   ARG A 130       0.655   5.088  11.894  1.00  0.00           N  
ATOM   2057  CA  ARG A 130      -0.176   4.845  10.721  1.00  0.00           C  
ATOM   2058  C   ARG A 130      -0.792   6.141  10.204  1.00  0.00           C  
ATOM   2059  O   ARG A 130      -1.829   6.110   9.566  1.00  0.00           O  
ATOM   2060  CB  ARG A 130      -1.284   3.854  11.046  1.00  0.00           C  
ATOM   2061  CG  ARG A 130      -0.804   2.498  11.541  1.00  0.00           C  
ATOM   2062  CD  ARG A 130      -0.104   1.740  10.472  1.00  0.00           C  
ATOM   2063  NE  ARG A 130      -0.997   1.394   9.379  1.00  0.00           N  
ATOM   2064  CZ  ARG A 130      -0.600   0.869   8.203  1.00  0.00           C  
ATOM   2065  NH1 ARG A 130       0.676   0.637   7.985  1.00  0.00           N  
ATOM   2066  NH2 ARG A 130      -1.492   0.588   7.270  1.00  0.00           N  
ATOM   2067  H   ARG A 130       0.248   5.542  12.700  1.00  0.00           H  
ATOM   2068  HA  ARG A 130       0.450   4.421   9.935  1.00  0.00           H  
ATOM   2069 1HB  ARG A 130      -1.933   4.273  11.813  1.00  0.00           H  
ATOM   2070 2HB  ARG A 130      -1.893   3.685  10.158  1.00  0.00           H  
ATOM   2071 1HG  ARG A 130      -0.112   2.638  12.372  1.00  0.00           H  
ATOM   2072 2HG  ARG A 130      -1.659   1.909  11.875  1.00  0.00           H  
ATOM   2073 1HD  ARG A 130       0.709   2.345  10.070  1.00  0.00           H  
ATOM   2074 2HD  ARG A 130       0.301   0.818  10.887  1.00  0.00           H  
ATOM   2075  HE  ARG A 130      -1.986   1.558   9.509  1.00  0.00           H  
ATOM   2076 1HH1 ARG A 130       1.358   0.852   8.698  1.00  0.00           H  
ATOM   2077 2HH1 ARG A 130       0.974   0.244   7.104  1.00  0.00           H  
ATOM   2078 1HH2 ARG A 130      -2.473   0.767   7.438  1.00  0.00           H  
ATOM   2079 2HH2 ARG A 130      -1.194   0.195   6.389  1.00  0.00           H  
ATOM   2080  N   SER A 131      -0.160   7.278  10.467  1.00  0.00           N  
ATOM   2081  CA  SER A 131      -0.702   8.542   9.998  1.00  0.00           C  
ATOM   2082  C   SER A 131      -0.656   8.653   8.465  1.00  0.00           C  
ATOM   2083  O   SER A 131       0.240   8.097   7.808  1.00  0.00           O  
ATOM   2084  CB  SER A 131       0.067   9.690  10.623  1.00  0.00           C  
ATOM   2085  OG  SER A 131       1.395   9.706  10.177  1.00  0.00           O  
ATOM   2086  H   SER A 131       0.702   7.277  10.994  1.00  0.00           H  
ATOM   2087  HA  SER A 131      -1.747   8.605  10.304  1.00  0.00           H  
ATOM   2088 1HB  SER A 131      -0.416  10.633  10.369  1.00  0.00           H  
ATOM   2089 2HB  SER A 131       0.046   9.593  11.708  1.00  0.00           H  
ATOM   2090  HG  SER A 131       1.929   9.928  10.943  1.00  0.00           H  
ATOM   2091  N   THR A 133      -1.605   9.408   7.921  1.00  0.00           N  
ATOM   2092  CA  THR A 133      -1.734   9.634   6.484  1.00  0.00           C  
ATOM   2093  C   THR A 133      -1.067  10.945   6.098  1.00  0.00           C  
ATOM   2094  O   THR A 133      -1.437  12.014   6.596  1.00  0.00           O  
ATOM   2095  CB  THR A 133      -3.210   9.651   6.046  1.00  0.00           C  
ATOM   2096  OG1 THR A 133      -3.830   8.408   6.401  1.00  0.00           O  
ATOM   2097  CG2 THR A 133      -3.319   9.856   4.543  1.00  0.00           C  
ATOM   2098  H   THR A 133      -1.724  10.186   8.554  1.00  0.00           H  
ATOM   2099  HA  THR A 133      -1.233   8.820   5.959  1.00  0.00           H  
ATOM   2100  HB  THR A 133      -3.732  10.460   6.557  1.00  0.00           H  
ATOM   2101  HG1 THR A 133      -3.375   7.686   5.960  1.00  0.00           H  
ATOM   2102 1HG2 THR A 133      -4.369   9.866   4.252  1.00  0.00           H  
ATOM   2103 2HG2 THR A 133      -2.858  10.806   4.272  1.00  0.00           H  
ATOM   2104 3HG2 THR A 133      -2.807   9.045   4.027  1.00  0.00           H  
ATOM   2105  N   SER A 134      -0.095  10.851   5.193  1.00  0.00           N  
ATOM   2106  CA  SER A 134       0.647  12.013   4.716  1.00  0.00           C  
ATOM   2107  C   SER A 134      -0.010  12.718   3.524  1.00  0.00           C  
ATOM   2108  O   SER A 134      -0.930  13.518   3.694  1.00  0.00           O  
ATOM   2109  CB  SER A 134       2.052  11.588   4.336  1.00  0.00           C  
ATOM   2110  OG  SER A 134       2.793  12.677   3.857  1.00  0.00           O  
ATOM   2111  H   SER A 134       0.133   9.938   4.827  1.00  0.00           H  
ATOM   2112  HA  SER A 134       0.699  12.746   5.523  1.00  0.00           H  
ATOM   2113 1HB  SER A 134       2.550  11.160   5.205  1.00  0.00           H  
ATOM   2114 2HB  SER A 134       2.004  10.813   3.572  1.00  0.00           H  
ATOM   2115  HG  SER A 134       3.662  12.330   3.640  1.00  0.00           H  
ATOM   2116  N   SER A 136       1.268  11.966  -0.258  1.00  0.00           N  
ATOM   2117  CA  SER A 136       2.119  10.784  -0.326  1.00  0.00           C  
ATOM   2118  C   SER A 136       1.258   9.530  -0.178  1.00  0.00           C  
ATOM   2119  O   SER A 136       0.304   9.517   0.599  1.00  0.00           O  
ATOM   2120  CB  SER A 136       3.179  10.827   0.758  1.00  0.00           C  
ATOM   2121  OG  SER A 136       3.987   9.684   0.715  1.00  0.00           O  
ATOM   2122  H   SER A 136       1.520  12.785  -0.792  1.00  0.00           H  
ATOM   2123  HA  SER A 136       2.615  10.770  -1.297  1.00  0.00           H  
ATOM   2124 1HB  SER A 136       3.795  11.717   0.629  1.00  0.00           H  
ATOM   2125 2HB  SER A 136       2.699  10.900   1.733  1.00  0.00           H  
ATOM   2126  HG  SER A 136       4.792   9.945   0.260  1.00  0.00           H  
ATOM   2127  N   LEU A 137       1.540   8.511  -0.987  1.00  0.00           N  
ATOM   2128  CA  LEU A 137       0.779   7.272  -0.915  1.00  0.00           C  
ATOM   2129  C   LEU A 137       1.448   6.372   0.137  1.00  0.00           C  
ATOM   2130  O   LEU A 137       1.119   5.191   0.275  1.00  0.00           O  
ATOM   2131  CB  LEU A 137       0.736   6.574  -2.280  1.00  0.00           C  
ATOM   2132  CG  LEU A 137       0.030   7.349  -3.401  1.00  0.00           C  
ATOM   2133  CD1 LEU A 137       0.159   6.580  -4.709  1.00  0.00           C  
ATOM   2134  CD2 LEU A 137      -1.431   7.557  -3.032  1.00  0.00           C  
ATOM   2135  H   LEU A 137       2.288   8.590  -1.661  1.00  0.00           H  
ATOM   2136  HA  LEU A 137      -0.242   7.510  -0.618  1.00  0.00           H  
ATOM   2137 1HB  LEU A 137       1.757   6.381  -2.604  1.00  0.00           H  
ATOM   2138 2HB  LEU A 137       0.226   5.618  -2.166  1.00  0.00           H  
ATOM   2139  HG  LEU A 137       0.512   8.317  -3.534  1.00  0.00           H  
ATOM   2140 1HD1 LEU A 137      -0.342   7.130  -5.505  1.00  0.00           H  
ATOM   2141 2HD1 LEU A 137       1.214   6.462  -4.959  1.00  0.00           H  
ATOM   2142 3HD1 LEU A 137      -0.301   5.599  -4.601  1.00  0.00           H  
ATOM   2143 1HD2 LEU A 137      -1.933   8.108  -3.828  1.00  0.00           H  
ATOM   2144 2HD2 LEU A 137      -1.915   6.589  -2.900  1.00  0.00           H  
ATOM   2145 3HD2 LEU A 137      -1.494   8.124  -2.103  1.00  0.00           H  
ATOM   2146  N   CYS A 138       2.437   6.930   0.828  1.00  0.00           N  
ATOM   2147  CA  CYS A 138       3.144   6.196   1.858  1.00  0.00           C  
ATOM   2148  C   CYS A 138       2.512   6.535   3.200  1.00  0.00           C  
ATOM   2149  O   CYS A 138       1.955   7.626   3.385  1.00  0.00           O  
ATOM   2150  CB  CYS A 138       4.631   6.550   1.872  1.00  0.00           C  
ATOM   2151  SG  CYS A 138       5.513   6.097   0.359  1.00  0.00           S  
ATOM   2152  H   CYS A 138       2.703   7.885   0.633  1.00  0.00           H  
ATOM   2153  HA  CYS A 138       3.049   5.130   1.650  1.00  0.00           H  
ATOM   2154 1HB  CYS A 138       4.748   7.623   2.023  1.00  0.00           H  
ATOM   2155 2HB  CYS A 138       5.117   6.047   2.708  1.00  0.00           H  
ATOM   2156  HG  CYS A 138       5.260   4.795   0.436  1.00  0.00           H  
ATOM   2157  N   VAL A 139       2.630   5.596   4.130  1.00  0.00           N  
ATOM   2158  CA  VAL A 139       2.065   5.745   5.461  1.00  0.00           C  
ATOM   2159  C   VAL A 139       3.035   5.700   6.648  1.00  0.00           C  
ATOM   2160  O   VAL A 139       4.017   4.936   6.642  1.00  0.00           O  
ATOM   2161  CB  VAL A 139       1.010   4.642   5.664  1.00  0.00           C  
ATOM   2162  CG1 VAL A 139       0.433   4.709   7.071  1.00  0.00           C  
ATOM   2163  CG2 VAL A 139      -0.091   4.780   4.624  1.00  0.00           C  
ATOM   2164  H   VAL A 139       3.131   4.750   3.900  1.00  0.00           H  
ATOM   2165  HA  VAL A 139       1.590   6.725   5.528  1.00  0.00           H  
ATOM   2166  HB  VAL A 139       1.490   3.669   5.560  1.00  0.00           H  
ATOM   2167 1HG1 VAL A 139      -0.311   3.922   7.197  1.00  0.00           H  
ATOM   2168 2HG1 VAL A 139       1.233   4.572   7.799  1.00  0.00           H  
ATOM   2169 3HG1 VAL A 139      -0.037   5.680   7.226  1.00  0.00           H  
ATOM   2170 1HG2 VAL A 139      -0.833   3.996   4.773  1.00  0.00           H  
ATOM   2171 2HG2 VAL A 139      -0.567   5.756   4.725  1.00  0.00           H  
ATOM   2172 3HG2 VAL A 139       0.338   4.687   3.626  1.00  0.00           H  
ATOM   2173  N   GLY A 140       2.734   6.514   7.658  1.00  0.00           N  
ATOM   2174  CA  GLY A 140       3.540   6.551   8.858  1.00  0.00           C  
ATOM   2175  C   GLY A 140       4.816   7.340   8.985  1.00  0.00           C  
ATOM   2176  O   GLY A 140       5.485   7.669   8.010  1.00  0.00           O  
ATOM   2177  H   GLY A 140       1.928   7.119   7.588  1.00  0.00           H  
ATOM   2178 1HA  GLY A 140       2.940   6.924   9.688  1.00  0.00           H  
ATOM   2179 2HA  GLY A 140       3.853   5.540   9.117  1.00  0.00           H  
ATOM   2180  N   VAL A 141       5.168   7.572  10.246  1.00  0.00           N  
ATOM   2181  CA  VAL A 141       6.354   8.314  10.642  1.00  0.00           C  
ATOM   2182  C   VAL A 141       7.036   7.497  11.744  1.00  0.00           C  
ATOM   2183  O   VAL A 141       6.371   6.754  12.466  1.00  0.00           O  
ATOM   2184  CB  VAL A 141       5.991   9.720  11.154  1.00  0.00           C  
ATOM   2185  CG1 VAL A 141       7.240  10.459  11.612  1.00  0.00           C  
ATOM   2186  CG2 VAL A 141       5.273  10.500  10.064  1.00  0.00           C  
ATOM   2187  H   VAL A 141       4.559   7.200  10.961  1.00  0.00           H  
ATOM   2188  HA  VAL A 141       7.000   8.425   9.770  1.00  0.00           H  
ATOM   2189  HB  VAL A 141       5.339   9.624  12.023  1.00  0.00           H  
ATOM   2190 1HG1 VAL A 141       6.965  11.451  11.971  1.00  0.00           H  
ATOM   2191 2HG1 VAL A 141       7.718   9.902  12.417  1.00  0.00           H  
ATOM   2192 3HG1 VAL A 141       7.932  10.556  10.775  1.00  0.00           H  
ATOM   2193 1HG2 VAL A 141       5.019  11.493  10.433  1.00  0.00           H  
ATOM   2194 2HG2 VAL A 141       5.923  10.591   9.193  1.00  0.00           H  
ATOM   2195 3HG2 VAL A 141       4.361   9.974   9.781  1.00  0.00           H  
ATOM   2196  N   ASP A 142       8.356   7.562  11.812  1.00  0.00           N  
ATOM   2197  CA  ASP A 142       9.103   6.834  12.838  1.00  0.00           C  
ATOM   2198  C   ASP A 142       8.842   7.703  14.081  1.00  0.00           C  
ATOM   2199  O   ASP A 142       9.398   8.805  14.188  1.00  0.00           O  
ATOM   2200  CB  ASP A 142      10.595   6.711  12.520  1.00  0.00           C  
ATOM   2201  CG  ASP A 142      11.354   5.885  13.549  1.00  0.00           C  
ATOM   2202  OD1 ASP A 142      10.990   5.925  14.701  1.00  0.00           O  
ATOM   2203  OD2 ASP A 142      12.292   5.222  13.175  1.00  0.00           O  
ATOM   2204  H   ASP A 142       8.861   8.125  11.143  1.00  0.00           H  
ATOM   2205  HA  ASP A 142       8.700   5.823  12.907  1.00  0.00           H  
ATOM   2206 1HB  ASP A 142      10.722   6.250  11.540  1.00  0.00           H  
ATOM   2207 2HB  ASP A 142      11.041   7.705  12.473  1.00  0.00           H  
ATOM   2208  N   ALA A 143       8.024   7.214  15.052  1.00  0.00           N  
ATOM   2209  CA  ALA A 143       7.749   8.034  16.233  1.00  0.00           C  
ATOM   2210  C   ALA A 143       8.967   8.434  17.068  1.00  0.00           C  
ATOM   2211  O   ALA A 143       8.910   9.437  17.773  1.00  0.00           O  
ATOM   2212  CB  ALA A 143       6.753   7.304  17.122  1.00  0.00           C  
ATOM   2213  H   ALA A 143       7.602   6.300  14.979  1.00  0.00           H  
ATOM   2214  HA  ALA A 143       7.316   8.977  15.898  1.00  0.00           H  
ATOM   2215 1HB  ALA A 143       6.542   7.907  18.004  1.00  0.00           H  
ATOM   2216 2HB  ALA A 143       5.829   7.134  16.569  1.00  0.00           H  
ATOM   2217 3HB  ALA A 143       7.173   6.347  17.428  1.00  0.00           H  
ATOM   2218  N   ASN A 144      10.084   7.715  16.927  1.00  0.00           N  
ATOM   2219  CA  ASN A 144      11.286   8.064  17.694  1.00  0.00           C  
ATOM   2220  C   ASN A 144      12.235   8.998  16.951  1.00  0.00           C  
ATOM   2221  O   ASN A 144      13.408   9.079  17.272  1.00  0.00           O  
ATOM   2222  CB  ASN A 144      12.023   6.803  18.108  1.00  0.00           C  
ATOM   2223  CG  ASN A 144      12.973   7.037  19.249  1.00  0.00           C  
ATOM   2224  OD1 ASN A 144      12.761   7.932  20.076  1.00  0.00           O  
ATOM   2225  ND2 ASN A 144      14.016   6.250  19.312  1.00  0.00           N  
ATOM   2226  H   ASN A 144      10.115   6.928  16.295  1.00  0.00           H  
ATOM   2227  HA  ASN A 144      10.979   8.604  18.591  1.00  0.00           H  
ATOM   2228 1HB  ASN A 144      11.301   6.040  18.401  1.00  0.00           H  
ATOM   2229 2HB  ASN A 144      12.584   6.414  17.258  1.00  0.00           H  
ATOM   2230 1HD2 ASN A 144      14.682   6.360  20.050  1.00  0.00           H  
ATOM   2231 2HD2 ASN A 144      14.148   5.539  18.621  1.00  0.00           H  
ATOM   2232  N   ARG A 145      11.735   9.650  15.908  1.00  0.00           N  
ATOM   2233  CA  ARG A 145      12.532  10.591  15.130  1.00  0.00           C  
ATOM   2234  C   ARG A 145      11.668  11.834  14.935  1.00  0.00           C  
ATOM   2235  O   ARG A 145      12.067  12.793  14.275  1.00  0.00           O  
ATOM   2236  CB  ARG A 145      12.942  10.009  13.785  1.00  0.00           C  
ATOM   2237  CG  ARG A 145      13.888   8.821  13.864  1.00  0.00           C  
ATOM   2238  CD  ARG A 145      15.226   9.217  14.371  1.00  0.00           C  
ATOM   2239  NE  ARG A 145      16.143   8.089  14.422  1.00  0.00           N  
ATOM   2240  CZ  ARG A 145      16.282   7.263  15.477  1.00  0.00           C  
ATOM   2241  NH1 ARG A 145      15.559   7.451  16.559  1.00  0.00           N  
ATOM   2242  NH2 ARG A 145      17.145   6.263  15.424  1.00  0.00           N  
ATOM   2243  H   ARG A 145      10.773   9.487  15.648  1.00  0.00           H  
ATOM   2244  HA  ARG A 145      13.440  10.820  15.689  1.00  0.00           H  
ATOM   2245 1HB  ARG A 145      12.055   9.689  13.242  1.00  0.00           H  
ATOM   2246 2HB  ARG A 145      13.431  10.780  13.189  1.00  0.00           H  
ATOM   2247 1HG  ARG A 145      13.474   8.071  14.538  1.00  0.00           H  
ATOM   2248 2HG  ARG A 145      14.012   8.388  12.871  1.00  0.00           H  
ATOM   2249 1HD  ARG A 145      15.654   9.975  13.716  1.00  0.00           H  
ATOM   2250 2HD  ARG A 145      15.129   9.622  15.378  1.00  0.00           H  
ATOM   2251  HE  ARG A 145      16.716   7.912  13.607  1.00  0.00           H  
ATOM   2252 1HH1 ARG A 145      14.900   8.215  16.599  1.00  0.00           H  
ATOM   2253 2HH1 ARG A 145      15.664   6.832  17.350  1.00  0.00           H  
ATOM   2254 1HH2 ARG A 145      17.700   6.118  14.592  1.00  0.00           H  
ATOM   2255 2HH2 ARG A 145      17.249   5.644  16.214  1.00  0.00           H  
ATOM   2256  N   ASN A 146      10.529  11.846  15.611  1.00  0.00           N  
ATOM   2257  CA  ASN A 146       9.567  12.944  15.531  1.00  0.00           C  
ATOM   2258  C   ASN A 146       9.638  13.998  16.655  1.00  0.00           C  
ATOM   2259  O   ASN A 146       8.948  15.014  16.601  1.00  0.00           O  
ATOM   2260  CB  ASN A 146       8.166  12.364  15.467  1.00  0.00           C  
ATOM   2261  CG  ASN A 146       7.147  13.366  14.998  1.00  0.00           C  
ATOM   2262  OD1 ASN A 146       7.293  13.964  13.926  1.00  0.00           O  
ATOM   2263  ND2 ASN A 146       6.117  13.560  15.782  1.00  0.00           N  
ATOM   2264  H   ASN A 146      10.325  11.056  16.206  1.00  0.00           H  
ATOM   2265  HA  ASN A 146       9.766  13.513  14.622  1.00  0.00           H  
ATOM   2266 1HB  ASN A 146       8.157  11.509  14.789  1.00  0.00           H  
ATOM   2267 2HB  ASN A 146       7.876  12.002  16.453  1.00  0.00           H  
ATOM   2268 1HD2 ASN A 146       5.407  14.215  15.521  1.00  0.00           H  
ATOM   2269 2HD2 ASN A 146       6.039  13.054  16.640  1.00  0.00           H  
ATOM   2270  N   TRP A 147      10.480  13.779  17.658  1.00  0.00           N  
ATOM   2271  CA  TRP A 147      10.577  14.735  18.758  1.00  0.00           C  
ATOM   2272  C   TRP A 147      11.378  15.979  18.424  1.00  0.00           C  
ATOM   2273  O   TRP A 147      12.198  16.000  17.494  1.00  0.00           O  
ATOM   2274  CB  TRP A 147      11.205  14.058  19.978  1.00  0.00           C  
ATOM   2275  CG  TRP A 147      10.333  13.004  20.591  1.00  0.00           C  
ATOM   2276  CD1 TRP A 147      10.075  11.765  20.086  1.00  0.00           C  
ATOM   2277  CD2 TRP A 147       9.598  13.091  21.836  1.00  0.00           C  
ATOM   2278  NE1 TRP A 147       9.232  11.078  20.925  1.00  0.00           N  
ATOM   2279  CE2 TRP A 147       8.932  11.874  22.002  1.00  0.00           C  
ATOM   2280  CE3 TRP A 147       9.456  14.089  22.808  1.00  0.00           C  
ATOM   2281  CZ2 TRP A 147       8.128  11.622  23.102  1.00  0.00           C  
ATOM   2282  CZ3 TRP A 147       8.650  13.836  23.912  1.00  0.00           C  
ATOM   2283  CH2 TRP A 147       8.004  12.634  24.055  1.00  0.00           C  
ATOM   2284  H   TRP A 147      11.060  12.953  17.672  1.00  0.00           H  
ATOM   2285  HA  TRP A 147       9.572  15.069  19.016  1.00  0.00           H  
ATOM   2286 1HB  TRP A 147      12.150  13.597  19.692  1.00  0.00           H  
ATOM   2287 2HB  TRP A 147      11.422  14.808  20.738  1.00  0.00           H  
ATOM   2288  HD1 TRP A 147      10.478  11.376  19.153  1.00  0.00           H  
ATOM   2289  HE1 TRP A 147       8.888  10.141  20.776  1.00  0.00           H  
ATOM   2290  HE3 TRP A 147       9.968  15.044  22.701  1.00  0.00           H  
ATOM   2291  HZ2 TRP A 147       7.606  10.674  23.234  1.00  0.00           H  
ATOM   2292  HZ3 TRP A 147       8.544  14.619  24.664  1.00  0.00           H  
ATOM   2293  HH2 TRP A 147       7.381  12.469  24.934  1.00  0.00           H  
ATOM   2294  N   ASP A 148      11.149  17.012  19.226  1.00  0.00           N  
ATOM   2295  CA  ASP A 148      11.807  18.297  19.069  1.00  0.00           C  
ATOM   2296  C   ASP A 148      13.193  18.285  19.676  1.00  0.00           C  
ATOM   2297  O   ASP A 148      13.427  18.909  20.703  1.00  0.00           O  
ATOM   2298  CB  ASP A 148      10.974  19.409  19.712  1.00  0.00           C  
ATOM   2299  CG  ASP A 148      11.510  20.801  19.409  1.00  0.00           C  
ATOM   2300  OD1 ASP A 148      12.225  20.945  18.446  1.00  0.00           O  
ATOM   2301  OD2 ASP A 148      11.198  21.709  20.143  1.00  0.00           O  
ATOM   2302  H   ASP A 148      10.485  16.888  19.977  1.00  0.00           H  
ATOM   2303  HA  ASP A 148      11.905  18.508  18.004  1.00  0.00           H  
ATOM   2304 1HB  ASP A 148       9.946  19.345  19.357  1.00  0.00           H  
ATOM   2305 2HB  ASP A 148      10.956  19.270  20.794  1.00  0.00           H  
ATOM   2306  N   ALA A 149      14.106  17.559  19.044  1.00  0.00           N  
ATOM   2307  CA  ALA A 149      15.488  17.444  19.515  1.00  0.00           C  
ATOM   2308  C   ALA A 149      16.340  17.255  18.262  1.00  0.00           C  
ATOM   2309  O   ALA A 149      16.538  16.127  17.805  1.00  0.00           O  
ATOM   2310  CB  ALA A 149      15.662  16.290  20.492  1.00  0.00           C  
ATOM   2311  H   ALA A 149      13.830  17.069  18.205  1.00  0.00           H  
ATOM   2312  HA  ALA A 149      15.748  18.368  20.032  1.00  0.00           H  
ATOM   2313 1HB  ALA A 149      16.702  16.241  20.816  1.00  0.00           H  
ATOM   2314 2HB  ALA A 149      15.019  16.446  21.358  1.00  0.00           H  
ATOM   2315 3HB  ALA A 149      15.391  15.356  20.002  1.00  0.00           H  
ATOM   2316  N   GLY A 150      16.840  18.356  17.713  1.00  0.00           N  
ATOM   2317  CA  GLY A 150      17.651  18.274  16.508  1.00  0.00           C  
ATOM   2318  C   GLY A 150      16.770  17.705  15.405  1.00  0.00           C  
ATOM   2319  O   GLY A 150      17.231  16.983  14.521  1.00  0.00           O  
ATOM   2320  H   GLY A 150      16.663  19.260  18.126  1.00  0.00           H  
ATOM   2321 1HA  GLY A 150      18.025  19.266  16.253  1.00  0.00           H  
ATOM   2322 2HA  GLY A 150      18.518  17.642  16.696  1.00  0.00           H  
ATOM   2323  N   PHE A 151      15.486  18.051  15.450  1.00  0.00           N  
ATOM   2324  CA  PHE A 151      14.529  17.568  14.471  1.00  0.00           C  
ATOM   2325  C   PHE A 151      14.904  17.822  13.012  1.00  0.00           C  
ATOM   2326  O   PHE A 151      15.253  18.948  12.630  1.00  0.00           O  
ATOM   2327  CB  PHE A 151      13.165  18.204  14.748  1.00  0.00           C  
ATOM   2328  CG  PHE A 151      12.078  17.732  13.825  1.00  0.00           C  
ATOM   2329  CD1 PHE A 151      11.487  16.490  14.005  1.00  0.00           C  
ATOM   2330  CD2 PHE A 151      11.645  18.527  12.776  1.00  0.00           C  
ATOM   2331  CE1 PHE A 151      10.486  16.054  13.156  1.00  0.00           C  
ATOM   2332  CE2 PHE A 151      10.644  18.095  11.927  1.00  0.00           C  
ATOM   2333  CZ  PHE A 151      10.065  16.857  12.118  1.00  0.00           C  
ATOM   2334  H   PHE A 151      15.169  18.666  16.186  1.00  0.00           H  
ATOM   2335  HA  PHE A 151      14.449  16.485  14.571  1.00  0.00           H  
ATOM   2336 1HB  PHE A 151      12.863  17.983  15.771  1.00  0.00           H  
ATOM   2337 2HB  PHE A 151      13.243  19.286  14.656  1.00  0.00           H  
ATOM   2338  HD1 PHE A 151      11.820  15.856  14.827  1.00  0.00           H  
ATOM   2339  HD2 PHE A 151      12.103  19.506  12.625  1.00  0.00           H  
ATOM   2340  HE1 PHE A 151      10.031  15.076  13.309  1.00  0.00           H  
ATOM   2341  HE2 PHE A 151      10.312  18.731  11.106  1.00  0.00           H  
ATOM   2342  HZ  PHE A 151       9.277  16.514  11.448  1.00  0.00           H  
ATOM   2343  N   GLY A 152      14.809  16.763  12.211  1.00  0.00           N  
ATOM   2344  CA  GLY A 152      15.123  16.839  10.792  1.00  0.00           C  
ATOM   2345  C   GLY A 152      16.597  16.718  10.443  1.00  0.00           C  
ATOM   2346  O   GLY A 152      16.942  16.587   9.262  1.00  0.00           O  
ATOM   2347  H   GLY A 152      14.510  15.881  12.602  1.00  0.00           H  
ATOM   2348 1HA  GLY A 152      14.594  16.048  10.259  1.00  0.00           H  
ATOM   2349 2HA  GLY A 152      14.769  17.788  10.392  1.00  0.00           H  
ATOM   2350  N   LYS A 153      17.464  16.784  11.456  1.00  0.00           N  
ATOM   2351  CA  LYS A 153      18.894  16.681  11.232  1.00  0.00           C  
ATOM   2352  C   LYS A 153      19.363  15.285  10.864  1.00  0.00           C  
ATOM   2353  O   LYS A 153      18.551  14.351  10.726  1.00  0.00           O  
ATOM   2354  CB  LYS A 153      19.645  17.159  12.476  1.00  0.00           C  
ATOM   2355  CG  LYS A 153      19.468  18.639  12.788  1.00  0.00           C  
ATOM   2356  CD  LYS A 153      20.265  19.043  14.019  1.00  0.00           C  
ATOM   2357  CE  LYS A 153      20.091  20.522  14.331  1.00  0.00           C  
ATOM   2358  NZ  LYS A 153      20.851  20.928  15.545  1.00  0.00           N  
ATOM   2359  H   LYS A 153      17.121  16.908  12.398  1.00  0.00           H  
ATOM   2360  HA  LYS A 153      19.159  17.320  10.389  1.00  0.00           H  
ATOM   2361 1HB  LYS A 153      19.309  16.591  13.344  1.00  0.00           H  
ATOM   2362 2HB  LYS A 153      20.711  16.968  12.353  1.00  0.00           H  
ATOM   2363 1HG  LYS A 153      19.804  19.233  11.937  1.00  0.00           H  
ATOM   2364 2HG  LYS A 153      18.414  18.850  12.963  1.00  0.00           H  
ATOM   2365 1HD  LYS A 153      19.932  18.457  14.877  1.00  0.00           H  
ATOM   2366 2HD  LYS A 153      21.322  18.839  13.851  1.00  0.00           H  
ATOM   2367 1HE  LYS A 153      20.437  21.115  13.486  1.00  0.00           H  
ATOM   2368 2HE  LYS A 153      19.035  20.739  14.490  1.00  0.00           H  
ATOM   2369 1HZ  LYS A 153      20.709  21.913  15.717  1.00  0.00           H  
ATOM   2370 2HZ  LYS A 153      20.524  20.397  16.340  1.00  0.00           H  
ATOM   2371 3HZ  LYS A 153      21.834  20.750  15.402  1.00  0.00           H  
ATOM   2372  N   ALA A 154      20.679  15.119  10.648  1.00  0.00           N  
ATOM   2373  CA  ALA A 154      21.260  13.826  10.291  1.00  0.00           C  
ATOM   2374  C   ALA A 154      20.851  12.729  11.258  1.00  0.00           C  
ATOM   2375  O   ALA A 154      20.760  12.946  12.474  1.00  0.00           O  
ATOM   2376  CB  ALA A 154      22.777  13.929  10.233  1.00  0.00           C  
ATOM   2377  H   ALA A 154      21.284  15.923  10.737  1.00  0.00           H  
ATOM   2378  HA  ALA A 154      20.886  13.547   9.306  1.00  0.00           H  
ATOM   2379 1HB  ALA A 154      23.197  12.959   9.966  1.00  0.00           H  
ATOM   2380 2HB  ALA A 154      23.063  14.667   9.484  1.00  0.00           H  
ATOM   2381 3HB  ALA A 154      23.158  14.233  11.206  1.00  0.00           H  
ATOM   2382  N   GLY A 155      20.590  11.559  10.691  1.00  0.00           N  
ATOM   2383  CA  GLY A 155      20.182  10.411  11.476  1.00  0.00           C  
ATOM   2384  C   GLY A 155      18.675  10.210  11.412  1.00  0.00           C  
ATOM   2385  O   GLY A 155      18.083   9.735  12.375  1.00  0.00           O  
ATOM   2386  H   GLY A 155      20.677  11.464   9.689  1.00  0.00           H  
ATOM   2387 1HA  GLY A 155      20.688   9.519  11.107  1.00  0.00           H  
ATOM   2388 2HA  GLY A 155      20.491  10.550  12.511  1.00  0.00           H  
ATOM   2389  N   ALA A 156      18.064  10.639  10.307  1.00  0.00           N  
ATOM   2390  CA  ALA A 156      16.621  10.527  10.061  1.00  0.00           C  
ATOM   2391  C   ALA A 156      16.427  10.735   8.563  1.00  0.00           C  
ATOM   2392  O   ALA A 156      17.293  11.305   7.901  1.00  0.00           O  
ATOM   2393  CB  ALA A 156      15.826  11.541  10.872  1.00  0.00           C  
ATOM   2394  H   ALA A 156      18.651  11.066   9.605  1.00  0.00           H  
ATOM   2395  HA  ALA A 156      16.303   9.528  10.360  1.00  0.00           H  
ATOM   2396 1HB  ALA A 156      14.764  11.423  10.660  1.00  0.00           H  
ATOM   2397 2HB  ALA A 156      16.005  11.377  11.934  1.00  0.00           H  
ATOM   2398 3HB  ALA A 156      16.140  12.548  10.602  1.00  0.00           H  
ATOM   2399  N   SER A 157      15.310  10.262   8.024  1.00  0.00           N  
ATOM   2400  CA  SER A 157      15.035  10.418   6.604  1.00  0.00           C  
ATOM   2401  C   SER A 157      13.843  11.336   6.318  1.00  0.00           C  
ATOM   2402  O   SER A 157      12.858  11.378   7.079  1.00  0.00           O  
ATOM   2403  CB  SER A 157      14.785   9.056   5.987  1.00  0.00           C  
ATOM   2404  OG  SER A 157      14.435   9.173   4.635  1.00  0.00           O  
ATOM   2405  H   SER A 157      14.636   9.785   8.606  1.00  0.00           H  
ATOM   2406  HA  SER A 157      15.907  10.871   6.130  1.00  0.00           H  
ATOM   2407 1HB  SER A 157      15.681   8.444   6.081  1.00  0.00           H  
ATOM   2408 2HB  SER A 157      13.986   8.552   6.530  1.00  0.00           H  
ATOM   2409  HG  SER A 157      15.102   8.688   4.146  1.00  0.00           H  
ATOM   2410  N   SER A 158      13.930  12.056   5.202  1.00  0.00           N  
ATOM   2411  CA  SER A 158      12.872  12.970   4.792  1.00  0.00           C  
ATOM   2412  C   SER A 158      11.942  12.304   3.789  1.00  0.00           C  
ATOM   2413  O   SER A 158      10.977  12.911   3.347  1.00  0.00           O  
ATOM   2414  CB  SER A 158      13.468  14.227   4.189  1.00  0.00           C  
ATOM   2415  OG  SER A 158      14.223  14.930   5.137  1.00  0.00           O  
ATOM   2416  H   SER A 158      14.753  11.965   4.624  1.00  0.00           H  
ATOM   2417  HA  SER A 158      12.292  13.246   5.674  1.00  0.00           H  
ATOM   2418 1HB  SER A 158      14.101  13.959   3.342  1.00  0.00           H  
ATOM   2419 2HB  SER A 158      12.669  14.863   3.811  1.00  0.00           H  
ATOM   2420  HG  SER A 158      13.615  15.153   5.846  1.00  0.00           H  
ATOM   2421  N   SER A 159      12.260  11.066   3.424  1.00  0.00           N  
ATOM   2422  CA  SER A 159      11.451  10.303   2.483  1.00  0.00           C  
ATOM   2423  C   SER A 159      10.294   9.683   3.263  1.00  0.00           C  
ATOM   2424  O   SER A 159      10.511   8.838   4.128  1.00  0.00           O  
ATOM   2425  CB  SER A 159      12.276   9.229   1.801  1.00  0.00           C  
ATOM   2426  OG  SER A 159      11.473   8.420   0.986  1.00  0.00           O  
ATOM   2427  H   SER A 159      13.091  10.644   3.814  1.00  0.00           H  
ATOM   2428  HA  SER A 159      11.074  10.984   1.719  1.00  0.00           H  
ATOM   2429 1HB  SER A 159      13.055   9.697   1.199  1.00  0.00           H  
ATOM   2430 2HB  SER A 159      12.769   8.616   2.554  1.00  0.00           H  
ATOM   2431  HG  SER A 159      11.821   8.512   0.096  1.00  0.00           H  
ATOM   2432  N   PRO A 160       9.049  10.059   2.929  1.00  0.00           N  
ATOM   2433  CA  PRO A 160       7.841   9.550   3.592  1.00  0.00           C  
ATOM   2434  C   PRO A 160       7.726   8.031   3.567  1.00  0.00           C  
ATOM   2435  O   PRO A 160       7.086   7.424   4.421  1.00  0.00           O  
ATOM   2436  CB  PRO A 160       6.717  10.200   2.779  1.00  0.00           C  
ATOM   2437  CG  PRO A 160       7.335  11.439   2.227  1.00  0.00           C  
ATOM   2438  CD  PRO A 160       8.754  11.044   1.917  1.00  0.00           C  
ATOM   2439  HA  PRO A 160       7.828   9.896   4.636  1.00  0.00           H  
ATOM   2440 1HB  PRO A 160       6.372   9.510   1.995  1.00  0.00           H  
ATOM   2441 2HB  PRO A 160       5.854  10.406   3.429  1.00  0.00           H  
ATOM   2442 1HG  PRO A 160       6.784  11.774   1.336  1.00  0.00           H  
ATOM   2443 2HG  PRO A 160       7.273  12.255   2.963  1.00  0.00           H  
ATOM   2444 1HD  PRO A 160       8.803  10.615   0.906  1.00  0.00           H  
ATOM   2445 2HD  PRO A 160       9.406  11.926   1.996  1.00  0.00           H  
ATOM   2446  N   CYS A 161       8.337   7.432   2.560  1.00  0.00           N  
ATOM   2447  CA  CYS A 161       8.314   5.991   2.390  1.00  0.00           C  
ATOM   2448  C   CYS A 161       9.411   5.241   3.114  1.00  0.00           C  
ATOM   2449  O   CYS A 161       9.532   4.021   2.990  1.00  0.00           O  
ATOM   2450  CB  CYS A 161       8.403   5.650   0.902  1.00  0.00           C  
ATOM   2451  SG  CYS A 161       9.984   6.084   0.138  1.00  0.00           S  
ATOM   2452  H   CYS A 161       8.835   7.999   1.889  1.00  0.00           H  
ATOM   2453  HA  CYS A 161       7.373   5.611   2.787  1.00  0.00           H  
ATOM   2454 1HB  CYS A 161       8.243   4.581   0.764  1.00  0.00           H  
ATOM   2455 2HB  CYS A 161       7.613   6.172   0.362  1.00  0.00           H  
ATOM   2456  HG  CYS A 161      10.732   5.313   0.921  1.00  0.00           H  
ATOM   2457  N   SER A 162      10.232   5.977   3.844  1.00  0.00           N  
ATOM   2458  CA  SER A 162      11.320   5.385   4.590  1.00  0.00           C  
ATOM   2459  C   SER A 162      10.812   4.979   5.983  1.00  0.00           C  
ATOM   2460  O   SER A 162       9.926   5.626   6.531  1.00  0.00           O  
ATOM   2461  CB  SER A 162      12.475   6.361   4.703  1.00  0.00           C  
ATOM   2462  OG  SER A 162      13.494   5.841   5.511  1.00  0.00           O  
ATOM   2463  H   SER A 162      10.096   6.977   3.882  1.00  0.00           H  
ATOM   2464  HA  SER A 162      11.663   4.498   4.056  1.00  0.00           H  
ATOM   2465 1HB  SER A 162      12.868   6.576   3.710  1.00  0.00           H  
ATOM   2466 2HB  SER A 162      12.117   7.300   5.124  1.00  0.00           H  
ATOM   2467  HG  SER A 162      14.162   5.502   4.910  1.00  0.00           H  
ATOM   2468  N   GLU A 163      11.381   3.917   6.552  1.00  0.00           N  
ATOM   2469  CA  GLU A 163      10.975   3.461   7.885  1.00  0.00           C  
ATOM   2470  C   GLU A 163      11.571   4.383   8.941  1.00  0.00           C  
ATOM   2471  O   GLU A 163      11.258   4.252  10.127  1.00  0.00           O  
ATOM   2472  CB  GLU A 163      11.423   2.018   8.131  1.00  0.00           C  
ATOM   2473  CG  GLU A 163      12.928   1.842   8.265  1.00  0.00           C  
ATOM   2474  CD  GLU A 163      13.336   0.404   8.431  1.00  0.00           C  
ATOM   2475  OE1 GLU A 163      13.550  -0.251   7.440  1.00  0.00           O  
ATOM   2476  OE2 GLU A 163      13.434  -0.039   9.551  1.00  0.00           O  
ATOM   2477  H   GLU A 163      12.105   3.414   6.060  1.00  0.00           H  
ATOM   2478  HA  GLU A 163       9.887   3.499   7.947  1.00  0.00           H  
ATOM   2479 1HB  GLU A 163      10.959   1.644   9.044  1.00  0.00           H  
ATOM   2480 2HB  GLU A 163      11.084   1.387   7.310  1.00  0.00           H  
ATOM   2481 1HG  GLU A 163      13.412   2.244   7.375  1.00  0.00           H  
ATOM   2482 2HG  GLU A 163      13.276   2.414   9.124  1.00  0.00           H  
ATOM   2483  N   THR A 164      12.449   5.291   8.505  1.00  0.00           N  
ATOM   2484  CA  THR A 164      13.104   6.257   9.382  1.00  0.00           C  
ATOM   2485  C   THR A 164      12.643   7.674   9.104  1.00  0.00           C  
ATOM   2486  O   THR A 164      13.329   8.628   9.442  1.00  0.00           O  
ATOM   2487  CB  THR A 164      14.636   6.183   9.241  1.00  0.00           C  
ATOM   2488  OG1 THR A 164      15.005   6.428   7.878  1.00  0.00           O  
ATOM   2489  CG2 THR A 164      15.144   4.812   9.661  1.00  0.00           C  
ATOM   2490  H   THR A 164      12.662   5.299   7.518  1.00  0.00           H  
ATOM   2491  HA  THR A 164      12.842   6.021  10.414  1.00  0.00           H  
ATOM   2492  HB  THR A 164      15.096   6.944   9.871  1.00  0.00           H  
ATOM   2493  HG1 THR A 164      14.247   6.275   7.309  1.00  0.00           H  
ATOM   2494 1HG2 THR A 164      16.228   4.778   9.556  1.00  0.00           H  
ATOM   2495 2HG2 THR A 164      14.875   4.627  10.701  1.00  0.00           H  
ATOM   2496 3HG2 THR A 164      14.694   4.048   9.029  1.00  0.00           H  
ATOM   2497  N   TYR A 165      11.490   7.815   8.467  1.00  0.00           N  
ATOM   2498  CA  TYR A 165      10.943   9.125   8.145  1.00  0.00           C  
ATOM   2499  C   TYR A 165      10.653   9.908   9.419  1.00  0.00           C  
ATOM   2500  O   TYR A 165       9.975   9.403  10.318  1.00  0.00           O  
ATOM   2501  CB  TYR A 165       9.675   8.988   7.300  1.00  0.00           C  
ATOM   2502  CG  TYR A 165       9.054  10.311   6.910  1.00  0.00           C  
ATOM   2503  CD1 TYR A 165       9.827  11.285   6.296  1.00  0.00           C  
ATOM   2504  CD2 TYR A 165       7.713  10.551   7.168  1.00  0.00           C  
ATOM   2505  CE1 TYR A 165       9.261  12.494   5.940  1.00  0.00           C  
ATOM   2506  CE2 TYR A 165       7.146  11.759   6.812  1.00  0.00           C  
ATOM   2507  CZ  TYR A 165       7.915  12.728   6.201  1.00  0.00           C  
ATOM   2508  OH  TYR A 165       7.351  13.932   5.847  1.00  0.00           O  
ATOM   2509  H   TYR A 165      10.977   6.988   8.198  1.00  0.00           H  
ATOM   2510  HA  TYR A 165      11.686   9.678   7.569  1.00  0.00           H  
ATOM   2511 1HB  TYR A 165       9.904   8.437   6.386  1.00  0.00           H  
ATOM   2512 2HB  TYR A 165       8.931   8.412   7.850  1.00  0.00           H  
ATOM   2513  HD1 TYR A 165      10.882  11.097   6.093  1.00  0.00           H  
ATOM   2514  HD2 TYR A 165       7.106   9.785   7.652  1.00  0.00           H  
ATOM   2515  HE1 TYR A 165       9.868  13.259   5.457  1.00  0.00           H  
ATOM   2516  HE2 TYR A 165       6.092  11.948   7.016  1.00  0.00           H  
ATOM   2517  HH  TYR A 165       8.017  14.488   5.436  1.00  0.00           H  
ATOM   2518  N   HIS A 166      11.140  11.146   9.483  1.00  0.00           N  
ATOM   2519  CA  HIS A 166      10.933  12.005  10.657  1.00  0.00           C  
ATOM   2520  C   HIS A 166       9.571  12.704  10.767  1.00  0.00           C  
ATOM   2521  O   HIS A 166       9.220  13.222  11.833  1.00  0.00           O  
ATOM   2522  CB  HIS A 166      12.028  13.076  10.694  1.00  0.00           C  
ATOM   2523  CG  HIS A 166      11.971  14.035   9.546  1.00  0.00           C  
ATOM   2524  ND1 HIS A 166      10.999  15.007   9.437  1.00  0.00           N  
ATOM   2525  CD2 HIS A 166      12.764  14.171   8.458  1.00  0.00           C  
ATOM   2526  CE1 HIS A 166      11.198  15.701   8.329  1.00  0.00           C  
ATOM   2527  NE2 HIS A 166      12.262  15.213   7.718  1.00  0.00           N  
ATOM   2528  H   HIS A 166      11.667  11.503   8.699  1.00  0.00           H  
ATOM   2529  HA  HIS A 166      10.998  11.404  11.563  1.00  0.00           H  
ATOM   2530 1HB  HIS A 166      11.948  13.647  11.620  1.00  0.00           H  
ATOM   2531 2HB  HIS A 166      13.006  12.596  10.690  1.00  0.00           H  
ATOM   2532  HD1 HIS A 166      10.299  15.223  10.118  1.00  0.00           H  
ATOM   2533  HD2 HIS A 166      13.649  13.635   8.114  1.00  0.00           H  
ATOM   2534  HE1 HIS A 166      10.532  16.521   8.061  1.00  0.00           H  
ATOM   2535  N   GLY A 167       8.791  12.713   9.690  1.00  0.00           N  
ATOM   2536  CA  GLY A 167       7.498  13.369   9.766  1.00  0.00           C  
ATOM   2537  C   GLY A 167       7.582  14.780   9.231  1.00  0.00           C  
ATOM   2538  O   GLY A 167       8.674  15.340   9.113  1.00  0.00           O  
ATOM   2539  H   GLY A 167       9.072  12.278   8.823  1.00  0.00           H  
ATOM   2540 1HA  GLY A 167       6.766  12.798   9.195  1.00  0.00           H  
ATOM   2541 2HA  GLY A 167       7.158  13.383  10.801  1.00  0.00           H  
ATOM   2542  N   LYS A 168       6.439  15.397   8.932  1.00  0.00           N  
ATOM   2543  CA  LYS A 168       6.399  16.759   8.394  1.00  0.00           C  
ATOM   2544  C   LYS A 168       6.922  17.840   9.322  1.00  0.00           C  
ATOM   2545  O   LYS A 168       7.437  18.860   8.867  1.00  0.00           O  
ATOM   2546  CB  LYS A 168       4.965  17.106   7.989  1.00  0.00           C  
ATOM   2547  CG  LYS A 168       4.457  16.354   6.767  1.00  0.00           C  
ATOM   2548  CD  LYS A 168       3.024  16.742   6.435  1.00  0.00           C  
ATOM   2549  CE  LYS A 168       2.514  15.990   5.215  1.00  0.00           C  
ATOM   2550  NZ  LYS A 168       1.100  16.332   4.901  1.00  0.00           N  
ATOM   2551  H   LYS A 168       5.572  14.902   9.084  1.00  0.00           H  
ATOM   2552  HA  LYS A 168       7.039  16.802   7.512  1.00  0.00           H  
ATOM   2553 1HB  LYS A 168       4.291  16.891   8.819  1.00  0.00           H  
ATOM   2554 2HB  LYS A 168       4.895  18.173   7.778  1.00  0.00           H  
ATOM   2555 1HG  LYS A 168       5.093  16.579   5.910  1.00  0.00           H  
ATOM   2556 2HG  LYS A 168       4.499  15.282   6.956  1.00  0.00           H  
ATOM   2557 1HD  LYS A 168       2.380  16.518   7.286  1.00  0.00           H  
ATOM   2558 2HD  LYS A 168       2.974  17.813   6.236  1.00  0.00           H  
ATOM   2559 1HE  LYS A 168       3.133  16.232   4.353  1.00  0.00           H  
ATOM   2560 2HE  LYS A 168       2.583  14.917   5.394  1.00  0.00           H  
ATOM   2561 1HZ  LYS A 168       0.800  15.813   4.088  1.00  0.00           H  
ATOM   2562 2HZ  LYS A 168       0.513  16.093   5.688  1.00  0.00           H  
ATOM   2563 3HZ  LYS A 168       1.026  17.321   4.714  1.00  0.00           H  
ATOM   2564  N   TYR A 169       6.795  17.624  10.623  1.00  0.00           N  
ATOM   2565  CA  TYR A 169       7.268  18.598  11.595  1.00  0.00           C  
ATOM   2566  C   TYR A 169       7.428  17.911  12.936  1.00  0.00           C  
ATOM   2567  O   TYR A 169       6.954  16.790  13.114  1.00  0.00           O  
ATOM   2568  CB  TYR A 169       6.308  19.785  11.703  1.00  0.00           C  
ATOM   2569  CG  TYR A 169       4.926  19.409  12.189  1.00  0.00           C  
ATOM   2570  CD1 TYR A 169       4.639  19.428  13.547  1.00  0.00           C  
ATOM   2571  CD2 TYR A 169       3.945  19.047  11.279  1.00  0.00           C  
ATOM   2572  CE1 TYR A 169       3.377  19.085  13.991  1.00  0.00           C  
ATOM   2573  CE2 TYR A 169       2.682  18.704  11.723  1.00  0.00           C  
ATOM   2574  CZ  TYR A 169       2.398  18.722  13.073  1.00  0.00           C  
ATOM   2575  OH  TYR A 169       1.140  18.381  13.516  1.00  0.00           O  
ATOM   2576  H   TYR A 169       6.364  16.771  10.951  1.00  0.00           H  
ATOM   2577  HA  TYR A 169       8.238  18.972  11.266  1.00  0.00           H  
ATOM   2578 1HB  TYR A 169       6.721  20.526  12.389  1.00  0.00           H  
ATOM   2579 2HB  TYR A 169       6.207  20.261  10.728  1.00  0.00           H  
ATOM   2580  HD1 TYR A 169       5.410  19.713  14.263  1.00  0.00           H  
ATOM   2581  HD2 TYR A 169       4.170  19.031  10.212  1.00  0.00           H  
ATOM   2582  HE1 TYR A 169       3.152  19.099  15.057  1.00  0.00           H  
ATOM   2583  HE2 TYR A 169       1.911  18.418  11.007  1.00  0.00           H  
ATOM   2584  HH  TYR A 169       1.111  18.445  14.473  1.00  0.00           H  
ATOM   2585  N   ALA A 170       8.133  18.562  13.857  1.00  0.00           N  
ATOM   2586  CA  ALA A 170       8.344  17.991  15.181  1.00  0.00           C  
ATOM   2587  C   ALA A 170       6.991  17.868  15.888  1.00  0.00           C  
ATOM   2588  O   ALA A 170       6.158  18.769  15.810  1.00  0.00           O  
ATOM   2589  CB  ALA A 170       9.310  18.842  15.992  1.00  0.00           C  
ATOM   2590  H   ALA A 170       8.530  19.465  13.642  1.00  0.00           H  
ATOM   2591  HA  ALA A 170       8.776  16.998  15.057  1.00  0.00           H  
ATOM   2592 1HB  ALA A 170       9.450  18.395  16.976  1.00  0.00           H  
ATOM   2593 2HB  ALA A 170      10.269  18.896  15.477  1.00  0.00           H  
ATOM   2594 3HB  ALA A 170       8.903  19.846  16.105  1.00  0.00           H  
ATOM   2595  N   ASN A 171       6.752  16.723  16.514  1.00  0.00           N  
ATOM   2596  CA  ASN A 171       5.509  16.463  17.234  1.00  0.00           C  
ATOM   2597  C   ASN A 171       4.299  16.407  16.325  1.00  0.00           C  
ATOM   2598  O   ASN A 171       3.176  16.718  16.751  1.00  0.00           O  
ATOM   2599  CB  ASN A 171       5.299  17.509  18.313  1.00  0.00           C  
ATOM   2600  CG  ASN A 171       6.359  17.462  19.378  1.00  0.00           C  
ATOM   2601  OD1 ASN A 171       6.915  16.397  19.671  1.00  0.00           O  
ATOM   2602  ND2 ASN A 171       6.650  18.596  19.963  1.00  0.00           N  
ATOM   2603  H   ASN A 171       7.464  16.007  16.487  1.00  0.00           H  
ATOM   2604  HA  ASN A 171       5.581  15.482  17.706  1.00  0.00           H  
ATOM   2605 1HB  ASN A 171       5.297  18.502  17.862  1.00  0.00           H  
ATOM   2606 2HB  ASN A 171       4.325  17.360  18.780  1.00  0.00           H  
ATOM   2607 1HD2 ASN A 171       7.348  18.624  20.680  1.00  0.00           H  
ATOM   2608 2HD2 ASN A 171       6.175  19.433  19.695  1.00  0.00           H  
ATOM   2609  N   SER A 172       4.521  16.046  15.065  1.00  0.00           N  
ATOM   2610  CA  SER A 172       3.414  15.959  14.122  1.00  0.00           C  
ATOM   2611  C   SER A 172       2.529  14.765  14.470  1.00  0.00           C  
ATOM   2612  O   SER A 172       1.338  14.776  14.170  1.00  0.00           O  
ATOM   2613  CB  SER A 172       3.935  15.830  12.704  1.00  0.00           C  
ATOM   2614  OG  SER A 172       4.603  14.612  12.523  1.00  0.00           O  
ATOM   2615  H   SER A 172       5.455  15.829  14.748  1.00  0.00           H  
ATOM   2616  HA  SER A 172       2.824  16.874  14.195  1.00  0.00           H  
ATOM   2617 1HB  SER A 172       3.103  15.899  12.003  1.00  0.00           H  
ATOM   2618 2HB  SER A 172       4.613  16.655  12.489  1.00  0.00           H  
ATOM   2619  HG  SER A 172       5.481  14.734  12.893  1.00  0.00           H  
ATOM   2620  N   GLU A 173       3.109  13.732  15.085  1.00  0.00           N  
ATOM   2621  CA  GLU A 173       2.352  12.540  15.457  1.00  0.00           C  
ATOM   2622  C   GLU A 173       1.596  12.784  16.763  1.00  0.00           C  
ATOM   2623  O   GLU A 173       2.192  13.153  17.771  1.00  0.00           O  
ATOM   2624  CB  GLU A 173       3.282  11.333  15.603  1.00  0.00           C  
ATOM   2625  CG  GLU A 173       3.947  10.892  14.307  1.00  0.00           C  
ATOM   2626  CD  GLU A 173       2.979  10.286  13.329  1.00  0.00           C  
ATOM   2627  OE1 GLU A 173       2.068   9.620  13.759  1.00  0.00           O  
ATOM   2628  OE2 GLU A 173       3.151  10.490  12.151  1.00  0.00           O  
ATOM   2629  H   GLU A 173       4.095  13.775  15.299  1.00  0.00           H  
ATOM   2630  HA  GLU A 173       1.630  12.328  14.668  1.00  0.00           H  
ATOM   2631 1HB  GLU A 173       4.069  11.565  16.321  1.00  0.00           H  
ATOM   2632 2HB  GLU A 173       2.720  10.486  15.996  1.00  0.00           H  
ATOM   2633 1HG  GLU A 173       4.423  11.755  13.843  1.00  0.00           H  
ATOM   2634 2HG  GLU A 173       4.724  10.165  14.540  1.00  0.00           H  
ATOM   2635  N   VAL A 174       0.284  12.563  16.737  1.00  0.00           N  
ATOM   2636  CA  VAL A 174      -0.557  12.762  17.914  1.00  0.00           C  
ATOM   2637  C   VAL A 174      -0.121  11.915  19.092  1.00  0.00           C  
ATOM   2638  O   VAL A 174      -0.283  12.333  20.239  1.00  0.00           O  
ATOM   2639  CB  VAL A 174      -2.023  12.430  17.578  1.00  0.00           C  
ATOM   2640  CG1 VAL A 174      -2.192  10.934  17.354  1.00  0.00           C  
ATOM   2641  CG2 VAL A 174      -2.933  12.914  18.696  1.00  0.00           C  
ATOM   2642  H   VAL A 174      -0.141  12.248  15.876  1.00  0.00           H  
ATOM   2643  HA  VAL A 174      -0.492  13.809  18.212  1.00  0.00           H  
ATOM   2644  HB  VAL A 174      -2.294  12.927  16.646  1.00  0.00           H  
ATOM   2645 1HG1 VAL A 174      -3.234  10.718  17.117  1.00  0.00           H  
ATOM   2646 2HG1 VAL A 174      -1.559  10.616  16.526  1.00  0.00           H  
ATOM   2647 3HG1 VAL A 174      -1.907  10.397  18.258  1.00  0.00           H  
ATOM   2648 1HG2 VAL A 174      -3.968  12.677  18.452  1.00  0.00           H  
ATOM   2649 2HG2 VAL A 174      -2.658  12.421  19.629  1.00  0.00           H  
ATOM   2650 3HG2 VAL A 174      -2.826  13.993  18.811  1.00  0.00           H  
ATOM   2651  N   GLU A 175       0.430  10.733  18.814  1.00  0.00           N  
ATOM   2652  CA  GLU A 175       0.901   9.839  19.873  1.00  0.00           C  
ATOM   2653  C   GLU A 175       2.033  10.547  20.614  1.00  0.00           C  
ATOM   2654  O   GLU A 175       2.059  10.548  21.835  1.00  0.00           O  
ATOM   2655  CB  GLU A 175       1.382   8.503  19.302  1.00  0.00           C  
ATOM   2656  CG  GLU A 175       0.282   7.649  18.688  1.00  0.00           C  
ATOM   2657  CD  GLU A 175      -0.074   8.072  17.289  1.00  0.00           C  
ATOM   2658  OE1 GLU A 175       0.535   8.989  16.793  1.00  0.00           O  
ATOM   2659  OE2 GLU A 175      -0.957   7.477  16.717  1.00  0.00           O  
ATOM   2660  H   GLU A 175       0.525  10.447  17.850  1.00  0.00           H  
ATOM   2661  HA  GLU A 175       0.072   9.640  20.553  1.00  0.00           H  
ATOM   2662 1HB  GLU A 175       2.133   8.685  18.533  1.00  0.00           H  
ATOM   2663 2HB  GLU A 175       1.856   7.920  20.092  1.00  0.00           H  
ATOM   2664 1HG  GLU A 175       0.610   6.611  18.668  1.00  0.00           H  
ATOM   2665 2HG  GLU A 175      -0.605   7.710  19.317  1.00  0.00           H  
ATOM   2666  N   VAL A 176       2.920  11.204  19.869  1.00  0.00           N  
ATOM   2667  CA  VAL A 176       4.056  11.927  20.441  1.00  0.00           C  
ATOM   2668  C   VAL A 176       3.598  13.211  21.120  1.00  0.00           C  
ATOM   2669  O   VAL A 176       4.004  13.523  22.247  1.00  0.00           O  
ATOM   2670  CB  VAL A 176       5.084  12.268  19.346  1.00  0.00           C  
ATOM   2671  CG1 VAL A 176       6.184  13.158  19.905  1.00  0.00           C  
ATOM   2672  CG2 VAL A 176       5.667  10.988  18.767  1.00  0.00           C  
ATOM   2673  H   VAL A 176       2.795  11.197  18.867  1.00  0.00           H  
ATOM   2674  HA  VAL A 176       4.536  11.287  21.182  1.00  0.00           H  
ATOM   2675  HB  VAL A 176       4.586  12.831  18.556  1.00  0.00           H  
ATOM   2676 1HG1 VAL A 176       6.901  13.389  19.118  1.00  0.00           H  
ATOM   2677 2HG1 VAL A 176       5.747  14.083  20.281  1.00  0.00           H  
ATOM   2678 3HG1 VAL A 176       6.693  12.639  20.718  1.00  0.00           H  
ATOM   2679 1HG2 VAL A 176       6.393  11.237  17.993  1.00  0.00           H  
ATOM   2680 2HG2 VAL A 176       6.160  10.422  19.558  1.00  0.00           H  
ATOM   2681 3HG2 VAL A 176       4.868  10.386  18.335  1.00  0.00           H  
ATOM   2682  N   LYS A 177       2.721  13.936  20.446  1.00  0.00           N  
ATOM   2683  CA  LYS A 177       2.184  15.189  20.971  1.00  0.00           C  
ATOM   2684  C   LYS A 177       1.496  14.949  22.328  1.00  0.00           C  
ATOM   2685  O   LYS A 177       1.635  15.758  23.251  1.00  0.00           O  
ATOM   2686  CB  LYS A 177       1.204  15.812  19.975  1.00  0.00           C  
ATOM   2687  CG  LYS A 177       0.634  17.155  20.411  1.00  0.00           C  
ATOM   2688  CD  LYS A 177      -0.259  17.752  19.334  1.00  0.00           C  
ATOM   2689  CE  LYS A 177      -0.753  19.137  19.728  1.00  0.00           C  
ATOM   2690  NZ  LYS A 177      -1.636  19.093  20.925  1.00  0.00           N  
ATOM   2691  H   LYS A 177       2.415  13.611  19.540  1.00  0.00           H  
ATOM   2692  HA  LYS A 177       3.011  15.882  21.125  1.00  0.00           H  
ATOM   2693 1HB  LYS A 177       1.702  15.956  19.016  1.00  0.00           H  
ATOM   2694 2HB  LYS A 177       0.369  15.131  19.812  1.00  0.00           H  
ATOM   2695 1HG  LYS A 177       0.050  17.024  21.323  1.00  0.00           H  
ATOM   2696 2HG  LYS A 177       1.449  17.847  20.620  1.00  0.00           H  
ATOM   2697 1HD  LYS A 177       0.299  17.827  18.399  1.00  0.00           H  
ATOM   2698 2HD  LYS A 177      -1.119  17.103  19.172  1.00  0.00           H  
ATOM   2699 1HE  LYS A 177       0.099  19.779  19.943  1.00  0.00           H  
ATOM   2700 2HE  LYS A 177      -1.309  19.574  18.898  1.00  0.00           H  
ATOM   2701 1HZ  LYS A 177      -1.942  20.028  21.152  1.00  0.00           H  
ATOM   2702 2HZ  LYS A 177      -2.441  18.514  20.729  1.00  0.00           H  
ATOM   2703 3HZ  LYS A 177      -1.125  18.707  21.706  1.00  0.00           H  
ATOM   2704  N   SER A 178       0.776  13.835  22.449  1.00  0.00           N  
ATOM   2705  CA  SER A 178       0.076  13.481  23.694  1.00  0.00           C  
ATOM   2706  C   SER A 178       1.060  13.378  24.861  1.00  0.00           C  
ATOM   2707  O   SER A 178       0.807  13.874  25.964  1.00  0.00           O  
ATOM   2708  CB  SER A 178      -0.664  12.168  23.528  1.00  0.00           C  
ATOM   2709  OG  SER A 178      -1.699  12.290  22.592  1.00  0.00           O  
ATOM   2710  H   SER A 178       0.711  13.214  21.655  1.00  0.00           H  
ATOM   2711  HA  SER A 178      -0.649  14.265  23.919  1.00  0.00           H  
ATOM   2712 1HB  SER A 178       0.034  11.396  23.204  1.00  0.00           H  
ATOM   2713 2HB  SER A 178      -1.073  11.857  24.488  1.00  0.00           H  
ATOM   2714  HG  SER A 178      -1.284  12.229  21.728  1.00  0.00           H  
ATOM   2715  N   ILE A 179       2.176  12.698  24.613  1.00  0.00           N  
ATOM   2716  CA  ILE A 179       3.203  12.516  25.630  1.00  0.00           C  
ATOM   2717  C   ILE A 179       3.839  13.853  26.010  1.00  0.00           C  
ATOM   2718  O   ILE A 179       3.932  14.183  27.199  1.00  0.00           O  
ATOM   2719  CB  ILE A 179       4.293  11.544  25.141  1.00  0.00           C  
ATOM   2720  CG1 ILE A 179       3.721  10.132  24.992  1.00  0.00           C  
ATOM   2721  CG2 ILE A 179       5.474  11.545  26.099  1.00  0.00           C  
ATOM   2722  CD1 ILE A 179       4.634   9.178  24.256  1.00  0.00           C  
ATOM   2723  H   ILE A 179       2.315  12.298  23.696  1.00  0.00           H  
ATOM   2724  HA  ILE A 179       2.738  12.093  26.519  1.00  0.00           H  
ATOM   2725  HB  ILE A 179       4.637  11.851  24.154  1.00  0.00           H  
ATOM   2726 1HG1 ILE A 179       3.516   9.716  25.978  1.00  0.00           H  
ATOM   2727 2HG1 ILE A 179       2.773  10.178  24.455  1.00  0.00           H  
ATOM   2728 1HG2 ILE A 179       6.235  10.852  25.739  1.00  0.00           H  
ATOM   2729 2HG2 ILE A 179       5.895  12.548  26.157  1.00  0.00           H  
ATOM   2730 3HG2 ILE A 179       5.140  11.234  27.089  1.00  0.00           H  
ATOM   2731 1HD1 ILE A 179       4.159   8.199  24.190  1.00  0.00           H  
ATOM   2732 2HD1 ILE A 179       4.823   9.558  23.251  1.00  0.00           H  
ATOM   2733 3HD1 ILE A 179       5.576   9.089  24.794  1.00  0.00           H  
ATOM   2734  N   VAL A 180       4.256  14.625  25.011  1.00  0.00           N  
ATOM   2735  CA  VAL A 180       4.875  15.924  25.253  1.00  0.00           C  
ATOM   2736  C   VAL A 180       3.947  16.831  26.086  1.00  0.00           C  
ATOM   2737  O   VAL A 180       4.378  17.449  27.070  1.00  0.00           O  
ATOM   2738  CB  VAL A 180       5.206  16.611  23.915  1.00  0.00           C  
ATOM   2739  CG1 VAL A 180       5.649  18.047  24.148  1.00  0.00           C  
ATOM   2740  CG2 VAL A 180       6.284  15.826  23.182  1.00  0.00           C  
ATOM   2741  H   VAL A 180       4.141  14.304  24.060  1.00  0.00           H  
ATOM   2742  HA  VAL A 180       5.801  15.768  25.807  1.00  0.00           H  
ATOM   2743  HB  VAL A 180       4.304  16.648  23.303  1.00  0.00           H  
ATOM   2744 1HG1 VAL A 180       5.879  18.517  23.192  1.00  0.00           H  
ATOM   2745 2HG1 VAL A 180       4.849  18.599  24.641  1.00  0.00           H  
ATOM   2746 3HG1 VAL A 180       6.539  18.055  24.778  1.00  0.00           H  
ATOM   2747 1HG2 VAL A 180       6.512  16.316  22.237  1.00  0.00           H  
ATOM   2748 2HG2 VAL A 180       7.183  15.783  23.796  1.00  0.00           H  
ATOM   2749 3HG2 VAL A 180       5.928  14.813  22.989  1.00  0.00           H  
ATOM   2750  N   ASP A 181       2.670  16.878  25.716  1.00  0.00           N  
ATOM   2751  CA  ASP A 181       1.709  17.703  26.436  1.00  0.00           C  
ATOM   2752  C   ASP A 181       1.493  17.220  27.861  1.00  0.00           C  
ATOM   2753  O   ASP A 181       1.385  18.043  28.766  1.00  0.00           O  
ATOM   2754  CB  ASP A 181       0.369  17.724  25.697  1.00  0.00           C  
ATOM   2755  CG  ASP A 181       0.418  18.528  24.404  1.00  0.00           C  
ATOM   2756  OD1 ASP A 181       1.336  19.297  24.240  1.00  0.00           O  
ATOM   2757  OD2 ASP A 181      -0.463  18.366  23.594  1.00  0.00           O  
ATOM   2758  H   ASP A 181       2.356  16.335  24.924  1.00  0.00           H  
ATOM   2759  HA  ASP A 181       2.097  18.721  26.487  1.00  0.00           H  
ATOM   2760 1HB  ASP A 181       0.067  16.703  25.461  1.00  0.00           H  
ATOM   2761 2HB  ASP A 181      -0.397  18.151  26.344  1.00  0.00           H  
ATOM   2762  N   PHE A 182       1.410  15.903  28.060  1.00  0.00           N  
ATOM   2763  CA  PHE A 182       1.210  15.358  29.401  1.00  0.00           C  
ATOM   2764  C   PHE A 182       2.384  15.762  30.305  1.00  0.00           C  
ATOM   2765  O   PHE A 182       2.186  16.205  31.436  1.00  0.00           O  
ATOM   2766  CB  PHE A 182       1.081  13.834  29.353  1.00  0.00           C  
ATOM   2767  CG  PHE A 182       0.893  13.199  30.701  1.00  0.00           C  
ATOM   2768  CD1 PHE A 182      -0.113  13.631  31.552  1.00  0.00           C  
ATOM   2769  CD2 PHE A 182       1.721  12.169  31.121  1.00  0.00           C  
ATOM   2770  CE1 PHE A 182      -0.287  13.047  32.793  1.00  0.00           C  
ATOM   2771  CE2 PHE A 182       1.549  11.583  32.360  1.00  0.00           C  
ATOM   2772  CZ  PHE A 182       0.543  12.024  33.197  1.00  0.00           C  
ATOM   2773  H   PHE A 182       1.486  15.269  27.277  1.00  0.00           H  
ATOM   2774  HA  PHE A 182       0.286  15.771  29.808  1.00  0.00           H  
ATOM   2775 1HB  PHE A 182       0.233  13.561  28.726  1.00  0.00           H  
ATOM   2776 2HB  PHE A 182       1.975  13.408  28.898  1.00  0.00           H  
ATOM   2777  HD1 PHE A 182      -0.771  14.440  31.233  1.00  0.00           H  
ATOM   2778  HD2 PHE A 182       2.516  11.822  30.460  1.00  0.00           H  
ATOM   2779  HE1 PHE A 182      -1.082  13.396  33.452  1.00  0.00           H  
ATOM   2780  HE2 PHE A 182       2.206  10.775  32.677  1.00  0.00           H  
ATOM   2781  HZ  PHE A 182       0.407  11.564  34.175  1.00  0.00           H  
ATOM   2782  N   VAL A 183       3.604  15.610  29.794  1.00  0.00           N  
ATOM   2783  CA  VAL A 183       4.812  15.952  30.531  1.00  0.00           C  
ATOM   2784  C   VAL A 183       4.902  17.445  30.860  1.00  0.00           C  
ATOM   2785  O   VAL A 183       5.265  17.808  31.977  1.00  0.00           O  
ATOM   2786  CB  VAL A 183       6.052  15.539  29.716  1.00  0.00           C  
ATOM   2787  CG1 VAL A 183       7.320  16.062  30.374  1.00  0.00           C  
ATOM   2788  CG2 VAL A 183       6.101  14.025  29.579  1.00  0.00           C  
ATOM   2789  H   VAL A 183       3.687  15.242  28.857  1.00  0.00           H  
ATOM   2790  HA  VAL A 183       4.808  15.405  31.474  1.00  0.00           H  
ATOM   2791  HB  VAL A 183       5.993  15.993  28.727  1.00  0.00           H  
ATOM   2792 1HG1 VAL A 183       8.187  15.761  29.785  1.00  0.00           H  
ATOM   2793 2HG1 VAL A 183       7.279  17.150  30.429  1.00  0.00           H  
ATOM   2794 3HG1 VAL A 183       7.405  15.650  31.379  1.00  0.00           H  
ATOM   2795 1HG2 VAL A 183       6.980  13.740  29.001  1.00  0.00           H  
ATOM   2796 2HG2 VAL A 183       6.154  13.571  30.569  1.00  0.00           H  
ATOM   2797 3HG2 VAL A 183       5.203  13.677  29.068  1.00  0.00           H  
ATOM   2798  N   LYS A 184       4.555  18.308  29.912  1.00  0.00           N  
ATOM   2799  CA  LYS A 184       4.600  19.753  30.145  1.00  0.00           C  
ATOM   2800  C   LYS A 184       3.538  20.154  31.164  1.00  0.00           C  
ATOM   2801  O   LYS A 184       3.768  21.039  31.995  1.00  0.00           O  
ATOM   2802  CB  LYS A 184       4.399  20.522  28.838  1.00  0.00           C  
ATOM   2803  CG  LYS A 184       5.577  20.445  27.876  1.00  0.00           C  
ATOM   2804  CD  LYS A 184       5.249  21.109  26.547  1.00  0.00           C  
ATOM   2805  CE  LYS A 184       5.119  22.617  26.698  1.00  0.00           C  
ATOM   2806  NZ  LYS A 184       4.884  23.289  25.391  1.00  0.00           N  
ATOM   2807  H   LYS A 184       4.254  17.964  29.011  1.00  0.00           H  
ATOM   2808  HA  LYS A 184       5.580  20.008  30.549  1.00  0.00           H  
ATOM   2809 1HB  LYS A 184       3.519  20.139  28.322  1.00  0.00           H  
ATOM   2810 2HB  LYS A 184       4.217  21.574  29.059  1.00  0.00           H  
ATOM   2811 1HG  LYS A 184       6.441  20.942  28.317  1.00  0.00           H  
ATOM   2812 2HG  LYS A 184       5.832  19.401  27.697  1.00  0.00           H  
ATOM   2813 1HD  LYS A 184       6.038  20.890  25.826  1.00  0.00           H  
ATOM   2814 2HD  LYS A 184       4.310  20.710  26.163  1.00  0.00           H  
ATOM   2815 1HE  LYS A 184       4.290  22.846  27.365  1.00  0.00           H  
ATOM   2816 2HE  LYS A 184       6.032  23.018  27.138  1.00  0.00           H  
ATOM   2817 1HZ  LYS A 184       4.804  24.286  25.534  1.00  0.00           H  
ATOM   2818 2HZ  LYS A 184       5.657  23.099  24.770  1.00  0.00           H  
ATOM   2819 3HZ  LYS A 184       4.030  22.940  24.982  1.00  0.00           H  
ATOM   2820  N   ASN A 185       2.371  19.512  31.083  1.00  0.00           N  
ATOM   2821  CA  ASN A 185       1.267  19.796  31.998  1.00  0.00           C  
ATOM   2822  C   ASN A 185       1.564  19.307  33.412  1.00  0.00           C  
ATOM   2823  O   ASN A 185       1.212  19.969  34.386  1.00  0.00           O  
ATOM   2824  CB  ASN A 185      -0.021  19.179  31.484  1.00  0.00           C  
ATOM   2825  CG  ASN A 185      -0.581  19.915  30.298  1.00  0.00           C  
ATOM   2826  OD1 ASN A 185      -0.348  21.117  30.132  1.00  0.00           O  
ATOM   2827  ND2 ASN A 185      -1.315  19.215  29.470  1.00  0.00           N  
ATOM   2828  H   ASN A 185       2.249  18.809  30.368  1.00  0.00           H  
ATOM   2829  HA  ASN A 185       1.136  20.878  32.058  1.00  0.00           H  
ATOM   2830 1HB  ASN A 185       0.161  18.141  31.200  1.00  0.00           H  
ATOM   2831 2HB  ASN A 185      -0.766  19.175  32.279  1.00  0.00           H  
ATOM   2832 1HD2 ASN A 185      -1.714  19.653  28.664  1.00  0.00           H  
ATOM   2833 2HD2 ASN A 185      -1.477  18.245  29.644  1.00  0.00           H  
ATOM   2834  N   HIS A 186       2.183  18.131  33.519  1.00  0.00           N  
ATOM   2835  CA  HIS A 186       2.527  17.547  34.808  1.00  0.00           C  
ATOM   2836  C   HIS A 186       3.497  18.467  35.530  1.00  0.00           C  
ATOM   2837  O   HIS A 186       3.312  18.785  36.712  1.00  0.00           O  
ATOM   2838  CB  HIS A 186       3.144  16.155  34.641  1.00  0.00           C  
ATOM   2839  CG  HIS A 186       3.508  15.499  35.937  1.00  0.00           C  
ATOM   2840  ND1 HIS A 186       4.682  15.775  36.606  1.00  0.00           N  
ATOM   2841  CD2 HIS A 186       2.855  14.580  36.685  1.00  0.00           C  
ATOM   2842  CE1 HIS A 186       4.734  15.053  37.712  1.00  0.00           C  
ATOM   2843  NE2 HIS A 186       3.638  14.320  37.783  1.00  0.00           N  
ATOM   2844  H   HIS A 186       2.420  17.631  32.674  1.00  0.00           H  
ATOM   2845  HA  HIS A 186       1.626  17.440  35.411  1.00  0.00           H  
ATOM   2846 1HB  HIS A 186       2.443  15.506  34.115  1.00  0.00           H  
ATOM   2847 2HB  HIS A 186       4.044  16.227  34.030  1.00  0.00           H  
ATOM   2848  HD2 HIS A 186       1.888  14.129  36.459  1.00  0.00           H  
ATOM   2849  HE1 HIS A 186       5.544  15.062  38.442  1.00  0.00           H  
ATOM   2850  HE2 HIS A 186       3.408  13.672  38.522  1.00  0.00           H  
ATOM   2851  N   GLY A 187       4.564  18.841  34.833  1.00  0.00           N  
ATOM   2852  CA  GLY A 187       5.558  19.722  35.419  1.00  0.00           C  
ATOM   2853  C   GLY A 187       6.555  19.167  36.430  1.00  0.00           C  
ATOM   2854  O   GLY A 187       7.518  19.854  36.758  1.00  0.00           O  
ATOM   2855  H   GLY A 187       4.693  18.514  33.886  1.00  0.00           H  
ATOM   2856 1HA  GLY A 187       6.167  20.160  34.628  1.00  0.00           H  
ATOM   2857 2HA  GLY A 187       5.059  20.543  35.932  1.00  0.00           H  
ATOM   2858  N   ASN A 188       6.343  17.954  36.936  1.00  0.00           N  
ATOM   2859  CA  ASN A 188       7.268  17.370  37.915  1.00  0.00           C  
ATOM   2860  C   ASN A 188       7.824  15.998  37.552  1.00  0.00           C  
ATOM   2861  O   ASN A 188       8.034  15.162  38.437  1.00  0.00           O  
ATOM   2862  CB  ASN A 188       6.590  17.296  39.271  1.00  0.00           C  
ATOM   2863  CG  ASN A 188       6.324  18.654  39.859  1.00  0.00           C  
ATOM   2864  OD1 ASN A 188       7.251  19.442  40.078  1.00  0.00           O  
ATOM   2865  ND2 ASN A 188       5.074  18.943  40.119  1.00  0.00           N  
ATOM   2866  H   ASN A 188       5.535  17.423  36.645  1.00  0.00           H  
ATOM   2867  HA  ASN A 188       8.146  18.014  37.989  1.00  0.00           H  
ATOM   2868 1HB  ASN A 188       5.644  16.762  39.176  1.00  0.00           H  
ATOM   2869 2HB  ASN A 188       7.217  16.731  39.961  1.00  0.00           H  
ATOM   2870 1HD2 ASN A 188       4.838  19.832  40.511  1.00  0.00           H  
ATOM   2871 2HD2 ASN A 188       4.356  18.275  39.925  1.00  0.00           H  
ATOM   2872  N   PHE A 189       8.021  15.744  36.259  1.00  0.00           N  
ATOM   2873  CA  PHE A 189       8.561  14.453  35.829  1.00  0.00           C  
ATOM   2874  C   PHE A 189      10.082  14.539  36.023  1.00  0.00           C  
ATOM   2875  O   PHE A 189      10.731  15.454  35.518  1.00  0.00           O  
ATOM   2876  CB  PHE A 189       8.211  14.149  34.371  1.00  0.00           C  
ATOM   2877  CG  PHE A 189       6.753  13.865  34.145  1.00  0.00           C  
ATOM   2878  CD1 PHE A 189       5.888  14.875  33.752  1.00  0.00           C  
ATOM   2879  CD2 PHE A 189       6.244  12.588  34.325  1.00  0.00           C  
ATOM   2880  CE1 PHE A 189       4.546  14.615  33.543  1.00  0.00           C  
ATOM   2881  CE2 PHE A 189       4.904  12.325  34.116  1.00  0.00           C  
ATOM   2882  CZ  PHE A 189       4.054  13.340  33.725  1.00  0.00           C  
ATOM   2883  H   PHE A 189       7.799  16.441  35.563  1.00  0.00           H  
ATOM   2884  HA  PHE A 189       8.124  13.671  36.451  1.00  0.00           H  
ATOM   2885 1HB  PHE A 189       8.494  14.994  33.745  1.00  0.00           H  
ATOM   2886 2HB  PHE A 189       8.782  13.286  34.033  1.00  0.00           H  
ATOM   2887  HD1 PHE A 189       6.277  15.883  33.607  1.00  0.00           H  
ATOM   2888  HD2 PHE A 189       6.915  11.786  34.635  1.00  0.00           H  
ATOM   2889  HE1 PHE A 189       3.878  15.418  33.235  1.00  0.00           H  
ATOM   2890  HE2 PHE A 189       4.517  11.316  34.261  1.00  0.00           H  
ATOM   2891  HZ  PHE A 189       2.997  13.135  33.562  1.00  0.00           H  
ATOM   2892  N   LYS A 190      10.627  13.611  36.800  1.00  0.00           N  
ATOM   2893  CA  LYS A 190      12.052  13.570  37.087  1.00  0.00           C  
ATOM   2894  C   LYS A 190      12.869  12.526  36.342  1.00  0.00           C  
ATOM   2895  O   LYS A 190      14.098  12.624  36.303  1.00  0.00           O  
ATOM   2896  CB  LYS A 190      12.248  13.367  38.590  1.00  0.00           C  
ATOM   2897  CG  LYS A 190      11.655  14.470  39.457  1.00  0.00           C  
ATOM   2898  CD  LYS A 190      12.326  15.808  39.185  1.00  0.00           C  
ATOM   2899  CE  LYS A 190      11.796  16.892  40.110  1.00  0.00           C  
ATOM   2900  NZ  LYS A 190      12.416  18.216  39.829  1.00  0.00           N  
ATOM   2901  H   LYS A 190      10.023  12.909  37.204  1.00  0.00           H  
ATOM   2902  HA  LYS A 190      12.492  14.522  36.789  1.00  0.00           H  
ATOM   2903 1HB  LYS A 190      11.794  12.423  38.892  1.00  0.00           H  
ATOM   2904 2HB  LYS A 190      13.314  13.303  38.813  1.00  0.00           H  
ATOM   2905 1HG  LYS A 190      10.588  14.560  39.252  1.00  0.00           H  
ATOM   2906 2HG  LYS A 190      11.784  14.215  40.508  1.00  0.00           H  
ATOM   2907 1HD  LYS A 190      13.403  15.711  39.331  1.00  0.00           H  
ATOM   2908 2HD  LYS A 190      12.142  16.103  38.152  1.00  0.00           H  
ATOM   2909 1HE  LYS A 190      10.717  16.977  39.990  1.00  0.00           H  
ATOM   2910 2HE  LYS A 190      12.004  16.621  41.145  1.00  0.00           H  
ATOM   2911 1HZ  LYS A 190      12.039  18.906  40.463  1.00  0.00           H  
ATOM   2912 2HZ  LYS A 190      13.416  18.154  39.956  1.00  0.00           H  
ATOM   2913 3HZ  LYS A 190      12.214  18.487  38.878  1.00  0.00           H  
ATOM   2914  N   ALA A 191      12.221  11.488  35.819  1.00  0.00           N  
ATOM   2915  CA  ALA A 191      12.939  10.450  35.074  1.00  0.00           C  
ATOM   2916  C   ALA A 191      12.056  10.085  33.890  1.00  0.00           C  
ATOM   2917  O   ALA A 191      10.831  10.159  33.990  1.00  0.00           O  
ATOM   2918  CB  ALA A 191      13.239   9.235  35.940  1.00  0.00           C  
ATOM   2919  H   ALA A 191      11.221  11.409  35.933  1.00  0.00           H  
ATOM   2920  HA  ALA A 191      13.887  10.869  34.737  1.00  0.00           H  
ATOM   2921 1HB  ALA A 191      13.771   8.490  35.349  1.00  0.00           H  
ATOM   2922 2HB  ALA A 191      13.855   9.535  36.787  1.00  0.00           H  
ATOM   2923 3HB  ALA A 191      12.305   8.809  36.304  1.00  0.00           H  
ATOM   2924  N   PHE A 192      12.681   9.733  32.768  1.00  0.00           N  
ATOM   2925  CA  PHE A 192      11.973   9.365  31.531  1.00  0.00           C  
ATOM   2926  C   PHE A 192      12.717   8.153  30.997  1.00  0.00           C  
ATOM   2927  O   PHE A 192      13.883   8.267  30.651  1.00  0.00           O  
ATOM   2928  CB  PHE A 192      11.966  10.499  30.504  1.00  0.00           C  
ATOM   2929  CG  PHE A 192      11.176  10.189  29.265  1.00  0.00           C  
ATOM   2930  CD1 PHE A 192       9.915  10.735  29.074  1.00  0.00           C  
ATOM   2931  CD2 PHE A 192      11.691   9.351  28.287  1.00  0.00           C  
ATOM   2932  CE1 PHE A 192       9.187  10.451  27.934  1.00  0.00           C  
ATOM   2933  CE2 PHE A 192      10.966   9.066  27.146  1.00  0.00           C  
ATOM   2934  CZ  PHE A 192       9.712   9.617  26.970  1.00  0.00           C  
ATOM   2935  H   PHE A 192      13.691   9.722  32.779  1.00  0.00           H  
ATOM   2936  HA  PHE A 192      10.936   9.137  31.781  1.00  0.00           H  
ATOM   2937 1HB  PHE A 192      11.549  11.397  30.958  1.00  0.00           H  
ATOM   2938 2HB  PHE A 192      12.989  10.727  30.207  1.00  0.00           H  
ATOM   2939  HD1 PHE A 192       9.500  11.395  29.836  1.00  0.00           H  
ATOM   2940  HD2 PHE A 192      12.681   8.916  28.427  1.00  0.00           H  
ATOM   2941  HE1 PHE A 192       8.197  10.886  27.798  1.00  0.00           H  
ATOM   2942  HE2 PHE A 192      11.383   8.407  26.385  1.00  0.00           H  
ATOM   2943  HZ  PHE A 192       9.139   9.391  26.072  1.00  0.00           H  
ATOM   2944  N   LEU A 193      12.061   6.995  30.968  1.00  0.00           N  
ATOM   2945  CA  LEU A 193      12.677   5.752  30.490  1.00  0.00           C  
ATOM   2946  C   LEU A 193      11.827   5.178  29.372  1.00  0.00           C  
ATOM   2947  O   LEU A 193      10.606   5.034  29.508  1.00  0.00           O  
ATOM   2948  CB  LEU A 193      12.810   4.731  31.627  1.00  0.00           C  
ATOM   2949  CG  LEU A 193      13.868   5.053  32.690  1.00  0.00           C  
ATOM   2950  CD1 LEU A 193      13.314   6.088  33.660  1.00  0.00           C  
ATOM   2951  CD2 LEU A 193      14.261   3.777  33.419  1.00  0.00           C  
ATOM   2952  H   LEU A 193      11.103   6.978  31.288  1.00  0.00           H  
ATOM   2953  HA  LEU A 193      13.674   5.982  30.116  1.00  0.00           H  
ATOM   2954 1HB  LEU A 193      11.849   4.645  32.131  1.00  0.00           H  
ATOM   2955 2HB  LEU A 193      13.059   3.761  31.195  1.00  0.00           H  
ATOM   2956  HG  LEU A 193      14.747   5.483  32.210  1.00  0.00           H  
ATOM   2957 1HD1 LEU A 193      14.065   6.317  34.416  1.00  0.00           H  
ATOM   2958 2HD1 LEU A 193      13.059   6.997  33.115  1.00  0.00           H  
ATOM   2959 3HD1 LEU A 193      12.422   5.692  34.144  1.00  0.00           H  
ATOM   2960 1HD2 LEU A 193      15.013   4.006  34.174  1.00  0.00           H  
ATOM   2961 2HD2 LEU A 193      13.382   3.347  33.900  1.00  0.00           H  
ATOM   2962 3HD2 LEU A 193      14.670   3.062  32.705  1.00  0.00           H  
ATOM   2963  N   SER A 194      12.490   4.810  28.284  1.00  0.00           N  
ATOM   2964  CA  SER A 194      11.808   4.269  27.130  1.00  0.00           C  
ATOM   2965  C   SER A 194      12.326   2.868  26.742  1.00  0.00           C  
ATOM   2966  O   SER A 194      13.529   2.650  26.630  1.00  0.00           O  
ATOM   2967  CB  SER A 194      11.966   5.223  25.962  1.00  0.00           C  
ATOM   2968  OG  SER A 194      13.317   5.387  25.628  1.00  0.00           O  
ATOM   2969  H   SER A 194      13.495   4.909  28.260  1.00  0.00           H  
ATOM   2970  HA  SER A 194      10.749   4.168  27.370  1.00  0.00           H  
ATOM   2971 1HB  SER A 194      11.420   4.838  25.101  1.00  0.00           H  
ATOM   2972 2HB  SER A 194      11.533   6.188  26.219  1.00  0.00           H  
ATOM   2973  HG  SER A 194      13.328   5.721  24.727  1.00  0.00           H  
ATOM   2974  N   ILE A 195      11.405   1.931  26.512  1.00  0.00           N  
ATOM   2975  CA  ILE A 195      11.765   0.562  26.146  1.00  0.00           C  
ATOM   2976  C   ILE A 195      11.647   0.220  24.658  1.00  0.00           C  
ATOM   2977  O   ILE A 195      10.613   0.470  24.017  1.00  0.00           O  
ATOM   2978  CB  ILE A 195      10.898  -0.429  26.943  1.00  0.00           C  
ATOM   2979  CG1 ILE A 195      11.054  -0.186  28.447  1.00  0.00           C  
ATOM   2980  CG2 ILE A 195      11.268  -1.862  26.592  1.00  0.00           C  
ATOM   2981  CD1 ILE A 195      12.473  -0.334  28.946  1.00  0.00           C  
ATOM   2982  H   ILE A 195      10.429   2.178  26.594  1.00  0.00           H  
ATOM   2983  HA  ILE A 195      12.813   0.401  26.397  1.00  0.00           H  
ATOM   2984  HB  ILE A 195       9.847  -0.267  26.705  1.00  0.00           H  
ATOM   2985 1HG1 ILE A 195      10.710   0.819  28.690  1.00  0.00           H  
ATOM   2986 2HG1 ILE A 195      10.425  -0.887  28.996  1.00  0.00           H  
ATOM   2987 1HG2 ILE A 195      10.646  -2.550  27.165  1.00  0.00           H  
ATOM   2988 2HG2 ILE A 195      11.107  -2.028  25.528  1.00  0.00           H  
ATOM   2989 3HG2 ILE A 195      12.317  -2.036  26.832  1.00  0.00           H  
ATOM   2990 1HD1 ILE A 195      12.503  -0.147  30.019  1.00  0.00           H  
ATOM   2991 2HD1 ILE A 195      12.826  -1.347  28.744  1.00  0.00           H  
ATOM   2992 3HD1 ILE A 195      13.115   0.382  28.435  1.00  0.00           H  
ATOM   2993  N   HIS A 196      12.693  -0.415  24.134  1.00  0.00           N  
ATOM   2994  CA  HIS A 196      12.772  -0.831  22.731  1.00  0.00           C  
ATOM   2995  C   HIS A 196      13.447  -2.198  22.694  1.00  0.00           C  
ATOM   2996  O   HIS A 196      13.791  -2.748  23.729  1.00  0.00           O  
ATOM   2997  CB  HIS A 196      13.553   0.177  21.882  1.00  0.00           C  
ATOM   2998  CG  HIS A 196      12.918   1.531  21.819  1.00  0.00           C  
ATOM   2999  ND1 HIS A 196      13.002   2.441  22.853  1.00  0.00           N  
ATOM   3000  CD2 HIS A 196      12.187   2.130  20.849  1.00  0.00           C  
ATOM   3001  CE1 HIS A 196      12.351   3.542  22.519  1.00  0.00           C  
ATOM   3002  NE2 HIS A 196      11.848   3.378  21.310  1.00  0.00           N  
ATOM   3003  H   HIS A 196      13.468  -0.614  24.751  1.00  0.00           H  
ATOM   3004  HA  HIS A 196      11.767  -0.900  22.315  1.00  0.00           H  
ATOM   3005 1HB  HIS A 196      14.560   0.291  22.286  1.00  0.00           H  
ATOM   3006 2HB  HIS A 196      13.650  -0.202  20.865  1.00  0.00           H  
ATOM   3007  HD1 HIS A 196      13.537   2.335  23.691  1.00  0.00           H  
ATOM   3008  HD2 HIS A 196      11.861   1.805  19.861  1.00  0.00           H  
ATOM   3009  HE1 HIS A 196      12.301   4.386  23.206  1.00  0.00           H  
ATOM   3010  N   SER A 197      13.622  -2.744  21.489  1.00  0.00           N  
ATOM   3011  CA  SER A 197      14.287  -4.033  21.261  1.00  0.00           C  
ATOM   3012  C   SER A 197      14.712  -3.915  19.779  1.00  0.00           C  
ATOM   3013  O   SER A 197      14.146  -3.085  19.056  1.00  0.00           O  
ATOM   3014  CB  SER A 197      13.366  -5.213  21.502  1.00  0.00           C  
ATOM   3015  OG  SER A 197      12.336  -5.248  20.553  1.00  0.00           O  
ATOM   3016  H   SER A 197      13.269  -2.225  20.697  1.00  0.00           H  
ATOM   3017  HA  SER A 197      15.123  -4.119  21.956  1.00  0.00           H  
ATOM   3018 1HB  SER A 197      13.940  -6.138  21.455  1.00  0.00           H  
ATOM   3019 2HB  SER A 197      12.940  -5.143  22.502  1.00  0.00           H  
ATOM   3020  HG  SER A 197      12.740  -5.008  19.715  1.00  0.00           H  
ATOM   3021  N   TYR A 198      15.792  -4.575  19.360  1.00  0.00           N  
ATOM   3022  CA  TYR A 198      16.656  -5.420  20.197  1.00  0.00           C  
ATOM   3023  C   TYR A 198      18.070  -4.886  20.052  1.00  0.00           C  
ATOM   3024  O   TYR A 198      18.301  -3.986  19.233  1.00  0.00           O  
ATOM   3025  CB  TYR A 198      16.579  -6.894  19.793  1.00  0.00           C  
ATOM   3026  CG  TYR A 198      17.115  -7.176  18.406  1.00  0.00           C  
ATOM   3027  CD1 TYR A 198      18.452  -7.499  18.232  1.00  0.00           C  
ATOM   3028  CD2 TYR A 198      16.269  -7.110  17.309  1.00  0.00           C  
ATOM   3029  CE1 TYR A 198      18.942  -7.756  16.966  1.00  0.00           C  
ATOM   3030  CE2 TYR A 198      16.758  -7.367  16.044  1.00  0.00           C  
ATOM   3031  CZ  TYR A 198      18.089  -7.689  15.870  1.00  0.00           C  
ATOM   3032  OH  TYR A 198      18.576  -7.945  14.609  1.00  0.00           O  
ATOM   3033  H   TYR A 198      16.011  -4.466  18.380  1.00  0.00           H  
ATOM   3034  HA  TYR A 198      16.323  -5.338  21.232  1.00  0.00           H  
ATOM   3035 1HB  TYR A 198      17.144  -7.497  20.505  1.00  0.00           H  
ATOM   3036 2HB  TYR A 198      15.542  -7.228  19.831  1.00  0.00           H  
ATOM   3037  HD1 TYR A 198      19.117  -7.550  19.095  1.00  0.00           H  
ATOM   3038  HD2 TYR A 198      15.218  -6.855  17.446  1.00  0.00           H  
ATOM   3039  HE1 TYR A 198      19.993  -8.010  16.829  1.00  0.00           H  
ATOM   3040  HE2 TYR A 198      16.093  -7.315  15.181  1.00  0.00           H  
ATOM   3041  HH  TYR A 198      19.512  -8.151  14.665  1.00  0.00           H  
ATOM   3042  N   SER A 199      18.986  -5.453  20.843  1.00  0.00           N  
ATOM   3043  CA  SER A 199      20.423  -5.125  20.882  1.00  0.00           C  
ATOM   3044  C   SER A 199      21.110  -5.185  22.237  1.00  0.00           C  
ATOM   3045  O   SER A 199      22.329  -5.282  22.296  1.00  0.00           O  
ATOM   3046  CB  SER A 199      20.621  -3.732  20.316  1.00  0.00           C  
ATOM   3047  OG  SER A 199      20.259  -3.683  18.964  1.00  0.00           O  
ATOM   3048  H   SER A 199      18.628  -6.169  21.459  1.00  0.00           H  
ATOM   3049  HA  SER A 199      20.960  -5.847  20.266  1.00  0.00           H  
ATOM   3050 1HB  SER A 199      20.020  -3.021  20.882  1.00  0.00           H  
ATOM   3051 2HB  SER A 199      21.665  -3.440  20.427  1.00  0.00           H  
ATOM   3052  HG  SER A 199      19.553  -3.036  18.902  1.00  0.00           H  
ATOM   3053  N   GLN A 200      20.335  -5.170  23.315  1.00  0.00           N  
ATOM   3054  CA  GLN A 200      20.885  -5.217  24.677  1.00  0.00           C  
ATOM   3055  C   GLN A 200      21.782  -4.020  24.949  1.00  0.00           C  
ATOM   3056  O   GLN A 200      22.980  -4.166  25.202  1.00  0.00           O  
ATOM   3057  CB  GLN A 200      21.670  -6.513  24.900  1.00  0.00           C  
ATOM   3058  CG  GLN A 200      20.841  -7.776  24.750  1.00  0.00           C  
ATOM   3059  CD  GLN A 200      21.646  -9.033  25.022  1.00  0.00           C  
ATOM   3060  OE1 GLN A 200      22.815  -8.965  25.411  1.00  0.00           O  
ATOM   3061  NE2 GLN A 200      21.024 -10.189  24.819  1.00  0.00           N  
ATOM   3062  H   GLN A 200      19.334  -5.125  23.190  1.00  0.00           H  
ATOM   3063  HA  GLN A 200      20.057  -5.187  25.385  1.00  0.00           H  
ATOM   3064 1HB  GLN A 200      22.495  -6.565  24.189  1.00  0.00           H  
ATOM   3065 2HB  GLN A 200      22.100  -6.510  25.901  1.00  0.00           H  
ATOM   3066 1HG  GLN A 200      20.012  -7.741  25.457  1.00  0.00           H  
ATOM   3067 2HG  GLN A 200      20.459  -7.829  23.730  1.00  0.00           H  
ATOM   3068 1HE2 GLN A 200      21.504 -11.051  24.982  1.00  0.00           H  
ATOM   3069 2HE2 GLN A 200      20.075 -10.198  24.504  1.00  0.00           H  
ATOM   3070  N   LEU A 201      21.181  -2.832  24.913  1.00  0.00           N  
ATOM   3071  CA  LEU A 201      21.885  -1.580  25.148  1.00  0.00           C  
ATOM   3072  C   LEU A 201      21.112  -0.763  26.177  1.00  0.00           C  
ATOM   3073  O   LEU A 201      19.880  -0.856  26.251  1.00  0.00           O  
ATOM   3074  CB  LEU A 201      22.037  -0.788  23.844  1.00  0.00           C  
ATOM   3075  CG  LEU A 201      22.843  -1.478  22.736  1.00  0.00           C  
ATOM   3076  CD1 LEU A 201      22.727  -0.675  21.447  1.00  0.00           C  
ATOM   3077  CD2 LEU A 201      24.295  -1.608  23.171  1.00  0.00           C  
ATOM   3078  H   LEU A 201      20.191  -2.810  24.713  1.00  0.00           H  
ATOM   3079  HA  LEU A 201      22.879  -1.809  25.531  1.00  0.00           H  
ATOM   3080 1HB  LEU A 201      21.045  -0.576  23.448  1.00  0.00           H  
ATOM   3081 2HB  LEU A 201      22.526   0.161  24.068  1.00  0.00           H  
ATOM   3082  HG  LEU A 201      22.430  -2.469  22.549  1.00  0.00           H  
ATOM   3083 1HD1 LEU A 201      23.300  -1.165  20.660  1.00  0.00           H  
ATOM   3084 2HD1 LEU A 201      21.681  -0.614  21.149  1.00  0.00           H  
ATOM   3085 3HD1 LEU A 201      23.118   0.329  21.608  1.00  0.00           H  
ATOM   3086 1HD2 LEU A 201      24.868  -2.099  22.384  1.00  0.00           H  
ATOM   3087 2HD2 LEU A 201      24.710  -0.616  23.356  1.00  0.00           H  
ATOM   3088 3HD2 LEU A 201      24.350  -2.201  24.084  1.00  0.00           H  
ATOM   3089  N   LEU A 202      21.841   0.037  26.955  1.00  0.00           N  
ATOM   3090  CA  LEU A 202      21.274   0.908  27.983  1.00  0.00           C  
ATOM   3091  C   LEU A 202      21.966   2.227  27.648  1.00  0.00           C  
ATOM   3092  O   LEU A 202      23.168   2.408  27.879  1.00  0.00           O  
ATOM   3093  CB  LEU A 202      21.582   0.435  29.409  1.00  0.00           C  
ATOM   3094  CG  LEU A 202      20.808   1.145  30.527  1.00  0.00           C  
ATOM   3095  CD1 LEU A 202      20.866   0.307  31.797  1.00  0.00           C  
ATOM   3096  CD2 LEU A 202      21.401   2.527  30.757  1.00  0.00           C  
ATOM   3097  H   LEU A 202      22.841   0.029  26.814  1.00  0.00           H  
ATOM   3098  HA  LEU A 202      20.190   0.916  27.870  1.00  0.00           H  
ATOM   3099 1HB  LEU A 202      21.361  -0.629  29.478  1.00  0.00           H  
ATOM   3100 2HB  LEU A 202      22.645   0.577  29.601  1.00  0.00           H  
ATOM   3101  HG  LEU A 202      19.761   1.243  30.240  1.00  0.00           H  
ATOM   3102 1HD1 LEU A 202      20.315   0.811  32.591  1.00  0.00           H  
ATOM   3103 2HD1 LEU A 202      20.417  -0.669  31.610  1.00  0.00           H  
ATOM   3104 3HD1 LEU A 202      21.904   0.178  32.101  1.00  0.00           H  
ATOM   3105 1HD2 LEU A 202      20.850   3.032  31.551  1.00  0.00           H  
ATOM   3106 2HD2 LEU A 202      22.447   2.431  31.046  1.00  0.00           H  
ATOM   3107 3HD2 LEU A 202      21.330   3.111  29.839  1.00  0.00           H  
ATOM   3108  N   LEU A 203      21.201   3.143  27.074  1.00  0.00           N  
ATOM   3109  CA  LEU A 203      21.724   4.436  26.666  1.00  0.00           C  
ATOM   3110  C   LEU A 203      21.097   5.661  27.300  1.00  0.00           C  
ATOM   3111  O   LEU A 203      20.032   5.584  27.898  1.00  0.00           O  
ATOM   3112  CB  LEU A 203      21.588   4.561  25.143  1.00  0.00           C  
ATOM   3113  CG  LEU A 203      20.157   4.495  24.595  1.00  0.00           C  
ATOM   3114  CD1 LEU A 203      19.494   5.858  24.740  1.00  0.00           C  
ATOM   3115  CD2 LEU A 203      20.190   4.055  23.139  1.00  0.00           C  
ATOM   3116  H   LEU A 203      20.225   2.935  26.916  1.00  0.00           H  
ATOM   3117  HA  LEU A 203      22.776   4.486  26.943  1.00  0.00           H  
ATOM   3118 1HB  LEU A 203      22.018   5.512  24.833  1.00  0.00           H  
ATOM   3119 2HB  LEU A 203      22.159   3.758  24.676  1.00  0.00           H  
ATOM   3120  HG  LEU A 203      19.577   3.778  25.178  1.00  0.00           H  
ATOM   3121 1HD1 LEU A 203      18.476   5.811  24.351  1.00  0.00           H  
ATOM   3122 2HD1 LEU A 203      19.466   6.139  25.793  1.00  0.00           H  
ATOM   3123 3HD1 LEU A 203      20.062   6.600  24.181  1.00  0.00           H  
ATOM   3124 1HD2 LEU A 203      19.173   4.007  22.750  1.00  0.00           H  
ATOM   3125 2HD2 LEU A 203      20.769   4.771  22.556  1.00  0.00           H  
ATOM   3126 3HD2 LEU A 203      20.653   3.070  23.067  1.00  0.00           H  
ATOM   3127  N   TYR A 204      21.799   6.782  27.174  1.00  0.00           N  
ATOM   3128  CA  TYR A 204      21.376   8.079  27.691  1.00  0.00           C  
ATOM   3129  C   TYR A 204      21.735   9.069  26.574  1.00  0.00           C  
ATOM   3130  O   TYR A 204      22.335   8.662  25.583  1.00  0.00           O  
ATOM   3131  CB  TYR A 204      22.062   8.428  29.014  1.00  0.00           C  
ATOM   3132  CG  TYR A 204      23.555   8.636  28.891  1.00  0.00           C  
ATOM   3133  CD1 TYR A 204      24.061   9.903  28.641  1.00  0.00           C  
ATOM   3134  CD2 TYR A 204      24.419   7.559  29.027  1.00  0.00           C  
ATOM   3135  CE1 TYR A 204      25.425  10.093  28.529  1.00  0.00           C  
ATOM   3136  CE2 TYR A 204      25.782   7.749  28.915  1.00  0.00           C  
ATOM   3137  CZ  TYR A 204      26.286   9.009  28.667  1.00  0.00           C  
ATOM   3138  OH  TYR A 204      27.644   9.198  28.555  1.00  0.00           O  
ATOM   3139  H   TYR A 204      22.680   6.711  26.685  1.00  0.00           H  
ATOM   3140  HA  TYR A 204      20.301   8.045  27.872  1.00  0.00           H  
ATOM   3141 1HB  TYR A 204      21.624   9.340  29.421  1.00  0.00           H  
ATOM   3142 2HB  TYR A 204      21.888   7.631  29.735  1.00  0.00           H  
ATOM   3143  HD1 TYR A 204      23.382  10.749  28.533  1.00  0.00           H  
ATOM   3144  HD2 TYR A 204      24.021   6.563  29.223  1.00  0.00           H  
ATOM   3145  HE1 TYR A 204      25.822  11.088  28.333  1.00  0.00           H  
ATOM   3146  HE2 TYR A 204      26.461   6.902  29.022  1.00  0.00           H  
ATOM   3147  HH  TYR A 204      28.094   8.358  28.675  1.00  0.00           H  
ATOM   3148  N   PRO A 205      21.303  10.342  26.660  1.00  0.00           N  
ATOM   3149  CA  PRO A 205      21.618  11.327  25.604  1.00  0.00           C  
ATOM   3150  C   PRO A 205      23.134  11.603  25.410  1.00  0.00           C  
ATOM   3151  O   PRO A 205      23.934  11.310  26.300  1.00  0.00           O  
ATOM   3152  CB  PRO A 205      20.890  12.577  26.108  1.00  0.00           C  
ATOM   3153  CG  PRO A 205      19.842  12.045  27.025  1.00  0.00           C  
ATOM   3154  CD  PRO A 205      20.482  10.843  27.667  1.00  0.00           C  
ATOM   3155  HA  PRO A 205      21.202  10.978  24.648  1.00  0.00           H  
ATOM   3156 1HB  PRO A 205      21.600  13.248  26.614  1.00  0.00           H  
ATOM   3157 2HB  PRO A 205      20.470  13.136  25.259  1.00  0.00           H  
ATOM   3158 1HG  PRO A 205      19.554  12.813  27.758  1.00  0.00           H  
ATOM   3159 2HG  PRO A 205      18.935  11.790  26.458  1.00  0.00           H  
ATOM   3160 1HD  PRO A 205      21.056  11.160  28.550  1.00  0.00           H  
ATOM   3161 2HD  PRO A 205      19.703  10.120  27.950  1.00  0.00           H  
ATOM   3162  N   TYR A 206      23.535  12.142  24.256  1.00  0.00           N  
ATOM   3163  CA  TYR A 206      22.639  12.491  23.156  1.00  0.00           C  
ATOM   3164  C   TYR A 206      22.783  11.594  21.935  1.00  0.00           C  
ATOM   3165  O   TYR A 206      23.774  10.878  21.758  1.00  0.00           O  
ATOM   3166  CB  TYR A 206      22.863  13.949  22.749  1.00  0.00           C  
ATOM   3167  CG  TYR A 206      22.493  14.947  23.824  1.00  0.00           C  
ATOM   3168  CD1 TYR A 206      23.453  15.814  24.326  1.00  0.00           C  
ATOM   3169  CD2 TYR A 206      21.194  14.995  24.307  1.00  0.00           C  
ATOM   3170  CE1 TYR A 206      23.114  16.725  25.307  1.00  0.00           C  
ATOM   3171  CE2 TYR A 206      20.856  15.906  25.289  1.00  0.00           C  
ATOM   3172  CZ  TYR A 206      21.810  16.769  25.788  1.00  0.00           C  
ATOM   3173  OH  TYR A 206      21.474  17.676  26.766  1.00  0.00           O  
ATOM   3174  H   TYR A 206      24.526  12.312  24.156  1.00  0.00           H  
ATOM   3175  HA  TYR A 206      21.610  12.372  23.497  1.00  0.00           H  
ATOM   3176 1HB  TYR A 206      23.913  14.098  22.493  1.00  0.00           H  
ATOM   3177 2HB  TYR A 206      22.275  14.173  21.860  1.00  0.00           H  
ATOM   3178  HD1 TYR A 206      24.474  15.776  23.946  1.00  0.00           H  
ATOM   3179  HD2 TYR A 206      20.440  14.313  23.914  1.00  0.00           H  
ATOM   3180  HE1 TYR A 206      23.868  17.406  25.702  1.00  0.00           H  
ATOM   3181  HE2 TYR A 206      19.835  15.944  25.670  1.00  0.00           H  
ATOM   3182  HH  TYR A 206      22.247  18.195  26.999  1.00  0.00           H  
ATOM   3183  N   GLY A 207      21.787  11.696  21.067  1.00  0.00           N  
ATOM   3184  CA  GLY A 207      21.768  10.931  19.843  1.00  0.00           C  
ATOM   3185  C   GLY A 207      21.938  11.912  18.686  1.00  0.00           C  
ATOM   3186  O   GLY A 207      22.685  11.636  17.762  1.00  0.00           O  
ATOM   3187  H   GLY A 207      21.022  12.324  21.266  1.00  0.00           H  
ATOM   3188 1HA  GLY A 207      22.569  10.192  19.863  1.00  0.00           H  
ATOM   3189 2HA  GLY A 207      20.829  10.384  19.770  1.00  0.00           H  
ATOM   3190  N   TYR A 208      21.302  13.090  18.767  1.00  0.00           N  
ATOM   3191  CA  TYR A 208      21.397  14.086  17.693  1.00  0.00           C  
ATOM   3192  C   TYR A 208      22.751  14.779  17.521  1.00  0.00           C  
ATOM   3193  O   TYR A 208      23.053  15.279  16.442  1.00  0.00           O  
ATOM   3194  CB  TYR A 208      20.319  15.151  17.906  1.00  0.00           C  
ATOM   3195  CG  TYR A 208      20.569  16.042  19.103  1.00  0.00           C  
ATOM   3196  CD1 TYR A 208      21.327  17.195  18.963  1.00  0.00           C  
ATOM   3197  CD2 TYR A 208      20.040  15.705  20.340  1.00  0.00           C  
ATOM   3198  CE1 TYR A 208      21.556  18.008  20.057  1.00  0.00           C  
ATOM   3199  CE2 TYR A 208      20.268  16.518  21.433  1.00  0.00           C  
ATOM   3200  CZ  TYR A 208      21.023  17.665  21.294  1.00  0.00           C  
ATOM   3201  OH  TYR A 208      21.250  18.475  22.383  1.00  0.00           O  
ATOM   3202  H   TYR A 208      20.745  13.298  19.583  1.00  0.00           H  
ATOM   3203  HA  TYR A 208      21.227  13.584  16.740  1.00  0.00           H  
ATOM   3204 1HB  TYR A 208      20.252  15.783  17.020  1.00  0.00           H  
ATOM   3205 2HB  TYR A 208      19.351  14.668  18.038  1.00  0.00           H  
ATOM   3206  HD1 TYR A 208      21.743  17.459  17.991  1.00  0.00           H  
ATOM   3207  HD2 TYR A 208      19.445  14.799  20.450  1.00  0.00           H  
ATOM   3208  HE1 TYR A 208      22.151  18.914  19.947  1.00  0.00           H  
ATOM   3209  HE2 TYR A 208      19.853  16.253  22.406  1.00  0.00           H  
ATOM   3210  HH  TYR A 208      21.788  19.225  22.117  1.00  0.00           H  
ATOM   3211  N   THR A 209      23.544  14.812  18.587  1.00  0.00           N  
ATOM   3212  CA  THR A 209      24.867  15.419  18.575  1.00  0.00           C  
ATOM   3213  C   THR A 209      25.708  14.441  19.364  1.00  0.00           C  
ATOM   3214  O   THR A 209      25.196  13.744  20.237  1.00  0.00           O  
ATOM   3215  CB  THR A 209      24.900  16.825  19.202  1.00  0.00           C  
ATOM   3216  OG1 THR A 209      26.208  17.391  19.043  1.00  0.00           O  
ATOM   3217  CG2 THR A 209      24.557  16.758  20.682  1.00  0.00           C  
ATOM   3218  H   THR A 209      23.203  14.393  19.440  1.00  0.00           H  
ATOM   3219  HA  THR A 209      25.192  15.519  17.539  1.00  0.00           H  
ATOM   3220  HB  THR A 209      24.178  17.466  18.696  1.00  0.00           H  
ATOM   3221  HG1 THR A 209      26.128  18.323  18.825  1.00  0.00           H  
ATOM   3222 1HG2 THR A 209      24.585  17.761  21.108  1.00  0.00           H  
ATOM   3223 2HG2 THR A 209      23.559  16.338  20.805  1.00  0.00           H  
ATOM   3224 3HG2 THR A 209      25.281  16.126  21.195  1.00  0.00           H  
ATOM   3225  N   THR A 210      26.992  14.359  19.042  1.00  0.00           N  
ATOM   3226  CA  THR A 210      27.867  13.431  19.736  1.00  0.00           C  
ATOM   3227  C   THR A 210      28.852  13.987  20.760  1.00  0.00           C  
ATOM   3228  O   THR A 210      29.947  13.446  20.935  1.00  0.00           O  
ATOM   3229  CB  THR A 210      28.669  12.631  18.693  1.00  0.00           C  
ATOM   3230  OG1 THR A 210      29.407  13.533  17.859  1.00  0.00           O  
ATOM   3231  CG2 THR A 210      27.737  11.795  17.830  1.00  0.00           C  
ATOM   3232  H   THR A 210      27.374  14.942  18.311  1.00  0.00           H  
ATOM   3233  HA  THR A 210      27.252  12.748  20.323  1.00  0.00           H  
ATOM   3234  HB  THR A 210      29.372  11.971  19.203  1.00  0.00           H  
ATOM   3235  HG1 THR A 210      30.278  13.168  17.686  1.00  0.00           H  
ATOM   3236 1HG2 THR A 210      28.321  11.236  17.099  1.00  0.00           H  
ATOM   3237 2HG2 THR A 210      27.182  11.100  18.460  1.00  0.00           H  
ATOM   3238 3HG2 THR A 210      27.038  12.450  17.310  1.00  0.00           H  
ATOM   3239  N   GLN A 211      28.457  15.054  21.440  1.00  0.00           N  
ATOM   3240  CA  GLN A 211      29.295  15.677  22.459  1.00  0.00           C  
ATOM   3241  C   GLN A 211      28.696  15.171  23.763  1.00  0.00           C  
ATOM   3242  O   GLN A 211      27.547  14.727  23.813  1.00  0.00           O  
ATOM   3243  CB  GLN A 211      29.283  17.206  22.381  1.00  0.00           C  
ATOM   3244  CG  GLN A 211      29.768  17.765  21.054  1.00  0.00           C  
ATOM   3245  CD  GLN A 211      31.225  17.442  20.787  1.00  0.00           C  
ATOM   3246  OE1 GLN A 211      32.095  17.694  21.626  1.00  0.00           O  
ATOM   3247  NE2 GLN A 211      31.501  16.880  19.616  1.00  0.00           N  
ATOM   3248  H   GLN A 211      27.547  15.446  21.244  1.00  0.00           H  
ATOM   3249  HA  GLN A 211      30.323  15.348  22.309  1.00  0.00           H  
ATOM   3250 1HB  GLN A 211      28.270  17.571  22.550  1.00  0.00           H  
ATOM   3251 2HB  GLN A 211      29.915  17.616  23.169  1.00  0.00           H  
ATOM   3252 1HG  GLN A 211      29.170  17.336  20.250  1.00  0.00           H  
ATOM   3253 2HG  GLN A 211      29.654  18.849  21.065  1.00  0.00           H  
ATOM   3254 1HE2 GLN A 211      32.446  16.644  19.384  1.00  0.00           H  
ATOM   3255 2HE2 GLN A 211      30.766  16.692  18.965  1.00  0.00           H  
ATOM   3256  N   SER A 212      29.509  15.139  24.818  1.00  0.00           N  
ATOM   3257  CA  SER A 212      29.039  14.668  26.108  1.00  0.00           C  
ATOM   3258  C   SER A 212      28.084  15.662  26.757  1.00  0.00           C  
ATOM   3259  O   SER A 212      28.338  16.875  26.721  1.00  0.00           O  
ATOM   3260  CB  SER A 212      30.219  14.415  27.026  1.00  0.00           C  
ATOM   3261  OG  SER A 212      31.028  13.383  26.530  1.00  0.00           O  
ATOM   3262  H   SER A 212      30.467  15.445  24.725  1.00  0.00           H  
ATOM   3263  HA  SER A 212      28.499  13.732  25.959  1.00  0.00           H  
ATOM   3264 1HB  SER A 212      30.807  15.327  27.123  1.00  0.00           H  
ATOM   3265 2HB  SER A 212      29.857  14.151  28.019  1.00  0.00           H  
ATOM   3266  HG  SER A 212      31.882  13.490  26.956  1.00  0.00           H  
ATOM   3267  N   ILE A 213      26.975  15.173  27.306  1.00  0.00           N  
ATOM   3268  CA  ILE A 213      26.014  16.061  27.959  1.00  0.00           C  
ATOM   3269  C   ILE A 213      26.556  16.464  29.338  1.00  0.00           C  
ATOM   3270  O   ILE A 213      27.475  15.830  29.851  1.00  0.00           O  
ATOM   3271  CB  ILE A 213      24.638  15.387  28.107  1.00  0.00           C  
ATOM   3272  CG1 ILE A 213      24.742  14.152  29.007  1.00  0.00           C  
ATOM   3273  CG2 ILE A 213      24.081  15.009  26.743  1.00  0.00           C  
ATOM   3274  CD1 ILE A 213      23.405  13.561  29.390  1.00  0.00           C  
ATOM   3275  H   ILE A 213      26.787  14.181  27.276  1.00  0.00           H  
ATOM   3276  HA  ILE A 213      25.892  16.951  27.343  1.00  0.00           H  
ATOM   3277  HB  ILE A 213      23.947  16.074  28.594  1.00  0.00           H  
ATOM   3278 1HG1 ILE A 213      25.324  13.382  28.502  1.00  0.00           H  
ATOM   3279 2HG1 ILE A 213      25.273  14.414  29.923  1.00  0.00           H  
ATOM   3280 1HG2 ILE A 213      23.109  14.533  26.866  1.00  0.00           H  
ATOM   3281 2HG2 ILE A 213      23.971  15.905  26.134  1.00  0.00           H  
ATOM   3282 3HG2 ILE A 213      24.764  14.317  26.250  1.00  0.00           H  
ATOM   3283 1HD1 ILE A 213      23.561  12.691  30.028  1.00  0.00           H  
ATOM   3284 2HD1 ILE A 213      22.818  14.305  29.929  1.00  0.00           H  
ATOM   3285 3HD1 ILE A 213      22.870  13.259  28.490  1.00  0.00           H  
ATOM   3286  N   PRO A 214      25.974  17.506  29.921  1.00  0.00           N  
ATOM   3287  CA  PRO A 214      26.374  18.014  31.223  1.00  0.00           C  
ATOM   3288  C   PRO A 214      26.528  16.985  32.335  1.00  0.00           C  
ATOM   3289  O   PRO A 214      27.536  16.980  33.045  1.00  0.00           O  
ATOM   3290  CB  PRO A 214      25.230  18.983  31.538  1.00  0.00           C  
ATOM   3291  CG  PRO A 214      24.794  19.480  30.202  1.00  0.00           C  
ATOM   3292  CD  PRO A 214      24.848  18.265  29.315  1.00  0.00           C  
ATOM   3293  HA  PRO A 214      27.336  18.539  31.127  1.00  0.00           H  
ATOM   3294 1HB  PRO A 214      24.430  18.458  32.080  1.00  0.00           H  
ATOM   3295 2HB  PRO A 214      25.590  19.788  32.196  1.00  0.00           H  
ATOM   3296 1HG  PRO A 214      23.784  19.911  30.269  1.00  0.00           H  
ATOM   3297 2HG  PRO A 214      25.461  20.285  29.860  1.00  0.00           H  
ATOM   3298 1HD  PRO A 214      23.902  17.709  29.395  1.00  0.00           H  
ATOM   3299 2HD  PRO A 214      25.028  18.577  28.275  1.00  0.00           H  
ATOM   3300  N   ASP A 215      25.553  16.097  32.455  1.00  0.00           N  
ATOM   3301  CA  ASP A 215      25.599  15.077  33.494  1.00  0.00           C  
ATOM   3302  C   ASP A 215      26.191  13.743  33.087  1.00  0.00           C  
ATOM   3303  O   ASP A 215      25.855  12.702  33.646  1.00  0.00           O  
ATOM   3304  CB  ASP A 215      24.185  14.836  34.028  1.00  0.00           C  
ATOM   3305  CG  ASP A 215      23.626  16.031  34.787  1.00  0.00           C  
ATOM   3306  OD1 ASP A 215      24.338  16.585  35.591  1.00  0.00           O  
ATOM   3307  OD2 ASP A 215      22.493  16.379  34.556  1.00  0.00           O  
ATOM   3308  H   ASP A 215      24.765  16.120  31.823  1.00  0.00           H  
ATOM   3309  HA  ASP A 215      26.232  15.438  34.305  1.00  0.00           H  
ATOM   3310 1HB  ASP A 215      23.517  14.606  33.197  1.00  0.00           H  
ATOM   3311 2HB  ASP A 215      24.189  13.971  34.692  1.00  0.00           H  
ATOM   3312  N   LYS A 216      27.134  13.780  32.154  1.00  0.00           N  
ATOM   3313  CA  LYS A 216      27.762  12.564  31.681  1.00  0.00           C  
ATOM   3314  C   LYS A 216      28.271  11.602  32.740  1.00  0.00           C  
ATOM   3315  O   LYS A 216      27.946  10.422  32.724  1.00  0.00           O  
ATOM   3316  CB  LYS A 216      28.921  12.936  30.755  1.00  0.00           C  
ATOM   3317  CG  LYS A 216      29.550  11.755  30.028  1.00  0.00           C  
ATOM   3318  CD  LYS A 216      30.694  11.157  30.833  1.00  0.00           C  
ATOM   3319  CE  LYS A 216      31.430  10.087  30.039  1.00  0.00           C  
ATOM   3320  NZ  LYS A 216      32.513   9.450  30.836  1.00  0.00           N  
ATOM   3321  H   LYS A 216      27.422  14.666  31.764  1.00  0.00           H  
ATOM   3322  HA  LYS A 216      27.023  11.987  31.124  1.00  0.00           H  
ATOM   3323 1HB  LYS A 216      28.573  13.645  30.003  1.00  0.00           H  
ATOM   3324 2HB  LYS A 216      29.704  13.429  31.332  1.00  0.00           H  
ATOM   3325 1HG  LYS A 216      28.794  10.986  29.861  1.00  0.00           H  
ATOM   3326 2HG  LYS A 216      29.930  12.083  29.061  1.00  0.00           H  
ATOM   3327 1HD  LYS A 216      31.398  11.944  31.105  1.00  0.00           H  
ATOM   3328 2HD  LYS A 216      30.303  10.712  31.747  1.00  0.00           H  
ATOM   3329 1HE  LYS A 216      30.726   9.318  29.726  1.00  0.00           H  
ATOM   3330 2HE  LYS A 216      31.868  10.533  29.147  1.00  0.00           H  
ATOM   3331 1HZ  LYS A 216      32.976   8.748  30.276  1.00  0.00           H  
ATOM   3332 2HZ  LYS A 216      33.184  10.152  31.117  1.00  0.00           H  
ATOM   3333 3HZ  LYS A 216      32.117   9.016  31.658  1.00  0.00           H  
ATOM   3334  N   THR A 217      29.091  12.090  33.651  1.00  0.00           N  
ATOM   3335  CA  THR A 217      29.629  11.216  34.684  1.00  0.00           C  
ATOM   3336  C   THR A 217      28.605  10.516  35.554  1.00  0.00           C  
ATOM   3337  O   THR A 217      28.726   9.311  35.818  1.00  0.00           O  
ATOM   3338  CB  THR A 217      30.580  12.010  35.598  1.00  0.00           C  
ATOM   3339  OG1 THR A 217      31.679  12.514  34.827  1.00  0.00           O  
ATOM   3340  CG2 THR A 217      31.113  11.123  36.713  1.00  0.00           C  
ATOM   3341  H   THR A 217      29.354  13.065  33.645  1.00  0.00           H  
ATOM   3342  HA  THR A 217      30.189  10.414  34.202  1.00  0.00           H  
ATOM   3343  HB  THR A 217      30.045  12.853  36.036  1.00  0.00           H  
ATOM   3344  HG1 THR A 217      32.270  13.008  35.399  1.00  0.00           H  
ATOM   3345 1HG2 THR A 217      31.783  11.701  37.350  1.00  0.00           H  
ATOM   3346 2HG2 THR A 217      30.280  10.748  37.308  1.00  0.00           H  
ATOM   3347 3HG2 THR A 217      31.657  10.284  36.282  1.00  0.00           H  
ATOM   3348  N   GLU A 218      27.587  11.251  35.985  1.00  0.00           N  
ATOM   3349  CA  GLU A 218      26.552  10.671  36.825  1.00  0.00           C  
ATOM   3350  C   GLU A 218      25.715   9.667  36.057  1.00  0.00           C  
ATOM   3351  O   GLU A 218      25.486   8.556  36.537  1.00  0.00           O  
ATOM   3352  CB  GLU A 218      25.650  11.769  37.394  1.00  0.00           C  
ATOM   3353  CG  GLU A 218      24.549  11.263  38.315  1.00  0.00           C  
ATOM   3354  CD  GLU A 218      25.081  10.642  39.577  1.00  0.00           C  
ATOM   3355  OE1 GLU A 218      26.198  10.930  39.933  1.00  0.00           O  
ATOM   3356  OE2 GLU A 218      24.368   9.879  40.186  1.00  0.00           O  
ATOM   3357  H   GLU A 218      27.524  12.226  35.730  1.00  0.00           H  
ATOM   3358  HA  GLU A 218      27.031  10.148  37.653  1.00  0.00           H  
ATOM   3359 1HB  GLU A 218      26.255  12.481  37.956  1.00  0.00           H  
ATOM   3360 2HB  GLU A 218      25.178  12.313  36.576  1.00  0.00           H  
ATOM   3361 1HG  GLU A 218      23.900  12.097  38.580  1.00  0.00           H  
ATOM   3362 2HG  GLU A 218      23.950  10.528  37.779  1.00  0.00           H  
ATOM   3363  N   LEU A 219      25.281  10.042  34.856  1.00  0.00           N  
ATOM   3364  CA  LEU A 219      24.462   9.147  34.044  1.00  0.00           C  
ATOM   3365  C   LEU A 219      25.203   7.860  33.699  1.00  0.00           C  
ATOM   3366  O   LEU A 219      24.629   6.767  33.704  1.00  0.00           O  
ATOM   3367  CB  LEU A 219      24.032   9.854  32.753  1.00  0.00           C  
ATOM   3368  CG  LEU A 219      23.029  11.002  32.925  1.00  0.00           C  
ATOM   3369  CD1 LEU A 219      22.836  11.713  31.593  1.00  0.00           C  
ATOM   3370  CD2 LEU A 219      21.711  10.451  33.447  1.00  0.00           C  
ATOM   3371  H   LEU A 219      25.517  10.955  34.495  1.00  0.00           H  
ATOM   3372  HA  LEU A 219      23.572   8.881  34.613  1.00  0.00           H  
ATOM   3373 1HB  LEU A 219      24.918  10.259  32.266  1.00  0.00           H  
ATOM   3374 2HB  LEU A 219      23.581   9.118  32.087  1.00  0.00           H  
ATOM   3375  HG  LEU A 219      23.426  11.728  33.636  1.00  0.00           H  
ATOM   3376 1HD1 LEU A 219      22.124  12.529  31.715  1.00  0.00           H  
ATOM   3377 2HD1 LEU A 219      23.791  12.114  31.252  1.00  0.00           H  
ATOM   3378 3HD1 LEU A 219      22.455  11.007  30.856  1.00  0.00           H  
ATOM   3379 1HD2 LEU A 219      20.998  11.268  33.570  1.00  0.00           H  
ATOM   3380 2HD2 LEU A 219      21.312   9.726  32.737  1.00  0.00           H  
ATOM   3381 3HD2 LEU A 219      21.875   9.964  34.408  1.00  0.00           H  
ATOM   3382  N   ASN A 220      26.493   8.002  33.423  1.00  0.00           N  
ATOM   3383  CA  ASN A 220      27.337   6.877  33.081  1.00  0.00           C  
ATOM   3384  C   ASN A 220      27.389   5.920  34.274  1.00  0.00           C  
ATOM   3385  O   ASN A 220      27.263   4.702  34.113  1.00  0.00           O  
ATOM   3386  CB  ASN A 220      28.725   7.340  32.679  1.00  0.00           C  
ATOM   3387  CG  ASN A 220      29.589   6.213  32.185  1.00  0.00           C  
ATOM   3388  OD1 ASN A 220      29.226   5.503  31.240  1.00  0.00           O  
ATOM   3389  ND2 ASN A 220      30.727   6.034  32.806  1.00  0.00           N  
ATOM   3390  H   ASN A 220      26.896   8.928  33.454  1.00  0.00           H  
ATOM   3391  HA  ASN A 220      26.890   6.354  32.234  1.00  0.00           H  
ATOM   3392 1HB  ASN A 220      28.645   8.092  31.893  1.00  0.00           H  
ATOM   3393 2HB  ASN A 220      29.214   7.809  33.532  1.00  0.00           H  
ATOM   3394 1HD2 ASN A 220      31.343   5.299  32.520  1.00  0.00           H  
ATOM   3395 2HD2 ASN A 220      30.981   6.631  33.566  1.00  0.00           H  
ATOM   3396  N   GLN A 221      27.560   6.486  35.467  1.00  0.00           N  
ATOM   3397  CA  GLN A 221      27.627   5.715  36.708  1.00  0.00           C  
ATOM   3398  C   GLN A 221      26.308   4.970  36.960  1.00  0.00           C  
ATOM   3399  O   GLN A 221      26.300   3.776  37.288  1.00  0.00           O  
ATOM   3400  CB  GLN A 221      27.950   6.631  37.891  1.00  0.00           C  
ATOM   3401  CG  GLN A 221      28.132   5.902  39.212  1.00  0.00           C  
ATOM   3402  CD  GLN A 221      29.350   4.999  39.211  1.00  0.00           C  
ATOM   3403  OE1 GLN A 221      30.453   5.420  38.852  1.00  0.00           O  
ATOM   3404  NE2 GLN A 221      29.158   3.748  39.613  1.00  0.00           N  
ATOM   3405  H   GLN A 221      27.646   7.492  35.507  1.00  0.00           H  
ATOM   3406  HA  GLN A 221      28.422   4.975  36.613  1.00  0.00           H  
ATOM   3407 1HB  GLN A 221      28.866   7.185  37.684  1.00  0.00           H  
ATOM   3408 2HB  GLN A 221      27.149   7.360  38.017  1.00  0.00           H  
ATOM   3409 1HG  GLN A 221      28.252   6.637  40.007  1.00  0.00           H  
ATOM   3410 2HG  GLN A 221      27.251   5.288  39.400  1.00  0.00           H  
ATOM   3411 1HE2 GLN A 221      29.925   3.105  39.634  1.00  0.00           H  
ATOM   3412 2HE2 GLN A 221      28.247   3.447  39.896  1.00  0.00           H  
ATOM   3413  N   VAL A 222      25.199   5.690  36.806  1.00  0.00           N  
ATOM   3414  CA  VAL A 222      23.863   5.129  37.006  1.00  0.00           C  
ATOM   3415  C   VAL A 222      23.576   3.981  36.027  1.00  0.00           C  
ATOM   3416  O   VAL A 222      23.145   2.901  36.439  1.00  0.00           O  
ATOM   3417  CB  VAL A 222      22.798   6.227  36.830  1.00  0.00           C  
ATOM   3418  CG1 VAL A 222      21.402   5.621  36.830  1.00  0.00           C  
ATOM   3419  CG2 VAL A 222      22.935   7.263  37.936  1.00  0.00           C  
ATOM   3420  H   VAL A 222      25.291   6.660  36.541  1.00  0.00           H  
ATOM   3421  HA  VAL A 222      23.801   4.737  38.022  1.00  0.00           H  
ATOM   3422  HB  VAL A 222      22.940   6.707  35.862  1.00  0.00           H  
ATOM   3423 1HG1 VAL A 222      20.662   6.411  36.704  1.00  0.00           H  
ATOM   3424 2HG1 VAL A 222      21.315   4.909  36.009  1.00  0.00           H  
ATOM   3425 3HG1 VAL A 222      21.228   5.108  37.775  1.00  0.00           H  
ATOM   3426 1HG2 VAL A 222      22.179   8.037  37.805  1.00  0.00           H  
ATOM   3427 2HG2 VAL A 222      22.798   6.782  38.904  1.00  0.00           H  
ATOM   3428 3HG2 VAL A 222      23.926   7.714  37.891  1.00  0.00           H  
ATOM   3429  N   ALA A 223      23.818   4.215  34.740  1.00  0.00           N  
ATOM   3430  CA  ALA A 223      23.578   3.192  33.724  1.00  0.00           C  
ATOM   3431  C   ALA A 223      24.452   1.950  33.936  1.00  0.00           C  
ATOM   3432  O   ALA A 223      24.003   0.825  33.749  1.00  0.00           O  
ATOM   3433  CB  ALA A 223      23.815   3.771  32.337  1.00  0.00           C  
ATOM   3434  H   ALA A 223      24.175   5.116  34.456  1.00  0.00           H  
ATOM   3435  HA  ALA A 223      22.539   2.873  33.804  1.00  0.00           H  
ATOM   3436 1HB  ALA A 223      23.634   3.001  31.586  1.00  0.00           H  
ATOM   3437 2HB  ALA A 223      23.136   4.607  32.170  1.00  0.00           H  
ATOM   3438 3HB  ALA A 223      24.844   4.118  32.259  1.00  0.00           H  
ATOM   3439  N   LYS A 224      25.683   2.157  34.387  1.00  0.00           N  
ATOM   3440  CA  LYS A 224      26.605   1.057  34.627  1.00  0.00           C  
ATOM   3441  C   LYS A 224      26.077   0.184  35.773  1.00  0.00           C  
ATOM   3442  O   LYS A 224      26.087  -1.053  35.706  1.00  0.00           O  
ATOM   3443  CB  LYS A 224      28.005   1.583  34.948  1.00  0.00           C  
ATOM   3444  CG  LYS A 224      29.054   0.498  35.148  1.00  0.00           C  
ATOM   3445  CD  LYS A 224      30.434   1.098  35.375  1.00  0.00           C  
ATOM   3446  CE  LYS A 224      31.481   0.015  35.589  1.00  0.00           C  
ATOM   3447  NZ  LYS A 224      32.836   0.587  35.812  1.00  0.00           N  
ATOM   3448  H   LYS A 224      25.988   3.103  34.568  1.00  0.00           H  
ATOM   3449  HA  LYS A 224      26.662   0.450  33.723  1.00  0.00           H  
ATOM   3450 1HB  LYS A 224      28.344   2.232  34.140  1.00  0.00           H  
ATOM   3451 2HB  LYS A 224      27.968   2.184  35.857  1.00  0.00           H  
ATOM   3452 1HG  LYS A 224      28.787  -0.113  36.011  1.00  0.00           H  
ATOM   3453 2HG  LYS A 224      29.086  -0.144  34.268  1.00  0.00           H  
ATOM   3454 1HD  LYS A 224      30.716   1.699  34.509  1.00  0.00           H  
ATOM   3455 2HD  LYS A 224      30.410   1.744  36.252  1.00  0.00           H  
ATOM   3456 1HE  LYS A 224      31.208  -0.589  36.453  1.00  0.00           H  
ATOM   3457 2HE  LYS A 224      31.515  -0.636  34.715  1.00  0.00           H  
ATOM   3458 1HZ  LYS A 224      33.500  -0.161  35.949  1.00  0.00           H  
ATOM   3459 2HZ  LYS A 224      33.108   1.135  35.007  1.00  0.00           H  
ATOM   3460 3HZ  LYS A 224      32.822   1.178  36.631  1.00  0.00           H  
ATOM   3461  N   SER A 225      25.578   0.849  36.810  1.00  0.00           N  
ATOM   3462  CA  SER A 225      25.025   0.168  37.982  1.00  0.00           C  
ATOM   3463  C   SER A 225      23.806  -0.668  37.560  1.00  0.00           C  
ATOM   3464  O   SER A 225      23.691  -1.850  37.909  1.00  0.00           O  
ATOM   3465  CB  SER A 225      24.632   1.175  39.046  1.00  0.00           C  
ATOM   3466  OG  SER A 225      25.759   1.835  39.552  1.00  0.00           O  
ATOM   3467  H   SER A 225      25.583   1.859  36.784  1.00  0.00           H  
ATOM   3468  HA  SER A 225      25.791  -0.492  38.392  1.00  0.00           H  
ATOM   3469 1HB  SER A 225      23.941   1.902  38.621  1.00  0.00           H  
ATOM   3470 2HB  SER A 225      24.112   0.664  39.855  1.00  0.00           H  
ATOM   3471  HG  SER A 225      25.978   2.516  38.911  1.00  0.00           H  
ATOM   3472  N   ALA A 226      22.908  -0.042  36.802  1.00  0.00           N  
ATOM   3473  CA  ALA A 226      21.709  -0.710  36.320  1.00  0.00           C  
ATOM   3474  C   ALA A 226      22.074  -1.908  35.444  1.00  0.00           C  
ATOM   3475  O   ALA A 226      21.458  -2.967  35.559  1.00  0.00           O  
ATOM   3476  CB  ALA A 226      20.830   0.267  35.552  1.00  0.00           C  
ATOM   3477  H   ALA A 226      23.065   0.925  36.555  1.00  0.00           H  
ATOM   3478  HA  ALA A 226      21.156  -1.078  37.184  1.00  0.00           H  
ATOM   3479 1HB  ALA A 226      19.937  -0.249  35.198  1.00  0.00           H  
ATOM   3480 2HB  ALA A 226      20.539   1.087  36.208  1.00  0.00           H  
ATOM   3481 3HB  ALA A 226      21.382   0.661  34.701  1.00  0.00           H  
ATOM   3482  N   VAL A 227      23.088  -1.758  34.588  1.00  0.00           N  
ATOM   3483  CA  VAL A 227      23.508  -2.852  33.702  1.00  0.00           C  
ATOM   3484  C   VAL A 227      24.117  -4.012  34.477  1.00  0.00           C  
ATOM   3485  O   VAL A 227      23.939  -5.178  34.111  1.00  0.00           O  
ATOM   3486  CB  VAL A 227      24.536  -2.342  32.675  1.00  0.00           C  
ATOM   3487  CG1 VAL A 227      25.106  -3.501  31.871  1.00  0.00           C  
ATOM   3488  CG2 VAL A 227      23.886  -1.317  31.757  1.00  0.00           C  
ATOM   3489  H   VAL A 227      23.578  -0.876  34.547  1.00  0.00           H  
ATOM   3490  HA  VAL A 227      22.632  -3.220  33.168  1.00  0.00           H  
ATOM   3491  HB  VAL A 227      25.368  -1.879  33.206  1.00  0.00           H  
ATOM   3492 1HG1 VAL A 227      25.831  -3.122  31.150  1.00  0.00           H  
ATOM   3493 2HG1 VAL A 227      25.598  -4.203  32.544  1.00  0.00           H  
ATOM   3494 3HG1 VAL A 227      24.300  -4.007  31.341  1.00  0.00           H  
ATOM   3495 1HG2 VAL A 227      24.619  -0.960  31.034  1.00  0.00           H  
ATOM   3496 2HG2 VAL A 227      23.051  -1.778  31.230  1.00  0.00           H  
ATOM   3497 3HG2 VAL A 227      23.522  -0.477  32.350  1.00  0.00           H  
ATOM   3498  N   ALA A 228      24.825  -3.706  35.558  1.00  0.00           N  
ATOM   3499  CA  ALA A 228      25.431  -4.765  36.351  1.00  0.00           C  
ATOM   3500  C   ALA A 228      24.343  -5.513  37.132  1.00  0.00           C  
ATOM   3501  O   ALA A 228      24.385  -6.736  37.252  1.00  0.00           O  
ATOM   3502  CB  ALA A 228      26.481  -4.195  37.293  1.00  0.00           C  
ATOM   3503  H   ALA A 228      24.951  -2.745  35.842  1.00  0.00           H  
ATOM   3504  HA  ALA A 228      25.914  -5.465  35.669  1.00  0.00           H  
ATOM   3505 1HB  ALA A 228      26.923  -5.002  37.877  1.00  0.00           H  
ATOM   3506 2HB  ALA A 228      27.260  -3.699  36.713  1.00  0.00           H  
ATOM   3507 3HB  ALA A 228      26.015  -3.475  37.964  1.00  0.00           H  
ATOM   3508  N   ALA A 229      23.332  -4.788  37.600  1.00  0.00           N  
ATOM   3509  CA  ALA A 229      22.235  -5.402  38.349  1.00  0.00           C  
ATOM   3510  C   ALA A 229      21.434  -6.331  37.447  1.00  0.00           C  
ATOM   3511  O   ALA A 229      21.011  -7.400  37.858  1.00  0.00           O  
ATOM   3512  CB  ALA A 229      21.332  -4.336  38.952  1.00  0.00           C  
ATOM   3513  H   ALA A 229      23.319  -3.791  37.436  1.00  0.00           H  
ATOM   3514  HA  ALA A 229      22.666  -5.993  39.157  1.00  0.00           H  
ATOM   3515 1HB  ALA A 229      20.523  -4.814  39.504  1.00  0.00           H  
ATOM   3516 2HB  ALA A 229      21.911  -3.708  39.628  1.00  0.00           H  
ATOM   3517 3HB  ALA A 229      20.913  -3.722  38.156  1.00  0.00           H  
ATOM   3518  N   LEU A 230      21.184  -5.887  36.224  1.00  0.00           N  
ATOM   3519  CA  LEU A 230      20.432  -6.675  35.265  1.00  0.00           C  
ATOM   3520  C   LEU A 230      21.232  -7.931  34.925  1.00  0.00           C  
ATOM   3521  O   LEU A 230      20.673  -9.021  34.838  1.00  0.00           O  
ATOM   3522  CB  LEU A 230      20.148  -5.860  33.997  1.00  0.00           C  
ATOM   3523  CG  LEU A 230      19.166  -4.693  34.162  1.00  0.00           C  
ATOM   3524  CD1 LEU A 230      19.121  -3.881  32.875  1.00  0.00           C  
ATOM   3525  CD2 LEU A 230      17.789  -5.234  34.516  1.00  0.00           C  
ATOM   3526  H   LEU A 230      21.526  -4.976  35.952  1.00  0.00           H  
ATOM   3527  HA  LEU A 230      19.481  -6.954  35.717  1.00  0.00           H  
ATOM   3528 1HB  LEU A 230      21.088  -5.453  33.628  1.00  0.00           H  
ATOM   3529 2HB  LEU A 230      19.743  -6.529  33.238  1.00  0.00           H  
ATOM   3530  HG  LEU A 230      19.514  -4.035  34.959  1.00  0.00           H  
ATOM   3531 1HD1 LEU A 230      18.424  -3.051  32.992  1.00  0.00           H  
ATOM   3532 2HD1 LEU A 230      20.115  -3.490  32.656  1.00  0.00           H  
ATOM   3533 3HD1 LEU A 230      18.792  -4.518  32.054  1.00  0.00           H  
ATOM   3534 1HD2 LEU A 230      17.091  -4.404  34.634  1.00  0.00           H  
ATOM   3535 2HD2 LEU A 230      17.440  -5.891  33.719  1.00  0.00           H  
ATOM   3536 3HD2 LEU A 230      17.847  -5.795  35.449  1.00  0.00           H  
ATOM   3537  N   LYS A 231      22.547  -7.794  34.799  1.00  0.00           N  
ATOM   3538  CA  LYS A 231      23.401  -8.933  34.458  1.00  0.00           C  
ATOM   3539  C   LYS A 231      23.417 -10.062  35.472  1.00  0.00           C  
ATOM   3540  O   LYS A 231      23.451 -11.241  35.105  1.00  0.00           O  
ATOM   3541  CB  LYS A 231      24.834  -8.447  34.237  1.00  0.00           C  
ATOM   3542  CG  LYS A 231      25.804  -9.532  33.787  1.00  0.00           C  
ATOM   3543  CD  LYS A 231      27.182  -8.956  33.498  1.00  0.00           C  
ATOM   3544  CE  LYS A 231      28.157 -10.041  33.065  1.00  0.00           C  
ATOM   3545  NZ  LYS A 231      29.510  -9.492  32.778  1.00  0.00           N  
ATOM   3546  H   LYS A 231      22.969  -6.887  34.941  1.00  0.00           H  
ATOM   3547  HA  LYS A 231      23.029  -9.380  33.536  1.00  0.00           H  
ATOM   3548 1HB  LYS A 231      24.839  -7.660  33.483  1.00  0.00           H  
ATOM   3549 2HB  LYS A 231      25.219  -8.017  35.162  1.00  0.00           H  
ATOM   3550 1HG  LYS A 231      25.892 -10.288  34.568  1.00  0.00           H  
ATOM   3551 2HG  LYS A 231      25.422 -10.009  32.885  1.00  0.00           H  
ATOM   3552 1HD  LYS A 231      27.106  -8.210  32.705  1.00  0.00           H  
ATOM   3553 2HD  LYS A 231      27.569  -8.470  34.394  1.00  0.00           H  
ATOM   3554 1HE  LYS A 231      28.241 -10.789  33.852  1.00  0.00           H  
ATOM   3555 2HE  LYS A 231      27.780 -10.531  32.167  1.00  0.00           H  
ATOM   3556 1HZ  LYS A 231      30.125 -10.241  32.495  1.00  0.00           H  
ATOM   3557 2HZ  LYS A 231      29.447  -8.809  32.036  1.00  0.00           H  
ATOM   3558 3HZ  LYS A 231      29.878  -9.051  33.609  1.00  0.00           H  
ATOM   3559  N   SER A 232      23.341  -9.696  36.746  1.00  0.00           N  
ATOM   3560  CA  SER A 232      23.359 -10.668  37.831  1.00  0.00           C  
ATOM   3561  C   SER A 232      22.373 -11.824  37.728  1.00  0.00           C  
ATOM   3562  O   SER A 232      22.732 -12.967  38.012  1.00  0.00           O  
ATOM   3563  CB  SER A 232      23.110  -9.938  39.137  1.00  0.00           C  
ATOM   3564  OG  SER A 232      21.835  -9.359  39.153  1.00  0.00           O  
ATOM   3565  H   SER A 232      23.269  -8.713  36.967  1.00  0.00           H  
ATOM   3566  HA  SER A 232      24.343 -11.139  37.857  1.00  0.00           H  
ATOM   3567 1HB  SER A 232      23.207 -10.637  39.968  1.00  0.00           H  
ATOM   3568 2HB  SER A 232      23.865  -9.165  39.271  1.00  0.00           H  
ATOM   3569  HG  SER A 232      21.907  -8.546  38.649  1.00  0.00           H  
ATOM   3570  N   LEU A 233      21.168 -11.554  37.244  1.00  0.00           N  
ATOM   3571  CA  LEU A 233      20.161 -12.587  37.127  1.00  0.00           C  
ATOM   3572  C   LEU A 233      20.432 -13.752  36.169  1.00  0.00           C  
ATOM   3573  O   LEU A 233      20.413 -14.912  36.584  1.00  0.00           O  
ATOM   3574  CB  LEU A 233      18.845 -11.917  36.713  1.00  0.00           C  
ATOM   3575  CG  LEU A 233      17.660 -12.864  36.484  1.00  0.00           C  
ATOM   3576  CD1 LEU A 233      17.341 -13.602  37.777  1.00  0.00           C  
ATOM   3577  CD2 LEU A 233      16.458 -12.066  35.999  1.00  0.00           C  
ATOM   3578  H   LEU A 233      20.945 -10.614  36.951  1.00  0.00           H  
ATOM   3579  HA  LEU A 233      20.043 -13.066  38.098  1.00  0.00           H  
ATOM   3580 1HB  LEU A 233      18.557 -11.208  37.488  1.00  0.00           H  
ATOM   3581 2HB  LEU A 233      19.011 -11.365  35.788  1.00  0.00           H  
ATOM   3582  HG  LEU A 233      17.928 -13.608  35.733  1.00  0.00           H  
ATOM   3583 1HD1 LEU A 233      16.499 -14.275  37.614  1.00  0.00           H  
ATOM   3584 2HD1 LEU A 233      18.211 -14.179  38.090  1.00  0.00           H  
ATOM   3585 3HD1 LEU A 233      17.084 -12.881  38.553  1.00  0.00           H  
ATOM   3586 1HD2 LEU A 233      15.616 -12.740  35.835  1.00  0.00           H  
ATOM   3587 2HD2 LEU A 233      16.188 -11.323  36.749  1.00  0.00           H  
ATOM   3588 3HD2 LEU A 233      16.708 -11.564  35.064  1.00  0.00           H  
ATOM   3589  N   TYR A 234      20.651 -13.455  34.887  1.00  0.00           N  
ATOM   3590  CA  TYR A 234      20.906 -14.498  33.898  1.00  0.00           C  
ATOM   3591  C   TYR A 234      22.226 -14.328  33.140  1.00  0.00           C  
ATOM   3592  O   TYR A 234      22.492 -15.068  32.199  1.00  0.00           O  
ATOM   3593  CB  TYR A 234      19.744 -14.556  32.903  1.00  0.00           C  
ATOM   3594  CG  TYR A 234      18.417 -14.911  33.535  1.00  0.00           C  
ATOM   3595  CD1 TYR A 234      17.345 -14.035  33.437  1.00  0.00           C  
ATOM   3596  CD2 TYR A 234      18.271 -16.112  34.214  1.00  0.00           C  
ATOM   3597  CE1 TYR A 234      16.133 -14.360  34.014  1.00  0.00           C  
ATOM   3598  CE2 TYR A 234      17.058 -16.436  34.791  1.00  0.00           C  
ATOM   3599  CZ  TYR A 234      15.992 -15.565  34.693  1.00  0.00           C  
ATOM   3600  OH  TYR A 234      14.785 -15.888  35.267  1.00  0.00           O  
ATOM   3601  H   TYR A 234      20.641 -12.489  34.592  1.00  0.00           H  
ATOM   3602  HA  TYR A 234      20.980 -15.455  34.416  1.00  0.00           H  
ATOM   3603 1HB  TYR A 234      19.639 -13.589  32.410  1.00  0.00           H  
ATOM   3604 2HB  TYR A 234      19.962 -15.294  32.132  1.00  0.00           H  
ATOM   3605  HD1 TYR A 234      17.460 -13.091  32.903  1.00  0.00           H  
ATOM   3606  HD2 TYR A 234      19.113 -16.799  34.292  1.00  0.00           H  
ATOM   3607  HE1 TYR A 234      15.291 -13.672  33.936  1.00  0.00           H  
ATOM   3608  HE2 TYR A 234      16.944 -17.380  35.325  1.00  0.00           H  
ATOM   3609  HH  TYR A 234      14.156 -15.180  35.108  1.00  0.00           H  
ATOM   3610  N   GLY A 235      23.042 -13.356  33.530  1.00  0.00           N  
ATOM   3611  CA  GLY A 235      24.309 -13.146  32.854  1.00  0.00           C  
ATOM   3612  C   GLY A 235      24.206 -12.433  31.518  1.00  0.00           C  
ATOM   3613  O   GLY A 235      25.140 -12.469  30.717  1.00  0.00           O  
ATOM   3614  H   GLY A 235      22.790 -12.753  34.300  1.00  0.00           H  
ATOM   3615 1HA  GLY A 235      24.971 -12.562  33.494  1.00  0.00           H  
ATOM   3616 2HA  GLY A 235      24.794 -14.107  32.683  1.00  0.00           H  
ATOM   3617  N   THR A 236      23.083 -11.763  31.281  1.00  0.00           N  
ATOM   3618  CA  THR A 236      22.867 -11.038  30.034  1.00  0.00           C  
ATOM   3619  C   THR A 236      23.741  -9.785  30.015  1.00  0.00           C  
ATOM   3620  O   THR A 236      23.676  -8.960  30.924  1.00  0.00           O  
ATOM   3621  CB  THR A 236      21.387 -10.654  29.853  1.00  0.00           C  
ATOM   3622  OG1 THR A 236      20.581 -11.840  29.839  1.00  0.00           O  
ATOM   3623  CG2 THR A 236      21.188  -9.896  28.549  1.00  0.00           C  
ATOM   3624  H   THR A 236      22.359 -11.757  31.986  1.00  0.00           H  
ATOM   3625  HA  THR A 236      23.154 -11.684  29.204  1.00  0.00           H  
ATOM   3626  HB  THR A 236      21.069 -10.025  30.684  1.00  0.00           H  
ATOM   3627  HG1 THR A 236      19.771 -11.681  30.329  1.00  0.00           H  
ATOM   3628 1HG2 THR A 236      20.137  -9.633  28.438  1.00  0.00           H  
ATOM   3629 2HG2 THR A 236      21.791  -8.988  28.561  1.00  0.00           H  
ATOM   3630 3HG2 THR A 236      21.495 -10.523  27.713  1.00  0.00           H  
ATOM   3631  N   SER A 237      24.505  -9.603  28.948  1.00  0.00           N  
ATOM   3632  CA  SER A 237      25.377  -8.441  28.856  1.00  0.00           C  
ATOM   3633  C   SER A 237      24.805  -7.292  28.026  1.00  0.00           C  
ATOM   3634  O   SER A 237      24.304  -7.489  26.922  1.00  0.00           O  
ATOM   3635  CB  SER A 237      26.710  -8.864  28.270  1.00  0.00           C  
ATOM   3636  OG  SER A 237      27.542  -7.756  28.063  1.00  0.00           O  
ATOM   3637  H   SER A 237      24.490 -10.268  28.188  1.00  0.00           H  
ATOM   3638  HA  SER A 237      25.534  -8.046  29.861  1.00  0.00           H  
ATOM   3639 1HB  SER A 237      27.197  -9.567  28.945  1.00  0.00           H  
ATOM   3640 2HB  SER A 237      26.544  -9.380  27.325  1.00  0.00           H  
ATOM   3641  HG  SER A 237      27.073  -7.184  27.451  1.00  0.00           H  
ATOM   3642  N   TYR A 238      24.889  -6.091  28.583  1.00  0.00           N  
ATOM   3643  CA  TYR A 238      24.393  -4.887  27.932  1.00  0.00           C  
ATOM   3644  C   TYR A 238      25.505  -3.886  27.692  1.00  0.00           C  
ATOM   3645  O   TYR A 238      26.419  -3.784  28.504  1.00  0.00           O  
ATOM   3646  CB  TYR A 238      23.280  -4.248  28.766  1.00  0.00           C  
ATOM   3647  CG  TYR A 238      22.043  -5.108  28.894  1.00  0.00           C  
ATOM   3648  CD1 TYR A 238      22.073  -6.256  29.672  1.00  0.00           C  
ATOM   3649  CD2 TYR A 238      20.877  -4.748  28.233  1.00  0.00           C  
ATOM   3650  CE1 TYR A 238      20.942  -7.041  29.789  1.00  0.00           C  
ATOM   3651  CE2 TYR A 238      19.747  -5.534  28.350  1.00  0.00           C  
ATOM   3652  CZ  TYR A 238      19.777  -6.676  29.124  1.00  0.00           C  
ATOM   3653  OH  TYR A 238      18.651  -7.458  29.241  1.00  0.00           O  
ATOM   3654  H   TYR A 238      25.315  -6.017  29.496  1.00  0.00           H  
ATOM   3655  HA  TYR A 238      23.985  -5.163  26.959  1.00  0.00           H  
ATOM   3656 1HB  TYR A 238      23.653  -4.036  29.769  1.00  0.00           H  
ATOM   3657 2HB  TYR A 238      22.990  -3.298  28.317  1.00  0.00           H  
ATOM   3658  HD1 TYR A 238      22.989  -6.538  30.191  1.00  0.00           H  
ATOM   3659  HD2 TYR A 238      20.854  -3.847  27.621  1.00  0.00           H  
ATOM   3660  HE1 TYR A 238      20.966  -7.943  30.400  1.00  0.00           H  
ATOM   3661  HE2 TYR A 238      18.831  -5.251  27.830  1.00  0.00           H  
ATOM   3662  HH  TYR A 238      18.841  -8.207  29.810  1.00  0.00           H  
ATOM   3663  N   LYS A 239      25.453  -3.184  26.563  1.00  0.00           N  
ATOM   3664  CA  LYS A 239      26.456  -2.174  26.238  1.00  0.00           C  
ATOM   3665  C   LYS A 239      25.854  -0.900  26.825  1.00  0.00           C  
ATOM   3666  O   LYS A 239      24.652  -0.661  26.693  1.00  0.00           O  
ATOM   3667  CB  LYS A 239      26.713  -2.054  24.735  1.00  0.00           C  
ATOM   3668  CG  LYS A 239      27.858  -1.120  24.365  1.00  0.00           C  
ATOM   3669  CD  LYS A 239      28.076  -1.083  22.860  1.00  0.00           C  
ATOM   3670  CE  LYS A 239      28.625  -2.407  22.347  1.00  0.00           C  
ATOM   3671  NZ  LYS A 239      30.016  -2.651  22.814  1.00  0.00           N  
ATOM   3672  H   LYS A 239      24.699  -3.355  25.914  1.00  0.00           H  
ATOM   3673  HA  LYS A 239      27.398  -2.457  26.709  1.00  0.00           H  
ATOM   3674 1HB  LYS A 239      26.937  -3.038  24.324  1.00  0.00           H  
ATOM   3675 2HB  LYS A 239      25.812  -1.690  24.240  1.00  0.00           H  
ATOM   3676 1HG  LYS A 239      27.634  -0.112  24.716  1.00  0.00           H  
ATOM   3677 2HG  LYS A 239      28.774  -1.459  24.848  1.00  0.00           H  
ATOM   3678 1HD  LYS A 239      27.130  -0.873  22.360  1.00  0.00           H  
ATOM   3679 2HD  LYS A 239      28.781  -0.289  22.614  1.00  0.00           H  
ATOM   3680 1HE  LYS A 239      27.990  -3.222  22.692  1.00  0.00           H  
ATOM   3681 2HE  LYS A 239      28.616  -2.406  21.257  1.00  0.00           H  
ATOM   3682 1HZ  LYS A 239      30.343  -3.536  22.453  1.00  0.00           H  
ATOM   3683 2HZ  LYS A 239      30.618  -1.910  22.483  1.00  0.00           H  
ATOM   3684 3HZ  LYS A 239      30.034  -2.673  23.824  1.00  0.00           H  
ATOM   3685  N   TYR A 240      26.683  -0.065  27.432  1.00  0.00           N  
ATOM   3686  CA  TYR A 240      26.222   1.173  28.046  1.00  0.00           C  
ATOM   3687  C   TYR A 240      26.902   2.426  27.466  1.00  0.00           C  
ATOM   3688  O   TYR A 240      28.101   2.402  27.177  1.00  0.00           O  
ATOM   3689  CB  TYR A 240      26.442   1.110  29.559  1.00  0.00           C  
ATOM   3690  CG  TYR A 240      27.895   0.985  29.960  1.00  0.00           C  
ATOM   3691  CD1 TYR A 240      28.653   2.124  30.184  1.00  0.00           C  
ATOM   3692  CD2 TYR A 240      28.469  -0.270  30.105  1.00  0.00           C  
ATOM   3693  CE1 TYR A 240      29.981   2.010  30.550  1.00  0.00           C  
ATOM   3694  CE2 TYR A 240      29.796  -0.384  30.471  1.00  0.00           C  
ATOM   3695  CZ  TYR A 240      30.551   0.750  30.693  1.00  0.00           C  
ATOM   3696  OH  TYR A 240      31.872   0.637  31.058  1.00  0.00           O  
ATOM   3697  H   TYR A 240      27.665  -0.296  27.469  1.00  0.00           H  
ATOM   3698  HA  TYR A 240      25.156   1.283  27.846  1.00  0.00           H  
ATOM   3699 1HB  TYR A 240      26.036   2.010  30.024  1.00  0.00           H  
ATOM   3700 2HB  TYR A 240      25.901   0.257  29.970  1.00  0.00           H  
ATOM   3701  HD1 TYR A 240      28.202   3.110  30.070  1.00  0.00           H  
ATOM   3702  HD2 TYR A 240      27.873  -1.165  29.928  1.00  0.00           H  
ATOM   3703  HE1 TYR A 240      30.576   2.906  30.725  1.00  0.00           H  
ATOM   3704  HE2 TYR A 240      30.248  -1.370  30.584  1.00  0.00           H  
ATOM   3705  HH  TYR A 240      32.109  -0.292  31.113  1.00  0.00           H  
ATOM   3706  N   GLY A 241      26.141   3.508  27.280  1.00  0.00           N  
ATOM   3707  CA  GLY A 241      26.716   4.739  26.747  1.00  0.00           C  
ATOM   3708  C   GLY A 241      25.747   5.722  26.109  1.00  0.00           C  
ATOM   3709  O   GLY A 241      24.556   5.441  26.014  1.00  0.00           O  
ATOM   3710  H   GLY A 241      25.157   3.483  27.508  1.00  0.00           H  
ATOM   3711 1HA  GLY A 241      27.231   5.275  27.544  1.00  0.00           H  
ATOM   3712 2HA  GLY A 241      27.461   4.495  25.991  1.00  0.00           H  
ATOM   3713  N   SER A 242      26.226   6.906  25.699  1.00  0.00           N  
ATOM   3714  CA  SER A 242      25.386   7.918  25.059  1.00  0.00           C  
ATOM   3715  C   SER A 242      24.937   7.298  23.739  1.00  0.00           C  
ATOM   3716  O   SER A 242      25.669   6.499  23.137  1.00  0.00           O  
ATOM   3717  CB  SER A 242      26.142   9.212  24.829  1.00  0.00           C  
ATOM   3718  OG  SER A 242      27.163   9.036  23.886  1.00  0.00           O  
ATOM   3719  H   SER A 242      27.207   7.099  25.841  1.00  0.00           H  
ATOM   3720  HA  SER A 242      24.542   8.133  25.716  1.00  0.00           H  
ATOM   3721 1HB  SER A 242      25.451   9.980  24.481  1.00  0.00           H  
ATOM   3722 2HB  SER A 242      26.568   9.557  25.770  1.00  0.00           H  
ATOM   3723  HG  SER A 242      27.591   9.891  23.796  1.00  0.00           H  
ATOM   3724  N   ILE A 243      23.761   7.681  23.266  1.00  0.00           N  
ATOM   3725  CA  ILE A 243      23.240   7.138  22.012  1.00  0.00           C  
ATOM   3726  C   ILE A 243      24.210   7.217  20.835  1.00  0.00           C  
ATOM   3727  O   ILE A 243      24.475   6.211  20.176  1.00  0.00           O  
ATOM   3728  CB  ILE A 243      21.938   7.863  21.626  1.00  0.00           C  
ATOM   3729  CG1 ILE A 243      20.821   7.517  22.614  1.00  0.00           C  
ATOM   3730  CG2 ILE A 243      21.529   7.502  20.207  1.00  0.00           C  
ATOM   3731  CD1 ILE A 243      19.599   8.397  22.487  1.00  0.00           C  
ATOM   3732  H   ILE A 243      23.211   8.358  23.775  1.00  0.00           H  
ATOM   3733  HA  ILE A 243      23.025   6.080  22.156  1.00  0.00           H  
ATOM   3734  HB  ILE A 243      22.090   8.941  21.688  1.00  0.00           H  
ATOM   3735 1HG1 ILE A 243      20.513   6.482  22.466  1.00  0.00           H  
ATOM   3736 2HG1 ILE A 243      21.197   7.602  23.634  1.00  0.00           H  
ATOM   3737 1HG2 ILE A 243      20.606   8.023  19.950  1.00  0.00           H  
ATOM   3738 2HG2 ILE A 243      22.316   7.798  19.515  1.00  0.00           H  
ATOM   3739 3HG2 ILE A 243      21.369   6.426  20.136  1.00  0.00           H  
ATOM   3740 1HD1 ILE A 243      18.852   8.091  23.220  1.00  0.00           H  
ATOM   3741 2HD1 ILE A 243      19.878   9.436  22.667  1.00  0.00           H  
ATOM   3742 3HD1 ILE A 243      19.183   8.301  21.485  1.00  0.00           H  
ATOM   3743  N   ILE A 244      24.772   8.390  20.593  1.00  0.00           N  
ATOM   3744  CA  ILE A 244      25.691   8.522  19.480  1.00  0.00           C  
ATOM   3745  C   ILE A 244      26.897   7.611  19.540  1.00  0.00           C  
ATOM   3746  O   ILE A 244      27.383   7.164  18.505  1.00  0.00           O  
ATOM   3747  CB  ILE A 244      26.182   9.978  19.376  1.00  0.00           C  
ATOM   3748  CG1 ILE A 244      26.822  10.229  18.008  1.00  0.00           C  
ATOM   3749  CG2 ILE A 244      27.165  10.289  20.493  1.00  0.00           C  
ATOM   3750  CD1 ILE A 244      28.245   9.731  17.900  1.00  0.00           C  
ATOM   3751  H   ILE A 244      24.575   9.197  21.167  1.00  0.00           H  
ATOM   3752  HA  ILE A 244      25.164   8.260  18.563  1.00  0.00           H  
ATOM   3753  HB  ILE A 244      25.331  10.654  19.454  1.00  0.00           H  
ATOM   3754 1HG1 ILE A 244      26.230   9.741  17.234  1.00  0.00           H  
ATOM   3755 2HG1 ILE A 244      26.819  11.298  17.796  1.00  0.00           H  
ATOM   3756 1HG2 ILE A 244      27.502  11.321  20.404  1.00  0.00           H  
ATOM   3757 2HG2 ILE A 244      26.677  10.148  21.457  1.00  0.00           H  
ATOM   3758 3HG2 ILE A 244      28.023   9.619  20.420  1.00  0.00           H  
ATOM   3759 1HD1 ILE A 244      28.631   9.945  16.903  1.00  0.00           H  
ATOM   3760 2HD1 ILE A 244      28.864  10.233  18.644  1.00  0.00           H  
ATOM   3761 3HD1 ILE A 244      28.269   8.656  18.074  1.00  0.00           H  
ATOM   3762  N   THR A 245      27.355   7.294  20.743  1.00  0.00           N  
ATOM   3763  CA  THR A 245      28.516   6.422  20.890  1.00  0.00           C  
ATOM   3764  C   THR A 245      28.167   4.962  20.716  1.00  0.00           C  
ATOM   3765  O   THR A 245      28.911   4.224  20.068  1.00  0.00           O  
ATOM   3766  CB  THR A 245      29.183   6.620  22.264  1.00  0.00           C  
ATOM   3767  OG1 THR A 245      28.237   6.334  23.303  1.00  0.00           O  
ATOM   3768  CG2 THR A 245      29.679   8.050  22.414  1.00  0.00           C  
ATOM   3769  H   THR A 245      26.903   7.655  21.571  1.00  0.00           H  
ATOM   3770  HA  THR A 245      29.240   6.676  20.116  1.00  0.00           H  
ATOM   3771  HB  THR A 245      30.026   5.937  22.361  1.00  0.00           H  
ATOM   3772  HG1 THR A 245      27.661   7.092  23.427  1.00  0.00           H  
ATOM   3773 1HG2 THR A 245      30.148   8.172  23.391  1.00  0.00           H  
ATOM   3774 2HG2 THR A 245      30.407   8.267  21.633  1.00  0.00           H  
ATOM   3775 3HG2 THR A 245      28.839   8.738  22.328  1.00  0.00           H  
ATOM   3776  N   THR A 246      27.056   4.547  21.324  1.00  0.00           N  
ATOM   3777  CA  THR A 246      26.601   3.164  21.262  1.00  0.00           C  
ATOM   3778  C   THR A 246      26.058   2.715  19.909  1.00  0.00           C  
ATOM   3779  O   THR A 246      26.311   1.592  19.484  1.00  0.00           O  
ATOM   3780  CB  THR A 246      25.519   2.921  22.331  1.00  0.00           C  
ATOM   3781  OG1 THR A 246      24.418   3.812  22.111  1.00  0.00           O  
ATOM   3782  CG2 THR A 246      26.084   3.153  23.724  1.00  0.00           C  
ATOM   3783  H   THR A 246      26.513   5.221  21.846  1.00  0.00           H  
ATOM   3784  HA  THR A 246      27.451   2.511  21.463  1.00  0.00           H  
ATOM   3785  HB  THR A 246      25.159   1.895  22.257  1.00  0.00           H  
ATOM   3786  HG1 THR A 246      24.726   4.720  22.169  1.00  0.00           H  
ATOM   3787 1HG2 THR A 246      25.306   2.976  24.466  1.00  0.00           H  
ATOM   3788 2HG2 THR A 246      26.915   2.468  23.898  1.00  0.00           H  
ATOM   3789 3HG2 THR A 246      26.438   4.180  23.807  1.00  0.00           H  
ATOM   3790  N   ILE A 247      25.278   3.567  19.257  1.00  0.00           N  
ATOM   3791  CA  ILE A 247      24.714   3.229  17.954  1.00  0.00           C  
ATOM   3792  C   ILE A 247      25.383   4.179  16.967  1.00  0.00           C  
ATOM   3793  O   ILE A 247      26.361   3.817  16.319  1.00  0.00           O  
ATOM   3794  CB  ILE A 247      23.183   3.383  17.916  1.00  0.00           C  
ATOM   3795  CG1 ILE A 247      22.528   2.470  18.956  1.00  0.00           C  
ATOM   3796  CG2 ILE A 247      22.652   3.076  16.524  1.00  0.00           C  
ATOM   3797  CD1 ILE A 247      22.823   1.002  18.751  1.00  0.00           C  
ATOM   3798  H   ILE A 247      25.068   4.466  19.666  1.00  0.00           H  
ATOM   3799  HA  ILE A 247      24.946   2.187  17.736  1.00  0.00           H  
ATOM   3800  HB  ILE A 247      22.913   4.405  18.180  1.00  0.00           H  
ATOM   3801 1HG1 ILE A 247      22.868   2.751  19.952  1.00  0.00           H  
ATOM   3802 2HG1 ILE A 247      21.446   2.606  18.930  1.00  0.00           H  
ATOM   3803 1HG2 ILE A 247      21.568   3.189  16.515  1.00  0.00           H  
ATOM   3804 2HG2 ILE A 247      23.094   3.765  15.806  1.00  0.00           H  
ATOM   3805 3HG2 ILE A 247      22.912   2.053  16.253  1.00  0.00           H  
ATOM   3806 1HD1 ILE A 247      22.324   0.419  19.526  1.00  0.00           H  
ATOM   3807 2HD1 ILE A 247      22.458   0.690  17.772  1.00  0.00           H  
ATOM   3808 3HD1 ILE A 247      23.897   0.835  18.808  1.00  0.00           H  
ATOM   3809  N   TYR A 248      24.885   5.405  16.911  1.00  0.00           N  
ATOM   3810  CA  TYR A 248      25.405   6.451  16.045  1.00  0.00           C  
ATOM   3811  C   TYR A 248      24.472   7.649  16.127  1.00  0.00           C  
ATOM   3812  O   TYR A 248      23.535   7.654  16.931  1.00  0.00           O  
ATOM   3813  CB  TYR A 248      25.542   5.960  14.602  1.00  0.00           C  
ATOM   3814  CG  TYR A 248      24.229   5.564  13.965  1.00  0.00           C  
ATOM   3815  CD1 TYR A 248      23.485   6.504  13.266  1.00  0.00           C  
ATOM   3816  CD2 TYR A 248      23.768   4.261  14.078  1.00  0.00           C  
ATOM   3817  CE1 TYR A 248      22.286   6.143  12.684  1.00  0.00           C  
ATOM   3818  CE2 TYR A 248      22.568   3.900  13.496  1.00  0.00           C  
ATOM   3819  CZ  TYR A 248      21.829   4.835  12.801  1.00  0.00           C  
ATOM   3820  OH  TYR A 248      20.634   4.475  12.222  1.00  0.00           O  
ATOM   3821  H   TYR A 248      24.099   5.609  17.511  1.00  0.00           H  
ATOM   3822  HA  TYR A 248      26.394   6.737  16.404  1.00  0.00           H  
ATOM   3823 1HB  TYR A 248      25.994   6.743  13.992  1.00  0.00           H  
ATOM   3824 2HB  TYR A 248      26.208   5.098  14.573  1.00  0.00           H  
ATOM   3825  HD1 TYR A 248      23.848   7.529  13.177  1.00  0.00           H  
ATOM   3826  HD2 TYR A 248      24.351   3.522  14.628  1.00  0.00           H  
ATOM   3827  HE1 TYR A 248      21.702   6.882  12.136  1.00  0.00           H  
ATOM   3828  HE2 TYR A 248      22.205   2.875  13.586  1.00  0.00           H  
ATOM   3829  HH  TYR A 248      20.463   3.546  12.393  1.00  0.00           H  
ATOM   3830  N   GLN A 249      24.747   8.675  15.331  1.00  0.00           N  
ATOM   3831  CA  GLN A 249      23.927   9.876  15.323  1.00  0.00           C  
ATOM   3832  C   GLN A 249      22.510   9.608  14.784  1.00  0.00           C  
ATOM   3833  O   GLN A 249      22.336   9.038  13.700  1.00  0.00           O  
ATOM   3834  CB  GLN A 249      24.607  10.966  14.490  1.00  0.00           C  
ATOM   3835  CG  GLN A 249      23.887  12.304  14.509  1.00  0.00           C  
ATOM   3836  CD  GLN A 249      24.628  13.371  13.725  1.00  0.00           C  
ATOM   3837  OE1 GLN A 249      25.213  13.095  12.674  1.00  0.00           O  
ATOM   3838  NE2 GLN A 249      24.607  14.598  14.233  1.00  0.00           N  
ATOM   3839  H   GLN A 249      25.546   8.621  14.715  1.00  0.00           H  
ATOM   3840  HA  GLN A 249      23.821  10.229  16.349  1.00  0.00           H  
ATOM   3841 1HB  GLN A 249      25.621  11.125  14.857  1.00  0.00           H  
ATOM   3842 2HB  GLN A 249      24.682  10.639  13.454  1.00  0.00           H  
ATOM   3843 1HG  GLN A 249      22.899  12.179  14.067  1.00  0.00           H  
ATOM   3844 2HG  GLN A 249      23.794  12.640  15.542  1.00  0.00           H  
ATOM   3845 1HE2 GLN A 249      25.078  15.343  13.760  1.00  0.00           H  
ATOM   3846 2HE2 GLN A 249      24.120  14.778  15.088  1.00  0.00           H  
ATOM   3847  N   ALA A 250      21.507  10.018  15.556  1.00  0.00           N  
ATOM   3848  CA  ALA A 250      20.101   9.840  15.197  1.00  0.00           C  
ATOM   3849  C   ALA A 250      19.377  11.044  15.770  1.00  0.00           C  
ATOM   3850  O   ALA A 250      19.457  11.285  16.968  1.00  0.00           O  
ATOM   3851  CB  ALA A 250      19.533   8.536  15.737  1.00  0.00           C  
ATOM   3852  H   ALA A 250      21.738  10.472  16.428  1.00  0.00           H  
ATOM   3853  HA  ALA A 250      20.030   9.815  14.110  1.00  0.00           H  
ATOM   3854 1HB  ALA A 250      18.487   8.446  15.446  1.00  0.00           H  
ATOM   3855 2HB  ALA A 250      20.096   7.697  15.328  1.00  0.00           H  
ATOM   3856 3HB  ALA A 250      19.609   8.528  16.823  1.00  0.00           H  
ATOM   3857  N   SER A 251      18.630  11.761  14.938  1.00  0.00           N  
ATOM   3858  CA  SER A 251      17.892  12.952  15.372  1.00  0.00           C  
ATOM   3859  C   SER A 251      16.419  12.714  15.756  1.00  0.00           C  
ATOM   3860  O   SER A 251      15.819  11.699  15.381  1.00  0.00           O  
ATOM   3861  CB  SER A 251      17.951  13.992  14.270  1.00  0.00           C  
ATOM   3862  OG  SER A 251      17.259  13.557  13.132  1.00  0.00           O  
ATOM   3863  H   SER A 251      18.572  11.471  13.972  1.00  0.00           H  
ATOM   3864  HA  SER A 251      18.369  13.347  16.270  1.00  0.00           H  
ATOM   3865 1HB  SER A 251      17.518  14.926  14.627  1.00  0.00           H  
ATOM   3866 2HB  SER A 251      18.990  14.190  14.013  1.00  0.00           H  
ATOM   3867  HG  SER A 251      17.788  13.830  12.379  1.00  0.00           H  
ATOM   3868  N   GLY A 252      15.865  13.663  16.506  1.00  0.00           N  
ATOM   3869  CA  GLY A 252      14.480  13.596  16.948  1.00  0.00           C  
ATOM   3870  C   GLY A 252      14.072  12.500  17.926  1.00  0.00           C  
ATOM   3871  O   GLY A 252      12.886  12.114  17.964  1.00  0.00           O  
ATOM   3872  H   GLY A 252      16.430  14.456  16.776  1.00  0.00           H  
ATOM   3873 1HA  GLY A 252      14.206  14.535  17.429  1.00  0.00           H  
ATOM   3874 2HA  GLY A 252      13.828  13.475  16.084  1.00  0.00           H  
ATOM   3875  N   GLY A 253      15.022  12.031  18.736  1.00  0.00           N  
ATOM   3876  CA  GLY A 253      14.740  10.981  19.702  1.00  0.00           C  
ATOM   3877  C   GLY A 253      14.080  11.518  20.953  1.00  0.00           C  
ATOM   3878  O   GLY A 253      14.353  12.656  21.355  1.00  0.00           O  
ATOM   3879  H   GLY A 253      15.956  12.410  18.680  1.00  0.00           H  
ATOM   3880 1HA  GLY A 253      14.091  10.233  19.247  1.00  0.00           H  
ATOM   3881 2HA  GLY A 253      15.667  10.478  19.974  1.00  0.00           H  
ATOM   3882  N   SER A 254      13.262  10.684  21.594  1.00  0.00           N  
ATOM   3883  CA  SER A 254      12.558  11.084  22.806  1.00  0.00           C  
ATOM   3884  C   SER A 254      13.411  11.443  24.013  1.00  0.00           C  
ATOM   3885  O   SER A 254      13.151  12.472  24.630  1.00  0.00           O  
ATOM   3886  CB  SER A 254      11.613   9.967  23.204  1.00  0.00           C  
ATOM   3887  OG  SER A 254      12.321   8.804  23.536  1.00  0.00           O  
ATOM   3888  H   SER A 254      13.126   9.751  21.231  1.00  0.00           H  
ATOM   3889  HA  SER A 254      11.986  11.988  22.592  1.00  0.00           H  
ATOM   3890 1HB  SER A 254      11.012  10.286  24.056  1.00  0.00           H  
ATOM   3891 2HB  SER A 254      10.930   9.758  22.382  1.00  0.00           H  
ATOM   3892  HG  SER A 254      12.550   8.387  22.702  1.00  0.00           H  
ATOM   3893  N   ILE A 255      14.447  10.652  24.328  1.00  0.00           N  
ATOM   3894  CA  ILE A 255      15.275  10.978  25.496  1.00  0.00           C  
ATOM   3895  C   ILE A 255      16.121  12.223  25.334  1.00  0.00           C  
ATOM   3896  O   ILE A 255      16.538  12.804  26.330  1.00  0.00           O  
ATOM   3897  CB  ILE A 255      16.206   9.800  25.837  1.00  0.00           C  
ATOM   3898  CG1 ILE A 255      17.211   9.569  24.706  1.00  0.00           C  
ATOM   3899  CG2 ILE A 255      15.395   8.540  26.098  1.00  0.00           C  
ATOM   3900  CD1 ILE A 255      18.488  10.365  24.851  1.00  0.00           C  
ATOM   3901  H   ILE A 255      14.671   9.835  23.779  1.00  0.00           H  
ATOM   3902  HA  ILE A 255      14.618  11.162  26.345  1.00  0.00           H  
ATOM   3903  HB  ILE A 255      16.784  10.040  26.728  1.00  0.00           H  
ATOM   3904 1HG1 ILE A 255      17.471   8.512  24.660  1.00  0.00           H  
ATOM   3905 2HG1 ILE A 255      16.753   9.833  23.752  1.00  0.00           H  
ATOM   3906 1HG2 ILE A 255      16.068   7.717  26.337  1.00  0.00           H  
ATOM   3907 2HG2 ILE A 255      14.719   8.710  26.935  1.00  0.00           H  
ATOM   3908 3HG2 ILE A 255      14.816   8.289  25.209  1.00  0.00           H  
ATOM   3909 1HD1 ILE A 255      19.149  10.148  24.012  1.00  0.00           H  
ATOM   3910 2HD1 ILE A 255      18.254  11.430  24.863  1.00  0.00           H  
ATOM   3911 3HD1 ILE A 255      18.982  10.091  25.782  1.00  0.00           H  
ATOM   3912  N   ASP A 256      16.362  12.648  24.090  1.00  0.00           N  
ATOM   3913  CA  ASP A 256      17.157  13.858  23.841  1.00  0.00           C  
ATOM   3914  C   ASP A 256      16.240  15.047  24.133  1.00  0.00           C  
ATOM   3915  O   ASP A 256      16.665  16.054  24.682  1.00  0.00           O  
ATOM   3916  CB  ASP A 256      17.678  13.913  22.403  1.00  0.00           C  
ATOM   3917  CG  ASP A 256      18.742  12.862  22.117  1.00  0.00           C  
ATOM   3918  OD1 ASP A 256      19.295  12.335  23.054  1.00  0.00           O  
ATOM   3919  OD2 ASP A 256      18.991  12.595  20.966  1.00  0.00           O  
ATOM   3920  H   ASP A 256      15.993  12.131  23.304  1.00  0.00           H  
ATOM   3921  HA  ASP A 256      18.018  13.850  24.510  1.00  0.00           H  
ATOM   3922 1HB  ASP A 256      16.849  13.768  21.710  1.00  0.00           H  
ATOM   3923 2HB  ASP A 256      18.101  14.899  22.206  1.00  0.00           H  
ATOM   3924  N   TRP A 257      14.970  14.924  23.755  1.00  0.00           N  
ATOM   3925  CA  TRP A 257      14.006  15.986  23.997  1.00  0.00           C  
ATOM   3926  C   TRP A 257      13.774  16.091  25.517  1.00  0.00           C  
ATOM   3927  O   TRP A 257      13.835  17.184  26.078  1.00  0.00           O  
ATOM   3928  CB  TRP A 257      12.690  15.706  23.269  1.00  0.00           C  
ATOM   3929  CG  TRP A 257      11.653  16.768  23.476  1.00  0.00           C  
ATOM   3930  CD1 TRP A 257      11.250  17.701  22.569  1.00  0.00           C  
ATOM   3931  CD2 TRP A 257      10.878  17.013  24.675  1.00  0.00           C  
ATOM   3932  NE1 TRP A 257      10.283  18.507  23.117  1.00  0.00           N  
ATOM   3933  CE2 TRP A 257      10.042  18.099  24.405  1.00  0.00           C  
ATOM   3934  CE3 TRP A 257      10.828  16.405  25.936  1.00  0.00           C  
ATOM   3935  CZ2 TRP A 257       9.160  18.599  25.350  1.00  0.00           C  
ATOM   3936  CZ3 TRP A 257       9.943  16.906  26.884  1.00  0.00           C  
ATOM   3937  CH2 TRP A 257       9.131  17.974  26.597  1.00  0.00           C  
ATOM   3938  H   TRP A 257      14.666  14.080  23.291  1.00  0.00           H  
ATOM   3939  HA  TRP A 257      14.418  16.920  23.616  1.00  0.00           H  
ATOM   3940 1HB  TRP A 257      12.878  15.615  22.199  1.00  0.00           H  
ATOM   3941 2HB  TRP A 257      12.280  14.756  23.611  1.00  0.00           H  
ATOM   3942  HD1 TRP A 257      11.638  17.794  21.556  1.00  0.00           H  
ATOM   3943  HE1 TRP A 257       9.823  19.275  22.650  1.00  0.00           H  
ATOM   3944  HE3 TRP A 257      11.469  15.555  26.167  1.00  0.00           H  
ATOM   3945  HZ2 TRP A 257       8.507  19.447  25.142  1.00  0.00           H  
ATOM   3946  HZ3 TRP A 257       9.911  16.428  27.863  1.00  0.00           H  
ATOM   3947  HH2 TRP A 257       8.448  18.341  27.364  1.00  0.00           H  
ATOM   3948  N   SER A 258      13.526  14.957  26.180  1.00  0.00           N  
ATOM   3949  CA  SER A 258      13.280  14.969  27.619  1.00  0.00           C  
ATOM   3950  C   SER A 258      14.443  15.525  28.407  1.00  0.00           C  
ATOM   3951  O   SER A 258      14.237  16.285  29.340  1.00  0.00           O  
ATOM   3952  CB  SER A 258      12.975  13.564  28.102  1.00  0.00           C  
ATOM   3953  OG  SER A 258      14.088  12.728  27.947  1.00  0.00           O  
ATOM   3954  H   SER A 258      13.507  14.077  25.685  1.00  0.00           H  
ATOM   3955  HA  SER A 258      12.417  15.606  27.817  1.00  0.00           H  
ATOM   3956 1HB  SER A 258      12.685  13.596  29.152  1.00  0.00           H  
ATOM   3957 2HB  SER A 258      12.133  13.162  27.542  1.00  0.00           H  
ATOM   3958  HG  SER A 258      14.501  12.672  28.812  1.00  0.00           H  
ATOM   3959  N   TYR A 259      15.664  15.192  28.008  1.00  0.00           N  
ATOM   3960  CA  TYR A 259      16.822  15.704  28.724  1.00  0.00           C  
ATOM   3961  C   TYR A 259      16.917  17.212  28.522  1.00  0.00           C  
ATOM   3962  O   TYR A 259      17.082  17.960  29.486  1.00  0.00           O  
ATOM   3963  CB  TYR A 259      18.104  15.011  28.256  1.00  0.00           C  
ATOM   3964  CG  TYR A 259      19.352  15.497  28.960  1.00  0.00           C  
ATOM   3965  CD1 TYR A 259      19.915  14.738  29.975  1.00  0.00           C  
ATOM   3966  CD2 TYR A 259      19.933  16.700  28.589  1.00  0.00           C  
ATOM   3967  CE1 TYR A 259      21.055  15.182  30.618  1.00  0.00           C  
ATOM   3968  CE2 TYR A 259      21.072  17.144  29.232  1.00  0.00           C  
ATOM   3969  CZ  TYR A 259      21.633  16.389  30.242  1.00  0.00           C  
ATOM   3970  OH  TYR A 259      22.768  16.831  30.882  1.00  0.00           O  
ATOM   3971  H   TYR A 259      15.806  14.586  27.212  1.00  0.00           H  
ATOM   3972  HA  TYR A 259      16.689  15.501  29.787  1.00  0.00           H  
ATOM   3973 1HB  TYR A 259      18.017  13.936  28.420  1.00  0.00           H  
ATOM   3974 2HB  TYR A 259      18.233  15.170  27.186  1.00  0.00           H  
ATOM   3975  HD1 TYR A 259      19.458  13.792  30.266  1.00  0.00           H  
ATOM   3976  HD2 TYR A 259      19.490  17.297  27.792  1.00  0.00           H  
ATOM   3977  HE1 TYR A 259      21.497  14.586  31.416  1.00  0.00           H  
ATOM   3978  HE2 TYR A 259      21.529  18.090  28.941  1.00  0.00           H  
ATOM   3979  HH  TYR A 259      23.024  16.193  31.553  1.00  0.00           H  
ATOM   3980  N   ASN A 260      16.796  17.656  27.273  1.00  0.00           N  
ATOM   3981  CA  ASN A 260      16.865  19.080  26.947  1.00  0.00           C  
ATOM   3982  C   ASN A 260      15.739  19.836  27.618  1.00  0.00           C  
ATOM   3983  O   ASN A 260      15.845  21.039  27.863  1.00  0.00           O  
ATOM   3984  CB  ASN A 260      16.830  19.296  25.445  1.00  0.00           C  
ATOM   3985  CG  ASN A 260      18.119  18.907  24.775  1.00  0.00           C  
ATOM   3986  OD1 ASN A 260      19.086  18.519  25.441  1.00  0.00           O  
ATOM   3987  ND2 ASN A 260      18.151  19.003  23.471  1.00  0.00           N  
ATOM   3988  H   ASN A 260      16.652  16.988  26.530  1.00  0.00           H  
ATOM   3989  HA  ASN A 260      17.806  19.478  27.330  1.00  0.00           H  
ATOM   3990 1HB  ASN A 260      16.018  18.711  25.012  1.00  0.00           H  
ATOM   3991 2HB  ASN A 260      16.627  20.346  25.233  1.00  0.00           H  
ATOM   3992 1HD2 ASN A 260      18.983  18.757  22.971  1.00  0.00           H  
ATOM   3993 2HD2 ASN A 260      17.345  19.321  22.973  1.00  0.00           H  
ATOM   3994  N   GLN A 261      14.635  19.146  27.869  1.00  0.00           N  
ATOM   3995  CA  GLN A 261      13.505  19.774  28.519  1.00  0.00           C  
ATOM   3996  C   GLN A 261      13.786  19.910  30.026  1.00  0.00           C  
ATOM   3997  O   GLN A 261      13.070  20.617  30.733  1.00  0.00           O  
ATOM   3998  CB  GLN A 261      12.228  18.966  28.276  1.00  0.00           C  
ATOM   3999  CG  GLN A 261      10.965  19.622  28.808  1.00  0.00           C  
ATOM   4000  CD  GLN A 261      10.654  20.931  28.107  1.00  0.00           C  
ATOM   4001  OE1 GLN A 261      10.636  21.003  26.875  1.00  0.00           O  
ATOM   4002  NE2 GLN A 261      10.407  21.976  28.889  1.00  0.00           N  
ATOM   4003  H   GLN A 261      14.573  18.172  27.607  1.00  0.00           H  
ATOM   4004  HA  GLN A 261      13.372  20.770  28.096  1.00  0.00           H  
ATOM   4005 1HB  GLN A 261      12.097  18.803  27.206  1.00  0.00           H  
ATOM   4006 2HB  GLN A 261      12.322  17.987  28.747  1.00  0.00           H  
ATOM   4007 1HG  GLN A 261      10.124  18.945  28.656  1.00  0.00           H  
ATOM   4008 2HG  GLN A 261      11.094  19.826  29.871  1.00  0.00           H  
ATOM   4009 1HE2 GLN A 261      10.196  22.866  28.484  1.00  0.00           H  
ATOM   4010 2HE2 GLN A 261      10.433  21.874  29.884  1.00  0.00           H  
ATOM   4011  N   GLY A 262      14.804  19.209  30.518  1.00  0.00           N  
ATOM   4012  CA  GLY A 262      15.145  19.278  31.928  1.00  0.00           C  
ATOM   4013  C   GLY A 262      14.997  17.994  32.743  1.00  0.00           C  
ATOM   4014  O   GLY A 262      15.145  18.022  33.967  1.00  0.00           O  
ATOM   4015  H   GLY A 262      15.351  18.619  29.908  1.00  0.00           H  
ATOM   4016 1HA  GLY A 262      16.182  19.598  32.036  1.00  0.00           H  
ATOM   4017 2HA  GLY A 262      14.525  20.029  32.416  1.00  0.00           H  
ATOM   4018  N   ILE A 263      14.690  16.875  32.097  1.00  0.00           N  
ATOM   4019  CA  ILE A 263      14.533  15.610  32.809  1.00  0.00           C  
ATOM   4020  C   ILE A 263      15.892  14.939  32.713  1.00  0.00           C  
ATOM   4021  O   ILE A 263      16.221  14.300  31.716  1.00  0.00           O  
ATOM   4022  CB  ILE A 263      13.433  14.719  32.204  1.00  0.00           C  
ATOM   4023  CG1 ILE A 263      12.086  15.446  32.223  1.00  0.00           C  
ATOM   4024  CG2 ILE A 263      13.341  13.401  32.959  1.00  0.00           C  
ATOM   4025  CD1 ILE A 263      10.994  14.729  31.462  1.00  0.00           C  
ATOM   4026  H   ILE A 263      14.562  16.895  31.095  1.00  0.00           H  
ATOM   4027  HA  ILE A 263      14.251  15.826  33.839  1.00  0.00           H  
ATOM   4028  HB  ILE A 263      13.665  14.512  31.160  1.00  0.00           H  
ATOM   4029 1HG1 ILE A 263      11.756  15.575  33.253  1.00  0.00           H  
ATOM   4030 2HG1 ILE A 263      12.204  16.440  31.791  1.00  0.00           H  
ATOM   4031 1HG2 ILE A 263      12.558  12.784  32.519  1.00  0.00           H  
ATOM   4032 2HG2 ILE A 263      14.294  12.879  32.896  1.00  0.00           H  
ATOM   4033 3HG2 ILE A 263      13.103  13.597  34.005  1.00  0.00           H  
ATOM   4034 1HD1 ILE A 263      10.071  15.305  31.520  1.00  0.00           H  
ATOM   4035 2HD1 ILE A 263      11.289  14.620  30.418  1.00  0.00           H  
ATOM   4036 3HD1 ILE A 263      10.834  13.744  31.898  1.00  0.00           H  
ATOM   4037  N   LYS A 264      16.681  15.128  33.764  1.00  0.00           N  
ATOM   4038  CA  LYS A 264      18.033  14.593  33.872  1.00  0.00           C  
ATOM   4039  C   LYS A 264      18.202  13.094  33.673  1.00  0.00           C  
ATOM   4040  O   LYS A 264      19.091  12.643  32.947  1.00  0.00           O  
ATOM   4041  CB  LYS A 264      18.605  14.971  35.239  1.00  0.00           C  
ATOM   4042  CG  LYS A 264      18.932  16.450  35.397  1.00  0.00           C  
ATOM   4043  CD  LYS A 264      19.476  16.751  36.785  1.00  0.00           C  
ATOM   4044  CE  LYS A 264      19.786  18.231  36.951  1.00  0.00           C  
ATOM   4045  NZ  LYS A 264      20.284  18.547  38.317  1.00  0.00           N  
ATOM   4046  H   LYS A 264      16.307  15.677  34.525  1.00  0.00           H  
ATOM   4047  HA  LYS A 264      18.645  15.038  33.087  1.00  0.00           H  
ATOM   4048 1HB  LYS A 264      17.893  14.701  36.019  1.00  0.00           H  
ATOM   4049 2HB  LYS A 264      19.520  14.406  35.420  1.00  0.00           H  
ATOM   4050 1HG  LYS A 264      19.676  16.740  34.654  1.00  0.00           H  
ATOM   4051 2HG  LYS A 264      18.031  17.041  35.233  1.00  0.00           H  
ATOM   4052 1HD  LYS A 264      18.741  16.456  37.536  1.00  0.00           H  
ATOM   4053 2HD  LYS A 264      20.388  16.178  36.951  1.00  0.00           H  
ATOM   4054 1HE  LYS A 264      20.542  18.528  36.225  1.00  0.00           H  
ATOM   4055 2HE  LYS A 264      18.885  18.815  36.762  1.00  0.00           H  
ATOM   4056 1HZ  LYS A 264      20.477  19.536  38.386  1.00  0.00           H  
ATOM   4057 2HZ  LYS A 264      19.582  18.293  38.999  1.00  0.00           H  
ATOM   4058 3HZ  LYS A 264      21.130  18.026  38.497  1.00  0.00           H  
ATOM   4059  N   TYR A 265      17.371  12.318  34.343  1.00  0.00           N  
ATOM   4060  CA  TYR A 265      17.459  10.870  34.231  1.00  0.00           C  
ATOM   4061  C   TYR A 265      16.633  10.332  33.073  1.00  0.00           C  
ATOM   4062  O   TYR A 265      15.532   9.804  33.263  1.00  0.00           O  
ATOM   4063  CB  TYR A 265      17.018  10.212  35.540  1.00  0.00           C  
ATOM   4064  CG  TYR A 265      17.925  10.516  36.712  1.00  0.00           C  
ATOM   4065  CD1 TYR A 265      17.621  11.563  37.570  1.00  0.00           C  
ATOM   4066  CD2 TYR A 265      19.059   9.748  36.929  1.00  0.00           C  
ATOM   4067  CE1 TYR A 265      18.450  11.840  38.641  1.00  0.00           C  
ATOM   4068  CE2 TYR A 265      19.887  10.026  37.999  1.00  0.00           C  
ATOM   4069  CZ  TYR A 265      19.585  11.067  38.853  1.00  0.00           C  
ATOM   4070  OH  TYR A 265      20.410  11.344  39.919  1.00  0.00           O  
ATOM   4071  H   TYR A 265      16.665  12.723  34.941  1.00  0.00           H  
ATOM   4072  HA  TYR A 265      18.497  10.601  34.035  1.00  0.00           H  
ATOM   4073 1HB  TYR A 265      16.010  10.544  35.794  1.00  0.00           H  
ATOM   4074 2HB  TYR A 265      16.982   9.130  35.410  1.00  0.00           H  
ATOM   4075  HD1 TYR A 265      16.730  12.166  37.400  1.00  0.00           H  
ATOM   4076  HD2 TYR A 265      19.298   8.926  36.254  1.00  0.00           H  
ATOM   4077  HE1 TYR A 265      18.211  12.663  39.315  1.00  0.00           H  
ATOM   4078  HE2 TYR A 265      20.779   9.423  38.169  1.00  0.00           H  
ATOM   4079  HH  TYR A 265      21.144  10.724  39.924  1.00  0.00           H  
ATOM   4080  N   SER A 266      17.165  10.509  31.869  1.00  0.00           N  
ATOM   4081  CA  SER A 266      16.511  10.051  30.649  1.00  0.00           C  
ATOM   4082  C   SER A 266      17.340   8.891  30.085  1.00  0.00           C  
ATOM   4083  O   SER A 266      18.522   9.056  29.765  1.00  0.00           O  
ATOM   4084  CB  SER A 266      16.398  11.175  29.638  1.00  0.00           C  
ATOM   4085  OG  SER A 266      15.573  12.201  30.118  1.00  0.00           O  
ATOM   4086  H   SER A 266      18.056  10.979  31.803  1.00  0.00           H  
ATOM   4087  HA  SER A 266      15.505   9.713  30.902  1.00  0.00           H  
ATOM   4088 1HB  SER A 266      17.390  11.573  29.424  1.00  0.00           H  
ATOM   4089 2HB  SER A 266      15.993  10.786  28.705  1.00  0.00           H  
ATOM   4090  HG  SER A 266      16.116  12.720  30.716  1.00  0.00           H  
ATOM   4091  N   PHE A 267      16.720   7.714  30.002  1.00  0.00           N  
ATOM   4092  CA  PHE A 267      17.376   6.499  29.503  1.00  0.00           C  
ATOM   4093  C   PHE A 267      16.522   5.709  28.510  1.00  0.00           C  
ATOM   4094  O   PHE A 267      15.284   5.708  28.585  1.00  0.00           O  
ATOM   4095  CB  PHE A 267      17.747   5.590  30.676  1.00  0.00           C  
ATOM   4096  CG  PHE A 267      18.723   6.207  31.636  1.00  0.00           C  
ATOM   4097  CD1 PHE A 267      18.278   6.884  32.762  1.00  0.00           C  
ATOM   4098  CD2 PHE A 267      20.089   6.113  31.416  1.00  0.00           C  
ATOM   4099  CE1 PHE A 267      19.175   7.452  33.646  1.00  0.00           C  
ATOM   4100  CE2 PHE A 267      20.989   6.679  32.298  1.00  0.00           C  
ATOM   4101  CZ  PHE A 267      20.531   7.349  33.414  1.00  0.00           C  
ATOM   4102  H   PHE A 267      15.756   7.666  30.298  1.00  0.00           H  
ATOM   4103  HA  PHE A 267      18.287   6.788  28.977  1.00  0.00           H  
ATOM   4104 1HB  PHE A 267      16.847   5.325  31.229  1.00  0.00           H  
ATOM   4105 2HB  PHE A 267      18.181   4.666  30.296  1.00  0.00           H  
ATOM   4106  HD1 PHE A 267      17.206   6.964  32.945  1.00  0.00           H  
ATOM   4107  HD2 PHE A 267      20.451   5.583  30.534  1.00  0.00           H  
ATOM   4108  HE1 PHE A 267      18.812   7.981  34.526  1.00  0.00           H  
ATOM   4109  HE2 PHE A 267      22.060   6.597  32.114  1.00  0.00           H  
ATOM   4110  HZ  PHE A 267      21.239   7.798  34.110  1.00  0.00           H  
ATOM   4111  N   THR A 268      17.196   4.994  27.614  1.00  0.00           N  
ATOM   4112  CA  THR A 268      16.527   4.181  26.629  1.00  0.00           C  
ATOM   4113  C   THR A 268      17.142   2.792  26.705  1.00  0.00           C  
ATOM   4114  O   THR A 268      18.361   2.655  26.817  1.00  0.00           O  
ATOM   4115  CB  THR A 268      16.661   4.764  25.210  1.00  0.00           C  
ATOM   4116  OG1 THR A 268      16.089   6.078  25.174  1.00  0.00           O  
ATOM   4117  CG2 THR A 268      15.949   3.877  24.200  1.00  0.00           C  
ATOM   4118  H   THR A 268      18.206   5.022  27.625  1.00  0.00           H  
ATOM   4119  HA  THR A 268      15.466   4.142  26.876  1.00  0.00           H  
ATOM   4120  HB  THR A 268      17.715   4.834  24.943  1.00  0.00           H  
ATOM   4121  HG1 THR A 268      15.160   6.028  25.413  1.00  0.00           H  
ATOM   4122 1HG2 THR A 268      16.054   4.304  23.203  1.00  0.00           H  
ATOM   4123 2HG2 THR A 268      16.389   2.880  24.216  1.00  0.00           H  
ATOM   4124 3HG2 THR A 268      14.892   3.811  24.455  1.00  0.00           H  
ATOM   4125  N   PHE A 269      16.292   1.771  26.768  1.00  0.00           N  
ATOM   4126  CA  PHE A 269      16.726   0.379  26.836  1.00  0.00           C  
ATOM   4127  C   PHE A 269      16.408  -0.298  25.501  1.00  0.00           C  
ATOM   4128  O   PHE A 269      15.343  -0.053  24.929  1.00  0.00           O  
ATOM   4129  CB  PHE A 269      16.035  -0.358  27.985  1.00  0.00           C  
ATOM   4130  CG  PHE A 269      16.431   0.137  29.347  1.00  0.00           C  
ATOM   4131  CD1 PHE A 269      16.012   1.380  29.798  1.00  0.00           C  
ATOM   4132  CD2 PHE A 269      17.223  -0.639  30.180  1.00  0.00           C  
ATOM   4133  CE1 PHE A 269      16.376   1.836  31.051  1.00  0.00           C  
ATOM   4134  CE2 PHE A 269      17.587  -0.186  31.433  1.00  0.00           C  
ATOM   4135  CZ  PHE A 269      17.163   1.053  31.869  1.00  0.00           C  
ATOM   4136  H   PHE A 269      15.304   1.979  26.768  1.00  0.00           H  
ATOM   4137  HA  PHE A 269      17.802   0.360  27.014  1.00  0.00           H  
ATOM   4138 1HB  PHE A 269      14.955  -0.254  27.886  1.00  0.00           H  
ATOM   4139 2HB  PHE A 269      16.268  -1.420  27.928  1.00  0.00           H  
ATOM   4140  HD1 PHE A 269      15.389   1.999  29.152  1.00  0.00           H  
ATOM   4141  HD2 PHE A 269      17.558  -1.618  29.835  1.00  0.00           H  
ATOM   4142  HE1 PHE A 269      16.040   2.815  31.393  1.00  0.00           H  
ATOM   4143  HE2 PHE A 269      18.210  -0.806  32.078  1.00  0.00           H  
ATOM   4144  HZ  PHE A 269      17.451   1.412  32.856  1.00  0.00           H  
ATOM   4145  N   GLU A 270      17.326  -1.126  25.010  1.00  0.00           N  
ATOM   4146  CA  GLU A 270      17.141  -1.883  23.761  1.00  0.00           C  
ATOM   4147  C   GLU A 270      17.282  -3.298  24.364  1.00  0.00           C  
ATOM   4148  O   GLU A 270      18.372  -3.712  24.760  1.00  0.00           O  
ATOM   4149  CB  GLU A 270      18.184  -1.577  22.684  1.00  0.00           C  
ATOM   4150  CG  GLU A 270      18.157  -0.144  22.171  1.00  0.00           C  
ATOM   4151  CD  GLU A 270      19.196   0.121  21.118  1.00  0.00           C  
ATOM   4152  OE1 GLU A 270      19.241  -0.611  20.158  1.00  0.00           O  
ATOM   4153  OE2 GLU A 270      19.945   1.056  21.273  1.00  0.00           O  
ATOM   4154  H   GLU A 270      18.187  -1.233  25.527  1.00  0.00           H  
ATOM   4155  HA  GLU A 270      16.168  -1.625  23.341  1.00  0.00           H  
ATOM   4156 1HB  GLU A 270      19.182  -1.771  23.079  1.00  0.00           H  
ATOM   4157 2HB  GLU A 270      18.034  -2.240  21.832  1.00  0.00           H  
ATOM   4158 1HG  GLU A 270      17.172   0.062  21.754  1.00  0.00           H  
ATOM   4159 2HG  GLU A 270      18.315   0.534  23.009  1.00  0.00           H  
ATOM   4160  N   LEU A 271      16.149  -3.973  24.541  1.00  0.00           N  
ATOM   4161  CA  LEU A 271      16.090  -5.320  25.126  1.00  0.00           C  
ATOM   4162  C   LEU A 271      16.646  -6.494  24.310  1.00  0.00           C  
ATOM   4163  O   LEU A 271      17.250  -6.293  23.255  1.00  0.00           O  
ATOM   4164  CB  LEU A 271      14.626  -5.631  25.463  1.00  0.00           C  
ATOM   4165  CG  LEU A 271      13.970  -4.705  26.494  1.00  0.00           C  
ATOM   4166  CD1 LEU A 271      12.500  -5.073  26.645  1.00  0.00           C  
ATOM   4167  CD2 LEU A 271      14.702  -4.823  27.822  1.00  0.00           C  
ATOM   4168  H   LEU A 271      15.291  -3.524  24.253  1.00  0.00           H  
ATOM   4169  HA  LEU A 271      16.687  -5.328  26.037  1.00  0.00           H  
ATOM   4170 1HB  LEU A 271      14.040  -5.576  24.548  1.00  0.00           H  
ATOM   4171 2HB  LEU A 271      14.567  -6.650  25.847  1.00  0.00           H  
ATOM   4172  HG  LEU A 271      14.020  -3.674  26.142  1.00  0.00           H  
ATOM   4173 1HD1 LEU A 271      12.033  -4.415  27.378  1.00  0.00           H  
ATOM   4174 2HD1 LEU A 271      11.996  -4.961  25.685  1.00  0.00           H  
ATOM   4175 3HD1 LEU A 271      12.417  -6.106  26.982  1.00  0.00           H  
ATOM   4176 1HD2 LEU A 271      14.236  -4.163  28.555  1.00  0.00           H  
ATOM   4177 2HD2 LEU A 271      14.651  -5.853  28.176  1.00  0.00           H  
ATOM   4178 3HD2 LEU A 271      15.746  -4.537  27.689  1.00  0.00           H  
ATOM   4179  N   ARG A 272      16.496  -7.711  24.833  1.00  0.00           N  
ATOM   4180  CA  ARG A 272      16.981  -8.911  24.142  1.00  0.00           C  
ATOM   4181  C   ARG A 272      16.358  -9.010  22.736  1.00  0.00           C  
ATOM   4182  O   ARG A 272      15.250  -8.519  22.514  1.00  0.00           O  
ATOM   4183  CB  ARG A 272      16.647 -10.163  24.939  1.00  0.00           C  
ATOM   4184  CG  ARG A 272      17.359 -10.278  26.278  1.00  0.00           C  
ATOM   4185  CD  ARG A 272      16.930 -11.487  27.026  1.00  0.00           C  
ATOM   4186  NE  ARG A 272      17.308 -12.712  26.340  1.00  0.00           N  
ATOM   4187  CZ  ARG A 272      18.479 -13.355  26.513  1.00  0.00           C  
ATOM   4188  NH1 ARG A 272      19.374 -12.879  27.351  1.00  0.00           N  
ATOM   4189  NH2 ARG A 272      18.730 -14.465  25.841  1.00  0.00           N  
ATOM   4190  H   ARG A 272      16.037  -7.810  25.727  1.00  0.00           H  
ATOM   4191  HA  ARG A 272      18.065  -8.840  24.046  1.00  0.00           H  
ATOM   4192 1HB  ARG A 272      15.576 -10.196  25.132  1.00  0.00           H  
ATOM   4193 2HB  ARG A 272      16.902 -11.046  24.354  1.00  0.00           H  
ATOM   4194 1HG  ARG A 272      18.435 -10.339  26.114  1.00  0.00           H  
ATOM   4195 2HG  ARG A 272      17.134  -9.400  26.886  1.00  0.00           H  
ATOM   4196 1HD  ARG A 272      17.396 -11.490  28.011  1.00  0.00           H  
ATOM   4197 2HD  ARG A 272      15.846 -11.480  27.139  1.00  0.00           H  
ATOM   4198  HE  ARG A 272      16.646 -13.109  25.687  1.00  0.00           H  
ATOM   4199 1HH1 ARG A 272      19.182 -12.030  27.865  1.00  0.00           H  
ATOM   4200 2HH1 ARG A 272      20.251 -13.361  27.481  1.00  0.00           H  
ATOM   4201 1HH2 ARG A 272      18.042 -14.831  25.196  1.00  0.00           H  
ATOM   4202 2HH2 ARG A 272      19.607 -14.947  25.970  1.00  0.00           H  
ATOM   4203  N   ASP A 273      17.045  -9.660  21.794  1.00  0.00           N  
ATOM   4204  CA  ASP A 273      18.348 -10.271  22.034  1.00  0.00           C  
ATOM   4205  C   ASP A 273      19.406  -9.495  21.250  1.00  0.00           C  
ATOM   4206  O   ASP A 273      19.351  -8.270  21.194  1.00  0.00           O  
ATOM   4207  CB  ASP A 273      18.352 -11.745  21.620  1.00  0.00           C  
ATOM   4208  CG  ASP A 273      18.142 -11.940  20.124  1.00  0.00           C  
ATOM   4209  OD1 ASP A 273      18.093 -10.961  19.418  1.00  0.00           O  
ATOM   4210  OD2 ASP A 273      18.033 -13.067  19.703  1.00  0.00           O  
ATOM   4211  H   ASP A 273      16.633  -9.726  20.874  1.00  0.00           H  
ATOM   4212  HA  ASP A 273      18.565 -10.214  23.101  1.00  0.00           H  
ATOM   4213 1HB  ASP A 273      19.302 -12.199  21.901  1.00  0.00           H  
ATOM   4214 2HB  ASP A 273      17.564 -12.275  22.155  1.00  0.00           H  
ATOM   4215  N   THR A 274      20.395 -10.179  20.684  1.00  0.00           N  
ATOM   4216  CA  THR A 274      21.413  -9.465  19.922  1.00  0.00           C  
ATOM   4217  C   THR A 274      21.334  -9.781  18.419  1.00  0.00           C  
ATOM   4218  O   THR A 274      22.206  -9.364  17.655  1.00  0.00           O  
ATOM   4219  CB  THR A 274      22.821  -9.801  20.448  1.00  0.00           C  
ATOM   4220  OG1 THR A 274      23.054 -11.210  20.331  1.00  0.00           O  
ATOM   4221  CG2 THR A 274      22.958  -9.387  21.906  1.00  0.00           C  
ATOM   4222  H   THR A 274      20.458 -11.183  20.769  1.00  0.00           H  
ATOM   4223  HA  THR A 274      21.245  -8.394  20.039  1.00  0.00           H  
ATOM   4224  HB  THR A 274      23.567  -9.272  19.855  1.00  0.00           H  
ATOM   4225  HG1 THR A 274      23.814 -11.362  19.763  1.00  0.00           H  
ATOM   4226 1HG2 THR A 274      23.959  -9.632  22.260  1.00  0.00           H  
ATOM   4227 2HG2 THR A 274      22.792  -8.314  21.997  1.00  0.00           H  
ATOM   4228 3HG2 THR A 274      22.221  -9.920  22.505  1.00  0.00           H  
ATOM   4229  N   GLY A 275      20.318 -10.540  18.002  1.00  0.00           N  
ATOM   4230  CA  GLY A 275      20.189 -10.867  16.589  1.00  0.00           C  
ATOM   4231  C   GLY A 275      19.700 -12.247  16.191  1.00  0.00           C  
ATOM   4232  O   GLY A 275      19.086 -12.391  15.139  1.00  0.00           O  
ATOM   4233  H   GLY A 275      19.632 -10.894  18.654  1.00  0.00           H  
ATOM   4234 1HA  GLY A 275      19.500 -10.167  16.115  1.00  0.00           H  
ATOM   4235 2HA  GLY A 275      21.155 -10.749  16.099  1.00  0.00           H  
ATOM   4236  N   ARG A 276      19.969 -13.264  17.008  1.00  0.00           N  
ATOM   4237  CA  ARG A 276      19.529 -14.625  16.688  1.00  0.00           C  
ATOM   4238  C   ARG A 276      18.048 -14.687  16.313  1.00  0.00           C  
ATOM   4239  O   ARG A 276      17.674 -15.368  15.363  1.00  0.00           O  
ATOM   4240  CB  ARG A 276      19.780 -15.552  17.868  1.00  0.00           C  
ATOM   4241  CG  ARG A 276      19.417 -17.008  17.626  1.00  0.00           C  
ATOM   4242  CD  ARG A 276      19.696 -17.849  18.819  1.00  0.00           C  
ATOM   4243  NE  ARG A 276      19.311 -19.235  18.607  1.00  0.00           N  
ATOM   4244  CZ  ARG A 276      20.106 -20.174  18.058  1.00  0.00           C  
ATOM   4245  NH1 ARG A 276      21.323 -19.861  17.672  1.00  0.00           N  
ATOM   4246  NH2 ARG A 276      19.663 -21.410  17.908  1.00  0.00           N  
ATOM   4247  H   ARG A 276      20.483 -13.101  17.862  1.00  0.00           H  
ATOM   4248  HA  ARG A 276      20.104 -14.983  15.833  1.00  0.00           H  
ATOM   4249 1HB  ARG A 276      20.834 -15.516  18.141  1.00  0.00           H  
ATOM   4250 2HB  ARG A 276      19.208 -15.208  18.730  1.00  0.00           H  
ATOM   4251 1HG  ARG A 276      18.355 -17.085  17.393  1.00  0.00           H  
ATOM   4252 2HG  ARG A 276      20.001 -17.395  16.790  1.00  0.00           H  
ATOM   4253 1HD  ARG A 276      20.762 -17.821  19.043  1.00  0.00           H  
ATOM   4254 2HD  ARG A 276      19.136 -17.467  19.672  1.00  0.00           H  
ATOM   4255  HE  ARG A 276      18.382 -19.514  18.892  1.00  0.00           H  
ATOM   4256 1HH1 ARG A 276      21.662 -18.917  17.787  1.00  0.00           H  
ATOM   4257 2HH1 ARG A 276      21.919 -20.565  17.261  1.00  0.00           H  
ATOM   4258 1HH2 ARG A 276      18.727 -21.651  18.205  1.00  0.00           H  
ATOM   4259 2HH2 ARG A 276      20.258 -22.113  17.497  1.00  0.00           H  
ATOM   4260  N   TYR A 277      17.199 -14.015  17.085  1.00  0.00           N  
ATOM   4261  CA  TYR A 277      15.770 -14.010  16.801  1.00  0.00           C  
ATOM   4262  C   TYR A 277      15.324 -12.602  16.453  1.00  0.00           C  
ATOM   4263  O   TYR A 277      14.317 -12.422  15.785  1.00  0.00           O  
ATOM   4264  CB  TYR A 277      14.973 -14.549  17.991  1.00  0.00           C  
ATOM   4265  CG  TYR A 277      15.285 -15.989  18.333  1.00  0.00           C  
ATOM   4266  CD1 TYR A 277      16.198 -16.281  19.337  1.00  0.00           C  
ATOM   4267  CD2 TYR A 277      14.660 -17.017  17.644  1.00  0.00           C  
ATOM   4268  CE1 TYR A 277      16.483 -17.596  19.649  1.00  0.00           C  
ATOM   4269  CE2 TYR A 277      14.945 -18.332  17.957  1.00  0.00           C  
ATOM   4270  CZ  TYR A 277      15.853 -18.622  18.955  1.00  0.00           C  
ATOM   4271  OH  TYR A 277      16.137 -19.932  19.266  1.00  0.00           O  
ATOM   4272  H   TYR A 277      17.544 -13.499  17.881  1.00  0.00           H  
ATOM   4273  HA  TYR A 277      15.586 -14.656  15.942  1.00  0.00           H  
ATOM   4274 1HB  TYR A 277      15.175 -13.938  18.872  1.00  0.00           H  
ATOM   4275 2HB  TYR A 277      13.907 -14.474  17.778  1.00  0.00           H  
ATOM   4276  HD1 TYR A 277      16.690 -15.472  19.878  1.00  0.00           H  
ATOM   4277  HD2 TYR A 277      13.944 -16.788  16.855  1.00  0.00           H  
ATOM   4278  HE1 TYR A 277      17.200 -17.825  20.437  1.00  0.00           H  
ATOM   4279  HE2 TYR A 277      14.454 -19.140  17.415  1.00  0.00           H  
ATOM   4280  HH  TYR A 277      15.623 -20.513  18.701  1.00  0.00           H  
ATOM   4281  N   GLY A 278      16.056 -11.608  16.949  1.00  0.00           N  
ATOM   4282  CA  GLY A 278      15.722 -10.218  16.688  1.00  0.00           C  
ATOM   4283  C   GLY A 278      14.366  -9.844  17.272  1.00  0.00           C  
ATOM   4284  O   GLY A 278      14.094 -10.101  18.442  1.00  0.00           O  
ATOM   4285  H   GLY A 278      16.862 -11.822  17.519  1.00  0.00           H  
ATOM   4286 1HA  GLY A 278      16.491  -9.573  17.114  1.00  0.00           H  
ATOM   4287 2HA  GLY A 278      15.714 -10.041  15.613  1.00  0.00           H  
ATOM   4288  N   PHE A 279      13.493  -9.290  16.436  1.00  0.00           N  
ATOM   4289  CA  PHE A 279      12.156  -8.882  16.858  1.00  0.00           C  
ATOM   4290  C   PHE A 279      11.252 -10.063  17.128  1.00  0.00           C  
ATOM   4291  O   PHE A 279      10.268  -9.929  17.850  1.00  0.00           O  
ATOM   4292  CB  PHE A 279      11.513  -7.990  15.795  1.00  0.00           C  
ATOM   4293  CG  PHE A 279      11.164  -8.714  14.526  1.00  0.00           C  
ATOM   4294  CD1 PHE A 279       9.929  -9.327  14.377  1.00  0.00           C  
ATOM   4295  CD2 PHE A 279      12.071  -8.786  13.479  1.00  0.00           C  
ATOM   4296  CE1 PHE A 279       9.607  -9.994  13.210  1.00  0.00           C  
ATOM   4297  CE2 PHE A 279      11.752  -9.451  12.311  1.00  0.00           C  
ATOM   4298  CZ  PHE A 279      10.518 -10.056  12.177  1.00  0.00           C  
ATOM   4299  H   PHE A 279      13.770  -9.149  15.475  1.00  0.00           H  
ATOM   4300  HA  PHE A 279      12.244  -8.314  17.785  1.00  0.00           H  
ATOM   4301 1HB  PHE A 279      10.601  -7.547  16.195  1.00  0.00           H  
ATOM   4302 2HB  PHE A 279      12.190  -7.175  15.546  1.00  0.00           H  
ATOM   4303  HD1 PHE A 279       9.208  -9.277  15.193  1.00  0.00           H  
ATOM   4304  HD2 PHE A 279      13.045  -8.308  13.585  1.00  0.00           H  
ATOM   4305  HE1 PHE A 279       8.633 -10.471  13.106  1.00  0.00           H  
ATOM   4306  HE2 PHE A 279      12.473  -9.499  11.496  1.00  0.00           H  
ATOM   4307  HZ  PHE A 279      10.266 -10.582  11.257  1.00  0.00           H  
ATOM   4308  N   LEU A 280      11.590 -11.217  16.558  1.00  0.00           N  
ATOM   4309  CA  LEU A 280      10.799 -12.426  16.741  1.00  0.00           C  
ATOM   4310  C   LEU A 280      11.315 -13.265  17.910  1.00  0.00           C  
ATOM   4311  O   LEU A 280      11.541 -14.470  17.774  1.00  0.00           O  
ATOM   4312  CB  LEU A 280      10.816 -13.263  15.456  1.00  0.00           C  
ATOM   4313  CG  LEU A 280       9.989 -14.555  15.492  1.00  0.00           C  
ATOM   4314  CD1 LEU A 280       8.519 -14.212  15.696  1.00  0.00           C  
ATOM   4315  CD2 LEU A 280      10.196 -15.327  14.198  1.00  0.00           C  
ATOM   4316  H   LEU A 280      12.419 -11.254  15.982  1.00  0.00           H  
ATOM   4317  HA  LEU A 280       9.772 -12.137  16.960  1.00  0.00           H  
ATOM   4318 1HB  LEU A 280      10.439 -12.652  14.638  1.00  0.00           H  
ATOM   4319 2HB  LEU A 280      11.847 -13.536  15.232  1.00  0.00           H  
ATOM   4320  HG  LEU A 280      10.308 -15.167  16.336  1.00  0.00           H  
ATOM   4321 1HD1 LEU A 280       7.932 -15.129  15.722  1.00  0.00           H  
ATOM   4322 2HD1 LEU A 280       8.397 -13.677  16.638  1.00  0.00           H  
ATOM   4323 3HD1 LEU A 280       8.175 -13.584  14.874  1.00  0.00           H  
ATOM   4324 1HD2 LEU A 280       9.609 -16.246  14.225  1.00  0.00           H  
ATOM   4325 2HD2 LEU A 280       9.876 -14.716  13.354  1.00  0.00           H  
ATOM   4326 3HD2 LEU A 280      11.252 -15.575  14.087  1.00  0.00           H  
ATOM   4327  N   LEU A 281      11.504 -12.617  19.056  1.00  0.00           N  
ATOM   4328  CA  LEU A 281      11.995 -13.280  20.255  1.00  0.00           C  
ATOM   4329  C   LEU A 281      10.956 -14.300  20.727  1.00  0.00           C  
ATOM   4330  O   LEU A 281       9.787 -13.968  20.896  1.00  0.00           O  
ATOM   4331  CB  LEU A 281      12.278 -12.256  21.361  1.00  0.00           C  
ATOM   4332  CG  LEU A 281      12.876 -12.823  22.655  1.00  0.00           C  
ATOM   4333  CD1 LEU A 281      14.268 -13.374  22.373  1.00  0.00           C  
ATOM   4334  CD2 LEU A 281      12.925 -11.731  23.714  1.00  0.00           C  
ATOM   4335  H   LEU A 281      11.298 -11.629  19.090  1.00  0.00           H  
ATOM   4336  HA  LEU A 281      12.925 -13.793  20.010  1.00  0.00           H  
ATOM   4337 1HB  LEU A 281      12.972 -11.511  20.975  1.00  0.00           H  
ATOM   4338 2HB  LEU A 281      11.345 -11.755  21.619  1.00  0.00           H  
ATOM   4339  HG  LEU A 281      12.257 -13.647  23.012  1.00  0.00           H  
ATOM   4340 1HD1 LEU A 281      14.692 -13.778  23.293  1.00  0.00           H  
ATOM   4341 2HD1 LEU A 281      14.201 -14.167  21.628  1.00  0.00           H  
ATOM   4342 3HD1 LEU A 281      14.906 -12.575  21.999  1.00  0.00           H  
ATOM   4343 1HD2 LEU A 281      13.349 -12.135  24.634  1.00  0.00           H  
ATOM   4344 2HD2 LEU A 281      13.545 -10.908  23.359  1.00  0.00           H  
ATOM   4345 3HD2 LEU A 281      11.916 -11.368  23.908  1.00  0.00           H  
ATOM   4346  N   PRO A 282      11.360 -15.564  20.915  1.00  0.00           N  
ATOM   4347  CA  PRO A 282      10.384 -16.563  21.364  1.00  0.00           C  
ATOM   4348  C   PRO A 282       9.725 -16.222  22.709  1.00  0.00           C  
ATOM   4349  O   PRO A 282      10.361 -15.653  23.605  1.00  0.00           O  
ATOM   4350  CB  PRO A 282      11.240 -17.829  21.472  1.00  0.00           C  
ATOM   4351  CG  PRO A 282      12.371 -17.587  20.531  1.00  0.00           C  
ATOM   4352  CD  PRO A 282      12.653 -16.114  20.656  1.00  0.00           C  
ATOM   4353  HA  PRO A 282       9.601 -16.674  20.599  1.00  0.00           H  
ATOM   4354 1HB  PRO A 282      11.572 -17.971  22.511  1.00  0.00           H  
ATOM   4355 2HB  PRO A 282      10.641 -18.712  21.202  1.00  0.00           H  
ATOM   4356 1HG  PRO A 282      13.235 -18.209  20.808  1.00  0.00           H  
ATOM   4357 2HG  PRO A 282      12.084 -17.878  19.510  1.00  0.00           H  
ATOM   4358 1HD  PRO A 282      13.347 -15.943  21.492  1.00  0.00           H  
ATOM   4359 2HD  PRO A 282      13.081 -15.741  19.714  1.00  0.00           H  
ATOM   4360  N   ALA A 283       8.437 -16.520  22.822  1.00  0.00           N  
ATOM   4361  CA  ALA A 283       7.691 -16.240  24.034  1.00  0.00           C  
ATOM   4362  C   ALA A 283       8.376 -16.737  25.302  1.00  0.00           C  
ATOM   4363  O   ALA A 283       8.337 -16.058  26.332  1.00  0.00           O  
ATOM   4364  CB  ALA A 283       6.300 -16.847  23.926  1.00  0.00           C  
ATOM   4365  H   ALA A 283       7.964 -16.954  22.042  1.00  0.00           H  
ATOM   4366  HA  ALA A 283       7.605 -15.158  24.137  1.00  0.00           H  
ATOM   4367 1HB  ALA A 283       5.739 -16.636  24.837  1.00  0.00           H  
ATOM   4368 2HB  ALA A 283       5.779 -16.414  23.072  1.00  0.00           H  
ATOM   4369 3HB  ALA A 283       6.382 -17.924  23.792  1.00  0.00           H  
ATOM   4370  N   SER A 284       9.063 -17.873  25.226  1.00  0.00           N  
ATOM   4371  CA  SER A 284       9.741 -18.397  26.410  1.00  0.00           C  
ATOM   4372  C   SER A 284      10.837 -17.487  26.988  1.00  0.00           C  
ATOM   4373  O   SER A 284      11.317 -17.723  28.104  1.00  0.00           O  
ATOM   4374  CB  SER A 284      10.345 -19.746  26.073  1.00  0.00           C  
ATOM   4375  OG  SER A 284      11.373 -19.614  25.130  1.00  0.00           O  
ATOM   4376  H   SER A 284       9.125 -18.384  24.357  1.00  0.00           H  
ATOM   4377  HA  SER A 284       9.004 -18.518  27.205  1.00  0.00           H  
ATOM   4378 1HB  SER A 284      10.736 -20.207  26.979  1.00  0.00           H  
ATOM   4379 2HB  SER A 284       9.570 -20.403  25.680  1.00  0.00           H  
ATOM   4380  HG  SER A 284      11.276 -20.355  24.527  1.00  0.00           H  
ATOM   4381  N   GLN A 285      11.230 -16.453  26.242  1.00  0.00           N  
ATOM   4382  CA  GLN A 285      12.252 -15.532  26.712  1.00  0.00           C  
ATOM   4383  C   GLN A 285      11.645 -14.259  27.295  1.00  0.00           C  
ATOM   4384  O   GLN A 285      12.368 -13.434  27.852  1.00  0.00           O  
ATOM   4385  CB  GLN A 285      13.209 -15.178  25.571  1.00  0.00           C  
ATOM   4386  CG  GLN A 285      13.961 -16.367  24.997  1.00  0.00           C  
ATOM   4387  CD  GLN A 285      14.839 -17.049  26.029  1.00  0.00           C  
ATOM   4388  OE1 GLN A 285      15.642 -16.401  26.707  1.00  0.00           O  
ATOM   4389  NE2 GLN A 285      14.692 -18.363  26.154  1.00  0.00           N  
ATOM   4390  H   GLN A 285      10.813 -16.304  25.334  1.00  0.00           H  
ATOM   4391  HA  GLN A 285      12.818 -16.019  27.506  1.00  0.00           H  
ATOM   4392 1HB  GLN A 285      12.651 -14.709  24.760  1.00  0.00           H  
ATOM   4393 2HB  GLN A 285      13.944 -14.454  25.924  1.00  0.00           H  
ATOM   4394 1HG  GLN A 285      13.240 -17.095  24.627  1.00  0.00           H  
ATOM   4395 2HG  GLN A 285      14.597 -16.022  24.181  1.00  0.00           H  
ATOM   4396 1HE2 GLN A 285      15.244 -18.867  26.819  1.00  0.00           H  
ATOM   4397 2HE2 GLN A 285      14.029 -18.849  25.585  1.00  0.00           H  
ATOM   4398  N   ILE A 286      10.321 -14.123  27.227  1.00  0.00           N  
ATOM   4399  CA  ILE A 286       9.660 -12.931  27.763  1.00  0.00           C  
ATOM   4400  C   ILE A 286       9.859 -12.785  29.272  1.00  0.00           C  
ATOM   4401  O   ILE A 286      10.287 -11.721  29.738  1.00  0.00           O  
ATOM   4402  CB  ILE A 286       8.152 -12.962  27.452  1.00  0.00           C  
ATOM   4403  CG1 ILE A 286       7.915 -12.819  25.946  1.00  0.00           C  
ATOM   4404  CG2 ILE A 286       7.429 -11.863  28.215  1.00  0.00           C  
ATOM   4405  CD1 ILE A 286       6.497 -13.122  25.520  1.00  0.00           C  
ATOM   4406  H   ILE A 286       9.760 -14.847  26.802  1.00  0.00           H  
ATOM   4407  HA  ILE A 286      10.095 -12.052  27.289  1.00  0.00           H  
ATOM   4408  HB  ILE A 286       7.740 -13.927  27.745  1.00  0.00           H  
ATOM   4409 1HG1 ILE A 286       8.155 -11.802  25.635  1.00  0.00           H  
ATOM   4410 2HG1 ILE A 286       8.583 -13.491  25.407  1.00  0.00           H  
ATOM   4411 1HG2 ILE A 286       6.365 -11.898  27.983  1.00  0.00           H  
ATOM   4412 2HG2 ILE A 286       7.572 -12.008  29.285  1.00  0.00           H  
ATOM   4413 3HG2 ILE A 286       7.832 -10.892  27.924  1.00  0.00           H  
ATOM   4414 1HD1 ILE A 286       6.407 -12.999  24.441  1.00  0.00           H  
ATOM   4415 2HD1 ILE A 286       6.247 -14.148  25.791  1.00  0.00           H  
ATOM   4416 3HD1 ILE A 286       5.813 -12.438  26.020  1.00  0.00           H  
ATOM   4417  N   ILE A 287       9.595 -13.845  30.036  1.00  0.00           N  
ATOM   4418  CA  ILE A 287       9.770 -13.762  31.497  1.00  0.00           C  
ATOM   4419  C   ILE A 287      11.220 -13.469  31.930  1.00  0.00           C  
ATOM   4420  O   ILE A 287      11.446 -12.571  32.755  1.00  0.00           O  
ATOM   4421  CB  ILE A 287       9.305 -15.070  32.163  1.00  0.00           C  
ATOM   4422  CG1 ILE A 287       7.789 -15.231  32.022  1.00  0.00           C  
ATOM   4423  CG2 ILE A 287       9.713 -15.095  33.628  1.00  0.00           C  
ATOM   4424  CD1 ILE A 287       7.285 -16.608  32.390  1.00  0.00           C  
ATOM   4425  H   ILE A 287       9.274 -14.711  29.627  1.00  0.00           H  
ATOM   4426  HA  ILE A 287       9.160 -12.941  31.872  1.00  0.00           H  
ATOM   4427  HB  ILE A 287       9.761 -15.919  31.654  1.00  0.00           H  
ATOM   4428 1HG1 ILE A 287       7.286 -14.503  32.657  1.00  0.00           H  
ATOM   4429 2HG1 ILE A 287       7.495 -15.025  30.993  1.00  0.00           H  
ATOM   4430 1HG2 ILE A 287       9.376 -16.026  34.083  1.00  0.00           H  
ATOM   4431 2HG2 ILE A 287      10.797 -15.026  33.705  1.00  0.00           H  
ATOM   4432 3HG2 ILE A 287       9.257 -14.252  34.147  1.00  0.00           H  
ATOM   4433 1HD1 ILE A 287       6.202 -16.645  32.264  1.00  0.00           H  
ATOM   4434 2HD1 ILE A 287       7.751 -17.351  31.742  1.00  0.00           H  
ATOM   4435 3HD1 ILE A 287       7.536 -16.822  33.427  1.00  0.00           H  
ATOM   4436  N   PRO A 288      12.215 -14.209  31.386  1.00  0.00           N  
ATOM   4437  CA  PRO A 288      13.625 -13.972  31.735  1.00  0.00           C  
ATOM   4438  C   PRO A 288      13.998 -12.522  31.402  1.00  0.00           C  
ATOM   4439  O   PRO A 288      14.760 -11.889  32.141  1.00  0.00           O  
ATOM   4440  CB  PRO A 288      14.384 -14.974  30.858  1.00  0.00           C  
ATOM   4441  CG  PRO A 288      13.413 -16.085  30.650  1.00  0.00           C  
ATOM   4442  CD  PRO A 288      12.082 -15.398  30.500  1.00  0.00           C  
ATOM   4443  HA  PRO A 288      13.776 -14.195  32.802  1.00  0.00           H  
ATOM   4444 1HB  PRO A 288      14.691 -14.493  29.918  1.00  0.00           H  
ATOM   4445 2HB  PRO A 288      15.303 -15.299  31.368  1.00  0.00           H  
ATOM   4446 1HG  PRO A 288      13.690 -16.670  29.760  1.00  0.00           H  
ATOM   4447 2HG  PRO A 288      13.438 -16.777  31.505  1.00  0.00           H  
ATOM   4448 1HD  PRO A 288      11.937 -15.105  29.450  1.00  0.00           H  
ATOM   4449 2HD  PRO A 288      11.280 -16.075  30.829  1.00  0.00           H  
ATOM   4450  N   THR A 289      13.500 -12.019  30.269  1.00  0.00           N  
ATOM   4451  CA  THR A 289      13.773 -10.642  29.834  1.00  0.00           C  
ATOM   4452  C   THR A 289      13.173  -9.622  30.810  1.00  0.00           C  
ATOM   4453  O   THR A 289      13.871  -8.711  31.252  1.00  0.00           O  
ATOM   4454  CB  THR A 289      13.223 -10.388  28.418  1.00  0.00           C  
ATOM   4455  OG1 THR A 289      13.869 -11.266  27.487  1.00  0.00           O  
ATOM   4456  CG2 THR A 289      13.466  -8.945  28.002  1.00  0.00           C  
ATOM   4457  H   THR A 289      12.916 -12.610  29.695  1.00  0.00           H  
ATOM   4458  HA  THR A 289      14.853 -10.493  29.814  1.00  0.00           H  
ATOM   4459  HB  THR A 289      12.152 -10.589  28.403  1.00  0.00           H  
ATOM   4460  HG1 THR A 289      13.463 -12.135  27.534  1.00  0.00           H  
ATOM   4461 1HG2 THR A 289      13.070  -8.784  27.000  1.00  0.00           H  
ATOM   4462 2HG2 THR A 289      12.967  -8.276  28.702  1.00  0.00           H  
ATOM   4463 3HG2 THR A 289      14.536  -8.742  28.006  1.00  0.00           H  
ATOM   4464  N   ALA A 290      11.896  -9.786  31.157  1.00  0.00           N  
ATOM   4465  CA  ALA A 290      11.214  -8.872  32.084  1.00  0.00           C  
ATOM   4466  C   ALA A 290      11.822  -8.879  33.490  1.00  0.00           C  
ATOM   4467  O   ALA A 290      12.011  -7.818  34.080  1.00  0.00           O  
ATOM   4468  CB  ALA A 290       9.735  -9.221  32.160  1.00  0.00           C  
ATOM   4469  H   ALA A 290      11.384 -10.565  30.768  1.00  0.00           H  
ATOM   4470  HA  ALA A 290      11.323  -7.857  31.700  1.00  0.00           H  
ATOM   4471 1HB  ALA A 290       9.235  -8.539  32.849  1.00  0.00           H  
ATOM   4472 2HB  ALA A 290       9.288  -9.128  31.170  1.00  0.00           H  
ATOM   4473 3HB  ALA A 290       9.620 -10.244  32.515  1.00  0.00           H  
ATOM   4474  N   GLN A 291      12.174 -10.061  33.995  1.00  0.00           N  
ATOM   4475  CA  GLN A 291      12.770 -10.204  35.333  1.00  0.00           C  
ATOM   4476  C   GLN A 291      14.112  -9.493  35.458  1.00  0.00           C  
ATOM   4477  O   GLN A 291      14.336  -8.739  36.405  1.00  0.00           O  
ATOM   4478  CB  GLN A 291      12.946 -11.685  35.680  1.00  0.00           C  
ATOM   4479  CG  GLN A 291      11.642 -12.426  35.923  1.00  0.00           C  
ATOM   4480  CD  GLN A 291      11.856 -13.907  36.173  1.00  0.00           C  
ATOM   4481  OE1 GLN A 291      12.852 -14.488  35.732  1.00  0.00           O  
ATOM   4482  NE2 GLN A 291      10.921 -14.527  36.883  1.00  0.00           N  
ATOM   4483  H   GLN A 291      12.023 -10.886  33.433  1.00  0.00           H  
ATOM   4484  HA  GLN A 291      12.098  -9.751  36.061  1.00  0.00           H  
ATOM   4485 1HB  GLN A 291      13.473 -12.188  34.870  1.00  0.00           H  
ATOM   4486 2HB  GLN A 291      13.558 -11.778  36.577  1.00  0.00           H  
ATOM   4487 1HG  GLN A 291      11.151 -11.999  36.797  1.00  0.00           H  
ATOM   4488 2HG  GLN A 291      11.005 -12.316  35.045  1.00  0.00           H  
ATOM   4489 1HE2 GLN A 291      11.008 -15.505  37.081  1.00  0.00           H  
ATOM   4490 2HE2 GLN A 291      10.130 -14.018  37.222  1.00  0.00           H  
ATOM   4491  N   GLU A 292      15.013  -9.736  34.511  1.00  0.00           N  
ATOM   4492  CA  GLU A 292      16.319  -9.093  34.562  1.00  0.00           C  
ATOM   4493  C   GLU A 292      16.216  -7.591  34.278  1.00  0.00           C  
ATOM   4494  O   GLU A 292      16.952  -6.797  34.871  1.00  0.00           O  
ATOM   4495  CB  GLU A 292      17.270  -9.750  33.559  1.00  0.00           C  
ATOM   4496  CG  GLU A 292      16.907  -9.513  32.100  1.00  0.00           C  
ATOM   4497  CD  GLU A 292      17.819 -10.231  31.146  1.00  0.00           C  
ATOM   4498  OE1 GLU A 292      18.352 -11.250  31.516  1.00  0.00           O  
ATOM   4499  OE2 GLU A 292      17.984  -9.761  30.045  1.00  0.00           O  
ATOM   4500  H   GLU A 292      14.804 -10.366  33.749  1.00  0.00           H  
ATOM   4501  HA  GLU A 292      16.727  -9.217  35.566  1.00  0.00           H  
ATOM   4502 1HB  GLU A 292      18.281  -9.374  33.717  1.00  0.00           H  
ATOM   4503 2HB  GLU A 292      17.290 -10.826  33.728  1.00  0.00           H  
ATOM   4504 1HG  GLU A 292      15.885  -9.851  31.931  1.00  0.00           H  
ATOM   4505 2HG  GLU A 292      16.944  -8.444  31.896  1.00  0.00           H  
ATOM   4506  N   THR A 293      15.268  -7.185  33.432  1.00  0.00           N  
ATOM   4507  CA  THR A 293      15.116  -5.772  33.110  1.00  0.00           C  
ATOM   4508  C   THR A 293      14.618  -5.040  34.332  1.00  0.00           C  
ATOM   4509  O   THR A 293      15.015  -3.904  34.580  1.00  0.00           O  
ATOM   4510  CB  THR A 293      14.147  -5.552  31.933  1.00  0.00           C  
ATOM   4511  OG1 THR A 293      14.648  -6.219  30.768  1.00  0.00           O  
ATOM   4512  CG2 THR A 293      13.996  -4.068  31.637  1.00  0.00           C  
ATOM   4513  H   THR A 293      14.645  -7.856  33.006  1.00  0.00           H  
ATOM   4514  HA  THR A 293      16.090  -5.376  32.822  1.00  0.00           H  
ATOM   4515  HB  THR A 293      13.171  -5.968  32.183  1.00  0.00           H  
ATOM   4516  HG1 THR A 293      14.437  -7.155  30.820  1.00  0.00           H  
ATOM   4517 1HG2 THR A 293      13.308  -3.931  30.803  1.00  0.00           H  
ATOM   4518 2HG2 THR A 293      13.605  -3.559  32.518  1.00  0.00           H  
ATOM   4519 3HG2 THR A 293      14.967  -3.648  31.378  1.00  0.00           H  
ATOM   4520  N   TRP A 294      13.810  -5.719  35.135  1.00  0.00           N  
ATOM   4521  CA  TRP A 294      13.270  -5.111  36.355  1.00  0.00           C  
ATOM   4522  C   TRP A 294      14.409  -4.678  37.289  1.00  0.00           C  
ATOM   4523  O   TRP A 294      14.338  -3.609  37.898  1.00  0.00           O  
ATOM   4524  CB  TRP A 294      12.348  -6.092  37.081  1.00  0.00           C  
ATOM   4525  CG  TRP A 294      11.743  -5.531  38.332  1.00  0.00           C  
ATOM   4526  CD1 TRP A 294      10.933  -4.439  38.427  1.00  0.00           C  
ATOM   4527  CD2 TRP A 294      11.897  -6.034  39.681  1.00  0.00           C  
ATOM   4528  NE1 TRP A 294      10.575  -4.228  39.736  1.00  0.00           N  
ATOM   4529  CE2 TRP A 294      11.155  -5.195  40.517  1.00  0.00           C  
ATOM   4530  CE3 TRP A 294      12.594  -7.113  40.238  1.00  0.00           C  
ATOM   4531  CZ2 TRP A 294      11.087  -5.397  41.886  1.00  0.00           C  
ATOM   4532  CZ3 TRP A 294      12.526  -7.316  41.611  1.00  0.00           C  
ATOM   4533  CH2 TRP A 294      11.791  -6.480  42.413  1.00  0.00           C  
ATOM   4534  H   TRP A 294      13.559  -6.671  34.907  1.00  0.00           H  
ATOM   4535  HA  TRP A 294      12.691  -4.231  36.076  1.00  0.00           H  
ATOM   4536 1HB  TRP A 294      11.539  -6.393  36.414  1.00  0.00           H  
ATOM   4537 2HB  TRP A 294      12.906  -6.990  37.344  1.00  0.00           H  
ATOM   4538  HD1 TRP A 294      10.616  -3.823  37.587  1.00  0.00           H  
ATOM   4539  HE1 TRP A 294       9.982  -3.482  40.070  1.00  0.00           H  
ATOM   4540  HE3 TRP A 294      13.177  -7.782  39.605  1.00  0.00           H  
ATOM   4541  HZ2 TRP A 294      10.509  -4.744  42.540  1.00  0.00           H  
ATOM   4542  HZ3 TRP A 294      13.073  -8.158  42.036  1.00  0.00           H  
ATOM   4543  HH2 TRP A 294      11.759  -6.668  43.487  1.00  0.00           H  
ATOM   4544  N   LEU A 295      15.463  -5.490  37.376  1.00  0.00           N  
ATOM   4545  CA  LEU A 295      16.617  -5.172  38.234  1.00  0.00           C  
ATOM   4546  C   LEU A 295      17.296  -3.873  37.783  1.00  0.00           C  
ATOM   4547  O   LEU A 295      17.721  -3.066  38.609  1.00  0.00           O  
ATOM   4548  CB  LEU A 295      17.632  -6.321  38.210  1.00  0.00           C  
ATOM   4549  CG  LEU A 295      17.184  -7.620  38.893  1.00  0.00           C  
ATOM   4550  CD1 LEU A 295      18.213  -8.712  38.633  1.00  0.00           C  
ATOM   4551  CD2 LEU A 295      17.011  -7.375  40.385  1.00  0.00           C  
ATOM   4552  H   LEU A 295      15.470  -6.346  36.839  1.00  0.00           H  
ATOM   4553  HA  LEU A 295      16.262  -5.041  39.256  1.00  0.00           H  
ATOM   4554 1HB  LEU A 295      17.866  -6.557  37.172  1.00  0.00           H  
ATOM   4555 2HB  LEU A 295      18.547  -5.988  38.699  1.00  0.00           H  
ATOM   4556  HG  LEU A 295      16.236  -7.947  38.467  1.00  0.00           H  
ATOM   4557 1HD1 LEU A 295      17.894  -9.634  39.119  1.00  0.00           H  
ATOM   4558 2HD1 LEU A 295      18.302  -8.880  37.560  1.00  0.00           H  
ATOM   4559 3HD1 LEU A 295      19.178  -8.406  39.035  1.00  0.00           H  
ATOM   4560 1HD2 LEU A 295      16.692  -8.297  40.870  1.00  0.00           H  
ATOM   4561 2HD2 LEU A 295      17.960  -7.049  40.812  1.00  0.00           H  
ATOM   4562 3HD2 LEU A 295      16.258  -6.602  40.542  1.00  0.00           H  
ATOM   4563  N   GLY A 296      17.399  -3.680  36.471  1.00  0.00           N  
ATOM   4564  CA  GLY A 296      18.014  -2.482  35.950  1.00  0.00           C  
ATOM   4565  C   GLY A 296      17.114  -1.293  36.206  1.00  0.00           C  
ATOM   4566  O   GLY A 296      17.590  -0.252  36.625  1.00  0.00           O  
ATOM   4567  H   GLY A 296      17.046  -4.373  35.826  1.00  0.00           H  
ATOM   4568 1HA  GLY A 296      18.984  -2.335  36.425  1.00  0.00           H  
ATOM   4569 2HA  GLY A 296      18.194  -2.600  34.882  1.00  0.00           H  
ATOM   4570  N   VAL A 297      15.809  -1.449  36.001  1.00  0.00           N  
ATOM   4571  CA  VAL A 297      14.850  -0.355  36.218  1.00  0.00           C  
ATOM   4572  C   VAL A 297      14.808   0.077  37.678  1.00  0.00           C  
ATOM   4573  O   VAL A 297      14.778   1.270  37.983  1.00  0.00           O  
ATOM   4574  CB  VAL A 297      13.437  -0.787  35.781  1.00  0.00           C  
ATOM   4575  CG1 VAL A 297      12.412   0.263  36.183  1.00  0.00           C  
ATOM   4576  CG2 VAL A 297      13.409  -1.021  34.279  1.00  0.00           C  
ATOM   4577  H   VAL A 297      15.469  -2.347  35.687  1.00  0.00           H  
ATOM   4578  HA  VAL A 297      15.157   0.499  35.614  1.00  0.00           H  
ATOM   4579  HB  VAL A 297      13.173  -1.709  36.299  1.00  0.00           H  
ATOM   4580 1HG1 VAL A 297      11.419  -0.058  35.867  1.00  0.00           H  
ATOM   4581 2HG1 VAL A 297      12.424   0.388  37.265  1.00  0.00           H  
ATOM   4582 3HG1 VAL A 297      12.655   1.211  35.704  1.00  0.00           H  
ATOM   4583 1HG2 VAL A 297      12.408  -1.327  33.977  1.00  0.00           H  
ATOM   4584 2HG2 VAL A 297      13.679  -0.100  33.761  1.00  0.00           H  
ATOM   4585 3HG2 VAL A 297      14.121  -1.805  34.019  1.00  0.00           H  
ATOM   4586  N   LEU A 298      14.800  -0.901  38.578  1.00  0.00           N  
ATOM   4587  CA  LEU A 298      14.757  -0.639  40.015  1.00  0.00           C  
ATOM   4588  C   LEU A 298      15.987   0.167  40.432  1.00  0.00           C  
ATOM   4589  O   LEU A 298      15.869   1.138  41.176  1.00  0.00           O  
ATOM   4590  CB  LEU A 298      14.698  -1.955  40.801  1.00  0.00           C  
ATOM   4591  CG  LEU A 298      14.657  -1.816  42.328  1.00  0.00           C  
ATOM   4592  CD1 LEU A 298      13.413  -1.037  42.734  1.00  0.00           C  
ATOM   4593  CD2 LEU A 298      14.668  -3.198  42.965  1.00  0.00           C  
ATOM   4594  H   LEU A 298      14.825  -1.857  38.253  1.00  0.00           H  
ATOM   4595  HA  LEU A 298      13.859  -0.062  40.235  1.00  0.00           H  
ATOM   4596 1HB  LEU A 298      13.809  -2.503  40.495  1.00  0.00           H  
ATOM   4597 2HB  LEU A 298      15.574  -2.552  40.546  1.00  0.00           H  
ATOM   4598  HG  LEU A 298      15.527  -1.253  42.666  1.00  0.00           H  
ATOM   4599 1HD1 LEU A 298      13.384  -0.938  43.820  1.00  0.00           H  
ATOM   4600 2HD1 LEU A 298      13.440  -0.046  42.281  1.00  0.00           H  
ATOM   4601 3HD1 LEU A 298      12.524  -1.568  42.395  1.00  0.00           H  
ATOM   4602 1HD2 LEU A 298      14.640  -3.099  44.050  1.00  0.00           H  
ATOM   4603 2HD2 LEU A 298      13.797  -3.760  42.628  1.00  0.00           H  
ATOM   4604 3HD2 LEU A 298      15.576  -3.725  42.672  1.00  0.00           H  
ATOM   4605  N   THR A 299      17.159  -0.222  39.934  1.00  0.00           N  
ATOM   4606  CA  THR A 299      18.407   0.473  40.251  1.00  0.00           C  
ATOM   4607  C   THR A 299      18.323   1.969  39.866  1.00  0.00           C  
ATOM   4608  O   THR A 299      18.775   2.857  40.612  1.00  0.00           O  
ATOM   4609  CB  THR A 299      19.600  -0.187  39.535  1.00  0.00           C  
ATOM   4610  OG1 THR A 299      19.734  -1.545  39.976  1.00  0.00           O  
ATOM   4611  CG2 THR A 299      20.886   0.568  39.834  1.00  0.00           C  
ATOM   4612  H   THR A 299      17.184  -1.022  39.318  1.00  0.00           H  
ATOM   4613  HA  THR A 299      18.573   0.412  41.327  1.00  0.00           H  
ATOM   4614  HB  THR A 299      19.425  -0.185  38.459  1.00  0.00           H  
ATOM   4615  HG1 THR A 299      19.098  -2.095  39.513  1.00  0.00           H  
ATOM   4616 1HG2 THR A 299      21.718   0.088  39.320  1.00  0.00           H  
ATOM   4617 2HG2 THR A 299      20.792   1.598  39.489  1.00  0.00           H  
ATOM   4618 3HG2 THR A 299      21.071   0.561  40.908  1.00  0.00           H  
ATOM   4619  N   ILE A 300      17.759   2.249  38.693  1.00  0.00           N  
ATOM   4620  CA  ILE A 300      17.617   3.630  38.235  1.00  0.00           C  
ATOM   4621  C   ILE A 300      16.592   4.370  39.131  1.00  0.00           C  
ATOM   4622  O   ILE A 300      16.835   5.503  39.561  1.00  0.00           O  
ATOM   4623  CB  ILE A 300      17.172   3.681  36.762  1.00  0.00           C  
ATOM   4624  CG1 ILE A 300      18.278   3.143  35.851  1.00  0.00           C  
ATOM   4625  CG2 ILE A 300      16.798   5.102  36.369  1.00  0.00           C  
ATOM   4626  CD1 ILE A 300      17.833   2.905  34.426  1.00  0.00           C  
ATOM   4627  H   ILE A 300      17.422   1.499  38.106  1.00  0.00           H  
ATOM   4628  HA  ILE A 300      18.585   4.123  38.318  1.00  0.00           H  
ATOM   4629  HB  ILE A 300      16.305   3.036  36.621  1.00  0.00           H  
ATOM   4630 1HG1 ILE A 300      19.111   3.845  35.836  1.00  0.00           H  
ATOM   4631 2HG1 ILE A 300      18.653   2.201  36.252  1.00  0.00           H  
ATOM   4632 1HG2 ILE A 300      16.487   5.121  35.325  1.00  0.00           H  
ATOM   4633 2HG2 ILE A 300      15.980   5.450  36.998  1.00  0.00           H  
ATOM   4634 3HG2 ILE A 300      17.661   5.755  36.501  1.00  0.00           H  
ATOM   4635 1HD1 ILE A 300      18.671   2.523  33.842  1.00  0.00           H  
ATOM   4636 2HD1 ILE A 300      17.022   2.176  34.415  1.00  0.00           H  
ATOM   4637 3HD1 ILE A 300      17.486   3.841  33.992  1.00  0.00           H  
ATOM   4638  N   MET A 301      15.473   3.709  39.432  1.00  0.00           N  
ATOM   4639  CA  MET A 301      14.423   4.291  40.266  1.00  0.00           C  
ATOM   4640  C   MET A 301      14.898   4.628  41.698  1.00  0.00           C  
ATOM   4641  O   MET A 301      14.497   5.654  42.273  1.00  0.00           O  
ATOM   4642  CB  MET A 301      13.231   3.338  40.316  1.00  0.00           C  
ATOM   4643  CG  MET A 301      12.473   3.206  39.003  1.00  0.00           C  
ATOM   4644  SD  MET A 301      11.161   1.971  39.077  1.00  0.00           S  
ATOM   4645  CE  MET A 301       9.991   2.785  40.162  1.00  0.00           C  
ATOM   4646  H   MET A 301      15.351   2.774  39.069  1.00  0.00           H  
ATOM   4647  HA  MET A 301      14.109   5.234  39.819  1.00  0.00           H  
ATOM   4648 1HB  MET A 301      13.572   2.344  40.606  1.00  0.00           H  
ATOM   4649 2HB  MET A 301      12.526   3.676  41.077  1.00  0.00           H  
ATOM   4650 1HG  MET A 301      12.029   4.166  38.742  1.00  0.00           H  
ATOM   4651 2HG  MET A 301      13.166   2.925  38.210  1.00  0.00           H  
ATOM   4652 1HE  MET A 301       9.121   2.144  40.305  1.00  0.00           H  
ATOM   4653 2HE  MET A 301      10.463   2.980  41.126  1.00  0.00           H  
ATOM   4654 3HE  MET A 301       9.677   3.729  39.715  1.00  0.00           H  
ATOM   4655  N   GLU A 302      15.758   3.772  42.255  1.00  0.00           N  
ATOM   4656  CA  GLU A 302      16.302   3.973  43.599  1.00  0.00           C  
ATOM   4657  C   GLU A 302      17.177   5.222  43.587  1.00  0.00           C  
ATOM   4658  O   GLU A 302      17.164   6.024  44.529  1.00  0.00           O  
ATOM   4659  CB  GLU A 302      17.112   2.757  44.056  1.00  0.00           C  
ATOM   4660  CG  GLU A 302      16.278   1.514  44.330  1.00  0.00           C  
ATOM   4661  CD  GLU A 302      17.112   0.323  44.712  1.00  0.00           C  
ATOM   4662  OE1 GLU A 302      18.314   0.418  44.649  1.00  0.00           O  
ATOM   4663  OE2 GLU A 302      16.546  -0.684  45.068  1.00  0.00           O  
ATOM   4664  H   GLU A 302      16.040   2.959  41.727  1.00  0.00           H  
ATOM   4665  HA  GLU A 302      15.471   4.111  44.292  1.00  0.00           H  
ATOM   4666 1HB  GLU A 302      17.849   2.505  43.294  1.00  0.00           H  
ATOM   4667 2HB  GLU A 302      17.654   3.004  44.968  1.00  0.00           H  
ATOM   4668 1HG  GLU A 302      15.579   1.728  45.138  1.00  0.00           H  
ATOM   4669 2HG  GLU A 302      15.698   1.275  43.439  1.00  0.00           H  
ATOM   4670  N   HIS A 303      17.937   5.395  42.509  1.00  0.00           N  
ATOM   4671  CA  HIS A 303      18.806   6.557  42.389  1.00  0.00           C  
ATOM   4672  C   HIS A 303      17.965   7.839  42.296  1.00  0.00           C  
ATOM   4673  O   HIS A 303      18.278   8.846  42.928  1.00  0.00           O  
ATOM   4674  CB  HIS A 303      19.715   6.431  41.162  1.00  0.00           C  
ATOM   4675  CG  HIS A 303      20.718   5.325  41.268  1.00  0.00           C  
ATOM   4676  ND1 HIS A 303      21.444   4.873  40.186  1.00  0.00           N  
ATOM   4677  CD2 HIS A 303      21.116   4.579  42.326  1.00  0.00           C  
ATOM   4678  CE1 HIS A 303      22.246   3.897  40.574  1.00  0.00           C  
ATOM   4679  NE2 HIS A 303      22.066   3.700  41.867  1.00  0.00           N  
ATOM   4680  H   HIS A 303      17.916   4.717  41.761  1.00  0.00           H  
ATOM   4681  HA  HIS A 303      19.440   6.630  43.272  1.00  0.00           H  
ATOM   4682 1HB  HIS A 303      19.107   6.257  40.274  1.00  0.00           H  
ATOM   4683 2HB  HIS A 303      20.254   7.367  41.011  1.00  0.00           H  
ATOM   4684  HD2 HIS A 303      20.750   4.661  43.349  1.00  0.00           H  
ATOM   4685  HE1 HIS A 303      22.939   3.349  39.936  1.00  0.00           H  
ATOM   4686  HE2 HIS A 303      22.546   3.015  42.433  1.00  0.00           H  
ATOM   4687  N   THR A 304      15.006   8.330  43.412  1.00  0.00           N  
ATOM   4688  CA  THR A 304      14.422   8.512  44.748  1.00  0.00           C  
ATOM   4689  C   THR A 304      15.411   9.194  45.698  1.00  0.00           C  
ATOM   4690  O   THR A 304      15.052  10.124  46.426  1.00  0.00           O  
ATOM   4691  CB  THR A 304      13.976   7.165  45.347  1.00  0.00           C  
ATOM   4692  OG1 THR A 304      12.985   6.567  44.502  1.00  0.00           O  
ATOM   4693  CG2 THR A 304      13.396   7.367  46.739  1.00  0.00           C  
ATOM   4694  H   THR A 304      14.401   8.351  42.604  1.00  0.00           H  
ATOM   4695  HA  THR A 304      13.545   9.154  44.658  1.00  0.00           H  
ATOM   4696  HB  THR A 304      14.833   6.494  45.411  1.00  0.00           H  
ATOM   4697  HG1 THR A 304      13.416   6.140  43.757  1.00  0.00           H  
ATOM   4698 1HG2 THR A 304      13.087   6.405  47.147  1.00  0.00           H  
ATOM   4699 2HG2 THR A 304      14.150   7.811  47.387  1.00  0.00           H  
ATOM   4700 3HG2 THR A 304      12.533   8.029  46.680  1.00  0.00           H  
TER                                                                             
