# Supplementary material for: A new benchmark illustrates that integration of geometric constraints inferred from enzyme reaction chemistry can increase enzyme active site modeling accuracy
Source: PLoS One. 2019 Apr 4;14(4):e0214126. doi: 10.1371/journal.pone.0214126 (PMC6448891; doi:10.1371/journal.pone.0214126)
Supplement: S1 Files — (GZ) [file pone.0214126.s008.gz › benchmark-lite/templates/6cpa/1cpb.pdb]

HEADER    HYDROLASE (C-TERMINAL PEPTIDASE)        23-JUN-76   1CPB              
TITLE     STRUCTURE OF CARBOXYPEPTIDASE B AT 2.8 ANGSTROMS RESOLUTION           
COMPND    MOL_ID: 1;                                                            
COMPND   2 MOLECULE: CARBOXYPEPTIDASE B;                                        
COMPND   3 CHAIN: A;                                                            
COMPND   4 EC: 3.4.17.2;                                                        
COMPND   5 ENGINEERED: YES;                                                     
COMPND   6 MOL_ID: 2;                                                           
COMPND   7 MOLECULE: CARBOXYPEPTIDASE B;                                        
COMPND   8 CHAIN: B;                                                            
COMPND   9 EC: 3.4.17.2;                                                        
COMPND  10 ENGINEERED: YES                                                      
SOURCE    MOL_ID: 1;                                                            
SOURCE   2 ORGANISM_SCIENTIFIC: BOS TAURUS;                                     
SOURCE   3 ORGANISM_COMMON: CATTLE;                                             
SOURCE   4 ORGANISM_TAXID: 9913;                                                
SOURCE   5 ORGAN: PANCREAS;                                                     
SOURCE   6 MOL_ID: 2;                                                           
SOURCE   7 ORGANISM_SCIENTIFIC: BOS TAURUS;                                     
SOURCE   8 ORGANISM_COMMON: CATTLE;                                             
SOURCE   9 ORGANISM_TAXID: 9913;                                                
SOURCE  10 ORGAN: PANCREAS                                                      
KEYWDS    HYDROLASE (C-TERMINAL PEPTIDASE)                                      
EXPDTA    X-RAY DIFFRACTION                                                     
MDLTYP    CA ATOMS ONLY, CHAIN A, B                                             
AUTHOR    M.F.SCHMID,J.R.HERRIOTT                                               
REVDAT   5   24-FEB-09 1CPB    1       VERSN                                    
REVDAT   4   01-APR-03 1CPB    1       JRNL                                     
REVDAT   3   30-SEP-83 1CPB    1       REVDAT                                   
REVDAT   2   31-DEC-80 1CPB    1       REMARK                                   
REVDAT   1   14-NOV-77 1CPB    0                                                
JRNL        AUTH   M.F.SCHMID,J.R.HERRIOTT                                      
JRNL        TITL   STRUCTURE OF CARBOXYPEPTIDASE B AT 2-8 A                     
JRNL        TITL 2 RESOLUTION.                                                  
JRNL        REF    J.MOL.BIOL.                   V. 103   175 1976              
JRNL        REFN                   ISSN 0022-2836                               
JRNL        PMID   957425                                                       
JRNL        DOI    10.1016/0022-2836(76)90058-9                                 
REMARK   1                                                                      
REMARK   1 REFERENCE 1                                                          
REMARK   1  AUTH   M.F.SCHMID,J.R.HERRIOTT,E.E.LATTMAN                          
REMARK   1  TITL   THE STRUCTURE OF BOVINE CARBOXYPEPTIDASE B,RESULTS           
REMARK   1  TITL 2 AT 5.5 ANGSTROM RESOLUTION                                   
REMARK   1  REF    J.MOL.BIOL.                   V.  84    97 1974              
REMARK   1  REFN                   ISSN 0022-2836                               
REMARK   1 REFERENCE 2                                                          
REMARK   1  AUTH   R.J.FELDMANN                                                 
REMARK   1  REF    ATLAS OF MACROMOLECULAR                296 1976              
REMARK   1  REF  2 STRUCTURE ON MICROFICHE                                      
REMARK   1  PUBL   TRACOR JITCO,INC.,ROCKVILLE,MD.                              
REMARK   1  REFN                                                                
REMARK   1 REFERENCE 3                                                          
REMARK   1  AUTH   M.O.DAYHOFF                                                  
REMARK   1  REF    ATLAS OF PROTEIN SEQUENCE     V.   5    30 1973              
REMARK   1  REF  2 AND STRUCTURE,SUPPLEMENT 1                                   
REMARK   1  PUBL   NATIONAL BIOMEDICAL RESEARCH FOUNDATION, SILVER              
REMARK   1  PUBL 2 SPRING,MD.                                                   
REMARK   1  REFN                   ISSN 0-912466-04-9                           
REMARK   2                                                                      
REMARK   2 RESOLUTION.    2.80 ANGSTROMS.                                       
REMARK   3                                                                      
REMARK   3 REFINEMENT.                                                          
REMARK   3   PROGRAM     : NULL                                                 
REMARK   3   AUTHORS     : NULL                                                 
REMARK   3                                                                      
REMARK   3  DATA USED IN REFINEMENT.                                            
REMARK   3   RESOLUTION RANGE HIGH (ANGSTROMS) : 2.80                           
REMARK   3   RESOLUTION RANGE LOW  (ANGSTROMS) : NULL                           
REMARK   3   DATA CUTOFF            (SIGMA(F)) : NULL                           
REMARK   3   DATA CUTOFF HIGH         (ABS(F)) : NULL                           
REMARK   3   DATA CUTOFF LOW          (ABS(F)) : NULL                           
REMARK   3   COMPLETENESS (WORKING+TEST)   (%) : NULL                           
REMARK   3   NUMBER OF REFLECTIONS             : NULL                           
REMARK   3                                                                      
REMARK   3  FIT TO DATA USED IN REFINEMENT.                                     
REMARK   3   CROSS-VALIDATION METHOD          : NULL                            
REMARK   3   FREE R VALUE TEST SET SELECTION  : NULL                            
REMARK   3   R VALUE            (WORKING SET) : NULL                            
REMARK   3   FREE R VALUE                     : NULL                            
REMARK   3   FREE R VALUE TEST SET SIZE   (%) : NULL                            
REMARK   3   FREE R VALUE TEST SET COUNT      : NULL                            
REMARK   3   ESTIMATED ERROR OF FREE R VALUE  : NULL                            
REMARK   3                                                                      
REMARK   3  FIT IN THE HIGHEST RESOLUTION BIN.                                  
REMARK   3   TOTAL NUMBER OF BINS USED           : NULL                         
REMARK   3   BIN RESOLUTION RANGE HIGH       (A) : NULL                         
REMARK   3   BIN RESOLUTION RANGE LOW        (A) : NULL                         
REMARK   3   BIN COMPLETENESS (WORKING+TEST) (%) : NULL                         
REMARK   3   REFLECTIONS IN BIN    (WORKING SET) : NULL                         
REMARK   3   BIN R VALUE           (WORKING SET) : NULL                         
REMARK   3   BIN FREE R VALUE                    : NULL                         
REMARK   3   BIN FREE R VALUE TEST SET SIZE  (%) : NULL                         
REMARK   3   BIN FREE R VALUE TEST SET COUNT     : NULL                         
REMARK   3   ESTIMATED ERROR OF BIN FREE R VALUE : NULL                         
REMARK   3                                                                      
REMARK   3  NUMBER OF NON-HYDROGEN ATOMS USED IN REFINEMENT.                    
REMARK   3   PROTEIN ATOMS            : 299                                     
REMARK   3   NUCLEIC ACID ATOMS       : 0                                       
REMARK   3   HETEROGEN ATOMS          : 0                                       
REMARK   3   SOLVENT ATOMS            : 0                                       
REMARK   3                                                                      
REMARK   3  B VALUES.                                                           
REMARK   3   FROM WILSON PLOT           (A**2) : NULL                           
REMARK   3   MEAN B VALUE      (OVERALL, A**2) : NULL                           
REMARK   3   OVERALL ANISOTROPIC B VALUE.                                       
REMARK   3    B11 (A**2) : NULL                                                 
REMARK   3    B22 (A**2) : NULL                                                 
REMARK   3    B33 (A**2) : NULL                                                 
REMARK   3    B12 (A**2) : NULL                                                 
REMARK   3    B13 (A**2) : NULL                                                 
REMARK   3    B23 (A**2) : NULL                                                 
REMARK   3                                                                      
REMARK   3  ESTIMATED COORDINATE ERROR.                                         
REMARK   3   ESD FROM LUZZATI PLOT        (A) : NULL                            
REMARK   3   ESD FROM SIGMAA              (A) : NULL                            
REMARK   3   LOW RESOLUTION CUTOFF        (A) : NULL                            
REMARK   3                                                                      
REMARK   3  CROSS-VALIDATED ESTIMATED COORDINATE ERROR.                         
REMARK   3   ESD FROM C-V LUZZATI PLOT    (A) : NULL                            
REMARK   3   ESD FROM C-V SIGMAA          (A) : NULL                            
REMARK   3                                                                      
REMARK   3  RMS DEVIATIONS FROM IDEAL VALUES.                                   
REMARK   3   BOND LENGTHS                 (A) : NULL                            
REMARK   3   BOND ANGLES            (DEGREES) : NULL                            
REMARK   3   DIHEDRAL ANGLES        (DEGREES) : NULL                            
REMARK   3   IMPROPER ANGLES        (DEGREES) : NULL                            
REMARK   3                                                                      
REMARK   3  ISOTROPIC THERMAL MODEL : NULL                                      
REMARK   3                                                                      
REMARK   3  ISOTROPIC THERMAL FACTOR RESTRAINTS.    RMS    SIGMA                
REMARK   3   MAIN-CHAIN BOND              (A**2) : NULL  ; NULL                 
REMARK   3   MAIN-CHAIN ANGLE             (A**2) : NULL  ; NULL                 
REMARK   3   SIDE-CHAIN BOND              (A**2) : NULL  ; NULL                 
REMARK   3   SIDE-CHAIN ANGLE             (A**2) : NULL  ; NULL                 
REMARK   3                                                                      
REMARK   3  NCS MODEL : NULL                                                    
REMARK   3                                                                      
REMARK   3  NCS RESTRAINTS.                         RMS   SIGMA/WEIGHT          
REMARK   3   GROUP  1  POSITIONAL            (A) : NULL  ; NULL                 
REMARK   3   GROUP  1  B-FACTOR           (A**2) : NULL  ; NULL                 
REMARK   3                                                                      
REMARK   3  PARAMETER FILE  1  : NULL                                           
REMARK   3  TOPOLOGY FILE  1   : NULL                                           
REMARK   3                                                                      
REMARK   3  OTHER REFINEMENT REMARKS: NULL                                      
REMARK   4                                                                      
REMARK   4 1CPB COMPLIES WITH FORMAT V. 3.15, 01-DEC-08                         
REMARK 100                                                                      
REMARK 100 THIS ENTRY HAS BEEN PROCESSED BY BNL.                                
REMARK 200                                                                      
REMARK 200 EXPERIMENTAL DETAILS                                                 
REMARK 200  EXPERIMENT TYPE                : X-RAY DIFFRACTION                  
REMARK 200  DATE OF DATA COLLECTION        : NULL                               
REMARK 200  TEMPERATURE           (KELVIN) : NULL                               
REMARK 200  PH                             : NULL                               
REMARK 200  NUMBER OF CRYSTALS USED        : NULL                               
REMARK 200                                                                      
REMARK 200  SYNCHROTRON              (Y/N) : NULL                               
REMARK 200  RADIATION SOURCE               : NULL                               
REMARK 200  BEAMLINE                       : NULL                               
REMARK 200  X-RAY GENERATOR MODEL          : NULL                               
REMARK 200  MONOCHROMATIC OR LAUE    (M/L) : NULL                               
REMARK 200  WAVELENGTH OR RANGE        (A) : NULL                               
REMARK 200  MONOCHROMATOR                  : NULL                               
REMARK 200  OPTICS                         : NULL                               
REMARK 200                                                                      
REMARK 200  DETECTOR TYPE                  : NULL                               
REMARK 200  DETECTOR MANUFACTURER          : NULL                               
REMARK 200  INTENSITY-INTEGRATION SOFTWARE : NULL                               
REMARK 200  DATA SCALING SOFTWARE          : NULL                               
REMARK 200                                                                      
REMARK 200  NUMBER OF UNIQUE REFLECTIONS   : NULL                               
REMARK 200  RESOLUTION RANGE HIGH      (A) : NULL                               
REMARK 200  RESOLUTION RANGE LOW       (A) : NULL                               
REMARK 200  REJECTION CRITERIA  (SIGMA(I)) : NULL                               
REMARK 200                                                                      
REMARK 200 OVERALL.                                                             
REMARK 200  COMPLETENESS FOR RANGE     (%) : NULL                               
REMARK 200  DATA REDUNDANCY                : NULL                               
REMARK 200  R MERGE                    (I) : NULL                               
REMARK 200  R SYM                      (I) : NULL                               
REMARK 200  <I/SIGMA(I)> FOR THE DATA SET  : NULL                               
REMARK 200                                                                      
REMARK 200 IN THE HIGHEST RESOLUTION SHELL.                                     
REMARK 200  HIGHEST RESOLUTION SHELL, RANGE HIGH (A) : NULL                     
REMARK 200  HIGHEST RESOLUTION SHELL, RANGE LOW  (A) : NULL                     
REMARK 200  COMPLETENESS FOR SHELL     (%) : NULL                               
REMARK 200  DATA REDUNDANCY IN SHELL       : NULL                               
REMARK 200  R MERGE FOR SHELL          (I) : NULL                               
REMARK 200  R SYM FOR SHELL            (I) : NULL                               
REMARK 200  <I/SIGMA(I)> FOR SHELL         : NULL                               
REMARK 200                                                                      
REMARK 200 DIFFRACTION PROTOCOL: NULL                                           
REMARK 200 METHOD USED TO DETERMINE THE STRUCTURE: NULL                         
REMARK 200 SOFTWARE USED: NULL                                                  
REMARK 200 STARTING MODEL: NULL                                                 
REMARK 200                                                                      
REMARK 200 REMARK: NULL                                                         
REMARK 280                                                                      
REMARK 280 CRYSTAL                                                              
REMARK 280 SOLVENT CONTENT, VS   (%): 54.29                                     
REMARK 280 MATTHEWS COEFFICIENT, VM (ANGSTROMS**3/DA): 2.69                     
REMARK 280                                                                      
REMARK 280 CRYSTALLIZATION CONDITIONS: NULL                                     
REMARK 290                                                                      
REMARK 290 CRYSTALLOGRAPHIC SYMMETRY                                            
REMARK 290 SYMMETRY OPERATORS FOR SPACE GROUP: P 32                             
REMARK 290                                                                      
REMARK 290      SYMOP   SYMMETRY                                                
REMARK 290     NNNMMM   OPERATOR                                                
REMARK 290       1555   X,Y,Z                                                   
REMARK 290       2555   -Y,X-Y,Z+2/3                                            
REMARK 290       3555   -X+Y,-X,Z+1/3                                           
REMARK 290                                                                      
REMARK 290     WHERE NNN -> OPERATOR NUMBER                                     
REMARK 290           MMM -> TRANSLATION VECTOR                                  
REMARK 290                                                                      
REMARK 290 CRYSTALLOGRAPHIC SYMMETRY TRANSFORMATIONS                            
REMARK 290 THE FOLLOWING TRANSFORMATIONS OPERATE ON THE ATOM/HETATM             
REMARK 290 RECORDS IN THIS ENTRY TO PRODUCE CRYSTALLOGRAPHICALLY                
REMARK 290 RELATED MOLECULES.                                                   
REMARK 290   SMTRY1   1  1.000000  0.000000  0.000000        0.00000            
REMARK 290   SMTRY2   1  0.000000  1.000000  0.000000        0.00000            
REMARK 290   SMTRY3   1  0.000000  0.000000  1.000000        0.00000            
REMARK 290   SMTRY1   2 -0.500000 -0.866025  0.000000        0.00000            
REMARK 290   SMTRY2   2  0.866025 -0.500000  0.000000        0.00000            
REMARK 290   SMTRY3   2  0.000000  0.000000  1.000000       69.73333            
REMARK 290   SMTRY1   3 -0.500000  0.866025  0.000000        0.00000            
REMARK 290   SMTRY2   3 -0.866025 -0.500000  0.000000        0.00000            
REMARK 290   SMTRY3   3  0.000000  0.000000  1.000000       34.86667            
REMARK 290                                                                      
REMARK 290 REMARK: NULL                                                         
REMARK 300                                                                      
REMARK 300 BIOMOLECULE: 1                                                       
REMARK 300 SEE REMARK 350 FOR THE AUTHOR PROVIDED AND/OR PROGRAM                
REMARK 300 GENERATED ASSEMBLY INFORMATION FOR THE STRUCTURE IN                  
REMARK 300 THIS ENTRY. THE REMARK MAY ALSO PROVIDE INFORMATION ON               
REMARK 300 BURIED SURFACE AREA.                                                 
REMARK 350                                                                      
REMARK 350 COORDINATES FOR A COMPLETE MULTIMER REPRESENTING THE KNOWN           
REMARK 350 BIOLOGICALLY SIGNIFICANT OLIGOMERIZATION STATE OF THE                
REMARK 350 MOLECULE CAN BE GENERATED BY APPLYING BIOMT TRANSFORMATIONS          
REMARK 350 GIVEN BELOW.  BOTH NON-CRYSTALLOGRAPHIC AND                          
REMARK 350 CRYSTALLOGRAPHIC OPERATIONS ARE GIVEN.                               
REMARK 350                                                                      
REMARK 350 BIOMOLECULE: 1                                                       
REMARK 350 AUTHOR DETERMINED BIOLOGICAL UNIT: DIMERIC                           
REMARK 350 APPLY THE FOLLOWING TO CHAINS: A, B                                  
REMARK 350   BIOMT1   1  1.000000  0.000000  0.000000        0.00000            
REMARK 350   BIOMT2   1  0.000000  1.000000  0.000000        0.00000            
REMARK 350   BIOMT3   1  0.000000  0.000000  1.000000        0.00000            
REMARK 500                                                                      
REMARK 500 GEOMETRY AND STEREOCHEMISTRY                                         
REMARK 500 SUBTOPIC: CLOSE CONTACTS IN SAME ASYMMETRIC UNIT                     
REMARK 500                                                                      
REMARK 500 THE FOLLOWING ATOMS ARE IN CLOSE CONTACT.                            
REMARK 500                                                                      
REMARK 500  ATM1  RES C  SSEQI   ATM2  RES C  SSEQI           DISTANCE          
REMARK 500   CA   LYS B   228     CA   ARG B   272              0.63            
REMARK 500   CA   MET B   202     CA   THR B   221              1.12            
REMARK 500   CA   CYS B   290     CA   LEU B   295              1.55            
REMARK 500   CA   MET A    64     CA   GLU B   306              1.57            
REMARK 500   CA   GLY B   225     CA   LEU B   271              1.58            
REMARK 500   CA   TYR B   204     CA   GLU B   218              1.72            
REMARK 500   CA   LEU B   233     CA   GLN B   285              1.80            
REMARK 500   CA   MET B   201     CA   LYS B   224              1.81            
REMARK 500   CA   THR B   293     CA   ALA B   296              2.19            
REMARK 500                                                                      
REMARK 500 REMARK: NULL                                                         
DBREF  1CPB A    4    85  UNP    P00732   CBPB1_BOVIN      1     82             
DBREF  1CPB B   93   308  UNP    P00732   CBPB1_BOVIN     90    306             
SEQRES   1 A   82  THR THR GLY HIS SER TYR GLU LYS TYR ASN ASN TRP GLU          
SEQRES   2 A   82  THR ILE GLU ALA TRP THR GLU GLN VAL ALA SER GLU ASN          
SEQRES   3 A   82  PRO ASP LEU ILE SER ARG SER ALA ILE GLY THR THR PHE          
SEQRES   4 A   82  LEU GLY ASN THR ILE TYR LEU LEU LYS VAL GLY LYS PRO          
SEQRES   5 A   82  GLY SER ASN LYS PRO ALA VAL PHE MET ASP CYS GLY PHE          
SEQRES   6 A   82  HIS ALA ARG GLU TRP ILE SER PRO ALA PHE CYS GLN TRP          
SEQRES   7 A   82  PHE VAL ARG GLU                                              
SEQRES   1 B  217  GLU ILE HIS MET THR GLU PHE LEU ASP LYS LEU ASP PHE          
SEQRES   2 B  217  TYR VAL LEU PRO VAL VAL ASN ILE ASP GLY TYR ILE TYR          
SEQRES   3 B  217  THR TRP THR THR ASN ARG MET TRP ARG LYS THR ARG SER          
SEQRES   4 B  217  THR ARG ALA GLY SER SER CYS THR GLY THR ASP LEU ASN          
SEQRES   5 B  217  ARG ASN PHE ASP ALA GLY TRP CYS SER ILE GLY ALA SER          
SEQRES   6 B  217  ASN ASN PRO CYS SER GLU THR TYR CYS GLY SER ALA ALA          
SEQRES   7 B  217  GLU SER GLU LYS GLU SER LYS ALA VAL ALA ASP PHE ILE          
SEQRES   8 B  217  ARG ASN HIS LEU SER SER ILE LYS ALA TYR LEU THR ILE          
SEQRES   9 B  217  HIS SER TYR SER GLN MET MET LEU TYR PRO TYR SER TYR          
SEQRES  10 B  217  ASP TYR LYS LEU PRO LYS ASN ASN VAL GLU LEU ASN THR          
SEQRES  11 B  217  LEU ALA LYS GLY ALA VAL LYS LYS LEU ALA SER LEU HIS          
SEQRES  12 B  217  GLY THR THR TYR SER TYR GLY PRO GLY ALA THR THR ILE          
SEQRES  13 B  217  TYR PRO ALA SER GLY GLY SER ASP ASP TRP ALA TYR ASP          
SEQRES  14 B  217  GLN GLY ILE LYS TYR SER PHE THR PHE GLU LEU ARG ASP          
SEQRES  15 B  217  LYS GLY ARG TYR GLY PHE VAL LEU PRO GLU SER GLN ILE          
SEQRES  16 B  217  GLN PRO THR CYS GLU GLU THR MET LEU ALA ILE LYS TYR          
SEQRES  17 B  217  VAL THR SER TYR VAL LEU GLU HIS LEU                          
HELIX    1   A ASN A   14  ALA A   26  1                                  13    
HELIX    2   B GLU A   72  GLN A   80  1                                   9    
HELIX    3   C ILE B   94  ASP B  101  1                                   8    
HELIX    4   D ASN B  112  THR B  119  1                                   8    
HELIX    5   E GLU B  173  LEU B  187  1                                  15    
HELIX    6   F ASN B  216  LEU B  233  1                                  18    
HELIX    7   G SER B  254  SER B  266  1                                  13    
HELIX    8   H GLN B  285  GLU B  306  1                                  22    
SHEET    1  S1 8 LEU A  32  ARG A  35  0                                        
SHEET    2  S1 8 TYR A  48  GLY A  53 -1                                        
SHEET    3  S1 8 ASP B 104  LEU B 108 -1                                        
SHEET    4  S1 8 PRO A  60  GLY A  67  1                                        
SHEET    5  S1 8 LYS B 190  HIS B 196  1                                        
SHEET    6  S1 8 TYR B 265  LEU B 271  1                                        
SHEET    7  S1 8 GLN B 200  TYR B 204 -1                                        
SHEET    8  S1 8 SER B 239  GLY B 241  1                                        
CRYST1   54.940   54.940  104.600  90.00  90.00 120.00 P 32          3          
ORIGX1      1.000000  0.000000  0.000000        0.00000                         
ORIGX2      0.000000  1.000000  0.000000        0.00000                         
ORIGX3      0.000000  0.000000  1.000000        0.00000                         
SCALE1      0.018202  0.010509  0.000000        0.00000                         
SCALE2      0.000000  0.021017  0.000000        0.00000                         
SCALE3      0.000000  0.000000  0.009560        0.00000                         
ATOM      1  CA  THR A   4      -5.594  17.227  83.001  1.00  0.00           C  
ATOM      2  CA  THR A   5      -7.463  16.633  79.662  1.00  0.00           C  
ATOM      3  CA  GLY A   6      -6.526  13.482  78.030  1.00  0.00           C  
ATOM      4  CA  HIS A   7      -2.902  12.902  78.510  1.00  0.00           C  
ATOM      5  CA  SER A   8      -1.038  10.032  76.702  1.00  0.00           C  
ATOM      6  CA  TYR A   9      -0.395   7.673  73.639  1.00  0.00           C  
ATOM      7  CA  GLU A  10      -3.218   7.479  70.963  1.00  0.00           C  
ATOM      8  CA  LYS A  11      -3.276  11.191  70.280  1.00  0.00           C  
ATOM      9  CA  TYR A  12      -0.821  14.039  70.280  1.00  0.00           C  
ATOM     10  CA  ASN A  13      -0.192  15.862  73.573  1.00  0.00           C  
ATOM     11  CA  ASN A  14       1.178  19.208  74.669  1.00  0.00           C  
ATOM     12  CA  TRP A  15       4.334  19.953  76.754  1.00  0.00           C  
ATOM     13  CA  GLU A  16       2.387  20.203  79.921  1.00  0.00           C  
ATOM     14  CA  THR A  17       0.461  16.989  79.513  1.00  0.00           C  
ATOM     15  CA  ILE A  18       3.793  15.100  78.983  1.00  0.00           C  
ATOM     16  CA  GLU A  19       6.108  16.854  81.464  1.00  0.00           C  
ATOM     17  CA  ALA A  20       3.281  15.686  83.682  1.00  0.00           C  
ATOM     18  CA  TRP A  21       3.291  12.142  82.182  1.00  0.00           C  
ATOM     19  CA  THR A  22       6.957  11.826  83.315  1.00  0.00           C  
ATOM     20  CA  GLU A  23       5.966  12.992  86.722  1.00  0.00           C  
ATOM     21  CA  GLN A  24       3.440  10.080  86.913  1.00  0.00           C  
ATOM     22  CA  VAL A  25       5.424   7.572  85.052  1.00  0.00           C  
ATOM     23  CA  ALA A  26       7.982   8.244  87.665  1.00  0.00           C  
ATOM     24  CA  SER A  27       6.221   6.970  90.618  1.00  0.00           C  
ATOM     25  CA  GLU A  28       4.404   4.143  89.496  1.00  0.00           C  
ATOM     26  CA  ASN A  29       7.928   3.055  89.044  1.00  0.00           C  
ATOM     27  CA  PRO A  30      10.064   4.878  91.463  1.00  0.00           C  
ATOM     28  CA  ASP A  31      12.643   1.989  91.341  1.00  0.00           C  
ATOM     29  CA  LEU A  32      13.317   1.965  87.562  1.00  0.00           C  
ATOM     30  CA  ILE A  33      12.359   5.512  86.504  1.00  0.00           C  
ATOM     31  CA  SER A  34      14.055   8.626  88.058  1.00  0.00           C  
ATOM     32  CA  ARG A  35      13.267  12.130  86.531  1.00  0.00           C  
ATOM     33  CA  SER A  36      16.400  14.268  86.281  1.00  0.00           C  
ATOM     34  CA  ALA A  37      17.157  17.589  84.697  1.00  0.00           C  
ATOM     35  CA  ILE A  38      19.931  17.880  82.209  1.00  0.00           C  
ATOM     36  CA  GLY A  39      19.830  21.683  81.978  1.00  0.00           C  
ATOM     37  CA  THR A  40      17.189  24.257  81.160  1.00  0.00           C  
ATOM     38  CA  THR A  41      16.153  25.479  77.730  1.00  0.00           C  
ATOM     39  CA  PHE A  42      16.524  28.807  76.016  1.00  0.00           C  
ATOM     40  CA  LEU A  43      13.286  29.898  77.696  1.00  0.00           C  
ATOM     41  CA  GLY A  44      13.876  28.210  81.042  1.00  0.00           C  
ATOM     42  CA  ASN A  45      11.786  25.145  80.169  1.00  0.00           C  
ATOM     43  CA  THR A  46      13.422  22.295  82.189  1.00  0.00           C  
ATOM     44  CA  ILE A  47      15.166  19.760  79.897  1.00  0.00           C  
ATOM     45  CA  TYR A  48      14.049  16.402  81.426  1.00  0.00           C  
ATOM     46  CA  LEU A  49      15.836  13.031  81.074  1.00  0.00           C  
ATOM     47  CA  LEU A  50      14.346   9.722  82.402  1.00  0.00           C  
ATOM     48  CA  LYS A  51      16.565   7.018  84.082  1.00  0.00           C  
ATOM     49  CA  VAL A  52      15.198   3.445  83.634  1.00  0.00           C  
ATOM     50  CA  GLY A  53      17.634   1.408  85.643  1.00  0.00           C  
ATOM     51  CA  LYS A  54      17.221  -1.618  87.778  1.00  0.00           C  
ATOM     52  CA  PRO A  55      19.707  -1.152  90.617  1.00  0.00           C  
ATOM     53  CA  GLY A  56      22.062   1.718  90.617  1.00  0.00           C  
ATOM     54  CA  SER A  57      25.492   0.362  89.723  1.00  0.00           C  
ATOM     55  CA  ASN A  58      26.512   3.654  87.921  1.00  0.00           C  
ATOM     56  CA  LYS A  59      26.226   1.582  84.679  1.00  0.00           C  
ATOM     57  CA  PRO A  60      26.134   1.187  80.848  1.00  0.00           C  
ATOM     58  CA  ALA A  61      23.307   3.159  79.326  1.00  0.00           C  
ATOM     59  CA  VAL A  62      21.612   3.537  75.980  1.00  0.00           C  
ATOM     60  CA  PHE A  63      20.794   7.138  75.381  1.00  0.00           C  
ATOM     61  CA  MET A  64      17.857   8.321  73.297  1.00  0.00           C  
ATOM     62  CA  ASP A  65      16.176  11.483  72.363  1.00  0.00           C  
ATOM     63  CA  CYS A  66      13.387  12.588  70.308  1.00  0.00           C  
ATOM     64  CA  GLY A  67      11.907  16.043  69.956  1.00  0.00           C  
ATOM     65  CA  PHE A  68      14.941  17.596  68.321  1.00  0.00           C  
ATOM     66  CA  HIS A  69      12.758  18.489  65.167  1.00  0.00           C  
ATOM     67  CA  ALA A  70       9.897  19.923  67.058  1.00  0.00           C  
ATOM     68  CA  ARG A  71       7.608  19.358  64.082  1.00  0.00           C  
ATOM     69  CA  GLU A  72       8.148  15.587  64.185  1.00  0.00           C  
ATOM     70  CA  TRP A  73       5.326  15.199  66.780  1.00  0.00           C  
ATOM     71  CA  ILE A  74       5.495  11.358  66.207  1.00  0.00           C  
ATOM     72  CA  SER A  75       8.989  11.215  67.906  1.00  0.00           C  
ATOM     73  CA  PRO A  76       8.151  12.724  71.323  1.00  0.00           C  
ATOM     74  CA  ALA A  77       4.929  10.831  70.971  1.00  0.00           C  
ATOM     75  CA  PHE A  78       6.659   7.535  70.514  1.00  0.00           C  
ATOM     76  CA  CYS A  79       9.264   8.162  73.203  1.00  0.00           C  
ATOM     77  CA  GLN A  80       6.276   9.004  75.355  1.00  0.00           C  
ATOM     78  CA  TRP A  81       5.334   5.305  74.847  1.00  0.00           C  
ATOM     79  CA  PHE A  82       8.735   3.901  74.050  1.00  0.00           C  
ATOM     80  CA  VAL A  83      11.317   1.998  76.037  1.00  0.00           C  
ATOM     81  CA  ARG A  84       8.872   2.236  79.175  1.00  0.00           C  
ATOM     82  CA  GLU A  85       6.428  -0.095  80.639  1.00  0.00           C  
TER      83      GLU A  85                                                      
ATOM     84  CA  GLU B  93       9.996  -9.536  78.369  1.00  0.00           C  
ATOM     85  CA  ILE B  94      13.484 -11.201  78.956  1.00  0.00           C  
ATOM     86  CA  HIS B  95      15.409  -9.797  76.003  1.00  0.00           C  
ATOM     87  CA  MET B  96      14.366  -6.423  77.662  1.00  0.00           C  
ATOM     88  CA  THR B  97      14.763  -7.519  81.218  1.00  0.00           C  
ATOM     89  CA  GLU B  98      18.332  -8.883  80.610  1.00  0.00           C  
ATOM     90  CA  PHE B  99      18.743  -5.372  79.016  1.00  0.00           C  
ATOM     91  CA  LEU B 100      17.379  -3.066  81.778  1.00  0.00           C  
ATOM     92  CA  ASP B 101      19.229  -5.201  84.356  1.00  0.00           C  
ATOM     93  CA  LYS B 102      22.613  -4.755  82.530  1.00  0.00           C  
ATOM     94  CA  LEU B 103      22.483  -1.160  81.288  1.00  0.00           C  
ATOM     95  CA  ASP B 104      20.245   1.860  81.738  1.00  0.00           C  
ATOM     96  CA  PHE B 105      18.051   3.651  79.329  1.00  0.00           C  
ATOM     97  CA  TYR B 106      18.553   7.336  79.242  1.00  0.00           C  
ATOM     98  CA  VAL B 107      15.511   8.387  77.203  1.00  0.00           C  
ATOM     99  CA  LEU B 108      15.000  12.142  76.564  1.00  0.00           C  
ATOM    100  CA  PRO B 109      11.358  12.479  75.505  1.00  0.00           C  
ATOM    101  CA  VAL B 110      11.546  15.969  74.057  1.00  0.00           C  
ATOM    102  CA  VAL B 111      14.834  17.708  73.401  1.00  0.00           C  
ATOM    103  CA  ASN B 112      13.638  20.935  71.604  1.00  0.00           C  
ATOM    104  CA  ILE B 113      11.246  21.642  74.380  1.00  0.00           C  
ATOM    105  CA  ASP B 114      10.712  25.322  73.458  1.00  0.00           C  
ATOM    106  CA  GLY B 115       9.996  24.297  69.847  1.00  0.00           C  
ATOM    107  CA  TYR B 116       7.279  21.651  70.587  1.00  0.00           C  
ATOM    108  CA  ILE B 117       5.484  24.336  72.611  1.00  0.00           C  
ATOM    109  CA  TYR B 118       6.178  26.536  69.586  1.00  0.00           C  
ATOM    110  CA  THR B 119       4.927  23.963  67.093  1.00  0.00           C  
ATOM    111  CA  TRP B 120       1.568  24.229  69.037  1.00  0.00           C  
ATOM    112  CA  THR B 121       1.087  27.873  69.825  1.00  0.00           C  
ATOM    113  CA  THR B 122       1.794  29.273  66.366  1.00  0.00           C  
ATOM    114  CA  ASN B 123       3.651  27.122  63.677  1.00  0.00           C  
ATOM    115  CA  ARG B 124       3.096  23.331  64.019  1.00  0.00           C  
ATOM    116  CA  MET B 125       5.349  23.332  61.009  1.00  0.00           C  
ATOM    117  CA  TRP B 126       8.450  24.557  62.865  1.00  0.00           C  
ATOM    118  CA  ARG B 127      11.523  22.583  63.535  1.00  0.00           C  
ATOM    119  CA  LYS B 128      14.372  24.871  64.903  1.00  0.00           C  
ATOM    120  CA  THR B 129      14.822  26.204  68.389  1.00  0.00           C  
ATOM    121  CA  ARG B 130      13.315  29.542  69.431  1.00  0.00           C  
ATOM    122  CA  SER B 131      16.830  30.622  70.383  1.00  0.00           C  
ATOM    123  CA  THR B 132      17.500  34.323  69.779  1.00  0.00           C  
ATOM    124  CA  ARG B 133      20.369  36.798  69.306  1.00  0.00           C  
ATOM    125  CA  ALA B 134      22.468  37.733  66.165  1.00  0.00           C  
ATOM    126  CA  GLY B 135      21.946  39.940  63.144  1.00  0.00           C  
ATOM    127  CA  SER B 136      18.549  38.523  62.243  1.00  0.00           C  
ATOM    128  CA  SER B 137      15.096  38.394  63.308  1.00  0.00           C  
ATOM    129  CA  CYS B 138      14.946  34.782  62.231  1.00  0.00           C  
ATOM    130  CA  THR B 139      14.854  32.500  65.298  1.00  0.00           C  
ATOM    131  CA  GLY B 140      15.872  28.873  65.921  1.00  0.00           C  
ATOM    132  CA  THR B 141      19.049  27.057  65.225  1.00  0.00           C  
ATOM    133  CA  ASP B 142      18.811  23.590  64.094  1.00  0.00           C  
ATOM    134  CA  LEU B 143      19.644  21.467  67.197  1.00  0.00           C  
ATOM    135  CA  ASN B 144      20.696  18.498  64.907  1.00  0.00           C  
ATOM    136  CA  ARG B 145      22.943  20.946  63.123  1.00  0.00           C  
ATOM    137  CA  ASN B 146      24.638  22.394  66.151  1.00  0.00           C  
ATOM    138  CA  PHE B 147      26.395  19.212  67.418  1.00  0.00           C  
ATOM    139  CA  ASP B 148      30.198  19.385  66.649  1.00  0.00           C  
ATOM    140  CA  ALA B 149      30.504  17.006  63.692  1.00  0.00           C  
ATOM    141  CA  GLY B 150      32.184  18.658  60.746  1.00  0.00           C  
ATOM    142  CA  TRP B 151      30.320  21.657  62.199  1.00  0.00           C  
ATOM    143  CA  CYS B 152      28.748  24.179  59.686  1.00  0.00           C  
ATOM    144  CA  SER B 153      30.249  22.408  56.718  1.00  0.00           C  
ATOM    145  CA  ILE B 154      28.015  21.868  53.768  1.00  0.00           C  
ATOM    146  CA  GLY B 155      24.932  20.062  54.885  1.00  0.00           C  
ATOM    147  CA  ALA B 156      24.126  23.185  56.628  1.00  0.00           C  
ATOM    148  CA  SER B 157      23.482  26.820  55.737  1.00  0.00           C  
ATOM    149  CA  ASN B 158      25.102  29.576  57.713  1.00  0.00           C  
ATOM    150  CA  ASN B 159      22.102  31.904  57.684  1.00  0.00           C  
ATOM    151  CA  PRO B 160      19.832  31.897  60.612  1.00  0.00           C  
ATOM    152  CA  CYS B 161      16.938  32.517  58.558  1.00  0.00           C  
ATOM    153  CA  SER B 162      17.752  29.146  57.119  1.00  0.00           C  
ATOM    154  CA  GLU B 163      15.548  26.268  58.089  1.00  0.00           C  
ATOM    155  CA  THR B 164      18.719  24.275  57.758  1.00  0.00           C  
ATOM    156  CA  TYR B 165      20.153  26.851  60.065  1.00  0.00           C  
ATOM    157  CA  CYS B 166      23.359  25.688  61.935  1.00  0.00           C  
ATOM    158  CA  GLY B 167      24.211  28.310  64.574  1.00  0.00           C  
ATOM    159  CA  SER B 168      26.905  30.643  65.779  1.00  0.00           C  
ATOM    160  CA  ALA B 169      28.958  27.826  67.367  1.00  0.00           C  
ATOM    161  CA  ALA B 170      29.408  24.155  68.041  1.00  0.00           C  
ATOM    162  CA  GLU B 171      27.074  23.568  70.876  1.00  0.00           C  
ATOM    163  CA  SER B 172      25.982  27.181  71.286  1.00  0.00           C  
ATOM    164  CA  GLU B 173      22.590  25.476  71.664  1.00  0.00           C  
ATOM    165  CA  LYS B 174      21.694  24.772  75.170  1.00  0.00           C  
ATOM    166  CA  GLU B 175      19.322  22.066  74.224  1.00  0.00           C  
ATOM    167  CA  SER B 176      22.430  20.477  72.715  1.00  0.00           C  
ATOM    168  CA  LYS B 177      25.246  21.138  75.249  1.00  0.00           C  
ATOM    169  CA  ALA B 178      22.898  20.027  78.040  1.00  0.00           C  
ATOM    170  CA  VAL B 179      23.161  16.768  76.107  1.00  0.00           C  
ATOM    171  CA  ALA B 180      26.838  16.974  75.057  1.00  0.00           C  
ATOM    172  CA  ASP B 181      27.855  17.381  78.596  1.00  0.00           C  
ATOM    173  CA  PHE B 182      25.534  14.910  80.205  1.00  0.00           C  
ATOM    174  CA  ILE B 183      26.964  12.275  77.816  1.00  0.00           C  
ATOM    175  CA  ARG B 184      30.496  13.740  78.347  1.00  0.00           C  
ATOM    176  CA  ASN B 185      29.865  13.448  82.147  1.00  0.00           C  
ATOM    177  CA  HIS B 186      28.612   9.899  82.008  1.00  0.00           C  
ATOM    178  CA  LEU B 187      30.494   8.573  79.064  1.00  0.00           C  
ATOM    179  CA  SER B 188      31.232   5.091  80.953  1.00  0.00           C  
ATOM    180  CA  SER B 188A     27.194   3.806  78.547  1.00  0.00           C  
ATOM    181  CA  ILE B 189      27.218   4.998  76.663  1.00  0.00           C  
ATOM    182  CA  LYS B 190      27.509   2.348  74.141  1.00  0.00           C  
ATOM    183  CA  ALA B 191      24.435   3.530  72.201  1.00  0.00           C  
ATOM    184  CA  TYR B 192      23.086   6.910  71.293  1.00  0.00           C  
ATOM    185  CA  LEU B 193      19.859   6.868  69.421  1.00  0.00           C  
ATOM    186  CA  THR B 194      18.467   9.943  67.755  1.00  0.00           C  
ATOM    187  CA  ILE B 195      14.907   9.321  66.433  1.00  0.00           C  
ATOM    188  CA  HIS B 196      13.429  11.802  63.916  1.00  0.00           C  
ATOM    189  CA  SER B 197      10.545  12.151  61.685  1.00  0.00           C  
ATOM    190  CA  TYR B 198       9.451  11.477  58.220  1.00  0.00           C  
ATOM    191  CA  SER B 199      11.283   9.386  55.437  1.00  0.00           C  
ATOM    192  CA  GLN B 200      11.267   5.923  57.003  1.00  0.00           C  
ATOM    193  CA  MET B 201      15.028   5.835  57.273  1.00  0.00           C  
ATOM    194  CA  MET B 202      17.568   4.389  59.784  1.00  0.00           C  
ATOM    195  CA  LEU B 203      21.099   5.602  59.323  1.00  0.00           C  
ATOM    196  CA  TYR B 204      24.395   5.163  60.846  1.00  0.00           C  
ATOM    197  CA  PRO B 205      26.906   7.953  60.740  1.00  0.00           C  
ATOM    198  CA  TYR B 206      28.968  10.195  58.788  1.00  0.00           C  
ATOM    199  CA  SER B 207      26.685  12.723  57.492  1.00  0.00           C  
ATOM    200  CA  TYR B 208      29.450  15.225  57.072  1.00  0.00           C  
ATOM    201  CA  ASP B 209      31.810  13.092  54.984  1.00  0.00           C  
ATOM    202  CA  TYR B 210      32.271  10.202  52.629  1.00  0.00           C  
ATOM    203  CA  LYS B 211      34.701   8.908  55.299  1.00  0.00           C  
ATOM    204  CA  LEU B 212      33.393   5.407  55.815  1.00  0.00           C  
ATOM    205  CA  PRO B 213      32.749   4.659  59.477  1.00  0.00           C  
ATOM    206  CA  LYS B 214      35.583   2.352  60.623  1.00  0.00           C  
ATOM    207  CA  ASN B 215      32.589   0.424  61.381  1.00  0.00           C  
ATOM    208  CA  ASN B 216      30.359   0.083  58.759  1.00  0.00           C  
ATOM    209  CA  VAL B 217      25.860   3.630  58.311  1.00  0.00           C  
ATOM    210  CA  GLU B 218      24.101   3.821  61.885  1.00  0.00           C  
ATOM    211  CA  LEU B 219      25.044   0.885  61.901  1.00  0.00           C  
ATOM    212  CA  ASN B 220      23.171   1.873  58.379  1.00  0.00           C  
ATOM    213  CA  THR B 221      18.259   5.255  59.653  1.00  0.00           C  
ATOM    214  CA  LEU B 222      18.003   4.107  62.842  1.00  0.00           C  
ATOM    215  CA  ALA B 223      18.795   1.675  60.696  1.00  0.00           C  
ATOM    216  CA  LYS B 224      14.629   4.410  58.320  1.00  0.00           C  
ATOM    217  CA  GLY B 225      11.127   6.415  61.265  1.00  0.00           C  
ATOM    218  CA  ALA B 226      13.392   3.347  62.943  1.00  0.00           C  
ATOM    219  CA  VAL B 227      11.861   2.784  59.928  1.00  0.00           C  
ATOM    220  CA  LYS B 228       6.635   6.420  59.570  1.00  0.00           C  
ATOM    221  CA  LYS B 229       4.800   6.432  62.806  1.00  0.00           C  
ATOM    222  CA  LEU B 230       6.933   3.118  62.309  1.00  0.00           C  
ATOM    223  CA  ALA B 231       3.984   4.501  59.027  1.00  0.00           C  
ATOM    224  CA  SER B 232      -1.330   7.720  60.360  1.00  0.00           C  
ATOM    225  CA  LEU B 233      -1.932   5.899  62.154  1.00  0.00           C  
ATOM    226  CA  HIS B 234      -1.193   3.745  59.630  1.00  0.00           C  
ATOM    227  CA  GLY B 235       1.349   3.979  57.065  1.00  0.00           C  
ATOM    228  CA  THR B 236       6.618   0.407  56.864  1.00  0.00           C  
ATOM    229  CA  THR B 237       9.479   0.113  54.085  1.00  0.00           C  
ATOM    230  CA  TYR B 238      12.709   1.212  55.652  1.00  0.00           C  
ATOM    231  CA  SER B 239      15.811   2.276  53.865  1.00  0.00           C  
ATOM    232  CA  TYR B 240      19.176   2.158  55.599  1.00  0.00           C  
ATOM    233  CA  GLY B 241      22.826   3.231  55.266  1.00  0.00           C  
ATOM    234  CA  PRO B 242      25.183   6.127  55.943  1.00  0.00           C  
ATOM    235  CA  GLY B 243      23.537   9.539  55.991  1.00  0.00           C  
ATOM    236  CA  ALA B 244      25.342  10.805  52.966  1.00  0.00           C  
ATOM    237  CA  THR B 245      24.334   7.536  51.133  1.00  0.00           C  
ATOM    238  CA  THR B 246      20.684   7.666  51.182  1.00  0.00           C  
ATOM    239  CA  ILE B 247      20.165  11.312  51.786  1.00  0.00           C  
ATOM    240  CA  TYR B 248      22.581  14.139  51.592  1.00  0.00           C  
ATOM    241  CA  PRO B 249      25.476  15.549  53.385  1.00  0.00           C  
ATOM    242  CA  ALA B 250      24.541  16.395  56.853  1.00  0.00           C  
ATOM    243  CA  SER B 251      27.138  18.167  58.932  1.00  0.00           C  
ATOM    244  CA  GLY B 252      26.862  18.980  62.643  1.00  0.00           C  
ATOM    245  CA  GLY B 253      24.534  16.151  63.636  1.00  0.00           C  
ATOM    246  CA  SER B 254      23.903  13.951  66.695  1.00  0.00           C  
ATOM    247  CA  ASP B 255      24.807  10.494  65.225  1.00  0.00           C  
ATOM    248  CA  ASP B 256      28.082  12.126  64.260  1.00  0.00           C  
ATOM    249  CA  TRP B 257      29.207  13.784  67.416  1.00  0.00           C  
ATOM    250  CA  ALA B 258      28.081  10.878  69.554  1.00  0.00           C  
ATOM    251  CA  TYR B 259      29.969   8.327  67.364  1.00  0.00           C  
ATOM    252  CA  ASP B 260      33.052  10.525  67.473  1.00  0.00           C  
ATOM    253  CA  GLN B 261      32.423  10.535  71.113  1.00  0.00           C  
ATOM    254  CA  GLY B 262      33.207   6.850  71.157  1.00  0.00           C  
ATOM    255  CA  ILE B 263      29.754   5.240  70.824  1.00  0.00           C  
ATOM    256  CA  LYS B 264      29.250   2.958  67.878  1.00  0.00           C  
ATOM    257  CA  TYR B 265      25.589   2.273  68.290  1.00  0.00           C  
ATOM    258  CA  SER B 266      24.603   5.668  66.980  1.00  0.00           C  
ATOM    259  CA  PHE B 267      21.761   5.609  64.367  1.00  0.00           C  
ATOM    260  CA  THR B 268      19.104   8.115  63.564  1.00  0.00           C  
ATOM    261  CA  PHE B 269      15.568   7.137  62.904  1.00  0.00           C  
ATOM    262  CA  GLU B 270      13.359   8.671  60.342  1.00  0.00           C  
ATOM    263  CA  LEU B 271       9.918   7.427  61.365  1.00  0.00           C  
ATOM    264  CA  ARG B 272       6.802   6.774  59.081  1.00  0.00           C  
ATOM    265  CA  ASP B 273       5.307   8.500  55.981  1.00  0.00           C  
ATOM    266  CA  LYS B 274       7.502   8.981  52.837  1.00  0.00           C  
ATOM    267  CA  GLY B 275       5.695  12.196  51.797  1.00  0.00           C  
ATOM    268  CA  ARG B 276       2.049  11.066  51.965  1.00  0.00           C  
ATOM    269  CA  TYR B 277       1.536  12.862  55.282  1.00  0.00           C  
ATOM    270  CA  GLY B 278       5.170  13.640  56.080  1.00  0.00           C  
ATOM    271  CA  PHE B 279       5.080  15.770  59.252  1.00  0.00           C  
ATOM    272  CA  VAL B 280       1.338  15.624  59.640  1.00  0.00           C  
ATOM    273  CA  LEU B 281       1.038  11.951  60.693  1.00  0.00           C  
ATOM    274  CA  PRO B 282      -2.402  11.257  62.188  1.00  0.00           C  
ATOM    275  CA  GLU B 283      -2.543  10.113  65.758  1.00  0.00           C  
ATOM    276  CA  SER B 284      -3.745   6.811  64.726  1.00  0.00           C  
ATOM    277  CA  GLN B 285      -0.670   6.100  63.423  1.00  0.00           C  
ATOM    278  CA  ILE B 286       1.147   6.565  66.708  1.00  0.00           C  
ATOM    279  CA  GLN B 287       0.658   2.949  67.951  1.00  0.00           C  
ATOM    280  CA  PRO B 288       1.808   1.149  64.821  1.00  0.00           C  
ATOM    281  CA  THR B 289       4.575   3.654  64.256  1.00  0.00           C  
ATOM    282  CA  CYS B 290       5.592   3.193  67.965  1.00  0.00           C  
ATOM    283  CA  GLU B 291       4.690   0.657  67.829  1.00  0.00           C  
ATOM    284  CA  GLU B 292       6.209   1.057  64.697  1.00  0.00           C  
ATOM    285  CA  THR B 293       9.978   1.573  65.326  1.00  0.00           C  
ATOM    286  CA  MET B 294       9.917   0.118  68.718  1.00  0.00           C  
ATOM    287  CA  LEU B 295       6.949   3.559  67.319  1.00  0.00           C  
ATOM    288  CA  ALA B 296      12.115   1.368  65.762  1.00  0.00           C  
ATOM    289  CA  ILE B 297      15.427   0.067  68.785  1.00  0.00           C  
ATOM    290  CA  LYS B 298      11.416   3.089  70.701  1.00  0.00           C  
ATOM    291  CA  TYR B 299      11.614   4.768  67.963  1.00  0.00           C  
ATOM    292  CA  VAL B 300      17.328   2.234  68.333  1.00  0.00           C  
ATOM    293  CA  THR B 301      16.818   2.492  72.121  1.00  0.00           C  
ATOM    294  CA  SER B 302      12.832   6.283  71.882  1.00  0.00           C  
ATOM    295  CA  TYR B 303      16.576   5.961  70.224  1.00  0.00           C  
ATOM    296  CA  VAL B 304      21.044   3.462  72.618  1.00  0.00           C  
ATOM    297  CA  LEU B 305      17.773   5.415  75.747  1.00  0.00           C  
ATOM    298  CA  GLU B 306      16.422   8.089  73.895  1.00  0.00           C  
ATOM    299  CA  HIS B 307      22.078   5.806  73.289  1.00  0.00           C  
ATOM    300  CA  LEU B 308      24.924   2.309  74.510  1.00  0.00           C  
TER     301      LEU B 308                                                      
MASTER      231    0    0    8    8    0    0    6  299    2    0   24          
END                                                                             
