# Supplementary material for: A new benchmark illustrates that integration of geometric constraints inferred from enzyme reaction chemistry can increase enzyme active site modeling accuracy
Source: PLoS One. 2019 Apr 4;14(4):e0214126. doi: 10.1371/journal.pone.0214126 (PMC6448891; doi:10.1371/journal.pone.0214126)
Supplement: S1 Files — (GZ) [file pone.0214126.s008.gz › benchmark-lite/templates/6cpa/1dtd.pdb.clean2]

HEADER    HYDROLASE/HYDROLASE INHIBITOR           12-JAN-00   1DTD              
TITLE     CRYSTAL STRUCTURE OF THE COMPLEX BETWEEN THE LEECH                    
TITLE    2 CARBOXYPEPTIDASE INHIBITOR AND THE HUMAN CARBOXYPEPTIDASE            
TITLE    3 A2 (LCI-CPA2)                                                        
COMPND    MOL_ID: 1;                                                            
COMPND   2 MOLECULE: CARBOXYPEPTIDASE A2;                                       
COMPND   3 CHAIN: A;                                                            
COMPND   4 EC: 3.4.15.1;                                                        
COMPND   5 MOL_ID: 2;                                                           
COMPND   6 MOLECULE: METALLOCARBOXYPEPTIDASE INHIBITOR;                         
COMPND   7 CHAIN: B                                                             
SOURCE    MOL_ID: 1;                                                            
SOURCE   2 ORGANISM_SCIENTIFIC: HOMO SAPIENS;                                   
SOURCE   3 ORGANISM_COMMON: HUMAN;                                              
SOURCE   4 ORGANISM_TAXID: 9606;                                                
SOURCE   5 MOL_ID: 2;                                                           
SOURCE   6 ORGANISM_SCIENTIFIC: HIRUDO MEDICINALIS;                             
SOURCE   7 ORGANISM_COMMON: MEDICINAL LEECH;                                    
SOURCE   8 ORGANISM_TAXID: 6421                                                 
KEYWDS    CARBOXYPEPTIDASE A2, LEECH CARBOXYPEPTIDASE INHIBITOR,                
KEYWDS   2 HYDROLASE/HYDROLASE INHIBITOR COMPLEX                                
EXPDTA    X-RAY DIFFRACTION                                                     
AUTHOR    D.REVERTER,C.FERNANDEZ-CATALAN,W.BODE,T.A.HOLAK,F.X.AVILES            
REVDAT   2   24-FEB-09 1DTD    1       VERSN                                    
REVDAT   1   12-JUL-00 1DTD    0                                                
JRNL        AUTH   D.REVERTER,C.FERNANDEZ-CATALAN,R.BAUMGARTNER,                
JRNL        AUTH 2 R.PFANDER,R.HUBER,W.BODE,J.VENDRELL,T.A.HOLAK,               
JRNL        AUTH 3 F.X.AVILES                                                   
JRNL        TITL   STRUCTURE OF A NOVEL LEECH CARBOXYPEPTIDASE                  
JRNL        TITL 2 INHIBITOR DETERMINED FREE IN SOLUTION AND IN                 
JRNL        TITL 3 COMPLEX WITH HUMAN CARBOXYPEPTIDASE A2.                      
JRNL        REF    NAT.STRUCT.BIOL.              V.   7   322 2000              
JRNL        REFN                   ISSN 1072-8368                               
JRNL        PMID   10742178                                                     
JRNL        DOI    10.1038/74092                                                
REMARK   1                                                                      
REMARK   2                                                                      
REMARK   2 RESOLUTION.    1.65 ANGSTROMS.                                       
REMARK   3                                                                      
REMARK   3 REFINEMENT.                                                          
REMARK   3   PROGRAM     : REFMAC                                               
REMARK   3   AUTHORS     : MURSHUDOV,VAGIN,DODSON                               
REMARK   3                                                                      
REMARK   3  DATA USED IN REFINEMENT.                                            
REMARK   3   RESOLUTION RANGE HIGH (ANGSTROMS) : 1.65                           
REMARK   3   RESOLUTION RANGE LOW  (ANGSTROMS) : 12.00                          
REMARK   3   DATA CUTOFF            (SIGMA(F)) : 2.000                          
REMARK   3   COMPLETENESS FOR RANGE        (%) : 98.0                           
REMARK   3   NUMBER OF REFLECTIONS             : 433567                         
REMARK   3                                                                      
REMARK   3  FIT TO DATA USED IN REFINEMENT.                                     
REMARK   3   CROSS-VALIDATION METHOD          : NULL                            
REMARK   3   FREE R VALUE TEST SET SELECTION  : NULL                            
REMARK   3   R VALUE     (WORKING + TEST SET) : 0.187                           
REMARK   3   R VALUE            (WORKING SET) : 0.187                           
REMARK   3   FREE R VALUE                     : 0.234                           
REMARK   3   FREE R VALUE TEST SET SIZE   (%) : NULL                            
REMARK   3   FREE R VALUE TEST SET COUNT      : 5674                            
REMARK   3                                                                      
REMARK   3  NUMBER OF NON-HYDROGEN ATOMS USED IN REFINEMENT.                    
REMARK   3   PROTEIN ATOMS            : 2843                                    
REMARK   3   NUCLEIC ACID ATOMS       : 0                                       
REMARK   3   HETEROGEN ATOMS          : 11                                      
REMARK   3   SOLVENT ATOMS            : 231                                     
REMARK   3                                                                      
REMARK   3  B VALUES.                                                           
REMARK   3   FROM WILSON PLOT           (A**2) : 10.00                          
REMARK   3   MEAN B VALUE      (OVERALL, A**2) : NULL                           
REMARK   3   OVERALL ANISOTROPIC B VALUE.                                       
REMARK   3    B11 (A**2) : NULL                                                 
REMARK   3    B22 (A**2) : NULL                                                 
REMARK   3    B33 (A**2) : NULL                                                 
REMARK   3    B12 (A**2) : NULL                                                 
REMARK   3    B13 (A**2) : NULL                                                 
REMARK   3    B23 (A**2) : NULL                                                 
REMARK   3                                                                      
REMARK   3  ESTIMATED OVERALL COORDINATE ERROR.                                 
REMARK   3   ESU BASED ON R VALUE                            (A): NULL          
REMARK   3   ESU BASED ON FREE R VALUE                       (A): NULL          
REMARK   3   ESU BASED ON MAXIMUM LIKELIHOOD                 (A): NULL          
REMARK   3   ESU FOR B VALUES BASED ON MAXIMUM LIKELIHOOD (A**2): NULL          
REMARK   3                                                                      
REMARK   3  RMS DEVIATIONS FROM IDEAL VALUES.                                   
REMARK   3   DISTANCE RESTRAINTS.                    RMS    SIGMA               
REMARK   3    BOND LENGTH                     (A) : NULL  ; NULL                
REMARK   3    ANGLE DISTANCE                  (A) : NULL  ; NULL                
REMARK   3    INTRAPLANAR 1-4 DISTANCE        (A) : NULL  ; NULL                
REMARK   3    H-BOND OR METAL COORDINATION    (A) : NULL  ; NULL                
REMARK   3                                                                      
REMARK   3   PLANE RESTRAINT                  (A) : NULL  ; NULL                
REMARK   3   CHIRAL-CENTER RESTRAINT       (A**3) : NULL  ; NULL                
REMARK   3                                                                      
REMARK   3   NON-BONDED CONTACT RESTRAINTS.                                     
REMARK   3    SINGLE TORSION                  (A) : NULL  ; NULL                
REMARK   3    MULTIPLE TORSION                (A) : NULL  ; NULL                
REMARK   3    H-BOND (X...Y)                  (A) : NULL  ; NULL                
REMARK   3    H-BOND (X-H...Y)                (A) : NULL  ; NULL                
REMARK   3                                                                      
REMARK   3   CONFORMATIONAL TORSION ANGLE RESTRAINTS.                           
REMARK   3    SPECIFIED                 (DEGREES) : NULL  ; NULL                
REMARK   3    PLANAR                    (DEGREES) : NULL  ; NULL                
REMARK   3    STAGGERED                 (DEGREES) : NULL  ; NULL                
REMARK   3    TRANSVERSE                (DEGREES) : NULL  ; NULL                
REMARK   3                                                                      
REMARK   3  ISOTROPIC THERMAL FACTOR RESTRAINTS.    RMS    SIGMA                
REMARK   3   MAIN-CHAIN BOND              (A**2) : NULL  ; NULL                 
REMARK   3   MAIN-CHAIN ANGLE             (A**2) : NULL  ; NULL                 
REMARK   3   SIDE-CHAIN BOND              (A**2) : NULL  ; NULL                 
REMARK   3   SIDE-CHAIN ANGLE             (A**2) : NULL  ; NULL                 
REMARK   3                                                                      
REMARK   3  OTHER REFINEMENT REMARKS: NULL                                      
REMARK   4                                                                      
REMARK   4 1DTD COMPLIES WITH FORMAT V. 3.15, 01-DEC-08                         
REMARK 100                                                                      
REMARK 100 THIS ENTRY HAS BEEN PROCESSED BY RCSB ON 18-JAN-00.                  
REMARK 100 THE RCSB ID CODE IS RCSB010350.                                      
REMARK 200                                                                      
REMARK 200 EXPERIMENTAL DETAILS                                                 
REMARK 200  EXPERIMENT TYPE                : X-RAY DIFFRACTION                  
REMARK 200  DATE OF DATA COLLECTION        : 01-JAN-99                          
REMARK 200  TEMPERATURE           (KELVIN) : 298.0                              
REMARK 200  PH                             : 7.5                                
REMARK 200  NUMBER OF CRYSTALS USED        : 1                                  
REMARK 200                                                                      
REMARK 200  SYNCHROTRON              (Y/N) : N                                  
REMARK 200  RADIATION SOURCE               : ROTATING ANODE                     
REMARK 200  BEAMLINE                       : NULL                               
REMARK 200  X-RAY GENERATOR MODEL          : RIGAKU                             
REMARK 200  MONOCHROMATIC OR LAUE    (M/L) : M                                  
REMARK 200  WAVELENGTH OR RANGE        (A) : 1.54                               
REMARK 200  MONOCHROMATOR                  : NULL                               
REMARK 200  OPTICS                         : NULL                               
REMARK 200                                                                      
REMARK 200  DETECTOR TYPE                  : IMAGE PLATE                        
REMARK 200  DETECTOR MANUFACTURER          : RIGAKU                             
REMARK 200  INTENSITY-INTEGRATION SOFTWARE : DENZO                              
REMARK 200  DATA SCALING SOFTWARE          : SCALEPACK                          
REMARK 200                                                                      
REMARK 200  NUMBER OF UNIQUE REFLECTIONS   : 52605                              
REMARK 200  RESOLUTION RANGE HIGH      (A) : 1.650                              
REMARK 200  RESOLUTION RANGE LOW       (A) : 20.000                             
REMARK 200  REJECTION CRITERIA  (SIGMA(I)) : 5.000                              
REMARK 200                                                                      
REMARK 200 OVERALL.                                                             
REMARK 200  COMPLETENESS FOR RANGE     (%) : 98.0                               
REMARK 200  DATA REDUNDANCY                : 5.000                              
REMARK 200  R MERGE                    (I) : 0.09200                            
REMARK 200  R SYM                      (I) : NULL                               
REMARK 200  <I/SIGMA(I)> FOR THE DATA SET  : 80.0000                            
REMARK 200                                                                      
REMARK 200 IN THE HIGHEST RESOLUTION SHELL.                                     
REMARK 200  HIGHEST RESOLUTION SHELL, RANGE HIGH (A) : 1.65                     
REMARK 200  HIGHEST RESOLUTION SHELL, RANGE LOW  (A) : 1.75                     
REMARK 200  COMPLETENESS FOR SHELL     (%) : 98.0                               
REMARK 200  DATA REDUNDANCY IN SHELL       : 6.00                               
REMARK 200  R MERGE FOR SHELL          (I) : 0.15000                            
REMARK 200  R SYM FOR SHELL            (I) : NULL                               
REMARK 200  <I/SIGMA(I)> FOR SHELL         : NULL                               
REMARK 200                                                                      
REMARK 200 DIFFRACTION PROTOCOL: SINGLE WAVELENGTH                              
REMARK 200 METHOD USED TO DETERMINE THE STRUCTURE: NULL                         
REMARK 200 SOFTWARE USED: AMORE                                                 
REMARK 200 STARTING MODEL: NULL                                                 
REMARK 200                                                                      
REMARK 200 REMARK: NULL                                                         
REMARK 280                                                                      
REMARK 280 CRYSTAL                                                              
REMARK 280 SOLVENT CONTENT, VS   (%): 53.43                                     
REMARK 280 MATTHEWS COEFFICIENT, VM (ANGSTROMS**3/DA): 2.64                     
REMARK 280                                                                      
REMARK 280 CRYSTALLIZATION CONDITIONS: AMMONIUM PHOSPHATE, SODIUM CITRATE,      
REMARK 280  PH 7.5, VAPOR DIFFUSION, TEMPERATURE 298.0K                         
REMARK 290                                                                      
REMARK 290 CRYSTALLOGRAPHIC SYMMETRY                                            
REMARK 290 SYMMETRY OPERATORS FOR SPACE GROUP: P 32 2 1                         
REMARK 290                                                                      
REMARK 290      SYMOP   SYMMETRY                                                
REMARK 290     NNNMMM   OPERATOR                                                
REMARK 290       1555   X,Y,Z                                                   
REMARK 290       2555   -Y,X-Y,Z+2/3                                            
REMARK 290       3555   -X+Y,-X,Z+1/3                                           
REMARK 290       4555   Y,X,-Z                                                  
REMARK 290       5555   X-Y,-Y,-Z+1/3                                           
REMARK 290       6555   -X,-X+Y,-Z+2/3                                          
REMARK 290                                                                      
REMARK 290     WHERE NNN -> OPERATOR NUMBER                                     
REMARK 290           MMM -> TRANSLATION VECTOR                                  
REMARK 290                                                                      
REMARK 290 CRYSTALLOGRAPHIC SYMMETRY TRANSFORMATIONS                            
REMARK 290 THE FOLLOWING TRANSFORMATIONS OPERATE ON THE ATOM/HETATM             
REMARK 290 RECORDS IN THIS ENTRY TO PRODUCE CRYSTALLOGRAPHICALLY                
REMARK 290 RELATED MOLECULES.                                                   
REMARK 290   SMTRY1   1  1.000000  0.000000  0.000000        0.00000            
REMARK 290   SMTRY2   1  0.000000  1.000000  0.000000        0.00000            
REMARK 290   SMTRY3   1  0.000000  0.000000  1.000000        0.00000            
REMARK 290   SMTRY1   2 -0.500000 -0.866025  0.000000        0.00000            
REMARK 290   SMTRY2   2  0.866025 -0.500000  0.000000        0.00000            
REMARK 290   SMTRY3   2  0.000000  0.000000  1.000000       76.30933            
REMARK 290   SMTRY1   3 -0.500000  0.866025  0.000000        0.00000            
REMARK 290   SMTRY2   3 -0.866025 -0.500000  0.000000        0.00000            
REMARK 290   SMTRY3   3  0.000000  0.000000  1.000000       38.15467            
REMARK 290   SMTRY1   4 -0.500000  0.866025  0.000000        0.00000            
REMARK 290   SMTRY2   4  0.866025  0.500000  0.000000        0.00000            
REMARK 290   SMTRY3   4  0.000000  0.000000 -1.000000        0.00000            
REMARK 290   SMTRY1   5  1.000000  0.000000  0.000000        0.00000            
REMARK 290   SMTRY2   5  0.000000 -1.000000  0.000000        0.00000            
REMARK 290   SMTRY3   5  0.000000  0.000000 -1.000000       38.15467            
REMARK 290   SMTRY1   6 -0.500000 -0.866025  0.000000        0.00000            
REMARK 290   SMTRY2   6 -0.866025  0.500000  0.000000        0.00000            
REMARK 290   SMTRY3   6  0.000000  0.000000 -1.000000       76.30933            
REMARK 290                                                                      
REMARK 290 REMARK: NULL                                                         
REMARK 300                                                                      
REMARK 300 BIOMOLECULE: 1                                                       
REMARK 300 SEE REMARK 350 FOR THE AUTHOR PROVIDED AND/OR PROGRAM                
REMARK 300 GENERATED ASSEMBLY INFORMATION FOR THE STRUCTURE IN                  
REMARK 300 THIS ENTRY. THE REMARK MAY ALSO PROVIDE INFORMATION ON               
REMARK 300 BURIED SURFACE AREA.                                                 
REMARK 350                                                                      
REMARK 350 COORDINATES FOR A COMPLETE MULTIMER REPRESENTING THE KNOWN           
REMARK 350 BIOLOGICALLY SIGNIFICANT OLIGOMERIZATION STATE OF THE                
REMARK 350 MOLECULE CAN BE GENERATED BY APPLYING BIOMT TRANSFORMATIONS          
REMARK 350 GIVEN BELOW.  BOTH NON-CRYSTALLOGRAPHIC AND                          
REMARK 350 CRYSTALLOGRAPHIC OPERATIONS ARE GIVEN.                               
REMARK 350                                                                      
REMARK 350 BIOMOLECULE: 1                                                       
REMARK 350 AUTHOR DETERMINED BIOLOGICAL UNIT: DIMERIC                           
REMARK 350 SOFTWARE DETERMINED QUATERNARY STRUCTURE: DIMERIC                    
REMARK 350 SOFTWARE USED: PISA                                                  
REMARK 350 TOTAL BURIED SURFACE AREA: 1940 ANGSTROM**2                          
REMARK 350 SURFACE AREA OF THE COMPLEX: 14110 ANGSTROM**2                       
REMARK 350 CHANGE IN SOLVENT FREE ENERGY: -46.0 KCAL/MOL                        
REMARK 350 APPLY THE FOLLOWING TO CHAINS: A, B                                  
REMARK 350   BIOMT1   1  1.000000  0.000000  0.000000        0.00000            
REMARK 350   BIOMT2   1  0.000000  1.000000  0.000000        0.00000            
REMARK 350   BIOMT3   1  0.000000  0.000000  1.000000        0.00000            
REMARK 470                                                                      
REMARK 470 MISSING ATOM                                                         
REMARK 470 THE FOLLOWING RESIDUES HAVE MISSING ATOMS(M=MODEL NUMBER;            
REMARK 470 RES=RESIDUE NAME; C=CHAIN IDENTIFIER; SSEQ=SEQUENCE NUMBER;          
REMARK 470 I=INSERTION CODE):                                                   
REMARK 470   M RES CSSEQI  ATOMS                                                
REMARK 470     LYS A 540    CG   CD   CE   NZ                                   
REMARK 475                                                                      
REMARK 475 ZERO OCCUPANCY RESIDUES                                              
REMARK 475 THE FOLLOWING RESIDUES WERE MODELED WITH ZERO OCCUPANCY.             
REMARK 475 THE LOCATION AND PROPERTIES OF THESE RESIDUES MAY NOT                
REMARK 475 BE RELIABLE. (M=MODEL NUMBER; RES=RESIDUE NAME;                      
REMARK 475 C=CHAIN IDENTIFIER; SSEQ=SEQUENCE NUMBER; I=INSERTION CODE)          
REMARK 475   M RES C SSEQI                                                      
REMARK 475     GLY A  491                                                       
REMARK 480                                                                      
REMARK 480 ZERO OCCUPANCY ATOM                                                  
REMARK 480 THE FOLLOWING RESIDUES HAVE ATOMS MODELED WITH ZERO                  
REMARK 480 OCCUPANCY. THE LOCATION AND PROPERTIES OF THESE ATOMS                
REMARK 480 MAY NOT BE RELIABLE. (M=MODEL NUMBER; RES=RESIDUE NAME;              
REMARK 480 C=CHAIN IDENTIFIER; SSEQ=SEQUENCE NUMBER; I=INSERTION CODE):         
REMARK 480   M RES C SSEQI ATOMS                                                
REMARK 480     GLU A  372   CG    CD    OE1   OE2                               
REMARK 480     LYS A  477   CD    CE    NZ                                      
REMARK 480     LYS A  487   CD    CE    NZ                                      
REMARK 480     VAL A  488   CB    CG1   CG2                                     
REMARK 480     SER A  514   OG                                                  
REMARK 480     LYS A  544   CE    NZ                                            
REMARK 480     ARG A  588   NE    CZ    NH1   NH2                               
REMARK 480     ARG A  632   NE    CZ    NH1   NH2                               
REMARK 500                                                                      
REMARK 500 GEOMETRY AND STEREOCHEMISTRY                                         
REMARK 500 SUBTOPIC: CLOSE CONTACTS                                             
REMARK 500                                                                      
REMARK 500 THE FOLLOWING ATOMS THAT ARE RELATED BY CRYSTALLOGRAPHIC             
REMARK 500 SYMMETRY ARE IN CLOSE CONTACT.  AN ATOM LOCATED WITHIN 0.15          
REMARK 500 ANGSTROMS OF A SYMMETRY RELATED ATOM IS ASSUMED TO BE ON A           
REMARK 500 SPECIAL POSITION AND IS, THEREFORE, LISTED IN REMARK 375             
REMARK 500 INSTEAD OF REMARK 500.  ATOMS WITH NON-BLANK ALTERNATE               
REMARK 500 LOCATION INDICATORS ARE NOT INCLUDED IN THE CALCULATIONS.            
REMARK 500                                                                      
REMARK 500 DISTANCE CUTOFF:                                                     
REMARK 500 2.2 ANGSTROMS FOR CONTACTS NOT INVOLVING HYDROGEN ATOMS              
REMARK 500 1.6 ANGSTROMS FOR CONTACTS INVOLVING HYDROGEN ATOMS                  
REMARK 500                                                                      
REMARK 500  ATM1  RES C  SSEQI   ATM2  RES C  SSEQI  SSYMOP   DISTANCE          
REMARK 500   OG   SER A   514     O    HOH B   119     4555     1.95            
REMARK 500                                                                      
REMARK 500 REMARK: NULL                                                         
REMARK 500                                                                      
REMARK 500 GEOMETRY AND STEREOCHEMISTRY                                         
REMARK 500 SUBTOPIC: COVALENT BOND LENGTHS                                      
REMARK 500                                                                      
REMARK 500 THE STEREOCHEMICAL PARAMETERS OF THE FOLLOWING RESIDUES              
REMARK 500 HAVE VALUES WHICH DEVIATE FROM EXPECTED VALUES BY MORE               
REMARK 500 THAN 6*RMSD (M=MODEL NUMBER; RES=RESIDUE NAME; C=CHAIN               
REMARK 500 IDENTIFIER; SSEQ=SEQUENCE NUMBER; I=INSERTION CODE).                 
REMARK 500                                                                      
REMARK 500 STANDARD TABLE:                                                      
REMARK 500 FORMAT: (10X,I3,1X,2(A3,1X,A1,I4,A1,1X,A4,3X),1X,F6.3)               
REMARK 500                                                                      
REMARK 500 EXPECTED VALUES PROTEIN: ENGH AND HUBER, 1999                        
REMARK 500 EXPECTED VALUES NUCLEIC ACID: CLOWNEY ET AL 1996                     
REMARK 500                                                                      
REMARK 500  M RES CSSEQI ATM1   RES CSSEQI ATM2   DEVIATION                     
REMARK 500    GLU A 372   CB    GLU A 372   CG     -0.174                       
REMARK 500    LYS A 477   CG    LYS A 477   CD     -0.359                       
REMARK 500    LYS A 487   CG    LYS A 487   CD      0.334                       
REMARK 500    VAL A 488   CA    VAL A 488   CB      0.168                       
REMARK 500    ALA A 490   C     GLY A 491   N       0.178                       
REMARK 500    GLY A 491   C     SER A 492   N       0.345                       
REMARK 500    SER A 514   CB    SER A 514   OG      0.573                       
REMARK 500    ARG A 588   CD    ARG A 588   NE      0.558                       
REMARK 500    ARG A 632   CD    ARG A 632   NE      0.137                       
REMARK 500                                                                      
REMARK 500 REMARK: NULL                                                         
REMARK 500                                                                      
REMARK 500 GEOMETRY AND STEREOCHEMISTRY                                         
REMARK 500 SUBTOPIC: COVALENT BOND ANGLES                                       
REMARK 500                                                                      
REMARK 500 THE STEREOCHEMICAL PARAMETERS OF THE FOLLOWING RESIDUES              
REMARK 500 HAVE VALUES WHICH DEVIATE FROM EXPECTED VALUES BY MORE               
REMARK 500 THAN 6*RMSD (M=MODEL NUMBER; RES=RESIDUE NAME; C=CHAIN               
REMARK 500 IDENTIFIER; SSEQ=SEQUENCE NUMBER; I=INSERTION CODE).                 
REMARK 500                                                                      
REMARK 500 STANDARD TABLE:                                                      
REMARK 500 FORMAT: (10X,I3,1X,A3,1X,A1,I4,A1,3(1X,A4,2X),12X,F5.1)              
REMARK 500                                                                      
REMARK 500 EXPECTED VALUES PROTEIN: ENGH AND HUBER, 1999                        
REMARK 500 EXPECTED VALUES NUCLEIC ACID: CLOWNEY ET AL 1996                     
REMARK 500                                                                      
REMARK 500  M RES CSSEQI ATM1   ATM2   ATM3                                     
REMARK 500    GLU A 372   CA  -  CB  -  CG  ANGL. DEV. = -23.1 DEGREES          
REMARK 500    ARG A 479   NE  -  CZ  -  NH1 ANGL. DEV. =   3.3 DEGREES          
REMARK 500    LYS A 487   CB  -  CG  -  CD  ANGL. DEV. = -27.9 DEGREES          
REMARK 500    LYS A 487   CG  -  CD  -  CE  ANGL. DEV. =  22.7 DEGREES          
REMARK 500    VAL A 488   N   -  CA  -  CB  ANGL. DEV. =  17.4 DEGREES          
REMARK 500    VAL A 488   CA  -  CB  -  CG1 ANGL. DEV. =  13.3 DEGREES          
REMARK 500    ALA A 490   CA  -  C   -  N   ANGL. DEV. = -49.7 DEGREES          
REMARK 500    ALA A 490   O   -  C   -  N   ANGL. DEV. = -17.1 DEGREES          
REMARK 500    GLY A 491   C   -  N   -  CA  ANGL. DEV. = -23.4 DEGREES          
REMARK 500    GLY A 491   CA  -  C   -  N   ANGL. DEV. = -24.2 DEGREES          
REMARK 500    SER A 492   C   -  N   -  CA  ANGL. DEV. = -47.4 DEGREES          
REMARK 500    ILE A 550   CB  -  CG1 -  CD1 ANGL. DEV. =  29.6 DEGREES          
REMARK 500    SER A 553   N   -  CA  -  CB  ANGL. DEV. =   9.3 DEGREES          
REMARK 500    SER A 553   O   -  C   -  N   ANGL. DEV. = -18.8 DEGREES          
REMARK 500    PRO A 561   O   -  C   -  N   ANGL. DEV. = -11.2 DEGREES          
REMARK 500    TYR A 562   C   -  N   -  CA  ANGL. DEV. =  22.8 DEGREES          
REMARK 500    ARG A 628   CB  -  CA  -  C   ANGL. DEV. = -13.6 DEGREES          
REMARK 500    ASP A 629   CB  -  CA  -  C   ANGL. DEV. =  13.7 DEGREES          
REMARK 500    ARG A 628   O   -  C   -  N   ANGL. DEV. = -18.8 DEGREES          
REMARK 500    ARG A 632   CD  -  NE  -  CZ  ANGL. DEV. = -26.6 DEGREES          
REMARK 500    ASP B  15   CB  -  CG  -  OD2 ANGL. DEV. =   5.4 DEGREES          
REMARK 500                                                                      
REMARK 500 REMARK: NULL                                                         
REMARK 500                                                                      
REMARK 500 GEOMETRY AND STEREOCHEMISTRY                                         
REMARK 500 SUBTOPIC: TORSION ANGLES                                             
REMARK 500                                                                      
REMARK 500 TORSION ANGLES OUTSIDE THE EXPECTED RAMACHANDRAN REGIONS:            
REMARK 500 (M=MODEL NUMBER; RES=RESIDUE NAME; C=CHAIN IDENTIFIER;               
REMARK 500 SSEQ=SEQUENCE NUMBER; I=INSERTION CODE).                             
REMARK 500                                                                      
REMARK 500 STANDARD TABLE:                                                      
REMARK 500 FORMAT:(10X,I3,1X,A3,1X,A1,I4,A1,4X,F7.2,3X,F7.2)                    
REMARK 500                                                                      
REMARK 500 EXPECTED VALUES: GJ KLEYWEGT AND TA JONES (1996). PHI/PSI-           
REMARK 500 CHOLOGY: RAMACHANDRAN REVISITED. STRUCTURE 4, 1395 - 1400            
REMARK 500                                                                      
REMARK 500  M RES CSSEQI        PSI       PHI                                   
REMARK 500    SER A 489        5.55    -68.73                                   
REMARK 500    ALA A 490     -127.40    -80.58                                   
REMARK 500    SER A 555      -18.40    147.50                                   
REMARK 500    GLN A 556       63.35     61.12                                   
REMARK 500    PRO A 561      179.71    -48.77                                   
REMARK 500    TYR A 562      124.43    -30.66                                   
REMARK 500    ASP A 571       31.68    -95.41                                   
REMARK 500    ILE A 603      -69.27   -127.63                                   
REMARK 500    ALA A 606       85.04   -152.20                                   
REMARK 500    LEU A 627     -165.95    -77.25                                   
REMARK 500    LEU A 636       45.96    -84.26                                   
REMARK 500    PRO B  38      150.99    -49.38                                   
REMARK 500    SER B  54     -122.32     54.60                                   
REMARK 500                                                                      
REMARK 500 REMARK: NULL                                                         
REMARK 500                                                                      
REMARK 500 GEOMETRY AND STEREOCHEMISTRY                                         
REMARK 500 SUBTOPIC: NON-CIS, NON-TRANS                                         
REMARK 500                                                                      
REMARK 500 THE FOLLOWING PEPTIDE BONDS DEVIATE SIGNIFICANTLY FROM BOTH          
REMARK 500 CIS AND TRANS CONFORMATION.  CIS BONDS, IF ANY, ARE LISTED           
REMARK 500 ON CISPEP RECORDS.  TRANS IS DEFINED AS 180 +/- 30 AND               
REMARK 500 CIS IS DEFINED AS 0 +/- 30 DEGREES.                                  
REMARK 500                                 MODEL     OMEGA                      
REMARK 500 SER A  553     TYR A  554                  -61.14                    
REMARK 500 PRO A  561     TYR A  562                  -80.11                    
REMARK 500 ARG A  628     ASP A  629                   67.58                    
REMARK 500                                                                      
REMARK 500 REMARK: NULL                                                         
REMARK 500                                                                      
REMARK 500 GEOMETRY AND STEREOCHEMISTRY                                         
REMARK 500 SUBTOPIC: MAIN CHAIN PLANARITY                                       
REMARK 500                                                                      
REMARK 500 THE FOLLOWING RESIDUES HAVE A PSEUDO PLANARITY                       
REMARK 500 TORSION, C(I) - CA(I) - N(I+1) - O(I), GREATER                       
REMARK 500 10.0 DEGREES. (M=MODEL NUMBER; RES=RESIDUE NAME;                     
REMARK 500 C=CHAIN IDENTIFIER; SSEQ=SEQUENCE NUMBER;                            
REMARK 500 I=INSERTION CODE).                                                   
REMARK 500                                                                      
REMARK 500  M RES CSSEQI        ANGLE                                           
REMARK 500    ALA A 490        -30.57                                           
REMARK 500    GLY A 491        -17.24                                           
REMARK 500    SER A 553        -28.61                                           
REMARK 500    PRO A 561        -22.62                                           
REMARK 500    ARG A 628         31.49                                           
REMARK 500                                                                      
REMARK 500 REMARK: NULL                                                         
REMARK 525                                                                      
REMARK 525 SOLVENT                                                              
REMARK 525                                                                      
REMARK 525 THE SOLVENT MOLECULES HAVE CHAIN IDENTIFIERS THAT                    
REMARK 525 INDICATE THE POLYMER CHAIN WITH WHICH THEY ARE MOST                  
REMARK 525 CLOSELY ASSOCIATED. THE REMARK LISTS ALL THE SOLVENT                 
REMARK 525 MOLECULES WHICH ARE MORE THAN 5A AWAY FROM THE                       
REMARK 525 NEAREST POLYMER CHAIN (M = MODEL NUMBER;                             
REMARK 525 RES=RESIDUE NAME; C=CHAIN IDENTIFIER; SSEQ=SEQUENCE                  
REMARK 525 NUMBER; I=INSERTION CODE):                                           
REMARK 525                                                                      
REMARK 525  M RES CSSEQI                                                        
REMARK 525    HOH A  28        DISTANCE =  6.76 ANGSTROMS                       
REMARK 525    HOH B  82        DISTANCE =  7.08 ANGSTROMS                       
REMARK 525    HOH B  88        DISTANCE =  5.01 ANGSTROMS                       
REMARK 525    HOH B  95        DISTANCE =  5.25 ANGSTROMS                       
REMARK 525    HOH B 109        DISTANCE =  8.53 ANGSTROMS                       
REMARK 525    HOH B 110        DISTANCE =  6.18 ANGSTROMS                       
REMARK 525    HOH B 111        DISTANCE =  7.72 ANGSTROMS                       
REMARK 525    HOH B 114        DISTANCE =  5.93 ANGSTROMS                       
REMARK 525    HOH A 130        DISTANCE =  5.58 ANGSTROMS                       
REMARK 525    HOH A 234        DISTANCE =  5.80 ANGSTROMS                       
REMARK 620                                                                      
REMARK 620 METAL COORDINATION                                                   
REMARK 620  (M=MODEL NUMBER; RES=RESIDUE NAME; C=CHAIN IDENTIFIER;              
REMARK 620  SSEQ=SEQUENCE NUMBER; I=INSERTION CODE):                            
REMARK 620                                                                      
REMARK 620 COORDINATION ANGLES FOR:  M RES CSSEQI METAL                         
REMARK 620                              ZN A 301  ZN                            
REMARK 620 N RES CSSEQI ATOM                                                    
REMARK 620 1 GLU A 427   OE2                                                    
REMARK 620 2 HIS A 552   ND1 126.4                                              
REMARK 620 3 HIS A 424   ND1 122.6 101.3                                        
REMARK 620 4 VAL B  66   O    82.6 121.4  99.6                                  
REMARK 620 N                    1     2     3                                   
REMARK 800                                                                      
REMARK 800 SITE                                                                 
REMARK 800 SITE_IDENTIFIER: AC1                                                 
REMARK 800 EVIDENCE_CODE: SOFTWARE                                              
REMARK 800 SITE_DESCRIPTION: BINDING SITE FOR RESIDUE ZN A 301                  
REMARK 800 SITE_IDENTIFIER: AC2                                                 
REMARK 800 EVIDENCE_CODE: SOFTWARE                                              
REMARK 800 SITE_DESCRIPTION: BINDING SITE FOR RESIDUE GLU A 300                 
DBREF  1DTD A  363   665  UNP    P48052   CBPA2_HUMAN    116    417             
DBREF  1DTD B    6    66  UNP    P81511   MCPI_HIRME      20     80             
SEQADV 1DTD ALA A  490  UNP  P48052              INSERTION                      
SEQADV 1DTD SER A  587  UNP  P48052    ARG   339 CONFLICT                       
SEQADV 1DTD ARG A  588  UNP  P48052    SER   340 CONFLICT                       
SEQRES   1 A  303  PHE ASN PHE GLY ALA TYR HIS THR LEU GLU GLU ILE SER          
SEQRES   2 A  303  GLN GLU MET ASP ASN LEU VAL ALA GLU HIS PRO GLY LEU          
SEQRES   3 A  303  VAL SER LYS VAL ASN ILE GLY SER SER PHE GLU ASN ARG          
SEQRES   4 A  303  PRO MET ASN VAL LEU LYS PHE SER THR GLY GLY ASP LYS          
SEQRES   5 A  303  PRO ALA ILE TRP LEU ASP ALA GLY ILE HIS ALA ARG GLU          
SEQRES   6 A  303  TRP VAL THR GLN ALA THR ALA LEU TRP THR ALA ASN LYS          
SEQRES   7 A  303  ILE VAL SER ASP TYR GLY LYS ASP PRO SER ILE THR SER          
SEQRES   8 A  303  ILE LEU ASP ALA LEU ASP ILE PHE LEU LEU PRO VAL THR          
SEQRES   9 A  303  ASN PRO ASP GLY TYR VAL PHE SER GLN THR LYS ASN ARG          
SEQRES  10 A  303  MET TRP ARG LYS THR ARG SER LYS VAL SER ALA GLY SER          
SEQRES  11 A  303  LEU CYS VAL GLY VAL ASP PRO ASN ARG ASN TRP ASP ALA          
SEQRES  12 A  303  GLY PHE GLY GLY PRO GLY ALA SER SER ASN PRO CYS SER          
SEQRES  13 A  303  ASP SER TYR HIS GLY PRO SER ALA ASN SER GLU VAL GLU          
SEQRES  14 A  303  VAL LYS SER ILE VAL ASP PHE ILE LYS SER HIS GLY LYS          
SEQRES  15 A  303  VAL LYS ALA PHE ILE ILE LEU HIS SER TYR SER GLN LEU          
SEQRES  16 A  303  LEU MET PHE PRO TYR GLY TYR LYS CYS THR LYS LEU ASP          
SEQRES  17 A  303  ASP PHE ASP GLU LEU SER GLU VAL ALA GLN LYS ALA ALA          
SEQRES  18 A  303  GLN SER LEU SER ARG LEU HIS GLY THR LYS TYR LYS VAL          
SEQRES  19 A  303  GLY PRO ILE CYS SER VAL ILE TYR GLN ALA SER GLY GLY          
SEQRES  20 A  303  SER ILE ASP TRP SER TYR ASP TYR GLY ILE LYS TYR SER          
SEQRES  21 A  303  PHE ALA PHE GLU LEU ARG ASP THR GLY ARG TYR GLY PHE          
SEQRES  22 A  303  LEU LEU PRO ALA ARG GLN ILE LEU PRO THR ALA GLU GLU          
SEQRES  23 A  303  THR TRP LEU GLY LEU LYS ALA ILE MET GLU HIS VAL ARG          
SEQRES  24 A  303  ASP HIS PRO TYR                                              
SEQRES   1 B   61  ASP GLU SER PHE LEU CYS TYR GLN PRO ASP GLN VAL CYS          
SEQRES   2 B   61  CYS PHE ILE CYS ARG GLY ALA ALA PRO LEU PRO SER GLU          
SEQRES   3 B   61  GLY GLU CYS ASN PRO HIS PRO THR ALA PRO TRP CYS ARG          
SEQRES   4 B   61  GLU GLY ALA VAL GLU TRP VAL PRO TYR SER THR GLY GLN          
SEQRES   5 B   61  CYS ARG THR THR CYS ILE PRO TYR VAL                          
HET     ZN  A 301       1                                                       
HET    GLU  A 300      10                                                       
HETNAM      ZN ZINC ION                                                         
HETNAM     GLU GLUTAMIC ACID                                                    
FORMUL   3   ZN    ZN 2+                                                        
FORMUL   4  GLU    C5 H9 N O4                                                   
FORMUL   5  HOH   *231(H2 O)                                                    
HELIX    1   1 THR A  370  HIS A  385  1                                  16    
HELIX    2   2 GLU A  427  TYR A  445  1                                  19    
HELIX    3   3 ASP A  448  LEU A  458  1                                  11    
HELIX    4   4 ASN A  467  LYS A  477  1                                  11    
HELIX    5   5 ASP A  498  ASN A  502  5                                   5    
HELIX    6   6 GLU A  529  GLY A  543  1                                  15    
HELIX    7   8 ILE A  599  ILE A  603  1                                   5    
HELIX    8   9 GLY A  609  GLY A  618  1                                  10    
HELIX    9  10 PRO A  638  ARG A  640  5                                   3    
HELIX   10  11 GLN A  641  HIS A  663  1                                  23    
HELIX   11  12 LEU B   28  GLY B   32  5                                   5    
HELIX   12  13 ALA B   40  ALA B   47  1                                   8    
SHEET    1   A 8 VAL A 389  SER A 396  0                                        
SHEET    2   A 8 PRO A 402  PHE A 408 -1  N  MET A 403   O  GLY A 395           
SHEET    3   A 8 ASP A 459  LEU A 463 -1  O  ILE A 460   N  PHE A 408           
SHEET    4   A 8 ALA A 416  ASP A 420  1  O  ILE A 417   N  PHE A 461           
SHEET    5   A 8 VAL A 545  HIS A 552  1  N  LYS A 546   O  ALA A 416           
SHEET    6   A 8 TYR A 621  GLU A 626  1  O  TYR A 621   N  PHE A 548           
SHEET    7   A 8 LEU A 557  PHE A 560 -1  O  LEU A 557   N  GLU A 626           
SHEET    8   A 8 LYS A 595  PRO A 598  1  O  LYS A 595   N  LEU A 558           
SHEET    1   B 5 GLU B  33  PRO B  36  0                                        
SHEET    2   B 5 GLU B   7  TYR B  12 -1  N  LEU B  10   O  ASN B  35           
SHEET    3   B 5 VAL B  17  ARG B  23 -1  O  CYS B  18   N  CYS B  11           
SHEET    4   B 5 GLY B  56  ILE B  63 -1  O  GLN B  57   N  ARG B  23           
SHEET    5   B 5 VAL B  51  TYR B  53 -1  O  VAL B  51   N  CYS B  58           
SSBOND   1 CYS A  494    CYS A  517                          1555   1555  2.02  
SSBOND   2 CYS A  566    CYS A  600                          1555   1555  2.02  
SSBOND   3 CYS B   11    CYS B   34                          1555   1555  2.02  
SSBOND   4 CYS B   18    CYS B   62                          1555   1555  2.03  
SSBOND   5 CYS B   19    CYS B   43                          1555   1555  2.04  
SSBOND   6 CYS B   22    CYS B   58                          1555   1555  2.02  
LINK        ZN    ZN A 301                 OE2 GLU A 427     1555   1555  2.76  
LINK        ZN    ZN A 301                 ND1 HIS A 552     1555   1555  2.30  
LINK        ZN    ZN A 301                 ND1 HIS A 424     1555   1555  2.37  
LINK        ZN    ZN A 301                 O   VAL B  66     1555   1555  2.52  
SITE     1 AC1  5 GLU A 300  HIS A 424  GLU A 427  HIS A 552                    
SITE     2 AC1  5 VAL B  66                                                     
SITE     1 AC2 12 HOH A  49  HOH A 254   ZN A 301  HIS A 424                    
SITE     2 AC2 12 ARG A 482  ASN A 500  ARG A 501  HIS A 552                    
SITE     3 AC2 12 TYR A 604  ALA A 606  GLU A 626  VAL B  66                    
CRYST1   80.439   80.439  114.464  90.00  90.00 120.00 P 32 2 1      6          
ORIGX1      1.000000  0.000000  0.000000        0.00000                         
ORIGX2      0.000000  1.000000  0.000000        0.00000                         
ORIGX3      0.000000  0.000000  1.000000        0.00000                         
SCALE1      0.012432  0.007177  0.000000        0.00000                         
SCALE2      0.000000  0.014355  0.000000        0.00000                         
SCALE3      0.000000  0.000000  0.008736        0.00000                         
ATOM      1  N   PHE A 363      67.578  24.950  -6.624  1.00 33.39           N  
ATOM      2  CA  PHE A 363      66.654  26.099  -6.375  1.00 31.16           C  
ATOM      3  C   PHE A 363      66.589  26.406  -4.884  1.00 30.91           C  
ATOM      4  O   PHE A 363      66.347  25.529  -4.051  1.00 32.22           O  
ATOM      5  CB  PHE A 363      65.259  25.854  -6.946  1.00 30.53           C  
ATOM      6  CG  PHE A 363      64.362  27.058  -6.999  1.00 31.83           C  
ATOM      7  CD1 PHE A 363      64.437  27.962  -8.052  1.00 30.82           C  
ATOM      8  CD2 PHE A 363      63.437  27.288  -5.988  1.00 28.60           C  
ATOM      9  CE1 PHE A 363      63.604  29.068  -8.092  1.00 28.69           C  
ATOM     10  CE2 PHE A 363      62.606  28.389  -6.031  1.00 29.15           C  
ATOM     11  CZ  PHE A 363      62.690  29.284  -7.080  1.00 27.93           C  
ATOM     12  N   ASN A 364      66.819  27.664  -4.531  1.00 27.59           N  
ATOM     13  CA  ASN A 364      66.782  28.020  -3.101  1.00 26.76           C  
ATOM     14  C   ASN A 364      65.420  28.607  -2.763  1.00 23.86           C  
ATOM     15  O   ASN A 364      65.116  29.745  -3.120  1.00 22.79           O  
ATOM     16  CB  ASN A 364      67.986  28.887  -2.800  1.00 34.84           C  
ATOM     17  CG  ASN A 364      67.942  29.783  -1.598  1.00 37.74           C  
ATOM     18  OD1 ASN A 364      68.046  31.005  -1.796  1.00 51.70           O  
ATOM     19  ND2 ASN A 364      67.800  29.295  -0.377  1.00 37.81           N  
ATOM     20  N   PHE A 365      64.632  27.844  -2.008  1.00 21.53           N  
ATOM     21  CA  PHE A 365      63.293  28.227  -1.577  1.00 23.09           C  
ATOM     22  C   PHE A 365      63.318  29.242  -0.442  1.00 22.20           C  
ATOM     23  O   PHE A 365      62.296  29.852  -0.115  1.00 23.65           O  
ATOM     24  CB  PHE A 365      62.461  27.000  -1.126  1.00 23.63           C  
ATOM     25  CG  PHE A 365      62.126  26.088  -2.275  1.00 23.11           C  
ATOM     26  CD1 PHE A 365      62.933  24.998  -2.560  1.00 29.20           C  
ATOM     27  CD2 PHE A 365      61.021  26.332  -3.067  1.00 24.30           C  
ATOM     28  CE1 PHE A 365      62.622  24.170  -3.624  1.00 27.95           C  
ATOM     29  CE2 PHE A 365      60.704  25.510  -4.134  1.00 23.53           C  
ATOM     30  CZ  PHE A 365      61.516  24.418  -4.409  1.00 28.06           C  
ATOM     31  N   GLY A 366      64.482  29.493   0.151  1.00 23.84           N  
ATOM     32  CA  GLY A 366      64.667  30.460   1.220  1.00 22.83           C  
ATOM     33  C   GLY A 366      65.149  31.830   0.804  1.00 24.09           C  
ATOM     34  O   GLY A 366      65.816  32.579   1.543  1.00 24.67           O  
ATOM     35  N   ALA A 367      64.806  32.256  -0.401  1.00 20.17           N  
ATOM     36  CA  ALA A 367      65.151  33.567  -0.931  1.00 22.28           C  
ATOM     37  C   ALA A 367      63.981  34.107  -1.749  1.00 20.23           C  
ATOM     38  O   ALA A 367      63.206  33.303  -2.274  1.00 22.29           O  
ATOM     39  CB  ALA A 367      66.368  33.465  -1.847  1.00 26.98           C  
ATOM     40  N   TYR A 368      63.882  35.410  -1.911  1.00 20.28           N  
ATOM     41  CA  TYR A 368      62.898  36.011  -2.792  1.00 16.69           C  
ATOM     42  C   TYR A 368      63.425  35.961  -4.223  1.00 19.91           C  
ATOM     43  O   TYR A 368      64.630  36.183  -4.405  1.00 22.93           O  
ATOM     44  CB  TYR A 368      62.570  37.460  -2.421  1.00 17.32           C  
ATOM     45  CG  TYR A 368      61.987  37.572  -1.021  1.00 17.40           C  
ATOM     46  CD1 TYR A 368      62.646  38.244  -0.007  1.00 18.93           C  
ATOM     47  CD2 TYR A 368      60.763  36.944  -0.757  1.00 16.83           C  
ATOM     48  CE1 TYR A 368      62.091  38.344   1.256  1.00 19.33           C  
ATOM     49  CE2 TYR A 368      60.227  37.036   0.514  1.00 16.29           C  
ATOM     50  CZ  TYR A 368      60.883  37.698   1.513  1.00 19.43           C  
ATOM     51  OH  TYR A 368      60.339  37.798   2.771  1.00 21.59           O  
ATOM     52  N   HIS A 369      62.589  35.656  -5.199  1.00 17.62           N  
ATOM     53  CA  HIS A 369      63.075  35.499  -6.564  1.00 17.24           C  
ATOM     54  C   HIS A 369      62.349  36.420  -7.541  1.00 18.42           C  
ATOM     55  O   HIS A 369      61.238  36.861  -7.233  1.00 19.31           O  
ATOM     56  CB  HIS A 369      62.825  34.055  -7.053  1.00 16.98           C  
ATOM     57  CG  HIS A 369      63.743  33.069  -6.390  1.00 22.01           C  
ATOM     58  ND1 HIS A 369      65.057  32.923  -6.781  1.00 23.44           N  
ATOM     59  CD2 HIS A 369      63.532  32.197  -5.367  1.00 20.05           C  
ATOM     60  CE1 HIS A 369      65.620  31.984  -6.024  1.00 22.75           C  
ATOM     61  NE2 HIS A 369      64.725  31.536  -5.163  1.00 21.29           N  
ATOM     62  N   THR A 370      62.966  36.648  -8.698  1.00 19.63           N  
ATOM     63  CA  THR A 370      62.306  37.451  -9.730  1.00 18.50           C  
ATOM     64  C   THR A 370      61.188  36.642 -10.369  1.00 17.81           C  
ATOM     65  O   THR A 370      61.152  35.407 -10.282  1.00 18.21           O  
ATOM     66  CB  THR A 370      63.301  37.821 -10.850  1.00 20.99           C  
ATOM     67  OG1 THR A 370      63.751  36.597 -11.480  1.00 21.50           O  
ATOM     68  CG2 THR A 370      64.470  38.597 -10.281  1.00 22.86           C  
ATOM     69  N   LEU A 371      60.288  37.295 -11.109  1.00 17.28           N  
ATOM     70  CA  LEU A 371      59.213  36.561 -11.770  1.00 18.40           C  
ATOM     71  C   LEU A 371      59.755  35.563 -12.790  1.00 17.28           C  
ATOM     72  O   LEU A 371      59.236  34.466 -12.938  1.00 19.79           O  
ATOM     73  CB  LEU A 371      58.253  37.548 -12.441  1.00 18.90           C  
ATOM     74  CG  LEU A 371      57.035  36.940 -13.134  1.00 21.59           C  
ATOM     75  CD1 LEU A 371      56.134  36.231 -12.127  1.00 24.23           C  
ATOM     76  CD2 LEU A 371      56.267  38.008 -13.891  1.00 23.40           C  
ATOM     77  N   GLU A 372      60.853  35.907 -13.459  1.00 18.65           N  
ATOM     78  CA  GLU A 372      61.489  34.999 -14.406  1.00 19.41           C  
ATOM     79  C   GLU A 372      62.026  33.741 -13.724  1.00 18.12           C  
ATOM     80  O   GLU A 372      61.825  32.621 -14.207  1.00 18.51           O  
ATOM     81  CB  GLU A 372      62.627  35.730 -15.129  1.00 23.18           C  
ATOM     82  CG  GLU A 372      61.744  36.584 -15.671  0.00 20.04           C  
ATOM     83  CD  GLU A 372      61.349  37.789 -14.835  0.00 20.77           C  
ATOM     84  OE1 GLU A 372      62.221  38.336 -14.125  0.00 20.53           O  
ATOM     85  OE2 GLU A 372      60.168  38.191 -14.888  0.00 20.54           O  
ATOM     86  N   GLU A 373      62.601  33.894 -12.533  1.00 17.02           N  
ATOM     87  CA  GLU A 373      63.095  32.765 -11.744  1.00 19.11           C  
ATOM     88  C   GLU A 373      61.954  31.884 -11.269  1.00 18.91           C  
ATOM     89  O   GLU A 373      62.013  30.646 -11.358  1.00 19.51           O  
ATOM     90  CB  GLU A 373      63.884  33.300 -10.525  1.00 21.12           C  
ATOM     91  CG  GLU A 373      65.298  33.703 -10.957  1.00 25.10           C  
ATOM     92  CD  GLU A 373      66.045  34.496  -9.914  1.00 27.27           C  
ATOM     93  OE1 GLU A 373      65.544  34.703  -8.797  1.00 27.99           O  
ATOM     94  OE2 GLU A 373      67.184  34.921 -10.217  1.00 33.61           O  
ATOM     95  N   ILE A 374      60.873  32.507 -10.807  1.00 19.42           N  
ATOM     96  CA  ILE A 374      59.683  31.766 -10.382  1.00 19.99           C  
ATOM     97  C   ILE A 374      59.129  30.932 -11.526  1.00 21.24           C  
ATOM     98  O   ILE A 374      58.797  29.760 -11.325  1.00 22.72           O  
ATOM     99  CB  ILE A 374      58.615  32.708  -9.792  1.00 21.23           C  
ATOM    100  CG1 ILE A 374      59.155  33.324  -8.491  1.00 17.74           C  
ATOM    101  CG2 ILE A 374      57.306  31.978  -9.486  1.00 17.40           C  
ATOM    102  CD1 ILE A 374      58.392  34.534  -8.004  1.00 19.96           C  
ATOM    103  N   SER A 375      58.944  31.519 -12.709  1.00 18.73           N  
ATOM    104  CA  SER A 375      58.378  30.800 -13.843  1.00 23.55           C  
ATOM    105  C   SER A 375      59.244  29.610 -14.239  1.00 23.07           C  
ATOM    106  O   SER A 375      58.712  28.519 -14.493  1.00 21.94           O  
ATOM    107  CB  SER A 375      58.205  31.729 -15.044  1.00 24.21           C  
ATOM    108  OG  SER A 375      57.351  32.799 -14.691  1.00 33.76           O  
ATOM    109  N   GLN A 376      60.567  29.813 -14.214  1.00 23.89           N  
ATOM    110  CA  GLN A 376      61.460  28.698 -14.550  1.00 25.59           C  
ATOM    111  C   GLN A 376      61.318  27.526 -13.588  1.00 25.85           C  
ATOM    112  O   GLN A 376      61.363  26.350 -13.989  1.00 24.96           O  
ATOM    113  CB  GLN A 376      62.910  29.172 -14.571  1.00 33.44           C  
ATOM    114  CG  GLN A 376      63.728  28.707 -15.744  1.00 46.70           C  
ATOM    115  CD  GLN A 376      63.923  27.230 -15.947  1.00 53.55           C  
ATOM    116  OE1 GLN A 376      62.984  26.464 -16.196  1.00 55.08           O  
ATOM    117  NE2 GLN A 376      65.182  26.784 -15.859  1.00 57.08           N  
ATOM    118  N   GLU A 377      61.193  27.817 -12.293  1.00 24.70           N  
ATOM    119  CA  GLU A 377      61.014  26.771 -11.293  1.00 22.61           C  
ATOM    120  C   GLU A 377      59.677  26.070 -11.474  1.00 23.82           C  
ATOM    121  O   GLU A 377      59.605  24.842 -11.359  1.00 23.24           O  
ATOM    122  CB  GLU A 377      61.194  27.303  -9.876  1.00 23.24           C  
ATOM    123  CG  GLU A 377      60.934  26.260  -8.790  1.00 27.67           C  
ATOM    124  CD  GLU A 377      61.878  25.075  -8.845  1.00 27.06           C  
ATOM    125  OE1 GLU A 377      61.578  24.042  -8.211  1.00 32.74           O  
ATOM    126  OE2 GLU A 377      62.928  25.131  -9.512  1.00 29.23           O  
ATOM    127  N   MET A 378      58.629  26.806 -11.841  1.00 22.32           N  
ATOM    128  CA  MET A 378      57.341  26.187 -12.150  1.00 22.56           C  
ATOM    129  C   MET A 378      57.492  25.195 -13.304  1.00 23.20           C  
ATOM    130  O   MET A 378      57.004  24.060 -13.219  1.00 22.21           O  
ATOM    131  CB  MET A 378      56.297  27.252 -12.470  1.00 22.29           C  
ATOM    132  CG  MET A 378      55.777  27.988 -11.231  1.00 23.35           C  
ATOM    133  SD  MET A 378      54.878  29.486 -11.683  1.00 23.37           S  
ATOM    134  CE  MET A 378      53.430  28.819 -12.471  1.00 24.98           C  
ATOM    135  N   ASP A 379      58.235  25.584 -14.345  1.00 22.39           N  
ATOM    136  CA  ASP A 379      58.515  24.681 -15.458  1.00 25.51           C  
ATOM    137  C   ASP A 379      59.407  23.517 -15.050  1.00 25.70           C  
ATOM    138  O   ASP A 379      59.192  22.403 -15.536  1.00 25.44           O  
ATOM    139  CB  ASP A 379      59.211  25.431 -16.597  1.00 28.02           C  
ATOM    140  CG  ASP A 379      58.338  26.510 -17.194  1.00 31.23           C  
ATOM    141  OD1 ASP A 379      57.102  26.393 -17.111  1.00 32.40           O  
ATOM    142  OD2 ASP A 379      58.881  27.481 -17.750  1.00 34.91           O  
ATOM    143  N   ASN A 380      60.342  23.731 -14.124  1.00 26.38           N  
ATOM    144  CA  ASN A 380      61.186  22.620 -13.678  1.00 27.44           C  
ATOM    145  C   ASN A 380      60.370  21.610 -12.884  1.00 27.30           C  
ATOM    146  O   ASN A 380      60.526  20.394 -13.038  1.00 26.10           O  
ATOM    147  CB  ASN A 380      62.385  23.113 -12.880  1.00 30.15           C  
ATOM    148  CG  ASN A 380      63.378  23.881 -13.727  1.00 37.32           C  
ATOM    149  OD1 ASN A 380      63.382  23.811 -14.958  1.00 39.40           O  
ATOM    150  ND2 ASN A 380      64.242  24.642 -13.064  1.00 39.85           N  
ATOM    151  N   LEU A 381      59.448  22.088 -12.047  1.00 25.42           N  
ATOM    152  CA  LEU A 381      58.534  21.199 -11.337  1.00 24.18           C  
ATOM    153  C   LEU A 381      57.755  20.298 -12.283  1.00 23.22           C  
ATOM    154  O   LEU A 381      57.566  19.111 -12.002  1.00 26.16           O  
ATOM    155  CB  LEU A 381      57.581  22.030 -10.481  1.00 24.27           C  
ATOM    156  CG  LEU A 381      57.839  22.156  -8.983  1.00 33.21           C  
ATOM    157  CD1 LEU A 381      59.290  22.053  -8.575  1.00 35.70           C  
ATOM    158  CD2 LEU A 381      57.252  23.469  -8.461  1.00 33.98           C  
ATOM    159  N   VAL A 382      57.145  20.877 -13.319  1.00 22.35           N  
ATOM    160  CA  VAL A 382      56.360  20.129 -14.293  1.00 24.28           C  
ATOM    161  C   VAL A 382      57.194  19.072 -14.995  1.00 27.57           C  
ATOM    162  O   VAL A 382      56.759  17.926 -15.160  1.00 28.12           O  
ATOM    163  CB  VAL A 382      55.747  21.094 -15.331  1.00 27.28           C  
ATOM    164  CG1 VAL A 382      55.111  20.354 -16.495  1.00 29.03           C  
ATOM    165  CG2 VAL A 382      54.695  21.965 -14.651  1.00 27.43           C  
ATOM    166  N   ALA A 383      58.384  19.469 -15.447  1.00 27.80           N  
ATOM    167  CA  ALA A 383      59.254  18.539 -16.162  1.00 29.33           C  
ATOM    168  C   ALA A 383      59.769  17.411 -15.286  1.00 29.59           C  
ATOM    169  O   ALA A 383      60.068  16.329 -15.827  1.00 30.64           O  
ATOM    170  CB  ALA A 383      60.432  19.282 -16.779  1.00 29.91           C  
ATOM    171  N   GLU A 384      59.950  17.613 -13.983  1.00 27.29           N  
ATOM    172  CA  GLU A 384      60.437  16.510 -13.159  1.00 29.46           C  
ATOM    173  C   GLU A 384      59.314  15.682 -12.564  1.00 29.97           C  
ATOM    174  O   GLU A 384      59.598  14.597 -12.037  1.00 28.07           O  
ATOM    175  CB  GLU A 384      61.437  16.965 -12.108  1.00 37.66           C  
ATOM    176  CG  GLU A 384      60.933  17.860 -11.003  1.00 50.91           C  
ATOM    177  CD  GLU A 384      62.043  18.614 -10.286  1.00 55.60           C  
ATOM    178  OE1 GLU A 384      63.175  18.646 -10.818  1.00 58.07           O  
ATOM    179  OE2 GLU A 384      61.787  19.177  -9.199  1.00 56.14           O  
ATOM    180  N   HIS A 385      58.039  16.058 -12.705  1.00 28.28           N  
ATOM    181  CA  HIS A 385      56.930  15.271 -12.153  1.00 29.97           C  
ATOM    182  C   HIS A 385      55.724  15.313 -13.090  1.00 29.82           C  
ATOM    183  O   HIS A 385      54.637  15.764 -12.716  1.00 29.84           O  
ATOM    184  CB  HIS A 385      56.496  15.793 -10.777  1.00 34.05           C  
ATOM    185  CG  HIS A 385      57.500  15.838  -9.679  1.00 37.51           C  
ATOM    186  ND1 HIS A 385      58.214  16.981  -9.377  1.00 42.62           N  
ATOM    187  CD2 HIS A 385      57.959  14.884  -8.830  1.00 38.69           C  
ATOM    188  CE1 HIS A 385      59.046  16.738  -8.377  1.00 42.31           C  
ATOM    189  NE2 HIS A 385      58.907  15.473  -8.031  1.00 43.95           N  
ATOM    190  N   PRO A 386      55.880  14.835 -14.322  1.00 31.11           N  
ATOM    191  CA  PRO A 386      54.864  14.873 -15.345  1.00 32.36           C  
ATOM    192  C   PRO A 386      53.534  14.223 -15.065  1.00 32.10           C  
ATOM    193  O   PRO A 386      52.504  14.740 -15.535  1.00 32.85           O  
ATOM    194  CB  PRO A 386      55.519  14.225 -16.577  1.00 32.53           C  
ATOM    195  CG  PRO A 386      56.979  14.388 -16.353  1.00 33.46           C  
ATOM    196  CD  PRO A 386      57.142  14.257 -14.861  1.00 32.18           C  
ATOM    197  N   GLY A 387      53.488  13.140 -14.303  1.00 30.45           N  
ATOM    198  CA  GLY A 387      52.241  12.444 -14.034  1.00 28.77           C  
ATOM    199  C   GLY A 387      51.410  13.029 -12.905  1.00 27.69           C  
ATOM    200  O   GLY A 387      50.384  12.454 -12.522  1.00 29.79           O  
ATOM    201  N   LEU A 388      51.885  14.096 -12.281  1.00 24.68           N  
ATOM    202  CA  LEU A 388      51.214  14.737 -11.175  1.00 23.77           C  
ATOM    203  C   LEU A 388      50.961  16.228 -11.391  1.00 21.64           C  
ATOM    204  O   LEU A 388      49.948  16.727 -10.901  1.00 22.24           O  
ATOM    205  CB  LEU A 388      52.089  14.588  -9.915  1.00 27.20           C  
ATOM    206  CG  LEU A 388      51.466  15.047  -8.600  1.00 28.66           C  
ATOM    207  CD1 LEU A 388      50.189  14.284  -8.297  1.00 29.39           C  
ATOM    208  CD2 LEU A 388      52.468  14.872  -7.461  1.00 32.69           C  
ATOM    209  N   VAL A 389      51.898  16.944 -12.013  1.00 21.51           N  
ATOM    210  CA  VAL A 389      51.765  18.386 -12.136  1.00 21.11           C  
ATOM    211  C   VAL A 389      51.699  18.831 -13.598  1.00 22.86           C  
ATOM    212  O   VAL A 389      52.443  18.318 -14.433  1.00 23.13           O  
ATOM    213  CB  VAL A 389      52.949  19.169 -11.528  1.00 24.60           C  
ATOM    214  CG1 VAL A 389      52.456  20.568 -11.137  1.00 27.33           C  
ATOM    215  CG2 VAL A 389      53.601  18.497 -10.342  1.00 28.46           C  
ATOM    216  N   SER A 390      50.851  19.807 -13.887  1.00 20.46           N  
ATOM    217  CA  SER A 390      50.786  20.365 -15.227  1.00 21.56           C  
ATOM    218  C   SER A 390      50.586  21.878 -15.107  1.00 20.84           C  
ATOM    219  O   SER A 390      50.102  22.347 -14.076  1.00 20.94           O  
ATOM    220  CB  SER A 390      49.696  19.766 -16.099  1.00 25.03           C  
ATOM    221  OG  SER A 390      48.431  19.793 -15.481  1.00 28.06           O  
ATOM    222  N   LYS A 391      50.910  22.590 -16.183  1.00 20.96           N  
ATOM    223  CA  LYS A 391      50.715  24.044 -16.165  1.00 21.98           C  
ATOM    224  C   LYS A 391      49.476  24.421 -16.968  1.00 23.67           C  
ATOM    225  O   LYS A 391      49.325  23.966 -18.104  1.00 28.84           O  
ATOM    226  CB  LYS A 391      51.943  24.736 -16.777  1.00 24.78           C  
ATOM    227  CG  LYS A 391      51.797  26.251 -16.694  1.00 36.20           C  
ATOM    228  CD  LYS A 391      52.454  26.970 -17.857  1.00 45.28           C  
ATOM    229  CE  LYS A 391      53.950  26.720 -17.918  1.00 45.00           C  
ATOM    230  NZ  LYS A 391      54.518  26.571 -16.547  1.00 52.19           N  
ATOM    231  N   VAL A 392      48.581  25.204 -16.383  1.00 22.05           N  
ATOM    232  CA  VAL A 392      47.339  25.603 -17.036  1.00 21.58           C  
ATOM    233  C   VAL A 392      47.334  27.118 -17.183  1.00 23.09           C  
ATOM    234  O   VAL A 392      47.509  27.826 -16.187  1.00 23.04           O  
ATOM    235  CB  VAL A 392      46.103  25.179 -16.218  1.00 23.82           C  
ATOM    236  CG1 VAL A 392      44.811  25.692 -16.847  1.00 25.89           C  
ATOM    237  CG2 VAL A 392      46.060  23.662 -16.065  1.00 31.66           C  
ATOM    238  N   ASN A 393      47.244  27.613 -18.426  1.00 23.30           N  
ATOM    239  CA  ASN A 393      47.176  29.081 -18.491  1.00 24.65           C  
ATOM    240  C   ASN A 393      45.711  29.488 -18.483  1.00 23.62           C  
ATOM    241  O   ASN A 393      44.880  28.939 -19.215  1.00 25.09           O  
ATOM    242  CB  ASN A 393      48.024  29.644 -19.615  1.00 33.91           C  
ATOM    243  CG  ASN A 393      47.824  31.163 -19.589  1.00 38.49           C  
ATOM    244  OD1 ASN A 393      46.746  31.585 -19.992  1.00 43.68           O  
ATOM    245  ND2 ASN A 393      48.793  31.928 -19.126  1.00 45.44           N  
ATOM    246  N   ILE A 394      45.361  30.436 -17.613  1.00 20.24           N  
ATOM    247  CA  ILE A 394      43.981  30.870 -17.429  1.00 18.26           C  
ATOM    248  C   ILE A 394      43.742  32.297 -17.928  1.00 20.31           C  
ATOM    249  O   ILE A 394      42.614  32.787 -17.923  1.00 19.79           O  
ATOM    250  CB  ILE A 394      43.573  30.791 -15.945  1.00 20.14           C  
ATOM    251  CG1 ILE A 394      44.389  31.772 -15.091  1.00 19.41           C  
ATOM    252  CG2 ILE A 394      43.759  29.380 -15.395  1.00 22.80           C  
ATOM    253  CD1 ILE A 394      43.743  31.985 -13.734  1.00 23.17           C  
ATOM    254  N   GLY A 395      44.806  32.955 -18.396  1.00 19.01           N  
ATOM    255  CA  GLY A 395      44.618  34.307 -18.912  1.00 20.34           C  
ATOM    256  C   GLY A 395      45.910  35.088 -19.015  1.00 20.45           C  
ATOM    257  O   GLY A 395      47.019  34.575 -19.027  1.00 21.75           O  
ATOM    258  N   SER A 396      45.768  36.417 -19.020  1.00 20.61           N  
ATOM    259  CA  SER A 396      46.956  37.260 -19.133  1.00 21.57           C  
ATOM    260  C   SER A 396      46.746  38.543 -18.335  1.00 21.13           C  
ATOM    261  O   SER A 396      45.623  38.919 -17.996  1.00 22.94           O  
ATOM    262  CB  SER A 396      47.247  37.567 -20.600  1.00 27.89           C  
ATOM    263  OG  SER A 396      46.062  37.945 -21.283  1.00 41.36           O  
ATOM    264  N   SER A 397      47.884  39.136 -17.972  1.00 18.94           N  
ATOM    265  CA  SER A 397      47.842  40.343 -17.150  1.00 16.18           C  
ATOM    266  C   SER A 397      47.600  41.576 -18.015  1.00 17.01           C  
ATOM    267  O   SER A 397      47.580  41.482 -19.246  1.00 16.77           O  
ATOM    268  CB  SER A 397      49.175  40.466 -16.414  1.00 15.68           C  
ATOM    269  OG  SER A 397      50.204  40.839 -17.324  1.00 17.39           O  
ATOM    270  N   PHE A 398      47.443  42.725 -17.377  1.00 14.51           N  
ATOM    271  CA  PHE A 398      47.244  43.981 -18.087  1.00 16.18           C  
ATOM    272  C   PHE A 398      48.418  44.222 -19.041  1.00 16.62           C  
ATOM    273  O   PHE A 398      48.189  44.716 -20.148  1.00 16.99           O  
ATOM    274  CB  PHE A 398      47.086  45.163 -17.140  1.00 18.19           C  
ATOM    275  CG  PHE A 398      46.873  46.496 -17.802  1.00 16.75           C  
ATOM    276  CD1 PHE A 398      47.937  47.367 -17.948  1.00 19.52           C  
ATOM    277  CD2 PHE A 398      45.622  46.882 -18.241  1.00 21.23           C  
ATOM    278  CE1 PHE A 398      47.776  48.607 -18.537  1.00 25.04           C  
ATOM    279  CE2 PHE A 398      45.436  48.116 -18.836  1.00 24.65           C  
ATOM    280  CZ  PHE A 398      46.523  48.953 -18.984  1.00 23.93           C  
ATOM    281  N   GLU A 399      49.632  44.026 -18.564  1.00 16.05           N  
ATOM    282  CA  GLU A 399      50.843  44.147 -19.345  1.00 16.84           C  
ATOM    283  C   GLU A 399      51.183  42.866 -20.080  1.00 18.13           C  
ATOM    284  O   GLU A 399      52.271  42.711 -20.625  1.00 19.11           O  
ATOM    285  CB  GLU A 399      52.040  44.585 -18.489  1.00 17.80           C  
ATOM    286  CG  GLU A 399      51.695  45.895 -17.765  1.00 18.23           C  
ATOM    287  CD  GLU A 399      52.873  46.482 -17.024  1.00 17.47           C  
ATOM    288  OE1 GLU A 399      53.799  45.759 -16.630  1.00 19.01           O  
ATOM    289  OE2 GLU A 399      52.843  47.714 -16.839  1.00 21.27           O  
ATOM    290  N   ASN A 400      50.193  42.019 -20.315  1.00 16.72           N  
ATOM    291  CA  ASN A 400      50.197  40.873 -21.191  1.00 18.38           C  
ATOM    292  C   ASN A 400      51.016  39.686 -20.753  1.00 19.74           C  
ATOM    293  O   ASN A 400      51.326  38.777 -21.551  1.00 23.24           O  
ATOM    294  CB  ASN A 400      50.613  41.325 -22.611  1.00 18.36           C  
ATOM    295  CG  ASN A 400      49.693  42.431 -23.117  1.00 24.38           C  
ATOM    296  OD1 ASN A 400      50.183  43.547 -23.343  1.00 28.11           O  
ATOM    297  ND2 ASN A 400      48.420  42.110 -23.237  1.00 19.71           N  
ATOM    298  N   ARG A 401      51.377  39.565 -19.483  1.00 17.14           N  
ATOM    299  CA  ARG A 401      52.112  38.428 -18.954  1.00 17.51           C  
ATOM    300  C   ARG A 401      51.116  37.297 -18.706  1.00 17.89           C  
ATOM    301  O   ARG A 401      49.994  37.496 -18.262  1.00 19.16           O  
ATOM    302  CB  ARG A 401      52.839  38.804 -17.668  1.00 14.55           C  
ATOM    303  CG  ARG A 401      53.865  39.924 -17.814  1.00 15.95           C  
ATOM    304  CD  ARG A 401      54.561  40.212 -16.485  1.00 19.46           C  
ATOM    305  NE  ARG A 401      55.739  41.035 -16.747  1.00 18.14           N  
ATOM    306  CZ  ARG A 401      55.762  42.358 -16.798  1.00 16.82           C  
ATOM    307  NH1 ARG A 401      56.921  42.960 -17.060  1.00 19.37           N  
ATOM    308  NH2 ARG A 401      54.675  43.074 -16.588  1.00 16.07           N  
ATOM    309  N   PRO A 402      51.533  36.075 -18.993  1.00 18.56           N  
ATOM    310  CA  PRO A 402      50.711  34.895 -18.806  1.00 19.45           C  
ATOM    311  C   PRO A 402      50.398  34.600 -17.347  1.00 21.57           C  
ATOM    312  O   PRO A 402      51.208  34.870 -16.453  1.00 23.81           O  
ATOM    313  CB  PRO A 402      51.556  33.760 -19.386  1.00 22.43           C  
ATOM    314  CG  PRO A 402      52.968  34.227 -19.316  1.00 23.66           C  
ATOM    315  CD  PRO A 402      52.888  35.734 -19.487  1.00 19.84           C  
ATOM    316  N   MET A 403      49.150  34.270 -17.078  1.00 18.06           N  
ATOM    317  CA  MET A 403      48.663  33.838 -15.785  1.00 21.63           C  
ATOM    318  C   MET A 403      48.666  32.301 -15.759  1.00 21.06           C  
ATOM    319  O   MET A 403      47.764  31.669 -16.316  1.00 23.00           O  
ATOM    320  CB  MET A 403      47.253  34.328 -15.484  1.00 23.76           C  
ATOM    321  CG  MET A 403      47.013  35.834 -15.573  1.00 30.52           C  
ATOM    322  SD  MET A 403      47.380  36.669 -14.028  1.00 32.22           S  
ATOM    323  CE  MET A 403      46.007  36.139 -13.002  1.00 29.91           C  
ATOM    324  N   ASN A 404      49.734  31.740 -15.218  1.00 19.98           N  
ATOM    325  CA  ASN A 404      49.909  30.287 -15.177  1.00 20.07           C  
ATOM    326  C   ASN A 404      49.628  29.697 -13.800  1.00 20.54           C  
ATOM    327  O   ASN A 404      50.177  30.127 -12.783  1.00 19.70           O  
ATOM    328  CB  ASN A 404      51.354  29.958 -15.566  1.00 25.00           C  
ATOM    329  CG  ASN A 404      51.646  30.261 -17.024  1.00 24.72           C  
ATOM    330  OD1 ASN A 404      52.725  30.795 -17.302  1.00 33.50           O  
ATOM    331  ND2 ASN A 404      50.724  29.918 -17.910  1.00 28.10           N  
ATOM    332  N   VAL A 405      48.739  28.708 -13.774  1.00 18.40           N  
ATOM    333  CA  VAL A 405      48.395  27.970 -12.557  1.00 18.59           C  
ATOM    334  C   VAL A 405      49.064  26.598 -12.595  1.00 18.16           C  
ATOM    335  O   VAL A 405      49.197  26.016 -13.673  1.00 19.59           O  
ATOM    336  CB  VAL A 405      46.865  27.801 -12.487  1.00 23.11           C  
ATOM    337  CG1 VAL A 405      46.408  26.962 -11.306  1.00 26.32           C  
ATOM    338  CG2 VAL A 405      46.184  29.172 -12.417  1.00 24.88           C  
ATOM    339  N   LEU A 406      49.483  26.054 -11.465  1.00 17.19           N  
ATOM    340  CA  LEU A 406      49.951  24.664 -11.412  1.00 16.36           C  
ATOM    341  C   LEU A 406      48.794  23.772 -10.988  1.00 18.21           C  
ATOM    342  O   LEU A 406      48.094  24.116 -10.040  1.00 17.05           O  
ATOM    343  CB  LEU A 406      51.087  24.482 -10.404  1.00 17.74           C  
ATOM    344  CG  LEU A 406      52.380  25.218 -10.765  1.00 20.93           C  
ATOM    345  CD1 LEU A 406      53.395  25.125  -9.634  1.00 24.32           C  
ATOM    346  CD2 LEU A 406      52.954  24.617 -12.051  1.00 24.66           C  
ATOM    347  N   LYS A 407      48.545  22.711 -11.745  1.00 18.50           N  
ATOM    348  CA  LYS A 407      47.480  21.775 -11.430  1.00 19.99           C  
ATOM    349  C   LYS A 407      48.096  20.474 -10.906  1.00 18.81           C  
ATOM    350  O   LYS A 407      48.920  19.876 -11.613  1.00 18.59           O  
ATOM    351  CB  LYS A 407      46.655  21.466 -12.688  1.00 19.84           C  
ATOM    352  CG  LYS A 407      45.515  20.472 -12.498  1.00 23.57           C  
ATOM    353  CD  LYS A 407      45.018  20.002 -13.866  1.00 28.13           C  
ATOM    354  CE  LYS A 407      43.937  18.937 -13.696  1.00 35.55           C  
ATOM    355  NZ  LYS A 407      42.692  19.569 -13.167  1.00 41.82           N  
ATOM    356  N   PHE A 408      47.753  20.097  -9.686  1.00 19.34           N  
ATOM    357  CA  PHE A 408      48.179  18.818  -9.110  1.00 19.57           C  
ATOM    358  C   PHE A 408      47.012  17.831  -9.201  1.00 18.08           C  
ATOM    359  O   PHE A 408      45.932  18.093  -8.656  1.00 19.03           O  
ATOM    360  CB  PHE A 408      48.604  18.966  -7.645  1.00 19.55           C  
ATOM    361  CG  PHE A 408      49.695  19.980  -7.432  1.00 19.26           C  
ATOM    362  CD1 PHE A 408      49.415  21.334  -7.314  1.00 21.57           C  
ATOM    363  CD2 PHE A 408      51.016  19.568  -7.365  1.00 21.47           C  
ATOM    364  CE1 PHE A 408      50.444  22.245  -7.134  1.00 23.66           C  
ATOM    365  CE2 PHE A 408      52.037  20.479  -7.174  1.00 21.65           C  
ATOM    366  CZ  PHE A 408      51.760  21.830  -7.058  1.00 20.77           C  
ATOM    367  N   SER A 409      47.192  16.687  -9.879  1.00 18.77           N  
ATOM    368  CA  SER A 409      46.060  15.781 -10.083  1.00 18.47           C  
ATOM    369  C   SER A 409      46.525  14.329 -10.250  1.00 18.81           C  
ATOM    370  O   SER A 409      47.558  14.129 -10.898  1.00 22.92           O  
ATOM    371  CB  SER A 409      45.303  16.210 -11.343  1.00 22.11           C  
ATOM    372  OG  SER A 409      44.213  15.364 -11.646  1.00 22.13           O  
ATOM    373  N   THR A 410      45.751  13.398  -9.723  1.00 19.53           N  
ATOM    374  CA  THR A 410      46.077  11.966  -9.896  1.00 23.74           C  
ATOM    375  C   THR A 410      45.211  11.380 -11.003  1.00 26.89           C  
ATOM    376  O   THR A 410      45.377  10.247 -11.483  1.00 27.04           O  
ATOM    377  CB  THR A 410      45.904  11.258  -8.549  1.00 27.25           C  
ATOM    378  OG1 THR A 410      47.059  11.598  -7.733  1.00 27.58           O  
ATOM    379  CG2 THR A 410      45.883   9.747  -8.651  1.00 38.54           C  
ATOM    380  N   GLY A 411      44.326  12.218 -11.533  1.00 27.35           N  
ATOM    381  CA  GLY A 411      43.495  11.896 -12.671  1.00 32.92           C  
ATOM    382  C   GLY A 411      42.056  11.630 -12.259  1.00 35.99           C  
ATOM    383  O   GLY A 411      41.780  11.240 -11.122  1.00 37.78           O  
ATOM    384  N   GLY A 412      41.157  11.743 -13.233  1.00 36.62           N  
ATOM    385  CA  GLY A 412      39.745  11.475 -12.996  1.00 39.09           C  
ATOM    386  C   GLY A 412      38.986  12.793 -12.886  1.00 40.48           C  
ATOM    387  O   GLY A 412      39.596  13.848 -12.726  1.00 42.60           O  
ATOM    388  N   ASP A 413      37.674  12.725 -13.004  1.00 41.60           N  
ATOM    389  CA  ASP A 413      36.851  13.937 -12.920  1.00 40.79           C  
ATOM    390  C   ASP A 413      36.554  14.193 -11.445  1.00 38.14           C  
ATOM    391  O   ASP A 413      35.943  13.315 -10.822  1.00 40.91           O  
ATOM    392  CB  ASP A 413      35.572  13.735 -13.722  1.00 47.98           C  
ATOM    393  CG  ASP A 413      34.565  14.859 -13.592  1.00 54.93           C  
ATOM    394  OD1 ASP A 413      34.753  15.914 -14.235  1.00 58.40           O  
ATOM    395  OD2 ASP A 413      33.574  14.691 -12.845  1.00 58.60           O  
ATOM    396  N   LYS A 414      37.233  15.171 -10.841  1.00 32.97           N  
ATOM    397  CA  LYS A 414      37.004  15.351  -9.408  1.00 29.80           C  
ATOM    398  C   LYS A 414      36.947  16.822  -9.002  1.00 27.16           C  
ATOM    399  O   LYS A 414      37.162  17.704  -9.821  1.00 26.43           O  
ATOM    400  CB  LYS A 414      38.031  14.575  -8.587  1.00 35.43           C  
ATOM    401  CG  LYS A 414      39.485  14.782  -8.918  1.00 37.16           C  
ATOM    402  CD  LYS A 414      40.392  13.873  -8.105  1.00 33.60           C  
ATOM    403  CE  LYS A 414      40.528  12.485  -8.693  1.00 32.22           C  
ATOM    404  NZ  LYS A 414      41.852  11.884  -8.347  1.00 23.10           N  
ATOM    405  N   PRO A 415      36.414  17.050  -7.810  1.00 24.59           N  
ATOM    406  CA  PRO A 415      36.314  18.394  -7.256  1.00 23.04           C  
ATOM    407  C   PRO A 415      37.702  18.965  -7.022  1.00 20.82           C  
ATOM    408  O   PRO A 415      38.697  18.232  -7.069  1.00 20.81           O  
ATOM    409  CB  PRO A 415      35.501  18.216  -5.996  1.00 23.46           C  
ATOM    410  CG  PRO A 415      35.646  16.793  -5.579  1.00 25.58           C  
ATOM    411  CD  PRO A 415      36.110  16.028  -6.779  1.00 26.54           C  
ATOM    412  N   ALA A 416      37.779  20.266  -6.731  1.00 19.94           N  
ATOM    413  CA  ALA A 416      39.095  20.882  -6.567  1.00 19.16           C  
ATOM    414  C   ALA A 416      39.191  21.909  -5.456  1.00 17.80           C  
ATOM    415  O   ALA A 416      38.209  22.473  -4.975  1.00 19.10           O  
ATOM    416  CB  ALA A 416      39.443  21.545  -7.898  1.00 20.68           C  
ATOM    417  N   ILE A 417      40.437  22.151  -5.041  1.00 15.58           N  
ATOM    418  CA  ILE A 417      40.804  23.200  -4.089  1.00 15.92           C  
ATOM    419  C   ILE A 417      41.556  24.293  -4.862  1.00 16.61           C  
ATOM    420  O   ILE A 417      42.432  23.914  -5.645  1.00 19.10           O  
ATOM    421  CB  ILE A 417      41.734  22.634  -3.007  1.00 14.30           C  
ATOM    422  CG1 ILE A 417      40.924  21.693  -2.094  1.00 21.91           C  
ATOM    423  CG2 ILE A 417      42.412  23.713  -2.168  1.00 19.37           C  
ATOM    424  CD1 ILE A 417      41.792  20.767  -1.276  1.00 25.25           C  
ATOM    425  N   TRP A 418      41.189  25.561  -4.686  1.00 16.16           N  
ATOM    426  CA  TRP A 418      41.932  26.657  -5.326  1.00 14.88           C  
ATOM    427  C   TRP A 418      42.792  27.348  -4.273  1.00 16.09           C  
ATOM    428  O   TRP A 418      42.294  27.646  -3.173  1.00 17.89           O  
ATOM    429  CB  TRP A 418      40.940  27.669  -5.932  1.00 16.12           C  
ATOM    430  CG  TRP A 418      41.573  28.963  -6.355  1.00 15.60           C  
ATOM    431  CD1 TRP A 418      41.722  30.095  -5.594  1.00 19.50           C  
ATOM    432  CD2 TRP A 418      42.124  29.272  -7.639  1.00 17.73           C  
ATOM    433  NE1 TRP A 418      42.342  31.076  -6.340  1.00 19.29           N  
ATOM    434  CE2 TRP A 418      42.607  30.592  -7.584  1.00 16.91           C  
ATOM    435  CE3 TRP A 418      42.268  28.542  -8.826  1.00 17.33           C  
ATOM    436  CZ2 TRP A 418      43.236  31.216  -8.670  1.00 17.14           C  
ATOM    437  CZ3 TRP A 418      42.865  29.161  -9.909  1.00 18.74           C  
ATOM    438  CH2 TRP A 418      43.329  30.487  -9.821  1.00 18.51           C  
ATOM    439  N   LEU A 419      44.054  27.620  -4.585  1.00 14.03           N  
ATOM    440  CA  LEU A 419      44.942  28.298  -3.646  1.00 14.03           C  
ATOM    441  C   LEU A 419      45.655  29.407  -4.427  1.00 15.64           C  
ATOM    442  O   LEU A 419      46.229  29.119  -5.495  1.00 15.90           O  
ATOM    443  CB  LEU A 419      45.937  27.301  -3.067  1.00 21.18           C  
ATOM    444  CG  LEU A 419      47.042  27.782  -2.140  1.00 28.09           C  
ATOM    445  CD1 LEU A 419      46.535  28.737  -1.077  1.00 31.06           C  
ATOM    446  CD2 LEU A 419      47.726  26.584  -1.479  1.00 29.13           C  
ATOM    447  N   ASP A 420      45.637  30.641  -3.933  1.00 15.64           N  
ATOM    448  CA  ASP A 420      46.376  31.677  -4.669  1.00 15.98           C  
ATOM    449  C   ASP A 420      47.242  32.497  -3.711  1.00 17.29           C  
ATOM    450  O   ASP A 420      46.993  32.541  -2.499  1.00 16.69           O  
ATOM    451  CB  ASP A 420      45.462  32.549  -5.509  1.00 17.17           C  
ATOM    452  CG  ASP A 420      44.473  33.427  -4.784  1.00 18.08           C  
ATOM    453  OD1 ASP A 420      43.257  33.397  -5.027  1.00 20.13           O  
ATOM    454  OD2 ASP A 420      44.933  34.202  -3.932  1.00 17.42           O  
ATOM    455  N   ALA A 421      48.215  33.205  -4.281  1.00 15.59           N  
ATOM    456  CA  ALA A 421      49.125  34.064  -3.536  1.00 16.51           C  
ATOM    457  C   ALA A 421      49.598  35.258  -4.380  1.00 14.22           C  
ATOM    458  O   ALA A 421      49.363  35.307  -5.580  1.00 16.30           O  
ATOM    459  CB  ALA A 421      50.405  33.322  -3.127  1.00 19.88           C  
ATOM    460  N   GLY A 422      50.050  36.326  -3.702  1.00 14.78           N  
ATOM    461  CA  GLY A 422      50.577  37.472  -4.443  1.00 14.86           C  
ATOM    462  C   GLY A 422      49.531  38.327  -5.129  1.00 14.95           C  
ATOM    463  O   GLY A 422      49.871  39.083  -6.064  1.00 15.70           O  
ATOM    464  N   ILE A 423      48.265  38.320  -4.670  1.00 12.10           N  
ATOM    465  CA  ILE A 423      47.291  39.232  -5.317  1.00 13.44           C  
ATOM    466  C   ILE A 423      47.756  40.662  -5.033  1.00 15.03           C  
ATOM    467  O   ILE A 423      47.568  41.587  -5.833  1.00 14.34           O  
ATOM    468  CB  ILE A 423      45.861  38.894  -4.884  1.00 13.46           C  
ATOM    469  CG1 ILE A 423      44.861  39.503  -5.892  1.00 17.37           C  
ATOM    470  CG2 ILE A 423      45.600  39.439  -3.493  1.00 17.81           C  
ATOM    471  CD1 ILE A 423      43.448  39.005  -5.663  1.00 19.63           C  
ATOM    472  N   HIS A 424      48.373  40.896  -3.862  1.00 16.51           N  
ATOM    473  CA  HIS A 424      48.994  42.179  -3.559  1.00 16.09           C  
ATOM    474  C   HIS A 424      50.503  42.072  -3.696  1.00 15.50           C  
ATOM    475  O   HIS A 424      51.162  41.279  -3.035  1.00 15.03           O  
ATOM    476  CB  HIS A 424      48.603  42.673  -2.168  1.00 13.84           C  
ATOM    477  CG  HIS A 424      47.166  43.104  -2.252  1.00 17.06           C  
ATOM    478  ND1 HIS A 424      46.272  42.836  -1.268  1.00 17.49           N  
ATOM    479  CD2 HIS A 424      46.453  43.766  -3.190  1.00 18.66           C  
ATOM    480  CE1 HIS A 424      45.055  43.305  -1.556  1.00 18.25           C  
ATOM    481  NE2 HIS A 424      45.169  43.868  -2.708  1.00 19.42           N  
ATOM    482  N   ALA A 425      51.001  42.905  -4.616  1.00 14.79           N  
ATOM    483  CA  ALA A 425      52.391  42.804  -5.028  1.00 16.87           C  
ATOM    484  C   ALA A 425      53.426  42.765  -3.931  1.00 14.49           C  
ATOM    485  O   ALA A 425      54.303  41.875  -3.960  1.00 18.10           O  
ATOM    486  CB  ALA A 425      52.673  44.010  -5.927  1.00 16.97           C  
ATOM    487  N   ARG A 426      53.365  43.702  -2.992  1.00 13.26           N  
ATOM    488  CA  ARG A 426      54.387  43.847  -1.963  1.00 11.46           C  
ATOM    489  C   ARG A 426      54.444  42.754  -0.920  1.00 13.80           C  
ATOM    490  O   ARG A 426      55.381  42.722  -0.107  1.00 15.60           O  
ATOM    491  CB  ARG A 426      54.199  45.206  -1.271  1.00 15.25           C  
ATOM    492  CG  ARG A 426      52.831  45.345  -0.597  1.00 17.22           C  
ATOM    493  CD  ARG A 426      52.675  46.798  -0.136  1.00 16.60           C  
ATOM    494  NE  ARG A 426      51.365  47.037   0.486  1.00 16.85           N  
ATOM    495  CZ  ARG A 426      51.004  48.290   0.797  1.00 17.95           C  
ATOM    496  NH1 ARG A 426      49.820  48.496   1.362  1.00 15.20           N  
ATOM    497  NH2 ARG A 426      51.784  49.352   0.566  1.00 17.34           N  
ATOM    498  N   GLU A 427      53.470  41.843  -0.877  1.00 14.78           N  
ATOM    499  CA  GLU A 427      53.524  40.805   0.157  1.00 13.66           C  
ATOM    500  C   GLU A 427      54.332  39.601  -0.286  1.00 13.06           C  
ATOM    501  O   GLU A 427      53.815  38.487  -0.340  1.00 14.49           O  
ATOM    502  CB  GLU A 427      52.097  40.342   0.452  1.00 15.41           C  
ATOM    503  CG  GLU A 427      51.195  41.570   0.397  1.00 19.16           C  
ATOM    504  CD  GLU A 427      49.877  41.205   1.021  1.00 26.71           C  
ATOM    505  OE1 GLU A 427      49.328  40.131   0.692  1.00 16.70           O  
ATOM    506  OE2 GLU A 427      49.456  42.069   1.818  1.00 35.73           O  
ATOM    507  N   TRP A 428      55.648  39.828  -0.405  1.00 14.23           N  
ATOM    508  CA  TRP A 428      56.548  38.853  -0.980  1.00 14.11           C  
ATOM    509  C   TRP A 428      56.643  37.506  -0.289  1.00 15.05           C  
ATOM    510  O   TRP A 428      56.905  36.506  -0.982  1.00 15.27           O  
ATOM    511  CB  TRP A 428      57.957  39.484  -1.058  1.00 14.18           C  
ATOM    512  CG  TRP A 428      58.086  40.568  -2.090  1.00 16.07           C  
ATOM    513  CD1 TRP A 428      57.114  41.215  -2.799  1.00 14.77           C  
ATOM    514  CD2 TRP A 428      59.332  41.152  -2.513  1.00 16.27           C  
ATOM    515  NE1 TRP A 428      57.671  42.153  -3.646  1.00 18.17           N  
ATOM    516  CE2 TRP A 428      59.037  42.129  -3.481  1.00 18.06           C  
ATOM    517  CE3 TRP A 428      60.666  40.914  -2.167  1.00 18.89           C  
ATOM    518  CZ2 TRP A 428      60.040  42.872  -4.104  1.00 18.05           C  
ATOM    519  CZ3 TRP A 428      61.670  41.657  -2.774  1.00 21.12           C  
ATOM    520  CH2 TRP A 428      61.330  42.623  -3.733  1.00 17.98           C  
ATOM    521  N   VAL A 429      56.400  37.431   1.015  1.00 14.69           N  
ATOM    522  CA  VAL A 429      56.382  36.110   1.660  1.00 14.77           C  
ATOM    523  C   VAL A 429      55.275  35.223   1.118  1.00 14.38           C  
ATOM    524  O   VAL A 429      55.450  33.996   1.160  1.00 14.91           O  
ATOM    525  CB  VAL A 429      56.345  36.236   3.190  1.00 15.52           C  
ATOM    526  CG1 VAL A 429      54.950  36.600   3.676  1.00 18.41           C  
ATOM    527  CG2 VAL A 429      56.808  34.947   3.863  1.00 19.91           C  
ATOM    528  N   THR A 430      54.181  35.740   0.564  1.00 14.13           N  
ATOM    529  CA  THR A 430      53.138  34.891   0.000  1.00 16.32           C  
ATOM    530  C   THR A 430      53.610  34.147  -1.236  1.00 15.57           C  
ATOM    531  O   THR A 430      53.310  32.958  -1.369  1.00 15.44           O  
ATOM    532  CB  THR A 430      51.840  35.660  -0.320  1.00 15.78           C  
ATOM    533  OG1 THR A 430      51.983  36.596  -1.394  1.00 16.44           O  
ATOM    534  CG2 THR A 430      51.402  36.412   0.923  1.00 18.08           C  
ATOM    535  N   GLN A 431      54.196  34.842  -2.218  1.00 14.45           N  
ATOM    536  CA  GLN A 431      54.634  34.142  -3.440  1.00 17.00           C  
ATOM    537  C   GLN A 431      55.676  33.084  -3.105  1.00 16.10           C  
ATOM    538  O   GLN A 431      55.663  31.959  -3.624  1.00 15.43           O  
ATOM    539  CB  GLN A 431      55.209  35.108  -4.486  1.00 16.41           C  
ATOM    540  CG  GLN A 431      54.228  36.129  -5.048  1.00 16.65           C  
ATOM    541  CD  GLN A 431      54.249  37.422  -4.261  1.00 16.00           C  
ATOM    542  OE1 GLN A 431      54.715  37.453  -3.118  1.00 18.29           O  
ATOM    543  NE2 GLN A 431      53.770  38.527  -4.852  1.00 15.06           N  
ATOM    544  N   ALA A 432      56.613  33.439  -2.213  1.00 15.46           N  
ATOM    545  CA  ALA A 432      57.654  32.503  -1.793  1.00 15.78           C  
ATOM    546  C   ALA A 432      57.054  31.278  -1.107  1.00 15.02           C  
ATOM    547  O   ALA A 432      57.461  30.137  -1.376  1.00 16.67           O  
ATOM    548  CB  ALA A 432      58.632  33.227  -0.866  1.00 15.92           C  
ATOM    549  N   THR A 433      56.070  31.473  -0.250  1.00 15.22           N  
ATOM    550  CA  THR A 433      55.378  30.371   0.408  1.00 14.58           C  
ATOM    551  C   THR A 433      54.634  29.488  -0.582  1.00 16.22           C  
ATOM    552  O   THR A 433      54.650  28.257  -0.453  1.00 16.92           O  
ATOM    553  CB  THR A 433      54.422  30.885   1.502  1.00 16.57           C  
ATOM    554  OG1 THR A 433      55.187  31.512   2.541  1.00 17.15           O  
ATOM    555  CG2 THR A 433      53.605  29.743   2.101  1.00 16.45           C  
ATOM    556  N   ALA A 434      53.962  30.067  -1.579  1.00 16.58           N  
ATOM    557  CA  ALA A 434      53.245  29.308  -2.585  1.00 16.65           C  
ATOM    558  C   ALA A 434      54.205  28.410  -3.372  1.00 16.17           C  
ATOM    559  O   ALA A 434      53.901  27.242  -3.623  1.00 16.21           O  
ATOM    560  CB  ALA A 434      52.446  30.216  -3.513  1.00 21.74           C  
ATOM    561  N   LEU A 435      55.374  28.933  -3.707  1.00 16.63           N  
ATOM    562  CA  LEU A 435      56.372  28.172  -4.466  1.00 18.21           C  
ATOM    563  C   LEU A 435      56.941  27.010  -3.661  1.00 16.57           C  
ATOM    564  O   LEU A 435      57.009  25.872  -4.138  1.00 18.27           O  
ATOM    565  CB  LEU A 435      57.476  29.106  -4.945  1.00 23.10           C  
ATOM    566  CG  LEU A 435      58.388  28.658  -6.082  1.00 27.06           C  
ATOM    567  CD1 LEU A 435      57.622  28.136  -7.288  1.00 26.18           C  
ATOM    568  CD2 LEU A 435      59.279  29.827  -6.510  1.00 27.73           C  
ATOM    569  N   TRP A 436      57.199  27.222  -2.374  1.00 16.15           N  
ATOM    570  CA  TRP A 436      57.703  26.136  -1.520  1.00 16.11           C  
ATOM    571  C   TRP A 436      56.604  25.096  -1.351  1.00 18.22           C  
ATOM    572  O   TRP A 436      56.892  23.889  -1.341  1.00 18.24           O  
ATOM    573  CB  TRP A 436      58.193  26.708  -0.195  1.00 19.39           C  
ATOM    574  CG  TRP A 436      58.613  25.704   0.836  1.00 19.61           C  
ATOM    575  CD1 TRP A 436      59.894  25.364   1.166  1.00 22.20           C  
ATOM    576  CD2 TRP A 436      57.772  24.911   1.683  1.00 18.59           C  
ATOM    577  NE1 TRP A 436      59.903  24.418   2.158  1.00 26.49           N  
ATOM    578  CE2 TRP A 436      58.608  24.122   2.493  1.00 24.19           C  
ATOM    579  CE3 TRP A 436      56.388  24.810   1.828  1.00 21.80           C  
ATOM    580  CZ2 TRP A 436      58.102  23.225   3.436  1.00 23.09           C  
ATOM    581  CZ3 TRP A 436      55.893  23.914   2.760  1.00 22.94           C  
ATOM    582  CH2 TRP A 436      56.744  23.134   3.561  1.00 20.88           C  
ATOM    583  N   THR A 437      55.342  25.536  -1.277  1.00 17.84           N  
ATOM    584  CA  THR A 437      54.210  24.616  -1.149  1.00 15.91           C  
ATOM    585  C   THR A 437      54.099  23.692  -2.354  1.00 16.08           C  
ATOM    586  O   THR A 437      53.796  22.495  -2.197  1.00 19.30           O  
ATOM    587  CB  THR A 437      52.891  25.385  -0.975  1.00 19.00           C  
ATOM    588  OG1 THR A 437      52.927  26.106   0.263  1.00 19.38           O  
ATOM    589  CG2 THR A 437      51.676  24.456  -0.931  1.00 20.85           C  
ATOM    590  N   ALA A 438      54.301  24.224  -3.551  1.00 17.66           N  
ATOM    591  CA  ALA A 438      54.274  23.423  -4.773  1.00 18.65           C  
ATOM    592  C   ALA A 438      55.289  22.288  -4.693  1.00 20.15           C  
ATOM    593  O   ALA A 438      54.986  21.127  -4.999  1.00 19.55           O  
ATOM    594  CB  ALA A 438      54.575  24.336  -5.958  1.00 19.34           C  
ATOM    595  N   ASN A 439      56.494  22.621  -4.244  1.00 17.64           N  
ATOM    596  CA  ASN A 439      57.555  21.636  -4.058  1.00 18.38           C  
ATOM    597  C   ASN A 439      57.242  20.626  -2.958  1.00 20.37           C  
ATOM    598  O   ASN A 439      57.520  19.429  -3.129  1.00 21.89           O  
ATOM    599  CB  ASN A 439      58.873  22.339  -3.765  1.00 19.48           C  
ATOM    600  CG  ASN A 439      60.007  21.305  -3.759  1.00 27.22           C  
ATOM    601  OD1 ASN A 439      60.386  20.816  -4.820  1.00 27.44           O  
ATOM    602  ND2 ASN A 439      60.485  21.012  -2.563  1.00 26.00           N  
ATOM    603  N   LYS A 440      56.663  21.073  -1.856  1.00 16.93           N  
ATOM    604  CA  LYS A 440      56.266  20.200  -0.764  1.00 20.75           C  
ATOM    605  C   LYS A 440      55.208  19.190  -1.194  1.00 18.49           C  
ATOM    606  O   LYS A 440      55.362  18.005  -0.870  1.00 19.29           O  
ATOM    607  CB  LYS A 440      55.734  21.006   0.419  1.00 19.74           C  
ATOM    608  CG  LYS A 440      55.473  20.234   1.694  1.00 26.50           C  
ATOM    609  CD  LYS A 440      56.688  19.461   2.180  1.00 24.60           C  
ATOM    610  CE  LYS A 440      56.604  19.159   3.666  1.00 34.20           C  
ATOM    611  NZ  LYS A 440      55.227  18.784   4.078  1.00 39.44           N  
ATOM    612  N   ILE A 441      54.252  19.560  -2.033  1.00 19.37           N  
ATOM    613  CA  ILE A 441      53.256  18.574  -2.478  1.00 19.79           C  
ATOM    614  C   ILE A 441      53.915  17.485  -3.301  1.00 20.46           C  
ATOM    615  O   ILE A 441      53.641  16.294  -3.098  1.00 21.92           O  
ATOM    616  CB  ILE A 441      52.131  19.257  -3.288  1.00 21.00           C  
ATOM    617  CG1 ILE A 441      51.317  20.161  -2.360  1.00 20.06           C  
ATOM    618  CG2 ILE A 441      51.256  18.241  -4.003  1.00 20.57           C  
ATOM    619  CD1 ILE A 441      50.445  21.164  -3.098  1.00 20.46           C  
ATOM    620  N   VAL A 442      54.740  17.848  -4.288  1.00 21.63           N  
ATOM    621  CA  VAL A 442      55.404  16.847  -5.119  1.00 22.90           C  
ATOM    622  C   VAL A 442      56.412  15.993  -4.368  1.00 25.21           C  
ATOM    623  O   VAL A 442      56.582  14.819  -4.729  1.00 26.49           O  
ATOM    624  CB  VAL A 442      56.109  17.441  -6.354  1.00 26.03           C  
ATOM    625  CG1 VAL A 442      55.101  18.132  -7.258  1.00 27.55           C  
ATOM    626  CG2 VAL A 442      57.216  18.400  -5.963  1.00 25.66           C  
ATOM    627  N   SER A 443      57.071  16.513  -3.342  1.00 23.33           N  
ATOM    628  CA  SER A 443      58.045  15.769  -2.567  1.00 24.41           C  
ATOM    629  C   SER A 443      57.377  14.778  -1.614  1.00 24.67           C  
ATOM    630  O   SER A 443      57.960  13.722  -1.345  1.00 25.94           O  
ATOM    631  CB  SER A 443      58.916  16.713  -1.720  1.00 28.56           C  
ATOM    632  OG  SER A 443      59.650  17.612  -2.538  1.00 32.89           O  
ATOM    633  N   ASP A 444      56.215  15.126  -1.089  1.00 22.77           N  
ATOM    634  CA  ASP A 444      55.542  14.288  -0.108  1.00 23.95           C  
ATOM    635  C   ASP A 444      54.468  13.388  -0.695  1.00 22.74           C  
ATOM    636  O   ASP A 444      54.025  12.460  -0.001  1.00 23.17           O  
ATOM    637  CB  ASP A 444      54.951  15.154   1.011  1.00 27.30           C  
ATOM    638  CG  ASP A 444      55.953  15.559   2.069  1.00 33.32           C  
ATOM    639  OD1 ASP A 444      57.178  15.483   1.825  1.00 36.32           O  
ATOM    640  OD2 ASP A 444      55.531  15.974   3.173  1.00 35.87           O  
ATOM    641  N   TYR A 445      54.054  13.606  -1.938  1.00 21.07           N  
ATOM    642  CA  TYR A 445      53.016  12.748  -2.505  1.00 21.42           C  
ATOM    643  C   TYR A 445      53.491  11.290  -2.526  1.00 20.16           C  
ATOM    644  O   TYR A 445      54.611  11.006  -2.946  1.00 21.81           O  
ATOM    645  CB  TYR A 445      52.586  13.209  -3.911  1.00 22.65           C  
ATOM    646  CG  TYR A 445      51.564  12.219  -4.446  1.00 22.01           C  
ATOM    647  CD1 TYR A 445      50.250  12.257  -4.020  1.00 21.85           C  
ATOM    648  CD2 TYR A 445      51.951  11.232  -5.348  1.00 22.80           C  
ATOM    649  CE1 TYR A 445      49.335  11.332  -4.502  1.00 22.22           C  
ATOM    650  CE2 TYR A 445      51.039  10.307  -5.823  1.00 21.39           C  
ATOM    651  CZ  TYR A 445      49.734  10.362  -5.392  1.00 22.12           C  
ATOM    652  OH  TYR A 445      48.816   9.451  -5.854  1.00 26.48           O  
ATOM    653  N   GLY A 446      52.697  10.381  -1.963  1.00 20.44           N  
ATOM    654  CA  GLY A 446      53.051   8.967  -1.946  1.00 21.55           C  
ATOM    655  C   GLY A 446      53.777   8.538  -0.683  1.00 22.54           C  
ATOM    656  O   GLY A 446      53.934   7.334  -0.440  1.00 26.59           O  
ATOM    657  N   LYS A 447      54.280   9.484   0.099  1.00 19.86           N  
ATOM    658  CA  LYS A 447      54.996   9.201   1.334  1.00 21.63           C  
ATOM    659  C   LYS A 447      54.142   9.614   2.527  1.00 18.39           C  
ATOM    660  O   LYS A 447      53.848   8.817   3.424  1.00 20.91           O  
ATOM    661  CB  LYS A 447      56.340   9.928   1.342  1.00 26.35           C  
ATOM    662  CG  LYS A 447      57.206   9.676   0.116  1.00 37.25           C  
ATOM    663  CD  LYS A 447      58.439  10.579   0.134  1.00 44.99           C  
ATOM    664  CE  LYS A 447      59.376  10.232  -1.011  1.00 47.20           C  
ATOM    665  NZ  LYS A 447      60.752  10.761  -0.794  1.00 50.79           N  
ATOM    666  N   ASP A 448      53.748  10.878   2.573  1.00 16.10           N  
ATOM    667  CA  ASP A 448      52.829  11.355   3.615  1.00 15.91           C  
ATOM    668  C   ASP A 448      51.435  10.841   3.291  1.00 19.65           C  
ATOM    669  O   ASP A 448      50.896  11.102   2.208  1.00 18.88           O  
ATOM    670  CB  ASP A 448      52.807  12.894   3.571  1.00 19.86           C  
ATOM    671  CG  ASP A 448      51.638  13.470   4.351  1.00 23.29           C  
ATOM    672  OD1 ASP A 448      51.254  12.912   5.386  1.00 30.12           O  
ATOM    673  OD2 ASP A 448      51.092  14.496   3.897  1.00 30.75           O  
ATOM    674  N   PRO A 449      50.818  10.102   4.203  1.00 18.96           N  
ATOM    675  CA  PRO A 449      49.492   9.553   3.958  1.00 20.93           C  
ATOM    676  C   PRO A 449      48.432  10.615   3.746  1.00 21.23           C  
ATOM    677  O   PRO A 449      47.469  10.396   3.007  1.00 21.97           O  
ATOM    678  CB  PRO A 449      49.205   8.718   5.201  1.00 22.08           C  
ATOM    679  CG  PRO A 449      50.512   8.518   5.882  1.00 21.75           C  
ATOM    680  CD  PRO A 449      51.425   9.635   5.471  1.00 20.94           C  
ATOM    681  N   SER A 450      48.542  11.754   4.435  1.00 19.65           N  
ATOM    682  CA  SER A 450      47.542  12.805   4.317  1.00 22.73           C  
ATOM    683  C   SER A 450      47.479  13.472   2.955  1.00 19.24           C  
ATOM    684  O   SER A 450      46.398  13.424   2.344  1.00 20.37           O  
ATOM    685  CB  SER A 450      47.792  13.864   5.409  1.00 30.72           C  
ATOM    686  OG  SER A 450      47.691  13.215   6.673  1.00 40.82           O  
ATOM    687  N   ILE A 451      48.575  13.996   2.417  1.00 18.53           N  
ATOM    688  CA  ILE A 451      48.534  14.593   1.079  1.00 20.03           C  
ATOM    689  C   ILE A 451      48.150  13.519   0.057  1.00 17.67           C  
ATOM    690  O   ILE A 451      47.397  13.857  -0.850  1.00 18.22           O  
ATOM    691  CB  ILE A 451      49.794  15.378   0.685  1.00 22.61           C  
ATOM    692  CG1 ILE A 451      49.512  16.437  -0.386  1.00 28.69           C  
ATOM    693  CG2 ILE A 451      50.897  14.466   0.153  1.00 24.73           C  
ATOM    694  CD1 ILE A 451      48.536  17.527  -0.024  1.00 27.45           C  
ATOM    695  N   THR A 452      48.588  12.281   0.203  1.00 18.87           N  
ATOM    696  CA  THR A 452      48.226  11.230  -0.743  1.00 18.88           C  
ATOM    697  C   THR A 452      46.726  11.025  -0.799  1.00 20.19           C  
ATOM    698  O   THR A 452      46.129  10.961  -1.887  1.00 18.98           O  
ATOM    699  CB  THR A 452      49.006   9.952  -0.366  1.00 19.74           C  
ATOM    700  OG1 THR A 452      50.408  10.315  -0.333  1.00 21.11           O  
ATOM    701  CG2 THR A 452      48.804   8.818  -1.348  1.00 22.60           C  
ATOM    702  N   SER A 453      46.052  10.999   0.358  1.00 18.88           N  
ATOM    703  CA  SER A 453      44.606  10.766   0.364  1.00 18.56           C  
ATOM    704  C   SER A 453      43.839  12.024  -0.034  1.00 18.63           C  
ATOM    705  O   SER A 453      42.778  11.899  -0.657  1.00 19.97           O  
ATOM    706  CB  SER A 453      44.102  10.182   1.677  1.00 21.52           C  
ATOM    707  OG  SER A 453      44.255  11.101   2.740  1.00 25.44           O  
ATOM    708  N   ILE A 454      44.389  13.203   0.224  1.00 16.21           N  
ATOM    709  CA  ILE A 454      43.780  14.445  -0.257  1.00 17.43           C  
ATOM    710  C   ILE A 454      43.695  14.414  -1.778  1.00 18.10           C  
ATOM    711  O   ILE A 454      42.652  14.647  -2.406  1.00 19.04           O  
ATOM    712  CB  ILE A 454      44.564  15.674   0.253  1.00 20.17           C  
ATOM    713  CG1 ILE A 454      44.352  15.829   1.761  1.00 20.72           C  
ATOM    714  CG2 ILE A 454      44.156  16.922  -0.513  1.00 18.45           C  
ATOM    715  CD1 ILE A 454      45.245  16.842   2.455  1.00 19.58           C  
ATOM    716  N   LEU A 455      44.815  14.071  -2.417  1.00 17.40           N  
ATOM    717  CA  LEU A 455      44.896  14.044  -3.874  1.00 20.28           C  
ATOM    718  C   LEU A 455      44.164  12.874  -4.519  1.00 23.44           C  
ATOM    719  O   LEU A 455      43.856  12.973  -5.710  1.00 23.96           O  
ATOM    720  CB  LEU A 455      46.364  14.098  -4.305  1.00 19.06           C  
ATOM    721  CG  LEU A 455      46.931  15.527  -4.327  1.00 23.95           C  
ATOM    722  CD1 LEU A 455      48.445  15.525  -4.370  1.00 26.42           C  
ATOM    723  CD2 LEU A 455      46.363  16.297  -5.519  1.00 25.88           C  
ATOM    724  N   ASP A 456      43.813  11.823  -3.782  1.00 22.59           N  
ATOM    725  CA  ASP A 456      42.905  10.813  -4.335  1.00 23.23           C  
ATOM    726  C   ASP A 456      41.504  11.411  -4.483  1.00 21.59           C  
ATOM    727  O   ASP A 456      40.869  11.157  -5.497  1.00 24.48           O  
ATOM    728  CB  ASP A 456      42.824   9.553  -3.466  1.00 24.20           C  
ATOM    729  CG  ASP A 456      42.085   8.412  -4.148  1.00 30.05           C  
ATOM    730  OD1 ASP A 456      42.181   8.212  -5.379  1.00 27.14           O  
ATOM    731  OD2 ASP A 456      41.355   7.688  -3.446  1.00 29.58           O  
ATOM    732  N   ALA A 457      41.056  12.227  -3.526  1.00 20.42           N  
ATOM    733  CA  ALA A 457      39.731  12.815  -3.585  1.00 17.69           C  
ATOM    734  C   ALA A 457      39.611  14.079  -4.417  1.00 18.46           C  
ATOM    735  O   ALA A 457      38.527  14.373  -4.950  1.00 21.83           O  
ATOM    736  CB  ALA A 457      39.244  13.115  -2.163  1.00 16.98           C  
ATOM    737  N   LEU A 458      40.643  14.922  -4.439  1.00 18.86           N  
ATOM    738  CA  LEU A 458      40.550  16.260  -5.022  1.00 18.75           C  
ATOM    739  C   LEU A 458      41.763  16.663  -5.856  1.00 19.14           C  
ATOM    740  O   LEU A 458      42.866  16.163  -5.616  1.00 21.20           O  
ATOM    741  CB  LEU A 458      40.499  17.270  -3.850  1.00 21.43           C  
ATOM    742  CG  LEU A 458      39.270  17.177  -2.925  1.00 23.82           C  
ATOM    743  CD1 LEU A 458      39.699  17.163  -1.467  1.00 28.28           C  
ATOM    744  CD2 LEU A 458      38.270  18.283  -3.191  1.00 24.55           C  
ATOM    745  N   ASP A 459      41.598  17.604  -6.763  1.00 18.55           N  
ATOM    746  CA  ASP A 459      42.671  18.213  -7.525  1.00 16.13           C  
ATOM    747  C   ASP A 459      43.025  19.518  -6.799  1.00 18.06           C  
ATOM    748  O   ASP A 459      42.185  20.030  -6.051  1.00 17.42           O  
ATOM    749  CB  ASP A 459      42.287  18.613  -8.955  1.00 18.71           C  
ATOM    750  CG  ASP A 459      42.120  17.459  -9.924  1.00 19.42           C  
ATOM    751  OD1 ASP A 459      42.663  16.370  -9.632  1.00 18.46           O  
ATOM    752  OD2 ASP A 459      41.465  17.657 -10.977  1.00 21.62           O  
ATOM    753  N   ILE A 460      44.289  19.934  -6.877  1.00 16.68           N  
ATOM    754  CA  ILE A 460      44.679  21.210  -6.275  1.00 16.26           C  
ATOM    755  C   ILE A 460      45.170  22.159  -7.379  1.00 16.96           C  
ATOM    756  O   ILE A 460      46.010  21.749  -8.173  1.00 16.47           O  
ATOM    757  CB  ILE A 460      45.803  21.078  -5.244  1.00 20.90           C  
ATOM    758  CG1 ILE A 460      45.312  20.231  -4.054  1.00 19.51           C  
ATOM    759  CG2 ILE A 460      46.244  22.442  -4.722  1.00 22.11           C  
ATOM    760  CD1 ILE A 460      46.447  19.756  -3.168  1.00 24.23           C  
ATOM    761  N   PHE A 461      44.661  23.377  -7.376  1.00 16.23           N  
ATOM    762  CA  PHE A 461      45.086  24.395  -8.344  1.00 16.01           C  
ATOM    763  C   PHE A 461      45.805  25.501  -7.562  1.00 16.75           C  
ATOM    764  O   PHE A 461      45.289  25.940  -6.544  1.00 19.80           O  
ATOM    765  CB  PHE A 461      43.938  25.009  -9.136  1.00 17.78           C  
ATOM    766  CG  PHE A 461      43.308  24.074 -10.135  1.00 18.94           C  
ATOM    767  CD1 PHE A 461      43.712  24.092 -11.459  1.00 21.08           C  
ATOM    768  CD2 PHE A 461      42.321  23.186  -9.742  1.00 21.92           C  
ATOM    769  CE1 PHE A 461      43.148  23.230 -12.376  1.00 26.91           C  
ATOM    770  CE2 PHE A 461      41.751  22.324 -10.663  1.00 27.91           C  
ATOM    771  CZ  PHE A 461      42.151  22.365 -11.984  1.00 24.58           C  
ATOM    772  N   LEU A 462      47.009  25.834  -8.002  1.00 13.11           N  
ATOM    773  CA  LEU A 462      47.849  26.755  -7.215  1.00 15.21           C  
ATOM    774  C   LEU A 462      48.371  27.842  -8.136  1.00 16.23           C  
ATOM    775  O   LEU A 462      49.031  27.583  -9.159  1.00 18.59           O  
ATOM    776  CB  LEU A 462      48.954  25.957  -6.556  1.00 22.41           C  
ATOM    777  CG  LEU A 462      49.951  26.508  -5.546  1.00 31.40           C  
ATOM    778  CD1 LEU A 462      51.374  26.503  -6.089  1.00 33.22           C  
ATOM    779  CD2 LEU A 462      49.595  27.902  -5.042  1.00 30.63           C  
ATOM    780  N   LEU A 463      48.014  29.085  -7.831  1.00 16.11           N  
ATOM    781  CA  LEU A 463      48.483  30.274  -8.534  1.00 15.13           C  
ATOM    782  C   LEU A 463      49.457  31.053  -7.664  1.00 15.05           C  
ATOM    783  O   LEU A 463      49.042  31.799  -6.765  1.00 17.83           O  
ATOM    784  CB  LEU A 463      47.298  31.172  -8.899  1.00 15.94           C  
ATOM    785  CG  LEU A 463      47.547  32.497  -9.610  1.00 16.33           C  
ATOM    786  CD1 LEU A 463      48.332  32.327 -10.908  1.00 20.49           C  
ATOM    787  CD2 LEU A 463      46.207  33.165  -9.938  1.00 17.20           C  
ATOM    788  N   PRO A 464      50.758  30.869  -7.838  1.00 15.34           N  
ATOM    789  CA  PRO A 464      51.759  31.495  -7.013  1.00 15.96           C  
ATOM    790  C   PRO A 464      51.836  33.005  -7.162  1.00 15.61           C  
ATOM    791  O   PRO A 464      52.290  33.651  -6.217  1.00 16.92           O  
ATOM    792  CB  PRO A 464      53.083  30.826  -7.377  1.00 17.74           C  
ATOM    793  CG  PRO A 464      52.704  29.639  -8.201  1.00 19.10           C  
ATOM    794  CD  PRO A 464      51.379  29.979  -8.855  1.00 15.08           C  
ATOM    795  N   VAL A 465      51.627  33.534  -8.365  1.00 15.90           N  
ATOM    796  CA  VAL A 465      51.778  34.975  -8.597  1.00 14.36           C  
ATOM    797  C   VAL A 465      50.524  35.504  -9.298  1.00 15.97           C  
ATOM    798  O   VAL A 465      50.357  35.482 -10.531  1.00 16.92           O  
ATOM    799  CB  VAL A 465      53.035  35.320  -9.417  1.00 18.25           C  
ATOM    800  CG1 VAL A 465      53.219  36.841  -9.411  1.00 18.08           C  
ATOM    801  CG2 VAL A 465      54.299  34.674  -8.864  1.00 17.12           C  
ATOM    802  N   THR A 466      49.562  35.948  -8.501  1.00 15.55           N  
ATOM    803  CA  THR A 466      48.267  36.434  -8.979  1.00 15.68           C  
ATOM    804  C   THR A 466      48.325  37.814  -9.624  1.00 16.34           C  
ATOM    805  O   THR A 466      47.528  38.095 -10.522  1.00 17.65           O  
ATOM    806  CB  THR A 466      47.227  36.438  -7.838  1.00 19.22           C  
ATOM    807  OG1 THR A 466      47.140  35.119  -7.276  1.00 19.18           O  
ATOM    808  CG2 THR A 466      45.838  36.830  -8.322  1.00 22.55           C  
ATOM    809  N   ASN A 467      49.311  38.628  -9.263  1.00 13.91           N  
ATOM    810  CA  ASN A 467      49.493  39.957  -9.849  1.00 13.95           C  
ATOM    811  C   ASN A 467      50.907  40.126 -10.373  1.00 13.95           C  
ATOM    812  O   ASN A 467      51.763  40.683  -9.699  1.00 13.37           O  
ATOM    813  CB  ASN A 467      49.151  40.936  -8.711  1.00 14.85           C  
ATOM    814  CG  ASN A 467      49.272  42.404  -9.039  1.00 16.05           C  
ATOM    815  OD1 ASN A 467      49.495  42.837 -10.161  1.00 15.50           O  
ATOM    816  ND2 ASN A 467      49.132  43.232  -7.990  1.00 13.51           N  
ATOM    817  N   PRO A 468      51.249  39.535 -11.526  1.00 14.64           N  
ATOM    818  CA  PRO A 468      52.611  39.542 -12.041  1.00 14.64           C  
ATOM    819  C   PRO A 468      53.137  40.914 -12.421  1.00 15.58           C  
ATOM    820  O   PRO A 468      54.280  41.248 -12.084  1.00 14.91           O  
ATOM    821  CB  PRO A 468      52.553  38.572 -13.228  1.00 14.68           C  
ATOM    822  CG  PRO A 468      51.131  38.601 -13.673  1.00 17.22           C  
ATOM    823  CD  PRO A 468      50.344  38.716 -12.372  1.00 14.01           C  
ATOM    824  N   ASP A 469      52.287  41.793 -12.960  1.00 14.93           N  
ATOM    825  CA  ASP A 469      52.720  43.147 -13.316  1.00 16.67           C  
ATOM    826  C   ASP A 469      53.132  43.938 -12.074  1.00 16.50           C  
ATOM    827  O   ASP A 469      54.161  44.618 -12.035  1.00 18.00           O  
ATOM    828  CB  ASP A 469      51.580  43.867 -14.004  1.00 16.89           C  
ATOM    829  CG  ASP A 469      51.102  43.232 -15.282  1.00 14.16           C  
ATOM    830  OD1 ASP A 469      51.746  42.297 -15.829  1.00 17.47           O  
ATOM    831  OD2 ASP A 469      50.052  43.711 -15.735  1.00 16.08           O  
ATOM    832  N   GLY A 470      52.279  43.850 -11.057  1.00 14.77           N  
ATOM    833  CA  GLY A 470      52.573  44.521  -9.780  1.00 15.20           C  
ATOM    834  C   GLY A 470      53.845  43.937  -9.163  1.00 14.93           C  
ATOM    835  O   GLY A 470      54.630  44.679  -8.549  1.00 15.34           O  
ATOM    836  N   TYR A 471      54.008  42.631  -9.190  1.00 15.05           N  
ATOM    837  CA  TYR A 471      55.185  41.981  -8.599  1.00 15.25           C  
ATOM    838  C   TYR A 471      56.466  42.503  -9.226  1.00 16.19           C  
ATOM    839  O   TYR A 471      57.396  42.923  -8.516  1.00 15.50           O  
ATOM    840  CB  TYR A 471      55.030  40.443  -8.686  1.00 15.18           C  
ATOM    841  CG  TYR A 471      56.098  39.704  -7.897  1.00 19.42           C  
ATOM    842  CD1 TYR A 471      57.031  38.902  -8.547  1.00 21.24           C  
ATOM    843  CD2 TYR A 471      56.183  39.801  -6.522  1.00 22.24           C  
ATOM    844  CE1 TYR A 471      58.015  38.220  -7.849  1.00 20.22           C  
ATOM    845  CE2 TYR A 471      57.156  39.127  -5.801  1.00 25.09           C  
ATOM    846  CZ  TYR A 471      58.076  38.337  -6.474  1.00 22.46           C  
ATOM    847  OH  TYR A 471      59.043  37.675  -5.754  1.00 21.59           O  
ATOM    848  N   VAL A 472      56.524  42.547 -10.556  1.00 16.09           N  
ATOM    849  CA  VAL A 472      57.711  43.063 -11.250  1.00 14.27           C  
ATOM    850  C   VAL A 472      57.945  44.533 -10.914  1.00 14.36           C  
ATOM    851  O   VAL A 472      59.096  44.904 -10.682  1.00 16.12           O  
ATOM    852  CB  VAL A 472      57.586  42.888 -12.774  1.00 16.57           C  
ATOM    853  CG1 VAL A 472      58.739  43.531 -13.515  1.00 21.69           C  
ATOM    854  CG2 VAL A 472      57.475  41.403 -13.110  1.00 15.46           C  
ATOM    855  N   PHE A 473      56.903  45.357 -10.886  1.00 13.82           N  
ATOM    856  CA  PHE A 473      57.036  46.766 -10.517  1.00 13.66           C  
ATOM    857  C   PHE A 473      57.582  46.916  -9.102  1.00 16.82           C  
ATOM    858  O   PHE A 473      58.452  47.739  -8.815  1.00 16.22           O  
ATOM    859  CB  PHE A 473      55.657  47.454 -10.613  1.00 13.65           C  
ATOM    860  CG  PHE A 473      55.728  48.952 -10.511  1.00 15.54           C  
ATOM    861  CD1 PHE A 473      56.199  49.725 -11.563  1.00 21.12           C  
ATOM    862  CD2 PHE A 473      55.352  49.591  -9.338  1.00 16.58           C  
ATOM    863  CE1 PHE A 473      56.276  51.105 -11.455  1.00 22.05           C  
ATOM    864  CE2 PHE A 473      55.447  50.967  -9.218  1.00 20.28           C  
ATOM    865  CZ  PHE A 473      55.884  51.729 -10.289  1.00 16.15           C  
ATOM    866  N   SER A 474      57.124  46.085  -8.166  1.00 15.93           N  
ATOM    867  CA  SER A 474      57.641  46.119  -6.799  1.00 15.71           C  
ATOM    868  C   SER A 474      59.091  45.680  -6.696  1.00 18.42           C  
ATOM    869  O   SER A 474      59.778  46.052  -5.737  1.00 18.62           O  
ATOM    870  CB  SER A 474      56.735  45.276  -5.882  1.00 14.10           C  
ATOM    871  OG  SER A 474      57.045  43.887  -6.017  1.00 15.61           O  
ATOM    872  N   GLN A 475      59.586  44.866  -7.638  1.00 16.26           N  
ATOM    873  CA  GLN A 475      60.963  44.398  -7.619  1.00 17.66           C  
ATOM    874  C   GLN A 475      61.931  45.353  -8.306  1.00 18.27           C  
ATOM    875  O   GLN A 475      63.158  45.271  -8.146  1.00 20.29           O  
ATOM    876  CB  GLN A 475      61.056  43.021  -8.299  1.00 16.66           C  
ATOM    877  CG  GLN A 475      60.242  41.949  -7.560  1.00 22.89           C  
ATOM    878  CD  GLN A 475      61.043  40.673  -7.387  1.00 32.22           C  
ATOM    879  OE1 GLN A 475      61.077  40.065  -6.305  1.00 33.65           O  
ATOM    880  NE2 GLN A 475      61.702  40.264  -8.456  1.00 30.64           N  
ATOM    881  N   THR A 476      61.384  46.230  -9.148  1.00 17.73           N  
ATOM    882  CA  THR A 476      62.214  47.111  -9.958  1.00 17.39           C  
ATOM    883  C   THR A 476      62.083  48.577  -9.596  1.00 18.34           C  
ATOM    884  O   THR A 476      63.101  49.282  -9.612  1.00 23.02           O  
ATOM    885  CB  THR A 476      61.871  46.959 -11.464  1.00 21.68           C  
ATOM    886  OG1 THR A 476      60.509  47.314 -11.676  1.00 22.06           O  
ATOM    887  CG2 THR A 476      62.078  45.541 -11.952  1.00 21.81           C  
ATOM    888  N   LYS A 477      60.914  49.087  -9.258  1.00 16.30           N  
ATOM    889  CA  LYS A 477      60.687  50.504  -9.046  1.00 15.59           C  
ATOM    890  C   LYS A 477      60.239  50.882  -7.642  1.00 17.13           C  
ATOM    891  O   LYS A 477      60.654  51.930  -7.157  1.00 21.29           O  
ATOM    892  CB  LYS A 477      59.630  51.025 -10.043  1.00 16.57           C  
ATOM    893  CG  LYS A 477      60.189  51.108 -11.475  1.00 25.24           C  
ATOM    894  CD  LYS A 477      61.135  51.776 -11.391  0.00 20.25           C  
ATOM    895  CE  LYS A 477      61.710  51.882 -12.795  0.00 20.95           C  
ATOM    896  NZ  LYS A 477      60.713  52.399 -13.774  0.00 20.37           N  
ATOM    897  N   ASN A 478      59.224  50.180  -7.139  1.00 17.19           N  
ATOM    898  CA  ASN A 478      58.614  50.602  -5.865  1.00 18.32           C  
ATOM    899  C   ASN A 478      58.357  49.373  -5.014  1.00 18.66           C  
ATOM    900  O   ASN A 478      57.310  48.750  -5.246  1.00 17.05           O  
ATOM    901  CB  ASN A 478      57.248  51.265  -6.173  1.00 23.44           C  
ATOM    902  CG  ASN A 478      56.533  51.849  -4.979  1.00 28.13           C  
ATOM    903  OD1 ASN A 478      55.524  52.576  -5.106  1.00 32.97           O  
ATOM    904  ND2 ASN A 478      56.997  51.586  -3.770  1.00 16.39           N  
ATOM    905  N   ARG A 479      59.094  49.172  -3.925  1.00 15.55           N  
ATOM    906  CA  ARG A 479      58.952  48.004  -3.076  1.00 16.05           C  
ATOM    907  C   ARG A 479      57.642  47.932  -2.304  1.00 15.48           C  
ATOM    908  O   ARG A 479      57.168  46.825  -2.010  1.00 16.36           O  
ATOM    909  CB  ARG A 479      60.149  47.951  -2.103  1.00 16.42           C  
ATOM    910  CG  ARG A 479      60.181  46.816  -1.113  1.00 17.10           C  
ATOM    911  CD  ARG A 479      60.203  45.431  -1.728  1.00 15.51           C  
ATOM    912  NE  ARG A 479      60.175  44.347  -0.730  1.00 16.97           N  
ATOM    913  CZ  ARG A 479      59.018  43.880  -0.229  1.00 17.35           C  
ATOM    914  NH1 ARG A 479      57.829  44.336  -0.585  1.00 18.37           N  
ATOM    915  NH2 ARG A 479      59.054  42.899   0.671  1.00 16.97           N  
ATOM    916  N   MET A 480      56.941  49.062  -2.167  1.00 16.37           N  
ATOM    917  CA  MET A 480      55.651  49.079  -1.476  1.00 15.75           C  
ATOM    918  C   MET A 480      54.460  49.066  -2.416  1.00 15.99           C  
ATOM    919  O   MET A 480      53.353  49.386  -1.949  1.00 17.34           O  
ATOM    920  CB  MET A 480      55.579  50.337  -0.601  1.00 17.97           C  
ATOM    921  CG  MET A 480      56.420  50.311   0.666  1.00 23.44           C  
ATOM    922  SD  MET A 480      55.848  49.000   1.788  1.00 24.98           S  
ATOM    923  CE  MET A 480      57.057  47.726   1.446  1.00 34.51           C  
ATOM    924  N   TRP A 481      54.623  48.766  -3.706  1.00 15.33           N  
ATOM    925  CA  TRP A 481      53.461  48.781  -4.615  1.00 15.45           C  
ATOM    926  C   TRP A 481      52.468  47.678  -4.252  1.00 15.42           C  
ATOM    927  O   TRP A 481      52.904  46.561  -3.967  1.00 15.17           O  
ATOM    928  CB  TRP A 481      53.913  48.583  -6.078  1.00 15.52           C  
ATOM    929  CG  TRP A 481      52.752  48.819  -7.014  1.00 14.67           C  
ATOM    930  CD1 TRP A 481      52.056  47.903  -7.739  1.00 18.25           C  
ATOM    931  CD2 TRP A 481      52.154  50.087  -7.299  1.00 17.10           C  
ATOM    932  NE1 TRP A 481      51.058  48.530  -8.458  1.00 16.63           N  
ATOM    933  CE2 TRP A 481      51.092  49.863  -8.199  1.00 15.33           C  
ATOM    934  CE3 TRP A 481      52.421  51.391  -6.865  1.00 17.73           C  
ATOM    935  CZ2 TRP A 481      50.288  50.911  -8.685  1.00 16.40           C  
ATOM    936  CZ3 TRP A 481      51.617  52.412  -7.336  1.00 20.07           C  
ATOM    937  CH2 TRP A 481      50.574  52.166  -8.230  1.00 18.00           C  
ATOM    938  N   ARG A 482      51.170  47.961  -4.286  1.00 13.83           N  
ATOM    939  CA  ARG A 482      50.168  46.953  -3.913  1.00 13.19           C  
ATOM    940  C   ARG A 482      49.279  46.504  -5.071  1.00 14.82           C  
ATOM    941  O   ARG A 482      48.905  45.333  -5.186  1.00 14.37           O  
ATOM    942  CB  ARG A 482      49.276  47.543  -2.827  1.00 11.99           C  
ATOM    943  CG  ARG A 482      47.936  46.875  -2.551  1.00 13.57           C  
ATOM    944  CD  ARG A 482      47.200  47.706  -1.496  1.00 14.52           C  
ATOM    945  NE  ARG A 482      45.830  47.314  -1.196  1.00 14.76           N  
ATOM    946  CZ  ARG A 482      45.472  46.388  -0.299  1.00 15.89           C  
ATOM    947  NH1 ARG A 482      44.196  46.104  -0.078  1.00 16.11           N  
ATOM    948  NH2 ARG A 482      46.415  45.758   0.389  1.00 15.50           N  
ATOM    949  N   LYS A 483      48.784  47.459  -5.839  1.00 14.22           N  
ATOM    950  CA  LYS A 483      47.770  47.272  -6.850  1.00 12.67           C  
ATOM    951  C   LYS A 483      48.244  46.627  -8.151  1.00 13.79           C  
ATOM    952  O   LYS A 483      49.402  46.216  -8.309  1.00 14.46           O  
ATOM    953  CB  LYS A 483      47.190  48.686  -7.122  1.00 13.80           C  
ATOM    954  CG  LYS A 483      46.491  49.281  -5.904  1.00 14.23           C  
ATOM    955  CD  LYS A 483      45.729  50.578  -6.172  1.00 13.50           C  
ATOM    956  CE  LYS A 483      46.573  51.691  -6.760  1.00 16.19           C  
ATOM    957  NZ  LYS A 483      45.740  52.901  -7.108  1.00 17.72           N  
ATOM    958  N   THR A 484      47.308  46.541  -9.096  1.00 15.17           N  
ATOM    959  CA  THR A 484      47.641  46.097 -10.451  1.00 15.61           C  
ATOM    960  C   THR A 484      48.376  47.266 -11.113  1.00 16.11           C  
ATOM    961  O   THR A 484      48.586  48.291 -10.460  1.00 16.21           O  
ATOM    962  CB  THR A 484      46.405  45.759 -11.292  1.00 17.56           C  
ATOM    963  OG1 THR A 484      45.541  46.907 -11.361  1.00 18.16           O  
ATOM    964  CG2 THR A 484      45.661  44.578 -10.670  1.00 17.29           C  
ATOM    965  N   ARG A 485      48.656  47.148 -12.411  1.00 15.07           N  
ATOM    966  CA  ARG A 485      49.304  48.245 -13.126  1.00 17.10           C  
ATOM    967  C   ARG A 485      48.419  48.761 -14.258  1.00 16.99           C  
ATOM    968  O   ARG A 485      48.919  49.447 -15.169  1.00 19.47           O  
ATOM    969  CB  ARG A 485      50.662  47.804 -13.687  1.00 17.10           C  
ATOM    970  CG  ARG A 485      51.733  47.532 -12.641  1.00 17.90           C  
ATOM    971  CD  ARG A 485      52.173  48.750 -11.863  1.00 19.71           C  
ATOM    972  NE  ARG A 485      52.664  49.832 -12.723  1.00 19.19           N  
ATOM    973  CZ  ARG A 485      52.842  51.092 -12.356  1.00 21.13           C  
ATOM    974  NH1 ARG A 485      52.617  51.526 -11.120  1.00 21.84           N  
ATOM    975  NH2 ARG A 485      53.282  51.966 -13.263  1.00 19.79           N  
ATOM    976  N   SER A 486      47.118  48.552 -14.166  1.00 16.29           N  
ATOM    977  CA  SER A 486      46.212  49.015 -15.226  1.00 18.65           C  
ATOM    978  C   SER A 486      46.116  50.540 -15.255  1.00 21.63           C  
ATOM    979  O   SER A 486      46.197  51.208 -14.224  1.00 19.27           O  
ATOM    980  CB  SER A 486      44.810  48.429 -15.058  1.00 17.84           C  
ATOM    981  OG  SER A 486      44.287  48.809 -13.790  1.00 22.88           O  
ATOM    982  N   LYS A 487      45.760  51.077 -16.427  1.00 22.64           N  
ATOM    983  CA  LYS A 487      45.622  52.540 -16.519  1.00 29.86           C  
ATOM    984  C   LYS A 487      44.184  52.948 -16.211  1.00 34.18           C  
ATOM    985  O   LYS A 487      43.237  52.265 -16.593  1.00 33.57           O  
ATOM    986  CB  LYS A 487      46.073  53.075 -17.877  1.00 31.28           C  
ATOM    987  CG  LYS A 487      47.595  53.072 -18.020  1.00 36.63           C  
ATOM    988  CD  LYS A 487      47.494  54.593 -16.965  0.00 20.06           C  
ATOM    989  CE  LYS A 487      47.044  54.876 -15.540  0.00 20.01           C  
ATOM    990  NZ  LYS A 487      47.233  56.303 -15.164  0.00 20.30           N  
ATOM    991  N   VAL A 488      44.057  54.049 -15.480  1.00 38.83           N  
ATOM    992  CA  VAL A 488      42.768  54.560 -15.052  1.00 43.28           C  
ATOM    993  C   VAL A 488      42.075  55.308 -16.186  1.00 46.97           C  
ATOM    994  O   VAL A 488      42.505  56.371 -16.629  1.00 45.36           O  
ATOM    995  CB  VAL A 488      42.287  55.095 -13.500  0.00 20.28           C  
ATOM    996  CG1 VAL A 488      40.870  55.517 -13.143  0.00 20.20           C  
ATOM    997  CG2 VAL A 488      42.968  54.458 -12.298  0.00 20.30           C  
ATOM    998  N   SER A 489      40.832  54.922 -16.420  1.00 50.85           N  
ATOM    999  CA  SER A 489      39.938  55.384 -17.448  1.00 53.92           C  
ATOM   1000  C   SER A 489      39.424  56.811 -17.342  1.00 55.92           C  
ATOM   1001  O   SER A 489      38.504  57.169 -18.095  1.00 57.35           O  
ATOM   1002  CB  SER A 489      38.692  54.463 -17.427  1.00 56.91           C  
ATOM   1003  OG  SER A 489      38.980  53.258 -16.740  1.00 57.75           O  
ATOM   1004  N   ALA A 490      39.894  57.599 -16.391  1.00 56.38           N  
ATOM   1005  CA  ALA A 490      39.487  58.983 -16.242  1.00 57.26           C  
ATOM   1006  C   ALA A 490      40.260  59.858 -17.235  1.00 56.93           C  
ATOM   1007  O   ALA A 490      41.408  59.520 -17.551  1.00 56.08           O  
ATOM   1008  CB  ALA A 490      39.690  59.454 -14.811  1.00 59.98           C  
ATOM   1009  N   GLY A 491      40.345  60.348 -15.805  0.00 20.54           N  
ATOM   1010  CA  GLY A 491      41.406  61.320 -15.964  0.00 20.39           C  
ATOM   1011  C   GLY A 491      42.369  61.186 -14.804  0.00 20.34           C  
ATOM   1012  O   GLY A 491      43.086  62.133 -14.475  0.00 20.33           O  
ATOM   1013  N   SER A 492      42.767  59.603 -15.204  1.00 38.31           N  
ATOM   1014  CA  SER A 492      43.487  59.892 -13.978  1.00 37.03           C  
ATOM   1015  C   SER A 492      44.992  59.841 -14.207  1.00 35.60           C  
ATOM   1016  O   SER A 492      45.495  59.211 -15.134  1.00 36.95           O  
ATOM   1017  CB  SER A 492      43.115  58.903 -12.868  1.00 39.03           C  
ATOM   1018  OG  SER A 492      43.909  59.151 -11.712  1.00 39.33           O  
ATOM   1019  N   LEU A 493      45.711  60.445 -13.272  1.00 36.61           N  
ATOM   1020  CA  LEU A 493      47.162  60.467 -13.261  1.00 36.47           C  
ATOM   1021  C   LEU A 493      47.709  59.336 -12.385  1.00 35.38           C  
ATOM   1022  O   LEU A 493      48.921  59.198 -12.238  1.00 36.82           O  
ATOM   1023  CB  LEU A 493      47.644  61.814 -12.719  1.00 44.11           C  
ATOM   1024  CG  LEU A 493      46.912  63.063 -13.218  1.00 49.06           C  
ATOM   1025  CD1 LEU A 493      47.403  64.306 -12.490  1.00 48.64           C  
ATOM   1026  CD2 LEU A 493      47.079  63.230 -14.723  1.00 50.25           C  
ATOM   1027  N   CYS A 494      46.814  58.564 -11.768  1.00 30.29           N  
ATOM   1028  CA  CYS A 494      47.231  57.461 -10.904  1.00 29.09           C  
ATOM   1029  C   CYS A 494      47.050  56.128 -11.618  1.00 24.09           C  
ATOM   1030  O   CYS A 494      46.327  56.069 -12.606  1.00 25.17           O  
ATOM   1031  CB  CYS A 494      46.482  57.512  -9.572  1.00 29.30           C  
ATOM   1032  SG  CYS A 494      47.024  58.897  -8.531  1.00 25.95           S  
ATOM   1033  N   VAL A 495      47.830  55.129 -11.239  1.00 23.05           N  
ATOM   1034  CA  VAL A 495      47.833  53.831 -11.911  1.00 21.07           C  
ATOM   1035  C   VAL A 495      47.306  52.755 -10.958  1.00 20.66           C  
ATOM   1036  O   VAL A 495      47.547  52.813  -9.748  1.00 18.65           O  
ATOM   1037  CB  VAL A 495      49.268  53.465 -12.345  1.00 25.02           C  
ATOM   1038  CG1 VAL A 495      49.376  52.073 -12.961  1.00 21.04           C  
ATOM   1039  CG2 VAL A 495      49.818  54.496 -13.324  1.00 27.03           C  
ATOM   1040  N   GLY A 496      46.579  51.780 -11.495  1.00 18.87           N  
ATOM   1041  CA  GLY A 496      46.277  50.567 -10.773  1.00 18.80           C  
ATOM   1042  C   GLY A 496      45.019  50.522  -9.930  1.00 17.94           C  
ATOM   1043  O   GLY A 496      44.512  51.504  -9.411  1.00 16.65           O  
ATOM   1044  N   VAL A 497      44.479  49.316  -9.830  1.00 14.41           N  
ATOM   1045  CA  VAL A 497      43.283  48.993  -9.078  1.00 15.54           C  
ATOM   1046  C   VAL A 497      43.639  47.992  -7.973  1.00 16.49           C  
ATOM   1047  O   VAL A 497      44.535  47.156  -8.181  1.00 17.63           O  
ATOM   1048  CB  VAL A 497      42.289  48.352 -10.072  1.00 16.24           C  
ATOM   1049  CG1 VAL A 497      41.103  47.726  -9.364  1.00 18.65           C  
ATOM   1050  CG2 VAL A 497      41.800  49.423 -11.073  1.00 16.13           C  
ATOM   1051  N   ASP A 498      42.985  48.060  -6.818  1.00 14.96           N  
ATOM   1052  CA  ASP A 498      43.251  47.014  -5.793  1.00 14.13           C  
ATOM   1053  C   ASP A 498      42.509  45.775  -6.259  1.00 13.10           C  
ATOM   1054  O   ASP A 498      41.272  45.742  -6.264  1.00 14.62           O  
ATOM   1055  CB  ASP A 498      42.779  47.553  -4.440  1.00 15.30           C  
ATOM   1056  CG  ASP A 498      43.020  46.577  -3.295  1.00 15.25           C  
ATOM   1057  OD1 ASP A 498      43.274  45.397  -3.601  1.00 15.46           O  
ATOM   1058  OD2 ASP A 498      42.948  46.965  -2.117  1.00 14.92           O  
ATOM   1059  N   PRO A 499      43.193  44.680  -6.612  1.00 13.70           N  
ATOM   1060  CA  PRO A 499      42.559  43.482  -7.128  1.00 14.35           C  
ATOM   1061  C   PRO A 499      41.777  42.773  -6.035  1.00 15.66           C  
ATOM   1062  O   PRO A 499      40.873  42.016  -6.402  1.00 17.87           O  
ATOM   1063  CB  PRO A 499      43.720  42.652  -7.655  1.00 15.53           C  
ATOM   1064  CG  PRO A 499      44.906  43.107  -6.880  1.00 15.24           C  
ATOM   1065  CD  PRO A 499      44.674  44.580  -6.612  1.00 13.62           C  
ATOM   1066  N   ASN A 500      42.014  43.128  -4.756  1.00 14.11           N  
ATOM   1067  CA  ASN A 500      41.170  42.486  -3.725  1.00 13.80           C  
ATOM   1068  C   ASN A 500      40.040  43.398  -3.268  1.00 16.71           C  
ATOM   1069  O   ASN A 500      39.453  43.213  -2.202  1.00 14.35           O  
ATOM   1070  CB  ASN A 500      41.993  41.921  -2.578  1.00 14.69           C  
ATOM   1071  CG  ASN A 500      41.210  40.856  -1.815  1.00 15.15           C  
ATOM   1072  OD1 ASN A 500      40.532  40.037  -2.431  1.00 18.81           O  
ATOM   1073  ND2 ASN A 500      41.324  40.876  -0.497  1.00 17.28           N  
ATOM   1074  N   ARG A 501      39.655  44.375  -4.103  1.00 16.39           N  
ATOM   1075  CA  ARG A 501      38.429  45.158  -3.926  1.00 14.79           C  
ATOM   1076  C   ARG A 501      37.636  45.137  -5.248  1.00 16.54           C  
ATOM   1077  O   ARG A 501      36.657  45.870  -5.424  1.00 16.74           O  
ATOM   1078  CB  ARG A 501      38.654  46.604  -3.509  1.00 13.55           C  
ATOM   1079  CG  ARG A 501      39.363  46.841  -2.181  1.00 16.12           C  
ATOM   1080  CD  ARG A 501      38.524  46.388  -0.975  1.00 19.10           C  
ATOM   1081  NE  ARG A 501      39.214  46.786   0.265  1.00 18.00           N  
ATOM   1082  CZ  ARG A 501      40.205  46.065   0.788  1.00 18.24           C  
ATOM   1083  NH1 ARG A 501      40.553  44.934   0.154  1.00 18.66           N  
ATOM   1084  NH2 ARG A 501      40.824  46.419   1.899  1.00 20.69           N  
ATOM   1085  N   ASN A 502      37.995  44.268  -6.187  1.00 15.88           N  
ATOM   1086  CA  ASN A 502      37.394  44.240  -7.515  1.00 17.17           C  
ATOM   1087  C   ASN A 502      36.434  43.095  -7.793  1.00 18.52           C  
ATOM   1088  O   ASN A 502      35.997  42.905  -8.934  1.00 20.82           O  
ATOM   1089  CB  ASN A 502      38.556  44.136  -8.522  1.00 16.72           C  
ATOM   1090  CG  ASN A 502      38.253  44.528  -9.949  1.00 18.86           C  
ATOM   1091  OD1 ASN A 502      38.496  43.724 -10.855  1.00 17.93           O  
ATOM   1092  ND2 ASN A 502      37.757  45.744 -10.144  1.00 18.04           N  
ATOM   1093  N   TRP A 503      36.087  42.329  -6.766  1.00 16.96           N  
ATOM   1094  CA  TRP A 503      35.235  41.151  -6.965  1.00 16.23           C  
ATOM   1095  C   TRP A 503      33.792  41.575  -6.750  1.00 16.99           C  
ATOM   1096  O   TRP A 503      33.502  42.487  -5.964  1.00 17.98           O  
ATOM   1097  CB  TRP A 503      35.644  40.017  -6.007  1.00 13.51           C  
ATOM   1098  CG  TRP A 503      37.075  39.565  -6.185  1.00 14.90           C  
ATOM   1099  CD1 TRP A 503      38.202  40.278  -5.859  1.00 19.04           C  
ATOM   1100  CD2 TRP A 503      37.549  38.323  -6.704  1.00 16.65           C  
ATOM   1101  NE1 TRP A 503      39.330  39.574  -6.157  1.00 18.24           N  
ATOM   1102  CE2 TRP A 503      38.956  38.351  -6.675  1.00 16.75           C  
ATOM   1103  CE3 TRP A 503      36.911  37.178  -7.195  1.00 18.30           C  
ATOM   1104  CZ2 TRP A 503      39.741  37.297  -7.119  1.00 17.09           C  
ATOM   1105  CZ3 TRP A 503      37.690  36.121  -7.643  1.00 18.31           C  
ATOM   1106  CH2 TRP A 503      39.091  36.186  -7.606  1.00 17.90           C  
ATOM   1107  N   ASP A 504      32.868  40.842  -7.345  1.00 18.11           N  
ATOM   1108  CA  ASP A 504      31.436  41.095  -7.245  1.00 18.60           C  
ATOM   1109  C   ASP A 504      30.849  40.557  -5.942  1.00 20.88           C  
ATOM   1110  O   ASP A 504      30.000  39.641  -5.983  1.00 24.08           O  
ATOM   1111  CB  ASP A 504      30.711  40.397  -8.405  1.00 20.62           C  
ATOM   1112  CG  ASP A 504      29.380  41.044  -8.734  1.00 32.48           C  
ATOM   1113  OD1 ASP A 504      28.809  40.743  -9.807  1.00 35.50           O  
ATOM   1114  OD2 ASP A 504      28.909  41.856  -7.917  1.00 31.99           O  
ATOM   1115  N   ALA A 505      31.121  41.189  -4.829  1.00 20.58           N  
ATOM   1116  CA  ALA A 505      30.614  40.817  -3.511  1.00 21.48           C  
ATOM   1117  C   ALA A 505      30.615  42.084  -2.670  1.00 21.76           C  
ATOM   1118  O   ALA A 505      31.674  42.574  -2.258  1.00 20.37           O  
ATOM   1119  CB  ALA A 505      31.485  39.731  -2.888  1.00 24.25           C  
ATOM   1120  N   GLY A 506      29.458  42.756  -2.600  1.00 20.49           N  
ATOM   1121  CA  GLY A 506      29.381  44.069  -1.974  1.00 18.93           C  
ATOM   1122  C   GLY A 506      30.244  45.114  -2.685  1.00 20.25           C  
ATOM   1123  O   GLY A 506      30.776  46.013  -2.038  1.00 18.70           O  
ATOM   1124  N   PHE A 507      30.411  45.007  -3.996  1.00 20.86           N  
ATOM   1125  CA  PHE A 507      31.267  45.905  -4.754  1.00 20.68           C  
ATOM   1126  C   PHE A 507      30.939  47.364  -4.454  1.00 20.81           C  
ATOM   1127  O   PHE A 507      29.779  47.788  -4.486  1.00 20.47           O  
ATOM   1128  CB  PHE A 507      31.139  45.633  -6.260  1.00 19.78           C  
ATOM   1129  CG  PHE A 507      32.090  46.481  -7.061  1.00 19.02           C  
ATOM   1130  CD1 PHE A 507      33.408  46.109  -7.233  1.00 16.48           C  
ATOM   1131  CD2 PHE A 507      31.653  47.668  -7.644  1.00 21.65           C  
ATOM   1132  CE1 PHE A 507      34.286  46.893  -7.958  1.00 22.71           C  
ATOM   1133  CE2 PHE A 507      32.524  48.449  -8.364  1.00 20.99           C  
ATOM   1134  CZ  PHE A 507      33.838  48.067  -8.524  1.00 21.17           C  
ATOM   1135  N   GLY A 508      31.974  48.143  -4.181  1.00 20.35           N  
ATOM   1136  CA  GLY A 508      31.856  49.572  -3.939  1.00 20.78           C  
ATOM   1137  C   GLY A 508      31.520  49.979  -2.521  1.00 22.76           C  
ATOM   1138  O   GLY A 508      31.348  51.175  -2.238  1.00 22.07           O  
ATOM   1139  N   GLY A 509      31.338  49.024  -1.610  1.00 22.00           N  
ATOM   1140  CA  GLY A 509      30.908  49.348  -0.265  1.00 21.04           C  
ATOM   1141  C   GLY A 509      32.027  49.876   0.601  1.00 22.33           C  
ATOM   1142  O   GLY A 509      33.123  50.181   0.134  1.00 22.42           O  
ATOM   1143  N   PRO A 510      31.786  49.931   1.907  1.00 20.62           N  
ATOM   1144  CA  PRO A 510      32.771  50.369   2.877  1.00 19.64           C  
ATOM   1145  C   PRO A 510      34.097  49.636   2.772  1.00 20.27           C  
ATOM   1146  O   PRO A 510      34.157  48.416   2.561  1.00 20.73           O  
ATOM   1147  CB  PRO A 510      32.086  50.063   4.211  1.00 21.41           C  
ATOM   1148  CG  PRO A 510      30.621  50.097   3.924  1.00 22.11           C  
ATOM   1149  CD  PRO A 510      30.479  49.558   2.522  1.00 21.90           C  
ATOM   1150  N   GLY A 511      35.197  50.368   2.944  1.00 18.93           N  
ATOM   1151  CA  GLY A 511      36.536  49.738   2.956  1.00 18.65           C  
ATOM   1152  C   GLY A 511      37.140  49.646   1.564  1.00 19.92           C  
ATOM   1153  O   GLY A 511      38.241  49.121   1.380  1.00 20.14           O  
ATOM   1154  N   ALA A 512      36.465  50.189   0.564  1.00 20.14           N  
ATOM   1155  CA  ALA A 512      36.954  50.257  -0.809  1.00 20.53           C  
ATOM   1156  C   ALA A 512      36.801  51.714  -1.253  1.00 23.26           C  
ATOM   1157  O   ALA A 512      35.841  52.356  -0.813  1.00 25.49           O  
ATOM   1158  CB  ALA A 512      36.206  49.331  -1.734  1.00 23.21           C  
ATOM   1159  N   SER A 513      37.718  52.259  -2.033  1.00 22.38           N  
ATOM   1160  CA  SER A 513      37.641  53.671  -2.405  1.00 20.17           C  
ATOM   1161  C   SER A 513      37.311  53.892  -3.870  1.00 20.29           C  
ATOM   1162  O   SER A 513      37.609  53.066  -4.735  1.00 19.75           O  
ATOM   1163  CB  SER A 513      38.995  54.316  -2.085  1.00 23.26           C  
ATOM   1164  OG  SER A 513      39.020  55.696  -2.391  1.00 23.38           O  
ATOM   1165  N   SER A 514      36.683  55.032  -4.179  1.00 19.95           N  
ATOM   1166  CA  SER A 514      36.384  55.407  -5.560  1.00 19.29           C  
ATOM   1167  C   SER A 514      37.463  56.356  -6.092  1.00 21.61           C  
ATOM   1168  O   SER A 514      37.451  56.736  -7.269  1.00 25.23           O  
ATOM   1169  CB  SER A 514      34.997  56.031  -5.706  1.00 27.46           C  
ATOM   1170  OG  SER A 514      33.657  54.720  -5.034  0.00 20.79           O  
ATOM   1171  N   ASN A 515      38.457  56.629  -5.268  1.00 20.23           N  
ATOM   1172  CA  ASN A 515      39.605  57.445  -5.668  1.00 22.33           C  
ATOM   1173  C   ASN A 515      40.662  56.546  -6.302  1.00 22.33           C  
ATOM   1174  O   ASN A 515      41.263  55.718  -5.607  1.00 19.26           O  
ATOM   1175  CB  ASN A 515      40.176  58.152  -4.444  1.00 25.75           C  
ATOM   1176  CG  ASN A 515      41.452  58.929  -4.663  1.00 32.19           C  
ATOM   1177  OD1 ASN A 515      41.868  59.238  -5.776  1.00 29.77           O  
ATOM   1178  ND2 ASN A 515      42.113  59.280  -3.557  1.00 38.78           N  
ATOM   1179  N   PRO A 516      40.986  56.774  -7.568  1.00 20.52           N  
ATOM   1180  CA  PRO A 516      41.980  55.973  -8.267  1.00 21.17           C  
ATOM   1181  C   PRO A 516      43.370  56.029  -7.657  1.00 21.27           C  
ATOM   1182  O   PRO A 516      44.170  55.115  -7.867  1.00 21.86           O  
ATOM   1183  CB  PRO A 516      41.995  56.519  -9.694  1.00 21.78           C  
ATOM   1184  CG  PRO A 516      40.660  57.188  -9.845  1.00 25.27           C  
ATOM   1185  CD  PRO A 516      40.327  57.738  -8.478  1.00 23.37           C  
ATOM   1186  N   CYS A 517      43.704  57.084  -6.930  1.00 20.53           N  
ATOM   1187  CA  CYS A 517      45.004  57.249  -6.288  1.00 21.12           C  
ATOM   1188  C   CYS A 517      45.114  56.501  -4.968  1.00 22.01           C  
ATOM   1189  O   CYS A 517      46.220  56.396  -4.402  1.00 26.42           O  
ATOM   1190  CB  CYS A 517      45.278  58.744  -6.091  1.00 22.27           C  
ATOM   1191  SG  CYS A 517      45.350  59.642  -7.683  1.00 26.33           S  
ATOM   1192  N   SER A 518      44.011  55.990  -4.440  1.00 19.46           N  
ATOM   1193  CA  SER A 518      44.043  55.214  -3.208  1.00 20.74           C  
ATOM   1194  C   SER A 518      44.561  53.797  -3.386  1.00 19.72           C  
ATOM   1195  O   SER A 518      44.389  53.130  -4.415  1.00 18.63           O  
ATOM   1196  CB  SER A 518      42.610  55.172  -2.640  1.00 23.68           C  
ATOM   1197  OG  SER A 518      42.271  56.529  -2.354  1.00 41.55           O  
ATOM   1198  N   ASP A 519      45.100  53.249  -2.290  1.00 17.94           N  
ATOM   1199  CA  ASP A 519      45.575  51.874  -2.292  1.00 16.01           C  
ATOM   1200  C   ASP A 519      44.415  50.885  -2.333  1.00 16.91           C  
ATOM   1201  O   ASP A 519      44.667  49.719  -2.636  1.00 16.14           O  
ATOM   1202  CB  ASP A 519      46.439  51.573  -1.057  1.00 20.46           C  
ATOM   1203  CG  ASP A 519      47.916  51.823  -1.314  1.00 31.24           C  
ATOM   1204  OD1 ASP A 519      48.692  51.819  -0.335  1.00 33.27           O  
ATOM   1205  OD2 ASP A 519      48.308  51.986  -2.492  1.00 37.58           O  
ATOM   1206  N   SER A 520      43.203  51.285  -1.971  1.00 16.55           N  
ATOM   1207  CA  SER A 520      42.046  50.413  -1.955  1.00 17.54           C  
ATOM   1208  C   SER A 520      41.029  50.741  -3.050  1.00 16.67           C  
ATOM   1209  O   SER A 520      39.868  50.351  -2.991  1.00 16.47           O  
ATOM   1210  CB  SER A 520      41.367  50.487  -0.586  1.00 21.22           C  
ATOM   1211  OG  SER A 520      40.747  51.754  -0.380  1.00 20.96           O  
ATOM   1212  N   TYR A 521      41.477  51.443  -4.104  1.00 17.23           N  
ATOM   1213  CA  TYR A 521      40.579  51.705  -5.228  1.00 17.05           C  
ATOM   1214  C   TYR A 521      39.962  50.436  -5.798  1.00 16.26           C  
ATOM   1215  O   TYR A 521      40.675  49.494  -6.134  1.00 15.57           O  
ATOM   1216  CB  TYR A 521      41.358  52.390  -6.344  1.00 16.79           C  
ATOM   1217  CG  TYR A 521      40.541  52.666  -7.594  1.00 19.06           C  
ATOM   1218  CD1 TYR A 521      39.292  53.268  -7.520  1.00 19.10           C  
ATOM   1219  CD2 TYR A 521      41.047  52.319  -8.838  1.00 21.56           C  
ATOM   1220  CE1 TYR A 521      38.559  53.518  -8.665  1.00 19.66           C  
ATOM   1221  CE2 TYR A 521      40.326  52.566  -9.997  1.00 21.80           C  
ATOM   1222  CZ  TYR A 521      39.085  53.166  -9.892  1.00 23.16           C  
ATOM   1223  OH  TYR A 521      38.348  53.419 -11.038  1.00 22.99           O  
ATOM   1224  N   HIS A 522      38.638  50.440  -5.992  1.00 14.96           N  
ATOM   1225  CA  HIS A 522      37.927  49.257  -6.429  1.00 16.13           C  
ATOM   1226  C   HIS A 522      37.942  49.096  -7.948  1.00 16.57           C  
ATOM   1227  O   HIS A 522      37.514  48.028  -8.391  1.00 18.33           O  
ATOM   1228  CB  HIS A 522      36.494  49.205  -5.904  1.00 15.68           C  
ATOM   1229  CG  HIS A 522      35.666  50.443  -6.094  1.00 17.03           C  
ATOM   1230  ND1 HIS A 522      35.405  51.023  -7.314  1.00 19.48           N  
ATOM   1231  CD2 HIS A 522      35.026  51.187  -5.157  1.00 18.80           C  
ATOM   1232  CE1 HIS A 522      34.636  52.093  -7.126  1.00 21.38           C  
ATOM   1233  NE2 HIS A 522      34.392  52.217  -5.826  1.00 20.56           N  
ATOM   1234  N   GLY A 523      38.260  50.135  -8.712  1.00 19.29           N  
ATOM   1235  CA  GLY A 523      38.166  49.960 -10.180  1.00 18.62           C  
ATOM   1236  C   GLY A 523      36.802  50.474 -10.633  1.00 20.00           C  
ATOM   1237  O   GLY A 523      35.902  50.718  -9.838  1.00 18.99           O  
ATOM   1238  N   PRO A 524      36.608  50.607 -11.950  1.00 19.84           N  
ATOM   1239  CA  PRO A 524      35.383  51.161 -12.504  1.00 19.26           C  
ATOM   1240  C   PRO A 524      34.159  50.282 -12.372  1.00 20.88           C  
ATOM   1241  O   PRO A 524      33.020  50.752 -12.296  1.00 23.82           O  
ATOM   1242  CB  PRO A 524      35.732  51.395 -13.987  1.00 20.16           C  
ATOM   1243  CG  PRO A 524      36.863  50.461 -14.267  1.00 22.34           C  
ATOM   1244  CD  PRO A 524      37.665  50.428 -12.981  1.00 21.53           C  
ATOM   1245  N   SER A 525      34.361  48.973 -12.346  1.00 20.42           N  
ATOM   1246  CA  SER A 525      33.286  48.000 -12.226  1.00 22.04           C  
ATOM   1247  C   SER A 525      33.846  46.655 -11.770  1.00 21.08           C  
ATOM   1248  O   SER A 525      35.048  46.408 -11.898  1.00 22.43           O  
ATOM   1249  CB  SER A 525      32.572  47.839 -13.569  1.00 25.85           C  
ATOM   1250  OG  SER A 525      33.479  47.338 -14.541  1.00 32.96           O  
ATOM   1251  N   ALA A 526      32.984  45.812 -11.219  1.00 19.27           N  
ATOM   1252  CA  ALA A 526      33.447  44.496 -10.747  1.00 20.12           C  
ATOM   1253  C   ALA A 526      34.091  43.722 -11.886  1.00 21.33           C  
ATOM   1254  O   ALA A 526      33.625  43.727 -13.033  1.00 21.92           O  
ATOM   1255  CB  ALA A 526      32.280  43.718 -10.156  1.00 22.62           C  
ATOM   1256  N   ASN A 527      35.199  43.043 -11.611  1.00 20.39           N  
ATOM   1257  CA  ASN A 527      35.943  42.251 -12.579  1.00 21.18           C  
ATOM   1258  C   ASN A 527      36.508  43.082 -13.731  1.00 20.26           C  
ATOM   1259  O   ASN A 527      36.842  42.519 -14.779  1.00 21.39           O  
ATOM   1260  CB  ASN A 527      35.087  41.106 -13.142  1.00 19.42           C  
ATOM   1261  CG  ASN A 527      34.494  40.177 -12.104  1.00 23.16           C  
ATOM   1262  OD1 ASN A 527      35.080  39.871 -11.065  1.00 21.79           O  
ATOM   1263  ND2 ASN A 527      33.263  39.726 -12.350  1.00 28.27           N  
ATOM   1264  N   SER A 528      36.728  44.377 -13.558  1.00 20.04           N  
ATOM   1265  CA  SER A 528      37.390  45.199 -14.562  1.00 19.87           C  
ATOM   1266  C   SER A 528      38.828  44.749 -14.795  1.00 19.96           C  
ATOM   1267  O   SER A 528      39.337  44.873 -15.921  1.00 20.21           O  
ATOM   1268  CB  SER A 528      37.373  46.692 -14.213  1.00 16.54           C  
ATOM   1269  OG  SER A 528      38.126  46.952 -13.031  1.00 18.48           O  
ATOM   1270  N   GLU A 529      39.496  44.200 -13.780  1.00 15.62           N  
ATOM   1271  CA  GLU A 529      40.904  43.820 -13.931  1.00 15.69           C  
ATOM   1272  C   GLU A 529      41.004  42.463 -14.601  1.00 15.64           C  
ATOM   1273  O   GLU A 529      40.412  41.480 -14.123  1.00 17.36           O  
ATOM   1274  CB  GLU A 529      41.609  43.833 -12.567  1.00 17.39           C  
ATOM   1275  CG  GLU A 529      41.530  45.192 -11.863  1.00 16.65           C  
ATOM   1276  CD  GLU A 529      41.972  46.334 -12.762  1.00 16.65           C  
ATOM   1277  OE1 GLU A 529      43.202  46.525 -12.927  1.00 19.46           O  
ATOM   1278  OE2 GLU A 529      41.064  46.997 -13.289  1.00 21.01           O  
ATOM   1279  N   VAL A 530      41.759  42.393 -15.712  1.00 15.13           N  
ATOM   1280  CA  VAL A 530      41.851  41.095 -16.398  1.00 16.63           C  
ATOM   1281  C   VAL A 530      42.378  39.968 -15.535  1.00 17.00           C  
ATOM   1282  O   VAL A 530      42.058  38.792 -15.780  1.00 18.38           O  
ATOM   1283  CB  VAL A 530      42.674  41.206 -17.694  1.00 17.54           C  
ATOM   1284  CG1 VAL A 530      41.886  41.990 -18.740  1.00 28.21           C  
ATOM   1285  CG2 VAL A 530      44.021  41.842 -17.427  1.00 20.80           C  
ATOM   1286  N   GLU A 531      43.225  40.212 -14.544  1.00 14.06           N  
ATOM   1287  CA  GLU A 531      43.747  39.201 -13.643  1.00 15.94           C  
ATOM   1288  C   GLU A 531      42.613  38.551 -12.836  1.00 17.46           C  
ATOM   1289  O   GLU A 531      42.557  37.334 -12.656  1.00 18.61           O  
ATOM   1290  CB  GLU A 531      44.761  39.815 -12.682  1.00 17.29           C  
ATOM   1291  CG  GLU A 531      46.018  40.343 -13.357  1.00 15.24           C  
ATOM   1292  CD  GLU A 531      45.920  41.759 -13.870  1.00 13.55           C  
ATOM   1293  OE1 GLU A 531      44.868  42.406 -13.855  1.00 17.39           O  
ATOM   1294  OE2 GLU A 531      46.981  42.276 -14.325  1.00 14.61           O  
ATOM   1295  N   VAL A 532      41.739  39.411 -12.324  1.00 15.73           N  
ATOM   1296  CA  VAL A 532      40.570  38.967 -11.570  1.00 16.36           C  
ATOM   1297  C   VAL A 532      39.537  38.267 -12.438  1.00 16.88           C  
ATOM   1298  O   VAL A 532      39.096  37.169 -12.086  1.00 17.11           O  
ATOM   1299  CB  VAL A 532      39.936  40.146 -10.816  1.00 17.53           C  
ATOM   1300  CG1 VAL A 532      38.570  39.749 -10.256  1.00 17.40           C  
ATOM   1301  CG2 VAL A 532      40.860  40.572  -9.679  1.00 18.01           C  
ATOM   1302  N   LYS A 533      39.170  38.863 -13.570  1.00 16.62           N  
ATOM   1303  CA  LYS A 533      38.241  38.207 -14.507  1.00 17.39           C  
ATOM   1304  C   LYS A 533      38.764  36.838 -14.938  1.00 16.83           C  
ATOM   1305  O   LYS A 533      37.969  35.894 -15.056  1.00 19.04           O  
ATOM   1306  CB  LYS A 533      38.114  39.102 -15.734  1.00 20.82           C  
ATOM   1307  CG  LYS A 533      36.756  39.222 -16.366  1.00 36.33           C  
ATOM   1308  CD  LYS A 533      36.307  38.002 -17.132  1.00 37.22           C  
ATOM   1309  CE  LYS A 533      34.929  38.220 -17.751  1.00 39.79           C  
ATOM   1310  NZ  LYS A 533      34.548  37.162 -18.724  1.00 35.11           N  
ATOM   1311  N   SER A 534      40.068  36.686 -15.164  1.00 18.51           N  
ATOM   1312  CA  SER A 534      40.661  35.406 -15.524  1.00 17.88           C  
ATOM   1313  C   SER A 534      40.402  34.346 -14.451  1.00 17.85           C  
ATOM   1314  O   SER A 534      40.056  33.199 -14.789  1.00 19.73           O  
ATOM   1315  CB  SER A 534      42.165  35.526 -15.786  1.00 20.24           C  
ATOM   1316  OG  SER A 534      42.446  36.309 -16.939  1.00 22.16           O  
ATOM   1317  N   ILE A 535      40.502  34.672 -13.170  1.00 15.98           N  
ATOM   1318  CA  ILE A 535      40.221  33.731 -12.093  1.00 17.48           C  
ATOM   1319  C   ILE A 535      38.741  33.381 -11.994  1.00 18.49           C  
ATOM   1320  O   ILE A 535      38.366  32.206 -11.908  1.00 18.75           O  
ATOM   1321  CB  ILE A 535      40.738  34.245 -10.733  1.00 19.17           C  
ATOM   1322  CG1 ILE A 535      42.261  34.413 -10.806  1.00 16.44           C  
ATOM   1323  CG2 ILE A 535      40.422  33.283  -9.600  1.00 15.07           C  
ATOM   1324  CD1 ILE A 535      42.842  35.189  -9.643  1.00 18.64           C  
ATOM   1325  N   VAL A 536      37.866  34.380 -11.979  1.00 17.22           N  
ATOM   1326  CA  VAL A 536      36.421  34.152 -11.950  1.00 18.94           C  
ATOM   1327  C   VAL A 536      35.991  33.248 -13.103  1.00 20.10           C  
ATOM   1328  O   VAL A 536      35.154  32.354 -12.928  1.00 18.05           O  
ATOM   1329  CB  VAL A 536      35.686  35.498 -12.016  1.00 19.62           C  
ATOM   1330  CG1 VAL A 536      34.175  35.318 -12.143  1.00 21.90           C  
ATOM   1331  CG2 VAL A 536      35.997  36.369 -10.794  1.00 21.18           C  
ATOM   1332  N   ASP A 537      36.452  33.523 -14.326  1.00 19.16           N  
ATOM   1333  CA  ASP A 537      36.051  32.726 -15.482  1.00 20.83           C  
ATOM   1334  C   ASP A 537      36.493  31.271 -15.341  1.00 20.06           C  
ATOM   1335  O   ASP A 537      35.740  30.350 -15.678  1.00 19.26           O  
ATOM   1336  CB  ASP A 537      36.587  33.340 -16.773  1.00 22.46           C  
ATOM   1337  CG  ASP A 537      35.794  34.542 -17.257  1.00 24.54           C  
ATOM   1338  OD1 ASP A 537      34.737  34.895 -16.691  1.00 25.97           O  
ATOM   1339  OD2 ASP A 537      36.252  35.154 -18.244  1.00 24.12           O  
ATOM   1340  N   PHE A 538      37.702  31.036 -14.846  1.00 19.33           N  
ATOM   1341  CA  PHE A 538      38.199  29.685 -14.633  1.00 20.74           C  
ATOM   1342  C   PHE A 538      37.342  28.949 -13.611  1.00 18.56           C  
ATOM   1343  O   PHE A 538      36.965  27.786 -13.820  1.00 17.07           O  
ATOM   1344  CB  PHE A 538      39.677  29.740 -14.182  1.00 20.00           C  
ATOM   1345  CG  PHE A 538      40.186  28.339 -13.911  1.00 24.27           C  
ATOM   1346  CD1 PHE A 538      40.495  27.487 -14.956  1.00 29.09           C  
ATOM   1347  CD2 PHE A 538      40.334  27.901 -12.609  1.00 23.02           C  
ATOM   1348  CE1 PHE A 538      40.954  26.207 -14.695  1.00 32.06           C  
ATOM   1349  CE2 PHE A 538      40.785  26.622 -12.341  1.00 28.60           C  
ATOM   1350  CZ  PHE A 538      41.093  25.785 -13.389  1.00 30.72           C  
ATOM   1351  N   ILE A 539      37.109  29.570 -12.464  1.00 17.37           N  
ATOM   1352  CA  ILE A 539      36.298  28.942 -11.418  1.00 17.56           C  
ATOM   1353  C   ILE A 539      34.900  28.597 -11.922  1.00 18.39           C  
ATOM   1354  O   ILE A 539      34.413  27.485 -11.666  1.00 19.91           O  
ATOM   1355  CB  ILE A 539      36.206  29.855 -10.178  1.00 20.93           C  
ATOM   1356  CG1 ILE A 539      37.583  30.143  -9.575  1.00 26.30           C  
ATOM   1357  CG2 ILE A 539      35.254  29.315  -9.133  1.00 21.22           C  
ATOM   1358  CD1 ILE A 539      38.325  28.970  -8.977  1.00 31.22           C  
ATOM   1359  N   LYS A 540      34.230  29.525 -12.594  1.00 19.84           N  
ATOM   1360  CA  LYS A 540      32.870  29.273 -13.082  1.00 19.44           C  
ATOM   1361  C   LYS A 540      32.877  28.204 -14.165  1.00 20.55           C  
ATOM   1362  O   LYS A 540      32.001  27.319 -14.160  1.00 20.79           O  
ATOM   1363  CB  LYS A 540      32.235  30.564 -13.571  1.00 21.87           C  
ATOM   1364  N   SER A 541      33.859  28.204 -15.066  1.00 20.96           N  
ATOM   1365  CA  SER A 541      33.940  27.161 -16.087  1.00 21.32           C  
ATOM   1366  C   SER A 541      34.248  25.786 -15.504  1.00 24.32           C  
ATOM   1367  O   SER A 541      33.810  24.783 -16.082  1.00 24.78           O  
ATOM   1368  CB  SER A 541      34.954  27.490 -17.188  1.00 24.13           C  
ATOM   1369  OG  SER A 541      34.325  28.309 -18.169  1.00 32.51           O  
ATOM   1370  N   HIS A 542      35.094  25.724 -14.487  1.00 22.14           N  
ATOM   1371  CA  HIS A 542      35.464  24.481 -13.832  1.00 23.54           C  
ATOM   1372  C   HIS A 542      34.239  23.792 -13.238  1.00 23.64           C  
ATOM   1373  O   HIS A 542      34.014  22.597 -13.437  1.00 26.54           O  
ATOM   1374  CB  HIS A 542      36.493  24.732 -12.713  1.00 26.71           C  
ATOM   1375  CG  HIS A 542      36.906  23.425 -12.086  1.00 24.75           C  
ATOM   1376  ND1 HIS A 542      37.976  22.700 -12.551  1.00 29.52           N  
ATOM   1377  CD2 HIS A 542      36.382  22.727 -11.053  1.00 26.95           C  
ATOM   1378  CE1 HIS A 542      38.106  21.603 -11.823  1.00 20.52           C  
ATOM   1379  NE2 HIS A 542      37.151  21.595 -10.908  1.00 30.23           N  
ATOM   1380  N   GLY A 543      33.535  24.507 -12.381  1.00 23.18           N  
ATOM   1381  CA  GLY A 543      32.296  24.122 -11.775  1.00 25.81           C  
ATOM   1382  C   GLY A 543      32.293  23.229 -10.556  1.00 26.76           C  
ATOM   1383  O   GLY A 543      31.214  23.044  -9.966  1.00 28.13           O  
ATOM   1384  N   LYS A 544      33.431  22.691 -10.137  1.00 21.99           N  
ATOM   1385  CA  LYS A 544      33.467  21.773  -9.003  1.00 23.35           C  
ATOM   1386  C   LYS A 544      34.497  22.214  -7.961  1.00 22.50           C  
ATOM   1387  O   LYS A 544      35.107  21.392  -7.265  1.00 21.90           O  
ATOM   1388  CB  LYS A 544      33.800  20.345  -9.475  1.00 27.16           C  
ATOM   1389  CG  LYS A 544      32.724  19.673 -10.303  1.00 30.92           C  
ATOM   1390  CD  LYS A 544      32.977  18.176 -10.477  1.00 32.75           C  
ATOM   1391  CE  LYS A 544      31.779  17.389 -11.260  0.00 20.27           C  
ATOM   1392  NZ  LYS A 544      30.510  17.337 -10.480  0.00 20.63           N  
ATOM   1393  N   VAL A 545      34.723  23.533  -7.906  1.00 20.63           N  
ATOM   1394  CA  VAL A 545      35.671  24.052  -6.906  1.00 18.82           C  
ATOM   1395  C   VAL A 545      34.968  24.032  -5.550  1.00 19.12           C  
ATOM   1396  O   VAL A 545      33.884  24.603  -5.398  1.00 20.31           O  
ATOM   1397  CB  VAL A 545      36.171  25.448  -7.281  1.00 18.70           C  
ATOM   1398  CG1 VAL A 545      37.082  26.036  -6.198  1.00 20.63           C  
ATOM   1399  CG2 VAL A 545      36.933  25.384  -8.605  1.00 23.94           C  
ATOM   1400  N   LYS A 546      35.569  23.357  -4.563  1.00 17.94           N  
ATOM   1401  CA  LYS A 546      34.983  23.220  -3.244  1.00 17.81           C  
ATOM   1402  C   LYS A 546      35.720  23.911  -2.099  1.00 19.16           C  
ATOM   1403  O   LYS A 546      35.165  23.979  -0.994  1.00 18.92           O  
ATOM   1404  CB  LYS A 546      34.907  21.722  -2.873  1.00 18.21           C  
ATOM   1405  CG  LYS A 546      34.120  20.884  -3.870  1.00 21.40           C  
ATOM   1406  CD  LYS A 546      32.623  21.130  -3.839  1.00 23.30           C  
ATOM   1407  CE  LYS A 546      31.934  20.318  -4.935  1.00 30.89           C  
ATOM   1408  NZ  LYS A 546      30.492  20.689  -5.042  1.00 32.06           N  
ATOM   1409  N   ALA A 547      36.892  24.453  -2.329  1.00 15.26           N  
ATOM   1410  CA  ALA A 547      37.602  25.243  -1.328  1.00 14.91           C  
ATOM   1411  C   ALA A 547      38.398  26.343  -2.048  1.00 17.78           C  
ATOM   1412  O   ALA A 547      38.754  26.140  -3.208  1.00 18.53           O  
ATOM   1413  CB  ALA A 547      38.567  24.424  -0.495  1.00 15.94           C  
ATOM   1414  N   PHE A 548      38.423  27.518  -1.437  1.00 15.61           N  
ATOM   1415  CA  PHE A 548      39.108  28.680  -2.023  1.00 15.14           C  
ATOM   1416  C   PHE A 548      39.927  29.357  -0.940  1.00 14.63           C  
ATOM   1417  O   PHE A 548      39.389  29.799   0.081  1.00 17.79           O  
ATOM   1418  CB  PHE A 548      38.080  29.607  -2.676  1.00 15.63           C  
ATOM   1419  CG  PHE A 548      38.587  30.788  -3.441  1.00 19.45           C  
ATOM   1420  CD1 PHE A 548      39.214  31.843  -2.791  1.00 18.94           C  
ATOM   1421  CD2 PHE A 548      38.422  30.860  -4.816  1.00 18.68           C  
ATOM   1422  CE1 PHE A 548      39.708  32.924  -3.499  1.00 21.48           C  
ATOM   1423  CE2 PHE A 548      38.873  31.963  -5.532  1.00 20.15           C  
ATOM   1424  CZ  PHE A 548      39.507  32.991  -4.872  1.00 19.49           C  
ATOM   1425  N   ILE A 549      41.261  29.337  -1.074  1.00 14.19           N  
ATOM   1426  CA  ILE A 549      42.164  29.853  -0.046  1.00 15.28           C  
ATOM   1427  C   ILE A 549      43.122  30.892  -0.631  1.00 16.81           C  
ATOM   1428  O   ILE A 549      43.724  30.654  -1.685  1.00 17.37           O  
ATOM   1429  CB  ILE A 549      43.000  28.737   0.617  1.00 17.69           C  
ATOM   1430  CG1 ILE A 549      42.145  27.517   1.016  1.00 18.92           C  
ATOM   1431  CG2 ILE A 549      43.737  29.299   1.827  1.00 21.79           C  
ATOM   1432  CD1 ILE A 549      42.857  26.208   1.233  1.00 21.77           C  
ATOM   1433  N   ILE A 550      43.178  32.071  -0.010  1.00 16.14           N  
ATOM   1434  CA  ILE A 550      44.032  33.121  -0.553  1.00 14.66           C  
ATOM   1435  C   ILE A 550      45.062  33.567   0.465  1.00 17.17           C  
ATOM   1436  O   ILE A 550      44.738  33.750   1.641  1.00 17.81           O  
ATOM   1437  CB  ILE A 550      43.154  34.307  -1.057  1.00 18.41           C  
ATOM   1438  CG1 ILE A 550      44.041  35.360  -1.577  1.00 12.19           C  
ATOM   1439  CG2 ILE A 550      42.281  34.835   0.078  1.00 14.57           C  
ATOM   1440  CD1 ILE A 550      44.181  36.352  -2.622  1.00 36.63           C  
ATOM   1441  N   LEU A 551      46.310  33.748   0.027  1.00 15.56           N  
ATOM   1442  CA  LEU A 551      47.369  34.166   0.931  1.00 15.46           C  
ATOM   1443  C   LEU A 551      47.720  35.651   0.819  1.00 15.55           C  
ATOM   1444  O   LEU A 551      47.984  36.142  -0.271  1.00 16.60           O  
ATOM   1445  CB  LEU A 551      48.698  33.424   0.704  1.00 14.00           C  
ATOM   1446  CG  LEU A 551      48.562  31.892   0.667  1.00 20.25           C  
ATOM   1447  CD1 LEU A 551      49.921  31.228   0.505  1.00 20.35           C  
ATOM   1448  CD2 LEU A 551      47.861  31.348   1.904  1.00 23.97           C  
ATOM   1449  N   HIS A 552      47.687  36.336   1.951  1.00 15.43           N  
ATOM   1450  CA  HIS A 552      48.130  37.712   2.081  1.00 13.74           C  
ATOM   1451  C   HIS A 552      49.159  37.798   3.207  1.00 15.43           C  
ATOM   1452  O   HIS A 552      49.421  36.850   3.975  1.00 14.45           O  
ATOM   1453  CB  HIS A 552      46.984  38.661   2.446  1.00 14.78           C  
ATOM   1454  CG  HIS A 552      45.893  38.736   1.424  1.00 16.96           C  
ATOM   1455  ND1 HIS A 552      45.668  39.871   0.698  1.00 18.17           N  
ATOM   1456  CD2 HIS A 552      44.956  37.880   0.950  1.00 17.27           C  
ATOM   1457  CE1 HIS A 552      44.704  39.782  -0.179  1.00 17.50           C  
ATOM   1458  NE2 HIS A 552      44.280  38.568  -0.027  1.00 16.53           N  
ATOM   1459  N   SER A 553      49.907  38.902   3.204  1.00 14.65           N  
ATOM   1460  CA  SER A 553      50.728  39.159   4.374  1.00 16.66           C  
ATOM   1461  C   SER A 553      50.317  40.502   4.981  1.00 17.36           C  
ATOM   1462  O   SER A 553      50.080  41.386   4.119  1.00 16.47           O  
ATOM   1463  CB  SER A 553      52.226  38.915   4.313  1.00 16.70           C  
ATOM   1464  OG  SER A 553      52.909  39.897   3.570  1.00 18.03           O  
ATOM   1465  N   TYR A 554      50.867  41.168   5.975  1.00 16.85           N  
ATOM   1466  CA  TYR A 554      50.950  40.619   7.296  1.00 18.06           C  
ATOM   1467  C   TYR A 554      49.892  40.784   8.359  1.00 17.71           C  
ATOM   1468  O   TYR A 554      48.972  41.545   8.160  1.00 18.67           O  
ATOM   1469  CB  TYR A 554      52.311  41.126   7.864  1.00 18.31           C  
ATOM   1470  CG  TYR A 554      52.239  42.583   8.263  1.00 16.50           C  
ATOM   1471  CD1 TYR A 554      51.930  42.961   9.564  1.00 18.01           C  
ATOM   1472  CD2 TYR A 554      52.410  43.586   7.309  1.00 17.96           C  
ATOM   1473  CE1 TYR A 554      51.878  44.309   9.920  1.00 17.72           C  
ATOM   1474  CE2 TYR A 554      52.338  44.923   7.656  1.00 19.54           C  
ATOM   1475  CZ  TYR A 554      52.060  45.274   8.958  1.00 19.01           C  
ATOM   1476  OH  TYR A 554      51.978  46.613   9.275  1.00 22.97           O  
ATOM   1477  N   SER A 555      50.062  40.095   9.492  1.00 18.73           N  
ATOM   1478  CA  SER A 555      49.257  40.190  10.688  1.00 18.72           C  
ATOM   1479  C   SER A 555      49.106  38.898  11.495  1.00 17.74           C  
ATOM   1480  O   SER A 555      48.621  38.942  12.641  1.00 19.37           O  
ATOM   1481  CB  SER A 555      47.865  40.805  10.446  1.00 21.54           C  
ATOM   1482  OG  SER A 555      47.978  42.228  10.410  1.00 20.56           O  
ATOM   1483  N   GLN A 556      49.373  37.735  10.910  1.00 16.68           N  
ATOM   1484  CA  GLN A 556      49.158  36.457  11.575  1.00 15.15           C  
ATOM   1485  C   GLN A 556      47.704  36.224  11.950  1.00 18.44           C  
ATOM   1486  O   GLN A 556      47.326  36.069  13.113  1.00 17.25           O  
ATOM   1487  CB  GLN A 556      50.108  36.336  12.783  1.00 16.44           C  
ATOM   1488  CG  GLN A 556      51.555  36.210  12.318  1.00 19.52           C  
ATOM   1489  CD  GLN A 556      52.563  36.170  13.456  1.00 20.75           C  
ATOM   1490  OE1 GLN A 556      52.264  35.840  14.617  1.00 23.19           O  
ATOM   1491  NE2 GLN A 556      53.792  36.507  13.117  1.00 18.22           N  
ATOM   1492  N   LEU A 557      46.846  36.147  10.921  1.00 16.50           N  
ATOM   1493  CA  LEU A 557      45.409  35.954  11.104  1.00 16.47           C  
ATOM   1494  C   LEU A 557      44.917  34.854  10.159  1.00 17.18           C  
ATOM   1495  O   LEU A 557      45.466  34.728   9.063  1.00 17.17           O  
ATOM   1496  CB  LEU A 557      44.623  37.229  10.787  1.00 16.08           C  
ATOM   1497  CG  LEU A 557      44.979  38.502  11.586  1.00 18.74           C  
ATOM   1498  CD1 LEU A 557      44.255  39.723  11.054  1.00 18.97           C  
ATOM   1499  CD2 LEU A 557      44.671  38.259  13.061  1.00 22.34           C  
ATOM   1500  N   LEU A 558      43.946  34.053  10.604  1.00 16.76           N  
ATOM   1501  CA  LEU A 558      43.318  33.076   9.702  1.00 15.56           C  
ATOM   1502  C   LEU A 558      41.838  33.437   9.709  1.00 17.63           C  
ATOM   1503  O   LEU A 558      41.180  33.439  10.749  1.00 19.22           O  
ATOM   1504  CB  LEU A 558      43.584  31.637  10.099  1.00 22.65           C  
ATOM   1505  CG  LEU A 558      42.914  30.518   9.288  1.00 26.95           C  
ATOM   1506  CD1 LEU A 558      43.062  30.703   7.789  1.00 26.32           C  
ATOM   1507  CD2 LEU A 558      43.498  29.178   9.730  1.00 32.35           C  
ATOM   1508  N   MET A 559      41.366  33.917   8.567  1.00 16.95           N  
ATOM   1509  CA  MET A 559      40.022  34.466   8.461  1.00 17.53           C  
ATOM   1510  C   MET A 559      39.057  33.760   7.543  1.00 17.00           C  
ATOM   1511  O   MET A 559      39.454  33.065   6.605  1.00 18.45           O  
ATOM   1512  CB  MET A 559      40.211  35.925   7.976  1.00 20.62           C  
ATOM   1513  CG  MET A 559      41.037  36.747   8.961  1.00 22.69           C  
ATOM   1514  SD  MET A 559      41.337  38.435   8.437  1.00 23.46           S  
ATOM   1515  CE  MET A 559      42.329  38.206   6.987  1.00 26.61           C  
ATOM   1516  N   PHE A 560      37.763  34.029   7.735  1.00 18.68           N  
ATOM   1517  CA  PHE A 560      36.734  33.465   6.848  1.00 18.37           C  
ATOM   1518  C   PHE A 560      35.761  34.612   6.584  1.00 17.13           C  
ATOM   1519  O   PHE A 560      35.953  35.718   7.098  1.00 16.51           O  
ATOM   1520  CB  PHE A 560      36.067  32.203   7.411  1.00 20.87           C  
ATOM   1521  CG  PHE A 560      35.645  32.301   8.852  1.00 21.10           C  
ATOM   1522  CD1 PHE A 560      34.406  32.818   9.200  1.00 19.75           C  
ATOM   1523  CD2 PHE A 560      36.499  31.868   9.853  1.00 20.34           C  
ATOM   1524  CE1 PHE A 560      34.018  32.907  10.526  1.00 24.24           C  
ATOM   1525  CE2 PHE A 560      36.114  31.957  11.181  1.00 27.39           C  
ATOM   1526  CZ  PHE A 560      34.881  32.473  11.517  1.00 24.67           C  
ATOM   1527  N   PRO A 561      34.854  34.399   5.651  1.00 18.12           N  
ATOM   1528  CA  PRO A 561      33.988  35.447   5.210  1.00 19.99           C  
ATOM   1529  C   PRO A 561      33.341  36.188   6.383  1.00 23.57           C  
ATOM   1530  O   PRO A 561      32.865  35.592   7.331  1.00 21.50           O  
ATOM   1531  CB  PRO A 561      33.046  34.901   4.169  1.00 20.87           C  
ATOM   1532  CG  PRO A 561      33.828  33.724   3.648  1.00 20.66           C  
ATOM   1533  CD  PRO A 561      34.581  33.191   4.852  1.00 19.58           C  
ATOM   1534  N   TYR A 562      32.564  37.138   5.982  1.00 22.52           N  
ATOM   1535  CA  TYR A 562      32.524  38.429   5.522  1.00 19.51           C  
ATOM   1536  C   TYR A 562      33.509  39.515   5.891  1.00 19.55           C  
ATOM   1537  O   TYR A 562      33.782  39.825   7.021  1.00 20.47           O  
ATOM   1538  CB  TYR A 562      31.099  38.959   5.450  1.00 19.30           C  
ATOM   1539  CG  TYR A 562      30.166  38.003   4.732  1.00 20.32           C  
ATOM   1540  CD1 TYR A 562      29.047  37.535   5.405  1.00 21.00           C  
ATOM   1541  CD2 TYR A 562      30.388  37.557   3.441  1.00 19.00           C  
ATOM   1542  CE1 TYR A 562      28.145  36.694   4.782  1.00 23.12           C  
ATOM   1543  CE2 TYR A 562      29.492  36.710   2.805  1.00 22.88           C  
ATOM   1544  CZ  TYR A 562      28.363  36.293   3.488  1.00 22.42           C  
ATOM   1545  OH  TYR A 562      27.441  35.456   2.906  1.00 22.17           O  
ATOM   1546  N   GLY A 563      34.073  40.057   4.794  1.00 19.82           N  
ATOM   1547  CA  GLY A 563      34.741  41.354   4.887  1.00 19.38           C  
ATOM   1548  C   GLY A 563      33.775  42.480   4.538  1.00 21.08           C  
ATOM   1549  O   GLY A 563      33.917  43.569   5.116  1.00 22.83           O  
ATOM   1550  N   TYR A 564      32.787  42.282   3.669  1.00 19.80           N  
ATOM   1551  CA  TYR A 564      31.894  43.381   3.298  1.00 21.33           C  
ATOM   1552  C   TYR A 564      30.826  43.687   4.342  1.00 23.17           C  
ATOM   1553  O   TYR A 564      30.229  44.783   4.312  1.00 24.40           O  
ATOM   1554  CB  TYR A 564      31.264  43.222   1.923  1.00 21.13           C  
ATOM   1555  CG  TYR A 564      30.197  42.171   1.742  1.00 24.30           C  
ATOM   1556  CD1 TYR A 564      30.558  40.879   1.400  1.00 25.79           C  
ATOM   1557  CD2 TYR A 564      28.847  42.456   1.891  1.00 27.90           C  
ATOM   1558  CE1 TYR A 564      29.601  39.893   1.222  1.00 30.58           C  
ATOM   1559  CE2 TYR A 564      27.886  41.475   1.715  1.00 31.22           C  
ATOM   1560  CZ  TYR A 564      28.265  40.193   1.382  1.00 32.23           C  
ATOM   1561  OH  TYR A 564      27.323  39.194   1.203  1.00 33.47           O  
ATOM   1562  N   LYS A 565      30.586  42.808   5.299  1.00 21.02           N  
ATOM   1563  CA  LYS A 565      29.586  43.084   6.337  1.00 22.93           C  
ATOM   1564  C   LYS A 565      30.026  42.370   7.605  1.00 21.53           C  
ATOM   1565  O   LYS A 565      30.792  41.406   7.506  1.00 24.29           O  
ATOM   1566  CB  LYS A 565      28.167  42.742   5.900  1.00 22.73           C  
ATOM   1567  CG  LYS A 565      27.944  41.299   5.494  1.00 23.37           C  
ATOM   1568  CD  LYS A 565      26.475  41.045   5.184  1.00 27.82           C  
ATOM   1569  CE  LYS A 565      26.282  39.673   4.551  1.00 28.08           C  
ATOM   1570  NZ  LYS A 565      24.837  39.311   4.476  1.00 32.37           N  
ATOM   1571  N   CYS A 566      29.601  42.814   8.782  1.00 22.11           N  
ATOM   1572  CA  CYS A 566      30.104  42.240  10.029  1.00 23.17           C  
ATOM   1573  C   CYS A 566      29.158  41.231  10.669  1.00 27.32           C  
ATOM   1574  O   CYS A 566      29.481  40.659  11.720  1.00 30.10           O  
ATOM   1575  CB  CYS A 566      30.490  43.371  10.989  1.00 23.61           C  
ATOM   1576  SG  CYS A 566      32.249  43.753  11.204  1.00 25.01           S  
ATOM   1577  N   THR A 567      28.113  40.816   9.967  1.00 29.26           N  
ATOM   1578  CA  THR A 567      27.200  39.777  10.463  1.00 29.06           C  
ATOM   1579  C   THR A 567      27.765  38.376  10.314  1.00 29.13           C  
ATOM   1580  O   THR A 567      28.680  38.150   9.516  1.00 30.46           O  
ATOM   1581  CB  THR A 567      25.846  39.907   9.736  1.00 32.20           C  
ATOM   1582  OG1 THR A 567      26.012  39.616   8.342  1.00 35.57           O  
ATOM   1583  CG2 THR A 567      25.287  41.317   9.849  1.00 35.75           C  
ATOM   1584  N   LYS A 568      27.250  37.373  11.026  1.00 27.61           N  
ATOM   1585  CA  LYS A 568      27.740  36.000  10.948  1.00 28.65           C  
ATOM   1586  C   LYS A 568      27.229  35.242   9.725  1.00 27.95           C  
ATOM   1587  O   LYS A 568      26.009  35.184   9.519  1.00 26.95           O  
ATOM   1588  CB  LYS A 568      27.288  35.210  12.188  1.00 28.70           C  
ATOM   1589  CG  LYS A 568      27.935  35.620  13.495  1.00 34.01           C  
ATOM   1590  CD  LYS A 568      27.610  34.581  14.567  1.00 40.61           C  
ATOM   1591  CE  LYS A 568      27.887  35.117  15.959  1.00 46.60           C  
ATOM   1592  NZ  LYS A 568      29.281  35.609  16.111  1.00 49.96           N  
ATOM   1593  N   LEU A 569      28.097  34.594   8.954  1.00 25.90           N  
ATOM   1594  CA  LEU A 569      27.654  33.845   7.776  1.00 25.73           C  
ATOM   1595  C   LEU A 569      27.002  32.530   8.200  1.00 25.31           C  
ATOM   1596  O   LEU A 569      27.092  32.157   9.374  1.00 23.86           O  
ATOM   1597  CB  LEU A 569      28.795  33.654   6.788  1.00 24.73           C  
ATOM   1598  CG  LEU A 569      29.825  32.553   6.965  1.00 24.82           C  
ATOM   1599  CD1 LEU A 569      30.867  32.601   5.846  1.00 24.80           C  
ATOM   1600  CD2 LEU A 569      30.537  32.627   8.306  1.00 26.58           C  
ATOM   1601  N   ASP A 570      26.283  31.865   7.303  1.00 26.66           N  
ATOM   1602  CA  ASP A 570      25.487  30.697   7.670  1.00 28.09           C  
ATOM   1603  C   ASP A 570      26.329  29.580   8.278  1.00 26.85           C  
ATOM   1604  O   ASP A 570      25.889  28.949   9.242  1.00 27.57           O  
ATOM   1605  CB  ASP A 570      24.679  30.103   6.516  1.00 36.70           C  
ATOM   1606  CG  ASP A 570      23.511  30.948   6.061  1.00 45.41           C  
ATOM   1607  OD1 ASP A 570      23.078  30.777   4.897  1.00 50.44           O  
ATOM   1608  OD2 ASP A 570      23.010  31.789   6.839  1.00 49.61           O  
ATOM   1609  N   ASP A 571      27.540  29.354   7.768  1.00 23.54           N  
ATOM   1610  CA  ASP A 571      28.403  28.297   8.268  1.00 23.90           C  
ATOM   1611  C   ASP A 571      29.421  28.738   9.310  1.00 23.41           C  
ATOM   1612  O   ASP A 571      30.529  28.174   9.412  1.00 21.85           O  
ATOM   1613  CB  ASP A 571      29.152  27.700   7.058  1.00 24.90           C  
ATOM   1614  CG  ASP A 571      28.196  27.114   6.034  1.00 27.82           C  
ATOM   1615  OD1 ASP A 571      27.513  26.117   6.361  1.00 26.61           O  
ATOM   1616  OD2 ASP A 571      28.085  27.634   4.909  1.00 29.47           O  
ATOM   1617  N   PHE A 572      29.073  29.736  10.116  1.00 23.45           N  
ATOM   1618  CA  PHE A 572      29.962  30.294  11.110  1.00 22.95           C  
ATOM   1619  C   PHE A 572      30.574  29.248  12.033  1.00 24.04           C  
ATOM   1620  O   PHE A 572      31.781  29.275  12.277  1.00 23.94           O  
ATOM   1621  CB  PHE A 572      29.248  31.347  11.982  1.00 23.04           C  
ATOM   1622  CG  PHE A 572      30.187  32.027  12.943  1.00 26.71           C  
ATOM   1623  CD1 PHE A 572      30.373  31.543  14.225  1.00 28.46           C  
ATOM   1624  CD2 PHE A 572      30.891  33.149  12.541  1.00 29.80           C  
ATOM   1625  CE1 PHE A 572      31.249  32.173  15.095  1.00 30.04           C  
ATOM   1626  CE2 PHE A 572      31.755  33.790  13.408  1.00 31.12           C  
ATOM   1627  CZ  PHE A 572      31.947  33.293  14.682  1.00 31.23           C  
ATOM   1628  N   ASP A 573      29.735  28.399  12.642  1.00 23.57           N  
ATOM   1629  CA  ASP A 573      30.298  27.454  13.609  1.00 24.91           C  
ATOM   1630  C   ASP A 573      31.295  26.501  12.974  1.00 23.73           C  
ATOM   1631  O   ASP A 573      32.348  26.274  13.566  1.00 21.41           O  
ATOM   1632  CB  ASP A 573      29.153  26.756  14.363  1.00 28.23           C  
ATOM   1633  CG  ASP A 573      28.363  27.794  15.157  1.00 34.77           C  
ATOM   1634  OD1 ASP A 573      27.148  27.937  14.902  1.00 46.24           O  
ATOM   1635  OD2 ASP A 573      28.922  28.490  16.031  1.00 39.93           O  
ATOM   1636  N   GLU A 574      31.016  25.969  11.776  1.00 22.07           N  
ATOM   1637  CA  GLU A 574      31.955  25.036  11.171  1.00 22.19           C  
ATOM   1638  C   GLU A 574      33.239  25.725  10.685  1.00 22.53           C  
ATOM   1639  O   GLU A 574      34.313  25.155  10.907  1.00 22.16           O  
ATOM   1640  CB  GLU A 574      31.313  24.286  10.007  1.00 22.28           C  
ATOM   1641  CG  GLU A 574      32.244  23.277   9.363  1.00 21.15           C  
ATOM   1642  CD  GLU A 574      31.679  22.557   8.166  1.00 22.78           C  
ATOM   1643  OE1 GLU A 574      32.340  21.617   7.681  1.00 27.35           O  
ATOM   1644  OE2 GLU A 574      30.574  22.910   7.697  1.00 29.32           O  
ATOM   1645  N   LEU A 575      33.109  26.887  10.058  1.00 23.22           N  
ATOM   1646  CA  LEU A 575      34.310  27.595   9.585  1.00 23.30           C  
ATOM   1647  C   LEU A 575      35.179  28.076  10.740  1.00 20.69           C  
ATOM   1648  O   LEU A 575      36.420  27.983  10.690  1.00 20.31           O  
ATOM   1649  CB  LEU A 575      33.954  28.749   8.651  1.00 22.72           C  
ATOM   1650  CG  LEU A 575      33.177  28.397   7.377  1.00 26.17           C  
ATOM   1651  CD1 LEU A 575      33.168  29.584   6.419  1.00 26.29           C  
ATOM   1652  CD2 LEU A 575      33.711  27.149   6.684  1.00 26.77           C  
ATOM   1653  N   SER A 576      34.568  28.516  11.833  1.00 21.21           N  
ATOM   1654  CA  SER A 576      35.313  28.866  13.033  1.00 20.78           C  
ATOM   1655  C   SER A 576      36.084  27.680  13.609  1.00 22.09           C  
ATOM   1656  O   SER A 576      37.232  27.797  14.058  1.00 22.20           O  
ATOM   1657  CB  SER A 576      34.351  29.388  14.120  1.00 26.70           C  
ATOM   1658  OG  SER A 576      35.143  29.655  15.265  1.00 33.41           O  
ATOM   1659  N   GLU A 577      35.436  26.509  13.697  1.00 22.71           N  
ATOM   1660  CA  GLU A 577      36.114  25.328  14.233  1.00 23.26           C  
ATOM   1661  C   GLU A 577      37.263  24.899  13.325  1.00 22.06           C  
ATOM   1662  O   GLU A 577      38.350  24.599  13.821  1.00 21.90           O  
ATOM   1663  CB  GLU A 577      35.145  24.184  14.514  1.00 30.39           C  
ATOM   1664  CG  GLU A 577      34.756  23.298  13.360  1.00 40.88           C  
ATOM   1665  CD  GLU A 577      34.015  22.038  13.765  1.00 49.02           C  
ATOM   1666  OE1 GLU A 577      34.244  21.536  14.888  1.00 51.40           O  
ATOM   1667  OE2 GLU A 577      33.205  21.548  12.946  1.00 53.45           O  
ATOM   1668  N   VAL A 578      37.058  24.910  12.011  1.00 19.76           N  
ATOM   1669  CA  VAL A 578      38.139  24.547  11.077  1.00 19.82           C  
ATOM   1670  C   VAL A 578      39.290  25.535  11.183  1.00 19.10           C  
ATOM   1671  O   VAL A 578      40.471  25.152  11.152  1.00 20.00           O  
ATOM   1672  CB  VAL A 578      37.587  24.488   9.642  1.00 20.34           C  
ATOM   1673  CG1 VAL A 578      38.691  24.382   8.597  1.00 20.44           C  
ATOM   1674  CG2 VAL A 578      36.620  23.300   9.497  1.00 23.32           C  
ATOM   1675  N   ALA A 579      38.995  26.831  11.284  1.00 20.02           N  
ATOM   1676  CA  ALA A 579      40.056  27.835  11.381  1.00 21.15           C  
ATOM   1677  C   ALA A 579      40.847  27.677  12.670  1.00 20.23           C  
ATOM   1678  O   ALA A 579      42.064  27.875  12.674  1.00 20.05           O  
ATOM   1679  CB  ALA A 579      39.500  29.241  11.280  1.00 18.14           C  
ATOM   1680  N   GLN A 580      40.163  27.444  13.789  1.00 21.16           N  
ATOM   1681  CA  GLN A 580      40.849  27.237  15.061  1.00 23.25           C  
ATOM   1682  C   GLN A 580      41.716  25.990  15.050  1.00 22.53           C  
ATOM   1683  O   GLN A 580      42.830  26.017  15.602  1.00 22.88           O  
ATOM   1684  CB  GLN A 580      39.821  27.231  16.211  1.00 27.42           C  
ATOM   1685  CG  GLN A 580      39.209  28.625  16.316  1.00 40.44           C  
ATOM   1686  CD  GLN A 580      38.556  28.971  17.629  1.00 48.83           C  
ATOM   1687  OE1 GLN A 580      37.402  28.611  17.892  1.00 53.52           O  
ATOM   1688  NE2 GLN A 580      39.294  29.704  18.462  1.00 51.93           N  
ATOM   1689  N   LYS A 581      41.290  24.923  14.394  1.00 22.47           N  
ATOM   1690  CA  LYS A 581      42.100  23.720  14.285  1.00 22.85           C  
ATOM   1691  C   LYS A 581      43.336  23.963  13.419  1.00 20.94           C  
ATOM   1692  O   LYS A 581      44.426  23.515  13.756  1.00 21.19           O  
ATOM   1693  CB  LYS A 581      41.275  22.550  13.742  1.00 28.13           C  
ATOM   1694  CG  LYS A 581      42.043  21.230  13.765  1.00 38.01           C  
ATOM   1695  CD  LYS A 581      42.485  20.844  12.365  1.00 45.59           C  
ATOM   1696  CE  LYS A 581      43.171  19.484  12.329  1.00 51.12           C  
ATOM   1697  NZ  LYS A 581      44.634  19.597  12.612  1.00 54.29           N  
ATOM   1698  N   ALA A 582      43.165  24.722  12.334  1.00 20.73           N  
ATOM   1699  CA  ALA A 582      44.327  25.019  11.494  1.00 19.25           C  
ATOM   1700  C   ALA A 582      45.337  25.891  12.238  1.00 19.14           C  
ATOM   1701  O   ALA A 582      46.551  25.642  12.188  1.00 19.50           O  
ATOM   1702  CB  ALA A 582      43.843  25.660  10.202  1.00 20.07           C  
ATOM   1703  N   ALA A 583      44.875  26.864  13.016  1.00 18.70           N  
ATOM   1704  CA  ALA A 583      45.733  27.775  13.758  1.00 19.41           C  
ATOM   1705  C   ALA A 583      46.508  27.006  14.833  1.00 20.98           C  
ATOM   1706  O   ALA A 583      47.691  27.218  15.076  1.00 22.19           O  
ATOM   1707  CB  ALA A 583      44.917  28.896  14.389  1.00 19.10           C  
ATOM   1708  N   GLN A 584      45.842  26.046  15.458  1.00 20.17           N  
ATOM   1709  CA  GLN A 584      46.457  25.137  16.410  1.00 18.88           C  
ATOM   1710  C   GLN A 584      47.613  24.348  15.798  1.00 22.31           C  
ATOM   1711  O   GLN A 584      48.674  24.257  16.404  1.00 22.65           O  
ATOM   1712  CB  GLN A 584      45.481  24.025  16.804  1.00 28.07           C  
ATOM   1713  CG  GLN A 584      44.521  24.336  17.914  1.00 37.42           C  
ATOM   1714  CD  GLN A 584      43.733  23.098  18.321  1.00 41.76           C  
ATOM   1715  OE1 GLN A 584      42.525  23.001  18.123  1.00 47.31           O  
ATOM   1716  NE2 GLN A 584      44.476  22.155  18.896  1.00 40.07           N  
ATOM   1717  N   SER A 585      47.326  23.716  14.659  1.00 20.72           N  
ATOM   1718  CA  SER A 585      48.339  22.925  13.978  1.00 23.20           C  
ATOM   1719  C   SER A 585      49.513  23.801  13.553  1.00 20.76           C  
ATOM   1720  O   SER A 585      50.674  23.425  13.741  1.00 22.65           O  
ATOM   1721  CB  SER A 585      47.813  22.187  12.756  1.00 25.64           C  
ATOM   1722  OG  SER A 585      46.608  21.488  12.981  1.00 31.24           O  
ATOM   1723  N   LEU A 586      49.233  25.003  13.056  1.00 19.43           N  
ATOM   1724  CA  LEU A 586      50.302  25.919  12.646  1.00 19.07           C  
ATOM   1725  C   LEU A 586      51.208  26.245  13.828  1.00 21.40           C  
ATOM   1726  O   LEU A 586      52.432  26.221  13.741  1.00 20.23           O  
ATOM   1727  CB  LEU A 586      49.675  27.192  12.074  1.00 21.22           C  
ATOM   1728  CG  LEU A 586      50.584  28.234  11.432  1.00 18.51           C  
ATOM   1729  CD1 LEU A 586      49.768  29.145  10.510  1.00 17.53           C  
ATOM   1730  CD2 LEU A 586      51.255  29.111  12.469  1.00 20.02           C  
ATOM   1731  N   SER A 587      50.598  26.541  14.961  1.00 19.57           N  
ATOM   1732  CA  SER A 587      51.282  26.928  16.173  1.00 22.24           C  
ATOM   1733  C   SER A 587      52.288  25.892  16.661  1.00 21.52           C  
ATOM   1734  O   SER A 587      53.359  26.252  17.154  1.00 25.01           O  
ATOM   1735  CB  SER A 587      50.297  27.109  17.356  1.00 26.43           C  
ATOM   1736  OG  SER A 587      51.134  26.885  18.510  1.00 43.77           O  
ATOM   1737  N   ARG A 588      51.963  24.623  16.549  1.00 20.44           N  
ATOM   1738  CA  ARG A 588      52.780  23.538  17.078  1.00 22.05           C  
ATOM   1739  C   ARG A 588      54.205  23.453  16.575  1.00 24.36           C  
ATOM   1740  O   ARG A 588      55.056  22.816  17.236  1.00 27.69           O  
ATOM   1741  CB  ARG A 588      51.989  22.230  16.848  1.00 19.97           C  
ATOM   1742  CG  ARG A 588      52.100  21.660  15.450  1.00 19.86           C  
ATOM   1743  CD  ARG A 588      51.274  20.403  15.238  1.00 37.58           C  
ATOM   1744  NE  ARG A 588      51.059  19.939  13.286  0.00 20.35           N  
ATOM   1745  CZ  ARG A 588      50.276  19.006  12.751  0.00 20.92           C  
ATOM   1746  NH1 ARG A 588      49.370  18.385  13.495  0.00 20.52           N  
ATOM   1747  NH2 ARG A 588      50.396  18.697  11.468  0.00 20.67           N  
ATOM   1748  N   LEU A 589      54.547  23.999  15.404  1.00 21.98           N  
ATOM   1749  CA  LEU A 589      55.905  23.850  14.897  1.00 23.96           C  
ATOM   1750  C   LEU A 589      56.889  24.808  15.527  1.00 22.24           C  
ATOM   1751  O   LEU A 589      57.962  24.410  15.994  1.00 25.54           O  
ATOM   1752  CB  LEU A 589      55.934  23.987  13.375  1.00 25.75           C  
ATOM   1753  CG  LEU A 589      57.229  23.600  12.671  1.00 28.91           C  
ATOM   1754  CD1 LEU A 589      57.643  22.169  12.988  1.00 29.53           C  
ATOM   1755  CD2 LEU A 589      57.040  23.749  11.162  1.00 29.64           C  
ATOM   1756  N   HIS A 590      56.616  26.107  15.426  1.00 22.38           N  
ATOM   1757  CA  HIS A 590      57.516  27.133  15.911  1.00 24.28           C  
ATOM   1758  C   HIS A 590      56.926  28.061  16.959  1.00 24.38           C  
ATOM   1759  O   HIS A 590      57.539  29.088  17.274  1.00 25.48           O  
ATOM   1760  CB  HIS A 590      58.045  27.985  14.736  1.00 25.72           C  
ATOM   1761  CG  HIS A 590      58.798  27.131  13.761  1.00 26.24           C  
ATOM   1762  ND1 HIS A 590      58.463  26.996  12.438  1.00 31.42           N  
ATOM   1763  CD2 HIS A 590      59.890  26.347  13.959  1.00 29.86           C  
ATOM   1764  CE1 HIS A 590      59.316  26.176  11.848  1.00 29.82           C  
ATOM   1765  NE2 HIS A 590      60.190  25.768  12.752  1.00 34.51           N  
ATOM   1766  N   GLY A 591      55.744  27.737  17.461  1.00 23.30           N  
ATOM   1767  CA  GLY A 591      55.113  28.536  18.494  1.00 23.28           C  
ATOM   1768  C   GLY A 591      54.465  29.813  17.993  1.00 24.23           C  
ATOM   1769  O   GLY A 591      54.048  30.627  18.827  1.00 24.94           O  
ATOM   1770  N   THR A 592      54.269  29.991  16.688  1.00 22.27           N  
ATOM   1771  CA  THR A 592      53.688  31.233  16.192  1.00 21.90           C  
ATOM   1772  C   THR A 592      52.177  31.284  16.371  1.00 22.01           C  
ATOM   1773  O   THR A 592      51.403  30.418  15.938  1.00 22.57           O  
ATOM   1774  CB  THR A 592      54.050  31.552  14.735  1.00 23.10           C  
ATOM   1775  OG1 THR A 592      53.199  30.834  13.840  1.00 40.23           O  
ATOM   1776  CG2 THR A 592      55.478  31.196  14.400  1.00 14.95           C  
ATOM   1777  N   LYS A 593      51.753  32.376  17.034  1.00 22.72           N  
ATOM   1778  CA  LYS A 593      50.295  32.439  17.260  1.00 24.36           C  
ATOM   1779  C   LYS A 593      49.527  33.372  16.334  1.00 21.63           C  
ATOM   1780  O   LYS A 593      49.888  34.460  15.887  1.00 22.28           O  
ATOM   1781  CB  LYS A 593      49.923  32.597  18.712  1.00 37.64           C  
ATOM   1782  CG  LYS A 593      50.740  33.416  19.661  1.00 39.98           C  
ATOM   1783  CD  LYS A 593      51.890  32.633  20.269  1.00 48.15           C  
ATOM   1784  CE  LYS A 593      52.413  33.327  21.522  1.00 53.01           C  
ATOM   1785  NZ  LYS A 593      53.620  32.639  22.070  1.00 58.79           N  
ATOM   1786  N   TYR A 594      48.458  32.763  15.827  1.00 18.57           N  
ATOM   1787  CA  TYR A 594      47.492  33.360  14.919  1.00 20.92           C  
ATOM   1788  C   TYR A 594      46.175  33.643  15.625  1.00 23.04           C  
ATOM   1789  O   TYR A 594      45.778  32.875  16.514  1.00 23.61           O  
ATOM   1790  CB  TYR A 594      47.219  32.355  13.788  1.00 20.29           C  
ATOM   1791  CG  TYR A 594      48.136  32.492  12.595  1.00 20.82           C  
ATOM   1792  CD1 TYR A 594      49.517  32.420  12.695  1.00 19.33           C  
ATOM   1793  CD2 TYR A 594      47.581  32.677  11.333  1.00 22.20           C  
ATOM   1794  CE1 TYR A 594      50.332  32.555  11.575  1.00 21.16           C  
ATOM   1795  CE2 TYR A 594      48.382  32.800  10.209  1.00 19.73           C  
ATOM   1796  CZ  TYR A 594      49.747  32.739  10.339  1.00 21.40           C  
ATOM   1797  OH  TYR A 594      50.520  32.871   9.202  1.00 22.71           O  
ATOM   1798  N   LYS A 595      45.466  34.687  15.205  1.00 20.49           N  
ATOM   1799  CA  LYS A 595      44.131  34.951  15.726  1.00 21.33           C  
ATOM   1800  C   LYS A 595      43.167  34.676  14.558  1.00 21.26           C  
ATOM   1801  O   LYS A 595      43.562  34.689  13.390  1.00 21.22           O  
ATOM   1802  CB  LYS A 595      43.867  36.358  16.238  1.00 22.11           C  
ATOM   1803  CG  LYS A 595      45.018  36.925  17.073  1.00 28.96           C  
ATOM   1804  CD  LYS A 595      44.614  38.288  17.624  1.00 33.72           C  
ATOM   1805  CE  LYS A 595      45.371  38.601  18.905  1.00 40.98           C  
ATOM   1806  NZ  LYS A 595      44.797  37.862  20.068  1.00 44.53           N  
ATOM   1807  N   VAL A 596      41.975  34.247  14.912  1.00 21.99           N  
ATOM   1808  CA  VAL A 596      40.992  33.731  13.960  1.00 21.17           C  
ATOM   1809  C   VAL A 596      39.673  34.465  14.080  1.00 20.53           C  
ATOM   1810  O   VAL A 596      39.268  34.830  15.195  1.00 19.85           O  
ATOM   1811  CB  VAL A 596      40.808  32.234  14.289  1.00 24.34           C  
ATOM   1812  CG1 VAL A 596      39.508  31.665  13.741  1.00 29.09           C  
ATOM   1813  CG2 VAL A 596      41.995  31.411  13.798  1.00 25.03           C  
ATOM   1814  N   GLY A 597      38.955  34.650  12.977  1.00 20.00           N  
ATOM   1815  CA  GLY A 597      37.645  35.285  12.956  1.00 20.98           C  
ATOM   1816  C   GLY A 597      37.256  35.774  11.567  1.00 21.67           C  
ATOM   1817  O   GLY A 597      38.046  35.691  10.628  1.00 19.15           O  
ATOM   1818  N   PRO A 598      36.062  36.344  11.435  1.00 20.03           N  
ATOM   1819  CA  PRO A 598      35.585  36.900  10.182  1.00 20.53           C  
ATOM   1820  C   PRO A 598      36.420  38.120   9.818  1.00 19.97           C  
ATOM   1821  O   PRO A 598      36.821  38.884  10.702  1.00 17.65           O  
ATOM   1822  CB  PRO A 598      34.126  37.239  10.437  1.00 22.04           C  
ATOM   1823  CG  PRO A 598      33.776  36.780  11.804  1.00 23.40           C  
ATOM   1824  CD  PRO A 598      35.062  36.501  12.528  1.00 21.75           C  
ATOM   1825  N   ILE A 599      36.614  38.394   8.530  1.00 20.16           N  
ATOM   1826  CA  ILE A 599      37.436  39.515   8.094  1.00 18.97           C  
ATOM   1827  C   ILE A 599      37.021  40.830   8.735  1.00 20.04           C  
ATOM   1828  O   ILE A 599      37.831  41.571   9.284  1.00 20.03           O  
ATOM   1829  CB  ILE A 599      37.385  39.666   6.554  1.00 15.83           C  
ATOM   1830  CG1 ILE A 599      38.069  38.435   5.921  1.00 15.32           C  
ATOM   1831  CG2 ILE A 599      38.112  40.914   6.055  1.00 20.82           C  
ATOM   1832  CD1 ILE A 599      37.865  38.363   4.416  1.00 20.79           C  
ATOM   1833  N   CYS A 600      35.727  41.147   8.644  1.00 17.84           N  
ATOM   1834  CA  CYS A 600      35.198  42.400   9.165  1.00 19.17           C  
ATOM   1835  C   CYS A 600      35.536  42.679  10.621  1.00 21.30           C  
ATOM   1836  O   CYS A 600      35.797  43.846  10.949  1.00 22.83           O  
ATOM   1837  CB  CYS A 600      33.689  42.449   8.902  1.00 19.57           C  
ATOM   1838  SG  CYS A 600      32.964  44.053   9.339  1.00 22.64           S  
ATOM   1839  N   SER A 601      35.535  41.676  11.501  1.00 21.91           N  
ATOM   1840  CA  SER A 601      35.815  41.980  12.902  1.00 24.16           C  
ATOM   1841  C   SER A 601      37.280  41.807  13.271  1.00 23.11           C  
ATOM   1842  O   SER A 601      37.683  42.464  14.234  1.00 22.76           O  
ATOM   1843  CB  SER A 601      34.908  41.206  13.853  1.00 29.95           C  
ATOM   1844  OG  SER A 601      34.838  39.844  13.537  1.00 35.37           O  
ATOM   1845  N   VAL A 602      38.068  40.995  12.569  1.00 21.02           N  
ATOM   1846  CA  VAL A 602      39.460  40.806  12.988  1.00 19.81           C  
ATOM   1847  C   VAL A 602      40.462  41.707  12.299  1.00 19.66           C  
ATOM   1848  O   VAL A 602      41.582  41.865  12.805  1.00 19.86           O  
ATOM   1849  CB  VAL A 602      39.856  39.316  12.912  1.00 23.97           C  
ATOM   1850  CG1 VAL A 602      40.006  38.816  11.489  1.00 22.83           C  
ATOM   1851  CG2 VAL A 602      41.129  39.013  13.687  1.00 33.24           C  
ATOM   1852  N   ILE A 603      40.120  42.286  11.149  1.00 17.90           N  
ATOM   1853  CA  ILE A 603      41.065  43.197  10.491  1.00 20.10           C  
ATOM   1854  C   ILE A 603      40.332  44.494  10.211  1.00 21.12           C  
ATOM   1855  O   ILE A 603      40.671  45.521  10.809  1.00 23.32           O  
ATOM   1856  CB  ILE A 603      41.794  42.546   9.321  1.00 22.03           C  
ATOM   1857  CG1 ILE A 603      42.923  43.433   8.757  1.00 21.85           C  
ATOM   1858  CG2 ILE A 603      40.874  42.133   8.185  1.00 19.56           C  
ATOM   1859  CD1 ILE A 603      44.167  43.425   9.618  1.00 27.39           C  
ATOM   1860  N   TYR A 604      39.375  44.521   9.298  1.00 19.18           N  
ATOM   1861  CA  TYR A 604      38.638  45.719   8.939  1.00 17.77           C  
ATOM   1862  C   TYR A 604      37.588  45.410   7.881  1.00 17.81           C  
ATOM   1863  O   TYR A 604      37.615  44.318   7.297  1.00 19.02           O  
ATOM   1864  CB  TYR A 604      39.560  46.837   8.434  1.00 17.59           C  
ATOM   1865  CG  TYR A 604      40.625  46.476   7.426  1.00 18.37           C  
ATOM   1866  CD1 TYR A 604      40.357  45.801   6.243  1.00 19.83           C  
ATOM   1867  CD2 TYR A 604      41.945  46.820   7.686  1.00 17.72           C  
ATOM   1868  CE1 TYR A 604      41.366  45.497   5.355  1.00 20.77           C  
ATOM   1869  CE2 TYR A 604      42.972  46.526   6.804  1.00 20.06           C  
ATOM   1870  CZ  TYR A 604      42.665  45.855   5.634  1.00 21.03           C  
ATOM   1871  OH  TYR A 604      43.679  45.557   4.744  1.00 18.11           O  
ATOM   1872  N   GLN A 605      36.664  46.338   7.646  1.00 19.56           N  
ATOM   1873  CA  GLN A 605      35.662  46.108   6.590  1.00 18.57           C  
ATOM   1874  C   GLN A 605      36.392  46.262   5.259  1.00 20.89           C  
ATOM   1875  O   GLN A 605      37.285  47.110   5.144  1.00 20.44           O  
ATOM   1876  CB  GLN A 605      34.478  47.049   6.750  1.00 25.59           C  
ATOM   1877  CG  GLN A 605      33.172  46.563   6.152  1.00 29.54           C  
ATOM   1878  CD  GLN A 605      31.949  47.355   6.558  1.00 31.26           C  
ATOM   1879  OE1 GLN A 605      30.839  47.131   6.051  1.00 31.80           O  
ATOM   1880  NE2 GLN A 605      32.108  48.298   7.471  1.00 26.44           N  
ATOM   1881  N   ALA A 606      36.090  45.411   4.291  1.00 18.47           N  
ATOM   1882  CA  ALA A 606      36.799  45.437   3.010  1.00 18.77           C  
ATOM   1883  C   ALA A 606      35.905  44.917   1.901  1.00 20.02           C  
ATOM   1884  O   ALA A 606      35.762  43.683   1.756  1.00 25.47           O  
ATOM   1885  CB  ALA A 606      38.035  44.534   3.122  1.00 17.75           C  
ATOM   1886  N   SER A 607      35.070  45.748   1.307  1.00 16.89           N  
ATOM   1887  CA  SER A 607      34.108  45.331   0.294  1.00 18.13           C  
ATOM   1888  C   SER A 607      34.766  44.969  -1.025  1.00 19.33           C  
ATOM   1889  O   SER A 607      35.658  45.669  -1.503  1.00 19.21           O  
ATOM   1890  CB  SER A 607      33.157  46.522   0.070  1.00 22.80           C  
ATOM   1891  OG  SER A 607      32.410  46.722   1.263  1.00 22.55           O  
ATOM   1892  N   GLY A 608      34.220  43.975  -1.716  1.00 19.38           N  
ATOM   1893  CA  GLY A 608      34.724  43.530  -3.009  1.00 19.57           C  
ATOM   1894  C   GLY A 608      35.849  42.504  -2.932  1.00 18.75           C  
ATOM   1895  O   GLY A 608      36.633  42.415  -3.889  1.00 17.91           O  
ATOM   1896  N   GLY A 609      35.985  41.786  -1.830  1.00 17.23           N  
ATOM   1897  CA  GLY A 609      37.071  40.812  -1.657  1.00 16.09           C  
ATOM   1898  C   GLY A 609      36.755  39.454  -2.281  1.00 17.22           C  
ATOM   1899  O   GLY A 609      35.615  39.014  -2.386  1.00 15.55           O  
ATOM   1900  N   SER A 610      37.814  38.678  -2.536  1.00 16.26           N  
ATOM   1901  CA  SER A 610      37.700  37.394  -3.217  1.00 15.00           C  
ATOM   1902  C   SER A 610      37.000  36.302  -2.425  1.00 15.34           C  
ATOM   1903  O   SER A 610      36.159  35.608  -3.020  1.00 17.88           O  
ATOM   1904  CB  SER A 610      39.069  36.901  -3.698  1.00 16.95           C  
ATOM   1905  OG  SER A 610      39.952  36.559  -2.659  1.00 19.37           O  
ATOM   1906  N   ILE A 611      37.274  36.128  -1.127  1.00 16.87           N  
ATOM   1907  CA  ILE A 611      36.614  35.014  -0.439  1.00 17.71           C  
ATOM   1908  C   ILE A 611      35.164  35.337  -0.112  1.00 16.20           C  
ATOM   1909  O   ILE A 611      34.389  34.378   0.054  1.00 18.93           O  
ATOM   1910  CB  ILE A 611      37.343  34.486   0.796  1.00 19.13           C  
ATOM   1911  CG1 ILE A 611      37.458  35.551   1.885  1.00 17.80           C  
ATOM   1912  CG2 ILE A 611      38.708  33.929   0.416  1.00 18.69           C  
ATOM   1913  CD1 ILE A 611      37.711  34.937   3.245  1.00 18.51           C  
ATOM   1914  N   ASP A 612      34.743  36.587  -0.093  1.00 16.22           N  
ATOM   1915  CA  ASP A 612      33.332  36.927   0.052  1.00 16.95           C  
ATOM   1916  C   ASP A 612      32.628  36.487  -1.237  1.00 17.49           C  
ATOM   1917  O   ASP A 612      31.593  35.826  -1.211  1.00 16.89           O  
ATOM   1918  CB  ASP A 612      33.096  38.397   0.335  1.00 16.86           C  
ATOM   1919  CG  ASP A 612      33.564  38.892   1.693  1.00 20.27           C  
ATOM   1920  OD1 ASP A 612      34.073  38.068   2.493  1.00 21.29           O  
ATOM   1921  OD2 ASP A 612      33.389  40.076   2.017  1.00 18.95           O  
ATOM   1922  N   TRP A 613      33.230  36.805  -2.391  1.00 13.45           N  
ATOM   1923  CA  TRP A 613      32.699  36.339  -3.667  1.00 14.03           C  
ATOM   1924  C   TRP A 613      32.623  34.821  -3.746  1.00 16.65           C  
ATOM   1925  O   TRP A 613      31.601  34.274  -4.182  1.00 18.63           O  
ATOM   1926  CB  TRP A 613      33.507  36.861  -4.884  1.00 16.14           C  
ATOM   1927  CG  TRP A 613      32.963  36.218  -6.139  1.00 17.68           C  
ATOM   1928  CD1 TRP A 613      31.868  36.630  -6.853  1.00 24.23           C  
ATOM   1929  CD2 TRP A 613      33.460  35.046  -6.788  1.00 22.47           C  
ATOM   1930  NE1 TRP A 613      31.669  35.776  -7.918  1.00 23.77           N  
ATOM   1931  CE2 TRP A 613      32.630  34.805  -7.904  1.00 25.74           C  
ATOM   1932  CE3 TRP A 613      34.525  34.179  -6.544  1.00 23.65           C  
ATOM   1933  CZ2 TRP A 613      32.842  33.727  -8.766  1.00 22.10           C  
ATOM   1934  CZ3 TRP A 613      34.730  33.115  -7.401  1.00 21.54           C  
ATOM   1935  CH2 TRP A 613      33.885  32.896  -8.504  1.00 22.55           C  
ATOM   1936  N   SER A 614      33.693  34.121  -3.409  1.00 15.88           N  
ATOM   1937  CA  SER A 614      33.695  32.661  -3.517  1.00 15.04           C  
ATOM   1938  C   SER A 614      32.639  32.022  -2.618  1.00 16.77           C  
ATOM   1939  O   SER A 614      31.920  31.098  -3.033  1.00 16.46           O  
ATOM   1940  CB  SER A 614      35.079  32.078  -3.244  1.00 18.94           C  
ATOM   1941  OG  SER A 614      35.565  32.348  -1.954  1.00 20.45           O  
ATOM   1942  N   TYR A 615      32.540  32.484  -1.374  1.00 15.94           N  
ATOM   1943  CA  TYR A 615      31.528  31.948  -0.454  1.00 14.88           C  
ATOM   1944  C   TYR A 615      30.109  32.159  -0.967  1.00 18.13           C  
ATOM   1945  O   TYR A 615      29.329  31.203  -1.014  1.00 18.17           O  
ATOM   1946  CB  TYR A 615      31.653  32.631   0.917  1.00 15.81           C  
ATOM   1947  CG  TYR A 615      30.677  31.960   1.876  1.00 18.51           C  
ATOM   1948  CD1 TYR A 615      31.018  30.766   2.485  1.00 21.86           C  
ATOM   1949  CD2 TYR A 615      29.443  32.531   2.144  1.00 22.47           C  
ATOM   1950  CE1 TYR A 615      30.144  30.140   3.361  1.00 24.15           C  
ATOM   1951  CE2 TYR A 615      28.564  31.909   3.012  1.00 22.65           C  
ATOM   1952  CZ  TYR A 615      28.925  30.722   3.612  1.00 22.99           C  
ATOM   1953  OH  TYR A 615      28.050  30.096   4.488  1.00 23.17           O  
ATOM   1954  N   ASP A 616      29.798  33.391  -1.350  1.00 17.40           N  
ATOM   1955  CA  ASP A 616      28.470  33.666  -1.935  1.00 20.27           C  
ATOM   1956  C   ASP A 616      28.234  32.952  -3.254  1.00 20.60           C  
ATOM   1957  O   ASP A 616      27.064  32.728  -3.619  1.00 22.79           O  
ATOM   1958  CB  ASP A 616      28.226  35.170  -2.072  1.00 20.79           C  
ATOM   1959  CG  ASP A 616      27.856  35.793  -0.737  1.00 25.10           C  
ATOM   1960  OD1 ASP A 616      27.844  37.035  -0.628  1.00 23.49           O  
ATOM   1961  OD2 ASP A 616      27.553  35.050   0.224  1.00 24.08           O  
ATOM   1962  N   TYR A 617      29.263  32.482  -3.958  1.00 21.04           N  
ATOM   1963  CA  TYR A 617      29.115  31.679  -5.162  1.00 19.83           C  
ATOM   1964  C   TYR A 617      28.808  30.226  -4.827  1.00 21.46           C  
ATOM   1965  O   TYR A 617      28.423  29.453  -5.703  1.00 25.00           O  
ATOM   1966  CB  TYR A 617      30.351  31.794  -6.062  1.00 21.87           C  
ATOM   1967  CG  TYR A 617      30.178  31.122  -7.409  1.00 24.94           C  
ATOM   1968  CD1 TYR A 617      30.836  29.932  -7.686  1.00 28.21           C  
ATOM   1969  CD2 TYR A 617      29.353  31.668  -8.379  1.00 27.82           C  
ATOM   1970  CE1 TYR A 617      30.676  29.307  -8.909  1.00 29.28           C  
ATOM   1971  CE2 TYR A 617      29.184  31.050  -9.609  1.00 29.32           C  
ATOM   1972  CZ  TYR A 617      29.854  29.871  -9.857  1.00 30.15           C  
ATOM   1973  OH  TYR A 617      29.706  29.236 -11.072  1.00 32.54           O  
ATOM   1974  N   GLY A 618      28.943  29.823  -3.570  1.00 21.14           N  
ATOM   1975  CA  GLY A 618      28.640  28.485  -3.100  1.00 19.74           C  
ATOM   1976  C   GLY A 618      29.875  27.692  -2.711  1.00 20.31           C  
ATOM   1977  O   GLY A 618      29.818  26.475  -2.485  1.00 22.54           O  
ATOM   1978  N   ILE A 619      31.016  28.374  -2.596  1.00 19.39           N  
ATOM   1979  CA  ILE A 619      32.237  27.659  -2.180  1.00 17.85           C  
ATOM   1980  C   ILE A 619      32.405  27.837  -0.681  1.00 19.78           C  
ATOM   1981  O   ILE A 619      32.779  28.890  -0.177  1.00 19.38           O  
ATOM   1982  CB  ILE A 619      33.465  28.102  -2.977  1.00 19.79           C  
ATOM   1983  CG1 ILE A 619      33.286  27.788  -4.471  1.00 17.21           C  
ATOM   1984  CG2 ILE A 619      34.731  27.421  -2.472  1.00 19.44           C  
ATOM   1985  CD1 ILE A 619      34.304  28.527  -5.354  1.00 19.04           C  
ATOM   1986  N   LYS A 620      31.975  26.824   0.071  1.00 19.30           N  
ATOM   1987  CA  LYS A 620      31.814  26.931   1.516  1.00 19.12           C  
ATOM   1988  C   LYS A 620      33.098  27.103   2.291  1.00 19.00           C  
ATOM   1989  O   LYS A 620      33.153  27.949   3.192  1.00 19.40           O  
ATOM   1990  CB  LYS A 620      31.039  25.686   2.035  1.00 23.63           C  
ATOM   1991  CG  LYS A 620      30.871  25.657   3.545  1.00 29.13           C  
ATOM   1992  CD  LYS A 620      29.826  24.681   4.044  1.00 30.20           C  
ATOM   1993  CE  LYS A 620      30.216  23.234   3.860  1.00 34.62           C  
ATOM   1994  NZ  LYS A 620      29.380  22.300   4.680  1.00 39.34           N  
ATOM   1995  N   TYR A 621      34.178  26.439   1.926  1.00 18.79           N  
ATOM   1996  CA  TYR A 621      35.451  26.483   2.619  1.00 16.30           C  
ATOM   1997  C   TYR A 621      36.325  27.560   1.979  1.00 18.56           C  
ATOM   1998  O   TYR A 621      37.094  27.278   1.065  1.00 20.88           O  
ATOM   1999  CB  TYR A 621      36.117  25.095   2.584  1.00 16.94           C  
ATOM   2000  CG  TYR A 621      35.200  24.040   3.196  1.00 17.30           C  
ATOM   2001  CD1 TYR A 621      34.783  24.223   4.508  1.00 19.07           C  
ATOM   2002  CD2 TYR A 621      34.784  22.912   2.505  1.00 17.39           C  
ATOM   2003  CE1 TYR A 621      33.953  23.298   5.123  1.00 22.59           C  
ATOM   2004  CE2 TYR A 621      33.940  21.989   3.122  1.00 20.94           C  
ATOM   2005  CZ  TYR A 621      33.538  22.192   4.420  1.00 23.19           C  
ATOM   2006  OH  TYR A 621      32.688  21.303   5.056  1.00 22.17           O  
ATOM   2007  N   SER A 622      36.009  28.804   2.321  1.00 15.71           N  
ATOM   2008  CA  SER A 622      36.696  29.961   1.757  1.00 16.90           C  
ATOM   2009  C   SER A 622      37.450  30.657   2.878  1.00 16.43           C  
ATOM   2010  O   SER A 622      36.848  31.026   3.889  1.00 18.24           O  
ATOM   2011  CB  SER A 622      35.679  30.894   1.107  1.00 17.97           C  
ATOM   2012  OG  SER A 622      35.121  30.314  -0.056  1.00 18.08           O  
ATOM   2013  N   PHE A 623      38.784  30.646   2.829  1.00 14.31           N  
ATOM   2014  CA  PHE A 623      39.594  31.173   3.911  1.00 15.89           C  
ATOM   2015  C   PHE A 623      40.683  32.115   3.394  1.00 18.22           C  
ATOM   2016  O   PHE A 623      41.149  31.964   2.259  1.00 16.39           O  
ATOM   2017  CB  PHE A 623      40.293  29.995   4.621  1.00 15.61           C  
ATOM   2018  CG  PHE A 623      39.384  29.056   5.359  1.00 17.49           C  
ATOM   2019  CD1 PHE A 623      39.002  29.328   6.656  1.00 17.49           C  
ATOM   2020  CD2 PHE A 623      38.908  27.911   4.752  1.00 19.34           C  
ATOM   2021  CE1 PHE A 623      38.149  28.467   7.337  1.00 21.18           C  
ATOM   2022  CE2 PHE A 623      38.052  27.040   5.411  1.00 22.30           C  
ATOM   2023  CZ  PHE A 623      37.680  27.332   6.707  1.00 20.49           C  
ATOM   2024  N   ALA A 624      41.091  33.052   4.246  1.00 16.00           N  
ATOM   2025  CA  ALA A 624      42.210  33.941   3.957  1.00 15.68           C  
ATOM   2026  C   ALA A 624      43.274  33.890   5.051  1.00 17.50           C  
ATOM   2027  O   ALA A 624      42.959  34.039   6.243  1.00 19.21           O  
ATOM   2028  CB  ALA A 624      41.701  35.375   3.819  1.00 18.85           C  
ATOM   2029  N   PHE A 625      44.555  33.779   4.657  1.00 16.72           N  
ATOM   2030  CA  PHE A 625      45.631  33.849   5.639  1.00 15.93           C  
ATOM   2031  C   PHE A 625      46.298  35.228   5.572  1.00 17.41           C  
ATOM   2032  O   PHE A 625      46.420  35.775   4.470  1.00 15.58           O  
ATOM   2033  CB  PHE A 625      46.726  32.826   5.336  1.00 16.49           C  
ATOM   2034  CG  PHE A 625      46.447  31.400   5.670  1.00 20.14           C  
ATOM   2035  CD1 PHE A 625      45.488  30.671   4.975  1.00 21.12           C  
ATOM   2036  CD2 PHE A 625      47.163  30.764   6.674  1.00 23.09           C  
ATOM   2037  CE1 PHE A 625      45.253  29.350   5.286  1.00 20.82           C  
ATOM   2038  CE2 PHE A 625      46.922  29.435   6.980  1.00 23.42           C  
ATOM   2039  CZ  PHE A 625      45.964  28.729   6.290  1.00 21.58           C  
ATOM   2040  N   GLU A 626      46.635  35.808   6.711  1.00 14.49           N  
ATOM   2041  CA  GLU A 626      47.620  36.883   6.781  1.00 15.18           C  
ATOM   2042  C   GLU A 626      48.861  36.258   7.425  1.00 16.65           C  
ATOM   2043  O   GLU A 626      48.792  35.915   8.615  1.00 16.59           O  
ATOM   2044  CB  GLU A 626      47.143  38.084   7.596  1.00 15.04           C  
ATOM   2045  CG  GLU A 626      45.902  38.724   6.997  1.00 14.90           C  
ATOM   2046  CD  GLU A 626      46.185  39.663   5.832  1.00 20.38           C  
ATOM   2047  OE1 GLU A 626      47.372  39.894   5.565  1.00 23.32           O  
ATOM   2048  OE2 GLU A 626      45.229  40.151   5.197  1.00 23.09           O  
ATOM   2049  N   LEU A 627      49.928  36.111   6.631  1.00 15.28           N  
ATOM   2050  CA  LEU A 627      51.116  35.439   7.165  1.00 14.60           C  
ATOM   2051  C   LEU A 627      51.942  36.323   8.082  1.00 15.17           C  
ATOM   2052  O   LEU A 627      51.536  37.405   8.520  1.00 16.57           O  
ATOM   2053  CB  LEU A 627      51.922  34.870   5.987  1.00 13.67           C  
ATOM   2054  CG  LEU A 627      51.178  33.966   4.996  1.00 15.37           C  
ATOM   2055  CD1 LEU A 627      52.103  33.518   3.873  1.00 17.89           C  
ATOM   2056  CD2 LEU A 627      50.594  32.756   5.724  1.00 18.06           C  
ATOM   2057  N   ARG A 628      53.168  35.856   8.348  1.00 16.54           N  
ATOM   2058  CA  ARG A 628      54.075  36.493   9.217  1.00 18.14           C  
ATOM   2059  C   ARG A 628      54.645  37.900   8.877  1.00 20.07           C  
ATOM   2060  O   ARG A 628      54.408  38.271   7.738  1.00 17.30           O  
ATOM   2061  CB  ARG A 628      55.422  35.817   9.511  1.00 18.96           C  
ATOM   2062  CG  ARG A 628      55.339  34.536  10.315  1.00 15.13           C  
ATOM   2063  CD  ARG A 628      56.778  34.197  10.733  1.00 15.15           C  
ATOM   2064  NE  ARG A 628      56.856  32.835  11.284  1.00 17.82           N  
ATOM   2065  CZ  ARG A 628      57.994  32.334  11.766  1.00 20.08           C  
ATOM   2066  NH1 ARG A 628      59.098  33.076  11.756  1.00 24.28           N  
ATOM   2067  NH2 ARG A 628      58.052  31.100  12.260  1.00 20.92           N  
ATOM   2068  N   ASP A 629      54.341  38.943   9.618  1.00 20.62           N  
ATOM   2069  CA  ASP A 629      54.796  39.084  10.987  1.00 20.32           C  
ATOM   2070  C   ASP A 629      53.680  39.887  11.643  1.00 19.24           C  
ATOM   2071  O   ASP A 629      52.599  39.897  11.011  1.00 18.44           O  
ATOM   2072  CB  ASP A 629      56.262  39.391  11.145  1.00 23.92           C  
ATOM   2073  CG  ASP A 629      56.579  40.868  11.229  1.00 21.96           C  
ATOM   2074  OD1 ASP A 629      55.703  41.632  10.793  1.00 18.15           O  
ATOM   2075  OD2 ASP A 629      57.681  41.175  11.718  1.00 23.19           O  
ATOM   2076  N   THR A 630      53.827  40.495  12.809  1.00 18.02           N  
ATOM   2077  CA  THR A 630      52.771  41.305  13.390  1.00 21.09           C  
ATOM   2078  C   THR A 630      53.143  42.791  13.320  1.00 20.71           C  
ATOM   2079  O   THR A 630      52.490  43.581  14.024  1.00 24.44           O  
ATOM   2080  CB  THR A 630      52.376  40.968  14.840  1.00 24.78           C  
ATOM   2081  OG1 THR A 630      53.528  41.036  15.699  1.00 24.22           O  
ATOM   2082  CG2 THR A 630      51.752  39.581  14.938  1.00 26.69           C  
ATOM   2083  N   GLY A 631      54.142  43.167  12.526  1.00 21.01           N  
ATOM   2084  CA  GLY A 631      54.452  44.589  12.376  1.00 21.37           C  
ATOM   2085  C   GLY A 631      55.914  44.938  12.607  1.00 21.85           C  
ATOM   2086  O   GLY A 631      56.323  46.037  12.225  1.00 23.50           O  
ATOM   2087  N   ARG A 632      56.716  44.047  13.183  1.00 21.80           N  
ATOM   2088  CA  ARG A 632      58.127  44.380  13.404  1.00 22.90           C  
ATOM   2089  C   ARG A 632      58.806  44.620  12.054  1.00 22.43           C  
ATOM   2090  O   ARG A 632      59.440  45.664  11.861  1.00 23.19           O  
ATOM   2091  CB  ARG A 632      58.817  43.292  14.212  1.00 25.71           C  
ATOM   2092  CG  ARG A 632      60.329  43.459  14.340  1.00 32.02           C  
ATOM   2093  CD  ARG A 632      60.951  42.283  15.087  1.00 38.28           C  
ATOM   2094  NE  ARG A 632      59.879  41.622  16.069  0.00 20.40           N  
ATOM   2095  CZ  ARG A 632      60.212  42.310  17.158  0.00 20.39           C  
ATOM   2096  NH1 ARG A 632      61.107  43.288  17.086  0.00 20.47           N  
ATOM   2097  NH2 ARG A 632      59.650  42.021  18.323  0.00 20.46           N  
ATOM   2098  N   TYR A 633      58.642  43.668  11.123  1.00 19.78           N  
ATOM   2099  CA  TYR A 633      59.174  43.875   9.781  1.00 20.00           C  
ATOM   2100  C   TYR A 633      58.079  44.190   8.771  1.00 19.82           C  
ATOM   2101  O   TYR A 633      58.343  44.819   7.733  1.00 20.43           O  
ATOM   2102  CB  TYR A 633      59.990  42.658   9.337  1.00 19.09           C  
ATOM   2103  CG  TYR A 633      61.273  42.493  10.130  1.00 20.08           C  
ATOM   2104  CD1 TYR A 633      62.326  43.357   9.886  1.00 23.39           C  
ATOM   2105  CD2 TYR A 633      61.424  41.479  11.070  1.00 22.51           C  
ATOM   2106  CE1 TYR A 633      63.523  43.236  10.583  1.00 25.64           C  
ATOM   2107  CE2 TYR A 633      62.619  41.352  11.769  1.00 24.20           C  
ATOM   2108  CZ  TYR A 633      63.653  42.226  11.515  1.00 27.93           C  
ATOM   2109  OH  TYR A 633      64.842  42.114  12.196  1.00 29.75           O  
ATOM   2110  N   GLY A 634      56.850  43.771   9.058  1.00 18.84           N  
ATOM   2111  CA  GLY A 634      55.730  44.032   8.153  1.00 17.31           C  
ATOM   2112  C   GLY A 634      55.944  43.357   6.799  1.00 14.96           C  
ATOM   2113  O   GLY A 634      56.240  42.168   6.743  1.00 17.92           O  
ATOM   2114  N   PHE A 635      55.728  44.099   5.704  1.00 15.22           N  
ATOM   2115  CA  PHE A 635      55.915  43.503   4.380  1.00 16.77           C  
ATOM   2116  C   PHE A 635      57.376  43.193   4.065  1.00 16.67           C  
ATOM   2117  O   PHE A 635      57.645  42.365   3.194  1.00 16.61           O  
ATOM   2118  CB  PHE A 635      55.416  44.466   3.293  1.00 16.98           C  
ATOM   2119  CG  PHE A 635      54.013  44.945   3.486  1.00 17.63           C  
ATOM   2120  CD1 PHE A 635      52.952  44.044   3.428  1.00 17.72           C  
ATOM   2121  CD2 PHE A 635      53.753  46.284   3.748  1.00 15.91           C  
ATOM   2122  CE1 PHE A 635      51.658  44.488   3.600  1.00 17.01           C  
ATOM   2123  CE2 PHE A 635      52.447  46.730   3.923  1.00 19.22           C  
ATOM   2124  CZ  PHE A 635      51.405  45.821   3.849  1.00 15.16           C  
ATOM   2125  N   LEU A 636      58.328  43.860   4.722  1.00 14.41           N  
ATOM   2126  CA  LEU A 636      59.753  43.626   4.544  1.00 15.10           C  
ATOM   2127  C   LEU A 636      60.328  42.493   5.362  1.00 17.24           C  
ATOM   2128  O   LEU A 636      61.384  42.571   5.998  1.00 19.15           O  
ATOM   2129  CB  LEU A 636      60.494  44.950   4.840  1.00 16.77           C  
ATOM   2130  CG  LEU A 636      59.903  46.161   4.100  1.00 18.40           C  
ATOM   2131  CD1 LEU A 636      60.742  47.389   4.425  1.00 22.75           C  
ATOM   2132  CD2 LEU A 636      59.823  45.914   2.604  1.00 22.94           C  
ATOM   2133  N   LEU A 637      59.644  41.339   5.381  1.00 19.34           N  
ATOM   2134  CA  LEU A 637      60.066  40.164   6.113  1.00 16.51           C  
ATOM   2135  C   LEU A 637      61.409  39.649   5.620  1.00 17.36           C  
ATOM   2136  O   LEU A 637      61.597  39.423   4.428  1.00 18.97           O  
ATOM   2137  CB  LEU A 637      58.988  39.065   5.992  1.00 19.02           C  
ATOM   2138  CG  LEU A 637      59.067  37.994   7.092  1.00 18.14           C  
ATOM   2139  CD1 LEU A 637      58.498  38.529   8.394  1.00 19.91           C  
ATOM   2140  CD2 LEU A 637      58.298  36.753   6.664  1.00 22.49           C  
ATOM   2141  N   PRO A 638      62.359  39.488   6.546  1.00 18.02           N  
ATOM   2142  CA  PRO A 638      63.697  39.020   6.222  1.00 18.44           C  
ATOM   2143  C   PRO A 638      63.604  37.717   5.459  1.00 18.52           C  
ATOM   2144  O   PRO A 638      62.814  36.832   5.843  1.00 18.08           O  
ATOM   2145  CB  PRO A 638      64.355  38.828   7.588  1.00 18.58           C  
ATOM   2146  CG  PRO A 638      63.612  39.708   8.528  1.00 22.18           C  
ATOM   2147  CD  PRO A 638      62.210  39.794   7.985  1.00 19.28           C  
ATOM   2148  N   ALA A 639      64.518  37.473   4.521  1.00 18.11           N  
ATOM   2149  CA  ALA A 639      64.521  36.240   3.741  1.00 19.28           C  
ATOM   2150  C   ALA A 639      64.778  35.032   4.633  1.00 20.98           C  
ATOM   2151  O   ALA A 639      64.244  33.954   4.361  1.00 19.04           O  
ATOM   2152  CB  ALA A 639      65.545  36.300   2.621  1.00 22.39           C  
ATOM   2153  N   ARG A 640      65.458  35.219   5.757  1.00 21.79           N  
ATOM   2154  CA  ARG A 640      65.731  34.157   6.711  1.00 21.37           C  
ATOM   2155  C   ARG A 640      64.451  33.615   7.336  1.00 20.63           C  
ATOM   2156  O   ARG A 640      64.499  32.515   7.905  1.00 22.02           O  
ATOM   2157  CB  ARG A 640      66.688  34.676   7.793  1.00 30.92           C  
ATOM   2158  CG  ARG A 640      66.024  35.421   8.931  1.00 38.32           C  
ATOM   2159  CD  ARG A 640      67.011  36.143   9.833  1.00 50.71           C  
ATOM   2160  NE  ARG A 640      67.499  37.368   9.204  1.00 57.64           N  
ATOM   2161  CZ  ARG A 640      68.312  38.243   9.772  1.00 60.39           C  
ATOM   2162  NH1 ARG A 640      68.752  38.062  11.014  1.00 63.32           N  
ATOM   2163  NH2 ARG A 640      68.691  39.320   9.100  1.00 63.21           N  
ATOM   2164  N   GLN A 641      63.350  34.353   7.321  1.00 19.00           N  
ATOM   2165  CA  GLN A 641      62.073  33.862   7.820  1.00 17.31           C  
ATOM   2166  C   GLN A 641      61.187  33.210   6.765  1.00 18.92           C  
ATOM   2167  O   GLN A 641      60.132  32.700   7.161  1.00 19.60           O  
ATOM   2168  CB  GLN A 641      61.306  34.990   8.502  1.00 16.44           C  
ATOM   2169  CG  GLN A 641      61.971  35.490   9.782  1.00 22.94           C  
ATOM   2170  CD  GLN A 641      61.025  36.328  10.613  1.00 24.40           C  
ATOM   2171  OE1 GLN A 641      59.879  35.930  10.865  1.00 24.34           O  
ATOM   2172  NE2 GLN A 641      61.488  37.493  11.068  1.00 22.37           N  
ATOM   2173  N   ILE A 642      61.571  33.185   5.486  1.00 17.85           N  
ATOM   2174  CA  ILE A 642      60.767  32.457   4.506  1.00 16.80           C  
ATOM   2175  C   ILE A 642      60.492  31.003   4.872  1.00 17.12           C  
ATOM   2176  O   ILE A 642      59.313  30.609   4.904  1.00 16.04           O  
ATOM   2177  CB  ILE A 642      61.424  32.526   3.112  1.00 16.74           C  
ATOM   2178  CG1 ILE A 642      61.345  33.977   2.630  1.00 17.48           C  
ATOM   2179  CG2 ILE A 642      60.736  31.609   2.112  1.00 22.50           C  
ATOM   2180  CD1 ILE A 642      62.318  34.351   1.540  1.00 19.13           C  
ATOM   2181  N   LEU A 643      61.518  30.187   5.099  1.00 18.25           N  
ATOM   2182  CA  LEU A 643      61.297  28.757   5.326  1.00 19.30           C  
ATOM   2183  C   LEU A 643      60.490  28.424   6.567  1.00 18.87           C  
ATOM   2184  O   LEU A 643      59.484  27.703   6.442  1.00 19.26           O  
ATOM   2185  CB  LEU A 643      62.601  27.949   5.272  1.00 20.00           C  
ATOM   2186  CG  LEU A 643      63.345  27.979   3.926  1.00 22.09           C  
ATOM   2187  CD1 LEU A 643      64.687  27.276   4.025  1.00 24.08           C  
ATOM   2188  CD2 LEU A 643      62.507  27.308   2.832  1.00 25.00           C  
ATOM   2189  N   PRO A 644      60.722  29.070   7.697  1.00 18.69           N  
ATOM   2190  CA  PRO A 644      59.929  28.850   8.896  1.00 20.53           C  
ATOM   2191  C   PRO A 644      58.466  29.240   8.698  1.00 18.50           C  
ATOM   2192  O   PRO A 644      57.553  28.590   9.184  1.00 18.40           O  
ATOM   2193  CB  PRO A 644      60.560  29.723   9.970  1.00 21.46           C  
ATOM   2194  CG  PRO A 644      61.861  30.191   9.440  1.00 22.91           C  
ATOM   2195  CD  PRO A 644      62.006  29.753   8.010  1.00 20.64           C  
ATOM   2196  N   THR A 645      58.229  30.323   7.946  1.00 16.96           N  
ATOM   2197  CA  THR A 645      56.881  30.778   7.657  1.00 16.70           C  
ATOM   2198  C   THR A 645      56.180  29.767   6.755  1.00 17.17           C  
ATOM   2199  O   THR A 645      55.064  29.355   7.069  1.00 16.80           O  
ATOM   2200  CB  THR A 645      56.913  32.155   6.969  1.00 15.99           C  
ATOM   2201  OG1 THR A 645      57.412  33.114   7.888  1.00 19.90           O  
ATOM   2202  CG2 THR A 645      55.531  32.612   6.513  1.00 16.33           C  
ATOM   2203  N   ALA A 646      56.848  29.317   5.691  1.00 15.71           N  
ATOM   2204  CA  ALA A 646      56.215  28.345   4.790  1.00 17.54           C  
ATOM   2205  C   ALA A 646      55.944  27.011   5.489  1.00 17.95           C  
ATOM   2206  O   ALA A 646      54.862  26.432   5.335  1.00 16.89           O  
ATOM   2207  CB  ALA A 646      57.061  28.120   3.546  1.00 18.96           C  
ATOM   2208  N   GLU A 647      56.898  26.528   6.305  1.00 18.71           N  
ATOM   2209  CA  GLU A 647      56.740  25.229   6.956  1.00 19.43           C  
ATOM   2210  C   GLU A 647      55.518  25.197   7.871  1.00 17.45           C  
ATOM   2211  O   GLU A 647      54.756  24.237   7.889  1.00 19.77           O  
ATOM   2212  CB  GLU A 647      57.948  24.846   7.822  1.00 20.75           C  
ATOM   2213  CG  GLU A 647      59.245  24.548   7.112  1.00 28.89           C  
ATOM   2214  CD  GLU A 647      60.509  24.713   7.934  1.00 36.71           C  
ATOM   2215  OE1 GLU A 647      60.548  25.007   9.152  1.00 32.92           O  
ATOM   2216  OE2 GLU A 647      61.587  24.547   7.308  1.00 39.50           O  
ATOM   2217  N   GLU A 648      55.407  26.231   8.711  1.00 17.16           N  
ATOM   2218  CA  GLU A 648      54.287  26.273   9.661  1.00 18.57           C  
ATOM   2219  C   GLU A 648      52.972  26.532   8.960  1.00 17.89           C  
ATOM   2220  O   GLU A 648      51.937  25.983   9.368  1.00 21.32           O  
ATOM   2221  CB  GLU A 648      54.548  27.321  10.749  1.00 19.36           C  
ATOM   2222  CG  GLU A 648      54.362  28.743  10.275  1.00 19.61           C  
ATOM   2223  CD  GLU A 648      54.911  29.802  11.205  1.00 17.90           C  
ATOM   2224  OE1 GLU A 648      55.593  29.454  12.199  1.00 22.18           O  
ATOM   2225  OE2 GLU A 648      54.677  30.996  10.945  1.00 17.96           O  
ATOM   2226  N   THR A 649      52.959  27.318   7.880  1.00 16.01           N  
ATOM   2227  CA  THR A 649      51.738  27.553   7.105  1.00 14.79           C  
ATOM   2228  C   THR A 649      51.233  26.262   6.498  1.00 17.48           C  
ATOM   2229  O   THR A 649      50.027  26.037   6.433  1.00 17.26           O  
ATOM   2230  CB  THR A 649      52.018  28.580   5.976  1.00 16.84           C  
ATOM   2231  OG1 THR A 649      52.480  29.774   6.610  1.00 18.49           O  
ATOM   2232  CG2 THR A 649      50.751  28.916   5.200  1.00 19.47           C  
ATOM   2233  N   TRP A 650      52.154  25.398   6.063  1.00 16.38           N  
ATOM   2234  CA  TRP A 650      51.775  24.101   5.513  1.00 18.44           C  
ATOM   2235  C   TRP A 650      50.914  23.283   6.466  1.00 19.33           C  
ATOM   2236  O   TRP A 650      49.973  22.640   5.988  1.00 17.38           O  
ATOM   2237  CB  TRP A 650      53.035  23.324   5.125  1.00 18.06           C  
ATOM   2238  CG  TRP A 650      52.705  21.960   4.579  1.00 20.51           C  
ATOM   2239  CD1 TRP A 650      53.137  20.762   5.072  1.00 23.33           C  
ATOM   2240  CD2 TRP A 650      51.865  21.665   3.465  1.00 23.85           C  
ATOM   2241  NE1 TRP A 650      52.624  19.731   4.319  1.00 25.48           N  
ATOM   2242  CE2 TRP A 650      51.844  20.258   3.324  1.00 26.29           C  
ATOM   2243  CE3 TRP A 650      51.140  22.451   2.568  1.00 24.30           C  
ATOM   2244  CZ2 TRP A 650      51.111  19.642   2.317  1.00 28.82           C  
ATOM   2245  CZ3 TRP A 650      50.401  21.821   1.578  1.00 27.72           C  
ATOM   2246  CH2 TRP A 650      50.405  20.433   1.459  1.00 29.59           C  
ATOM   2247  N   LEU A 651      51.197  23.310   7.758  1.00 18.88           N  
ATOM   2248  CA  LEU A 651      50.378  22.586   8.735  1.00 20.70           C  
ATOM   2249  C   LEU A 651      48.964  23.144   8.807  1.00 20.39           C  
ATOM   2250  O   LEU A 651      48.014  22.351   8.912  1.00 20.36           O  
ATOM   2251  CB  LEU A 651      51.052  22.552  10.108  1.00 22.92           C  
ATOM   2252  CG  LEU A 651      52.447  21.905  10.127  1.00 25.22           C  
ATOM   2253  CD1 LEU A 651      53.031  21.922  11.536  1.00 25.84           C  
ATOM   2254  CD2 LEU A 651      52.408  20.490   9.590  1.00 26.87           C  
ATOM   2255  N   GLY A 652      48.819  24.463   8.734  1.00 18.68           N  
ATOM   2256  CA  GLY A 652      47.483  25.059   8.691  1.00 18.06           C  
ATOM   2257  C   GLY A 652      46.784  24.664   7.393  1.00 17.35           C  
ATOM   2258  O   GLY A 652      45.600  24.329   7.420  1.00 17.36           O  
ATOM   2259  N   LEU A 653      47.425  24.886   6.248  1.00 18.55           N  
ATOM   2260  CA  LEU A 653      46.849  24.455   4.979  1.00 17.26           C  
ATOM   2261  C   LEU A 653      46.412  23.000   4.990  1.00 18.27           C  
ATOM   2262  O   LEU A 653      45.302  22.714   4.530  1.00 18.67           O  
ATOM   2263  CB  LEU A 653      47.828  24.691   3.824  1.00 20.59           C  
ATOM   2264  CG  LEU A 653      48.013  26.175   3.445  1.00 20.02           C  
ATOM   2265  CD1 LEU A 653      49.097  26.265   2.379  1.00 23.56           C  
ATOM   2266  CD2 LEU A 653      46.723  26.788   2.945  1.00 22.17           C  
ATOM   2267  N   LYS A 654      47.258  22.078   5.440  1.00 17.46           N  
ATOM   2268  CA  LYS A 654      46.895  20.660   5.462  1.00 18.80           C  
ATOM   2269  C   LYS A 654      45.668  20.350   6.299  1.00 19.48           C  
ATOM   2270  O   LYS A 654      44.798  19.580   5.871  1.00 20.06           O  
ATOM   2271  CB  LYS A 654      48.088  19.830   5.964  1.00 24.56           C  
ATOM   2272  CG  LYS A 654      48.253  18.552   5.147  1.00 31.28           C  
ATOM   2273  CD  LYS A 654      49.624  17.925   5.380  1.00 35.60           C  
ATOM   2274  CE  LYS A 654      49.655  17.233   6.731  1.00 34.83           C  
ATOM   2275  NZ  LYS A 654      50.754  16.233   6.844  1.00 39.06           N  
ATOM   2276  N   ALA A 655      45.532  20.971   7.463  1.00 18.44           N  
ATOM   2277  CA  ALA A 655      44.337  20.832   8.287  1.00 19.85           C  
ATOM   2278  C   ALA A 655      43.075  21.238   7.533  1.00 19.93           C  
ATOM   2279  O   ALA A 655      42.025  20.598   7.675  1.00 21.10           O  
ATOM   2280  CB  ALA A 655      44.482  21.650   9.554  1.00 16.64           C  
ATOM   2281  N   ILE A 656      43.105  22.369   6.813  1.00 16.86           N  
ATOM   2282  CA  ILE A 656      41.913  22.779   6.066  1.00 17.42           C  
ATOM   2283  C   ILE A 656      41.644  21.760   4.959  1.00 18.55           C  
ATOM   2284  O   ILE A 656      40.503  21.297   4.861  1.00 19.66           O  
ATOM   2285  CB  ILE A 656      42.052  24.190   5.483  1.00 18.01           C  
ATOM   2286  CG1 ILE A 656      42.202  25.208   6.620  1.00 21.41           C  
ATOM   2287  CG2 ILE A 656      40.878  24.555   4.579  1.00 16.82           C  
ATOM   2288  CD1 ILE A 656      42.617  26.598   6.173  1.00 21.11           C  
ATOM   2289  N   MET A 657      42.654  21.344   4.198  1.00 17.36           N  
ATOM   2290  CA  MET A 657      42.384  20.395   3.111  1.00 18.94           C  
ATOM   2291  C   MET A 657      41.905  19.037   3.631  1.00 17.24           C  
ATOM   2292  O   MET A 657      41.045  18.435   2.993  1.00 18.20           O  
ATOM   2293  CB  MET A 657      43.607  20.249   2.209  1.00 21.12           C  
ATOM   2294  CG  MET A 657      44.061  21.596   1.645  1.00 20.22           C  
ATOM   2295  SD  MET A 657      45.328  21.420   0.381  1.00 27.77           S  
ATOM   2296  CE  MET A 657      46.750  20.986   1.381  1.00 27.85           C  
ATOM   2297  N   GLU A 658      42.401  18.574   4.770  1.00 17.23           N  
ATOM   2298  CA  GLU A 658      41.849  17.336   5.355  1.00 17.79           C  
ATOM   2299  C   GLU A 658      40.360  17.437   5.621  1.00 19.86           C  
ATOM   2300  O   GLU A 658      39.560  16.565   5.260  1.00 21.54           O  
ATOM   2301  CB  GLU A 658      42.627  16.982   6.628  1.00 19.25           C  
ATOM   2302  CG  GLU A 658      43.990  16.368   6.367  1.00 24.95           C  
ATOM   2303  CD  GLU A 658      44.827  16.176   7.610  1.00 28.08           C  
ATOM   2304  OE1 GLU A 658      44.401  16.531   8.731  1.00 31.87           O  
ATOM   2305  OE2 GLU A 658      45.953  15.661   7.486  1.00 31.31           O  
ATOM   2306  N   HIS A 659      39.907  18.569   6.173  1.00 20.87           N  
ATOM   2307  CA  HIS A 659      38.499  18.801   6.431  1.00 19.98           C  
ATOM   2308  C   HIS A 659      37.673  18.860   5.140  1.00 20.17           C  
ATOM   2309  O   HIS A 659      36.622  18.207   5.055  1.00 21.53           O  
ATOM   2310  CB  HIS A 659      38.308  20.120   7.190  1.00 20.29           C  
ATOM   2311  CG  HIS A 659      36.893  20.259   7.686  1.00 20.57           C  
ATOM   2312  ND1 HIS A 659      36.530  19.813   8.943  1.00 20.50           N  
ATOM   2313  CD2 HIS A 659      35.788  20.785   7.103  1.00 21.27           C  
ATOM   2314  CE1 HIS A 659      35.240  20.059   9.111  1.00 22.67           C  
ATOM   2315  NE2 HIS A 659      34.773  20.645   8.027  1.00 23.63           N  
ATOM   2316  N   VAL A 660      38.253  19.433   4.078  1.00 18.69           N  
ATOM   2317  CA  VAL A 660      37.511  19.449   2.801  1.00 19.38           C  
ATOM   2318  C   VAL A 660      37.399  18.022   2.267  1.00 19.62           C  
ATOM   2319  O   VAL A 660      36.326  17.595   1.844  1.00 20.45           O  
ATOM   2320  CB  VAL A 660      38.154  20.371   1.758  1.00 19.07           C  
ATOM   2321  CG1 VAL A 660      37.330  20.346   0.474  1.00 20.33           C  
ATOM   2322  CG2 VAL A 660      38.312  21.797   2.281  1.00 14.66           C  
ATOM   2323  N   ARG A 661      38.501  17.274   2.324  1.00 18.46           N  
ATOM   2324  CA  ARG A 661      38.503  15.869   1.910  1.00 19.97           C  
ATOM   2325  C   ARG A 661      37.440  15.063   2.642  1.00 23.62           C  
ATOM   2326  O   ARG A 661      36.673  14.331   2.008  1.00 24.57           O  
ATOM   2327  CB  ARG A 661      39.893  15.248   2.140  1.00 18.21           C  
ATOM   2328  CG  ARG A 661      39.911  13.725   1.935  1.00 21.83           C  
ATOM   2329  CD  ARG A 661      41.130  13.080   2.600  1.00 24.35           C  
ATOM   2330  NE  ARG A 661      41.002  13.207   4.063  1.00 22.52           N  
ATOM   2331  CZ  ARG A 661      42.039  13.278   4.887  1.00 23.87           C  
ATOM   2332  NH1 ARG A 661      41.847  13.397   6.201  1.00 26.08           N  
ATOM   2333  NH2 ARG A 661      43.272  13.223   4.413  1.00 23.65           N  
ATOM   2334  N   ASP A 662      37.323  15.241   3.954  1.00 22.21           N  
ATOM   2335  CA  ASP A 662      36.413  14.435   4.755  1.00 23.52           C  
ATOM   2336  C   ASP A 662      34.972  14.882   4.712  1.00 25.65           C  
ATOM   2337  O   ASP A 662      34.100  14.153   5.211  1.00 26.96           O  
ATOM   2338  CB  ASP A 662      36.905  14.396   6.213  1.00 24.79           C  
ATOM   2339  CG  ASP A 662      38.259  13.714   6.316  1.00 21.72           C  
ATOM   2340  OD1 ASP A 662      38.543  12.885   5.430  1.00 25.39           O  
ATOM   2341  OD2 ASP A 662      39.012  14.005   7.264  1.00 26.56           O  
ATOM   2342  N   HIS A 663      34.643  16.079   4.220  1.00 23.89           N  
ATOM   2343  CA  HIS A 663      33.276  16.589   4.200  1.00 25.72           C  
ATOM   2344  C   HIS A 663      32.790  17.019   2.829  1.00 26.68           C  
ATOM   2345  O   HIS A 663      32.548  18.200   2.570  1.00 26.49           O  
ATOM   2346  CB  HIS A 663      33.181  17.773   5.205  1.00 25.70           C  
ATOM   2347  CG  HIS A 663      33.558  17.354   6.601  1.00 26.45           C  
ATOM   2348  ND1 HIS A 663      32.664  16.850   7.511  1.00 32.45           N  
ATOM   2349  CD2 HIS A 663      34.760  17.322   7.226  1.00 26.36           C  
ATOM   2350  CE1 HIS A 663      33.276  16.548   8.639  1.00 29.50           C  
ATOM   2351  NE2 HIS A 663      34.564  16.822   8.493  1.00 34.87           N  
ATOM   2352  N   PRO A 664      32.580  16.088   1.906  1.00 27.38           N  
ATOM   2353  CA  PRO A 664      32.129  16.390   0.559  1.00 27.54           C  
ATOM   2354  C   PRO A 664      30.769  17.065   0.530  1.00 26.66           C  
ATOM   2355  O   PRO A 664      29.937  16.783   1.399  1.00 28.08           O  
ATOM   2356  CB  PRO A 664      32.084  15.036  -0.146  1.00 29.34           C  
ATOM   2357  CG  PRO A 664      31.956  14.035   0.941  1.00 31.34           C  
ATOM   2358  CD  PRO A 664      32.643  14.622   2.137  1.00 29.35           C  
ATOM   2359  N   TYR A 665      30.507  17.887  -0.480  1.00 27.02           N  
ATOM   2360  CA  TYR A 665      29.206  18.542  -0.592  1.00 27.74           C  
ATOM   2361  C   TYR A 665      28.953  18.954  -2.036  1.00 28.39           C  
ATOM   2362  O   TYR A 665      29.881  18.806  -2.856  1.00 30.59           O  
ATOM   2363  CB  TYR A 665      29.085  19.739   0.339  1.00 26.04           C  
ATOM   2364  CG  TYR A 665      29.988  20.910  -0.014  1.00 25.62           C  
ATOM   2365  CD1 TYR A 665      29.501  21.981  -0.755  1.00 25.15           C  
ATOM   2366  CD2 TYR A 665      31.316  20.934   0.383  1.00 25.65           C  
ATOM   2367  CE1 TYR A 665      30.319  23.052  -1.092  1.00 24.36           C  
ATOM   2368  CE2 TYR A 665      32.140  22.009   0.062  1.00 24.23           C  
ATOM   2369  CZ  TYR A 665      31.635  23.053  -0.679  1.00 23.82           C  
ATOM   2370  OH  TYR A 665      32.449  24.126  -0.998  1.00 21.87           O  
ATOM   2371  OXT TYR A 665      27.832  19.415  -2.324  1.00 34.60           O  
TER    2372      TYR A 665                                                      
HETATM 2846 ZN    ZN A 301      46.923  41.797   0.755  1.00 18.46          ZN  
HETATM 2847  N   GLU A 300      43.132  44.651   2.564  1.00 17.67           N  
HETATM 2848  CA  GLU A 300      42.732  43.216   2.554  1.00 25.86           C  
HETATM 2849  C   GLU A 300      42.943  42.762   1.178  1.00 23.62           C  
HETATM 2850  O   GLU A 300      42.100  43.113   0.397  1.00 35.43           O  
HETATM 2851  CB  GLU A 300      43.322  42.269   3.458  1.00 23.40           C  
HETATM 2852  CG  GLU A 300      42.256  41.206   3.828  1.00 28.71           C  
HETATM 2853  CD  GLU A 300      41.021  41.492   3.070  1.00 29.84           C  
HETATM 2854  OE1 GLU A 300      40.475  42.535   3.423  1.00 32.01           O  
HETATM 2855  OE2 GLU A 300      40.435  40.566   2.453  1.00 31.28           O  
HETATM 2856  OXT GLU A 300      44.076  42.345   0.899  1.00 39.97           O  
HETATM 2857  O   HOH A   2      48.887  38.772  -1.632  1.00 17.40           O  
HETATM 2858  O   HOH A   3      39.437  38.128   0.094  1.00 25.52           O  
HETATM 2859  O   HOH A   4      36.699  38.864   1.079  1.00 24.38           O  
HETATM 2860  O   HOH A   5      37.374  41.364   1.862  1.00 36.82           O  
HETATM 2861  O   HOH A   6      39.690  48.132   3.532  1.00 20.80           O  
HETATM 2862  O   HOH A   7      46.939  36.187  -3.001  1.00 14.20           O  
HETATM 2863  O   HOH A   8      42.376  37.985  -1.892  1.00 21.49           O  
HETATM 2864  O   HOH A   9      41.951  35.719  -4.258  1.00 18.06           O  
HETATM 2865  O   HOH A  11      51.831  47.362  11.798  1.00 28.21           O  
HETATM 2866  O   HOH A  13      53.390  50.632  10.810  1.00 57.11           O  
HETATM 2867  O   HOH A  25      44.072  42.176  14.192  1.00 28.80           O  
HETATM 2868  O   HOH A  28      24.488  47.218   9.216  1.00 35.11           O  
HETATM 2869  O   HOH A  29      29.345  47.017  12.271  1.00 73.69           O  
HETATM 2870  O   HOH A  30      28.097  45.066   9.179  1.00 39.21           O  
HETATM 2871  O   HOH A  31      38.930  46.937  12.510  1.00 28.13           O  
HETATM 2872  O   HOH A  32      30.632  47.388   9.904  1.00 40.60           O  
HETATM 2873  O   HOH A  41      40.360  56.450   0.917  1.00 55.02           O  
HETATM 2874  O   HOH A  42      36.943  54.028   1.549  1.00 45.28           O  
HETATM 2875  O   HOH A  43      39.223  52.300   1.988  1.00 34.39           O  
HETATM 2876  O   HOH A  46      56.083  39.763   2.878  1.00 18.81           O  
HETATM 2877  O   HOH A  47      55.218  39.908   5.501  1.00 15.63           O  
HETATM 2878  O   HOH A  48      58.467  36.343  -3.385  1.00 17.36           O  
HETATM 2879  O   HOH A  49      41.929  38.055   1.515  1.00 37.15           O  
HETATM 2880  O   HOH A  50      56.169  46.909   5.968  1.00 24.67           O  
HETATM 2881  O   HOH A  51      49.242  43.254  12.720  1.00 40.58           O  
HETATM 2882  O   HOH A  72      47.782  54.786  -7.455  1.00 26.63           O  
HETATM 2883  O   HOH A  73      49.809  50.384  -5.122  1.00 18.62           O  
HETATM 2884  O   HOH A  74      51.358  51.630  -2.456  1.00 40.93           O  
HETATM 2885  O   HOH A  75      47.889  54.108  -4.277  1.00 39.63           O  
HETATM 2886  O   HOH A  76      51.814  51.958   2.684  1.00 58.55           O  
HETATM 2887  O   HOH A 100      65.864  25.808  -0.568  1.00 39.31           O  
HETATM 2888  O   HOH A 101      65.443  22.254  -1.783  1.00 60.84           O  
HETATM 2889  O   HOH A 102      65.918  22.061  -4.482  1.00 76.12           O  
HETATM 2890  O   HOH A 103      65.460  30.996 -14.321  1.00 57.85           O  
HETATM 2891  O   HOH A 104      66.597  30.755  -9.036  1.00 50.50           O  
HETATM 2892  O   HOH A 105      60.117  29.672  -2.063  1.00 18.82           O  
HETATM 2893  O   HOH A 106      64.319  31.148   4.859  1.00 23.76           O  
HETATM 2894  O   HOH A 107      61.955  23.328   3.987  1.00 46.80           O  
HETATM 2895  O   HOH A 108      65.894  30.005   7.084  1.00 42.25           O  
HETATM 2896  O   HOH A 109      61.003  32.153  -3.319  1.00 20.52           O  
HETATM 2897  O   HOH A 110      60.166  34.387  -4.490  1.00 20.69           O  
HETATM 2898  O   HOH A 111      68.579  35.894   0.377  1.00 44.42           O  
HETATM 2899  O   HOH A 112      66.235  37.065  -0.871  1.00 22.98           O  
HETATM 2900  O   HOH A 113      68.786  40.402   0.231  1.00 28.11           O  
HETATM 2901  O   HOH A 114      65.887  39.659   0.929  1.00 27.35           O  
HETATM 2902  O   HOH A 115      64.311  38.946  -5.980  1.00 46.55           O  
HETATM 2903  O   HOH A 116      68.552  33.460  -6.822  1.00 61.52           O  
HETATM 2904  O   HOH A 117      60.483  40.189 -10.925  1.00 26.95           O  
HETATM 2905  O   HOH A 118      62.460  41.647 -12.131  1.00 53.27           O  
HETATM 2906  O   HOH A 119      65.837  37.207 -13.452  1.00 34.85           O  
HETATM 2907  O   HOH A 120      57.744  39.236 -17.661  1.00 61.58           O  
HETATM 2908  O   HOH A 121      52.456  30.194 -20.417  1.00 77.20           O  
HETATM 2909  O   HOH A 122      51.955  32.301 -11.534  1.00 29.71           O  
HETATM 2910  O   HOH A 123      53.401  35.744 -15.242  1.00 38.18           O  
HETATM 2911  O   HOH A 124      56.161  28.764 -15.949  1.00 47.68           O  
HETATM 2912  O   HOH A 125      64.793  26.901 -11.554  1.00 39.10           O  
HETATM 2913  O   HOH A 126      64.740  24.483 -19.509  1.00 64.08           O  
HETATM 2914  O   HOH A 127      62.725  23.391 -17.667  1.00 73.10           O  
HETATM 2915  O   HOH A 128      52.260  17.439 -17.031  1.00 43.48           O  
HETATM 2916  O   HOH A 129      56.367  12.430  -9.527  1.00 56.73           O  
HETATM 2917  O   HOH A 130      68.441  16.805 -10.841  1.00 72.87           O  
HETATM 2918  O   HOH A 131      49.070   8.091  -8.172  1.00 32.54           O  
HETATM 2919  O   HOH A 132      48.050  17.783 -13.540  1.00 27.55           O  
HETATM 2920  O   HOH A 133      48.439  15.106 -13.700  1.00 49.74           O  
HETATM 2921  O   HOH A 134      55.664  11.977 -12.467  1.00 48.46           O  
HETATM 2922  O   HOH A 135      44.385  13.297 -19.279  1.00 80.44           O  
HETATM 2923  O   HOH A 136      46.635  20.196 -17.620  1.00 44.02           O  
HETATM 2924  O   HOH A 137      51.805  21.135 -18.665  1.00 30.03           O  
HETATM 2925  O   HOH A 138      45.742  25.651 -19.931  1.00 63.27           O  
HETATM 2926  O   HOH A 139      38.799  34.754 -19.224  1.00 45.01           O  
HETATM 2927  O   HOH A 140      40.104  32.126 -17.301  1.00 24.96           O  
HETATM 2928  O   HOH A 141      34.978  30.741 -19.360  1.00 36.48           O  
HETATM 2929  O   HOH A 142      38.191  30.545 -18.851  1.00 48.35           O  
HETATM 2930  O   HOH A 143      45.062  41.212 -20.663  1.00 50.95           O  
HETATM 2931  O   HOH A 144      41.438  47.135 -16.539  1.00 36.99           O  
HETATM 2932  O   HOH A 145      42.925  44.889 -16.719  1.00 24.63           O  
HETATM 2933  O   HOH A 146      44.692  44.915 -14.684  1.00 21.44           O  
HETATM 2934  O   HOH A 147      48.684  46.278 -22.525  1.00 28.20           O  
HETATM 2935  O   HOH A 148      53.059  44.716 -23.642  1.00 22.17           O  
HETATM 2936  O   HOH A 149      51.215  47.111 -23.170  1.00 23.35           O  
HETATM 2937  O   HOH A 150      48.820  49.331 -21.496  1.00 45.90           O  
HETATM 2938  O   HOH A 151      48.320  44.846 -13.987  1.00 18.54           O  
HETATM 2939  O   HOH A 152      51.198  49.779 -17.286  1.00 34.72           O  
HETATM 2940  O   HOH A 153      39.321  19.205 -10.797  1.00 30.38           O  
HETATM 2941  O   HOH A 154      37.329  18.039 -12.820  1.00 54.31           O  
HETATM 2942  O   HOH A 155      35.577  20.317 -13.909  1.00 47.53           O  
HETATM 2943  O   HOH A 156      42.365   9.128  -8.185  1.00 41.50           O  
HETATM 2944  O   HOH A 157      39.018   7.513  -6.130  1.00 28.81           O  
HETATM 2945  O   HOH A 158      41.300   7.954 -11.638  1.00 53.85           O  
HETATM 2946  O   HOH A 159      37.232  10.443  -8.072  1.00 76.29           O  
HETATM 2947  O   HOH A 160      43.489  11.075 -17.250  1.00 65.71           O  
HETATM 2948  O   HOH A 161      36.311  12.854  -4.814  1.00 33.57           O  
HETATM 2949  O   HOH A 162      43.661  14.368  -8.108  1.00 21.16           O  
HETATM 2950  O   HOH A 163      35.468  15.415  -0.512  1.00 41.51           O  
HETATM 2951  O   HOH A 164      34.129  19.439   0.453  1.00 32.47           O  
HETATM 2952  O   HOH A 165      34.227  18.038  -1.961  1.00 53.86           O  
HETATM 2953  O   HOH A 166      30.252  18.537  -7.284  1.00 69.26           O  
HETATM 2954  O   HOH A 167      52.243  39.432  -7.198  1.00 22.86           O  
HETATM 2955  O   HOH A 168      52.785  26.151   2.942  1.00 22.14           O  
HETATM 2956  O   HOH A 169      59.219  22.420  -0.313  1.00 34.39           O  
HETATM 2957  O   HOH A 170      62.561  11.748   1.704  1.00 63.79           O  
HETATM 2958  O   HOH A 171      55.728  12.534  -5.969  1.00 42.95           O  
HETATM 2959  O   HOH A 172      58.655   6.141  -0.276  1.00 69.48           O  
HETATM 2960  O   HOH A 173      54.584  11.749   7.259  1.00 42.52           O  
HETATM 2961  O   HOH A 174      52.786  16.757   3.818  1.00 34.64           O  
HETATM 2962  O   HOH A 175      47.085   7.741   2.250  1.00 36.88           O  
HETATM 2963  O   HOH A 176      44.821   7.734   4.991  1.00 59.11           O  
HETATM 2964  O   HOH A 177      44.552  12.691   7.426  1.00 54.27           O  
HETATM 2965  O   HOH A 178      46.545   6.418  -0.163  1.00 37.48           O  
HETATM 2966  O   HOH A 179      52.900  12.470  10.019  1.00 58.92           O  
HETATM 2967  O   HOH A 180      49.034  11.587   9.291  1.00 61.05           O  
HETATM 2968  O   HOH A 181      49.341  41.805 -12.825  1.00 14.29           O  
HETATM 2969  O   HOH A 183      52.806  54.335 -10.161  1.00 37.55           O  
HETATM 2970  O   HOH A 184      58.778  55.205  -6.361  1.00 56.73           O  
HETATM 2971  O   HOH A 185      54.994  54.387  -7.438  1.00 37.45           O  
HETATM 2972  O   HOH A 186      57.130  55.279  -9.610  1.00 52.92           O  
HETATM 2973  O   HOH A 187      54.151  48.112   8.312  1.00 41.46           O  
HETATM 2974  O   HOH A 188      50.291  58.246 -14.897  1.00 58.20           O  
HETATM 2975  O   HOH A 189      34.615  47.158  -3.793  1.00 18.13           O  
HETATM 2976  O   HOH A 190      23.928  41.070   1.698  1.00 53.66           O  
HETATM 2977  O   HOH A 191      24.695  44.482   4.157  1.00 67.71           O  
HETATM 2978  O   HOH A 192      29.110  35.470  -5.527  1.00 28.58           O  
HETATM 2979  O   HOH A 193      28.622  43.259  -5.752  1.00 27.92           O  
HETATM 2980  O   HOH A 194      29.582  36.244  -9.915  1.00 39.36           O  
HETATM 2981  O   HOH A 195      33.646  38.701  -9.058  1.00 21.48           O  
HETATM 2982  O   HOH A 196      31.198  53.211   1.319  1.00 76.86           O  
HETATM 2983  O   HOH A 197      33.436  52.888  -2.893  1.00 48.83           O  
HETATM 2984  O   HOH A 198      30.783  51.633  -7.063  1.00 51.74           O  
HETATM 2985  O   HOH A 199      34.887  53.119   3.295  1.00 33.44           O  
HETATM 2986  O   HOH A 200      50.345  55.785  -9.432  1.00 32.26           O  
HETATM 2987  O   HOH A 201      38.515  46.088 -18.545  1.00 58.95           O  
HETATM 2988  O   HOH A 202      38.234  42.304 -17.327  1.00 43.17           O  
HETATM 2989  O   HOH A 203      34.888  42.639 -16.881  1.00 53.45           O  
HETATM 2990  O   HOH A 204      30.341  29.281 -18.242  1.00 41.56           O  
HETATM 2991  O   HOH A 205      29.382  28.468 -15.887  1.00 47.45           O  
HETATM 2992  O   HOH A 206      32.828  32.157 -17.618  1.00 48.58           O  
HETATM 2993  O   HOH A 207      27.976  31.379 -16.339  1.00 57.20           O  
HETATM 2994  O   HOH A 208      27.024  33.600 -15.012  1.00 67.93           O  
HETATM 2995  O   HOH A 209      33.407  25.952  -9.299  1.00 26.68           O  
HETATM 2996  O   HOH A 210      48.467  29.899  15.912  1.00 27.15           O  
HETATM 2997  O   HOH A 211      54.591  27.838  14.395  1.00 21.15           O  
HETATM 2998  O   HOH A 212      46.680  41.053  14.305  1.00 46.81           O  
HETATM 2999  O   HOH A 214      41.635  33.355  17.578  1.00 45.96           O  
HETATM 3000  O   HOH A 215      38.283  32.438  18.592  1.00 82.20           O  
HETATM 3001  O   HOH A 216      32.166  40.021  11.843  1.00 49.11           O  
HETATM 3002  O   HOH A 217      31.156  38.905   8.814  1.00 20.15           O  
HETATM 3003  O   HOH A 218      30.878  35.718   9.467  1.00 24.43           O  
HETATM 3004  O   HOH A 219      26.778  46.748   4.423  1.00 57.66           O  
HETATM 3005  O   HOH A 220      26.777  28.359  12.079  1.00 33.04           O  
HETATM 3006  O   HOH A 221      25.856  33.569   4.924  1.00 32.43           O  
HETATM 3007  O   HOH A 222      35.631  32.518  15.149  1.00 50.97           O  
HETATM 3008  O   HOH A 223      28.205  24.315   8.312  1.00 30.68           O  
HETATM 3009  O   HOH A 224      38.446  16.588   9.636  1.00 46.61           O  
HETATM 3010  O   HOH A 225      46.084  18.027  10.529  1.00 47.88           O  
HETATM 3011  O   HOH A 226      57.890  20.977  16.197  1.00 64.53           O  
HETATM 3012  O   HOH A 227      54.318  19.696  14.816  1.00 53.80           O  
HETATM 3013  O   HOH A 228      63.362  26.276  10.079  1.00 52.12           O  
HETATM 3014  O   HOH A 229      60.466  30.439  13.477  1.00 32.94           O  
HETATM 3015  O   HOH A 230      61.075  24.542  16.598  1.00 84.32           O  
HETATM 3016  O   HOH A 231      57.441  32.832  16.356  1.00 53.69           O  
HETATM 3017  O   HOH A 232      53.685  34.503  16.770  1.00 42.81           O  
HETATM 3018  O   HOH A 233      56.149  36.102  14.355  1.00 32.70           O  
HETATM 3019  O   HOH A 234      20.209  28.337   0.490  1.00 83.45           O  
HETATM 3020  O   HOH A 235      55.261  40.133  19.253  1.00 56.64           O  
HETATM 3021  O   HOH A 236      55.838  21.470   7.434  1.00 32.91           O  
HETATM 3022  O   HOH A 237      61.966  32.880  12.450  1.00 41.96           O  
HETATM 3023  O   HOH A 238      52.855  31.670   9.053  1.00 20.38           O  
HETATM 3024  O   HOH A 239      33.723  41.908   0.124  1.00 34.07           O  
HETATM 3025  O   HOH A 240      26.814  44.792   1.114  1.00 71.89           O  
HETATM 3026  O   HOH A 241      59.398  39.275  12.855  1.00 27.12           O  
HETATM 3027  O   HOH A 243      58.506  36.915  13.102  1.00 28.53           O  
HETATM 3028  O   HOH A 244      56.094  41.234  14.524  1.00 27.09           O  
HETATM 3029  O   HOH A 245      47.713  37.951  15.399  1.00 35.48           O  
HETATM 3030  O   HOH A 246      54.403  49.442   5.786  1.00 41.86           O  
HETATM 3031  O   HOH A 251      50.202  45.600  13.853  1.00 37.87           O  
HETATM 3032  O   HOH A 254      41.115  38.533   3.993  1.00 32.97           O  
HETATM 3033  O   HOH B  67      49.238  45.180   0.986  1.00 19.36           O  
HETATM 3034  O   HOH B  68      48.526  50.827   2.289  1.00 22.72           O  
HETATM 3035  O   HOH B  69      51.865  52.406   6.225  1.00 61.74           O  
HETATM 3036  O   HOH B  70      50.338  54.135  14.009  1.00 42.27           O  
HETATM 3037  O   HOH B  71      45.809  58.474  13.993  1.00 32.73           O  
HETATM 3038  O   HOH B  72      49.346  58.689  19.094  1.00 42.11           O  
HETATM 3039  O   HOH B  73      47.227  56.693  20.961  1.00 33.18           O  
HETATM 3040  O   HOH B  74      45.546  61.395  14.584  1.00 42.23           O  
HETATM 3041  O   HOH B  75      43.940  50.176  27.439  1.00 70.28           O  
HETATM 3042  O   HOH B  76      35.462  69.740  25.887  1.00 45.64           O  
HETATM 3043  O   HOH B  77      48.918  52.494  28.449  1.00 62.69           O  
HETATM 3044  O   HOH B  78      42.816  48.820  24.335  1.00 67.44           O  
HETATM 3045  O   HOH B  79      49.102  47.305  15.819  1.00 46.48           O  
HETATM 3046  O   HOH B  80      41.332  38.792  20.809  1.00 52.13           O  
HETATM 3047  O   HOH B  81      31.750  51.007  17.973  1.00 52.59           O  
HETATM 3048  O   HOH B  82      25.218  49.379  11.017  1.00 32.73           O  
HETATM 3049  O   HOH B  83      33.895  52.267   9.857  1.00 38.97           O  
HETATM 3050  O   HOH B  84      34.528  54.123   8.014  1.00 32.25           O  
HETATM 3051  O   HOH B  85      29.214  58.408  11.080  1.00 29.06           O  
HETATM 3052  O   HOH B  86      31.561  60.341   9.829  1.00 29.38           O  
HETATM 3053  O   HOH B  87      33.648  60.411   7.330  1.00 32.52           O  
HETATM 3054  O   HOH B  88      33.368  64.211   7.383  1.00 42.14           O  
HETATM 3055  O   HOH B  89      38.132  61.286   2.905  1.00 83.30           O  
HETATM 3056  O   HOH B  90      42.858  61.108   5.586  1.00 50.02           O  
HETATM 3057  O   HOH B  91      34.895  48.126  20.701  1.00 54.29           O  
HETATM 3058  O   HOH B  92      40.488  68.042  24.225  1.00 36.17           O  
HETATM 3059  O   HOH B  93      35.309  65.577  17.993  1.00 58.49           O  
HETATM 3060  O   HOH B  94      41.257  69.635  26.398  1.00 67.12           O  
HETATM 3061  O   HOH B  95      50.402  65.006  24.015  1.00 65.36           O  
HETATM 3062  O   HOH B  96      49.352  54.973  21.364  1.00 48.73           O  
HETATM 3063  O   HOH B  97      48.319  42.924  23.435  1.00 60.96           O  
HETATM 3064  O   HOH B  98      42.807  41.676  23.623  1.00 69.55           O  
HETATM 3065  O   HOH B  99      36.798  45.301  13.991  1.00 38.12           O  
HETATM 3066  O   HOH B 100      37.709  50.286  15.632  1.00 25.67           O  
HETATM 3067  O   HOH B 101      28.874  51.775  11.788  1.00 39.39           O  
HETATM 3068  O   HOH B 102      31.429  50.811  10.540  1.00 55.04           O  
HETATM 3069  O   HOH B 103      30.189  54.029   5.006  1.00 35.54           O  
HETATM 3070  O   HOH B 104      33.344  53.827   5.459  1.00 37.51           O  
HETATM 3071  O   HOH B 105      36.121  61.951   9.156  1.00 36.52           O  
HETATM 3072  O   HOH B 106      31.130  59.074   2.020  1.00 39.00           O  
HETATM 3073  O   HOH B 107      45.193  59.520  11.265  1.00 37.72           O  
HETATM 3074  O   HOH B 108      47.423  59.887   9.597  1.00 58.09           O  
HETATM 3075  O   HOH B 109      31.852  68.956   4.781  1.00 59.27           O  
HETATM 3076  O   HOH B 110      32.051  67.080   7.539  1.00 40.69           O  
HETATM 3077  O   HOH B 111      31.780  70.648   9.069  1.00 67.67           O  
HETATM 3078  O   HOH B 112      32.788  55.863  28.979  1.00 85.54           O  
HETATM 3079  O   HOH B 113      32.652  60.039  21.377  1.00 52.94           O  
HETATM 3080  O   HOH B 114      25.012  59.637  18.834  1.00 77.47           O  
HETATM 3081  O   HOH B 115      41.298  36.468  18.637  1.00 62.08           O  
HETATM 3082  O   HOH B 116      50.460  52.659   8.719  1.00 38.86           O  
HETATM 3083  O   HOH B 117      39.689  48.278  14.942  1.00 26.74           O  
HETATM 3084  O   HOH B 118      31.986  59.280  23.905  1.00 48.52           O  
HETATM 3085  O   HOH B 119      31.473  56.578   3.313  1.00 55.45           O  
HETATM 3086  O   HOH B 120      50.356  46.194  18.034  1.00 56.81           O  
HETATM 3087  O   HOH B 121      33.867  61.386  12.926  1.00 40.44           O  
CONECT  478 2846                                                                
CONECT  506 2846                                                                
CONECT 1032 1191                                                                
CONECT 1191 1032                                                                
CONECT 1455 2846                                                                
CONECT 1576 1838                                                                
CONECT 1838 1576                                                                
CONECT 2420 2590                                                                
CONECT 2478 2809                                                                
CONECT 2484 2661                                                                
CONECT 2509 2778                                                                
CONECT 2590 2420                                                                
CONECT 2661 2484                                                                
CONECT 2778 2509                                                                
CONECT 2809 2478                                                                
CONECT 2840 2846                                                                
CONECT 2846  478  506 1455 2840                                                 
MASTER      421    0    2   12   13    0    5    6 3085    2   17   29          
END                                                                             
