# Supplementary material for: A new benchmark illustrates that integration of geometric constraints inferred from enzyme reaction chemistry can increase enzyme active site modeling accuracy
Source: PLoS One. 2019 Apr 4;14(4):e0214126. doi: 10.1371/journal.pone.0214126 (PMC6448891; doi:10.1371/journal.pone.0214126)
Supplement: S1 Files — (GZ) [file pone.0214126.s008.gz › benchmark-lite/templates/6cpa/1dtd.pdb.pdb]

REMARK query_anchored_aln ------FNYATYHTLDEIYDFMDLLVAQHPELVSKLQIGRSYEGRPIYVLKFSTG-SNRPAIWIDLGIHSREWITQATGVWFAKKFTENYGQNPSFTAILDSMDIFLEIVTNPNGFAFTHSENRLWRKTRSVTSSSLCVGVDANRNWDAGFGKAGASSSPCSETYHGKYANSEVEVKSIVDFVKNHGNFKAFLSIHSYSQLLLYPYGYTTQSIPDKTELNQVAKSAVAALKSLYGTSYKYGSIITTIYQASGGSIDWSYNQGIKYSFTFELRDTGRYGFLLPASQIIPTAQETWLGVLTIMEHTVNN
ATOM      1  N   PHE A   7      67.578  24.950  -6.624  1.00  0.00           N  
ATOM      2  CA  PHE A   7      66.654  26.099  -6.375  1.00  0.00           C  
ATOM      3  C   PHE A   7      66.589  26.406  -4.884  1.00  0.00           C  
ATOM      4  O   PHE A   7      66.347  25.529  -4.051  1.00  0.00           O  
ATOM      5  CB  PHE A   7      65.246  25.802  -6.894  1.00  0.00           C  
ATOM      6  CG  PHE A   7      64.280  26.937  -6.710  1.00  0.00           C  
ATOM      7  CD1 PHE A   7      64.310  28.037  -7.555  1.00  0.00           C  
ATOM      8  CD2 PHE A   7      63.340  26.909  -5.691  1.00  0.00           C  
ATOM      9  CE1 PHE A   7      63.422  29.082  -7.386  1.00  0.00           C  
ATOM     10  CE2 PHE A   7      62.450  27.952  -5.520  1.00  0.00           C  
ATOM     11  CZ  PHE A   7      62.492  29.040  -6.369  1.00  0.00           C  
ATOM     12  H   PHE A   7      68.565  25.129  -6.739  1.00  0.00           H  
ATOM     13  HA  PHE A   7      67.037  26.972  -6.905  1.00  0.00           H  
ATOM     14 1HB  PHE A   7      65.293  25.564  -7.956  1.00  0.00           H  
ATOM     15 2HB  PHE A   7      64.846  24.928  -6.381  1.00  0.00           H  
ATOM     16  HD1 PHE A   7      65.045  28.070  -8.360  1.00  0.00           H  
ATOM     17  HD2 PHE A   7      63.307  26.050  -5.020  1.00  0.00           H  
ATOM     18  HE1 PHE A   7      63.457  29.940  -8.057  1.00  0.00           H  
ATOM     19  HE2 PHE A   7      61.716  27.917  -4.716  1.00  0.00           H  
ATOM     20  HZ  PHE A   7      61.792  29.864  -6.235  1.00  0.00           H  
ATOM     21  N   ASN A   8      66.819  27.664  -4.531  1.00  0.00           N  
ATOM     22  CA  ASN A   8      66.782  28.020  -3.101  1.00  0.00           C  
ATOM     23  C   ASN A   8      65.420  28.607  -2.763  1.00  0.00           C  
ATOM     24  O   ASN A   8      65.116  29.745  -3.120  1.00  0.00           O  
ATOM     25  CB  ASN A   8      67.892  28.992  -2.743  1.00  0.00           C  
ATOM     26  CG  ASN A   8      67.929  29.310  -1.274  1.00  0.00           C  
ATOM     27  OD1 ASN A   8      66.889  29.341  -0.606  1.00  0.00           O  
ATOM     28  ND2 ASN A   8      69.108  29.547  -0.758  1.00  0.00           N  
ATOM     29  H   ASN A   8      67.018  28.383  -5.212  1.00  0.00           H  
ATOM     30  HA  ASN A   8      66.923  27.111  -2.514  1.00  0.00           H  
ATOM     31 1HB  ASN A   8      68.854  28.570  -3.036  1.00  0.00           H  
ATOM     32 2HB  ASN A   8      67.757  29.919  -3.300  1.00  0.00           H  
ATOM     33 1HD2 ASN A   8      69.194  29.764   0.215  1.00  0.00           H  
ATOM     34 2HD2 ASN A   8      69.923  29.511  -1.336  1.00  0.00           H  
ATOM     35  N   TYR A   9      64.632  27.844  -2.008  1.00  0.00           N  
ATOM     36  CA  TYR A   9      63.293  28.227  -1.577  1.00  0.00           C  
ATOM     37  C   TYR A   9      63.318  29.242  -0.442  1.00  0.00           C  
ATOM     38  O   TYR A   9      62.296  29.852  -0.115  1.00  0.00           O  
ATOM     39  CB  TYR A   9      62.501  26.988  -1.153  1.00  0.00           C  
ATOM     40  CG  TYR A   9      63.075  26.281   0.055  1.00  0.00           C  
ATOM     41  CD1 TYR A   9      62.698  26.672   1.331  1.00  0.00           C  
ATOM     42  CD2 TYR A   9      63.977  25.241  -0.114  1.00  0.00           C  
ATOM     43  CE1 TYR A   9      63.222  26.026   2.434  1.00  0.00           C  
ATOM     44  CE2 TYR A   9      64.501  24.595   0.989  1.00  0.00           C  
ATOM     45  CZ  TYR A   9      64.126  24.984   2.259  1.00  0.00           C  
ATOM     46  OH  TYR A   9      64.648  24.341   3.358  1.00  0.00           O  
ATOM     47  H   TYR A   9      65.002  26.948  -1.726  1.00  0.00           H  
ATOM     48  HA  TYR A   9      62.782  28.701  -2.416  1.00  0.00           H  
ATOM     49 1HB  TYR A   9      61.473  27.273  -0.925  1.00  0.00           H  
ATOM     50 2HB  TYR A   9      62.468  26.278  -1.979  1.00  0.00           H  
ATOM     51  HD1 TYR A   9      61.989  27.489   1.464  1.00  0.00           H  
ATOM     52  HD2 TYR A   9      64.273  24.934  -1.117  1.00  0.00           H  
ATOM     53  HE1 TYR A   9      62.927  26.334   3.437  1.00  0.00           H  
ATOM     54  HE2 TYR A   9      65.210  23.778   0.856  1.00  0.00           H  
ATOM     55  HH  TYR A   9      65.251  23.652   3.067  1.00  0.00           H  
ATOM     56  N   ALA A  10      64.482  29.493   0.151  1.00  0.00           N  
ATOM     57  CA  ALA A  10      64.667  30.460   1.220  1.00  0.00           C  
ATOM     58  C   ALA A  10      65.149  31.830   0.804  1.00  0.00           C  
ATOM     59  O   ALA A  10      65.816  32.579   1.543  1.00  0.00           O  
ATOM     60  CB  ALA A  10      65.634  29.887   2.246  1.00  0.00           C  
ATOM     61  H   ALA A  10      65.278  28.966  -0.178  1.00  0.00           H  
ATOM     62  HA  ALA A  10      63.699  30.635   1.689  1.00  0.00           H  
ATOM     63 1HB  ALA A  10      65.778  30.606   3.052  1.00  0.00           H  
ATOM     64 2HB  ALA A  10      65.225  28.962   2.654  1.00  0.00           H  
ATOM     65 3HB  ALA A  10      66.590  29.681   1.769  1.00  0.00           H  
ATOM     66  N   THR A  11      64.806  32.256  -0.401  1.00  0.00           N  
ATOM     67  CA  THR A  11      65.151  33.567  -0.931  1.00  0.00           C  
ATOM     68  C   THR A  11      63.981  34.107  -1.749  1.00  0.00           C  
ATOM     69  O   THR A  11      63.206  33.303  -2.274  1.00  0.00           O  
ATOM     70  CB  THR A  11      66.423  33.510  -1.797  1.00  0.00           C  
ATOM     71  OG1 THR A  11      66.182  32.692  -2.950  1.00  0.00           O  
ATOM     72  CG2 THR A  11      67.584  32.931  -1.003  1.00  0.00           C  
ATOM     73  H   THR A  11      64.272  31.619  -0.974  1.00  0.00           H  
ATOM     74  HA  THR A  11      65.341  34.240  -0.094  1.00  0.00           H  
ATOM     75  HB  THR A  11      66.683  34.515  -2.129  1.00  0.00           H  
ATOM     76  HG1 THR A  11      65.947  31.805  -2.669  1.00  0.00           H  
ATOM     77 1HG2 THR A  11      68.474  32.898  -1.631  1.00  0.00           H  
ATOM     78 2HG2 THR A  11      67.776  33.556  -0.132  1.00  0.00           H  
ATOM     79 3HG2 THR A  11      67.333  31.922  -0.677  1.00  0.00           H  
ATOM     80  N   TYR A  12      63.882  35.410  -1.911  1.00  0.00           N  
ATOM     81  CA  TYR A  12      62.898  36.011  -2.792  1.00  0.00           C  
ATOM     82  C   TYR A  12      63.425  35.961  -4.223  1.00  0.00           C  
ATOM     83  O   TYR A  12      64.630  36.183  -4.405  1.00  0.00           O  
ATOM     84  CB  TYR A  12      62.589  37.449  -2.370  1.00  0.00           C  
ATOM     85  CG  TYR A  12      61.829  37.553  -1.067  1.00  0.00           C  
ATOM     86  CD1 TYR A  12      62.373  38.255  -0.001  1.00  0.00           C  
ATOM     87  CD2 TYR A  12      60.588  36.947  -0.937  1.00  0.00           C  
ATOM     88  CE1 TYR A  12      61.679  38.350   1.190  1.00  0.00           C  
ATOM     89  CE2 TYR A  12      59.894  37.042   0.254  1.00  0.00           C  
ATOM     90  CZ  TYR A  12      60.435  37.740   1.314  1.00  0.00           C  
ATOM     91  OH  TYR A  12      59.744  37.835   2.500  1.00  0.00           O  
ATOM     92  H   TYR A  12      64.516  36.008  -1.401  1.00  0.00           H  
ATOM     93  HA  TYR A  12      61.978  35.430  -2.731  1.00  0.00           H  
ATOM     94 1HB  TYR A  12      63.521  38.007  -2.267  1.00  0.00           H  
ATOM     95 2HB  TYR A  12      62.001  37.937  -3.147  1.00  0.00           H  
ATOM     96  HD1 TYR A  12      63.348  38.732  -0.103  1.00  0.00           H  
ATOM     97  HD2 TYR A  12      60.161  36.395  -1.774  1.00  0.00           H  
ATOM     98  HE1 TYR A  12      62.106  38.901   2.027  1.00  0.00           H  
ATOM     99  HE2 TYR A  12      58.920  36.565   0.356  1.00  0.00           H  
ATOM    100  HH  TYR A  12      60.257  38.350   3.128  1.00  0.00           H  
ATOM    101  N   HIS A  13      62.589  35.656  -5.199  1.00  0.00           N  
ATOM    102  CA  HIS A  13      63.075  35.499  -6.564  1.00  0.00           C  
ATOM    103  C   HIS A  13      62.349  36.420  -7.541  1.00  0.00           C  
ATOM    104  O   HIS A  13      61.238  36.861  -7.233  1.00  0.00           O  
ATOM    105  CB  HIS A  13      62.922  34.045  -7.021  1.00  0.00           C  
ATOM    106  CG  HIS A  13      63.742  33.075  -6.228  1.00  0.00           C  
ATOM    107  ND1 HIS A  13      65.108  32.958  -6.381  1.00  0.00           N  
ATOM    108  CD2 HIS A  13      63.391  32.178  -5.277  1.00  0.00           C  
ATOM    109  CE1 HIS A  13      65.561  32.030  -5.556  1.00  0.00           C  
ATOM    110  NE2 HIS A  13      64.540  31.542  -4.876  1.00  0.00           N  
ATOM    111  H   HIS A  13      61.605  35.529  -5.009  1.00  0.00           H  
ATOM    112  HA  HIS A  13      64.132  35.759  -6.606  1.00  0.00           H  
ATOM    113 1HB  HIS A  13      61.875  33.748  -6.946  1.00  0.00           H  
ATOM    114 2HB  HIS A  13      63.211  33.960  -8.068  1.00  0.00           H  
ATOM    115  HD2 HIS A  13      62.385  31.995  -4.900  1.00  0.00           H  
ATOM    116  HE1 HIS A  13      66.601  31.720  -5.454  1.00  0.00           H  
ATOM    117  HE2 HIS A  13      64.589  30.818  -4.174  1.00  0.00           H  
ATOM    118  N   THR A  14      62.966  36.648  -8.698  1.00  0.00           N  
ATOM    119  CA  THR A  14      62.306  37.451  -9.730  1.00  0.00           C  
ATOM    120  C   THR A  14      61.188  36.642 -10.369  1.00  0.00           C  
ATOM    121  O   THR A  14      61.152  35.407 -10.282  1.00  0.00           O  
ATOM    122  CB  THR A  14      63.299  37.917 -10.811  1.00  0.00           C  
ATOM    123  OG1 THR A  14      63.852  36.775 -11.479  1.00  0.00           O  
ATOM    124  CG2 THR A  14      64.424  38.729 -10.187  1.00  0.00           C  
ATOM    125  H   THR A  14      63.887  36.275  -8.879  1.00  0.00           H  
ATOM    126  HA  THR A  14      61.879  38.337  -9.259  1.00  0.00           H  
ATOM    127  HB  THR A  14      62.778  38.532 -11.543  1.00  0.00           H  
ATOM    128  HG1 THR A  14      64.724  36.588 -11.122  1.00  0.00           H  
ATOM    129 1HG2 THR A  14      65.116  39.049 -10.965  1.00  0.00           H  
ATOM    130 2HG2 THR A  14      64.008  39.603  -9.688  1.00  0.00           H  
ATOM    131 3HG2 THR A  14      64.956  38.115  -9.460  1.00  0.00           H  
ATOM    132  N   LEU A  15      60.288  37.295 -11.109  1.00  0.00           N  
ATOM    133  CA  LEU A  15      59.213  36.561 -11.770  1.00  0.00           C  
ATOM    134  C   LEU A  15      59.755  35.563 -12.790  1.00  0.00           C  
ATOM    135  O   LEU A  15      59.236  34.466 -12.938  1.00  0.00           O  
ATOM    136  CB  LEU A  15      58.258  37.540 -12.465  1.00  0.00           C  
ATOM    137  CG  LEU A  15      57.023  36.910 -13.122  1.00  0.00           C  
ATOM    138  CD1 LEU A  15      56.202  36.181 -12.067  1.00  0.00           C  
ATOM    139  CD2 LEU A  15      56.200  37.995 -13.801  1.00  0.00           C  
ATOM    140  H   LEU A  15      60.340  38.298 -11.220  1.00  0.00           H  
ATOM    141  HA  LEU A  15      58.659  36.005 -11.015  1.00  0.00           H  
ATOM    142 1HB  LEU A  15      57.909  38.264 -11.731  1.00  0.00           H  
ATOM    143 2HB  LEU A  15      58.809  38.074 -13.238  1.00  0.00           H  
ATOM    144  HG  LEU A  15      57.340  36.177 -13.864  1.00  0.00           H  
ATOM    145 1HD1 LEU A  15      55.324  35.733 -12.535  1.00  0.00           H  
ATOM    146 2HD1 LEU A  15      56.808  35.398 -11.612  1.00  0.00           H  
ATOM    147 3HD1 LEU A  15      55.884  36.887 -11.301  1.00  0.00           H  
ATOM    148 1HD2 LEU A  15      55.323  37.548 -14.269  1.00  0.00           H  
ATOM    149 2HD2 LEU A  15      55.882  38.728 -13.060  1.00  0.00           H  
ATOM    150 3HD2 LEU A  15      56.806  38.488 -14.562  1.00  0.00           H  
ATOM    151  N   ASP A  16      60.853  35.907 -13.459  1.00  0.00           N  
ATOM    152  CA  ASP A  16      61.489  34.999 -14.406  1.00  0.00           C  
ATOM    153  C   ASP A  16      62.026  33.741 -13.724  1.00  0.00           C  
ATOM    154  O   ASP A  16      61.825  32.621 -14.207  1.00  0.00           O  
ATOM    155  CB  ASP A  16      62.629  35.712 -15.137  1.00  0.00           C  
ATOM    156  CG  ASP A  16      62.135  36.750 -16.136  1.00  0.00           C  
ATOM    157  OD1 ASP A  16      60.979  36.707 -16.486  1.00  0.00           O  
ATOM    158  OD2 ASP A  16      62.918  37.577 -16.538  1.00  0.00           O  
ATOM    159  H   ASP A  16      61.256  36.821 -13.307  1.00  0.00           H  
ATOM    160  HA  ASP A  16      60.744  34.685 -15.138  1.00  0.00           H  
ATOM    161 1HB  ASP A  16      63.275  36.206 -14.411  1.00  0.00           H  
ATOM    162 2HB  ASP A  16      63.236  34.978 -15.669  1.00  0.00           H  
ATOM    163  N   GLU A  17      62.601  33.894 -12.533  1.00  0.00           N  
ATOM    164  CA  GLU A  17      63.095  32.765 -11.744  1.00  0.00           C  
ATOM    165  C   GLU A  17      61.954  31.884 -11.269  1.00  0.00           C  
ATOM    166  O   GLU A  17      62.013  30.646 -11.358  1.00  0.00           O  
ATOM    167  CB  GLU A  17      63.898  33.262 -10.540  1.00  0.00           C  
ATOM    168  CG  GLU A  17      65.231  33.905 -10.895  1.00  0.00           C  
ATOM    169  CD  GLU A  17      65.958  34.445  -9.695  1.00  0.00           C  
ATOM    170  OE1 GLU A  17      65.452  35.348  -9.074  1.00  0.00           O  
ATOM    171  OE2 GLU A  17      67.022  33.952  -9.399  1.00  0.00           O  
ATOM    172  H   GLU A  17      62.697  34.830 -12.166  1.00  0.00           H  
ATOM    173  HA  GLU A  17      63.750  32.163 -12.374  1.00  0.00           H  
ATOM    174 1HB  GLU A  17      63.310  33.995  -9.988  1.00  0.00           H  
ATOM    175 2HB  GLU A  17      64.097  32.428  -9.866  1.00  0.00           H  
ATOM    176 1HG  GLU A  17      65.862  33.163 -11.384  1.00  0.00           H  
ATOM    177 2HG  GLU A  17      65.055  34.714 -11.602  1.00  0.00           H  
ATOM    178  N   ILE A  18      60.873  32.507 -10.807  1.00  0.00           N  
ATOM    179  CA  ILE A  18      59.683  31.766 -10.382  1.00  0.00           C  
ATOM    180  C   ILE A  18      59.129  30.932 -11.526  1.00  0.00           C  
ATOM    181  O   ILE A  18      58.797  29.760 -11.325  1.00  0.00           O  
ATOM    182  CB  ILE A  18      58.590  32.719  -9.866  1.00  0.00           C  
ATOM    183  CG1 ILE A  18      59.030  33.379  -8.557  1.00  0.00           C  
ATOM    184  CG2 ILE A  18      57.279  31.972  -9.675  1.00  0.00           C  
ATOM    185  CD1 ILE A  18      58.155  34.535  -8.130  1.00  0.00           C  
ATOM    186  H   ILE A  18      60.872  33.515 -10.748  1.00  0.00           H  
ATOM    187  HA  ILE A  18      59.964  31.097  -9.570  1.00  0.00           H  
ATOM    188  HB  ILE A  18      58.437  33.522 -10.587  1.00  0.00           H  
ATOM    189 1HG1 ILE A  18      59.029  32.637  -7.758  1.00  0.00           H  
ATOM    190 2HG1 ILE A  18      60.052  33.745  -8.660  1.00  0.00           H  
ATOM    191 1HG2 ILE A  18      56.518  32.660  -9.309  1.00  0.00           H  
ATOM    192 2HG2 ILE A  18      56.959  31.549 -10.626  1.00  0.00           H  
ATOM    193 3HG2 ILE A  18      57.421  31.169  -8.950  1.00  0.00           H  
ATOM    194 1HD1 ILE A  18      58.531  34.951  -7.195  1.00  0.00           H  
ATOM    195 2HD1 ILE A  18      58.170  35.306  -8.902  1.00  0.00           H  
ATOM    196 3HD1 ILE A  18      57.134  34.185  -7.987  1.00  0.00           H  
ATOM    197  N   TYR A  19      58.944  31.519 -12.709  1.00  0.00           N  
ATOM    198  CA  TYR A  19      58.378  30.800 -13.843  1.00  0.00           C  
ATOM    199  C   TYR A  19      59.244  29.610 -14.239  1.00  0.00           C  
ATOM    200  O   TYR A  19      58.712  28.519 -14.493  1.00  0.00           O  
ATOM    201  CB  TYR A  19      58.197  31.743 -15.035  1.00  0.00           C  
ATOM    202  CG  TYR A  19      57.062  32.728 -14.867  1.00  0.00           C  
ATOM    203  CD1 TYR A  19      55.983  32.411 -14.054  1.00  0.00           C  
ATOM    204  CD2 TYR A  19      57.098  33.947 -15.527  1.00  0.00           C  
ATOM    205  CE1 TYR A  19      54.946  33.311 -13.901  1.00  0.00           C  
ATOM    206  CE2 TYR A  19      56.061  34.846 -15.374  1.00  0.00           C  
ATOM    207  CZ  TYR A  19      54.988  34.532 -14.565  1.00  0.00           C  
ATOM    208  OH  TYR A  19      53.955  35.427 -14.413  1.00  0.00           O  
ATOM    209  H   TYR A  19      59.204  32.489 -12.821  1.00  0.00           H  
ATOM    210  HA  TYR A  19      57.401  30.411 -13.554  1.00  0.00           H  
ATOM    211 1HB  TYR A  19      59.117  32.308 -15.195  1.00  0.00           H  
ATOM    212 2HB  TYR A  19      58.011  31.159 -15.936  1.00  0.00           H  
ATOM    213  HD1 TYR A  19      55.955  31.453 -13.535  1.00  0.00           H  
ATOM    214  HD2 TYR A  19      57.945  34.195 -16.167  1.00  0.00           H  
ATOM    215  HE1 TYR A  19      54.099  33.062 -13.262  1.00  0.00           H  
ATOM    216  HE2 TYR A  19      56.089  35.805 -15.893  1.00  0.00           H  
ATOM    217  HH  TYR A  19      53.295  35.056 -13.822  1.00  0.00           H  
ATOM    218  N   ASP A  20      60.567  29.813 -14.214  1.00  0.00           N  
ATOM    219  CA  ASP A  20      61.460  28.698 -14.550  1.00  0.00           C  
ATOM    220  C   ASP A  20      61.318  27.526 -13.588  1.00  0.00           C  
ATOM    221  O   ASP A  20      61.363  26.350 -13.989  1.00  0.00           O  
ATOM    222  CB  ASP A  20      62.916  29.169 -14.559  1.00  0.00           C  
ATOM    223  CG  ASP A  20      63.243  30.063 -15.748  1.00  0.00           C  
ATOM    224  OD1 ASP A  20      62.484  30.068 -16.688  1.00  0.00           O  
ATOM    225  OD2 ASP A  20      64.247  30.733 -15.703  1.00  0.00           O  
ATOM    226  H   ASP A  20      60.967  30.708 -13.971  1.00  0.00           H  
ATOM    227  HA  ASP A  20      61.202  28.337 -15.546  1.00  0.00           H  
ATOM    228 1HB  ASP A  20      63.127  29.718 -13.641  1.00  0.00           H  
ATOM    229 2HB  ASP A  20      63.579  28.303 -14.582  1.00  0.00           H  
ATOM    230  N   PHE A  21      61.193  27.817 -12.293  1.00  0.00           N  
ATOM    231  CA  PHE A  21      61.014  26.771 -11.293  1.00  0.00           C  
ATOM    232  C   PHE A  21      59.677  26.070 -11.474  1.00  0.00           C  
ATOM    233  O   PHE A  21      59.605  24.842 -11.359  1.00  0.00           O  
ATOM    234  CB  PHE A  21      61.103  27.355  -9.882  1.00  0.00           C  
ATOM    235  CG  PHE A  21      61.042  26.322  -8.793  1.00  0.00           C  
ATOM    236  CD1 PHE A  21      61.896  25.229  -8.806  1.00  0.00           C  
ATOM    237  CD2 PHE A  21      60.132  26.441  -7.754  1.00  0.00           C  
ATOM    238  CE1 PHE A  21      61.841  24.278  -7.805  1.00  0.00           C  
ATOM    239  CE2 PHE A  21      60.075  25.492  -6.752  1.00  0.00           C  
ATOM    240  CZ  PHE A  21      60.931  24.409  -6.778  1.00  0.00           C  
ATOM    241  H   PHE A  21      61.223  28.782 -11.996  1.00  0.00           H  
ATOM    242  HA  PHE A  21      61.810  26.035 -11.416  1.00  0.00           H  
ATOM    243 1HB  PHE A  21      62.036  27.908  -9.775  1.00  0.00           H  
ATOM    244 2HB  PHE A  21      60.286  28.060  -9.728  1.00  0.00           H  
ATOM    245  HD1 PHE A  21      62.616  25.126  -9.618  1.00  0.00           H  
ATOM    246  HD2 PHE A  21      59.455  27.296  -7.734  1.00  0.00           H  
ATOM    247  HE1 PHE A  21      62.518  23.424  -7.828  1.00  0.00           H  
ATOM    248  HE2 PHE A  21      59.355  25.597  -5.940  1.00  0.00           H  
ATOM    249  HZ  PHE A  21      60.887  23.660  -5.989  1.00  0.00           H  
ATOM    250  N   MET A  22      58.629  26.806 -11.841  1.00  0.00           N  
ATOM    251  CA  MET A  22      57.341  26.187 -12.150  1.00  0.00           C  
ATOM    252  C   MET A  22      57.492  25.195 -13.304  1.00  0.00           C  
ATOM    253  O   MET A  22      57.004  24.060 -13.219  1.00  0.00           O  
ATOM    254  CB  MET A  22      56.303  27.255 -12.489  1.00  0.00           C  
ATOM    255  CG  MET A  22      55.880  28.119 -11.310  1.00  0.00           C  
ATOM    256  SD  MET A  22      54.784  29.467 -11.794  1.00  0.00           S  
ATOM    257  CE  MET A  22      53.301  28.560 -12.222  1.00  0.00           C  
ATOM    258  H   MET A  22      58.721  27.810 -11.908  1.00  0.00           H  
ATOM    259  HA  MET A  22      57.002  25.638 -11.272  1.00  0.00           H  
ATOM    260 1HB  MET A  22      56.699  27.914 -13.261  1.00  0.00           H  
ATOM    261 2HB  MET A  22      55.409  26.779 -12.893  1.00  0.00           H  
ATOM    262 1HG  MET A  22      55.365  27.503 -10.574  1.00  0.00           H  
ATOM    263 2HG  MET A  22      56.764  28.547 -10.837  1.00  0.00           H  
ATOM    264 1HE  MET A  22      52.527  29.258 -12.542  1.00  0.00           H  
ATOM    265 2HE  MET A  22      53.521  27.864 -13.032  1.00  0.00           H  
ATOM    266 3HE  MET A  22      52.950  28.004 -11.351  1.00  0.00           H  
ATOM    267  N   ASP A  23      58.235  25.584 -14.345  1.00  0.00           N  
ATOM    268  CA  ASP A  23      58.515  24.681 -15.458  1.00  0.00           C  
ATOM    269  C   ASP A  23      59.407  23.517 -15.050  1.00  0.00           C  
ATOM    270  O   ASP A  23      59.192  22.403 -15.536  1.00  0.00           O  
ATOM    271  CB  ASP A  23      59.174  25.447 -16.608  1.00  0.00           C  
ATOM    272  CG  ASP A  23      58.211  26.383 -17.325  1.00  0.00           C  
ATOM    273  OD1 ASP A  23      57.025  26.221 -17.163  1.00  0.00           O  
ATOM    274  OD2 ASP A  23      58.671  27.251 -18.028  1.00  0.00           O  
ATOM    275  H   ASP A  23      58.612  26.521 -14.365  1.00  0.00           H  
ATOM    276  HA  ASP A  23      57.571  24.263 -15.810  1.00  0.00           H  
ATOM    277 1HB  ASP A  23      60.009  26.033 -16.223  1.00  0.00           H  
ATOM    278 2HB  ASP A  23      59.577  24.739 -17.333  1.00  0.00           H  
ATOM    279  N   LEU A  24      60.342  23.731 -14.124  1.00  0.00           N  
ATOM    280  CA  LEU A  24      61.186  22.620 -13.678  1.00  0.00           C  
ATOM    281  C   LEU A  24      60.370  21.610 -12.884  1.00  0.00           C  
ATOM    282  O   LEU A  24      60.526  20.394 -13.038  1.00  0.00           O  
ATOM    283  CB  LEU A  24      62.346  23.139 -12.819  1.00  0.00           C  
ATOM    284  CG  LEU A  24      63.404  23.967 -13.559  1.00  0.00           C  
ATOM    285  CD1 LEU A  24      64.387  24.551 -12.553  1.00  0.00           C  
ATOM    286  CD2 LEU A  24      64.118  23.088 -14.575  1.00  0.00           C  
ATOM    287  H   LEU A  24      60.481  24.647 -13.722  1.00  0.00           H  
ATOM    288  HA  LEU A  24      61.598  22.124 -14.556  1.00  0.00           H  
ATOM    289 1HB  LEU A  24      61.938  23.758 -12.022  1.00  0.00           H  
ATOM    290 2HB  LEU A  24      62.851  22.286 -12.365  1.00  0.00           H  
ATOM    291  HG  LEU A  24      62.920  24.798 -14.074  1.00  0.00           H  
ATOM    292 1HD1 LEU A  24      65.138  25.140 -13.079  1.00  0.00           H  
ATOM    293 2HD1 LEU A  24      63.852  25.191 -11.851  1.00  0.00           H  
ATOM    294 3HD1 LEU A  24      64.875  23.743 -12.010  1.00  0.00           H  
ATOM    295 1HD2 LEU A  24      64.869  23.677 -15.102  1.00  0.00           H  
ATOM    296 2HD2 LEU A  24      64.602  22.258 -14.061  1.00  0.00           H  
ATOM    297 3HD2 LEU A  24      63.394  22.699 -15.291  1.00  0.00           H  
ATOM    298  N   LEU A  25      59.448  22.088 -12.047  1.00  0.00           N  
ATOM    299  CA  LEU A  25      58.534  21.199 -11.337  1.00  0.00           C  
ATOM    300  C   LEU A  25      57.755  20.298 -12.283  1.00  0.00           C  
ATOM    301  O   LEU A  25      57.566  19.111 -12.002  1.00  0.00           O  
ATOM    302  CB  LEU A  25      57.552  22.022 -10.494  1.00  0.00           C  
ATOM    303  CG  LEU A  25      58.154  22.728  -9.272  1.00  0.00           C  
ATOM    304  CD1 LEU A  25      57.116  23.659  -8.660  1.00  0.00           C  
ATOM    305  CD2 LEU A  25      58.619  21.688  -8.263  1.00  0.00           C  
ATOM    306  H   LEU A  25      59.379  23.085 -11.900  1.00  0.00           H  
ATOM    307  HA  LEU A  25      59.118  20.560 -10.675  1.00  0.00           H  
ATOM    308 1HB  LEU A  25      57.104  22.785 -11.128  1.00  0.00           H  
ATOM    309 2HB  LEU A  25      56.761  21.362 -10.139  1.00  0.00           H  
ATOM    310  HG  LEU A  25      59.004  23.335  -9.584  1.00  0.00           H  
ATOM    311 1HD1 LEU A  25      57.544  24.160  -7.792  1.00  0.00           H  
ATOM    312 2HD1 LEU A  25      56.817  24.404  -9.397  1.00  0.00           H  
ATOM    313 3HD1 LEU A  25      56.246  23.081  -8.352  1.00  0.00           H  
ATOM    314 1HD2 LEU A  25      59.047  22.190  -7.394  1.00  0.00           H  
ATOM    315 2HD2 LEU A  25      57.769  21.081  -7.948  1.00  0.00           H  
ATOM    316 3HD2 LEU A  25      59.373  21.048  -8.721  1.00  0.00           H  
ATOM    317  N   VAL A  26      57.145  20.877 -13.319  1.00  0.00           N  
ATOM    318  CA  VAL A  26      56.360  20.129 -14.293  1.00  0.00           C  
ATOM    319  C   VAL A  26      57.194  19.072 -14.995  1.00  0.00           C  
ATOM    320  O   VAL A  26      56.759  17.926 -15.160  1.00  0.00           O  
ATOM    321  CB  VAL A  26      55.766  21.085 -15.345  1.00  0.00           C  
ATOM    322  CG1 VAL A  26      55.127  20.298 -16.479  1.00  0.00           C  
ATOM    323  CG2 VAL A  26      54.750  22.008 -14.690  1.00  0.00           C  
ATOM    324  H   VAL A  26      57.237  21.877 -13.425  1.00  0.00           H  
ATOM    325  HA  VAL A  26      55.543  19.631 -13.770  1.00  0.00           H  
ATOM    326  HB  VAL A  26      56.571  21.678 -15.779  1.00  0.00           H  
ATOM    327 1HG1 VAL A  26      54.712  20.989 -17.213  1.00  0.00           H  
ATOM    328 2HG1 VAL A  26      55.880  19.671 -16.956  1.00  0.00           H  
ATOM    329 3HG1 VAL A  26      54.329  19.670 -16.082  1.00  0.00           H  
ATOM    330 1HG2 VAL A  26      54.335  22.682 -15.439  1.00  0.00           H  
ATOM    331 2HG2 VAL A  26      53.948  21.414 -14.251  1.00  0.00           H  
ATOM    332 3HG2 VAL A  26      55.239  22.592 -13.909  1.00  0.00           H  
ATOM    333  N   ALA A  27      58.384  19.469 -15.447  1.00  0.00           N  
ATOM    334  CA  ALA A  27      59.254  18.539 -16.162  1.00  0.00           C  
ATOM    335  C   ALA A  27      59.769  17.411 -15.286  1.00  0.00           C  
ATOM    336  O   ALA A  27      60.068  16.329 -15.827  1.00  0.00           O  
ATOM    337  CB  ALA A  27      60.427  19.291 -16.773  1.00  0.00           C  
ATOM    338  H   ALA A  27      58.695  20.418 -15.299  1.00  0.00           H  
ATOM    339  HA  ALA A  27      58.672  18.076 -16.960  1.00  0.00           H  
ATOM    340 1HB  ALA A  27      61.071  18.591 -17.305  1.00  0.00           H  
ATOM    341 2HB  ALA A  27      60.054  20.042 -17.470  1.00  0.00           H  
ATOM    342 3HB  ALA A  27      60.996  19.780 -15.984  1.00  0.00           H  
ATOM    343  N   GLN A  28      59.950  17.613 -13.983  1.00  0.00           N  
ATOM    344  CA  GLN A  28      60.437  16.510 -13.159  1.00  0.00           C  
ATOM    345  C   GLN A  28      59.314  15.682 -12.564  1.00  0.00           C  
ATOM    346  O   GLN A  28      59.598  14.597 -12.037  1.00  0.00           O  
ATOM    347  CB  GLN A  28      61.327  17.044 -12.034  1.00  0.00           C  
ATOM    348  CG  GLN A  28      62.573  17.768 -12.516  1.00  0.00           C  
ATOM    349  CD  GLN A  28      63.487  16.869 -13.327  1.00  0.00           C  
ATOM    350  OE1 GLN A  28      63.847  15.771 -12.892  1.00  0.00           O  
ATOM    351  NE2 GLN A  28      63.867  17.329 -14.513  1.00  0.00           N  
ATOM    352  H   GLN A  28      59.761  18.505 -13.549  1.00  0.00           H  
ATOM    353  HA  GLN A  28      61.028  15.843 -13.787  1.00  0.00           H  
ATOM    354 1HB  GLN A  28      60.755  17.735 -11.414  1.00  0.00           H  
ATOM    355 2HB  GLN A  28      61.643  16.218 -11.396  1.00  0.00           H  
ATOM    356 1HG  GLN A  28      62.273  18.607 -13.144  1.00  0.00           H  
ATOM    357 2HG  GLN A  28      63.129  18.128 -11.650  1.00  0.00           H  
ATOM    358 1HE2 GLN A  28      64.470  16.780 -15.094  1.00  0.00           H  
ATOM    359 2HE2 GLN A  28      63.552  18.225 -14.827  1.00  0.00           H  
ATOM    360  N   HIS A  29      58.039  16.058 -12.705  1.00  0.00           N  
ATOM    361  CA  HIS A  29      56.930  15.271 -12.153  1.00  0.00           C  
ATOM    362  C   HIS A  29      55.724  15.313 -13.090  1.00  0.00           C  
ATOM    363  O   HIS A  29      54.637  15.764 -12.716  1.00  0.00           O  
ATOM    364  CB  HIS A  29      56.528  15.787 -10.768  1.00  0.00           C  
ATOM    365  CG  HIS A  29      57.627  15.707  -9.754  1.00  0.00           C  
ATOM    366  ND1 HIS A  29      58.025  14.517  -9.181  1.00  0.00           N  
ATOM    367  CD2 HIS A  29      58.410  16.667  -9.209  1.00  0.00           C  
ATOM    368  CE1 HIS A  29      59.008  14.749  -8.328  1.00  0.00           C  
ATOM    369  NE2 HIS A  29      59.260  16.046  -8.327  1.00  0.00           N  
ATOM    370  H   HIS A  29      57.835  16.910 -13.207  1.00  0.00           H  
ATOM    371  HA  HIS A  29      57.239  14.232 -12.047  1.00  0.00           H  
ATOM    372 1HB  HIS A  29      56.211  16.828 -10.845  1.00  0.00           H  
ATOM    373 2HB  HIS A  29      55.680  15.213 -10.397  1.00  0.00           H  
ATOM    374  HD1 HIS A  29      57.694  13.604  -9.423  1.00  0.00           H  
ATOM    375  HD2 HIS A  29      58.464  17.747  -9.350  1.00  0.00           H  
ATOM    376  HE1 HIS A  29      59.464  13.932  -7.771  1.00  0.00           H  
ATOM    377  N   PRO A  30      55.880  14.835 -14.322  1.00  0.00           N  
ATOM    378  CA  PRO A  30      54.864  14.873 -15.345  1.00  0.00           C  
ATOM    379  C   PRO A  30      53.534  14.223 -15.065  1.00  0.00           C  
ATOM    380  O   PRO A  30      52.504  14.740 -15.535  1.00  0.00           O  
ATOM    381  CB  PRO A  30      55.576  14.148 -16.491  1.00  0.00           C  
ATOM    382  CG  PRO A  30      57.024  14.391 -16.234  1.00  0.00           C  
ATOM    383  CD  PRO A  30      57.152  14.339 -14.735  1.00  0.00           C  
ATOM    384  HA  PRO A  30      54.644  15.921 -15.597  1.00  0.00           H  
ATOM    385 1HB  PRO A  30      55.314  13.080 -16.481  1.00  0.00           H  
ATOM    386 2HB  PRO A  30      55.240  14.552 -17.458  1.00  0.00           H  
ATOM    387 1HG  PRO A  30      57.633  13.625 -16.738  1.00  0.00           H  
ATOM    388 2HG  PRO A  30      57.326  15.362 -16.652  1.00  0.00           H  
ATOM    389 1HD  PRO A  30      57.306  13.298 -14.416  1.00  0.00           H  
ATOM    390 2HD  PRO A  30      57.993  14.971 -14.417  1.00  0.00           H  
ATOM    391  N   GLU A  31      53.488  13.140 -14.303  1.00  0.00           N  
ATOM    392  CA  GLU A  31      52.241  12.444 -14.034  1.00  0.00           C  
ATOM    393  C   GLU A  31      51.410  13.029 -12.905  1.00  0.00           C  
ATOM    394  O   GLU A  31      50.384  12.454 -12.522  1.00  0.00           O  
ATOM    395  CB  GLU A  31      52.539  10.976 -13.721  1.00  0.00           C  
ATOM    396  CG  GLU A  31      53.227  10.745 -12.384  1.00  0.00           C  
ATOM    397  CD  GLU A  31      54.720  10.906 -12.458  1.00  0.00           C  
ATOM    398  OE1 GLU A  31      55.189  11.487 -13.407  1.00  0.00           O  
ATOM    399  OE2 GLU A  31      55.392  10.447 -11.565  1.00  0.00           O  
ATOM    400  H   GLU A  31      54.344  12.789 -13.898  1.00  0.00           H  
ATOM    401  HA  GLU A  31      51.614  12.501 -14.924  1.00  0.00           H  
ATOM    402 1HB  GLU A  31      51.608  10.408 -13.721  1.00  0.00           H  
ATOM    403 2HB  GLU A  31      53.176  10.560 -14.502  1.00  0.00           H  
ATOM    404 1HG  GLU A  31      52.832  11.454 -11.657  1.00  0.00           H  
ATOM    405 2HG  GLU A  31      52.991   9.740 -12.035  1.00  0.00           H  
ATOM    406  N   LEU A  32      51.885  14.096 -12.281  1.00  0.00           N  
ATOM    407  CA  LEU A  32      51.214  14.737 -11.175  1.00  0.00           C  
ATOM    408  C   LEU A  32      50.961  16.228 -11.391  1.00  0.00           C  
ATOM    409  O   LEU A  32      49.948  16.727 -10.901  1.00  0.00           O  
ATOM    410  CB  LEU A  32      52.043  14.541  -9.900  1.00  0.00           C  
ATOM    411  CG  LEU A  32      51.449  15.144  -8.620  1.00  0.00           C  
ATOM    412  CD1 LEU A  32      50.104  14.493  -8.328  1.00  0.00           C  
ATOM    413  CD2 LEU A  32      52.418  14.940  -7.465  1.00  0.00           C  
ATOM    414  H   LEU A  32      52.765  14.471 -12.607  1.00  0.00           H  
ATOM    415  HA  LEU A  32      50.238  14.270 -11.045  1.00  0.00           H  
ATOM    416 1HB  LEU A  32      52.174  13.473  -9.732  1.00  0.00           H  
ATOM    417 2HB  LEU A  32      53.026  14.987 -10.052  1.00  0.00           H  
ATOM    418  HG  LEU A  32      51.279  16.211  -8.767  1.00  0.00           H  
ATOM    419 1HD1 LEU A  32      49.682  14.923  -7.419  1.00  0.00           H  
ATOM    420 2HD1 LEU A  32      49.425  14.672  -9.162  1.00  0.00           H  
ATOM    421 3HD1 LEU A  32      50.241  13.421  -8.193  1.00  0.00           H  
ATOM    422 1HD2 LEU A  32      51.996  15.370  -6.556  1.00  0.00           H  
ATOM    423 2HD2 LEU A  32      52.588  13.874  -7.317  1.00  0.00           H  
ATOM    424 3HD2 LEU A  32      53.364  15.431  -7.693  1.00  0.00           H  
ATOM    425  N   VAL A  33      51.898  16.944 -12.013  1.00  0.00           N  
ATOM    426  CA  VAL A  33      51.765  18.386 -12.136  1.00  0.00           C  
ATOM    427  C   VAL A  33      51.699  18.831 -13.598  1.00  0.00           C  
ATOM    428  O   VAL A  33      52.443  18.318 -14.433  1.00  0.00           O  
ATOM    429  CB  VAL A  33      52.951  19.084 -11.443  1.00  0.00           C  
ATOM    430  CG1 VAL A  33      52.861  20.592 -11.625  1.00  0.00           C  
ATOM    431  CG2 VAL A  33      52.976  18.718  -9.967  1.00  0.00           C  
ATOM    432  H   VAL A  33      52.710  16.490 -12.405  1.00  0.00           H  
ATOM    433  HA  VAL A  33      50.840  18.691 -11.646  1.00  0.00           H  
ATOM    434  HB  VAL A  33      53.878  18.758 -11.915  1.00  0.00           H  
ATOM    435 1HG1 VAL A  33      53.707  21.069 -11.129  1.00  0.00           H  
ATOM    436 2HG1 VAL A  33      52.881  20.832 -12.688  1.00  0.00           H  
ATOM    437 3HG1 VAL A  33      51.933  20.956 -11.186  1.00  0.00           H  
ATOM    438 1HG2 VAL A  33      53.817  19.214  -9.484  1.00  0.00           H  
ATOM    439 2HG2 VAL A  33      52.046  19.039  -9.497  1.00  0.00           H  
ATOM    440 3HG2 VAL A  33      53.082  17.639  -9.861  1.00  0.00           H  
ATOM    441  N   SER A  34      50.851  19.807 -13.887  1.00  0.00           N  
ATOM    442  CA  SER A  34      50.786  20.365 -15.227  1.00  0.00           C  
ATOM    443  C   SER A  34      50.586  21.878 -15.107  1.00  0.00           C  
ATOM    444  O   SER A  34      50.102  22.347 -14.076  1.00  0.00           O  
ATOM    445  CB  SER A  34      49.656  19.735 -16.018  1.00  0.00           C  
ATOM    446  OG  SER A  34      48.412  20.049 -15.454  1.00  0.00           O  
ATOM    447  H   SER A  34      50.239  20.173 -13.172  1.00  0.00           H  
ATOM    448  HA  SER A  34      51.727  20.151 -15.737  1.00  0.00           H  
ATOM    449 1HB  SER A  34      49.692  20.089 -17.048  1.00  0.00           H  
ATOM    450 2HB  SER A  34      49.786  18.654 -16.040  1.00  0.00           H  
ATOM    451  HG  SER A  34      48.055  20.766 -15.984  1.00  0.00           H  
ATOM    452  N   LYS A  35      50.910  22.590 -16.183  1.00  0.00           N  
ATOM    453  CA  LYS A  35      50.715  24.044 -16.165  1.00  0.00           C  
ATOM    454  C   LYS A  35      49.476  24.421 -16.968  1.00  0.00           C  
ATOM    455  O   LYS A  35      49.325  23.966 -18.104  1.00  0.00           O  
ATOM    456  CB  LYS A  35      51.944  24.766 -16.720  1.00  0.00           C  
ATOM    457  CG  LYS A  35      51.848  26.286 -16.688  1.00  0.00           C  
ATOM    458  CD  LYS A  35      53.180  26.931 -17.042  1.00  0.00           C  
ATOM    459  CE  LYS A  35      53.508  26.751 -18.517  1.00  0.00           C  
ATOM    460  NZ  LYS A  35      54.744  27.484 -18.906  1.00  0.00           N  
ATOM    461  H   LYS A  35      51.287  22.154 -17.013  1.00  0.00           H  
ATOM    462  HA  LYS A  35      50.566  24.360 -15.132  1.00  0.00           H  
ATOM    463 1HB  LYS A  35      52.826  24.474 -16.149  1.00  0.00           H  
ATOM    464 2HB  LYS A  35      52.108  24.463 -17.754  1.00  0.00           H  
ATOM    465 1HG  LYS A  35      51.092  26.618 -17.401  1.00  0.00           H  
ATOM    466 2HG  LYS A  35      51.550  26.611 -15.692  1.00  0.00           H  
ATOM    467 1HD  LYS A  35      53.140  27.997 -16.815  1.00  0.00           H  
ATOM    468 2HD  LYS A  35      53.973  26.479 -16.446  1.00  0.00           H  
ATOM    469 1HE  LYS A  35      53.646  25.692 -18.732  1.00  0.00           H  
ATOM    470 2HE  LYS A  35      52.679  27.117 -19.122  1.00  0.00           H  
ATOM    471 1HZ  LYS A  35      54.926  27.340 -19.889  1.00  0.00           H  
ATOM    472 2HZ  LYS A  35      54.620  28.471 -18.727  1.00  0.00           H  
ATOM    473 3HZ  LYS A  35      55.524  27.139 -18.365  1.00  0.00           H  
ATOM    474  N   LEU A  36      48.581  25.204 -16.383  1.00  0.00           N  
ATOM    475  CA  LEU A  36      47.339  25.603 -17.036  1.00  0.00           C  
ATOM    476  C   LEU A  36      47.334  27.118 -17.183  1.00  0.00           C  
ATOM    477  O   LEU A  36      47.509  27.826 -16.187  1.00  0.00           O  
ATOM    478  CB  LEU A  36      46.120  25.142 -16.227  1.00  0.00           C  
ATOM    479  CG  LEU A  36      44.754  25.561 -16.784  1.00  0.00           C  
ATOM    480  CD1 LEU A  36      44.536  24.905 -18.141  1.00  0.00           C  
ATOM    481  CD2 LEU A  36      43.661  25.164 -15.803  1.00  0.00           C  
ATOM    482  H   LEU A  36      48.773  25.534 -15.448  1.00  0.00           H  
ATOM    483  HA  LEU A  36      47.298  25.133 -18.018  1.00  0.00           H  
ATOM    484 1HB  LEU A  36      46.134  24.055 -16.167  1.00  0.00           H  
ATOM    485 2HB  LEU A  36      46.203  25.541 -15.216  1.00  0.00           H  
ATOM    486  HG  LEU A  36      44.736  26.642 -16.930  1.00  0.00           H  
ATOM    487 1HD1 LEU A  36      43.565  25.204 -18.537  1.00  0.00           H  
ATOM    488 2HD1 LEU A  36      45.320  25.222 -18.829  1.00  0.00           H  
ATOM    489 3HD1 LEU A  36      44.565  23.822 -18.030  1.00  0.00           H  
ATOM    490 1HD2 LEU A  36      42.690  25.463 -16.199  1.00  0.00           H  
ATOM    491 2HD2 LEU A  36      43.677  24.084 -15.658  1.00  0.00           H  
ATOM    492 3HD2 LEU A  36      43.832  25.661 -14.848  1.00  0.00           H  
ATOM    493  N   GLN A  37      47.244  27.613 -18.426  1.00  0.00           N  
ATOM    494  CA  GLN A  37      47.176  29.081 -18.491  1.00  0.00           C  
ATOM    495  C   GLN A  37      45.711  29.488 -18.483  1.00  0.00           C  
ATOM    496  O   GLN A  37      44.880  28.939 -19.215  1.00  0.00           O  
ATOM    497  CB  GLN A  37      47.876  29.622 -19.740  1.00  0.00           C  
ATOM    498  CG  GLN A  37      47.894  31.138 -19.836  1.00  0.00           C  
ATOM    499  CD  GLN A  37      48.646  31.632 -21.058  1.00  0.00           C  
ATOM    500  OE1 GLN A  37      49.470  30.914 -21.629  1.00  0.00           O  
ATOM    501  NE2 GLN A  37      48.365  32.865 -21.466  1.00  0.00           N  
ATOM    502  H   GLN A  37      47.220  27.081 -19.284  1.00  0.00           H  
ATOM    503  HA  GLN A  37      47.681  29.490 -17.616  1.00  0.00           H  
ATOM    504 1HB  GLN A  37      48.908  29.272 -19.760  1.00  0.00           H  
ATOM    505 2HB  GLN A  37      47.382  29.235 -20.631  1.00  0.00           H  
ATOM    506 1HG  GLN A  37      46.867  31.500 -19.898  1.00  0.00           H  
ATOM    507 2HG  GLN A  37      48.380  31.543 -18.949  1.00  0.00           H  
ATOM    508 1HE2 GLN A  37      48.830  33.245 -22.266  1.00  0.00           H  
ATOM    509 2HE2 GLN A  37      47.689  33.413 -20.973  1.00  0.00           H  
ATOM    510  N   ILE A  38      45.361  30.436 -17.613  1.00  0.00           N  
ATOM    511  CA  ILE A  38      43.981  30.870 -17.429  1.00  0.00           C  
ATOM    512  C   ILE A  38      43.742  32.297 -17.928  1.00  0.00           C  
ATOM    513  O   ILE A  38      42.614  32.787 -17.923  1.00  0.00           O  
ATOM    514  CB  ILE A  38      43.583  30.778 -15.945  1.00  0.00           C  
ATOM    515  CG1 ILE A  38      44.441  31.725 -15.102  1.00  0.00           C  
ATOM    516  CG2 ILE A  38      43.716  29.347 -15.446  1.00  0.00           C  
ATOM    517  CD1 ILE A  38      43.961  31.879 -13.677  1.00  0.00           C  
ATOM    518  H   ILE A  38      46.090  30.867 -17.062  1.00  0.00           H  
ATOM    519  HA  ILE A  38      43.332  30.212 -18.006  1.00  0.00           H  
ATOM    520  HB  ILE A  38      42.549  31.099 -15.825  1.00  0.00           H  
ATOM    521 1HG1 ILE A  38      45.468  31.361 -15.078  1.00  0.00           H  
ATOM    522 2HG1 ILE A  38      44.455  32.712 -15.564  1.00  0.00           H  
ATOM    523 1HG2 ILE A  38      43.432  29.300 -14.395  1.00  0.00           H  
ATOM    524 2HG2 ILE A  38      43.064  28.697 -16.028  1.00  0.00           H  
ATOM    525 3HG2 ILE A  38      44.750  29.018 -15.557  1.00  0.00           H  
ATOM    526 1HD1 ILE A  38      44.619  32.565 -13.143  1.00  0.00           H  
ATOM    527 2HD1 ILE A  38      42.945  32.276 -13.676  1.00  0.00           H  
ATOM    528 3HD1 ILE A  38      43.972  30.909 -13.182  1.00  0.00           H  
ATOM    529  N   GLY A  39      44.806  32.955 -18.396  1.00  0.00           N  
ATOM    530  CA  GLY A  39      44.618  34.307 -18.912  1.00  0.00           C  
ATOM    531  C   GLY A  39      45.910  35.088 -19.015  1.00  0.00           C  
ATOM    532  O   GLY A  39      47.019  34.575 -19.027  1.00  0.00           O  
ATOM    533  H   GLY A  39      45.731  32.549 -18.404  1.00  0.00           H  
ATOM    534 1HA  GLY A  39      44.159  34.259 -19.899  1.00  0.00           H  
ATOM    535 2HA  GLY A  39      43.931  34.851 -18.265  1.00  0.00           H  
ATOM    536  N   ARG A  40      45.768  36.417 -19.020  1.00  0.00           N  
ATOM    537  CA  ARG A  40      46.956  37.260 -19.133  1.00  0.00           C  
ATOM    538  C   ARG A  40      46.746  38.543 -18.335  1.00  0.00           C  
ATOM    539  O   ARG A  40      45.623  38.919 -17.996  1.00  0.00           O  
ATOM    540  CB  ARG A  40      47.250  37.600 -20.587  1.00  0.00           C  
ATOM    541  CG  ARG A  40      47.620  36.411 -21.459  1.00  0.00           C  
ATOM    542  CD  ARG A  40      47.866  36.819 -22.866  1.00  0.00           C  
ATOM    543  NE  ARG A  40      49.052  37.652 -22.990  1.00  0.00           N  
ATOM    544  CZ  ARG A  40      49.429  38.283 -24.119  1.00  0.00           C  
ATOM    545  NH1 ARG A  40      48.705  38.167 -25.210  1.00  0.00           N  
ATOM    546  NH2 ARG A  40      50.526  39.020 -24.129  1.00  0.00           N  
ATOM    547  H   ARG A  40      44.860  36.854 -18.948  1.00  0.00           H  
ATOM    548  HA  ARG A  40      47.808  36.713 -18.729  1.00  0.00           H  
ATOM    549 1HB  ARG A  40      46.378  38.078 -21.032  1.00  0.00           H  
ATOM    550 2HB  ARG A  40      48.074  38.313 -20.634  1.00  0.00           H  
ATOM    551 1HG  ARG A  40      48.526  35.945 -21.074  1.00  0.00           H  
ATOM    552 2HG  ARG A  40      46.806  35.686 -21.450  1.00  0.00           H  
ATOM    553 1HD  ARG A  40      48.008  35.931 -23.483  1.00  0.00           H  
ATOM    554 2HD  ARG A  40      47.012  37.385 -23.236  1.00  0.00           H  
ATOM    555  HE  ARG A  40      49.634  37.766 -22.171  1.00  0.00           H  
ATOM    556 1HH1 ARG A  40      47.866  37.604 -25.202  1.00  0.00           H  
ATOM    557 2HH1 ARG A  40      48.988  38.640 -26.056  1.00  0.00           H  
ATOM    558 1HH2 ARG A  40      51.083  39.109 -23.290  1.00  0.00           H  
ATOM    559 2HH2 ARG A  40      50.809  39.492 -24.975  1.00  0.00           H  
ATOM    560  N   SER A  41      47.884  39.136 -17.972  1.00  0.00           N  
ATOM    561  CA  SER A  41      47.842  40.343 -17.150  1.00  0.00           C  
ATOM    562  C   SER A  41      47.600  41.576 -18.015  1.00  0.00           C  
ATOM    563  O   SER A  41      47.580  41.482 -19.246  1.00  0.00           O  
ATOM    564  CB  SER A  41      49.138  40.499 -16.378  1.00  0.00           C  
ATOM    565  OG  SER A  41      50.205  40.783 -17.240  1.00  0.00           O  
ATOM    566  H   SER A  41      48.779  38.765 -18.256  1.00  0.00           H  
ATOM    567  HA  SER A  41      47.020  40.249 -16.439  1.00  0.00           H  
ATOM    568 1HB  SER A  41      49.032  41.302 -15.649  1.00  0.00           H  
ATOM    569 2HB  SER A  41      49.345  39.582 -15.827  1.00  0.00           H  
ATOM    570  HG  SER A  41      50.345  41.731 -17.186  1.00  0.00           H  
ATOM    571  N   TYR A  42      47.443  42.725 -17.377  1.00  0.00           N  
ATOM    572  CA  TYR A  42      47.244  43.981 -18.087  1.00  0.00           C  
ATOM    573  C   TYR A  42      48.418  44.222 -19.041  1.00  0.00           C  
ATOM    574  O   TYR A  42      48.189  44.716 -20.148  1.00  0.00           O  
ATOM    575  CB  TYR A  42      47.094  45.144 -17.103  1.00  0.00           C  
ATOM    576  CG  TYR A  42      46.913  46.489 -17.771  1.00  0.00           C  
ATOM    577  CD1 TYR A  42      45.677  46.844 -18.292  1.00  0.00           C  
ATOM    578  CD2 TYR A  42      47.982  47.367 -17.863  1.00  0.00           C  
ATOM    579  CE1 TYR A  42      45.512  48.072 -18.902  1.00  0.00           C  
ATOM    580  CE2 TYR A  42      47.817  48.596 -18.472  1.00  0.00           C  
ATOM    581  CZ  TYR A  42      46.588  48.949 -18.991  1.00  0.00           C  
ATOM    582  OH  TYR A  42      46.423  50.172 -19.598  1.00  0.00           O  
ATOM    583  H   TYR A  42      47.462  42.728 -16.367  1.00  0.00           H  
ATOM    584  HA  TYR A  42      46.329  43.905 -18.674  1.00  0.00           H  
ATOM    585 1HB  TYR A  42      46.233  44.966 -16.457  1.00  0.00           H  
ATOM    586 2HB  TYR A  42      47.976  45.197 -16.466  1.00  0.00           H  
ATOM    587  HD1 TYR A  42      44.837  46.153 -18.220  1.00  0.00           H  
ATOM    588  HD2 TYR A  42      48.954  47.088 -17.454  1.00  0.00           H  
ATOM    589  HE1 TYR A  42      44.541  48.351 -19.311  1.00  0.00           H  
ATOM    590  HE2 TYR A  42      48.658  49.286 -18.545  1.00  0.00           H  
ATOM    591  HH  TYR A  42      45.516  50.259 -19.901  1.00  0.00           H  
ATOM    592  N   GLU A  43      49.632  44.026 -18.564  1.00  0.00           N  
ATOM    593  CA  GLU A  43      50.843  44.147 -19.345  1.00  0.00           C  
ATOM    594  C   GLU A  43      51.183  42.866 -20.080  1.00  0.00           C  
ATOM    595  O   GLU A  43      52.271  42.711 -20.625  1.00  0.00           O  
ATOM    596  CB  GLU A  43      52.011  44.548 -18.441  1.00  0.00           C  
ATOM    597  CG  GLU A  43      51.877  45.928 -17.815  1.00  0.00           C  
ATOM    598  CD  GLU A  43      53.041  46.287 -16.934  1.00  0.00           C  
ATOM    599  OE1 GLU A  43      53.880  45.445 -16.718  1.00  0.00           O  
ATOM    600  OE2 GLU A  43      53.091  47.404 -16.475  1.00  0.00           O  
ATOM    601  H   GLU A  43      49.699  43.776 -17.588  1.00  0.00           H  
ATOM    602  HA  GLU A  43      50.695  44.924 -20.095  1.00  0.00           H  
ATOM    603 1HB  GLU A  43      52.112  43.822 -17.634  1.00  0.00           H  
ATOM    604 2HB  GLU A  43      52.938  44.529 -19.015  1.00  0.00           H  
ATOM    605 1HG  GLU A  43      51.796  46.670 -18.610  1.00  0.00           H  
ATOM    606 2HG  GLU A  43      50.960  45.963 -17.230  1.00  0.00           H  
ATOM    607  N   GLY A  44      50.193  42.019 -20.315  1.00  0.00           N  
ATOM    608  CA  GLY A  44      50.197  40.873 -21.191  1.00  0.00           C  
ATOM    609  C   GLY A  44      51.016  39.686 -20.753  1.00  0.00           C  
ATOM    610  O   GLY A  44      51.326  38.777 -21.551  1.00  0.00           O  
ATOM    611  H   GLY A  44      49.354  42.240 -19.798  1.00  0.00           H  
ATOM    612 1HA  GLY A  44      49.176  40.516 -21.328  1.00  0.00           H  
ATOM    613 2HA  GLY A  44      50.569  41.166 -22.172  1.00  0.00           H  
ATOM    614  N   ARG A  45      51.377  39.565 -19.483  1.00  0.00           N  
ATOM    615  CA  ARG A  45      52.112  38.428 -18.954  1.00  0.00           C  
ATOM    616  C   ARG A  45      51.116  37.297 -18.706  1.00  0.00           C  
ATOM    617  O   ARG A  45      49.994  37.496 -18.262  1.00  0.00           O  
ATOM    618  CB  ARG A  45      52.835  38.786 -17.664  1.00  0.00           C  
ATOM    619  CG  ARG A  45      53.946  39.812 -17.817  1.00  0.00           C  
ATOM    620  CD  ARG A  45      54.638  40.070 -16.528  1.00  0.00           C  
ATOM    621  NE  ARG A  45      55.668  41.088 -16.659  1.00  0.00           N  
ATOM    622  CZ  ARG A  45      56.941  40.845 -17.027  1.00  0.00           C  
ATOM    623  NH1 ARG A  45      57.325  39.617 -17.297  1.00  0.00           N  
ATOM    624  NH2 ARG A  45      57.804  41.842 -17.117  1.00  0.00           N  
ATOM    625  H   ARG A  45      51.118  40.316 -18.860  1.00  0.00           H  
ATOM    626  HA  ARG A  45      52.858  38.126 -19.690  1.00  0.00           H  
ATOM    627 1HB  ARG A  45      52.119  39.181 -16.944  1.00  0.00           H  
ATOM    628 2HB  ARG A  45      53.273  37.887 -17.231  1.00  0.00           H  
ATOM    629 1HG  ARG A  45      54.682  39.448 -18.534  1.00  0.00           H  
ATOM    630 2HG  ARG A  45      53.526  40.753 -18.175  1.00  0.00           H  
ATOM    631 1HD  ARG A  45      53.914  40.410 -15.789  1.00  0.00           H  
ATOM    632 2HD  ARG A  45      55.109  39.152 -16.179  1.00  0.00           H  
ATOM    633  HE  ARG A  45      55.411  42.045 -16.460  1.00  0.00           H  
ATOM    634 1HH1 ARG A  45      56.665  38.855 -17.228  1.00  0.00           H  
ATOM    635 2HH1 ARG A  45      58.279  39.435 -17.572  1.00  0.00           H  
ATOM    636 1HH2 ARG A  45      57.509  42.786 -16.910  1.00  0.00           H  
ATOM    637 2HH2 ARG A  45      58.758  41.660 -17.393  1.00  0.00           H  
ATOM    638  N   PRO A  46      51.533  36.075 -18.993  1.00  0.00           N  
ATOM    639  CA  PRO A  46      50.711  34.895 -18.806  1.00  0.00           C  
ATOM    640  C   PRO A  46      50.398  34.600 -17.347  1.00  0.00           C  
ATOM    641  O   PRO A  46      51.208  34.870 -16.453  1.00  0.00           O  
ATOM    642  CB  PRO A  46      51.577  33.792 -19.423  1.00  0.00           C  
ATOM    643  CG  PRO A  46      52.501  34.521 -20.337  1.00  0.00           C  
ATOM    644  CD  PRO A  46      52.764  35.829 -19.640  1.00  0.00           C  
ATOM    645  HA  PRO A  46      49.769  35.019 -19.360  1.00  0.00           H  
ATOM    646 1HB  PRO A  46      52.107  33.243 -18.630  1.00  0.00           H  
ATOM    647 2HB  PRO A  46      50.942  33.065 -19.949  1.00  0.00           H  
ATOM    648 1HG  PRO A  46      53.418  33.935 -20.498  1.00  0.00           H  
ATOM    649 2HG  PRO A  46      52.032  34.654 -21.324  1.00  0.00           H  
ATOM    650 1HD  PRO A  46      53.594  35.706 -18.929  1.00  0.00           H  
ATOM    651 2HD  PRO A  46      53.002  36.602 -20.385  1.00  0.00           H  
ATOM    652  N   ILE A  47      49.150  34.270 -17.078  1.00  0.00           N  
ATOM    653  CA  ILE A  47      48.663  33.838 -15.785  1.00  0.00           C  
ATOM    654  C   ILE A  47      48.666  32.301 -15.759  1.00  0.00           C  
ATOM    655  O   ILE A  47      47.764  31.669 -16.316  1.00  0.00           O  
ATOM    656  CB  ILE A  47      47.250  34.382 -15.507  1.00  0.00           C  
ATOM    657  CG1 ILE A  47      47.248  35.912 -15.551  1.00  0.00           C  
ATOM    658  CG2 ILE A  47      46.744  33.884 -14.162  1.00  0.00           C  
ATOM    659  CD1 ILE A  47      45.866  36.523 -15.493  1.00  0.00           C  
ATOM    660  H   ILE A  47      48.504  34.332 -17.852  1.00  0.00           H  
ATOM    661  HA  ILE A  47      49.333  34.223 -15.017  1.00  0.00           H  
ATOM    662  HB  ILE A  47      46.570  34.043 -16.288  1.00  0.00           H  
ATOM    663 1HG1 ILE A  47      47.828  36.300 -14.715  1.00  0.00           H  
ATOM    664 2HG1 ILE A  47      47.731  36.250 -16.468  1.00  0.00           H  
ATOM    665 1HG2 ILE A  47      45.744  34.278 -13.981  1.00  0.00           H  
ATOM    666 2HG2 ILE A  47      46.709  32.795 -14.166  1.00  0.00           H  
ATOM    667 3HG2 ILE A  47      47.415  34.222 -13.372  1.00  0.00           H  
ATOM    668 1HD1 ILE A  47      45.947  37.610 -15.529  1.00  0.00           H  
ATOM    669 2HD1 ILE A  47      45.278  36.174 -16.343  1.00  0.00           H  
ATOM    670 3HD1 ILE A  47      45.377  36.227 -14.567  1.00  0.00           H  
ATOM    671  N   TYR A  48      49.734  31.740 -15.218  1.00  0.00           N  
ATOM    672  CA  TYR A  48      49.909  30.287 -15.177  1.00  0.00           C  
ATOM    673  C   TYR A  48      49.628  29.697 -13.800  1.00  0.00           C  
ATOM    674  O   TYR A  48      50.177  30.127 -12.783  1.00  0.00           O  
ATOM    675  CB  TYR A  48      51.326  29.915 -15.621  1.00  0.00           C  
ATOM    676  CG  TYR A  48      51.606  30.209 -17.078  1.00  0.00           C  
ATOM    677  CD1 TYR A  48      52.627  31.082 -17.426  1.00  0.00           C  
ATOM    678  CD2 TYR A  48      50.842  29.607 -18.066  1.00  0.00           C  
ATOM    679  CE1 TYR A  48      52.883  31.350 -18.757  1.00  0.00           C  
ATOM    680  CE2 TYR A  48      51.097  29.876 -19.397  1.00  0.00           C  
ATOM    681  CZ  TYR A  48      52.113  30.743 -19.743  1.00  0.00           C  
ATOM    682  OH  TYR A  48      52.368  31.011 -21.068  1.00  0.00           O  
ATOM    683  H   TYR A  48      50.449  32.333 -14.822  1.00  0.00           H  
ATOM    684  HA  TYR A  48      49.194  29.833 -15.864  1.00  0.00           H  
ATOM    685 1HB  TYR A  48      52.052  30.462 -15.017  1.00  0.00           H  
ATOM    686 2HB  TYR A  48      51.493  28.852 -15.450  1.00  0.00           H  
ATOM    687  HD1 TYR A  48      53.227  31.555 -16.649  1.00  0.00           H  
ATOM    688  HD2 TYR A  48      50.039  28.922 -17.793  1.00  0.00           H  
ATOM    689  HE1 TYR A  48      53.685  32.035 -19.030  1.00  0.00           H  
ATOM    690  HE2 TYR A  48      50.496  29.403 -20.174  1.00  0.00           H  
ATOM    691  HH  TYR A  48      51.754  30.517 -21.617  1.00  0.00           H  
ATOM    692  N   VAL A  49      48.739  28.708 -13.774  1.00  0.00           N  
ATOM    693  CA  VAL A  49      48.395  27.970 -12.557  1.00  0.00           C  
ATOM    694  C   VAL A  49      49.064  26.598 -12.595  1.00  0.00           C  
ATOM    695  O   VAL A  49      49.197  26.016 -13.673  1.00  0.00           O  
ATOM    696  CB  VAL A  49      46.869  27.803 -12.429  1.00  0.00           C  
ATOM    697  CG1 VAL A  49      46.526  26.965 -11.206  1.00  0.00           C  
ATOM    698  CG2 VAL A  49      46.204  29.169 -12.351  1.00  0.00           C  
ATOM    699  H   VAL A  49      48.286  28.463 -14.643  1.00  0.00           H  
ATOM    700  HA  VAL A  49      48.754  28.536 -11.696  1.00  0.00           H  
ATOM    701  HB  VAL A  49      46.497  27.266 -13.301  1.00  0.00           H  
ATOM    702 1HG1 VAL A  49      45.444  26.857 -11.131  1.00  0.00           H  
ATOM    703 2HG1 VAL A  49      46.983  25.980 -11.301  1.00  0.00           H  
ATOM    704 3HG1 VAL A  49      46.904  27.457 -10.310  1.00  0.00           H  
ATOM    705 1HG2 VAL A  49      45.125  29.043 -12.261  1.00  0.00           H  
ATOM    706 2HG2 VAL A  49      46.580  29.708 -11.481  1.00  0.00           H  
ATOM    707 3HG2 VAL A  49      46.429  29.735 -13.254  1.00  0.00           H  
ATOM    708  N   LEU A  50      49.483  26.054 -11.465  1.00  0.00           N  
ATOM    709  CA  LEU A  50      49.951  24.664 -11.412  1.00  0.00           C  
ATOM    710  C   LEU A  50      48.794  23.772 -10.988  1.00  0.00           C  
ATOM    711  O   LEU A  50      48.094  24.116 -10.040  1.00  0.00           O  
ATOM    712  CB  LEU A  50      51.121  24.514 -10.431  1.00  0.00           C  
ATOM    713  CG  LEU A  50      52.374  25.335 -10.759  1.00  0.00           C  
ATOM    714  CD1 LEU A  50      53.409  25.144  -9.659  1.00  0.00           C  
ATOM    715  CD2 LEU A  50      52.925  24.903 -12.110  1.00  0.00           C  
ATOM    716  H   LEU A  50      49.482  26.605 -10.619  1.00  0.00           H  
ATOM    717  HA  LEU A  50      50.296  24.377 -12.405  1.00  0.00           H  
ATOM    718 1HB  LEU A  50      50.782  24.808  -9.439  1.00  0.00           H  
ATOM    719 2HB  LEU A  50      51.412  23.464 -10.396  1.00  0.00           H  
ATOM    720  HG  LEU A  50      52.116  26.394 -10.794  1.00  0.00           H  
ATOM    721 1HD1 LEU A  50      54.300  25.728  -9.892  1.00  0.00           H  
ATOM    722 2HD1 LEU A  50      52.995  25.479  -8.708  1.00  0.00           H  
ATOM    723 3HD1 LEU A  50      53.675  24.090  -9.589  1.00  0.00           H  
ATOM    724 1HD2 LEU A  50      53.816  25.487 -12.343  1.00  0.00           H  
ATOM    725 2HD2 LEU A  50      53.184  23.845 -12.075  1.00  0.00           H  
ATOM    726 3HD2 LEU A  50      52.171  25.067 -12.880  1.00  0.00           H  
ATOM    727  N   LYS A  51      48.545  22.711 -11.745  1.00  0.00           N  
ATOM    728  CA  LYS A  51      47.480  21.775 -11.430  1.00  0.00           C  
ATOM    729  C   LYS A  51      48.096  20.474 -10.906  1.00  0.00           C  
ATOM    730  O   LYS A  51      48.920  19.876 -11.613  1.00  0.00           O  
ATOM    731  CB  LYS A  51      46.607  21.508 -12.657  1.00  0.00           C  
ATOM    732  CG  LYS A  51      45.440  20.562 -12.406  1.00  0.00           C  
ATOM    733  CD  LYS A  51      44.604  20.370 -13.662  1.00  0.00           C  
ATOM    734  CE  LYS A  51      43.450  19.408 -13.418  1.00  0.00           C  
ATOM    735  NZ  LYS A  51      42.623  19.210 -14.639  1.00  0.00           N  
ATOM    736  H   LYS A  51      49.114  22.551 -12.564  1.00  0.00           H  
ATOM    737  HA  LYS A  51      46.855  22.212 -10.650  1.00  0.00           H  
ATOM    738 1HB  LYS A  51      46.200  22.450 -13.026  1.00  0.00           H  
ATOM    739 2HB  LYS A  51      47.218  21.082 -13.453  1.00  0.00           H  
ATOM    740 1HG  LYS A  51      45.821  19.593 -12.081  1.00  0.00           H  
ATOM    741 2HG  LYS A  51      44.807  20.967 -11.617  1.00  0.00           H  
ATOM    742 1HD  LYS A  51      44.203  21.332 -13.983  1.00  0.00           H  
ATOM    743 2HD  LYS A  51      45.232  19.974 -14.460  1.00  0.00           H  
ATOM    744 1HE  LYS A  51      43.843  18.444 -13.100  1.00  0.00           H  
ATOM    745 2HE  LYS A  51      42.814  19.797 -12.623  1.00  0.00           H  
ATOM    746 1HZ  LYS A  51      41.871  18.568 -14.436  1.00  0.00           H  
ATOM    747 2HZ  LYS A  51      42.239  20.097 -14.933  1.00  0.00           H  
ATOM    748 3HZ  LYS A  51      43.198  18.832 -15.378  1.00  0.00           H  
ATOM    749  N   PHE A  52      47.753  20.097  -9.686  1.00  0.00           N  
ATOM    750  CA  PHE A  52      48.179  18.818  -9.110  1.00  0.00           C  
ATOM    751  C   PHE A  52      47.012  17.831  -9.201  1.00  0.00           C  
ATOM    752  O   PHE A  52      45.932  18.093  -8.656  1.00  0.00           O  
ATOM    753  CB  PHE A  52      48.621  18.986  -7.655  1.00  0.00           C  
ATOM    754  CG  PHE A  52      49.876  19.796  -7.492  1.00  0.00           C  
ATOM    755  CD1 PHE A  52      49.872  21.162  -7.731  1.00  0.00           C  
ATOM    756  CD2 PHE A  52      51.062  19.194  -7.101  1.00  0.00           C  
ATOM    757  CE1 PHE A  52      51.026  21.908  -7.582  1.00  0.00           C  
ATOM    758  CE2 PHE A  52      52.216  19.937  -6.950  1.00  0.00           C  
ATOM    759  CZ  PHE A  52      52.198  21.296  -7.191  1.00  0.00           C  
ATOM    760  H   PHE A  52      47.176  20.717  -9.135  1.00  0.00           H  
ATOM    761  HA  PHE A  52      49.028  18.445  -9.685  1.00  0.00           H  
ATOM    762 1HB  PHE A  52      47.827  19.471  -7.088  1.00  0.00           H  
ATOM    763 2HB  PHE A  52      48.789  18.006  -7.210  1.00  0.00           H  
ATOM    764  HD1 PHE A  52      48.945  21.647  -8.040  1.00  0.00           H  
ATOM    765  HD2 PHE A  52      51.076  18.120  -6.911  1.00  0.00           H  
ATOM    766  HE1 PHE A  52      51.010  22.981  -7.774  1.00  0.00           H  
ATOM    767  HE2 PHE A  52      53.142  19.451  -6.641  1.00  0.00           H  
ATOM    768  HZ  PHE A  52      53.108  21.883  -7.075  1.00  0.00           H  
ATOM    769  N   SER A  53      47.192  16.687  -9.879  1.00  0.00           N  
ATOM    770  CA  SER A  53      46.060  15.781 -10.083  1.00  0.00           C  
ATOM    771  C   SER A  53      46.525  14.329 -10.250  1.00  0.00           C  
ATOM    772  O   SER A  53      47.558  14.129 -10.898  1.00  0.00           O  
ATOM    773  CB  SER A  53      45.266  16.210 -11.301  1.00  0.00           C  
ATOM    774  OG  SER A  53      44.186  15.346 -11.526  1.00  0.00           O  
ATOM    775  H   SER A  53      48.096  16.437 -10.253  1.00  0.00           H  
ATOM    776  HA  SER A  53      45.414  15.831  -9.205  1.00  0.00           H  
ATOM    777 1HB  SER A  53      44.898  17.226 -11.157  1.00  0.00           H  
ATOM    778 2HB  SER A  53      45.916  16.218 -12.175  1.00  0.00           H  
ATOM    779  HG  SER A  53      43.641  15.392 -10.737  1.00  0.00           H  
ATOM    780  N   THR A  54      45.751  13.398  -9.723  1.00  0.00           N  
ATOM    781  CA  THR A  54      46.077  11.966  -9.896  1.00  0.00           C  
ATOM    782  C   THR A  54      45.211  11.380 -11.003  1.00  0.00           C  
ATOM    783  O   THR A  54      45.377  10.247 -11.483  1.00  0.00           O  
ATOM    784  CB  THR A  54      45.870  11.168  -8.595  1.00  0.00           C  
ATOM    785  OG1 THR A  54      44.495  11.248  -8.197  1.00  0.00           O  
ATOM    786  CG2 THR A  54      46.749  11.722  -7.484  1.00  0.00           C  
ATOM    787  H   THR A  54      44.928  13.655  -9.196  1.00  0.00           H  
ATOM    788  HA  THR A  54      47.127  11.882 -10.178  1.00  0.00           H  
ATOM    789  HB  THR A  54      46.125  10.122  -8.766  1.00  0.00           H  
ATOM    790  HG1 THR A  54      44.401  11.907  -7.505  1.00  0.00           H  
ATOM    791 1HG2 THR A  54      46.590  11.145  -6.573  1.00  0.00           H  
ATOM    792 2HG2 THR A  54      47.796  11.652  -7.780  1.00  0.00           H  
ATOM    793 3HG2 THR A  54      46.492  12.764  -7.303  1.00  0.00           H  
ATOM    794  N   GLY A  55      44.326  12.218 -11.533  1.00  0.00           N  
ATOM    795  CA  GLY A  55      43.495  11.896 -12.671  1.00  0.00           C  
ATOM    796  C   GLY A  55      42.056  11.630 -12.259  1.00  0.00           C  
ATOM    797  O   GLY A  55      41.780  11.240 -11.122  1.00  0.00           O  
ATOM    798  H   GLY A  55      44.242  13.128 -11.104  1.00  0.00           H  
ATOM    799 1HA  GLY A  55      43.522  12.719 -13.386  1.00  0.00           H  
ATOM    800 2HA  GLY A  55      43.895  11.018 -13.177  1.00  0.00           H  
ATOM    801  N   SER A  57      41.157  11.743 -13.233  1.00  0.00           N  
ATOM    802  CA  SER A  57      39.745  11.475 -12.996  1.00  0.00           C  
ATOM    803  C   SER A  57      38.986  12.793 -12.886  1.00  0.00           C  
ATOM    804  O   SER A  57      39.596  13.848 -12.726  1.00  0.00           O  
ATOM    805  CB  SER A  57      39.563  10.657 -11.732  1.00  0.00           C  
ATOM    806  OG  SER A  57      39.949  11.388 -10.601  1.00  0.00           O  
ATOM    807  H   SER A  57      41.427  12.271 -14.050  1.00  0.00           H  
ATOM    808  HA  SER A  57      39.355  10.904 -13.840  1.00  0.00           H  
ATOM    809 1HB  SER A  57      38.519  10.360 -11.639  1.00  0.00           H  
ATOM    810 2HB  SER A  57      40.158   9.747 -11.800  1.00  0.00           H  
ATOM    811  HG  SER A  57      40.659  10.888 -10.192  1.00  0.00           H  
ATOM    812  N   ASN A  58      37.674  12.725 -13.004  1.00  0.00           N  
ATOM    813  CA  ASN A  58      36.851  13.937 -12.920  1.00  0.00           C  
ATOM    814  C   ASN A  58      36.554  14.193 -11.445  1.00  0.00           C  
ATOM    815  O   ASN A  58      35.943  13.315 -10.822  1.00  0.00           O  
ATOM    816  CB  ASN A  58      35.573  13.805 -13.728  1.00  0.00           C  
ATOM    817  CG  ASN A  58      34.754  15.066 -13.722  1.00  0.00           C  
ATOM    818  OD1 ASN A  58      34.748  15.813 -12.737  1.00  0.00           O  
ATOM    819  ND2 ASN A  58      34.061  15.317 -14.804  1.00  0.00           N  
ATOM    820  H   ASN A  58      37.223  11.834 -13.154  1.00  0.00           H  
ATOM    821  HA  ASN A  58      37.423  14.773 -13.326  1.00  0.00           H  
ATOM    822 1HB  ASN A  58      35.819  13.550 -14.759  1.00  0.00           H  
ATOM    823 2HB  ASN A  58      34.970  12.992 -13.324  1.00  0.00           H  
ATOM    824 1HD2 ASN A  58      33.497  16.142 -14.857  1.00  0.00           H  
ATOM    825 2HD2 ASN A  58      34.095  14.685 -15.577  1.00  0.00           H  
ATOM    826  N   ARG A  59      37.233  15.171 -10.841  1.00  0.00           N  
ATOM    827  CA  ARG A  59      37.004  15.351  -9.408  1.00  0.00           C  
ATOM    828  C   ARG A  59      36.947  16.822  -9.002  1.00  0.00           C  
ATOM    829  O   ARG A  59      37.162  17.704  -9.821  1.00  0.00           O  
ATOM    830  CB  ARG A  59      38.099  14.659  -8.610  1.00  0.00           C  
ATOM    831  CG  ARG A  59      38.158  13.150  -8.779  1.00  0.00           C  
ATOM    832  CD  ARG A  59      36.997  12.480  -8.137  1.00  0.00           C  
ATOM    833  NE  ARG A  59      37.109  11.031  -8.193  1.00  0.00           N  
ATOM    834  CZ  ARG A  59      36.680  10.270  -9.218  1.00  0.00           C  
ATOM    835  NH1 ARG A  59      36.115  10.832 -10.264  1.00  0.00           N  
ATOM    836  NH2 ARG A  59      36.827   8.957  -9.173  1.00  0.00           N  
ATOM    837  H   ARG A  59      37.884  15.780 -11.316  1.00  0.00           H  
ATOM    838  HA  ARG A  59      36.045  14.900  -9.152  1.00  0.00           H  
ATOM    839 1HB  ARG A  59      39.069  15.061  -8.900  1.00  0.00           H  
ATOM    840 2HB  ARG A  59      37.963  14.867  -7.549  1.00  0.00           H  
ATOM    841 1HG  ARG A  59      38.153  12.902  -9.841  1.00  0.00           H  
ATOM    842 2HG  ARG A  59      39.071  12.767  -8.321  1.00  0.00           H  
ATOM    843 1HD  ARG A  59      36.939  12.777  -7.091  1.00  0.00           H  
ATOM    844 2HD  ARG A  59      36.081  12.771  -8.649  1.00  0.00           H  
ATOM    845  HE  ARG A  59      37.538  10.562  -7.406  1.00  0.00           H  
ATOM    846 1HH1 ARG A  59      36.003  11.836 -10.298  1.00  0.00           H  
ATOM    847 2HH1 ARG A  59      35.794  10.262 -11.032  1.00  0.00           H  
ATOM    848 1HH2 ARG A  59      37.262   8.524  -8.369  1.00  0.00           H  
ATOM    849 2HH2 ARG A  59      36.506   8.387  -9.941  1.00  0.00           H  
ATOM    850  N   PRO A  60      36.414  17.050  -7.810  1.00  0.00           N  
ATOM    851  CA  PRO A  60      36.314  18.394  -7.256  1.00  0.00           C  
ATOM    852  C   PRO A  60      37.702  18.965  -7.022  1.00  0.00           C  
ATOM    853  O   PRO A  60      38.697  18.232  -7.069  1.00  0.00           O  
ATOM    854  CB  PRO A  60      35.557  18.179  -5.941  1.00  0.00           C  
ATOM    855  CG  PRO A  60      34.881  16.863  -6.119  1.00  0.00           C  
ATOM    856  CD  PRO A  60      35.831  16.066  -6.973  1.00  0.00           C  
ATOM    857  HA  PRO A  60      35.732  19.026  -7.943  1.00  0.00           H  
ATOM    858 1HB  PRO A  60      36.262  18.187  -5.096  1.00  0.00           H  
ATOM    859 2HB  PRO A  60      34.849  19.004  -5.776  1.00  0.00           H  
ATOM    860 1HG  PRO A  60      34.697  16.395  -5.141  1.00  0.00           H  
ATOM    861 2HG  PRO A  60      33.899  17.002  -6.595  1.00  0.00           H  
ATOM    862 1HD  PRO A  60      36.573  15.569  -6.331  1.00  0.00           H  
ATOM    863 2HD  PRO A  60      35.266  15.326  -7.559  1.00  0.00           H  
ATOM    864  N   ALA A  61      37.779  20.266  -6.731  1.00  0.00           N  
ATOM    865  CA  ALA A  61      39.095  20.882  -6.567  1.00  0.00           C  
ATOM    866  C   ALA A  61      39.191  21.909  -5.456  1.00  0.00           C  
ATOM    867  O   ALA A  61      38.209  22.473  -4.975  1.00  0.00           O  
ATOM    868  CB  ALA A  61      39.520  21.525  -7.879  1.00  0.00           C  
ATOM    869  H   ALA A  61      36.952  20.835  -6.621  1.00  0.00           H  
ATOM    870  HA  ALA A  61      39.805  20.098  -6.302  1.00  0.00           H  
ATOM    871 1HB  ALA A  61      40.501  21.985  -7.759  1.00  0.00           H  
ATOM    872 2HB  ALA A  61      39.569  20.764  -8.658  1.00  0.00           H  
ATOM    873 3HB  ALA A  61      38.795  22.287  -8.162  1.00  0.00           H  
ATOM    874  N   ILE A  62      40.437  22.151  -5.041  1.00  0.00           N  
ATOM    875  CA  ILE A  62      40.804  23.200  -4.089  1.00  0.00           C  
ATOM    876  C   ILE A  62      41.556  24.293  -4.862  1.00  0.00           C  
ATOM    877  O   ILE A  62      42.432  23.914  -5.645  1.00  0.00           O  
ATOM    878  CB  ILE A  62      41.677  22.653  -2.945  1.00  0.00           C  
ATOM    879  CG1 ILE A  62      40.913  21.589  -2.152  1.00  0.00           C  
ATOM    880  CG2 ILE A  62      42.125  23.783  -2.031  1.00  0.00           C  
ATOM    881  CD1 ILE A  62      41.771  20.828  -1.167  1.00  0.00           C  
ATOM    882  H   ILE A  62      41.160  21.558  -5.423  1.00  0.00           H  
ATOM    883  HA  ILE A  62      39.892  23.605  -3.653  1.00  0.00           H  
ATOM    884  HB  ILE A  62      42.557  22.164  -3.361  1.00  0.00           H  
ATOM    885 1HG1 ILE A  62      40.098  22.060  -1.603  1.00  0.00           H  
ATOM    886 2HG1 ILE A  62      40.469  20.870  -2.842  1.00  0.00           H  
ATOM    887 1HG2 ILE A  62      42.740  23.378  -1.227  1.00  0.00           H  
ATOM    888 2HG2 ILE A  62      42.705  24.505  -2.603  1.00  0.00           H  
ATOM    889 3HG2 ILE A  62      41.250  24.275  -1.605  1.00  0.00           H  
ATOM    890 1HD1 ILE A  62      41.159  20.092  -0.644  1.00  0.00           H  
ATOM    891 2HD1 ILE A  62      42.574  20.319  -1.701  1.00  0.00           H  
ATOM    892 3HD1 ILE A  62      42.198  21.522  -0.445  1.00  0.00           H  
ATOM    893  N   TRP A  63      41.189  25.561  -4.686  1.00  0.00           N  
ATOM    894  CA  TRP A  63      41.932  26.657  -5.326  1.00  0.00           C  
ATOM    895  C   TRP A  63      42.792  27.348  -4.273  1.00  0.00           C  
ATOM    896  O   TRP A  63      42.294  27.646  -3.173  1.00  0.00           O  
ATOM    897  CB  TRP A  63      40.982  27.667  -5.973  1.00  0.00           C  
ATOM    898  CG  TRP A  63      41.687  28.806  -6.645  1.00  0.00           C  
ATOM    899  CD1 TRP A  63      41.931  30.039  -6.117  1.00  0.00           C  
ATOM    900  CD2 TRP A  63      42.246  28.823  -7.981  1.00  0.00           C  
ATOM    901  NE1 TRP A  63      42.599  30.819  -7.028  1.00  0.00           N  
ATOM    902  CE2 TRP A  63      42.802  30.091  -8.173  1.00  0.00           C  
ATOM    903  CE3 TRP A  63      42.319  27.879  -9.012  1.00  0.00           C  
ATOM    904  CZ2 TRP A  63      43.424  30.446  -9.359  1.00  0.00           C  
ATOM    905  CZ3 TRP A  63      42.945  28.235 -10.201  1.00  0.00           C  
ATOM    906  CH2 TRP A  63      43.483  29.486 -10.369  1.00  0.00           C  
ATOM    907  H   TRP A  63      40.391  25.780  -4.107  1.00  0.00           H  
ATOM    908  HA  TRP A  63      42.566  26.236  -6.106  1.00  0.00           H  
ATOM    909 1HB  TRP A  63      40.363  27.161  -6.714  1.00  0.00           H  
ATOM    910 2HB  TRP A  63      40.315  28.076  -5.214  1.00  0.00           H  
ATOM    911  HD1 TRP A  63      41.638  30.358  -5.119  1.00  0.00           H  
ATOM    912  HE1 TRP A  63      42.893  31.774  -6.881  1.00  0.00           H  
ATOM    913  HE3 TRP A  63      41.896  26.883  -8.882  1.00  0.00           H  
ATOM    914  HZ2 TRP A  63      43.858  31.435  -9.513  1.00  0.00           H  
ATOM    915  HZ3 TRP A  63      42.997  27.494 -10.999  1.00  0.00           H  
ATOM    916  HH2 TRP A  63      43.967  29.731 -11.315  1.00  0.00           H  
ATOM    917  N   ILE A  64      44.054  27.620  -4.585  1.00  0.00           N  
ATOM    918  CA  ILE A  64      44.942  28.298  -3.646  1.00  0.00           C  
ATOM    919  C   ILE A  64      45.655  29.407  -4.427  1.00  0.00           C  
ATOM    920  O   ILE A  64      46.229  29.119  -5.495  1.00  0.00           O  
ATOM    921  CB  ILE A  64      45.964  27.332  -3.018  1.00  0.00           C  
ATOM    922  CG1 ILE A  64      45.245  26.172  -2.324  1.00  0.00           C  
ATOM    923  CG2 ILE A  64      46.861  28.070  -2.037  1.00  0.00           C  
ATOM    924  CD1 ILE A  64      45.066  24.953  -3.199  1.00  0.00           C  
ATOM    925  H   ILE A  64      44.409  27.352  -5.492  1.00  0.00           H  
ATOM    926  HA  ILE A  64      44.339  28.717  -2.841  1.00  0.00           H  
ATOM    927  HB  ILE A  64      46.581  26.896  -3.803  1.00  0.00           H  
ATOM    928 1HG1 ILE A  64      45.804  25.877  -1.437  1.00  0.00           H  
ATOM    929 2HG1 ILE A  64      44.259  26.500  -1.994  1.00  0.00           H  
ATOM    930 1HG2 ILE A  64      47.576  27.373  -1.602  1.00  0.00           H  
ATOM    931 2HG2 ILE A  64      47.397  28.862  -2.559  1.00  0.00           H  
ATOM    932 3HG2 ILE A  64      46.252  28.507  -1.245  1.00  0.00           H  
ATOM    933 1HD1 ILE A  64      44.549  24.174  -2.638  1.00  0.00           H  
ATOM    934 2HD1 ILE A  64      44.478  25.218  -4.078  1.00  0.00           H  
ATOM    935 3HD1 ILE A  64      46.042  24.585  -3.514  1.00  0.00           H  
ATOM    936  N   ASP A  65      45.637  30.641  -3.933  1.00  0.00           N  
ATOM    937  CA  ASP A  65      46.376  31.677  -4.669  1.00  0.00           C  
ATOM    938  C   ASP A  65      47.242  32.497  -3.711  1.00  0.00           C  
ATOM    939  O   ASP A  65      46.993  32.541  -2.499  1.00  0.00           O  
ATOM    940  CB  ASP A  65      45.415  32.602  -5.420  1.00  0.00           C  
ATOM    941  CG  ASP A  65      44.513  33.401  -4.489  1.00  0.00           C  
ATOM    942  OD1 ASP A  65      45.027  34.178  -3.719  1.00  0.00           O  
ATOM    943  OD2 ASP A  65      43.320  33.228  -4.557  1.00  0.00           O  
ATOM    944  H   ASP A  65      45.146  30.894  -3.088  1.00  0.00           H  
ATOM    945  HA  ASP A  65      47.025  31.188  -5.397  1.00  0.00           H  
ATOM    946 1HB  ASP A  65      45.985  33.297  -6.036  1.00  0.00           H  
ATOM    947 2HB  ASP A  65      44.789  32.010  -6.089  1.00  0.00           H  
ATOM    948  N   LEU A  66      48.215  33.205  -4.281  1.00  0.00           N  
ATOM    949  CA  LEU A  66      49.125  34.064  -3.536  1.00  0.00           C  
ATOM    950  C   LEU A  66      49.598  35.258  -4.380  1.00  0.00           C  
ATOM    951  O   LEU A  66      49.363  35.307  -5.580  1.00  0.00           O  
ATOM    952  CB  LEU A  66      50.336  33.252  -3.060  1.00  0.00           C  
ATOM    953  CG  LEU A  66      50.035  32.142  -2.044  1.00  0.00           C  
ATOM    954  CD1 LEU A  66      49.628  30.874  -2.782  1.00  0.00           C  
ATOM    955  CD2 LEU A  66      51.262  31.900  -1.178  1.00  0.00           C  
ATOM    956  H   LEU A  66      48.316  33.133  -5.283  1.00  0.00           H  
ATOM    957  HA  LEU A  66      48.597  34.455  -2.667  1.00  0.00           H  
ATOM    958 1HB  LEU A  66      50.806  32.789  -3.926  1.00  0.00           H  
ATOM    959 2HB  LEU A  66      51.054  33.933  -2.603  1.00  0.00           H  
ATOM    960  HG  LEU A  66      49.198  32.444  -1.413  1.00  0.00           H  
ATOM    961 1HD1 LEU A  66      49.413  30.086  -2.061  1.00  0.00           H  
ATOM    962 2HD1 LEU A  66      48.737  31.070  -3.379  1.00  0.00           H  
ATOM    963 3HD1 LEU A  66      50.440  30.557  -3.435  1.00  0.00           H  
ATOM    964 1HD2 LEU A  66      51.047  31.112  -0.455  1.00  0.00           H  
ATOM    965 2HD2 LEU A  66      52.098  31.597  -1.807  1.00  0.00           H  
ATOM    966 3HD2 LEU A  66      51.519  32.818  -0.648  1.00  0.00           H  
ATOM    967  N   GLY A  67      50.050  36.326  -3.702  1.00  0.00           N  
ATOM    968  CA  GLY A  67      50.577  37.472  -4.443  1.00  0.00           C  
ATOM    969  C   GLY A  67      49.531  38.327  -5.129  1.00  0.00           C  
ATOM    970  O   GLY A  67      49.871  39.083  -6.064  1.00  0.00           O  
ATOM    971  H   GLY A  67      50.035  36.358  -2.693  1.00  0.00           H  
ATOM    972 1HA  GLY A  67      51.139  38.116  -3.766  1.00  0.00           H  
ATOM    973 2HA  GLY A  67      51.272  37.123  -5.206  1.00  0.00           H  
ATOM    974  N   ILE A  68      48.265  38.320  -4.670  1.00  0.00           N  
ATOM    975  CA  ILE A  68      47.291  39.232  -5.317  1.00  0.00           C  
ATOM    976  C   ILE A  68      47.756  40.662  -5.033  1.00  0.00           C  
ATOM    977  O   ILE A  68      47.568  41.587  -5.833  1.00  0.00           O  
ATOM    978  CB  ILE A  68      45.858  39.023  -4.794  1.00  0.00           C  
ATOM    979  CG1 ILE A  68      44.846  39.693  -5.726  1.00  0.00           C  
ATOM    980  CG2 ILE A  68      45.724  39.566  -3.379  1.00  0.00           C  
ATOM    981  CD1 ILE A  68      43.411  39.305  -5.451  1.00  0.00           C  
ATOM    982  H   ILE A  68      47.956  37.727  -3.913  1.00  0.00           H  
ATOM    983  HA  ILE A  68      47.286  39.030  -6.387  1.00  0.00           H  
ATOM    984  HB  ILE A  68      45.625  37.959  -4.788  1.00  0.00           H  
ATOM    985 1HG1 ILE A  68      44.930  40.776  -5.636  1.00  0.00           H  
ATOM    986 2HG1 ILE A  68      45.076  39.434  -6.760  1.00  0.00           H  
ATOM    987 1HG2 ILE A  68      44.706  39.410  -3.025  1.00  0.00           H  
ATOM    988 2HG2 ILE A  68      46.420  39.045  -2.722  1.00  0.00           H  
ATOM    989 3HG2 ILE A  68      45.951  40.632  -3.375  1.00  0.00           H  
ATOM    990 1HD1 ILE A  68      42.754  39.820  -6.152  1.00  0.00           H  
ATOM    991 2HD1 ILE A  68      43.297  38.227  -5.570  1.00  0.00           H  
ATOM    992 3HD1 ILE A  68      43.147  39.587  -4.432  1.00  0.00           H  
ATOM    993  N   HIS A  69      48.373  40.896  -3.862  1.00  0.00           N  
ATOM    994  CA  HIS A  69      48.994  42.179  -3.559  1.00  0.00           C  
ATOM    995  C   HIS A  69      50.503  42.072  -3.696  1.00  0.00           C  
ATOM    996  O   HIS A  69      51.162  41.279  -3.035  1.00  0.00           O  
ATOM    997  CB  HIS A  69      48.630  42.647  -2.147  1.00  0.00           C  
ATOM    998  CG  HIS A  69      47.168  42.912  -1.959  1.00  0.00           C  
ATOM    999  ND1 HIS A  69      46.601  43.107  -0.717  1.00  0.00           N  
ATOM   1000  CD2 HIS A  69      46.158  43.014  -2.855  1.00  0.00           C  
ATOM   1001  CE1 HIS A  69      45.303  43.318  -0.858  1.00  0.00           C  
ATOM   1002  NE2 HIS A  69      45.010  43.266  -2.144  1.00  0.00           N  
ATOM   1003  H   HIS A  69      48.406  40.159  -3.173  1.00  0.00           H  
ATOM   1004  HA  HIS A  69      48.637  42.931  -4.263  1.00  0.00           H  
ATOM   1005 1HB  HIS A  69      48.935  41.892  -1.422  1.00  0.00           H  
ATOM   1006 2HB  HIS A  69      49.174  43.562  -1.915  1.00  0.00           H  
ATOM   1007  HD1 HIS A  69      47.090  43.167   0.153  1.00  0.00           H  
ATOM   1008  HD2 HIS A  69      46.121  42.934  -3.941  1.00  0.00           H  
ATOM   1009  HE1 HIS A  69      44.672  43.495   0.013  1.00  0.00           H  
ATOM   1010  N   SER A  70      51.001  42.905  -4.616  1.00  0.00           N  
ATOM   1011  CA  SER A  70      52.391  42.804  -5.028  1.00  0.00           C  
ATOM   1012  C   SER A  70      53.426  42.765  -3.931  1.00  0.00           C  
ATOM   1013  O   SER A  70      54.303  41.875  -3.960  1.00  0.00           O  
ATOM   1014  CB  SER A  70      52.712  43.970  -5.943  1.00  0.00           C  
ATOM   1015  OG  SER A  70      54.049  43.928  -6.360  1.00  0.00           O  
ATOM   1016  H   SER A  70      50.414  43.613  -5.034  1.00  0.00           H  
ATOM   1017  HA  SER A  70      52.524  41.867  -5.571  1.00  0.00           H  
ATOM   1018 1HB  SER A  70      52.056  43.941  -6.813  1.00  0.00           H  
ATOM   1019 2HB  SER A  70      52.521  44.906  -5.420  1.00  0.00           H  
ATOM   1020  HG  SER A  70      54.577  43.973  -5.559  1.00  0.00           H  
ATOM   1021  N   ARG A  71      53.365  43.702  -2.992  1.00  0.00           N  
ATOM   1022  CA  ARG A  71      54.387  43.847  -1.963  1.00  0.00           C  
ATOM   1023  C   ARG A  71      54.444  42.754  -0.920  1.00  0.00           C  
ATOM   1024  O   ARG A  71      55.381  42.722  -0.107  1.00  0.00           O  
ATOM   1025  CB  ARG A  71      54.192  45.172  -1.242  1.00  0.00           C  
ATOM   1026  CG  ARG A  71      52.955  45.245  -0.361  1.00  0.00           C  
ATOM   1027  CD  ARG A  71      52.798  46.587   0.257  1.00  0.00           C  
ATOM   1028  NE  ARG A  71      51.584  46.680   1.052  1.00  0.00           N  
ATOM   1029  CZ  ARG A  71      51.491  46.328   2.349  1.00  0.00           C  
ATOM   1030  NH1 ARG A  71      52.545  45.863   2.982  1.00  0.00           N  
ATOM   1031  NH2 ARG A  71      50.339  46.450   2.986  1.00  0.00           N  
ATOM   1032  H   ARG A  71      52.578  44.335  -2.996  1.00  0.00           H  
ATOM   1033  HA  ARG A  71      55.366  43.841  -2.444  1.00  0.00           H  
ATOM   1034 1HB  ARG A  71      55.057  45.375  -0.612  1.00  0.00           H  
ATOM   1035 2HB  ARG A  71      54.123  45.978  -1.973  1.00  0.00           H  
ATOM   1036 1HG  ARG A  71      52.068  45.038  -0.960  1.00  0.00           H  
ATOM   1037 2HG  ARG A  71      53.033  44.507   0.438  1.00  0.00           H  
ATOM   1038 1HD  ARG A  71      53.648  46.789   0.908  1.00  0.00           H  
ATOM   1039 2HD  ARG A  71      52.752  47.344  -0.525  1.00  0.00           H  
ATOM   1040  HE  ARG A  71      50.752  47.033   0.600  1.00  0.00           H  
ATOM   1041 1HH1 ARG A  71      53.426  45.770   2.496  1.00  0.00           H  
ATOM   1042 2HH1 ARG A  71      52.475  45.600   3.954  1.00  0.00           H  
ATOM   1043 1HH2 ARG A  71      49.528  46.808   2.499  1.00  0.00           H  
ATOM   1044 2HH2 ARG A  71      50.269  46.187   3.957  1.00  0.00           H  
ATOM   1045  N   GLU A  72      53.470  41.843  -0.877  1.00  0.00           N  
ATOM   1046  CA  GLU A  72      53.524  40.805   0.157  1.00  0.00           C  
ATOM   1047  C   GLU A  72      54.332  39.601  -0.286  1.00  0.00           C  
ATOM   1048  O   GLU A  72      53.815  38.487  -0.340  1.00  0.00           O  
ATOM   1049  CB  GLU A  72      52.111  40.357   0.537  1.00  0.00           C  
ATOM   1050  CG  GLU A  72      51.267  41.435   1.203  1.00  0.00           C  
ATOM   1051  CD  GLU A  72      50.628  42.371   0.215  1.00  0.00           C  
ATOM   1052  OE1 GLU A  72      51.161  42.527  -0.858  1.00  0.00           O  
ATOM   1053  OE2 GLU A  72      49.605  42.930   0.533  1.00  0.00           O  
ATOM   1054  H   GLU A  72      52.701  41.846  -1.531  1.00  0.00           H  
ATOM   1055  HA  GLU A  72      54.008  41.222   1.041  1.00  0.00           H  
ATOM   1056 1HB  GLU A  72      51.583  40.023  -0.356  1.00  0.00           H  
ATOM   1057 2HB  GLU A  72      52.169  39.509   1.219  1.00  0.00           H  
ATOM   1058 1HG  GLU A  72      50.485  40.957   1.792  1.00  0.00           H  
ATOM   1059 2HG  GLU A  72      51.898  42.007   1.882  1.00  0.00           H  
ATOM   1060  N   TRP A  73      55.648  39.828  -0.405  1.00  0.00           N  
ATOM   1061  CA  TRP A  73      56.548  38.853  -0.980  1.00  0.00           C  
ATOM   1062  C   TRP A  73      56.643  37.506  -0.289  1.00  0.00           C  
ATOM   1063  O   TRP A  73      56.905  36.506  -0.982  1.00  0.00           O  
ATOM   1064  CB  TRP A  73      57.951  39.460  -1.040  1.00  0.00           C  
ATOM   1065  CG  TRP A  73      58.090  40.547  -2.062  1.00  0.00           C  
ATOM   1066  CD1 TRP A  73      57.090  41.098  -2.807  1.00  0.00           C  
ATOM   1067  CD2 TRP A  73      59.306  41.224  -2.460  1.00  0.00           C  
ATOM   1068  NE1 TRP A  73      57.598  42.066  -3.638  1.00  0.00           N  
ATOM   1069  CE2 TRP A  73      58.952  42.157  -3.438  1.00  0.00           C  
ATOM   1070  CE3 TRP A  73      60.647  41.115  -2.070  1.00  0.00           C  
ATOM   1071  CZ2 TRP A  73      59.890  42.982  -4.039  1.00  0.00           C  
ATOM   1072  CZ3 TRP A  73      61.587  41.943  -2.672  1.00  0.00           C  
ATOM   1073  CH2 TRP A  73      61.218  42.852  -3.631  1.00  0.00           C  
ATOM   1074  H   TRP A  73      56.019  40.710  -0.081  1.00  0.00           H  
ATOM   1075  HA  TRP A  73      56.208  38.621  -1.989  1.00  0.00           H  
ATOM   1076 1HB  TRP A  73      58.211  39.872  -0.064  1.00  0.00           H  
ATOM   1077 2HB  TRP A  73      58.676  38.679  -1.269  1.00  0.00           H  
ATOM   1078  HD1 TRP A  73      56.042  40.812  -2.751  1.00  0.00           H  
ATOM   1079  HE1 TRP A  73      57.063  42.620  -4.291  1.00  0.00           H  
ATOM   1080  HE3 TRP A  73      60.945  40.396  -1.308  1.00  0.00           H  
ATOM   1081  HZ2 TRP A  73      59.617  43.711  -4.803  1.00  0.00           H  
ATOM   1082  HZ3 TRP A  73      62.629  41.851  -2.363  1.00  0.00           H  
ATOM   1083  HH2 TRP A  73      61.981  43.486  -4.082  1.00  0.00           H  
ATOM   1084  N   ILE A  74      56.400  37.431   1.015  1.00  0.00           N  
ATOM   1085  CA  ILE A  74      56.382  36.110   1.660  1.00  0.00           C  
ATOM   1086  C   ILE A  74      55.275  35.223   1.118  1.00  0.00           C  
ATOM   1087  O   ILE A  74      55.450  33.996   1.160  1.00  0.00           O  
ATOM   1088  CB  ILE A  74      56.214  36.246   3.184  1.00  0.00           C  
ATOM   1089  CG1 ILE A  74      56.567  34.928   3.880  1.00  0.00           C  
ATOM   1090  CG2 ILE A  74      54.794  36.669   3.528  1.00  0.00           C  
ATOM   1091  CD1 ILE A  74      58.016  34.526   3.728  1.00  0.00           C  
ATOM   1092  H   ILE A  74      56.228  38.254   1.574  1.00  0.00           H  
ATOM   1093  HA  ILE A  74      57.332  35.615   1.460  1.00  0.00           H  
ATOM   1094  HB  ILE A  74      56.908  36.996   3.561  1.00  0.00           H  
ATOM   1095 1HG1 ILE A  74      56.344  35.007   4.943  1.00  0.00           H  
ATOM   1096 2HG1 ILE A  74      55.947  34.127   3.476  1.00  0.00           H  
ATOM   1097 1HG2 ILE A  74      54.693  36.760   4.609  1.00  0.00           H  
ATOM   1098 2HG2 ILE A  74      54.579  37.630   3.061  1.00  0.00           H  
ATOM   1099 3HG2 ILE A  74      54.092  35.921   3.159  1.00  0.00           H  
ATOM   1100 1HD1 ILE A  74      58.188  33.583   4.246  1.00  0.00           H  
ATOM   1101 2HD1 ILE A  74      58.251  34.406   2.669  1.00  0.00           H  
ATOM   1102 3HD1 ILE A  74      58.654  35.297   4.156  1.00  0.00           H  
ATOM   1103  N   THR A  75      54.181  35.740   0.564  1.00  0.00           N  
ATOM   1104  CA  THR A  75      53.138  34.891   0.000  1.00  0.00           C  
ATOM   1105  C   THR A  75      53.610  34.147  -1.236  1.00  0.00           C  
ATOM   1106  O   THR A  75      53.310  32.958  -1.369  1.00  0.00           O  
ATOM   1107  CB  THR A  75      51.887  35.717  -0.351  1.00  0.00           C  
ATOM   1108  OG1 THR A  75      52.239  36.751  -1.279  1.00  0.00           O  
ATOM   1109  CG2 THR A  75      51.294  36.346   0.901  1.00  0.00           C  
ATOM   1110  H   THR A  75      54.069  36.743   0.533  1.00  0.00           H  
ATOM   1111  HA  THR A  75      52.860  34.144   0.744  1.00  0.00           H  
ATOM   1112  HB  THR A  75      51.142  35.071  -0.813  1.00  0.00           H  
ATOM   1113  HG1 THR A  75      52.640  37.484  -0.805  1.00  0.00           H  
ATOM   1114 1HG2 THR A  75      50.411  36.926   0.634  1.00  0.00           H  
ATOM   1115 2HG2 THR A  75      51.015  35.562   1.605  1.00  0.00           H  
ATOM   1116 3HG2 THR A  75      52.032  37.001   1.363  1.00  0.00           H  
ATOM   1117  N   GLN A  76      54.196  34.842  -2.218  1.00  0.00           N  
ATOM   1118  CA  GLN A  76      54.634  34.142  -3.440  1.00  0.00           C  
ATOM   1119  C   GLN A  76      55.676  33.084  -3.105  1.00  0.00           C  
ATOM   1120  O   GLN A  76      55.663  31.959  -3.624  1.00  0.00           O  
ATOM   1121  CB  GLN A  76      55.205  35.129  -4.461  1.00  0.00           C  
ATOM   1122  CG  GLN A  76      54.169  36.047  -5.087  1.00  0.00           C  
ATOM   1123  CD  GLN A  76      54.788  37.063  -6.028  1.00  0.00           C  
ATOM   1124  OE1 GLN A  76      55.997  37.045  -6.274  1.00  0.00           O  
ATOM   1125  NE2 GLN A  76      53.961  37.955  -6.561  1.00  0.00           N  
ATOM   1126  H   GLN A  76      54.346  35.838  -2.141  1.00  0.00           H  
ATOM   1127  HA  GLN A  76      53.770  33.648  -3.884  1.00  0.00           H  
ATOM   1128 1HB  GLN A  76      55.961  35.752  -3.983  1.00  0.00           H  
ATOM   1129 2HB  GLN A  76      55.695  34.579  -5.265  1.00  0.00           H  
ATOM   1130 1HG  GLN A  76      53.459  35.444  -5.653  1.00  0.00           H  
ATOM   1131 2HG  GLN A  76      53.651  36.587  -4.294  1.00  0.00           H  
ATOM   1132 1HE2 GLN A  76      54.312  38.651  -7.189  1.00  0.00           H  
ATOM   1133 2HE2 GLN A  76      52.987  37.934  -6.334  1.00  0.00           H  
ATOM   1134  N   ALA A  77      56.613  33.439  -2.213  1.00  0.00           N  
ATOM   1135  CA  ALA A  77      57.654  32.503  -1.793  1.00  0.00           C  
ATOM   1136  C   ALA A  77      57.054  31.278  -1.107  1.00  0.00           C  
ATOM   1137  O   ALA A  77      57.461  30.137  -1.376  1.00  0.00           O  
ATOM   1138  CB  ALA A  77      58.645  33.194  -0.868  1.00  0.00           C  
ATOM   1139  H   ALA A  77      56.602  34.370  -1.822  1.00  0.00           H  
ATOM   1140  HA  ALA A  77      58.181  32.161  -2.684  1.00  0.00           H  
ATOM   1141 1HB  ALA A  77      59.414  32.484  -0.563  1.00  0.00           H  
ATOM   1142 2HB  ALA A  77      59.109  34.030  -1.391  1.00  0.00           H  
ATOM   1143 3HB  ALA A  77      58.123  33.563   0.014  1.00  0.00           H  
ATOM   1144  N   THR A  78      56.070  31.473  -0.250  1.00  0.00           N  
ATOM   1145  CA  THR A  78      55.378  30.371   0.408  1.00  0.00           C  
ATOM   1146  C   THR A  78      54.634  29.488  -0.582  1.00  0.00           C  
ATOM   1147  O   THR A  78      54.650  28.257  -0.453  1.00  0.00           O  
ATOM   1148  CB  THR A  78      54.390  30.897   1.465  1.00  0.00           C  
ATOM   1149  OG1 THR A  78      55.105  31.626   2.471  1.00  0.00           O  
ATOM   1150  CG2 THR A  78      53.641  29.744   2.116  1.00  0.00           C  
ATOM   1151  H   THR A  78      55.790  32.422  -0.046  1.00  0.00           H  
ATOM   1152  HA  THR A  78      56.119  29.747   0.908  1.00  0.00           H  
ATOM   1153  HB  THR A  78      53.672  31.567   0.991  1.00  0.00           H  
ATOM   1154  HG1 THR A  78      55.296  32.511   2.149  1.00  0.00           H  
ATOM   1155 1HG2 THR A  78      52.947  30.135   2.860  1.00  0.00           H  
ATOM   1156 2HG2 THR A  78      53.087  29.195   1.355  1.00  0.00           H  
ATOM   1157 3HG2 THR A  78      54.352  29.076   2.600  1.00  0.00           H  
ATOM   1158  N   GLY A  79      53.962  30.067  -1.579  1.00  0.00           N  
ATOM   1159  CA  GLY A  79      53.245  29.308  -2.585  1.00  0.00           C  
ATOM   1160  C   GLY A  79      54.205  28.410  -3.372  1.00  0.00           C  
ATOM   1161  O   GLY A  79      53.901  27.242  -3.623  1.00  0.00           O  
ATOM   1162  H   GLY A  79      53.957  31.076  -1.628  1.00  0.00           H  
ATOM   1163 1HA  GLY A  79      52.477  28.701  -2.105  1.00  0.00           H  
ATOM   1164 2HA  GLY A  79      52.736  29.992  -3.263  1.00  0.00           H  
ATOM   1165  N   VAL A  80      55.374  28.933  -3.707  1.00  0.00           N  
ATOM   1166  CA  VAL A  80      56.372  28.172  -4.466  1.00  0.00           C  
ATOM   1167  C   VAL A  80      56.941  27.010  -3.661  1.00  0.00           C  
ATOM   1168  O   VAL A  80      57.009  25.872  -4.138  1.00  0.00           O  
ATOM   1169  CB  VAL A  80      57.527  29.095  -4.899  1.00  0.00           C  
ATOM   1170  CG1 VAL A  80      58.650  28.283  -5.528  1.00  0.00           C  
ATOM   1171  CG2 VAL A  80      57.012  30.147  -5.870  1.00  0.00           C  
ATOM   1172  H   VAL A  80      55.584  29.882  -3.432  1.00  0.00           H  
ATOM   1173  HA  VAL A  80      55.893  27.766  -5.358  1.00  0.00           H  
ATOM   1174  HB  VAL A  80      57.939  29.584  -4.017  1.00  0.00           H  
ATOM   1175 1HG1 VAL A  80      59.457  28.951  -5.828  1.00  0.00           H  
ATOM   1176 2HG1 VAL A  80      59.027  27.562  -4.804  1.00  0.00           H  
ATOM   1177 3HG1 VAL A  80      58.271  27.756  -6.404  1.00  0.00           H  
ATOM   1178 1HG2 VAL A  80      57.833  30.796  -6.172  1.00  0.00           H  
ATOM   1179 2HG2 VAL A  80      56.594  29.656  -6.750  1.00  0.00           H  
ATOM   1180 3HG2 VAL A  80      56.238  30.742  -5.385  1.00  0.00           H  
ATOM   1181  N   TRP A  81      57.199  27.222  -2.374  1.00  0.00           N  
ATOM   1182  CA  TRP A  81      57.703  26.136  -1.520  1.00  0.00           C  
ATOM   1183  C   TRP A  81      56.604  25.096  -1.351  1.00  0.00           C  
ATOM   1184  O   TRP A  81      56.892  23.889  -1.341  1.00  0.00           O  
ATOM   1185  CB  TRP A  81      58.141  26.663  -0.152  1.00  0.00           C  
ATOM   1186  CG  TRP A  81      58.710  25.604   0.743  1.00  0.00           C  
ATOM   1187  CD1 TRP A  81      60.001  25.169   0.771  1.00  0.00           C  
ATOM   1188  CD2 TRP A  81      58.006  24.838   1.750  1.00  0.00           C  
ATOM   1189  NE1 TRP A  81      60.149  24.189   1.721  1.00  0.00           N  
ATOM   1190  CE2 TRP A  81      58.939  23.975   2.331  1.00  0.00           C  
ATOM   1191  CE3 TRP A  81      56.680  24.817   2.200  1.00  0.00           C  
ATOM   1192  CZ2 TRP A  81      58.591  23.092   3.341  1.00  0.00           C  
ATOM   1193  CZ3 TRP A  81      56.332  23.933   3.213  1.00  0.00           C  
ATOM   1194  CH2 TRP A  81      57.264  23.093   3.769  1.00  0.00           C  
ATOM   1195  H   TRP A  81      57.050  28.136  -1.971  1.00  0.00           H  
ATOM   1196  HA  TRP A  81      58.569  25.687  -2.006  1.00  0.00           H  
ATOM   1197 1HB  TRP A  81      58.893  27.441  -0.285  1.00  0.00           H  
ATOM   1198 2HB  TRP A  81      57.288  27.116   0.353  1.00  0.00           H  
ATOM   1199  HD1 TRP A  81      60.799  25.544   0.133  1.00  0.00           H  
ATOM   1200  HE1 TRP A  81      61.008  23.703   1.936  1.00  0.00           H  
ATOM   1201  HE3 TRP A  81      55.937  25.484   1.763  1.00  0.00           H  
ATOM   1202  HZ2 TRP A  81      59.317  22.416   3.795  1.00  0.00           H  
ATOM   1203  HZ3 TRP A  81      55.297  23.922   3.557  1.00  0.00           H  
ATOM   1204  HH2 TRP A  81      56.957  22.412   4.563  1.00  0.00           H  
ATOM   1205  N   PHE A  82      55.342  25.536  -1.277  1.00  0.00           N  
ATOM   1206  CA  PHE A  82      54.210  24.616  -1.149  1.00  0.00           C  
ATOM   1207  C   PHE A  82      54.099  23.692  -2.354  1.00  0.00           C  
ATOM   1208  O   PHE A  82      53.796  22.495  -2.197  1.00  0.00           O  
ATOM   1209  CB  PHE A  82      52.904  25.396  -0.983  1.00  0.00           C  
ATOM   1210  CG  PHE A  82      52.740  26.020   0.374  1.00  0.00           C  
ATOM   1211  CD1 PHE A  82      53.738  25.909   1.330  1.00  0.00           C  
ATOM   1212  CD2 PHE A  82      51.587  26.719   0.697  1.00  0.00           C  
ATOM   1213  CE1 PHE A  82      53.588  26.482   2.578  1.00  0.00           C  
ATOM   1214  CE2 PHE A  82      51.434  27.295   1.943  1.00  0.00           C  
ATOM   1215  CZ  PHE A  82      52.436  27.176   2.885  1.00  0.00           C  
ATOM   1216  H   PHE A  82      55.167  26.530  -1.310  1.00  0.00           H  
ATOM   1217  HA  PHE A  82      54.364  23.999  -0.262  1.00  0.00           H  
ATOM   1218 1HB  PHE A  82      52.856  26.187  -1.729  1.00  0.00           H  
ATOM   1219 2HB  PHE A  82      52.059  24.731  -1.156  1.00  0.00           H  
ATOM   1220  HD1 PHE A  82      54.649  25.361   1.087  1.00  0.00           H  
ATOM   1221  HD2 PHE A  82      50.795  26.813  -0.048  1.00  0.00           H  
ATOM   1222  HE1 PHE A  82      54.380  26.387   3.320  1.00  0.00           H  
ATOM   1223  HE2 PHE A  82      50.523  27.842   2.184  1.00  0.00           H  
ATOM   1224  HZ  PHE A  82      52.317  27.627   3.869  1.00  0.00           H  
ATOM   1225  N   ALA A  83      54.301  24.224  -3.551  1.00  0.00           N  
ATOM   1226  CA  ALA A  83      54.274  23.423  -4.773  1.00  0.00           C  
ATOM   1227  C   ALA A  83      55.289  22.288  -4.693  1.00  0.00           C  
ATOM   1228  O   ALA A  83      54.986  21.127  -4.999  1.00  0.00           O  
ATOM   1229  CB  ALA A  83      54.546  24.295  -5.990  1.00  0.00           C  
ATOM   1230  H   ALA A  83      54.479  25.216  -3.617  1.00  0.00           H  
ATOM   1231  HA  ALA A  83      53.280  22.986  -4.869  1.00  0.00           H  
ATOM   1232 1HB  ALA A  83      54.522  23.681  -6.890  1.00  0.00           H  
ATOM   1233 2HB  ALA A  83      53.783  25.071  -6.060  1.00  0.00           H  
ATOM   1234 3HB  ALA A  83      55.527  24.758  -5.894  1.00  0.00           H  
ATOM   1235  N   LYS A  84      56.494  22.621  -4.244  1.00  0.00           N  
ATOM   1236  CA  LYS A  84      57.555  21.636  -4.058  1.00  0.00           C  
ATOM   1237  C   LYS A  84      57.242  20.626  -2.958  1.00  0.00           C  
ATOM   1238  O   LYS A  84      57.520  19.429  -3.129  1.00  0.00           O  
ATOM   1239  CB  LYS A  84      58.876  22.342  -3.748  1.00  0.00           C  
ATOM   1240  CG  LYS A  84      60.072  21.409  -3.613  1.00  0.00           C  
ATOM   1241  CD  LYS A  84      61.361  22.189  -3.403  1.00  0.00           C  
ATOM   1242  CE  LYS A  84      62.555  21.258  -3.258  1.00  0.00           C  
ATOM   1243  NZ  LYS A  84      63.824  22.008  -3.051  1.00  0.00           N  
ATOM   1244  H   LYS A  84      56.678  23.590  -4.025  1.00  0.00           H  
ATOM   1245  HA  LYS A  84      57.666  21.069  -4.983  1.00  0.00           H  
ATOM   1246 1HB  LYS A  84      59.099  23.059  -4.539  1.00  0.00           H  
ATOM   1247 2HB  LYS A  84      58.780  22.901  -2.817  1.00  0.00           H  
ATOM   1248 1HG  LYS A  84      59.918  20.742  -2.764  1.00  0.00           H  
ATOM   1249 2HG  LYS A  84      60.166  20.805  -4.515  1.00  0.00           H  
ATOM   1250 1HD  LYS A  84      61.528  22.852  -4.253  1.00  0.00           H  
ATOM   1251 2HD  LYS A  84      61.275  22.798  -2.502  1.00  0.00           H  
ATOM   1252 1HE  LYS A  84      62.398  20.594  -2.409  1.00  0.00           H  
ATOM   1253 2HE  LYS A  84      62.651  20.647  -4.155  1.00  0.00           H  
ATOM   1254 1HZ  LYS A  84      64.590  21.356  -2.960  1.00  0.00           H  
ATOM   1255 2HZ  LYS A  84      63.990  22.614  -3.843  1.00  0.00           H  
ATOM   1256 3HZ  LYS A  84      63.754  22.564  -2.211  1.00  0.00           H  
ATOM   1257  N   LYS A  85      56.663  21.073  -1.856  1.00  0.00           N  
ATOM   1258  CA  LYS A  85      56.266  20.200  -0.764  1.00  0.00           C  
ATOM   1259  C   LYS A  85      55.208  19.190  -1.194  1.00  0.00           C  
ATOM   1260  O   LYS A  85      55.362  18.005  -0.870  1.00  0.00           O  
ATOM   1261  CB  LYS A  85      55.749  21.029   0.413  1.00  0.00           C  
ATOM   1262  CG  LYS A  85      55.348  20.210   1.632  1.00  0.00           C  
ATOM   1263  CD  LYS A  85      56.555  19.530   2.262  1.00  0.00           C  
ATOM   1264  CE  LYS A  85      56.173  18.795   3.539  1.00  0.00           C  
ATOM   1265  NZ  LYS A  85      57.337  18.095   4.147  1.00  0.00           N  
ATOM   1266  H   LYS A  85      56.493  22.066  -1.779  1.00  0.00           H  
ATOM   1267  HA  LYS A  85      57.139  19.634  -0.438  1.00  0.00           H  
ATOM   1268 1HB  LYS A  85      56.518  21.738   0.724  1.00  0.00           H  
ATOM   1269 2HB  LYS A  85      54.880  21.607   0.097  1.00  0.00           H  
ATOM   1270 1HG  LYS A  85      54.882  20.862   2.371  1.00  0.00           H  
ATOM   1271 2HG  LYS A  85      54.626  19.449   1.337  1.00  0.00           H  
ATOM   1272 1HD  LYS A  85      56.981  18.817   1.556  1.00  0.00           H  
ATOM   1273 2HD  LYS A  85      57.312  20.278   2.498  1.00  0.00           H  
ATOM   1274 1HE  LYS A  85      55.773  19.505   4.261  1.00  0.00           H  
ATOM   1275 2HE  LYS A  85      55.399  18.060   3.318  1.00  0.00           H  
ATOM   1276 1HZ  LYS A  85      57.043  17.621   4.989  1.00  0.00           H  
ATOM   1277 2HZ  LYS A  85      57.705  17.420   3.492  1.00  0.00           H  
ATOM   1278 3HZ  LYS A  85      58.054  18.769   4.374  1.00  0.00           H  
ATOM   1279  N   PHE A  86      54.252  19.560  -2.033  1.00  0.00           N  
ATOM   1280  CA  PHE A  86      53.256  18.574  -2.478  1.00  0.00           C  
ATOM   1281  C   PHE A  86      53.915  17.485  -3.301  1.00  0.00           C  
ATOM   1282  O   PHE A  86      53.641  16.294  -3.098  1.00  0.00           O  
ATOM   1283  CB  PHE A  86      52.156  19.244  -3.303  1.00  0.00           C  
ATOM   1284  CG  PHE A  86      51.196  20.060  -2.485  1.00  0.00           C  
ATOM   1285  CD1 PHE A  86      51.373  20.199  -1.116  1.00  0.00           C  
ATOM   1286  CD2 PHE A  86      50.115  20.690  -3.082  1.00  0.00           C  
ATOM   1287  CE1 PHE A  86      50.491  20.950  -0.363  1.00  0.00           C  
ATOM   1288  CE2 PHE A  86      49.232  21.442  -2.331  1.00  0.00           C  
ATOM   1289  CZ  PHE A  86      49.421  21.572  -0.970  1.00  0.00           C  
ATOM   1290  H   PHE A  86      54.192  20.508  -2.375  1.00  0.00           H  
ATOM   1291  HA  PHE A  86      52.799  18.122  -1.597  1.00  0.00           H  
ATOM   1292 1HB  PHE A  86      52.607  19.896  -4.049  1.00  0.00           H  
ATOM   1293 2HB  PHE A  86      51.587  18.483  -3.836  1.00  0.00           H  
ATOM   1294  HD1 PHE A  86      52.220  19.708  -0.637  1.00  0.00           H  
ATOM   1295  HD2 PHE A  86      49.966  20.588  -4.157  1.00  0.00           H  
ATOM   1296  HE1 PHE A  86      50.642  21.050   0.712  1.00  0.00           H  
ATOM   1297  HE2 PHE A  86      48.386  21.933  -2.812  1.00  0.00           H  
ATOM   1298  HZ  PHE A  86      48.724  22.162  -0.376  1.00  0.00           H  
ATOM   1299  N   THR A  87      54.740  17.848  -4.288  1.00  0.00           N  
ATOM   1300  CA  THR A  87      55.404  16.847  -5.119  1.00  0.00           C  
ATOM   1301  C   THR A  87      56.412  15.993  -4.368  1.00  0.00           C  
ATOM   1302  O   THR A  87      56.582  14.819  -4.729  1.00  0.00           O  
ATOM   1303  CB  THR A  87      56.112  17.521  -6.309  1.00  0.00           C  
ATOM   1304  OG1 THR A  87      57.082  18.458  -5.823  1.00  0.00           O  
ATOM   1305  CG2 THR A  87      55.105  18.249  -7.186  1.00  0.00           C  
ATOM   1306  H   THR A  87      54.911  18.827  -4.467  1.00  0.00           H  
ATOM   1307  HA  THR A  87      54.649  16.162  -5.505  1.00  0.00           H  
ATOM   1308  HB  THR A  87      56.624  16.764  -6.904  1.00  0.00           H  
ATOM   1309  HG1 THR A  87      57.730  17.996  -5.285  1.00  0.00           H  
ATOM   1310 1HG2 THR A  87      55.624  18.718  -8.022  1.00  0.00           H  
ATOM   1311 2HG2 THR A  87      54.373  17.537  -7.567  1.00  0.00           H  
ATOM   1312 3HG2 THR A  87      54.597  19.013  -6.600  1.00  0.00           H  
ATOM   1313  N   GLU A  88      57.071  16.513  -3.342  1.00  0.00           N  
ATOM   1314  CA  GLU A  88      58.045  15.769  -2.567  1.00  0.00           C  
ATOM   1315  C   GLU A  88      57.377  14.778  -1.614  1.00  0.00           C  
ATOM   1316  O   GLU A  88      57.960  13.722  -1.345  1.00  0.00           O  
ATOM   1317  CB  GLU A  88      58.933  16.733  -1.777  1.00  0.00           C  
ATOM   1318  CG  GLU A  88      60.054  16.061  -0.998  1.00  0.00           C  
ATOM   1319  CD  GLU A  88      61.055  15.377  -1.886  1.00  0.00           C  
ATOM   1320  OE1 GLU A  88      61.130  15.722  -3.041  1.00  0.00           O  
ATOM   1321  OE2 GLU A  88      61.747  14.508  -1.410  1.00  0.00           O  
ATOM   1322  H   GLU A  88      56.878  17.474  -3.097  1.00  0.00           H  
ATOM   1323  HA  GLU A  88      58.670  15.197  -3.254  1.00  0.00           H  
ATOM   1324 1HB  GLU A  88      59.385  17.453  -2.459  1.00  0.00           H  
ATOM   1325 2HB  GLU A  88      58.322  17.293  -1.068  1.00  0.00           H  
ATOM   1326 1HG  GLU A  88      60.569  16.812  -0.401  1.00  0.00           H  
ATOM   1327 2HG  GLU A  88      59.621  15.330  -0.317  1.00  0.00           H  
ATOM   1328  N   ASN A  89      56.215  15.126  -1.089  1.00  0.00           N  
ATOM   1329  CA  ASN A  89      55.542  14.288  -0.108  1.00  0.00           C  
ATOM   1330  C   ASN A  89      54.468  13.388  -0.695  1.00  0.00           C  
ATOM   1331  O   ASN A  89      54.025  12.460  -0.001  1.00  0.00           O  
ATOM   1332  CB  ASN A  89      54.946  15.155   0.986  1.00  0.00           C  
ATOM   1333  CG  ASN A  89      53.863  16.065   0.477  1.00  0.00           C  
ATOM   1334  OD1 ASN A  89      53.451  15.970  -0.685  1.00  0.00           O  
ATOM   1335  ND2 ASN A  89      53.394  16.945   1.323  1.00  0.00           N  
ATOM   1336  H   ASN A  89      55.783  15.993  -1.374  1.00  0.00           H  
ATOM   1337  HA  ASN A  89      56.277  13.614   0.334  1.00  0.00           H  
ATOM   1338 1HB  ASN A  89      54.533  14.520   1.770  1.00  0.00           H  
ATOM   1339 2HB  ASN A  89      55.732  15.762   1.437  1.00  0.00           H  
ATOM   1340 1HD2 ASN A  89      52.671  17.577   1.040  1.00  0.00           H  
ATOM   1341 2HD2 ASN A  89      53.757  16.987   2.254  1.00  0.00           H  
ATOM   1342  N   TYR A  90      54.054  13.606  -1.938  1.00  0.00           N  
ATOM   1343  CA  TYR A  90      53.016  12.748  -2.505  1.00  0.00           C  
ATOM   1344  C   TYR A  90      53.491  11.290  -2.526  1.00  0.00           C  
ATOM   1345  O   TYR A  90      54.611  11.006  -2.946  1.00  0.00           O  
ATOM   1346  CB  TYR A  90      52.639  13.214  -3.913  1.00  0.00           C  
ATOM   1347  CG  TYR A  90      51.556  12.381  -4.562  1.00  0.00           C  
ATOM   1348  CD1 TYR A  90      50.362  12.153  -3.893  1.00  0.00           C  
ATOM   1349  CD2 TYR A  90      51.756  11.845  -5.825  1.00  0.00           C  
ATOM   1350  CE1 TYR A  90      49.372  11.393  -4.485  1.00  0.00           C  
ATOM   1351  CE2 TYR A  90      50.766  11.085  -6.418  1.00  0.00           C  
ATOM   1352  CZ  TYR A  90      49.578  10.858  -5.752  1.00  0.00           C  
ATOM   1353  OH  TYR A  90      48.593  10.101  -6.342  1.00  0.00           O  
ATOM   1354  H   TYR A  90      54.439  14.351  -2.502  1.00  0.00           H  
ATOM   1355  HA  TYR A  90      52.131  12.810  -1.871  1.00  0.00           H  
ATOM   1356 1HB  TYR A  90      52.296  14.249  -3.875  1.00  0.00           H  
ATOM   1357 2HB  TYR A  90      53.520  13.184  -4.554  1.00  0.00           H  
ATOM   1358  HD1 TYR A  90      50.205  12.575  -2.900  1.00  0.00           H  
ATOM   1359  HD2 TYR A  90      52.694  12.023  -6.351  1.00  0.00           H  
ATOM   1360  HE1 TYR A  90      48.434  11.214  -3.960  1.00  0.00           H  
ATOM   1361  HE2 TYR A  90      50.924  10.663  -7.411  1.00  0.00           H  
ATOM   1362  HH  TYR A  90      47.839  10.042  -5.751  1.00  0.00           H  
ATOM   1363  N   GLY A  91      52.697  10.381  -1.963  1.00  0.00           N  
ATOM   1364  CA  GLY A  91      53.051   8.967  -1.946  1.00  0.00           C  
ATOM   1365  C   GLY A  91      53.777   8.538  -0.683  1.00  0.00           C  
ATOM   1366  O   GLY A  91      53.934   7.334  -0.440  1.00  0.00           O  
ATOM   1367  H   GLY A  91      51.830  10.676  -1.538  1.00  0.00           H  
ATOM   1368 1HA  GLY A  91      52.148   8.365  -2.047  1.00  0.00           H  
ATOM   1369 2HA  GLY A  91      53.685   8.741  -2.802  1.00  0.00           H  
ATOM   1370  N   GLN A  92      54.280   9.484   0.099  1.00  0.00           N  
ATOM   1371  CA  GLN A  92      54.996   9.201   1.334  1.00  0.00           C  
ATOM   1372  C   GLN A  92      54.142   9.614   2.527  1.00  0.00           C  
ATOM   1373  O   GLN A  92      53.848   8.817   3.424  1.00  0.00           O  
ATOM   1374  CB  GLN A  92      56.342   9.929   1.364  1.00  0.00           C  
ATOM   1375  CG  GLN A  92      57.319   9.477   0.291  1.00  0.00           C  
ATOM   1376  CD  GLN A  92      57.703   8.017   0.437  1.00  0.00           C  
ATOM   1377  OE1 GLN A  92      58.106   7.571   1.515  1.00  0.00           O  
ATOM   1378  NE2 GLN A  92      57.580   7.262  -0.649  1.00  0.00           N  
ATOM   1379  H   GLN A  92      54.153  10.444  -0.187  1.00  0.00           H  
ATOM   1380  HA  GLN A  92      55.183   8.129   1.387  1.00  0.00           H  
ATOM   1381 1HB  GLN A  92      56.180  11.000   1.240  1.00  0.00           H  
ATOM   1382 2HB  GLN A  92      56.816   9.780   2.334  1.00  0.00           H  
ATOM   1383 1HG  GLN A  92      56.857   9.613  -0.687  1.00  0.00           H  
ATOM   1384 2HG  GLN A  92      58.225  10.078   0.363  1.00  0.00           H  
ATOM   1385 1HE2 GLN A  92      57.819   6.291  -0.613  1.00  0.00           H  
ATOM   1386 2HE2 GLN A  92      57.249   7.664  -1.503  1.00  0.00           H  
ATOM   1387  N   ASN A  93      53.748  10.878   2.573  1.00  0.00           N  
ATOM   1388  CA  ASN A  93      52.829  11.355   3.615  1.00  0.00           C  
ATOM   1389  C   ASN A  93      51.435  10.841   3.291  1.00  0.00           C  
ATOM   1390  O   ASN A  93      50.896  11.102   2.208  1.00  0.00           O  
ATOM   1391  CB  ASN A  93      52.843  12.869   3.724  1.00  0.00           C  
ATOM   1392  CG  ASN A  93      52.010  13.373   4.870  1.00  0.00           C  
ATOM   1393  OD1 ASN A  93      50.978  12.783   5.210  1.00  0.00           O  
ATOM   1394  ND2 ASN A  93      52.438  14.453   5.472  1.00  0.00           N  
ATOM   1395  H   ASN A  93      54.085  11.529   1.878  1.00  0.00           H  
ATOM   1396  HA  ASN A  93      53.149  10.943   4.574  1.00  0.00           H  
ATOM   1397 1HB  ASN A  93      53.869  13.215   3.856  1.00  0.00           H  
ATOM   1398 2HB  ASN A  93      52.468  13.304   2.798  1.00  0.00           H  
ATOM   1399 1HD2 ASN A  93      51.924  14.835   6.241  1.00  0.00           H  
ATOM   1400 2HD2 ASN A  93      53.278  14.898   5.163  1.00  0.00           H  
ATOM   1401  N   PRO A  94      50.818  10.102   4.203  1.00  0.00           N  
ATOM   1402  CA  PRO A  94      49.492   9.553   3.958  1.00  0.00           C  
ATOM   1403  C   PRO A  94      48.432  10.615   3.746  1.00  0.00           C  
ATOM   1404  O   PRO A  94      47.469  10.396   3.007  1.00  0.00           O  
ATOM   1405  CB  PRO A  94      49.224   8.751   5.236  1.00  0.00           C  
ATOM   1406  CG  PRO A  94      50.582   8.404   5.742  1.00  0.00           C  
ATOM   1407  CD  PRO A  94      51.421   9.613   5.421  1.00  0.00           C  
ATOM   1408  HA  PRO A  94      49.530   8.896   3.077  1.00  0.00           H  
ATOM   1409 1HB  PRO A  94      48.646   9.359   5.947  1.00  0.00           H  
ATOM   1410 2HB  PRO A  94      48.616   7.865   5.003  1.00  0.00           H  
ATOM   1411 1HG  PRO A  94      50.542   8.190   6.820  1.00  0.00           H  
ATOM   1412 2HG  PRO A  94      50.949   7.491   5.250  1.00  0.00           H  
ATOM   1413 1HD  PRO A  94      51.340  10.343   6.240  1.00  0.00           H  
ATOM   1414 2HD  PRO A  94      52.467   9.305   5.277  1.00  0.00           H  
ATOM   1415  N   SER A  95      48.542  11.754   4.435  1.00  0.00           N  
ATOM   1416  CA  SER A  95      47.542  12.805   4.317  1.00  0.00           C  
ATOM   1417  C   SER A  95      47.479  13.472   2.955  1.00  0.00           C  
ATOM   1418  O   SER A  95      46.398  13.424   2.344  1.00  0.00           O  
ATOM   1419  CB  SER A  95      47.805  13.863   5.371  1.00  0.00           C  
ATOM   1420  OG  SER A  95      47.612  13.348   6.659  1.00  0.00           O  
ATOM   1421  H   SER A  95      49.331  11.893   5.050  1.00  0.00           H  
ATOM   1422  HA  SER A  95      46.557  12.366   4.485  1.00  0.00           H  
ATOM   1423 1HB  SER A  95      48.827  14.229   5.272  1.00  0.00           H  
ATOM   1424 2HB  SER A  95      47.138  14.709   5.211  1.00  0.00           H  
ATOM   1425  HG  SER A  95      47.174  14.041   7.159  1.00  0.00           H  
ATOM   1426  N   PHE A  96      48.575  13.996   2.417  1.00  0.00           N  
ATOM   1427  CA  PHE A  96      48.534  14.593   1.079  1.00  0.00           C  
ATOM   1428  C   PHE A  96      48.150  13.519   0.057  1.00  0.00           C  
ATOM   1429  O   PHE A  96      47.397  13.857  -0.850  1.00  0.00           O  
ATOM   1430  CB  PHE A  96      49.885  15.210   0.713  1.00  0.00           C  
ATOM   1431  CG  PHE A  96      49.888  15.922  -0.610  1.00  0.00           C  
ATOM   1432  CD1 PHE A  96      49.326  17.184  -0.735  1.00  0.00           C  
ATOM   1433  CD2 PHE A  96      50.451  15.332  -1.731  1.00  0.00           C  
ATOM   1434  CE1 PHE A  96      49.328  17.841  -1.951  1.00  0.00           C  
ATOM   1435  CE2 PHE A  96      50.455  15.987  -2.948  1.00  0.00           C  
ATOM   1436  CZ  PHE A  96      49.892  17.242  -3.057  1.00  0.00           C  
ATOM   1437  H   PHE A  96      49.448  13.988   2.926  1.00  0.00           H  
ATOM   1438  HA  PHE A  96      47.782  15.384   1.076  1.00  0.00           H  
ATOM   1439 1HB  PHE A  96      50.181  15.921   1.483  1.00  0.00           H  
ATOM   1440 2HB  PHE A  96      50.644  14.429   0.680  1.00  0.00           H  
ATOM   1441  HD1 PHE A  96      48.881  17.658   0.141  1.00  0.00           H  
ATOM   1442  HD2 PHE A  96      50.895  14.340  -1.645  1.00  0.00           H  
ATOM   1443  HE1 PHE A  96      48.883  18.832  -2.035  1.00  0.00           H  
ATOM   1444  HE2 PHE A  96      50.901  15.512  -3.821  1.00  0.00           H  
ATOM   1445  HZ  PHE A  96      49.893  17.759  -4.016  1.00  0.00           H  
ATOM   1446  N   THR A  97      48.588  12.281   0.203  1.00  0.00           N  
ATOM   1447  CA  THR A  97      48.226  11.230  -0.743  1.00  0.00           C  
ATOM   1448  C   THR A  97      46.726  11.025  -0.799  1.00  0.00           C  
ATOM   1449  O   THR A  97      46.129  10.961  -1.887  1.00  0.00           O  
ATOM   1450  CB  THR A  97      48.911   9.899  -0.383  1.00  0.00           C  
ATOM   1451  OG1 THR A  97      50.334  10.057  -0.451  1.00  0.00           O  
ATOM   1452  CG2 THR A  97      48.481   8.801  -1.344  1.00  0.00           C  
ATOM   1453  H   THR A  97      49.186  12.055   0.985  1.00  0.00           H  
ATOM   1454  HA  THR A  97      48.559  11.529  -1.737  1.00  0.00           H  
ATOM   1455  HB  THR A  97      48.638   9.612   0.632  1.00  0.00           H  
ATOM   1456  HG1 THR A  97      50.684  10.181   0.435  1.00  0.00           H  
ATOM   1457 1HG2 THR A  97      48.974   7.867  -1.074  1.00  0.00           H  
ATOM   1458 2HG2 THR A  97      47.400   8.670  -1.287  1.00  0.00           H  
ATOM   1459 3HG2 THR A  97      48.759   9.077  -2.360  1.00  0.00           H  
ATOM   1460  N   ALA A  98      46.052  10.999   0.358  1.00  0.00           N  
ATOM   1461  CA  ALA A  98      44.606  10.766   0.364  1.00  0.00           C  
ATOM   1462  C   ALA A  98      43.839  12.024  -0.034  1.00  0.00           C  
ATOM   1463  O   ALA A  98      42.778  11.899  -0.657  1.00  0.00           O  
ATOM   1464  CB  ALA A  98      44.152  10.284   1.734  1.00  0.00           C  
ATOM   1465  H   ALA A  98      46.531  11.139   1.236  1.00  0.00           H  
ATOM   1466  HA  ALA A  98      44.384   9.994  -0.373  1.00  0.00           H  
ATOM   1467 1HB  ALA A  98      43.075  10.115   1.722  1.00  0.00           H  
ATOM   1468 2HB  ALA A  98      44.663   9.353   1.980  1.00  0.00           H  
ATOM   1469 3HB  ALA A  98      44.393  11.038   2.483  1.00  0.00           H  
ATOM   1470  N   ILE A  99      44.389  13.203   0.224  1.00  0.00           N  
ATOM   1471  CA  ILE A  99      43.780  14.445  -0.257  1.00  0.00           C  
ATOM   1472  C   ILE A  99      43.695  14.414  -1.778  1.00  0.00           C  
ATOM   1473  O   ILE A  99      42.652  14.647  -2.406  1.00  0.00           O  
ATOM   1474  CB  ILE A  99      44.582  15.678   0.196  1.00  0.00           C  
ATOM   1475  CG1 ILE A  99      44.481  15.853   1.714  1.00  0.00           C  
ATOM   1476  CG2 ILE A  99      44.090  16.926  -0.520  1.00  0.00           C  
ATOM   1477  CD1 ILE A  99      45.460  16.856   2.280  1.00  0.00           C  
ATOM   1478  H   ILE A  99      45.243  13.250   0.761  1.00  0.00           H  
ATOM   1479  HA  ILE A  99      42.776  14.521   0.159  1.00  0.00           H  
ATOM   1480  HB  ILE A  99      45.637  15.531  -0.034  1.00  0.00           H  
ATOM   1481 1HG1 ILE A  99      43.473  16.174   1.977  1.00  0.00           H  
ATOM   1482 2HG1 ILE A  99      44.655  14.894   2.203  1.00  0.00           H  
ATOM   1483 1HG2 ILE A  99      44.667  17.789  -0.187  1.00  0.00           H  
ATOM   1484 2HG2 ILE A  99      44.212  16.800  -1.595  1.00  0.00           H  
ATOM   1485 3HG2 ILE A  99      43.036  17.085  -0.291  1.00  0.00           H  
ATOM   1486 1HD1 ILE A  99      45.327  16.924   3.360  1.00  0.00           H  
ATOM   1487 2HD1 ILE A  99      46.478  16.536   2.059  1.00  0.00           H  
ATOM   1488 3HD1 ILE A  99      45.280  17.832   1.831  1.00  0.00           H  
ATOM   1489  N   LEU A 100      44.815  14.071  -2.417  1.00  0.00           N  
ATOM   1490  CA  LEU A 100      44.896  14.044  -3.874  1.00  0.00           C  
ATOM   1491  C   LEU A 100      44.164  12.874  -4.519  1.00  0.00           C  
ATOM   1492  O   LEU A 100      43.856  12.973  -5.710  1.00  0.00           O  
ATOM   1493  CB  LEU A 100      46.369  14.006  -4.301  1.00  0.00           C  
ATOM   1494  CG  LEU A 100      47.056  15.371  -4.441  1.00  0.00           C  
ATOM   1495  CD1 LEU A 100      46.985  16.114  -3.114  1.00  0.00           C  
ATOM   1496  CD2 LEU A 100      48.499  15.170  -4.880  1.00  0.00           C  
ATOM   1497  H   LEU A 100      45.630  13.823  -1.874  1.00  0.00           H  
ATOM   1498  HA  LEU A 100      44.434  14.951  -4.263  1.00  0.00           H  
ATOM   1499 1HB  LEU A 100      46.928  13.428  -3.568  1.00  0.00           H  
ATOM   1500 2HB  LEU A 100      46.439  13.500  -5.264  1.00  0.00           H  
ATOM   1501  HG  LEU A 100      46.530  15.969  -5.186  1.00  0.00           H  
ATOM   1502 1HD1 LEU A 100      47.473  17.084  -3.213  1.00  0.00           H  
ATOM   1503 2HD1 LEU A 100      45.942  16.261  -2.834  1.00  0.00           H  
ATOM   1504 3HD1 LEU A 100      47.490  15.531  -2.344  1.00  0.00           H  
ATOM   1505 1HD2 LEU A 100      48.987  16.140  -4.980  1.00  0.00           H  
ATOM   1506 2HD2 LEU A 100      49.026  14.574  -4.135  1.00  0.00           H  
ATOM   1507 3HD2 LEU A 100      48.519  14.653  -5.839  1.00  0.00           H  
ATOM   1508  N   ASP A 101      43.813  11.823  -3.782  1.00  0.00           N  
ATOM   1509  CA  ASP A 101      42.905  10.813  -4.335  1.00  0.00           C  
ATOM   1510  C   ASP A 101      41.504  11.411  -4.483  1.00  0.00           C  
ATOM   1511  O   ASP A 101      40.869  11.157  -5.497  1.00  0.00           O  
ATOM   1512  CB  ASP A 101      42.855   9.571  -3.441  1.00  0.00           C  
ATOM   1513  CG  ASP A 101      44.139   8.753  -3.492  1.00  0.00           C  
ATOM   1514  OD1 ASP A 101      44.906   8.944  -4.405  1.00  0.00           O  
ATOM   1515  OD2 ASP A 101      44.340   7.946  -2.616  1.00  0.00           O  
ATOM   1516  H   ASP A 101      44.163  11.708  -2.842  1.00  0.00           H  
ATOM   1517  HA  ASP A 101      43.275  10.516  -5.317  1.00  0.00           H  
ATOM   1518 1HB  ASP A 101      42.674   9.873  -2.409  1.00  0.00           H  
ATOM   1519 2HB  ASP A 101      42.024   8.935  -3.748  1.00  0.00           H  
ATOM   1520  N   SER A 102      41.056  12.227  -3.526  1.00  0.00           N  
ATOM   1521  CA  SER A 102      39.731  12.815  -3.585  1.00  0.00           C  
ATOM   1522  C   SER A 102      39.611  14.079  -4.417  1.00  0.00           C  
ATOM   1523  O   SER A 102      38.527  14.373  -4.950  1.00  0.00           O  
ATOM   1524  CB  SER A 102      39.265  13.114  -2.174  1.00  0.00           C  
ATOM   1525  OG  SER A 102      39.097  11.932  -1.440  1.00  0.00           O  
ATOM   1526  H   SER A 102      41.654  12.441  -2.741  1.00  0.00           H  
ATOM   1527  HA  SER A 102      39.053  12.096  -4.047  1.00  0.00           H  
ATOM   1528 1HB  SER A 102      39.994  13.753  -1.677  1.00  0.00           H  
ATOM   1529 2HB  SER A 102      38.322  13.659  -2.210  1.00  0.00           H  
ATOM   1530  HG  SER A 102      39.884  11.843  -0.898  1.00  0.00           H  
ATOM   1531  N   MET A 103      40.643  14.922  -4.439  1.00  0.00           N  
ATOM   1532  CA  MET A 103      40.550  16.260  -5.022  1.00  0.00           C  
ATOM   1533  C   MET A 103      41.763  16.663  -5.856  1.00  0.00           C  
ATOM   1534  O   MET A 103      42.866  16.163  -5.616  1.00  0.00           O  
ATOM   1535  CB  MET A 103      40.328  17.283  -3.910  1.00  0.00           C  
ATOM   1536  CG  MET A 103      39.026  17.106  -3.142  1.00  0.00           C  
ATOM   1537  SD  MET A 103      38.804  18.349  -1.853  1.00  0.00           S  
ATOM   1538  CE  MET A 103      37.247  17.825  -1.142  1.00  0.00           C  
ATOM   1539  H   MET A 103      41.519  14.620  -4.037  1.00  0.00           H  
ATOM   1540  HA  MET A 103      39.700  16.282  -5.703  1.00  0.00           H  
ATOM   1541 1HB  MET A 103      41.148  17.226  -3.195  1.00  0.00           H  
ATOM   1542 2HB  MET A 103      40.332  18.288  -4.334  1.00  0.00           H  
ATOM   1543 1HG  MET A 103      38.185  17.171  -3.832  1.00  0.00           H  
ATOM   1544 2HG  MET A 103      39.009  16.121  -2.676  1.00  0.00           H  
ATOM   1545 1HE  MET A 103      36.974  18.497  -0.329  1.00  0.00           H  
ATOM   1546 2HE  MET A 103      36.471  17.847  -1.909  1.00  0.00           H  
ATOM   1547 3HE  MET A 103      37.346  16.810  -0.756  1.00  0.00           H  
ATOM   1548  N   ASP A 104      41.598  17.604  -6.763  1.00  0.00           N  
ATOM   1549  CA  ASP A 104      42.671  18.213  -7.525  1.00  0.00           C  
ATOM   1550  C   ASP A 104      43.025  19.518  -6.799  1.00  0.00           C  
ATOM   1551  O   ASP A 104      42.185  20.030  -6.051  1.00  0.00           O  
ATOM   1552  CB  ASP A 104      42.254  18.480  -8.973  1.00  0.00           C  
ATOM   1553  CG  ASP A 104      42.034  17.203  -9.772  1.00  0.00           C  
ATOM   1554  OD1 ASP A 104      42.511  16.174  -9.354  1.00  0.00           O  
ATOM   1555  OD2 ASP A 104      41.392  17.268 -10.793  1.00  0.00           O  
ATOM   1556  H   ASP A 104      40.648  17.907  -6.922  1.00  0.00           H  
ATOM   1557  HA  ASP A 104      43.519  17.527  -7.538  1.00  0.00           H  
ATOM   1558 1HB  ASP A 104      41.332  19.062  -8.985  1.00  0.00           H  
ATOM   1559 2HB  ASP A 104      43.022  19.074  -9.469  1.00  0.00           H  
ATOM   1560  N   ILE A 105      44.289  19.934  -6.877  1.00  0.00           N  
ATOM   1561  CA  ILE A 105      44.679  21.210  -6.275  1.00  0.00           C  
ATOM   1562  C   ILE A 105      45.170  22.159  -7.379  1.00  0.00           C  
ATOM   1563  O   ILE A 105      46.010  21.749  -8.173  1.00  0.00           O  
ATOM   1564  CB  ILE A 105      45.778  21.018  -5.214  1.00  0.00           C  
ATOM   1565  CG1 ILE A 105      45.277  20.117  -4.083  1.00  0.00           C  
ATOM   1566  CG2 ILE A 105      46.231  22.363  -4.667  1.00  0.00           C  
ATOM   1567  CD1 ILE A 105      46.360  19.685  -3.120  1.00  0.00           C  
ATOM   1568  H   ILE A 105      44.988  19.378  -7.349  1.00  0.00           H  
ATOM   1569  HA  ILE A 105      43.807  21.643  -5.786  1.00  0.00           H  
ATOM   1570  HB  ILE A 105      46.633  20.513  -5.664  1.00  0.00           H  
ATOM   1571 1HG1 ILE A 105      44.506  20.638  -3.517  1.00  0.00           H  
ATOM   1572 2HG1 ILE A 105      44.821  19.221  -4.506  1.00  0.00           H  
ATOM   1573 1HG2 ILE A 105      47.008  22.208  -3.919  1.00  0.00           H  
ATOM   1574 2HG2 ILE A 105      46.626  22.971  -5.480  1.00  0.00           H  
ATOM   1575 3HG2 ILE A 105      45.383  22.873  -4.211  1.00  0.00           H  
ATOM   1576 1HD1 ILE A 105      45.927  19.049  -2.348  1.00  0.00           H  
ATOM   1577 2HD1 ILE A 105      47.127  19.129  -3.661  1.00  0.00           H  
ATOM   1578 3HD1 ILE A 105      46.806  20.564  -2.658  1.00  0.00           H  
ATOM   1579  N   PHE A 106      44.661  23.377  -7.376  1.00  0.00           N  
ATOM   1580  CA  PHE A 106      45.086  24.395  -8.344  1.00  0.00           C  
ATOM   1581  C   PHE A 106      45.805  25.501  -7.562  1.00  0.00           C  
ATOM   1582  O   PHE A 106      45.289  25.940  -6.544  1.00  0.00           O  
ATOM   1583  CB  PHE A 106      43.895  24.968  -9.115  1.00  0.00           C  
ATOM   1584  CG  PHE A 106      43.211  23.968 -10.003  1.00  0.00           C  
ATOM   1585  CD1 PHE A 106      42.120  23.244  -9.546  1.00  0.00           C  
ATOM   1586  CD2 PHE A 106      43.658  23.749 -11.298  1.00  0.00           C  
ATOM   1587  CE1 PHE A 106      41.490  22.324 -10.363  1.00  0.00           C  
ATOM   1588  CE2 PHE A 106      43.030  22.831 -12.117  1.00  0.00           C  
ATOM   1589  CZ  PHE A 106      41.944  22.117 -11.648  1.00  0.00           C  
ATOM   1590  H   PHE A 106      43.960  23.614  -6.689  1.00  0.00           H  
ATOM   1591  HA  PHE A 106      45.763  23.929  -9.062  1.00  0.00           H  
ATOM   1592 1HB  PHE A 106      43.160  25.356  -8.411  1.00  0.00           H  
ATOM   1593 2HB  PHE A 106      44.228  25.800  -9.733  1.00  0.00           H  
ATOM   1594  HD1 PHE A 106      41.760  23.408  -8.530  1.00  0.00           H  
ATOM   1595  HD2 PHE A 106      44.515  24.312 -11.668  1.00  0.00           H  
ATOM   1596  HE1 PHE A 106      40.634  21.762  -9.991  1.00  0.00           H  
ATOM   1597  HE2 PHE A 106      43.390  22.668 -13.132  1.00  0.00           H  
ATOM   1598  HZ  PHE A 106      41.449  21.392 -12.292  1.00  0.00           H  
ATOM   1599  N   LEU A 107      47.009  25.834  -8.002  1.00  0.00           N  
ATOM   1600  CA  LEU A 107      47.849  26.755  -7.215  1.00  0.00           C  
ATOM   1601  C   LEU A 107      48.371  27.842  -8.136  1.00  0.00           C  
ATOM   1602  O   LEU A 107      49.031  27.583  -9.159  1.00  0.00           O  
ATOM   1603  CB  LEU A 107      49.021  26.015  -6.559  1.00  0.00           C  
ATOM   1604  CG  LEU A 107      50.002  26.890  -5.768  1.00  0.00           C  
ATOM   1605  CD1 LEU A 107      49.278  27.531  -4.592  1.00  0.00           C  
ATOM   1606  CD2 LEU A 107      51.172  26.041  -5.293  1.00  0.00           C  
ATOM   1607  H   LEU A 107      47.365  25.466  -8.873  1.00  0.00           H  
ATOM   1608  HA  LEU A 107      47.237  27.193  -6.427  1.00  0.00           H  
ATOM   1609 1HB  LEU A 107      48.621  25.267  -5.876  1.00  0.00           H  
ATOM   1610 2HB  LEU A 107      49.587  25.501  -7.336  1.00  0.00           H  
ATOM   1611  HG  LEU A 107      50.372  27.691  -6.409  1.00  0.00           H  
ATOM   1612 1HD1 LEU A 107      49.975  28.153  -4.031  1.00  0.00           H  
ATOM   1613 2HD1 LEU A 107      48.458  28.148  -4.962  1.00  0.00           H  
ATOM   1614 3HD1 LEU A 107      48.882  26.752  -3.941  1.00  0.00           H  
ATOM   1615 1HD2 LEU A 107      51.869  26.663  -4.732  1.00  0.00           H  
ATOM   1616 2HD2 LEU A 107      50.803  25.240  -4.652  1.00  0.00           H  
ATOM   1617 3HD2 LEU A 107      51.682  25.610  -6.155  1.00  0.00           H  
ATOM   1618  N   GLU A 108      48.014  29.085  -7.831  1.00  0.00           N  
ATOM   1619  CA  GLU A 108      48.483  30.274  -8.534  1.00  0.00           C  
ATOM   1620  C   GLU A 108      49.457  31.053  -7.664  1.00  0.00           C  
ATOM   1621  O   GLU A 108      49.042  31.799  -6.765  1.00  0.00           O  
ATOM   1622  CB  GLU A 108      47.305  31.167  -8.931  1.00  0.00           C  
ATOM   1623  CG  GLU A 108      47.696  32.407  -9.723  1.00  0.00           C  
ATOM   1624  CD  GLU A 108      46.513  33.250 -10.111  1.00  0.00           C  
ATOM   1625  OE1 GLU A 108      45.801  33.680  -9.236  1.00  0.00           O  
ATOM   1626  OE2 GLU A 108      46.321  33.463 -11.285  1.00  0.00           O  
ATOM   1627  H   GLU A 108      47.374  29.192  -7.057  1.00  0.00           H  
ATOM   1628  HA  GLU A 108      49.000  29.958  -9.441  1.00  0.00           H  
ATOM   1629 1HB  GLU A 108      46.601  30.594  -9.533  1.00  0.00           H  
ATOM   1630 2HB  GLU A 108      46.779  31.495  -8.034  1.00  0.00           H  
ATOM   1631 1HG  GLU A 108      48.375  33.011  -9.121  1.00  0.00           H  
ATOM   1632 2HG  GLU A 108      48.227  32.099 -10.622  1.00  0.00           H  
ATOM   1633  N   ILE A 109      50.758  30.869  -7.838  1.00  0.00           N  
ATOM   1634  CA  ILE A 109      51.759  31.495  -7.013  1.00  0.00           C  
ATOM   1635  C   ILE A 109      51.836  33.005  -7.162  1.00  0.00           C  
ATOM   1636  O   ILE A 109      52.290  33.651  -6.217  1.00  0.00           O  
ATOM   1637  CB  ILE A 109      53.141  30.891  -7.321  1.00  0.00           C  
ATOM   1638  CG1 ILE A 109      53.572  31.244  -8.748  1.00  0.00           C  
ATOM   1639  CG2 ILE A 109      53.118  29.383  -7.127  1.00  0.00           C  
ATOM   1640  CD1 ILE A 109      52.787  30.522  -9.819  1.00  0.00           C  
ATOM   1641  H   ILE A 109      51.050  30.259  -8.588  1.00  0.00           H  
ATOM   1642  HA  ILE A 109      51.514  31.305  -5.969  1.00  0.00           H  
ATOM   1643  HB  ILE A 109      53.884  31.323  -6.652  1.00  0.00           H  
ATOM   1644 1HG1 ILE A 109      53.460  32.316  -8.906  1.00  0.00           H  
ATOM   1645 2HG1 ILE A 109      54.627  31.003  -8.879  1.00  0.00           H  
ATOM   1646 1HG2 ILE A 109      54.102  28.972  -7.350  1.00  0.00           H  
ATOM   1647 2HG2 ILE A 109      52.854  29.153  -6.096  1.00  0.00           H  
ATOM   1648 3HG2 ILE A 109      52.380  28.941  -7.797  1.00  0.00           H  
ATOM   1649 1HD1 ILE A 109      53.150  30.824 -10.802  1.00  0.00           H  
ATOM   1650 2HD1 ILE A 109      52.913  29.445  -9.700  1.00  0.00           H  
ATOM   1651 3HD1 ILE A 109      51.731  30.776  -9.729  1.00  0.00           H  
ATOM   1652  N   VAL A 110      51.627  33.534  -8.365  1.00  0.00           N  
ATOM   1653  CA  VAL A 110      51.778  34.975  -8.597  1.00  0.00           C  
ATOM   1654  C   VAL A 110      50.524  35.504  -9.298  1.00  0.00           C  
ATOM   1655  O   VAL A 110      50.357  35.482 -10.531  1.00  0.00           O  
ATOM   1656  CB  VAL A 110      53.021  35.266  -9.459  1.00  0.00           C  
ATOM   1657  CG1 VAL A 110      54.287  34.850  -8.725  1.00  0.00           C  
ATOM   1658  CG2 VAL A 110      52.907  34.541 -10.792  1.00  0.00           C  
ATOM   1659  H   VAL A 110      51.360  32.937  -9.135  1.00  0.00           H  
ATOM   1660  HA  VAL A 110      51.904  35.469  -7.633  1.00  0.00           H  
ATOM   1661  HB  VAL A 110      53.088  36.340  -9.633  1.00  0.00           H  
ATOM   1662 1HG1 VAL A 110      55.156  35.063  -9.349  1.00  0.00           H  
ATOM   1663 2HG1 VAL A 110      54.366  35.407  -7.792  1.00  0.00           H  
ATOM   1664 3HG1 VAL A 110      54.249  33.783  -8.510  1.00  0.00           H  
ATOM   1665 1HG2 VAL A 110      53.789  34.752 -11.397  1.00  0.00           H  
ATOM   1666 2HG2 VAL A 110      52.834  33.468 -10.617  1.00  0.00           H  
ATOM   1667 3HG2 VAL A 110      52.016  34.885 -11.318  1.00  0.00           H  
ATOM   1668  N   THR A 111      49.562  35.948  -8.501  1.00  0.00           N  
ATOM   1669  CA  THR A 111      48.267  36.434  -8.979  1.00  0.00           C  
ATOM   1670  C   THR A 111      48.325  37.814  -9.624  1.00  0.00           C  
ATOM   1671  O   THR A 111      47.528  38.095 -10.522  1.00  0.00           O  
ATOM   1672  CB  THR A 111      47.247  36.466  -7.826  1.00  0.00           C  
ATOM   1673  OG1 THR A 111      47.078  35.144  -7.297  1.00  0.00           O  
ATOM   1674  CG2 THR A 111      45.905  36.987  -8.315  1.00  0.00           C  
ATOM   1675  H   THR A 111      49.750  35.944  -7.509  1.00  0.00           H  
ATOM   1676  HA  THR A 111      47.904  35.752  -9.748  1.00  0.00           H  
ATOM   1677  HB  THR A 111      47.615  37.116  -7.032  1.00  0.00           H  
ATOM   1678  HG1 THR A 111      46.484  34.647  -7.864  1.00  0.00           H  
ATOM   1679 1HG2 THR A 111      45.197  37.003  -7.487  1.00  0.00           H  
ATOM   1680 2HG2 THR A 111      46.027  37.997  -8.708  1.00  0.00           H  
ATOM   1681 3HG2 THR A 111      45.527  36.336  -9.102  1.00  0.00           H  
ATOM   1682  N   ASN A 112      49.311  38.628  -9.263  1.00  0.00           N  
ATOM   1683  CA  ASN A 112      49.493  39.957  -9.849  1.00  0.00           C  
ATOM   1684  C   ASN A 112      50.907  40.126 -10.373  1.00  0.00           C  
ATOM   1685  O   ASN A 112      51.763  40.683  -9.699  1.00  0.00           O  
ATOM   1686  CB  ASN A 112      49.166  41.043  -8.840  1.00  0.00           C  
ATOM   1687  CG  ASN A 112      49.197  42.420  -9.443  1.00  0.00           C  
ATOM   1688  OD1 ASN A 112      49.519  42.586 -10.625  1.00  0.00           O  
ATOM   1689  ND2 ASN A 112      48.868  43.410  -8.654  1.00  0.00           N  
ATOM   1690  H   ASN A 112      49.957  38.310  -8.555  1.00  0.00           H  
ATOM   1691  HA  ASN A 112      48.814  40.058 -10.697  1.00  0.00           H  
ATOM   1692 1HB  ASN A 112      48.175  40.864  -8.422  1.00  0.00           H  
ATOM   1693 2HB  ASN A 112      49.881  41.003  -8.018  1.00  0.00           H  
ATOM   1694 1HD2 ASN A 112      48.870  44.349  -9.001  1.00  0.00           H  
ATOM   1695 2HD2 ASN A 112      48.614  43.229  -7.704  1.00  0.00           H  
ATOM   1696  N   PRO A 113      51.249  39.535 -11.526  1.00  0.00           N  
ATOM   1697  CA  PRO A 113      52.611  39.542 -12.041  1.00  0.00           C  
ATOM   1698  C   PRO A 113      53.137  40.914 -12.421  1.00  0.00           C  
ATOM   1699  O   PRO A 113      54.280  41.248 -12.084  1.00  0.00           O  
ATOM   1700  CB  PRO A 113      52.494  38.640 -13.274  1.00  0.00           C  
ATOM   1701  CG  PRO A 113      51.041  38.663 -13.606  1.00  0.00           C  
ATOM   1702  CD  PRO A 113      50.354  38.809 -12.275  1.00  0.00           C  
ATOM   1703  HA  PRO A 113      53.285  39.106 -11.288  1.00  0.00           H  
ATOM   1704 1HB  PRO A 113      53.124  39.031 -14.087  1.00  0.00           H  
ATOM   1705 2HB  PRO A 113      52.862  37.631 -13.038  1.00  0.00           H  
ATOM   1706 1HG  PRO A 113      50.820  39.496 -14.290  1.00  0.00           H  
ATOM   1707 2HG  PRO A 113      50.757  37.738 -14.130  1.00  0.00           H  
ATOM   1708 1HD  PRO A 113      49.415  39.367 -12.405  1.00  0.00           H  
ATOM   1709 2HD  PRO A 113      50.158  37.813 -11.851  1.00  0.00           H  
ATOM   1710  N   ASN A 114      52.287  41.793 -12.960  1.00  0.00           N  
ATOM   1711  CA  ASN A 114      52.720  43.147 -13.316  1.00  0.00           C  
ATOM   1712  C   ASN A 114      53.132  43.938 -12.074  1.00  0.00           C  
ATOM   1713  O   ASN A 114      54.161  44.618 -12.035  1.00  0.00           O  
ATOM   1714  CB  ASN A 114      51.627  43.876 -14.075  1.00  0.00           C  
ATOM   1715  CG  ASN A 114      51.463  43.370 -15.481  1.00  0.00           C  
ATOM   1716  OD1 ASN A 114      50.366  43.421 -16.049  1.00  0.00           O  
ATOM   1717  ND2 ASN A 114      52.534  42.883 -16.055  1.00  0.00           N  
ATOM   1718  H   ASN A 114      51.328  41.523 -13.127  1.00  0.00           H  
ATOM   1719  HA  ASN A 114      53.598  43.072 -13.959  1.00  0.00           H  
ATOM   1720 1HB  ASN A 114      50.679  43.762 -13.548  1.00  0.00           H  
ATOM   1721 2HB  ASN A 114      51.856  44.942 -14.109  1.00  0.00           H  
ATOM   1722 1HD2 ASN A 114      52.485  42.531 -16.990  1.00  0.00           H  
ATOM   1723 2HD2 ASN A 114      53.401  42.861 -15.558  1.00  0.00           H  
ATOM   1724  N   GLY A 115      52.279  43.850 -11.057  1.00  0.00           N  
ATOM   1725  CA  GLY A 115      52.573  44.521  -9.780  1.00  0.00           C  
ATOM   1726  C   GLY A 115      53.845  43.937  -9.163  1.00  0.00           C  
ATOM   1727  O   GLY A 115      54.630  44.679  -8.549  1.00  0.00           O  
ATOM   1728  H   GLY A 115      51.422  43.323 -11.150  1.00  0.00           H  
ATOM   1729 1HA  GLY A 115      52.692  45.591  -9.950  1.00  0.00           H  
ATOM   1730 2HA  GLY A 115      51.731  44.395  -9.101  1.00  0.00           H  
ATOM   1731  N   PHE A 116      54.008  42.631  -9.190  1.00  0.00           N  
ATOM   1732  CA  PHE A 116      55.185  41.981  -8.599  1.00  0.00           C  
ATOM   1733  C   PHE A 116      56.466  42.503  -9.226  1.00  0.00           C  
ATOM   1734  O   PHE A 116      57.396  42.923  -8.516  1.00  0.00           O  
ATOM   1735  CB  PHE A 116      55.112  40.463  -8.776  1.00  0.00           C  
ATOM   1736  CG  PHE A 116      56.313  39.733  -8.247  1.00  0.00           C  
ATOM   1737  CD1 PHE A 116      56.747  39.933  -6.945  1.00  0.00           C  
ATOM   1738  CD2 PHE A 116      57.012  38.845  -9.050  1.00  0.00           C  
ATOM   1739  CE1 PHE A 116      57.852  39.261  -6.458  1.00  0.00           C  
ATOM   1740  CE2 PHE A 116      58.117  38.172  -8.566  1.00  0.00           C  
ATOM   1741  CZ  PHE A 116      58.537  38.381  -7.268  1.00  0.00           C  
ATOM   1742  H   PHE A 116      53.301  42.061  -9.631  1.00  0.00           H  
ATOM   1743  HA  PHE A 116      55.205  42.205  -7.532  1.00  0.00           H  
ATOM   1744 1HB  PHE A 116      54.229  40.080  -8.265  1.00  0.00           H  
ATOM   1745 2HB  PHE A 116      55.007  40.225  -9.833  1.00  0.00           H  
ATOM   1746  HD1 PHE A 116      56.204  40.628  -6.304  1.00  0.00           H  
ATOM   1747  HD2 PHE A 116      56.681  38.680 -10.076  1.00  0.00           H  
ATOM   1748  HE1 PHE A 116      58.182  39.428  -5.433  1.00  0.00           H  
ATOM   1749  HE2 PHE A 116      58.657  37.476  -9.208  1.00  0.00           H  
ATOM   1750  HZ  PHE A 116      59.409  37.852  -6.885  1.00  0.00           H  
ATOM   1751  N   ALA A 117      56.524  42.547 -10.556  1.00  0.00           N  
ATOM   1752  CA  ALA A 117      57.711  43.063 -11.250  1.00  0.00           C  
ATOM   1753  C   ALA A 117      57.945  44.533 -10.914  1.00  0.00           C  
ATOM   1754  O   ALA A 117      59.096  44.904 -10.682  1.00  0.00           O  
ATOM   1755  CB  ALA A 117      57.571  42.882 -12.754  1.00  0.00           C  
ATOM   1756  H   ALA A 117      55.739  42.220 -11.101  1.00  0.00           H  
ATOM   1757  HA  ALA A 117      58.577  42.497 -10.907  1.00  0.00           H  
ATOM   1758 1HB  ALA A 117      58.460  43.270 -13.252  1.00  0.00           H  
ATOM   1759 2HB  ALA A 117      57.460  41.822 -12.985  1.00  0.00           H  
ATOM   1760 3HB  ALA A 117      56.694  43.423 -13.106  1.00  0.00           H  
ATOM   1761  N   PHE A 118      56.903  45.357 -10.886  1.00  0.00           N  
ATOM   1762  CA  PHE A 118      57.036  46.766 -10.517  1.00  0.00           C  
ATOM   1763  C   PHE A 118      57.582  46.916  -9.102  1.00  0.00           C  
ATOM   1764  O   PHE A 118      58.452  47.739  -8.815  1.00  0.00           O  
ATOM   1765  CB  PHE A 118      55.686  47.478 -10.625  1.00  0.00           C  
ATOM   1766  CG  PHE A 118      55.746  48.943 -10.299  1.00  0.00           C  
ATOM   1767  CD1 PHE A 118      56.243  49.853 -11.219  1.00  0.00           C  
ATOM   1768  CD2 PHE A 118      55.306  49.414  -9.071  1.00  0.00           C  
ATOM   1769  CE1 PHE A 118      56.299  51.202 -10.920  1.00  0.00           C  
ATOM   1770  CE2 PHE A 118      55.359  50.761  -8.770  1.00  0.00           C  
ATOM   1771  CZ  PHE A 118      55.857  51.656  -9.696  1.00  0.00           C  
ATOM   1772  H   PHE A 118      55.991  44.996 -11.128  1.00  0.00           H  
ATOM   1773  HA  PHE A 118      57.736  47.240 -11.207  1.00  0.00           H  
ATOM   1774 1HB  PHE A 118      55.298  47.370 -11.637  1.00  0.00           H  
ATOM   1775 2HB  PHE A 118      54.973  47.008  -9.949  1.00  0.00           H  
ATOM   1776  HD1 PHE A 118      56.592  49.494 -12.188  1.00  0.00           H  
ATOM   1777  HD2 PHE A 118      54.913  48.707  -8.339  1.00  0.00           H  
ATOM   1778  HE1 PHE A 118      56.692  51.906 -11.653  1.00  0.00           H  
ATOM   1779  HE2 PHE A 118      55.010  51.118  -7.801  1.00  0.00           H  
ATOM   1780  HZ  PHE A 118      55.901  52.718  -9.459  1.00  0.00           H  
ATOM   1781  N   THR A 119      57.124  46.085  -8.166  1.00  0.00           N  
ATOM   1782  CA  THR A 119      57.641  46.119  -6.799  1.00  0.00           C  
ATOM   1783  C   THR A 119      59.091  45.680  -6.696  1.00  0.00           C  
ATOM   1784  O   THR A 119      59.778  46.052  -5.737  1.00  0.00           O  
ATOM   1785  CB  THR A 119      56.784  45.237  -5.872  1.00  0.00           C  
ATOM   1786  OG1 THR A 119      55.434  45.719  -5.864  1.00  0.00           O  
ATOM   1787  CG2 THR A 119      57.335  45.259  -4.455  1.00  0.00           C  
ATOM   1788  H   THR A 119      56.405  45.417  -8.403  1.00  0.00           H  
ATOM   1789  HA  THR A 119      57.597  47.147  -6.438  1.00  0.00           H  
ATOM   1790  HB  THR A 119      56.787  44.212  -6.241  1.00  0.00           H  
ATOM   1791  HG1 THR A 119      54.979  45.408  -6.649  1.00  0.00           H  
ATOM   1792 1HG2 THR A 119      56.717  44.631  -3.814  1.00  0.00           H  
ATOM   1793 2HG2 THR A 119      58.358  44.883  -4.456  1.00  0.00           H  
ATOM   1794 3HG2 THR A 119      57.326  46.281  -4.077  1.00  0.00           H  
ATOM   1795  N   HIS A 120      59.586  44.866  -7.638  1.00  0.00           N  
ATOM   1796  CA  HIS A 120      60.963  44.398  -7.619  1.00  0.00           C  
ATOM   1797  C   HIS A 120      61.931  45.353  -8.306  1.00  0.00           C  
ATOM   1798  O   HIS A 120      63.158  45.271  -8.146  1.00  0.00           O  
ATOM   1799  CB  HIS A 120      61.059  43.019  -8.281  1.00  0.00           C  
ATOM   1800  CG  HIS A 120      62.418  42.399  -8.185  1.00  0.00           C  
ATOM   1801  ND1 HIS A 120      62.944  41.940  -6.996  1.00  0.00           N  
ATOM   1802  CD2 HIS A 120      63.359  42.164  -9.130  1.00  0.00           C  
ATOM   1803  CE1 HIS A 120      64.151  41.447  -7.215  1.00  0.00           C  
ATOM   1804  NE2 HIS A 120      64.426  41.572  -8.500  1.00  0.00           N  
ATOM   1805  H   HIS A 120      58.976  44.570  -8.386  1.00  0.00           H  
ATOM   1806  HA  HIS A 120      61.302  44.308  -6.587  1.00  0.00           H  
ATOM   1807 1HB  HIS A 120      60.341  42.342  -7.816  1.00  0.00           H  
ATOM   1808 2HB  HIS A 120      60.795  43.103  -9.334  1.00  0.00           H  
ATOM   1809  HD1 HIS A 120      62.470  41.899  -6.116  1.00  0.00           H  
ATOM   1810  HD2 HIS A 120      63.395  42.354 -10.203  1.00  0.00           H  
ATOM   1811  HE1 HIS A 120      64.737  41.031  -6.395  1.00  0.00           H  
ATOM   1812  N   SER A 121      61.384  46.230  -9.148  1.00  0.00           N  
ATOM   1813  CA  SER A 121      62.214  47.111  -9.958  1.00  0.00           C  
ATOM   1814  C   SER A 121      62.083  48.577  -9.596  1.00  0.00           C  
ATOM   1815  O   SER A 121      63.101  49.282  -9.612  1.00  0.00           O  
ATOM   1816  CB  SER A 121      61.867  46.928 -11.423  1.00  0.00           C  
ATOM   1817  OG  SER A 121      60.540  47.303 -11.674  1.00  0.00           O  
ATOM   1818  H   SER A 121      60.379  46.289  -9.229  1.00  0.00           H  
ATOM   1819  HA  SER A 121      63.260  46.841  -9.803  1.00  0.00           H  
ATOM   1820 1HB  SER A 121      62.539  47.530 -12.034  1.00  0.00           H  
ATOM   1821 2HB  SER A 121      62.013  45.886 -11.704  1.00  0.00           H  
ATOM   1822  HG  SER A 121      59.998  46.560 -11.397  1.00  0.00           H  
ATOM   1823  N   GLU A 122      60.914  49.087  -9.258  1.00  0.00           N  
ATOM   1824  CA  GLU A 122      60.687  50.504  -9.046  1.00  0.00           C  
ATOM   1825  C   GLU A 122      60.239  50.882  -7.642  1.00  0.00           C  
ATOM   1826  O   GLU A 122      60.654  51.930  -7.157  1.00  0.00           O  
ATOM   1827  CB  GLU A 122      59.647  51.003 -10.051  1.00  0.00           C  
ATOM   1828  CG  GLU A 122      60.083  50.908 -11.507  1.00  0.00           C  
ATOM   1829  CD  GLU A 122      61.201  51.853 -11.845  1.00  0.00           C  
ATOM   1830  OE1 GLU A 122      61.212  52.942 -11.323  1.00  0.00           O  
ATOM   1831  OE2 GLU A 122      62.046  51.486 -12.628  1.00  0.00           O  
ATOM   1832  H   GLU A 122      60.144  48.443  -9.144  1.00  0.00           H  
ATOM   1833  HA  GLU A 122      61.627  51.033  -9.208  1.00  0.00           H  
ATOM   1834 1HB  GLU A 122      58.727  50.428  -9.939  1.00  0.00           H  
ATOM   1835 2HB  GLU A 122      59.408  52.046  -9.841  1.00  0.00           H  
ATOM   1836 1HG  GLU A 122      60.410  49.888 -11.711  1.00  0.00           H  
ATOM   1837 2HG  GLU A 122      59.227  51.121 -12.146  1.00  0.00           H  
ATOM   1838  N   ASN A 123      59.224  50.180  -7.139  1.00  0.00           N  
ATOM   1839  CA  ASN A 123      58.614  50.602  -5.865  1.00  0.00           C  
ATOM   1840  C   ASN A 123      58.357  49.373  -5.014  1.00  0.00           C  
ATOM   1841  O   ASN A 123      57.310  48.750  -5.246  1.00  0.00           O  
ATOM   1842  CB  ASN A 123      57.331  51.381  -6.090  1.00  0.00           C  
ATOM   1843  CG  ASN A 123      56.748  51.915  -4.812  1.00  0.00           C  
ATOM   1844  OD1 ASN A 123      56.870  51.292  -3.751  1.00  0.00           O  
ATOM   1845  ND2 ASN A 123      56.115  53.058  -4.891  1.00  0.00           N  
ATOM   1846  H   ASN A 123      58.862  49.364  -7.611  1.00  0.00           H  
ATOM   1847  HA  ASN A 123      59.318  51.252  -5.342  1.00  0.00           H  
ATOM   1848 1HB  ASN A 123      57.527  52.217  -6.764  1.00  0.00           H  
ATOM   1849 2HB  ASN A 123      56.595  50.738  -6.572  1.00  0.00           H  
ATOM   1850 1HD2 ASN A 123      55.706  53.462  -4.072  1.00  0.00           H  
ATOM   1851 2HD2 ASN A 123      56.040  53.528  -5.770  1.00  0.00           H  
ATOM   1852  N   ARG A 124      59.094  49.172  -3.925  1.00  0.00           N  
ATOM   1853  CA  ARG A 124      58.952  48.004  -3.076  1.00  0.00           C  
ATOM   1854  C   ARG A 124      57.642  47.932  -2.304  1.00  0.00           C  
ATOM   1855  O   ARG A 124      57.168  46.825  -2.010  1.00  0.00           O  
ATOM   1856  CB  ARG A 124      60.103  47.956  -2.082  1.00  0.00           C  
ATOM   1857  CG  ARG A 124      61.462  47.653  -2.692  1.00  0.00           C  
ATOM   1858  CD  ARG A 124      62.538  47.660  -1.667  1.00  0.00           C  
ATOM   1859  NE  ARG A 124      63.840  47.373  -2.246  1.00  0.00           N  
ATOM   1860  CZ  ARG A 124      65.006  47.428  -1.573  1.00  0.00           C  
ATOM   1861  NH1 ARG A 124      65.015  47.762  -0.302  1.00  0.00           N  
ATOM   1862  NH2 ARG A 124      66.140  47.148  -2.191  1.00  0.00           N  
ATOM   1863  H   ARG A 124      59.782  49.872  -3.687  1.00  0.00           H  
ATOM   1864  HA  ARG A 124      58.985  47.113  -3.704  1.00  0.00           H  
ATOM   1865 1HB  ARG A 124      60.179  48.913  -1.567  1.00  0.00           H  
ATOM   1866 2HB  ARG A 124      59.902  47.194  -1.329  1.00  0.00           H  
ATOM   1867 1HG  ARG A 124      61.440  46.668  -3.159  1.00  0.00           H  
ATOM   1868 2HG  ARG A 124      61.700  48.406  -3.444  1.00  0.00           H  
ATOM   1869 1HD  ARG A 124      62.584  48.641  -1.196  1.00  0.00           H  
ATOM   1870 2HD  ARG A 124      62.326  46.904  -0.912  1.00  0.00           H  
ATOM   1871  HE  ARG A 124      63.874  47.112  -3.223  1.00  0.00           H  
ATOM   1872 1HH1 ARG A 124      64.149  47.976   0.171  1.00  0.00           H  
ATOM   1873 2HH1 ARG A 124      65.889  47.804   0.203  1.00  0.00           H  
ATOM   1874 1HH2 ARG A 124      66.133  46.891  -3.169  1.00  0.00           H  
ATOM   1875 2HH2 ARG A 124      67.013  47.190  -1.687  1.00  0.00           H  
ATOM   1876  N   LEU A 125      56.941  49.062  -2.167  1.00  0.00           N  
ATOM   1877  CA  LEU A 125      55.651  49.079  -1.476  1.00  0.00           C  
ATOM   1878  C   LEU A 125      54.460  49.066  -2.416  1.00  0.00           C  
ATOM   1879  O   LEU A 125      53.353  49.386  -1.949  1.00  0.00           O  
ATOM   1880  CB  LEU A 125      55.562  50.318  -0.576  1.00  0.00           C  
ATOM   1881  CG  LEU A 125      56.608  50.404   0.543  1.00  0.00           C  
ATOM   1882  CD1 LEU A 125      56.435  51.713   1.301  1.00  0.00           C  
ATOM   1883  CD2 LEU A 125      56.456  49.209   1.473  1.00  0.00           C  
ATOM   1884  H   LEU A 125      57.307  49.923  -2.547  1.00  0.00           H  
ATOM   1885  HA  LEU A 125      55.578  48.185  -0.857  1.00  0.00           H  
ATOM   1886 1HB  LEU A 125      55.667  51.206  -1.197  1.00  0.00           H  
ATOM   1887 2HB  LEU A 125      54.577  50.340  -0.111  1.00  0.00           H  
ATOM   1888  HG  LEU A 125      57.608  50.400   0.108  1.00  0.00           H  
ATOM   1889 1HD1 LEU A 125      57.178  51.774   2.096  1.00  0.00           H  
ATOM   1890 2HD1 LEU A 125      56.567  52.550   0.616  1.00  0.00           H  
ATOM   1891 3HD1 LEU A 125      55.436  51.753   1.735  1.00  0.00           H  
ATOM   1892 1HD2 LEU A 125      57.200  49.270   2.268  1.00  0.00           H  
ATOM   1893 2HD2 LEU A 125      55.457  49.212   1.910  1.00  0.00           H  
ATOM   1894 3HD2 LEU A 125      56.603  48.288   0.908  1.00  0.00           H  
ATOM   1895  N   TRP A 126      54.623  48.766  -3.706  1.00  0.00           N  
ATOM   1896  CA  TRP A 126      53.461  48.781  -4.615  1.00  0.00           C  
ATOM   1897  C   TRP A 126      52.468  47.678  -4.252  1.00  0.00           C  
ATOM   1898  O   TRP A 126      52.904  46.561  -3.967  1.00  0.00           O  
ATOM   1899  CB  TRP A 126      53.910  48.606  -6.067  1.00  0.00           C  
ATOM   1900  CG  TRP A 126      52.782  48.665  -7.053  1.00  0.00           C  
ATOM   1901  CD1 TRP A 126      52.379  47.669  -7.891  1.00  0.00           C  
ATOM   1902  CD2 TRP A 126      51.901  49.785  -7.309  1.00  0.00           C  
ATOM   1903  NE1 TRP A 126      51.315  48.090  -8.649  1.00  0.00           N  
ATOM   1904  CE2 TRP A 126      51.008  49.382  -8.305  1.00  0.00           C  
ATOM   1905  CE3 TRP A 126      51.801  51.078  -6.780  1.00  0.00           C  
ATOM   1906  CZ2 TRP A 126      50.021  50.225  -8.790  1.00  0.00           C  
ATOM   1907  CZ3 TRP A 126      50.810  51.923  -7.266  1.00  0.00           C  
ATOM   1908  CH2 TRP A 126      49.943  51.507  -8.245  1.00  0.00           C  
ATOM   1909  H   TRP A 126      55.533  48.527  -4.074  1.00  0.00           H  
ATOM   1910  HA  TRP A 126      52.960  49.744  -4.520  1.00  0.00           H  
ATOM   1911 1HB  TRP A 126      54.629  49.384  -6.322  1.00  0.00           H  
ATOM   1912 2HB  TRP A 126      54.413  47.646  -6.179  1.00  0.00           H  
ATOM   1913  HD1 TRP A 126      52.836  46.683  -7.951  1.00  0.00           H  
ATOM   1914  HE1 TRP A 126      50.835  47.539  -9.347  1.00  0.00           H  
ATOM   1915  HE3 TRP A 126      52.485  51.413  -6.001  1.00  0.00           H  
ATOM   1916  HZ2 TRP A 126      49.323  49.913  -9.567  1.00  0.00           H  
ATOM   1917  HZ3 TRP A 126      50.739  52.929  -6.850  1.00  0.00           H  
ATOM   1918  HH2 TRP A 126      49.178  52.196  -8.603  1.00  0.00           H  
ATOM   1919  N   ARG A 127      51.170  47.961  -4.286  1.00  0.00           N  
ATOM   1920  CA  ARG A 127      50.168  46.953  -3.913  1.00  0.00           C  
ATOM   1921  C   ARG A 127      49.279  46.504  -5.071  1.00  0.00           C  
ATOM   1922  O   ARG A 127      48.905  45.333  -5.186  1.00  0.00           O  
ATOM   1923  CB  ARG A 127      49.279  47.491  -2.801  1.00  0.00           C  
ATOM   1924  CG  ARG A 127      49.977  47.692  -1.465  1.00  0.00           C  
ATOM   1925  CD  ARG A 127      49.057  48.256  -0.445  1.00  0.00           C  
ATOM   1926  NE  ARG A 127      47.994  47.326  -0.100  1.00  0.00           N  
ATOM   1927  CZ  ARG A 127      46.903  47.646   0.624  1.00  0.00           C  
ATOM   1928  NH1 ARG A 127      46.746  48.872   1.070  1.00  0.00           N  
ATOM   1929  NH2 ARG A 127      45.990  46.726   0.884  1.00  0.00           N  
ATOM   1930  H   ARG A 127      50.861  48.879  -4.571  1.00  0.00           H  
ATOM   1931  HA  ARG A 127      50.688  46.066  -3.551  1.00  0.00           H  
ATOM   1932 1HB  ARG A 127      48.862  48.451  -3.102  1.00  0.00           H  
ATOM   1933 2HB  ARG A 127      48.446  46.808  -2.639  1.00  0.00           H  
ATOM   1934 1HG  ARG A 127      50.347  46.733  -1.101  1.00  0.00           H  
ATOM   1935 2HG  ARG A 127      50.813  48.380  -1.591  1.00  0.00           H  
ATOM   1936 1HD  ARG A 127      49.616  48.486   0.462  1.00  0.00           H  
ATOM   1937 2HD  ARG A 127      48.601  49.167  -0.830  1.00  0.00           H  
ATOM   1938  HE  ARG A 127      48.079  46.373  -0.426  1.00  0.00           H  
ATOM   1939 1HH1 ARG A 127      47.444  49.575   0.871  1.00  0.00           H  
ATOM   1940 2HH1 ARG A 127      45.929  49.112   1.612  1.00  0.00           H  
ATOM   1941 1HH2 ARG A 127      46.111  45.783   0.541  1.00  0.00           H  
ATOM   1942 2HH2 ARG A 127      45.173  46.965   1.426  1.00  0.00           H  
ATOM   1943  N   LYS A 128      48.784  47.459  -5.839  1.00  0.00           N  
ATOM   1944  CA  LYS A 128      47.770  47.272  -6.850  1.00  0.00           C  
ATOM   1945  C   LYS A 128      48.244  46.627  -8.151  1.00  0.00           C  
ATOM   1946  O   LYS A 128      49.402  46.216  -8.309  1.00  0.00           O  
ATOM   1947  CB  LYS A 128      47.126  48.624  -7.162  1.00  0.00           C  
ATOM   1948  CG  LYS A 128      46.364  49.241  -5.997  1.00  0.00           C  
ATOM   1949  CD  LYS A 128      45.641  50.511  -6.420  1.00  0.00           C  
ATOM   1950  CE  LYS A 128      46.619  51.651  -6.662  1.00  0.00           C  
ATOM   1951  NZ  LYS A 128      45.921  52.923  -6.992  1.00  0.00           N  
ATOM   1952  H   LYS A 128      49.162  48.383  -5.686  1.00  0.00           H  
ATOM   1953  HA  LYS A 128      47.013  46.592  -6.459  1.00  0.00           H  
ATOM   1954 1HB  LYS A 128      47.896  49.332  -7.470  1.00  0.00           H  
ATOM   1955 2HB  LYS A 128      46.432  48.513  -7.995  1.00  0.00           H  
ATOM   1956 1HG  LYS A 128      45.632  48.525  -5.620  1.00  0.00           H  
ATOM   1957 2HG  LYS A 128      47.059  49.480  -5.192  1.00  0.00           H  
ATOM   1958 1HD  LYS A 128      45.081  50.323  -7.337  1.00  0.00           H  
ATOM   1959 2HD  LYS A 128      44.939  50.807  -5.640  1.00  0.00           H  
ATOM   1960 1HE  LYS A 128      47.226  51.805  -5.771  1.00  0.00           H  
ATOM   1961 2HE  LYS A 128      47.283  51.392  -7.487  1.00  0.00           H  
ATOM   1962 1HZ  LYS A 128      46.603  53.652  -7.146  1.00  0.00           H  
ATOM   1963 2HZ  LYS A 128      45.369  52.797  -7.829  1.00  0.00           H  
ATOM   1964 3HZ  LYS A 128      45.317  53.184  -6.227  1.00  0.00           H  
ATOM   1965  N   THR A 129      47.308  46.541  -9.096  1.00  0.00           N  
ATOM   1966  CA  THR A 129      47.641  46.097 -10.451  1.00  0.00           C  
ATOM   1967  C   THR A 129      48.376  47.266 -11.113  1.00  0.00           C  
ATOM   1968  O   THR A 129      48.586  48.291 -10.460  1.00  0.00           O  
ATOM   1969  CB  THR A 129      46.395  45.699 -11.264  1.00  0.00           C  
ATOM   1970  OG1 THR A 129      45.551  46.844 -11.441  1.00  0.00           O  
ATOM   1971  CG2 THR A 129      45.617  44.606 -10.547  1.00  0.00           C  
ATOM   1972  H   THR A 129      46.352  46.785  -8.879  1.00  0.00           H  
ATOM   1973  HA  THR A 129      48.283  45.219 -10.379  1.00  0.00           H  
ATOM   1974  HB  THR A 129      46.701  45.336 -12.245  1.00  0.00           H  
ATOM   1975  HG1 THR A 129      44.959  46.694 -12.182  1.00  0.00           H  
ATOM   1976 1HG2 THR A 129      44.740  44.338 -11.136  1.00  0.00           H  
ATOM   1977 2HG2 THR A 129      46.253  43.730 -10.421  1.00  0.00           H  
ATOM   1978 3HG2 THR A 129      45.300  44.967  -9.570  1.00  0.00           H  
ATOM   1979  N   ARG A 130      48.656  47.148 -12.411  1.00  0.00           N  
ATOM   1980  CA  ARG A 130      49.304  48.245 -13.126  1.00  0.00           C  
ATOM   1981  C   ARG A 130      48.419  48.761 -14.258  1.00  0.00           C  
ATOM   1982  O   ARG A 130      48.919  49.447 -15.169  1.00  0.00           O  
ATOM   1983  CB  ARG A 130      50.642  47.798 -13.695  1.00  0.00           C  
ATOM   1984  CG  ARG A 130      51.636  47.285 -12.665  1.00  0.00           C  
ATOM   1985  CD  ARG A 130      52.102  48.371 -11.764  1.00  0.00           C  
ATOM   1986  NE  ARG A 130      52.866  49.380 -12.481  1.00  0.00           N  
ATOM   1987  CZ  ARG A 130      53.252  50.561 -11.960  1.00  0.00           C  
ATOM   1988  NH1 ARG A 130      52.939  50.865 -10.720  1.00  0.00           N  
ATOM   1989  NH2 ARG A 130      53.945  51.413 -12.695  1.00  0.00           N  
ATOM   1990  H   ARG A 130      48.424  46.303 -12.913  1.00  0.00           H  
ATOM   1991  HA  ARG A 130      49.480  49.060 -12.423  1.00  0.00           H  
ATOM   1992 1HB  ARG A 130      50.481  47.002 -14.421  1.00  0.00           H  
ATOM   1993 2HB  ARG A 130      51.111  48.630 -14.220  1.00  0.00           H  
ATOM   1994 1HG  ARG A 130      51.164  46.514 -12.056  1.00  0.00           H  
ATOM   1995 2HG  ARG A 130      52.505  46.865 -13.174  1.00  0.00           H  
ATOM   1996 1HD  ARG A 130      51.242  48.857 -11.305  1.00  0.00           H  
ATOM   1997 2HD  ARG A 130      52.739  47.950 -10.987  1.00  0.00           H  
ATOM   1998  HE  ARG A 130      53.125  49.181 -13.438  1.00  0.00           H  
ATOM   1999 1HH1 ARG A 130      52.409  50.214 -10.158  1.00  0.00           H  
ATOM   2000 2HH1 ARG A 130      53.228  51.751 -10.329  1.00  0.00           H  
ATOM   2001 1HH2 ARG A 130      54.185  51.178 -13.649  1.00  0.00           H  
ATOM   2002 2HH2 ARG A 130      54.233  52.297 -12.305  1.00  0.00           H  
ATOM   2003  N   SER A 131      47.118  48.552 -14.166  1.00  0.00           N  
ATOM   2004  CA  SER A 131      46.212  49.015 -15.226  1.00  0.00           C  
ATOM   2005  C   SER A 131      46.116  50.540 -15.255  1.00  0.00           C  
ATOM   2006  O   SER A 131      46.197  51.208 -14.224  1.00  0.00           O  
ATOM   2007  CB  SER A 131      44.831  48.421 -15.029  1.00  0.00           C  
ATOM   2008  OG  SER A 131      44.227  48.926 -13.870  1.00  0.00           O  
ATOM   2009  H   SER A 131      46.733  48.071 -13.365  1.00  0.00           H  
ATOM   2010  HA  SER A 131      46.605  48.681 -16.187  1.00  0.00           H  
ATOM   2011 1HB  SER A 131      44.210  48.649 -15.895  1.00  0.00           H  
ATOM   2012 2HB  SER A 131      44.909  47.336 -14.959  1.00  0.00           H  
ATOM   2013  HG  SER A 131      43.536  48.301 -13.638  1.00  0.00           H  
ATOM   2014  N   VAL A 132      45.760  51.077 -16.427  1.00  0.00           N  
ATOM   2015  CA  VAL A 132      45.622  52.540 -16.519  1.00  0.00           C  
ATOM   2016  C   VAL A 132      44.184  52.948 -16.211  1.00  0.00           C  
ATOM   2017  O   VAL A 132      43.237  52.265 -16.593  1.00  0.00           O  
ATOM   2018  CB  VAL A 132      46.008  53.039 -17.924  1.00  0.00           C  
ATOM   2019  CG1 VAL A 132      45.760  54.535 -18.045  1.00  0.00           C  
ATOM   2020  CG2 VAL A 132      47.465  52.709 -18.209  1.00  0.00           C  
ATOM   2021  H   VAL A 132      45.584  50.514 -17.247  1.00  0.00           H  
ATOM   2022  HA  VAL A 132      46.295  52.997 -15.793  1.00  0.00           H  
ATOM   2023  HB  VAL A 132      45.373  52.547 -18.661  1.00  0.00           H  
ATOM   2024 1HG1 VAL A 132      46.038  54.871 -19.044  1.00  0.00           H  
ATOM   2025 2HG1 VAL A 132      44.705  54.744 -17.873  1.00  0.00           H  
ATOM   2026 3HG1 VAL A 132      46.361  55.064 -17.305  1.00  0.00           H  
ATOM   2027 1HG2 VAL A 132      47.731  53.064 -19.204  1.00  0.00           H  
ATOM   2028 2HG2 VAL A 132      48.100  53.195 -17.468  1.00  0.00           H  
ATOM   2029 3HG2 VAL A 132      47.611  51.629 -18.158  1.00  0.00           H  
ATOM   2030  N   THR A 133      44.057  54.049 -15.480  1.00  0.00           N  
ATOM   2031  CA  THR A 133      42.768  54.560 -15.052  1.00  0.00           C  
ATOM   2032  C   THR A 133      42.075  55.308 -16.186  1.00  0.00           C  
ATOM   2033  O   THR A 133      42.505  56.371 -16.629  1.00  0.00           O  
ATOM   2034  CB  THR A 133      42.918  55.486 -13.830  1.00  0.00           C  
ATOM   2035  OG1 THR A 133      43.497  54.754 -12.742  1.00  0.00           O  
ATOM   2036  CG2 THR A 133      41.563  56.032 -13.406  1.00  0.00           C  
ATOM   2037  H   THR A 133      44.896  54.545 -15.215  1.00  0.00           H  
ATOM   2038  HA  THR A 133      42.138  53.716 -14.769  1.00  0.00           H  
ATOM   2039  HB  THR A 133      43.576  56.317 -14.083  1.00  0.00           H  
ATOM   2040  HG1 THR A 133      44.435  54.954 -12.686  1.00  0.00           H  
ATOM   2041 1HG2 THR A 133      41.689  56.684 -12.542  1.00  0.00           H  
ATOM   2042 2HG2 THR A 133      41.126  56.598 -14.228  1.00  0.00           H  
ATOM   2043 3HG2 THR A 133      40.904  55.206 -13.143  1.00  0.00           H  
ATOM   2044  N   SER A 134      40.832  54.922 -16.420  1.00  0.00           N  
ATOM   2045  CA  SER A 134      39.938  55.384 -17.448  1.00  0.00           C  
ATOM   2046  C   SER A 134      39.424  56.811 -17.342  1.00  0.00           C  
ATOM   2047  O   SER A 134      38.504  57.169 -18.095  1.00  0.00           O  
ATOM   2048  CB  SER A 134      38.749  54.445 -17.492  1.00  0.00           C  
ATOM   2049  OG  SER A 134      37.825  54.850 -18.465  1.00  0.00           O  
ATOM   2050  H   SER A 134      40.514  54.215 -15.773  1.00  0.00           H  
ATOM   2051  HA  SER A 134      40.465  55.358 -18.403  1.00  0.00           H  
ATOM   2052 1HB  SER A 134      39.092  53.434 -17.712  1.00  0.00           H  
ATOM   2053 2HB  SER A 134      38.267  54.422 -16.516  1.00  0.00           H  
ATOM   2054  HG  SER A 134      38.307  55.421 -19.067  1.00  0.00           H  
ATOM   2055  N   SER A 136      42.767  59.603 -15.204  1.00  0.00           N  
ATOM   2056  CA  SER A 136      43.487  59.892 -13.978  1.00  0.00           C  
ATOM   2057  C   SER A 136      44.992  59.841 -14.207  1.00  0.00           C  
ATOM   2058  O   SER A 136      45.495  59.211 -15.134  1.00  0.00           O  
ATOM   2059  CB  SER A 136      43.093  58.905 -12.897  1.00  0.00           C  
ATOM   2060  OG  SER A 136      43.795  59.153 -11.710  1.00  0.00           O  
ATOM   2061  H   SER A 136      42.897  60.205 -16.005  1.00  0.00           H  
ATOM   2062  HA  SER A 136      43.222  60.898 -13.650  1.00  0.00           H  
ATOM   2063 1HB  SER A 136      42.021  58.978 -12.711  1.00  0.00           H  
ATOM   2064 2HB  SER A 136      43.297  57.891 -13.238  1.00  0.00           H  
ATOM   2065  HG  SER A 136      43.130  59.342 -11.043  1.00  0.00           H  
ATOM   2066  N   LEU A 137      45.711  60.445 -13.272  1.00  0.00           N  
ATOM   2067  CA  LEU A 137      47.162  60.467 -13.261  1.00  0.00           C  
ATOM   2068  C   LEU A 137      47.709  59.336 -12.385  1.00  0.00           C  
ATOM   2069  O   LEU A 137      48.921  59.198 -12.238  1.00  0.00           O  
ATOM   2070  CB  LEU A 137      47.667  61.822 -12.749  1.00  0.00           C  
ATOM   2071  CG  LEU A 137      47.279  63.040 -13.597  1.00  0.00           C  
ATOM   2072  CD1 LEU A 137      47.772  64.310 -12.917  1.00  0.00           C  
ATOM   2073  CD2 LEU A 137      47.873  62.899 -14.990  1.00  0.00           C  
ATOM   2074  H   LEU A 137      45.206  60.912 -12.532  1.00  0.00           H  
ATOM   2075  HA  LEU A 137      47.518  60.322 -14.281  1.00  0.00           H  
ATOM   2076 1HB  LEU A 137      47.279  61.980 -11.744  1.00  0.00           H  
ATOM   2077 2HB  LEU A 137      48.755  61.789 -12.695  1.00  0.00           H  
ATOM   2078  HG  LEU A 137      46.192  63.101 -13.670  1.00  0.00           H  
ATOM   2079 1HD1 LEU A 137      47.496  65.176 -13.520  1.00  0.00           H  
ATOM   2080 2HD1 LEU A 137      47.316  64.396 -11.931  1.00  0.00           H  
ATOM   2081 3HD1 LEU A 137      48.856  64.271 -12.815  1.00  0.00           H  
ATOM   2082 1HD2 LEU A 137      47.596  63.765 -15.593  1.00  0.00           H  
ATOM   2083 2HD2 LEU A 137      48.959  62.839 -14.919  1.00  0.00           H  
ATOM   2084 3HD2 LEU A 137      47.490  61.993 -15.460  1.00  0.00           H  
ATOM   2085  N   CYS A 138      46.814  58.564 -11.768  1.00  0.00           N  
ATOM   2086  CA  CYS A 138      47.231  57.461 -10.904  1.00  0.00           C  
ATOM   2087  C   CYS A 138      47.050  56.128 -11.618  1.00  0.00           C  
ATOM   2088  O   CYS A 138      46.327  56.069 -12.606  1.00  0.00           O  
ATOM   2089  CB  CYS A 138      46.427  57.454  -9.604  1.00  0.00           C  
ATOM   2090  SG  CYS A 138      46.662  58.928  -8.582  1.00  0.00           S  
ATOM   2091  H   CYS A 138      45.828  58.742 -11.898  1.00  0.00           H  
ATOM   2092  HA  CYS A 138      48.284  57.594 -10.658  1.00  0.00           H  
ATOM   2093 1HB  CYS A 138      45.365  57.368  -9.833  1.00  0.00           H  
ATOM   2094 2HB  CYS A 138      46.704  56.583  -9.009  1.00  0.00           H  
ATOM   2095  HG  CYS A 138      47.972  58.774  -8.416  1.00  0.00           H  
ATOM   2096  N   VAL A 139      47.830  55.129 -11.239  1.00  0.00           N  
ATOM   2097  CA  VAL A 139      47.833  53.831 -11.911  1.00  0.00           C  
ATOM   2098  C   VAL A 139      47.306  52.755 -10.958  1.00  0.00           C  
ATOM   2099  O   VAL A 139      47.547  52.813  -9.748  1.00  0.00           O  
ATOM   2100  CB  VAL A 139      49.254  53.464 -12.377  1.00  0.00           C  
ATOM   2101  CG1 VAL A 139      49.266  52.080 -13.010  1.00  0.00           C  
ATOM   2102  CG2 VAL A 139      49.765  54.510 -13.356  1.00  0.00           C  
ATOM   2103  H   VAL A 139      48.446  55.277 -10.452  1.00  0.00           H  
ATOM   2104  HA  VAL A 139      47.186  53.893 -12.787  1.00  0.00           H  
ATOM   2105  HB  VAL A 139      49.913  53.425 -11.509  1.00  0.00           H  
ATOM   2106 1HG1 VAL A 139      50.279  51.837 -13.334  1.00  0.00           H  
ATOM   2107 2HG1 VAL A 139      48.932  51.343 -12.281  1.00  0.00           H  
ATOM   2108 3HG1 VAL A 139      48.599  52.069 -13.872  1.00  0.00           H  
ATOM   2109 1HG2 VAL A 139      50.770  54.244 -13.681  1.00  0.00           H  
ATOM   2110 2HG2 VAL A 139      49.103  54.552 -14.222  1.00  0.00           H  
ATOM   2111 3HG2 VAL A 139      49.787  55.484 -12.869  1.00  0.00           H  
ATOM   2112  N   GLY A 140      46.579  51.780 -11.495  1.00  0.00           N  
ATOM   2113  CA  GLY A 140      46.277  50.567 -10.773  1.00  0.00           C  
ATOM   2114  C   GLY A 140      45.019  50.522  -9.930  1.00  0.00           C  
ATOM   2115  O   GLY A 140      44.512  51.504  -9.411  1.00  0.00           O  
ATOM   2116  H   GLY A 140      46.229  51.893 -12.436  1.00  0.00           H  
ATOM   2117 1HA  GLY A 140      46.194  49.737 -11.475  1.00  0.00           H  
ATOM   2118 2HA  GLY A 140      47.097  50.334 -10.095  1.00  0.00           H  
ATOM   2119  N   VAL A 141      44.479  49.316  -9.830  1.00  0.00           N  
ATOM   2120  CA  VAL A 141      43.283  48.993  -9.078  1.00  0.00           C  
ATOM   2121  C   VAL A 141      43.639  47.992  -7.973  1.00  0.00           C  
ATOM   2122  O   VAL A 141      44.535  47.156  -8.181  1.00  0.00           O  
ATOM   2123  CB  VAL A 141      42.204  48.399 -10.003  1.00  0.00           C  
ATOM   2124  CG1 VAL A 141      40.977  47.996  -9.200  1.00  0.00           C  
ATOM   2125  CG2 VAL A 141      41.837  49.406 -11.082  1.00  0.00           C  
ATOM   2126  H   VAL A 141      44.960  48.581 -10.328  1.00  0.00           H  
ATOM   2127  HA  VAL A 141      42.894  49.911  -8.635  1.00  0.00           H  
ATOM   2128  HB  VAL A 141      42.596  47.494 -10.468  1.00  0.00           H  
ATOM   2129 1HG1 VAL A 141      40.225  47.578  -9.870  1.00  0.00           H  
ATOM   2130 2HG1 VAL A 141      41.257  47.249  -8.458  1.00  0.00           H  
ATOM   2131 3HG1 VAL A 141      40.567  48.872  -8.698  1.00  0.00           H  
ATOM   2132 1HG2 VAL A 141      41.074  48.980 -11.733  1.00  0.00           H  
ATOM   2133 2HG2 VAL A 141      41.451  50.314 -10.617  1.00  0.00           H  
ATOM   2134 3HG2 VAL A 141      42.722  49.649 -11.671  1.00  0.00           H  
ATOM   2135  N   ASP A 142      42.985  48.060  -6.818  1.00  0.00           N  
ATOM   2136  CA  ASP A 142      43.251  47.014  -5.793  1.00  0.00           C  
ATOM   2137  C   ASP A 142      42.509  45.775  -6.259  1.00  0.00           C  
ATOM   2138  O   ASP A 142      41.272  45.742  -6.264  1.00  0.00           O  
ATOM   2139  CB  ASP A 142      42.779  47.429  -4.397  1.00  0.00           C  
ATOM   2140  CG  ASP A 142      43.127  46.405  -3.325  1.00  0.00           C  
ATOM   2141  OD1 ASP A 142      43.128  45.235  -3.627  1.00  0.00           O  
ATOM   2142  OD2 ASP A 142      43.387  46.803  -2.215  1.00  0.00           O  
ATOM   2143  H   ASP A 142      42.319  48.791  -6.613  1.00  0.00           H  
ATOM   2144  HA  ASP A 142      44.327  46.845  -5.742  1.00  0.00           H  
ATOM   2145 1HB  ASP A 142      43.232  48.384  -4.129  1.00  0.00           H  
ATOM   2146 2HB  ASP A 142      41.698  47.572  -4.406  1.00  0.00           H  
ATOM   2147  N   ALA A 143      43.193  44.680  -6.612  1.00  0.00           N  
ATOM   2148  CA  ALA A 143      42.559  43.482  -7.128  1.00  0.00           C  
ATOM   2149  C   ALA A 143      41.777  42.773  -6.035  1.00  0.00           C  
ATOM   2150  O   ALA A 143      40.873  42.016  -6.402  1.00  0.00           O  
ATOM   2151  CB  ALA A 143      43.598  42.548  -7.731  1.00  0.00           C  
ATOM   2152  H   ALA A 143      44.198  44.700  -6.510  1.00  0.00           H  
ATOM   2153  HA  ALA A 143      41.857  43.779  -7.908  1.00  0.00           H  
ATOM   2154 1HB  ALA A 143      43.106  41.654  -8.114  1.00  0.00           H  
ATOM   2155 2HB  ALA A 143      44.114  43.056  -8.547  1.00  0.00           H  
ATOM   2156 3HB  ALA A 143      44.320  42.266  -6.967  1.00  0.00           H  
ATOM   2157  N   ASN A 144      42.014  43.128  -4.756  1.00  0.00           N  
ATOM   2158  CA  ASN A 144      41.170  42.486  -3.725  1.00  0.00           C  
ATOM   2159  C   ASN A 144      40.040  43.398  -3.268  1.00  0.00           C  
ATOM   2160  O   ASN A 144      39.453  43.213  -2.202  1.00  0.00           O  
ATOM   2161  CB  ASN A 144      42.008  42.058  -2.534  1.00  0.00           C  
ATOM   2162  CG  ASN A 144      41.321  41.024  -1.686  1.00  0.00           C  
ATOM   2163  OD1 ASN A 144      40.499  40.244  -2.181  1.00  0.00           O  
ATOM   2164  ND2 ASN A 144      41.643  41.001  -0.418  1.00  0.00           N  
ATOM   2165  H   ASN A 144      42.719  43.792  -4.471  1.00  0.00           H  
ATOM   2166  HA  ASN A 144      40.707  41.599  -4.160  1.00  0.00           H  
ATOM   2167 1HB  ASN A 144      42.958  41.652  -2.885  1.00  0.00           H  
ATOM   2168 2HB  ASN A 144      42.232  42.927  -1.916  1.00  0.00           H  
ATOM   2169 1HD2 ASN A 144      41.217  40.334   0.194  1.00  0.00           H  
ATOM   2170 2HD2 ASN A 144      42.313  41.651  -0.061  1.00  0.00           H  
ATOM   2171  N   ARG A 145      39.655  44.375  -4.103  1.00  0.00           N  
ATOM   2172  CA  ARG A 145      38.429  45.158  -3.926  1.00  0.00           C  
ATOM   2173  C   ARG A 145      37.636  45.137  -5.248  1.00  0.00           C  
ATOM   2174  O   ARG A 145      36.657  45.870  -5.424  1.00  0.00           O  
ATOM   2175  CB  ARG A 145      38.746  46.592  -3.528  1.00  0.00           C  
ATOM   2176  CG  ARG A 145      38.963  46.809  -2.039  1.00  0.00           C  
ATOM   2177  CD  ARG A 145      40.238  46.203  -1.576  1.00  0.00           C  
ATOM   2178  NE  ARG A 145      40.480  46.460  -0.165  1.00  0.00           N  
ATOM   2179  CZ  ARG A 145      41.510  45.952   0.539  1.00  0.00           C  
ATOM   2180  NH1 ARG A 145      42.383  45.165  -0.048  1.00  0.00           N  
ATOM   2181  NH2 ARG A 145      41.642  46.246   1.821  1.00  0.00           N  
ATOM   2182  H   ARG A 145      40.254  44.570  -4.893  1.00  0.00           H  
ATOM   2183  HA  ARG A 145      37.840  44.703  -3.129  1.00  0.00           H  
ATOM   2184 1HB  ARG A 145      39.646  46.922  -4.044  1.00  0.00           H  
ATOM   2185 2HB  ARG A 145      37.931  47.245  -3.841  1.00  0.00           H  
ATOM   2186 1HG  ARG A 145      38.995  47.878  -1.828  1.00  0.00           H  
ATOM   2187 2HG  ARG A 145      38.144  46.353  -1.481  1.00  0.00           H  
ATOM   2188 1HD  ARG A 145      40.203  45.125  -1.725  1.00  0.00           H  
ATOM   2189 2HD  ARG A 145      41.067  46.622  -2.145  1.00  0.00           H  
ATOM   2190  HE  ARG A 145      39.829  47.062   0.322  1.00  0.00           H  
ATOM   2191 1HH1 ARG A 145      42.282  44.940  -1.028  1.00  0.00           H  
ATOM   2192 2HH1 ARG A 145      43.155  44.784   0.480  1.00  0.00           H  
ATOM   2193 1HH2 ARG A 145      40.971  46.852   2.273  1.00  0.00           H  
ATOM   2194 2HH2 ARG A 145      42.414  45.866   2.349  1.00  0.00           H  
ATOM   2195  N   ASN A 146      37.995  44.268  -6.187  1.00  0.00           N  
ATOM   2196  CA  ASN A 146      37.394  44.240  -7.515  1.00  0.00           C  
ATOM   2197  C   ASN A 146      36.434  43.095  -7.793  1.00  0.00           C  
ATOM   2198  O   ASN A 146      35.997  42.905  -8.934  1.00  0.00           O  
ATOM   2199  CB  ASN A 146      38.495  44.236  -8.560  1.00  0.00           C  
ATOM   2200  CG  ASN A 146      38.006  44.663  -9.916  1.00  0.00           C  
ATOM   2201  OD1 ASN A 146      37.416  45.740 -10.066  1.00  0.00           O  
ATOM   2202  ND2 ASN A 146      38.239  43.841 -10.907  1.00  0.00           N  
ATOM   2203  H   ASN A 146      38.718  43.601  -5.960  1.00  0.00           H  
ATOM   2204  HA  ASN A 146      36.784  45.136  -7.638  1.00  0.00           H  
ATOM   2205 1HB  ASN A 146      39.296  44.906  -8.247  1.00  0.00           H  
ATOM   2206 2HB  ASN A 146      38.918  43.234  -8.639  1.00  0.00           H  
ATOM   2207 1HD2 ASN A 146      37.936  44.074 -11.832  1.00  0.00           H  
ATOM   2208 2HD2 ASN A 146      38.720  42.981 -10.740  1.00  0.00           H  
ATOM   2209  N   TRP A 147      36.087  42.329  -6.766  1.00  0.00           N  
ATOM   2210  CA  TRP A 147      35.235  41.151  -6.965  1.00  0.00           C  
ATOM   2211  C   TRP A 147      33.792  41.575  -6.750  1.00  0.00           C  
ATOM   2212  O   TRP A 147      33.502  42.487  -5.964  1.00  0.00           O  
ATOM   2213  CB  TRP A 147      35.604  40.023  -6.000  1.00  0.00           C  
ATOM   2214  CG  TRP A 147      36.950  39.421  -6.270  1.00  0.00           C  
ATOM   2215  CD1 TRP A 147      38.163  39.986  -6.008  1.00  0.00           C  
ATOM   2216  CD2 TRP A 147      37.229  38.128  -6.857  1.00  0.00           C  
ATOM   2217  NE1 TRP A 147      39.172  39.139  -6.392  1.00  0.00           N  
ATOM   2218  CE2 TRP A 147      38.619  37.996  -6.912  1.00  0.00           C  
ATOM   2219  CE3 TRP A 147      36.423  37.086  -7.333  1.00  0.00           C  
ATOM   2220  CZ2 TRP A 147      39.229  36.863  -7.427  1.00  0.00           C  
ATOM   2221  CZ3 TRP A 147      37.034  35.949  -7.848  1.00  0.00           C  
ATOM   2222  CH2 TRP A 147      38.401  35.841  -7.893  1.00  0.00           C  
ATOM   2223  H   TRP A 147      36.408  42.552  -5.835  1.00  0.00           H  
ATOM   2224  HA  TRP A 147      35.379  40.788  -7.983  1.00  0.00           H  
ATOM   2225 1HB  TRP A 147      35.596  40.401  -4.978  1.00  0.00           H  
ATOM   2226 2HB  TRP A 147      34.857  39.232  -6.062  1.00  0.00           H  
ATOM   2227  HD1 TRP A 147      38.309  40.968  -5.560  1.00  0.00           H  
ATOM   2228  HE1 TRP A 147      40.161  39.325  -6.307  1.00  0.00           H  
ATOM   2229  HE3 TRP A 147      35.337  37.166  -7.297  1.00  0.00           H  
ATOM   2230  HZ2 TRP A 147      40.313  36.758  -7.472  1.00  0.00           H  
ATOM   2231  HZ3 TRP A 147      36.399  35.144  -8.217  1.00  0.00           H  
ATOM   2232  HH2 TRP A 147      38.848  34.935  -8.303  1.00  0.00           H  
ATOM   2233  N   ASP A 148      32.868  40.842  -7.345  1.00  0.00           N  
ATOM   2234  CA  ASP A 148      31.436  41.095  -7.245  1.00  0.00           C  
ATOM   2235  C   ASP A 148      30.849  40.557  -5.942  1.00  0.00           C  
ATOM   2236  O   ASP A 148      30.000  39.641  -5.983  1.00  0.00           O  
ATOM   2237  CB  ASP A 148      30.704  40.469  -8.434  1.00  0.00           C  
ATOM   2238  CG  ASP A 148      29.232  40.853  -8.493  1.00  0.00           C  
ATOM   2239  OD1 ASP A 148      28.873  41.847  -7.907  1.00  0.00           O  
ATOM   2240  OD2 ASP A 148      28.479  40.150  -9.124  1.00  0.00           O  
ATOM   2241  H   ASP A 148      33.192  40.062  -7.899  1.00  0.00           H  
ATOM   2242  HA  ASP A 148      31.273  42.173  -7.261  1.00  0.00           H  
ATOM   2243 1HB  ASP A 148      31.183  40.781  -9.362  1.00  0.00           H  
ATOM   2244 2HB  ASP A 148      30.778  39.382  -8.376  1.00  0.00           H  
ATOM   2245  N   ALA A 149      31.121  41.189  -4.829  1.00  0.00           N  
ATOM   2246  CA  ALA A 149      30.614  40.817  -3.511  1.00  0.00           C  
ATOM   2247  C   ALA A 149      30.615  42.084  -2.670  1.00  0.00           C  
ATOM   2248  O   ALA A 149      31.674  42.574  -2.258  1.00  0.00           O  
ATOM   2249  CB  ALA A 149      31.458  39.724  -2.870  1.00  0.00           C  
ATOM   2250  H   ALA A 149      31.729  41.991  -4.914  1.00  0.00           H  
ATOM   2251  HA  ALA A 149      29.600  40.437  -3.633  1.00  0.00           H  
ATOM   2252 1HB  ALA A 149      31.048  39.476  -1.891  1.00  0.00           H  
ATOM   2253 2HB  ALA A 149      31.447  38.838  -3.504  1.00  0.00           H  
ATOM   2254 3HB  ALA A 149      32.482  40.076  -2.756  1.00  0.00           H  
ATOM   2255  N   GLY A 150      29.458  42.756  -2.600  1.00  0.00           N  
ATOM   2256  CA  GLY A 150      29.381  44.069  -1.974  1.00  0.00           C  
ATOM   2257  C   GLY A 150      30.244  45.114  -2.685  1.00  0.00           C  
ATOM   2258  O   GLY A 150      30.776  46.013  -2.038  1.00  0.00           O  
ATOM   2259  H   GLY A 150      28.621  42.346  -2.988  1.00  0.00           H  
ATOM   2260 1HA  GLY A 150      28.345  44.410  -1.969  1.00  0.00           H  
ATOM   2261 2HA  GLY A 150      29.700  43.996  -0.935  1.00  0.00           H  
ATOM   2262  N   PHE A 151      30.411  45.007  -3.996  1.00  0.00           N  
ATOM   2263  CA  PHE A 151      31.267  45.905  -4.754  1.00  0.00           C  
ATOM   2264  C   PHE A 151      30.939  47.364  -4.454  1.00  0.00           C  
ATOM   2265  O   PHE A 151      29.779  47.788  -4.486  1.00  0.00           O  
ATOM   2266  CB  PHE A 151      31.121  45.640  -6.254  1.00  0.00           C  
ATOM   2267  CG  PHE A 151      32.013  46.493  -7.110  1.00  0.00           C  
ATOM   2268  CD1 PHE A 151      33.363  46.202  -7.235  1.00  0.00           C  
ATOM   2269  CD2 PHE A 151      31.505  47.589  -7.790  1.00  0.00           C  
ATOM   2270  CE1 PHE A 151      34.185  46.986  -8.022  1.00  0.00           C  
ATOM   2271  CE2 PHE A 151      32.323  48.374  -8.579  1.00  0.00           C  
ATOM   2272  CZ  PHE A 151      33.665  48.072  -8.694  1.00  0.00           C  
ATOM   2273  H   PHE A 151      29.920  44.269  -4.481  1.00  0.00           H  
ATOM   2274  HA  PHE A 151      32.303  45.721  -4.465  1.00  0.00           H  
ATOM   2275 1HB  PHE A 151      31.348  44.595  -6.462  1.00  0.00           H  
ATOM   2276 2HB  PHE A 151      30.090  45.817  -6.555  1.00  0.00           H  
ATOM   2277  HD1 PHE A 151      33.774  45.342  -6.705  1.00  0.00           H  
ATOM   2278  HD2 PHE A 151      30.444  47.828  -7.698  1.00  0.00           H  
ATOM   2279  HE1 PHE A 151      35.244  46.746  -8.112  1.00  0.00           H  
ATOM   2280  HE2 PHE A 151      31.911  49.232  -9.109  1.00  0.00           H  
ATOM   2281  HZ  PHE A 151      34.312  48.691  -9.314  1.00  0.00           H  
ATOM   2282  N   GLY A 152      31.974  48.143  -4.181  1.00  0.00           N  
ATOM   2283  CA  GLY A 152      31.856  49.572  -3.939  1.00  0.00           C  
ATOM   2284  C   GLY A 152      31.520  49.979  -2.521  1.00  0.00           C  
ATOM   2285  O   GLY A 152      31.348  51.175  -2.238  1.00  0.00           O  
ATOM   2286  H   GLY A 152      32.886  47.711  -4.142  1.00  0.00           H  
ATOM   2287 1HA  GLY A 152      32.793  50.064  -4.202  1.00  0.00           H  
ATOM   2288 2HA  GLY A 152      31.083  49.988  -4.584  1.00  0.00           H  
ATOM   2289  N   LYS A 153      31.338  49.024  -1.610  1.00  0.00           N  
ATOM   2290  CA  LYS A 153      30.908  49.348  -0.265  1.00  0.00           C  
ATOM   2291  C   LYS A 153      32.027  49.876   0.601  1.00  0.00           C  
ATOM   2292  O   LYS A 153      33.123  50.181   0.134  1.00  0.00           O  
ATOM   2293  CB  LYS A 153      30.284  48.118   0.396  1.00  0.00           C  
ATOM   2294  CG  LYS A 153      28.990  47.644  -0.251  1.00  0.00           C  
ATOM   2295  CD  LYS A 153      28.416  46.439   0.478  1.00  0.00           C  
ATOM   2296  CE  LYS A 153      27.122  45.964  -0.168  1.00  0.00           C  
ATOM   2297  NZ  LYS A 153      26.560  44.773   0.523  1.00  0.00           N  
ATOM   2298  H   LYS A 153      31.501  48.058  -1.855  1.00  0.00           H  
ATOM   2299  HA  LYS A 153      30.157  50.137  -0.322  1.00  0.00           H  
ATOM   2300 1HB  LYS A 153      30.994  47.291   0.369  1.00  0.00           H  
ATOM   2301 2HB  LYS A 153      30.074  48.335   1.444  1.00  0.00           H  
ATOM   2302 1HG  LYS A 153      28.257  48.452  -0.234  1.00  0.00           H  
ATOM   2303 2HG  LYS A 153      29.180  47.374  -1.289  1.00  0.00           H  
ATOM   2304 1HD  LYS A 153      29.141  45.624   0.461  1.00  0.00           H  
ATOM   2305 2HD  LYS A 153      28.216  46.703   1.516  1.00  0.00           H  
ATOM   2306 1HE  LYS A 153      26.386  46.767  -0.140  1.00  0.00           H  
ATOM   2307 2HE  LYS A 153      27.309  45.709  -1.211  1.00  0.00           H  
ATOM   2308 1HZ  LYS A 153      25.705  44.490   0.066  1.00  0.00           H  
ATOM   2309 2HZ  LYS A 153      27.227  44.015   0.487  1.00  0.00           H  
ATOM   2310 3HZ  LYS A 153      26.365  45.003   1.487  1.00  0.00           H  
ATOM   2311  N   ALA A 154      31.786  49.931   1.907  1.00  0.00           N  
ATOM   2312  CA  ALA A 154      32.771  50.369   2.877  1.00  0.00           C  
ATOM   2313  C   ALA A 154      34.097  49.636   2.772  1.00  0.00           C  
ATOM   2314  O   ALA A 154      34.157  48.416   2.561  1.00  0.00           O  
ATOM   2315  CB  ALA A 154      32.207  50.215   4.282  1.00  0.00           C  
ATOM   2316  H   ALA A 154      30.870  49.652   2.228  1.00  0.00           H  
ATOM   2317  HA  ALA A 154      32.987  51.421   2.689  1.00  0.00           H  
ATOM   2318 1HB  ALA A 154      32.949  50.545   5.010  1.00  0.00           H  
ATOM   2319 2HB  ALA A 154      31.307  50.822   4.382  1.00  0.00           H  
ATOM   2320 3HB  ALA A 154      31.962  49.170   4.463  1.00  0.00           H  
ATOM   2321  N   GLY A 155      35.197  50.368   2.944  1.00  0.00           N  
ATOM   2322  CA  GLY A 155      36.536  49.738   2.956  1.00  0.00           C  
ATOM   2323  C   GLY A 155      37.140  49.646   1.564  1.00  0.00           C  
ATOM   2324  O   GLY A 155      38.241  49.121   1.380  1.00  0.00           O  
ATOM   2325  H   GLY A 155      35.122  51.368   3.068  1.00  0.00           H  
ATOM   2326 1HA  GLY A 155      37.203  50.313   3.599  1.00  0.00           H  
ATOM   2327 2HA  GLY A 155      36.463  48.738   3.382  1.00  0.00           H  
ATOM   2328  N   ALA A 156      36.465  50.189   0.564  1.00  0.00           N  
ATOM   2329  CA  ALA A 156      36.954  50.257  -0.809  1.00  0.00           C  
ATOM   2330  C   ALA A 156      36.801  51.714  -1.253  1.00  0.00           C  
ATOM   2331  O   ALA A 156      35.841  52.356  -0.813  1.00  0.00           O  
ATOM   2332  CB  ALA A 156      36.192  49.309  -1.724  1.00  0.00           C  
ATOM   2333  H   ALA A 156      35.558  50.575   0.783  1.00  0.00           H  
ATOM   2334  HA  ALA A 156      38.004  49.963  -0.810  1.00  0.00           H  
ATOM   2335 1HB  ALA A 156      36.584  49.388  -2.738  1.00  0.00           H  
ATOM   2336 2HB  ALA A 156      36.310  48.286  -1.367  1.00  0.00           H  
ATOM   2337 3HB  ALA A 156      35.135  49.574  -1.722  1.00  0.00           H  
ATOM   2338  N   SER A 157      37.718  52.259  -2.033  1.00  0.00           N  
ATOM   2339  CA  SER A 157      37.641  53.671  -2.405  1.00  0.00           C  
ATOM   2340  C   SER A 157      37.311  53.892  -3.870  1.00  0.00           C  
ATOM   2341  O   SER A 157      37.609  53.066  -4.735  1.00  0.00           O  
ATOM   2342  CB  SER A 157      38.955  54.356  -2.083  1.00  0.00           C  
ATOM   2343  OG  SER A 157      38.940  55.693  -2.502  1.00  0.00           O  
ATOM   2344  H   SER A 157      38.484  51.700  -2.380  1.00  0.00           H  
ATOM   2345  HA  SER A 157      36.844  54.139  -1.825  1.00  0.00           H  
ATOM   2346 1HB  SER A 157      39.135  54.310  -1.009  1.00  0.00           H  
ATOM   2347 2HB  SER A 157      39.771  53.827  -2.574  1.00  0.00           H  
ATOM   2348  HG  SER A 157      39.079  56.219  -1.711  1.00  0.00           H  
ATOM   2349  N   SER A 158      36.683  55.032  -4.179  1.00  0.00           N  
ATOM   2350  CA  SER A 158      36.384  55.407  -5.560  1.00  0.00           C  
ATOM   2351  C   SER A 158      37.463  56.356  -6.092  1.00  0.00           C  
ATOM   2352  O   SER A 158      37.451  56.736  -7.269  1.00  0.00           O  
ATOM   2353  CB  SER A 158      35.020  56.064  -5.646  1.00  0.00           C  
ATOM   2354  OG  SER A 158      35.002  57.276  -4.942  1.00  0.00           O  
ATOM   2355  H   SER A 158      36.408  55.652  -3.430  1.00  0.00           H  
ATOM   2356  HA  SER A 158      36.375  54.503  -6.170  1.00  0.00           H  
ATOM   2357 1HB  SER A 158      34.768  56.244  -6.690  1.00  0.00           H  
ATOM   2358 2HB  SER A 158      34.266  55.392  -5.238  1.00  0.00           H  
ATOM   2359  HG  SER A 158      35.669  57.831  -5.352  1.00  0.00           H  
ATOM   2360  N   SER A 159      38.457  56.629  -5.268  1.00  0.00           N  
ATOM   2361  CA  SER A 159      39.605  57.445  -5.668  1.00  0.00           C  
ATOM   2362  C   SER A 159      40.662  56.546  -6.302  1.00  0.00           C  
ATOM   2363  O   SER A 159      41.263  55.718  -5.607  1.00  0.00           O  
ATOM   2364  CB  SER A 159      40.186  58.178  -4.474  1.00  0.00           C  
ATOM   2365  OG  SER A 159      41.355  58.864  -4.827  1.00  0.00           O  
ATOM   2366  H   SER A 159      38.420  56.259  -4.329  1.00  0.00           H  
ATOM   2367  HA  SER A 159      39.268  58.183  -6.397  1.00  0.00           H  
ATOM   2368 1HB  SER A 159      39.450  58.882  -4.087  1.00  0.00           H  
ATOM   2369 2HB  SER A 159      40.405  57.464  -3.681  1.00  0.00           H  
ATOM   2370  HG  SER A 159      41.317  59.706  -4.366  1.00  0.00           H  
ATOM   2371  N   PRO A 160      40.986  56.774  -7.568  1.00  0.00           N  
ATOM   2372  CA  PRO A 160      41.980  55.973  -8.267  1.00  0.00           C  
ATOM   2373  C   PRO A 160      43.370  56.029  -7.657  1.00  0.00           C  
ATOM   2374  O   PRO A 160      44.170  55.115  -7.867  1.00  0.00           O  
ATOM   2375  CB  PRO A 160      41.969  56.594  -9.667  1.00  0.00           C  
ATOM   2376  CG  PRO A 160      40.620  57.217  -9.781  1.00  0.00           C  
ATOM   2377  CD  PRO A 160      40.323  57.722  -8.394  1.00  0.00           C  
ATOM   2378  HA  PRO A 160      41.648  54.925  -8.291  1.00  0.00           H  
ATOM   2379 1HB  PRO A 160      42.786  57.325  -9.761  1.00  0.00           H  
ATOM   2380 2HB  PRO A 160      42.146  55.816 -10.425  1.00  0.00           H  
ATOM   2381 1HG  PRO A 160      40.635  58.022 -10.531  1.00  0.00           H  
ATOM   2382 2HG  PRO A 160      39.886  56.473 -10.127  1.00  0.00           H  
ATOM   2383 1HD  PRO A 160      40.737  58.734  -8.275  1.00  0.00           H  
ATOM   2384 2HD  PRO A 160      39.235  57.726  -8.230  1.00  0.00           H  
ATOM   2385  N   CYS A 161      43.704  57.084  -6.930  1.00  0.00           N  
ATOM   2386  CA  CYS A 161      45.004  57.249  -6.288  1.00  0.00           C  
ATOM   2387  C   CYS A 161      45.114  56.501  -4.968  1.00  0.00           C  
ATOM   2388  O   CYS A 161      46.220  56.396  -4.402  1.00  0.00           O  
ATOM   2389  CB  CYS A 161      45.284  58.731  -6.038  1.00  0.00           C  
ATOM   2390  SG  CYS A 161      44.203  59.489  -4.802  1.00  0.00           S  
ATOM   2391  H   CYS A 161      43.007  57.807  -6.823  1.00  0.00           H  
ATOM   2392  HA  CYS A 161      45.771  56.854  -6.954  1.00  0.00           H  
ATOM   2393 1HB  CYS A 161      46.315  58.856  -5.707  1.00  0.00           H  
ATOM   2394 2HB  CYS A 161      45.170  59.285  -6.970  1.00  0.00           H  
ATOM   2395  HG  CYS A 161      44.556  58.689  -3.800  1.00  0.00           H  
ATOM   2396  N   SER A 162      44.011  55.990  -4.440  1.00  0.00           N  
ATOM   2397  CA  SER A 162      44.043  55.214  -3.208  1.00  0.00           C  
ATOM   2398  C   SER A 162      44.561  53.797  -3.386  1.00  0.00           C  
ATOM   2399  O   SER A 162      44.389  53.130  -4.415  1.00  0.00           O  
ATOM   2400  CB  SER A 162      42.651  55.163  -2.609  1.00  0.00           C  
ATOM   2401  OG  SER A 162      42.623  54.343  -1.472  1.00  0.00           O  
ATOM   2402  H   SER A 162      43.126  56.142  -4.903  1.00  0.00           H  
ATOM   2403  HA  SER A 162      44.717  55.707  -2.506  1.00  0.00           H  
ATOM   2404 1HB  SER A 162      42.332  56.170  -2.342  1.00  0.00           H  
ATOM   2405 2HB  SER A 162      41.950  54.783  -3.351  1.00  0.00           H  
ATOM   2406  HG  SER A 162      42.660  54.936  -0.718  1.00  0.00           H  
ATOM   2407  N   GLU A 163      45.100  53.249  -2.290  1.00  0.00           N  
ATOM   2408  CA  GLU A 163      45.575  51.874  -2.292  1.00  0.00           C  
ATOM   2409  C   GLU A 163      44.415  50.885  -2.333  1.00  0.00           C  
ATOM   2410  O   GLU A 163      44.667  49.719  -2.636  1.00  0.00           O  
ATOM   2411  CB  GLU A 163      46.440  51.610  -1.058  1.00  0.00           C  
ATOM   2412  CG  GLU A 163      47.764  52.361  -1.046  1.00  0.00           C  
ATOM   2413  CD  GLU A 163      48.580  52.090   0.187  1.00  0.00           C  
ATOM   2414  OE1 GLU A 163      48.359  51.080   0.812  1.00  0.00           O  
ATOM   2415  OE2 GLU A 163      49.426  52.892   0.505  1.00  0.00           O  
ATOM   2416  H   GLU A 163      45.180  53.796  -1.445  1.00  0.00           H  
ATOM   2417  HA  GLU A 163      46.181  51.719  -3.185  1.00  0.00           H  
ATOM   2418 1HB  GLU A 163      45.889  51.890  -0.160  1.00  0.00           H  
ATOM   2419 2HB  GLU A 163      46.660  50.545  -0.988  1.00  0.00           H  
ATOM   2420 1HG  GLU A 163      48.343  52.070  -1.922  1.00  0.00           H  
ATOM   2421 2HG  GLU A 163      47.565  53.430  -1.116  1.00  0.00           H  
ATOM   2422  N   THR A 164      43.203  51.285  -1.971  1.00  0.00           N  
ATOM   2423  CA  THR A 164      42.046  50.413  -1.955  1.00  0.00           C  
ATOM   2424  C   THR A 164      41.029  50.741  -3.050  1.00  0.00           C  
ATOM   2425  O   THR A 164      39.868  50.351  -2.991  1.00  0.00           O  
ATOM   2426  CB  THR A 164      41.353  50.471  -0.581  1.00  0.00           C  
ATOM   2427  OG1 THR A 164      40.966  51.821  -0.294  1.00  0.00           O  
ATOM   2428  CG2 THR A 164      42.290  49.973   0.510  1.00  0.00           C  
ATOM   2429  H   THR A 164      43.095  52.250  -1.694  1.00  0.00           H  
ATOM   2430  HA  THR A 164      42.380  49.391  -2.136  1.00  0.00           H  
ATOM   2431  HB  THR A 164      40.460  49.847  -0.597  1.00  0.00           H  
ATOM   2432  HG1 THR A 164      41.478  52.423  -0.840  1.00  0.00           H  
ATOM   2433 1HG2 THR A 164      41.783  50.021   1.474  1.00  0.00           H  
ATOM   2434 2HG2 THR A 164      42.577  48.943   0.301  1.00  0.00           H  
ATOM   2435 3HG2 THR A 164      43.181  50.599   0.537  1.00  0.00           H  
ATOM   2436  N   TYR A 165      41.477  51.443  -4.104  1.00  0.00           N  
ATOM   2437  CA  TYR A 165      40.579  51.705  -5.228  1.00  0.00           C  
ATOM   2438  C   TYR A 165      39.962  50.436  -5.798  1.00  0.00           C  
ATOM   2439  O   TYR A 165      40.675  49.494  -6.134  1.00  0.00           O  
ATOM   2440  CB  TYR A 165      41.324  52.460  -6.331  1.00  0.00           C  
ATOM   2441  CG  TYR A 165      40.467  52.782  -7.536  1.00  0.00           C  
ATOM   2442  CD1 TYR A 165      39.255  53.437  -7.370  1.00  0.00           C  
ATOM   2443  CD2 TYR A 165      40.893  52.423  -8.806  1.00  0.00           C  
ATOM   2444  CE1 TYR A 165      38.473  53.731  -8.470  1.00  0.00           C  
ATOM   2445  CE2 TYR A 165      40.111  52.718  -9.906  1.00  0.00           C  
ATOM   2446  CZ  TYR A 165      38.905  53.369  -9.740  1.00  0.00           C  
ATOM   2447  OH  TYR A 165      38.126  53.663 -10.836  1.00  0.00           O  
ATOM   2448  H   TYR A 165      42.423  51.795  -4.138  1.00  0.00           H  
ATOM   2449  HA  TYR A 165      39.753  52.323  -4.874  1.00  0.00           H  
ATOM   2450 1HB  TYR A 165      41.716  53.396  -5.932  1.00  0.00           H  
ATOM   2451 2HB  TYR A 165      42.174  51.867  -6.668  1.00  0.00           H  
ATOM   2452  HD1 TYR A 165      38.921  53.719  -6.371  1.00  0.00           H  
ATOM   2453  HD2 TYR A 165      41.845  51.908  -8.936  1.00  0.00           H  
ATOM   2454  HE1 TYR A 165      37.521  54.246  -8.339  1.00  0.00           H  
ATOM   2455  HE2 TYR A 165      40.445  52.435 -10.904  1.00  0.00           H  
ATOM   2456  HH  TYR A 165      37.328  54.113 -10.548  1.00  0.00           H  
ATOM   2457  N   HIS A 166      38.638  50.440  -5.992  1.00  0.00           N  
ATOM   2458  CA  HIS A 166      37.927  49.257  -6.429  1.00  0.00           C  
ATOM   2459  C   HIS A 166      37.942  49.096  -7.948  1.00  0.00           C  
ATOM   2460  O   HIS A 166      37.514  48.028  -8.391  1.00  0.00           O  
ATOM   2461  CB  HIS A 166      36.479  49.298  -5.930  1.00  0.00           C  
ATOM   2462  CG  HIS A 166      35.675  50.420  -6.511  1.00  0.00           C  
ATOM   2463  ND1 HIS A 166      34.841  50.253  -7.597  1.00  0.00           N  
ATOM   2464  CD2 HIS A 166      35.577  51.723  -6.158  1.00  0.00           C  
ATOM   2465  CE1 HIS A 166      34.264  51.407  -7.886  1.00  0.00           C  
ATOM   2466  NE2 HIS A 166      34.694  52.314  -7.028  1.00  0.00           N  
ATOM   2467  H   HIS A 166      38.121  51.292  -5.829  1.00  0.00           H  
ATOM   2468  HA  HIS A 166      38.407  48.371  -6.015  1.00  0.00           H  
ATOM   2469 1HB  HIS A 166      35.982  48.359  -6.176  1.00  0.00           H  
ATOM   2470 2HB  HIS A 166      36.470  49.399  -4.845  1.00  0.00           H  
ATOM   2471  HD2 HIS A 166      36.101  52.213  -5.337  1.00  0.00           H  
ATOM   2472  HE1 HIS A 166      33.554  51.579  -8.695  1.00  0.00           H  
ATOM   2473  HE2 HIS A 166      34.421  53.286  -7.010  1.00  0.00           H  
ATOM   2474  N   GLY A 167      38.260  50.135  -8.712  1.00  0.00           N  
ATOM   2475  CA  GLY A 167      38.166  49.960 -10.180  1.00  0.00           C  
ATOM   2476  C   GLY A 167      36.802  50.474 -10.633  1.00  0.00           C  
ATOM   2477  O   GLY A 167      35.902  50.718  -9.838  1.00  0.00           O  
ATOM   2478  H   GLY A 167      38.559  51.026  -8.341  1.00  0.00           H  
ATOM   2479 1HA  GLY A 167      38.976  50.507 -10.664  1.00  0.00           H  
ATOM   2480 2HA  GLY A 167      38.295  48.908 -10.430  1.00  0.00           H  
ATOM   2481  N   LYS A 168      36.608  50.607 -11.950  1.00  0.00           N  
ATOM   2482  CA  LYS A 168      35.383  51.161 -12.504  1.00  0.00           C  
ATOM   2483  C   LYS A 168      34.159  50.282 -12.372  1.00  0.00           C  
ATOM   2484  O   LYS A 168      33.020  50.752 -12.296  1.00  0.00           O  
ATOM   2485  CB  LYS A 168      35.598  51.495 -13.981  1.00  0.00           C  
ATOM   2486  CG  LYS A 168      34.427  52.209 -14.642  1.00  0.00           C  
ATOM   2487  CD  LYS A 168      34.765  52.626 -16.065  1.00  0.00           C  
ATOM   2488  CE  LYS A 168      33.595  53.339 -16.727  1.00  0.00           C  
ATOM   2489  NZ  LYS A 168      33.912  53.753 -18.121  1.00  0.00           N  
ATOM   2490  H   LYS A 168      37.342  50.311 -12.578  1.00  0.00           H  
ATOM   2491  HA  LYS A 168      35.141  52.076 -11.962  1.00  0.00           H  
ATOM   2492 1HB  LYS A 168      36.479  52.129 -14.086  1.00  0.00           H  
ATOM   2493 2HB  LYS A 168      35.788  50.577 -14.538  1.00  0.00           H  
ATOM   2494 1HG  LYS A 168      33.561  51.546 -14.663  1.00  0.00           H  
ATOM   2495 2HG  LYS A 168      34.169  53.096 -14.064  1.00  0.00           H  
ATOM   2496 1HD  LYS A 168      35.628  53.294 -16.054  1.00  0.00           H  
ATOM   2497 2HD  LYS A 168      35.020  51.743 -16.652  1.00  0.00           H  
ATOM   2498 1HE  LYS A 168      32.730  52.678 -16.746  1.00  0.00           H  
ATOM   2499 2HE  LYS A 168      33.335  54.225 -16.149  1.00  0.00           H  
ATOM   2500 1HZ  LYS A 168      33.113  54.221 -18.524  1.00  0.00           H  
ATOM   2501 2HZ  LYS A 168      34.703  54.382 -18.114  1.00  0.00           H  
ATOM   2502 3HZ  LYS A 168      34.137  52.937 -18.672  1.00  0.00           H  
ATOM   2503  N   TYR A 169      34.361  48.973 -12.346  1.00  0.00           N  
ATOM   2504  CA  TYR A 169      33.286  48.000 -12.226  1.00  0.00           C  
ATOM   2505  C   TYR A 169      33.846  46.655 -11.770  1.00  0.00           C  
ATOM   2506  O   TYR A 169      35.048  46.408 -11.898  1.00  0.00           O  
ATOM   2507  CB  TYR A 169      32.539  47.852 -13.554  1.00  0.00           C  
ATOM   2508  CG  TYR A 169      33.403  47.343 -14.686  1.00  0.00           C  
ATOM   2509  CD1 TYR A 169      33.504  45.979 -14.922  1.00  0.00           C  
ATOM   2510  CD2 TYR A 169      34.093  48.238 -15.489  1.00  0.00           C  
ATOM   2511  CE1 TYR A 169      34.293  45.514 -15.956  1.00  0.00           C  
ATOM   2512  CE2 TYR A 169      34.881  47.773 -16.524  1.00  0.00           C  
ATOM   2513  CZ  TYR A 169      34.982  46.417 -16.758  1.00  0.00           C  
ATOM   2514  OH  TYR A 169      35.768  45.953 -17.788  1.00  0.00           O  
ATOM   2515  H   TYR A 169      35.314  48.647 -12.414  1.00  0.00           H  
ATOM   2516  HA  TYR A 169      32.583  48.352 -11.470  1.00  0.00           H  
ATOM   2517 1HB  TYR A 169      31.703  47.163 -13.426  1.00  0.00           H  
ATOM   2518 2HB  TYR A 169      32.126  48.816 -13.848  1.00  0.00           H  
ATOM   2519  HD1 TYR A 169      32.962  45.275 -14.290  1.00  0.00           H  
ATOM   2520  HD2 TYR A 169      34.013  49.310 -15.304  1.00  0.00           H  
ATOM   2521  HE1 TYR A 169      34.373  44.443 -16.141  1.00  0.00           H  
ATOM   2522  HE2 TYR A 169      35.424  48.477 -17.155  1.00  0.00           H  
ATOM   2523  HH  TYR A 169      35.728  44.994 -17.813  1.00  0.00           H  
ATOM   2524  N   ALA A 170      32.984  45.812 -11.219  1.00  0.00           N  
ATOM   2525  CA  ALA A 170      33.447  44.496 -10.747  1.00  0.00           C  
ATOM   2526  C   ALA A 170      34.091  43.722 -11.886  1.00  0.00           C  
ATOM   2527  O   ALA A 170      33.625  43.727 -13.033  1.00  0.00           O  
ATOM   2528  CB  ALA A 170      32.296  43.698 -10.151  1.00  0.00           C  
ATOM   2529  H   ALA A 170      32.009  46.057 -11.116  1.00  0.00           H  
ATOM   2530  HA  ALA A 170      34.197  44.659  -9.972  1.00  0.00           H  
ATOM   2531 1HB  ALA A 170      32.664  42.730  -9.810  1.00  0.00           H  
ATOM   2532 2HB  ALA A 170      31.873  44.244  -9.308  1.00  0.00           H  
ATOM   2533 3HB  ALA A 170      31.528  43.548 -10.908  1.00  0.00           H  
ATOM   2534  N   ASN A 171      35.199  43.043 -11.611  1.00  0.00           N  
ATOM   2535  CA  ASN A 171      35.943  42.251 -12.579  1.00  0.00           C  
ATOM   2536  C   ASN A 171      36.508  43.082 -13.731  1.00  0.00           C  
ATOM   2537  O   ASN A 171      36.842  42.519 -14.779  1.00  0.00           O  
ATOM   2538  CB  ASN A 171      35.065  41.137 -13.118  1.00  0.00           C  
ATOM   2539  CG  ASN A 171      34.670  40.148 -12.056  1.00  0.00           C  
ATOM   2540  OD1 ASN A 171      35.414  39.918 -11.096  1.00  0.00           O  
ATOM   2541  ND2 ASN A 171      33.512  39.558 -12.209  1.00  0.00           N  
ATOM   2542  H   ASN A 171      35.530  43.094 -10.658  1.00  0.00           H  
ATOM   2543  HA  ASN A 171      36.805  41.811 -12.076  1.00  0.00           H  
ATOM   2544 1HB  ASN A 171      34.161  41.564 -13.554  1.00  0.00           H  
ATOM   2545 2HB  ASN A 171      35.593  40.608 -13.911  1.00  0.00           H  
ATOM   2546 1HD2 ASN A 171      33.197  38.891 -11.534  1.00  0.00           H  
ATOM   2547 2HD2 ASN A 171      32.942  39.774 -13.002  1.00  0.00           H  
ATOM   2548  N   SER A 172      36.728  44.377 -13.558  1.00  0.00           N  
ATOM   2549  CA  SER A 172      37.390  45.199 -14.562  1.00  0.00           C  
ATOM   2550  C   SER A 172      38.828  44.749 -14.795  1.00  0.00           C  
ATOM   2551  O   SER A 172      39.337  44.873 -15.921  1.00  0.00           O  
ATOM   2552  CB  SER A 172      37.370  46.654 -14.136  1.00  0.00           C  
ATOM   2553  OG  SER A 172      38.149  46.852 -12.988  1.00  0.00           O  
ATOM   2554  H   SER A 172      36.423  44.805 -12.695  1.00  0.00           H  
ATOM   2555  HA  SER A 172      36.848  45.099 -15.503  1.00  0.00           H  
ATOM   2556 1HB  SER A 172      37.748  47.276 -14.947  1.00  0.00           H  
ATOM   2557 2HB  SER A 172      36.344  46.961 -13.940  1.00  0.00           H  
ATOM   2558  HG  SER A 172      37.605  46.571 -12.248  1.00  0.00           H  
ATOM   2559  N   GLU A 173      39.496  44.200 -13.780  1.00  0.00           N  
ATOM   2560  CA  GLU A 173      40.904  43.820 -13.931  1.00  0.00           C  
ATOM   2561  C   GLU A 173      41.004  42.463 -14.601  1.00  0.00           C  
ATOM   2562  O   GLU A 173      40.412  41.480 -14.123  1.00  0.00           O  
ATOM   2563  CB  GLU A 173      41.611  43.786 -12.574  1.00  0.00           C  
ATOM   2564  CG  GLU A 173      41.725  45.141 -11.891  1.00  0.00           C  
ATOM   2565  CD  GLU A 173      42.674  46.072 -12.593  1.00  0.00           C  
ATOM   2566  OE1 GLU A 173      43.839  45.762 -12.662  1.00  0.00           O  
ATOM   2567  OE2 GLU A 173      42.233  47.096 -13.060  1.00  0.00           O  
ATOM   2568  H   GLU A 173      39.036  44.041 -12.895  1.00  0.00           H  
ATOM   2569  HA  GLU A 173      41.398  44.563 -14.558  1.00  0.00           H  
ATOM   2570 1HB  GLU A 173      41.075  43.116 -11.901  1.00  0.00           H  
ATOM   2571 2HB  GLU A 173      42.618  43.388 -12.698  1.00  0.00           H  
ATOM   2572 1HG  GLU A 173      40.739  45.604 -11.856  1.00  0.00           H  
ATOM   2573 2HG  GLU A 173      42.062  44.992 -10.866  1.00  0.00           H  
ATOM   2574  N   VAL A 174      41.759  42.393 -15.712  1.00  0.00           N  
ATOM   2575  CA  VAL A 174      41.851  41.095 -16.398  1.00  0.00           C  
ATOM   2576  C   VAL A 174      42.378  39.968 -15.535  1.00  0.00           C  
ATOM   2577  O   VAL A 174      42.058  38.792 -15.780  1.00  0.00           O  
ATOM   2578  CB  VAL A 174      42.763  41.222 -17.633  1.00  0.00           C  
ATOM   2579  CG1 VAL A 174      44.210  41.422 -17.208  1.00  0.00           C  
ATOM   2580  CG2 VAL A 174      42.623  39.987 -18.509  1.00  0.00           C  
ATOM   2581  H   VAL A 174      42.259  43.185 -16.089  1.00  0.00           H  
ATOM   2582  HA  VAL A 174      40.851  40.804 -16.723  1.00  0.00           H  
ATOM   2583  HB  VAL A 174      42.469  42.106 -18.200  1.00  0.00           H  
ATOM   2584 1HG1 VAL A 174      44.840  41.510 -18.094  1.00  0.00           H  
ATOM   2585 2HG1 VAL A 174      44.292  42.331 -16.613  1.00  0.00           H  
ATOM   2586 3HG1 VAL A 174      44.536  40.567 -16.616  1.00  0.00           H  
ATOM   2587 1HG2 VAL A 174      43.270  40.084 -19.381  1.00  0.00           H  
ATOM   2588 2HG2 VAL A 174      42.911  39.103 -17.940  1.00  0.00           H  
ATOM   2589 3HG2 VAL A 174      41.587  39.887 -18.835  1.00  0.00           H  
ATOM   2590  N   GLU A 175      43.225  40.212 -14.544  1.00  0.00           N  
ATOM   2591  CA  GLU A 175      43.747  39.201 -13.643  1.00  0.00           C  
ATOM   2592  C   GLU A 175      42.613  38.551 -12.836  1.00  0.00           C  
ATOM   2593  O   GLU A 175      42.557  37.334 -12.656  1.00  0.00           O  
ATOM   2594  CB  GLU A 175      44.782  39.817 -12.699  1.00  0.00           C  
ATOM   2595  CG  GLU A 175      46.060  40.281 -13.385  1.00  0.00           C  
ATOM   2596  CD  GLU A 175      45.916  41.626 -14.041  1.00  0.00           C  
ATOM   2597  OE1 GLU A 175      44.859  42.202 -13.947  1.00  0.00           O  
ATOM   2598  OE2 GLU A 175      46.865  42.078 -14.638  1.00  0.00           O  
ATOM   2599  H   GLU A 175      43.514  41.173 -14.426  1.00  0.00           H  
ATOM   2600  HA  GLU A 175      44.231  38.425 -14.237  1.00  0.00           H  
ATOM   2601 1HB  GLU A 175      44.345  40.676 -12.190  1.00  0.00           H  
ATOM   2602 2HB  GLU A 175      45.058  39.089 -11.936  1.00  0.00           H  
ATOM   2603 1HG  GLU A 175      46.858  40.335 -12.645  1.00  0.00           H  
ATOM   2604 2HG  GLU A 175      46.346  39.545 -14.134  1.00  0.00           H  
ATOM   2605  N   VAL A 176      41.739  39.411 -12.324  1.00  0.00           N  
ATOM   2606  CA  VAL A 176      40.570  38.967 -11.570  1.00  0.00           C  
ATOM   2607  C   VAL A 176      39.537  38.267 -12.438  1.00  0.00           C  
ATOM   2608  O   VAL A 176      39.096  37.169 -12.086  1.00  0.00           O  
ATOM   2609  CB  VAL A 176      39.904  40.171 -10.877  1.00  0.00           C  
ATOM   2610  CG1 VAL A 176      38.591  39.755 -10.232  1.00  0.00           C  
ATOM   2611  CG2 VAL A 176      40.851  40.761  -9.843  1.00  0.00           C  
ATOM   2612  H   VAL A 176      41.889  40.400 -12.461  1.00  0.00           H  
ATOM   2613  HA  VAL A 176      40.898  38.258 -10.809  1.00  0.00           H  
ATOM   2614  HB  VAL A 176      39.669  40.926 -11.628  1.00  0.00           H  
ATOM   2615 1HG1 VAL A 176      38.134  40.618  -9.747  1.00  0.00           H  
ATOM   2616 2HG1 VAL A 176      37.916  39.369 -10.996  1.00  0.00           H  
ATOM   2617 3HG1 VAL A 176      38.780  38.981  -9.489  1.00  0.00           H  
ATOM   2618 1HG2 VAL A 176      40.374  41.613  -9.358  1.00  0.00           H  
ATOM   2619 2HG2 VAL A 176      41.091  40.005  -9.096  1.00  0.00           H  
ATOM   2620 3HG2 VAL A 176      41.767  41.090 -10.334  1.00  0.00           H  
ATOM   2621  N   LYS A 177      39.170  38.863 -13.570  1.00  0.00           N  
ATOM   2622  CA  LYS A 177      38.241  38.207 -14.507  1.00  0.00           C  
ATOM   2623  C   LYS A 177      38.764  36.838 -14.938  1.00  0.00           C  
ATOM   2624  O   LYS A 177      37.969  35.894 -15.056  1.00  0.00           O  
ATOM   2625  CB  LYS A 177      38.005  39.085 -15.737  1.00  0.00           C  
ATOM   2626  CG  LYS A 177      37.009  38.514 -16.736  1.00  0.00           C  
ATOM   2627  CD  LYS A 177      36.754  39.484 -17.880  1.00  0.00           C  
ATOM   2628  CE  LYS A 177      35.688  38.956 -18.829  1.00  0.00           C  
ATOM   2629  NZ  LYS A 177      36.127  37.716 -19.524  1.00  0.00           N  
ATOM   2630  H   LYS A 177      39.531  39.779 -13.795  1.00  0.00           H  
ATOM   2631  HA  LYS A 177      37.287  38.056 -14.000  1.00  0.00           H  
ATOM   2632 1HB  LYS A 177      37.639  40.063 -15.421  1.00  0.00           H  
ATOM   2633 2HB  LYS A 177      38.949  39.243 -16.258  1.00  0.00           H  
ATOM   2634 1HG  LYS A 177      37.397  37.579 -17.144  1.00  0.00           H  
ATOM   2635 2HG  LYS A 177      36.066  38.305 -16.232  1.00  0.00           H  
ATOM   2636 1HD  LYS A 177      36.427  40.444 -17.477  1.00  0.00           H  
ATOM   2637 2HD  LYS A 177      37.678  39.640 -18.437  1.00  0.00           H  
ATOM   2638 1HE  LYS A 177      34.778  38.742 -18.270  1.00  0.00           H  
ATOM   2639 2HE  LYS A 177      35.459  39.714 -19.577  1.00  0.00           H  
ATOM   2640 1HZ  LYS A 177      35.395  37.398 -20.143  1.00  0.00           H  
ATOM   2641 2HZ  LYS A 177      36.962  37.907 -20.061  1.00  0.00           H  
ATOM   2642 3HZ  LYS A 177      36.325  36.998 -18.841  1.00  0.00           H  
ATOM   2643  N   SER A 178      40.068  36.686 -15.164  1.00  0.00           N  
ATOM   2644  CA  SER A 178      40.661  35.406 -15.524  1.00  0.00           C  
ATOM   2645  C   SER A 178      40.402  34.346 -14.451  1.00  0.00           C  
ATOM   2646  O   SER A 178      40.056  33.199 -14.789  1.00  0.00           O  
ATOM   2647  CB  SER A 178      42.153  35.570 -15.738  1.00  0.00           C  
ATOM   2648  OG  SER A 178      42.415  36.382 -16.850  1.00  0.00           O  
ATOM   2649  H   SER A 178      40.663  37.498 -15.080  1.00  0.00           H  
ATOM   2650  HA  SER A 178      40.206  35.063 -16.454  1.00  0.00           H  
ATOM   2651 1HB  SER A 178      42.602  36.011 -14.848  1.00  0.00           H  
ATOM   2652 2HB  SER A 178      42.609  34.592 -15.883  1.00  0.00           H  
ATOM   2653  HG  SER A 178      42.303  37.287 -16.549  1.00  0.00           H  
ATOM   2654  N   ILE A 179      40.502  34.672 -13.170  1.00  0.00           N  
ATOM   2655  CA  ILE A 179      40.221  33.731 -12.093  1.00  0.00           C  
ATOM   2656  C   ILE A 179      38.741  33.381 -11.994  1.00  0.00           C  
ATOM   2657  O   ILE A 179      38.366  32.206 -11.908  1.00  0.00           O  
ATOM   2658  CB  ILE A 179      40.698  34.298 -10.743  1.00  0.00           C  
ATOM   2659  CG1 ILE A 179      42.225  34.406 -10.720  1.00  0.00           C  
ATOM   2660  CG2 ILE A 179      40.205  33.429  -9.597  1.00  0.00           C  
ATOM   2661  CD1 ILE A 179      42.762  35.203  -9.552  1.00  0.00           C  
ATOM   2662  H   ILE A 179      40.785  35.614 -12.939  1.00  0.00           H  
ATOM   2663  HA  ILE A 179      40.761  32.806 -12.292  1.00  0.00           H  
ATOM   2664  HB  ILE A 179      40.309  35.308 -10.615  1.00  0.00           H  
ATOM   2665 1HG1 ILE A 179      42.660  33.408 -10.681  1.00  0.00           H  
ATOM   2666 2HG1 ILE A 179      42.571  34.877 -11.640  1.00  0.00           H  
ATOM   2667 1HG2 ILE A 179      40.551  33.844  -8.651  1.00  0.00           H  
ATOM   2668 2HG2 ILE A 179      39.116  33.402  -9.604  1.00  0.00           H  
ATOM   2669 3HG2 ILE A 179      40.594  32.417  -9.714  1.00  0.00           H  
ATOM   2670 1HD1 ILE A 179      43.851  35.235  -9.604  1.00  0.00           H  
ATOM   2671 2HD1 ILE A 179      42.367  36.218  -9.592  1.00  0.00           H  
ATOM   2672 3HD1 ILE A 179      42.459  34.730  -8.619  1.00  0.00           H  
ATOM   2673  N   VAL A 180      37.866  34.380 -11.979  1.00  0.00           N  
ATOM   2674  CA  VAL A 180      36.421  34.152 -11.950  1.00  0.00           C  
ATOM   2675  C   VAL A 180      35.991  33.248 -13.103  1.00  0.00           C  
ATOM   2676  O   VAL A 180      35.154  32.354 -12.928  1.00  0.00           O  
ATOM   2677  CB  VAL A 180      35.664  35.490 -12.038  1.00  0.00           C  
ATOM   2678  CG1 VAL A 180      34.174  35.248 -12.228  1.00  0.00           C  
ATOM   2679  CG2 VAL A 180      35.920  36.314 -10.786  1.00  0.00           C  
ATOM   2680  H   VAL A 180      38.214  35.328 -11.988  1.00  0.00           H  
ATOM   2681  HA  VAL A 180      36.166  33.668 -11.006  1.00  0.00           H  
ATOM   2682  HB  VAL A 180      36.014  36.038 -12.913  1.00  0.00           H  
ATOM   2683 1HG1 VAL A 180      33.654  36.204 -12.289  1.00  0.00           H  
ATOM   2684 2HG1 VAL A 180      34.011  34.688 -13.149  1.00  0.00           H  
ATOM   2685 3HG1 VAL A 180      33.787  34.679 -11.383  1.00  0.00           H  
ATOM   2686 1HG2 VAL A 180      35.383  37.259 -10.856  1.00  0.00           H  
ATOM   2687 2HG2 VAL A 180      35.575  35.763  -9.911  1.00  0.00           H  
ATOM   2688 3HG2 VAL A 180      36.989  36.511 -10.693  1.00  0.00           H  
ATOM   2689  N   ASP A 181      36.452  33.523 -14.326  1.00  0.00           N  
ATOM   2690  CA  ASP A 181      36.051  32.726 -15.482  1.00  0.00           C  
ATOM   2691  C   ASP A 181      36.493  31.271 -15.341  1.00  0.00           C  
ATOM   2692  O   ASP A 181      35.740  30.350 -15.678  1.00  0.00           O  
ATOM   2693  CB  ASP A 181      36.635  33.319 -16.767  1.00  0.00           C  
ATOM   2694  CG  ASP A 181      35.967  34.626 -17.173  1.00  0.00           C  
ATOM   2695  OD1 ASP A 181      34.900  34.904 -16.678  1.00  0.00           O  
ATOM   2696  OD2 ASP A 181      36.530  35.333 -17.974  1.00  0.00           O  
ATOM   2697  H   ASP A 181      37.090  34.295 -14.458  1.00  0.00           H  
ATOM   2698  HA  ASP A 181      34.963  32.742 -15.553  1.00  0.00           H  
ATOM   2699 1HB  ASP A 181      37.701  33.499 -16.633  1.00  0.00           H  
ATOM   2700 2HB  ASP A 181      36.523  32.602 -17.581  1.00  0.00           H  
ATOM   2701  N   PHE A 182      37.702  31.036 -14.846  1.00  0.00           N  
ATOM   2702  CA  PHE A 182      38.199  29.685 -14.633  1.00  0.00           C  
ATOM   2703  C   PHE A 182      37.342  28.949 -13.611  1.00  0.00           C  
ATOM   2704  O   PHE A 182      36.965  27.786 -13.820  1.00  0.00           O  
ATOM   2705  CB  PHE A 182      39.654  29.717 -14.163  1.00  0.00           C  
ATOM   2706  CG  PHE A 182      40.225  28.359 -13.865  1.00  0.00           C  
ATOM   2707  CD1 PHE A 182      40.160  27.342 -14.806  1.00  0.00           C  
ATOM   2708  CD2 PHE A 182      40.826  28.096 -12.644  1.00  0.00           C  
ATOM   2709  CE1 PHE A 182      40.685  26.093 -14.533  1.00  0.00           C  
ATOM   2710  CE2 PHE A 182      41.352  26.849 -12.368  1.00  0.00           C  
ATOM   2711  CZ  PHE A 182      41.281  25.846 -13.314  1.00  0.00           C  
ATOM   2712  H   PHE A 182      38.293  31.820 -14.611  1.00  0.00           H  
ATOM   2713  HA  PHE A 182      38.150  29.145 -15.580  1.00  0.00           H  
ATOM   2714 1HB  PHE A 182      40.273  30.185 -14.927  1.00  0.00           H  
ATOM   2715 2HB  PHE A 182      39.732  30.324 -13.262  1.00  0.00           H  
ATOM   2716  HD1 PHE A 182      39.690  27.538 -15.770  1.00  0.00           H  
ATOM   2717  HD2 PHE A 182      40.882  28.889 -11.896  1.00  0.00           H  
ATOM   2718  HE1 PHE A 182      40.627  25.303 -15.281  1.00  0.00           H  
ATOM   2719  HE2 PHE A 182      41.823  26.656 -11.405  1.00  0.00           H  
ATOM   2720  HZ  PHE A 182      41.693  24.862 -13.098  1.00  0.00           H  
ATOM   2721  N   VAL A 183      37.109  29.570 -12.464  1.00  0.00           N  
ATOM   2722  CA  VAL A 183      36.298  28.942 -11.418  1.00  0.00           C  
ATOM   2723  C   VAL A 183      34.900  28.597 -11.922  1.00  0.00           C  
ATOM   2724  O   VAL A 183      34.413  27.485 -11.666  1.00  0.00           O  
ATOM   2725  CB  VAL A 183      36.180  29.878 -10.200  1.00  0.00           C  
ATOM   2726  CG1 VAL A 183      35.170  29.330  -9.203  1.00  0.00           C  
ATOM   2727  CG2 VAL A 183      37.543  30.052  -9.547  1.00  0.00           C  
ATOM   2728  H   VAL A 183      37.493  30.490 -12.303  1.00  0.00           H  
ATOM   2729  HA  VAL A 183      36.790  28.020 -11.105  1.00  0.00           H  
ATOM   2730  HB  VAL A 183      35.810  30.848 -10.534  1.00  0.00           H  
ATOM   2731 1HG1 VAL A 183      35.099  30.004  -8.349  1.00  0.00           H  
ATOM   2732 2HG1 VAL A 183      34.194  29.248  -9.682  1.00  0.00           H  
ATOM   2733 3HG1 VAL A 183      35.492  28.347  -8.862  1.00  0.00           H  
ATOM   2734 1HG2 VAL A 183      37.452  30.715  -8.688  1.00  0.00           H  
ATOM   2735 2HG2 VAL A 183      37.916  29.081  -9.219  1.00  0.00           H  
ATOM   2736 3HG2 VAL A 183      38.239  30.484 -10.267  1.00  0.00           H  
ATOM   2737  N   LYS A 184      34.230  29.525 -12.594  1.00  0.00           N  
ATOM   2738  CA  LYS A 184      32.870  29.273 -13.082  1.00  0.00           C  
ATOM   2739  C   LYS A 184      32.877  28.204 -14.165  1.00  0.00           C  
ATOM   2740  O   LYS A 184      32.001  27.319 -14.160  1.00  0.00           O  
ATOM   2741  CB  LYS A 184      32.238  30.559 -13.617  1.00  0.00           C  
ATOM   2742  CG  LYS A 184      31.867  31.572 -12.543  1.00  0.00           C  
ATOM   2743  CD  LYS A 184      31.381  32.876 -13.157  1.00  0.00           C  
ATOM   2744  CE  LYS A 184      30.037  32.697 -13.847  1.00  0.00           C  
ATOM   2745  NZ  LYS A 184      29.509  33.983 -14.380  1.00  0.00           N  
ATOM   2746  H   LYS A 184      34.659  30.421 -12.775  1.00  0.00           H  
ATOM   2747  HA  LYS A 184      32.265  28.911 -12.250  1.00  0.00           H  
ATOM   2748 1HB  LYS A 184      32.928  31.043 -14.309  1.00  0.00           H  
ATOM   2749 2HB  LYS A 184      31.333  30.315 -14.174  1.00  0.00           H  
ATOM   2750 1HG  LYS A 184      31.078  31.161 -11.912  1.00  0.00           H  
ATOM   2751 2HG  LYS A 184      32.737  31.776 -11.919  1.00  0.00           H  
ATOM   2752 1HD  LYS A 184      31.282  33.632 -12.376  1.00  0.00           H  
ATOM   2753 2HD  LYS A 184      32.110  33.228 -13.887  1.00  0.00           H  
ATOM   2754 1HE  LYS A 184      30.142  31.992 -14.670  1.00  0.00           H  
ATOM   2755 2HE  LYS A 184      29.316  32.289 -13.139  1.00  0.00           H  
ATOM   2756 1HZ  LYS A 184      28.619  33.821 -14.829  1.00  0.00           H  
ATOM   2757 2HZ  LYS A 184      29.390  34.639 -13.621  1.00  0.00           H  
ATOM   2758 3HZ  LYS A 184      30.161  34.361 -15.053  1.00  0.00           H  
ATOM   2759  N   ASN A 185      33.859  28.204 -15.066  1.00  0.00           N  
ATOM   2760  CA  ASN A 185      33.940  27.161 -16.087  1.00  0.00           C  
ATOM   2761  C   ASN A 185      34.248  25.786 -15.504  1.00  0.00           C  
ATOM   2762  O   ASN A 185      33.810  24.783 -16.082  1.00  0.00           O  
ATOM   2763  CB  ASN A 185      34.977  27.531 -17.131  1.00  0.00           C  
ATOM   2764  CG  ASN A 185      34.514  28.635 -18.040  1.00  0.00           C  
ATOM   2765  OD1 ASN A 185      33.310  28.814 -18.257  1.00  0.00           O  
ATOM   2766  ND2 ASN A 185      35.447  29.380 -18.577  1.00  0.00           N  
ATOM   2767  H   ASN A 185      34.560  28.931 -15.049  1.00  0.00           H  
ATOM   2768  HA  ASN A 185      32.967  27.076 -16.573  1.00  0.00           H  
ATOM   2769 1HB  ASN A 185      35.897  27.845 -16.636  1.00  0.00           H  
ATOM   2770 2HB  ASN A 185      35.214  26.654 -17.735  1.00  0.00           H  
ATOM   2771 1HD2 ASN A 185      35.197  30.130 -19.190  1.00  0.00           H  
ATOM   2772 2HD2 ASN A 185      36.409  29.199 -18.373  1.00  0.00           H  
ATOM   2773  N   HIS A 186      35.094  25.724 -14.487  1.00  0.00           N  
ATOM   2774  CA  HIS A 186      35.464  24.481 -13.832  1.00  0.00           C  
ATOM   2775  C   HIS A 186      34.239  23.792 -13.238  1.00  0.00           C  
ATOM   2776  O   HIS A 186      34.014  22.597 -13.437  1.00  0.00           O  
ATOM   2777  CB  HIS A 186      36.501  24.737 -12.734  1.00  0.00           C  
ATOM   2778  CG  HIS A 186      36.933  23.497 -12.014  1.00  0.00           C  
ATOM   2779  ND1 HIS A 186      36.200  22.940 -10.987  1.00  0.00           N  
ATOM   2780  CD2 HIS A 186      38.022  22.708 -12.171  1.00  0.00           C  
ATOM   2781  CE1 HIS A 186      36.821  21.860 -10.544  1.00  0.00           C  
ATOM   2782  NE2 HIS A 186      37.928  21.698 -11.246  1.00  0.00           N  
ATOM   2783  H   HIS A 186      35.495  26.591 -14.160  1.00  0.00           H  
ATOM   2784  HA  HIS A 186      35.905  23.803 -14.562  1.00  0.00           H  
ATOM   2785 1HB  HIS A 186      37.385  25.204 -13.170  1.00  0.00           H  
ATOM   2786 2HB  HIS A 186      36.092  25.432 -12.001  1.00  0.00           H  
ATOM   2787  HD2 HIS A 186      38.824  22.849 -12.896  1.00  0.00           H  
ATOM   2788  HE1 HIS A 186      36.476  21.213  -9.738  1.00  0.00           H  
ATOM   2789  HE2 HIS A 186      38.600  20.954 -11.126  1.00  0.00           H  
ATOM   2790  N   GLY A 187      33.535  24.507 -12.381  1.00  0.00           N  
ATOM   2791  CA  GLY A 187      32.296  24.122 -11.775  1.00  0.00           C  
ATOM   2792  C   GLY A 187      32.293  23.229 -10.556  1.00  0.00           C  
ATOM   2793  O   GLY A 187      31.214  23.044  -9.966  1.00  0.00           O  
ATOM   2794  H   GLY A 187      33.936  25.405 -12.153  1.00  0.00           H  
ATOM   2795 1HA  GLY A 187      31.747  25.013 -11.471  1.00  0.00           H  
ATOM   2796 2HA  GLY A 187      31.680  23.600 -12.506  1.00  0.00           H  
ATOM   2797  N   ASN A 188      33.431  22.691 -10.137  1.00  0.00           N  
ATOM   2798  CA  ASN A 188      33.467  21.773  -9.003  1.00  0.00           C  
ATOM   2799  C   ASN A 188      34.497  22.214  -7.961  1.00  0.00           C  
ATOM   2800  O   ASN A 188      35.107  21.392  -7.265  1.00  0.00           O  
ATOM   2801  CB  ASN A 188      33.754  20.359  -9.474  1.00  0.00           C  
ATOM   2802  CG  ASN A 188      32.630  19.783 -10.290  1.00  0.00           C  
ATOM   2803  OD1 ASN A 188      31.495  19.669  -9.813  1.00  0.00           O  
ATOM   2804  ND2 ASN A 188      32.924  19.416 -11.511  1.00  0.00           N  
ATOM   2805  H   ASN A 188      34.292  22.920 -10.612  1.00  0.00           H  
ATOM   2806  HA  ASN A 188      32.491  21.787  -8.515  1.00  0.00           H  
ATOM   2807 1HB  ASN A 188      34.664  20.353 -10.075  1.00  0.00           H  
ATOM   2808 2HB  ASN A 188      33.927  19.716  -8.611  1.00  0.00           H  
ATOM   2809 1HD2 ASN A 188      32.216  19.026 -12.101  1.00  0.00           H  
ATOM   2810 2HD2 ASN A 188      33.856  19.527 -11.856  1.00  0.00           H  
ATOM   2811  N   PHE A 189      34.723  23.533  -7.906  1.00  0.00           N  
ATOM   2812  CA  PHE A 189      35.671  24.052  -6.906  1.00  0.00           C  
ATOM   2813  C   PHE A 189      34.968  24.032  -5.550  1.00  0.00           C  
ATOM   2814  O   PHE A 189      33.884  24.603  -5.398  1.00  0.00           O  
ATOM   2815  CB  PHE A 189      36.130  25.470  -7.248  1.00  0.00           C  
ATOM   2816  CG  PHE A 189      37.028  25.543  -8.451  1.00  0.00           C  
ATOM   2817  CD1 PHE A 189      36.508  25.815  -9.707  1.00  0.00           C  
ATOM   2818  CD2 PHE A 189      38.394  25.339  -8.328  1.00  0.00           C  
ATOM   2819  CE1 PHE A 189      37.333  25.882 -10.814  1.00  0.00           C  
ATOM   2820  CE2 PHE A 189      39.221  25.406  -9.432  1.00  0.00           C  
ATOM   2821  CZ  PHE A 189      38.689  25.678 -10.677  1.00  0.00           C  
ATOM   2822  H   PHE A 189      34.262  24.180  -8.530  1.00  0.00           H  
ATOM   2823  HA  PHE A 189      36.549  23.405  -6.893  1.00  0.00           H  
ATOM   2824 1HB  PHE A 189      35.261  26.099  -7.435  1.00  0.00           H  
ATOM   2825 2HB  PHE A 189      36.664  25.895  -6.399  1.00  0.00           H  
ATOM   2826  HD1 PHE A 189      35.435  25.978  -9.815  1.00  0.00           H  
ATOM   2827  HD2 PHE A 189      38.814  25.123  -7.345  1.00  0.00           H  
ATOM   2828  HE1 PHE A 189      36.911  26.097 -11.795  1.00  0.00           H  
ATOM   2829  HE2 PHE A 189      40.293  25.244  -9.322  1.00  0.00           H  
ATOM   2830  HZ  PHE A 189      39.340  25.730 -11.549  1.00  0.00           H  
ATOM   2831  N   LYS A 190      35.569  23.357  -4.563  1.00  0.00           N  
ATOM   2832  CA  LYS A 190      34.983  23.220  -3.244  1.00  0.00           C  
ATOM   2833  C   LYS A 190      35.720  23.911  -2.099  1.00  0.00           C  
ATOM   2834  O   LYS A 190      35.165  23.979  -0.994  1.00  0.00           O  
ATOM   2835  CB  LYS A 190      34.843  21.732  -2.920  1.00  0.00           C  
ATOM   2836  CG  LYS A 190      33.962  20.957  -3.891  1.00  0.00           C  
ATOM   2837  CD  LYS A 190      32.525  21.455  -3.853  1.00  0.00           C  
ATOM   2838  CE  LYS A 190      31.626  20.621  -4.753  1.00  0.00           C  
ATOM   2839  NZ  LYS A 190      30.224  21.122  -4.758  1.00  0.00           N  
ATOM   2840  H   LYS A 190      36.465  22.929  -4.750  1.00  0.00           H  
ATOM   2841  HA  LYS A 190      33.996  23.684  -3.254  1.00  0.00           H  
ATOM   2842 1HB  LYS A 190      35.828  21.266  -2.916  1.00  0.00           H  
ATOM   2843 2HB  LYS A 190      34.422  21.615  -1.921  1.00  0.00           H  
ATOM   2844 1HG  LYS A 190      34.351  21.070  -4.904  1.00  0.00           H  
ATOM   2845 2HG  LYS A 190      33.978  19.899  -3.631  1.00  0.00           H  
ATOM   2846 1HD  LYS A 190      32.150  21.405  -2.830  1.00  0.00           H  
ATOM   2847 2HD  LYS A 190      32.492  22.493  -4.184  1.00  0.00           H  
ATOM   2848 1HE  LYS A 190      32.009  20.643  -5.772  1.00  0.00           H  
ATOM   2849 2HE  LYS A 190      31.626  19.586  -4.411  1.00  0.00           H  
ATOM   2850 1HZ  LYS A 190      29.661  20.544  -5.364  1.00  0.00           H  
ATOM   2851 2HZ  LYS A 190      29.851  21.089  -3.819  1.00  0.00           H  
ATOM   2852 3HZ  LYS A 190      30.208  22.075  -5.092  1.00  0.00           H  
ATOM   2853  N   ALA A 191      36.892  24.453  -2.329  1.00  0.00           N  
ATOM   2854  CA  ALA A 191      37.602  25.243  -1.328  1.00  0.00           C  
ATOM   2855  C   ALA A 191      38.398  26.343  -2.048  1.00  0.00           C  
ATOM   2856  O   ALA A 191      38.754  26.140  -3.208  1.00  0.00           O  
ATOM   2857  CB  ALA A 191      38.516  24.363  -0.488  1.00  0.00           C  
ATOM   2858  H   ALA A 191      37.314  24.314  -3.236  1.00  0.00           H  
ATOM   2859  HA  ALA A 191      36.862  25.702  -0.672  1.00  0.00           H  
ATOM   2860 1HB  ALA A 191      39.034  24.976   0.250  1.00  0.00           H  
ATOM   2861 2HB  ALA A 191      37.923  23.604   0.022  1.00  0.00           H  
ATOM   2862 3HB  ALA A 191      39.247  23.879  -1.133  1.00  0.00           H  
ATOM   2863  N   PHE A 192      38.423  27.518  -1.437  1.00  0.00           N  
ATOM   2864  CA  PHE A 192      39.108  28.680  -2.023  1.00  0.00           C  
ATOM   2865  C   PHE A 192      39.927  29.357  -0.940  1.00  0.00           C  
ATOM   2866  O   PHE A 192      39.389  29.799   0.081  1.00  0.00           O  
ATOM   2867  CB  PHE A 192      38.111  29.672  -2.624  1.00  0.00           C  
ATOM   2868  CG  PHE A 192      38.758  30.840  -3.313  1.00  0.00           C  
ATOM   2869  CD1 PHE A 192      38.822  30.898  -4.697  1.00  0.00           C  
ATOM   2870  CD2 PHE A 192      39.304  31.882  -2.579  1.00  0.00           C  
ATOM   2871  CE1 PHE A 192      39.417  31.971  -5.332  1.00  0.00           C  
ATOM   2872  CE2 PHE A 192      39.898  32.957  -3.211  1.00  0.00           C  
ATOM   2873  CZ  PHE A 192      39.955  33.001  -4.589  1.00  0.00           C  
ATOM   2874  H   PHE A 192      37.959  27.618  -0.545  1.00  0.00           H  
ATOM   2875  HA  PHE A 192      39.762  28.329  -2.822  1.00  0.00           H  
ATOM   2876 1HB  PHE A 192      37.478  29.159  -3.346  1.00  0.00           H  
ATOM   2877 2HB  PHE A 192      37.463  30.058  -1.837  1.00  0.00           H  
ATOM   2878  HD1 PHE A 192      38.396  30.084  -5.284  1.00  0.00           H  
ATOM   2879  HD2 PHE A 192      39.259  31.847  -1.490  1.00  0.00           H  
ATOM   2880  HE1 PHE A 192      39.461  32.004  -6.420  1.00  0.00           H  
ATOM   2881  HE2 PHE A 192      40.323  33.769  -2.622  1.00  0.00           H  
ATOM   2882  HZ  PHE A 192      40.425  33.847  -5.089  1.00  0.00           H  
ATOM   2883  N   LEU A 193      41.261  29.337  -1.074  1.00  0.00           N  
ATOM   2884  CA  LEU A 193      42.164  29.853  -0.046  1.00  0.00           C  
ATOM   2885  C   LEU A 193      43.122  30.892  -0.631  1.00  0.00           C  
ATOM   2886  O   LEU A 193      43.724  30.654  -1.685  1.00  0.00           O  
ATOM   2887  CB  LEU A 193      42.963  28.705   0.583  1.00  0.00           C  
ATOM   2888  CG  LEU A 193      42.167  27.760   1.492  1.00  0.00           C  
ATOM   2889  CD1 LEU A 193      41.401  26.760   0.638  1.00  0.00           C  
ATOM   2890  CD2 LEU A 193      43.118  27.050   2.444  1.00  0.00           C  
ATOM   2891  H   LEU A 193      41.651  28.949  -1.921  1.00  0.00           H  
ATOM   2892  HA  LEU A 193      41.567  30.331   0.730  1.00  0.00           H  
ATOM   2893 1HB  LEU A 193      43.400  28.107  -0.215  1.00  0.00           H  
ATOM   2894 2HB  LEU A 193      43.774  29.130   1.176  1.00  0.00           H  
ATOM   2895  HG  LEU A 193      41.440  28.334   2.067  1.00  0.00           H  
ATOM   2896 1HD1 LEU A 193      40.835  26.088   1.283  1.00  0.00           H  
ATOM   2897 2HD1 LEU A 193      40.714  27.293  -0.020  1.00  0.00           H  
ATOM   2898 3HD1 LEU A 193      42.102  26.180   0.038  1.00  0.00           H  
ATOM   2899 1HD2 LEU A 193      42.552  26.379   3.091  1.00  0.00           H  
ATOM   2900 2HD2 LEU A 193      43.845  26.475   1.871  1.00  0.00           H  
ATOM   2901 3HD2 LEU A 193      43.640  27.788   3.055  1.00  0.00           H  
ATOM   2902  N   SER A 194      43.178  32.071  -0.010  1.00  0.00           N  
ATOM   2903  CA  SER A 194      44.032  33.121  -0.553  1.00  0.00           C  
ATOM   2904  C   SER A 194      45.062  33.567   0.465  1.00  0.00           C  
ATOM   2905  O   SER A 194      44.738  33.750   1.641  1.00  0.00           O  
ATOM   2906  CB  SER A 194      43.194  34.308  -0.988  1.00  0.00           C  
ATOM   2907  OG  SER A 194      44.006  35.356  -1.442  1.00  0.00           O  
ATOM   2908  H   SER A 194      42.644  32.255   0.827  1.00  0.00           H  
ATOM   2909  HA  SER A 194      44.557  32.725  -1.423  1.00  0.00           H  
ATOM   2910 1HB  SER A 194      42.513  34.001  -1.781  1.00  0.00           H  
ATOM   2911 2HB  SER A 194      42.588  34.651  -0.151  1.00  0.00           H  
ATOM   2912  HG  SER A 194      44.251  35.129  -2.342  1.00  0.00           H  
ATOM   2913  N   ILE A 195      46.310  33.748   0.027  1.00  0.00           N  
ATOM   2914  CA  ILE A 195      47.369  34.166   0.931  1.00  0.00           C  
ATOM   2915  C   ILE A 195      47.720  35.651   0.819  1.00  0.00           C  
ATOM   2916  O   ILE A 195      47.984  36.142  -0.271  1.00  0.00           O  
ATOM   2917  CB  ILE A 195      48.637  33.329   0.681  1.00  0.00           C  
ATOM   2918  CG1 ILE A 195      48.327  31.836   0.816  1.00  0.00           C  
ATOM   2919  CG2 ILE A 195      49.741  33.736   1.644  1.00  0.00           C  
ATOM   2920  CD1 ILE A 195      47.792  31.444   2.174  1.00  0.00           C  
ATOM   2921  H   ILE A 195      46.527  33.593  -0.947  1.00  0.00           H  
ATOM   2922  HA  ILE A 195      47.035  34.001   1.955  1.00  0.00           H  
ATOM   2923  HB  ILE A 195      48.982  33.488  -0.340  1.00  0.00           H  
ATOM   2924 1HG1 ILE A 195      47.593  31.548   0.064  1.00  0.00           H  
ATOM   2925 2HG1 ILE A 195      49.231  31.258   0.627  1.00  0.00           H  
ATOM   2926 1HG2 ILE A 195      50.630  33.134   1.454  1.00  0.00           H  
ATOM   2927 2HG2 ILE A 195      49.979  34.789   1.501  1.00  0.00           H  
ATOM   2928 3HG2 ILE A 195      49.407  33.575   2.669  1.00  0.00           H  
ATOM   2929 1HD1 ILE A 195      47.596  30.372   2.192  1.00  0.00           H  
ATOM   2930 2HD1 ILE A 195      48.527  31.692   2.940  1.00  0.00           H  
ATOM   2931 3HD1 ILE A 195      46.867  31.984   2.370  1.00  0.00           H  
ATOM   2932  N   HIS A 196      47.687  36.336   1.951  1.00  0.00           N  
ATOM   2933  CA  HIS A 196      48.130  37.712   2.081  1.00  0.00           C  
ATOM   2934  C   HIS A 196      49.159  37.798   3.207  1.00  0.00           C  
ATOM   2935  O   HIS A 196      49.421  36.850   3.975  1.00  0.00           O  
ATOM   2936  CB  HIS A 196      46.951  38.649   2.362  1.00  0.00           C  
ATOM   2937  CG  HIS A 196      45.946  38.700   1.253  1.00  0.00           C  
ATOM   2938  ND1 HIS A 196      45.017  37.703   1.044  1.00  0.00           N  
ATOM   2939  CD2 HIS A 196      45.726  39.628   0.292  1.00  0.00           C  
ATOM   2940  CE1 HIS A 196      44.267  38.016   0.002  1.00  0.00           C  
ATOM   2941  NE2 HIS A 196      44.677  39.179  -0.472  1.00  0.00           N  
ATOM   2942  H   HIS A 196      47.328  35.856   2.764  1.00  0.00           H  
ATOM   2943  HA  HIS A 196      48.596  38.034   1.150  1.00  0.00           H  
ATOM   2944 1HB  HIS A 196      46.440  38.328   3.271  1.00  0.00           H  
ATOM   2945 2HB  HIS A 196      47.321  39.659   2.534  1.00  0.00           H  
ATOM   2946  HD1 HIS A 196      44.863  36.906   1.629  1.00  0.00           H  
ATOM   2947  HD2 HIS A 196      46.205  40.579   0.057  1.00  0.00           H  
ATOM   2948  HE1 HIS A 196      43.468  37.352  -0.327  1.00  0.00           H  
ATOM   2949  N   SER A 197      49.907  38.902   3.204  1.00  0.00           N  
ATOM   2950  CA  SER A 197      50.728  39.159   4.374  1.00  0.00           C  
ATOM   2951  C   SER A 197      50.317  40.502   4.981  1.00  0.00           C  
ATOM   2952  O   SER A 197      50.080  41.386   4.119  1.00  0.00           O  
ATOM   2953  CB  SER A 197      52.198  39.169   4.003  1.00  0.00           C  
ATOM   2954  OG  SER A 197      53.004  39.264   5.146  1.00  0.00           O  
ATOM   2955  H   SER A 197      49.927  39.557   2.435  1.00  0.00           H  
ATOM   2956  HA  SER A 197      50.558  38.361   5.098  1.00  0.00           H  
ATOM   2957 1HB  SER A 197      52.442  38.257   3.458  1.00  0.00           H  
ATOM   2958 2HB  SER A 197      52.400  40.010   3.341  1.00  0.00           H  
ATOM   2959  HG  SER A 197      52.592  38.704   5.807  1.00  0.00           H  
ATOM   2960  N   TYR A 198      50.867  41.168   5.975  1.00  0.00           N  
ATOM   2961  CA  TYR A 198      50.950  40.619   7.296  1.00  0.00           C  
ATOM   2962  C   TYR A 198      49.892  40.784   8.359  1.00  0.00           C  
ATOM   2963  O   TYR A 198      48.972  41.545   8.160  1.00  0.00           O  
ATOM   2964  CB  TYR A 198      52.267  41.127   7.888  1.00  0.00           C  
ATOM   2965  CG  TYR A 198      52.348  42.634   7.991  1.00  0.00           C  
ATOM   2966  CD1 TYR A 198      51.874  43.279   9.124  1.00  0.00           C  
ATOM   2967  CD2 TYR A 198      52.896  43.372   6.952  1.00  0.00           C  
ATOM   2968  CE1 TYR A 198      51.949  44.655   9.218  1.00  0.00           C  
ATOM   2969  CE2 TYR A 198      52.971  44.748   7.046  1.00  0.00           C  
ATOM   2970  CZ  TYR A 198      52.500  45.389   8.173  1.00  0.00           C  
ATOM   2971  OH  TYR A 198      52.574  46.760   8.266  1.00  0.00           O  
ATOM   2972  H   TYR A 198      51.240  42.090   5.801  1.00  0.00           H  
ATOM   2973  HA  TYR A 198      50.957  39.531   7.219  1.00  0.00           H  
ATOM   2974 1HB  TYR A 198      52.402  40.710   8.887  1.00  0.00           H  
ATOM   2975 2HB  TYR A 198      53.098  40.783   7.274  1.00  0.00           H  
ATOM   2976  HD1 TYR A 198      51.443  42.699   9.941  1.00  0.00           H  
ATOM   2977  HD2 TYR A 198      53.268  42.865   6.061  1.00  0.00           H  
ATOM   2978  HE1 TYR A 198      51.577  45.162  10.108  1.00  0.00           H  
ATOM   2979  HE2 TYR A 198      53.401  45.327   6.229  1.00  0.00           H  
ATOM   2980  HH  TYR A 198      52.206  47.042   9.107  1.00  0.00           H  
ATOM   2981  N   SER A 199      50.062  40.095   9.492  1.00  0.00           N  
ATOM   2982  CA  SER A 199      49.257  40.190  10.688  1.00  0.00           C  
ATOM   2983  C   SER A 199      49.106  38.898  11.495  1.00  0.00           C  
ATOM   2984  O   SER A 199      48.621  38.942  12.641  1.00  0.00           O  
ATOM   2985  CB  SER A 199      47.881  40.695  10.301  1.00  0.00           C  
ATOM   2986  OG  SER A 199      47.950  41.996   9.784  1.00  0.00           O  
ATOM   2987  H   SER A 199      50.841  39.453   9.473  1.00  0.00           H  
ATOM   2988  HA  SER A 199      49.730  40.900  11.368  1.00  0.00           H  
ATOM   2989 1HB  SER A 199      47.444  40.028   9.558  1.00  0.00           H  
ATOM   2990 2HB  SER A 199      47.230  40.682  11.175  1.00  0.00           H  
ATOM   2991  HG  SER A 199      47.603  41.944   8.891  1.00  0.00           H  
ATOM   2992  N   GLN A 200      49.373  37.735  10.910  1.00  0.00           N  
ATOM   2993  CA  GLN A 200      49.158  36.457  11.575  1.00  0.00           C  
ATOM   2994  C   GLN A 200      47.704  36.224  11.950  1.00  0.00           C  
ATOM   2995  O   GLN A 200      47.326  36.069  13.113  1.00  0.00           O  
ATOM   2996  CB  GLN A 200      50.031  36.365  12.830  1.00  0.00           C  
ATOM   2997  CG  GLN A 200      51.523  36.449  12.558  1.00  0.00           C  
ATOM   2998  CD  GLN A 200      52.350  36.309  13.821  1.00  0.00           C  
ATOM   2999  OE1 GLN A 200      51.816  36.060  14.905  1.00  0.00           O  
ATOM   3000  NE2 GLN A 200      53.662  36.467  13.689  1.00  0.00           N  
ATOM   3001  H   GLN A 200      49.739  37.744   9.969  1.00  0.00           H  
ATOM   3002  HA  GLN A 200      49.441  35.658  10.889  1.00  0.00           H  
ATOM   3003 1HB  GLN A 200      49.768  37.170  13.516  1.00  0.00           H  
ATOM   3004 2HB  GLN A 200      49.835  35.422  13.341  1.00  0.00           H  
ATOM   3005 1HG  GLN A 200      51.803  35.647  11.874  1.00  0.00           H  
ATOM   3006 2HG  GLN A 200      51.746  37.417  12.109  1.00  0.00           H  
ATOM   3007 1HE2 GLN A 200      54.260  36.386  14.488  1.00  0.00           H  
ATOM   3008 2HE2 GLN A 200      54.054  36.668  12.791  1.00  0.00           H  
ATOM   3009  N   LEU A 201      46.846  36.147  10.921  1.00  0.00           N  
ATOM   3010  CA  LEU A 201      45.409  35.954  11.104  1.00  0.00           C  
ATOM   3011  C   LEU A 201      44.917  34.854  10.159  1.00  0.00           C  
ATOM   3012  O   LEU A 201      45.466  34.728   9.063  1.00  0.00           O  
ATOM   3013  CB  LEU A 201      44.650  37.260  10.838  1.00  0.00           C  
ATOM   3014  CG  LEU A 201      44.980  38.425  11.779  1.00  0.00           C  
ATOM   3015  CD1 LEU A 201      44.320  39.697  11.264  1.00  0.00           C  
ATOM   3016  CD2 LEU A 201      44.503  38.093  13.185  1.00  0.00           C  
ATOM   3017  H   LEU A 201      47.216  36.227   9.985  1.00  0.00           H  
ATOM   3018  HA  LEU A 201      45.229  35.653  12.135  1.00  0.00           H  
ATOM   3019 1HB  LEU A 201      44.864  37.585   9.821  1.00  0.00           H  
ATOM   3020 2HB  LEU A 201      43.581  37.063  10.916  1.00  0.00           H  
ATOM   3021  HG  LEU A 201      46.058  38.590  11.791  1.00  0.00           H  
ATOM   3022 1HD1 LEU A 201      44.555  40.525  11.933  1.00  0.00           H  
ATOM   3023 2HD1 LEU A 201      44.694  39.922  10.265  1.00  0.00           H  
ATOM   3024 3HD1 LEU A 201      43.241  39.557  11.226  1.00  0.00           H  
ATOM   3025 1HD2 LEU A 201      44.739  38.921  13.855  1.00  0.00           H  
ATOM   3026 2HD2 LEU A 201      43.426  37.930  13.175  1.00  0.00           H  
ATOM   3027 3HD2 LEU A 201      45.004  37.190  13.535  1.00  0.00           H  
ATOM   3028  N   LEU A 202      43.946  34.053  10.604  1.00  0.00           N  
ATOM   3029  CA  LEU A 202      43.318  33.076   9.702  1.00  0.00           C  
ATOM   3030  C   LEU A 202      41.838  33.437   9.709  1.00  0.00           C  
ATOM   3031  O   LEU A 202      41.180  33.439  10.749  1.00  0.00           O  
ATOM   3032  CB  LEU A 202      43.537  31.632  10.170  1.00  0.00           C  
ATOM   3033  CG  LEU A 202      43.152  30.540   9.164  1.00  0.00           C  
ATOM   3034  CD1 LEU A 202      43.825  29.231   9.552  1.00  0.00           C  
ATOM   3035  CD2 LEU A 202      41.638  30.390   9.133  1.00  0.00           C  
ATOM   3036  H   LEU A 202      43.633  34.109  11.563  1.00  0.00           H  
ATOM   3037  HA  LEU A 202      43.767  33.178   8.715  1.00  0.00           H  
ATOM   3038 1HB  LEU A 202      44.591  31.502  10.413  1.00  0.00           H  
ATOM   3039 2HB  LEU A 202      42.954  31.468  11.076  1.00  0.00           H  
ATOM   3040  HG  LEU A 202      43.510  30.818   8.171  1.00  0.00           H  
ATOM   3041 1HD1 LEU A 202      43.551  28.455   8.836  1.00  0.00           H  
ATOM   3042 2HD1 LEU A 202      44.907  29.362   9.547  1.00  0.00           H  
ATOM   3043 3HD1 LEU A 202      43.499  28.936  10.548  1.00  0.00           H  
ATOM   3044 1HD2 LEU A 202      41.364  29.614   8.416  1.00  0.00           H  
ATOM   3045 2HD2 LEU A 202      41.280  30.111  10.124  1.00  0.00           H  
ATOM   3046 3HD2 LEU A 202      41.185  31.335   8.835  1.00  0.00           H  
ATOM   3047  N   LEU A 203      41.366  33.917   8.567  1.00  0.00           N  
ATOM   3048  CA  LEU A 203      40.022  34.466   8.461  1.00  0.00           C  
ATOM   3049  C   LEU A 203      39.057  33.760   7.543  1.00  0.00           C  
ATOM   3050  O   LEU A 203      39.454  33.065   6.605  1.00  0.00           O  
ATOM   3051  CB  LEU A 203      40.123  35.928   8.008  1.00  0.00           C  
ATOM   3052  CG  LEU A 203      40.953  36.849   8.911  1.00  0.00           C  
ATOM   3053  CD1 LEU A 203      41.064  38.225   8.270  1.00  0.00           C  
ATOM   3054  CD2 LEU A 203      40.301  36.936  10.283  1.00  0.00           C  
ATOM   3055  H   LEU A 203      41.957  33.901   7.748  1.00  0.00           H  
ATOM   3056  HA  LEU A 203      39.552  34.421   9.443  1.00  0.00           H  
ATOM   3057 1HB  LEU A 203      40.565  35.953   7.013  1.00  0.00           H  
ATOM   3058 2HB  LEU A 203      39.117  36.343   7.946  1.00  0.00           H  
ATOM   3059  HG  LEU A 203      41.961  36.446   9.013  1.00  0.00           H  
ATOM   3060 1HD1 LEU A 203      41.654  38.880   8.911  1.00  0.00           H  
ATOM   3061 2HD1 LEU A 203      41.551  38.136   7.298  1.00  0.00           H  
ATOM   3062 3HD1 LEU A 203      40.068  38.647   8.139  1.00  0.00           H  
ATOM   3063 1HD2 LEU A 203      40.892  37.590  10.926  1.00  0.00           H  
ATOM   3064 2HD2 LEU A 203      39.293  37.340  10.183  1.00  0.00           H  
ATOM   3065 3HD2 LEU A 203      40.251  35.941  10.726  1.00  0.00           H  
ATOM   3066  N   TYR A 204      37.763  34.029   7.735  1.00  0.00           N  
ATOM   3067  CA  TYR A 204      36.734  33.465   6.848  1.00  0.00           C  
ATOM   3068  C   TYR A 204      35.761  34.612   6.584  1.00  0.00           C  
ATOM   3069  O   TYR A 204      35.953  35.718   7.098  1.00  0.00           O  
ATOM   3070  CB  TYR A 204      36.029  32.258   7.470  1.00  0.00           C  
ATOM   3071  CG  TYR A 204      35.205  32.596   8.693  1.00  0.00           C  
ATOM   3072  CD1 TYR A 204      33.866  32.929   8.557  1.00  0.00           C  
ATOM   3073  CD2 TYR A 204      35.790  32.572   9.951  1.00  0.00           C  
ATOM   3074  CE1 TYR A 204      33.114  33.237   9.674  1.00  0.00           C  
ATOM   3075  CE2 TYR A 204      35.038  32.881  11.068  1.00  0.00           C  
ATOM   3076  CZ  TYR A 204      33.705  33.212  10.932  1.00  0.00           C  
ATOM   3077  OH  TYR A 204      32.956  33.519  12.045  1.00  0.00           O  
ATOM   3078  H   TYR A 204      37.481  34.627   8.498  1.00  0.00           H  
ATOM   3079  HA  TYR A 204      37.215  33.131   5.928  1.00  0.00           H  
ATOM   3080 1HB  TYR A 204      35.369  31.800   6.731  1.00  0.00           H  
ATOM   3081 2HB  TYR A 204      36.769  31.511   7.755  1.00  0.00           H  
ATOM   3082  HD1 TYR A 204      33.406  32.947   7.569  1.00  0.00           H  
ATOM   3083  HD2 TYR A 204      36.843  32.311  10.058  1.00  0.00           H  
ATOM   3084  HE1 TYR A 204      32.061  33.499   9.567  1.00  0.00           H  
ATOM   3085  HE2 TYR A 204      35.497  32.863  12.056  1.00  0.00           H  
ATOM   3086  HH  TYR A 204      33.508  33.456  12.828  1.00  0.00           H  
ATOM   3087  N   PRO A 205      34.854  34.399   5.651  1.00  0.00           N  
ATOM   3088  CA  PRO A 205      33.988  35.447   5.210  1.00  0.00           C  
ATOM   3089  C   PRO A 205      33.341  36.188   6.383  1.00  0.00           C  
ATOM   3090  O   PRO A 205      32.865  35.592   7.331  1.00  0.00           O  
ATOM   3091  CB  PRO A 205      32.954  34.685   4.375  1.00  0.00           C  
ATOM   3092  CG  PRO A 205      33.663  33.440   3.964  1.00  0.00           C  
ATOM   3093  CD  PRO A 205      34.533  33.097   5.143  1.00  0.00           C  
ATOM   3094  HA  PRO A 205      34.561  36.153   4.590  1.00  0.00           H  
ATOM   3095 1HB  PRO A 205      32.056  34.486   4.978  1.00  0.00           H  
ATOM   3096 2HB  PRO A 205      32.637  35.298   3.518  1.00  0.00           H  
ATOM   3097 1HG  PRO A 205      32.935  32.648   3.730  1.00  0.00           H  
ATOM   3098 2HG  PRO A 205      34.243  33.618   3.046  1.00  0.00           H  
ATOM   3099 1HD  PRO A 205      33.956  32.499   5.864  1.00  0.00           H  
ATOM   3100 2HD  PRO A 205      35.418  32.542   4.798  1.00  0.00           H  
ATOM   3101  N   TYR A 206      32.564  37.138   5.982  1.00  0.00           N  
ATOM   3102  CA  TYR A 206      32.524  38.429   5.522  1.00  0.00           C  
ATOM   3103  C   TYR A 206      33.509  39.515   5.891  1.00  0.00           C  
ATOM   3104  O   TYR A 206      33.782  39.825   7.021  1.00  0.00           O  
ATOM   3105  CB  TYR A 206      31.115  38.917   5.867  1.00  0.00           C  
ATOM   3106  CG  TYR A 206      30.022  38.241   5.069  1.00  0.00           C  
ATOM   3107  CD1 TYR A 206      29.018  37.542   5.722  1.00  0.00           C  
ATOM   3108  CD2 TYR A 206      30.025  38.320   3.685  1.00  0.00           C  
ATOM   3109  CE1 TYR A 206      28.020  36.925   4.993  1.00  0.00           C  
ATOM   3110  CE2 TYR A 206      29.027  37.703   2.956  1.00  0.00           C  
ATOM   3111  CZ  TYR A 206      28.027  37.008   3.605  1.00  0.00           C  
ATOM   3112  OH  TYR A 206      27.033  36.393   2.879  1.00  0.00           O  
ATOM   3113  H   TYR A 206      31.699  36.627   6.090  1.00  0.00           H  
ATOM   3114  HA  TYR A 206      32.688  38.417   4.444  1.00  0.00           H  
ATOM   3115 1HB  TYR A 206      30.920  38.744   6.927  1.00  0.00           H  
ATOM   3116 2HB  TYR A 206      31.049  39.991   5.693  1.00  0.00           H  
ATOM   3117  HD1 TYR A 206      29.016  37.480   6.811  1.00  0.00           H  
ATOM   3118  HD2 TYR A 206      30.815  38.869   3.172  1.00  0.00           H  
ATOM   3119  HE1 TYR A 206      27.230  36.376   5.506  1.00  0.00           H  
ATOM   3120  HE2 TYR A 206      29.029  37.765   1.867  1.00  0.00           H  
ATOM   3121  HH  TYR A 206      27.182  36.544   1.943  1.00  0.00           H  
ATOM   3122  N   GLY A 207      34.073  40.057   4.794  1.00  0.00           N  
ATOM   3123  CA  GLY A 207      34.741  41.354   4.887  1.00  0.00           C  
ATOM   3124  C   GLY A 207      33.775  42.480   4.538  1.00  0.00           C  
ATOM   3125  O   GLY A 207      33.917  43.569   5.116  1.00  0.00           O  
ATOM   3126  H   GLY A 207      34.043  39.582   3.903  1.00  0.00           H  
ATOM   3127 1HA  GLY A 207      35.127  41.493   5.897  1.00  0.00           H  
ATOM   3128 2HA  GLY A 207      35.595  41.372   4.211  1.00  0.00           H  
ATOM   3129  N   TYR A 208      32.787  42.282   3.669  1.00  0.00           N  
ATOM   3130  CA  TYR A 208      31.894  43.381   3.298  1.00  0.00           C  
ATOM   3131  C   TYR A 208      30.826  43.687   4.342  1.00  0.00           C  
ATOM   3132  O   TYR A 208      30.229  44.783   4.312  1.00  0.00           O  
ATOM   3133  CB  TYR A 208      31.225  43.074   1.956  1.00  0.00           C  
ATOM   3134  CG  TYR A 208      30.295  41.881   1.996  1.00  0.00           C  
ATOM   3135  CD1 TYR A 208      29.130  41.935   2.747  1.00  0.00           C  
ATOM   3136  CD2 TYR A 208      30.608  40.734   1.282  1.00  0.00           C  
ATOM   3137  CE1 TYR A 208      28.281  40.845   2.784  1.00  0.00           C  
ATOM   3138  CE2 TYR A 208      29.759  39.645   1.319  1.00  0.00           C  
ATOM   3139  CZ  TYR A 208      28.600  39.698   2.066  1.00  0.00           C  
ATOM   3140  OH  TYR A 208      27.755  38.613   2.103  1.00  0.00           O  
ATOM   3141  H   TYR A 208      32.644  41.371   3.257  1.00  0.00           H  
ATOM   3142  HA  TYR A 208      32.487  44.290   3.199  1.00  0.00           H  
ATOM   3143 1HB  TYR A 208      30.651  43.942   1.629  1.00  0.00           H  
ATOM   3144 2HB  TYR A 208      31.989  42.884   1.204  1.00  0.00           H  
ATOM   3145  HD1 TYR A 208      28.885  42.837   3.309  1.00  0.00           H  
ATOM   3146  HD2 TYR A 208      31.524  40.692   0.693  1.00  0.00           H  
ATOM   3147  HE1 TYR A 208      27.366  40.888   3.374  1.00  0.00           H  
ATOM   3148  HE2 TYR A 208      30.006  38.743   0.759  1.00  0.00           H  
ATOM   3149  HH  TYR A 208      27.002  38.814   2.663  1.00  0.00           H  
ATOM   3150  N   THR A 209      30.586  42.808   5.299  1.00  0.00           N  
ATOM   3151  CA  THR A 209      29.586  43.084   6.337  1.00  0.00           C  
ATOM   3152  C   THR A 209      30.026  42.370   7.605  1.00  0.00           C  
ATOM   3153  O   THR A 209      30.792  41.406   7.506  1.00  0.00           O  
ATOM   3154  CB  THR A 209      28.176  42.623   5.925  1.00  0.00           C  
ATOM   3155  OG1 THR A 209      27.222  43.062   6.902  1.00  0.00           O  
ATOM   3156  CG2 THR A 209      28.121  41.107   5.815  1.00  0.00           C  
ATOM   3157  H   THR A 209      31.092  41.934   5.323  1.00  0.00           H  
ATOM   3158  HA  THR A 209      29.549  44.161   6.504  1.00  0.00           H  
ATOM   3159  HB  THR A 209      27.916  43.061   4.962  1.00  0.00           H  
ATOM   3160  HG1 THR A 209      26.779  43.852   6.583  1.00  0.00           H  
ATOM   3161 1HG2 THR A 209      27.117  40.800   5.523  1.00  0.00           H  
ATOM   3162 2HG2 THR A 209      28.836  40.771   5.065  1.00  0.00           H  
ATOM   3163 3HG2 THR A 209      28.370  40.663   6.778  1.00  0.00           H  
ATOM   3164  N   THR A 210      29.601  42.814   8.782  1.00  0.00           N  
ATOM   3165  CA  THR A 210      30.104  42.240  10.029  1.00  0.00           C  
ATOM   3166  C   THR A 210      29.158  41.231  10.669  1.00  0.00           C  
ATOM   3167  O   THR A 210      29.481  40.659  11.720  1.00  0.00           O  
ATOM   3168  CB  THR A 210      30.408  43.354  11.048  1.00  0.00           C  
ATOM   3169  OG1 THR A 210      29.212  44.096  11.320  1.00  0.00           O  
ATOM   3170  CG2 THR A 210      31.473  44.296  10.506  1.00  0.00           C  
ATOM   3171  H   THR A 210      28.920  43.559   8.823  1.00  0.00           H  
ATOM   3172  HA  THR A 210      31.027  41.701   9.814  1.00  0.00           H  
ATOM   3173  HB  THR A 210      30.764  42.910  11.977  1.00  0.00           H  
ATOM   3174  HG1 THR A 210      29.310  44.564  12.153  1.00  0.00           H  
ATOM   3175 1HG2 THR A 210      31.675  45.076  11.240  1.00  0.00           H  
ATOM   3176 2HG2 THR A 210      32.387  43.737  10.309  1.00  0.00           H  
ATOM   3177 3HG2 THR A 210      31.119  44.751   9.582  1.00  0.00           H  
ATOM   3178  N   GLN A 211      28.113  40.816   9.967  1.00  0.00           N  
ATOM   3179  CA  GLN A 211      27.200  39.777  10.463  1.00  0.00           C  
ATOM   3180  C   GLN A 211      27.765  38.376  10.314  1.00  0.00           C  
ATOM   3181  O   GLN A 211      28.680  38.150   9.516  1.00  0.00           O  
ATOM   3182  CB  GLN A 211      25.856  39.860   9.735  1.00  0.00           C  
ATOM   3183  CG  GLN A 211      25.115  41.170   9.943  1.00  0.00           C  
ATOM   3184  CD  GLN A 211      24.706  41.380  11.389  1.00  0.00           C  
ATOM   3185  OE1 GLN A 211      24.083  40.510  12.005  1.00  0.00           O  
ATOM   3186  NE2 GLN A 211      25.054  42.537  11.939  1.00  0.00           N  
ATOM   3187  H   GLN A 211      27.942  41.230   9.062  1.00  0.00           H  
ATOM   3188  HA  GLN A 211      27.033  39.943  11.527  1.00  0.00           H  
ATOM   3189 1HB  GLN A 211      26.013  39.729   8.664  1.00  0.00           H  
ATOM   3190 2HB  GLN A 211      25.209  39.050  10.072  1.00  0.00           H  
ATOM   3191 1HG  GLN A 211      25.765  41.994   9.649  1.00  0.00           H  
ATOM   3192 2HG  GLN A 211      24.214  41.167   9.330  1.00  0.00           H  
ATOM   3193 1HE2 GLN A 211      24.811  42.733  12.890  1.00  0.00           H  
ATOM   3194 2HE2 GLN A 211      25.558  43.215  11.403  1.00  0.00           H  
ATOM   3195  N   SER A 212      27.250  37.373  11.026  1.00  0.00           N  
ATOM   3196  CA  SER A 212      27.740  36.000  10.948  1.00  0.00           C  
ATOM   3197  C   SER A 212      27.229  35.242   9.725  1.00  0.00           C  
ATOM   3198  O   SER A 212      26.009  35.184   9.519  1.00  0.00           O  
ATOM   3199  CB  SER A 212      27.344  35.250  12.205  1.00  0.00           C  
ATOM   3200  OG  SER A 212      27.968  35.797  13.334  1.00  0.00           O  
ATOM   3201  H   SER A 212      26.483  37.587  11.647  1.00  0.00           H  
ATOM   3202  HA  SER A 212      28.828  36.024  10.874  1.00  0.00           H  
ATOM   3203 1HB  SER A 212      26.262  35.291  12.327  1.00  0.00           H  
ATOM   3204 2HB  SER A 212      27.622  34.201  12.105  1.00  0.00           H  
ATOM   3205  HG  SER A 212      28.863  36.013  13.063  1.00  0.00           H  
ATOM   3206  N   ILE A 213      28.097  34.594   8.954  1.00  0.00           N  
ATOM   3207  CA  ILE A 213      27.654  33.845   7.776  1.00  0.00           C  
ATOM   3208  C   ILE A 213      27.002  32.530   8.200  1.00  0.00           C  
ATOM   3209  O   ILE A 213      27.092  32.157   9.374  1.00  0.00           O  
ATOM   3210  CB  ILE A 213      28.829  33.558   6.824  1.00  0.00           C  
ATOM   3211  CG1 ILE A 213      29.910  32.744   7.540  1.00  0.00           C  
ATOM   3212  CG2 ILE A 213      29.407  34.858   6.285  1.00  0.00           C  
ATOM   3213  CD1 ILE A 213      29.669  31.252   7.514  1.00  0.00           C  
ATOM   3214  H   ILE A 213      29.081  34.616   9.182  1.00  0.00           H  
ATOM   3215  HA  ILE A 213      26.919  34.445   7.241  1.00  0.00           H  
ATOM   3216  HB  ILE A 213      28.481  32.953   5.988  1.00  0.00           H  
ATOM   3217 1HG1 ILE A 213      30.878  32.941   7.080  1.00  0.00           H  
ATOM   3218 2HG1 ILE A 213      29.974  33.060   8.582  1.00  0.00           H  
ATOM   3219 1HG2 ILE A 213      30.237  34.637   5.615  1.00  0.00           H  
ATOM   3220 2HG2 ILE A 213      28.635  35.401   5.741  1.00  0.00           H  
ATOM   3221 3HG2 ILE A 213      29.763  35.469   7.115  1.00  0.00           H  
ATOM   3222 1HD1 ILE A 213      30.476  30.744   8.041  1.00  0.00           H  
ATOM   3223 2HD1 ILE A 213      28.719  31.029   8.002  1.00  0.00           H  
ATOM   3224 3HD1 ILE A 213      29.637  30.907   6.482  1.00  0.00           H  
ATOM   3225  N   PRO A 214      26.283  31.865   7.303  1.00  0.00           N  
ATOM   3226  CA  PRO A 214      25.487  30.697   7.670  1.00  0.00           C  
ATOM   3227  C   PRO A 214      26.329  29.580   8.278  1.00  0.00           C  
ATOM   3228  O   PRO A 214      25.889  28.949   9.242  1.00  0.00           O  
ATOM   3229  CB  PRO A 214      24.880  30.271   6.330  1.00  0.00           C  
ATOM   3230  CG  PRO A 214      24.818  31.533   5.539  1.00  0.00           C  
ATOM   3231  CD  PRO A 214      26.077  32.270   5.910  1.00  0.00           C  
ATOM   3232  HA  PRO A 214      24.705  31.001   8.381  1.00  0.00           H  
ATOM   3233 1HB  PRO A 214      25.510  29.503   5.858  1.00  0.00           H  
ATOM   3234 2HB  PRO A 214      23.890  29.820   6.492  1.00  0.00           H  
ATOM   3235 1HG  PRO A 214      24.761  31.306   4.464  1.00  0.00           H  
ATOM   3236 2HG  PRO A 214      23.907  32.096   5.793  1.00  0.00           H  
ATOM   3237 1HD  PRO A 214      26.902  31.936   5.264  1.00  0.00           H  
ATOM   3238 2HD  PRO A 214      25.914  33.353   5.803  1.00  0.00           H  
ATOM   3239  N   ASP A 215      27.540  29.354   7.768  1.00  0.00           N  
ATOM   3240  CA  ASP A 215      28.403  28.297   8.268  1.00  0.00           C  
ATOM   3241  C   ASP A 215      29.421  28.738   9.310  1.00  0.00           C  
ATOM   3242  O   ASP A 215      30.529  28.174   9.412  1.00  0.00           O  
ATOM   3243  CB  ASP A 215      29.145  27.650   7.096  1.00  0.00           C  
ATOM   3244  CG  ASP A 215      28.220  26.882   6.161  1.00  0.00           C  
ATOM   3245  OD1 ASP A 215      27.136  26.545   6.574  1.00  0.00           O  
ATOM   3246  OD2 ASP A 215      28.607  26.640   5.043  1.00  0.00           O  
ATOM   3247  H   ASP A 215      27.865  29.937   7.010  1.00  0.00           H  
ATOM   3248  HA  ASP A 215      27.782  27.546   8.757  1.00  0.00           H  
ATOM   3249 1HB  ASP A 215      29.660  28.420   6.522  1.00  0.00           H  
ATOM   3250 2HB  ASP A 215      29.902  26.964   7.478  1.00  0.00           H  
ATOM   3251  N   LYS A 216      29.073  29.736  10.116  1.00  0.00           N  
ATOM   3252  CA  LYS A 216      29.962  30.294  11.110  1.00  0.00           C  
ATOM   3253  C   LYS A 216      30.574  29.248  12.033  1.00  0.00           C  
ATOM   3254  O   LYS A 216      31.781  29.275  12.277  1.00  0.00           O  
ATOM   3255  CB  LYS A 216      29.215  31.340  11.939  1.00  0.00           C  
ATOM   3256  CG  LYS A 216      30.098  32.139  12.888  1.00  0.00           C  
ATOM   3257  CD  LYS A 216      30.185  31.474  14.253  1.00  0.00           C  
ATOM   3258  CE  LYS A 216      30.928  32.351  15.250  1.00  0.00           C  
ATOM   3259  NZ  LYS A 216      31.075  31.687  16.574  1.00  0.00           N  
ATOM   3260  H   LYS A 216      28.142  30.115  10.021  1.00  0.00           H  
ATOM   3261  HA  LYS A 216      30.796  30.775  10.597  1.00  0.00           H  
ATOM   3262 1HB  LYS A 216      28.717  32.045  11.272  1.00  0.00           H  
ATOM   3263 2HB  LYS A 216      28.443  30.850  12.533  1.00  0.00           H  
ATOM   3264 1HG  LYS A 216      31.101  32.222  12.468  1.00  0.00           H  
ATOM   3265 2HG  LYS A 216      29.689  33.142  13.007  1.00  0.00           H  
ATOM   3266 1HD  LYS A 216      29.180  31.281  14.629  1.00  0.00           H  
ATOM   3267 2HD  LYS A 216      30.709  30.522  14.161  1.00  0.00           H  
ATOM   3268 1HE  LYS A 216      31.918  32.585  14.862  1.00  0.00           H  
ATOM   3269 2HE  LYS A 216      30.385  33.287  15.386  1.00  0.00           H  
ATOM   3270 1HZ  LYS A 216      31.571  32.300  17.205  1.00  0.00           H  
ATOM   3271 2HZ  LYS A 216      30.161  31.482  16.952  1.00  0.00           H  
ATOM   3272 3HZ  LYS A 216      31.594  30.827  16.464  1.00  0.00           H  
ATOM   3273  N   THR A 217      29.735  28.399  12.642  1.00  0.00           N  
ATOM   3274  CA  THR A 217      30.298  27.454  13.609  1.00  0.00           C  
ATOM   3275  C   THR A 217      31.295  26.501  12.974  1.00  0.00           C  
ATOM   3276  O   THR A 217      32.348  26.274  13.566  1.00  0.00           O  
ATOM   3277  CB  THR A 217      29.185  26.638  14.293  1.00  0.00           C  
ATOM   3278  OG1 THR A 217      28.313  27.522  15.010  1.00  0.00           O  
ATOM   3279  CG2 THR A 217      29.782  25.627  15.260  1.00  0.00           C  
ATOM   3280  H   THR A 217      28.741  28.386  12.462  1.00  0.00           H  
ATOM   3281  HA  THR A 217      30.831  28.019  14.374  1.00  0.00           H  
ATOM   3282  HB  THR A 217      28.604  26.111  13.537  1.00  0.00           H  
ATOM   3283  HG1 THR A 217      27.827  27.024  15.672  1.00  0.00           H  
ATOM   3284 1HG2 THR A 217      28.981  25.060  15.733  1.00  0.00           H  
ATOM   3285 2HG2 THR A 217      30.437  24.947  14.716  1.00  0.00           H  
ATOM   3286 3HG2 THR A 217      30.357  26.150  16.023  1.00  0.00           H  
ATOM   3287  N   GLU A 218      31.016  25.969  11.776  1.00  0.00           N  
ATOM   3288  CA  GLU A 218      31.955  25.036  11.171  1.00  0.00           C  
ATOM   3289  C   GLU A 218      33.239  25.725  10.685  1.00  0.00           C  
ATOM   3290  O   GLU A 218      34.313  25.155  10.907  1.00  0.00           O  
ATOM   3291  CB  GLU A 218      31.284  24.310  10.003  1.00  0.00           C  
ATOM   3292  CG  GLU A 218      32.150  23.246   9.343  1.00  0.00           C  
ATOM   3293  CD  GLU A 218      31.424  22.486   8.268  1.00  0.00           C  
ATOM   3294  OE1 GLU A 218      30.268  22.758   8.051  1.00  0.00           O  
ATOM   3295  OE2 GLU A 218      32.027  21.631   7.663  1.00  0.00           O  
ATOM   3296  H   GLU A 218      30.166  26.202  11.282  1.00  0.00           H  
ATOM   3297  HA  GLU A 218      32.248  24.303  11.923  1.00  0.00           H  
ATOM   3298 1HB  GLU A 218      30.369  23.829  10.351  1.00  0.00           H  
ATOM   3299 2HB  GLU A 218      31.002  25.034   9.238  1.00  0.00           H  
ATOM   3300 1HG  GLU A 218      33.025  23.725   8.906  1.00  0.00           H  
ATOM   3301 2HG  GLU A 218      32.494  22.549  10.106  1.00  0.00           H  
ATOM   3302  N   LEU A 219      33.109  26.887  10.058  1.00  0.00           N  
ATOM   3303  CA  LEU A 219      34.310  27.595   9.585  1.00  0.00           C  
ATOM   3304  C   LEU A 219      35.179  28.076  10.740  1.00  0.00           C  
ATOM   3305  O   LEU A 219      36.420  27.983  10.690  1.00  0.00           O  
ATOM   3306  CB  LEU A 219      33.911  28.795   8.717  1.00  0.00           C  
ATOM   3307  CG  LEU A 219      33.276  28.454   7.362  1.00  0.00           C  
ATOM   3308  CD1 LEU A 219      32.784  29.731   6.696  1.00  0.00           C  
ATOM   3309  CD2 LEU A 219      34.296  27.739   6.489  1.00  0.00           C  
ATOM   3310  H   LEU A 219      32.200  27.298   9.898  1.00  0.00           H  
ATOM   3311  HA  LEU A 219      34.902  26.907   8.982  1.00  0.00           H  
ATOM   3312 1HB  LEU A 219      33.199  29.404   9.272  1.00  0.00           H  
ATOM   3313 2HB  LEU A 219      34.799  29.396   8.524  1.00  0.00           H  
ATOM   3314  HG  LEU A 219      32.413  27.805   7.518  1.00  0.00           H  
ATOM   3315 1HD1 LEU A 219      32.333  29.489   5.733  1.00  0.00           H  
ATOM   3316 2HD1 LEU A 219      32.042  30.212   7.333  1.00  0.00           H  
ATOM   3317 3HD1 LEU A 219      33.624  30.408   6.542  1.00  0.00           H  
ATOM   3318 1HD2 LEU A 219      33.844  27.496   5.527  1.00  0.00           H  
ATOM   3319 2HD2 LEU A 219      35.158  28.387   6.332  1.00  0.00           H  
ATOM   3320 3HD2 LEU A 219      34.617  26.821   6.981  1.00  0.00           H  
ATOM   3321  N   ASN A 220      34.568  28.516  11.833  1.00  0.00           N  
ATOM   3322  CA  ASN A 220      35.313  28.866  13.033  1.00  0.00           C  
ATOM   3323  C   ASN A 220      36.084  27.680  13.609  1.00  0.00           C  
ATOM   3324  O   ASN A 220      37.232  27.797  14.058  1.00  0.00           O  
ATOM   3325  CB  ASN A 220      34.377  29.446  14.078  1.00  0.00           C  
ATOM   3326  CG  ASN A 220      35.107  29.950  15.291  1.00  0.00           C  
ATOM   3327  OD1 ASN A 220      35.605  31.082  15.306  1.00  0.00           O  
ATOM   3328  ND2 ASN A 220      35.181  29.132  16.310  1.00  0.00           N  
ATOM   3329  H   ASN A 220      33.562  28.611  11.833  1.00  0.00           H  
ATOM   3330  HA  ASN A 220      36.058  29.619  12.771  1.00  0.00           H  
ATOM   3331 1HB  ASN A 220      33.809  30.268  13.641  1.00  0.00           H  
ATOM   3332 2HB  ASN A 220      33.662  28.684  14.389  1.00  0.00           H  
ATOM   3333 1HD2 ASN A 220      35.655  29.414  17.145  1.00  0.00           H  
ATOM   3334 2HD2 ASN A 220      34.764  28.226  16.255  1.00  0.00           H  
ATOM   3335  N   GLN A 221      35.436  26.509  13.697  1.00  0.00           N  
ATOM   3336  CA  GLN A 221      36.114  25.328  14.233  1.00  0.00           C  
ATOM   3337  C   GLN A 221      37.263  24.899  13.325  1.00  0.00           C  
ATOM   3338  O   GLN A 221      38.350  24.599  13.821  1.00  0.00           O  
ATOM   3339  CB  GLN A 221      35.125  24.172  14.407  1.00  0.00           C  
ATOM   3340  CG  GLN A 221      34.108  24.384  15.515  1.00  0.00           C  
ATOM   3341  CD  GLN A 221      33.100  23.254  15.600  1.00  0.00           C  
ATOM   3342  OE1 GLN A 221      32.837  22.563  14.612  1.00  0.00           O  
ATOM   3343  NE2 GLN A 221      32.528  23.060  16.782  1.00  0.00           N  
ATOM   3344  H   GLN A 221      34.475  26.430  13.395  1.00  0.00           H  
ATOM   3345  HA  GLN A 221      36.529  25.580  15.209  1.00  0.00           H  
ATOM   3346 1HB  GLN A 221      34.581  24.015  13.476  1.00  0.00           H  
ATOM   3347 2HB  GLN A 221      35.673  23.255  14.624  1.00  0.00           H  
ATOM   3348 1HG  GLN A 221      34.633  24.447  16.469  1.00  0.00           H  
ATOM   3349 2HG  GLN A 221      33.568  25.312  15.325  1.00  0.00           H  
ATOM   3350 1HE2 GLN A 221      31.854  22.329  16.899  1.00  0.00           H  
ATOM   3351 2HE2 GLN A 221      32.770  23.644  17.557  1.00  0.00           H  
ATOM   3352  N   VAL A 222      37.058  24.910  12.011  1.00  0.00           N  
ATOM   3353  CA  VAL A 222      38.139  24.547  11.077  1.00  0.00           C  
ATOM   3354  C   VAL A 222      39.290  25.535  11.183  1.00  0.00           C  
ATOM   3355  O   VAL A 222      40.471  25.152  11.152  1.00  0.00           O  
ATOM   3356  CB  VAL A 222      37.622  24.524   9.626  1.00  0.00           C  
ATOM   3357  CG1 VAL A 222      38.777  24.343   8.652  1.00  0.00           C  
ATOM   3358  CG2 VAL A 222      36.597  23.413   9.460  1.00  0.00           C  
ATOM   3359  H   VAL A 222      36.154  25.169  11.641  1.00  0.00           H  
ATOM   3360  HA  VAL A 222      38.497  23.549  11.333  1.00  0.00           H  
ATOM   3361  HB  VAL A 222      37.158  25.484   9.400  1.00  0.00           H  
ATOM   3362 1HG1 VAL A 222      38.393  24.329   7.632  1.00  0.00           H  
ATOM   3363 2HG1 VAL A 222      39.479  25.168   8.764  1.00  0.00           H  
ATOM   3364 3HG1 VAL A 222      39.285  23.402   8.861  1.00  0.00           H  
ATOM   3365 1HG2 VAL A 222      36.235  23.403   8.432  1.00  0.00           H  
ATOM   3366 2HG2 VAL A 222      37.059  22.453   9.691  1.00  0.00           H  
ATOM   3367 3HG2 VAL A 222      35.760  23.585  10.137  1.00  0.00           H  
ATOM   3368  N   ALA A 223      38.995  26.831  11.284  1.00  0.00           N  
ATOM   3369  CA  ALA A 223      40.056  27.835  11.381  1.00  0.00           C  
ATOM   3370  C   ALA A 223      40.847  27.677  12.670  1.00  0.00           C  
ATOM   3371  O   ALA A 223      42.064  27.875  12.674  1.00  0.00           O  
ATOM   3372  CB  ALA A 223      39.472  29.238  11.291  1.00  0.00           C  
ATOM   3373  H   ALA A 223      38.031  27.132  11.294  1.00  0.00           H  
ATOM   3374  HA  ALA A 223      40.741  27.685  10.547  1.00  0.00           H  
ATOM   3375 1HB  ALA A 223      40.275  29.971  11.365  1.00  0.00           H  
ATOM   3376 2HB  ALA A 223      38.958  29.357  10.338  1.00  0.00           H  
ATOM   3377 3HB  ALA A 223      38.766  29.390  12.106  1.00  0.00           H  
ATOM   3378  N   LYS A 224      40.163  27.444  13.789  1.00  0.00           N  
ATOM   3379  CA  LYS A 224      40.849  27.237  15.061  1.00  0.00           C  
ATOM   3380  C   LYS A 224      41.716  25.990  15.050  1.00  0.00           C  
ATOM   3381  O   LYS A 224      42.830  26.017  15.602  1.00  0.00           O  
ATOM   3382  CB  LYS A 224      39.835  27.152  16.203  1.00  0.00           C  
ATOM   3383  CG  LYS A 224      40.456  27.025  17.588  1.00  0.00           C  
ATOM   3384  CD  LYS A 224      39.392  27.043  18.675  1.00  0.00           C  
ATOM   3385  CE  LYS A 224      40.010  26.901  20.058  1.00  0.00           C  
ATOM   3386  NZ  LYS A 224      38.980  26.917  21.132  1.00  0.00           N  
ATOM   3387  H   LYS A 224      39.154  27.409  13.763  1.00  0.00           H  
ATOM   3388  HA  LYS A 224      41.508  28.087  15.241  1.00  0.00           H  
ATOM   3389 1HB  LYS A 224      39.206  28.042  16.199  1.00  0.00           H  
ATOM   3390 2HB  LYS A 224      39.184  26.291  16.048  1.00  0.00           H  
ATOM   3391 1HG  LYS A 224      41.014  26.090  17.652  1.00  0.00           H  
ATOM   3392 2HG  LYS A 224      41.147  27.851  17.753  1.00  0.00           H  
ATOM   3393 1HD  LYS A 224      38.839  27.982  18.627  1.00  0.00           H  
ATOM   3394 2HD  LYS A 224      38.694  26.222  18.514  1.00  0.00           H  
ATOM   3395 1HE  LYS A 224      40.562  25.964  20.115  1.00  0.00           H  
ATOM   3396 2HE  LYS A 224      40.708  27.720  20.230  1.00  0.00           H  
ATOM   3397 1HZ  LYS A 224      39.429  26.821  22.031  1.00  0.00           H  
ATOM   3398 2HZ  LYS A 224      38.473  27.791  21.100  1.00  0.00           H  
ATOM   3399 3HZ  LYS A 224      38.337  26.150  20.994  1.00  0.00           H  
ATOM   3400  N   SER A 225      41.290  24.923  14.394  1.00  0.00           N  
ATOM   3401  CA  SER A 225      42.100  23.720  14.285  1.00  0.00           C  
ATOM   3402  C   SER A 225      43.336  23.963  13.419  1.00  0.00           C  
ATOM   3403  O   SER A 225      44.426  23.515  13.756  1.00  0.00           O  
ATOM   3404  CB  SER A 225      41.274  22.589  13.703  1.00  0.00           C  
ATOM   3405  OG  SER A 225      40.246  22.217  14.579  1.00  0.00           O  
ATOM   3406  H   SER A 225      40.379  24.944  13.958  1.00  0.00           H  
ATOM   3407  HA  SER A 225      42.433  23.436  15.284  1.00  0.00           H  
ATOM   3408 1HB  SER A 225      40.848  22.903  12.750  1.00  0.00           H  
ATOM   3409 2HB  SER A 225      41.917  21.732  13.508  1.00  0.00           H  
ATOM   3410  HG  SER A 225      39.547  22.863  14.457  1.00  0.00           H  
ATOM   3411  N   ALA A 226      43.165  24.722  12.334  1.00  0.00           N  
ATOM   3412  CA  ALA A 226      44.327  25.019  11.494  1.00  0.00           C  
ATOM   3413  C   ALA A 226      45.337  25.891  12.238  1.00  0.00           C  
ATOM   3414  O   ALA A 226      46.551  25.642  12.188  1.00  0.00           O  
ATOM   3415  CB  ALA A 226      43.890  25.699  10.205  1.00  0.00           C  
ATOM   3416  H   ALA A 226      42.263  25.096  12.076  1.00  0.00           H  
ATOM   3417  HA  ALA A 226      44.816  24.077  11.247  1.00  0.00           H  
ATOM   3418 1HB  ALA A 226      44.765  25.913   9.592  1.00  0.00           H  
ATOM   3419 2HB  ALA A 226      43.215  25.042   9.657  1.00  0.00           H  
ATOM   3420 3HB  ALA A 226      43.377  26.630  10.441  1.00  0.00           H  
ATOM   3421  N   VAL A 227      44.875  26.864  13.016  1.00  0.00           N  
ATOM   3422  CA  VAL A 227      45.733  27.775  13.758  1.00  0.00           C  
ATOM   3423  C   VAL A 227      46.508  27.006  14.833  1.00  0.00           C  
ATOM   3424  O   VAL A 227      47.691  27.218  15.076  1.00  0.00           O  
ATOM   3425  CB  VAL A 227      44.896  28.889  14.414  1.00  0.00           C  
ATOM   3426  CG1 VAL A 227      45.762  29.732  15.338  1.00  0.00           C  
ATOM   3427  CG2 VAL A 227      44.253  29.754  13.340  1.00  0.00           C  
ATOM   3428  H   VAL A 227      43.873  26.965  13.087  1.00  0.00           H  
ATOM   3429  HA  VAL A 227      46.437  28.232  13.062  1.00  0.00           H  
ATOM   3430  HB  VAL A 227      44.119  28.434  15.028  1.00  0.00           H  
ATOM   3431 1HG1 VAL A 227      45.154  30.514  15.793  1.00  0.00           H  
ATOM   3432 2HG1 VAL A 227      46.183  29.099  16.119  1.00  0.00           H  
ATOM   3433 3HG1 VAL A 227      46.569  30.188  14.765  1.00  0.00           H  
ATOM   3434 1HG2 VAL A 227      43.662  30.539  13.811  1.00  0.00           H  
ATOM   3435 2HG2 VAL A 227      45.030  30.205  12.722  1.00  0.00           H  
ATOM   3436 3HG2 VAL A 227      43.605  29.137  12.716  1.00  0.00           H  
ATOM   3437  N   ALA A 228      45.842  26.046  15.458  1.00  0.00           N  
ATOM   3438  CA  ALA A 228      46.457  25.137  16.410  1.00  0.00           C  
ATOM   3439  C   ALA A 228      47.613  24.348  15.798  1.00  0.00           C  
ATOM   3440  O   ALA A 228      48.674  24.257  16.404  1.00  0.00           O  
ATOM   3441  CB  ALA A 228      45.409  24.185  16.968  1.00  0.00           C  
ATOM   3442  H   ALA A 228      44.857  25.952  15.253  1.00  0.00           H  
ATOM   3443  HA  ALA A 228      46.871  25.730  17.225  1.00  0.00           H  
ATOM   3444 1HB  ALA A 228      45.877  23.506  17.681  1.00  0.00           H  
ATOM   3445 2HB  ALA A 228      44.628  24.757  17.470  1.00  0.00           H  
ATOM   3446 3HB  ALA A 228      44.970  23.610  16.154  1.00  0.00           H  
ATOM   3447  N   ALA A 229      47.326  23.716  14.659  1.00  0.00           N  
ATOM   3448  CA  ALA A 229      48.339  22.925  13.978  1.00  0.00           C  
ATOM   3449  C   ALA A 229      49.513  23.801  13.553  1.00  0.00           C  
ATOM   3450  O   ALA A 229      50.674  23.425  13.741  1.00  0.00           O  
ATOM   3451  CB  ALA A 229      47.738  22.216  12.773  1.00  0.00           C  
ATOM   3452  H   ALA A 229      46.401  23.781  14.258  1.00  0.00           H  
ATOM   3453  HA  ALA A 229      48.711  22.177  14.678  1.00  0.00           H  
ATOM   3454 1HB  ALA A 229      48.509  21.629  12.274  1.00  0.00           H  
ATOM   3455 2HB  ALA A 229      46.935  21.557  13.102  1.00  0.00           H  
ATOM   3456 3HB  ALA A 229      47.339  22.954  12.079  1.00  0.00           H  
ATOM   3457  N   LEU A 230      49.233  25.003  13.056  1.00  0.00           N  
ATOM   3458  CA  LEU A 230      50.302  25.919  12.646  1.00  0.00           C  
ATOM   3459  C   LEU A 230      51.208  26.245  13.828  1.00  0.00           C  
ATOM   3460  O   LEU A 230      52.432  26.221  13.741  1.00  0.00           O  
ATOM   3461  CB  LEU A 230      49.711  27.213  12.073  1.00  0.00           C  
ATOM   3462  CG  LEU A 230      50.726  28.214  11.506  1.00  0.00           C  
ATOM   3463  CD1 LEU A 230      50.047  29.089  10.460  1.00  0.00           C  
ATOM   3464  CD2 LEU A 230      51.294  29.057  12.638  1.00  0.00           C  
ATOM   3465  H   LEU A 230      48.271  25.294  12.957  1.00  0.00           H  
ATOM   3466  HA  LEU A 230      50.895  25.434  11.871  1.00  0.00           H  
ATOM   3467 1HB  LEU A 230      49.019  26.954  11.273  1.00  0.00           H  
ATOM   3468 2HB  LEU A 230      49.151  27.718  12.860  1.00  0.00           H  
ATOM   3469  HG  LEU A 230      51.535  27.674  11.014  1.00  0.00           H  
ATOM   3470 1HD1 LEU A 230      50.768  29.800  10.058  1.00  0.00           H  
ATOM   3471 2HD1 LEU A 230      49.667  28.462   9.653  1.00  0.00           H  
ATOM   3472 3HD1 LEU A 230      49.221  29.631  10.920  1.00  0.00           H  
ATOM   3473 1HD2 LEU A 230      52.016  29.768  12.236  1.00  0.00           H  
ATOM   3474 2HD2 LEU A 230      50.486  29.599  13.130  1.00  0.00           H  
ATOM   3475 3HD2 LEU A 230      51.788  28.408  13.362  1.00  0.00           H  
ATOM   3476  N   LYS A 231      50.598  26.541  14.961  1.00  0.00           N  
ATOM   3477  CA  LYS A 231      51.282  26.928  16.173  1.00  0.00           C  
ATOM   3478  C   LYS A 231      52.288  25.892  16.661  1.00  0.00           C  
ATOM   3479  O   LYS A 231      53.359  26.252  17.154  1.00  0.00           O  
ATOM   3480  CB  LYS A 231      50.257  27.211  17.272  1.00  0.00           C  
ATOM   3481  CG  LYS A 231      50.860  27.691  18.586  1.00  0.00           C  
ATOM   3482  CD  LYS A 231      49.777  28.022  19.603  1.00  0.00           C  
ATOM   3483  CE  LYS A 231      50.378  28.471  20.926  1.00  0.00           C  
ATOM   3484  NZ  LYS A 231      49.331  28.798  21.931  1.00  0.00           N  
ATOM   3485  H   LYS A 231      49.589  26.488  14.961  1.00  0.00           H  
ATOM   3486  HA  LYS A 231      51.851  27.837  15.974  1.00  0.00           H  
ATOM   3487 1HB  LYS A 231      49.556  27.972  16.929  1.00  0.00           H  
ATOM   3488 2HB  LYS A 231      49.684  26.307  17.477  1.00  0.00           H  
ATOM   3489 1HG  LYS A 231      51.505  26.913  18.996  1.00  0.00           H  
ATOM   3490 2HG  LYS A 231      51.462  28.581  18.407  1.00  0.00           H  
ATOM   3491 1HD  LYS A 231      49.143  28.819  19.212  1.00  0.00           H  
ATOM   3492 2HD  LYS A 231      49.159  27.141  19.776  1.00  0.00           H  
ATOM   3493 1HE  LYS A 231      51.012  27.680  21.325  1.00  0.00           H  
ATOM   3494 2HE  LYS A 231      50.997  29.354  20.764  1.00  0.00           H  
ATOM   3495 1HZ  LYS A 231      49.769  29.092  22.792  1.00  0.00           H  
ATOM   3496 2HZ  LYS A 231      48.748  29.545  21.579  1.00  0.00           H  
ATOM   3497 3HZ  LYS A 231      48.762  27.982  22.104  1.00  0.00           H  
ATOM   3498  N   SER A 232      51.963  24.623  16.549  1.00  0.00           N  
ATOM   3499  CA  SER A 232      52.780  23.538  17.078  1.00  0.00           C  
ATOM   3500  C   SER A 232      54.205  23.453  16.575  1.00  0.00           C  
ATOM   3501  O   SER A 232      55.056  22.816  17.236  1.00  0.00           O  
ATOM   3502  CB  SER A 232      52.090  22.221  16.781  1.00  0.00           C  
ATOM   3503  OG  SER A 232      52.059  21.970  15.403  1.00  0.00           O  
ATOM   3504  H   SER A 232      51.102  24.402  16.070  1.00  0.00           H  
ATOM   3505  HA  SER A 232      52.870  23.667  18.158  1.00  0.00           H  
ATOM   3506 1HB  SER A 232      52.616  21.412  17.289  1.00  0.00           H  
ATOM   3507 2HB  SER A 232      51.074  22.246  17.172  1.00  0.00           H  
ATOM   3508  HG  SER A 232      51.572  22.699  15.012  1.00  0.00           H  
ATOM   3509  N   LEU A 233      54.547  23.999  15.404  1.00  0.00           N  
ATOM   3510  CA  LEU A 233      55.905  23.850  14.897  1.00  0.00           C  
ATOM   3511  C   LEU A 233      56.889  24.808  15.527  1.00  0.00           C  
ATOM   3512  O   LEU A 233      57.962  24.410  15.994  1.00  0.00           O  
ATOM   3513  CB  LEU A 233      55.916  24.051  13.376  1.00  0.00           C  
ATOM   3514  CG  LEU A 233      57.288  23.934  12.700  1.00  0.00           C  
ATOM   3515  CD1 LEU A 233      57.854  22.541  12.938  1.00  0.00           C  
ATOM   3516  CD2 LEU A 233      57.146  24.220  11.212  1.00  0.00           C  
ATOM   3517  H   LEU A 233      53.873  24.518  14.860  1.00  0.00           H  
ATOM   3518  HA  LEU A 233      56.250  22.842  15.124  1.00  0.00           H  
ATOM   3519 1HB  LEU A 233      55.259  23.311  12.923  1.00  0.00           H  
ATOM   3520 2HB  LEU A 233      55.521  25.042  13.154  1.00  0.00           H  
ATOM   3521  HG  LEU A 233      57.976  24.654  13.144  1.00  0.00           H  
ATOM   3522 1HD1 LEU A 233      58.829  22.457  12.457  1.00  0.00           H  
ATOM   3523 2HD1 LEU A 233      57.963  22.370  14.009  1.00  0.00           H  
ATOM   3524 3HD1 LEU A 233      57.178  21.796  12.518  1.00  0.00           H  
ATOM   3525 1HD2 LEU A 233      58.122  24.137  10.731  1.00  0.00           H  
ATOM   3526 2HD2 LEU A 233      56.460  23.499  10.767  1.00  0.00           H  
ATOM   3527 3HD2 LEU A 233      56.756  25.228  11.071  1.00  0.00           H  
ATOM   3528  N   TYR A 234      56.616  26.107  15.426  1.00  0.00           N  
ATOM   3529  CA  TYR A 234      57.516  27.133  15.911  1.00  0.00           C  
ATOM   3530  C   TYR A 234      56.926  28.061  16.959  1.00  0.00           C  
ATOM   3531  O   TYR A 234      57.539  29.088  17.274  1.00  0.00           O  
ATOM   3532  CB  TYR A 234      58.024  27.960  14.728  1.00  0.00           C  
ATOM   3533  CG  TYR A 234      58.824  27.160  13.723  1.00  0.00           C  
ATOM   3534  CD1 TYR A 234      58.406  27.089  12.402  1.00  0.00           C  
ATOM   3535  CD2 TYR A 234      59.975  26.498  14.123  1.00  0.00           C  
ATOM   3536  CE1 TYR A 234      59.137  26.359  11.485  1.00  0.00           C  
ATOM   3537  CE2 TYR A 234      60.706  25.768  13.206  1.00  0.00           C  
ATOM   3538  CZ  TYR A 234      60.290  25.697  11.892  1.00  0.00           C  
ATOM   3539  OH  TYR A 234      61.018  24.970  10.978  1.00  0.00           O  
ATOM   3540  H   TYR A 234      55.745  26.381  14.993  1.00  0.00           H  
ATOM   3541  HA  TYR A 234      58.362  26.649  16.400  1.00  0.00           H  
ATOM   3542 1HB  TYR A 234      57.177  28.410  14.208  1.00  0.00           H  
ATOM   3543 2HB  TYR A 234      58.652  28.771  15.094  1.00  0.00           H  
ATOM   3544  HD1 TYR A 234      57.501  27.610  12.088  1.00  0.00           H  
ATOM   3545  HD2 TYR A 234      60.303  26.553  15.161  1.00  0.00           H  
ATOM   3546  HE1 TYR A 234      58.809  26.303  10.447  1.00  0.00           H  
ATOM   3547  HE2 TYR A 234      61.610  25.247  13.520  1.00  0.00           H  
ATOM   3548  HH  TYR A 234      60.595  25.024  10.118  1.00  0.00           H  
ATOM   3549  N   GLY A 235      55.744  27.737  17.461  1.00  0.00           N  
ATOM   3550  CA  GLY A 235      55.113  28.536  18.494  1.00  0.00           C  
ATOM   3551  C   GLY A 235      54.465  29.813  17.993  1.00  0.00           C  
ATOM   3552  O   GLY A 235      54.048  30.627  18.827  1.00  0.00           O  
ATOM   3553  H   GLY A 235      55.270  26.914  17.117  1.00  0.00           H  
ATOM   3554 1HA  GLY A 235      54.347  27.944  18.995  1.00  0.00           H  
ATOM   3555 2HA  GLY A 235      55.852  28.807  19.247  1.00  0.00           H  
ATOM   3556  N   THR A 236      54.269  29.991  16.688  1.00  0.00           N  
ATOM   3557  CA  THR A 236      53.688  31.233  16.192  1.00  0.00           C  
ATOM   3558  C   THR A 236      52.177  31.284  16.371  1.00  0.00           C  
ATOM   3559  O   THR A 236      51.403  30.418  15.938  1.00  0.00           O  
ATOM   3560  CB  THR A 236      54.031  31.439  14.705  1.00  0.00           C  
ATOM   3561  OG1 THR A 236      55.454  31.500  14.544  1.00  0.00           O  
ATOM   3562  CG2 THR A 236      53.410  32.728  14.188  1.00  0.00           C  
ATOM   3563  H   THR A 236      54.521  29.268  16.029  1.00  0.00           H  
ATOM   3564  HA  THR A 236      54.107  32.063  16.762  1.00  0.00           H  
ATOM   3565  HB  THR A 236      53.648  30.600  14.124  1.00  0.00           H  
ATOM   3566  HG1 THR A 236      55.706  31.024  13.748  1.00  0.00           H  
ATOM   3567 1HG2 THR A 236      53.662  32.856  13.136  1.00  0.00           H  
ATOM   3568 2HG2 THR A 236      52.327  32.680  14.299  1.00  0.00           H  
ATOM   3569 3HG2 THR A 236      53.796  33.571  14.759  1.00  0.00           H  
ATOM   3570  N   SER A 237      51.753  32.376  17.034  1.00  0.00           N  
ATOM   3571  CA  SER A 237      50.295  32.439  17.260  1.00  0.00           C  
ATOM   3572  C   SER A 237      49.527  33.372  16.334  1.00  0.00           C  
ATOM   3573  O   SER A 237      49.888  34.460  15.887  1.00  0.00           O  
ATOM   3574  CB  SER A 237      50.030  32.860  18.692  1.00  0.00           C  
ATOM   3575  OG  SER A 237      48.658  33.035  18.918  1.00  0.00           O  
ATOM   3576  H   SER A 237      52.337  33.126  17.375  1.00  0.00           H  
ATOM   3577  HA  SER A 237      49.876  31.446  17.093  1.00  0.00           H  
ATOM   3578 1HB  SER A 237      50.419  32.103  19.372  1.00  0.00           H  
ATOM   3579 2HB  SER A 237      50.557  33.790  18.902  1.00  0.00           H  
ATOM   3580  HG  SER A 237      48.375  33.721  18.309  1.00  0.00           H  
ATOM   3581  N   TYR A 238      48.458  32.763  15.827  1.00  0.00           N  
ATOM   3582  CA  TYR A 238      47.492  33.360  14.919  1.00  0.00           C  
ATOM   3583  C   TYR A 238      46.175  33.643  15.625  1.00  0.00           C  
ATOM   3584  O   TYR A 238      45.778  32.875  16.514  1.00  0.00           O  
ATOM   3585  CB  TYR A 238      47.262  32.450  13.710  1.00  0.00           C  
ATOM   3586  CG  TYR A 238      48.473  32.307  12.815  1.00  0.00           C  
ATOM   3587  CD1 TYR A 238      49.576  31.588  13.250  1.00  0.00           C  
ATOM   3588  CD2 TYR A 238      48.480  32.894  11.558  1.00  0.00           C  
ATOM   3589  CE1 TYR A 238      50.682  31.456  12.433  1.00  0.00           C  
ATOM   3590  CE2 TYR A 238      49.585  32.763  10.741  1.00  0.00           C  
ATOM   3591  CZ  TYR A 238      50.683  32.048  11.174  1.00  0.00           C  
ATOM   3592  OH  TYR A 238      51.784  31.917  10.360  1.00  0.00           O  
ATOM   3593  H   TYR A 238      48.333  31.803  16.116  1.00  0.00           H  
ATOM   3594  HA  TYR A 238      47.890  34.313  14.568  1.00  0.00           H  
ATOM   3595 1HB  TYR A 238      46.972  31.456  14.052  1.00  0.00           H  
ATOM   3596 2HB  TYR A 238      46.440  32.843  13.111  1.00  0.00           H  
ATOM   3597  HD1 TYR A 238      49.570  31.126  14.238  1.00  0.00           H  
ATOM   3598  HD2 TYR A 238      47.613  33.460  11.217  1.00  0.00           H  
ATOM   3599  HE1 TYR A 238      51.548  30.891  12.775  1.00  0.00           H  
ATOM   3600  HE2 TYR A 238      49.591  33.226   9.754  1.00  0.00           H  
ATOM   3601  HH  TYR A 238      52.453  31.394  10.809  1.00  0.00           H  
ATOM   3602  N   LYS A 239      45.466  34.687  15.205  1.00  0.00           N  
ATOM   3603  CA  LYS A 239      44.131  34.951  15.726  1.00  0.00           C  
ATOM   3604  C   LYS A 239      43.167  34.676  14.558  1.00  0.00           C  
ATOM   3605  O   LYS A 239      43.562  34.689  13.390  1.00  0.00           O  
ATOM   3606  CB  LYS A 239      43.996  36.383  16.246  1.00  0.00           C  
ATOM   3607  CG  LYS A 239      44.875  36.701  17.448  1.00  0.00           C  
ATOM   3608  CD  LYS A 239      44.655  38.127  17.932  1.00  0.00           C  
ATOM   3609  CE  LYS A 239      45.537  38.448  19.130  1.00  0.00           C  
ATOM   3610  NZ  LYS A 239      45.338  39.843  19.609  1.00  0.00           N  
ATOM   3611  H   LYS A 239      45.856  35.310  14.513  1.00  0.00           H  
ATOM   3612  HA  LYS A 239      43.944  34.272  16.558  1.00  0.00           H  
ATOM   3613 1HB  LYS A 239      44.249  37.085  15.451  1.00  0.00           H  
ATOM   3614 2HB  LYS A 239      42.960  36.571  16.530  1.00  0.00           H  
ATOM   3615 1HG  LYS A 239      44.646  36.011  18.260  1.00  0.00           H  
ATOM   3616 2HG  LYS A 239      45.923  36.577  17.175  1.00  0.00           H  
ATOM   3617 1HD  LYS A 239      44.883  38.825  17.126  1.00  0.00           H  
ATOM   3618 2HD  LYS A 239      43.611  38.257  18.217  1.00  0.00           H  
ATOM   3619 1HE  LYS A 239      45.308  37.761  19.944  1.00  0.00           H  
ATOM   3620 2HE  LYS A 239      46.584  38.317  18.856  1.00  0.00           H  
ATOM   3621 1HZ  LYS A 239      45.940  40.016  20.402  1.00  0.00           H  
ATOM   3622 2HZ  LYS A 239      45.565  40.490  18.866  1.00  0.00           H  
ATOM   3623 3HZ  LYS A 239      44.375  39.971  19.884  1.00  0.00           H  
ATOM   3624  N   TYR A 240      41.975  34.247  14.912  1.00  0.00           N  
ATOM   3625  CA  TYR A 240      40.992  33.731  13.960  1.00  0.00           C  
ATOM   3626  C   TYR A 240      39.673  34.465  14.080  1.00  0.00           C  
ATOM   3627  O   TYR A 240      39.268  34.830  15.195  1.00  0.00           O  
ATOM   3628  CB  TYR A 240      40.778  32.230  14.166  1.00  0.00           C  
ATOM   3629  CG  TYR A 240      40.192  31.876  15.514  1.00  0.00           C  
ATOM   3630  CD1 TYR A 240      38.816  31.807  15.676  1.00  0.00           C  
ATOM   3631  CD2 TYR A 240      41.030  31.620  16.589  1.00  0.00           C  
ATOM   3632  CE1 TYR A 240      38.280  31.483  16.908  1.00  0.00           C  
ATOM   3633  CE2 TYR A 240      40.495  31.297  17.821  1.00  0.00           C  
ATOM   3634  CZ  TYR A 240      39.126  31.228  17.982  1.00  0.00           C  
ATOM   3635  OH  TYR A 240      38.593  30.906  19.209  1.00  0.00           O  
ATOM   3636  H   TYR A 240      41.739  34.281  15.893  1.00  0.00           H  
ATOM   3637  HA  TYR A 240      41.370  33.893  12.950  1.00  0.00           H  
ATOM   3638 1HB  TYR A 240      40.109  31.848  13.393  1.00  0.00           H  
ATOM   3639 2HB  TYR A 240      41.729  31.709  14.061  1.00  0.00           H  
ATOM   3640  HD1 TYR A 240      38.157  32.007  14.831  1.00  0.00           H  
ATOM   3641  HD2 TYR A 240      42.111  31.676  16.462  1.00  0.00           H  
ATOM   3642  HE1 TYR A 240      37.200  31.429  17.035  1.00  0.00           H  
ATOM   3643  HE2 TYR A 240      41.154  31.097  18.666  1.00  0.00           H  
ATOM   3644  HH  TYR A 240      37.634  30.902  19.149  1.00  0.00           H  
ATOM   3645  N   GLY A 241      38.955  34.650  12.977  1.00  0.00           N  
ATOM   3646  CA  GLY A 241      37.645  35.285  12.956  1.00  0.00           C  
ATOM   3647  C   GLY A 241      37.256  35.774  11.567  1.00  0.00           C  
ATOM   3648  O   GLY A 241      38.046  35.691  10.628  1.00  0.00           O  
ATOM   3649  H   GLY A 241      39.358  34.324  12.110  1.00  0.00           H  
ATOM   3650 1HA  GLY A 241      36.893  34.579  13.308  1.00  0.00           H  
ATOM   3651 2HA  GLY A 241      37.639  36.129  13.644  1.00  0.00           H  
ATOM   3652  N   SER A 242      36.062  36.344  11.435  1.00  0.00           N  
ATOM   3653  CA  SER A 242      35.585  36.900  10.182  1.00  0.00           C  
ATOM   3654  C   SER A 242      36.420  38.120   9.818  1.00  0.00           C  
ATOM   3655  O   SER A 242      36.821  38.884  10.702  1.00  0.00           O  
ATOM   3656  CB  SER A 242      34.120  37.277  10.290  1.00  0.00           C  
ATOM   3657  OG  SER A 242      33.938  38.329  11.197  1.00  0.00           O  
ATOM   3658  H   SER A 242      35.467  36.387  12.250  1.00  0.00           H  
ATOM   3659  HA  SER A 242      35.693  36.143   9.404  1.00  0.00           H  
ATOM   3660 1HB  SER A 242      33.746  37.569   9.310  1.00  0.00           H  
ATOM   3661 2HB  SER A 242      33.545  36.410  10.615  1.00  0.00           H  
ATOM   3662  HG  SER A 242      32.995  38.507  11.210  1.00  0.00           H  
ATOM   3663  N   ILE A 243      36.614  38.394   8.530  1.00  0.00           N  
ATOM   3664  CA  ILE A 243      37.436  39.515   8.094  1.00  0.00           C  
ATOM   3665  C   ILE A 243      37.021  40.830   8.735  1.00  0.00           C  
ATOM   3666  O   ILE A 243      37.831  41.571   9.284  1.00  0.00           O  
ATOM   3667  CB  ILE A 243      37.380  39.661   6.562  1.00  0.00           C  
ATOM   3668  CG1 ILE A 243      38.077  38.477   5.887  1.00  0.00           C  
ATOM   3669  CG2 ILE A 243      38.015  40.974   6.130  1.00  0.00           C  
ATOM   3670  CD1 ILE A 243      37.823  38.386   4.400  1.00  0.00           C  
ATOM   3671  H   ILE A 243      36.177  37.805   7.836  1.00  0.00           H  
ATOM   3672  HA  ILE A 243      38.467  39.322   8.388  1.00  0.00           H  
ATOM   3673  HB  ILE A 243      36.342  39.645   6.233  1.00  0.00           H  
ATOM   3674 1HG1 ILE A 243      39.152  38.549   6.046  1.00  0.00           H  
ATOM   3675 2HG1 ILE A 243      37.741  37.547   6.347  1.00  0.00           H  
ATOM   3676 1HG2 ILE A 243      37.968  41.061   5.045  1.00  0.00           H  
ATOM   3677 2HG2 ILE A 243      37.477  41.805   6.584  1.00  0.00           H  
ATOM   3678 3HG2 ILE A 243      39.057  40.997   6.450  1.00  0.00           H  
ATOM   3679 1HD1 ILE A 243      38.350  37.522   3.993  1.00  0.00           H  
ATOM   3680 2HD1 ILE A 243      36.753  38.278   4.219  1.00  0.00           H  
ATOM   3681 3HD1 ILE A 243      38.184  39.292   3.914  1.00  0.00           H  
ATOM   3682  N   ILE A 244      35.727  41.147   8.644  1.00  0.00           N  
ATOM   3683  CA  ILE A 244      35.198  42.400   9.165  1.00  0.00           C  
ATOM   3684  C   ILE A 244      35.536  42.679  10.621  1.00  0.00           C  
ATOM   3685  O   ILE A 244      35.797  43.846  10.949  1.00  0.00           O  
ATOM   3686  CB  ILE A 244      33.667  42.430   9.003  1.00  0.00           C  
ATOM   3687  CG1 ILE A 244      33.124  43.825   9.320  1.00  0.00           C  
ATOM   3688  CG2 ILE A 244      33.017  41.386   9.897  1.00  0.00           C  
ATOM   3689  CD1 ILE A 244      33.598  44.897   8.366  1.00  0.00           C  
ATOM   3690  H   ILE A 244      35.098  40.494   8.199  1.00  0.00           H  
ATOM   3691  HA  ILE A 244      35.630  43.221   8.595  1.00  0.00           H  
ATOM   3692  HB  ILE A 244      33.407  42.219   7.966  1.00  0.00           H  
ATOM   3693 1HG1 ILE A 244      32.035  43.805   9.297  1.00  0.00           H  
ATOM   3694 2HG1 ILE A 244      33.423  44.112  10.329  1.00  0.00           H  
ATOM   3695 1HG2 ILE A 244      31.935  41.421   9.771  1.00  0.00           H  
ATOM   3696 2HG2 ILE A 244      33.382  40.396   9.625  1.00  0.00           H  
ATOM   3697 3HG2 ILE A 244      33.267  41.591  10.938  1.00  0.00           H  
ATOM   3698 1HD1 ILE A 244      33.172  45.858   8.656  1.00  0.00           H  
ATOM   3699 2HD1 ILE A 244      34.687  44.959   8.399  1.00  0.00           H  
ATOM   3700 3HD1 ILE A 244      33.280  44.650   7.354  1.00  0.00           H  
ATOM   3701  N   THR A 245      35.535  41.676  11.501  1.00  0.00           N  
ATOM   3702  CA  THR A 245      35.815  41.980  12.902  1.00  0.00           C  
ATOM   3703  C   THR A 245      37.280  41.807  13.271  1.00  0.00           C  
ATOM   3704  O   THR A 245      37.683  42.464  14.234  1.00  0.00           O  
ATOM   3705  CB  THR A 245      34.956  41.101  13.830  1.00  0.00           C  
ATOM   3706  OG1 THR A 245      35.274  39.720  13.612  1.00  0.00           O  
ATOM   3707  CG2 THR A 245      33.477  41.325  13.558  1.00  0.00           C  
ATOM   3708  H   THR A 245      35.348  40.720  11.233  1.00  0.00           H  
ATOM   3709  HA  THR A 245      35.566  43.025  13.086  1.00  0.00           H  
ATOM   3710  HB  THR A 245      35.171  41.350  14.869  1.00  0.00           H  
ATOM   3711  HG1 THR A 245      34.819  39.407  12.827  1.00  0.00           H  
ATOM   3712 1HG2 THR A 245      32.885  40.696  14.223  1.00  0.00           H  
ATOM   3713 2HG2 THR A 245      33.229  42.372  13.734  1.00  0.00           H  
ATOM   3714 3HG2 THR A 245      33.254  41.069  12.523  1.00  0.00           H  
ATOM   3715  N   THR A 246      38.068  40.995  12.569  1.00  0.00           N  
ATOM   3716  CA  THR A 246      39.460  40.806  12.988  1.00  0.00           C  
ATOM   3717  C   THR A 246      40.462  41.707  12.299  1.00  0.00           C  
ATOM   3718  O   THR A 246      41.582  41.865  12.805  1.00  0.00           O  
ATOM   3719  CB  THR A 246      39.890  39.344  12.768  1.00  0.00           C  
ATOM   3720  OG1 THR A 246      39.052  38.475  13.541  1.00  0.00           O  
ATOM   3721  CG2 THR A 246      41.340  39.146  13.184  1.00  0.00           C  
ATOM   3722  H   THR A 246      37.729  40.505  11.753  1.00  0.00           H  
ATOM   3723  HA  THR A 246      39.536  41.037  14.051  1.00  0.00           H  
ATOM   3724  HB  THR A 246      39.783  39.088  11.714  1.00  0.00           H  
ATOM   3725  HG1 THR A 246      38.139  38.584  13.265  1.00  0.00           H  
ATOM   3726 1HG2 THR A 246      41.627  38.107  13.022  1.00  0.00           H  
ATOM   3727 2HG2 THR A 246      41.981  39.797  12.591  1.00  0.00           H  
ATOM   3728 3HG2 THR A 246      41.452  39.392  14.240  1.00  0.00           H  
ATOM   3729  N   ILE A 247      40.120  42.286  11.149  1.00  0.00           N  
ATOM   3730  CA  ILE A 247      41.065  43.197  10.491  1.00  0.00           C  
ATOM   3731  C   ILE A 247      40.332  44.494  10.211  1.00  0.00           C  
ATOM   3732  O   ILE A 247      40.671  45.521  10.809  1.00  0.00           O  
ATOM   3733  CB  ILE A 247      41.622  42.609   9.182  1.00  0.00           C  
ATOM   3734  CG1 ILE A 247      42.419  41.333   9.466  1.00  0.00           C  
ATOM   3735  CG2 ILE A 247      42.488  43.633   8.465  1.00  0.00           C  
ATOM   3736  CD1 ILE A 247      42.808  40.566   8.223  1.00  0.00           C  
ATOM   3737  H   ILE A 247      39.223  42.112  10.718  1.00  0.00           H  
ATOM   3738  HA  ILE A 247      41.905  43.369  11.163  1.00  0.00           H  
ATOM   3739  HB  ILE A 247      40.796  42.326   8.530  1.00  0.00           H  
ATOM   3740 1HG1 ILE A 247      43.329  41.587  10.009  1.00  0.00           H  
ATOM   3741 2HG1 ILE A 247      41.833  40.672  10.104  1.00  0.00           H  
ATOM   3742 1HG2 ILE A 247      42.874  43.201   7.542  1.00  0.00           H  
ATOM   3743 2HG2 ILE A 247      41.892  44.514   8.231  1.00  0.00           H  
ATOM   3744 3HG2 ILE A 247      43.321  43.919   9.108  1.00  0.00           H  
ATOM   3745 1HD1 ILE A 247      43.369  39.675   8.505  1.00  0.00           H  
ATOM   3746 2HD1 ILE A 247      41.908  40.271   7.681  1.00  0.00           H  
ATOM   3747 3HD1 ILE A 247      43.425  41.196   7.584  1.00  0.00           H  
ATOM   3748  N   TYR A 248      39.375  44.521   9.298  1.00  0.00           N  
ATOM   3749  CA  TYR A 248      38.638  45.719   8.939  1.00  0.00           C  
ATOM   3750  C   TYR A 248      37.588  45.410   7.881  1.00  0.00           C  
ATOM   3751  O   TYR A 248      37.615  44.318   7.297  1.00  0.00           O  
ATOM   3752  CB  TYR A 248      39.593  46.808   8.444  1.00  0.00           C  
ATOM   3753  CG  TYR A 248      40.389  46.411   7.221  1.00  0.00           C  
ATOM   3754  CD1 TYR A 248      40.156  47.041   6.007  1.00  0.00           C  
ATOM   3755  CD2 TYR A 248      41.353  45.418   7.313  1.00  0.00           C  
ATOM   3756  CE1 TYR A 248      40.884  46.679   4.890  1.00  0.00           C  
ATOM   3757  CE2 TYR A 248      42.080  45.055   6.196  1.00  0.00           C  
ATOM   3758  CZ  TYR A 248      41.848  45.682   4.988  1.00  0.00           C  
ATOM   3759  OH  TYR A 248      42.573  45.321   3.875  1.00  0.00           O  
ATOM   3760  H   TYR A 248      39.156  43.651   8.833  1.00  0.00           H  
ATOM   3761  HA  TYR A 248      38.121  46.086   9.826  1.00  0.00           H  
ATOM   3762 1HB  TYR A 248      39.025  47.708   8.203  1.00  0.00           H  
ATOM   3763 2HB  TYR A 248      40.294  47.065   9.237  1.00  0.00           H  
ATOM   3764  HD1 TYR A 248      39.399  47.822   5.935  1.00  0.00           H  
ATOM   3765  HD2 TYR A 248      41.535  44.922   8.266  1.00  0.00           H  
ATOM   3766  HE1 TYR A 248      40.701  47.173   3.936  1.00  0.00           H  
ATOM   3767  HE2 TYR A 248      42.837  44.274   6.268  1.00  0.00           H  
ATOM   3768  HH  TYR A 248      43.192  44.626   4.110  1.00  0.00           H  
ATOM   3769  N   GLN A 249      36.664  46.338   7.646  1.00  0.00           N  
ATOM   3770  CA  GLN A 249      35.662  46.108   6.590  1.00  0.00           C  
ATOM   3771  C   GLN A 249      36.392  46.262   5.259  1.00  0.00           C  
ATOM   3772  O   GLN A 249      37.285  47.110   5.144  1.00  0.00           O  
ATOM   3773  CB  GLN A 249      34.490  47.088   6.688  1.00  0.00           C  
ATOM   3774  CG  GLN A 249      33.368  46.817   5.701  1.00  0.00           C  
ATOM   3775  CD  GLN A 249      32.185  47.747   5.899  1.00  0.00           C  
ATOM   3776  OE1 GLN A 249      32.254  48.704   6.675  1.00  0.00           O  
ATOM   3777  NE2 GLN A 249      31.092  47.471   5.197  1.00  0.00           N  
ATOM   3778  H   GLN A 249      36.633  47.198   8.175  1.00  0.00           H  
ATOM   3779  HA  GLN A 249      35.265  45.099   6.703  1.00  0.00           H  
ATOM   3780 1HB  GLN A 249      34.070  47.053   7.693  1.00  0.00           H  
ATOM   3781 2HB  GLN A 249      34.849  48.103   6.519  1.00  0.00           H  
ATOM   3782 1HG  GLN A 249      33.747  46.957   4.688  1.00  0.00           H  
ATOM   3783 2HG  GLN A 249      33.022  45.792   5.832  1.00  0.00           H  
ATOM   3784 1HE2 GLN A 249      30.280  48.049   5.286  1.00  0.00           H  
ATOM   3785 2HE2 GLN A 249      31.080  46.685   4.579  1.00  0.00           H  
ATOM   3786  N   ALA A 250      36.090  45.411   4.291  1.00  0.00           N  
ATOM   3787  CA  ALA A 250      36.799  45.437   3.010  1.00  0.00           C  
ATOM   3788  C   ALA A 250      35.905  44.917   1.901  1.00  0.00           C  
ATOM   3789  O   ALA A 250      35.762  43.683   1.756  1.00  0.00           O  
ATOM   3790  CB  ALA A 250      38.080  44.619   3.084  1.00  0.00           C  
ATOM   3791  H   ALA A 250      35.358  44.730   4.434  1.00  0.00           H  
ATOM   3792  HA  ALA A 250      37.058  46.472   2.787  1.00  0.00           H  
ATOM   3793 1HB  ALA A 250      38.590  44.653   2.122  1.00  0.00           H  
ATOM   3794 2HB  ALA A 250      38.731  45.032   3.855  1.00  0.00           H  
ATOM   3795 3HB  ALA A 250      37.838  43.586   3.330  1.00  0.00           H  
ATOM   3796  N   SER A 251      35.070  45.748   1.307  1.00  0.00           N  
ATOM   3797  CA  SER A 251      34.108  45.331   0.294  1.00  0.00           C  
ATOM   3798  C   SER A 251      34.766  44.969  -1.025  1.00  0.00           C  
ATOM   3799  O   SER A 251      35.658  45.669  -1.503  1.00  0.00           O  
ATOM   3800  CB  SER A 251      33.094  46.434   0.064  1.00  0.00           C  
ATOM   3801  OG  SER A 251      33.705  47.573  -0.477  1.00  0.00           O  
ATOM   3802  H   SER A 251      35.110  46.720   1.577  1.00  0.00           H  
ATOM   3803  HA  SER A 251      33.589  44.442   0.655  1.00  0.00           H  
ATOM   3804 1HB  SER A 251      32.317  46.079  -0.612  1.00  0.00           H  
ATOM   3805 2HB  SER A 251      32.614  46.689   1.008  1.00  0.00           H  
ATOM   3806  HG  SER A 251      34.115  48.029   0.262  1.00  0.00           H  
ATOM   3807  N   GLY A 252      34.220  43.975  -1.716  1.00  0.00           N  
ATOM   3808  CA  GLY A 252      34.724  43.530  -3.009  1.00  0.00           C  
ATOM   3809  C   GLY A 252      35.849  42.504  -2.932  1.00  0.00           C  
ATOM   3810  O   GLY A 252      36.633  42.415  -3.889  1.00  0.00           O  
ATOM   3811  H   GLY A 252      33.416  43.512  -1.315  1.00  0.00           H  
ATOM   3812 1HA  GLY A 252      33.909  43.092  -3.586  1.00  0.00           H  
ATOM   3813 2HA  GLY A 252      35.091  44.388  -3.571  1.00  0.00           H  
ATOM   3814  N   GLY A 253      35.985  41.786  -1.830  1.00  0.00           N  
ATOM   3815  CA  GLY A 253      37.071  40.812  -1.657  1.00  0.00           C  
ATOM   3816  C   GLY A 253      36.755  39.454  -2.281  1.00  0.00           C  
ATOM   3817  O   GLY A 253      35.615  39.014  -2.386  1.00  0.00           O  
ATOM   3818  H   GLY A 253      35.317  41.915  -1.084  1.00  0.00           H  
ATOM   3819 1HA  GLY A 253      37.985  41.202  -2.106  1.00  0.00           H  
ATOM   3820 2HA  GLY A 253      37.269  40.673  -0.595  1.00  0.00           H  
ATOM   3821  N   SER A 254      37.814  38.678  -2.536  1.00  0.00           N  
ATOM   3822  CA  SER A 254      37.700  37.394  -3.217  1.00  0.00           C  
ATOM   3823  C   SER A 254      37.000  36.302  -2.425  1.00  0.00           C  
ATOM   3824  O   SER A 254      36.159  35.608  -3.020  1.00  0.00           O  
ATOM   3825  CB  SER A 254      39.086  36.910  -3.596  1.00  0.00           C  
ATOM   3826  OG  SER A 254      39.861  36.663  -2.456  1.00  0.00           O  
ATOM   3827  H   SER A 254      38.725  39.000  -2.243  1.00  0.00           H  
ATOM   3828  HA  SER A 254      37.106  37.533  -4.121  1.00  0.00           H  
ATOM   3829 1HB  SER A 254      39.004  35.999  -4.188  1.00  0.00           H  
ATOM   3830 2HB  SER A 254      39.576  37.660  -4.217  1.00  0.00           H  
ATOM   3831  HG  SER A 254      40.427  37.432  -2.348  1.00  0.00           H  
ATOM   3832  N   ILE A 255      37.274  36.128  -1.127  1.00  0.00           N  
ATOM   3833  CA  ILE A 255      36.614  35.014  -0.439  1.00  0.00           C  
ATOM   3834  C   ILE A 255      35.164  35.337  -0.112  1.00  0.00           C  
ATOM   3835  O   ILE A 255      34.389  34.378   0.054  1.00  0.00           O  
ATOM   3836  CB  ILE A 255      37.358  34.651   0.859  1.00  0.00           C  
ATOM   3837  CG1 ILE A 255      37.303  35.817   1.850  1.00  0.00           C  
ATOM   3838  CG2 ILE A 255      38.799  34.271   0.558  1.00  0.00           C  
ATOM   3839  CD1 ILE A 255      36.071  35.817   2.726  1.00  0.00           C  
ATOM   3840  H   ILE A 255      37.906  36.721  -0.609  1.00  0.00           H  
ATOM   3841  HA  ILE A 255      36.626  34.146  -1.097  1.00  0.00           H  
ATOM   3842  HB  ILE A 255      36.862  33.807   1.338  1.00  0.00           H  
ATOM   3843 1HG1 ILE A 255      38.181  35.787   2.495  1.00  0.00           H  
ATOM   3844 2HG1 ILE A 255      37.332  36.760   1.303  1.00  0.00           H  
ATOM   3845 1HG2 ILE A 255      39.311  34.018   1.486  1.00  0.00           H  
ATOM   3846 2HG2 ILE A 255      38.817  33.412  -0.112  1.00  0.00           H  
ATOM   3847 3HG2 ILE A 255      39.305  35.112   0.083  1.00  0.00           H  
ATOM   3848 1HD1 ILE A 255      36.104  36.673   3.400  1.00  0.00           H  
ATOM   3849 2HD1 ILE A 255      35.180  35.882   2.100  1.00  0.00           H  
ATOM   3850 3HD1 ILE A 255      36.040  34.898   3.309  1.00  0.00           H  
ATOM   3851  N   ASP A 256      34.743  36.587  -0.093  1.00  0.00           N  
ATOM   3852  CA  ASP A 256      33.332  36.927   0.052  1.00  0.00           C  
ATOM   3853  C   ASP A 256      32.628  36.487  -1.237  1.00  0.00           C  
ATOM   3854  O   ASP A 256      31.593  35.826  -1.211  1.00  0.00           O  
ATOM   3855  CB  ASP A 256      33.137  38.426   0.295  1.00  0.00           C  
ATOM   3856  CG  ASP A 256      33.598  38.866   1.678  1.00  0.00           C  
ATOM   3857  OD1 ASP A 256      33.760  38.021   2.526  1.00  0.00           O  
ATOM   3858  OD2 ASP A 256      33.785  40.044   1.872  1.00  0.00           O  
ATOM   3859  H   ASP A 256      35.421  37.330  -0.182  1.00  0.00           H  
ATOM   3860  HA  ASP A 256      32.933  36.389   0.912  1.00  0.00           H  
ATOM   3861 1HB  ASP A 256      33.691  38.991  -0.454  1.00  0.00           H  
ATOM   3862 2HB  ASP A 256      32.082  38.678   0.183  1.00  0.00           H  
ATOM   3863  N   TRP A 257      33.230  36.805  -2.391  1.00  0.00           N  
ATOM   3864  CA  TRP A 257      32.699  36.339  -3.667  1.00  0.00           C  
ATOM   3865  C   TRP A 257      32.623  34.821  -3.746  1.00  0.00           C  
ATOM   3866  O   TRP A 257      31.601  34.274  -4.182  1.00  0.00           O  
ATOM   3867  CB  TRP A 257      33.562  36.862  -4.817  1.00  0.00           C  
ATOM   3868  CG  TRP A 257      33.091  36.417  -6.169  1.00  0.00           C  
ATOM   3869  CD1 TRP A 257      32.140  37.017  -6.939  1.00  0.00           C  
ATOM   3870  CD2 TRP A 257      33.550  35.268  -6.921  1.00  0.00           C  
ATOM   3871  NE1 TRP A 257      31.976  36.324  -8.112  1.00  0.00           N  
ATOM   3872  CE2 TRP A 257      32.832  35.252  -8.119  1.00  0.00           C  
ATOM   3873  CE3 TRP A 257      34.500  34.268  -6.678  1.00  0.00           C  
ATOM   3874  CZ2 TRP A 257      33.028  34.272  -9.079  1.00  0.00           C  
ATOM   3875  CZ3 TRP A 257      34.698  33.286  -7.641  1.00  0.00           C  
ATOM   3876  CH2 TRP A 257      33.981  33.289  -8.811  1.00  0.00           C  
ATOM   3877  H   TRP A 257      34.064  37.375  -2.384  1.00  0.00           H  
ATOM   3878  HA  TRP A 257      31.687  36.726  -3.782  1.00  0.00           H  
ATOM   3879 1HB  TRP A 257      33.571  37.952  -4.799  1.00  0.00           H  
ATOM   3880 2HB  TRP A 257      34.589  36.524  -4.684  1.00  0.00           H  
ATOM   3881  HD1 TRP A 257      31.591  37.916  -6.663  1.00  0.00           H  
ATOM   3882  HE1 TRP A 257      31.330  36.563  -8.851  1.00  0.00           H  
ATOM   3883  HE3 TRP A 257      35.074  34.263  -5.752  1.00  0.00           H  
ATOM   3884  HZ2 TRP A 257      32.468  34.256 -10.015  1.00  0.00           H  
ATOM   3885  HZ3 TRP A 257      35.438  32.511  -7.443  1.00  0.00           H  
ATOM   3886  HH2 TRP A 257      34.161  32.503  -9.545  1.00  0.00           H  
ATOM   3887  N   SER A 258      33.693  34.121  -3.409  1.00  0.00           N  
ATOM   3888  CA  SER A 258      33.695  32.661  -3.517  1.00  0.00           C  
ATOM   3889  C   SER A 258      32.639  32.022  -2.618  1.00  0.00           C  
ATOM   3890  O   SER A 258      31.920  31.098  -3.033  1.00  0.00           O  
ATOM   3891  CB  SER A 258      35.065  32.117  -3.160  1.00  0.00           C  
ATOM   3892  OG  SER A 258      35.380  32.389  -1.822  1.00  0.00           O  
ATOM   3893  H   SER A 258      34.522  34.591  -3.073  1.00  0.00           H  
ATOM   3894  HA  SER A 258      33.465  32.390  -4.548  1.00  0.00           H  
ATOM   3895 1HB  SER A 258      35.084  31.041  -3.329  1.00  0.00           H  
ATOM   3896 2HB  SER A 258      35.814  32.564  -3.811  1.00  0.00           H  
ATOM   3897  HG  SER A 258      35.203  31.579  -1.338  1.00  0.00           H  
ATOM   3898  N   TYR A 259      32.540  32.484  -1.374  1.00  0.00           N  
ATOM   3899  CA  TYR A 259      31.528  31.948  -0.454  1.00  0.00           C  
ATOM   3900  C   TYR A 259      30.109  32.159  -0.967  1.00  0.00           C  
ATOM   3901  O   TYR A 259      29.329  31.203  -1.014  1.00  0.00           O  
ATOM   3902  CB  TYR A 259      31.679  32.583   0.930  1.00  0.00           C  
ATOM   3903  CG  TYR A 259      30.633  32.133   1.926  1.00  0.00           C  
ATOM   3904  CD1 TYR A 259      30.749  30.896   2.543  1.00  0.00           C  
ATOM   3905  CD2 TYR A 259      29.557  32.957   2.221  1.00  0.00           C  
ATOM   3906  CE1 TYR A 259      29.793  30.485   3.452  1.00  0.00           C  
ATOM   3907  CE2 TYR A 259      28.602  32.546   3.130  1.00  0.00           C  
ATOM   3908  CZ  TYR A 259      28.717  31.316   3.744  1.00  0.00           C  
ATOM   3909  OH  TYR A 259      27.766  30.906   4.650  1.00  0.00           O  
ATOM   3910  H   TYR A 259      33.163  33.210  -1.051  1.00  0.00           H  
ATOM   3911  HA  TYR A 259      31.678  30.872  -0.364  1.00  0.00           H  
ATOM   3912 1HB  TYR A 259      32.662  32.341   1.337  1.00  0.00           H  
ATOM   3913 2HB  TYR A 259      31.620  33.667   0.842  1.00  0.00           H  
ATOM   3914  HD1 TYR A 259      31.595  30.248   2.310  1.00  0.00           H  
ATOM   3915  HD2 TYR A 259      29.465  33.928   1.736  1.00  0.00           H  
ATOM   3916  HE1 TYR A 259      29.885  29.513   3.937  1.00  0.00           H  
ATOM   3917  HE2 TYR A 259      27.756  33.194   3.362  1.00  0.00           H  
ATOM   3918  HH  TYR A 259      27.994  30.034   4.981  1.00  0.00           H  
ATOM   3919  N   ASN A 260      29.798  33.391  -1.350  1.00  0.00           N  
ATOM   3920  CA  ASN A 260      28.470  33.666  -1.935  1.00  0.00           C  
ATOM   3921  C   ASN A 260      28.234  32.952  -3.254  1.00  0.00           C  
ATOM   3922  O   ASN A 260      27.064  32.728  -3.619  1.00  0.00           O  
ATOM   3923  CB  ASN A 260      28.274  35.159  -2.121  1.00  0.00           C  
ATOM   3924  CG  ASN A 260      28.056  35.880  -0.819  1.00  0.00           C  
ATOM   3925  OD1 ASN A 260      27.559  35.297   0.152  1.00  0.00           O  
ATOM   3926  ND2 ASN A 260      28.417  37.137  -0.779  1.00  0.00           N  
ATOM   3927  H   ASN A 260      30.457  34.149  -1.248  1.00  0.00           H  
ATOM   3928  HA  ASN A 260      27.706  33.295  -1.250  1.00  0.00           H  
ATOM   3929 1HB  ASN A 260      29.149  35.583  -2.615  1.00  0.00           H  
ATOM   3930 2HB  ASN A 260      27.415  35.336  -2.768  1.00  0.00           H  
ATOM   3931 1HD2 ASN A 260      28.296  37.666   0.061  1.00  0.00           H  
ATOM   3932 2HD2 ASN A 260      28.815  37.568  -1.589  1.00  0.00           H  
ATOM   3933  N   GLN A 261      29.263  32.482  -3.958  1.00  0.00           N  
ATOM   3934  CA  GLN A 261      29.115  31.679  -5.162  1.00  0.00           C  
ATOM   3935  C   GLN A 261      28.808  30.226  -4.827  1.00  0.00           C  
ATOM   3936  O   GLN A 261      28.423  29.453  -5.703  1.00  0.00           O  
ATOM   3937  CB  GLN A 261      30.382  31.761  -6.017  1.00  0.00           C  
ATOM   3938  CG  GLN A 261      30.272  31.062  -7.362  1.00  0.00           C  
ATOM   3939  CD  GLN A 261      29.237  31.704  -8.265  1.00  0.00           C  
ATOM   3940  OE1 GLN A 261      29.235  32.922  -8.464  1.00  0.00           O  
ATOM   3941  NE2 GLN A 261      28.347  30.887  -8.818  1.00  0.00           N  
ATOM   3942  H   GLN A 261      30.191  32.704  -3.625  1.00  0.00           H  
ATOM   3943  HA  GLN A 261      28.278  32.072  -5.739  1.00  0.00           H  
ATOM   3944 1HB  GLN A 261      30.630  32.807  -6.201  1.00  0.00           H  
ATOM   3945 2HB  GLN A 261      31.217  31.317  -5.474  1.00  0.00           H  
ATOM   3946 1HG  GLN A 261      31.239  31.108  -7.863  1.00  0.00           H  
ATOM   3947 2HG  GLN A 261      29.986  30.024  -7.197  1.00  0.00           H  
ATOM   3948 1HE2 GLN A 261      27.639  31.254  -9.423  1.00  0.00           H  
ATOM   3949 2HE2 GLN A 261      28.384  29.906  -8.630  1.00  0.00           H  
ATOM   3950  N   GLY A 262      28.943  29.823  -3.570  1.00  0.00           N  
ATOM   3951  CA  GLY A 262      28.640  28.485  -3.100  1.00  0.00           C  
ATOM   3952  C   GLY A 262      29.875  27.692  -2.711  1.00  0.00           C  
ATOM   3953  O   GLY A 262      29.818  26.475  -2.485  1.00  0.00           O  
ATOM   3954  H   GLY A 262      29.281  30.511  -2.912  1.00  0.00           H  
ATOM   3955 1HA  GLY A 262      27.978  28.544  -2.236  1.00  0.00           H  
ATOM   3956 2HA  GLY A 262      28.106  27.939  -3.877  1.00  0.00           H  
ATOM   3957  N   ILE A 263      31.016  28.374  -2.596  1.00  0.00           N  
ATOM   3958  CA  ILE A 263      32.237  27.659  -2.180  1.00  0.00           C  
ATOM   3959  C   ILE A 263      32.405  27.837  -0.681  1.00  0.00           C  
ATOM   3960  O   ILE A 263      32.779  28.890  -0.177  1.00  0.00           O  
ATOM   3961  CB  ILE A 263      33.488  28.177  -2.914  1.00  0.00           C  
ATOM   3962  CG1 ILE A 263      33.323  28.017  -4.427  1.00  0.00           C  
ATOM   3963  CG2 ILE A 263      34.730  27.444  -2.430  1.00  0.00           C  
ATOM   3964  CD1 ILE A 263      34.412  28.686  -5.234  1.00  0.00           C  
ATOM   3965  H   ILE A 263      31.067  29.365  -2.786  1.00  0.00           H  
ATOM   3966  HA  ILE A 263      32.119  26.604  -2.423  1.00  0.00           H  
ATOM   3967  HB  ILE A 263      33.608  29.242  -2.721  1.00  0.00           H  
ATOM   3968 1HG1 ILE A 263      33.311  26.958  -4.682  1.00  0.00           H  
ATOM   3969 2HG1 ILE A 263      32.365  28.437  -4.736  1.00  0.00           H  
ATOM   3970 1HG2 ILE A 263      35.604  27.822  -2.959  1.00  0.00           H  
ATOM   3971 2HG2 ILE A 263      34.854  27.607  -1.360  1.00  0.00           H  
ATOM   3972 3HG2 ILE A 263      34.621  26.377  -2.624  1.00  0.00           H  
ATOM   3973 1HD1 ILE A 263      34.227  28.530  -6.297  1.00  0.00           H  
ATOM   3974 2HD1 ILE A 263      34.419  29.756  -5.020  1.00  0.00           H  
ATOM   3975 3HD1 ILE A 263      35.377  28.257  -4.968  1.00  0.00           H  
ATOM   3976  N   LYS A 264      31.975  26.824   0.071  1.00  0.00           N  
ATOM   3977  CA  LYS A 264      31.814  26.931   1.516  1.00  0.00           C  
ATOM   3978  C   LYS A 264      33.098  27.103   2.291  1.00  0.00           C  
ATOM   3979  O   LYS A 264      33.153  27.949   3.192  1.00  0.00           O  
ATOM   3980  CB  LYS A 264      31.078  25.698   2.043  1.00  0.00           C  
ATOM   3981  CG  LYS A 264      29.608  25.627   1.651  1.00  0.00           C  
ATOM   3982  CD  LYS A 264      28.951  24.368   2.196  1.00  0.00           C  
ATOM   3983  CE  LYS A 264      27.484  24.292   1.798  1.00  0.00           C  
ATOM   3984  NZ  LYS A 264      26.837  23.046   2.292  1.00  0.00           N  
ATOM   3985  H   LYS A 264      31.754  25.951  -0.385  1.00  0.00           H  
ATOM   3986  HA  LYS A 264      31.221  27.820   1.733  1.00  0.00           H  
ATOM   3987 1HB  LYS A 264      31.567  24.797   1.673  1.00  0.00           H  
ATOM   3988 2HB  LYS A 264      31.135  25.678   3.132  1.00  0.00           H  
ATOM   3989 1HG  LYS A 264      29.084  26.500   2.043  1.00  0.00           H  
ATOM   3990 2HG  LYS A 264      29.521  25.632   0.565  1.00  0.00           H  
ATOM   3991 1HD  LYS A 264      29.470  23.490   1.809  1.00  0.00           H  
ATOM   3992 2HD  LYS A 264      29.023  24.362   3.283  1.00  0.00           H  
ATOM   3993 1HE  LYS A 264      26.952  25.150   2.206  1.00  0.00           H  
ATOM   3994 2HE  LYS A 264      27.400  24.324   0.712  1.00  0.00           H  
ATOM   3995 1HZ  LYS A 264      25.868  23.034   2.008  1.00  0.00           H  
ATOM   3996 2HZ  LYS A 264      27.312  22.243   1.904  1.00  0.00           H  
ATOM   3997 3HZ  LYS A 264      26.892  23.015   3.300  1.00  0.00           H  
ATOM   3998  N   TYR A 265      34.178  26.439   1.926  1.00  0.00           N  
ATOM   3999  CA  TYR A 265      35.451  26.483   2.619  1.00  0.00           C  
ATOM   4000  C   TYR A 265      36.325  27.560   1.979  1.00  0.00           C  
ATOM   4001  O   TYR A 265      37.094  27.278   1.065  1.00  0.00           O  
ATOM   4002  CB  TYR A 265      36.143  25.119   2.580  1.00  0.00           C  
ATOM   4003  CG  TYR A 265      35.393  24.032   3.318  1.00  0.00           C  
ATOM   4004  CD1 TYR A 265      34.968  22.899   2.640  1.00  0.00           C  
ATOM   4005  CD2 TYR A 265      35.129  24.169   4.673  1.00  0.00           C  
ATOM   4006  CE1 TYR A 265      34.283  21.907   3.314  1.00  0.00           C  
ATOM   4007  CE2 TYR A 265      34.444  23.177   5.347  1.00  0.00           C  
ATOM   4008  CZ  TYR A 265      34.022  22.050   4.672  1.00  0.00           C  
ATOM   4009  OH  TYR A 265      33.339  21.061   5.344  1.00  0.00           O  
ATOM   4010  H   TYR A 265      34.087  25.865   1.100  1.00  0.00           H  
ATOM   4011  HA  TYR A 265      35.269  26.747   3.661  1.00  0.00           H  
ATOM   4012 1HB  TYR A 265      36.267  24.803   1.543  1.00  0.00           H  
ATOM   4013 2HB  TYR A 265      37.137  25.203   3.018  1.00  0.00           H  
ATOM   4014  HD1 TYR A 265      35.175  22.791   1.575  1.00  0.00           H  
ATOM   4015  HD2 TYR A 265      35.462  25.060   5.206  1.00  0.00           H  
ATOM   4016  HE1 TYR A 265      33.949  21.017   2.781  1.00  0.00           H  
ATOM   4017  HE2 TYR A 265      34.236  23.285   6.412  1.00  0.00           H  
ATOM   4018  HH  TYR A 265      33.241  21.311   6.266  1.00  0.00           H  
ATOM   4019  N   SER A 266      36.009  28.804   2.321  1.00  0.00           N  
ATOM   4020  CA  SER A 266      36.696  29.961   1.757  1.00  0.00           C  
ATOM   4021  C   SER A 266      37.450  30.657   2.878  1.00  0.00           C  
ATOM   4022  O   SER A 266      36.848  31.026   3.889  1.00  0.00           O  
ATOM   4023  CB  SER A 266      35.713  30.914   1.106  1.00  0.00           C  
ATOM   4024  OG  SER A 266      35.078  30.311   0.012  1.00  0.00           O  
ATOM   4025  H   SER A 266      35.269  28.950   2.993  1.00  0.00           H  
ATOM   4026  HA  SER A 266      37.393  29.612   0.994  1.00  0.00           H  
ATOM   4027 1HB  SER A 266      34.967  31.224   1.838  1.00  0.00           H  
ATOM   4028 2HB  SER A 266      36.239  31.809   0.776  1.00  0.00           H  
ATOM   4029  HG  SER A 266      34.383  29.759   0.381  1.00  0.00           H  
ATOM   4030  N   PHE A 267      38.784  30.646   2.829  1.00  0.00           N  
ATOM   4031  CA  PHE A 267      39.594  31.173   3.911  1.00  0.00           C  
ATOM   4032  C   PHE A 267      40.683  32.115   3.394  1.00  0.00           C  
ATOM   4033  O   PHE A 267      41.149  31.964   2.259  1.00  0.00           O  
ATOM   4034  CB  PHE A 267      40.232  30.026   4.697  1.00  0.00           C  
ATOM   4035  CG  PHE A 267      39.236  29.117   5.358  1.00  0.00           C  
ATOM   4036  CD1 PHE A 267      38.797  27.965   4.721  1.00  0.00           C  
ATOM   4037  CD2 PHE A 267      38.736  29.410   6.618  1.00  0.00           C  
ATOM   4038  CE1 PHE A 267      37.881  27.128   5.329  1.00  0.00           C  
ATOM   4039  CE2 PHE A 267      37.821  28.575   7.228  1.00  0.00           C  
ATOM   4040  CZ  PHE A 267      37.393  27.432   6.582  1.00  0.00           C  
ATOM   4041  H   PHE A 267      39.241  30.260   2.015  1.00  0.00           H  
ATOM   4042  HA  PHE A 267      38.948  31.742   4.581  1.00  0.00           H  
ATOM   4043 1HB  PHE A 267      40.849  29.426   4.029  1.00  0.00           H  
ATOM   4044 2HB  PHE A 267      40.886  30.433   5.468  1.00  0.00           H  
ATOM   4045  HD1 PHE A 267      39.184  27.724   3.731  1.00  0.00           H  
ATOM   4046  HD2 PHE A 267      39.074  30.313   7.128  1.00  0.00           H  
ATOM   4047  HE1 PHE A 267      37.544  26.227   4.817  1.00  0.00           H  
ATOM   4048  HE2 PHE A 267      37.436  28.817   8.218  1.00  0.00           H  
ATOM   4049  HZ  PHE A 267      36.670  26.773   7.061  1.00  0.00           H  
ATOM   4050  N   THR A 268      41.091  33.052   4.246  1.00  0.00           N  
ATOM   4051  CA  THR A 268      42.210  33.941   3.957  1.00  0.00           C  
ATOM   4052  C   THR A 268      43.274  33.890   5.051  1.00  0.00           C  
ATOM   4053  O   THR A 268      42.959  34.039   6.243  1.00  0.00           O  
ATOM   4054  CB  THR A 268      41.726  35.392   3.778  1.00  0.00           C  
ATOM   4055  OG1 THR A 268      40.793  35.456   2.691  1.00  0.00           O  
ATOM   4056  CG2 THR A 268      42.900  36.314   3.489  1.00  0.00           C  
ATOM   4057  H   THR A 268      40.602  33.146   5.125  1.00  0.00           H  
ATOM   4058  HA  THR A 268      42.679  33.616   3.028  1.00  0.00           H  
ATOM   4059  HB  THR A 268      41.225  35.723   4.688  1.00  0.00           H  
ATOM   4060  HG1 THR A 268      41.222  35.161   1.884  1.00  0.00           H  
ATOM   4061 1HG2 THR A 268      42.539  37.335   3.366  1.00  0.00           H  
ATOM   4062 2HG2 THR A 268      43.605  36.276   4.319  1.00  0.00           H  
ATOM   4063 3HG2 THR A 268      43.398  35.994   2.575  1.00  0.00           H  
ATOM   4064  N   PHE A 269      44.555  33.779   4.657  1.00  0.00           N  
ATOM   4065  CA  PHE A 269      45.631  33.849   5.639  1.00  0.00           C  
ATOM   4066  C   PHE A 269      46.298  35.228   5.572  1.00  0.00           C  
ATOM   4067  O   PHE A 269      46.420  35.775   4.470  1.00  0.00           O  
ATOM   4068  CB  PHE A 269      46.665  32.749   5.391  1.00  0.00           C  
ATOM   4069  CG  PHE A 269      46.146  31.362   5.643  1.00  0.00           C  
ATOM   4070  CD1 PHE A 269      45.219  30.786   4.787  1.00  0.00           C  
ATOM   4071  CD2 PHE A 269      46.584  30.630   6.736  1.00  0.00           C  
ATOM   4072  CE1 PHE A 269      44.741  29.510   5.018  1.00  0.00           C  
ATOM   4073  CE2 PHE A 269      46.109  29.354   6.969  1.00  0.00           C  
ATOM   4074  CZ  PHE A 269      45.186  28.794   6.109  1.00  0.00           C  
ATOM   4075  H   PHE A 269      44.786  33.647   3.683  1.00  0.00           H  
ATOM   4076  HA  PHE A 269      45.203  33.704   6.632  1.00  0.00           H  
ATOM   4077 1HB  PHE A 269      47.010  32.801   4.359  1.00  0.00           H  
ATOM   4078 2HB  PHE A 269      47.529  32.911   6.033  1.00  0.00           H  
ATOM   4079  HD1 PHE A 269      44.868  31.352   3.923  1.00  0.00           H  
ATOM   4080  HD2 PHE A 269      47.312  31.073   7.416  1.00  0.00           H  
ATOM   4081  HE1 PHE A 269      44.013  29.070   4.337  1.00  0.00           H  
ATOM   4082  HE2 PHE A 269      46.461  28.789   7.832  1.00  0.00           H  
ATOM   4083  HZ  PHE A 269      44.809  27.789   6.292  1.00  0.00           H  
ATOM   4084  N   GLU A 270      46.635  35.808   6.711  1.00  0.00           N  
ATOM   4085  CA  GLU A 270      47.620  36.883   6.781  1.00  0.00           C  
ATOM   4086  C   GLU A 270      48.861  36.258   7.425  1.00  0.00           C  
ATOM   4087  O   GLU A 270      48.792  35.915   8.615  1.00  0.00           O  
ATOM   4088  CB  GLU A 270      47.109  38.074   7.595  1.00  0.00           C  
ATOM   4089  CG  GLU A 270      45.915  38.790   6.981  1.00  0.00           C  
ATOM   4090  CD  GLU A 270      46.266  39.547   5.730  1.00  0.00           C  
ATOM   4091  OE1 GLU A 270      47.430  39.645   5.426  1.00  0.00           O  
ATOM   4092  OE2 GLU A 270      45.369  40.028   5.079  1.00  0.00           O  
ATOM   4093  H   GLU A 270      46.191  35.491   7.561  1.00  0.00           H  
ATOM   4094  HA  GLU A 270      47.824  37.231   5.768  1.00  0.00           H  
ATOM   4095 1HB  GLU A 270      46.821  37.737   8.591  1.00  0.00           H  
ATOM   4096 2HB  GLU A 270      47.911  38.803   7.715  1.00  0.00           H  
ATOM   4097 1HG  GLU A 270      45.147  38.054   6.742  1.00  0.00           H  
ATOM   4098 2HG  GLU A 270      45.502  39.481   7.714  1.00  0.00           H  
ATOM   4099  N   LEU A 271      49.928  36.111   6.631  1.00  0.00           N  
ATOM   4100  CA  LEU A 271      51.116  35.439   7.165  1.00  0.00           C  
ATOM   4101  C   LEU A 271      51.942  36.323   8.082  1.00  0.00           C  
ATOM   4102  O   LEU A 271      51.536  37.405   8.520  1.00  0.00           O  
ATOM   4103  CB  LEU A 271      52.001  34.951   6.011  1.00  0.00           C  
ATOM   4104  CG  LEU A 271      51.353  33.938   5.059  1.00  0.00           C  
ATOM   4105  CD1 LEU A 271      52.316  33.621   3.922  1.00  0.00           C  
ATOM   4106  CD2 LEU A 271      50.985  32.679   5.830  1.00  0.00           C  
ATOM   4107  H   LEU A 271      49.939  36.448   5.679  1.00  0.00           H  
ATOM   4108  HA  LEU A 271      50.793  34.579   7.751  1.00  0.00           H  
ATOM   4109 1HB  LEU A 271      52.307  35.812   5.420  1.00  0.00           H  
ATOM   4110 2HB  LEU A 271      52.894  34.488   6.430  1.00  0.00           H  
ATOM   4111  HG  LEU A 271      50.453  34.372   4.622  1.00  0.00           H  
ATOM   4112 1HD1 LEU A 271      51.855  32.901   3.245  1.00  0.00           H  
ATOM   4113 2HD1 LEU A 271      52.547  34.535   3.376  1.00  0.00           H  
ATOM   4114 3HD1 LEU A 271      53.234  33.199   4.330  1.00  0.00           H  
ATOM   4115 1HD2 LEU A 271      50.524  31.959   5.153  1.00  0.00           H  
ATOM   4116 2HD2 LEU A 271      51.884  32.243   6.266  1.00  0.00           H  
ATOM   4117 3HD2 LEU A 271      50.282  32.932   6.625  1.00  0.00           H  
ATOM   4118  N   ARG A 272      53.168  35.856   8.348  1.00  0.00           N  
ATOM   4119  CA  ARG A 272      54.075  36.493   9.217  1.00  0.00           C  
ATOM   4120  C   ARG A 272      54.645  37.900   8.877  1.00  0.00           C  
ATOM   4121  O   ARG A 272      54.408  38.271   7.738  1.00  0.00           O  
ATOM   4122  CB  ARG A 272      55.240  35.531   9.399  1.00  0.00           C  
ATOM   4123  CG  ARG A 272      56.300  35.990  10.388  1.00  0.00           C  
ATOM   4124  CD  ARG A 272      57.375  34.978  10.550  1.00  0.00           C  
ATOM   4125  NE  ARG A 272      58.430  35.445  11.435  1.00  0.00           N  
ATOM   4126  CZ  ARG A 272      58.422  35.304  12.775  1.00  0.00           C  
ATOM   4127  NH1 ARG A 272      57.410  34.710  13.368  1.00  0.00           N  
ATOM   4128  NH2 ARG A 272      59.432  35.763  13.493  1.00  0.00           N  
ATOM   4129  H   ARG A 272      53.443  34.998   7.892  1.00  0.00           H  
ATOM   4130  HA  ARG A 272      53.574  36.673  10.169  1.00  0.00           H  
ATOM   4131 1HB  ARG A 272      54.866  34.567   9.740  1.00  0.00           H  
ATOM   4132 2HB  ARG A 272      55.732  35.370   8.440  1.00  0.00           H  
ATOM   4133 1HG  ARG A 272      56.752  36.917  10.033  1.00  0.00           H  
ATOM   4134 2HG  ARG A 272      55.839  36.160  11.362  1.00  0.00           H  
ATOM   4135 1HD  ARG A 272      56.955  34.065  10.972  1.00  0.00           H  
ATOM   4136 2HD  ARG A 272      57.817  34.759   9.579  1.00  0.00           H  
ATOM   4137  HE  ARG A 272      59.225  35.907  11.015  1.00  0.00           H  
ATOM   4138 1HH1 ARG A 272      56.639  34.358  12.819  1.00  0.00           H  
ATOM   4139 2HH1 ARG A 272      57.405  34.604  14.372  1.00  0.00           H  
ATOM   4140 1HH2 ARG A 272      60.210  36.220  13.038  1.00  0.00           H  
ATOM   4141 2HH2 ARG A 272      59.426  35.658  14.497  1.00  0.00           H  
ATOM   4142  N   ASP A 273      54.341  38.943   9.618  1.00  0.00           N  
ATOM   4143  CA  ASP A 273      54.796  39.084  10.987  1.00  0.00           C  
ATOM   4144  C   ASP A 273      53.680  39.887  11.643  1.00  0.00           C  
ATOM   4145  O   ASP A 273      52.599  39.897  11.011  1.00  0.00           O  
ATOM   4146  CB  ASP A 273      56.146  39.798  11.088  1.00  0.00           C  
ATOM   4147  CG  ASP A 273      56.919  39.429  12.347  1.00  0.00           C  
ATOM   4148  OD1 ASP A 273      56.447  39.726  13.419  1.00  0.00           O  
ATOM   4149  OD2 ASP A 273      57.973  38.853  12.225  1.00  0.00           O  
ATOM   4150  H   ASP A 273      53.769  39.670   9.212  1.00  0.00           H  
ATOM   4151  HA  ASP A 273      54.917  38.089  11.416  1.00  0.00           H  
ATOM   4152 1HB  ASP A 273      56.755  39.550  10.219  1.00  0.00           H  
ATOM   4153 2HB  ASP A 273      55.988  40.877  11.080  1.00  0.00           H  
ATOM   4154  N   THR A 274      53.827  40.495  12.809  1.00  0.00           N  
ATOM   4155  CA  THR A 274      52.771  41.305  13.390  1.00  0.00           C  
ATOM   4156  C   THR A 274      53.143  42.791  13.320  1.00  0.00           C  
ATOM   4157  O   THR A 274      52.490  43.581  14.024  1.00  0.00           O  
ATOM   4158  CB  THR A 274      52.496  40.896  14.849  1.00  0.00           C  
ATOM   4159  OG1 THR A 274      53.693  41.048  15.624  1.00  0.00           O  
ATOM   4160  CG2 THR A 274      52.031  39.450  14.919  1.00  0.00           C  
ATOM   4161  H   THR A 274      54.699  40.392  13.308  1.00  0.00           H  
ATOM   4162  HA  THR A 274      51.859  41.150  12.813  1.00  0.00           H  
ATOM   4163  HB  THR A 274      51.724  41.541  15.268  1.00  0.00           H  
ATOM   4164  HG1 THR A 274      54.447  40.755  15.107  1.00  0.00           H  
ATOM   4165 1HG2 THR A 274      51.842  39.178  15.957  1.00  0.00           H  
ATOM   4166 2HG2 THR A 274      51.115  39.334  14.340  1.00  0.00           H  
ATOM   4167 3HG2 THR A 274      52.803  38.799  14.510  1.00  0.00           H  
ATOM   4168  N   GLY A 275      54.142  43.167  12.526  1.00  0.00           N  
ATOM   4169  CA  GLY A 275      54.452  44.589  12.376  1.00  0.00           C  
ATOM   4170  C   GLY A 275      55.914  44.938  12.607  1.00  0.00           C  
ATOM   4171  O   GLY A 275      56.323  46.037  12.225  1.00  0.00           O  
ATOM   4172  H   GLY A 275      54.694  42.487  12.022  1.00  0.00           H  
ATOM   4173 1HA  GLY A 275      54.180  44.917  11.372  1.00  0.00           H  
ATOM   4174 2HA  GLY A 275      53.851  45.168  13.076  1.00  0.00           H  
ATOM   4175  N   ARG A 276      56.716  44.047  13.183  1.00  0.00           N  
ATOM   4176  CA  ARG A 276      58.127  44.380  13.404  1.00  0.00           C  
ATOM   4177  C   ARG A 276      58.806  44.620  12.054  1.00  0.00           C  
ATOM   4178  O   ARG A 276      59.440  45.664  11.861  1.00  0.00           O  
ATOM   4179  CB  ARG A 276      58.844  43.265  14.151  1.00  0.00           C  
ATOM   4180  CG  ARG A 276      60.296  43.558  14.497  1.00  0.00           C  
ATOM   4181  CD  ARG A 276      60.934  42.416  15.200  1.00  0.00           C  
ATOM   4182  NE  ARG A 276      60.297  42.141  16.478  1.00  0.00           N  
ATOM   4183  CZ  ARG A 276      60.558  42.804  17.621  1.00  0.00           C  
ATOM   4184  NH1 ARG A 276      61.443  43.777  17.629  1.00  0.00           N  
ATOM   4185  NH2 ARG A 276      59.924  42.478  18.734  1.00  0.00           N  
ATOM   4186  H   ARG A 276      56.373  43.142  13.473  1.00  0.00           H  
ATOM   4187  HA  ARG A 276      58.178  45.286  14.009  1.00  0.00           H  
ATOM   4188 1HB  ARG A 276      58.320  43.055  15.082  1.00  0.00           H  
ATOM   4189 2HB  ARG A 276      58.825  42.355  13.552  1.00  0.00           H  
ATOM   4190 1HG  ARG A 276      60.855  43.754  13.582  1.00  0.00           H  
ATOM   4191 2HG  ARG A 276      60.346  44.432  15.148  1.00  0.00           H  
ATOM   4192 1HD  ARG A 276      60.859  41.521  14.582  1.00  0.00           H  
ATOM   4193 2HD  ARG A 276      61.983  42.642  15.384  1.00  0.00           H  
ATOM   4194  HE  ARG A 276      59.610  41.399  16.511  1.00  0.00           H  
ATOM   4195 1HH1 ARG A 276      61.927  44.026  16.778  1.00  0.00           H  
ATOM   4196 2HH1 ARG A 276      61.638  44.274  18.486  1.00  0.00           H  
ATOM   4197 1HH2 ARG A 276      59.244  41.730  18.727  1.00  0.00           H  
ATOM   4198 2HH2 ARG A 276      60.119  42.975  19.590  1.00  0.00           H  
ATOM   4199  N   TYR A 277      58.642  43.668  11.123  1.00  0.00           N  
ATOM   4200  CA  TYR A 277      59.174  43.875   9.781  1.00  0.00           C  
ATOM   4201  C   TYR A 277      58.079  44.190   8.771  1.00  0.00           C  
ATOM   4202  O   TYR A 277      58.343  44.819   7.733  1.00  0.00           O  
ATOM   4203  CB  TYR A 277      59.964  42.645   9.330  1.00  0.00           C  
ATOM   4204  CG  TYR A 277      61.196  42.371  10.164  1.00  0.00           C  
ATOM   4205  CD1 TYR A 277      61.142  41.449  11.200  1.00  0.00           C  
ATOM   4206  CD2 TYR A 277      62.380  43.042   9.895  1.00  0.00           C  
ATOM   4207  CE1 TYR A 277      62.267  41.199  11.962  1.00  0.00           C  
ATOM   4208  CE2 TYR A 277      63.504  42.792  10.657  1.00  0.00           C  
ATOM   4209  CZ  TYR A 277      63.450  41.874  11.686  1.00  0.00           C  
ATOM   4210  OH  TYR A 277      64.571  41.625  12.445  1.00  0.00           O  
ATOM   4211  H   TYR A 277      58.156  42.808  11.332  1.00  0.00           H  
ATOM   4212  HA  TYR A 277      59.845  44.734   9.804  1.00  0.00           H  
ATOM   4213 1HB  TYR A 277      59.322  41.764   9.372  1.00  0.00           H  
ATOM   4214 2HB  TYR A 277      60.277  42.773   8.294  1.00  0.00           H  
ATOM   4215  HD1 TYR A 277      60.211  40.922  11.412  1.00  0.00           H  
ATOM   4216  HD2 TYR A 277      62.422  43.767   9.082  1.00  0.00           H  
ATOM   4217  HE1 TYR A 277      62.224  40.475  12.775  1.00  0.00           H  
ATOM   4218  HE2 TYR A 277      64.435  43.319  10.445  1.00  0.00           H  
ATOM   4219  HH  TYR A 277      65.297  42.168  12.129  1.00  0.00           H  
ATOM   4220  N   GLY A 278      56.850  43.771   9.058  1.00  0.00           N  
ATOM   4221  CA  GLY A 278      55.730  44.032   8.153  1.00  0.00           C  
ATOM   4222  C   GLY A 278      55.944  43.357   6.799  1.00  0.00           C  
ATOM   4223  O   GLY A 278      56.240  42.168   6.743  1.00  0.00           O  
ATOM   4224  H   GLY A 278      56.682  43.263   9.915  1.00  0.00           H  
ATOM   4225 1HA  GLY A 278      54.806  43.668   8.603  1.00  0.00           H  
ATOM   4226 2HA  GLY A 278      55.618  45.107   8.014  1.00  0.00           H  
ATOM   4227  N   PHE A 279      55.728  44.099   5.704  1.00  0.00           N  
ATOM   4228  CA  PHE A 279      55.915  43.503   4.380  1.00  0.00           C  
ATOM   4229  C   PHE A 279      57.376  43.193   4.065  1.00  0.00           C  
ATOM   4230  O   PHE A 279      57.645  42.365   3.194  1.00  0.00           O  
ATOM   4231  CB  PHE A 279      55.356  44.436   3.304  1.00  0.00           C  
ATOM   4232  CG  PHE A 279      56.165  45.686   3.106  1.00  0.00           C  
ATOM   4233  CD1 PHE A 279      57.215  45.713   2.199  1.00  0.00           C  
ATOM   4234  CD2 PHE A 279      55.879  46.836   3.825  1.00  0.00           C  
ATOM   4235  CE1 PHE A 279      57.960  46.863   2.016  1.00  0.00           C  
ATOM   4236  CE2 PHE A 279      56.622  47.987   3.643  1.00  0.00           C  
ATOM   4237  CZ  PHE A 279      57.664  48.000   2.738  1.00  0.00           C  
ATOM   4238  H   PHE A 279      55.438  45.064   5.773  1.00  0.00           H  
ATOM   4239  HA  PHE A 279      55.371  42.558   4.346  1.00  0.00           H  
ATOM   4240 1HB  PHE A 279      55.310  43.907   2.353  1.00  0.00           H  
ATOM   4241 2HB  PHE A 279      54.340  44.726   3.566  1.00  0.00           H  
ATOM   4242  HD1 PHE A 279      57.449  44.815   1.628  1.00  0.00           H  
ATOM   4243  HD2 PHE A 279      55.057  46.826   4.541  1.00  0.00           H  
ATOM   4244  HE1 PHE A 279      58.782  46.871   1.301  1.00  0.00           H  
ATOM   4245  HE2 PHE A 279      56.386  48.884   4.215  1.00  0.00           H  
ATOM   4246  HZ  PHE A 279      58.251  48.906   2.595  1.00  0.00           H  
ATOM   4247  N   LEU A 280      58.328  43.860   4.722  1.00  0.00           N  
ATOM   4248  CA  LEU A 280      59.753  43.626   4.544  1.00  0.00           C  
ATOM   4249  C   LEU A 280      60.328  42.493   5.362  1.00  0.00           C  
ATOM   4250  O   LEU A 280      61.384  42.571   5.998  1.00  0.00           O  
ATOM   4251  CB  LEU A 280      60.521  44.910   4.881  1.00  0.00           C  
ATOM   4252  CG  LEU A 280      62.045  44.836   4.719  1.00  0.00           C  
ATOM   4253  CD1 LEU A 280      62.388  44.563   3.261  1.00  0.00           C  
ATOM   4254  CD2 LEU A 280      62.670  46.140   5.193  1.00  0.00           C  
ATOM   4255  H   LEU A 280      58.023  44.565   5.378  1.00  0.00           H  
ATOM   4256  HA  LEU A 280      59.933  43.363   3.502  1.00  0.00           H  
ATOM   4257 1HB  LEU A 280      60.158  45.711   4.239  1.00  0.00           H  
ATOM   4258 2HB  LEU A 280      60.311  45.179   5.916  1.00  0.00           H  
ATOM   4259  HG  LEU A 280      62.434  44.010   5.314  1.00  0.00           H  
ATOM   4260 1HD1 LEU A 280      63.470  44.511   3.146  1.00  0.00           H  
ATOM   4261 2HD1 LEU A 280      61.944  43.616   2.954  1.00  0.00           H  
ATOM   4262 3HD1 LEU A 280      61.995  45.367   2.638  1.00  0.00           H  
ATOM   4263 1HD2 LEU A 280      63.753  46.087   5.078  1.00  0.00           H  
ATOM   4264 2HD2 LEU A 280      62.282  46.967   4.598  1.00  0.00           H  
ATOM   4265 3HD2 LEU A 280      62.423  46.301   6.243  1.00  0.00           H  
ATOM   4266  N   LEU A 281      59.644  41.339   5.381  1.00  0.00           N  
ATOM   4267  CA  LEU A 281      60.066  40.164   6.113  1.00  0.00           C  
ATOM   4268  C   LEU A 281      61.409  39.649   5.620  1.00  0.00           C  
ATOM   4269  O   LEU A 281      61.597  39.423   4.428  1.00  0.00           O  
ATOM   4270  CB  LEU A 281      59.009  39.060   5.985  1.00  0.00           C  
ATOM   4271  CG  LEU A 281      59.281  37.783   6.791  1.00  0.00           C  
ATOM   4272  CD1 LEU A 281      59.217  38.098   8.279  1.00  0.00           C  
ATOM   4273  CD2 LEU A 281      58.262  36.718   6.413  1.00  0.00           C  
ATOM   4274  H   LEU A 281      58.787  41.305   4.848  1.00  0.00           H  
ATOM   4275  HA  LEU A 281      60.172  40.431   7.164  1.00  0.00           H  
ATOM   4276 1HB  LEU A 281      58.049  39.458   6.310  1.00  0.00           H  
ATOM   4277 2HB  LEU A 281      58.926  38.778   4.936  1.00  0.00           H  
ATOM   4278  HG  LEU A 281      60.284  37.419   6.570  1.00  0.00           H  
ATOM   4279 1HD1 LEU A 281      59.410  37.190   8.852  1.00  0.00           H  
ATOM   4280 2HD1 LEU A 281      59.969  38.848   8.525  1.00  0.00           H  
ATOM   4281 3HD1 LEU A 281      58.228  38.480   8.528  1.00  0.00           H  
ATOM   4282 1HD2 LEU A 281      58.455  35.810   6.986  1.00  0.00           H  
ATOM   4283 2HD2 LEU A 281      57.258  37.080   6.636  1.00  0.00           H  
ATOM   4284 3HD2 LEU A 281      58.341  36.499   5.348  1.00  0.00           H  
ATOM   4285  N   PRO A 282      62.359  39.488   6.546  1.00  0.00           N  
ATOM   4286  CA  PRO A 282      63.697  39.020   6.222  1.00  0.00           C  
ATOM   4287  C   PRO A 282      63.604  37.717   5.459  1.00  0.00           C  
ATOM   4288  O   PRO A 282      62.814  36.832   5.843  1.00  0.00           O  
ATOM   4289  CB  PRO A 282      64.354  38.834   7.593  1.00  0.00           C  
ATOM   4290  CG  PRO A 282      63.629  39.789   8.479  1.00  0.00           C  
ATOM   4291  CD  PRO A 282      62.204  39.740   7.996  1.00  0.00           C  
ATOM   4292  HA  PRO A 282      64.220  39.794   5.642  1.00  0.00           H  
ATOM   4293 1HB  PRO A 282      64.252  37.788   7.920  1.00  0.00           H  
ATOM   4294 2HB  PRO A 282      65.431  39.046   7.527  1.00  0.00           H  
ATOM   4295 1HG  PRO A 282      63.731  39.484   9.531  1.00  0.00           H  
ATOM   4296 2HG  PRO A 282      64.070  40.793   8.396  1.00  0.00           H  
ATOM   4297 1HD  PRO A 282      61.673  38.919   8.500  1.00  0.00           H  
ATOM   4298 2HD  PRO A 282      61.714  40.703   8.201  1.00  0.00           H  
ATOM   4299  N   ALA A 283      64.518  37.473   4.521  1.00  0.00           N  
ATOM   4300  CA  ALA A 283      64.521  36.240   3.741  1.00  0.00           C  
ATOM   4301  C   ALA A 283      64.778  35.032   4.633  1.00  0.00           C  
ATOM   4302  O   ALA A 283      64.244  33.954   4.361  1.00  0.00           O  
ATOM   4303  CB  ALA A 283      65.563  36.313   2.634  1.00  0.00           C  
ATOM   4304  H   ALA A 283      65.231  38.167   4.347  1.00  0.00           H  
ATOM   4305  HA  ALA A 283      63.536  36.122   3.290  1.00  0.00           H  
ATOM   4306 1HB  ALA A 283      65.552  35.385   2.062  1.00  0.00           H  
ATOM   4307 2HB  ALA A 283      65.334  37.150   1.974  1.00  0.00           H  
ATOM   4308 3HB  ALA A 283      66.549  36.457   3.073  1.00  0.00           H  
ATOM   4309  N   SER A 284      65.458  35.219   5.757  1.00  0.00           N  
ATOM   4310  CA  SER A 284      65.731  34.157   6.711  1.00  0.00           C  
ATOM   4311  C   SER A 284      64.451  33.615   7.336  1.00  0.00           C  
ATOM   4312  O   SER A 284      64.499  32.515   7.905  1.00  0.00           O  
ATOM   4313  CB  SER A 284      66.657  34.666   7.798  1.00  0.00           C  
ATOM   4314  OG  SER A 284      66.019  35.629   8.591  1.00  0.00           O  
ATOM   4315  H   SER A 284      65.798  36.151   5.948  1.00  0.00           H  
ATOM   4316  HA  SER A 284      66.220  33.336   6.185  1.00  0.00           H  
ATOM   4317 1HB  SER A 284      66.978  33.832   8.422  1.00  0.00           H  
ATOM   4318 2HB  SER A 284      67.549  35.097   7.344  1.00  0.00           H  
ATOM   4319  HG  SER A 284      66.720  36.122   9.025  1.00  0.00           H  
ATOM   4320  N   GLN A 285      63.350  34.353   7.321  1.00  0.00           N  
ATOM   4321  CA  GLN A 285      62.073  33.862   7.820  1.00  0.00           C  
ATOM   4322  C   GLN A 285      61.187  33.210   6.765  1.00  0.00           C  
ATOM   4323  O   GLN A 285      60.132  32.700   7.161  1.00  0.00           O  
ATOM   4324  CB  GLN A 285      61.306  35.012   8.478  1.00  0.00           C  
ATOM   4325  CG  GLN A 285      62.011  35.625   9.676  1.00  0.00           C  
ATOM   4326  CD  GLN A 285      62.226  34.624  10.795  1.00  0.00           C  
ATOM   4327  OE1 GLN A 285      61.291  33.946  11.229  1.00  0.00           O  
ATOM   4328  NE2 GLN A 285      63.463  34.526  11.271  1.00  0.00           N  
ATOM   4329  H   GLN A 285      63.405  35.290   6.948  1.00  0.00           H  
ATOM   4330  HA  GLN A 285      62.266  33.090   8.564  1.00  0.00           H  
ATOM   4331 1HB  GLN A 285      61.137  35.803   7.747  1.00  0.00           H  
ATOM   4332 2HB  GLN A 285      60.330  34.657   8.808  1.00  0.00           H  
ATOM   4333 1HG  GLN A 285      62.985  35.999   9.360  1.00  0.00           H  
ATOM   4334 2HG  GLN A 285      61.404  36.444  10.062  1.00  0.00           H  
ATOM   4335 1HE2 GLN A 285      63.665  33.882  12.010  1.00  0.00           H  
ATOM   4336 2HE2 GLN A 285      64.192  35.095  10.890  1.00  0.00           H  
ATOM   4337  N   ILE A 286      61.571  33.185   5.486  1.00  0.00           N  
ATOM   4338  CA  ILE A 286      60.767  32.457   4.506  1.00  0.00           C  
ATOM   4339  C   ILE A 286      60.492  31.003   4.872  1.00  0.00           C  
ATOM   4340  O   ILE A 286      59.313  30.609   4.904  1.00  0.00           O  
ATOM   4341  CB  ILE A 286      61.453  32.496   3.128  1.00  0.00           C  
ATOM   4342  CG1 ILE A 286      61.442  33.921   2.567  1.00  0.00           C  
ATOM   4343  CG2 ILE A 286      60.769  31.537   2.166  1.00  0.00           C  
ATOM   4344  CD1 ILE A 286      62.335  34.109   1.362  1.00  0.00           C  
ATOM   4345  H   ILE A 286      62.408  33.660   5.180  1.00  0.00           H  
ATOM   4346  HA  ILE A 286      59.794  32.941   4.429  1.00  0.00           H  
ATOM   4347  HB  ILE A 286      62.498  32.207   3.233  1.00  0.00           H  
ATOM   4348 1HG1 ILE A 286      60.425  34.192   2.284  1.00  0.00           H  
ATOM   4349 2HG1 ILE A 286      61.762  34.619   3.340  1.00  0.00           H  
ATOM   4350 1HG2 ILE A 286      61.266  31.578   1.197  1.00  0.00           H  
ATOM   4351 2HG2 ILE A 286      60.827  30.523   2.561  1.00  0.00           H  
ATOM   4352 3HG2 ILE A 286      59.723  31.821   2.050  1.00  0.00           H  
ATOM   4353 1HD1 ILE A 286      62.275  35.143   1.022  1.00  0.00           H  
ATOM   4354 2HD1 ILE A 286      63.366  33.876   1.633  1.00  0.00           H  
ATOM   4355 3HD1 ILE A 286      62.012  33.446   0.562  1.00  0.00           H  
ATOM   4356  N   ILE A 287      61.518  30.187   5.099  1.00  0.00           N  
ATOM   4357  CA  ILE A 287      61.297  28.757   5.326  1.00  0.00           C  
ATOM   4358  C   ILE A 287      60.490  28.424   6.567  1.00  0.00           C  
ATOM   4359  O   ILE A 287      59.484  27.703   6.442  1.00  0.00           O  
ATOM   4360  CB  ILE A 287      62.647  28.022   5.414  1.00  0.00           C  
ATOM   4361  CG1 ILE A 287      63.352  28.035   4.055  1.00  0.00           C  
ATOM   4362  CG2 ILE A 287      62.445  26.595   5.899  1.00  0.00           C  
ATOM   4363  CD1 ILE A 287      64.793  27.582   4.110  1.00  0.00           C  
ATOM   4364  H   ILE A 287      62.461  30.548   5.117  1.00  0.00           H  
ATOM   4365  HA  ILE A 287      60.732  28.357   4.485  1.00  0.00           H  
ATOM   4366  HB  ILE A 287      63.300  28.544   6.113  1.00  0.00           H  
ATOM   4367 1HG1 ILE A 287      62.816  27.387   3.362  1.00  0.00           H  
ATOM   4368 2HG1 ILE A 287      63.328  29.044   3.643  1.00  0.00           H  
ATOM   4369 1HG2 ILE A 287      63.409  26.089   5.955  1.00  0.00           H  
ATOM   4370 2HG2 ILE A 287      61.985  26.608   6.886  1.00  0.00           H  
ATOM   4371 3HG2 ILE A 287      61.796  26.062   5.203  1.00  0.00           H  
ATOM   4372 1HD1 ILE A 287      65.224  27.619   3.109  1.00  0.00           H  
ATOM   4373 2HD1 ILE A 287      65.356  28.239   4.773  1.00  0.00           H  
ATOM   4374 3HD1 ILE A 287      64.839  26.561   4.487  1.00  0.00           H  
ATOM   4375  N   PRO A 288      60.722  29.070   7.697  1.00  0.00           N  
ATOM   4376  CA  PRO A 288      59.929  28.850   8.896  1.00  0.00           C  
ATOM   4377  C   PRO A 288      58.466  29.240   8.698  1.00  0.00           C  
ATOM   4378  O   PRO A 288      57.553  28.590   9.184  1.00  0.00           O  
ATOM   4379  CB  PRO A 288      60.618  29.753   9.924  1.00  0.00           C  
ATOM   4380  CG  PRO A 288      62.022  29.860   9.435  1.00  0.00           C  
ATOM   4381  CD  PRO A 288      61.894  29.901   7.935  1.00  0.00           C  
ATOM   4382  HA  PRO A 288      60.000  27.792   9.187  1.00  0.00           H  
ATOM   4383 1HB  PRO A 288      60.108  30.726   9.972  1.00  0.00           H  
ATOM   4384 2HB  PRO A 288      60.548  29.304  10.926  1.00  0.00           H  
ATOM   4385 1HG  PRO A 288      62.499  30.762   9.844  1.00  0.00           H  
ATOM   4386 2HG  PRO A 288      62.612  29.000   9.786  1.00  0.00           H  
ATOM   4387 1HD  PRO A 288      61.732  30.939   7.609  1.00  0.00           H  
ATOM   4388 2HD  PRO A 288      62.805  29.488   7.477  1.00  0.00           H  
ATOM   4389  N   THR A 289      58.229  30.323   7.946  1.00  0.00           N  
ATOM   4390  CA  THR A 289      56.881  30.778   7.657  1.00  0.00           C  
ATOM   4391  C   THR A 289      56.180  29.767   6.755  1.00  0.00           C  
ATOM   4392  O   THR A 289      55.064  29.355   7.069  1.00  0.00           O  
ATOM   4393  CB  THR A 289      56.887  32.167   6.992  1.00  0.00           C  
ATOM   4394  OG1 THR A 289      57.485  33.121   7.879  1.00  0.00           O  
ATOM   4395  CG2 THR A 289      55.469  32.607   6.662  1.00  0.00           C  
ATOM   4396  H   THR A 289      59.013  30.837   7.570  1.00  0.00           H  
ATOM   4397  HA  THR A 289      56.332  30.852   8.596  1.00  0.00           H  
ATOM   4398  HB  THR A 289      57.472  32.128   6.074  1.00  0.00           H  
ATOM   4399  HG1 THR A 289      58.441  33.048   7.830  1.00  0.00           H  
ATOM   4400 1HG2 THR A 289      55.493  33.590   6.193  1.00  0.00           H  
ATOM   4401 2HG2 THR A 289      55.015  31.889   5.979  1.00  0.00           H  
ATOM   4402 3HG2 THR A 289      54.881  32.656   7.578  1.00  0.00           H  
ATOM   4403  N   ALA A 290      56.848  29.317   5.691  1.00  0.00           N  
ATOM   4404  CA  ALA A 290      56.215  28.345   4.790  1.00  0.00           C  
ATOM   4405  C   ALA A 290      55.944  27.011   5.489  1.00  0.00           C  
ATOM   4406  O   ALA A 290      54.862  26.432   5.335  1.00  0.00           O  
ATOM   4407  CB  ALA A 290      57.084  28.124   3.560  1.00  0.00           C  
ATOM   4408  H   ALA A 290      57.786  29.634   5.492  1.00  0.00           H  
ATOM   4409  HA  ALA A 290      55.253  28.751   4.476  1.00  0.00           H  
ATOM   4410 1HB  ALA A 290      56.603  27.401   2.901  1.00  0.00           H  
ATOM   4411 2HB  ALA A 290      57.213  29.068   3.031  1.00  0.00           H  
ATOM   4412 3HB  ALA A 290      58.057  27.744   3.866  1.00  0.00           H  
ATOM   4413  N   GLN A 291      56.898  26.528   6.305  1.00  0.00           N  
ATOM   4414  CA  GLN A 291      56.740  25.229   6.956  1.00  0.00           C  
ATOM   4415  C   GLN A 291      55.518  25.197   7.871  1.00  0.00           C  
ATOM   4416  O   GLN A 291      54.756  24.237   7.889  1.00  0.00           O  
ATOM   4417  CB  GLN A 291      57.997  24.880   7.757  1.00  0.00           C  
ATOM   4418  CG  GLN A 291      59.213  24.565   6.902  1.00  0.00           C  
ATOM   4419  CD  GLN A 291      60.456  24.313   7.734  1.00  0.00           C  
ATOM   4420  OE1 GLN A 291      60.839  25.138   8.569  1.00  0.00           O  
ATOM   4421  NE2 GLN A 291      61.094  23.170   7.512  1.00  0.00           N  
ATOM   4422  H   GLN A 291      57.737  27.064   6.475  1.00  0.00           H  
ATOM   4423  HA  GLN A 291      56.594  24.472   6.186  1.00  0.00           H  
ATOM   4424 1HB  GLN A 291      58.253  25.712   8.413  1.00  0.00           H  
ATOM   4425 2HB  GLN A 291      57.797  24.015   8.389  1.00  0.00           H  
ATOM   4426 1HG  GLN A 291      59.008  23.670   6.314  1.00  0.00           H  
ATOM   4427 2HG  GLN A 291      59.408  25.410   6.242  1.00  0.00           H  
ATOM   4428 1HE2 GLN A 291      61.921  22.949   8.030  1.00  0.00           H  
ATOM   4429 2HE2 GLN A 291      60.749  22.530   6.825  1.00  0.00           H  
ATOM   4430  N   GLU A 292      55.407  26.231   8.711  1.00  0.00           N  
ATOM   4431  CA  GLU A 292      54.287  26.273   9.661  1.00  0.00           C  
ATOM   4432  C   GLU A 292      52.972  26.532   8.960  1.00  0.00           C  
ATOM   4433  O   GLU A 292      51.937  25.983   9.368  1.00  0.00           O  
ATOM   4434  CB  GLU A 292      54.520  27.352  10.721  1.00  0.00           C  
ATOM   4435  CG  GLU A 292      54.470  28.777  10.189  1.00  0.00           C  
ATOM   4436  CD  GLU A 292      54.776  29.806  11.242  1.00  0.00           C  
ATOM   4437  OE1 GLU A 292      55.490  29.490  12.163  1.00  0.00           O  
ATOM   4438  OE2 GLU A 292      54.295  30.908  11.124  1.00  0.00           O  
ATOM   4439  H   GLU A 292      56.078  26.986   8.707  1.00  0.00           H  
ATOM   4440  HA  GLU A 292      54.219  25.305  10.159  1.00  0.00           H  
ATOM   4441 1HB  GLU A 292      53.767  27.261  11.504  1.00  0.00           H  
ATOM   4442 2HB  GLU A 292      55.495  27.202  11.185  1.00  0.00           H  
ATOM   4443 1HG  GLU A 292      55.192  28.877   9.379  1.00  0.00           H  
ATOM   4444 2HG  GLU A 292      53.478  28.967   9.780  1.00  0.00           H  
ATOM   4445  N   THR A 293      52.959  27.318   7.880  1.00  0.00           N  
ATOM   4446  CA  THR A 293      51.738  27.553   7.105  1.00  0.00           C  
ATOM   4447  C   THR A 293      51.233  26.262   6.498  1.00  0.00           C  
ATOM   4448  O   THR A 293      50.027  26.037   6.433  1.00  0.00           O  
ATOM   4449  CB  THR A 293      51.968  28.590   5.990  1.00  0.00           C  
ATOM   4450  OG1 THR A 293      52.362  29.840   6.570  1.00  0.00           O  
ATOM   4451  CG2 THR A 293      50.698  28.790   5.177  1.00  0.00           C  
ATOM   4452  H   THR A 293      53.818  27.763   7.591  1.00  0.00           H  
ATOM   4453  HA  THR A 293      50.971  27.941   7.776  1.00  0.00           H  
ATOM   4454  HB  THR A 293      52.764  28.244   5.330  1.00  0.00           H  
ATOM   4455  HG1 THR A 293      53.296  29.809   6.791  1.00  0.00           H  
ATOM   4456 1HG2 THR A 293      50.880  29.525   4.394  1.00  0.00           H  
ATOM   4457 2HG2 THR A 293      50.402  27.843   4.725  1.00  0.00           H  
ATOM   4458 3HG2 THR A 293      49.901  29.145   5.829  1.00  0.00           H  
ATOM   4459  N   TRP A 294      52.154  25.398   6.063  1.00  0.00           N  
ATOM   4460  CA  TRP A 294      51.775  24.101   5.513  1.00  0.00           C  
ATOM   4461  C   TRP A 294      50.914  23.283   6.466  1.00  0.00           C  
ATOM   4462  O   TRP A 294      49.973  22.640   5.988  1.00  0.00           O  
ATOM   4463  CB  TRP A 294      53.028  23.300   5.154  1.00  0.00           C  
ATOM   4464  CG  TRP A 294      52.730  21.953   4.568  1.00  0.00           C  
ATOM   4465  CD1 TRP A 294      52.483  21.672   3.257  1.00  0.00           C  
ATOM   4466  CD2 TRP A 294      52.646  20.691   5.272  1.00  0.00           C  
ATOM   4467  NE1 TRP A 294      52.251  20.328   3.098  1.00  0.00           N  
ATOM   4468  CE2 TRP A 294      52.348  19.712   4.320  1.00  0.00           C  
ATOM   4469  CE3 TRP A 294      52.798  20.319   6.613  1.00  0.00           C  
ATOM   4470  CZ2 TRP A 294      52.196  18.378   4.663  1.00  0.00           C  
ATOM   4471  CZ3 TRP A 294      52.647  18.980   6.957  1.00  0.00           C  
ATOM   4472  CH2 TRP A 294      52.354  18.036   6.006  1.00  0.00           C  
ATOM   4473  H   TRP A 294      53.132  25.644   6.114  1.00  0.00           H  
ATOM   4474  HA  TRP A 294      51.191  24.267   4.608  1.00  0.00           H  
ATOM   4475 1HB  TRP A 294      53.626  23.862   4.437  1.00  0.00           H  
ATOM   4476 2HB  TRP A 294      53.637  23.157   6.047  1.00  0.00           H  
ATOM   4477  HD1 TRP A 294      52.471  22.406   2.454  1.00  0.00           H  
ATOM   4478  HE1 TRP A 294      52.041  19.867   2.224  1.00  0.00           H  
ATOM   4479  HE3 TRP A 294      53.034  21.064   7.372  1.00  0.00           H  
ATOM   4480  HZ2 TRP A 294      51.963  17.612   3.922  1.00  0.00           H  
ATOM   4481  HZ3 TRP A 294      52.766  18.699   8.003  1.00  0.00           H  
ATOM   4482  HH2 TRP A 294      52.242  16.995   6.310  1.00  0.00           H  
ATOM   4483  N   LEU A 295      51.197  23.310   7.758  1.00  0.00           N  
ATOM   4484  CA  LEU A 295      50.378  22.586   8.735  1.00  0.00           C  
ATOM   4485  C   LEU A 295      48.964  23.144   8.807  1.00  0.00           C  
ATOM   4486  O   LEU A 295      48.014  22.351   8.912  1.00  0.00           O  
ATOM   4487  CB  LEU A 295      51.025  22.654  10.124  1.00  0.00           C  
ATOM   4488  CG  LEU A 295      52.337  21.876  10.285  1.00  0.00           C  
ATOM   4489  CD1 LEU A 295      52.944  22.179  11.648  1.00  0.00           C  
ATOM   4490  CD2 LEU A 295      52.067  20.387  10.127  1.00  0.00           C  
ATOM   4491  H   LEU A 295      51.994  23.840   8.081  1.00  0.00           H  
ATOM   4492  HA  LEU A 295      50.316  21.543   8.428  1.00  0.00           H  
ATOM   4493 1HB  LEU A 295      51.228  23.697  10.362  1.00  0.00           H  
ATOM   4494 2HB  LEU A 295      50.318  22.267  10.857  1.00  0.00           H  
ATOM   4495  HG  LEU A 295      53.048  22.199   9.524  1.00  0.00           H  
ATOM   4496 1HD1 LEU A 295      53.876  21.626  11.763  1.00  0.00           H  
ATOM   4497 2HD1 LEU A 295      53.145  23.248  11.727  1.00  0.00           H  
ATOM   4498 3HD1 LEU A 295      52.247  21.882  12.431  1.00  0.00           H  
ATOM   4499 1HD2 LEU A 295      53.000  19.833  10.241  1.00  0.00           H  
ATOM   4500 2HD2 LEU A 295      51.357  20.063  10.888  1.00  0.00           H  
ATOM   4501 3HD2 LEU A 295      51.650  20.196   9.137  1.00  0.00           H  
ATOM   4502  N   GLY A 296      48.819  24.463   8.734  1.00  0.00           N  
ATOM   4503  CA  GLY A 296      47.483  25.059   8.691  1.00  0.00           C  
ATOM   4504  C   GLY A 296      46.784  24.664   7.393  1.00  0.00           C  
ATOM   4505  O   GLY A 296      45.600  24.329   7.420  1.00  0.00           O  
ATOM   4506  H   GLY A 296      49.628  25.067   8.707  1.00  0.00           H  
ATOM   4507 1HA  GLY A 296      46.906  24.722   9.552  1.00  0.00           H  
ATOM   4508 2HA  GLY A 296      47.566  26.143   8.764  1.00  0.00           H  
ATOM   4509  N   VAL A 297      47.425  24.886   6.248  1.00  0.00           N  
ATOM   4510  CA  VAL A 297      46.849  24.455   4.979  1.00  0.00           C  
ATOM   4511  C   VAL A 297      46.412  23.000   4.990  1.00  0.00           C  
ATOM   4512  O   VAL A 297      45.302  22.714   4.530  1.00  0.00           O  
ATOM   4513  CB  VAL A 297      47.870  24.659   3.844  1.00  0.00           C  
ATOM   4514  CG1 VAL A 297      47.375  24.013   2.559  1.00  0.00           C  
ATOM   4515  CG2 VAL A 297      48.125  26.145   3.638  1.00  0.00           C  
ATOM   4516  H   VAL A 297      48.319  25.356   6.248  1.00  0.00           H  
ATOM   4517  HA  VAL A 297      45.967  25.063   4.775  1.00  0.00           H  
ATOM   4518  HB  VAL A 297      48.803  24.164   4.114  1.00  0.00           H  
ATOM   4519 1HG1 VAL A 297      48.109  24.167   1.768  1.00  0.00           H  
ATOM   4520 2HG1 VAL A 297      47.234  22.944   2.720  1.00  0.00           H  
ATOM   4521 3HG1 VAL A 297      46.427  24.465   2.267  1.00  0.00           H  
ATOM   4522 1HG2 VAL A 297      48.848  26.281   2.835  1.00  0.00           H  
ATOM   4523 2HG2 VAL A 297      47.191  26.641   3.374  1.00  0.00           H  
ATOM   4524 3HG2 VAL A 297      48.518  26.578   4.558  1.00  0.00           H  
ATOM   4525  N   LEU A 298      47.258  22.078   5.440  1.00  0.00           N  
ATOM   4526  CA  LEU A 298      46.895  20.660   5.462  1.00  0.00           C  
ATOM   4527  C   LEU A 298      45.668  20.350   6.299  1.00  0.00           C  
ATOM   4528  O   LEU A 298      44.798  19.580   5.871  1.00  0.00           O  
ATOM   4529  CB  LEU A 298      48.075  19.835   5.989  1.00  0.00           C  
ATOM   4530  CG  LEU A 298      47.852  18.318   6.050  1.00  0.00           C  
ATOM   4531  CD1 LEU A 298      47.566  17.790   4.651  1.00  0.00           C  
ATOM   4532  CD2 LEU A 298      49.081  17.648   6.647  1.00  0.00           C  
ATOM   4533  H   LEU A 298      48.169  22.358   5.774  1.00  0.00           H  
ATOM   4534  HA  LEU A 298      46.668  20.346   4.444  1.00  0.00           H  
ATOM   4535 1HB  LEU A 298      48.939  20.017   5.352  1.00  0.00           H  
ATOM   4536 2HB  LEU A 298      48.315  20.175   6.997  1.00  0.00           H  
ATOM   4537  HG  LEU A 298      46.983  18.103   6.672  1.00  0.00           H  
ATOM   4538 1HD1 LEU A 298      47.407  16.712   4.694  1.00  0.00           H  
ATOM   4539 2HD1 LEU A 298      46.671  18.272   4.256  1.00  0.00           H  
ATOM   4540 3HD1 LEU A 298      48.412  18.006   4.000  1.00  0.00           H  
ATOM   4541 1HD2 LEU A 298      48.922  16.570   6.691  1.00  0.00           H  
ATOM   4542 2HD2 LEU A 298      49.950  17.861   6.024  1.00  0.00           H  
ATOM   4543 3HD2 LEU A 298      49.252  18.031   7.653  1.00  0.00           H  
ATOM   4544  N   THR A 299      45.532  20.971   7.463  1.00  0.00           N  
ATOM   4545  CA  THR A 299      44.337  20.832   8.287  1.00  0.00           C  
ATOM   4546  C   THR A 299      43.075  21.238   7.533  1.00  0.00           C  
ATOM   4547  O   THR A 299      42.025  20.598   7.675  1.00  0.00           O  
ATOM   4548  CB  THR A 299      44.458  21.669   9.574  1.00  0.00           C  
ATOM   4549  OG1 THR A 299      45.573  21.205  10.346  1.00  0.00           O  
ATOM   4550  CG2 THR A 299      43.189  21.556  10.405  1.00  0.00           C  
ATOM   4551  H   THR A 299      46.286  21.560   7.786  1.00  0.00           H  
ATOM   4552  HA  THR A 299      44.229  19.784   8.566  1.00  0.00           H  
ATOM   4553  HB  THR A 299      44.623  22.714   9.314  1.00  0.00           H  
ATOM   4554  HG1 THR A 299      46.385  21.568   9.984  1.00  0.00           H  
ATOM   4555 1HG2 THR A 299      43.292  22.154  11.310  1.00  0.00           H  
ATOM   4556 2HG2 THR A 299      42.340  21.919   9.824  1.00  0.00           H  
ATOM   4557 3HG2 THR A 299      43.023  20.514  10.676  1.00  0.00           H  
ATOM   4558  N   ILE A 300      43.105  22.369   6.813  1.00  0.00           N  
ATOM   4559  CA  ILE A 300      41.913  22.779   6.066  1.00  0.00           C  
ATOM   4560  C   ILE A 300      41.644  21.760   4.959  1.00  0.00           C  
ATOM   4561  O   ILE A 300      40.503  21.297   4.861  1.00  0.00           O  
ATOM   4562  CB  ILE A 300      42.081  24.184   5.459  1.00  0.00           C  
ATOM   4563  CG1 ILE A 300      42.145  25.239   6.567  1.00  0.00           C  
ATOM   4564  CG2 ILE A 300      40.944  24.487   4.496  1.00  0.00           C  
ATOM   4565  CD1 ILE A 300      42.582  26.604   6.085  1.00  0.00           C  
ATOM   4566  H   ILE A 300      43.933  22.946   6.774  1.00  0.00           H  
ATOM   4567  HA  ILE A 300      41.067  22.805   6.752  1.00  0.00           H  
ATOM   4568  HB  ILE A 300      43.026  24.236   4.920  1.00  0.00           H  
ATOM   4569 1HG1 ILE A 300      41.164  25.339   7.031  1.00  0.00           H  
ATOM   4570 2HG1 ILE A 300      42.840  24.913   7.341  1.00  0.00           H  
ATOM   4571 1HG2 ILE A 300      41.079  25.484   4.077  1.00  0.00           H  
ATOM   4572 2HG2 ILE A 300      40.944  23.753   3.691  1.00  0.00           H  
ATOM   4573 3HG2 ILE A 300      39.994  24.442   5.028  1.00  0.00           H  
ATOM   4574 1HD1 ILE A 300      42.603  27.297   6.926  1.00  0.00           H  
ATOM   4575 2HD1 ILE A 300      43.579  26.534   5.648  1.00  0.00           H  
ATOM   4576 3HD1 ILE A 300      41.881  26.967   5.335  1.00  0.00           H  
ATOM   4577  N   MET A 301      42.654  21.344   4.198  1.00  0.00           N  
ATOM   4578  CA  MET A 301      42.384  20.395   3.111  1.00  0.00           C  
ATOM   4579  C   MET A 301      41.905  19.037   3.631  1.00  0.00           C  
ATOM   4580  O   MET A 301      41.045  18.435   2.993  1.00  0.00           O  
ATOM   4581  CB  MET A 301      43.635  20.217   2.252  1.00  0.00           C  
ATOM   4582  CG  MET A 301      44.014  21.442   1.431  1.00  0.00           C  
ATOM   4583  SD  MET A 301      45.516  21.192   0.464  1.00  0.00           S  
ATOM   4584  CE  MET A 301      45.714  22.809  -0.278  1.00  0.00           C  
ATOM   4585  H   MET A 301      43.600  21.664   4.348  1.00  0.00           H  
ATOM   4586  HA  MET A 301      41.584  20.798   2.490  1.00  0.00           H  
ATOM   4587 1HB  MET A 301      44.481  19.968   2.890  1.00  0.00           H  
ATOM   4588 2HB  MET A 301      43.488  19.385   1.563  1.00  0.00           H  
ATOM   4589 1HG  MET A 301      43.202  21.688   0.749  1.00  0.00           H  
ATOM   4590 2HG  MET A 301      44.170  22.291   2.096  1.00  0.00           H  
ATOM   4591 1HE  MET A 301      46.604  22.814  -0.908  1.00  0.00           H  
ATOM   4592 2HE  MET A 301      44.837  23.041  -0.884  1.00  0.00           H  
ATOM   4593 3HE  MET A 301      45.821  23.559   0.507  1.00  0.00           H  
ATOM   4594  N   GLU A 302      42.401  18.574   4.770  1.00  0.00           N  
ATOM   4595  CA  GLU A 302      41.849  17.336   5.355  1.00  0.00           C  
ATOM   4596  C   GLU A 302      40.360  17.437   5.621  1.00  0.00           C  
ATOM   4597  O   GLU A 302      39.560  16.565   5.260  1.00  0.00           O  
ATOM   4598  CB  GLU A 302      42.570  16.994   6.661  1.00  0.00           C  
ATOM   4599  CG  GLU A 302      44.009  16.530   6.481  1.00  0.00           C  
ATOM   4600  CD  GLU A 302      44.710  16.281   7.787  1.00  0.00           C  
ATOM   4601  OE1 GLU A 302      44.141  16.574   8.811  1.00  0.00           O  
ATOM   4602  OE2 GLU A 302      45.817  15.796   7.761  1.00  0.00           O  
ATOM   4603  H   GLU A 302      43.151  19.052   5.248  1.00  0.00           H  
ATOM   4604  HA  GLU A 302      42.003  16.521   4.647  1.00  0.00           H  
ATOM   4605 1HB  GLU A 302      42.579  17.868   7.312  1.00  0.00           H  
ATOM   4606 2HB  GLU A 302      42.027  16.204   7.180  1.00  0.00           H  
ATOM   4607 1HG  GLU A 302      44.013  15.610   5.898  1.00  0.00           H  
ATOM   4608 2HG  GLU A 302      44.556  17.286   5.919  1.00  0.00           H  
ATOM   4609  N   HIS A 303      39.907  18.569   6.173  1.00  0.00           N  
ATOM   4610  CA  HIS A 303      38.499  18.801   6.431  1.00  0.00           C  
ATOM   4611  C   HIS A 303      37.673  18.860   5.140  1.00  0.00           C  
ATOM   4612  O   HIS A 303      36.622  18.207   5.055  1.00  0.00           O  
ATOM   4613  CB  HIS A 303      38.316  20.101   7.221  1.00  0.00           C  
ATOM   4614  CG  HIS A 303      38.873  20.044   8.610  1.00  0.00           C  
ATOM   4615  ND1 HIS A 303      38.604  19.006   9.477  1.00  0.00           N  
ATOM   4616  CD2 HIS A 303      39.682  20.896   9.282  1.00  0.00           C  
ATOM   4617  CE1 HIS A 303      39.226  19.222  10.623  1.00  0.00           C  
ATOM   4618  NE2 HIS A 303      39.886  20.362  10.530  1.00  0.00           N  
ATOM   4619  H   HIS A 303      40.576  19.285   6.417  1.00  0.00           H  
ATOM   4620  HA  HIS A 303      38.098  17.980   7.024  1.00  0.00           H  
ATOM   4621 1HB  HIS A 303      38.802  20.921   6.692  1.00  0.00           H  
ATOM   4622 2HB  HIS A 303      37.255  20.339   7.289  1.00  0.00           H  
ATOM   4623  HD1 HIS A 303      38.094  18.173   9.262  1.00  0.00           H  
ATOM   4624  HD2 HIS A 303      40.147  21.844   9.011  1.00  0.00           H  
ATOM   4625  HE1 HIS A 303      39.140  18.511  11.444  1.00  0.00           H  
ATOM   4626  N   THR A 304      38.501  17.274   2.324  1.00  0.00           N  
ATOM   4627  CA  THR A 304      38.503  15.869   1.910  1.00  0.00           C  
ATOM   4628  C   THR A 304      37.440  15.063   2.642  1.00  0.00           C  
ATOM   4629  O   THR A 304      36.673  14.331   2.008  1.00  0.00           O  
ATOM   4630  CB  THR A 304      39.882  15.225   2.144  1.00  0.00           C  
ATOM   4631  OG1 THR A 304      40.874  15.922   1.377  1.00  0.00           O  
ATOM   4632  CG2 THR A 304      39.864  13.761   1.732  1.00  0.00           C  
ATOM   4633  H   THR A 304      38.804  17.980   1.669  1.00  0.00           H  
ATOM   4634  HA  THR A 304      38.278  15.822   0.844  1.00  0.00           H  
ATOM   4635  HB  THR A 304      40.143  15.297   3.199  1.00  0.00           H  
ATOM   4636  HG1 THR A 304      40.900  16.842   1.650  1.00  0.00           H  
ATOM   4637 1HG2 THR A 304      40.847  13.323   1.904  1.00  0.00           H  
ATOM   4638 2HG2 THR A 304      39.119  13.227   2.321  1.00  0.00           H  
ATOM   4639 3HG2 THR A 304      39.614  13.684   0.674  1.00  0.00           H  
TER                                                                             
