# Supplementary material for: A new benchmark illustrates that integration of geometric constraints inferred from enzyme reaction chemistry can increase enzyme active site modeling accuracy
Source: PLoS One. 2019 Apr 4;14(4):e0214126. doi: 10.1371/journal.pone.0214126 (PMC6448891; doi:10.1371/journal.pone.0214126)
Supplement: S1 Files — (GZ) [file pone.0214126.s008.gz › benchmark-lite/templates/6cpa/1nsa.pdb]

HEADER    SERINE PROTEASE                         25-JUL-97   1NSA              
TITLE     THREE-DIMENSIONAL STRUCTURE OF PORCINE PROCARBOXYPEPTIDASE            
TITLE    2 B: A STRUCTURAL BASIS OF ITS INACTIVITY                              
COMPND    MOL_ID: 1;                                                            
COMPND   2 MOLECULE: PROCARBOXYPEPTIDASE B;                                     
COMPND   3 CHAIN: A                                                             
SOURCE    MOL_ID: 1;                                                            
SOURCE   2 ORGANISM_SCIENTIFIC: SUS SCROFA;                                     
SOURCE   3 ORGANISM_COMMON: PIG;                                                
SOURCE   4 ORGANISM_TAXID: 9823                                                 
KEYWDS    PORCINE PROCARBOXYPEPTIDASE, SERINE PROTEASE                          
EXPDTA    X-RAY DIFFRACTION                                                     
AUTHOR    R.HUBER                                                               
REVDAT   2   24-FEB-09 1NSA    1       VERSN                                    
REVDAT   1   24-DEC-97 1NSA    0                                                
JRNL        AUTH   M.COLL,A.GUASCH,F.X.AVILES,R.HUBER                           
JRNL        TITL   THREE-DIMENSIONAL STRUCTURE OF PORCINE                       
JRNL        TITL 2 PROCARBOXYPEPTIDASE B: A STRUCTURAL BASIS OF ITS             
JRNL        TITL 3 INACTIVITY.                                                  
JRNL        REF    EMBO J.                       V.  10     1 1991              
JRNL        REFN                   ISSN 0261-4189                               
JRNL        PMID   1989878                                                      
REMARK   1                                                                      
REMARK   2                                                                      
REMARK   2 RESOLUTION.    2.30 ANGSTROMS.                                       
REMARK   3                                                                      
REMARK   3 REFINEMENT.                                                          
REMARK   3   PROGRAM     : EREF                                                 
REMARK   3   AUTHORS     : JACK,LEVITT                                          
REMARK   3                                                                      
REMARK   3  DATA USED IN REFINEMENT.                                            
REMARK   3   RESOLUTION RANGE HIGH (ANGSTROMS) : 2.30                           
REMARK   3   RESOLUTION RANGE LOW  (ANGSTROMS) : 8.00                           
REMARK   3   DATA CUTOFF            (SIGMA(F)) : NULL                           
REMARK   3   DATA CUTOFF HIGH         (ABS(F)) : NULL                           
REMARK   3   DATA CUTOFF LOW          (ABS(F)) : NULL                           
REMARK   3   COMPLETENESS (WORKING+TEST)   (%) : NULL                           
REMARK   3   NUMBER OF REFLECTIONS             : 20131                          
REMARK   3                                                                      
REMARK   3  FIT TO DATA USED IN REFINEMENT.                                     
REMARK   3   CROSS-VALIDATION METHOD          : NULL                            
REMARK   3   FREE R VALUE TEST SET SELECTION  : NULL                            
REMARK   3   R VALUE            (WORKING SET) : 0.169                           
REMARK   3   FREE R VALUE                     : NULL                            
REMARK   3   FREE R VALUE TEST SET SIZE   (%) : NULL                            
REMARK   3   FREE R VALUE TEST SET COUNT      : NULL                            
REMARK   3   ESTIMATED ERROR OF FREE R VALUE  : NULL                            
REMARK   3                                                                      
REMARK   3  FIT IN THE HIGHEST RESOLUTION BIN.                                  
REMARK   3   TOTAL NUMBER OF BINS USED           : NULL                         
REMARK   3   BIN RESOLUTION RANGE HIGH       (A) : NULL                         
REMARK   3   BIN RESOLUTION RANGE LOW        (A) : NULL                         
REMARK   3   BIN COMPLETENESS (WORKING+TEST) (%) : NULL                         
REMARK   3   REFLECTIONS IN BIN    (WORKING SET) : NULL                         
REMARK   3   BIN R VALUE           (WORKING SET) : NULL                         
REMARK   3   BIN FREE R VALUE                    : NULL                         
REMARK   3   BIN FREE R VALUE TEST SET SIZE  (%) : NULL                         
REMARK   3   BIN FREE R VALUE TEST SET COUNT     : NULL                         
REMARK   3   ESTIMATED ERROR OF BIN FREE R VALUE : NULL                         
REMARK   3                                                                      
REMARK   3  NUMBER OF NON-HYDROGEN ATOMS USED IN REFINEMENT.                    
REMARK   3   PROTEIN ATOMS            : 3174                                    
REMARK   3   NUCLEIC ACID ATOMS       : 0                                       
REMARK   3   HETEROGEN ATOMS          : 1                                       
REMARK   3   SOLVENT ATOMS            : 204                                     
REMARK   3                                                                      
REMARK   3  B VALUES.                                                           
REMARK   3   FROM WILSON PLOT           (A**2) : NULL                           
REMARK   3   MEAN B VALUE      (OVERALL, A**2) : NULL                           
REMARK   3   OVERALL ANISOTROPIC B VALUE.                                       
REMARK   3    B11 (A**2) : NULL                                                 
REMARK   3    B22 (A**2) : NULL                                                 
REMARK   3    B33 (A**2) : NULL                                                 
REMARK   3    B12 (A**2) : NULL                                                 
REMARK   3    B13 (A**2) : NULL                                                 
REMARK   3    B23 (A**2) : NULL                                                 
REMARK   3                                                                      
REMARK   3  ESTIMATED COORDINATE ERROR.                                         
REMARK   3   ESD FROM LUZZATI PLOT        (A) : NULL                            
REMARK   3   ESD FROM SIGMAA              (A) : NULL                            
REMARK   3   LOW RESOLUTION CUTOFF        (A) : NULL                            
REMARK   3                                                                      
REMARK   3  CROSS-VALIDATED ESTIMATED COORDINATE ERROR.                         
REMARK   3   ESD FROM C-V LUZZATI PLOT    (A) : NULL                            
REMARK   3   ESD FROM C-V SIGMAA          (A) : NULL                            
REMARK   3                                                                      
REMARK   3  RMS DEVIATIONS FROM IDEAL VALUES.                                   
REMARK   3   BOND LENGTHS                 (A) : NULL                            
REMARK   3   BOND ANGLES            (DEGREES) : NULL                            
REMARK   3   DIHEDRAL ANGLES        (DEGREES) : NULL                            
REMARK   3   IMPROPER ANGLES        (DEGREES) : NULL                            
REMARK   3                                                                      
REMARK   3  ISOTROPIC THERMAL MODEL : NULL                                      
REMARK   3                                                                      
REMARK   3  ISOTROPIC THERMAL FACTOR RESTRAINTS.    RMS    SIGMA                
REMARK   3   MAIN-CHAIN BOND              (A**2) : NULL  ; NULL                 
REMARK   3   MAIN-CHAIN ANGLE             (A**2) : NULL  ; NULL                 
REMARK   3   SIDE-CHAIN BOND              (A**2) : NULL  ; NULL                 
REMARK   3   SIDE-CHAIN ANGLE             (A**2) : NULL  ; NULL                 
REMARK   3                                                                      
REMARK   3  NCS MODEL : NULL                                                    
REMARK   3                                                                      
REMARK   3  NCS RESTRAINTS.                         RMS   SIGMA/WEIGHT          
REMARK   3   GROUP  1  POSITIONAL            (A) : NULL  ; NULL                 
REMARK   3   GROUP  1  B-FACTOR           (A**2) : NULL  ; NULL                 
REMARK   3                                                                      
REMARK   3  PARAMETER FILE  1  : NULL                                           
REMARK   3  TOPOLOGY FILE  1   : NULL                                           
REMARK   3                                                                      
REMARK   3  OTHER REFINEMENT REMARKS: NULL                                      
REMARK   4                                                                      
REMARK   4 1NSA COMPLIES WITH FORMAT V. 3.15, 01-DEC-08                         
REMARK 100                                                                      
REMARK 100 THIS ENTRY HAS BEEN PROCESSED BY BNL.                                
REMARK 200                                                                      
REMARK 200 EXPERIMENTAL DETAILS                                                 
REMARK 200  EXPERIMENT TYPE                : X-RAY DIFFRACTION                  
REMARK 200  DATE OF DATA COLLECTION        : NULL                               
REMARK 200  TEMPERATURE           (KELVIN) : 277                                
REMARK 200  PH                             : 5.0                                
REMARK 200  NUMBER OF CRYSTALS USED        : NULL                               
REMARK 200                                                                      
REMARK 200  SYNCHROTRON              (Y/N) : N                                  
REMARK 200  RADIATION SOURCE               : NULL                               
REMARK 200  BEAMLINE                       : NULL                               
REMARK 200  X-RAY GENERATOR MODEL          : NULL                               
REMARK 200  MONOCHROMATIC OR LAUE    (M/L) : M                                  
REMARK 200  WAVELENGTH OR RANGE        (A) : NULL                               
REMARK 200  MONOCHROMATOR                  : NULL                               
REMARK 200  OPTICS                         : NULL                               
REMARK 200                                                                      
REMARK 200  DETECTOR TYPE                  : TV AREA DETECTOR                   
REMARK 200  DETECTOR MANUFACTURER          : BRUKER NONIUS FAST                 
REMARK 200  INTENSITY-INTEGRATION SOFTWARE : MADNES                             
REMARK 200  DATA SCALING SOFTWARE          : ABSCOR                             
REMARK 200                                                                      
REMARK 200  NUMBER OF UNIQUE REFLECTIONS   : 23217                              
REMARK 200  RESOLUTION RANGE HIGH      (A) : 2.300                              
REMARK 200  RESOLUTION RANGE LOW       (A) : NULL                               
REMARK 200  REJECTION CRITERIA  (SIGMA(I)) : NULL                               
REMARK 200                                                                      
REMARK 200 OVERALL.                                                             
REMARK 200  COMPLETENESS FOR RANGE     (%) : 93.7                               
REMARK 200  DATA REDUNDANCY                : NULL                               
REMARK 200  R MERGE                    (I) : 0.09000                            
REMARK 200  R SYM                      (I) : NULL                               
REMARK 200  <I/SIGMA(I)> FOR THE DATA SET  : NULL                               
REMARK 200                                                                      
REMARK 200 IN THE HIGHEST RESOLUTION SHELL.                                     
REMARK 200  HIGHEST RESOLUTION SHELL, RANGE HIGH (A) : NULL                     
REMARK 200  HIGHEST RESOLUTION SHELL, RANGE LOW  (A) : NULL                     
REMARK 200  COMPLETENESS FOR SHELL     (%) : NULL                               
REMARK 200  DATA REDUNDANCY IN SHELL       : NULL                               
REMARK 200  R MERGE FOR SHELL          (I) : NULL                               
REMARK 200  R SYM FOR SHELL            (I) : NULL                               
REMARK 200  <I/SIGMA(I)> FOR SHELL         : NULL                               
REMARK 200                                                                      
REMARK 200 DIFFRACTION PROTOCOL: NULL                                           
REMARK 200 METHOD USED TO DETERMINE THE STRUCTURE: NULL                         
REMARK 200 SOFTWARE USED: FRODO                                                 
REMARK 200 STARTING MODEL: NULL                                                 
REMARK 200                                                                      
REMARK 200 REMARK: NULL                                                         
REMARK 280                                                                      
REMARK 280 CRYSTAL                                                              
REMARK 280 SOLVENT CONTENT, VS   (%): 55.29                                     
REMARK 280 MATTHEWS COEFFICIENT, VM (ANGSTROMS**3/DA): 2.75                     
REMARK 280                                                                      
REMARK 280 CRYSTALLIZATION CONDITIONS: 1.5 M AMMONIUM SULFATE AT PH5, PH        
REMARK 280  5.0                                                                 
REMARK 290                                                                      
REMARK 290 CRYSTALLOGRAPHIC SYMMETRY                                            
REMARK 290 SYMMETRY OPERATORS FOR SPACE GROUP: P 43                             
REMARK 290                                                                      
REMARK 290      SYMOP   SYMMETRY                                                
REMARK 290     NNNMMM   OPERATOR                                                
REMARK 290       1555   X,Y,Z                                                   
REMARK 290       2555   -X,-Y,Z+1/2                                             
REMARK 290       3555   -Y,X,Z+3/4                                              
REMARK 290       4555   Y,-X,Z+1/4                                              
REMARK 290                                                                      
REMARK 290     WHERE NNN -> OPERATOR NUMBER                                     
REMARK 290           MMM -> TRANSLATION VECTOR                                  
REMARK 290                                                                      
REMARK 290 CRYSTALLOGRAPHIC SYMMETRY TRANSFORMATIONS                            
REMARK 290 THE FOLLOWING TRANSFORMATIONS OPERATE ON THE ATOM/HETATM             
REMARK 290 RECORDS IN THIS ENTRY TO PRODUCE CRYSTALLOGRAPHICALLY                
REMARK 290 RELATED MOLECULES.                                                   
REMARK 290   SMTRY1   1  1.000000  0.000000  0.000000        0.00000            
REMARK 290   SMTRY2   1  0.000000  1.000000  0.000000        0.00000            
REMARK 290   SMTRY3   1  0.000000  0.000000  1.000000        0.00000            
REMARK 290   SMTRY1   2 -1.000000  0.000000  0.000000        0.00000            
REMARK 290   SMTRY2   2  0.000000 -1.000000  0.000000        0.00000            
REMARK 290   SMTRY3   2  0.000000  0.000000  1.000000       23.30000            
REMARK 290   SMTRY1   3  0.000000 -1.000000  0.000000        0.00000            
REMARK 290   SMTRY2   3  1.000000  0.000000  0.000000        0.00000            
REMARK 290   SMTRY3   3  0.000000  0.000000  1.000000       34.95000            
REMARK 290   SMTRY1   4  0.000000  1.000000  0.000000        0.00000            
REMARK 290   SMTRY2   4 -1.000000  0.000000  0.000000        0.00000            
REMARK 290   SMTRY3   4  0.000000  0.000000  1.000000       11.65000            
REMARK 290                                                                      
REMARK 290 REMARK: NULL                                                         
REMARK 300                                                                      
REMARK 300 BIOMOLECULE: 1                                                       
REMARK 300 SEE REMARK 350 FOR THE AUTHOR PROVIDED AND/OR PROGRAM                
REMARK 300 GENERATED ASSEMBLY INFORMATION FOR THE STRUCTURE IN                  
REMARK 300 THIS ENTRY. THE REMARK MAY ALSO PROVIDE INFORMATION ON               
REMARK 300 BURIED SURFACE AREA.                                                 
REMARK 350                                                                      
REMARK 350 COORDINATES FOR A COMPLETE MULTIMER REPRESENTING THE KNOWN           
REMARK 350 BIOLOGICALLY SIGNIFICANT OLIGOMERIZATION STATE OF THE                
REMARK 350 MOLECULE CAN BE GENERATED BY APPLYING BIOMT TRANSFORMATIONS          
REMARK 350 GIVEN BELOW.  BOTH NON-CRYSTALLOGRAPHIC AND                          
REMARK 350 CRYSTALLOGRAPHIC OPERATIONS ARE GIVEN.                               
REMARK 350                                                                      
REMARK 350 BIOMOLECULE: 1                                                       
REMARK 350 AUTHOR DETERMINED BIOLOGICAL UNIT: MONOMERIC                         
REMARK 350 APPLY THE FOLLOWING TO CHAINS: A                                     
REMARK 350   BIOMT1   1  1.000000  0.000000  0.000000        0.00000            
REMARK 350   BIOMT2   1  0.000000  1.000000  0.000000        0.00000            
REMARK 350   BIOMT3   1  0.000000  0.000000  1.000000        0.00000            
REMARK 480                                                                      
REMARK 480 ZERO OCCUPANCY ATOM                                                  
REMARK 480 THE FOLLOWING RESIDUES HAVE ATOMS MODELED WITH ZERO                  
REMARK 480 OCCUPANCY. THE LOCATION AND PROPERTIES OF THESE ATOMS                
REMARK 480 MAY NOT BE RELIABLE. (M=MODEL NUMBER; RES=RESIDUE NAME;              
REMARK 480 C=CHAIN IDENTIFIER; SSEQ=SEQUENCE NUMBER; I=INSERTION CODE):         
REMARK 480   M RES C SSEQI ATOMS                                                
REMARK 480     GLN A   34A  CD    OE1   NE2                                     
REMARK 480     LYS A   39A  CD                                                  
REMARK 480     GLN A   74A  OE1   NE2                                           
REMARK 480     ARG A   83A  NH1   NH2                                           
REMARK 480     VAL A   93A  CG1   CG2                                           
REMARK 480     ARG A   95A  O     CB    CG    CD    NE    CZ    NH1             
REMARK 480     ARG A   95A  NH2                                                 
REMARK 480     THR A    4   CA                                                  
REMARK 480     THR A    5   O     OG1   CG2                                     
REMARK 480     GLU A   10   OE1   OE2                                           
REMARK 480     GLU A   16   CG    CD    OE1   OE2                               
REMARK 480     GLU A   23   CD    OE1   OE2                                     
REMARK 480     GLN A   24   OE1   NE2                                           
REMARK 480     SER A   57   OG                                                  
REMARK 480     ASN A   58   CG    OD1   ND2                                     
REMARK 480     ARG A   88   CD    NE    CZ    NH1   NH2                         
REMARK 480     LYS A  122   CD    CE    NZ                                      
REMARK 480     GLU A  214   CG    CD    OE1   OE2                               
REMARK 480     LYS A  224   NZ                                                  
REMARK 480     LYS A  228   CD    CE    NZ                                      
REMARK 480     LYS A  264   CD    CE    NZ                                      
REMARK 480     ARG A  276   NH1   NH2                                           
REMARK 480     LYS A  298   NZ                                                  
REMARK 480     GLU A  306   CB    CG    CD    OE1   OE2                         
REMARK 500                                                                      
REMARK 500 GEOMETRY AND STEREOCHEMISTRY                                         
REMARK 500 SUBTOPIC: COVALENT BOND LENGTHS                                      
REMARK 500                                                                      
REMARK 500 THE STEREOCHEMICAL PARAMETERS OF THE FOLLOWING RESIDUES              
REMARK 500 HAVE VALUES WHICH DEVIATE FROM EXPECTED VALUES BY MORE               
REMARK 500 THAN 6*RMSD (M=MODEL NUMBER; RES=RESIDUE NAME; C=CHAIN               
REMARK 500 IDENTIFIER; SSEQ=SEQUENCE NUMBER; I=INSERTION CODE).                 
REMARK 500                                                                      
REMARK 500 STANDARD TABLE:                                                      
REMARK 500 FORMAT: (10X,I3,1X,2(A3,1X,A1,I4,A1,1X,A4,3X),1X,F6.3)               
REMARK 500                                                                      
REMARK 500 EXPECTED VALUES PROTEIN: ENGH AND HUBER, 1999                        
REMARK 500 EXPECTED VALUES NUCLEIC ACID: CLOWNEY ET AL 1996                     
REMARK 500                                                                      
REMARK 500  M RES CSSEQI ATM1   RES CSSEQI ATM2   DEVIATION                     
REMARK 500    TRP A  38A  NE1   TRP A  38A  CE2    -0.097                       
REMARK 500    TRP A  15   NE1   TRP A  15   CE2    -0.098                       
REMARK 500    TRP A  21   NE1   TRP A  21   CE2    -0.093                       
REMARK 500    TRP A  73   NE1   TRP A  73   CE2    -0.079                       
REMARK 500    TRP A 120   NE1   TRP A 120   CE2    -0.105                       
REMARK 500    TRP A 151   NE1   TRP A 151   CE2    -0.112                       
REMARK 500                                                                      
REMARK 500 REMARK: NULL                                                         
REMARK 500                                                                      
REMARK 500 GEOMETRY AND STEREOCHEMISTRY                                         
REMARK 500 SUBTOPIC: COVALENT BOND ANGLES                                       
REMARK 500                                                                      
REMARK 500 THE STEREOCHEMICAL PARAMETERS OF THE FOLLOWING RESIDUES              
REMARK 500 HAVE VALUES WHICH DEVIATE FROM EXPECTED VALUES BY MORE               
REMARK 500 THAN 6*RMSD (M=MODEL NUMBER; RES=RESIDUE NAME; C=CHAIN               
REMARK 500 IDENTIFIER; SSEQ=SEQUENCE NUMBER; I=INSERTION CODE).                 
REMARK 500                                                                      
REMARK 500 STANDARD TABLE:                                                      
REMARK 500 FORMAT: (10X,I3,1X,A3,1X,A1,I4,A1,3(1X,A4,2X),12X,F5.1)              
REMARK 500                                                                      
REMARK 500 EXPECTED VALUES PROTEIN: ENGH AND HUBER, 1999                        
REMARK 500 EXPECTED VALUES NUCLEIC ACID: CLOWNEY ET AL 1996                     
REMARK 500                                                                      
REMARK 500  M RES CSSEQI ATM1   ATM2   ATM3                                     
REMARK 500    ARG A  14A  NE  -  CZ  -  NH1 ANGL. DEV. =   7.8 DEGREES          
REMARK 500    ARG A  14A  NE  -  CZ  -  NH2 ANGL. DEV. =  -7.6 DEGREES          
REMARK 500    GLU A  25A  N   -  CA  -  CB  ANGL. DEV. = -12.1 DEGREES          
REMARK 500    GLU A  25A  CB  -  CG  -  CD  ANGL. DEV. = -19.0 DEGREES          
REMARK 500    ARG A  55A  CG  -  CD  -  NE  ANGL. DEV. = -15.9 DEGREES          
REMARK 500    ARG A  55A  NE  -  CZ  -  NH2 ANGL. DEV. =  -6.5 DEGREES          
REMARK 500    MET A 125   N   -  CA  -  CB  ANGL. DEV. = -15.2 DEGREES          
REMARK 500    ARG A 127   NE  -  CZ  -  NH1 ANGL. DEV. =   8.2 DEGREES          
REMARK 500    ARG A 127   NE  -  CZ  -  NH2 ANGL. DEV. =  -4.9 DEGREES          
REMARK 500    ARG A 130   NE  -  CZ  -  NH1 ANGL. DEV. =   3.0 DEGREES          
REMARK 500    ARG A 130   NE  -  CZ  -  NH2 ANGL. DEV. =  -5.7 DEGREES          
REMARK 500    ARG A 184   NE  -  CZ  -  NH2 ANGL. DEV. =  -5.5 DEGREES          
REMARK 500    ASN A 186   CA  -  CB  -  CG  ANGL. DEV. = -15.2 DEGREES          
REMARK 500    LYS A 211   N   -  CA  -  CB  ANGL. DEV. = -12.8 DEGREES          
REMARK 500    ASN A 215   N   -  CA  -  CB  ANGL. DEV. = -11.0 DEGREES          
REMARK 500    ASN A 215   CA  -  CB  -  CG  ANGL. DEV. = -14.7 DEGREES          
REMARK 500                                                                      
REMARK 500 REMARK: NULL                                                         
REMARK 500                                                                      
REMARK 500 GEOMETRY AND STEREOCHEMISTRY                                         
REMARK 500 SUBTOPIC: TORSION ANGLES                                             
REMARK 500                                                                      
REMARK 500 TORSION ANGLES OUTSIDE THE EXPECTED RAMACHANDRAN REGIONS:            
REMARK 500 (M=MODEL NUMBER; RES=RESIDUE NAME; C=CHAIN IDENTIFIER;               
REMARK 500 SSEQ=SEQUENCE NUMBER; I=INSERTION CODE).                             
REMARK 500                                                                      
REMARK 500 STANDARD TABLE:                                                      
REMARK 500 FORMAT:(10X,I3,1X,A3,1X,A1,I4,A1,4X,F7.2,3X,F7.2)                    
REMARK 500                                                                      
REMARK 500 EXPECTED VALUES: GJ KLEYWEGT AND TA JONES (1996). PHI/PSI-           
REMARK 500 CHOLOGY: RAMACHANDRAN REVISITED. STRUCTURE 4, 1395 - 1400            
REMARK 500                                                                      
REMARK 500  M RES CSSEQI        PSI       PHI                                   
REMARK 500    LYS A  39A     112.06   -162.18                                   
REMARK 500    VAL A  93A      34.41    -92.14                                   
REMARK 500    GLU A  72       57.19    -92.65                                   
REMARK 500    LYS A 128     -176.56    -67.60                                   
REMARK 500    TRP A 151      112.99    -36.48                                   
REMARK 500    TYR A 198     -169.27   -109.29                                   
REMARK 500    SER A 199       -7.92    118.28                                   
REMARK 500    GLN A 200       67.78     62.21                                   
REMARK 500    LEU A 233      -74.61    -61.07                                   
REMARK 500    ILE A 247      -92.02   -123.12                                   
REMARK 500    LEU A 271     -160.32    -76.03                                   
REMARK 500    ASP A 273     -141.94   -102.53                                   
REMARK 500    VAL A 280       46.85    -93.56                                   
REMARK 500                                                                      
REMARK 500 REMARK: NULL                                                         
REMARK 500                                                                      
REMARK 500 GEOMETRY AND STEREOCHEMISTRY                                         
REMARK 500 SUBTOPIC: NON-CIS, NON-TRANS                                         
REMARK 500                                                                      
REMARK 500 THE FOLLOWING PEPTIDE BONDS DEVIATE SIGNIFICANTLY FROM BOTH          
REMARK 500 CIS AND TRANS CONFORMATION.  CIS BONDS, IF ANY, ARE LISTED           
REMARK 500 ON CISPEP RECORDS.  TRANS IS DEFINED AS 180 +/- 30 AND               
REMARK 500 CIS IS DEFINED AS 0 +/- 30 DEGREES.                                  
REMARK 500                                 MODEL     OMEGA                      
REMARK 500 LEU A  103     ASP A  104                  149.96                    
REMARK 500                                                                      
REMARK 500 REMARK: NULL                                                         
REMARK 500                                                                      
REMARK 500 GEOMETRY AND STEREOCHEMISTRY                                         
REMARK 500 SUBTOPIC: PLANAR GROUPS                                              
REMARK 500                                                                      
REMARK 500 PLANAR GROUPS IN THE FOLLOWING RESIDUES HAVE A TOTAL                 
REMARK 500 RMS DISTANCE OF ALL ATOMS FROM THE BEST-FIT PLANE                    
REMARK 500 BY MORE THAN AN EXPECTED VALUE OF 6*RMSD, WITH AN                    
REMARK 500 RMSD 0.02 ANGSTROMS, OR AT LEAST ONE ATOM HAS                        
REMARK 500 AN RMSD GREATER THAN THIS VALUE                                      
REMARK 500 (M=MODEL NUMBER; RES=RESIDUE NAME; C=CHAIN IDENTIFIER;               
REMARK 500 SSEQ=SEQUENCE NUMBER; I=INSERTION CODE).                             
REMARK 500                                                                      
REMARK 500  M RES CSSEQI        RMS     TYPE                                    
REMARK 500    ARG A  84         0.10    SIDE_CHAIN                              
REMARK 500    TYR A 240         0.09    SIDE_CHAIN                              
REMARK 500    TYR A 248         0.08    SIDE_CHAIN                              
REMARK 500    TYR A 299         0.07    SIDE_CHAIN                              
REMARK 500                                                                      
REMARK 500 REMARK: NULL                                                         
REMARK 500                                                                      
REMARK 500 GEOMETRY AND STEREOCHEMISTRY                                         
REMARK 500 SUBTOPIC: MAIN CHAIN PLANARITY                                       
REMARK 500                                                                      
REMARK 500 THE FOLLOWING RESIDUES HAVE A PSEUDO PLANARITY                       
REMARK 500 TORSION, C(I) - CA(I) - N(I+1) - O(I), GREATER                       
REMARK 500 10.0 DEGREES. (M=MODEL NUMBER; RES=RESIDUE NAME;                     
REMARK 500 C=CHAIN IDENTIFIER; SSEQ=SEQUENCE NUMBER;                            
REMARK 500 I=INSERTION CODE).                                                   
REMARK 500                                                                      
REMARK 500  M RES CSSEQI        ANGLE                                           
REMARK 500    GLN A  74A        11.28                                           
REMARK 500    ALA A  88A        14.44                                           
REMARK 500    ALA A  37         12.27                                           
REMARK 500    LYS A  51         11.90                                           
REMARK 500    LEU A 103        -14.29                                           
REMARK 500    SER A 157        -14.69                                           
REMARK 500    SER A 188A        10.78                                           
REMARK 500    ASN A 215         14.02                                           
REMARK 500    ILE A 247        -11.21                                           
REMARK 500    LYS A 264         11.54                                           
REMARK 500    PHE A 267        -10.02                                           
REMARK 500                                                                      
REMARK 500 REMARK: NULL                                                         
REMARK 620                                                                      
REMARK 620 METAL COORDINATION                                                   
REMARK 620  (M=MODEL NUMBER; RES=RESIDUE NAME; C=CHAIN IDENTIFIER;              
REMARK 620  SSEQ=SEQUENCE NUMBER; I=INSERTION CODE):                            
REMARK 620                                                                      
REMARK 620 COORDINATION ANGLES FOR:  M RES CSSEQI METAL                         
REMARK 620                              ZN A 501  ZN                            
REMARK 620 N RES CSSEQI ATOM                                                    
REMARK 620 1 GLU A  72   OE2                                                    
REMARK 620 2 HOH A 502   O   101.5                                              
REMARK 620 3 HIS A  69   ND1  92.8 117.0                                        
REMARK 620 4 GLU A  72   OE1  56.0 125.1 113.7                                  
REMARK 620 5 HIS A 196   ND1 149.3  98.6  98.4  93.5                            
REMARK 620 N                    1     2     3     4                             
REMARK 800                                                                      
REMARK 800 SITE                                                                 
REMARK 800 SITE_IDENTIFIER: AC1                                                 
REMARK 800 EVIDENCE_CODE: SOFTWARE                                              
REMARK 800 SITE_DESCRIPTION: BINDING SITE FOR RESIDUE ZN A 501                  
REMARK 800 SITE_IDENTIFIER: AC2                                                 
REMARK 800 EVIDENCE_CODE: SOFTWARE                                              
REMARK 800 SITE_DESCRIPTION: BINDING SITE FOR RESIDUE BEN A 1                   
REMARK 800 SITE_IDENTIFIER: AC3                                                 
REMARK 800 EVIDENCE_CODE: SOFTWARE                                              
REMARK 800 SITE_DESCRIPTION: BINDING SITE FOR RESIDUE BEN A 2                   
REMARK 800 SITE_IDENTIFIER: AC4                                                 
REMARK 800 EVIDENCE_CODE: SOFTWARE                                              
REMARK 800 SITE_DESCRIPTION: BINDING SITE FOR RESIDUE BEN A 3                   
DBREF  1NSA A    7   308  UNP    P09955   CBPB1_PIG        7    401             
SEQADV 1NSA VAL A   93A UNP  P09955    ARG    93 CONFLICT                       
SEQADV 1NSA SER A   94A UNP  P09955    CYS    94 CONFLICT                       
SEQRES   1 A  395  PHE GLU GLY GLU LYS VAL PHE ARG VAL ASN VAL GLU ASP          
SEQRES   2 A  395  GLU ASN ASP ILE SER GLU LEU HIS GLU LEU ALA SER THR          
SEQRES   3 A  395  ARG GLN ILE ASP PHE TRP LYS PRO ASP SER VAL THR GLN          
SEQRES   4 A  395  ILE LYS PRO HIS SER THR VAL ASP PHE ARG VAL LYS ALA          
SEQRES   5 A  395  GLU ASP ILE LEU ALA VAL GLU ASP PHE LEU GLU GLN ASN          
SEQRES   6 A  395  GLU LEU GLN TYR GLU VAL LEU ILE ASN ASN LEU ARG SER          
SEQRES   7 A  395  VAL LEU GLU ALA GLN PHE ASP SER VAL SER ARG THR THR          
SEQRES   8 A  395  GLY HIS SER TYR GLU LYS TYR ASN ASN TRP GLU THR ILE          
SEQRES   9 A  395  GLU ALA TRP THR GLU GLN VAL THR SER LYS ASN PRO ASP          
SEQRES  10 A  395  LEU ILE SER ARG SER ALA ILE GLY THR THR PHE ASP GLY          
SEQRES  11 A  395  ASP ASN ILE TYR LEU LEU LYS VAL GLY LYS PRO GLY SER          
SEQRES  12 A  395  ASN LYS PRO ALA ILE PHE MET ASP CYS GLY PHE HIS ALA          
SEQRES  13 A  395  ARG GLU TRP ILE SER GLN ALA PHE CYS GLN TRP PHE VAL          
SEQRES  14 A  395  ARG ASP ALA VAL ARG THR TYR GLY TYR GLU ALA HIS MET          
SEQRES  15 A  395  THR GLU PHE LEU ASP ASN LEU ASP PHE TYR VAL LEU PRO          
SEQRES  16 A  395  VAL LEU ASN ILE ASP GLY TYR ILE TYR THR TRP THR LYS          
SEQRES  17 A  395  ASN ARG MET TRP ARG LYS THR ARG SER THR ASN ALA GLY          
SEQRES  18 A  395  SER SER CYS THR GLY THR ASP PRO ASN ARG ASN PHE ASN          
SEQRES  19 A  395  ALA GLY TRP CYS THR VAL GLY ALA SER VAL ASN PRO CYS          
SEQRES  20 A  395  ASN GLU THR TYR CYS GLY SER ALA ALA GLU SER GLU LYS          
SEQRES  21 A  395  GLU THR LYS ALA LEU ALA ASP PHE ILE ARG ASN ASN LEU          
SEQRES  22 A  395  SER SER ILE LYS ALA TYR LEU THR ILE HIS SER TYR SER          
SEQRES  23 A  395  GLN MET ILE LEU TYR PRO TYR SER TYR ASP TYR LYS LEU          
SEQRES  24 A  395  PRO GLU ASN ASP ALA GLU LEU ASN SER LEU ALA LYS GLY          
SEQRES  25 A  395  ALA VAL LYS GLU LEU ALA SER LEU TYR GLY THR SER TYR          
SEQRES  26 A  395  SER TYR GLY PRO GLY SER THR THR ILE TYR PRO ALA ALA          
SEQRES  27 A  395  GLY GLY SER ASP ASP TRP ALA TYR ASN GLN GLY ILE LYS          
SEQRES  28 A  395  TYR SER PHE THR PHE GLU LEU ARG ASP LYS GLY ARG PHE          
SEQRES  29 A  395  GLY PHE VAL LEU PRO GLU SER GLN ILE GLN ALA THR CYS          
SEQRES  30 A  395  GLN GLU THR MET LEU ALA VAL LYS TYR VAL THR ASN TYR          
SEQRES  31 A  395  THR LEU GLU HIS LEU                                          
HET     ZN  A 501       1                                                       
HET    BEN  A   1       9                                                       
HET    BEN  A   2       9                                                       
HET    BEN  A   3       9                                                       
HETNAM      ZN ZINC ION                                                         
HETNAM     BEN BENZAMIDINE                                                      
FORMUL   2   ZN    ZN 2+                                                        
FORMUL   3  BEN    3(C7 H8 N2)                                                  
FORMUL   6  HOH   *204(H2 O)                                                    
HELIX    1   1 GLU A   20A THR A   32A 1                                  13    
HELIX    2   2 VAL A   43A GLN A   45A 5                                   3    
HELIX    3   3 ALA A   58A ASN A   71A 5                                  14    
HELIX    4   4 LEU A   82A ALA A   88A 1                                   7    
HELIX    5   5 TRP A   15  LYS A   28  1                                  14    
HELIX    6   6 ILE A   74  THR A   89  1                                  16    
HELIX    7   7 ALA A   94  ASN A  102  1                                   9    
HELIX    8   8 ILE A  113  THR A  121  1                                   9    
HELIX    9   9 PRO A  143  ARG A  145  5                                   3    
HELIX   10  10 LYS A  174  ASN A  186  1                                  13    
HELIX   11  11 ASP A  216  TYR A  234  1                                  19    
HELIX   12  12 GLY A  243  THR A  246  1                                   4    
HELIX   13  13 SER A  254  GLN A  261  1                                   8    
HELIX   14  14 GLU A  283  LEU A  305  5                                  23    
SHEET    1   A 4 GLN A  74A ILE A  79A 0                                        
SHEET    2   A 4 LYS A  11A VAL A  17A-1  N  ASN A  16A  O  GLN A  74A          
SHEET    3   A 4 SER A  50A VAL A  56A-1  N  VAL A  56A  O  LYS A  11A          
SHEET    4   A 4 ILE A  35A LYS A  39A-1  N  LYS A  39A  O  ASP A  53A          
SHEET    1   B 8 ILE A  33  ALA A  37  0                                        
SHEET    2   B 8 TYR A  48  VAL A  52 -1  N  LYS A  51   O  SER A  34           
SHEET    3   B 8 ASP A 104  LEU A 108 -1  N  VAL A 107   O  LEU A  50           
SHEET    4   B 8 ALA A  61  ASP A  65  1  N  ILE A  62   O  ASP A 104           
SHEET    5   B 8 ILE A 189  THR A 194  1  N  LYS A 190   O  ALA A  61           
SHEET    6   B 8 TYR A 265  GLU A 270  1  N  TYR A 265   O  TYR A 192           
SHEET    7   B 8 MET A 201  TYR A 204 -1  N  LEU A 203   O  THR A 268           
SHEET    8   B 8 SER A 239  PRO A 242  1  N  SER A 239   O  ILE A 202           
SSBOND   1 CYS A   66    CYS A   79                          1555   1555  2.04  
SSBOND   2 CYS A  138    CYS A  161                          1555   1555  2.03  
SSBOND   3 CYS A  152    CYS A  166                          1555   1555  2.03  
LINK        ZN    ZN A 501                 OE2 GLU A  72     1555   1555  2.25  
LINK        ZN    ZN A 501                 O   HOH A 502     1555   1555  2.42  
LINK        ZN    ZN A 501                 ND1 HIS A  69     1555   1555  2.20  
LINK        ZN    ZN A 501                 OE1 GLU A  72     1555   1555  2.36  
LINK        ZN    ZN A 501                 ND1 HIS A 196     1555   1555  2.13  
CISPEP   1 LYS A   39A   PRO A   40A         0         2.85                     
CISPEP   2 SER A  197    TYR A  198          0        -2.70                     
CISPEP   3 PRO A  205    TYR A  206          0        -1.00                     
CISPEP   4 ARG A  272    ASP A  273          0        -7.95                     
SITE     1 AC1  4 HIS A  69  GLU A  72  HIS A 196  HOH A 502                    
SITE     1 AC2  5 ASN A 144  SER A 207  ALA A 250  GLY A 253                    
SITE     2 AC2  5 ASP A 255                                                     
SITE     1 AC3  8 GLU A  20A PRO A  48A LEU A  62A ALA A  63A                   
SITE     2 AC3  8 ASP A  66A TYR A 248  HOH A 581  HOH A 610                    
SITE     1 AC4  6 ASP A  31  TYR A  92  TYR A 210  HOH A 531                    
SITE     2 AC4  6 HOH A 696  HOH A 697                                          
CRYST1  103.100  103.100   46.600  90.00  90.00  90.00 P 43          4          
ORIGX1      1.000000  0.000000  0.000000        0.00000                         
ORIGX2      0.000000  1.000000  0.000000        0.00000                         
ORIGX3      0.000000  0.000000  1.000000        0.00000                         
SCALE1      0.009699  0.000000  0.000000        0.00000                         
SCALE2      0.000000  0.009699  0.000000        0.00000                         
SCALE3      0.000000  0.000000  0.021459        0.00000                         
ATOM      1  N   PHE A   7A     71.513   1.373   8.330  1.00 32.81           N  
ATOM      2  CA  PHE A   7A     70.119   1.927   8.346  1.00 32.81           C  
ATOM      3  C   PHE A   7A     69.396   1.746   7.009  1.00 32.81           C  
ATOM      4  O   PHE A   7A     68.314   2.284   6.816  1.00 32.81           O  
ATOM      5  CB  PHE A   7A     70.025   3.408   8.873  1.00 32.81           C  
ATOM      6  CG  PHE A   7A     70.589   3.604  10.315  1.00 37.90           C  
ATOM      7  CD1 PHE A   7A     69.988   2.997  11.405  1.00 37.90           C  
ATOM      8  CD2 PHE A   7A     71.739   4.345  10.517  1.00 37.90           C  
ATOM      9  CE1 PHE A   7A     70.531   3.114  12.681  1.00 37.90           C  
ATOM     10  CE2 PHE A   7A     72.281   4.478  11.790  1.00 37.90           C  
ATOM     11  CZ  PHE A   7A     71.681   3.850  12.872  1.00 37.90           C  
ATOM     12  N   GLU A   8A     69.964   0.915   6.184  1.00 36.95           N  
ATOM     13  CA  GLU A   8A     69.380   0.549   4.887  1.00 36.95           C  
ATOM     14  C   GLU A   8A     67.974  -0.036   5.055  1.00 36.95           C  
ATOM     15  O   GLU A   8A     67.792  -1.051   5.704  1.00 36.95           O  
ATOM     16  CB  GLU A   8A     70.312  -0.480   4.192  1.00 36.95           C  
ATOM     17  CG  GLU A   8A     69.693  -1.167   2.951  1.00 47.76           C  
ATOM     18  CD  GLU A   8A     69.231  -0.164   1.873  1.00 47.76           C  
ATOM     19  OE1 GLU A   8A     69.960   0.847   1.621  1.00 47.76           O  
ATOM     20  OE2 GLU A   8A     68.123  -0.398   1.281  1.00 47.76           O  
ATOM     21  N   GLY A   9A     67.024   0.596   4.433  1.00 26.50           N  
ATOM     22  CA  GLY A   9A     65.627   0.148   4.422  1.00 26.50           C  
ATOM     23  C   GLY A   9A     64.821   0.557   5.646  1.00 26.50           C  
ATOM     24  O   GLY A   9A     63.652   0.177   5.689  1.00 26.50           O  
ATOM     25  N   GLU A  10A     65.430   1.250   6.623  1.00 14.49           N  
ATOM     26  CA  GLU A  10A     64.651   1.722   7.781  1.00 14.49           C  
ATOM     27  C   GLU A  10A     63.891   2.959   7.354  1.00 14.49           C  
ATOM     28  O   GLU A  10A     64.350   3.624   6.433  1.00 14.49           O  
ATOM     29  CB  GLU A  10A     65.589   2.144   8.894  1.00 14.49           C  
ATOM     30  CG  GLU A  10A     66.530   0.980   9.231  1.00 23.51           C  
ATOM     31  CD  GLU A  10A     66.955   1.271  10.661  1.00 23.51           C  
ATOM     32  OE1 GLU A  10A     66.698   2.415  11.135  1.00 23.51           O  
ATOM     33  OE2 GLU A  10A     67.534   0.372  11.303  1.00 23.51           O  
ATOM     34  N   LYS A  11A     62.699   3.188   7.950  1.00 15.37           N  
ATOM     35  CA  LYS A  11A     61.770   4.318   7.653  1.00 15.37           C  
ATOM     36  C   LYS A  11A     61.449   5.069   8.933  1.00 15.37           C  
ATOM     37  O   LYS A  11A     61.628   4.538  10.035  1.00 15.37           O  
ATOM     38  CB  LYS A  11A     60.448   3.829   7.066  1.00 15.37           C  
ATOM     39  CG  LYS A  11A     60.647   3.226   5.687  1.00 19.21           C  
ATOM     40  CD  LYS A  11A     59.387   2.500   5.253  1.00 19.21           C  
ATOM     41  CE  LYS A  11A     59.268   2.352   3.735  1.00 19.21           C  
ATOM     42  NZ  LYS A  11A     60.572   2.192   3.107  1.00 19.21           N  
ATOM     43  N   VAL A  12A     61.064   6.332   8.749  1.00 14.51           N  
ATOM     44  CA  VAL A  12A     60.558   7.094   9.891  1.00 14.51           C  
ATOM     45  C   VAL A  12A     59.079   7.313   9.591  1.00 14.51           C  
ATOM     46  O   VAL A  12A     58.759   7.651   8.461  1.00 14.51           O  
ATOM     47  CB  VAL A  12A     61.364   8.401  10.125  1.00 14.51           C  
ATOM     48  CG1 VAL A  12A     60.781   9.302  11.262  1.00 13.88           C  
ATOM     49  CG2 VAL A  12A     62.857   8.090  10.409  1.00 13.88           C  
ATOM     50  N   PHE A  13A     58.215   6.977  10.527  1.00 18.71           N  
ATOM     51  CA  PHE A  13A     56.763   7.192  10.386  1.00 18.71           C  
ATOM     52  C   PHE A  13A     56.315   8.417  11.208  1.00 18.71           C  
ATOM     53  O   PHE A  13A     56.762   8.628  12.348  1.00 18.71           O  
ATOM     54  CB  PHE A  13A     55.919   5.968  10.840  1.00 18.71           C  
ATOM     55  CG  PHE A  13A     56.162   4.741   9.955  1.00 19.70           C  
ATOM     56  CD1 PHE A  13A     55.426   4.521   8.820  1.00 19.70           C  
ATOM     57  CD2 PHE A  13A     57.160   3.855  10.285  1.00 19.70           C  
ATOM     58  CE1 PHE A  13A     55.692   3.389   8.002  1.00 19.70           C  
ATOM     59  CE2 PHE A  13A     57.439   2.750   9.490  1.00 19.70           C  
ATOM     60  CZ  PHE A  13A     56.705   2.504   8.346  1.00 19.70           C  
ATOM     61  N   ARG A  14A     55.288   9.065  10.647  1.00 16.61           N  
ATOM     62  CA  ARG A  14A     54.423  10.027  11.350  1.00 16.61           C  
ATOM     63  C   ARG A  14A     53.048   9.373  11.507  1.00 16.61           C  
ATOM     64  O   ARG A  14A     52.465   9.020  10.494  1.00 16.61           O  
ATOM     65  CB  ARG A  14A     54.207  11.252  10.462  1.00 16.61           C  
ATOM     66  CG  ARG A  14A     53.257  12.159  11.210  1.00 24.50           C  
ATOM     67  CD  ARG A  14A     54.082  13.161  11.995  1.00 24.50           C  
ATOM     68  NE  ARG A  14A     54.514  14.218  11.087  1.00 24.50           N  
ATOM     69  CZ  ARG A  14A     55.542  15.023  11.146  1.00 24.50           C  
ATOM     70  NH1 ARG A  14A     56.461  15.095  12.081  1.00 24.50           N  
ATOM     71  NH2 ARG A  14A     55.509  15.946  10.234  1.00 24.50           N  
ATOM     72  N   VAL A  15A     52.611   9.130  12.725  1.00 15.64           N  
ATOM     73  CA  VAL A  15A     51.283   8.548  13.038  1.00 15.64           C  
ATOM     74  C   VAL A  15A     50.384   9.535  13.787  1.00 15.64           C  
ATOM     75  O   VAL A  15A     50.785  10.154  14.789  1.00 15.64           O  
ATOM     76  CB  VAL A  15A     51.468   7.266  13.890  1.00 15.64           C  
ATOM     77  CG1 VAL A  15A     50.125   6.783  14.446  1.00  8.32           C  
ATOM     78  CG2 VAL A  15A     52.182   6.171  13.062  1.00  8.32           C  
ATOM     79  N   ASN A  16A     49.135   9.572  13.381  1.00 18.78           N  
ATOM     80  CA  ASN A  16A     48.296  10.355  14.279  1.00 18.78           C  
ATOM     81  C   ASN A  16A     47.490   9.559  15.262  1.00 18.78           C  
ATOM     82  O   ASN A  16A     46.807   8.606  14.910  1.00 18.78           O  
ATOM     83  CB  ASN A  16A     47.406  11.421  13.667  1.00 18.78           C  
ATOM     84  CG  ASN A  16A     47.416  11.308  12.154  1.00 42.56           C  
ATOM     85  OD1 ASN A  16A     46.505  10.680  11.641  1.00 42.56           O  
ATOM     86  ND2 ASN A  16A     48.382  11.889  11.471  1.00 42.56           N  
ATOM     87  N   VAL A  17A     47.475  10.132  16.403  1.00 16.96           N  
ATOM     88  CA  VAL A  17A     46.719   9.613  17.529  1.00 16.96           C  
ATOM     89  C   VAL A  17A     45.576  10.501  18.005  1.00 16.96           C  
ATOM     90  O   VAL A  17A     45.715  11.688  18.284  1.00 16.96           O  
ATOM     91  CB  VAL A  17A     47.671   9.199  18.645  1.00 16.96           C  
ATOM     92  CG1 VAL A  17A     49.148   9.374  18.242  1.00 15.57           C  
ATOM     93  CG2 VAL A  17A     47.302   9.666  20.051  1.00 15.57           C  
ATOM     94  N   GLU A  18A     44.426   9.926  17.866  1.00 20.00           N  
ATOM     95  CA  GLU A  18A     43.207  10.647  18.177  1.00 20.00           C  
ATOM     96  C   GLU A  18A     42.859  10.489  19.643  1.00 20.00           C  
ATOM     97  O   GLU A  18A     42.439  11.466  20.226  1.00 20.00           O  
ATOM     98  CB  GLU A  18A     42.092  10.084  17.272  1.00 20.00           C  
ATOM     99  CG  GLU A  18A     42.271  10.589  15.831  1.00 49.96           C  
ATOM    100  CD  GLU A  18A     41.789  12.045  15.806  1.00 49.96           C  
ATOM    101  OE1 GLU A  18A     40.542  12.256  15.977  1.00 49.96           O  
ATOM    102  OE2 GLU A  18A     42.649  12.974  15.638  1.00 49.96           O  
ATOM    103  N   ASP A  19A     42.876   9.289  20.184  1.00 17.14           N  
ATOM    104  CA  ASP A  19A     42.337   9.186  21.526  1.00 17.14           C  
ATOM    105  C   ASP A  19A     43.170   8.280  22.401  1.00 17.14           C  
ATOM    106  O   ASP A  19A     44.188   7.796  21.920  1.00 17.14           O  
ATOM    107  CB  ASP A  19A     40.930   8.644  21.469  1.00 17.14           C  
ATOM    108  CG  ASP A  19A     40.816   7.266  20.832  1.00 35.92           C  
ATOM    109  OD1 ASP A  19A     41.801   6.505  20.705  1.00 35.92           O  
ATOM    110  OD2 ASP A  19A     39.667   6.918  20.475  1.00 35.92           O  
ATOM    111  N   GLU A  20A     42.754   8.069  23.615  1.00 19.34           N  
ATOM    112  CA  GLU A  20A     43.623   7.296  24.499  1.00 19.34           C  
ATOM    113  C   GLU A  20A     43.686   5.822  24.089  1.00 19.34           C  
ATOM    114  O   GLU A  20A     44.564   5.111  24.578  1.00 19.34           O  
ATOM    115  CB  GLU A  20A     43.154   7.348  25.956  1.00 19.34           C  
ATOM    116  CG  GLU A  20A     42.944   8.802  26.409  1.00 41.41           C  
ATOM    117  CD  GLU A  20A     42.486   8.901  27.872  1.00 41.41           C  
ATOM    118  OE1 GLU A  20A     42.288   7.863  28.565  1.00 41.41           O  
ATOM    119  OE2 GLU A  20A     42.330  10.065  28.338  1.00 41.41           O  
ATOM    120  N   ASN A  21A     42.813   5.347  23.189  1.00 12.72           N  
ATOM    121  CA  ASN A  21A     42.935   3.934  22.920  1.00 12.72           C  
ATOM    122  C   ASN A  21A     44.009   3.696  21.883  1.00 12.72           C  
ATOM    123  O   ASN A  21A     44.756   2.711  21.966  1.00 12.72           O  
ATOM    124  CB  ASN A  21A     41.590   3.410  22.431  1.00 12.72           C  
ATOM    125  CG  ASN A  21A     41.769   1.953  21.950  1.00 35.84           C  
ATOM    126  OD1 ASN A  21A     41.522   1.752  20.756  1.00 35.84           O  
ATOM    127  ND2 ASN A  21A     42.192   0.987  22.797  1.00 35.84           N  
ATOM    128  N   ASP A  22A     44.097   4.706  21.056  1.00 11.09           N  
ATOM    129  CA  ASP A  22A     45.203   4.825  20.102  1.00 11.09           C  
ATOM    130  C   ASP A  22A     46.534   4.818  20.861  1.00 11.09           C  
ATOM    131  O   ASP A  22A     47.464   4.146  20.407  1.00 11.09           O  
ATOM    132  CB  ASP A  22A     45.188   6.118  19.255  1.00 11.09           C  
ATOM    133  CG  ASP A  22A     44.097   6.101  18.176  1.00 19.82           C  
ATOM    134  OD1 ASP A  22A     43.539   5.016  17.925  1.00 19.82           O  
ATOM    135  OD2 ASP A  22A     43.759   7.163  17.590  1.00 19.82           O  
ATOM    136  N   ILE A  23A     46.613   5.557  21.963  1.00 17.35           N  
ATOM    137  CA  ILE A  23A     47.858   5.527  22.704  1.00 17.35           C  
ATOM    138  C   ILE A  23A     48.128   4.140  23.266  1.00 17.35           C  
ATOM    139  O   ILE A  23A     49.271   3.676  23.201  1.00 17.35           O  
ATOM    140  CB  ILE A  23A     47.932   6.627  23.784  1.00 17.35           C  
ATOM    141  CG1 ILE A  23A     47.507   7.987  23.171  1.00  8.80           C  
ATOM    142  CG2 ILE A  23A     49.282   6.741  24.528  1.00  8.80           C  
ATOM    143  CD1 ILE A  23A     47.259   9.041  24.290  1.00  8.80           C  
ATOM    144  N   SER A  24A     47.092   3.490  23.768  1.00 19.20           N  
ATOM    145  CA  SER A  24A     47.406   2.205  24.380  1.00 19.20           C  
ATOM    146  C   SER A  24A     47.693   1.110  23.367  1.00 19.20           C  
ATOM    147  O   SER A  24A     48.567   0.281  23.597  1.00 19.20           O  
ATOM    148  CB  SER A  24A     46.382   1.721  25.386  1.00 19.20           C  
ATOM    149  OG  SER A  24A     45.343   1.106  24.670  1.00 31.58           O  
ATOM    150  N   GLU A  25A     47.183   1.307  22.191  1.00 12.88           N  
ATOM    151  CA  GLU A  25A     47.564   0.485  21.049  1.00 12.88           C  
ATOM    152  C   GLU A  25A     49.037   0.659  20.660  1.00 12.88           C  
ATOM    153  O   GLU A  25A     49.684  -0.242  20.117  1.00 12.88           O  
ATOM    154  CB  GLU A  25A     46.885   1.266  19.979  1.00 12.88           C  
ATOM    155  CG  GLU A  25A     46.685   0.477  18.739  1.00 36.23           C  
ATOM    156  CD  GLU A  25A     45.306   0.000  19.103  1.00 36.23           C  
ATOM    157  OE1 GLU A  25A     44.330   0.778  18.879  1.00 36.23           O  
ATOM    158  OE2 GLU A  25A     45.237  -1.136  19.634  1.00 36.23           O  
ATOM    159  N   LEU A  26A     49.555   1.864  20.887  1.00 17.05           N  
ATOM    160  CA  LEU A  26A     50.991   2.117  20.605  1.00 17.05           C  
ATOM    161  C   LEU A  26A     51.927   1.691  21.735  1.00 17.05           C  
ATOM    162  O   LEU A  26A     53.008   1.287  21.373  1.00 17.05           O  
ATOM    163  CB  LEU A  26A     51.335   3.563  20.242  1.00 17.05           C  
ATOM    164  CG  LEU A  26A     50.763   4.033  18.883  1.00 11.61           C  
ATOM    165  CD1 LEU A  26A     50.898   5.549  18.863  1.00 11.61           C  
ATOM    166  CD2 LEU A  26A     51.482   3.449  17.663  1.00 11.61           C  
ATOM    167  N   HIS A  27A     51.450   1.546  22.965  1.00 14.32           N  
ATOM    168  CA  HIS A  27A     52.109   0.764  24.017  1.00 14.32           C  
ATOM    169  C   HIS A  27A     52.265  -0.708  23.633  1.00 14.32           C  
ATOM    170  O   HIS A  27A     53.191  -1.343  24.128  1.00 14.32           O  
ATOM    171  CB  HIS A  27A     51.314   0.761  25.330  1.00 14.32           C  
ATOM    172  CG  HIS A  27A     51.583   2.024  26.161  1.00 14.32           C  
ATOM    173  ND1 HIS A  27A     52.248   1.983  27.386  1.00 14.32           N  
ATOM    174  CD2 HIS A  27A     51.199   3.280  25.934  1.00 14.32           C  
ATOM    175  CE1 HIS A  27A     52.214   3.285  27.934  1.00 14.32           C  
ATOM    176  NE2 HIS A  27A     51.559   4.083  27.012  1.00 14.32           N  
ATOM    177  N   GLU A  28A     51.300  -1.287  22.939  1.00 18.45           N  
ATOM    178  CA  GLU A  28A     51.374  -2.681  22.613  1.00 18.45           C  
ATOM    179  C   GLU A  28A     52.338  -2.838  21.452  1.00 18.45           C  
ATOM    180  O   GLU A  28A     53.130  -3.784  21.455  1.00 18.45           O  
ATOM    181  CB  GLU A  28A     49.989  -3.067  22.124  1.00 18.45           C  
ATOM    182  CG  GLU A  28A     49.694  -4.574  22.094  1.00 37.19           C  
ATOM    183  CD  GLU A  28A     48.417  -4.755  21.280  1.00 37.19           C  
ATOM    184  OE1 GLU A  28A     47.400  -4.048  21.563  1.00 37.19           O  
ATOM    185  OE2 GLU A  28A     48.434  -5.596  20.335  1.00 37.19           O  
ATOM    186  N   LEU A  29A     52.290  -1.890  20.510  1.00 13.72           N  
ATOM    187  CA  LEU A  29A     53.262  -1.898  19.391  1.00 13.72           C  
ATOM    188  C   LEU A  29A     54.685  -1.853  19.929  1.00 13.72           C  
ATOM    189  O   LEU A  29A     55.528  -2.634  19.481  1.00 13.72           O  
ATOM    190  CB  LEU A  29A     53.133  -0.677  18.509  1.00 13.72           C  
ATOM    191  CG  LEU A  29A     53.990  -0.785  17.222  1.00 16.77           C  
ATOM    192  CD1 LEU A  29A     53.802  -2.114  16.475  1.00 16.77           C  
ATOM    193  CD2 LEU A  29A     53.568   0.346  16.269  1.00 16.77           C  
ATOM    194  N   ALA A  30A     54.915  -0.914  20.814  1.00 21.95           N  
ATOM    195  CA  ALA A  30A     56.261  -0.677  21.353  1.00 21.95           C  
ATOM    196  C   ALA A  30A     56.740  -1.901  22.155  1.00 21.95           C  
ATOM    197  O   ALA A  30A     57.949  -2.056  22.350  1.00 21.95           O  
ATOM    198  CB  ALA A  30A     56.322   0.562  22.274  1.00 21.95           C  
ATOM    199  N   SER A  31A     55.828  -2.649  22.775  1.00 24.67           N  
ATOM    200  CA  SER A  31A     56.234  -3.721  23.679  1.00 24.67           C  
ATOM    201  C   SER A  31A     56.601  -4.954  22.860  1.00 24.67           C  
ATOM    202  O   SER A  31A     57.300  -5.848  23.342  1.00 24.67           O  
ATOM    203  CB  SER A  31A     55.056  -4.123  24.566  1.00 24.67           C  
ATOM    204  OG  SER A  31A     54.144  -4.957  23.818  1.00 31.56           O  
ATOM    205  N   THR A  32A     56.194  -4.915  21.615  1.00 20.40           N  
ATOM    206  CA  THR A  32A     56.386  -5.944  20.589  1.00 20.40           C  
ATOM    207  C   THR A  32A     57.461  -5.573  19.569  1.00 20.40           C  
ATOM    208  O   THR A  32A     58.251  -6.419  19.201  1.00 20.40           O  
ATOM    209  CB  THR A  32A     55.028  -6.000  19.875  1.00 20.40           C  
ATOM    210  OG1 THR A  32A     54.093  -6.492  20.843  1.00 34.87           O  
ATOM    211  CG2 THR A  32A     55.022  -6.982  18.716  1.00 34.87           C  
ATOM    212  N   ARG A  33A     57.623  -4.347  19.159  1.00 23.43           N  
ATOM    213  CA  ARG A  33A     58.762  -4.098  18.262  1.00 23.43           C  
ATOM    214  C   ARG A  33A     59.707  -3.107  18.938  1.00 23.43           C  
ATOM    215  O   ARG A  33A     59.199  -2.209  19.600  1.00 23.43           O  
ATOM    216  CB  ARG A  33A     58.160  -3.424  17.040  1.00 23.43           C  
ATOM    217  CG  ARG A  33A     57.099  -4.321  16.466  1.00 32.48           C  
ATOM    218  CD  ARG A  33A     57.788  -5.354  15.607  1.00 32.48           C  
ATOM    219  NE  ARG A  33A     56.886  -6.478  15.343  1.00 32.48           N  
ATOM    220  CZ  ARG A  33A     57.190  -7.424  14.443  1.00 32.48           C  
ATOM    221  NH1 ARG A  33A     58.233  -7.306  13.646  1.00 32.48           N  
ATOM    222  NH2 ARG A  33A     56.398  -8.463  14.275  1.00 32.48           N  
ATOM    223  N   GLN A  34A     60.979  -3.129  18.610  1.00 27.89           N  
ATOM    224  CA  GLN A  34A     61.894  -2.010  18.998  1.00 27.89           C  
ATOM    225  C   GLN A  34A     61.751  -0.789  18.064  1.00 27.89           C  
ATOM    226  O   GLN A  34A     62.321  -0.769  16.981  1.00 27.89           O  
ATOM    227  CB  GLN A  34A     63.378  -2.476  18.969  1.00 27.89           C  
ATOM    228  CG  GLN A  34A     63.792  -3.451  20.103  1.00 34.41           C  
ATOM    229  CD  GLN A  34A     62.963  -4.731  20.070  0.00  0.00           C  
ATOM    230  OE1 GLN A  34A     61.999  -4.854  20.825  0.00  0.00           O  
ATOM    231  NE2 GLN A  34A     63.354  -5.649  19.209  0.00  0.00           N  
ATOM    232  N   ILE A  35A     60.972   0.186  18.518  1.00 21.97           N  
ATOM    233  CA  ILE A  35A     60.590   1.492  17.904  1.00 21.97           C  
ATOM    234  C   ILE A  35A     61.527   2.539  18.536  1.00 21.97           C  
ATOM    235  O   ILE A  35A     61.621   2.651  19.752  1.00 21.97           O  
ATOM    236  CB  ILE A  35A     59.095   1.885  18.232  1.00 21.97           C  
ATOM    237  CG1 ILE A  35A     57.986   1.305  17.353  1.00 25.71           C  
ATOM    238  CG2 ILE A  35A     58.875   3.395  18.199  1.00 25.71           C  
ATOM    239  CD1 ILE A  35A     58.305  -0.049  16.752  1.00 25.71           C  
ATOM    240  N   ASP A  36A     62.111   3.354  17.725  1.00 20.96           N  
ATOM    241  CA  ASP A  36A     62.853   4.535  18.163  1.00 20.96           C  
ATOM    242  C   ASP A  36A     61.959   5.795  18.020  1.00 20.96           C  
ATOM    243  O   ASP A  36A     61.730   6.355  16.952  1.00 20.96           O  
ATOM    244  CB  ASP A  36A     64.220   4.558  17.378  1.00 20.96           C  
ATOM    245  CG  ASP A  36A     64.994   5.866  17.479  1.00 16.58           C  
ATOM    246  OD1 ASP A  36A     64.889   6.569  18.500  1.00 16.58           O  
ATOM    247  OD2 ASP A  36A     65.708   6.191  16.506  1.00 16.58           O  
ATOM    248  N   PHE A  37A     61.488   6.269  19.145  1.00 14.85           N  
ATOM    249  CA  PHE A  37A     60.656   7.470  19.146  1.00 14.85           C  
ATOM    250  C   PHE A  37A     61.520   8.727  18.998  1.00 14.85           C  
ATOM    251  O   PHE A  37A     62.443   9.014  19.783  1.00 14.85           O  
ATOM    252  CB  PHE A  37A     59.873   7.548  20.465  1.00 14.85           C  
ATOM    253  CG  PHE A  37A     58.648   6.609  20.481  1.00 27.08           C  
ATOM    254  CD1 PHE A  37A     57.434   7.027  19.967  1.00 27.08           C  
ATOM    255  CD2 PHE A  37A     58.741   5.359  21.064  1.00 27.08           C  
ATOM    256  CE1 PHE A  37A     56.318   6.190  20.006  1.00 27.08           C  
ATOM    257  CE2 PHE A  37A     57.624   4.510  21.099  1.00 27.08           C  
ATOM    258  CZ  PHE A  37A     56.418   4.929  20.562  1.00 27.08           C  
ATOM    259  N   TRP A  38A     61.146   9.456  17.997  1.00 16.17           N  
ATOM    260  CA  TRP A  38A     61.784  10.742  17.727  1.00 16.17           C  
ATOM    261  C   TRP A  38A     61.033  11.902  18.397  1.00 16.17           C  
ATOM    262  O   TRP A  38A     61.657  12.715  19.101  1.00 16.17           O  
ATOM    263  CB  TRP A  38A     61.855  10.959  16.201  1.00 16.17           C  
ATOM    264  CG  TRP A  38A     62.987  10.125  15.587  1.00 13.47           C  
ATOM    265  CD1 TRP A  38A     63.632   9.067  16.115  1.00 13.47           C  
ATOM    266  CD2 TRP A  38A     63.648  10.395  14.391  1.00 13.47           C  
ATOM    267  NE1 TRP A  38A     64.640   8.639  15.258  1.00 13.47           N  
ATOM    268  CE2 TRP A  38A     64.643   9.407  14.242  1.00 13.47           C  
ATOM    269  CE3 TRP A  38A     63.468  11.406  13.468  1.00 13.47           C  
ATOM    270  CZ2 TRP A  38A     65.470   9.345  13.140  1.00 13.47           C  
ATOM    271  CZ3 TRP A  38A     64.303  11.357  12.354  1.00 13.47           C  
ATOM    272  CH2 TRP A  38A     65.273  10.347  12.191  1.00 13.47           C  
ATOM    273  N   LYS A  39A     59.694  11.901  18.301  1.00 20.00           N  
ATOM    274  CA  LYS A  39A     58.961  12.998  18.908  1.00 20.00           C  
ATOM    275  C   LYS A  39A     57.516  12.560  19.059  1.00 20.00           C  
ATOM    276  O   LYS A  39A     56.889  12.221  18.061  1.00 20.00           O  
ATOM    277  CB  LYS A  39A     59.113  14.134  17.900  1.00 20.00           C  
ATOM    278  CG  LYS A  39A     57.924  15.069  17.756  1.00 44.18           C  
ATOM    279  CD  LYS A  39A     58.270  16.096  16.669  0.00  0.00           C  
ATOM    280  CE  LYS A  39A     57.015  16.612  15.963  1.00 44.18           C  
ATOM    281  NZ  LYS A  39A     57.377  17.669  14.957  1.00 44.18           N  
ATOM    282  N   PRO A  40A     57.050  12.374  20.291  1.00 19.26           N  
ATOM    283  CA  PRO A  40A     57.849  12.631  21.514  1.00 19.26           C  
ATOM    284  C   PRO A  40A     58.898  11.548  21.813  1.00 19.26           C  
ATOM    285  O   PRO A  40A     59.248  10.789  20.923  1.00 19.26           O  
ATOM    286  CB  PRO A  40A     56.789  12.784  22.593  1.00 19.26           C  
ATOM    287  CG  PRO A  40A     55.653  11.911  22.094  1.00 24.07           C  
ATOM    288  CD  PRO A  40A     55.688  11.913  20.580  1.00 24.07           C  
ATOM    289  N   ASP A  41A     59.582  11.649  22.912  1.00 19.05           N  
ATOM    290  CA  ASP A  41A     60.774  10.793  23.111  1.00 19.05           C  
ATOM    291  C   ASP A  41A     60.445   9.481  23.825  1.00 19.05           C  
ATOM    292  O   ASP A  41A     61.275   8.589  23.847  1.00 19.05           O  
ATOM    293  CB  ASP A  41A     61.934  11.565  23.800  1.00 19.05           C  
ATOM    294  CG  ASP A  41A     61.597  12.080  25.206  1.00 32.40           C  
ATOM    295  OD1 ASP A  41A     60.583  11.668  25.843  1.00 32.40           O  
ATOM    296  OD2 ASP A  41A     62.383  12.935  25.685  1.00 32.40           O  
ATOM    297  N   SER A  42A     59.177   9.284  24.083  1.00 19.35           N  
ATOM    298  CA  SER A  42A     58.644   7.994  24.523  1.00 19.35           C  
ATOM    299  C   SER A  42A     57.136   7.901  24.266  1.00 19.35           C  
ATOM    300  O   SER A  42A     56.500   8.946  24.151  1.00 19.35           O  
ATOM    301  CB  SER A  42A     58.890   7.834  26.038  1.00 19.35           C  
ATOM    302  OG  SER A  42A     58.422   6.526  26.445  1.00 26.14           O  
ATOM    303  N   VAL A  43A     56.615   6.658  24.265  1.00 23.48           N  
ATOM    304  CA  VAL A  43A     55.192   6.288  24.140  1.00 23.48           C  
ATOM    305  C   VAL A  43A     54.379   6.845  25.321  1.00 23.48           C  
ATOM    306  O   VAL A  43A     53.160   7.006  25.220  1.00 23.48           O  
ATOM    307  CB  VAL A  43A     54.985   4.738  24.019  1.00 23.48           C  
ATOM    308  CG1 VAL A  43A     55.311   3.895  25.287  1.00 12.08           C  
ATOM    309  CG2 VAL A  43A     53.580   4.377  23.462  1.00 12.08           C  
ATOM    310  N   THR A  44A     55.080   7.064  26.422  1.00 24.74           N  
ATOM    311  CA  THR A  44A     54.430   7.461  27.642  1.00 24.74           C  
ATOM    312  C   THR A  44A     54.160   8.973  27.601  1.00 24.74           C  
ATOM    313  O   THR A  44A     53.386   9.485  28.411  1.00 24.74           O  
ATOM    314  CB  THR A  44A     55.245   7.025  28.918  1.00 24.74           C  
ATOM    315  OG1 THR A  44A     56.471   7.767  28.966  1.00 14.97           O  
ATOM    316  CG2 THR A  44A     55.500   5.500  29.230  1.00 14.97           C  
ATOM    317  N   GLN A  45A     54.738   9.665  26.626  1.00 14.73           N  
ATOM    318  CA  GLN A  45A     54.605  11.135  26.506  1.00 14.73           C  
ATOM    319  C   GLN A  45A     53.717  11.499  25.340  1.00 14.73           C  
ATOM    320  O   GLN A  45A     53.729  12.670  24.975  1.00 14.73           O  
ATOM    321  CB  GLN A  45A     55.940  11.791  26.195  1.00 14.73           C  
ATOM    322  CG  GLN A  45A     57.030  11.239  27.125  1.00 17.99           C  
ATOM    323  CD  GLN A  45A     56.679  11.682  28.539  1.00 17.99           C  
ATOM    324  OE1 GLN A  45A     56.663  12.883  28.832  1.00 17.99           O  
ATOM    325  NE2 GLN A  45A     56.415  10.726  29.400  1.00 17.99           N  
ATOM    326  N   ILE A  46A     52.952  10.556  24.819  1.00 17.01           N  
ATOM    327  CA  ILE A  46A     51.940  10.896  23.776  1.00 17.01           C  
ATOM    328  C   ILE A  46A     50.645  11.399  24.447  1.00 17.01           C  
ATOM    329  O   ILE A  46A     50.331  10.926  25.547  1.00 17.01           O  
ATOM    330  CB  ILE A  46A     51.660   9.671  22.872  1.00 17.01           C  
ATOM    331  CG1 ILE A  46A     52.984   9.260  22.213  1.00 17.38           C  
ATOM    332  CG2 ILE A  46A     50.663  10.036  21.793  1.00 17.38           C  
ATOM    333  CD1 ILE A  46A     52.982   7.896  21.467  1.00 17.38           C  
ATOM    334  N   LYS A  47A     49.953  12.418  23.870  1.00 19.02           N  
ATOM    335  CA  LYS A  47A     48.641  12.922  24.346  1.00 19.02           C  
ATOM    336  C   LYS A  47A     47.684  12.914  23.138  1.00 19.02           C  
ATOM    337  O   LYS A  47A     48.120  12.776  21.994  1.00 19.02           O  
ATOM    338  CB  LYS A  47A     48.834  14.346  24.948  1.00 19.02           C  
ATOM    339  CG  LYS A  47A     48.501  15.339  23.852  1.00 23.71           C  
ATOM    340  CD  LYS A  47A     49.348  16.598  23.825  1.00 23.71           C  
ATOM    341  CE  LYS A  47A     49.139  17.491  25.030  1.00 23.71           C  
ATOM    342  NZ  LYS A  47A     49.863  18.714  24.701  1.00 23.71           N  
ATOM    343  N   PRO A  48A     46.397  12.755  23.381  1.00 16.54           N  
ATOM    344  CA  PRO A  48A     45.433  12.600  22.250  1.00 16.54           C  
ATOM    345  C   PRO A  48A     45.495  13.797  21.297  1.00 16.54           C  
ATOM    346  O   PRO A  48A     45.867  14.899  21.734  1.00 16.54           O  
ATOM    347  CB  PRO A  48A     44.093  12.557  22.977  1.00 16.54           C  
ATOM    348  CG  PRO A  48A     44.464  11.897  24.297  1.00 16.08           C  
ATOM    349  CD  PRO A  48A     45.812  12.482  24.708  1.00 16.08           C  
ATOM    350  N   HIS A  49A     45.113  13.578  20.065  1.00 20.53           N  
ATOM    351  CA  HIS A  49A     45.132  14.678  19.094  1.00 20.53           C  
ATOM    352  C   HIS A  49A     46.525  15.252  18.953  1.00 20.53           C  
ATOM    353  O   HIS A  49A     46.722  16.468  18.890  1.00 20.53           O  
ATOM    354  CB  HIS A  49A     44.119  15.823  19.347  1.00 20.53           C  
ATOM    355  CG  HIS A  49A     42.711  15.233  19.555  1.00 44.08           C  
ATOM    356  ND1 HIS A  49A     42.129  15.163  20.862  1.00 44.08           N  
ATOM    357  CD2 HIS A  49A     41.915  14.621  18.649  1.00 44.08           C  
ATOM    358  CE1 HIS A  49A     40.924  14.475  20.712  1.00 44.08           C  
ATOM    359  NE2 HIS A  49A     40.792  14.138  19.323  1.00 44.08           N  
ATOM    360  N   SER A  50A     47.388  14.324  18.638  1.00 21.68           N  
ATOM    361  CA  SER A  50A     48.689  14.753  18.212  1.00 21.68           C  
ATOM    362  C   SER A  50A     49.302  13.706  17.308  1.00 21.68           C  
ATOM    363  O   SER A  50A     48.624  12.792  16.852  1.00 21.68           O  
ATOM    364  CB  SER A  50A     49.548  14.902  19.445  1.00 21.68           C  
ATOM    365  OG  SER A  50A     49.735  13.601  19.926  1.00 31.55           O  
ATOM    366  N   THR A  51A     50.515  14.020  16.955  1.00 24.46           N  
ATOM    367  CA  THR A  51A     51.322  13.296  15.967  1.00 24.46           C  
ATOM    368  C   THR A  51A     52.574  12.714  16.622  1.00 24.46           C  
ATOM    369  O   THR A  51A     52.908  13.146  17.737  1.00 24.46           O  
ATOM    370  CB  THR A  51A     51.730  14.359  14.959  1.00 24.46           C  
ATOM    371  OG1 THR A  51A     51.158  13.951  13.728  1.00 26.81           O  
ATOM    372  CG2 THR A  51A     53.241  14.694  14.858  1.00 26.81           C  
ATOM    373  N   VAL A  52A     53.001  11.559  16.128  1.00 17.20           N  
ATOM    374  CA  VAL A  52A     54.125  10.824  16.758  1.00 17.20           C  
ATOM    375  C   VAL A  52A     55.108  10.431  15.664  1.00 17.20           C  
ATOM    376  O   VAL A  52A     54.658   9.773  14.738  1.00 17.20           O  
ATOM    377  CB  VAL A  52A     53.683   9.508  17.421  1.00 17.20           C  
ATOM    378  CG1 VAL A  52A     54.801   9.090  18.381  1.00 27.09           C  
ATOM    379  CG2 VAL A  52A     52.344   9.616  18.161  1.00 27.09           C  
ATOM    380  N   ASP A  53A     56.382  10.802  15.749  1.00 14.34           N  
ATOM    381  CA  ASP A  53A     57.411  10.428  14.756  1.00 14.34           C  
ATOM    382  C   ASP A  53A     58.286   9.346  15.369  1.00 14.34           C  
ATOM    383  O   ASP A  53A     58.716   9.509  16.508  1.00 14.34           O  
ATOM    384  CB  ASP A  53A     58.362  11.635  14.565  1.00 14.34           C  
ATOM    385  CG  ASP A  53A     57.652  12.765  13.824  1.00 20.06           C  
ATOM    386  OD1 ASP A  53A     56.503  12.555  13.379  1.00 20.06           O  
ATOM    387  OD2 ASP A  53A     58.234  13.865  13.676  1.00 20.06           O  
ATOM    388  N   PHE A  54A     58.543   8.289  14.630  1.00 13.93           N  
ATOM    389  CA  PHE A  54A     59.411   7.163  15.168  1.00 13.93           C  
ATOM    390  C   PHE A  54A     60.047   6.372  14.039  1.00 13.93           C  
ATOM    391  O   PHE A  54A     59.537   6.400  12.926  1.00 13.93           O  
ATOM    392  CB  PHE A  54A     58.728   6.164  16.173  1.00 13.93           C  
ATOM    393  CG  PHE A  54A     57.453   5.465  15.634  1.00 18.05           C  
ATOM    394  CD1 PHE A  54A     57.542   4.336  14.852  1.00 18.05           C  
ATOM    395  CD2 PHE A  54A     56.207   5.977  15.961  1.00 18.05           C  
ATOM    396  CE1 PHE A  54A     56.379   3.726  14.399  1.00 18.05           C  
ATOM    397  CE2 PHE A  54A     55.048   5.377  15.491  1.00 18.05           C  
ATOM    398  CZ  PHE A  54A     55.137   4.248  14.712  1.00 18.05           C  
ATOM    399  N   ARG A  55A     61.167   5.775  14.332  1.00 16.31           N  
ATOM    400  CA  ARG A  55A     61.834   4.953  13.316  1.00 16.31           C  
ATOM    401  C   ARG A  55A     61.880   3.435  13.549  1.00 16.31           C  
ATOM    402  O   ARG A  55A     61.825   2.908  14.674  1.00 16.31           O  
ATOM    403  CB  ARG A  55A     63.182   5.492  12.851  1.00 16.31           C  
ATOM    404  CG  ARG A  55A     64.231   4.866  13.682  1.00 19.23           C  
ATOM    405  CD  ARG A  55A     65.570   4.737  12.976  1.00 19.23           C  
ATOM    406  NE  ARG A  55A     66.359   4.516  14.187  1.00 19.23           N  
ATOM    407  CZ  ARG A  55A     67.051   3.474  14.542  1.00 19.23           C  
ATOM    408  NH1 ARG A  55A     67.276   2.443  13.718  1.00 19.23           N  
ATOM    409  NH2 ARG A  55A     67.393   3.472  15.801  1.00 19.23           N  
ATOM    410  N   VAL A  56A     61.771   2.769  12.432  1.00 23.00           N  
ATOM    411  CA  VAL A  56A     61.484   1.355  12.461  1.00 23.00           C  
ATOM    412  C   VAL A  56A     62.586   0.603  11.703  1.00 23.00           C  
ATOM    413  O   VAL A  56A     63.097   1.068  10.678  1.00 23.00           O  
ATOM    414  CB  VAL A  56A     60.027   1.207  11.882  1.00 23.00           C  
ATOM    415  CG1 VAL A  56A     59.636  -0.213  11.472  1.00 17.00           C  
ATOM    416  CG2 VAL A  56A     58.967   1.792  12.842  1.00 17.00           C  
ATOM    417  N   LYS A  57A     63.009  -0.501  12.303  1.00 16.19           N  
ATOM    418  CA  LYS A  57A     64.059  -1.334  11.716  1.00 16.19           C  
ATOM    419  C   LYS A  57A     63.539  -2.032  10.466  1.00 16.19           C  
ATOM    420  O   LYS A  57A     62.325  -2.210  10.350  1.00 16.19           O  
ATOM    421  CB  LYS A  57A     64.589  -2.307  12.772  1.00 16.19           C  
ATOM    422  CG  LYS A  57A     65.493  -1.482  13.690  1.00 38.85           C  
ATOM    423  CD  LYS A  57A     65.467  -1.959  15.143  1.00 38.85           C  
ATOM    424  CE  LYS A  57A     66.121  -3.327  15.408  1.00 38.85           C  
ATOM    425  NZ  LYS A  57A     65.861  -3.819  16.796  1.00 38.85           N  
ATOM    426  N   ALA A  58A     64.430  -2.226   9.504  1.00 17.70           N  
ATOM    427  CA  ALA A  58A     64.105  -2.765   8.191  1.00 17.70           C  
ATOM    428  C   ALA A  58A     63.225  -4.015   8.302  1.00 17.70           C  
ATOM    429  O   ALA A  58A     62.352  -4.259   7.445  1.00 17.70           O  
ATOM    430  CB  ALA A  58A     65.412  -3.090   7.484  1.00 17.70           C  
ATOM    431  N   GLU A  59A     63.609  -4.830   9.287  1.00 26.65           N  
ATOM    432  CA  GLU A  59A     63.019  -6.155   9.405  1.00 26.65           C  
ATOM    433  C   GLU A  59A     61.584  -6.038   9.880  1.00 26.65           C  
ATOM    434  O   GLU A  59A     60.883  -7.049   9.902  1.00 26.65           O  
ATOM    435  CB  GLU A  59A     63.804  -7.032  10.402  1.00 26.65           C  
ATOM    436  CG  GLU A  59A     63.789  -6.517  11.864  1.00 29.39           C  
ATOM    437  CD  GLU A  59A     65.161  -5.975  12.229  1.00 29.39           C  
ATOM    438  OE1 GLU A  59A     65.867  -5.426  11.324  1.00 29.39           O  
ATOM    439  OE2 GLU A  59A     65.530  -6.092  13.430  1.00 29.39           O  
ATOM    440  N   ASP A  60A     61.270  -4.878  10.490  1.00 18.01           N  
ATOM    441  CA  ASP A  60A     59.981  -4.667  11.188  1.00 18.01           C  
ATOM    442  C   ASP A  60A     59.006  -3.893  10.311  1.00 18.01           C  
ATOM    443  O   ASP A  60A     57.918  -3.652  10.825  1.00 18.01           O  
ATOM    444  CB  ASP A  60A     60.138  -3.831  12.455  1.00 18.01           C  
ATOM    445  CG  ASP A  60A     60.763  -4.629  13.582  1.00 24.41           C  
ATOM    446  OD1 ASP A  60A     60.587  -5.870  13.558  1.00 24.41           O  
ATOM    447  OD2 ASP A  60A     61.415  -4.031  14.485  1.00 24.41           O  
ATOM    448  N   ILE A  61A     59.466  -3.369   9.148  1.00 11.94           N  
ATOM    449  CA  ILE A  61A     58.655  -2.416   8.353  1.00 11.94           C  
ATOM    450  C   ILE A  61A     57.260  -2.944   8.061  1.00 11.94           C  
ATOM    451  O   ILE A  61A     56.346  -2.160   8.280  1.00 11.94           O  
ATOM    452  CB  ILE A  61A     59.247  -1.954   7.022  1.00 11.94           C  
ATOM    453  CG1 ILE A  61A     60.366  -0.908   7.121  1.00 15.57           C  
ATOM    454  CG2 ILE A  61A     58.170  -1.435   6.048  1.00 15.57           C  
ATOM    455  CD1 ILE A  61A     60.679  -0.382   8.508  1.00 15.57           C  
ATOM    456  N   LEU A  62A     57.117  -4.191   7.590  1.00 19.05           N  
ATOM    457  CA  LEU A  62A     55.836  -4.796   7.172  1.00 19.05           C  
ATOM    458  C   LEU A  62A     54.959  -5.103   8.376  1.00 19.05           C  
ATOM    459  O   LEU A  62A     53.761  -4.814   8.335  1.00 19.05           O  
ATOM    460  CB  LEU A  62A     55.966  -6.108   6.355  1.00 19.05           C  
ATOM    461  CG  LEU A  62A     56.614  -5.950   4.944  1.00 16.40           C  
ATOM    462  CD1 LEU A  62A     56.697  -7.274   4.106  1.00 16.40           C  
ATOM    463  CD2 LEU A  62A     55.916  -4.828   4.154  1.00 16.40           C  
ATOM    464  N   ALA A  63A     55.536  -5.558   9.458  1.00 15.90           N  
ATOM    465  CA  ALA A  63A     54.761  -5.827  10.675  1.00 15.90           C  
ATOM    466  C   ALA A  63A     54.127  -4.561  11.234  1.00 15.90           C  
ATOM    467  O   ALA A  63A     52.958  -4.608  11.608  1.00 15.90           O  
ATOM    468  CB  ALA A  63A     55.706  -6.378  11.741  1.00 15.90           C  
ATOM    469  N   VAL A  64A     54.848  -3.462  11.162  1.00 18.95           N  
ATOM    470  CA  VAL A  64A     54.289  -2.198  11.631  1.00 18.95           C  
ATOM    471  C   VAL A  64A     53.261  -1.538  10.703  1.00 18.95           C  
ATOM    472  O   VAL A  64A     52.260  -1.008  11.172  1.00 18.95           O  
ATOM    473  CB  VAL A  64A     55.493  -1.282  11.890  1.00 18.95           C  
ATOM    474  CG1 VAL A  64A     55.127   0.202  12.178  1.00 17.29           C  
ATOM    475  CG2 VAL A  64A     56.413  -1.923  12.951  1.00 17.29           C  
ATOM    476  N   GLU A  65A     53.463  -1.668   9.411  1.00 13.62           N  
ATOM    477  CA  GLU A  65A     52.494  -1.146   8.457  1.00 13.62           C  
ATOM    478  C   GLU A  65A     51.234  -2.007   8.457  1.00 13.62           C  
ATOM    479  O   GLU A  65A     50.149  -1.427   8.404  1.00 13.62           O  
ATOM    480  CB  GLU A  65A     53.021  -1.110   7.026  1.00 13.62           C  
ATOM    481  CG  GLU A  65A     54.221  -0.167   6.864  1.00 26.49           C  
ATOM    482  CD  GLU A  65A     54.494   0.027   5.382  1.00 26.49           C  
ATOM    483  OE1 GLU A  65A     54.240  -0.881   4.540  1.00 26.49           O  
ATOM    484  OE2 GLU A  65A     54.977   1.129   5.046  1.00 26.49           O  
ATOM    485  N   ASP A  66A     51.329  -3.318   8.729  1.00 13.18           N  
ATOM    486  CA  ASP A  66A     50.088  -4.048   9.015  1.00 13.18           C  
ATOM    487  C   ASP A  66A     49.431  -3.542  10.316  1.00 13.18           C  
ATOM    488  O   ASP A  66A     48.208  -3.466  10.416  1.00 13.18           O  
ATOM    489  CB  ASP A  66A     50.367  -5.552   9.074  1.00 13.18           C  
ATOM    490  CG  ASP A  66A     50.903  -6.162   7.759  1.00 15.25           C  
ATOM    491  OD1 ASP A  66A     50.872  -5.554   6.639  1.00 15.25           O  
ATOM    492  OD2 ASP A  66A     51.372  -7.330   7.881  1.00 15.25           O  
ATOM    493  N   PHE A  67A     50.174  -3.439  11.378  1.00 14.41           N  
ATOM    494  CA  PHE A  67A     49.538  -3.163  12.660  1.00 14.41           C  
ATOM    495  C   PHE A  67A     48.748  -1.849  12.548  1.00 14.41           C  
ATOM    496  O   PHE A  67A     47.666  -1.716  13.128  1.00 14.41           O  
ATOM    497  CB  PHE A  67A     50.683  -3.021  13.686  1.00 14.41           C  
ATOM    498  CG  PHE A  67A     50.193  -2.686  15.115  1.00 17.65           C  
ATOM    499  CD1 PHE A  67A     49.985  -1.367  15.533  1.00 17.65           C  
ATOM    500  CD2 PHE A  67A     49.887  -3.740  15.975  1.00 17.65           C  
ATOM    501  CE1 PHE A  67A     49.437  -1.102  16.800  1.00 17.65           C  
ATOM    502  CE2 PHE A  67A     49.346  -3.487  17.237  1.00 17.65           C  
ATOM    503  CZ  PHE A  67A     49.106  -2.163  17.640  1.00 17.65           C  
ATOM    504  N   LEU A  68A     49.365  -0.852  11.892  1.00 17.23           N  
ATOM    505  CA  LEU A  68A     48.782   0.497  11.901  1.00 17.23           C  
ATOM    506  C   LEU A  68A     47.488   0.381  11.101  1.00 17.23           C  
ATOM    507  O   LEU A  68A     46.438   0.843  11.551  1.00 17.23           O  
ATOM    508  CB  LEU A  68A     49.710   1.540  11.204  1.00 17.23           C  
ATOM    509  CG  LEU A  68A     50.996   1.846  11.987  1.00  7.25           C  
ATOM    510  CD1 LEU A  68A     51.983   2.771  11.234  1.00  7.25           C  
ATOM    511  CD2 LEU A  68A     50.697   2.250  13.424  1.00  7.25           C  
ATOM    512  N   GLU A  69A     47.634  -0.309   9.988  1.00 18.24           N  
ATOM    513  CA  GLU A  69A     46.496  -0.481   9.082  1.00 18.24           C  
ATOM    514  C   GLU A  69A     45.323  -1.280   9.692  1.00 18.24           C  
ATOM    515  O   GLU A  69A     44.165  -0.806   9.660  1.00 18.24           O  
ATOM    516  CB  GLU A  69A     46.969  -1.018   7.702  1.00 18.24           C  
ATOM    517  CG  GLU A  69A     47.921  -0.033   6.957  1.00 26.78           C  
ATOM    518  CD  GLU A  69A     48.513  -0.740   5.731  1.00 26.78           C  
ATOM    519  OE1 GLU A  69A     48.000  -1.834   5.353  1.00 26.78           O  
ATOM    520  OE2 GLU A  69A     49.488  -0.225   5.141  1.00 26.78           O  
ATOM    521  N   GLN A  70A     45.701  -2.403  10.323  1.00 17.38           N  
ATOM    522  CA  GLN A  70A     44.710  -3.263  10.960  1.00 17.38           C  
ATOM    523  C   GLN A  70A     44.081  -2.656  12.221  1.00 17.38           C  
ATOM    524  O   GLN A  70A     43.240  -3.269  12.856  1.00 17.38           O  
ATOM    525  CB  GLN A  70A     45.302  -4.665  11.195  1.00 17.38           C  
ATOM    526  CG  GLN A  70A     45.685  -5.193   9.795  1.00 15.09           C  
ATOM    527  CD  GLN A  70A     46.415  -6.540   9.833  1.00 15.09           C  
ATOM    528  OE1 GLN A  70A     46.961  -6.945  10.850  1.00 15.09           O  
ATOM    529  NE2 GLN A  70A     46.408  -7.159   8.683  1.00 15.09           N  
ATOM    530  N   ASN A  71A     44.631  -1.580  12.715  1.00 14.89           N  
ATOM    531  CA  ASN A  71A     44.154  -0.973  13.944  1.00 14.89           C  
ATOM    532  C   ASN A  71A     43.673   0.437  13.667  1.00 14.89           C  
ATOM    533  O   ASN A  71A     43.432   1.160  14.623  1.00 14.89           O  
ATOM    534  CB  ASN A  71A     45.256  -0.889  14.995  1.00 14.89           C  
ATOM    535  CG  ASN A  71A     45.420  -2.299  15.533  1.00 22.95           C  
ATOM    536  OD1 ASN A  71A     46.223  -3.080  15.038  1.00 22.95           O  
ATOM    537  ND2 ASN A  71A     44.634  -2.591  16.526  1.00 22.95           N  
ATOM    538  N   GLU A  72A     43.574   0.783  12.413  1.00 31.27           N  
ATOM    539  CA  GLU A  72A     43.121   2.131  12.040  1.00 31.27           C  
ATOM    540  C   GLU A  72A     44.017   3.282  12.536  1.00 31.27           C  
ATOM    541  O   GLU A  72A     43.542   4.367  12.891  1.00 31.27           O  
ATOM    542  CB  GLU A  72A     41.664   2.391  12.481  1.00 31.27           C  
ATOM    543  CG  GLU A  72A     40.632   1.492  11.831  1.00 38.86           C  
ATOM    544  CD  GLU A  72A     39.295   1.996  12.348  1.00 38.86           C  
ATOM    545  OE1 GLU A  72A     38.865   1.543  13.426  1.00 38.86           O  
ATOM    546  OE2 GLU A  72A     38.672   2.866  11.694  1.00 38.86           O  
ATOM    547  N   LEU A  73A     45.310   3.106  12.517  1.00 22.70           N  
ATOM    548  CA  LEU A  73A     46.108   4.292  12.879  1.00 22.70           C  
ATOM    549  C   LEU A  73A     46.495   4.926  11.550  1.00 22.70           C  
ATOM    550  O   LEU A  73A     46.970   4.260  10.627  1.00 22.70           O  
ATOM    551  CB  LEU A  73A     47.375   3.966  13.678  1.00 22.70           C  
ATOM    552  CG  LEU A  73A     47.193   3.672  15.179  1.00 15.70           C  
ATOM    553  CD1 LEU A  73A     46.058   4.368  15.868  1.00 15.70           C  
ATOM    554  CD2 LEU A  73A     47.429   2.244  15.646  1.00 15.70           C  
ATOM    555  N   GLN A  74A     46.124   6.159  11.424  1.00 13.56           N  
ATOM    556  CA  GLN A  74A     46.452   6.867  10.183  1.00 13.56           C  
ATOM    557  C   GLN A  74A     47.916   7.361  10.207  1.00 13.56           C  
ATOM    558  O   GLN A  74A     48.441   7.683  11.265  1.00 13.56           O  
ATOM    559  CB  GLN A  74A     45.361   7.948   9.918  1.00 13.56           C  
ATOM    560  CG  GLN A  74A     45.651   8.785   8.661  1.00 48.15           C  
ATOM    561  CD  GLN A  74A     45.054  10.186   8.837  1.00 48.15           C  
ATOM    562  OE1 GLN A  74A     43.836  10.340   8.895  0.00  0.00           O  
ATOM    563  NE2 GLN A  74A     45.940  11.159   8.937  0.00  0.00           N  
ATOM    564  N   TYR A  75A     48.653   7.014   9.181  1.00 16.29           N  
ATOM    565  CA  TYR A  75A     50.115   7.198   9.156  1.00 16.29           C  
ATOM    566  C   TYR A  75A     50.622   7.814   7.859  1.00 16.29           C  
ATOM    567  O   TYR A  75A     50.006   7.707   6.790  1.00 16.29           O  
ATOM    568  CB  TYR A  75A     50.948   5.952   9.552  1.00 16.29           C  
ATOM    569  CG  TYR A  75A     51.011   4.830   8.488  1.00 27.80           C  
ATOM    570  CD1 TYR A  75A     50.047   3.841   8.434  1.00 27.80           C  
ATOM    571  CD2 TYR A  75A     52.091   4.770   7.623  1.00 27.80           C  
ATOM    572  CE1 TYR A  75A     50.158   2.800   7.522  1.00 27.80           C  
ATOM    573  CE2 TYR A  75A     52.213   3.740   6.712  1.00 27.80           C  
ATOM    574  CZ  TYR A  75A     51.237   2.749   6.667  1.00 27.80           C  
ATOM    575  OH  TYR A  75A     51.334   1.746   5.752  1.00 27.80           O  
ATOM    576  N   GLU A  76A     51.844   8.296   7.969  1.00 13.63           N  
ATOM    577  CA  GLU A  76A     52.543   8.779   6.779  1.00 13.63           C  
ATOM    578  C   GLU A  76A     54.005   8.418   6.989  1.00 13.63           C  
ATOM    579  O   GLU A  76A     54.450   8.352   8.128  1.00 13.63           O  
ATOM    580  CB  GLU A  76A     52.354  10.297   6.857  1.00 13.63           C  
ATOM    581  CG  GLU A  76A     52.813  11.064   5.627  1.00 50.01           C  
ATOM    582  CD  GLU A  76A     53.237  12.442   6.130  1.00 50.01           C  
ATOM    583  OE1 GLU A  76A     52.822  12.841   7.255  1.00 50.01           O  
ATOM    584  OE2 GLU A  76A     54.016  13.122   5.403  1.00 50.01           O  
ATOM    585  N   VAL A  77A     54.631   8.041   5.939  1.00 21.04           N  
ATOM    586  CA  VAL A  77A     56.089   7.755   5.917  1.00 21.04           C  
ATOM    587  C   VAL A  77A     56.897   9.042   5.709  1.00 21.04           C  
ATOM    588  O   VAL A  77A     56.960   9.535   4.595  1.00 21.04           O  
ATOM    589  CB  VAL A  77A     56.393   6.761   4.773  1.00 21.04           C  
ATOM    590  CG1 VAL A  77A     57.904   6.529   4.489  1.00 12.61           C  
ATOM    591  CG2 VAL A  77A     55.646   5.455   5.076  1.00 12.61           C  
ATOM    592  N   LEU A  78A     57.474   9.555   6.773  1.00 21.40           N  
ATOM    593  CA  LEU A  78A     58.287  10.773   6.742  1.00 21.40           C  
ATOM    594  C   LEU A  78A     59.532  10.577   5.884  1.00 21.40           C  
ATOM    595  O   LEU A  78A     59.931  11.497   5.204  1.00 21.40           O  
ATOM    596  CB  LEU A  78A     58.715  11.024   8.191  1.00 21.40           C  
ATOM    597  CG  LEU A  78A     58.242  12.339   8.829  1.00 15.89           C  
ATOM    598  CD1 LEU A  78A     56.827  12.788   8.424  1.00 15.89           C  
ATOM    599  CD2 LEU A  78A     58.333  12.228  10.340  1.00 15.89           C  
ATOM    600  N   ILE A  79A     60.241   9.478   6.069  1.00 20.39           N  
ATOM    601  CA  ILE A  79A     61.562   9.164   5.466  1.00 20.39           C  
ATOM    602  C   ILE A  79A     61.538   7.720   4.993  1.00 20.39           C  
ATOM    603  O   ILE A  79A     61.389   6.813   5.810  1.00 20.39           O  
ATOM    604  CB  ILE A  79A     62.708   9.371   6.495  1.00 20.39           C  
ATOM    605  CG1 ILE A  79A     62.910  10.877   6.845  1.00 16.20           C  
ATOM    606  CG2 ILE A  79A     64.016   8.738   6.005  1.00 16.20           C  
ATOM    607  CD1 ILE A  79A     63.813  11.213   8.070  1.00 16.20           C  
ATOM    608  N   ASN A  80A     61.593   7.572   3.690  1.00 20.02           N  
ATOM    609  CA  ASN A  80A     61.539   6.279   3.069  1.00 20.02           C  
ATOM    610  C   ASN A  80A     62.805   5.404   3.206  1.00 20.02           C  
ATOM    611  O   ASN A  80A     62.772   4.150   3.259  1.00 20.02           O  
ATOM    612  CB  ASN A  80A     61.133   6.503   1.618  1.00 20.02           C  
ATOM    613  CG  ASN A  80A     60.218   5.330   1.251  1.00 49.16           C  
ATOM    614  OD1 ASN A  80A     59.210   5.053   1.935  1.00 49.16           O  
ATOM    615  ND2 ASN A  80A     60.618   4.668   0.172  1.00 49.16           N  
ATOM    616  N   ASN A  81A     63.967   6.063   3.206  1.00 21.41           N  
ATOM    617  CA  ASN A  81A     65.159   5.280   3.418  1.00 21.41           C  
ATOM    618  C   ASN A  81A     66.046   6.135   4.258  1.00 21.41           C  
ATOM    619  O   ASN A  81A     66.440   7.199   3.809  1.00 21.41           O  
ATOM    620  CB  ASN A  81A     65.911   4.960   2.111  1.00 21.41           C  
ATOM    621  CG  ASN A  81A     66.787   3.727   2.355  1.00 35.62           C  
ATOM    622  OD1 ASN A  81A     67.304   3.140   1.415  1.00 35.62           O  
ATOM    623  ND2 ASN A  81A     66.901   3.346   3.595  1.00 35.62           N  
ATOM    624  N   LEU A  82A     66.190   5.725   5.452  1.00 22.68           N  
ATOM    625  CA  LEU A  82A     67.070   6.484   6.299  1.00 22.68           C  
ATOM    626  C   LEU A  82A     68.497   6.502   5.755  1.00 22.68           C  
ATOM    627  O   LEU A  82A     69.216   7.455   6.030  1.00 22.68           O  
ATOM    628  CB  LEU A  82A     67.058   5.814   7.667  1.00 22.68           C  
ATOM    629  CG  LEU A  82A     67.381   6.790   8.796  1.00 30.74           C  
ATOM    630  CD1 LEU A  82A     66.575   8.093   8.604  1.00 30.74           C  
ATOM    631  CD2 LEU A  82A     67.058   6.077  10.140  1.00 30.74           C  
ATOM    632  N   ARG A  83A     68.917   5.432   5.131  1.00 24.54           N  
ATOM    633  CA  ARG A  83A     70.285   5.302   4.611  1.00 24.54           C  
ATOM    634  C   ARG A  83A     70.660   6.483   3.728  1.00 24.54           C  
ATOM    635  O   ARG A  83A     71.675   7.152   3.975  1.00 24.54           O  
ATOM    636  CB  ARG A  83A     70.359   4.057   3.714  1.00 24.54           C  
ATOM    637  CG  ARG A  83A     71.752   3.797   3.148  1.00 44.80           C  
ATOM    638  CD  ARG A  83A     71.622   3.380   1.669  1.00 44.80           C  
ATOM    639  NE  ARG A  83A     72.936   2.928   1.165  1.00 44.80           N  
ATOM    640  CZ  ARG A  83A     73.495   3.361   0.038  1.00 44.80           C  
ATOM    641  NH1 ARG A  83A     72.900   4.326  -0.633  0.00  0.00           N  
ATOM    642  NH2 ARG A  83A     74.755   3.081  -0.219  0.00  0.00           N  
ATOM    643  N   SER A  84A     69.786   6.752   2.802  1.00 23.69           N  
ATOM    644  CA  SER A  84A     69.987   7.949   1.993  1.00 23.69           C  
ATOM    645  C   SER A  84A     70.174   9.215   2.800  1.00 23.69           C  
ATOM    646  O   SER A  84A     70.960  10.049   2.353  1.00 23.69           O  
ATOM    647  CB  SER A  84A     68.758   8.286   1.163  1.00 23.69           C  
ATOM    648  OG  SER A  84A     68.677   7.261   0.197  1.00 47.91           O  
ATOM    649  N   VAL A  85A     69.247   9.405   3.728  1.00 25.44           N  
ATOM    650  CA  VAL A  85A     69.284  10.642   4.529  1.00 25.44           C  
ATOM    651  C   VAL A  85A     70.626  10.699   5.294  1.00 25.44           C  
ATOM    652  O   VAL A  85A     71.318  11.720   5.261  1.00 25.44           O  
ATOM    653  CB  VAL A  85A     68.036  10.774   5.444  1.00 25.44           C  
ATOM    654  CG1 VAL A  85A     68.146  11.961   6.411  1.00 19.95           C  
ATOM    655  CG2 VAL A  85A     66.749  10.874   4.607  1.00 19.95           C  
ATOM    656  N   LEU A  86A     71.048   9.540   5.785  1.00 25.66           N  
ATOM    657  CA  LEU A  86A     72.345   9.497   6.420  1.00 25.66           C  
ATOM    658  C   LEU A  86A     73.472   9.824   5.453  1.00 25.66           C  
ATOM    659  O   LEU A  86A     74.343  10.619   5.785  1.00 25.66           O  
ATOM    660  CB  LEU A  86A     72.575   8.143   7.083  1.00 25.66           C  
ATOM    661  CG  LEU A  86A     71.754   8.137   8.372  1.00 32.99           C  
ATOM    662  CD1 LEU A  86A     70.987   6.842   8.573  1.00 32.99           C  
ATOM    663  CD2 LEU A  86A     72.505   8.637   9.618  1.00 32.99           C  
ATOM    664  N   GLU A  87A     73.334   9.403   4.245  1.00 29.06           N  
ATOM    665  CA  GLU A  87A     74.369   9.795   3.324  1.00 29.06           C  
ATOM    666  C   GLU A  87A     74.250  11.221   2.822  1.00 29.06           C  
ATOM    667  O   GLU A  87A     75.243  11.737   2.328  1.00 29.06           O  
ATOM    668  CB  GLU A  87A     74.346   8.813   2.148  1.00 29.06           C  
ATOM    669  CG  GLU A  87A     74.806   7.444   2.684  1.00 47.25           C  
ATOM    670  CD  GLU A  87A     74.735   6.370   1.603  1.00 47.25           C  
ATOM    671  OE1 GLU A  87A     74.113   6.623   0.521  1.00 47.25           O  
ATOM    672  OE2 GLU A  87A     75.291   5.256   1.867  1.00 47.25           O  
ATOM    673  N   ALA A  88A     73.118  11.847   2.905  1.00 25.39           N  
ATOM    674  CA  ALA A  88A     73.056  13.208   2.330  1.00 25.39           C  
ATOM    675  C   ALA A  88A     73.585  14.247   3.310  1.00 25.39           C  
ATOM    676  O   ALA A  88A     73.195  15.410   3.255  1.00 25.39           O  
ATOM    677  CB  ALA A  88A     71.616  13.594   1.933  1.00 25.39           C  
ATOM    678  N   GLN A  89A     73.935  13.698   4.406  1.00 22.75           N  
ATOM    679  CA  GLN A  89A     74.046  14.515   5.610  1.00 22.75           C  
ATOM    680  C   GLN A  89A     75.232  15.484   5.526  1.00 22.75           C  
ATOM    681  O   GLN A  89A     75.212  16.628   5.990  1.00 22.75           O  
ATOM    682  CB  GLN A  89A     74.356  13.520   6.743  1.00 22.75           C  
ATOM    683  CG  GLN A  89A     74.043  14.161   8.089  1.00 32.54           C  
ATOM    684  CD  GLN A  89A     74.513  13.249   9.217  1.00 32.54           C  
ATOM    685  OE1 GLN A  89A     74.166  13.544  10.358  1.00 32.54           O  
ATOM    686  NE2 GLN A  89A     75.267  12.201   8.889  1.00 32.54           N  
ATOM    687  N   PHE A  90A     76.329  14.865   5.187  1.00 27.46           N  
ATOM    688  CA  PHE A  90A     77.624  15.505   5.149  1.00 27.46           C  
ATOM    689  C   PHE A  90A     77.736  16.142   3.775  1.00 27.46           C  
ATOM    690  O   PHE A  90A     78.405  15.626   2.893  1.00 27.46           O  
ATOM    691  CB  PHE A  90A     78.722  14.430   5.362  1.00 27.46           C  
ATOM    692  CG  PHE A  90A     78.785  14.000   6.856  1.00 26.07           C  
ATOM    693  CD1 PHE A  90A     78.917  14.957   7.856  1.00 26.07           C  
ATOM    694  CD2 PHE A  90A     78.762  12.664   7.192  1.00 26.07           C  
ATOM    695  CE1 PHE A  90A     79.062  14.596   9.201  1.00 26.07           C  
ATOM    696  CE2 PHE A  90A     78.894  12.296   8.532  1.00 26.07           C  
ATOM    697  CZ  PHE A  90A     79.053  13.262   9.543  1.00 26.07           C  
ATOM    698  N   ASP A  91A     76.912  17.128   3.552  1.00 38.97           N  
ATOM    699  CA  ASP A  91A     76.897  17.755   2.202  1.00 38.97           C  
ATOM    700  C   ASP A  91A     77.486  19.191   2.151  1.00 38.97           C  
ATOM    701  O   ASP A  91A     77.159  19.949   1.234  1.00 38.97           O  
ATOM    702  CB  ASP A  91A     75.493  17.694   1.604  1.00 38.97           C  
ATOM    703  CG  ASP A  91A     74.566  18.649   2.348  1.00 34.15           C  
ATOM    704  OD1 ASP A  91A     74.841  19.110   3.494  1.00 34.15           O  
ATOM    705  OD2 ASP A  91A     73.511  18.932   1.728  1.00 34.15           O  
ATOM    706  N   SER A  92A     78.386  19.506   3.118  1.00 37.12           N  
ATOM    707  CA  SER A  92A     79.102  20.810   3.165  1.00 37.12           C  
ATOM    708  C   SER A  92A     79.937  21.057   1.897  1.00 37.12           C  
ATOM    709  O   SER A  92A     80.585  20.123   1.396  1.00 37.12           O  
ATOM    710  CB  SER A  92A     80.064  20.900   4.353  1.00 37.12           C  
ATOM    711  OG  SER A  92A     80.553  22.236   4.359  1.00 28.70           O  
ATOM    712  N   VAL A  93A     79.853  22.268   1.329  1.00 44.50           N  
ATOM    713  CA  VAL A  93A     80.639  22.514   0.085  1.00 44.50           C  
ATOM    714  C   VAL A  93A     81.988  23.094   0.494  1.00 44.50           C  
ATOM    715  O   VAL A  93A     82.380  24.102  -0.088  1.00 44.50           O  
ATOM    716  CB  VAL A  93A     79.927  23.393  -0.990  1.00 44.50           C  
ATOM    717  CG1 VAL A  93A     80.556  23.237  -2.390  0.00  0.00           C  
ATOM    718  CG2 VAL A  93A     78.418  23.094  -1.037  0.00  0.00           C  
ATOM    719  N   SER A  94A     82.450  22.611   1.641  1.00 43.43           N  
ATOM    720  CA  SER A  94A     83.701  22.992   2.273  1.00 43.43           C  
ATOM    721  C   SER A  94A     84.675  21.836   2.094  1.00 43.43           C  
ATOM    722  O   SER A  94A     84.332  20.699   2.466  1.00 43.43           O  
ATOM    723  CB  SER A  94A     83.540  23.204   3.790  1.00 43.43           C  
ATOM    724  OG  SER A  94A     83.190  24.577   4.038  1.00 29.83           O  
ATOM    725  N   ARG A  95A     85.884  22.225   1.629  1.00 51.94           N  
ATOM    726  CA  ARG A  95A     87.038  21.345   1.285  1.00 51.94           C  
ATOM    727  C   ARG A  95A     87.912  20.953   2.478  1.00 51.94           C  
ATOM    728  O   ARG A  95A     89.047  20.521   2.280  0.00  0.00           O  
ATOM    729  CB  ARG A  95A     87.929  22.143   0.315  0.00  0.00           C  
ATOM    730  CG  ARG A  95A     88.123  23.587   0.822  0.00  0.00           C  
ATOM    731  CD  ARG A  95A     89.071  24.416  -0.064  0.00  0.00           C  
ATOM    732  NE  ARG A  95A     90.462  23.992   0.132  0.00  0.00           N  
ATOM    733  CZ  ARG A  95A     91.468  24.706  -0.335  0.00  0.00           C  
ATOM    734  NH1 ARG A  95A     91.231  25.804  -1.025  0.00  0.00           N  
ATOM    735  NH2 ARG A  95A     92.710  24.323  -0.117  0.00  0.00           N  
ATOM    736  N   THR A   4      87.502  21.380   3.641  1.00 36.08           N  
ATOM    737  CA  THR A   4      88.404  21.353   4.775  0.00  0.00           C  
ATOM    738  C   THR A   4      88.228  20.072   5.566  1.00 36.08           C  
ATOM    739  O   THR A   4      87.110  19.756   6.009  1.00 36.08           O  
ATOM    740  CB  THR A   4      88.194  22.566   5.696  1.00 36.08           C  
ATOM    741  OG1 THR A   4      88.759  22.224   6.999  1.00 29.72           O  
ATOM    742  CG2 THR A   4      86.679  22.962   5.794  1.00 29.72           C  
ATOM    743  N   THR A   5      89.397  19.536   5.894  1.00 47.79           N  
ATOM    744  CA  THR A   5      89.521  18.356   6.790  1.00 47.79           C  
ATOM    745  C   THR A   5      89.383  18.734   8.273  1.00 47.79           C  
ATOM    746  O   THR A   5      89.070  17.867   9.087  0.00  0.00           O  
ATOM    747  CB  THR A   5      90.928  17.708   6.637  1.00 47.79           C  
ATOM    748  OG1 THR A   5      91.920  18.606   7.150  0.00  0.00           O  
ATOM    749  CG2 THR A   5      91.237  17.350   5.172  0.00  0.00           C  
ATOM    750  N   GLY A   6      89.673  19.996   8.610  1.00 40.32           N  
ATOM    751  CA  GLY A   6      89.559  20.400  10.030  1.00 40.32           C  
ATOM    752  C   GLY A   6      88.204  21.035  10.371  1.00 40.32           C  
ATOM    753  O   GLY A   6      87.216  20.818   9.706  1.00 40.32           O  
ATOM    754  N   HIS A   7      88.199  21.890  11.339  1.00 24.28           N  
ATOM    755  CA  HIS A   7      87.027  22.609  11.799  1.00 24.28           C  
ATOM    756  C   HIS A   7      86.499  23.544  10.733  1.00 24.28           C  
ATOM    757  O   HIS A   7      87.206  24.395  10.207  1.00 24.28           O  
ATOM    758  CB  HIS A   7      87.460  23.462  12.996  1.00 24.28           C  
ATOM    759  CG  HIS A   7      86.231  24.090  13.633  1.00 20.98           C  
ATOM    760  ND1 HIS A   7      85.667  25.240  13.098  1.00 20.98           N  
ATOM    761  CD2 HIS A   7      85.490  23.603  14.636  1.00 20.98           C  
ATOM    762  CE1 HIS A   7      84.502  25.454  13.889  1.00 20.98           C  
ATOM    763  NE2 HIS A   7      84.397  24.422  14.857  1.00 20.98           N  
ATOM    764  N   SER A   8      85.241  23.424  10.548  1.00 20.23           N  
ATOM    765  CA  SER A   8      84.513  24.430   9.823  1.00 20.23           C  
ATOM    766  C   SER A   8      83.256  24.763  10.635  1.00 20.23           C  
ATOM    767  O   SER A   8      82.738  23.896  11.344  1.00 20.23           O  
ATOM    768  CB  SER A   8      84.180  23.832   8.452  1.00 20.23           C  
ATOM    769  OG  SER A   8      83.372  24.769   7.739  1.00 37.34           O  
ATOM    770  N   TYR A   9      82.762  25.984  10.520  1.00 25.52           N  
ATOM    771  CA  TYR A   9      81.503  26.317  11.201  1.00 25.52           C  
ATOM    772  C   TYR A   9      80.303  25.860  10.385  1.00 25.52           C  
ATOM    773  O   TYR A   9      79.207  25.807  10.936  1.00 25.52           O  
ATOM    774  CB  TYR A   9      81.329  27.814  11.516  1.00 25.52           C  
ATOM    775  CG  TYR A   9      82.296  28.284  12.626  1.00 22.98           C  
ATOM    776  CD1 TYR A   9      81.947  28.187  13.962  1.00 22.98           C  
ATOM    777  CD2 TYR A   9      83.487  28.888  12.273  1.00 22.98           C  
ATOM    778  CE1 TYR A   9      82.774  28.668  14.960  1.00 22.98           C  
ATOM    779  CE2 TYR A   9      84.319  29.396  13.269  1.00 22.98           C  
ATOM    780  CZ  TYR A   9      83.963  29.283  14.608  1.00 22.98           C  
ATOM    781  OH  TYR A   9      84.773  29.826  15.561  1.00 22.98           O  
ATOM    782  N   GLU A  10      80.537  25.508   9.136  1.00 22.98           N  
ATOM    783  CA  GLU A  10      79.503  25.146   8.135  1.00 22.98           C  
ATOM    784  C   GLU A  10      79.503  23.655   7.795  1.00 22.98           C  
ATOM    785  O   GLU A  10      78.828  23.222   6.838  1.00 22.98           O  
ATOM    786  CB  GLU A  10      79.718  25.995   6.856  1.00 22.98           C  
ATOM    787  CG  GLU A  10      79.446  27.502   7.118  1.00 36.55           C  
ATOM    788  CD  GLU A  10      79.594  28.235   5.790  1.00 36.55           C  
ATOM    789  OE1 GLU A  10      80.106  27.612   4.821  0.00  0.00           O  
ATOM    790  OE2 GLU A  10      79.196  29.427   5.709  0.00  0.00           O  
ATOM    791  N   LYS A  11      80.192  22.942   8.676  1.00 21.57           N  
ATOM    792  CA  LYS A  11      80.157  21.493   8.636  1.00 21.57           C  
ATOM    793  C   LYS A  11      80.037  20.916  10.068  1.00 21.57           C  
ATOM    794  O   LYS A  11      80.057  21.707  11.017  1.00 21.57           O  
ATOM    795  CB  LYS A  11      81.335  21.030   7.756  1.00 21.57           C  
ATOM    796  CG  LYS A  11      82.614  20.913   8.542  1.00 34.36           C  
ATOM    797  CD  LYS A  11      83.642  20.252   7.636  1.00 34.36           C  
ATOM    798  CE  LYS A  11      84.934  19.964   8.462  1.00 34.36           C  
ATOM    799  NZ  LYS A  11      84.904  19.134   9.733  1.00 34.36           N  
ATOM    800  N   TYR A  12      79.693  19.625  10.255  1.00 26.93           N  
ATOM    801  CA  TYR A  12      79.546  19.005  11.618  1.00 26.93           C  
ATOM    802  C   TYR A  12      80.912  18.497  12.071  1.00 26.93           C  
ATOM    803  O   TYR A  12      81.534  17.778  11.282  1.00 26.93           O  
ATOM    804  CB  TYR A  12      78.627  17.738  11.646  1.00 26.93           C  
ATOM    805  CG  TYR A  12      77.138  18.067  11.466  1.00 25.29           C  
ATOM    806  CD1 TYR A  12      76.534  19.013  12.291  1.00 25.29           C  
ATOM    807  CD2 TYR A  12      76.453  17.501  10.403  1.00 25.29           C  
ATOM    808  CE1 TYR A  12      75.244  19.421  12.050  1.00 25.29           C  
ATOM    809  CE2 TYR A  12      75.147  17.899  10.161  1.00 25.29           C  
ATOM    810  CZ  TYR A  12      74.561  18.864  10.984  1.00 25.29           C  
ATOM    811  OH  TYR A  12      73.298  19.279  10.722  1.00 25.29           O  
ATOM    812  N   ASN A  13      81.385  18.910  13.239  1.00 21.32           N  
ATOM    813  CA  ASN A  13      82.763  18.620  13.609  1.00 21.32           C  
ATOM    814  C   ASN A  13      82.744  17.411  14.547  1.00 21.32           C  
ATOM    815  O   ASN A  13      81.993  17.492  15.520  1.00 21.32           O  
ATOM    816  CB  ASN A  13      83.379  19.900  14.289  1.00 21.32           C  
ATOM    817  CG  ASN A  13      83.410  21.021  13.249  1.00 19.07           C  
ATOM    818  OD1 ASN A  13      84.017  20.849  12.175  1.00 19.07           O  
ATOM    819  ND2 ASN A  13      82.707  22.106  13.524  1.00 19.07           N  
ATOM    820  N   ASN A  14      83.649  16.415  14.446  1.00 17.91           N  
ATOM    821  CA  ASN A  14      83.668  15.496  15.600  1.00 17.91           C  
ATOM    822  C   ASN A  14      84.303  16.114  16.837  1.00 17.91           C  
ATOM    823  O   ASN A  14      84.785  17.237  16.830  1.00 17.91           O  
ATOM    824  CB  ASN A  14      84.457  14.233  15.275  1.00 17.91           C  
ATOM    825  CG  ASN A  14      85.875  14.622  14.906  1.00 30.43           C  
ATOM    826  OD1 ASN A  14      86.704  14.872  15.756  1.00 30.43           O  
ATOM    827  ND2 ASN A  14      86.142  14.652  13.665  1.00 30.43           N  
ATOM    828  N   TRP A  15      84.275  15.421  17.911  1.00 20.53           N  
ATOM    829  CA  TRP A  15      84.740  16.000  19.183  1.00 20.53           C  
ATOM    830  C   TRP A  15      86.230  16.336  19.186  1.00 20.53           C  
ATOM    831  O   TRP A  15      86.613  17.406  19.670  1.00 20.53           O  
ATOM    832  CB  TRP A  15      84.415  15.097  20.389  1.00 20.53           C  
ATOM    833  CG  TRP A  15      85.051  15.668  21.668  1.00 28.72           C  
ATOM    834  CD1 TRP A  15      86.013  15.101  22.420  1.00 28.72           C  
ATOM    835  CD2 TRP A  15      84.741  16.871  22.320  1.00 28.72           C  
ATOM    836  NE1 TRP A  15      86.301  15.906  23.562  1.00 28.72           N  
ATOM    837  CE2 TRP A  15      85.545  16.929  23.509  1.00 28.72           C  
ATOM    838  CE3 TRP A  15      83.836  17.874  22.004  1.00 28.72           C  
ATOM    839  CZ2 TRP A  15      85.483  17.971  24.423  1.00 28.72           C  
ATOM    840  CZ3 TRP A  15      83.763  18.932  22.934  1.00 28.72           C  
ATOM    841  CH2 TRP A  15      84.560  18.987  24.111  1.00 28.72           C  
ATOM    842  N   GLU A  16      87.054  15.471  18.635  1.00 29.31           N  
ATOM    843  CA  GLU A  16      88.492  15.830  18.563  1.00 29.31           C  
ATOM    844  C   GLU A  16      88.659  17.211  17.927  1.00 29.31           C  
ATOM    845  O   GLU A  16      89.226  18.121  18.518  1.00 29.31           O  
ATOM    846  CB  GLU A  16      89.305  14.780  17.743  1.00 29.31           C  
ATOM    847  CG  GLU A  16      90.823  14.991  17.880  0.00  0.00           C  
ATOM    848  CD  GLU A  16      91.541  14.029  16.940  0.00  0.00           C  
ATOM    849  OE1 GLU A  16      91.619  12.813  17.264  0.00  0.00           O  
ATOM    850  OE2 GLU A  16      92.025  14.492  15.874  0.00  0.00           O  
ATOM    851  N   THR A  17      87.830  17.400  16.955  1.00 17.39           N  
ATOM    852  CA  THR A  17      87.844  18.625  16.208  1.00 17.39           C  
ATOM    853  C   THR A  17      87.205  19.745  16.996  1.00 17.39           C  
ATOM    854  O   THR A  17      87.868  20.781  17.109  1.00 17.39           O  
ATOM    855  CB  THR A  17      87.132  18.474  14.890  1.00 17.39           C  
ATOM    856  OG1 THR A  17      87.451  17.199  14.270  1.00 25.54           O  
ATOM    857  CG2 THR A  17      87.376  19.672  13.958  1.00 25.54           C  
ATOM    858  N   ILE A  18      86.165  19.454  17.759  1.00 26.79           N  
ATOM    859  CA  ILE A  18      85.577  20.538  18.586  1.00 26.79           C  
ATOM    860  C   ILE A  18      86.503  20.999  19.726  1.00 26.79           C  
ATOM    861  O   ILE A  18      86.604  22.195  20.044  1.00 26.79           O  
ATOM    862  CB  ILE A  18      84.161  20.173  19.105  1.00 26.79           C  
ATOM    863  CG1 ILE A  18      83.194  19.880  17.927  1.00 14.34           C  
ATOM    864  CG2 ILE A  18      83.585  21.274  20.028  1.00 14.34           C  
ATOM    865  CD1 ILE A  18      81.829  19.386  18.417  1.00 14.34           C  
ATOM    866  N   GLU A  19      87.140  19.989  20.296  1.00 20.63           N  
ATOM    867  CA  GLU A  19      87.993  20.140  21.471  1.00 20.63           C  
ATOM    868  C   GLU A  19      89.235  20.952  21.128  1.00 20.63           C  
ATOM    869  O   GLU A  19      89.438  21.963  21.785  1.00 20.63           O  
ATOM    870  CB  GLU A  19      88.437  18.799  22.023  1.00 20.63           C  
ATOM    871  CG  GLU A  19      89.341  19.101  23.210  1.00 38.02           C  
ATOM    872  CD  GLU A  19      89.913  17.777  23.688  1.00 38.02           C  
ATOM    873  OE1 GLU A  19      90.354  16.930  22.844  1.00 38.02           O  
ATOM    874  OE2 GLU A  19      89.911  17.593  24.940  1.00 38.02           O  
ATOM    875  N   ALA A  20      89.821  20.676  19.999  1.00 17.28           N  
ATOM    876  CA  ALA A  20      90.896  21.506  19.491  1.00 17.28           C  
ATOM    877  C   ALA A  20      90.448  22.925  19.109  1.00 17.28           C  
ATOM    878  O   ALA A  20      91.150  23.884  19.458  1.00 17.28           O  
ATOM    879  CB  ALA A  20      91.482  20.806  18.266  1.00 17.28           C  
ATOM    880  N   TRP A  21      89.248  23.078  18.473  1.00 20.74           N  
ATOM    881  CA  TRP A  21      88.649  24.414  18.188  1.00 20.74           C  
ATOM    882  C   TRP A  21      88.562  25.279  19.461  1.00 20.74           C  
ATOM    883  O   TRP A  21      88.871  26.459  19.414  1.00 20.74           O  
ATOM    884  CB  TRP A  21      87.227  24.210  17.665  1.00 20.74           C  
ATOM    885  CG  TRP A  21      86.446  25.530  17.610  1.00 18.01           C  
ATOM    886  CD1 TRP A  21      86.599  26.523  16.728  1.00 18.01           C  
ATOM    887  CD2 TRP A  21      85.389  25.945  18.466  1.00 18.01           C  
ATOM    888  NE1 TRP A  21      85.639  27.539  16.966  1.00 18.01           N  
ATOM    889  CE2 TRP A  21      84.926  27.211  17.974  1.00 18.01           C  
ATOM    890  CE3 TRP A  21      84.795  25.335  19.584  1.00 18.01           C  
ATOM    891  CZ2 TRP A  21      83.850  27.892  18.539  1.00 18.01           C  
ATOM    892  CZ3 TRP A  21      83.740  26.042  20.171  1.00 18.01           C  
ATOM    893  CH2 TRP A  21      83.281  27.274  19.662  1.00 18.01           C  
ATOM    894  N   THR A  22      88.093  24.745  20.566  1.00 19.07           N  
ATOM    895  CA  THR A  22      87.858  25.555  21.759  1.00 19.07           C  
ATOM    896  C   THR A  22      89.187  26.167  22.210  1.00 19.07           C  
ATOM    897  O   THR A  22      89.222  27.257  22.798  1.00 19.07           O  
ATOM    898  CB  THR A  22      87.259  24.704  22.916  1.00 19.07           C  
ATOM    899  OG1 THR A  22      88.200  23.789  23.481  1.00 22.68           O  
ATOM    900  CG2 THR A  22      86.022  23.908  22.502  1.00 22.68           C  
ATOM    901  N   GLU A  23      90.230  25.444  21.876  1.00 32.70           N  
ATOM    902  CA  GLU A  23      91.570  25.870  22.278  1.00 32.70           C  
ATOM    903  C   GLU A  23      92.035  26.931  21.291  1.00 32.70           C  
ATOM    904  O   GLU A  23      92.348  28.044  21.694  1.00 32.70           O  
ATOM    905  CB  GLU A  23      92.553  24.670  22.200  1.00 32.70           C  
ATOM    906  CG  GLU A  23      93.924  24.908  22.864  1.00 28.43           C  
ATOM    907  CD  GLU A  23      94.819  23.714  22.552  0.00  0.00           C  
ATOM    908  OE1 GLU A  23      94.279  22.663  22.114  0.00  0.00           O  
ATOM    909  OE2 GLU A  23      96.060  23.828  22.739  0.00  0.00           O  
ATOM    910  N   GLN A  24      91.955  26.606  20.044  1.00 21.87           N  
ATOM    911  CA  GLN A  24      92.347  27.568  19.046  1.00 21.87           C  
ATOM    912  C   GLN A  24      91.602  28.896  19.074  1.00 21.87           C  
ATOM    913  O   GLN A  24      92.230  29.930  18.954  1.00 21.87           O  
ATOM    914  CB  GLN A  24      92.109  26.976  17.682  1.00 21.87           C  
ATOM    915  CG  GLN A  24      92.959  27.743  16.657  1.00 51.90           C  
ATOM    916  CD  GLN A  24      92.821  27.004  15.330  1.00 51.90           C  
ATOM    917  OE1 GLN A  24      92.149  25.976  15.271  0.00  0.00           O  
ATOM    918  NE2 GLN A  24      93.458  27.538  14.308  0.00  0.00           N  
ATOM    919  N   VAL A  25      90.324  28.868  19.293  1.00 18.47           N  
ATOM    920  CA  VAL A  25      89.559  30.093  19.284  1.00 18.47           C  
ATOM    921  C   VAL A  25      89.928  30.871  20.534  1.00 18.47           C  
ATOM    922  O   VAL A  25      89.856  32.098  20.481  1.00 18.47           O  
ATOM    923  CB  VAL A  25      88.030  29.827  19.214  1.00 18.47           C  
ATOM    924  CG1 VAL A  25      87.454  29.288  20.551  1.00 17.58           C  
ATOM    925  CG2 VAL A  25      87.210  31.064  18.767  1.00 17.58           C  
ATOM    926  N   THR A  26      90.353  30.201  21.596  1.00 28.14           N  
ATOM    927  CA  THR A  26      90.734  30.947  22.804  1.00 28.14           C  
ATOM    928  C   THR A  26      92.102  31.642  22.634  1.00 28.14           C  
ATOM    929  O   THR A  26      92.216  32.841  22.914  1.00 28.14           O  
ATOM    930  CB  THR A  26      90.730  30.010  24.011  1.00 28.14           C  
ATOM    931  OG1 THR A  26      89.429  29.452  24.093  1.00 24.71           O  
ATOM    932  CG2 THR A  26      90.905  30.759  25.335  1.00 24.71           C  
ATOM    933  N   SER A  27      93.038  30.946  21.977  1.00 29.35           N  
ATOM    934  CA  SER A  27      94.341  31.504  21.585  1.00 29.35           C  
ATOM    935  C   SER A  27      94.222  32.674  20.647  1.00 29.35           C  
ATOM    936  O   SER A  27      95.126  33.503  20.647  1.00 29.35           O  
ATOM    937  CB  SER A  27      95.095  30.481  20.769  1.00 29.35           C  
ATOM    938  OG  SER A  27      95.091  29.394  21.660  1.00 40.60           O  
ATOM    939  N   LYS A  28      93.311  32.532  19.722  1.00 26.13           N  
ATOM    940  CA  LYS A  28      93.213  33.574  18.720  1.00 26.13           C  
ATOM    941  C   LYS A  28      92.460  34.801  19.218  1.00 26.13           C  
ATOM    942  O   LYS A  28      92.616  35.874  18.633  1.00 26.13           O  
ATOM    943  CB  LYS A  28      92.622  33.069  17.419  1.00 26.13           C  
ATOM    944  CG  LYS A  28      93.482  31.919  16.863  1.00 34.51           C  
ATOM    945  CD  LYS A  28      92.958  31.492  15.486  1.00 34.51           C  
ATOM    946  CE  LYS A  28      91.418  31.744  15.405  1.00 34.51           C  
ATOM    947  NZ  LYS A  28      90.787  31.188  14.160  1.00 34.51           N  
ATOM    948  N   ASN A  29      91.630  34.662  20.256  1.00 16.14           N  
ATOM    949  CA  ASN A  29      90.883  35.855  20.731  1.00 16.14           C  
ATOM    950  C   ASN A  29      90.916  35.836  22.228  1.00 16.14           C  
ATOM    951  O   ASN A  29      89.815  35.772  22.795  1.00 16.14           O  
ATOM    952  CB  ASN A  29      89.377  35.774  20.439  1.00 16.14           C  
ATOM    953  CG  ASN A  29      89.246  35.451  18.962  1.00 29.01           C  
ATOM    954  OD1 ASN A  29      89.290  34.284  18.573  1.00 29.01           O  
ATOM    955  ND2 ASN A  29      89.171  36.489  18.174  1.00 29.01           N  
ATOM    956  N   PRO A  30      92.139  35.934  22.760  1.00 29.46           N  
ATOM    957  CA  PRO A  30      92.325  35.849  24.205  1.00 29.46           C  
ATOM    958  C   PRO A  30      91.590  36.973  24.904  1.00 29.46           C  
ATOM    959  O   PRO A  30      91.346  36.860  26.090  1.00 29.46           O  
ATOM    960  CB  PRO A  30      93.821  36.072  24.370  1.00 29.46           C  
ATOM    961  CG  PRO A  30      94.456  35.915  22.993  1.00 21.23           C  
ATOM    962  CD  PRO A  30      93.386  36.284  22.029  1.00 21.23           C  
ATOM    963  N   ASP A  31      91.416  38.103  24.266  1.00 23.77           N  
ATOM    964  CA  ASP A  31      90.805  39.287  24.924  1.00 23.77           C  
ATOM    965  C   ASP A  31      89.307  39.146  25.212  1.00 23.77           C  
ATOM    966  O   ASP A  31      88.722  39.981  25.910  1.00 23.77           O  
ATOM    967  CB  ASP A  31      91.023  40.531  24.051  1.00 23.77           C  
ATOM    968  CG  ASP A  31      90.669  40.307  22.573  1.00 38.52           C  
ATOM    969  OD1 ASP A  31      91.211  39.358  21.926  1.00 38.52           O  
ATOM    970  OD2 ASP A  31      89.857  41.118  22.039  1.00 38.52           O  
ATOM    971  N   LEU A  32      88.692  38.250  24.436  1.00 27.82           N  
ATOM    972  CA  LEU A  32      87.228  38.096  24.383  1.00 27.82           C  
ATOM    973  C   LEU A  32      86.833  36.719  24.883  1.00 27.82           C  
ATOM    974  O   LEU A  32      85.747  36.621  25.414  1.00 27.82           O  
ATOM    975  CB  LEU A  32      86.769  38.202  22.929  1.00 27.82           C  
ATOM    976  CG  LEU A  32      85.896  39.442  22.617  1.00 24.84           C  
ATOM    977  CD1 LEU A  32      85.952  40.536  23.709  1.00 24.84           C  
ATOM    978  CD2 LEU A  32      86.200  39.950  21.176  1.00 24.84           C  
ATOM    979  N   ILE A  33      87.707  35.731  24.748  1.00 28.21           N  
ATOM    980  CA  ILE A  33      87.358  34.348  25.099  1.00 28.21           C  
ATOM    981  C   ILE A  33      88.284  33.718  26.147  1.00 28.21           C  
ATOM    982  O   ILE A  33      89.508  33.861  26.126  1.00 28.21           O  
ATOM    983  CB  ILE A  33      87.347  33.508  23.819  1.00 28.21           C  
ATOM    984  CG1 ILE A  33      86.386  34.140  22.786  1.00 17.84           C  
ATOM    985  CG2 ILE A  33      86.882  32.089  24.155  1.00 17.84           C  
ATOM    986  CD1 ILE A  33      86.628  33.507  21.411  1.00 17.84           C  
ATOM    987  N   SER A  34      87.696  33.026  27.052  1.00 29.16           N  
ATOM    988  CA  SER A  34      88.407  32.270  28.090  1.00 29.16           C  
ATOM    989  C   SER A  34      87.821  30.841  28.194  1.00 29.16           C  
ATOM    990  O   SER A  34      86.736  30.567  27.685  1.00 29.16           O  
ATOM    991  CB  SER A  34      88.296  33.080  29.410  1.00 29.16           C  
ATOM    992  OG  SER A  34      88.242  32.241  30.570  1.00 34.14           O  
ATOM    993  N   ARG A  35      88.644  29.869  28.550  1.00 27.29           N  
ATOM    994  CA  ARG A  35      88.211  28.477  28.455  1.00 27.29           C  
ATOM    995  C   ARG A  35      88.492  27.698  29.739  1.00 27.29           C  
ATOM    996  O   ARG A  35      89.580  27.876  30.276  1.00 27.29           O  
ATOM    997  CB  ARG A  35      88.811  27.834  27.207  1.00 27.29           C  
ATOM    998  CG  ARG A  35      88.426  26.377  27.117  1.00 29.16           C  
ATOM    999  CD  ARG A  35      89.717  25.591  27.205  1.00 29.16           C  
ATOM   1000  NE  ARG A  35      89.908  24.883  25.945  1.00 29.16           N  
ATOM   1001  CZ  ARG A  35      90.884  24.011  25.754  1.00 29.16           C  
ATOM   1002  NH1 ARG A  35      91.799  23.828  26.710  1.00 29.16           N  
ATOM   1003  NH2 ARG A  35      90.735  23.128  24.771  1.00 29.16           N  
ATOM   1004  N   SER A  36      87.482  26.961  30.285  1.00 28.46           N  
ATOM   1005  CA  SER A  36      87.680  26.052  31.440  1.00 28.46           C  
ATOM   1006  C   SER A  36      87.214  24.644  31.141  1.00 28.46           C  
ATOM   1007  O   SER A  36      86.389  24.420  30.266  1.00 28.46           O  
ATOM   1008  CB  SER A  36      86.863  26.399  32.674  1.00 28.46           C  
ATOM   1009  OG  SER A  36      87.413  27.566  33.243  1.00 38.12           O  
ATOM   1010  N   ALA A  37      87.538  23.808  32.078  1.00 27.51           N  
ATOM   1011  CA  ALA A  37      87.047  22.441  32.107  1.00 27.51           C  
ATOM   1012  C   ALA A  37      86.310  22.353  33.430  1.00 27.51           C  
ATOM   1013  O   ALA A  37      86.859  22.804  34.440  1.00 27.51           O  
ATOM   1014  CB  ALA A  37      88.196  21.403  31.994  1.00 27.51           C  
ATOM   1015  N   ILE A  38      84.983  22.240  33.314  1.00 30.04           N  
ATOM   1016  CA  ILE A  38      84.101  22.294  34.512  1.00 30.04           C  
ATOM   1017  C   ILE A  38      83.901  20.906  35.143  1.00 30.04           C  
ATOM   1018  O   ILE A  38      83.301  20.745  36.214  1.00 30.04           O  
ATOM   1019  CB  ILE A  38      82.764  23.000  34.196  1.00 30.04           C  
ATOM   1020  CG1 ILE A  38      81.935  22.304  33.108  1.00 26.28           C  
ATOM   1021  CG2 ILE A  38      82.978  24.495  33.896  1.00 26.28           C  
ATOM   1022  CD1 ILE A  38      80.470  22.765  33.227  1.00 26.28           C  
ATOM   1023  N   GLY A  39      84.640  19.951  34.603  1.00 13.91           N  
ATOM   1024  CA  GLY A  39      84.640  18.597  35.159  1.00 13.91           C  
ATOM   1025  C   GLY A  39      85.022  17.632  34.057  1.00 13.91           C  
ATOM   1026  O   GLY A  39      85.421  18.009  32.953  1.00 13.91           O  
ATOM   1027  N   THR A  40      84.858  16.401  34.367  1.00 25.01           N  
ATOM   1028  CA  THR A  40      85.163  15.380  33.399  1.00 25.01           C  
ATOM   1029  C   THR A  40      83.931  14.481  33.160  1.00 25.01           C  
ATOM   1030  O   THR A  40      83.057  14.357  34.035  1.00 25.01           O  
ATOM   1031  CB  THR A  40      86.393  14.640  33.970  1.00 25.01           C  
ATOM   1032  OG1 THR A  40      87.105  14.141  32.859  1.00 33.56           O  
ATOM   1033  CG2 THR A  40      85.998  13.446  34.850  1.00 33.56           C  
ATOM   1034  N   THR A  41      83.790  13.970  31.930  1.00 16.97           N  
ATOM   1035  CA  THR A  41      82.631  13.117  31.643  1.00 16.97           C  
ATOM   1036  C   THR A  41      82.876  11.725  32.236  1.00 16.97           C  
ATOM   1037  O   THR A  41      84.003  11.432  32.668  1.00 16.97           O  
ATOM   1038  CB  THR A  41      82.483  12.915  30.150  1.00 16.97           C  
ATOM   1039  OG1 THR A  41      83.559  12.070  29.732  1.00 13.44           O  
ATOM   1040  CG2 THR A  41      82.402  14.212  29.329  1.00 13.44           C  
ATOM   1041  N   PHE A  42      81.865  10.856  32.115  1.00 28.35           N  
ATOM   1042  CA  PHE A  42      81.962   9.432  32.496  1.00 28.35           C  
ATOM   1043  C   PHE A  42      83.239   8.764  31.958  1.00 28.35           C  
ATOM   1044  O   PHE A  42      84.074   8.288  32.743  1.00 28.35           O  
ATOM   1045  CB  PHE A  42      80.703   8.645  32.065  1.00 28.35           C  
ATOM   1046  CG  PHE A  42      80.782   7.217  32.617  1.00 18.32           C  
ATOM   1047  CD1 PHE A  42      80.521   6.993  33.950  1.00 18.32           C  
ATOM   1048  CD2 PHE A  42      81.153   6.170  31.817  1.00 18.32           C  
ATOM   1049  CE1 PHE A  42      80.672   5.681  34.505  1.00 18.32           C  
ATOM   1050  CE2 PHE A  42      81.304   4.883  32.359  1.00 18.32           C  
ATOM   1051  CZ  PHE A  42      81.083   4.631  33.713  1.00 18.32           C  
ATOM   1052  N   ASP A  43      83.421   8.828  30.644  1.00 23.97           N  
ATOM   1053  CA  ASP A  43      84.612   8.232  30.023  1.00 23.97           C  
ATOM   1054  C   ASP A  43      85.865   9.076  30.264  1.00 23.97           C  
ATOM   1055  O   ASP A  43      86.903   8.781  29.667  1.00 23.97           O  
ATOM   1056  CB  ASP A  43      84.430   8.185  28.502  1.00 23.97           C  
ATOM   1057  CG  ASP A  43      83.659   6.936  28.136  1.00 27.69           C  
ATOM   1058  OD1 ASP A  43      83.673   5.990  28.980  1.00 27.69           O  
ATOM   1059  OD2 ASP A  43      83.057   6.902  27.014  1.00 27.69           O  
ATOM   1060  N   GLY A  44      85.760  10.145  31.045  1.00 31.44           N  
ATOM   1061  CA  GLY A  44      86.955  10.939  31.365  1.00 31.44           C  
ATOM   1062  C   GLY A  44      87.306  12.021  30.336  1.00 31.44           C  
ATOM   1063  O   GLY A  44      88.334  12.684  30.472  1.00 31.44           O  
ATOM   1064  N   ASP A  45      86.395  12.343  29.443  1.00 23.42           N  
ATOM   1065  CA  ASP A  45      86.577  13.506  28.557  1.00 23.42           C  
ATOM   1066  C   ASP A  45      86.372  14.807  29.326  1.00 23.42           C  
ATOM   1067  O   ASP A  45      85.746  14.839  30.385  1.00 23.42           O  
ATOM   1068  CB  ASP A  45      85.563  13.427  27.421  1.00 23.42           C  
ATOM   1069  CG  ASP A  45      85.929  12.214  26.566  1.00 29.88           C  
ATOM   1070  OD1 ASP A  45      87.142  12.161  26.245  1.00 29.88           O  
ATOM   1071  OD2 ASP A  45      85.070  11.341  26.210  1.00 29.88           O  
ATOM   1072  N   ASN A  46      87.033  15.826  28.877  1.00 25.18           N  
ATOM   1073  CA  ASN A  46      86.981  17.100  29.606  1.00 25.18           C  
ATOM   1074  C   ASN A  46      85.805  17.967  29.222  1.00 25.18           C  
ATOM   1075  O   ASN A  46      85.727  18.350  28.062  1.00 25.18           O  
ATOM   1076  CB  ASN A  46      88.214  17.918  29.262  1.00 25.18           C  
ATOM   1077  CG  ASN A  46      89.193  17.586  30.371  1.00 34.60           C  
ATOM   1078  OD1 ASN A  46      90.370  17.841  30.202  1.00 34.60           O  
ATOM   1079  ND2 ASN A  46      88.704  17.036  31.464  1.00 34.60           N  
ATOM   1080  N   ILE A  47      85.095  18.462  30.202  1.00 25.65           N  
ATOM   1081  CA  ILE A  47      83.965  19.309  29.806  1.00 25.65           C  
ATOM   1082  C   ILE A  47      84.316  20.801  29.701  1.00 25.65           C  
ATOM   1083  O   ILE A  47      84.382  21.550  30.669  1.00 25.65           O  
ATOM   1084  CB  ILE A  47      82.718  19.067  30.712  1.00 25.65           C  
ATOM   1085  CG1 ILE A  47      82.430  17.568  30.986  1.00 16.74           C  
ATOM   1086  CG2 ILE A  47      81.458  19.864  30.228  1.00 16.74           C  
ATOM   1087  CD1 ILE A  47      81.388  17.443  32.103  1.00 16.74           C  
ATOM   1088  N   TYR A  48      84.571  21.225  28.523  1.00 24.09           N  
ATOM   1089  CA  TYR A  48      84.958  22.621  28.338  1.00 24.09           C  
ATOM   1090  C   TYR A  48      83.823  23.639  28.310  1.00 24.09           C  
ATOM   1091  O   TYR A  48      82.866  23.520  27.548  1.00 24.09           O  
ATOM   1092  CB  TYR A  48      85.731  22.772  27.046  1.00 24.09           C  
ATOM   1093  CG  TYR A  48      87.080  22.053  27.188  1.00 26.76           C  
ATOM   1094  CD1 TYR A  48      88.004  22.533  28.080  1.00 26.76           C  
ATOM   1095  CD2 TYR A  48      87.343  20.938  26.426  1.00 26.76           C  
ATOM   1096  CE1 TYR A  48      89.195  21.875  28.247  1.00 26.76           C  
ATOM   1097  CE2 TYR A  48      88.532  20.264  26.569  1.00 26.76           C  
ATOM   1098  CZ  TYR A  48      89.461  20.723  27.496  1.00 26.76           C  
ATOM   1099  OH  TYR A  48      90.654  20.001  27.695  1.00 26.76           O  
ATOM   1100  N   LEU A  49      84.080  24.702  28.982  1.00 16.20           N  
ATOM   1101  CA  LEU A  49      83.172  25.821  29.029  1.00 16.20           C  
ATOM   1102  C   LEU A  49      83.950  27.023  28.522  1.00 16.20           C  
ATOM   1103  O   LEU A  49      85.094  27.211  28.949  1.00 16.20           O  
ATOM   1104  CB  LEU A  49      82.802  26.043  30.515  1.00 16.20           C  
ATOM   1105  CG  LEU A  49      81.793  27.174  30.784  1.00 18.30           C  
ATOM   1106  CD1 LEU A  49      80.441  26.838  30.155  1.00 18.30           C  
ATOM   1107  CD2 LEU A  49      81.559  27.385  32.274  1.00 18.30           C  
ATOM   1108  N   LEU A  50      83.337  27.814  27.636  1.00 22.20           N  
ATOM   1109  CA  LEU A  50      83.984  29.054  27.120  1.00 22.20           C  
ATOM   1110  C   LEU A  50      83.280  30.246  27.747  1.00 22.20           C  
ATOM   1111  O   LEU A  50      82.055  30.226  27.837  1.00 22.20           O  
ATOM   1112  CB  LEU A  50      83.787  29.196  25.605  1.00 22.20           C  
ATOM   1113  CG  LEU A  50      84.441  28.097  24.748  1.00 23.25           C  
ATOM   1114  CD1 LEU A  50      84.070  28.277  23.280  1.00 23.25           C  
ATOM   1115  CD2 LEU A  50      85.969  28.117  24.901  1.00 23.25           C  
ATOM   1116  N   LYS A  51      84.008  31.223  28.231  1.00 19.40           N  
ATOM   1117  CA  LYS A  51      83.342  32.395  28.795  1.00 19.40           C  
ATOM   1118  C   LYS A  51      83.669  33.593  27.910  1.00 19.40           C  
ATOM   1119  O   LYS A  51      84.848  33.733  27.585  1.00 19.40           O  
ATOM   1120  CB  LYS A  51      83.934  32.677  30.134  1.00 19.40           C  
ATOM   1121  CG  LYS A  51      83.655  34.118  30.479  1.00 34.90           C  
ATOM   1122  CD  LYS A  51      84.433  34.346  31.744  1.00 34.90           C  
ATOM   1123  CE  LYS A  51      83.813  35.451  32.597  1.00 34.90           C  
ATOM   1124  NZ  LYS A  51      83.990  35.050  34.011  1.00 34.90           N  
ATOM   1125  N   VAL A  52      82.636  34.077  27.232  1.00 22.25           N  
ATOM   1126  CA  VAL A  52      82.756  34.995  26.122  1.00 22.25           C  
ATOM   1127  C   VAL A  52      82.302  36.387  26.564  1.00 22.25           C  
ATOM   1128  O   VAL A  52      81.167  36.549  26.993  1.00 22.25           O  
ATOM   1129  CB  VAL A  52      81.837  34.561  24.972  1.00 22.25           C  
ATOM   1130  CG1 VAL A  52      81.863  35.595  23.820  1.00 11.77           C  
ATOM   1131  CG2 VAL A  52      82.143  33.139  24.466  1.00 11.77           C  
ATOM   1132  N   GLY A  53      83.199  37.352  26.504  1.00 31.99           N  
ATOM   1133  CA  GLY A  53      82.930  38.707  26.988  1.00 31.99           C  
ATOM   1134  C   GLY A  53      84.233  39.449  27.244  1.00 31.99           C  
ATOM   1135  O   GLY A  53      85.257  38.838  27.548  1.00 31.99           O  
ATOM   1136  N   LYS A  54      84.118  40.727  27.124  1.00 29.82           N  
ATOM   1137  CA  LYS A  54      85.132  41.658  27.530  1.00 29.82           C  
ATOM   1138  C   LYS A  54      85.188  41.599  29.037  1.00 29.82           C  
ATOM   1139  O   LYS A  54      84.216  42.020  29.659  1.00 29.82           O  
ATOM   1140  CB  LYS A  54      84.488  43.003  27.267  1.00 29.82           C  
ATOM   1141  CG  LYS A  54      85.231  43.634  26.123  1.00 38.48           C  
ATOM   1142  CD  LYS A  54      86.665  43.734  26.589  1.00 38.48           C  
ATOM   1143  CE  LYS A  54      87.489  44.484  25.548  1.00 38.48           C  
ATOM   1144  NZ  LYS A  54      88.857  44.664  26.051  1.00 38.48           N  
ATOM   1145  N   PRO A  55      86.304  41.141  29.552  1.00 33.84           N  
ATOM   1146  CA  PRO A  55      86.449  40.829  30.975  1.00 33.84           C  
ATOM   1147  C   PRO A  55      86.252  42.041  31.874  1.00 33.84           C  
ATOM   1148  O   PRO A  55      86.693  43.121  31.519  1.00 33.84           O  
ATOM   1149  CB  PRO A  55      87.895  40.354  31.097  1.00 33.84           C  
ATOM   1150  CG  PRO A  55      88.314  39.919  29.714  1.00 27.59           C  
ATOM   1151  CD  PRO A  55      87.485  40.781  28.770  1.00 27.59           C  
ATOM   1152  N   GLY A  56      85.407  41.920  32.867  1.00 40.18           N  
ATOM   1153  CA  GLY A  56      85.012  43.128  33.575  1.00 40.18           C  
ATOM   1154  C   GLY A  56      84.676  42.811  35.022  1.00 40.18           C  
ATOM   1155  O   GLY A  56      84.238  41.699  35.337  1.00 40.18           O  
ATOM   1156  N   SER A  57      84.807  43.837  35.818  1.00 41.31           N  
ATOM   1157  CA  SER A  57      84.379  43.749  37.206  1.00 41.31           C  
ATOM   1158  C   SER A  57      82.855  43.585  37.243  1.00 41.31           C  
ATOM   1159  O   SER A  57      82.154  44.486  36.731  1.00 41.31           O  
ATOM   1160  CB  SER A  57      84.675  45.134  37.809  1.00 41.31           C  
ATOM   1161  OG  SER A  57      84.004  45.246  39.071  0.00  0.00           O  
ATOM   1162  N   ASN A  58      82.425  42.575  38.045  1.00 44.81           N  
ATOM   1163  CA  ASN A  58      81.000  42.311  38.484  1.00 44.81           C  
ATOM   1164  C   ASN A  58      79.924  42.267  37.377  1.00 44.81           C  
ATOM   1165  O   ASN A  58      78.901  42.964  37.474  1.00 44.81           O  
ATOM   1166  CB  ASN A  58      80.551  43.230  39.667  1.00 44.81           C  
ATOM   1167  CG  ASN A  58      79.545  42.484  40.540  0.00  0.00           C  
ATOM   1168  OD1 ASN A  58      79.917  41.965  41.591  0.00  0.00           O  
ATOM   1169  ND2 ASN A  58      78.309  42.441  40.090  0.00  0.00           N  
ATOM   1170  N   LYS A  59      80.225  41.541  36.300  1.00 32.94           N  
ATOM   1171  CA  LYS A  59      79.311  41.496  35.138  1.00 32.94           C  
ATOM   1172  C   LYS A  59      78.267  40.389  35.331  1.00 32.94           C  
ATOM   1173  O   LYS A  59      78.642  39.247  35.644  1.00 32.94           O  
ATOM   1174  CB  LYS A  59      80.095  41.149  33.873  1.00 32.94           C  
ATOM   1175  CG  LYS A  59      81.203  42.152  33.586  1.00 19.08           C  
ATOM   1176  CD  LYS A  59      81.286  42.376  32.072  1.00 19.08           C  
ATOM   1177  CE  LYS A  59      81.878  41.170  31.377  1.00 19.08           C  
ATOM   1178  NZ  LYS A  59      81.666  41.236  29.910  1.00 19.08           N  
ATOM   1179  N   PRO A  60      77.023  40.708  34.976  1.00 26.31           N  
ATOM   1180  CA  PRO A  60      75.983  39.658  34.838  1.00 26.31           C  
ATOM   1181  C   PRO A  60      76.256  38.682  33.659  1.00 26.31           C  
ATOM   1182  O   PRO A  60      76.957  38.984  32.682  1.00 26.31           O  
ATOM   1183  CB  PRO A  60      74.669  40.468  34.755  1.00 26.31           C  
ATOM   1184  CG  PRO A  60      75.075  41.794  34.112  1.00 27.98           C  
ATOM   1185  CD  PRO A  60      76.568  41.991  34.389  1.00 27.98           C  
ATOM   1186  N   ALA A  61      75.783  37.452  33.838  1.00 25.52           N  
ATOM   1187  CA  ALA A  61      75.990  36.410  32.819  1.00 25.52           C  
ATOM   1188  C   ALA A  61      74.717  35.795  32.227  1.00 25.52           C  
ATOM   1189  O   ALA A  61      73.654  35.757  32.842  1.00 25.52           O  
ATOM   1190  CB  ALA A  61      76.971  35.346  33.331  1.00 25.52           C  
ATOM   1191  N   ILE A  62      74.916  35.262  31.050  1.00 23.95           N  
ATOM   1192  CA  ILE A  62      73.990  34.393  30.296  1.00 23.95           C  
ATOM   1193  C   ILE A  62      74.685  33.071  30.024  1.00 23.95           C  
ATOM   1194  O   ILE A  62      75.843  33.062  29.609  1.00 23.95           O  
ATOM   1195  CB  ILE A  62      73.437  35.069  29.010  1.00 23.95           C  
ATOM   1196  CG1 ILE A  62      72.543  36.239  29.477  1.00 19.14           C  
ATOM   1197  CG2 ILE A  62      72.629  34.142  28.071  1.00 19.14           C  
ATOM   1198  CD1 ILE A  62      71.971  37.036  28.317  1.00 19.14           C  
ATOM   1199  N   PHE A  63      74.058  32.011  30.536  1.00 21.83           N  
ATOM   1200  CA  PHE A  63      74.510  30.620  30.365  1.00 21.83           C  
ATOM   1201  C   PHE A  63      73.789  29.935  29.187  1.00 21.83           C  
ATOM   1202  O   PHE A  63      72.568  29.938  29.111  1.00 21.83           O  
ATOM   1203  CB  PHE A  63      74.283  29.833  31.662  1.00 21.83           C  
ATOM   1204  CG  PHE A  63      75.028  28.474  31.626  1.00 19.76           C  
ATOM   1205  CD1 PHE A  63      74.476  27.378  30.961  1.00 19.76           C  
ATOM   1206  CD2 PHE A  63      76.245  28.364  32.278  1.00 19.76           C  
ATOM   1207  CE1 PHE A  63      75.142  26.180  30.940  1.00 19.76           C  
ATOM   1208  CE2 PHE A  63      76.920  27.167  32.283  1.00 19.76           C  
ATOM   1209  CZ  PHE A  63      76.365  26.071  31.598  1.00 19.76           C  
ATOM   1210  N   MET A  64      74.549  29.419  28.240  1.00 16.23           N  
ATOM   1211  CA  MET A  64      73.989  28.712  27.108  1.00 16.23           C  
ATOM   1212  C   MET A  64      74.731  27.401  26.953  1.00 16.23           C  
ATOM   1213  O   MET A  64      75.947  27.488  26.776  1.00 16.23           O  
ATOM   1214  CB  MET A  64      74.241  29.519  25.838  1.00 16.23           C  
ATOM   1215  CG  MET A  64      73.482  28.858  24.685  1.00 27.15           C  
ATOM   1216  SD  MET A  64      73.442  29.793  23.154  1.00 27.15           S  
ATOM   1217  CE  MET A  64      75.217  30.056  23.036  1.00 27.15           C  
ATOM   1218  N   ASP A  65      74.000  26.282  26.924  1.00 14.15           N  
ATOM   1219  CA  ASP A  65      74.634  24.986  26.598  1.00 14.15           C  
ATOM   1220  C   ASP A  65      74.076  24.284  25.354  1.00 14.15           C  
ATOM   1221  O   ASP A  65      72.935  24.562  24.992  1.00 14.15           O  
ATOM   1222  CB  ASP A  65      74.694  24.045  27.778  1.00 14.15           C  
ATOM   1223  CG  ASP A  65      73.279  23.743  28.274  1.00 24.92           C  
ATOM   1224  OD1 ASP A  65      72.485  23.130  27.505  1.00 24.92           O  
ATOM   1225  OD2 ASP A  65      72.949  24.086  29.440  1.00 24.92           O  
ATOM   1226  N   CYS A  66      74.879  23.477  24.663  1.00 10.33           N  
ATOM   1227  CA  CYS A  66      74.430  22.659  23.543  1.00 10.33           C  
ATOM   1228  C   CYS A  66      74.711  21.174  23.806  1.00 10.33           C  
ATOM   1229  O   CYS A  66      75.431  20.874  24.770  1.00 10.33           O  
ATOM   1230  CB  CYS A  66      75.058  23.053  22.228  1.00 10.33           C  
ATOM   1231  SG  CYS A  66      74.663  24.722  21.727  1.00 19.11           S  
ATOM   1232  N   GLY A  67      74.224  20.295  22.938  1.00 22.02           N  
ATOM   1233  CA  GLY A  67      74.600  18.855  22.987  1.00 22.02           C  
ATOM   1234  C   GLY A  67      74.377  18.132  24.319  1.00 22.02           C  
ATOM   1235  O   GLY A  67      75.152  17.246  24.645  1.00 22.02           O  
ATOM   1236  N   PHE A  68      73.227  18.351  24.936  1.00 15.52           N  
ATOM   1237  CA  PHE A  68      72.739  17.450  25.958  1.00 15.52           C  
ATOM   1238  C   PHE A  68      72.362  16.110  25.312  1.00 15.52           C  
ATOM   1239  O   PHE A  68      72.676  15.071  25.881  1.00 15.52           O  
ATOM   1240  CB  PHE A  68      71.413  18.036  26.434  1.00 15.52           C  
ATOM   1241  CG  PHE A  68      71.530  18.745  27.792  1.00 16.46           C  
ATOM   1242  CD1 PHE A  68      72.474  19.748  27.978  1.00 16.46           C  
ATOM   1243  CD2 PHE A  68      70.733  18.328  28.837  1.00 16.46           C  
ATOM   1244  CE1 PHE A  68      72.631  20.311  29.233  1.00 16.46           C  
ATOM   1245  CE2 PHE A  68      70.869  18.902  30.099  1.00 16.46           C  
ATOM   1246  CZ  PHE A  68      71.825  19.884  30.304  1.00 16.46           C  
ATOM   1247  N   HIS A  69      71.625  16.088  24.201  1.00 15.90           N  
ATOM   1248  CA  HIS A  69      71.340  14.796  23.540  1.00 15.90           C  
ATOM   1249  C   HIS A  69      72.236  14.574  22.319  1.00 15.90           C  
ATOM   1250  O   HIS A  69      72.209  15.406  21.402  1.00 15.90           O  
ATOM   1251  CB  HIS A  69      69.862  14.647  23.120  1.00 15.90           C  
ATOM   1252  CG  HIS A  69      68.958  14.697  24.360  1.00 12.73           C  
ATOM   1253  ND1 HIS A  69      67.909  15.629  24.515  1.00 12.73           N  
ATOM   1254  CD2 HIS A  69      69.057  14.001  25.474  1.00 12.73           C  
ATOM   1255  CE1 HIS A  69      67.432  15.458  25.800  1.00 12.73           C  
ATOM   1256  NE2 HIS A  69      68.144  14.465  26.396  1.00 12.73           N  
ATOM   1257  N   ALA A  70      73.025  13.480  22.403  1.00 12.29           N  
ATOM   1258  CA  ALA A  70      74.061  13.084  21.419  1.00 12.29           C  
ATOM   1259  C   ALA A  70      73.608  13.202  19.971  1.00 12.29           C  
ATOM   1260  O   ALA A  70      74.408  13.670  19.147  1.00 12.29           O  
ATOM   1261  CB  ALA A  70      74.545  11.657  21.685  1.00 12.29           C  
ATOM   1262  N   ARG A  71      72.391  12.682  19.636  1.00 17.50           N  
ATOM   1263  CA  ARG A  71      71.989  12.659  18.202  1.00 17.50           C  
ATOM   1264  C   ARG A  71      71.501  14.016  17.634  1.00 17.50           C  
ATOM   1265  O   ARG A  71      71.220  14.082  16.435  1.00 17.50           O  
ATOM   1266  CB  ARG A  71      70.953  11.561  17.912  1.00 17.50           C  
ATOM   1267  CG  ARG A  71      69.632  11.886  18.622  1.00 23.13           C  
ATOM   1268  CD  ARG A  71      68.711  10.693  18.374  1.00 23.13           C  
ATOM   1269  NE  ARG A  71      67.411  10.764  19.049  1.00 23.13           N  
ATOM   1270  CZ  ARG A  71      66.509   9.795  18.913  1.00 23.13           C  
ATOM   1271  NH1 ARG A  71      66.823   8.731  18.213  1.00 23.13           N  
ATOM   1272  NH2 ARG A  71      65.276   9.931  19.410  1.00 23.13           N  
ATOM   1273  N   GLU A  72      71.408  15.115  18.434  1.00 16.01           N  
ATOM   1274  CA  GLU A  72      70.850  16.419  17.996  1.00 16.01           C  
ATOM   1275  C   GLU A  72      71.918  17.389  17.461  1.00 16.01           C  
ATOM   1276  O   GLU A  72      72.180  18.388  18.140  1.00 16.01           O  
ATOM   1277  CB  GLU A  72      70.158  16.993  19.254  1.00 16.01           C  
ATOM   1278  CG  GLU A  72      68.936  16.107  19.504  1.00 23.14           C  
ATOM   1279  CD  GLU A  72      68.248  16.523  20.795  1.00 23.14           C  
ATOM   1280  OE1 GLU A  72      68.504  17.620  21.317  1.00 23.14           O  
ATOM   1281  OE2 GLU A  72      67.435  15.740  21.333  1.00 23.14           O  
ATOM   1282  N   TRP A  73      72.657  16.931  16.428  1.00 17.63           N  
ATOM   1283  CA  TRP A  73      73.943  17.507  16.024  1.00 17.63           C  
ATOM   1284  C   TRP A  73      73.877  19.005  15.702  1.00 17.63           C  
ATOM   1285  O   TRP A  73      74.926  19.659  15.678  1.00 17.63           O  
ATOM   1286  CB  TRP A  73      74.494  16.792  14.773  1.00 17.63           C  
ATOM   1287  CG  TRP A  73      75.120  15.402  15.052  1.00 15.32           C  
ATOM   1288  CD1 TRP A  73      75.076  14.686  16.209  1.00 15.32           C  
ATOM   1289  CD2 TRP A  73      75.895  14.612  14.156  1.00 15.32           C  
ATOM   1290  NE1 TRP A  73      75.790  13.434  16.056  1.00 15.32           N  
ATOM   1291  CE2 TRP A  73      76.259  13.404  14.853  1.00 15.32           C  
ATOM   1292  CE3 TRP A  73      76.312  14.843  12.847  1.00 15.32           C  
ATOM   1293  CZ2 TRP A  73      77.028  12.408  14.254  1.00 15.32           C  
ATOM   1294  CZ3 TRP A  73      77.068  13.834  12.244  1.00 15.32           C  
ATOM   1295  CH2 TRP A  73      77.403  12.658  12.915  1.00 15.32           C  
ATOM   1296  N   ILE A  74      72.727  19.493  15.209  1.00 21.90           N  
ATOM   1297  CA  ILE A  74      72.556  20.940  14.826  1.00 21.90           C  
ATOM   1298  C   ILE A  74      72.740  21.826  16.062  1.00 21.90           C  
ATOM   1299  O   ILE A  74      73.332  22.903  15.978  1.00 21.90           O  
ATOM   1300  CB  ILE A  74      71.182  21.247  14.137  1.00 21.90           C  
ATOM   1301  CG1 ILE A  74      71.178  22.647  13.466  1.00 13.92           C  
ATOM   1302  CG2 ILE A  74      69.924  21.098  15.013  1.00 13.92           C  
ATOM   1303  CD1 ILE A  74      72.397  22.835  12.546  1.00 13.92           C  
ATOM   1304  N   SER A  75      72.387  21.246  17.204  1.00 12.91           N  
ATOM   1305  CA  SER A  75      72.562  21.884  18.522  1.00 12.91           C  
ATOM   1306  C   SER A  75      74.038  22.234  18.795  1.00 12.91           C  
ATOM   1307  O   SER A  75      74.392  23.406  19.023  1.00 12.91           O  
ATOM   1308  CB  SER A  75      72.033  20.888  19.561  1.00 12.91           C  
ATOM   1309  OG  SER A  75      72.429  21.249  20.858  1.00 15.50           O  
ATOM   1310  N   GLN A  76      74.864  21.188  18.705  1.00 20.76           N  
ATOM   1311  CA  GLN A  76      76.330  21.316  18.821  1.00 20.76           C  
ATOM   1312  C   GLN A  76      76.826  22.411  17.848  1.00 20.76           C  
ATOM   1313  O   GLN A  76      77.573  23.298  18.268  1.00 20.76           O  
ATOM   1314  CB  GLN A  76      76.996  19.944  18.483  1.00 20.76           C  
ATOM   1315  CG  GLN A  76      77.115  18.962  19.686  1.00 12.45           C  
ATOM   1316  CD  GLN A  76      75.979  17.962  19.828  1.00 12.45           C  
ATOM   1317  OE1 GLN A  76      74.977  18.070  19.152  1.00 12.45           O  
ATOM   1318  NE2 GLN A  76      76.140  17.023  20.720  1.00 12.45           N  
ATOM   1319  N   ALA A  77      76.326  22.319  16.597  1.00 18.69           N  
ATOM   1320  CA  ALA A  77      76.698  23.261  15.555  1.00 18.69           C  
ATOM   1321  C   ALA A  77      76.355  24.687  15.925  1.00 18.69           C  
ATOM   1322  O   ALA A  77      77.238  25.518  15.774  1.00 18.69           O  
ATOM   1323  CB  ALA A  77      76.142  22.947  14.176  1.00 18.69           C  
ATOM   1324  N   PHE A  78      75.264  24.907  16.630  1.00 17.11           N  
ATOM   1325  CA  PHE A  78      74.862  26.270  17.057  1.00 17.11           C  
ATOM   1326  C   PHE A  78      75.811  26.976  18.059  1.00 17.11           C  
ATOM   1327  O   PHE A  78      76.141  28.159  17.889  1.00 17.11           O  
ATOM   1328  CB  PHE A  78      73.431  26.278  17.600  1.00 17.11           C  
ATOM   1329  CG  PHE A  78      73.006  27.726  17.902  1.00 18.38           C  
ATOM   1330  CD1 PHE A  78      72.855  28.617  16.845  1.00 18.38           C  
ATOM   1331  CD2 PHE A  78      72.918  28.171  19.209  1.00 18.38           C  
ATOM   1332  CE1 PHE A  78      72.600  29.961  17.091  1.00 18.38           C  
ATOM   1333  CE2 PHE A  78      72.675  29.517  19.456  1.00 18.38           C  
ATOM   1334  CZ  PHE A  78      72.513  30.408  18.397  1.00 18.38           C  
ATOM   1335  N   CYS A  79      76.188  26.306  19.137  1.00 18.43           N  
ATOM   1336  CA  CYS A  79      77.073  26.906  20.138  1.00 18.43           C  
ATOM   1337  C   CYS A  79      78.394  27.348  19.516  1.00 18.43           C  
ATOM   1338  O   CYS A  79      78.931  28.370  19.937  1.00 18.43           O  
ATOM   1339  CB  CYS A  79      77.379  25.937  21.292  1.00 18.43           C  
ATOM   1340  SG  CYS A  79      76.130  25.844  22.593  1.00 20.91           S  
ATOM   1341  N   GLN A  80      78.801  26.708  18.442  1.00 24.41           N  
ATOM   1342  CA  GLN A  80      80.043  27.095  17.730  1.00 24.41           C  
ATOM   1343  C   GLN A  80      79.872  28.369  16.889  1.00 24.41           C  
ATOM   1344  O   GLN A  80      80.679  29.294  17.017  1.00 24.41           O  
ATOM   1345  CB  GLN A  80      80.504  25.912  16.844  1.00 24.41           C  
ATOM   1346  CG  GLN A  80      81.060  24.734  17.720  1.00 25.10           C  
ATOM   1347  CD  GLN A  80      81.295  23.501  16.852  1.00 25.10           C  
ATOM   1348  OE1 GLN A  80      82.106  23.509  15.931  1.00 25.10           O  
ATOM   1349  NE2 GLN A  80      80.533  22.488  17.126  1.00 25.10           N  
ATOM   1350  N   TRP A  81      78.761  28.386  16.150  1.00 19.84           N  
ATOM   1351  CA  TRP A  81      78.374  29.522  15.338  1.00 19.84           C  
ATOM   1352  C   TRP A  81      78.292  30.776  16.184  1.00 19.84           C  
ATOM   1353  O   TRP A  81      78.762  31.832  15.761  1.00 19.84           O  
ATOM   1354  CB  TRP A  81      76.963  29.307  14.808  1.00 19.84           C  
ATOM   1355  CG  TRP A  81      76.641  30.286  13.664  1.00 18.64           C  
ATOM   1356  CD1 TRP A  81      75.948  31.464  13.676  1.00 18.64           C  
ATOM   1357  CD2 TRP A  81      77.021  30.068  12.326  1.00 18.64           C  
ATOM   1358  NE1 TRP A  81      75.901  31.991  12.357  1.00 18.64           N  
ATOM   1359  CE2 TRP A  81      76.537  31.178  11.568  1.00 18.64           C  
ATOM   1360  CE3 TRP A  81      77.754  29.023  11.742  1.00 18.64           C  
ATOM   1361  CZ2 TRP A  81      76.766  31.283  10.190  1.00 18.64           C  
ATOM   1362  CZ3 TRP A  81      77.973  29.127  10.357  1.00 18.64           C  
ATOM   1363  CH2 TRP A  81      77.490  30.220   9.603  1.00 18.64           C  
ATOM   1364  N   PHE A  82      77.628  30.609  17.314  1.00 23.08           N  
ATOM   1365  CA  PHE A  82      77.429  31.734  18.229  1.00 23.08           C  
ATOM   1366  C   PHE A  82      78.793  32.392  18.550  1.00 23.08           C  
ATOM   1367  O   PHE A  82      78.892  33.633  18.559  1.00 23.08           O  
ATOM   1368  CB  PHE A  82      76.776  31.244  19.536  1.00 23.08           C  
ATOM   1369  CG  PHE A  82      76.633  32.414  20.546  1.00 21.56           C  
ATOM   1370  CD1 PHE A  82      75.522  33.254  20.484  1.00 21.56           C  
ATOM   1371  CD2 PHE A  82      77.620  32.647  21.505  1.00 21.56           C  
ATOM   1372  CE1 PHE A  82      75.394  34.325  21.339  1.00 21.56           C  
ATOM   1373  CE2 PHE A  82      77.487  33.728  22.372  1.00 21.56           C  
ATOM   1374  CZ  PHE A  82      76.379  34.566  22.276  1.00 21.56           C  
ATOM   1375  N   VAL A  83      79.771  31.513  18.920  1.00 23.57           N  
ATOM   1376  CA  VAL A  83      81.077  31.966  19.331  1.00 23.57           C  
ATOM   1377  C   VAL A  83      81.796  32.590  18.154  1.00 23.57           C  
ATOM   1378  O   VAL A  83      82.364  33.664  18.310  1.00 23.57           O  
ATOM   1379  CB  VAL A  83      81.911  30.835  19.924  1.00 23.57           C  
ATOM   1380  CG1 VAL A  83      83.390  31.258  20.094  1.00 26.01           C  
ATOM   1381  CG2 VAL A  83      81.313  30.261  21.252  1.00 26.01           C  
ATOM   1382  N   ARG A  84      81.525  32.129  16.989  1.00 18.62           N  
ATOM   1383  CA  ARG A  84      82.151  32.756  15.851  1.00 18.62           C  
ATOM   1384  C   ARG A  84      81.618  34.166  15.614  1.00 18.62           C  
ATOM   1385  O   ARG A  84      82.379  35.066  15.261  1.00 18.62           O  
ATOM   1386  CB  ARG A  84      81.684  32.008  14.638  1.00 18.62           C  
ATOM   1387  CG  ARG A  84      82.410  32.624  13.446  1.00 43.89           C  
ATOM   1388  CD  ARG A  84      81.977  31.943  12.153  1.00 43.89           C  
ATOM   1389  NE  ARG A  84      80.760  32.553  11.678  1.00 43.89           N  
ATOM   1390  CZ  ARG A  84      80.564  32.483  10.371  1.00 43.89           C  
ATOM   1391  NH1 ARG A  84      81.367  31.697   9.650  1.00 43.89           N  
ATOM   1392  NH2 ARG A  84      79.702  33.327   9.757  1.00 43.89           N  
ATOM   1393  N   ASP A  85      80.293  34.327  15.725  1.00 23.12           N  
ATOM   1394  CA  ASP A  85      79.647  35.642  15.559  1.00 23.12           C  
ATOM   1395  C   ASP A  85      80.032  36.622  16.648  1.00 23.12           C  
ATOM   1396  O   ASP A  85      80.090  37.792  16.324  1.00 23.12           O  
ATOM   1397  CB  ASP A  85      78.112  35.563  15.569  1.00 23.12           C  
ATOM   1398  CG  ASP A  85      77.642  35.750  14.119  1.00 40.97           C  
ATOM   1399  OD1 ASP A  85      78.030  34.916  13.245  1.00 40.97           O  
ATOM   1400  OD2 ASP A  85      76.904  36.747  13.839  1.00 40.97           O  
ATOM   1401  N   ALA A  86      80.067  36.184  17.865  1.00 20.93           N  
ATOM   1402  CA  ALA A  86      80.433  37.010  19.007  1.00 20.93           C  
ATOM   1403  C   ALA A  86      81.823  37.581  18.758  1.00 20.93           C  
ATOM   1404  O   ALA A  86      82.025  38.764  19.049  1.00 20.93           O  
ATOM   1405  CB  ALA A  86      80.584  36.158  20.279  1.00 20.93           C  
ATOM   1406  N   VAL A  87      82.705  36.795  18.157  1.00 28.13           N  
ATOM   1407  CA  VAL A  87      84.032  37.349  17.854  1.00 28.13           C  
ATOM   1408  C   VAL A  87      84.072  38.177  16.582  1.00 28.13           C  
ATOM   1409  O   VAL A  87      84.761  39.193  16.596  1.00 28.13           O  
ATOM   1410  CB  VAL A  87      85.237  36.364  17.852  1.00 28.13           C  
ATOM   1411  CG1 VAL A  87      85.546  35.780  19.223  1.00 22.43           C  
ATOM   1412  CG2 VAL A  87      85.278  35.329  16.727  1.00 22.43           C  
ATOM   1413  N   ARG A  88      83.397  37.768  15.544  1.00 26.55           N  
ATOM   1414  CA  ARG A  88      83.415  38.514  14.295  1.00 26.55           C  
ATOM   1415  C   ARG A  88      82.821  39.932  14.350  1.00 26.55           C  
ATOM   1416  O   ARG A  88      82.956  40.668  13.378  1.00 26.55           O  
ATOM   1417  CB  ARG A  88      82.882  37.665  13.092  1.00 26.55           C  
ATOM   1418  CG  ARG A  88      84.048  36.935  12.388  1.00 22.89           C  
ATOM   1419  CD  ARG A  88      83.701  36.202  11.081  0.00  0.00           C  
ATOM   1420  NE  ARG A  88      84.963  35.705  10.508  0.00  0.00           N  
ATOM   1421  CZ  ARG A  88      85.066  34.608   9.784  0.00  0.00           C  
ATOM   1422  NH1 ARG A  88      83.995  33.902   9.486  0.00  0.00           N  
ATOM   1423  NH2 ARG A  88      86.249  34.234   9.335  0.00  0.00           N  
ATOM   1424  N   THR A  89      81.890  40.204  15.261  1.00 15.33           N  
ATOM   1425  CA  THR A  89      81.058  41.405  15.071  1.00 15.33           C  
ATOM   1426  C   THR A  89      81.272  42.290  16.279  1.00 15.33           C  
ATOM   1427  O   THR A  89      80.904  43.454  16.198  1.00 15.33           O  
ATOM   1428  CB  THR A  89      79.571  41.058  15.034  1.00 15.33           C  
ATOM   1429  OG1 THR A  89      79.323  40.495  16.297  1.00  9.85           O  
ATOM   1430  CG2 THR A  89      79.191  40.053  13.968  1.00  9.85           C  
ATOM   1431  N   TYR A  90      82.173  41.833  17.164  1.00 16.21           N  
ATOM   1432  CA  TYR A  90      82.797  42.728  18.179  1.00 16.21           C  
ATOM   1433  C   TYR A  90      83.594  43.929  17.571  1.00 16.21           C  
ATOM   1434  O   TYR A  90      84.498  43.752  16.731  1.00 16.21           O  
ATOM   1435  CB  TYR A  90      83.644  41.907  19.137  1.00 16.21           C  
ATOM   1436  CG  TYR A  90      84.035  42.817  20.305  1.00 22.59           C  
ATOM   1437  CD1 TYR A  90      83.199  42.919  21.396  1.00 22.59           C  
ATOM   1438  CD2 TYR A  90      85.190  43.563  20.251  1.00 22.59           C  
ATOM   1439  CE1 TYR A  90      83.527  43.753  22.461  1.00 22.59           C  
ATOM   1440  CE2 TYR A  90      85.537  44.397  21.288  1.00 22.59           C  
ATOM   1441  CZ  TYR A  90      84.712  44.491  22.393  1.00 22.59           C  
ATOM   1442  OH  TYR A  90      85.054  45.311  23.436  1.00 22.59           O  
ATOM   1443  N   GLY A  91      83.222  45.164  17.984  1.00 22.15           N  
ATOM   1444  CA  GLY A  91      83.849  46.362  17.464  1.00 22.15           C  
ATOM   1445  C   GLY A  91      83.272  46.741  16.093  1.00 22.15           C  
ATOM   1446  O   GLY A  91      83.650  47.798  15.559  1.00 22.15           O  
ATOM   1447  N   TYR A  92      82.338  45.910  15.568  1.00 19.13           N  
ATOM   1448  CA  TYR A  92      81.605  46.301  14.346  1.00 19.13           C  
ATOM   1449  C   TYR A  92      80.103  46.356  14.557  1.00 19.13           C  
ATOM   1450  O   TYR A  92      79.476  47.271  14.059  1.00 19.13           O  
ATOM   1451  CB  TYR A  92      81.837  45.438  13.125  1.00 19.13           C  
ATOM   1452  CG  TYR A  92      83.334  45.227  12.888  1.00 25.39           C  
ATOM   1453  CD1 TYR A  92      84.073  44.372  13.693  1.00 25.39           C  
ATOM   1454  CD2 TYR A  92      83.948  45.906  11.857  1.00 25.39           C  
ATOM   1455  CE1 TYR A  92      85.423  44.227  13.495  1.00 25.39           C  
ATOM   1456  CE2 TYR A  92      85.325  45.755  11.661  1.00 25.39           C  
ATOM   1457  CZ  TYR A  92      86.044  44.929  12.497  1.00 25.39           C  
ATOM   1458  OH  TYR A  92      87.369  44.832  12.333  1.00 25.39           O  
ATOM   1459  N   GLU A  93      79.484  45.413  15.210  1.00 27.37           N  
ATOM   1460  CA  GLU A  93      78.038  45.524  15.486  1.00 27.37           C  
ATOM   1461  C   GLU A  93      77.819  46.110  16.880  1.00 27.37           C  
ATOM   1462  O   GLU A  93      78.235  45.479  17.865  1.00 27.37           O  
ATOM   1463  CB  GLU A  93      77.207  44.221  15.247  1.00 27.37           C  
ATOM   1464  CG  GLU A  93      77.512  43.666  13.838  1.00 42.93           C  
ATOM   1465  CD  GLU A  93      76.588  42.471  13.498  1.00 42.93           C  
ATOM   1466  OE1 GLU A  93      76.015  41.923  14.497  1.00 42.93           O  
ATOM   1467  OE2 GLU A  93      76.434  42.077  12.274  1.00 42.93           O  
ATOM   1468  N   ALA A  94      77.151  47.289  16.850  1.00 21.85           N  
ATOM   1469  CA  ALA A  94      76.662  48.120  18.005  1.00 21.85           C  
ATOM   1470  C   ALA A  94      76.148  47.312  19.232  1.00 21.85           C  
ATOM   1471  O   ALA A  94      76.565  47.502  20.371  1.00 21.85           O  
ATOM   1472  CB  ALA A  94      75.729  49.274  17.491  1.00 21.85           C  
ATOM   1473  N   HIS A  95      75.271  46.352  19.005  1.00 20.50           N  
ATOM   1474  CA  HIS A  95      74.607  45.607  20.087  1.00 20.50           C  
ATOM   1475  C   HIS A  95      75.390  44.435  20.603  1.00 20.50           C  
ATOM   1476  O   HIS A  95      75.514  44.335  21.821  1.00 20.50           O  
ATOM   1477  CB  HIS A  95      73.303  45.036  19.557  1.00 20.50           C  
ATOM   1478  CG  HIS A  95      72.248  46.152  19.539  1.00 25.55           C  
ATOM   1479  ND1 HIS A  95      71.724  46.635  20.746  1.00 25.55           N  
ATOM   1480  CD2 HIS A  95      71.693  46.807  18.506  1.00 25.55           C  
ATOM   1481  CE1 HIS A  95      70.787  47.656  20.411  1.00 25.55           C  
ATOM   1482  NE2 HIS A  95      70.775  47.758  18.998  1.00 25.55           N  
ATOM   1483  N   MET A  96      75.884  43.647  19.663  1.00 17.61           N  
ATOM   1484  CA  MET A  96      76.842  42.605  19.991  1.00 17.61           C  
ATOM   1485  C   MET A  96      78.036  43.156  20.764  1.00 17.61           C  
ATOM   1486  O   MET A  96      78.152  42.776  21.927  1.00 17.61           O  
ATOM   1487  CB  MET A  96      77.268  41.755  18.782  1.00 17.61           C  
ATOM   1488  CG  MET A  96      78.041  40.481  19.224  1.00 32.81           C  
ATOM   1489  SD  MET A  96      77.136  39.294  20.280  1.00 32.81           S  
ATOM   1490  CE  MET A  96      75.739  39.087  19.186  1.00 32.81           C  
ATOM   1491  N   THR A  97      78.695  44.239  20.297  1.00 13.31           N  
ATOM   1492  CA  THR A  97      79.761  44.938  21.118  1.00 13.31           C  
ATOM   1493  C   THR A  97      79.329  45.442  22.500  1.00 13.31           C  
ATOM   1494  O   THR A  97      79.980  45.216  23.524  1.00 13.31           O  
ATOM   1495  CB  THR A  97      80.347  46.103  20.323  1.00 13.31           C  
ATOM   1496  OG1 THR A  97      80.650  45.612  19.017  1.00 13.08           O  
ATOM   1497  CG2 THR A  97      81.648  46.606  20.962  1.00 13.08           C  
ATOM   1498  N   GLU A  98      78.106  45.903  22.588  1.00 20.13           N  
ATOM   1499  CA  GLU A  98      77.613  46.302  23.908  1.00 20.13           C  
ATOM   1500  C   GLU A  98      77.298  45.106  24.790  1.00 20.13           C  
ATOM   1501  O   GLU A  98      77.573  45.191  25.981  1.00 20.13           O  
ATOM   1502  CB  GLU A  98      76.291  47.025  23.732  1.00 20.13           C  
ATOM   1503  CG  GLU A  98      75.869  47.632  25.071  1.00 29.77           C  
ATOM   1504  CD  GLU A  98      74.418  48.087  24.955  1.00 29.77           C  
ATOM   1505  OE1 GLU A  98      73.650  47.556  24.095  1.00 29.77           O  
ATOM   1506  OE2 GLU A  98      74.067  48.977  25.761  1.00 29.77           O  
ATOM   1507  N   PHE A  99      76.678  44.056  24.221  1.00 21.73           N  
ATOM   1508  CA  PHE A  99      76.464  42.820  24.991  1.00 21.73           C  
ATOM   1509  C   PHE A  99      77.779  42.327  25.580  1.00 21.73           C  
ATOM   1510  O   PHE A  99      77.852  42.091  26.774  1.00 21.73           O  
ATOM   1511  CB  PHE A  99      75.960  41.669  24.088  1.00 21.73           C  
ATOM   1512  CG  PHE A  99      74.542  41.877  23.499  1.00 22.02           C  
ATOM   1513  CD1 PHE A  99      73.682  42.824  24.025  1.00 22.02           C  
ATOM   1514  CD2 PHE A  99      74.160  41.129  22.406  1.00 22.02           C  
ATOM   1515  CE1 PHE A  99      72.442  43.045  23.451  1.00 22.02           C  
ATOM   1516  CE2 PHE A  99      72.922  41.346  21.826  1.00 22.02           C  
ATOM   1517  CZ  PHE A  99      72.061  42.313  22.346  1.00 22.02           C  
ATOM   1518  N   LEU A 100      78.777  42.121  24.745  1.00 16.86           N  
ATOM   1519  CA  LEU A 100      80.048  41.542  25.270  1.00 16.86           C  
ATOM   1520  C   LEU A 100      80.738  42.479  26.223  1.00 16.86           C  
ATOM   1521  O   LEU A 100      81.434  42.015  27.118  1.00 16.86           O  
ATOM   1522  CB  LEU A 100      81.047  41.223  24.154  1.00 16.86           C  
ATOM   1523  CG  LEU A 100      80.436  40.196  23.182  1.00 21.39           C  
ATOM   1524  CD1 LEU A 100      81.203  40.077  21.844  1.00 21.39           C  
ATOM   1525  CD2 LEU A 100      80.154  38.855  23.897  1.00 21.39           C  
ATOM   1526  N   ASP A 101      80.415  43.744  26.119  1.00 27.40           N  
ATOM   1527  CA  ASP A 101      80.935  44.666  27.163  1.00 27.40           C  
ATOM   1528  C   ASP A 101      80.163  44.553  28.493  1.00 27.40           C  
ATOM   1529  O   ASP A 101      80.686  44.645  29.610  1.00 27.40           O  
ATOM   1530  CB  ASP A 101      80.802  46.101  26.619  1.00 27.40           C  
ATOM   1531  CG  ASP A 101      82.113  46.399  25.924  1.00 28.61           C  
ATOM   1532  OD1 ASP A 101      83.030  46.797  26.679  1.00 28.61           O  
ATOM   1533  OD2 ASP A 101      82.251  46.229  24.686  1.00 28.61           O  
ATOM   1534  N   ASN A 102      78.877  44.367  28.346  1.00 23.03           N  
ATOM   1535  CA  ASN A 102      78.043  44.406  29.526  1.00 23.03           C  
ATOM   1536  C   ASN A 102      77.914  43.061  30.212  1.00 23.03           C  
ATOM   1537  O   ASN A 102      77.792  43.028  31.432  1.00 23.03           O  
ATOM   1538  CB  ASN A 102      76.691  45.042  29.149  1.00 23.03           C  
ATOM   1539  CG  ASN A 102      76.863  46.568  29.255  1.00 46.18           C  
ATOM   1540  OD1 ASN A 102      76.407  47.387  28.439  1.00 46.18           O  
ATOM   1541  ND2 ASN A 102      77.566  46.910  30.332  1.00 46.18           N  
ATOM   1542  N   LEU A 103      77.846  42.027  29.439  1.00 21.18           N  
ATOM   1543  CA  LEU A 103      77.563  40.661  29.951  1.00 21.18           C  
ATOM   1544  C   LEU A 103      78.802  39.786  29.731  1.00 21.18           C  
ATOM   1545  O   LEU A 103      79.373  39.846  28.646  1.00 21.18           O  
ATOM   1546  CB  LEU A 103      76.432  39.976  29.130  1.00 21.18           C  
ATOM   1547  CG  LEU A 103      75.083  40.703  29.234  1.00 21.14           C  
ATOM   1548  CD1 LEU A 103      74.164  40.300  28.100  1.00 21.14           C  
ATOM   1549  CD2 LEU A 103      74.369  40.581  30.593  1.00 21.14           C  
ATOM   1550  N   ASP A 104      78.848  38.678  30.461  1.00 27.11           N  
ATOM   1551  CA  ASP A 104      79.539  37.506  29.920  1.00 27.11           C  
ATOM   1552  C   ASP A 104      78.523  36.469  29.457  1.00 27.11           C  
ATOM   1553  O   ASP A 104      77.449  36.345  30.039  1.00 27.11           O  
ATOM   1554  CB  ASP A 104      80.467  36.852  30.959  1.00 27.11           C  
ATOM   1555  CG  ASP A 104      81.572  37.841  31.337  1.00 32.01           C  
ATOM   1556  OD1 ASP A 104      82.233  38.390  30.416  1.00 32.01           O  
ATOM   1557  OD2 ASP A 104      81.763  38.074  32.563  1.00 32.01           O  
ATOM   1558  N   PHE A 105      78.941  35.729  28.471  1.00 14.60           N  
ATOM   1559  CA  PHE A 105      78.219  34.562  27.950  1.00 14.60           C  
ATOM   1560  C   PHE A 105      79.042  33.362  28.365  1.00 14.60           C  
ATOM   1561  O   PHE A 105      80.162  33.287  27.890  1.00 14.60           O  
ATOM   1562  CB  PHE A 105      78.194  34.606  26.403  1.00 14.60           C  
ATOM   1563  CG  PHE A 105      77.193  35.646  25.896  1.00 33.48           C  
ATOM   1564  CD1 PHE A 105      75.874  35.313  25.767  1.00 33.48           C  
ATOM   1565  CD2 PHE A 105      77.604  36.917  25.600  1.00 33.48           C  
ATOM   1566  CE1 PHE A 105      74.952  36.252  25.309  1.00 33.48           C  
ATOM   1567  CE2 PHE A 105      76.693  37.874  25.142  1.00 33.48           C  
ATOM   1568  CZ  PHE A 105      75.360  37.538  24.989  1.00 33.48           C  
ATOM   1569  N   TYR A 106      78.462  32.445  29.080  1.00 20.60           N  
ATOM   1570  CA  TYR A 106      79.049  31.115  29.271  1.00 20.60           C  
ATOM   1571  C   TYR A 106      78.531  30.130  28.217  1.00 20.60           C  
ATOM   1572  O   TYR A 106      77.326  29.882  28.186  1.00 20.60           O  
ATOM   1573  CB  TYR A 106      78.522  30.576  30.585  1.00 20.60           C  
ATOM   1574  CG  TYR A 106      79.121  31.380  31.730  1.00 25.74           C  
ATOM   1575  CD1 TYR A 106      80.483  31.570  31.798  1.00 25.74           C  
ATOM   1576  CD2 TYR A 106      78.297  31.872  32.699  1.00 25.74           C  
ATOM   1577  CE1 TYR A 106      81.039  32.259  32.873  1.00 25.74           C  
ATOM   1578  CE2 TYR A 106      78.825  32.579  33.764  1.00 25.74           C  
ATOM   1579  CZ  TYR A 106      80.199  32.765  33.851  1.00 25.74           C  
ATOM   1580  OH  TYR A 106      80.705  33.398  34.954  1.00 25.74           O  
ATOM   1581  N   VAL A 107      79.396  29.593  27.381  1.00 23.87           N  
ATOM   1582  CA  VAL A 107      78.968  28.671  26.325  1.00 23.87           C  
ATOM   1583  C   VAL A 107      79.589  27.285  26.559  1.00 23.87           C  
ATOM   1584  O   VAL A 107      80.809  27.098  26.494  1.00 23.87           O  
ATOM   1585  CB  VAL A 107      79.339  29.223  24.917  1.00 23.87           C  
ATOM   1586  CG1 VAL A 107      78.974  28.360  23.702  1.00 11.06           C  
ATOM   1587  CG2 VAL A 107      78.943  30.680  24.715  1.00 11.06           C  
ATOM   1588  N   LEU A 108      78.706  26.307  26.772  1.00 19.76           N  
ATOM   1589  CA  LEU A 108      79.114  24.900  26.964  1.00 19.76           C  
ATOM   1590  C   LEU A 108      78.764  24.152  25.683  1.00 19.76           C  
ATOM   1591  O   LEU A 108      77.582  23.999  25.368  1.00 19.76           O  
ATOM   1592  CB  LEU A 108      78.313  24.381  28.171  1.00 19.76           C  
ATOM   1593  CG  LEU A 108      78.959  23.208  28.958  1.00 16.78           C  
ATOM   1594  CD1 LEU A 108      78.266  23.064  30.342  1.00 16.78           C  
ATOM   1595  CD2 LEU A 108      78.869  21.905  28.158  1.00 16.78           C  
ATOM   1596  N   PRO A 109      79.767  24.023  24.800  1.00 24.27           N  
ATOM   1597  CA  PRO A 109      79.417  23.724  23.410  1.00 24.27           C  
ATOM   1598  C   PRO A 109      78.881  22.300  23.260  1.00 24.27           C  
ATOM   1599  O   PRO A 109      78.229  22.067  22.241  1.00 24.27           O  
ATOM   1600  CB  PRO A 109      80.703  23.975  22.606  1.00 24.27           C  
ATOM   1601  CG  PRO A 109      81.820  24.041  23.630  1.00 17.47           C  
ATOM   1602  CD  PRO A 109      81.192  24.384  24.962  1.00 17.47           C  
ATOM   1603  N   VAL A 110      79.269  21.392  24.199  1.00 20.17           N  
ATOM   1604  CA  VAL A 110      78.862  19.973  24.189  1.00 20.17           C  
ATOM   1605  C   VAL A 110      78.666  19.493  25.624  1.00 20.17           C  
ATOM   1606  O   VAL A 110      79.685  19.245  26.288  1.00 20.17           O  
ATOM   1607  CB  VAL A 110      79.814  19.001  23.452  1.00 20.17           C  
ATOM   1608  CG1 VAL A 110      79.232  17.588  23.424  1.00  6.00           C  
ATOM   1609  CG2 VAL A 110      80.070  19.360  21.982  1.00  6.00           C  
ATOM   1610  N   LEU A 111      77.395  19.334  26.093  1.00 15.94           N  
ATOM   1611  CA  LEU A 111      77.371  18.724  27.408  1.00 15.94           C  
ATOM   1612  C   LEU A 111      77.712  17.240  27.307  1.00 15.94           C  
ATOM   1613  O   LEU A 111      78.568  16.793  28.051  1.00 15.94           O  
ATOM   1614  CB  LEU A 111      76.058  18.873  28.164  1.00 15.94           C  
ATOM   1615  CG  LEU A 111      76.254  18.344  29.590  1.00 14.14           C  
ATOM   1616  CD1 LEU A 111      77.001  19.256  30.573  1.00 14.14           C  
ATOM   1617  CD2 LEU A 111      75.010  17.731  30.181  1.00 14.14           C  
ATOM   1618  N   ASN A 112      77.055  16.481  26.461  1.00 19.38           N  
ATOM   1619  CA  ASN A 112      77.221  15.024  26.497  1.00 19.38           C  
ATOM   1620  C   ASN A 112      78.218  14.536  25.454  1.00 19.38           C  
ATOM   1621  O   ASN A 112      77.887  14.058  24.368  1.00 19.38           O  
ATOM   1622  CB  ASN A 112      75.853  14.383  26.338  1.00 19.38           C  
ATOM   1623  CG  ASN A 112      75.835  12.862  26.262  1.00 20.63           C  
ATOM   1624  OD1 ASN A 112      74.877  12.341  25.695  1.00 20.63           O  
ATOM   1625  ND2 ASN A 112      76.798  12.174  26.789  1.00 20.63           N  
ATOM   1626  N   ILE A 113      79.458  14.672  25.872  1.00 21.60           N  
ATOM   1627  CA  ILE A 113      80.580  14.361  24.983  1.00 21.60           C  
ATOM   1628  C   ILE A 113      80.662  12.874  24.679  1.00 21.60           C  
ATOM   1629  O   ILE A 113      80.951  12.540  23.536  1.00 21.60           O  
ATOM   1630  CB  ILE A 113      81.884  14.846  25.641  1.00 21.60           C  
ATOM   1631  CG1 ILE A 113      81.903  16.393  25.749  1.00 23.32           C  
ATOM   1632  CG2 ILE A 113      83.058  14.373  24.799  1.00 23.32           C  
ATOM   1633  CD1 ILE A 113      82.938  16.863  26.773  1.00 23.32           C  
ATOM   1634  N   ASP A 114      80.448  12.054  25.695  1.00 27.24           N  
ATOM   1635  CA  ASP A 114      80.596  10.595  25.554  1.00 27.24           C  
ATOM   1636  C   ASP A 114      79.576  10.087  24.535  1.00 27.24           C  
ATOM   1637  O   ASP A 114      79.954   9.296  23.665  1.00 27.24           O  
ATOM   1638  CB  ASP A 114      80.486   9.776  26.884  1.00 27.24           C  
ATOM   1639  CG  ASP A 114      81.564  10.146  27.910  1.00 16.22           C  
ATOM   1640  OD1 ASP A 114      82.569  10.835  27.572  1.00 16.22           O  
ATOM   1641  OD2 ASP A 114      81.400   9.763  29.094  1.00 16.22           O  
ATOM   1642  N   GLY A 115      78.369  10.656  24.581  1.00 14.65           N  
ATOM   1643  CA  GLY A 115      77.317  10.248  23.641  1.00 14.65           C  
ATOM   1644  C   GLY A 115      77.633  10.710  22.206  1.00 14.65           C  
ATOM   1645  O   GLY A 115      77.242  10.061  21.213  1.00 14.65           O  
ATOM   1646  N   TYR A 116      78.211  11.905  22.170  1.00 20.61           N  
ATOM   1647  CA  TYR A 116      78.439  12.574  20.899  1.00 20.61           C  
ATOM   1648  C   TYR A 116      79.430  11.742  20.078  1.00 20.61           C  
ATOM   1649  O   TYR A 116      79.255  11.507  18.865  1.00 20.61           O  
ATOM   1650  CB  TYR A 116      78.950  14.012  21.148  1.00 20.61           C  
ATOM   1651  CG  TYR A 116      79.065  14.811  19.848  1.00 22.97           C  
ATOM   1652  CD1 TYR A 116      78.008  14.804  18.962  1.00 22.97           C  
ATOM   1653  CD2 TYR A 116      80.239  15.475  19.516  1.00 22.97           C  
ATOM   1654  CE1 TYR A 116      78.104  15.469  17.732  1.00 22.97           C  
ATOM   1655  CE2 TYR A 116      80.353  16.141  18.260  1.00 22.97           C  
ATOM   1656  CZ  TYR A 116      79.282  16.134  17.363  1.00 22.97           C  
ATOM   1657  OH  TYR A 116      79.342  16.822  16.157  1.00 22.97           O  
ATOM   1658  N   ILE A 117      80.416  11.258  20.803  1.00 23.81           N  
ATOM   1659  CA  ILE A 117      81.435  10.428  20.176  1.00 23.81           C  
ATOM   1660  C   ILE A 117      80.821   9.088  19.809  1.00 23.81           C  
ATOM   1661  O   ILE A 117      81.074   8.552  18.727  1.00 23.81           O  
ATOM   1662  CB  ILE A 117      82.491  10.168  21.238  1.00 23.81           C  
ATOM   1663  CG1 ILE A 117      83.295  11.435  21.574  1.00 18.64           C  
ATOM   1664  CG2 ILE A 117      83.369   8.975  20.818  1.00 18.64           C  
ATOM   1665  CD1 ILE A 117      84.200  11.226  22.816  1.00 18.64           C  
ATOM   1666  N   TYR A 118      79.898   8.621  20.643  1.00 15.75           N  
ATOM   1667  CA  TYR A 118      79.234   7.371  20.273  1.00 15.75           C  
ATOM   1668  C   TYR A 118      78.426   7.509  18.982  1.00 15.75           C  
ATOM   1669  O   TYR A 118      78.449   6.586  18.156  1.00 15.75           O  
ATOM   1670  CB  TYR A 118      78.395   6.970  21.477  1.00 15.75           C  
ATOM   1671  CG  TYR A 118      77.958   5.510  21.367  1.00 24.70           C  
ATOM   1672  CD1 TYR A 118      78.856   4.496  21.633  1.00 24.70           C  
ATOM   1673  CD2 TYR A 118      76.657   5.237  21.022  1.00 24.70           C  
ATOM   1674  CE1 TYR A 118      78.449   3.184  21.563  1.00 24.70           C  
ATOM   1675  CE2 TYR A 118      76.225   3.936  20.942  1.00 24.70           C  
ATOM   1676  CZ  TYR A 118      77.116   2.902  21.223  1.00 24.70           C  
ATOM   1677  OH  TYR A 118      76.660   1.605  21.136  1.00 24.70           O  
ATOM   1678  N   THR A 119      77.760   8.683  18.779  1.00 19.62           N  
ATOM   1679  CA  THR A 119      76.954   8.905  17.518  1.00 19.62           C  
ATOM   1680  C   THR A 119      77.829   9.039  16.264  1.00 19.62           C  
ATOM   1681  O   THR A 119      77.370   8.816  15.131  1.00 19.62           O  
ATOM   1682  CB  THR A 119      76.024  10.133  17.594  1.00 19.62           C  
ATOM   1683  OG1 THR A 119      76.864  11.304  17.518  1.00  9.80           O  
ATOM   1684  CG2 THR A 119      75.114  10.180  18.857  1.00  9.80           C  
ATOM   1685  N   TRP A 120      79.127   9.348  16.522  1.00 28.22           N  
ATOM   1686  CA  TRP A 120      80.124   9.435  15.421  1.00 28.22           C  
ATOM   1687  C   TRP A 120      80.657   8.052  15.101  1.00 28.22           C  
ATOM   1688  O   TRP A 120      80.863   7.754  13.931  1.00 28.22           O  
ATOM   1689  CB  TRP A 120      81.320  10.390  15.675  1.00 28.22           C  
ATOM   1690  CG  TRP A 120      80.944  11.844  15.358  1.00 16.85           C  
ATOM   1691  CD1 TRP A 120      80.244  12.742  16.104  1.00 16.85           C  
ATOM   1692  CD2 TRP A 120      81.193  12.484  14.145  1.00 16.85           C  
ATOM   1693  NE1 TRP A 120      80.012  13.914  15.325  1.00 16.85           N  
ATOM   1694  CE2 TRP A 120      80.555  13.749  14.193  1.00 16.85           C  
ATOM   1695  CE3 TRP A 120      81.891  12.060  13.037  1.00 16.85           C  
ATOM   1696  CZ2 TRP A 120      80.566  14.636  13.139  1.00 16.85           C  
ATOM   1697  CZ3 TRP A 120      81.923  12.955  11.976  1.00 16.85           C  
ATOM   1698  CH2 TRP A 120      81.272  14.206  12.025  1.00 16.85           C  
ATOM   1699  N   THR A 121      80.981   7.324  16.146  1.00 27.85           N  
ATOM   1700  CA  THR A 121      81.648   6.050  15.976  1.00 27.85           C  
ATOM   1701  C   THR A 121      80.722   4.866  15.768  1.00 27.85           C  
ATOM   1702  O   THR A 121      81.141   3.990  15.020  1.00 27.85           O  
ATOM   1703  CB  THR A 121      82.644   5.778  17.089  1.00 27.85           C  
ATOM   1704  OG1 THR A 121      81.998   5.661  18.367  1.00 22.00           O  
ATOM   1705  CG2 THR A 121      83.640   6.937  17.086  1.00 22.00           C  
ATOM   1706  N   LYS A 122      79.649   4.721  16.552  1.00 27.54           N  
ATOM   1707  CA  LYS A 122      78.853   3.489  16.541  1.00 27.54           C  
ATOM   1708  C   LYS A 122      77.395   3.716  16.123  1.00 27.54           C  
ATOM   1709  O   LYS A 122      76.880   3.063  15.220  1.00 27.54           O  
ATOM   1710  CB  LYS A 122      78.952   2.796  17.900  1.00 27.54           C  
ATOM   1711  CG  LYS A 122      80.408   2.395  18.140  1.00 34.14           C  
ATOM   1712  CD  LYS A 122      80.650   1.472  19.344  0.00  0.00           C  
ATOM   1713  CE  LYS A 122      82.144   1.103  19.434  0.00  0.00           C  
ATOM   1714  NZ  LYS A 122      82.395   0.178  20.544  0.00  0.00           N  
ATOM   1715  N   ASN A 123      76.681   4.587  16.796  1.00 19.01           N  
ATOM   1716  CA  ASN A 123      75.232   4.656  16.474  1.00 19.01           C  
ATOM   1717  C   ASN A 123      74.704   6.091  16.437  1.00 19.01           C  
ATOM   1718  O   ASN A 123      74.651   6.731  17.483  1.00 19.01           O  
ATOM   1719  CB  ASN A 123      74.514   3.918  17.606  1.00 19.01           C  
ATOM   1720  CG  ASN A 123      73.016   3.917  17.355  1.00 35.35           C  
ATOM   1721  OD1 ASN A 123      72.551   4.261  16.262  1.00 35.35           O  
ATOM   1722  ND2 ASN A 123      72.316   3.486  18.396  1.00 35.35           N  
ATOM   1723  N   ARG A 124      74.378   6.530  15.261  1.00 16.82           N  
ATOM   1724  CA  ARG A 124      74.026   7.928  14.974  1.00 16.82           C  
ATOM   1725  C   ARG A 124      72.792   8.379  15.755  1.00 16.82           C  
ATOM   1726  O   ARG A 124      72.425   9.553  15.828  1.00 16.82           O  
ATOM   1727  CB  ARG A 124      73.680   7.989  13.489  1.00 16.82           C  
ATOM   1728  CG  ARG A 124      73.177   9.369  12.991  1.00 16.88           C  
ATOM   1729  CD  ARG A 124      74.178  10.530  13.207  1.00 16.88           C  
ATOM   1730  NE  ARG A 124      73.613  11.813  12.749  1.00 16.88           N  
ATOM   1731  CZ  ARG A 124      72.955  12.698  13.546  1.00 16.88           C  
ATOM   1732  NH1 ARG A 124      72.767  12.384  14.833  1.00 16.88           N  
ATOM   1733  NH2 ARG A 124      72.511  13.873  13.037  1.00 16.88           N  
ATOM   1734  N   MET A 125      72.093   7.386  16.215  1.00 19.05           N  
ATOM   1735  CA  MET A 125      70.758   7.590  16.727  1.00 19.05           C  
ATOM   1736  C   MET A 125      70.744   7.565  18.272  1.00 19.05           C  
ATOM   1737  O   MET A 125      69.721   7.730  18.931  1.00 19.05           O  
ATOM   1738  CB  MET A 125      70.148   6.354  16.036  1.00 19.05           C  
ATOM   1739  CG  MET A 125      68.839   6.586  15.300  1.00 20.06           C  
ATOM   1740  SD  MET A 125      68.735   7.953  14.148  1.00 20.06           S  
ATOM   1741  CE  MET A 125      70.043   7.562  12.957  1.00 20.06           C  
ATOM   1742  N   TRP A 126      71.900   7.528  18.884  1.00 17.84           N  
ATOM   1743  CA  TRP A 126      72.018   7.521  20.340  1.00 17.84           C  
ATOM   1744  C   TRP A 126      71.754   8.913  20.958  1.00 17.84           C  
ATOM   1745  O   TRP A 126      72.055   9.943  20.351  1.00 17.84           O  
ATOM   1746  CB  TRP A 126      73.448   6.964  20.689  1.00 17.84           C  
ATOM   1747  CG  TRP A 126      73.726   6.774  22.204  1.00 13.71           C  
ATOM   1748  CD1 TRP A 126      74.255   7.648  23.108  1.00 13.71           C  
ATOM   1749  CD2 TRP A 126      73.362   5.649  22.950  1.00 13.71           C  
ATOM   1750  NE1 TRP A 126      74.193   7.106  24.403  1.00 13.71           N  
ATOM   1751  CE2 TRP A 126      73.657   5.932  24.298  1.00 13.71           C  
ATOM   1752  CE3 TRP A 126      72.762   4.477  22.561  1.00 13.71           C  
ATOM   1753  CZ2 TRP A 126      73.389   5.003  25.302  1.00 13.71           C  
ATOM   1754  CZ3 TRP A 126      72.487   3.576  23.558  1.00 13.71           C  
ATOM   1755  CH2 TRP A 126      72.796   3.803  24.887  1.00 13.71           C  
ATOM   1756  N   ARG A 127      71.211   8.948  22.185  1.00 14.83           N  
ATOM   1757  CA  ARG A 127      70.883  10.209  22.882  1.00 14.83           C  
ATOM   1758  C   ARG A 127      71.517  10.289  24.257  1.00 14.83           C  
ATOM   1759  O   ARG A 127      71.914  11.381  24.635  1.00 14.83           O  
ATOM   1760  CB  ARG A 127      69.397  10.375  23.170  1.00 14.83           C  
ATOM   1761  CG  ARG A 127      68.488  10.135  21.985  1.00 24.08           C  
ATOM   1762  CD  ARG A 127      67.022  10.252  22.452  1.00 24.08           C  
ATOM   1763  NE  ARG A 127      66.971   9.862  23.834  1.00 24.08           N  
ATOM   1764  CZ  ARG A 127      66.400  10.524  24.836  1.00 24.08           C  
ATOM   1765  NH1 ARG A 127      65.870  11.735  24.825  1.00 24.08           N  
ATOM   1766  NH2 ARG A 127      66.681  10.097  26.003  1.00 24.08           N  
ATOM   1767  N   LYS A 128      71.424   9.255  25.042  1.00 16.40           N  
ATOM   1768  CA  LYS A 128      71.764   9.308  26.487  1.00 16.40           C  
ATOM   1769  C   LYS A 128      73.254   9.527  26.765  1.00 16.40           C  
ATOM   1770  O   LYS A 128      74.062   9.455  25.835  1.00 16.40           O  
ATOM   1771  CB  LYS A 128      71.279   8.031  27.214  1.00 16.40           C  
ATOM   1772  CG  LYS A 128      69.742   7.997  27.273  1.00 10.52           C  
ATOM   1773  CD  LYS A 128      69.194   6.866  28.163  1.00 10.52           C  
ATOM   1774  CE  LYS A 128      69.437   5.435  27.599  1.00 10.52           C  
ATOM   1775  NZ  LYS A 128      69.068   4.434  28.647  1.00 10.52           N  
ATOM   1776  N   THR A 129      73.627   9.513  28.027  1.00 18.08           N  
ATOM   1777  CA  THR A 129      75.063   9.492  28.324  1.00 18.08           C  
ATOM   1778  C   THR A 129      75.642   8.102  27.980  1.00 18.08           C  
ATOM   1779  O   THR A 129      74.911   7.161  27.615  1.00 18.08           O  
ATOM   1780  CB  THR A 129      75.358   9.742  29.827  1.00 18.08           C  
ATOM   1781  OG1 THR A 129      74.691   8.759  30.628  1.00 17.70           O  
ATOM   1782  CG2 THR A 129      75.045  11.147  30.391  1.00 17.70           C  
ATOM   1783  N   ARG A 130      76.925   7.914  28.275  1.00 21.72           N  
ATOM   1784  CA  ARG A 130      77.470   6.536  28.097  1.00 21.72           C  
ATOM   1785  C   ARG A 130      77.896   5.885  29.426  1.00 21.72           C  
ATOM   1786  O   ARG A 130      78.839   5.089  29.518  1.00 21.72           O  
ATOM   1787  CB  ARG A 130      78.582   6.480  27.027  1.00 21.72           C  
ATOM   1788  CG  ARG A 130      78.109   6.872  25.627  1.00 23.67           C  
ATOM   1789  CD  ARG A 130      77.111   5.839  25.110  1.00 23.67           C  
ATOM   1790  NE  ARG A 130      77.752   4.548  25.143  1.00 23.67           N  
ATOM   1791  CZ  ARG A 130      77.277   3.365  24.799  1.00 23.67           C  
ATOM   1792  NH1 ARG A 130      76.033   3.175  24.362  1.00 23.67           N  
ATOM   1793  NH2 ARG A 130      78.179   2.389  24.790  1.00 23.67           N  
ATOM   1794  N   SER A 131      77.178   6.238  30.481  1.00 20.81           N  
ATOM   1795  CA  SER A 131      77.578   5.618  31.760  1.00 20.81           C  
ATOM   1796  C   SER A 131      76.907   4.257  31.954  1.00 20.81           C  
ATOM   1797  O   SER A 131      75.803   3.976  31.476  1.00 20.81           O  
ATOM   1798  CB  SER A 131      77.261   6.527  32.954  1.00 20.81           C  
ATOM   1799  OG  SER A 131      75.873   6.765  32.909  1.00 21.18           O  
ATOM   1800  N   THR A 132      77.625   3.473  32.665  1.00 28.56           N  
ATOM   1801  CA  THR A 132      77.302   2.096  33.015  1.00 28.56           C  
ATOM   1802  C   THR A 132      76.284   1.984  34.156  1.00 28.56           C  
ATOM   1803  O   THR A 132      76.276   2.823  35.064  1.00 28.56           O  
ATOM   1804  CB  THR A 132      78.660   1.639  33.504  1.00 28.56           C  
ATOM   1805  OG1 THR A 132      79.135   0.735  32.547  1.00 24.88           O  
ATOM   1806  CG2 THR A 132      78.776   1.237  34.978  1.00 24.88           C  
ATOM   1807  N   ASN A 133      75.348   1.045  34.020  1.00 26.59           N  
ATOM   1808  CA  ASN A 133      74.284   0.880  35.021  1.00 26.59           C  
ATOM   1809  C   ASN A 133      74.428  -0.426  35.770  1.00 26.59           C  
ATOM   1810  O   ASN A 133      74.630  -1.472  35.147  1.00 26.59           O  
ATOM   1811  CB  ASN A 133      72.924   0.860  34.347  1.00 26.59           C  
ATOM   1812  CG  ASN A 133      72.709   2.305  33.927  1.00 22.19           C  
ATOM   1813  OD1 ASN A 133      72.615   3.138  34.826  1.00 22.19           O  
ATOM   1814  ND2 ASN A 133      72.717   2.549  32.629  1.00 22.19           N  
ATOM   1815  N   ALA A 134      74.293  -0.297  37.044  1.00 36.81           N  
ATOM   1816  CA  ALA A 134      74.331  -1.407  37.957  1.00 36.81           C  
ATOM   1817  C   ALA A 134      73.220  -2.408  37.628  1.00 36.81           C  
ATOM   1818  O   ALA A 134      72.052  -2.004  37.637  1.00 36.81           O  
ATOM   1819  CB  ALA A 134      73.980  -0.792  39.332  1.00 36.81           C  
ATOM   1820  N   GLY A 135      73.523  -3.701  37.558  1.00 43.50           N  
ATOM   1821  CA  GLY A 135      72.465  -4.732  37.525  1.00 43.50           C  
ATOM   1822  C   GLY A 135      71.957  -5.029  36.109  1.00 43.50           C  
ATOM   1823  O   GLY A 135      70.920  -5.699  35.942  1.00 43.50           O  
ATOM   1824  N   SER A 136      72.582  -4.344  35.153  1.00 30.60           N  
ATOM   1825  CA  SER A 136      72.101  -4.365  33.759  1.00 30.60           C  
ATOM   1826  C   SER A 136      73.285  -4.156  32.829  1.00 30.60           C  
ATOM   1827  O   SER A 136      74.259  -3.508  33.207  1.00 30.60           O  
ATOM   1828  CB  SER A 136      71.051  -3.242  33.567  1.00 30.60           C  
ATOM   1829  OG  SER A 136      70.509  -3.400  32.255  1.00 27.17           O  
ATOM   1830  N   SER A 137      73.132  -4.574  31.614  1.00 31.55           N  
ATOM   1831  CA  SER A 137      74.153  -4.251  30.603  1.00 31.55           C  
ATOM   1832  C   SER A 137      73.681  -3.056  29.746  1.00 31.55           C  
ATOM   1833  O   SER A 137      74.331  -2.620  28.782  1.00 31.55           O  
ATOM   1834  CB  SER A 137      74.348  -5.498  29.724  1.00 31.55           C  
ATOM   1835  OG  SER A 137      73.080  -5.626  29.055  1.00 33.83           O  
ATOM   1836  N   CYS A 138      72.614  -2.432  30.236  1.00 28.11           N  
ATOM   1837  CA  CYS A 138      72.142  -1.186  29.609  1.00 28.11           C  
ATOM   1838  C   CYS A 138      72.897   0.032  30.154  1.00 28.11           C  
ATOM   1839  O   CYS A 138      73.101   0.143  31.360  1.00 28.11           O  
ATOM   1840  CB  CYS A 138      70.615  -1.064  29.833  1.00 28.11           C  
ATOM   1841  SG  CYS A 138      69.621  -2.159  28.808  1.00 26.83           S  
ATOM   1842  N   THR A 139      73.298   0.840  29.194  1.00 29.68           N  
ATOM   1843  CA  THR A 139      74.138   2.074  29.277  1.00 29.68           C  
ATOM   1844  C   THR A 139      73.347   3.409  29.191  1.00 29.68           C  
ATOM   1845  O   THR A 139      72.658   3.616  28.185  1.00 29.68           O  
ATOM   1846  CB  THR A 139      75.150   1.974  28.088  1.00 29.68           C  
ATOM   1847  OG1 THR A 139      76.201   0.994  28.376  1.00 21.83           O  
ATOM   1848  CG2 THR A 139      75.827   3.323  27.859  1.00 21.83           C  
ATOM   1849  N   GLY A 140      73.584   4.372  30.121  1.00 20.95           N  
ATOM   1850  CA  GLY A 140      73.121   5.776  29.950  1.00 20.95           C  
ATOM   1851  C   GLY A 140      71.909   6.188  30.808  1.00 20.95           C  
ATOM   1852  O   GLY A 140      70.930   5.458  30.946  1.00 20.95           O  
ATOM   1853  N   THR A 141      71.921   7.450  31.190  1.00 20.95           N  
ATOM   1854  CA  THR A 141      70.765   8.181  31.680  1.00 20.95           C  
ATOM   1855  C   THR A 141      70.394   9.258  30.642  1.00 20.95           C  
ATOM   1856  O   THR A 141      71.221   9.646  29.807  1.00 20.95           O  
ATOM   1857  CB  THR A 141      71.239   8.789  32.983  1.00 20.95           C  
ATOM   1858  OG1 THR A 141      71.622   7.681  33.781  1.00  7.93           O  
ATOM   1859  CG2 THR A 141      70.261   9.718  33.721  1.00  7.93           C  
ATOM   1860  N   ASP A 142      69.137   9.681  30.623  1.00 22.02           N  
ATOM   1861  CA  ASP A 142      68.762  10.838  29.806  1.00 22.02           C  
ATOM   1862  C   ASP A 142      69.236  12.080  30.612  1.00 22.02           C  
ATOM   1863  O   ASP A 142      68.756  12.242  31.733  1.00 22.02           O  
ATOM   1864  CB  ASP A 142      67.228  10.780  29.565  1.00 22.02           C  
ATOM   1865  CG  ASP A 142      66.793  11.961  28.712  1.00 18.70           C  
ATOM   1866  OD1 ASP A 142      67.587  12.929  28.583  1.00 18.70           O  
ATOM   1867  OD2 ASP A 142      65.667  11.934  28.157  1.00 18.70           O  
ATOM   1868  N   PRO A 143      70.232  12.890  30.089  1.00 13.75           N  
ATOM   1869  CA  PRO A 143      70.760  14.041  30.867  1.00 13.75           C  
ATOM   1870  C   PRO A 143      69.691  15.118  31.221  1.00 13.75           C  
ATOM   1871  O   PRO A 143      69.642  15.571  32.374  1.00 13.75           O  
ATOM   1872  CB  PRO A 143      71.943  14.537  30.022  1.00 13.75           C  
ATOM   1873  CG  PRO A 143      71.797  13.973  28.624  1.00  7.94           C  
ATOM   1874  CD  PRO A 143      70.896  12.767  28.758  1.00  7.94           C  
ATOM   1875  N   ASN A 144      68.726  15.320  30.310  1.00 14.82           N  
ATOM   1876  CA  ASN A 144      67.547  16.177  30.580  1.00 14.82           C  
ATOM   1877  C   ASN A 144      66.407  15.543  31.397  1.00 14.82           C  
ATOM   1878  O   ASN A 144      65.333  16.133  31.568  1.00 14.82           O  
ATOM   1879  CB  ASN A 144      66.959  16.785  29.282  1.00 14.82           C  
ATOM   1880  CG  ASN A 144      66.559  18.230  29.560  1.00 16.33           C  
ATOM   1881  OD1 ASN A 144      67.134  18.927  30.407  1.00 16.33           O  
ATOM   1882  ND2 ASN A 144      65.583  18.639  28.800  1.00 16.33           N  
ATOM   1883  N   ARG A 145      66.703  14.418  32.026  1.00 24.07           N  
ATOM   1884  CA  ARG A 145      65.837  13.917  33.090  1.00 24.07           C  
ATOM   1885  C   ARG A 145      66.562  13.847  34.419  1.00 24.07           C  
ATOM   1886  O   ARG A 145      65.969  13.304  35.340  1.00 24.07           O  
ATOM   1887  CB  ARG A 145      65.190  12.550  32.754  1.00 24.07           C  
ATOM   1888  CG  ARG A 145      64.043  12.787  31.743  1.00 15.65           C  
ATOM   1889  CD  ARG A 145      63.522  11.553  30.984  1.00 15.65           C  
ATOM   1890  NE  ARG A 145      62.175  11.862  30.467  1.00 15.65           N  
ATOM   1891  CZ  ARG A 145      61.882  12.165  29.210  1.00 15.65           C  
ATOM   1892  NH1 ARG A 145      62.836  12.131  28.304  1.00 15.65           N  
ATOM   1893  NH2 ARG A 145      60.625  12.254  28.751  1.00 15.65           N  
ATOM   1894  N   ASN A 146      67.847  14.193  34.476  1.00 20.39           N  
ATOM   1895  CA  ASN A 146      68.714  13.863  35.638  1.00 20.39           C  
ATOM   1896  C   ASN A 146      68.838  15.091  36.543  1.00 20.39           C  
ATOM   1897  O   ASN A 146      69.619  15.075  37.497  1.00 20.39           O  
ATOM   1898  CB  ASN A 146      70.093  13.350  35.144  1.00 20.39           C  
ATOM   1899  CG  ASN A 146      70.913  12.645  36.224  1.00 14.31           C  
ATOM   1900  OD1 ASN A 146      72.068  13.008  36.401  1.00 14.31           O  
ATOM   1901  ND2 ASN A 146      70.349  11.646  36.908  1.00 14.31           N  
ATOM   1902  N   PHE A 147      67.991  16.116  36.314  1.00 21.76           N  
ATOM   1903  CA  PHE A 147      68.109  17.280  37.231  1.00 21.76           C  
ATOM   1904  C   PHE A 147      67.143  17.164  38.399  1.00 21.76           C  
ATOM   1905  O   PHE A 147      66.119  16.473  38.322  1.00 21.76           O  
ATOM   1906  CB  PHE A 147      68.102  18.706  36.597  1.00 21.76           C  
ATOM   1907  CG  PHE A 147      69.323  18.950  35.665  1.00 19.47           C  
ATOM   1908  CD1 PHE A 147      69.388  18.352  34.426  1.00 19.47           C  
ATOM   1909  CD2 PHE A 147      70.370  19.734  36.102  1.00 19.47           C  
ATOM   1910  CE1 PHE A 147      70.493  18.532  33.630  1.00 19.47           C  
ATOM   1911  CE2 PHE A 147      71.472  19.922  35.302  1.00 19.47           C  
ATOM   1912  CZ  PHE A 147      71.537  19.318  34.071  1.00 19.47           C  
ATOM   1913  N   ASN A 148      67.476  17.934  39.392  1.00 23.57           N  
ATOM   1914  CA  ASN A 148      66.624  18.036  40.542  1.00 23.57           C  
ATOM   1915  C   ASN A 148      65.497  19.045  40.310  1.00 23.57           C  
ATOM   1916  O   ASN A 148      65.295  19.969  41.100  1.00 23.57           O  
ATOM   1917  CB  ASN A 148      67.514  18.406  41.730  1.00 23.57           C  
ATOM   1918  CG  ASN A 148      66.832  18.016  43.037  1.00 35.68           C  
ATOM   1919  OD1 ASN A 148      67.288  18.432  44.097  1.00 35.68           O  
ATOM   1920  ND2 ASN A 148      65.791  17.209  42.949  1.00 35.68           N  
ATOM   1921  N   ALA A 149      64.681  18.787  39.302  1.00 24.02           N  
ATOM   1922  CA  ALA A 149      63.385  19.468  39.179  1.00 24.02           C  
ATOM   1923  C   ALA A 149      62.282  18.399  39.191  1.00 24.02           C  
ATOM   1924  O   ALA A 149      62.134  17.726  38.165  1.00 24.02           O  
ATOM   1925  CB  ALA A 149      63.284  20.134  37.812  1.00 24.02           C  
ATOM   1926  N   GLY A 150      61.581  18.189  40.310  1.00 22.55           N  
ATOM   1927  CA  GLY A 150      60.569  17.099  40.404  1.00 22.55           C  
ATOM   1928  C   GLY A 150      61.151  15.730  40.003  1.00 22.55           C  
ATOM   1929  O   GLY A 150      60.488  15.002  39.263  1.00 22.55           O  
ATOM   1930  N   TRP A 151      62.457  15.568  40.299  1.00 21.04           N  
ATOM   1931  CA  TRP A 151      63.338  14.500  39.773  1.00 21.04           C  
ATOM   1932  C   TRP A 151      62.560  13.193  39.637  1.00 21.04           C  
ATOM   1933  O   TRP A 151      62.033  12.696  40.638  1.00 21.04           O  
ATOM   1934  CB  TRP A 151      64.687  14.310  40.517  1.00 21.04           C  
ATOM   1935  CG  TRP A 151      65.456  13.134  39.860  1.00 15.91           C  
ATOM   1936  CD1 TRP A 151      66.180  13.113  38.722  1.00 15.91           C  
ATOM   1937  CD2 TRP A 151      65.496  11.807  40.318  1.00 15.91           C  
ATOM   1938  NE1 TRP A 151      66.657  11.793  38.462  1.00 15.91           N  
ATOM   1939  CE2 TRP A 151      66.243  11.054  39.394  1.00 15.91           C  
ATOM   1940  CE3 TRP A 151      65.021  11.250  41.477  1.00 15.91           C  
ATOM   1941  CZ2 TRP A 151      66.534   9.729  39.567  1.00 15.91           C  
ATOM   1942  CZ3 TRP A 151      65.383   9.901  41.684  1.00 15.91           C  
ATOM   1943  CH2 TRP A 151      66.104   9.163  40.751  1.00 15.91           C  
ATOM   1944  N   CYS A 152      62.382  12.785  38.404  1.00 27.36           N  
ATOM   1945  CA  CYS A 152      61.772  11.502  38.088  1.00 27.36           C  
ATOM   1946  C   CYS A 152      60.348  11.307  38.580  1.00 27.36           C  
ATOM   1947  O   CYS A 152      59.991  10.150  38.713  1.00 27.36           O  
ATOM   1948  CB  CYS A 152      62.601  10.323  38.648  1.00 27.36           C  
ATOM   1949  SG  CYS A 152      62.650   8.854  37.604  1.00 24.67           S  
ATOM   1950  N   THR A 153      59.607  12.331  38.938  1.00 23.75           N  
ATOM   1951  CA  THR A 153      58.266  12.046  39.481  1.00 23.75           C  
ATOM   1952  C   THR A 153      57.195  11.829  38.399  1.00 23.75           C  
ATOM   1953  O   THR A 153      56.159  11.248  38.704  1.00 23.75           O  
ATOM   1954  CB  THR A 153      57.783  13.206  40.334  1.00 23.75           C  
ATOM   1955  OG1 THR A 153      57.730  14.369  39.471  1.00 19.67           O  
ATOM   1956  CG2 THR A 153      58.669  13.363  41.576  1.00 19.67           C  
ATOM   1957  N   VAL A 154      57.435  12.263  37.172  1.00 22.40           N  
ATOM   1958  CA  VAL A 154      56.510  12.118  36.031  1.00 22.40           C  
ATOM   1959  C   VAL A 154      57.336  12.073  34.735  1.00 22.40           C  
ATOM   1960  O   VAL A 154      58.360  12.741  34.590  1.00 22.40           O  
ATOM   1961  CB  VAL A 154      55.459  13.300  36.023  1.00 22.40           C  
ATOM   1962  CG1 VAL A 154      56.054  14.720  35.823  1.00 22.47           C  
ATOM   1963  CG2 VAL A 154      54.297  13.076  35.032  1.00 22.47           C  
ATOM   1964  N   GLY A 155      56.816  11.331  33.802  1.00 22.16           N  
ATOM   1965  CA  GLY A 155      57.278  11.301  32.441  1.00 22.16           C  
ATOM   1966  C   GLY A 155      58.696  10.763  32.336  1.00 22.16           C  
ATOM   1967  O   GLY A 155      59.450  11.229  31.495  1.00 22.16           O  
ATOM   1968  N   ALA A 156      59.086   9.929  33.239  1.00 23.47           N  
ATOM   1969  CA  ALA A 156      60.486   9.472  33.280  1.00 23.47           C  
ATOM   1970  C   ALA A 156      60.512   8.023  33.785  1.00 23.47           C  
ATOM   1971  O   ALA A 156      59.819   7.698  34.751  1.00 23.47           O  
ATOM   1972  CB  ALA A 156      61.317  10.384  34.248  1.00 23.47           C  
ATOM   1973  N   SER A 157      61.424   7.233  33.262  1.00 19.18           N  
ATOM   1974  CA  SER A 157      61.545   5.841  33.720  1.00 19.18           C  
ATOM   1975  C   SER A 157      62.580   5.652  34.810  1.00 19.18           C  
ATOM   1976  O   SER A 157      63.664   6.188  34.623  1.00 19.18           O  
ATOM   1977  CB  SER A 157      62.021   5.016  32.518  1.00 19.18           C  
ATOM   1978  OG  SER A 157      61.941   3.634  32.836  1.00 17.32           O  
ATOM   1979  N   VAL A 158      62.430   4.533  35.526  1.00 14.47           N  
ATOM   1980  CA  VAL A 158      63.501   3.942  36.387  1.00 14.47           C  
ATOM   1981  C   VAL A 158      64.176   2.739  35.760  1.00 14.47           C  
ATOM   1982  O   VAL A 158      65.050   2.167  36.382  1.00 14.47           O  
ATOM   1983  CB  VAL A 158      62.988   3.486  37.754  1.00 14.47           C  
ATOM   1984  CG1 VAL A 158      62.222   4.584  38.486  1.00 12.84           C  
ATOM   1985  CG2 VAL A 158      62.157   2.206  37.657  1.00 12.84           C  
ATOM   1986  N   ASN A 159      63.819   2.443  34.572  1.00 14.38           N  
ATOM   1987  CA  ASN A 159      64.444   1.349  33.914  1.00 14.38           C  
ATOM   1988  C   ASN A 159      65.535   1.859  32.986  1.00 14.38           C  
ATOM   1989  O   ASN A 159      65.238   2.588  32.035  1.00 14.38           O  
ATOM   1990  CB  ASN A 159      63.388   0.638  33.052  1.00 14.38           C  
ATOM   1991  CG  ASN A 159      63.969  -0.485  32.167  1.00 26.33           C  
ATOM   1992  OD1 ASN A 159      63.206  -0.999  31.349  1.00 26.33           O  
ATOM   1993  ND2 ASN A 159      65.220  -0.899  32.327  1.00 26.33           N  
ATOM   1994  N   PRO A 160      66.766   1.402  33.281  1.00 21.45           N  
ATOM   1995  CA  PRO A 160      67.996   1.944  32.631  1.00 21.45           C  
ATOM   1996  C   PRO A 160      68.063   1.682  31.154  1.00 21.45           C  
ATOM   1997  O   PRO A 160      68.840   2.371  30.488  1.00 21.45           O  
ATOM   1998  CB  PRO A 160      69.179   1.311  33.366  1.00 21.45           C  
ATOM   1999  CG  PRO A 160      68.559   0.246  34.294  1.00 23.40           C  
ATOM   2000  CD  PRO A 160      67.089   0.597  34.496  1.00 23.40           C  
ATOM   2001  N   CYS A 161      67.258   0.742  30.709  1.00 13.37           N  
ATOM   2002  CA  CYS A 161      67.284   0.458  29.290  1.00 13.37           C  
ATOM   2003  C   CYS A 161      66.309   1.319  28.528  1.00 13.37           C  
ATOM   2004  O   CYS A 161      66.341   1.258  27.285  1.00 13.37           O  
ATOM   2005  CB  CYS A 161      66.825  -0.974  29.012  1.00 13.37           C  
ATOM   2006  SG  CYS A 161      67.817  -2.277  29.739  1.00 22.64           S  
ATOM   2007  N   ASN A 162      65.513   2.139  29.269  1.00 22.84           N  
ATOM   2008  CA  ASN A 162      64.693   3.168  28.571  1.00 22.84           C  
ATOM   2009  C   ASN A 162      65.544   4.406  28.207  1.00 22.84           C  
ATOM   2010  O   ASN A 162      66.325   4.897  29.023  1.00 22.84           O  
ATOM   2011  CB  ASN A 162      63.439   3.618  29.369  1.00 22.84           C  
ATOM   2012  CG  ASN A 162      62.432   2.471  29.447  1.00 29.36           C  
ATOM   2013  OD1 ASN A 162      62.468   1.639  28.543  1.00 29.36           O  
ATOM   2014  ND2 ASN A 162      61.570   2.411  30.476  1.00 29.36           N  
ATOM   2015  N   GLU A 163      65.209   4.990  27.071  1.00 21.58           N  
ATOM   2016  CA  GLU A 163      65.659   6.323  26.626  1.00 21.58           C  
ATOM   2017  C   GLU A 163      65.260   7.425  27.617  1.00 21.58           C  
ATOM   2018  O   GLU A 163      65.965   8.408  27.748  1.00 21.58           O  
ATOM   2019  CB  GLU A 163      64.991   6.673  25.288  1.00 21.58           C  
ATOM   2020  CG  GLU A 163      65.494   5.834  24.106  1.00 24.28           C  
ATOM   2021  CD  GLU A 163      66.984   6.046  23.809  1.00 24.28           C  
ATOM   2022  OE1 GLU A 163      67.594   6.995  24.367  1.00 24.28           O  
ATOM   2023  OE2 GLU A 163      67.562   5.264  22.998  1.00 24.28           O  
ATOM   2024  N   THR A 164      64.264   7.215  28.458  1.00 13.87           N  
ATOM   2025  CA  THR A 164      63.924   8.250  29.428  1.00 13.87           C  
ATOM   2026  C   THR A 164      64.370   7.838  30.813  1.00 13.87           C  
ATOM   2027  O   THR A 164      63.818   8.359  31.772  1.00 13.87           O  
ATOM   2028  CB  THR A 164      62.412   8.439  29.307  1.00 13.87           C  
ATOM   2029  OG1 THR A 164      61.790   7.254  29.799  1.00 13.57           O  
ATOM   2030  CG2 THR A 164      62.035   8.559  27.815  1.00 13.57           C  
ATOM   2031  N   TYR A 165      65.442   7.022  30.842  1.00  8.65           N  
ATOM   2032  CA  TYR A 165      66.023   6.639  32.117  1.00  8.65           C  
ATOM   2033  C   TYR A 165      66.438   7.910  32.837  1.00  8.65           C  
ATOM   2034  O   TYR A 165      67.268   8.649  32.311  1.00  8.65           O  
ATOM   2035  CB  TYR A 165      67.274   5.811  31.859  1.00  8.65           C  
ATOM   2036  CG  TYR A 165      67.759   5.316  33.237  1.00 19.64           C  
ATOM   2037  CD1 TYR A 165      66.851   5.008  34.232  1.00 19.64           C  
ATOM   2038  CD2 TYR A 165      69.102   5.188  33.487  1.00 19.64           C  
ATOM   2039  CE1 TYR A 165      67.289   4.628  35.502  1.00 19.64           C  
ATOM   2040  CE2 TYR A 165      69.548   4.824  34.749  1.00 19.64           C  
ATOM   2041  CZ  TYR A 165      68.651   4.569  35.766  1.00 19.64           C  
ATOM   2042  OH  TYR A 165      69.118   4.261  37.027  1.00 19.64           O  
ATOM   2043  N   CYS A 166      65.836   8.204  33.970  1.00 17.07           N  
ATOM   2044  CA  CYS A 166      66.116   9.408  34.801  1.00 17.07           C  
ATOM   2045  C   CYS A 166      67.407   9.354  35.677  1.00 17.07           C  
ATOM   2046  O   CYS A 166      67.800  10.280  36.398  1.00 17.07           O  
ATOM   2047  CB  CYS A 166      64.826   9.639  35.628  1.00 17.07           C  
ATOM   2048  SG  CYS A 166      64.576   8.554  37.046  1.00 19.95           S  
ATOM   2049  N   GLY A 167      68.114   8.238  35.619  1.00 15.90           N  
ATOM   2050  CA  GLY A 167      69.362   8.084  36.358  1.00 15.90           C  
ATOM   2051  C   GLY A 167      69.107   7.536  37.753  1.00 15.90           C  
ATOM   2052  O   GLY A 167      67.972   7.224  38.043  1.00 15.90           O  
ATOM   2053  N   SER A 168      70.114   7.161  38.491  1.00 24.54           N  
ATOM   2054  CA  SER A 168      69.820   6.474  39.739  1.00 24.54           C  
ATOM   2055  C   SER A 168      69.524   7.474  40.844  1.00 24.54           C  
ATOM   2056  O   SER A 168      69.035   7.057  41.894  1.00 24.54           O  
ATOM   2057  CB  SER A 168      71.071   5.702  40.196  1.00 24.54           C  
ATOM   2058  OG  SER A 168      72.224   6.582  40.294  1.00 29.00           O  
ATOM   2059  N   ALA A 169      69.916   8.748  40.632  1.00 17.66           N  
ATOM   2060  CA  ALA A 169      69.583   9.880  41.540  1.00 17.66           C  
ATOM   2061  C   ALA A 169      69.716  11.178  40.786  1.00 17.66           C  
ATOM   2062  O   ALA A 169      70.302  11.166  39.704  1.00 17.66           O  
ATOM   2063  CB  ALA A 169      70.437   9.920  42.817  1.00 17.66           C  
ATOM   2064  N   ALA A 170      69.110  12.196  41.346  1.00 19.68           N  
ATOM   2065  CA  ALA A 170      69.217  13.503  40.707  1.00 19.68           C  
ATOM   2066  C   ALA A 170      70.701  13.885  40.691  1.00 19.68           C  
ATOM   2067  O   ALA A 170      71.411  13.620  41.659  1.00 19.68           O  
ATOM   2068  CB  ALA A 170      68.378  14.602  41.407  1.00 19.68           C  
ATOM   2069  N   GLU A 171      71.164  14.362  39.564  1.00 24.14           N  
ATOM   2070  CA  GLU A 171      72.606  14.660  39.375  1.00 24.14           C  
ATOM   2071  C   GLU A 171      73.469  13.408  39.529  1.00 24.14           C  
ATOM   2072  O   GLU A 171      74.604  13.515  39.990  1.00 24.14           O  
ATOM   2073  CB  GLU A 171      73.150  15.827  40.258  1.00 24.14           C  
ATOM   2074  CG  GLU A 171      72.518  17.172  39.874  1.00 26.84           C  
ATOM   2075  CD  GLU A 171      72.668  18.099  41.071  1.00 26.84           C  
ATOM   2076  OE1 GLU A 171      73.816  18.250  41.582  1.00 26.84           O  
ATOM   2077  OE2 GLU A 171      71.620  18.642  41.523  1.00 26.84           O  
ATOM   2078  N   SER A 172      72.940  12.280  39.061  1.00 27.07           N  
ATOM   2079  CA  SER A 172      73.777  11.068  39.115  1.00 27.07           C  
ATOM   2080  C   SER A 172      74.858  11.074  38.040  1.00 27.07           C  
ATOM   2081  O   SER A 172      75.925  10.526  38.300  1.00 27.07           O  
ATOM   2082  CB  SER A 172      73.001   9.743  39.118  1.00 27.07           C  
ATOM   2083  OG  SER A 172      72.266   9.668  37.914  1.00 17.81           O  
ATOM   2084  N   GLU A 173      74.647  11.771  36.928  1.00 21.03           N  
ATOM   2085  CA  GLU A 173      75.720  11.882  35.923  1.00 21.03           C  
ATOM   2086  C   GLU A 173      76.859  12.857  36.347  1.00 21.03           C  
ATOM   2087  O   GLU A 173      76.613  13.934  36.895  1.00 21.03           O  
ATOM   2088  CB  GLU A 173      75.069  12.247  34.572  1.00 21.03           C  
ATOM   2089  CG  GLU A 173      73.889  11.312  34.250  1.00 28.32           C  
ATOM   2090  CD  GLU A 173      74.410   9.873  34.228  1.00 28.32           C  
ATOM   2091  OE1 GLU A 173      75.000   9.452  33.193  1.00 28.32           O  
ATOM   2092  OE2 GLU A 173      74.232   9.151  35.247  1.00 28.32           O  
ATOM   2093  N   LYS A 174      78.088  12.495  36.068  1.00 32.47           N  
ATOM   2094  CA  LYS A 174      79.189  13.442  36.259  1.00 32.47           C  
ATOM   2095  C   LYS A 174      78.949  14.766  35.514  1.00 32.47           C  
ATOM   2096  O   LYS A 174      79.243  15.847  36.033  1.00 32.47           O  
ATOM   2097  CB  LYS A 174      80.539  12.814  35.811  1.00 32.47           C  
ATOM   2098  CG  LYS A 174      80.904  11.620  36.720  1.00 39.46           C  
ATOM   2099  CD  LYS A 174      82.421  11.407  36.921  1.00 39.46           C  
ATOM   2100  CE  LYS A 174      83.153  11.264  35.584  1.00 39.46           C  
ATOM   2101  NZ  LYS A 174      84.284  10.300  35.640  1.00 39.46           N  
ATOM   2102  N   GLU A 175      78.450  14.614  34.300  1.00 20.36           N  
ATOM   2103  CA  GLU A 175      78.246  15.720  33.368  1.00 20.36           C  
ATOM   2104  C   GLU A 175      77.280  16.726  33.962  1.00 20.36           C  
ATOM   2105  O   GLU A 175      77.568  17.922  33.858  1.00 20.36           O  
ATOM   2106  CB  GLU A 175      77.687  15.205  32.031  1.00 20.36           C  
ATOM   2107  CG  GLU A 175      78.740  14.387  31.255  1.00 18.15           C  
ATOM   2108  CD  GLU A 175      78.674  12.915  31.643  1.00 18.15           C  
ATOM   2109  OE1 GLU A 175      77.914  12.541  32.568  1.00 18.15           O  
ATOM   2110  OE2 GLU A 175      79.366  12.103  30.995  1.00 18.15           O  
ATOM   2111  N   THR A 176      76.139  16.202  34.450  1.00 18.35           N  
ATOM   2112  CA  THR A 176      74.998  17.030  34.892  1.00 18.35           C  
ATOM   2113  C   THR A 176      75.260  17.550  36.297  1.00 18.35           C  
ATOM   2114  O   THR A 176      74.844  18.657  36.623  1.00 18.35           O  
ATOM   2115  CB  THR A 176      73.635  16.252  34.840  1.00 18.35           C  
ATOM   2116  OG1 THR A 176      73.594  15.293  35.869  1.00 17.64           O  
ATOM   2117  CG2 THR A 176      73.360  15.532  33.501  1.00 17.64           C  
ATOM   2118  N   LYS A 177      76.088  16.834  37.056  1.00 17.03           N  
ATOM   2119  CA  LYS A 177      76.595  17.321  38.363  1.00 17.03           C  
ATOM   2120  C   LYS A 177      77.542  18.531  38.152  1.00 17.03           C  
ATOM   2121  O   LYS A 177      77.303  19.609  38.705  1.00 17.03           O  
ATOM   2122  CB  LYS A 177      77.248  16.135  39.090  1.00 17.03           C  
ATOM   2123  CG  LYS A 177      77.924  16.509  40.416  1.00 31.06           C  
ATOM   2124  CD  LYS A 177      76.901  17.055  41.408  1.00 31.06           C  
ATOM   2125  CE  LYS A 177      77.542  17.469  42.770  1.00 31.06           C  
ATOM   2126  NZ  LYS A 177      76.708  18.402  43.617  1.00 31.06           N  
ATOM   2127  N   ALA A 178      78.449  18.442  37.174  1.00 20.43           N  
ATOM   2128  CA  ALA A 178      79.368  19.539  36.781  1.00 20.43           C  
ATOM   2129  C   ALA A 178      78.627  20.823  36.406  1.00 20.43           C  
ATOM   2130  O   ALA A 178      78.931  21.916  36.888  1.00 20.43           O  
ATOM   2131  CB  ALA A 178      80.238  19.078  35.587  1.00 20.43           C  
ATOM   2132  N   LEU A 179      77.649  20.660  35.547  1.00 20.02           N  
ATOM   2133  CA  LEU A 179      76.874  21.810  35.071  1.00 20.02           C  
ATOM   2134  C   LEU A 179      76.075  22.359  36.244  1.00 20.02           C  
ATOM   2135  O   LEU A 179      76.052  23.565  36.433  1.00 20.02           O  
ATOM   2136  CB  LEU A 179      75.951  21.381  33.910  1.00 20.02           C  
ATOM   2137  CG  LEU A 179      75.183  22.505  33.144  1.00 24.41           C  
ATOM   2138  CD1 LEU A 179      74.667  21.966  31.819  1.00 24.41           C  
ATOM   2139  CD2 LEU A 179      73.943  23.047  33.852  1.00 24.41           C  
ATOM   2140  N   ALA A 180      75.517  21.513  37.030  1.00 15.69           N  
ATOM   2141  CA  ALA A 180      74.634  21.998  38.079  1.00 15.69           C  
ATOM   2142  C   ALA A 180      75.445  22.752  39.124  1.00 15.69           C  
ATOM   2143  O   ALA A 180      75.063  23.867  39.526  1.00 15.69           O  
ATOM   2144  CB  ALA A 180      73.936  20.808  38.773  1.00 15.69           C  
ATOM   2145  N   ASP A 181      76.601  22.159  39.429  1.00 19.38           N  
ATOM   2146  CA  ASP A 181      77.540  22.815  40.353  1.00 19.38           C  
ATOM   2147  C   ASP A 181      78.102  24.113  39.810  1.00 19.38           C  
ATOM   2148  O   ASP A 181      78.335  25.033  40.581  1.00 19.38           O  
ATOM   2149  CB  ASP A 181      78.755  21.918  40.515  1.00 19.38           C  
ATOM   2150  CG  ASP A 181      78.481  20.839  41.570  1.00 39.82           C  
ATOM   2151  OD1 ASP A 181      77.424  20.924  42.257  1.00 39.82           O  
ATOM   2152  OD2 ASP A 181      79.335  19.910  41.700  1.00 39.82           O  
ATOM   2153  N   PHE A 182      78.441  24.103  38.560  1.00 20.28           N  
ATOM   2154  CA  PHE A 182      78.974  25.347  38.045  1.00 20.28           C  
ATOM   2155  C   PHE A 182      77.924  26.435  38.145  1.00 20.28           C  
ATOM   2156  O   PHE A 182      78.238  27.500  38.690  1.00 20.28           O  
ATOM   2157  CB  PHE A 182      79.396  25.245  36.577  1.00 20.28           C  
ATOM   2158  CG  PHE A 182      79.790  26.622  35.984  1.00 31.05           C  
ATOM   2159  CD1 PHE A 182      81.069  27.082  36.146  1.00 31.05           C  
ATOM   2160  CD2 PHE A 182      78.877  27.400  35.285  1.00 31.05           C  
ATOM   2161  CE1 PHE A 182      81.433  28.313  35.630  1.00 31.05           C  
ATOM   2162  CE2 PHE A 182      79.247  28.640  34.764  1.00 31.05           C  
ATOM   2163  CZ  PHE A 182      80.527  29.092  34.941  1.00 31.05           C  
ATOM   2164  N   ILE A 183      76.727  26.106  37.732  1.00 25.81           N  
ATOM   2165  CA  ILE A 183      75.691  27.107  37.815  1.00 25.81           C  
ATOM   2166  C   ILE A 183      75.445  27.501  39.261  1.00 25.81           C  
ATOM   2167  O   ILE A 183      75.285  28.696  39.561  1.00 25.81           O  
ATOM   2168  CB  ILE A 183      74.390  26.635  37.178  1.00 25.81           C  
ATOM   2169  CG1 ILE A 183      74.524  26.641  35.635  1.00 21.27           C  
ATOM   2170  CG2 ILE A 183      73.191  27.472  37.652  1.00 21.27           C  
ATOM   2171  CD1 ILE A 183      73.302  26.050  34.905  1.00 21.27           C  
ATOM   2172  N   ARG A 184      75.557  26.556  40.169  1.00 26.68           N  
ATOM   2173  CA  ARG A 184      75.245  27.017  41.522  1.00 26.68           C  
ATOM   2174  C   ARG A 184      76.345  27.910  42.124  1.00 26.68           C  
ATOM   2175  O   ARG A 184      76.034  28.832  42.908  1.00 26.68           O  
ATOM   2176  CB  ARG A 184      75.092  25.859  42.459  1.00 26.68           C  
ATOM   2177  CG  ARG A 184      73.862  25.035  42.220  1.00 31.28           C  
ATOM   2178  CD  ARG A 184      74.001  24.009  43.348  1.00 31.28           C  
ATOM   2179  NE  ARG A 184      73.035  22.939  43.218  1.00 31.28           N  
ATOM   2180  CZ  ARG A 184      73.380  21.755  42.774  1.00 31.28           C  
ATOM   2181  NH1 ARG A 184      74.632  21.456  42.429  1.00 31.28           N  
ATOM   2182  NH2 ARG A 184      72.373  20.946  42.516  1.00 31.28           N  
ATOM   2183  N   ASN A 185      77.555  27.655  41.641  1.00 33.87           N  
ATOM   2184  CA  ASN A 185      78.602  28.464  42.202  1.00 33.87           C  
ATOM   2185  C   ASN A 185      78.537  29.904  41.712  1.00 33.87           C  
ATOM   2186  O   ASN A 185      79.257  30.702  42.292  1.00 33.87           O  
ATOM   2187  CB  ASN A 185      80.023  27.875  41.975  1.00 33.87           C  
ATOM   2188  CG  ASN A 185      80.304  26.577  42.779  1.00 47.28           C  
ATOM   2189  OD1 ASN A 185      81.113  25.754  42.323  1.00 47.28           O  
ATOM   2190  ND2 ASN A 185      79.660  26.382  43.944  1.00 47.28           N  
ATOM   2191  N   ASN A 186      77.832  30.153  40.603  1.00 18.90           N  
ATOM   2192  CA  ASN A 186      77.775  31.460  39.843  1.00 18.90           C  
ATOM   2193  C   ASN A 186      76.406  32.122  39.812  1.00 18.90           C  
ATOM   2194  O   ASN A 186      76.048  32.807  38.845  1.00 18.90           O  
ATOM   2195  CB  ASN A 186      78.236  31.280  38.394  1.00 18.90           C  
ATOM   2196  CG  ASN A 186      79.704  31.065  38.661  1.00 31.48           C  
ATOM   2197  OD1 ASN A 186      80.120  29.946  38.951  1.00 31.48           O  
ATOM   2198  ND2 ASN A 186      80.415  32.159  38.678  1.00 31.48           N  
ATOM   2199  N   LEU A 187      75.661  31.596  40.709  1.00 28.10           N  
ATOM   2200  CA  LEU A 187      74.255  31.792  40.658  1.00 28.10           C  
ATOM   2201  C   LEU A 187      73.921  33.270  40.767  1.00 28.10           C  
ATOM   2202  O   LEU A 187      72.951  33.754  40.183  1.00 28.10           O  
ATOM   2203  CB  LEU A 187      73.649  30.969  41.808  1.00 28.10           C  
ATOM   2204  CG  LEU A 187      72.122  30.926  41.716  1.00 36.75           C  
ATOM   2205  CD1 LEU A 187      71.585  30.419  40.354  1.00 36.75           C  
ATOM   2206  CD2 LEU A 187      71.546  30.115  42.878  1.00 36.75           C  
ATOM   2207  N   SER A 188      74.689  33.995  41.494  1.00 35.49           N  
ATOM   2208  CA  SER A 188      74.297  35.420  41.559  1.00 35.49           C  
ATOM   2209  C   SER A 188      74.623  36.189  40.279  1.00 35.49           C  
ATOM   2210  O   SER A 188      74.021  37.238  40.106  1.00 35.49           O  
ATOM   2211  CB  SER A 188      74.980  36.138  42.751  1.00 35.49           C  
ATOM   2212  OG  SER A 188      76.445  36.150  42.624  1.00 34.39           O  
ATOM   2213  N   SER A 188A     75.465  35.664  39.385  1.00 26.97           N  
ATOM   2214  CA  SER A 188A     75.735  36.386  38.108  1.00 26.97           C  
ATOM   2215  C   SER A 188A     74.714  36.075  37.023  1.00 26.97           C  
ATOM   2216  O   SER A 188A     74.481  36.916  36.162  1.00 26.97           O  
ATOM   2217  CB  SER A 188A     77.079  35.901  37.484  1.00 26.97           C  
ATOM   2218  OG  SER A 188A     78.126  35.874  38.472  1.00 45.16           O  
ATOM   2219  N   ILE A 189      74.483  34.780  36.867  1.00 20.43           N  
ATOM   2220  CA  ILE A 189      73.764  34.211  35.728  1.00 20.43           C  
ATOM   2221  C   ILE A 189      72.282  34.616  35.759  1.00 20.43           C  
ATOM   2222  O   ILE A 189      71.658  34.474  36.814  1.00 20.43           O  
ATOM   2223  CB  ILE A 189      74.001  32.690  35.824  1.00 20.43           C  
ATOM   2224  CG1 ILE A 189      75.530  32.426  35.812  1.00 19.42           C  
ATOM   2225  CG2 ILE A 189      73.219  31.908  34.746  1.00 19.42           C  
ATOM   2226  CD1 ILE A 189      75.934  30.922  35.831  1.00 19.42           C  
ATOM   2227  N   LYS A 190      71.850  35.375  34.740  1.00 18.06           N  
ATOM   2228  CA  LYS A 190      70.540  36.024  34.756  1.00 18.06           C  
ATOM   2229  C   LYS A 190      69.593  35.259  33.855  1.00 18.06           C  
ATOM   2230  O   LYS A 190      68.390  35.564  33.868  1.00 18.06           O  
ATOM   2231  CB  LYS A 190      70.621  37.457  34.194  1.00 18.06           C  
ATOM   2232  CG  LYS A 190      71.533  38.309  35.056  1.00 39.73           C  
ATOM   2233  CD  LYS A 190      70.918  38.437  36.462  1.00 39.73           C  
ATOM   2234  CE  LYS A 190      71.943  38.910  37.536  1.00 39.73           C  
ATOM   2235  NZ  LYS A 190      71.523  38.540  38.924  1.00 39.73           N  
ATOM   2236  N   ALA A 191      70.173  34.489  32.932  1.00 16.15           N  
ATOM   2237  CA  ALA A 191      69.361  33.732  31.948  1.00 16.15           C  
ATOM   2238  C   ALA A 191      70.075  32.452  31.599  1.00 16.15           C  
ATOM   2239  O   ALA A 191      71.306  32.458  31.636  1.00 16.15           O  
ATOM   2240  CB  ALA A 191      69.114  34.419  30.601  1.00 16.15           C  
ATOM   2241  N   TYR A 192      69.249  31.471  31.328  1.00 23.32           N  
ATOM   2242  CA  TYR A 192      69.629  30.097  31.014  1.00 23.32           C  
ATOM   2243  C   TYR A 192      69.020  29.703  29.675  1.00 23.32           C  
ATOM   2244  O   TYR A 192      67.788  29.713  29.574  1.00 23.32           O  
ATOM   2245  CB  TYR A 192      69.123  29.160  32.135  1.00 23.32           C  
ATOM   2246  CG  TYR A 192      69.525  27.702  31.861  1.00 19.04           C  
ATOM   2247  CD1 TYR A 192      70.858  27.304  31.941  1.00 19.04           C  
ATOM   2248  CD2 TYR A 192      68.543  26.822  31.400  1.00 19.04           C  
ATOM   2249  CE1 TYR A 192      71.208  26.010  31.552  1.00 19.04           C  
ATOM   2250  CE2 TYR A 192      68.884  25.531  31.013  1.00 19.04           C  
ATOM   2251  CZ  TYR A 192      70.216  25.124  31.095  1.00 19.04           C  
ATOM   2252  OH  TYR A 192      70.564  23.890  30.668  1.00 19.04           O  
ATOM   2253  N   LEU A 193      69.881  29.337  28.686  1.00 17.17           N  
ATOM   2254  CA  LEU A 193      69.413  28.844  27.361  1.00 17.17           C  
ATOM   2255  C   LEU A 193      69.976  27.461  27.006  1.00 17.17           C  
ATOM   2256  O   LEU A 193      71.133  27.175  27.330  1.00 17.17           O  
ATOM   2257  CB  LEU A 193      69.744  29.834  26.241  1.00 17.17           C  
ATOM   2258  CG  LEU A 193      69.470  31.321  26.597  1.00 13.55           C  
ATOM   2259  CD1 LEU A 193      70.189  32.205  25.558  1.00 13.55           C  
ATOM   2260  CD2 LEU A 193      67.966  31.693  26.773  1.00 13.55           C  
ATOM   2261  N   THR A 194      69.101  26.563  26.590  1.00 14.13           N  
ATOM   2262  CA  THR A 194      69.492  25.156  26.365  1.00 14.13           C  
ATOM   2263  C   THR A 194      68.995  24.619  25.019  1.00 14.13           C  
ATOM   2264  O   THR A 194      67.808  24.756  24.729  1.00 14.13           O  
ATOM   2265  CB  THR A 194      69.071  24.176  27.487  1.00 14.13           C  
ATOM   2266  OG1 THR A 194      69.702  22.908  27.214  1.00 16.92           O  
ATOM   2267  CG2 THR A 194      67.556  23.979  27.559  1.00 16.92           C  
ATOM   2268  N   ILE A 195      69.951  24.321  24.152  1.00 15.94           N  
ATOM   2269  CA  ILE A 195      69.702  24.128  22.727  1.00 15.94           C  
ATOM   2270  C   ILE A 195      69.525  22.639  22.323  1.00 15.94           C  
ATOM   2271  O   ILE A 195      70.356  21.783  22.638  1.00 15.94           O  
ATOM   2272  CB  ILE A 195      70.821  24.876  21.933  1.00 15.94           C  
ATOM   2273  CG1 ILE A 195      71.132  26.311  22.420  1.00  7.89           C  
ATOM   2274  CG2 ILE A 195      70.521  24.992  20.451  1.00  7.89           C  
ATOM   2275  CD1 ILE A 195      69.988  27.300  22.073  1.00  7.89           C  
ATOM   2276  N   HIS A 196      68.355  22.319  21.750  1.00 13.69           N  
ATOM   2277  CA  HIS A 196      67.978  20.970  21.389  1.00 13.69           C  
ATOM   2278  C   HIS A 196      67.397  20.986  19.976  1.00 13.69           C  
ATOM   2279  O   HIS A 196      67.510  22.000  19.252  1.00 13.69           O  
ATOM   2280  CB  HIS A 196      66.880  20.451  22.316  1.00 13.69           C  
ATOM   2281  CG  HIS A 196      67.400  20.138  23.713  1.00 12.93           C  
ATOM   2282  ND1 HIS A 196      67.508  18.866  24.176  1.00 12.93           N  
ATOM   2283  CD2 HIS A 196      67.772  20.966  24.677  1.00 12.93           C  
ATOM   2284  CE1 HIS A 196      67.911  18.934  25.504  1.00 12.93           C  
ATOM   2285  NE2 HIS A 196      68.104  20.267  25.807  1.00 12.93           N  
ATOM   2286  N   SER A 197      66.855  19.813  19.556  1.00 10.57           N  
ATOM   2287  CA  SER A 197      66.448  19.619  18.129  1.00 10.57           C  
ATOM   2288  C   SER A 197      65.622  18.337  18.129  1.00 10.57           C  
ATOM   2289  O   SER A 197      65.761  17.597  19.090  1.00 10.57           O  
ATOM   2290  CB  SER A 197      67.778  19.429  17.373  1.00 10.57           C  
ATOM   2291  OG  SER A 197      67.717  18.588  16.270  1.00 21.88           O  
ATOM   2292  N   TYR A 198      64.676  18.174  17.219  1.00 18.84           N  
ATOM   2293  CA  TYR A 198      64.231  19.123  16.165  1.00 18.84           C  
ATOM   2294  C   TYR A 198      62.843  19.597  16.597  1.00 18.84           C  
ATOM   2295  O   TYR A 198      62.465  19.104  17.669  1.00 18.84           O  
ATOM   2296  CB  TYR A 198      64.095  18.406  14.800  1.00 18.84           C  
ATOM   2297  CG  TYR A 198      63.172  17.171  14.799  1.00 15.77           C  
ATOM   2298  CD1 TYR A 198      63.642  15.955  15.242  1.00 15.77           C  
ATOM   2299  CD2 TYR A 198      61.894  17.282  14.289  1.00 15.77           C  
ATOM   2300  CE1 TYR A 198      62.854  14.831  15.157  1.00 15.77           C  
ATOM   2301  CE2 TYR A 198      61.084  16.158  14.179  1.00 15.77           C  
ATOM   2302  CZ  TYR A 198      61.575  14.927  14.608  1.00 15.77           C  
ATOM   2303  OH  TYR A 198      60.822  13.810  14.465  1.00 15.77           O  
ATOM   2304  N   SER A 199      62.093  20.307  15.711  1.00 23.24           N  
ATOM   2305  CA  SER A 199      60.643  20.638  15.809  1.00 23.24           C  
ATOM   2306  C   SER A 199      60.251  22.116  15.876  1.00 23.24           C  
ATOM   2307  O   SER A 199      59.062  22.390  15.716  1.00 23.24           O  
ATOM   2308  CB  SER A 199      59.814  19.861  16.854  1.00 23.24           C  
ATOM   2309  OG  SER A 199      60.104  20.337  18.185  1.00 29.70           O  
ATOM   2310  N   GLN A 200      61.234  23.015  16.006  1.00 18.29           N  
ATOM   2311  CA  GLN A 200      60.998  24.451  15.909  1.00 18.29           C  
ATOM   2312  C   GLN A 200      60.062  24.952  16.992  1.00 18.29           C  
ATOM   2313  O   GLN A 200      58.983  25.455  16.682  1.00 18.29           O  
ATOM   2314  CB  GLN A 200      60.456  24.808  14.502  1.00 18.29           C  
ATOM   2315  CG  GLN A 200      61.563  24.378  13.520  1.00 13.27           C  
ATOM   2316  CD  GLN A 200      61.170  24.537  12.064  1.00 13.27           C  
ATOM   2317  OE1 GLN A 200      61.878  23.985  11.225  1.00 13.27           O  
ATOM   2318  NE2 GLN A 200      60.079  25.262  11.809  1.00 13.27           N  
ATOM   2319  N   MET A 201      60.507  24.920  18.213  1.00 17.83           N  
ATOM   2320  CA  MET A 201      59.698  25.468  19.324  1.00 17.83           C  
ATOM   2321  C   MET A 201      60.613  26.260  20.248  1.00 17.83           C  
ATOM   2322  O   MET A 201      61.792  25.908  20.339  1.00 17.83           O  
ATOM   2323  CB  MET A 201      59.160  24.331  20.210  1.00 17.83           C  
ATOM   2324  CG  MET A 201      58.341  23.316  19.432  1.00 25.20           C  
ATOM   2325  SD  MET A 201      57.340  22.244  20.460  1.00 25.20           S  
ATOM   2326  CE  MET A 201      58.716  21.485  21.343  1.00 25.20           C  
ATOM   2327  N   ILE A 202      60.021  27.031  21.137  1.00 17.34           N  
ATOM   2328  CA  ILE A 202      60.738  27.561  22.306  1.00 17.34           C  
ATOM   2329  C   ILE A 202      59.921  27.259  23.552  1.00 17.34           C  
ATOM   2330  O   ILE A 202      58.749  27.631  23.619  1.00 17.34           O  
ATOM   2331  CB  ILE A 202      60.979  29.083  22.187  1.00 17.34           C  
ATOM   2332  CG1 ILE A 202      61.619  29.466  20.839  1.00 20.10           C  
ATOM   2333  CG2 ILE A 202      61.709  29.743  23.395  1.00 20.10           C  
ATOM   2334  CD1 ILE A 202      62.275  30.869  20.983  1.00 20.10           C  
ATOM   2335  N   LEU A 203      60.515  26.478  24.445  1.00 18.44           N  
ATOM   2336  CA  LEU A 203      59.784  26.057  25.631  1.00 18.44           C  
ATOM   2337  C   LEU A 203      60.267  26.853  26.835  1.00 18.44           C  
ATOM   2338  O   LEU A 203      61.445  27.201  26.870  1.00 18.44           O  
ATOM   2339  CB  LEU A 203      59.957  24.554  25.862  1.00 18.44           C  
ATOM   2340  CG  LEU A 203      59.378  23.756  24.697  1.00 21.35           C  
ATOM   2341  CD1 LEU A 203      59.959  22.352  24.674  1.00 21.35           C  
ATOM   2342  CD2 LEU A 203      57.846  23.671  24.751  1.00 21.35           C  
ATOM   2343  N   TYR A 204      59.387  27.086  27.787  1.00 15.63           N  
ATOM   2344  CA  TYR A 204      59.848  27.679  29.025  1.00 15.63           C  
ATOM   2345  C   TYR A 204      59.149  26.929  30.152  1.00 15.63           C  
ATOM   2346  O   TYR A 204      58.352  26.044  29.815  1.00 15.63           O  
ATOM   2347  CB  TYR A 204      59.613  29.220  28.991  1.00 15.63           C  
ATOM   2348  CG  TYR A 204      58.144  29.671  28.833  1.00 24.69           C  
ATOM   2349  CD1 TYR A 204      57.317  29.757  29.956  1.00 24.69           C  
ATOM   2350  CD2 TYR A 204      57.668  30.044  27.589  1.00 24.69           C  
ATOM   2351  CE1 TYR A 204      55.997  30.174  29.852  1.00 24.69           C  
ATOM   2352  CE2 TYR A 204      56.347  30.486  27.476  1.00 24.69           C  
ATOM   2353  CZ  TYR A 204      55.518  30.534  28.606  1.00 24.69           C  
ATOM   2354  OH  TYR A 204      54.224  30.948  28.473  1.00 24.69           O  
ATOM   2355  N   PRO A 205      59.525  27.127  31.401  1.00 19.86           N  
ATOM   2356  CA  PRO A 205      58.955  26.302  32.526  1.00 19.86           C  
ATOM   2357  C   PRO A 205      57.434  26.376  32.675  1.00 19.86           C  
ATOM   2358  O   PRO A 205      56.835  27.372  32.286  1.00 19.86           O  
ATOM   2359  CB  PRO A 205      59.647  26.889  33.766  1.00 19.86           C  
ATOM   2360  CG  PRO A 205      60.997  27.375  33.228  1.00 13.73           C  
ATOM   2361  CD  PRO A 205      60.721  27.878  31.811  1.00 13.73           C  
ATOM   2362  N   TYR A 206      56.762  25.388  33.222  1.00 20.35           N  
ATOM   2363  CA  TYR A 206      57.268  24.123  33.735  1.00 20.35           C  
ATOM   2364  C   TYR A 206      57.035  22.998  32.749  1.00 20.35           C  
ATOM   2365  O   TYR A 206      55.930  22.901  32.243  1.00 20.35           O  
ATOM   2366  CB  TYR A 206      56.609  23.716  35.058  1.00 20.35           C  
ATOM   2367  CG  TYR A 206      57.158  24.634  36.148  1.00 25.61           C  
ATOM   2368  CD1 TYR A 206      58.419  24.371  36.657  1.00 25.61           C  
ATOM   2369  CD2 TYR A 206      56.442  25.755  36.536  1.00 25.61           C  
ATOM   2370  CE1 TYR A 206      58.973  25.211  37.607  1.00 25.61           C  
ATOM   2371  CE2 TYR A 206      56.976  26.601  37.490  1.00 25.61           C  
ATOM   2372  CZ  TYR A 206      58.239  26.322  38.042  1.00 25.61           C  
ATOM   2373  OH  TYR A 206      58.778  27.167  39.005  1.00 25.61           O  
ATOM   2374  N   SER A 207      57.957  22.044  32.765  1.00 25.65           N  
ATOM   2375  CA  SER A 207      57.680  20.738  32.143  1.00 25.65           C  
ATOM   2376  C   SER A 207      57.257  19.696  33.189  1.00 25.65           C  
ATOM   2377  O   SER A 207      56.421  18.832  32.930  1.00 25.65           O  
ATOM   2378  CB  SER A 207      58.848  20.238  31.277  1.00 25.65           C  
ATOM   2379  OG  SER A 207      59.015  21.072  30.113  1.00 13.35           O  
ATOM   2380  N   TYR A 208      57.811  19.813  34.376  1.00 18.01           N  
ATOM   2381  CA  TYR A 208      57.485  18.805  35.366  1.00 18.01           C  
ATOM   2382  C   TYR A 208      56.071  18.933  35.913  1.00 18.01           C  
ATOM   2383  O   TYR A 208      55.571  17.949  36.430  1.00 18.01           O  
ATOM   2384  CB  TYR A 208      58.556  18.661  36.452  1.00 18.01           C  
ATOM   2385  CG  TYR A 208      58.643  19.824  37.444  1.00 22.82           C  
ATOM   2386  CD1 TYR A 208      57.773  19.866  38.525  1.00 22.82           C  
ATOM   2387  CD2 TYR A 208      59.661  20.759  37.329  1.00 22.82           C  
ATOM   2388  CE1 TYR A 208      57.913  20.848  39.507  1.00 22.82           C  
ATOM   2389  CE2 TYR A 208      59.812  21.766  38.302  1.00 22.82           C  
ATOM   2390  CZ  TYR A 208      58.941  21.796  39.396  1.00 22.82           C  
ATOM   2391  OH  TYR A 208      59.129  22.721  40.388  1.00 22.82           O  
ATOM   2392  N   ASP A 209      55.447  20.075  35.731  1.00 24.83           N  
ATOM   2393  CA  ASP A 209      54.129  20.339  36.327  1.00 24.83           C  
ATOM   2394  C   ASP A 209      53.292  21.279  35.452  1.00 24.83           C  
ATOM   2395  O   ASP A 209      53.871  22.125  34.764  1.00 24.83           O  
ATOM   2396  CB  ASP A 209      54.431  21.098  37.632  1.00 24.83           C  
ATOM   2397  CG  ASP A 209      53.363  20.875  38.703  1.00 43.07           C  
ATOM   2398  OD1 ASP A 209      52.134  20.834  38.452  1.00 43.07           O  
ATOM   2399  OD2 ASP A 209      53.797  20.735  39.864  1.00 43.07           O  
ATOM   2400  N   TYR A 210      51.979  21.218  35.661  1.00 25.68           N  
ATOM   2401  CA  TYR A 210      50.980  22.092  34.987  1.00 25.68           C  
ATOM   2402  C   TYR A 210      50.786  23.453  35.639  1.00 25.68           C  
ATOM   2403  O   TYR A 210      50.147  24.345  35.099  1.00 25.68           O  
ATOM   2404  CB  TYR A 210      49.631  21.401  34.982  1.00 25.68           C  
ATOM   2405  CG  TYR A 210      49.584  20.318  33.895  1.00 24.55           C  
ATOM   2406  CD1 TYR A 210      49.966  20.619  32.609  1.00 24.55           C  
ATOM   2407  CD2 TYR A 210      49.090  19.078  34.190  1.00 24.55           C  
ATOM   2408  CE1 TYR A 210      49.821  19.682  31.590  1.00 24.55           C  
ATOM   2409  CE2 TYR A 210      48.922  18.132  33.195  1.00 24.55           C  
ATOM   2410  CZ  TYR A 210      49.264  18.430  31.885  1.00 24.55           C  
ATOM   2411  OH  TYR A 210      49.110  17.471  30.893  1.00 24.55           O  
ATOM   2412  N   LYS A 211      51.503  23.628  36.672  1.00 23.92           N  
ATOM   2413  CA  LYS A 211      51.691  24.912  37.277  1.00 23.92           C  
ATOM   2414  C   LYS A 211      52.483  25.856  36.340  1.00 23.92           C  
ATOM   2415  O   LYS A 211      53.360  25.416  35.575  1.00 23.92           O  
ATOM   2416  CB  LYS A 211      52.530  24.461  38.459  1.00 23.92           C  
ATOM   2417  CG  LYS A 211      53.380  25.518  39.103  1.00 34.92           C  
ATOM   2418  CD  LYS A 211      54.245  24.831  40.166  1.00 34.92           C  
ATOM   2419  CE  LYS A 211      55.425  24.116  39.493  1.00 34.92           C  
ATOM   2420  NZ  LYS A 211      56.490  23.954  40.494  1.00 34.92           N  
ATOM   2421  N   LEU A 212      52.036  27.139  36.268  1.00 28.17           N  
ATOM   2422  CA  LEU A 212      52.648  28.226  35.438  1.00 28.17           C  
ATOM   2423  C   LEU A 212      53.705  28.988  36.260  1.00 28.17           C  
ATOM   2424  O   LEU A 212      53.571  29.101  37.477  1.00 28.17           O  
ATOM   2425  CB  LEU A 212      51.556  29.165  34.856  1.00 28.17           C  
ATOM   2426  CG  LEU A 212      50.767  28.543  33.681  1.00 15.61           C  
ATOM   2427  CD1 LEU A 212      49.580  29.421  33.242  1.00 15.61           C  
ATOM   2428  CD2 LEU A 212      51.667  28.254  32.454  1.00 15.61           C  
ATOM   2429  N   PRO A 213      54.840  29.408  35.697  1.00 19.83           N  
ATOM   2430  CA  PRO A 213      55.764  30.287  36.520  1.00 19.83           C  
ATOM   2431  C   PRO A 213      55.145  31.685  36.753  1.00 19.83           C  
ATOM   2432  O   PRO A 213      54.275  32.111  35.997  1.00 19.83           O  
ATOM   2433  CB  PRO A 213      57.015  30.360  35.628  1.00 19.83           C  
ATOM   2434  CG  PRO A 213      56.424  30.346  34.219  1.00 12.33           C  
ATOM   2435  CD  PRO A 213      55.254  29.344  34.271  1.00 12.33           C  
ATOM   2436  N   GLU A 214      55.518  32.322  37.841  1.00 28.80           N  
ATOM   2437  CA  GLU A 214      54.947  33.631  38.276  1.00 28.80           C  
ATOM   2438  C   GLU A 214      55.016  34.658  37.147  1.00 28.80           C  
ATOM   2439  O   GLU A 214      54.219  35.598  37.020  1.00 28.80           O  
ATOM   2440  CB  GLU A 214      55.764  34.255  39.435  1.00 28.80           C  
ATOM   2441  CG  GLU A 214      55.747  33.470  40.755  0.00  0.00           C  
ATOM   2442  CD  GLU A 214      56.550  34.294  41.757  0.00  0.00           C  
ATOM   2443  OE1 GLU A 214      57.526  34.966  41.325  0.00  0.00           O  
ATOM   2444  OE2 GLU A 214      56.207  34.279  42.969  0.00  0.00           O  
ATOM   2445  N   ASN A 215      56.136  34.478  36.505  1.00 25.57           N  
ATOM   2446  CA  ASN A 215      56.751  35.163  35.383  1.00 25.57           C  
ATOM   2447  C   ASN A 215      55.941  34.985  34.088  1.00 25.57           C  
ATOM   2448  O   ASN A 215      56.505  35.313  33.051  1.00 25.57           O  
ATOM   2449  CB  ASN A 215      58.084  34.318  35.256  1.00 25.57           C  
ATOM   2450  CG  ASN A 215      58.978  35.385  34.742  1.00 35.28           C  
ATOM   2451  OD1 ASN A 215      60.146  35.250  34.401  1.00 35.28           O  
ATOM   2452  ND2 ASN A 215      58.267  36.466  34.740  1.00 35.28           N  
ATOM   2453  N   ASP A 216      54.959  34.066  34.068  1.00 17.54           N  
ATOM   2454  CA  ASP A 216      54.483  33.412  32.834  1.00 17.54           C  
ATOM   2455  C   ASP A 216      54.238  34.384  31.690  1.00 17.54           C  
ATOM   2456  O   ASP A 216      54.436  34.077  30.509  1.00 17.54           O  
ATOM   2457  CB  ASP A 216      53.189  32.646  33.171  1.00 17.54           C  
ATOM   2458  CG  ASP A 216      52.612  32.036  31.901  1.00 35.75           C  
ATOM   2459  OD1 ASP A 216      53.127  30.997  31.374  1.00 35.75           O  
ATOM   2460  OD2 ASP A 216      51.603  32.622  31.432  1.00 35.75           O  
ATOM   2461  N   ALA A 217      53.683  35.501  32.039  1.00 27.19           N  
ATOM   2462  CA  ALA A 217      53.220  36.434  30.987  1.00 27.19           C  
ATOM   2463  C   ALA A 217      54.355  37.137  30.227  1.00 27.19           C  
ATOM   2464  O   ALA A 217      54.310  37.316  29.004  1.00 27.19           O  
ATOM   2465  CB  ALA A 217      52.346  37.493  31.673  1.00 27.19           C  
ATOM   2466  N   GLU A 218      55.388  37.417  30.985  1.00 21.58           N  
ATOM   2467  CA  GLU A 218      56.662  37.924  30.495  1.00 21.58           C  
ATOM   2468  C   GLU A 218      57.340  36.894  29.610  1.00 21.58           C  
ATOM   2469  O   GLU A 218      57.590  37.203  28.452  1.00 21.58           O  
ATOM   2470  CB  GLU A 218      57.608  38.233  31.672  1.00 21.58           C  
ATOM   2471  CG  GLU A 218      58.946  38.817  31.176  1.00 25.84           C  
ATOM   2472  CD  GLU A 218      59.732  39.209  32.413  1.00 25.84           C  
ATOM   2473  OE1 GLU A 218      59.677  38.497  33.443  1.00 25.84           O  
ATOM   2474  OE2 GLU A 218      60.434  40.244  32.360  1.00 25.84           O  
ATOM   2475  N   LEU A 219      57.535  35.680  30.120  1.00 15.94           N  
ATOM   2476  CA  LEU A 219      58.220  34.657  29.315  1.00 15.94           C  
ATOM   2477  C   LEU A 219      57.411  34.388  28.064  1.00 15.94           C  
ATOM   2478  O   LEU A 219      57.909  34.151  26.956  1.00 15.94           O  
ATOM   2479  CB  LEU A 219      58.236  33.374  30.124  1.00 15.94           C  
ATOM   2480  CG  LEU A 219      59.192  33.457  31.304  1.00 17.50           C  
ATOM   2481  CD1 LEU A 219      59.124  32.172  32.132  1.00 17.50           C  
ATOM   2482  CD2 LEU A 219      60.612  33.796  30.844  1.00 17.50           C  
ATOM   2483  N   ASN A 220      56.143  34.553  28.253  1.00 20.25           N  
ATOM   2484  CA  ASN A 220      55.357  34.234  27.076  1.00 20.25           C  
ATOM   2485  C   ASN A 220      55.523  35.263  25.926  1.00 20.25           C  
ATOM   2486  O   ASN A 220      55.654  34.957  24.719  1.00 20.25           O  
ATOM   2487  CB  ASN A 220      53.911  34.180  27.581  1.00 20.25           C  
ATOM   2488  CG  ASN A 220      53.213  33.700  26.343  1.00 37.22           C  
ATOM   2489  OD1 ASN A 220      52.272  34.332  25.909  1.00 37.22           O  
ATOM   2490  ND2 ASN A 220      53.768  32.642  25.804  1.00 37.22           N  
ATOM   2491  N   SER A 221      55.651  36.515  26.371  1.00 30.16           N  
ATOM   2492  CA  SER A 221      55.752  37.622  25.394  1.00 30.16           C  
ATOM   2493  C   SER A 221      57.156  37.725  24.790  1.00 30.16           C  
ATOM   2494  O   SER A 221      57.349  38.012  23.617  1.00 30.16           O  
ATOM   2495  CB  SER A 221      55.366  38.954  26.080  1.00 30.16           C  
ATOM   2496  OG  SER A 221      53.941  39.001  26.368  1.00 32.07           O  
ATOM   2497  N   LEU A 222      58.099  37.405  25.606  1.00 19.66           N  
ATOM   2498  CA  LEU A 222      59.476  37.358  25.181  1.00 19.66           C  
ATOM   2499  C   LEU A 222      59.643  36.257  24.137  1.00 19.66           C  
ATOM   2500  O   LEU A 222      60.156  36.541  23.055  1.00 19.66           O  
ATOM   2501  CB  LEU A 222      60.259  37.103  26.491  1.00 19.66           C  
ATOM   2502  CG  LEU A 222      61.791  37.164  26.358  1.00 27.85           C  
ATOM   2503  CD1 LEU A 222      62.282  38.262  25.406  1.00 27.85           C  
ATOM   2504  CD2 LEU A 222      62.424  37.262  27.751  1.00 27.85           C  
ATOM   2505  N   ALA A 223      59.019  35.085  24.396  1.00 18.37           N  
ATOM   2506  CA  ALA A 223      59.050  33.961  23.416  1.00 18.37           C  
ATOM   2507  C   ALA A 223      58.347  34.318  22.102  1.00 18.37           C  
ATOM   2508  O   ALA A 223      58.868  34.120  21.000  1.00 18.37           O  
ATOM   2509  CB  ALA A 223      58.499  32.643  24.015  1.00 18.37           C  
ATOM   2510  N   LYS A 224      57.211  34.933  22.272  1.00 21.28           N  
ATOM   2511  CA  LYS A 224      56.477  35.387  21.088  1.00 21.28           C  
ATOM   2512  C   LYS A 224      57.267  36.377  20.239  1.00 21.28           C  
ATOM   2513  O   LYS A 224      57.374  36.120  19.046  1.00 21.28           O  
ATOM   2514  CB  LYS A 224      55.238  36.089  21.574  1.00 21.28           C  
ATOM   2515  CG  LYS A 224      54.348  36.564  20.431  1.00 41.78           C  
ATOM   2516  CD  LYS A 224      53.095  37.155  21.105  1.00 41.78           C  
ATOM   2517  CE  LYS A 224      51.900  37.287  20.131  1.00 41.78           C  
ATOM   2518  NZ  LYS A 224      50.760  37.915  20.811  0.00  0.00           N  
ATOM   2519  N   GLY A 225      57.952  37.342  20.860  1.00 23.70           N  
ATOM   2520  CA  GLY A 225      58.825  38.358  20.200  1.00 23.70           C  
ATOM   2521  C   GLY A 225      60.014  37.677  19.514  1.00 23.70           C  
ATOM   2522  O   GLY A 225      60.430  38.042  18.404  1.00 23.70           O  
ATOM   2523  N   ALA A 226      60.624  36.745  20.238  1.00 23.92           N  
ATOM   2524  CA  ALA A 226      61.869  36.113  19.744  1.00 23.92           C  
ATOM   2525  C   ALA A 226      61.599  35.285  18.496  1.00 23.92           C  
ATOM   2526  O   ALA A 226      62.393  35.262  17.549  1.00 23.92           O  
ATOM   2527  CB  ALA A 226      62.374  35.172  20.836  1.00 23.92           C  
ATOM   2528  N   VAL A 227      60.460  34.609  18.556  1.00 20.00           N  
ATOM   2529  CA  VAL A 227      59.989  33.731  17.459  1.00 20.00           C  
ATOM   2530  C   VAL A 227      59.558  34.567  16.259  1.00 20.00           C  
ATOM   2531  O   VAL A 227      59.849  34.221  15.117  1.00 20.00           O  
ATOM   2532  CB  VAL A 227      58.820  32.921  18.030  1.00 20.00           C  
ATOM   2533  CG1 VAL A 227      57.676  32.663  17.051  1.00 21.17           C  
ATOM   2534  CG2 VAL A 227      59.331  31.636  18.727  1.00 21.17           C  
ATOM   2535  N   LYS A 228      59.150  35.802  16.547  1.00 24.84           N  
ATOM   2536  CA  LYS A 228      58.811  36.818  15.496  1.00 24.84           C  
ATOM   2537  C   LYS A 228      60.082  37.344  14.821  1.00 24.84           C  
ATOM   2538  O   LYS A 228      60.111  37.510  13.605  1.00 24.84           O  
ATOM   2539  CB  LYS A 228      57.964  37.977  16.113  1.00 24.84           C  
ATOM   2540  CG  LYS A 228      57.424  38.906  15.014  1.00 42.11           C  
ATOM   2541  CD  LYS A 228      55.978  39.359  15.285  0.00  0.00           C  
ATOM   2542  CE  LYS A 228      55.829  40.094  16.628  0.00  0.00           C  
ATOM   2543  NZ  LYS A 228      54.429  40.494  16.819  0.00  0.00           N  
ATOM   2544  N   GLU A 229      61.138  37.537  15.638  1.00 27.80           N  
ATOM   2545  CA  GLU A 229      62.479  37.892  15.111  1.00 27.80           C  
ATOM   2546  C   GLU A 229      63.016  36.786  14.201  1.00 27.80           C  
ATOM   2547  O   GLU A 229      63.601  37.084  13.159  1.00 27.80           O  
ATOM   2548  CB  GLU A 229      63.480  38.075  16.260  1.00 27.80           C  
ATOM   2549  CG  GLU A 229      63.176  39.396  16.933  1.00 38.09           C  
ATOM   2550  CD  GLU A 229      63.305  40.465  15.842  1.00 38.09           C  
ATOM   2551  OE1 GLU A 229      64.458  40.667  15.343  1.00 38.09           O  
ATOM   2552  OE2 GLU A 229      62.254  41.093  15.485  1.00 38.09           O  
ATOM   2553  N   LEU A 230      62.957  35.589  14.726  1.00 19.13           N  
ATOM   2554  CA  LEU A 230      63.546  34.478  14.067  1.00 19.13           C  
ATOM   2555  C   LEU A 230      63.013  34.386  12.638  1.00 19.13           C  
ATOM   2556  O   LEU A 230      63.738  34.073  11.670  1.00 19.13           O  
ATOM   2557  CB  LEU A 230      63.217  33.270  14.974  1.00 19.13           C  
ATOM   2558  CG  LEU A 230      63.954  32.001  14.544  1.00 26.82           C  
ATOM   2559  CD1 LEU A 230      64.282  31.081  15.742  1.00 26.82           C  
ATOM   2560  CD2 LEU A 230      63.228  31.299  13.366  1.00 26.82           C  
ATOM   2561  N   ALA A 231      61.725  34.558  12.532  1.00 21.94           N  
ATOM   2562  CA  ALA A 231      61.121  34.281  11.224  1.00 21.94           C  
ATOM   2563  C   ALA A 231      61.554  35.278  10.153  1.00 21.94           C  
ATOM   2564  O   ALA A 231      61.093  35.183   9.013  1.00 21.94           O  
ATOM   2565  CB  ALA A 231      59.603  34.325  11.372  1.00 21.94           C  
ATOM   2566  N   SER A 232      62.152  36.369  10.590  1.00 31.18           N  
ATOM   2567  CA  SER A 232      62.486  37.482   9.691  1.00 31.18           C  
ATOM   2568  C   SER A 232      63.320  36.956   8.578  1.00 31.18           C  
ATOM   2569  O   SER A 232      63.133  37.413   7.468  1.00 31.18           O  
ATOM   2570  CB  SER A 232      63.434  38.482  10.338  1.00 31.18           C  
ATOM   2571  OG  SER A 232      62.518  39.247  11.085  1.00 29.33           O  
ATOM   2572  N   LEU A 233      64.332  36.245   8.934  1.00 24.98           N  
ATOM   2573  CA  LEU A 233      65.217  35.782   7.884  1.00 24.98           C  
ATOM   2574  C   LEU A 233      64.467  34.887   6.899  1.00 24.98           C  
ATOM   2575  O   LEU A 233      64.373  35.168   5.707  1.00 24.98           O  
ATOM   2576  CB  LEU A 233      66.322  34.953   8.542  1.00 24.98           C  
ATOM   2577  CG  LEU A 233      67.561  35.808   8.628  1.00 26.34           C  
ATOM   2578  CD1 LEU A 233      68.791  34.926   8.901  1.00 26.34           C  
ATOM   2579  CD2 LEU A 233      67.647  36.502   7.256  1.00 26.34           C  
ATOM   2580  N   TYR A 234      64.194  33.704   7.310  1.00 29.38           N  
ATOM   2581  CA  TYR A 234      63.832  32.766   6.282  1.00 29.38           C  
ATOM   2582  C   TYR A 234      62.336  32.426   6.252  1.00 29.38           C  
ATOM   2583  O   TYR A 234      61.906  31.664   5.382  1.00 29.38           O  
ATOM   2584  CB  TYR A 234      64.684  31.544   6.574  1.00 29.38           C  
ATOM   2585  CG  TYR A 234      66.153  31.918   6.347  1.00 31.49           C  
ATOM   2586  CD1 TYR A 234      66.538  32.360   5.106  1.00 31.49           C  
ATOM   2587  CD2 TYR A 234      67.073  31.816   7.372  1.00 31.49           C  
ATOM   2588  CE1 TYR A 234      67.876  32.670   4.863  1.00 31.49           C  
ATOM   2589  CE2 TYR A 234      68.399  32.130   7.156  1.00 31.49           C  
ATOM   2590  CZ  TYR A 234      68.808  32.541   5.892  1.00 31.49           C  
ATOM   2591  OH  TYR A 234      70.148  32.748   5.633  1.00 31.49           O  
ATOM   2592  N   GLY A 235      61.579  32.981   7.184  1.00 33.02           N  
ATOM   2593  CA  GLY A 235      60.157  32.700   7.255  1.00 33.02           C  
ATOM   2594  C   GLY A 235      59.897  31.443   8.082  1.00 33.02           C  
ATOM   2595  O   GLY A 235      58.738  31.034   8.146  1.00 33.02           O  
ATOM   2596  N   THR A 236      60.941  30.891   8.728  1.00 25.29           N  
ATOM   2597  CA  THR A 236      60.822  29.702   9.594  1.00 25.29           C  
ATOM   2598  C   THR A 236      59.852  29.915  10.738  1.00 25.29           C  
ATOM   2599  O   THR A 236      60.027  30.908  11.436  1.00 25.29           O  
ATOM   2600  CB  THR A 236      62.183  29.427  10.207  1.00 25.29           C  
ATOM   2601  OG1 THR A 236      63.108  29.395   9.099  1.00 20.73           O  
ATOM   2602  CG2 THR A 236      62.182  28.100  10.968  1.00 20.73           C  
ATOM   2603  N   SER A 237      58.842  29.019  10.842  1.00 27.10           N  
ATOM   2604  CA  SER A 237      57.788  29.082  11.893  1.00 27.10           C  
ATOM   2605  C   SER A 237      58.225  28.294  13.109  1.00 27.10           C  
ATOM   2606  O   SER A 237      58.394  27.078  13.030  1.00 27.10           O  
ATOM   2607  CB  SER A 237      56.434  28.469  11.460  1.00 27.10           C  
ATOM   2608  OG  SER A 237      55.585  29.337  10.689  1.00 40.91           O  
ATOM   2609  N   TYR A 238      58.174  29.009  14.209  1.00 22.81           N  
ATOM   2610  CA  TYR A 238      58.361  28.400  15.529  1.00 22.81           C  
ATOM   2611  C   TYR A 238      57.069  28.508  16.312  1.00 22.81           C  
ATOM   2612  O   TYR A 238      56.247  29.382  16.053  1.00 22.81           O  
ATOM   2613  CB  TYR A 238      59.483  29.066  16.370  1.00 22.81           C  
ATOM   2614  CG  TYR A 238      60.889  28.504  16.096  1.00 17.03           C  
ATOM   2615  CD1 TYR A 238      61.389  28.343  14.810  1.00 17.03           C  
ATOM   2616  CD2 TYR A 238      61.636  28.094  17.178  1.00 17.03           C  
ATOM   2617  CE1 TYR A 238      62.650  27.746  14.606  1.00 17.03           C  
ATOM   2618  CE2 TYR A 238      62.891  27.535  17.009  1.00 17.03           C  
ATOM   2619  CZ  TYR A 238      63.395  27.344  15.728  1.00 17.03           C  
ATOM   2620  OH  TYR A 238      64.655  26.799  15.603  1.00 17.03           O  
ATOM   2621  N   SER A 239      56.956  27.664  17.293  1.00 20.46           N  
ATOM   2622  CA  SER A 239      55.854  27.782  18.226  1.00 20.46           C  
ATOM   2623  C   SER A 239      56.434  27.851  19.634  1.00 20.46           C  
ATOM   2624  O   SER A 239      57.652  27.899  19.747  1.00 20.46           O  
ATOM   2625  CB  SER A 239      54.903  26.575  18.017  1.00 20.46           C  
ATOM   2626  OG  SER A 239      55.526  25.355  18.419  1.00 28.50           O  
ATOM   2627  N   TYR A 240      55.640  28.077  20.651  1.00 16.50           N  
ATOM   2628  CA  TYR A 240      56.232  28.276  21.953  1.00 16.50           C  
ATOM   2629  C   TYR A 240      55.152  28.050  22.996  1.00 16.50           C  
ATOM   2630  O   TYR A 240      53.971  28.152  22.667  1.00 16.50           O  
ATOM   2631  CB  TYR A 240      56.860  29.709  22.080  1.00 16.50           C  
ATOM   2632  CG  TYR A 240      55.867  30.846  21.742  1.00 26.93           C  
ATOM   2633  CD1 TYR A 240      55.560  31.096  20.415  1.00 26.93           C  
ATOM   2634  CD2 TYR A 240      55.194  31.544  22.748  1.00 26.93           C  
ATOM   2635  CE1 TYR A 240      54.540  31.985  20.062  1.00 26.93           C  
ATOM   2636  CE2 TYR A 240      54.171  32.441  22.406  1.00 26.93           C  
ATOM   2637  CZ  TYR A 240      53.841  32.623  21.064  1.00 26.93           C  
ATOM   2638  OH  TYR A 240      52.766  33.361  20.722  1.00 26.93           O  
ATOM   2639  N   GLY A 241      55.573  27.876  24.241  1.00 14.26           N  
ATOM   2640  CA  GLY A 241      54.665  27.779  25.380  1.00 14.26           C  
ATOM   2641  C   GLY A 241      55.440  27.138  26.511  1.00 14.26           C  
ATOM   2642  O   GLY A 241      56.571  26.724  26.275  1.00 14.26           O  
ATOM   2643  N   PRO A 242      54.768  26.895  27.613  1.00 23.51           N  
ATOM   2644  CA  PRO A 242      55.321  26.129  28.774  1.00 23.51           C  
ATOM   2645  C   PRO A 242      55.357  24.633  28.458  1.00 23.51           C  
ATOM   2646  O   PRO A 242      54.639  24.228  27.548  1.00 23.51           O  
ATOM   2647  CB  PRO A 242      54.325  26.383  29.900  1.00 23.51           C  
ATOM   2648  CG  PRO A 242      53.080  26.966  29.237  1.00 18.85           C  
ATOM   2649  CD  PRO A 242      53.345  27.158  27.735  1.00 18.85           C  
ATOM   2650  N   GLY A 243      56.355  23.906  28.958  1.00 14.51           N  
ATOM   2651  CA  GLY A 243      56.668  22.608  28.329  1.00 14.51           C  
ATOM   2652  C   GLY A 243      55.565  21.595  28.572  1.00 14.51           C  
ATOM   2653  O   GLY A 243      55.334  20.751  27.733  1.00 14.51           O  
ATOM   2654  N   SER A 244      54.974  21.624  29.711  1.00 14.49           N  
ATOM   2655  CA  SER A 244      53.975  20.630  30.126  1.00 14.49           C  
ATOM   2656  C   SER A 244      52.750  20.558  29.225  1.00 14.49           C  
ATOM   2657  O   SER A 244      52.381  19.435  28.879  1.00 14.49           O  
ATOM   2658  CB  SER A 244      53.401  21.117  31.432  1.00 14.49           C  
ATOM   2659  OG  SER A 244      53.759  20.092  32.337  1.00 25.86           O  
ATOM   2660  N   THR A 245      52.166  21.698  28.875  1.00 19.38           N  
ATOM   2661  CA  THR A 245      51.024  21.700  27.967  1.00 19.38           C  
ATOM   2662  C   THR A 245      51.457  21.796  26.526  1.00 19.38           C  
ATOM   2663  O   THR A 245      50.773  21.268  25.668  1.00 19.38           O  
ATOM   2664  CB  THR A 245      49.989  22.851  28.195  1.00 19.38           C  
ATOM   2665  OG1 THR A 245      50.575  24.174  28.215  1.00 18.69           O  
ATOM   2666  CG2 THR A 245      49.162  22.645  29.464  1.00 18.69           C  
ATOM   2667  N   THR A 246      52.544  22.442  26.245  1.00 22.20           N  
ATOM   2668  CA  THR A 246      53.021  22.369  24.842  1.00 22.20           C  
ATOM   2669  C   THR A 246      53.389  20.939  24.413  1.00 22.20           C  
ATOM   2670  O   THR A 246      53.297  20.579  23.233  1.00 22.20           O  
ATOM   2671  CB  THR A 246      54.251  23.273  24.649  1.00 22.20           C  
ATOM   2672  OG1 THR A 246      53.887  24.541  25.085  1.00 18.87           O  
ATOM   2673  CG2 THR A 246      54.767  23.406  23.204  1.00 18.87           C  
ATOM   2674  N   ILE A 247      53.857  20.134  25.342  1.00 29.76           N  
ATOM   2675  CA  ILE A 247      54.168  18.735  25.012  1.00 29.76           C  
ATOM   2676  C   ILE A 247      53.360  17.850  25.950  1.00 29.76           C  
ATOM   2677  O   ILE A 247      52.142  17.839  25.824  1.00 29.76           O  
ATOM   2678  CB  ILE A 247      55.697  18.441  24.979  1.00 29.76           C  
ATOM   2679  CG1 ILE A 247      56.373  19.262  23.854  1.00 36.06           C  
ATOM   2680  CG2 ILE A 247      56.035  16.931  24.822  1.00 36.06           C  
ATOM   2681  CD1 ILE A 247      57.910  19.237  23.972  1.00 36.06           C  
ATOM   2682  N   TYR A 248      53.942  17.494  27.054  1.00 19.01           N  
ATOM   2683  CA  TYR A 248      53.311  16.651  28.041  1.00 19.01           C  
ATOM   2684  C   TYR A 248      54.238  16.746  29.254  1.00 19.01           C  
ATOM   2685  O   TYR A 248      55.444  16.864  29.005  1.00 19.01           O  
ATOM   2686  CB  TYR A 248      53.422  15.245  27.417  1.00 19.01           C  
ATOM   2687  CG  TYR A 248      52.553  14.232  28.191  1.00 24.86           C  
ATOM   2688  CD1 TYR A 248      51.183  14.268  28.046  1.00 24.86           C  
ATOM   2689  CD2 TYR A 248      53.131  13.394  29.116  1.00 24.86           C  
ATOM   2690  CE1 TYR A 248      50.384  13.498  28.850  1.00 24.86           C  
ATOM   2691  CE2 TYR A 248      52.344  12.606  29.931  1.00 24.86           C  
ATOM   2692  CZ  TYR A 248      50.964  12.682  29.801  1.00 24.86           C  
ATOM   2693  OH  TYR A 248      50.169  12.015  30.678  1.00 24.86           O  
ATOM   2694  N   PRO A 249      53.766  16.654  30.511  1.00 14.78           N  
ATOM   2695  CA  PRO A 249      54.692  16.704  31.656  1.00 14.78           C  
ATOM   2696  C   PRO A 249      55.864  15.731  31.533  1.00 14.78           C  
ATOM   2697  O   PRO A 249      55.686  14.544  31.254  1.00 14.78           O  
ATOM   2698  CB  PRO A 249      53.827  16.403  32.858  1.00 14.78           C  
ATOM   2699  CG  PRO A 249      52.480  16.955  32.404  1.00  9.27           C  
ATOM   2700  CD  PRO A 249      52.360  16.626  30.931  1.00  9.27           C  
ATOM   2701  N   ALA A 250      57.052  16.237  31.834  1.00 21.20           N  
ATOM   2702  CA  ALA A 250      58.282  15.443  32.008  1.00 21.20           C  
ATOM   2703  C   ALA A 250      59.164  16.159  33.032  1.00 21.20           C  
ATOM   2704  O   ALA A 250      59.350  17.347  32.833  1.00 21.20           O  
ATOM   2705  CB  ALA A 250      59.058  15.389  30.681  1.00 21.20           C  
ATOM   2706  N   ALA A 251      59.629  15.433  34.065  1.00 12.73           N  
ATOM   2707  CA  ALA A 251      60.470  15.857  35.195  1.00 12.73           C  
ATOM   2708  C   ALA A 251      61.958  15.679  34.866  1.00 12.73           C  
ATOM   2709  O   ALA A 251      62.290  14.765  34.090  1.00 12.73           O  
ATOM   2710  CB  ALA A 251      60.174  14.978  36.411  1.00 12.73           C  
ATOM   2711  N   GLY A 252      62.758  16.457  35.621  1.00 14.83           N  
ATOM   2712  CA  GLY A 252      64.216  16.437  35.696  1.00 14.83           C  
ATOM   2713  C   GLY A 252      64.898  17.314  34.633  1.00 14.83           C  
ATOM   2714  O   GLY A 252      66.091  17.095  34.357  1.00 14.83           O  
ATOM   2715  N   GLY A 253      64.183  18.198  33.931  1.00 17.60           N  
ATOM   2716  CA  GLY A 253      64.923  18.983  32.892  1.00 17.60           C  
ATOM   2717  C   GLY A 253      65.707  20.155  33.505  1.00 17.60           C  
ATOM   2718  O   GLY A 253      65.389  20.654  34.602  1.00 17.60           O  
ATOM   2719  N   SER A 254      66.775  20.548  32.819  1.00 19.31           N  
ATOM   2720  CA  SER A 254      67.662  21.641  33.336  1.00 19.31           C  
ATOM   2721  C   SER A 254      66.997  23.032  33.332  1.00 19.31           C  
ATOM   2722  O   SER A 254      67.335  23.883  34.172  1.00 19.31           O  
ATOM   2723  CB  SER A 254      68.987  21.658  32.558  1.00 19.31           C  
ATOM   2724  OG  SER A 254      68.677  21.819  31.187  1.00 19.74           O  
ATOM   2725  N   ASP A 255      66.064  23.245  32.386  1.00 20.86           N  
ATOM   2726  CA  ASP A 255      65.379  24.551  32.262  1.00 20.86           C  
ATOM   2727  C   ASP A 255      64.518  24.892  33.484  1.00 20.86           C  
ATOM   2728  O   ASP A 255      64.655  25.952  34.095  1.00 20.86           O  
ATOM   2729  CB  ASP A 255      64.661  24.733  30.907  1.00 20.86           C  
ATOM   2730  CG  ASP A 255      63.646  23.633  30.592  1.00 23.22           C  
ATOM   2731  OD1 ASP A 255      63.542  22.631  31.350  1.00 23.22           O  
ATOM   2732  OD2 ASP A 255      62.950  23.774  29.549  1.00 23.22           O  
ATOM   2733  N   ASP A 256      63.826  23.861  33.935  1.00 15.82           N  
ATOM   2734  CA  ASP A 256      62.952  23.887  35.127  1.00 15.82           C  
ATOM   2735  C   ASP A 256      63.827  23.970  36.346  1.00 15.82           C  
ATOM   2736  O   ASP A 256      63.420  24.573  37.318  1.00 15.82           O  
ATOM   2737  CB  ASP A 256      62.123  22.584  35.247  1.00 15.82           C  
ATOM   2738  CG  ASP A 256      60.963  22.550  34.250  1.00 22.03           C  
ATOM   2739  OD1 ASP A 256      60.744  23.537  33.481  1.00 22.03           O  
ATOM   2740  OD2 ASP A 256      60.268  21.497  34.219  1.00 22.03           O  
ATOM   2741  N   TRP A 257      64.897  23.262  36.351  1.00 14.96           N  
ATOM   2742  CA  TRP A 257      65.733  23.346  37.535  1.00 14.96           C  
ATOM   2743  C   TRP A 257      66.372  24.756  37.643  1.00 14.96           C  
ATOM   2744  O   TRP A 257      66.339  25.338  38.734  1.00 14.96           O  
ATOM   2745  CB  TRP A 257      66.816  22.255  37.424  1.00 14.96           C  
ATOM   2746  CG  TRP A 257      67.825  22.363  38.583  1.00 22.01           C  
ATOM   2747  CD1 TRP A 257      67.657  21.992  39.880  1.00 22.01           C  
ATOM   2748  CD2 TRP A 257      69.135  22.919  38.503  1.00 22.01           C  
ATOM   2749  NE1 TRP A 257      68.829  22.320  40.606  1.00 22.01           N  
ATOM   2750  CE2 TRP A 257      69.677  22.888  39.812  1.00 22.01           C  
ATOM   2751  CE3 TRP A 257      69.870  23.429  37.415  1.00 22.01           C  
ATOM   2752  CZ2 TRP A 257      70.941  23.429  40.087  1.00 22.01           C  
ATOM   2753  CZ3 TRP A 257      71.145  23.931  37.675  1.00 22.01           C  
ATOM   2754  CH2 TRP A 257      71.664  23.942  38.973  1.00 22.01           C  
ATOM   2755  N   ALA A 258      67.028  25.273  36.562  1.00 18.74           N  
ATOM   2756  CA  ALA A 258      67.624  26.612  36.573  1.00 18.74           C  
ATOM   2757  C   ALA A 258      66.585  27.653  36.992  1.00 18.74           C  
ATOM   2758  O   ALA A 258      66.884  28.464  37.867  1.00 18.74           O  
ATOM   2759  CB  ALA A 258      68.142  26.993  35.176  1.00 18.74           C  
ATOM   2760  N   TYR A 259      65.393  27.585  36.438  1.00 14.29           N  
ATOM   2761  CA  TYR A 259      64.301  28.457  36.831  1.00 14.29           C  
ATOM   2762  C   TYR A 259      63.998  28.391  38.322  1.00 14.29           C  
ATOM   2763  O   TYR A 259      63.826  29.437  38.973  1.00 14.29           O  
ATOM   2764  CB  TYR A 259      63.045  28.074  36.048  1.00 14.29           C  
ATOM   2765  CG  TYR A 259      61.977  29.158  36.220  1.00 26.27           C  
ATOM   2766  CD1 TYR A 259      61.939  30.260  35.394  1.00 26.27           C  
ATOM   2767  CD2 TYR A 259      61.086  29.027  37.251  1.00 26.27           C  
ATOM   2768  CE1 TYR A 259      61.026  31.265  35.640  1.00 26.27           C  
ATOM   2769  CE2 TYR A 259      60.158  30.017  37.515  1.00 26.27           C  
ATOM   2770  CZ  TYR A 259      60.139  31.153  36.730  1.00 26.27           C  
ATOM   2771  OH  TYR A 259      59.267  32.161  37.067  1.00 26.27           O  
ATOM   2772  N   ASN A 260      63.861  27.176  38.824  1.00 25.18           N  
ATOM   2773  CA  ASN A 260      63.575  27.089  40.250  1.00 25.18           C  
ATOM   2774  C   ASN A 260      64.804  27.557  41.044  1.00 25.18           C  
ATOM   2775  O   ASN A 260      64.722  27.811  42.246  1.00 25.18           O  
ATOM   2776  CB  ASN A 260      63.216  25.640  40.660  1.00 25.18           C  
ATOM   2777  CG  ASN A 260      61.782  25.190  40.340  1.00 30.41           C  
ATOM   2778  OD1 ASN A 260      60.840  25.976  40.370  1.00 30.41           O  
ATOM   2779  ND2 ASN A 260      61.632  23.910  40.042  1.00 30.41           N  
ATOM   2780  N   GLN A 261      65.967  27.717  40.409  1.00 26.14           N  
ATOM   2781  CA  GLN A 261      67.109  28.280  41.196  1.00 26.14           C  
ATOM   2782  C   GLN A 261      66.958  29.784  41.291  1.00 26.14           C  
ATOM   2783  O   GLN A 261      67.730  30.377  42.019  1.00 26.14           O  
ATOM   2784  CB  GLN A 261      68.527  27.951  40.636  1.00 26.14           C  
ATOM   2785  CG  GLN A 261      68.762  26.459  40.495  1.00 32.39           C  
ATOM   2786  CD  GLN A 261      68.402  25.822  41.827  1.00 32.39           C  
ATOM   2787  OE1 GLN A 261      69.146  26.060  42.775  1.00 32.39           O  
ATOM   2788  NE2 GLN A 261      67.279  25.035  41.859  1.00 32.39           N  
ATOM   2789  N   GLY A 262      66.044  30.354  40.555  1.00 30.99           N  
ATOM   2790  CA  GLY A 262      65.886  31.795  40.590  1.00 30.99           C  
ATOM   2791  C   GLY A 262      66.269  32.423  39.249  1.00 30.99           C  
ATOM   2792  O   GLY A 262      66.421  33.637  39.127  1.00 30.99           O  
ATOM   2793  N   ILE A 263      66.468  31.620  38.245  1.00 19.64           N  
ATOM   2794  CA  ILE A 263      66.879  32.269  37.013  1.00 19.64           C  
ATOM   2795  C   ILE A 263      65.634  32.525  36.182  1.00 19.64           C  
ATOM   2796  O   ILE A 263      65.007  31.571  35.738  1.00 19.64           O  
ATOM   2797  CB  ILE A 263      67.889  31.359  36.284  1.00 19.64           C  
ATOM   2798  CG1 ILE A 263      69.089  31.069  37.207  1.00 16.27           C  
ATOM   2799  CG2 ILE A 263      68.364  31.957  34.955  1.00 16.27           C  
ATOM   2800  CD1 ILE A 263      70.162  30.179  36.546  1.00 16.27           C  
ATOM   2801  N   LYS A 264      65.134  33.739  36.242  1.00 17.10           N  
ATOM   2802  CA  LYS A 264      63.775  34.009  35.745  1.00 17.10           C  
ATOM   2803  C   LYS A 264      63.682  33.733  34.280  1.00 17.10           C  
ATOM   2804  O   LYS A 264      62.587  33.865  33.771  1.00 17.10           O  
ATOM   2805  CB  LYS A 264      63.351  35.462  35.847  1.00 17.10           C  
ATOM   2806  CG  LYS A 264      63.311  35.991  37.281  1.00 32.71           C  
ATOM   2807  CD  LYS A 264      62.858  37.463  37.264  0.00  0.00           C  
ATOM   2808  CE  LYS A 264      63.770  38.306  36.353  0.00  0.00           C  
ATOM   2809  NZ  LYS A 264      63.191  39.636  36.120  0.00  0.00           N  
ATOM   2810  N   TYR A 265      64.787  33.783  33.594  1.00 25.37           N  
ATOM   2811  CA  TYR A 265      64.655  33.603  32.139  1.00 25.37           C  
ATOM   2812  C   TYR A 265      65.364  32.321  31.724  1.00 25.37           C  
ATOM   2813  O   TYR A 265      66.595  32.198  31.697  1.00 25.37           O  
ATOM   2814  CB  TYR A 265      65.194  34.744  31.267  1.00 25.37           C  
ATOM   2815  CG  TYR A 265      64.667  36.108  31.703  1.00 30.61           C  
ATOM   2816  CD1 TYR A 265      63.366  36.457  31.426  1.00 30.61           C  
ATOM   2817  CD2 TYR A 265      65.488  36.944  32.449  1.00 30.61           C  
ATOM   2818  CE1 TYR A 265      62.858  37.659  31.904  1.00 30.61           C  
ATOM   2819  CE2 TYR A 265      65.003  38.154  32.933  1.00 30.61           C  
ATOM   2820  CZ  TYR A 265      63.678  38.506  32.660  1.00 30.61           C  
ATOM   2821  OH  TYR A 265      63.153  39.651  33.188  1.00 30.61           O  
ATOM   2822  N   SER A 266      64.523  31.335  31.596  1.00 19.64           N  
ATOM   2823  CA  SER A 266      64.962  29.982  31.261  1.00 19.64           C  
ATOM   2824  C   SER A 266      64.234  29.452  30.012  1.00 19.64           C  
ATOM   2825  O   SER A 266      63.008  29.372  30.030  1.00 19.64           O  
ATOM   2826  CB  SER A 266      64.652  29.154  32.493  1.00 19.64           C  
ATOM   2827  OG  SER A 266      65.436  27.984  32.364  1.00 32.45           O  
ATOM   2828  N   PHE A 267      64.957  29.158  28.921  1.00 14.46           N  
ATOM   2829  CA  PHE A 267      64.305  28.696  27.717  1.00 14.46           C  
ATOM   2830  C   PHE A 267      64.985  27.410  27.258  1.00 14.46           C  
ATOM   2831  O   PHE A 267      66.212  27.416  27.211  1.00 14.46           O  
ATOM   2832  CB  PHE A 267      64.412  29.734  26.586  1.00 14.46           C  
ATOM   2833  CG  PHE A 267      63.671  31.030  26.925  1.00 27.85           C  
ATOM   2834  CD1 PHE A 267      62.304  31.095  26.782  1.00 27.85           C  
ATOM   2835  CD2 PHE A 267      64.378  32.117  27.401  1.00 27.85           C  
ATOM   2836  CE1 PHE A 267      61.637  32.280  27.099  1.00 27.85           C  
ATOM   2837  CE2 PHE A 267      63.728  33.297  27.714  1.00 27.85           C  
ATOM   2838  CZ  PHE A 267      62.352  33.394  27.555  1.00 27.85           C  
ATOM   2839  N   THR A 268      64.208  26.535  26.597  1.00 16.13           N  
ATOM   2840  CA  THR A 268      64.755  25.519  25.691  1.00 16.13           C  
ATOM   2841  C   THR A 268      64.375  25.875  24.266  1.00 16.13           C  
ATOM   2842  O   THR A 268      63.191  26.094  23.993  1.00 16.13           O  
ATOM   2843  CB  THR A 268      64.125  24.154  25.990  1.00 16.13           C  
ATOM   2844  OG1 THR A 268      64.386  23.843  27.341  1.00 10.30           O  
ATOM   2845  CG2 THR A 268      64.657  23.006  25.117  1.00 10.30           C  
ATOM   2846  N   PHE A 269      65.323  25.733  23.375  1.00 10.00           N  
ATOM   2847  CA  PHE A 269      65.036  25.879  21.972  1.00 10.00           C  
ATOM   2848  C   PHE A 269      65.131  24.517  21.307  1.00 10.00           C  
ATOM   2849  O   PHE A 269      66.130  23.806  21.458  1.00 10.00           O  
ATOM   2850  CB  PHE A 269      66.141  26.742  21.324  1.00 10.00           C  
ATOM   2851  CG  PHE A 269      66.037  28.254  21.636  1.00 14.52           C  
ATOM   2852  CD1 PHE A 269      66.175  28.698  22.926  1.00 14.52           C  
ATOM   2853  CD2 PHE A 269      65.820  29.146  20.602  1.00 14.52           C  
ATOM   2854  CE1 PHE A 269      66.022  30.039  23.193  1.00 14.52           C  
ATOM   2855  CE2 PHE A 269      65.707  30.496  20.859  1.00 14.52           C  
ATOM   2856  CZ  PHE A 269      65.789  30.943  22.158  1.00 14.52           C  
ATOM   2857  N   GLU A 270      64.166  24.240  20.464  1.00 13.74           N  
ATOM   2858  CA  GLU A 270      64.175  23.010  19.634  1.00 13.74           C  
ATOM   2859  C   GLU A 270      64.421  23.484  18.211  1.00 13.74           C  
ATOM   2860  O   GLU A 270      63.533  24.144  17.690  1.00 13.74           O  
ATOM   2861  CB  GLU A 270      62.821  22.239  19.681  1.00 13.74           C  
ATOM   2862  CG  GLU A 270      62.386  21.882  21.095  1.00 21.82           C  
ATOM   2863  CD  GLU A 270      63.188  20.696  21.666  1.00 21.82           C  
ATOM   2864  OE1 GLU A 270      63.813  19.952  20.847  1.00 21.82           O  
ATOM   2865  OE2 GLU A 270      63.192  20.479  22.921  1.00 21.82           O  
ATOM   2866  N   LEU A 271      65.585  23.312  17.649  1.00 19.40           N  
ATOM   2867  CA  LEU A 271      65.717  23.915  16.342  1.00 19.40           C  
ATOM   2868  C   LEU A 271      65.004  23.138  15.207  1.00 19.40           C  
ATOM   2869  O   LEU A 271      64.039  22.412  15.458  1.00 19.40           O  
ATOM   2870  CB  LEU A 271      67.227  24.118  16.082  1.00 19.40           C  
ATOM   2871  CG  LEU A 271      68.028  24.945  17.165  1.00 14.71           C  
ATOM   2872  CD1 LEU A 271      69.516  25.122  16.794  1.00 14.71           C  
ATOM   2873  CD2 LEU A 271      67.369  26.253  17.668  1.00 14.71           C  
ATOM   2874  N   ARG A 272      65.400  23.384  13.951  1.00 15.19           N  
ATOM   2875  CA  ARG A 272      64.862  22.755  12.736  1.00 15.19           C  
ATOM   2876  C   ARG A 272      65.176  21.267  12.713  1.00 15.19           C  
ATOM   2877  O   ARG A 272      66.133  20.861  13.345  1.00 15.19           O  
ATOM   2878  CB  ARG A 272      65.661  23.256  11.548  1.00 15.19           C  
ATOM   2879  CG  ARG A 272      65.372  24.691  11.161  1.00 24.01           C  
ATOM   2880  CD  ARG A 272      66.014  24.918   9.801  1.00 24.01           C  
ATOM   2881  NE  ARG A 272      65.904  26.325   9.475  1.00 24.01           N  
ATOM   2882  CZ  ARG A 272      66.233  26.792   8.275  1.00 24.01           C  
ATOM   2883  NH1 ARG A 272      66.641  25.954   7.298  1.00 24.01           N  
ATOM   2884  NH2 ARG A 272      66.072  28.104   8.021  1.00 24.01           N  
ATOM   2885  N   ASP A 273      64.519  20.491  11.894  1.00 14.58           N  
ATOM   2886  CA  ASP A 273      63.394  20.990  11.142  1.00 14.58           C  
ATOM   2887  C   ASP A 273      62.077  20.507  11.799  1.00 14.58           C  
ATOM   2888  O   ASP A 273      61.921  20.508  13.035  1.00 14.58           O  
ATOM   2889  CB  ASP A 273      63.560  20.581   9.685  1.00 14.58           C  
ATOM   2890  CG  ASP A 273      63.666  19.063   9.528  1.00 13.20           C  
ATOM   2891  OD1 ASP A 273      63.412  18.292  10.500  1.00 13.20           O  
ATOM   2892  OD2 ASP A 273      64.027  18.630   8.402  1.00 13.20           O  
ATOM   2893  N   LYS A 274      61.115  20.175  10.990  1.00 29.04           N  
ATOM   2894  CA  LYS A 274      59.899  19.733  11.669  1.00 29.04           C  
ATOM   2895  C   LYS A 274      59.542  18.306  11.283  1.00 29.04           C  
ATOM   2896  O   LYS A 274      58.480  17.853  11.711  1.00 29.04           O  
ATOM   2897  CB  LYS A 274      58.695  20.629  11.325  1.00 29.04           C  
ATOM   2898  CG  LYS A 274      58.756  21.987  12.027  1.00 33.63           C  
ATOM   2899  CD  LYS A 274      57.712  22.929  11.435  1.00 33.63           C  
ATOM   2900  CE  LYS A 274      56.353  22.561  12.020  1.00 33.63           C  
ATOM   2901  NZ  LYS A 274      55.336  22.972  11.047  1.00 33.63           N  
ATOM   2902  N   GLY A 275      60.538  17.595  10.724  1.00 18.49           N  
ATOM   2903  CA  GLY A 275      60.488  16.148  10.650  1.00 18.49           C  
ATOM   2904  C   GLY A 275      60.883  15.697   9.266  1.00 18.49           C  
ATOM   2905  O   GLY A 275      60.944  14.490   9.067  1.00 18.49           O  
ATOM   2906  N   ARG A 276      61.190  16.617   8.375  1.00 18.21           N  
ATOM   2907  CA  ARG A 276      61.610  16.125   7.047  1.00 18.21           C  
ATOM   2908  C   ARG A 276      62.901  15.307   7.138  1.00 18.21           C  
ATOM   2909  O   ARG A 276      63.044  14.238   6.543  1.00 18.21           O  
ATOM   2910  CB  ARG A 276      61.854  17.321   6.135  1.00 18.21           C  
ATOM   2911  CG  ARG A 276      62.502  16.879   4.851  1.00 32.71           C  
ATOM   2912  CD  ARG A 276      61.902  17.637   3.666  1.00 32.71           C  
ATOM   2913  NE  ARG A 276      62.765  18.764   3.217  1.00 32.71           N  
ATOM   2914  CZ  ARG A 276      63.171  18.821   1.925  1.00 32.71           C  
ATOM   2915  NH1 ARG A 276      62.795  17.893   1.067  0.00  0.00           N  
ATOM   2916  NH2 ARG A 276      63.917  19.829   1.520  0.00  0.00           N  
ATOM   2917  N   PHE A 277      63.786  15.786   7.965  1.00 19.62           N  
ATOM   2918  CA  PHE A 277      65.062  15.134   8.210  1.00 19.62           C  
ATOM   2919  C   PHE A 277      65.183  14.796   9.695  1.00 19.62           C  
ATOM   2920  O   PHE A 277      66.042  14.006  10.087  1.00 19.62           O  
ATOM   2921  CB  PHE A 277      66.171  16.152   7.862  1.00 19.62           C  
ATOM   2922  CG  PHE A 277      66.241  16.516   6.375  1.00 35.15           C  
ATOM   2923  CD1 PHE A 277      66.453  15.534   5.448  1.00 35.15           C  
ATOM   2924  CD2 PHE A 277      66.114  17.824   5.974  1.00 35.15           C  
ATOM   2925  CE1 PHE A 277      66.511  15.844   4.075  1.00 35.15           C  
ATOM   2926  CE2 PHE A 277      66.161  18.146   4.617  1.00 35.15           C  
ATOM   2927  CZ  PHE A 277      66.355  17.158   3.653  1.00 35.15           C  
ATOM   2928  N   GLY A 278      64.421  15.508  10.522  1.00 17.29           N  
ATOM   2929  CA  GLY A 278      64.484  15.283  11.969  1.00 17.29           C  
ATOM   2930  C   GLY A 278      65.874  15.589  12.517  1.00 17.29           C  
ATOM   2931  O   GLY A 278      66.365  16.691  12.311  1.00 17.29           O  
ATOM   2932  N   PHE A 279      66.491  14.620  13.186  1.00 19.09           N  
ATOM   2933  CA  PHE A 279      67.842  14.781  13.792  1.00 19.09           C  
ATOM   2934  C   PHE A 279      68.959  14.872  12.749  1.00 19.09           C  
ATOM   2935  O   PHE A 279      70.042  15.373  13.083  1.00 19.09           O  
ATOM   2936  CB  PHE A 279      68.156  13.550  14.616  1.00 19.09           C  
ATOM   2937  CG  PHE A 279      67.131  13.456  15.757  1.00 14.34           C  
ATOM   2938  CD1 PHE A 279      67.114  14.436  16.726  1.00 14.34           C  
ATOM   2939  CD2 PHE A 279      66.212  12.424  15.808  1.00 14.34           C  
ATOM   2940  CE1 PHE A 279      66.173  14.404  17.759  1.00 14.34           C  
ATOM   2941  CE2 PHE A 279      65.252  12.411  16.829  1.00 14.34           C  
ATOM   2942  CZ  PHE A 279      65.236  13.401  17.801  1.00 14.34           C  
ATOM   2943  N   VAL A 280      68.663  14.271  11.587  1.00 18.42           N  
ATOM   2944  CA  VAL A 280      69.599  14.009  10.452  1.00 18.42           C  
ATOM   2945  C   VAL A 280      69.573  15.123   9.390  1.00 18.42           C  
ATOM   2946  O   VAL A 280      69.515  14.899   8.169  1.00 18.42           O  
ATOM   2947  CB  VAL A 280      69.427  12.560   9.874  1.00 18.42           C  
ATOM   2948  CG1 VAL A 280      70.565  12.183   8.895  1.00 18.26           C  
ATOM   2949  CG2 VAL A 280      69.288  11.439  10.964  1.00 18.26           C  
ATOM   2950  N   LEU A 281      69.640  16.322   9.941  1.00 23.70           N  
ATOM   2951  CA  LEU A 281      69.647  17.591   9.177  1.00 23.70           C  
ATOM   2952  C   LEU A 281      70.956  17.744   8.398  1.00 23.70           C  
ATOM   2953  O   LEU A 281      71.973  17.387   8.965  1.00 23.70           O  
ATOM   2954  CB  LEU A 281      69.523  18.786  10.180  1.00 23.70           C  
ATOM   2955  CG  LEU A 281      69.198  20.135   9.484  1.00 22.19           C  
ATOM   2956  CD1 LEU A 281      67.817  20.095   8.793  1.00 22.19           C  
ATOM   2957  CD2 LEU A 281      69.353  21.336  10.463  1.00 22.19           C  
ATOM   2958  N   PRO A 282      70.986  18.076   7.109  1.00 18.73           N  
ATOM   2959  CA  PRO A 282      72.273  18.058   6.349  1.00 18.73           C  
ATOM   2960  C   PRO A 282      73.096  19.327   6.547  1.00 18.73           C  
ATOM   2961  O   PRO A 282      72.585  20.294   7.124  1.00 18.73           O  
ATOM   2962  CB  PRO A 282      71.843  18.010   4.907  1.00 18.73           C  
ATOM   2963  CG  PRO A 282      70.554  18.817   4.953  1.00 17.00           C  
ATOM   2964  CD  PRO A 282      69.858  18.488   6.266  1.00 17.00           C  
ATOM   2965  N   GLU A 283      74.415  19.164   6.357  1.00 16.55           N  
ATOM   2966  CA  GLU A 283      75.310  20.232   6.735  1.00 16.55           C  
ATOM   2967  C   GLU A 283      74.948  21.490   5.957  1.00 16.55           C  
ATOM   2968  O   GLU A 283      75.206  22.606   6.419  1.00 16.55           O  
ATOM   2969  CB  GLU A 283      76.704  19.872   6.341  1.00 16.55           C  
ATOM   2970  CG  GLU A 283      77.232  18.831   7.289  1.00 21.64           C  
ATOM   2971  CD  GLU A 283      78.627  18.493   6.781  1.00 21.64           C  
ATOM   2972  OE1 GLU A 283      78.870  18.404   5.537  1.00 21.64           O  
ATOM   2973  OE2 GLU A 283      79.499  18.324   7.655  1.00 21.64           O  
ATOM   2974  N   SER A 284      74.344  21.292   4.828  1.00 26.67           N  
ATOM   2975  CA  SER A 284      73.963  22.459   4.042  1.00 26.67           C  
ATOM   2976  C   SER A 284      72.968  23.405   4.739  1.00 26.67           C  
ATOM   2977  O   SER A 284      72.682  24.499   4.227  1.00 26.67           O  
ATOM   2978  CB  SER A 284      73.355  21.998   2.701  1.00 26.67           C  
ATOM   2979  OG  SER A 284      72.133  21.275   2.934  1.00 28.13           O  
ATOM   2980  N   GLN A 285      72.315  22.938   5.791  1.00 20.98           N  
ATOM   2981  CA  GLN A 285      71.311  23.803   6.442  1.00 20.98           C  
ATOM   2982  C   GLN A 285      71.871  24.351   7.727  1.00 20.98           C  
ATOM   2983  O   GLN A 285      71.079  24.924   8.478  1.00 20.98           O  
ATOM   2984  CB  GLN A 285      70.004  23.057   6.783  1.00 20.98           C  
ATOM   2985  CG  GLN A 285      69.268  22.766   5.465  1.00 35.72           C  
ATOM   2986  CD  GLN A 285      67.854  22.350   5.803  1.00 35.72           C  
ATOM   2987  OE1 GLN A 285      67.221  22.991   6.647  1.00 35.72           O  
ATOM   2988  NE2 GLN A 285      67.421  21.278   5.155  1.00 35.72           N  
ATOM   2989  N   ILE A 286      73.161  24.107   7.958  1.00 28.56           N  
ATOM   2990  CA  ILE A 286      73.741  24.621   9.201  1.00 28.56           C  
ATOM   2991  C   ILE A 286      73.636  26.140   9.304  1.00 28.56           C  
ATOM   2992  O   ILE A 286      73.132  26.662  10.311  1.00 28.56           O  
ATOM   2993  CB  ILE A 286      75.199  24.182   9.368  1.00 28.56           C  
ATOM   2994  CG1 ILE A 286      75.252  22.666   9.602  1.00 20.80           C  
ATOM   2995  CG2 ILE A 286      75.859  24.940  10.551  1.00 20.80           C  
ATOM   2996  CD1 ILE A 286      76.664  22.121   9.788  1.00 20.80           C  
ATOM   2997  N   GLN A 287      74.080  26.791   8.250  1.00 20.72           N  
ATOM   2998  CA  GLN A 287      74.234  28.206   8.371  1.00 20.72           C  
ATOM   2999  C   GLN A 287      72.923  28.970   8.469  1.00 20.72           C  
ATOM   3000  O   GLN A 287      72.767  29.741   9.411  1.00 20.72           O  
ATOM   3001  CB  GLN A 287      75.036  28.714   7.188  1.00 20.72           C  
ATOM   3002  CG  GLN A 287      74.961  30.234   7.232  1.00 38.80           C  
ATOM   3003  CD  GLN A 287      75.807  30.753   6.103  1.00 38.80           C  
ATOM   3004  OE1 GLN A 287      76.577  31.693   6.319  1.00 38.80           O  
ATOM   3005  NE2 GLN A 287      75.629  30.101   4.985  1.00 38.80           N  
ATOM   3006  N   ALA A 288      72.005  28.742   7.550  1.00 15.75           N  
ATOM   3007  CA  ALA A 288      70.662  29.361   7.614  1.00 15.75           C  
ATOM   3008  C   ALA A 288      70.026  29.137   8.971  1.00 15.75           C  
ATOM   3009  O   ALA A 288      69.558  30.124   9.546  1.00 15.75           O  
ATOM   3010  CB  ALA A 288      69.723  28.721   6.587  1.00 15.75           C  
ATOM   3011  N   THR A 289      70.131  27.877   9.452  1.00 19.29           N  
ATOM   3012  CA  THR A 289      69.590  27.538  10.786  1.00 19.29           C  
ATOM   3013  C   THR A 289      70.194  28.392  11.888  1.00 19.29           C  
ATOM   3014  O   THR A 289      69.502  28.732  12.854  1.00 19.29           O  
ATOM   3015  CB  THR A 289      69.846  26.072  11.180  1.00 19.29           C  
ATOM   3016  OG1 THR A 289      69.182  25.243  10.214  1.00 14.08           O  
ATOM   3017  CG2 THR A 289      69.381  25.735  12.609  1.00 14.08           C  
ATOM   3018  N   CYS A 290      71.494  28.581  11.784  1.00 21.93           N  
ATOM   3019  CA  CYS A 290      72.176  29.287  12.874  1.00 21.93           C  
ATOM   3020  C   CYS A 290      71.973  30.802  12.798  1.00 21.93           C  
ATOM   3021  O   CYS A 290      71.839  31.398  13.870  1.00 21.93           O  
ATOM   3022  CB  CYS A 290      73.677  28.976  12.900  1.00 21.93           C  
ATOM   3023  SG  CYS A 290      74.091  27.330  13.413  1.00 16.39           S  
ATOM   3024  N   GLN A 291      71.888  31.346  11.577  1.00 23.93           N  
ATOM   3025  CA  GLN A 291      71.578  32.763  11.402  1.00 23.93           C  
ATOM   3026  C   GLN A 291      70.212  33.164  11.987  1.00 23.93           C  
ATOM   3027  O   GLN A 291      70.104  34.062  12.840  1.00 23.93           O  
ATOM   3028  CB  GLN A 291      71.701  33.193   9.947  1.00 23.93           C  
ATOM   3029  CG  GLN A 291      73.156  33.169   9.462  1.00 32.36           C  
ATOM   3030  CD  GLN A 291      73.123  33.346   7.949  1.00 32.36           C  
ATOM   3031  OE1 GLN A 291      72.056  33.257   7.363  1.00 32.36           O  
ATOM   3032  NE2 GLN A 291      74.254  33.553   7.296  1.00 32.36           N  
ATOM   3033  N   GLU A 292      69.183  32.431  11.612  1.00 18.24           N  
ATOM   3034  CA  GLU A 292      67.924  32.806  12.246  1.00 18.24           C  
ATOM   3035  C   GLU A 292      67.915  32.623  13.775  1.00 18.24           C  
ATOM   3036  O   GLU A 292      67.245  33.423  14.428  1.00 18.24           O  
ATOM   3037  CB  GLU A 292      66.800  32.068  11.519  1.00 18.24           C  
ATOM   3038  CG  GLU A 292      66.937  30.568  11.763  1.00 24.47           C  
ATOM   3039  CD  GLU A 292      65.950  29.890  10.841  1.00 24.47           C  
ATOM   3040  OE1 GLU A 292      65.595  30.467   9.776  1.00 24.47           O  
ATOM   3041  OE2 GLU A 292      65.530  28.768  11.205  1.00 24.47           O  
ATOM   3042  N   THR A 293      68.656  31.650  14.354  1.00 13.87           N  
ATOM   3043  CA  THR A 293      68.512  31.431  15.818  1.00 13.87           C  
ATOM   3044  C   THR A 293      69.160  32.581  16.580  1.00 13.87           C  
ATOM   3045  O   THR A 293      68.839  32.925  17.724  1.00 13.87           O  
ATOM   3046  CB  THR A 293      69.122  30.055  16.219  1.00 13.87           C  
ATOM   3047  OG1 THR A 293      68.665  29.060  15.259  1.00 10.71           O  
ATOM   3048  CG2 THR A 293      68.841  29.619  17.693  1.00 10.71           C  
ATOM   3049  N   MET A 294      70.186  33.053  15.915  1.00 17.56           N  
ATOM   3050  CA  MET A 294      71.066  34.118  16.425  1.00 17.56           C  
ATOM   3051  C   MET A 294      70.252  35.376  16.668  1.00 17.56           C  
ATOM   3052  O   MET A 294      70.380  35.940  17.746  1.00 17.56           O  
ATOM   3053  CB  MET A 294      72.036  34.342  15.268  1.00 17.56           C  
ATOM   3054  CG  MET A 294      73.378  34.813  15.735  1.00 25.47           C  
ATOM   3055  SD  MET A 294      74.207  33.887  17.049  1.00 25.47           S  
ATOM   3056  CE  MET A 294      74.692  35.387  17.930  1.00 25.47           C  
ATOM   3057  N   LEU A 295      69.264  35.560  15.790  1.00 19.66           N  
ATOM   3058  CA  LEU A 295      68.256  36.636  15.861  1.00 19.66           C  
ATOM   3059  C   LEU A 295      67.334  36.442  17.047  1.00 19.66           C  
ATOM   3060  O   LEU A 295      67.177  37.405  17.787  1.00 19.66           O  
ATOM   3061  CB  LEU A 295      67.324  36.789  14.660  1.00 19.66           C  
ATOM   3062  CG  LEU A 295      67.966  37.034  13.285  1.00 19.08           C  
ATOM   3063  CD1 LEU A 295      66.890  37.276  12.208  1.00 19.08           C  
ATOM   3064  CD2 LEU A 295      68.970  38.180  13.299  1.00 19.08           C  
ATOM   3065  N   ALA A 296      66.892  35.236  17.342  1.00 15.60           N  
ATOM   3066  CA  ALA A 296      66.132  35.102  18.611  1.00 15.60           C  
ATOM   3067  C   ALA A 296      67.053  35.207  19.829  1.00 15.60           C  
ATOM   3068  O   ALA A 296      66.696  35.794  20.853  1.00 15.60           O  
ATOM   3069  CB  ALA A 296      65.460  33.729  18.656  1.00 15.60           C  
ATOM   3070  N   VAL A 297      68.254  34.683  19.703  1.00 22.35           N  
ATOM   3071  CA  VAL A 297      69.216  34.783  20.836  1.00 22.35           C  
ATOM   3072  C   VAL A 297      69.592  36.226  21.186  1.00 22.35           C  
ATOM   3073  O   VAL A 297      69.544  36.559  22.368  1.00 22.35           O  
ATOM   3074  CB  VAL A 297      70.473  33.852  20.717  1.00 22.35           C  
ATOM   3075  CG1 VAL A 297      71.533  34.217  21.803  1.00 16.36           C  
ATOM   3076  CG2 VAL A 297      70.076  32.339  20.835  1.00 16.36           C  
ATOM   3077  N   LYS A 298      69.900  37.067  20.182  1.00 24.43           N  
ATOM   3078  CA  LYS A 298      70.236  38.504  20.437  1.00 24.43           C  
ATOM   3079  C   LYS A 298      69.048  39.307  20.999  1.00 24.43           C  
ATOM   3080  O   LYS A 298      69.204  40.144  21.889  1.00 24.43           O  
ATOM   3081  CB  LYS A 298      70.703  39.189  19.138  1.00 24.43           C  
ATOM   3082  CG  LYS A 298      71.966  38.547  18.525  1.00 35.93           C  
ATOM   3083  CD  LYS A 298      72.854  39.541  17.729  1.00 35.93           C  
ATOM   3084  CE  LYS A 298      72.363  39.924  16.323  1.00 35.93           C  
ATOM   3085  NZ  LYS A 298      73.376  40.756  15.653  0.00  0.00           N  
ATOM   3086  N   TYR A 299      67.856  38.951  20.512  1.00 17.83           N  
ATOM   3087  CA  TYR A 299      66.658  39.578  21.008  1.00 17.83           C  
ATOM   3088  C   TYR A 299      66.542  39.334  22.521  1.00 17.83           C  
ATOM   3089  O   TYR A 299      66.336  40.231  23.337  1.00 17.83           O  
ATOM   3090  CB  TYR A 299      65.438  39.061  20.172  1.00 17.83           C  
ATOM   3091  CG  TYR A 299      64.137  39.722  20.706  1.00 36.50           C  
ATOM   3092  CD1 TYR A 299      63.570  39.300  21.899  1.00 36.50           C  
ATOM   3093  CD2 TYR A 299      63.633  40.843  20.085  1.00 36.50           C  
ATOM   3094  CE1 TYR A 299      62.550  39.999  22.489  1.00 36.50           C  
ATOM   3095  CE2 TYR A 299      62.588  41.542  20.662  1.00 36.50           C  
ATOM   3096  CZ  TYR A 299      62.076  41.127  21.875  1.00 36.50           C  
ATOM   3097  OH  TYR A 299      61.071  41.844  22.474  1.00 36.50           O  
ATOM   3098  N   VAL A 300      66.543  38.114  22.923  1.00 19.35           N  
ATOM   3099  CA  VAL A 300      66.355  37.823  24.353  1.00 19.35           C  
ATOM   3100  C   VAL A 300      67.489  38.403  25.215  1.00 19.35           C  
ATOM   3101  O   VAL A 300      67.226  38.790  26.353  1.00 19.35           O  
ATOM   3102  CB  VAL A 300      66.342  36.277  24.470  1.00 19.35           C  
ATOM   3103  CG1 VAL A 300      66.674  35.767  25.871  1.00  7.12           C  
ATOM   3104  CG2 VAL A 300      65.061  35.657  23.882  1.00  7.12           C  
ATOM   3105  N   THR A 301      68.719  38.508  24.652  1.00 19.84           N  
ATOM   3106  CA  THR A 301      69.923  39.021  25.373  1.00 19.84           C  
ATOM   3107  C   THR A 301      69.754  40.526  25.620  1.00 19.84           C  
ATOM   3108  O   THR A 301      69.833  41.040  26.741  1.00 19.84           O  
ATOM   3109  CB  THR A 301      71.185  38.744  24.526  1.00 19.84           C  
ATOM   3110  OG1 THR A 301      71.406  37.308  24.364  1.00 15.54           O  
ATOM   3111  CG2 THR A 301      72.432  39.462  25.118  1.00 15.54           C  
ATOM   3112  N   ASN A 302      69.257  41.118  24.581  1.00 28.16           N  
ATOM   3113  CA  ASN A 302      68.911  42.500  24.641  1.00 28.16           C  
ATOM   3114  C   ASN A 302      67.737  42.772  25.583  1.00 28.16           C  
ATOM   3115  O   ASN A 302      67.855  43.654  26.421  1.00 28.16           O  
ATOM   3116  CB  ASN A 302      68.552  42.918  23.232  1.00 28.16           C  
ATOM   3117  CG  ASN A 302      68.355  44.424  23.315  1.00 46.15           C  
ATOM   3118  OD1 ASN A 302      67.336  44.969  22.896  1.00 46.15           O  
ATOM   3119  ND2 ASN A 302      69.355  45.042  23.878  1.00 46.15           N  
ATOM   3120  N   TYR A 303      66.716  41.904  25.564  1.00 21.36           N  
ATOM   3121  CA  TYR A 303      65.699  41.938  26.590  1.00 21.36           C  
ATOM   3122  C   TYR A 303      66.336  41.807  27.968  1.00 21.36           C  
ATOM   3123  O   TYR A 303      66.045  42.636  28.817  1.00 21.36           O  
ATOM   3124  CB  TYR A 303      64.699  40.810  26.396  1.00 21.36           C  
ATOM   3125  CG  TYR A 303      63.565  41.023  27.414  1.00 21.71           C  
ATOM   3126  CD1 TYR A 303      62.542  41.860  27.080  1.00 21.71           C  
ATOM   3127  CD2 TYR A 303      63.577  40.417  28.661  1.00 21.71           C  
ATOM   3128  CE1 TYR A 303      61.512  42.080  27.971  1.00 21.71           C  
ATOM   3129  CE2 TYR A 303      62.559  40.619  29.575  1.00 21.71           C  
ATOM   3130  CZ  TYR A 303      61.512  41.456  29.221  1.00 21.71           C  
ATOM   3131  OH  TYR A 303      60.449  41.670  30.102  1.00 21.71           O  
ATOM   3132  N   THR A 304      67.051  40.746  28.254  1.00 22.96           N  
ATOM   3133  CA  THR A 304      67.551  40.559  29.625  1.00 22.96           C  
ATOM   3134  C   THR A 304      68.410  41.723  30.083  1.00 22.96           C  
ATOM   3135  O   THR A 304      68.426  42.006  31.276  1.00 22.96           O  
ATOM   3136  CB  THR A 304      68.418  39.287  29.703  1.00 22.96           C  
ATOM   3137  OG1 THR A 304      67.595  38.143  29.462  1.00 23.02           O  
ATOM   3138  CG2 THR A 304      69.181  39.101  31.034  1.00 23.02           C  
ATOM   3139  N   LEU A 305      69.227  42.228  29.176  1.00 30.88           N  
ATOM   3140  CA  LEU A 305      70.184  43.321  29.516  1.00 30.88           C  
ATOM   3141  C   LEU A 305      69.398  44.509  30.080  1.00 30.88           C  
ATOM   3142  O   LEU A 305      69.802  45.143  31.053  1.00 30.88           O  
ATOM   3143  CB  LEU A 305      70.846  43.818  28.216  1.00 30.88           C  
ATOM   3144  CG  LEU A 305      72.340  44.164  28.343  1.00 33.23           C  
ATOM   3145  CD1 LEU A 305      72.856  44.873  27.068  1.00 33.23           C  
ATOM   3146  CD2 LEU A 305      72.709  44.922  29.622  1.00 33.23           C  
ATOM   3147  N   GLU A 306      68.265  44.796  29.457  1.00 32.04           N  
ATOM   3148  CA  GLU A 306      67.450  45.911  29.924  1.00 32.04           C  
ATOM   3149  C   GLU A 306      66.479  45.500  31.030  1.00 32.04           C  
ATOM   3150  O   GLU A 306      65.628  46.293  31.419  1.00 32.04           O  
ATOM   3151  CB  GLU A 306      66.782  46.667  28.756  0.00  0.00           C  
ATOM   3152  CG  GLU A 306      65.941  45.753  27.849  0.00  0.00           C  
ATOM   3153  CD  GLU A 306      65.598  46.490  26.559  0.00  0.00           C  
ATOM   3154  OE1 GLU A 306      66.523  47.092  25.953  0.00  0.00           O  
ATOM   3155  OE2 GLU A 306      64.408  46.456  26.145  0.00  0.00           O  
ATOM   3156  N   HIS A 307      66.694  44.364  31.667  1.00 35.07           N  
ATOM   3157  CA  HIS A 307      65.862  44.020  32.843  1.00 35.07           C  
ATOM   3158  C   HIS A 307      66.709  43.398  33.942  1.00 35.07           C  
ATOM   3159  O   HIS A 307      66.295  42.354  34.494  1.00 35.07           O  
ATOM   3160  CB  HIS A 307      64.871  42.917  32.472  1.00 35.07           C  
ATOM   3161  CG  HIS A 307      63.849  43.528  31.535  1.00 28.61           C  
ATOM   3162  ND1 HIS A 307      64.208  43.844  30.199  1.00 28.61           N  
ATOM   3163  CD2 HIS A 307      62.624  43.979  31.810  1.00 28.61           C  
ATOM   3164  CE1 HIS A 307      63.118  44.534  29.599  1.00 28.61           C  
ATOM   3165  NE2 HIS A 307      62.114  44.597  30.632  1.00 28.61           N  
ATOM   3166  N   LEU A 308      67.937  43.910  34.086  1.00 46.42           N  
ATOM   3167  CA  LEU A 308      68.887  43.274  35.024  1.00 46.42           C  
ATOM   3168  C   LEU A 308      68.572  43.809  36.411  1.00 46.42           C  
ATOM   3169  O   LEU A 308      68.712  45.043  36.602  1.00 46.42           O  
ATOM   3170  CB  LEU A 308      70.342  43.687  34.732  1.00 46.42           C  
ATOM   3171  CG  LEU A 308      70.895  42.883  33.569  1.00 33.76           C  
ATOM   3172  CD1 LEU A 308      72.218  43.465  33.060  1.00 33.76           C  
ATOM   3173  CD2 LEU A 308      70.971  41.397  33.896  1.00 33.76           C  
ATOM   3174  OXT LEU A 308      68.269  42.993  37.357  1.00 51.01           O  
TER    3175      LEU A 308                                                      
HETATM 3176 ZN    ZN A 501      67.059  17.079  23.099  1.00 13.61          ZN  
HETATM 3177  C1  BEN A   1      62.054  18.526  29.349  1.00 26.46           C  
HETATM 3178  C2  BEN A   1      62.575  17.545  30.179  1.00 26.46           C  
HETATM 3179  C3  BEN A   1      62.460  16.191  29.824  1.00 26.46           C  
HETATM 3180  C4  BEN A   1      61.789  15.822  28.635  1.00 26.46           C  
HETATM 3181  C5  BEN A   1      61.223  16.822  27.820  1.00 26.46           C  
HETATM 3182  C6  BEN A   1      61.375  18.182  28.187  1.00 26.46           C  
HETATM 3183  C   BEN A   1      62.285  19.845  29.646  1.00 26.46           C  
HETATM 3184  N1  BEN A   1      62.267  20.784  28.695  1.00 26.46           N  
HETATM 3185  N2  BEN A   1      62.689  20.163  30.834  1.00 26.46           N  
HETATM 3186  C1  BEN A   2      55.640  -9.906   6.622  1.00 29.05           C  
HETATM 3187  C2  BEN A   2      57.016  -9.877   6.899  1.00 29.05           C  
HETATM 3188  C3  BEN A   2      57.936 -10.500   6.047  1.00 29.05           C  
HETATM 3189  C4  BEN A   2      57.475 -11.189   4.928  1.00 29.05           C  
HETATM 3190  C5  BEN A   2      56.099 -11.235   4.649  1.00 29.05           C  
HETATM 3191  C6  BEN A   2      55.187 -10.578   5.489  1.00 29.05           C  
HETATM 3192  C   BEN A   2      54.717  -9.283   7.480  1.00 29.05           C  
HETATM 3193  N1  BEN A   2      53.455  -9.092   7.089  1.00 29.05           N  
HETATM 3194  N2  BEN A   2      55.032  -8.950   8.723  1.00 29.05           N  
HETATM 3195  C1  BEN A   3      88.606  44.412  18.086  1.00 32.12           C  
HETATM 3196  C2  BEN A   3      88.446  44.080  16.744  1.00 32.12           C  
HETATM 3197  C3  BEN A   3      87.967  45.021  15.854  1.00 32.12           C  
HETATM 3198  C4  BEN A   3      87.619  46.303  16.282  1.00 32.12           C  
HETATM 3199  C5  BEN A   3      87.812  46.659  17.604  1.00 32.12           C  
HETATM 3200  C6  BEN A   3      88.320  45.720  18.496  1.00 32.12           C  
HETATM 3201  C   BEN A   3      88.936  43.397  19.044  1.00 32.12           C  
HETATM 3202  N1  BEN A   3      89.276  43.700  20.336  1.00 32.12           N  
HETATM 3203  N2  BEN A   3      88.759  42.055  18.753  1.00 32.12           N  
HETATM 3204  O   HOH A 502      64.645  17.282  23.048  1.00 16.08           O  
HETATM 3205  O   HOH A 503      61.567  -1.338  14.581  1.00 15.37           O  
HETATM 3206  O   HOH A 504      69.699   1.957  27.140  1.00 24.30           O  
HETATM 3207  O   HOH A 505      67.793   5.556  19.918  1.00 30.82           O  
HETATM 3208  O   HOH A 506      50.774   6.530  27.749  1.00 17.93           O  
HETATM 3209  O   HOH A 507      70.154   6.494  23.691  1.00 17.24           O  
HETATM 3210  O   HOH A 508      72.589   7.274  36.425  1.00 29.77           O  
HETATM 3211  O   HOH A 509      44.309  -6.996   6.739  1.00 18.12           O  
HETATM 3212  O   HOH A 510      44.830   7.563  13.346  1.00 13.07           O  
HETATM 3213  O   HOH A 511      78.761   9.370  29.723  1.00 14.42           O  
HETATM 3214  O   HOH A 512      63.664   8.953  22.437  1.00 20.04           O  
HETATM 3215  O   HOH A 513      53.956   9.501  31.298  1.00 21.56           O  
HETATM 3216  O   HOH A 514      78.356   9.848  34.957  1.00 24.91           O  
HETATM 3217  O   HOH A 515      63.947  11.691  21.007  1.00 16.21           O  
HETATM 3218  O   HOH A 516      79.190  12.285  28.192  1.00 20.90           O  
HETATM 3219  O   HOH A 517      75.924  15.281  22.933  1.00 15.64           O  
HETATM 3220  O   HOH A 518      85.296  16.733  12.173  1.00 23.63           O  
HETATM 3221  O   HOH A 519      70.431  17.654  14.426  1.00 15.78           O  
HETATM 3222  O   HOH A 520      61.292  18.967  33.578  1.00 16.83           O  
HETATM 3223  O   HOH A 521      70.901  18.601  22.788  1.00 16.10           O  
HETATM 3224  O   HOH A 522      63.084  19.858  25.798  1.00 29.90           O  
HETATM 3225  O   HOH A 523      71.877  21.121  25.350  1.00 10.88           O  
HETATM 3226  O   HOH A 524      68.387  20.790  28.426  1.00 19.51           O  
HETATM 3227  O   HOH A 525      79.715  20.691  14.943  1.00  9.64           O  
HETATM 3228  O   HOH A 526      65.412  21.609  28.791  1.00 30.01           O  
HETATM 3229  O   HOH A 527      79.439  22.945  13.310  1.00 23.95           O  
HETATM 3230  O   HOH A 528      60.251  23.463  30.525  1.00 20.26           O  
HETATM 3231  O   HOH A 529      66.302  27.664  13.741  1.00 12.84           O  
HETATM 3232  O   HOH A 530      63.751  32.381   9.564  1.00  8.37           O  
HETATM 3233  O   HOH A 531      89.326  39.382  19.655  1.00 28.48           O  
HETATM 3234  O   HOH A 532      59.719  40.816  17.425  1.00 25.91           O  
HETATM 3235  O   HOH A 533      86.271  41.585  16.536  1.00 24.50           O  
HETATM 3236  O   HOH A 534      45.614  -2.634   4.526  1.00 23.34           O  
HETATM 3237  O   HOH A 535      67.307  -2.294  10.221  1.00 22.68           O  
HETATM 3238  O   HOH A 536      59.950  -0.317  21.531  1.00 27.57           O  
HETATM 3239  O   HOH A 537      72.490  -0.158  26.303  1.00 27.73           O  
HETATM 3240  O   HOH A 538      74.707   0.763  24.095  1.00 31.01           O  
HETATM 3241  O   HOH A 539      52.464   2.498   3.175  1.00 22.90           O  
HETATM 3242  O   HOH A 540      45.828   3.146   8.343  1.00 23.72           O  
HETATM 3243  O   HOH A 541      56.868   3.598   0.647  1.00 27.92           O  
HETATM 3244  O   HOH A 542      62.592   4.962  21.773  1.00 20.97           O  
HETATM 3245  O   HOH A 543      46.911   5.637   6.902  1.00 27.72           O  
HETATM 3246  O   HOH A 544      42.875   6.536  15.092  1.00 32.43           O  
HETATM 3247  O   HOH A 545      81.694   7.016  23.392  1.00 29.69           O  
HETATM 3248  O   HOH A 546      63.967   8.858   2.394  1.00 27.76           O  
HETATM 3249  O   HOH A 547      67.759  11.926  43.818  1.00 32.24           O  
HETATM 3250  O   HOH A 548      63.095  13.054  35.870  1.00 13.42           O  
HETATM 3251  O   HOH A 549      66.851  12.877  20.911  1.00 22.15           O  
HETATM 3252  O   HOH A 550      70.603  14.438   5.580  1.00 20.11           O  
HETATM 3253  O   HOH A 551      57.479  14.787  27.185  1.00 22.89           O  
HETATM 3254  O   HOH A 552      61.356  15.775  18.938  1.00 24.78           O  
HETATM 3255  O   HOH A 553      64.517  17.265  25.899  1.00 26.66           O  
HETATM 3256  O   HOH A 554      49.949  17.990  28.459  1.00 17.61           O  
HETATM 3257  O   HOH A 555      67.851  18.520  13.700  1.00 19.93           O  
HETATM 3258  O   HOH A 556      82.008  21.259  26.017  1.00 25.46           O  
HETATM 3259  O   HOH A 557      56.704  24.067  15.917  1.00 25.63           O  
HETATM 3260  O   HOH A 558      49.287  24.513  32.750  1.00 15.06           O  
HETATM 3261  O   HOH A 559      53.712  24.684  32.995  1.00 19.87           O  
HETATM 3262  O   HOH A 560      75.526  25.562   6.304  1.00 32.32           O  
HETATM 3263  O   HOH A 561      67.518  40.274  17.032  1.00 30.66           O  
HETATM 3264  O   HOH A 562      83.403  45.086  30.791  1.00 30.88           O  
HETATM 3265  O   HOH A 563      57.456 -10.313  10.990  1.00 19.64           O  
HETATM 3266  O   HOH A 564      58.110  -7.257   9.355  1.00 17.79           O  
HETATM 3267  O   HOH A 565      51.670  -6.798  12.492  1.00 25.34           O  
HETATM 3268  O   HOH A 566      64.536  -7.467  15.533  1.00 30.85           O  
HETATM 3269  O   HOH A 567      61.970  -5.383  16.692  1.00 26.48           O  
HETATM 3270  O   HOH A 568      44.046  -4.091   6.520  1.00 29.78           O  
HETATM 3271  O   HOH A 569      54.993  -3.232  27.577  1.00 27.41           O  
HETATM 3272  O   HOH A 570      54.986  -0.540  25.955  1.00 27.44           O  
HETATM 3273  O   HOH A 571      75.500  -0.911  32.250  1.00 16.74           O  
HETATM 3274  O   HOH A 572      77.269  -0.634  23.110  1.00 34.31           O  
HETATM 3275  O   HOH A 573      73.761   0.701  21.007  1.00 29.69           O  
HETATM 3276  O   HOH A 574      55.260   1.857   2.334  1.00 27.47           O  
HETATM 3277  O   HOH A 575      73.519   5.473  33.192  1.00 21.92           O  
HETATM 3278  O   HOH A 576      49.373   5.566   4.629  1.00 28.54           O  
HETATM 3279  O   HOH A 577      61.681   5.950  24.164  1.00 24.83           O  
HETATM 3280  O   HOH A 578      43.483   6.164  30.335  1.00 28.19           O  
HETATM 3281  O   HOH A 579      42.159   9.495  31.480  1.00 32.98           O  
HETATM 3282  O   HOH A 580      86.347   8.770  24.978  1.00 28.30           O  
HETATM 3283  O   HOH A 581      50.765   9.358  27.548  1.00 15.02           O  
HETATM 3284  O   HOH A 582      76.990   9.181  11.606  1.00 30.29           O  
HETATM 3285  O   HOH A 583      53.109   8.901   3.218  1.00 34.14           O  
HETATM 3286  O   HOH A 584      77.850   9.872  32.431  1.00 25.11           O  
HETATM 3287  O   HOH A 585      61.231  10.062   2.117  1.00 28.54           O  
HETATM 3288  O   HOH A 586      53.745  12.661  40.074  1.00 37.38           O  
HETATM 3289  O   HOH A 587      83.007  12.719  17.810  1.00 25.66           O  
HETATM 3290  O   HOH A 588      62.158  13.077   3.813  1.00 34.69           O  
HETATM 3291  O   HOH A 589      52.395  14.771  22.991  1.00 23.71           O  
HETATM 3292  O   HOH A 590      59.205  13.979  25.228  1.00 31.32           O  
HETATM 3293  O   HOH A 591      61.537  13.911  43.450  1.00 31.29           O  
HETATM 3294  O   HOH A 592      88.974  14.883  12.625  1.00 35.51           O  
HETATM 3295  O   HOH A 593      57.743  18.597  28.094  1.00 29.77           O  
HETATM 3296  O   HOH A 594      77.695  19.030  15.191  1.00 15.01           O  
HETATM 3297  O   HOH A 595      69.972  19.257  39.570  1.00 20.49           O  
HETATM 3298  O   HOH A 596      60.412  19.989   7.962  1.00 25.71           O  
HETATM 3299  O   HOH A 597      49.548  22.209  39.481  1.00 28.21           O  
HETATM 3300  O   HOH A 598      62.950  22.261  41.626  1.00 31.23           O  
HETATM 3301  O   HOH A 599      81.359  22.556  37.946  1.00 29.37           O  
HETATM 3302  O   HOH A 600      51.790  24.037  31.176  1.00 22.32           O  
HETATM 3303  O   HOH A 601      56.027  25.659  13.662  1.00 25.50           O  
HETATM 3304  O   HOH A 602      79.152  25.744  13.643  1.00 22.59           O  
HETATM 3305  O   HOH A 603      84.284  28.197   8.683  1.00 26.73           O  
HETATM 3306  O   HOH A 604      66.266  28.190   5.088  1.00 33.88           O  
HETATM 3307  O   HOH A 605      52.510  28.988  19.658  1.00 31.92           O  
HETATM 3308  O   HOH A 606      58.975  31.937  13.847  1.00 24.48           O  
HETATM 3309  O   HOH A 607      67.339  36.121  36.372  1.00 28.59           O  
HETATM 3310  O   HOH A 608      53.870  -6.060  16.213  1.00 32.29           O  
HETATM 3311  O   HOH A 609      82.520  39.640  36.090  1.00 31.32           O  
HETATM 3312  O   HOH A 610      52.319  -8.565  10.087  1.00 25.66           O  
HETATM 3313  O   HOH A 611      53.327  -7.905  14.487  1.00 35.06           O  
HETATM 3314  O   HOH A 612      48.736  -6.612  12.998  1.00 30.62           O  
HETATM 3315  O   HOH A 613      56.743 -10.360  19.804  1.00 36.22           O  
HETATM 3316  O   HOH A 614      67.524  -6.542  15.382  1.00 34.91           O  
HETATM 3317  O   HOH A 615      68.246  -5.094  31.997  1.00 31.83           O  
HETATM 3318  O   HOH A 616      68.446  -5.091   6.585  1.00 31.65           O  
HETATM 3319  O   HOH A 617      60.400  -3.706   3.837  1.00 27.60           O  
HETATM 3320  O   HOH A 618      60.105  -4.243  22.964  1.00 27.52           O  
HETATM 3321  O   HOH A 619      77.634  -2.572  30.884  1.00 27.61           O  
HETATM 3322  O   HOH A 620      69.069  -2.299   7.954  1.00 28.99           O  
HETATM 3323  O   HOH A 621      59.634   0.127  28.350  1.00 35.93           O  
HETATM 3324  O   HOH A 622      70.843   0.451  37.937  1.00 27.41           O  
HETATM 3325  O   HOH A 623      57.713   0.214  25.585  1.00 32.65           O  
HETATM 3326  O   HOH A 624      69.250   0.228  13.365  1.00 33.85           O  
HETATM 3327  O   HOH A 625      80.072  -0.345  21.997  1.00 37.32           O  
HETATM 3328  O   HOH A 626      64.383   1.012  16.296  1.00 31.06           O  
HETATM 3329  O   HOH A 627      82.562   1.121  31.965  1.00 33.35           O  
HETATM 3330  O   HOH A 628      41.060   1.087  17.404  1.00 29.50           O  
HETATM 3331  O   HOH A 629      59.162   1.481   0.438  1.00 27.54           O  
HETATM 3332  O   HOH A 630      76.956   2.058  11.894  1.00 29.09           O  
HETATM 3333  O   HOH A 631      86.379  40.663  12.800  1.00 34.08           O  
HETATM 3334  O   HOH A 632      80.536   2.888  28.817  1.00 26.20           O  
HETATM 3335  O   HOH A 633      62.463   4.003  26.101  1.00 29.82           O  
HETATM 3336  O   HOH A 634      58.872   3.867  24.437  1.00 29.21           O  
HETATM 3337  O   HOH A 635      77.318  -2.794  34.729  1.00 34.65           O  
HETATM 3338  O   HOH A 636      66.451   4.657  39.157  1.00 30.51           O  
HETATM 3339  O   HOH A 637      75.855   4.791  12.927  1.00 29.17           O  
HETATM 3340  O   HOH A 638      39.980   6.288  23.705  1.00 28.58           O  
HETATM 3341  O   HOH A 639      64.949   6.831  21.199  1.00 26.34           O  
HETATM 3342  O   HOH A 640      78.251  33.818  42.628  1.00 33.84           O  
HETATM 3343  O   HOH A 641      59.297  18.049  20.266  1.00 35.27           O  
HETATM 3344  O   HOH A 642      43.392   9.739  11.970  1.00 33.44           O  
HETATM 3345  O   HOH A 643      54.658   9.552  34.008  1.00 30.62           O  
HETATM 3346  O   HOH A 644      80.209  10.101  11.145  1.00 33.95           O  
HETATM 3347  O   HOH A 645      40.362  10.147  24.269  1.00 31.90           O  
HETATM 3348  O   HOH A 646      84.718  10.778  17.071  1.00 28.67           O  
HETATM 3349  O   HOH A 647      38.748  11.718  18.810  1.00 32.40           O  
HETATM 3350  O   HOH A 648      52.329  13.082  20.906  1.00 25.38           O  
HETATM 3351  O   HOH A 649      54.796  15.132  18.854  1.00 32.52           O  
HETATM 3352  O   HOH A 650      80.963  15.953  38.117  1.00 28.03           O  
HETATM 3353  O   HOH A 651      59.249  15.608  22.907  1.00 24.55           O  
HETATM 3354  O   HOH A 652      63.665  16.218  20.106  1.00 29.27           O  
HETATM 3355  O   HOH A 653      63.204  16.875  42.699  1.00 26.98           O  
HETATM 3356  O   HOH A 654      81.575  17.893   4.691  1.00 33.61           O  
HETATM 3357  O   HOH A 655      64.167  20.332   6.085  1.00 22.54           O  
HETATM 3358  O   HOH A 656      49.567  21.048  22.911  1.00 31.77           O  
HETATM 3359  O   HOH A 657      52.203  21.441  41.889  1.00 32.20           O  
HETATM 3360  O   HOH A 658      69.464  21.813  43.229  1.00 31.83           O  
HETATM 3361  O   HOH A 659      64.536  22.878   6.964  1.00 31.91           O  
HETATM 3362  O   HOH A 660      62.196  24.249   8.145  1.00 29.29           O  
HETATM 3363  O   HOH A 661      51.741  26.032  23.665  1.00 33.00           O  
HETATM 3364  O   HOH A 662      58.604  26.458   8.984  1.00 31.55           O  
HETATM 3365  O   HOH A 663      51.975  29.530  24.101  1.00 34.07           O  
HETATM 3366  O   HOH A 664      69.185  35.193  38.981  1.00 33.12           O  
HETATM 3367  O   HOH A 665      67.322  -5.567   9.017  1.00 30.59           O  
HETATM 3368  O   HOH A 666      52.357  36.193  34.814  1.00 27.44           O  
HETATM 3369  O   HOH A 667      49.479  35.103  33.029  1.00 23.58           O  
HETATM 3370  O   HOH A 668      86.368  36.436  28.413  1.00 25.89           O  
HETATM 3371  O   HOH A 669      84.937  37.561  30.405  1.00 33.23           O  
HETATM 3372  O   HOH A 670      76.259  39.752  16.225  1.00 30.49           O  
HETATM 3373  O   HOH A 671      56.819  39.845  35.018  1.00 34.29           O  
HETATM 3374  O   HOH A 672      61.893  -0.804   3.312  1.00 35.27           O  
HETATM 3375  O   HOH A 673      58.689  41.190  24.583  1.00 26.39           O  
HETATM 3376  O   HOH A 674      66.940  42.761  19.363  1.00 32.11           O  
HETATM 3377  O   HOH A 675      65.146  43.121  22.687  1.00 28.03           O  
HETATM 3378  O   HOH A 676      60.404   2.160  23.110  1.00 33.43           O  
HETATM 3379  O   HOH A 677      77.016  45.313  32.931  1.00 29.54           O  
HETATM 3380  O   HOH A 678      46.784  -6.174  14.985  1.00 36.12           O  
HETATM 3381  O   HOH A 679      64.752  -4.152  30.652  1.00 35.79           O  
HETATM 3382  O   HOH A 680      42.360  -1.618  17.412  1.00 33.20           O  
HETATM 3383  O   HOH A 681      39.629  -0.166  15.194  1.00 34.01           O  
HETATM 3384  O   HOH A 682      69.144   0.134  16.824  1.00 34.03           O  
HETATM 3385  O   HOH A 683      68.604   2.987  24.888  1.00 35.36           O  
HETATM 3386  O   HOH A 684      80.782   4.296  24.926  1.00 33.55           O  
HETATM 3387  O   HOH A 685      42.663   6.086  10.264  1.00 34.73           O  
HETATM 3388  O   HOH A 686      50.392  11.375   9.760  1.00 30.86           O  
HETATM 3389  O   HOH A 687      64.712  14.077  23.506  1.00 35.87           O  
HETATM 3390  O   HOH A 688      76.732  14.526   0.979  1.00 34.19           O  
HETATM 3391  O   HOH A 689      52.744  16.049   8.296  1.00 36.34           O  
HETATM 3392  O   HOH A 690      91.127  17.648  20.350  1.00 35.48           O  
HETATM 3393  O   HOH A 691      83.105  26.868  -0.454  1.00 36.81           O  
HETATM 3394  O   HOH A 692      72.377  27.221   5.265  1.00 31.94           O  
HETATM 3395  O   HOH A 693      53.245  30.366  17.238  1.00 36.23           O  
HETATM 3396  O   HOH A 694      55.295  35.913  16.797  1.00 36.41           O  
HETATM 3397  O   HOH A 695      95.068  37.991  18.422  1.00 35.23           O  
HETATM 3398  O   HOH A 696      89.418  43.485  23.309  1.00 34.35           O  
HETATM 3399  O   HOH A 697      90.215  46.313  20.489  1.00 32.59           O  
HETATM 3400  O   HOH A 698      87.151  12.516  17.860  1.00 31.47           O  
HETATM 3401  O   HOH A 699      51.686   4.935   2.893  1.00 33.21           O  
HETATM 3402  O   HOH A 700      37.478   8.687  21.199  1.00 32.65           O  
HETATM 3403  O   HOH A 701      71.535  14.053  44.255  1.00 34.44           O  
HETATM 3404  O   HOH A 702      74.614  14.842  45.186  1.00 34.08           O  
HETATM 3405  O   HOH A 703      57.281  16.639  21.228  1.00 33.03           O  
HETATM 3406  O   HOH A 704      56.148  16.887  39.436  1.00 34.14           O  
HETATM 3407  O   HOH A 705      55.802  40.071  22.183  1.00 34.47           O  
CONECT 1231 1340                                                                
CONECT 1253 3176                                                                
CONECT 1280 3176                                                                
CONECT 1281 3176                                                                
CONECT 1340 1231                                                                
CONECT 1841 2006                                                                
CONECT 1949 2048                                                                
CONECT 2006 1841                                                                
CONECT 2048 1949                                                                
CONECT 2282 3176                                                                
CONECT 3176 1253 1280 1281 2282                                                 
CONECT 3176 3204                                                                
CONECT 3177 3178 3182 3183                                                      
CONECT 3178 3177 3179                                                           
CONECT 3179 3178 3180                                                           
CONECT 3180 3179 3181                                                           
CONECT 3181 3180 3182                                                           
CONECT 3182 3177 3181                                                           
CONECT 3183 3177 3184 3185                                                      
CONECT 3184 3183                                                                
CONECT 3185 3183                                                                
CONECT 3186 3187 3191 3192                                                      
CONECT 3187 3186 3188                                                           
CONECT 3188 3187 3189                                                           
CONECT 3189 3188 3190                                                           
CONECT 3190 3189 3191                                                           
CONECT 3191 3186 3190                                                           
CONECT 3192 3186 3193 3194                                                      
CONECT 3193 3192                                                                
CONECT 3194 3192                                                                
CONECT 3195 3196 3200 3201                                                      
CONECT 3196 3195 3197                                                           
CONECT 3197 3196 3198                                                           
CONECT 3198 3197 3199                                                           
CONECT 3199 3198 3200                                                           
CONECT 3200 3195 3199                                                           
CONECT 3201 3195 3202 3203                                                      
CONECT 3202 3201                                                                
CONECT 3203 3201                                                                
CONECT 3204 3176                                                                
MASTER      401    0    4   14   12    0    7    6 3406    1   40   31          
END                                                                             
