# Supplementary material for: A new benchmark illustrates that integration of geometric constraints inferred from enzyme reaction chemistry can increase enzyme active site modeling accuracy
Source: PLoS One. 2019 Apr 4;14(4):e0214126. doi: 10.1371/journal.pone.0214126 (PMC6448891; doi:10.1371/journal.pone.0214126)
Supplement: S1 Files — (GZ) [file pone.0214126.s008.gz › benchmark-lite/templates/6cpa/1nsa.pdb.clean2]

ATOM      1  N   PHE A   7A     71.513   1.373   8.330  1.00 32.81           N  
ATOM      2  CA  PHE A   7A     70.119   1.927   8.346  1.00 32.81           C  
ATOM      3  C   PHE A   7A     69.396   1.746   7.009  1.00 32.81           C  
ATOM      4  O   PHE A   7A     68.314   2.284   6.816  1.00 32.81           O  
ATOM      5  CB  PHE A   7A     70.025   3.408   8.873  1.00 32.81           C  
ATOM      6  CG  PHE A   7A     70.589   3.604  10.315  1.00 37.90           C  
ATOM      7  CD1 PHE A   7A     69.988   2.997  11.405  1.00 37.90           C  
ATOM      8  CD2 PHE A   7A     71.739   4.345  10.517  1.00 37.90           C  
ATOM      9  CE1 PHE A   7A     70.531   3.114  12.681  1.00 37.90           C  
ATOM     10  CE2 PHE A   7A     72.281   4.478  11.790  1.00 37.90           C  
ATOM     11  CZ  PHE A   7A     71.681   3.850  12.872  1.00 37.90           C  
ATOM     12 1H   PHE A   7A     71.939   1.516   9.223  1.00  0.00           H  
ATOM     13 2H   PHE A   7A     71.481   0.394   8.130  1.00  0.00           H  
ATOM     14 3H   PHE A   7A     72.049   1.839   7.626  1.00  0.00           H  
ATOM     15  HA  PHE A   7A     69.510   1.314   9.012  1.00  0.00           H  
ATOM     16 1HB  PHE A   7A     70.573   4.068   8.202  1.00  0.00           H  
ATOM     17 2HB  PHE A   7A     68.984   3.730   8.870  1.00  0.00           H  
ATOM     18  HD1 PHE A   7A     69.076   2.419  11.256  1.00  0.00           H  
ATOM     19  HD2 PHE A   7A     72.213   4.840   9.669  1.00  0.00           H  
ATOM     20  HE1 PHE A   7A     70.047   2.624  13.526  1.00  0.00           H  
ATOM     21  HE2 PHE A   7A     73.179   5.078  11.938  1.00  0.00           H  
ATOM     22  HZ  PHE A   7A     72.114   3.938  13.868  1.00  0.00           H  
ATOM     23  N   GLU A   8A     69.964   0.915   6.184  1.00 36.95           N  
ATOM     24  CA  GLU A   8A     69.380   0.549   4.887  1.00 36.95           C  
ATOM     25  C   GLU A   8A     67.974  -0.036   5.055  1.00 36.95           C  
ATOM     26  O   GLU A   8A     67.792  -1.051   5.704  1.00 36.95           O  
ATOM     27  CB  GLU A   8A     70.312  -0.480   4.192  1.00 36.95           C  
ATOM     28  CG  GLU A   8A     69.693  -1.167   2.951  1.00 47.76           C  
ATOM     29  CD  GLU A   8A     69.231  -0.164   1.873  1.00 47.76           C  
ATOM     30  OE1 GLU A   8A     69.960   0.847   1.621  1.00 47.76           O  
ATOM     31  OE2 GLU A   8A     68.123  -0.398   1.281  1.00 47.76           O  
ATOM     32  H   GLU A   8A     70.847   0.509   6.458  1.00  0.00           H  
ATOM     33  HA  GLU A   8A     69.309   1.448   4.273  1.00  0.00           H  
ATOM     34 1HB  GLU A   8A     71.230   0.016   3.877  1.00  0.00           H  
ATOM     35 2HB  GLU A   8A     70.588  -1.259   4.903  1.00  0.00           H  
ATOM     36 1HG  GLU A   8A     70.432  -1.837   2.513  1.00  0.00           H  
ATOM     37 2HG  GLU A   8A     68.842  -1.768   3.268  1.00  0.00           H  
ATOM     38  N   GLY A   9A     67.024   0.596   4.433  1.00 26.50           N  
ATOM     39  CA  GLY A   9A     65.627   0.148   4.422  1.00 26.50           C  
ATOM     40  C   GLY A   9A     64.821   0.557   5.646  1.00 26.50           C  
ATOM     41  O   GLY A   9A     63.652   0.177   5.689  1.00 26.50           O  
ATOM     42  H   GLY A   9A     67.274   1.438   3.935  1.00  0.00           H  
ATOM     43 1HA  GLY A   9A     65.124   0.547   3.541  1.00  0.00           H  
ATOM     44 2HA  GLY A   9A     65.594  -0.938   4.347  1.00  0.00           H  
ATOM     45  N   GLU A  10A     65.430   1.250   6.623  1.00 14.49           N  
ATOM     46  CA  GLU A  10A     64.651   1.722   7.781  1.00 14.49           C  
ATOM     47  C   GLU A  10A     63.891   2.959   7.354  1.00 14.49           C  
ATOM     48  O   GLU A  10A     64.350   3.624   6.433  1.00 14.49           O  
ATOM     49  CB  GLU A  10A     65.589   2.144   8.894  1.00 14.49           C  
ATOM     50  CG  GLU A  10A     66.530   0.980   9.231  1.00 23.51           C  
ATOM     51  CD  GLU A  10A     66.955   1.271  10.661  1.00 23.51           C  
ATOM     52  OE1 GLU A  10A     66.698   2.415  11.135  1.00 23.51           O  
ATOM     53  OE2 GLU A  10A     67.534   0.372  11.303  1.00 23.51           O  
ATOM     54  H   GLU A  10A     66.418   1.455   6.578  1.00  0.00           H  
ATOM     55  HA  GLU A  10A     64.027   0.901   8.136  1.00  0.00           H  
ATOM     56 1HB  GLU A  10A     66.159   3.018   8.578  1.00  0.00           H  
ATOM     57 2HB  GLU A  10A     65.008   2.432   9.770  1.00  0.00           H  
ATOM     58 1HG  GLU A  10A     65.985   0.043   9.122  1.00  0.00           H  
ATOM     59 2HG  GLU A  10A     67.353   0.974   8.518  1.00  0.00           H  
ATOM     60  N   LYS A  11A     62.699   3.188   7.950  1.00 15.37           N  
ATOM     61  CA  LYS A  11A     61.770   4.318   7.653  1.00 15.37           C  
ATOM     62  C   LYS A  11A     61.449   5.069   8.933  1.00 15.37           C  
ATOM     63  O   LYS A  11A     61.628   4.538  10.035  1.00 15.37           O  
ATOM     64  CB  LYS A  11A     60.448   3.829   7.066  1.00 15.37           C  
ATOM     65  CG  LYS A  11A     60.647   3.226   5.687  1.00 19.21           C  
ATOM     66  CD  LYS A  11A     59.387   2.500   5.253  1.00 19.21           C  
ATOM     67  CE  LYS A  11A     59.268   2.352   3.735  1.00 19.21           C  
ATOM     68  NZ  LYS A  11A     60.572   2.192   3.107  1.00 19.21           N  
ATOM     69  H   LYS A  11A     62.443   2.514   8.657  1.00  0.00           H  
ATOM     70  HA  LYS A  11A     62.243   4.971   6.919  1.00  0.00           H  
ATOM     71 1HB  LYS A  11A     60.009   3.083   7.729  1.00  0.00           H  
ATOM     72 2HB  LYS A  11A     59.748   4.662   7.001  1.00  0.00           H  
ATOM     73 1HG  LYS A  11A     60.879   4.018   4.974  1.00  0.00           H  
ATOM     74 2HG  LYS A  11A     61.483   2.528   5.713  1.00  0.00           H  
ATOM     75 1HD  LYS A  11A     59.373   1.501   5.692  1.00  0.00           H  
ATOM     76 2HD  LYS A  11A     58.512   3.046   5.607  1.00  0.00           H  
ATOM     77 1HE  LYS A  11A     58.654   1.484   3.501  1.00  0.00           H  
ATOM     78 2HE  LYS A  11A     58.782   3.235   3.320  1.00  0.00           H  
ATOM     79 1HZ  LYS A  11A     60.456   2.098   2.108  1.00  0.00           H  
ATOM     80 2HZ  LYS A  11A     61.143   3.002   3.304  1.00  0.00           H  
ATOM     81 3HZ  LYS A  11A     61.023   1.365   3.472  1.00  0.00           H  
ATOM     82  N   VAL A  12A     61.064   6.332   8.749  1.00 14.51           N  
ATOM     83  CA  VAL A  12A     60.558   7.094   9.891  1.00 14.51           C  
ATOM     84  C   VAL A  12A     59.079   7.313   9.591  1.00 14.51           C  
ATOM     85  O   VAL A  12A     58.759   7.651   8.461  1.00 14.51           O  
ATOM     86  CB  VAL A  12A     61.364   8.401  10.125  1.00 14.51           C  
ATOM     87  CG1 VAL A  12A     60.781   9.302  11.262  1.00 13.88           C  
ATOM     88  CG2 VAL A  12A     62.857   8.090  10.409  1.00 13.88           C  
ATOM     89  H   VAL A  12A     61.112   6.777   7.843  1.00  0.00           H  
ATOM     90  HA  VAL A  12A     60.652   6.479  10.787  1.00  0.00           H  
ATOM     91  HB  VAL A  12A     61.295   9.024   9.233  1.00  0.00           H  
ATOM     92 1HG1 VAL A  12A     61.395  10.197  11.368  1.00  0.00           H  
ATOM     93 2HG1 VAL A  12A     59.761   9.591  11.010  1.00  0.00           H  
ATOM     94 3HG1 VAL A  12A     60.782   8.749  12.201  1.00  0.00           H  
ATOM     95 1HG2 VAL A  12A     63.399   9.022  10.568  1.00  0.00           H  
ATOM     96 2HG2 VAL A  12A     62.936   7.467  11.300  1.00  0.00           H  
ATOM     97 3HG2 VAL A  12A     63.287   7.562   9.558  1.00  0.00           H  
ATOM     98  N   PHE A  13A     58.215   6.977  10.527  1.00 18.71           N  
ATOM     99  CA  PHE A  13A     56.763   7.192  10.386  1.00 18.71           C  
ATOM    100  C   PHE A  13A     56.315   8.417  11.208  1.00 18.71           C  
ATOM    101  O   PHE A  13A     56.762   8.628  12.348  1.00 18.71           O  
ATOM    102  CB  PHE A  13A     55.919   5.968  10.840  1.00 18.71           C  
ATOM    103  CG  PHE A  13A     56.162   4.741   9.955  1.00 19.70           C  
ATOM    104  CD1 PHE A  13A     55.426   4.521   8.820  1.00 19.70           C  
ATOM    105  CD2 PHE A  13A     57.160   3.855  10.285  1.00 19.70           C  
ATOM    106  CE1 PHE A  13A     55.692   3.389   8.002  1.00 19.70           C  
ATOM    107  CE2 PHE A  13A     57.439   2.750   9.490  1.00 19.70           C  
ATOM    108  CZ  PHE A  13A     56.705   2.504   8.346  1.00 19.70           C  
ATOM    109  H   PHE A  13A     58.570   6.555  11.373  1.00  0.00           H  
ATOM    110  HA  PHE A  13A     56.540   7.369   9.333  1.00  0.00           H  
ATOM    111 1HB  PHE A  13A     56.166   5.718  11.871  1.00  0.00           H  
ATOM    112 2HB  PHE A  13A     54.861   6.225  10.810  1.00  0.00           H  
ATOM    113  HD1 PHE A  13A     54.636   5.224   8.553  1.00  0.00           H  
ATOM    114  HD2 PHE A  13A     57.746   4.040  11.186  1.00  0.00           H  
ATOM    115  HE1 PHE A  13A     55.100   3.216   7.104  1.00  0.00           H  
ATOM    116  HE2 PHE A  13A     58.244   2.074   9.776  1.00  0.00           H  
ATOM    117  HZ  PHE A  13A     56.907   1.636   7.720  1.00  0.00           H  
ATOM    118  N   ARG A  14A     55.288   9.065  10.647  1.00 16.61           N  
ATOM    119  CA  ARG A  14A     54.423  10.027  11.350  1.00 16.61           C  
ATOM    120  C   ARG A  14A     53.048   9.373  11.507  1.00 16.61           C  
ATOM    121  O   ARG A  14A     52.465   9.020  10.494  1.00 16.61           O  
ATOM    122  CB  ARG A  14A     54.207  11.252  10.462  1.00 16.61           C  
ATOM    123  CG  ARG A  14A     53.257  12.159  11.210  1.00 24.50           C  
ATOM    124  CD  ARG A  14A     54.082  13.161  11.995  1.00 24.50           C  
ATOM    125  NE  ARG A  14A     54.514  14.218  11.087  1.00 24.50           N  
ATOM    126  CZ  ARG A  14A     55.542  15.023  11.146  1.00 24.50           C  
ATOM    127  NH1 ARG A  14A     56.461  15.095  12.081  1.00 24.50           N  
ATOM    128  NH2 ARG A  14A     55.509  15.946  10.234  1.00 24.50           N  
ATOM    129  H   ARG A  14A     55.112   8.865   9.673  1.00  0.00           H  
ATOM    130  HA  ARG A  14A     54.922  10.333  12.270  1.00  0.00           H  
ATOM    131 1HB  ARG A  14A     55.164  11.734  10.269  1.00  0.00           H  
ATOM    132 2HB  ARG A  14A     53.799  10.938   9.501  1.00  0.00           H  
ATOM    133 1HG  ARG A  14A     52.613  12.678  10.499  1.00  0.00           H  
ATOM    134 2HG  ARG A  14A     52.644  11.564  11.888  1.00  0.00           H  
ATOM    135 1HD  ARG A  14A     53.476  13.584  12.795  1.00  0.00           H  
ATOM    136 2HD  ARG A  14A     54.950  12.661  12.423  1.00  0.00           H  
ATOM    137  HE  ARG A  14A     53.953  14.388  10.263  1.00  0.00           H  
ATOM    138 1HH1 ARG A  14A     56.420  14.476  12.878  1.00  0.00           H  
ATOM    139 2HH1 ARG A  14A     57.209  15.769  12.003  1.00  0.00           H  
ATOM    140 1HH2 ARG A  14A     54.740  15.982   9.578  1.00  0.00           H  
ATOM    141 2HH2 ARG A  14A     56.251  16.628  10.179  1.00  0.00           H  
ATOM    142  N   VAL A  15A     52.611   9.130  12.725  1.00 15.64           N  
ATOM    143  CA  VAL A  15A     51.283   8.548  13.038  1.00 15.64           C  
ATOM    144  C   VAL A  15A     50.384   9.535  13.787  1.00 15.64           C  
ATOM    145  O   VAL A  15A     50.785  10.154  14.789  1.00 15.64           O  
ATOM    146  CB  VAL A  15A     51.468   7.266  13.890  1.00 15.64           C  
ATOM    147  CG1 VAL A  15A     50.125   6.783  14.446  1.00  8.32           C  
ATOM    148  CG2 VAL A  15A     52.182   6.171  13.062  1.00  8.32           C  
ATOM    149  H   VAL A  15A     53.237   9.363  13.483  1.00  0.00           H  
ATOM    150  HA  VAL A  15A     50.790   8.286  12.101  1.00  0.00           H  
ATOM    151  HB  VAL A  15A     52.071   7.507  14.766  1.00  0.00           H  
ATOM    152 1HG1 VAL A  15A     50.280   5.882  15.041  1.00  0.00           H  
ATOM    153 2HG1 VAL A  15A     49.690   7.561  15.073  1.00  0.00           H  
ATOM    154 3HG1 VAL A  15A     49.449   6.560  13.621  1.00  0.00           H  
ATOM    155 1HG2 VAL A  15A     52.306   5.277  13.672  1.00  0.00           H  
ATOM    156 2HG2 VAL A  15A     51.583   5.931  12.183  1.00  0.00           H  
ATOM    157 3HG2 VAL A  15A     53.161   6.533  12.746  1.00  0.00           H  
ATOM    158  N   ASN A  16A     49.135   9.572  13.381  1.00 18.78           N  
ATOM    159  CA  ASN A  16A     48.296  10.355  14.279  1.00 18.78           C  
ATOM    160  C   ASN A  16A     47.490   9.559  15.262  1.00 18.78           C  
ATOM    161  O   ASN A  16A     46.807   8.606  14.910  1.00 18.78           O  
ATOM    162  CB  ASN A  16A     47.406  11.421  13.667  1.00 18.78           C  
ATOM    163  CG  ASN A  16A     47.416  11.308  12.154  1.00 42.56           C  
ATOM    164  OD1 ASN A  16A     46.505  10.680  11.641  1.00 42.56           O  
ATOM    165  ND2 ASN A  16A     48.382  11.889  11.471  1.00 42.56           N  
ATOM    166  H   ASN A  16A     48.718   9.144  12.566  1.00  0.00           H  
ATOM    167  HA  ASN A  16A     48.942  10.892  14.976  1.00  0.00           H  
ATOM    168 1HB  ASN A  16A     46.389  11.306  14.044  1.00  0.00           H  
ATOM    169 2HB  ASN A  16A     47.758  12.407  13.970  1.00  0.00           H  
ATOM    170 1HD2 ASN A  16A     48.399  11.822  10.473  1.00  0.00           H  
ATOM    171 2HD2 ASN A  16A     49.097  12.397  11.950  1.00  0.00           H  
ATOM    172  N   VAL A  17A     47.475  10.132  16.403  1.00 16.96           N  
ATOM    173  CA  VAL A  17A     46.719   9.613  17.529  1.00 16.96           C  
ATOM    174  C   VAL A  17A     45.576  10.501  18.005  1.00 16.96           C  
ATOM    175  O   VAL A  17A     45.715  11.688  18.284  1.00 16.96           O  
ATOM    176  CB  VAL A  17A     47.671   9.199  18.645  1.00 16.96           C  
ATOM    177  CG1 VAL A  17A     49.148   9.374  18.242  1.00 15.57           C  
ATOM    178  CG2 VAL A  17A     47.302   9.666  20.051  1.00 15.57           C  
ATOM    179  H   VAL A  17A     48.012  10.979  16.520  1.00  0.00           H  
ATOM    180  HA  VAL A  17A     46.161   8.737  17.197  1.00  0.00           H  
ATOM    181  HB  VAL A  17A     47.717   8.111  18.685  1.00  0.00           H  
ATOM    182 1HG1 VAL A  17A     49.790   9.066  19.068  1.00  0.00           H  
ATOM    183 2HG1 VAL A  17A     49.362   8.759  17.368  1.00  0.00           H  
ATOM    184 3HG1 VAL A  17A     49.339  10.421  18.006  1.00  0.00           H  
ATOM    185 1HG2 VAL A  17A     48.050   9.312  20.760  1.00  0.00           H  
ATOM    186 2HG2 VAL A  17A     47.266  10.755  20.075  1.00  0.00           H  
ATOM    187 3HG2 VAL A  17A     46.326   9.265  20.323  1.00  0.00           H  
ATOM    188  N   GLU A  18A     44.426   9.926  17.866  1.00 20.00           N  
ATOM    189  CA  GLU A  18A     43.207  10.647  18.177  1.00 20.00           C  
ATOM    190  C   GLU A  18A     42.859  10.489  19.643  1.00 20.00           C  
ATOM    191  O   GLU A  18A     42.439  11.466  20.226  1.00 20.00           O  
ATOM    192  CB  GLU A  18A     42.092  10.084  17.272  1.00 20.00           C  
ATOM    193  CG  GLU A  18A     42.271  10.589  15.831  1.00 49.96           C  
ATOM    194  CD  GLU A  18A     41.789  12.045  15.806  1.00 49.96           C  
ATOM    195  OE1 GLU A  18A     40.542  12.256  15.977  1.00 49.96           O  
ATOM    196  OE2 GLU A  18A     42.649  12.974  15.638  1.00 49.96           O  
ATOM    197  H   GLU A  18A     44.364   8.972  17.541  1.00  0.00           H  
ATOM    198  HA  GLU A  18A     43.366  11.704  17.962  1.00  0.00           H  
ATOM    199 1HB  GLU A  18A     42.122   8.994  17.293  1.00  0.00           H  
ATOM    200 2HB  GLU A  18A     41.120  10.392  17.658  1.00  0.00           H  
ATOM    201 1HG  GLU A  18A     43.322  10.505  15.556  1.00  0.00           H  
ATOM    202 2HG  GLU A  18A     41.696   9.952  15.160  1.00  0.00           H  
ATOM    203  N   ASP A  19A     42.876   9.289  20.184  1.00 17.14           N  
ATOM    204  CA  ASP A  19A     42.337   9.186  21.526  1.00 17.14           C  
ATOM    205  C   ASP A  19A     43.170   8.280  22.401  1.00 17.14           C  
ATOM    206  O   ASP A  19A     44.188   7.796  21.920  1.00 17.14           O  
ATOM    207  CB  ASP A  19A     40.930   8.644  21.469  1.00 17.14           C  
ATOM    208  CG  ASP A  19A     40.816   7.266  20.832  1.00 35.92           C  
ATOM    209  OD1 ASP A  19A     41.801   6.505  20.705  1.00 35.92           O  
ATOM    210  OD2 ASP A  19A     39.667   6.918  20.475  1.00 35.92           O  
ATOM    211  H   ASP A  19A     43.232   8.459  19.732  1.00  0.00           H  
ATOM    212  HA  ASP A  19A     42.316  10.183  21.968  1.00  0.00           H  
ATOM    213 1HB  ASP A  19A     40.523   8.582  22.478  1.00  0.00           H  
ATOM    214 2HB  ASP A  19A     40.299   9.329  20.903  1.00  0.00           H  
ATOM    215  N   GLU A  20A     42.754   8.069  23.615  1.00 19.34           N  
ATOM    216  CA  GLU A  20A     43.623   7.296  24.499  1.00 19.34           C  
ATOM    217  C   GLU A  20A     43.686   5.822  24.089  1.00 19.34           C  
ATOM    218  O   GLU A  20A     44.564   5.111  24.578  1.00 19.34           O  
ATOM    219  CB  GLU A  20A     43.154   7.348  25.956  1.00 19.34           C  
ATOM    220  CG  GLU A  20A     42.944   8.802  26.409  1.00 41.41           C  
ATOM    221  CD  GLU A  20A     42.486   8.901  27.872  1.00 41.41           C  
ATOM    222  OE1 GLU A  20A     42.288   7.863  28.565  1.00 41.41           O  
ATOM    223  OE2 GLU A  20A     42.330  10.065  28.338  1.00 41.41           O  
ATOM    224  H   GLU A  20A     41.871   8.410  23.968  1.00  0.00           H  
ATOM    225  HA  GLU A  20A     44.627   7.720  24.455  1.00  0.00           H  
ATOM    226 1HB  GLU A  20A     42.222   6.791  26.058  1.00  0.00           H  
ATOM    227 2HB  GLU A  20A     43.895   6.866  26.594  1.00  0.00           H  
ATOM    228 1HG  GLU A  20A     43.880   9.347  26.292  1.00  0.00           H  
ATOM    229 2HG  GLU A  20A     42.201   9.269  25.764  1.00  0.00           H  
ATOM    230  N   ASN A  21A     42.813   5.347  23.189  1.00 12.72           N  
ATOM    231  CA  ASN A  21A     42.935   3.934  22.920  1.00 12.72           C  
ATOM    232  C   ASN A  21A     44.009   3.696  21.883  1.00 12.72           C  
ATOM    233  O   ASN A  21A     44.756   2.711  21.966  1.00 12.72           O  
ATOM    234  CB  ASN A  21A     41.590   3.410  22.431  1.00 12.72           C  
ATOM    235  CG  ASN A  21A     41.769   1.953  21.950  1.00 35.84           C  
ATOM    236  OD1 ASN A  21A     41.522   1.752  20.756  1.00 35.84           O  
ATOM    237  ND2 ASN A  21A     42.192   0.987  22.797  1.00 35.84           N  
ATOM    238  H   ASN A  21A     42.105   5.881  22.705  1.00  0.00           H  
ATOM    239  HA  ASN A  21A     43.207   3.427  23.847  1.00  0.00           H  
ATOM    240 1HB  ASN A  21A     40.862   3.463  23.242  1.00  0.00           H  
ATOM    241 2HB  ASN A  21A     41.226   4.043  21.621  1.00  0.00           H  
ATOM    242 1HD2 ASN A  21A     42.303   0.048  22.470  1.00  0.00           H  
ATOM    243 2HD2 ASN A  21A     42.394   1.211  23.750  1.00  0.00           H  
ATOM    244  N   ASP A  22A     44.097   4.706  21.056  1.00 11.09           N  
ATOM    245  CA  ASP A  22A     45.203   4.825  20.102  1.00 11.09           C  
ATOM    246  C   ASP A  22A     46.534   4.818  20.861  1.00 11.09           C  
ATOM    247  O   ASP A  22A     47.464   4.146  20.407  1.00 11.09           O  
ATOM    248  CB  ASP A  22A     45.188   6.118  19.255  1.00 11.09           C  
ATOM    249  CG  ASP A  22A     44.097   6.101  18.176  1.00 19.82           C  
ATOM    250  OD1 ASP A  22A     43.539   5.016  17.925  1.00 19.82           O  
ATOM    251  OD2 ASP A  22A     43.759   7.163  17.590  1.00 19.82           O  
ATOM    252  H   ASP A  22A     43.385   5.422  21.075  1.00  0.00           H  
ATOM    253  HA  ASP A  22A     45.146   3.993  19.400  1.00  0.00           H  
ATOM    254 1HB  ASP A  22A     45.027   6.978  19.906  1.00  0.00           H  
ATOM    255 2HB  ASP A  22A     46.158   6.249  18.774  1.00  0.00           H  
ATOM    256  N   ILE A  23A     46.613   5.557  21.963  1.00 17.35           N  
ATOM    257  CA  ILE A  23A     47.858   5.527  22.704  1.00 17.35           C  
ATOM    258  C   ILE A  23A     48.128   4.140  23.266  1.00 17.35           C  
ATOM    259  O   ILE A  23A     49.271   3.676  23.201  1.00 17.35           O  
ATOM    260  CB  ILE A  23A     47.932   6.627  23.784  1.00 17.35           C  
ATOM    261  CG1 ILE A  23A     47.507   7.987  23.171  1.00  8.80           C  
ATOM    262  CG2 ILE A  23A     49.282   6.741  24.528  1.00  8.80           C  
ATOM    263  CD1 ILE A  23A     47.259   9.041  24.290  1.00  8.80           C  
ATOM    264  H   ILE A  23A     45.853   6.130  22.301  1.00  0.00           H  
ATOM    265  HA  ILE A  23A     48.679   5.693  22.007  1.00  0.00           H  
ATOM    266  HB  ILE A  23A     47.177   6.439  24.547  1.00  0.00           H  
ATOM    267 1HG1 ILE A  23A     48.285   8.340  22.495  1.00  0.00           H  
ATOM    268 2HG1 ILE A  23A     46.599   7.853  22.582  1.00  0.00           H  
ATOM    269 1HG2 ILE A  23A     49.226   7.544  25.263  1.00  0.00           H  
ATOM    270 2HG2 ILE A  23A     49.499   5.801  25.033  1.00  0.00           H  
ATOM    271 3HG2 ILE A  23A     50.075   6.960  23.812  1.00  0.00           H  
ATOM    272 1HD1 ILE A  23A     46.961   9.988  23.839  1.00  0.00           H  
ATOM    273 2HD1 ILE A  23A     46.467   8.690  24.952  1.00  0.00           H  
ATOM    274 3HD1 ILE A  23A     48.174   9.185  24.863  1.00  0.00           H  
ATOM    275  N   SER A  24A     47.092   3.490  23.768  1.00 19.20           N  
ATOM    276  CA  SER A  24A     47.406   2.205  24.380  1.00 19.20           C  
ATOM    277  C   SER A  24A     47.693   1.110  23.367  1.00 19.20           C  
ATOM    278  O   SER A  24A     48.567   0.281  23.597  1.00 19.20           O  
ATOM    279  CB  SER A  24A     46.382   1.721  25.386  1.00 19.20           C  
ATOM    280  OG  SER A  24A     45.343   1.106  24.670  1.00 31.58           O  
ATOM    281  H   SER A  24A     46.134   3.809  23.758  1.00  0.00           H  
ATOM    282  HA  SER A  24A     48.351   2.299  24.916  1.00  0.00           H  
ATOM    283 1HB  SER A  24A     46.854   1.025  26.079  1.00  0.00           H  
ATOM    284 2HB  SER A  24A     46.017   2.566  25.969  1.00  0.00           H  
ATOM    285  HG  SER A  24A     45.585   1.171  23.743  1.00  0.00           H  
ATOM    286  N   GLU A  25A     47.183   1.307  22.191  1.00 12.88           N  
ATOM    287  CA  GLU A  25A     47.564   0.485  21.049  1.00 12.88           C  
ATOM    288  C   GLU A  25A     49.037   0.659  20.660  1.00 12.88           C  
ATOM    289  O   GLU A  25A     49.684  -0.242  20.117  1.00 12.88           O  
ATOM    290  CB  GLU A  25A     46.885   1.266  19.979  1.00 12.88           C  
ATOM    291  CG  GLU A  25A     46.685   0.477  18.739  1.00 36.23           C  
ATOM    292  CD  GLU A  25A     45.306   0.000  19.103  1.00 36.23           C  
ATOM    293  OE1 GLU A  25A     44.330   0.778  18.879  1.00 36.23           O  
ATOM    294  OE2 GLU A  25A     45.237  -1.136  19.634  1.00 36.23           O  
ATOM    295  H   GLU A  25A     46.507   2.046  22.062  1.00  0.00           H  
ATOM    296  HA  GLU A  25A     47.159  -0.517  21.193  1.00  0.00           H  
ATOM    297 1HB  GLU A  25A     45.915   1.609  20.339  1.00  0.00           H  
ATOM    298 2HB  GLU A  25A     47.477   2.150  19.742  1.00  0.00           H  
ATOM    299 1HG  GLU A  25A     46.770   1.142  17.880  1.00  0.00           H  
ATOM    300 2HG  GLU A  25A     47.474  -0.270  18.665  1.00  0.00           H  
ATOM    301  N   LEU A  26A     49.555   1.864  20.887  1.00 17.05           N  
ATOM    302  CA  LEU A  26A     50.991   2.117  20.605  1.00 17.05           C  
ATOM    303  C   LEU A  26A     51.927   1.691  21.735  1.00 17.05           C  
ATOM    304  O   LEU A  26A     53.008   1.287  21.373  1.00 17.05           O  
ATOM    305  CB  LEU A  26A     51.335   3.563  20.242  1.00 17.05           C  
ATOM    306  CG  LEU A  26A     50.763   4.033  18.883  1.00 11.61           C  
ATOM    307  CD1 LEU A  26A     50.898   5.549  18.863  1.00 11.61           C  
ATOM    308  CD2 LEU A  26A     51.482   3.449  17.663  1.00 11.61           C  
ATOM    309  H   LEU A  26A     48.985   2.615  21.250  1.00  0.00           H  
ATOM    310  HA  LEU A  26A     51.289   1.507  19.753  1.00  0.00           H  
ATOM    311 1HB  LEU A  26A     50.950   4.218  21.022  1.00  0.00           H  
ATOM    312 2HB  LEU A  26A     52.420   3.665  20.213  1.00  0.00           H  
ATOM    313  HG  LEU A  26A     49.716   3.739  18.808  1.00  0.00           H  
ATOM    314 1HD1 LEU A  26A     50.508   5.937  17.922  1.00  0.00           H  
ATOM    315 2HD1 LEU A  26A     50.333   5.976  19.692  1.00  0.00           H  
ATOM    316 3HD1 LEU A  26A     51.948   5.822  18.960  1.00  0.00           H  
ATOM    317 1HD2 LEU A  26A     51.019   3.828  16.751  1.00  0.00           H  
ATOM    318 2HD2 LEU A  26A     52.532   3.741  17.685  1.00  0.00           H  
ATOM    319 3HD2 LEU A  26A     51.407   2.362  17.683  1.00  0.00           H  
ATOM    320  N   HIS A  27A     51.450   1.546  22.965  1.00 14.32           N  
ATOM    321  CA  HIS A  27A     52.109   0.764  24.017  1.00 14.32           C  
ATOM    322  C   HIS A  27A     52.265  -0.708  23.633  1.00 14.32           C  
ATOM    323  O   HIS A  27A     53.191  -1.343  24.128  1.00 14.32           O  
ATOM    324  CB  HIS A  27A     51.314   0.761  25.330  1.00 14.32           C  
ATOM    325  CG  HIS A  27A     51.583   2.024  26.161  1.00 14.32           C  
ATOM    326  ND1 HIS A  27A     52.248   1.983  27.386  1.00 14.32           N  
ATOM    327  CD2 HIS A  27A     51.199   3.280  25.934  1.00 14.32           C  
ATOM    328  CE1 HIS A  27A     52.214   3.285  27.934  1.00 14.32           C  
ATOM    329  NE2 HIS A  27A     51.559   4.083  27.012  1.00 14.32           N  
ATOM    330  H   HIS A  27A     50.577   2.011  23.171  1.00  0.00           H  
ATOM    331  HA  HIS A  27A     53.086   1.196  24.234  1.00  0.00           H  
ATOM    332 1HB  HIS A  27A     50.248   0.696  25.110  1.00  0.00           H  
ATOM    333 2HB  HIS A  27A     51.582  -0.118  25.915  1.00  0.00           H  
ATOM    334  HD2 HIS A  27A     50.668   3.601  25.037  1.00  0.00           H  
ATOM    335  HE1 HIS A  27A     52.629   3.582  28.897  1.00  0.00           H  
ATOM    336  HE2 HIS A  27A     51.378   5.072  27.110  1.00  0.00           H  
ATOM    337  N   GLU A  28A     51.300  -1.287  22.939  1.00 18.45           N  
ATOM    338  CA  GLU A  28A     51.374  -2.681  22.613  1.00 18.45           C  
ATOM    339  C   GLU A  28A     52.338  -2.838  21.452  1.00 18.45           C  
ATOM    340  O   GLU A  28A     53.130  -3.784  21.455  1.00 18.45           O  
ATOM    341  CB  GLU A  28A     49.989  -3.067  22.124  1.00 18.45           C  
ATOM    342  CG  GLU A  28A     49.694  -4.574  22.094  1.00 37.19           C  
ATOM    343  CD  GLU A  28A     48.417  -4.755  21.280  1.00 37.19           C  
ATOM    344  OE1 GLU A  28A     47.400  -4.048  21.563  1.00 37.19           O  
ATOM    345  OE2 GLU A  28A     48.434  -5.596  20.335  1.00 37.19           O  
ATOM    346  H   GLU A  28A     50.501  -0.752  22.632  1.00  0.00           H  
ATOM    347  HA  GLU A  28A     51.634  -3.234  23.516  1.00  0.00           H  
ATOM    348 1HB  GLU A  28A     49.236  -2.602  22.761  1.00  0.00           H  
ATOM    349 2HB  GLU A  28A     49.842  -2.688  21.113  1.00  0.00           H  
ATOM    350 1HG  GLU A  28A     50.541  -5.091  21.643  1.00  0.00           H  
ATOM    351 2HG  GLU A  28A     49.588  -4.933  23.117  1.00  0.00           H  
ATOM    352  N   LEU A  29A     52.290  -1.890  20.510  1.00 13.72           N  
ATOM    353  CA  LEU A  29A     53.262  -1.898  19.391  1.00 13.72           C  
ATOM    354  C   LEU A  29A     54.685  -1.853  19.929  1.00 13.72           C  
ATOM    355  O   LEU A  29A     55.528  -2.634  19.481  1.00 13.72           O  
ATOM    356  CB  LEU A  29A     53.133  -0.677  18.509  1.00 13.72           C  
ATOM    357  CG  LEU A  29A     53.990  -0.785  17.222  1.00 16.77           C  
ATOM    358  CD1 LEU A  29A     53.802  -2.114  16.475  1.00 16.77           C  
ATOM    359  CD2 LEU A  29A     53.568   0.346  16.269  1.00 16.77           C  
ATOM    360  H   LEU A  29A     51.593  -1.160  20.551  1.00  0.00           H  
ATOM    361  HA  LEU A  29A     53.071  -2.775  18.774  1.00  0.00           H  
ATOM    362 1HB  LEU A  29A     52.086  -0.554  18.237  1.00  0.00           H  
ATOM    363 2HB  LEU A  29A     53.444   0.198  19.079  1.00  0.00           H  
ATOM    364  HG  LEU A  29A     55.045  -0.685  17.478  1.00  0.00           H  
ATOM    365 1HD1 LEU A  29A     54.431  -2.123  15.585  1.00  0.00           H  
ATOM    366 2HD1 LEU A  29A     54.085  -2.941  17.126  1.00  0.00           H  
ATOM    367 3HD1 LEU A  29A     52.758  -2.222  16.183  1.00  0.00           H  
ATOM    368 1HD2 LEU A  29A     54.159   0.291  15.354  1.00  0.00           H  
ATOM    369 2HD2 LEU A  29A     52.511   0.240  16.025  1.00  0.00           H  
ATOM    370 3HD2 LEU A  29A     53.735   1.309  16.751  1.00  0.00           H  
ATOM    371  N   ALA A  30A     54.915  -0.914  20.814  1.00 21.95           N  
ATOM    372  CA  ALA A  30A     56.261  -0.677  21.353  1.00 21.95           C  
ATOM    373  C   ALA A  30A     56.740  -1.901  22.155  1.00 21.95           C  
ATOM    374  O   ALA A  30A     57.949  -2.056  22.350  1.00 21.95           O  
ATOM    375  CB  ALA A  30A     56.322   0.562  22.274  1.00 21.95           C  
ATOM    376  H   ALA A  30A     54.149  -0.339  21.134  1.00  0.00           H  
ATOM    377  HA  ALA A  30A     56.936  -0.503  20.515  1.00  0.00           H  
ATOM    378 1HB  ALA A  30A     57.339   0.690  22.644  1.00  0.00           H  
ATOM    379 2HB  ALA A  30A     56.026   1.448  21.712  1.00  0.00           H  
ATOM    380 3HB  ALA A  30A     55.645   0.423  23.115  1.00  0.00           H  
ATOM    381  N   SER A  31A     55.828  -2.649  22.775  1.00 24.67           N  
ATOM    382  CA  SER A  31A     56.234  -3.721  23.679  1.00 24.67           C  
ATOM    383  C   SER A  31A     56.601  -4.954  22.860  1.00 24.67           C  
ATOM    384  O   SER A  31A     57.300  -5.848  23.342  1.00 24.67           O  
ATOM    385  CB  SER A  31A     55.056  -4.123  24.566  1.00 24.67           C  
ATOM    386  OG  SER A  31A     54.144  -4.957  23.818  1.00 31.56           O  
ATOM    387  H   SER A  31A     54.844  -2.479  22.624  1.00  0.00           H  
ATOM    388  HA  SER A  31A     57.044  -3.353  24.310  1.00  0.00           H  
ATOM    389 1HB  SER A  31A     55.425  -4.657  25.441  1.00  0.00           H  
ATOM    390 2HB  SER A  31A     54.546  -3.228  24.920  1.00  0.00           H  
ATOM    391  HG  SER A  31A     54.524  -5.043  22.940  1.00  0.00           H  
ATOM    392  N   THR A  32A     56.194  -4.915  21.615  1.00 20.40           N  
ATOM    393  CA  THR A  32A     56.386  -5.944  20.589  1.00 20.40           C  
ATOM    394  C   THR A  32A     57.461  -5.573  19.569  1.00 20.40           C  
ATOM    395  O   THR A  32A     58.251  -6.419  19.201  1.00 20.40           O  
ATOM    396  CB  THR A  32A     55.028  -6.000  19.875  1.00 20.40           C  
ATOM    397  OG1 THR A  32A     54.093  -6.492  20.843  1.00 34.87           O  
ATOM    398  CG2 THR A  32A     55.022  -6.982  18.716  1.00 34.87           C  
ATOM    399  H   THR A  32A     55.699  -4.068  21.376  1.00  0.00           H  
ATOM    400  HA  THR A  32A     56.623  -6.886  21.084  1.00  0.00           H  
ATOM    401  HB  THR A  32A     54.781  -5.013  19.485  1.00  0.00           H  
ATOM    402  HG1 THR A  32A     54.549  -6.656  21.672  1.00  0.00           H  
ATOM    403 1HG2 THR A  32A     54.039  -6.983  18.245  1.00  0.00           H  
ATOM    404 2HG2 THR A  32A     55.775  -6.687  17.985  1.00  0.00           H  
ATOM    405 3HG2 THR A  32A     55.248  -7.982  19.085  1.00  0.00           H  
ATOM    406  N   ARG A  33A     57.623  -4.347  19.159  1.00 23.43           N  
ATOM    407  CA  ARG A  33A     58.762  -4.098  18.262  1.00 23.43           C  
ATOM    408  C   ARG A  33A     59.707  -3.107  18.938  1.00 23.43           C  
ATOM    409  O   ARG A  33A     59.199  -2.209  19.600  1.00 23.43           O  
ATOM    410  CB  ARG A  33A     58.160  -3.424  17.040  1.00 23.43           C  
ATOM    411  CG  ARG A  33A     57.099  -4.321  16.466  1.00 32.48           C  
ATOM    412  CD  ARG A  33A     57.788  -5.354  15.607  1.00 32.48           C  
ATOM    413  NE  ARG A  33A     56.886  -6.478  15.343  1.00 32.48           N  
ATOM    414  CZ  ARG A  33A     57.190  -7.424  14.443  1.00 32.48           C  
ATOM    415  NH1 ARG A  33A     58.233  -7.306  13.646  1.00 32.48           N  
ATOM    416  NH2 ARG A  33A     56.398  -8.463  14.275  1.00 32.48           N  
ATOM    417  H   ARG A  33A     57.023  -3.577  19.418  1.00  0.00           H  
ATOM    418  HA  ARG A  33A     59.214  -5.056  18.002  1.00  0.00           H  
ATOM    419 1HB  ARG A  33A     57.739  -2.461  17.326  1.00  0.00           H  
ATOM    420 2HB  ARG A  33A     58.944  -3.233  16.307  1.00  0.00           H  
ATOM    421 1HG  ARG A  33A     56.554  -4.805  17.277  1.00  0.00           H  
ATOM    422 2HG  ARG A  33A     56.407  -3.729  15.866  1.00  0.00           H  
ATOM    423 1HD  ARG A  33A     58.081  -4.903  14.660  1.00  0.00           H  
ATOM    424 2HD  ARG A  33A     58.674  -5.723  16.122  1.00  0.00           H  
ATOM    425  HE  ARG A  33A     56.020  -6.519  15.864  1.00  0.00           H  
ATOM    426 1HH1 ARG A  33A     58.824  -6.489  13.705  1.00  0.00           H  
ATOM    427 2HH1 ARG A  33A     58.441  -8.032  12.976  1.00  0.00           H  
ATOM    428 1HH2 ARG A  33A     55.555  -8.551  14.826  1.00  0.00           H  
ATOM    429 2HH2 ARG A  33A     56.633  -9.172  13.596  1.00  0.00           H  
ATOM    430  N   GLN A  34A     60.979  -3.129  18.610  1.00 27.89           N  
ATOM    431  CA  GLN A  34A     61.894  -2.010  18.998  1.00 27.89           C  
ATOM    432  C   GLN A  34A     61.751  -0.789  18.064  1.00 27.89           C  
ATOM    433  O   GLN A  34A     62.321  -0.769  16.981  1.00 27.89           O  
ATOM    434  CB  GLN A  34A     63.378  -2.476  18.969  1.00 27.89           C  
ATOM    435  CG  GLN A  34A     63.792  -3.451  20.103  1.00 34.41           C  
ATOM    436  CD  GLN A  34A     62.643  -3.768  21.042  1.00  0.00           C  
ATOM    437  OE1 GLN A  34A     61.526  -3.273  20.868  1.00  0.00           O  
ATOM    438  NE2 GLN A  34A     62.911  -4.598  22.044  1.00  0.00           N  
ATOM    439  H   GLN A  34A     61.351  -3.910  18.088  1.00  0.00           H  
ATOM    440  HA  GLN A  34A     61.649  -1.699  20.013  1.00  0.00           H  
ATOM    441 1HB  GLN A  34A     63.585  -2.974  18.021  1.00  0.00           H  
ATOM    442 2HB  GLN A  34A     64.033  -1.607  19.032  1.00  0.00           H  
ATOM    443 1HG  GLN A  34A     64.137  -4.384  19.658  1.00  0.00           H  
ATOM    444 2HG  GLN A  34A     64.593  -2.996  20.685  1.00  0.00           H  
ATOM    445 1HE2 GLN A  34A     62.193  -4.844  22.696  1.00  0.00           H  
ATOM    446 2HE2 GLN A  34A     63.831  -4.977  22.148  1.00  0.00           H  
ATOM    447  N   ILE A  35A     60.972   0.186  18.518  1.00 21.97           N  
ATOM    448  CA  ILE A  35A     60.590   1.492  17.904  1.00 21.97           C  
ATOM    449  C   ILE A  35A     61.527   2.539  18.536  1.00 21.97           C  
ATOM    450  O   ILE A  35A     61.621   2.651  19.752  1.00 21.97           O  
ATOM    451  CB  ILE A  35A     59.095   1.885  18.232  1.00 21.97           C  
ATOM    452  CG1 ILE A  35A     57.986   1.305  17.353  1.00 25.71           C  
ATOM    453  CG2 ILE A  35A     58.875   3.395  18.199  1.00 25.71           C  
ATOM    454  CD1 ILE A  35A     58.305  -0.049  16.752  1.00 25.71           C  
ATOM    455  H   ILE A  35A     60.610  -0.054  19.430  1.00  0.00           H  
ATOM    456  HA  ILE A  35A     60.684   1.406  16.822  1.00  0.00           H  
ATOM    457  HB  ILE A  35A     58.835   1.527  19.228  1.00  0.00           H  
ATOM    458 1HG1 ILE A  35A     57.073   1.205  17.938  1.00  0.00           H  
ATOM    459 2HG1 ILE A  35A     57.774   1.992  16.533  1.00  0.00           H  
ATOM    460 1HG2 ILE A  35A     57.833   3.616  18.430  1.00  0.00           H  
ATOM    461 2HG2 ILE A  35A     59.519   3.872  18.936  1.00  0.00           H  
ATOM    462 3HG2 ILE A  35A     59.115   3.776  17.206  1.00  0.00           H  
ATOM    463 1HD1 ILE A  35A     57.465  -0.384  16.144  1.00  0.00           H  
ATOM    464 2HD1 ILE A  35A     59.196   0.030  16.128  1.00  0.00           H  
ATOM    465 3HD1 ILE A  35A     58.484  -0.768  17.550  1.00  0.00           H  
ATOM    466  N   ASP A  36A     62.111   3.354  17.725  1.00 20.96           N  
ATOM    467  CA  ASP A  36A     62.853   4.535  18.163  1.00 20.96           C  
ATOM    468  C   ASP A  36A     61.959   5.795  18.020  1.00 20.96           C  
ATOM    469  O   ASP A  36A     61.730   6.355  16.952  1.00 20.96           O  
ATOM    470  CB  ASP A  36A     64.220   4.558  17.378  1.00 20.96           C  
ATOM    471  CG  ASP A  36A     64.994   5.866  17.479  1.00 16.58           C  
ATOM    472  OD1 ASP A  36A     64.889   6.569  18.500  1.00 16.58           O  
ATOM    473  OD2 ASP A  36A     65.708   6.191  16.506  1.00 16.58           O  
ATOM    474  H   ASP A  36A     62.044   3.153  16.737  1.00  0.00           H  
ATOM    475  HA  ASP A  36A     63.039   4.449  19.234  1.00  0.00           H  
ATOM    476 1HB  ASP A  36A     64.866   3.762  17.749  1.00  0.00           H  
ATOM    477 2HB  ASP A  36A     64.036   4.364  16.321  1.00  0.00           H  
ATOM    478  N   PHE A  37A     61.488   6.269  19.145  1.00 14.85           N  
ATOM    479  CA  PHE A  37A     60.656   7.470  19.146  1.00 14.85           C  
ATOM    480  C   PHE A  37A     61.520   8.727  18.998  1.00 14.85           C  
ATOM    481  O   PHE A  37A     62.443   9.014  19.783  1.00 14.85           O  
ATOM    482  CB  PHE A  37A     59.873   7.548  20.465  1.00 14.85           C  
ATOM    483  CG  PHE A  37A     58.648   6.609  20.481  1.00 27.08           C  
ATOM    484  CD1 PHE A  37A     57.434   7.027  19.967  1.00 27.08           C  
ATOM    485  CD2 PHE A  37A     58.741   5.359  21.064  1.00 27.08           C  
ATOM    486  CE1 PHE A  37A     56.318   6.190  20.006  1.00 27.08           C  
ATOM    487  CE2 PHE A  37A     57.624   4.510  21.099  1.00 27.08           C  
ATOM    488  CZ  PHE A  37A     56.418   4.929  20.562  1.00 27.08           C  
ATOM    489  H   PHE A  37A     61.693   5.812  20.022  1.00  0.00           H  
ATOM    490  HA  PHE A  37A     59.952   7.404  18.315  1.00  0.00           H  
ATOM    491 1HB  PHE A  37A     60.529   7.285  21.294  1.00  0.00           H  
ATOM    492 2HB  PHE A  37A     59.535   8.571  20.627  1.00  0.00           H  
ATOM    493  HD1 PHE A  37A     57.356   8.022  19.528  1.00  0.00           H  
ATOM    494  HD2 PHE A  37A     59.690   5.028  21.487  1.00  0.00           H  
ATOM    495  HE1 PHE A  37A     55.367   6.531  19.597  1.00  0.00           H  
ATOM    496  HE2 PHE A  37A     57.705   3.521  21.550  1.00  0.00           H  
ATOM    497  HZ  PHE A  37A     55.552   4.269  20.579  1.00  0.00           H  
ATOM    498  N   TRP A  38A     61.146   9.456  17.997  1.00 16.17           N  
ATOM    499  CA  TRP A  38A     61.784  10.742  17.727  1.00 16.17           C  
ATOM    500  C   TRP A  38A     61.033  11.902  18.397  1.00 16.17           C  
ATOM    501  O   TRP A  38A     61.657  12.715  19.101  1.00 16.17           O  
ATOM    502  CB  TRP A  38A     61.855  10.959  16.201  1.00 16.17           C  
ATOM    503  CG  TRP A  38A     62.987  10.125  15.587  1.00 13.47           C  
ATOM    504  CD1 TRP A  38A     63.632   9.067  16.115  1.00 13.47           C  
ATOM    505  CD2 TRP A  38A     63.648  10.395  14.391  1.00 13.47           C  
ATOM    506  NE1 TRP A  38A     64.640   8.639  15.258  1.00 13.47           N  
ATOM    507  CE2 TRP A  38A     64.643   9.407  14.242  1.00 13.47           C  
ATOM    508  CE3 TRP A  38A     63.468  11.406  13.468  1.00 13.47           C  
ATOM    509  CZ2 TRP A  38A     65.470   9.345  13.140  1.00 13.47           C  
ATOM    510  CZ3 TRP A  38A     64.303  11.357  12.354  1.00 13.47           C  
ATOM    511  CH2 TRP A  38A     65.273  10.347  12.191  1.00 13.47           C  
ATOM    512  H   TRP A  38A     60.404   9.138  17.390  1.00  0.00           H  
ATOM    513  HA  TRP A  38A     62.794  10.719  18.135  1.00  0.00           H  
ATOM    514 1HB  TRP A  38A     60.903  10.679  15.749  1.00  0.00           H  
ATOM    515 2HB  TRP A  38A     62.019  12.016  15.991  1.00  0.00           H  
ATOM    516  HD1 TRP A  38A     63.399   8.611  17.076  1.00  0.00           H  
ATOM    517  HE1 TRP A  38A     65.257   7.856  15.420  1.00  0.00           H  
ATOM    518  HE3 TRP A  38A     62.730  12.200  13.575  1.00  0.00           H  
ATOM    519  HZ2 TRP A  38A     66.222   8.564  13.023  1.00  0.00           H  
ATOM    520  HZ3 TRP A  38A     64.179  12.137  11.603  1.00  0.00           H  
ATOM    521  HH2 TRP A  38A     65.886  10.358  11.289  1.00  0.00           H  
ATOM    522  N   LYS A  39A     59.694  11.901  18.301  1.00 20.00           N  
ATOM    523  CA  LYS A  39A     58.961  12.998  18.908  1.00 20.00           C  
ATOM    524  C   LYS A  39A     57.516  12.560  19.059  1.00 20.00           C  
ATOM    525  O   LYS A  39A     56.889  12.221  18.061  1.00 20.00           O  
ATOM    526  CB  LYS A  39A     59.113  14.134  17.900  1.00 20.00           C  
ATOM    527  CG  LYS A  39A     57.924  15.069  17.756  1.00 44.18           C  
ATOM    528  CD  LYS A  39A     56.787  14.663  18.681  1.00  0.00           C  
ATOM    529  CE  LYS A  39A     57.015  16.612  15.963  1.00 44.18           C  
ATOM    530  NZ  LYS A  39A     57.377  17.669  14.957  1.00 44.18           N  
ATOM    531  H   LYS A  39A     59.183  11.171  17.826  1.00  0.00           H  
ATOM    532  HA  LYS A  39A     59.427  13.239  19.864  1.00  0.00           H  
ATOM    533 1HB  LYS A  39A     59.969  14.751  18.173  1.00  0.00           H  
ATOM    534 2HB  LYS A  39A     59.311  13.719  16.911  1.00  0.00           H  
ATOM    535 1HG  LYS A  39A     58.231  16.088  17.996  1.00  0.00           H  
ATOM    536 2HG  LYS A  39A     57.568  15.049  16.726  1.00  0.00           H  
ATOM    537 1HD  LYS A  39A     56.678  13.578  18.670  1.00  0.00           H  
ATOM    538 2HD  LYS A  39A     57.016  14.977  19.699  1.00  0.00           H  
ATOM    539 1HE  LYS A  39A     57.309  16.008  15.106  1.00  0.00           H  
ATOM    540 2HE  LYS A  39A     56.042  17.055  15.750  1.00  0.00           H  
ATOM    541 1HZ  LYS A  39A     56.836  17.533  14.115  1.00  0.00           H  
ATOM    542 2HZ  LYS A  39A     57.178  18.582  15.341  1.00  0.00           H  
ATOM    543 3HZ  LYS A  39A     58.361  17.603  14.738  1.00  0.00           H  
ATOM    544  N   PRO A  40A     57.050  12.374  20.291  1.00 19.26           N  
ATOM    545  CA  PRO A  40A     57.849  12.631  21.514  1.00 19.26           C  
ATOM    546  C   PRO A  40A     58.898  11.548  21.813  1.00 19.26           C  
ATOM    547  O   PRO A  40A     59.248  10.789  20.923  1.00 19.26           O  
ATOM    548  CB  PRO A  40A     56.789  12.784  22.593  1.00 19.26           C  
ATOM    549  CG  PRO A  40A     55.653  11.911  22.094  1.00 24.07           C  
ATOM    550  CD  PRO A  40A     55.688  11.913  20.580  1.00 24.07           C  
ATOM    551  HA  PRO A  40A     58.417  13.564  21.386  1.00  0.00           H  
ATOM    552 1HB  PRO A  40A     57.191  12.460  23.564  1.00  0.00           H  
ATOM    553 2HB  PRO A  40A     56.509  13.843  22.698  1.00  0.00           H  
ATOM    554 1HG  PRO A  40A     55.760  10.889  22.485  1.00  0.00           H  
ATOM    555 2HG  PRO A  40A     54.690  12.294  22.463  1.00  0.00           H  
ATOM    556 1HD  PRO A  40A     55.512  10.893  20.207  1.00  0.00           H  
ATOM    557 2HD  PRO A  40A     54.923  12.604  20.196  1.00  0.00           H  
ATOM    558  N   ASP A  41A     59.582  11.649  22.912  1.00 19.05           N  
ATOM    559  CA  ASP A  41A     60.774  10.793  23.111  1.00 19.05           C  
ATOM    560  C   ASP A  41A     60.445   9.481  23.825  1.00 19.05           C  
ATOM    561  O   ASP A  41A     61.275   8.589  23.847  1.00 19.05           O  
ATOM    562  CB  ASP A  41A     61.934  11.565  23.800  1.00 19.05           C  
ATOM    563  CG  ASP A  41A     61.597  12.080  25.206  1.00 32.40           C  
ATOM    564  OD1 ASP A  41A     60.583  11.668  25.843  1.00 32.40           O  
ATOM    565  OD2 ASP A  41A     62.383  12.935  25.685  1.00 32.40           O  
ATOM    566  H   ASP A  41A     59.318  12.301  23.637  1.00  0.00           H  
ATOM    567  HA  ASP A  41A     61.126  10.458  22.135  1.00  0.00           H  
ATOM    568 1HB  ASP A  41A     62.807  10.916  23.879  1.00  0.00           H  
ATOM    569 2HB  ASP A  41A     62.217  12.421  23.186  1.00  0.00           H  
ATOM    570  N   SER A  42A     59.177   9.284  24.083  1.00 19.35           N  
ATOM    571  CA  SER A  42A     58.644   7.994  24.523  1.00 19.35           C  
ATOM    572  C   SER A  42A     57.136   7.901  24.266  1.00 19.35           C  
ATOM    573  O   SER A  42A     56.500   8.946  24.151  1.00 19.35           O  
ATOM    574  CB  SER A  42A     58.890   7.834  26.038  1.00 19.35           C  
ATOM    575  OG  SER A  42A     58.422   6.526  26.445  1.00 26.14           O  
ATOM    576  H   SER A  42A     58.546  10.064  23.970  1.00  0.00           H  
ATOM    577  HA  SER A  42A     59.169   7.202  23.987  1.00  0.00           H  
ATOM    578 1HB  SER A  42A     59.953   7.949  26.248  1.00  0.00           H  
ATOM    579 2HB  SER A  42A     58.363   8.620  26.577  1.00  0.00           H  
ATOM    580  HG  SER A  42A     58.081   6.108  25.651  1.00  0.00           H  
ATOM    581  N   VAL A  43A     56.615   6.658  24.265  1.00 23.48           N  
ATOM    582  CA  VAL A  43A     55.192   6.288  24.140  1.00 23.48           C  
ATOM    583  C   VAL A  43A     54.379   6.845  25.321  1.00 23.48           C  
ATOM    584  O   VAL A  43A     53.160   7.006  25.220  1.00 23.48           O  
ATOM    585  CB  VAL A  43A     54.985   4.738  24.019  1.00 23.48           C  
ATOM    586  CG1 VAL A  43A     55.311   3.895  25.287  1.00 12.08           C  
ATOM    587  CG2 VAL A  43A     53.580   4.377  23.462  1.00 12.08           C  
ATOM    588  H   VAL A  43A     57.306   5.928  24.362  1.00  0.00           H  
ATOM    589  HA  VAL A  43A     54.793   6.747  23.235  1.00  0.00           H  
ATOM    590  HB  VAL A  43A     55.738   4.332  23.343  1.00  0.00           H  
ATOM    591 1HG1 VAL A  43A     55.129   2.840  25.079  1.00  0.00           H  
ATOM    592 2HG1 VAL A  43A     56.357   4.036  25.558  1.00  0.00           H  
ATOM    593 3HG1 VAL A  43A     54.675   4.217  26.111  1.00  0.00           H  
ATOM    594 1HG2 VAL A  43A     53.483   3.294  23.395  1.00  0.00           H  
ATOM    595 2HG2 VAL A  43A     52.812   4.770  24.129  1.00  0.00           H  
ATOM    596 3HG2 VAL A  43A     53.458   4.814  22.471  1.00  0.00           H  
ATOM    597  N   THR A  44A     55.080   7.064  26.422  1.00 24.74           N  
ATOM    598  CA  THR A  44A     54.430   7.461  27.642  1.00 24.74           C  
ATOM    599  C   THR A  44A     54.160   8.973  27.601  1.00 24.74           C  
ATOM    600  O   THR A  44A     53.386   9.485  28.411  1.00 24.74           O  
ATOM    601  CB  THR A  44A     55.245   7.025  28.918  1.00 24.74           C  
ATOM    602  OG1 THR A  44A     56.471   7.767  28.966  1.00 14.97           O  
ATOM    603  CG2 THR A  44A     55.500   5.500  29.230  1.00 14.97           C  
ATOM    604  H   THR A  44A     56.084   6.953  26.413  1.00  0.00           H  
ATOM    605  HA  THR A  44A     53.454   6.977  27.687  1.00  0.00           H  
ATOM    606  HB  THR A  44A     54.743   7.392  29.813  1.00  0.00           H  
ATOM    607  HG1 THR A  44A     56.516   8.359  28.211  1.00  0.00           H  
ATOM    608 1HG2 THR A  44A     56.078   5.408  30.149  1.00  0.00           H  
ATOM    609 2HG2 THR A  44A     54.545   4.988  29.349  1.00  0.00           H  
ATOM    610 3HG2 THR A  44A     56.053   5.048  28.408  1.00  0.00           H  
ATOM    611  N   GLN A  45A     54.738   9.665  26.626  1.00 14.73           N  
ATOM    612  CA  GLN A  45A     54.605  11.135  26.506  1.00 14.73           C  
ATOM    613  C   GLN A  45A     53.717  11.499  25.340  1.00 14.73           C  
ATOM    614  O   GLN A  45A     53.729  12.670  24.975  1.00 14.73           O  
ATOM    615  CB  GLN A  45A     55.940  11.791  26.195  1.00 14.73           C  
ATOM    616  CG  GLN A  45A     57.030  11.239  27.125  1.00 17.99           C  
ATOM    617  CD  GLN A  45A     56.679  11.682  28.539  1.00 17.99           C  
ATOM    618  OE1 GLN A  45A     56.663  12.883  28.832  1.00 17.99           O  
ATOM    619  NE2 GLN A  45A     56.415  10.726  29.400  1.00 17.99           N  
ATOM    620  H   GLN A  45A     55.288   9.163  25.943  1.00  0.00           H  
ATOM    621  HA  GLN A  45A     54.247  11.529  27.457  1.00  0.00           H  
ATOM    622 1HB  GLN A  45A     56.205  11.602  25.155  1.00  0.00           H  
ATOM    623 2HB  GLN A  45A     55.853  12.870  26.320  1.00  0.00           H  
ATOM    624 1HG  GLN A  45A     57.041  10.152  27.050  1.00  0.00           H  
ATOM    625 2HG  GLN A  45A     57.994  11.644  26.818  1.00  0.00           H  
ATOM    626 1HE2 GLN A  45A     56.178  10.955  30.345  1.00  0.00           H  
ATOM    627 2HE2 GLN A  45A     56.451   9.769  29.112  1.00  0.00           H  
ATOM    628  N   ILE A  46A     52.952  10.556  24.819  1.00 17.01           N  
ATOM    629  CA  ILE A  46A     51.940  10.896  23.776  1.00 17.01           C  
ATOM    630  C   ILE A  46A     50.645  11.399  24.447  1.00 17.01           C  
ATOM    631  O   ILE A  46A     50.331  10.926  25.547  1.00 17.01           O  
ATOM    632  CB  ILE A  46A     51.660   9.671  22.872  1.00 17.01           C  
ATOM    633  CG1 ILE A  46A     52.984   9.260  22.213  1.00 17.38           C  
ATOM    634  CG2 ILE A  46A     50.663  10.036  21.793  1.00 17.38           C  
ATOM    635  CD1 ILE A  46A     52.982   7.896  21.467  1.00 17.38           C  
ATOM    636  H   ILE A  46A     53.044   9.597  25.121  1.00  0.00           H  
ATOM    637  HA  ILE A  46A     52.337  11.701  23.158  1.00  0.00           H  
ATOM    638  HB  ILE A  46A     51.253   8.860  23.475  1.00  0.00           H  
ATOM    639 1HG1 ILE A  46A     53.281  10.019  21.490  1.00  0.00           H  
ATOM    640 2HG1 ILE A  46A     53.766   9.207  22.970  1.00  0.00           H  
ATOM    641 1HG2 ILE A  46A     50.474   9.167  21.163  1.00  0.00           H  
ATOM    642 2HG2 ILE A  46A     49.731  10.359  22.254  1.00  0.00           H  
ATOM    643 3HG2 ILE A  46A     51.066  10.845  21.184  1.00  0.00           H  
ATOM    644 1HD1 ILE A  46A     53.969   7.712  21.043  1.00  0.00           H  
ATOM    645 2HD1 ILE A  46A     52.733   7.098  22.168  1.00  0.00           H  
ATOM    646 3HD1 ILE A  46A     52.243   7.920  20.667  1.00  0.00           H  
ATOM    647  N   LYS A  47A     49.953  12.418  23.870  1.00 19.02           N  
ATOM    648  CA  LYS A  47A     48.641  12.922  24.346  1.00 19.02           C  
ATOM    649  C   LYS A  47A     47.684  12.914  23.138  1.00 19.02           C  
ATOM    650  O   LYS A  47A     48.120  12.776  21.994  1.00 19.02           O  
ATOM    651  CB  LYS A  47A     48.834  14.346  24.948  1.00 19.02           C  
ATOM    652  CG  LYS A  47A     48.501  15.339  23.852  1.00 23.71           C  
ATOM    653  CD  LYS A  47A     49.348  16.598  23.825  1.00 23.71           C  
ATOM    654  CE  LYS A  47A     49.139  17.491  25.030  1.00 23.71           C  
ATOM    655  NZ  LYS A  47A     49.863  18.714  24.701  1.00 23.71           N  
ATOM    656  H   LYS A  47A     50.381  12.847  23.062  1.00  0.00           H  
ATOM    657  HA  LYS A  47A     48.272  12.249  25.120  1.00  0.00           H  
ATOM    658 1HB  LYS A  47A     48.181  14.467  25.813  1.00  0.00           H  
ATOM    659 2HB  LYS A  47A     49.861  14.458  25.295  1.00  0.00           H  
ATOM    660 1HG  LYS A  47A     48.620  14.861  22.879  1.00  0.00           H  
ATOM    661 2HG  LYS A  47A     47.465  15.661  23.955  1.00  0.00           H  
ATOM    662 1HD  LYS A  47A     50.404  16.326  23.788  1.00  0.00           H  
ATOM    663 2HD  LYS A  47A     49.109  17.178  22.934  1.00  0.00           H  
ATOM    664 1HE  LYS A  47A     48.073  17.661  25.176  1.00  0.00           H  
ATOM    665 2HE  LYS A  47A     49.531  16.999  25.920  1.00  0.00           H  
ATOM    666 1HZ  LYS A  47A     49.775  19.373  25.462  1.00  0.00           H  
ATOM    667 2HZ  LYS A  47A     50.839  18.499  24.554  1.00  0.00           H  
ATOM    668 3HZ  LYS A  47A     49.477  19.118  23.860  1.00  0.00           H  
ATOM    669  N   PRO A  48A     46.397  12.755  23.381  1.00 16.54           N  
ATOM    670  CA  PRO A  48A     45.433  12.600  22.250  1.00 16.54           C  
ATOM    671  C   PRO A  48A     45.495  13.797  21.297  1.00 16.54           C  
ATOM    672  O   PRO A  48A     45.867  14.899  21.734  1.00 16.54           O  
ATOM    673  CB  PRO A  48A     44.093  12.557  22.977  1.00 16.54           C  
ATOM    674  CG  PRO A  48A     44.464  11.897  24.297  1.00 16.08           C  
ATOM    675  CD  PRO A  48A     45.812  12.482  24.708  1.00 16.08           C  
ATOM    676  HA  PRO A  48A     45.637  11.653  21.728  1.00  0.00           H  
ATOM    677 1HB  PRO A  48A     43.692  13.575  23.087  1.00  0.00           H  
ATOM    678 2HB  PRO A  48A     43.362  11.986  22.385  1.00  0.00           H  
ATOM    679 1HG  PRO A  48A     43.689  12.095  25.052  1.00  0.00           H  
ATOM    680 2HG  PRO A  48A     44.516  10.805  24.174  1.00  0.00           H  
ATOM    681 1HD  PRO A  48A     45.651  13.394  25.302  1.00  0.00           H  
ATOM    682 2HD  PRO A  48A     46.375  11.736  25.288  1.00  0.00           H  
ATOM    683  N   HIS A  49A     45.113  13.578  20.065  1.00 20.53           N  
ATOM    684  CA  HIS A  49A     45.132  14.678  19.094  1.00 20.53           C  
ATOM    685  C   HIS A  49A     46.525  15.252  18.953  1.00 20.53           C  
ATOM    686  O   HIS A  49A     46.722  16.468  18.890  1.00 20.53           O  
ATOM    687  CB  HIS A  49A     44.119  15.823  19.347  1.00 20.53           C  
ATOM    688  CG  HIS A  49A     42.711  15.233  19.555  1.00 44.08           C  
ATOM    689  ND1 HIS A  49A     42.129  15.163  20.862  1.00 44.08           N  
ATOM    690  CD2 HIS A  49A     41.915  14.621  18.649  1.00 44.08           C  
ATOM    691  CE1 HIS A  49A     40.924  14.475  20.712  1.00 44.08           C  
ATOM    692  NE2 HIS A  49A     40.792  14.138  19.323  1.00 44.08           N  
ATOM    693  H   HIS A  49A     44.804  12.664  19.767  1.00  0.00           H  
ATOM    694  HA  HIS A  49A     44.891  14.293  18.104  1.00  0.00           H  
ATOM    695 1HB  HIS A  49A     44.425  16.392  20.225  1.00  0.00           H  
ATOM    696 2HB  HIS A  49A     44.122  16.506  18.498  1.00  0.00           H  
ATOM    697  HD2 HIS A  49A     42.119  14.528  17.582  1.00  0.00           H  
ATOM    698  HE1 HIS A  49A     40.219  14.242  21.510  1.00  0.00           H  
ATOM    699  HE2 HIS A  49A     40.019  13.638  18.907  1.00  0.00           H  
ATOM    700  N   SER A  50A     47.388  14.324  18.638  1.00 21.68           N  
ATOM    701  CA  SER A  50A     48.689  14.753  18.212  1.00 21.68           C  
ATOM    702  C   SER A  50A     49.302  13.706  17.308  1.00 21.68           C  
ATOM    703  O   SER A  50A     48.624  12.792  16.852  1.00 21.68           O  
ATOM    704  CB  SER A  50A     49.548  14.902  19.445  1.00 21.68           C  
ATOM    705  OG  SER A  50A     49.735  13.601  19.926  1.00 31.55           O  
ATOM    706  H   SER A  50A     47.185  13.335  18.680  1.00  0.00           H  
ATOM    707  HA  SER A  50A     48.588  15.716  17.709  1.00  0.00           H  
ATOM    708 1HB  SER A  50A     50.487  15.387  19.178  1.00  0.00           H  
ATOM    709 2HB  SER A  50A     49.042  15.544  20.165  1.00  0.00           H  
ATOM    710  HG  SER A  50A     49.260  13.025  19.323  1.00  0.00           H  
ATOM    711  N   THR A  51A     50.515  14.020  16.955  1.00 24.46           N  
ATOM    712  CA  THR A  51A     51.322  13.296  15.967  1.00 24.46           C  
ATOM    713  C   THR A  51A     52.574  12.714  16.622  1.00 24.46           C  
ATOM    714  O   THR A  51A     52.908  13.146  17.737  1.00 24.46           O  
ATOM    715  CB  THR A  51A     51.730  14.359  14.959  1.00 24.46           C  
ATOM    716  OG1 THR A  51A     51.158  13.951  13.728  1.00 26.81           O  
ATOM    717  CG2 THR A  51A     53.241  14.694  14.858  1.00 26.81           C  
ATOM    718  H   THR A  51A     50.908  14.830  17.413  1.00  0.00           H  
ATOM    719  HA  THR A  51A     50.699  12.528  15.507  1.00  0.00           H  
ATOM    720  HB  THR A  51A     51.234  15.299  15.201  1.00  0.00           H  
ATOM    721  HG1 THR A  51A     50.676  13.130  13.856  1.00  0.00           H  
ATOM    722 1HG2 THR A  51A     53.393  15.466  14.104  1.00  0.00           H  
ATOM    723 2HG2 THR A  51A     53.599  15.053  15.823  1.00  0.00           H  
ATOM    724 3HG2 THR A  51A     53.794  13.799  14.576  1.00  0.00           H  
ATOM    725  N   VAL A  52A     53.001  11.559  16.128  1.00 17.20           N  
ATOM    726  CA  VAL A  52A     54.125  10.824  16.758  1.00 17.20           C  
ATOM    727  C   VAL A  52A     55.108  10.431  15.664  1.00 17.20           C  
ATOM    728  O   VAL A  52A     54.658   9.773  14.738  1.00 17.20           O  
ATOM    729  CB  VAL A  52A     53.683   9.508  17.421  1.00 17.20           C  
ATOM    730  CG1 VAL A  52A     54.801   9.090  18.381  1.00 27.09           C  
ATOM    731  CG2 VAL A  52A     52.344   9.616  18.161  1.00 27.09           C  
ATOM    732  H   VAL A  52A     52.556  11.170  15.309  1.00  0.00           H  
ATOM    733  HA  VAL A  52A     54.557  11.454  17.537  1.00  0.00           H  
ATOM    734  HB  VAL A  52A     53.576   8.743  16.652  1.00  0.00           H  
ATOM    735 1HG1 VAL A  52A     54.527   8.157  18.874  1.00  0.00           H  
ATOM    736 2HG1 VAL A  52A     55.726   8.947  17.822  1.00  0.00           H  
ATOM    737 3HG1 VAL A  52A     54.946   9.867  19.131  1.00  0.00           H  
ATOM    738 1HG2 VAL A  52A     52.094   8.652  18.603  1.00  0.00           H  
ATOM    739 2HG2 VAL A  52A     52.422  10.367  18.947  1.00  0.00           H  
ATOM    740 3HG2 VAL A  52A     51.562   9.906  17.459  1.00  0.00           H  
ATOM    741  N   ASP A  53A     56.382  10.802  15.749  1.00 14.34           N  
ATOM    742  CA  ASP A  53A     57.411  10.428  14.756  1.00 14.34           C  
ATOM    743  C   ASP A  53A     58.286   9.346  15.369  1.00 14.34           C  
ATOM    744  O   ASP A  53A     58.716   9.509  16.508  1.00 14.34           O  
ATOM    745  CB  ASP A  53A     58.362  11.635  14.565  1.00 14.34           C  
ATOM    746  CG  ASP A  53A     57.652  12.765  13.824  1.00 20.06           C  
ATOM    747  OD1 ASP A  53A     56.503  12.555  13.379  1.00 20.06           O  
ATOM    748  OD2 ASP A  53A     58.234  13.865  13.676  1.00 20.06           O  
ATOM    749  H   ASP A  53A     56.646  11.370  16.541  1.00  0.00           H  
ATOM    750  HA  ASP A  53A     56.914  10.198  13.813  1.00  0.00           H  
ATOM    751 1HB  ASP A  53A     58.703  11.987  15.539  1.00  0.00           H  
ATOM    752 2HB  ASP A  53A     59.242  11.320  14.004  1.00  0.00           H  
ATOM    753  N   PHE A  54A     58.543   8.289  14.630  1.00 13.93           N  
ATOM    754  CA  PHE A  54A     59.411   7.163  15.168  1.00 13.93           C  
ATOM    755  C   PHE A  54A     60.047   6.372  14.039  1.00 13.93           C  
ATOM    756  O   PHE A  54A     59.537   6.400  12.926  1.00 13.93           O  
ATOM    757  CB  PHE A  54A     58.728   6.164  16.173  1.00 13.93           C  
ATOM    758  CG  PHE A  54A     57.453   5.465  15.634  1.00 18.05           C  
ATOM    759  CD1 PHE A  54A     57.542   4.336  14.852  1.00 18.05           C  
ATOM    760  CD2 PHE A  54A     56.207   5.977  15.961  1.00 18.05           C  
ATOM    761  CE1 PHE A  54A     56.379   3.726  14.399  1.00 18.05           C  
ATOM    762  CE2 PHE A  54A     55.048   5.377  15.491  1.00 18.05           C  
ATOM    763  CZ  PHE A  54A     55.137   4.248  14.712  1.00 18.05           C  
ATOM    764  H   PHE A  54A     58.165   8.216  13.696  1.00  0.00           H  
ATOM    765  HA  PHE A  54A     60.248   7.601  15.714  1.00  0.00           H  
ATOM    766 1HB  PHE A  54A     59.438   5.386  16.451  1.00  0.00           H  
ATOM    767 2HB  PHE A  54A     58.452   6.695  17.083  1.00  0.00           H  
ATOM    768  HD1 PHE A  54A     58.526   3.938  14.601  1.00  0.00           H  
ATOM    769  HD2 PHE A  54A     56.144   6.873  16.579  1.00  0.00           H  
ATOM    770  HE1 PHE A  54A     56.439   2.825  13.789  1.00  0.00           H  
ATOM    771  HE2 PHE A  54A     54.071   5.795  15.734  1.00  0.00           H  
ATOM    772  HZ  PHE A  54A     54.233   3.767  14.341  1.00  0.00           H  
ATOM    773  N   ARG A  55A     61.167   5.775  14.332  1.00 16.31           N  
ATOM    774  CA  ARG A  55A     61.834   4.953  13.316  1.00 16.31           C  
ATOM    775  C   ARG A  55A     61.880   3.435  13.549  1.00 16.31           C  
ATOM    776  O   ARG A  55A     61.825   2.908  14.674  1.00 16.31           O  
ATOM    777  CB  ARG A  55A     63.182   5.492  12.851  1.00 16.31           C  
ATOM    778  CG  ARG A  55A     64.231   4.866  13.682  1.00 19.23           C  
ATOM    779  CD  ARG A  55A     65.570   4.737  12.976  1.00 19.23           C  
ATOM    780  NE  ARG A  55A     66.359   4.516  14.187  1.00 19.23           N  
ATOM    781  CZ  ARG A  55A     67.051   3.474  14.542  1.00 19.23           C  
ATOM    782  NH1 ARG A  55A     67.276   2.443  13.718  1.00 19.23           N  
ATOM    783  NH2 ARG A  55A     67.393   3.472  15.801  1.00 19.23           N  
ATOM    784  H   ARG A  55A     61.588   5.865  15.246  1.00  0.00           H  
ATOM    785  HA  ARG A  55A     61.195   4.907  12.434  1.00  0.00           H  
ATOM    786 1HB  ARG A  55A     63.322   5.259  11.796  1.00  0.00           H  
ATOM    787 2HB  ARG A  55A     63.194   6.577  12.951  1.00  0.00           H  
ATOM    788 1HG  ARG A  55A     64.392   5.466  14.578  1.00  0.00           H  
ATOM    789 2HG  ARG A  55A     63.917   3.862  13.970  1.00  0.00           H  
ATOM    790 1HD  ARG A  55A     65.533   3.903  12.276  1.00  0.00           H  
ATOM    791 2HD  ARG A  55A     65.785   5.657  12.433  1.00  0.00           H  
ATOM    792  HE  ARG A  55A     66.393   5.262  14.869  1.00  0.00           H  
ATOM    793 1HH1 ARG A  55A     66.902   2.456  12.779  1.00  0.00           H  
ATOM    794 2HH1 ARG A  55A     67.819   1.653  14.035  1.00  0.00           H  
ATOM    795 1HH2 ARG A  55A     67.118   4.238  16.401  1.00  0.00           H  
ATOM    796 2HH2 ARG A  55A     67.933   2.706  16.176  1.00  0.00           H  
ATOM    797  N   VAL A  56A     61.771   2.769  12.432  1.00 23.00           N  
ATOM    798  CA  VAL A  56A     61.484   1.355  12.461  1.00 23.00           C  
ATOM    799  C   VAL A  56A     62.586   0.603  11.703  1.00 23.00           C  
ATOM    800  O   VAL A  56A     63.097   1.068  10.678  1.00 23.00           O  
ATOM    801  CB  VAL A  56A     60.027   1.207  11.882  1.00 23.00           C  
ATOM    802  CG1 VAL A  56A     59.636  -0.213  11.472  1.00 17.00           C  
ATOM    803  CG2 VAL A  56A     58.967   1.792  12.842  1.00 17.00           C  
ATOM    804  H   VAL A  56A     61.885   3.230  11.540  1.00  0.00           H  
ATOM    805  HA  VAL A  56A     61.529   1.014  13.496  1.00  0.00           H  
ATOM    806  HB  VAL A  56A     59.967   1.739  10.933  1.00  0.00           H  
ATOM    807 1HG1 VAL A  56A     58.616  -0.213  11.086  1.00  0.00           H  
ATOM    808 2HG1 VAL A  56A     60.316  -0.569  10.698  1.00  0.00           H  
ATOM    809 3HG1 VAL A  56A     59.694  -0.871  12.339  1.00  0.00           H  
ATOM    810 1HG2 VAL A  56A     57.976   1.671  12.406  1.00  0.00           H  
ATOM    811 2HG2 VAL A  56A     59.011   1.267  13.796  1.00  0.00           H  
ATOM    812 3HG2 VAL A  56A     59.166   2.852  13.002  1.00  0.00           H  
ATOM    813  N   LYS A  57A     63.009  -0.501  12.303  1.00 16.19           N  
ATOM    814  CA  LYS A  57A     64.059  -1.334  11.716  1.00 16.19           C  
ATOM    815  C   LYS A  57A     63.539  -2.032  10.466  1.00 16.19           C  
ATOM    816  O   LYS A  57A     62.325  -2.210  10.350  1.00 16.19           O  
ATOM    817  CB  LYS A  57A     64.589  -2.307  12.772  1.00 16.19           C  
ATOM    818  CG  LYS A  57A     65.493  -1.482  13.690  1.00 38.85           C  
ATOM    819  CD  LYS A  57A     65.467  -1.959  15.143  1.00 38.85           C  
ATOM    820  CE  LYS A  57A     66.121  -3.327  15.408  1.00 38.85           C  
ATOM    821  NZ  LYS A  57A     65.861  -3.819  16.796  1.00 38.85           N  
ATOM    822  H   LYS A  57A     62.599  -0.775  13.184  1.00  0.00           H  
ATOM    823  HA  LYS A  57A     64.872  -0.686  11.388  1.00  0.00           H  
ATOM    824 1HB  LYS A  57A     63.751  -2.751  13.310  1.00  0.00           H  
ATOM    825 2HB  LYS A  57A     65.130  -3.117  12.282  1.00  0.00           H  
ATOM    826 1HG  LYS A  57A     66.522  -1.538  13.334  1.00  0.00           H  
ATOM    827 2HG  LYS A  57A     65.177  -0.439  13.670  1.00  0.00           H  
ATOM    828 1HD  LYS A  57A     65.986  -1.235  15.773  1.00  0.00           H  
ATOM    829 2HD  LYS A  57A     64.434  -2.035  15.482  1.00  0.00           H  
ATOM    830 1HE  LYS A  57A     65.733  -4.058  14.701  1.00  0.00           H  
ATOM    831 2HE  LYS A  57A     67.198  -3.249  15.263  1.00  0.00           H  
ATOM    832 1HZ  LYS A  57A     66.308  -4.716  16.925  1.00  0.00           H  
ATOM    833 2HZ  LYS A  57A     66.234  -3.158  17.463  1.00  0.00           H  
ATOM    834 3HZ  LYS A  57A     64.866  -3.915  16.939  1.00  0.00           H  
ATOM    835  N   ALA A  58A     64.430  -2.226   9.504  1.00 17.70           N  
ATOM    836  CA  ALA A  58A     64.105  -2.765   8.191  1.00 17.70           C  
ATOM    837  C   ALA A  58A     63.225  -4.015   8.302  1.00 17.70           C  
ATOM    838  O   ALA A  58A     62.352  -4.259   7.445  1.00 17.70           O  
ATOM    839  CB  ALA A  58A     65.412  -3.090   7.484  1.00 17.70           C  
ATOM    840  H   ALA A  58A     65.387  -1.980   9.711  1.00  0.00           H  
ATOM    841  HA  ALA A  58A     63.559  -2.001   7.637  1.00  0.00           H  
ATOM    842 1HB  ALA A  58A     65.199  -3.497   6.495  1.00  0.00           H  
ATOM    843 2HB  ALA A  58A     66.007  -2.182   7.383  1.00  0.00           H  
ATOM    844 3HB  ALA A  58A     65.967  -3.824   8.066  1.00  0.00           H  
ATOM    845  N   GLU A  59A     63.609  -4.830   9.287  1.00 26.65           N  
ATOM    846  CA  GLU A  59A     63.019  -6.155   9.405  1.00 26.65           C  
ATOM    847  C   GLU A  59A     61.584  -6.038   9.880  1.00 26.65           C  
ATOM    848  O   GLU A  59A     60.883  -7.049   9.902  1.00 26.65           O  
ATOM    849  CB  GLU A  59A     63.804  -7.032  10.402  1.00 26.65           C  
ATOM    850  CG  GLU A  59A     63.789  -6.517  11.864  1.00 29.39           C  
ATOM    851  CD  GLU A  59A     65.161  -5.975  12.229  1.00 29.39           C  
ATOM    852  OE1 GLU A  59A     65.867  -5.426  11.324  1.00 29.39           O  
ATOM    853  OE2 GLU A  59A     65.530  -6.092  13.430  1.00 29.39           O  
ATOM    854  H   GLU A  59A     64.307  -4.541   9.957  1.00  0.00           H  
ATOM    855  HA  GLU A  59A     63.052  -6.637   8.427  1.00  0.00           H  
ATOM    856 1HB  GLU A  59A     63.393  -8.042  10.401  1.00  0.00           H  
ATOM    857 2HB  GLU A  59A     64.844  -7.102  10.084  1.00  0.00           H  
ATOM    858 1HG  GLU A  59A     63.034  -5.737  11.956  1.00  0.00           H  
ATOM    859 2HG  GLU A  59A     63.507  -7.336  12.524  1.00  0.00           H  
ATOM    860  N   ASP A  60A     61.270  -4.878  10.490  1.00 18.01           N  
ATOM    861  CA  ASP A  60A     59.981  -4.667  11.188  1.00 18.01           C  
ATOM    862  C   ASP A  60A     59.006  -3.893  10.311  1.00 18.01           C  
ATOM    863  O   ASP A  60A     57.918  -3.652  10.825  1.00 18.01           O  
ATOM    864  CB  ASP A  60A     60.138  -3.831  12.455  1.00 18.01           C  
ATOM    865  CG  ASP A  60A     60.763  -4.629  13.582  1.00 24.41           C  
ATOM    866  OD1 ASP A  60A     60.587  -5.870  13.558  1.00 24.41           O  
ATOM    867  OD2 ASP A  60A     61.415  -4.031  14.485  1.00 24.41           O  
ATOM    868  H   ASP A  60A     61.945  -4.127  10.466  1.00  0.00           H  
ATOM    869  HA  ASP A  60A     59.582  -5.639  11.479  1.00  0.00           H  
ATOM    870 1HB  ASP A  60A     60.760  -2.961  12.242  1.00  0.00           H  
ATOM    871 2HB  ASP A  60A     59.161  -3.465  12.773  1.00  0.00           H  
ATOM    872  N   ILE A  61A     59.466  -3.369   9.148  1.00 11.94           N  
ATOM    873  CA  ILE A  61A     58.655  -2.416   8.353  1.00 11.94           C  
ATOM    874  C   ILE A  61A     57.260  -2.944   8.061  1.00 11.94           C  
ATOM    875  O   ILE A  61A     56.346  -2.160   8.280  1.00 11.94           O  
ATOM    876  CB  ILE A  61A     59.247  -1.954   7.022  1.00 11.94           C  
ATOM    877  CG1 ILE A  61A     60.366  -0.908   7.121  1.00 15.57           C  
ATOM    878  CG2 ILE A  61A     58.170  -1.435   6.048  1.00 15.57           C  
ATOM    879  CD1 ILE A  61A     60.679  -0.382   8.508  1.00 15.57           C  
ATOM    880  H   ILE A  61A     60.382  -3.633   8.814  1.00  0.00           H  
ATOM    881  HA  ILE A  61A     58.513  -1.509   8.940  1.00  0.00           H  
ATOM    882  HB  ILE A  61A     59.760  -2.788   6.543  1.00  0.00           H  
ATOM    883 1HG1 ILE A  61A     61.291  -1.327   6.726  1.00  0.00           H  
ATOM    884 2HG1 ILE A  61A     60.111  -0.043   6.507  1.00  0.00           H  
ATOM    885 1HG2 ILE A  61A     58.642  -1.119   5.118  1.00  0.00           H  
ATOM    886 2HG2 ILE A  61A     57.455  -2.230   5.839  1.00  0.00           H  
ATOM    887 3HG2 ILE A  61A     57.651  -0.588   6.497  1.00  0.00           H  
ATOM    888 1HD1 ILE A  61A     61.485   0.349   8.446  1.00  0.00           H  
ATOM    889 2HD1 ILE A  61A     59.790   0.092   8.927  1.00  0.00           H  
ATOM    890 3HD1 ILE A  61A     60.987  -1.207   9.149  1.00  0.00           H  
ATOM    891  N   LEU A  62A     57.117  -4.191   7.590  1.00 19.05           N  
ATOM    892  CA  LEU A  62A     55.836  -4.796   7.172  1.00 19.05           C  
ATOM    893  C   LEU A  62A     54.959  -5.103   8.376  1.00 19.05           C  
ATOM    894  O   LEU A  62A     53.761  -4.814   8.335  1.00 19.05           O  
ATOM    895  CB  LEU A  62A     55.966  -6.108   6.355  1.00 19.05           C  
ATOM    896  CG  LEU A  62A     56.614  -5.950   4.944  1.00 16.40           C  
ATOM    897  CD1 LEU A  62A     56.697  -7.274   4.106  1.00 16.40           C  
ATOM    898  CD2 LEU A  62A     55.916  -4.828   4.154  1.00 16.40           C  
ATOM    899  H   LEU A  62A     57.964  -4.738   7.526  1.00  0.00           H  
ATOM    900  HA  LEU A  62A     55.311  -4.087   6.533  1.00  0.00           H  
ATOM    901 1HB  LEU A  62A     56.569  -6.813   6.925  1.00  0.00           H  
ATOM    902 2HB  LEU A  62A     54.972  -6.535   6.223  1.00  0.00           H  
ATOM    903  HG  LEU A  62A     57.670  -5.702   5.054  1.00  0.00           H  
ATOM    904 1HD1 LEU A  62A     57.161  -7.066   3.142  1.00  0.00           H  
ATOM    905 2HD1 LEU A  62A     57.295  -8.009   4.645  1.00  0.00           H  
ATOM    906 3HD1 LEU A  62A     55.694  -7.668   3.948  1.00  0.00           H  
ATOM    907 1HD2 LEU A  62A     56.381  -4.731   3.172  1.00  0.00           H  
ATOM    908 2HD2 LEU A  62A     54.860  -5.071   4.033  1.00  0.00           H  
ATOM    909 3HD2 LEU A  62A     56.012  -3.887   4.696  1.00  0.00           H  
ATOM    910  N   ALA A  63A     55.536  -5.558   9.458  1.00 15.90           N  
ATOM    911  CA  ALA A  63A     54.761  -5.827  10.675  1.00 15.90           C  
ATOM    912  C   ALA A  63A     54.127  -4.561  11.234  1.00 15.90           C  
ATOM    913  O   ALA A  63A     52.958  -4.608  11.608  1.00 15.90           O  
ATOM    914  CB  ALA A  63A     55.706  -6.378  11.741  1.00 15.90           C  
ATOM    915  H   ALA A  63A     56.531  -5.729   9.461  1.00  0.00           H  
ATOM    916  HA  ALA A  63A     54.002  -6.571  10.435  1.00  0.00           H  
ATOM    917 1HB  ALA A  63A     55.145  -6.584  12.653  1.00  0.00           H  
ATOM    918 2HB  ALA A  63A     56.163  -7.300  11.381  1.00  0.00           H  
ATOM    919 3HB  ALA A  63A     56.484  -5.646  11.951  1.00  0.00           H  
ATOM    920  N   VAL A  64A     54.848  -3.462  11.162  1.00 18.95           N  
ATOM    921  CA  VAL A  64A     54.289  -2.198  11.631  1.00 18.95           C  
ATOM    922  C   VAL A  64A     53.261  -1.538  10.703  1.00 18.95           C  
ATOM    923  O   VAL A  64A     52.260  -1.008  11.172  1.00 18.95           O  
ATOM    924  CB  VAL A  64A     55.493  -1.282  11.890  1.00 18.95           C  
ATOM    925  CG1 VAL A  64A     55.127   0.202  12.178  1.00 17.29           C  
ATOM    926  CG2 VAL A  64A     56.413  -1.923  12.951  1.00 17.29           C  
ATOM    927  H   VAL A  64A     55.786  -3.476  10.787  1.00  0.00           H  
ATOM    928  HA  VAL A  64A     53.737  -2.385  12.553  1.00  0.00           H  
ATOM    929  HB  VAL A  64A     56.044  -1.150  10.959  1.00  0.00           H  
ATOM    930 1HG1 VAL A  64A     56.039   0.775  12.349  1.00  0.00           H  
ATOM    931 2HG1 VAL A  64A     54.593   0.617  11.324  1.00  0.00           H  
ATOM    932 3HG1 VAL A  64A     54.495   0.255  13.064  1.00  0.00           H  
ATOM    933 1HG2 VAL A  64A     57.267  -1.272  13.133  1.00  0.00           H  
ATOM    934 2HG2 VAL A  64A     55.857  -2.061  13.879  1.00  0.00           H  
ATOM    935 3HG2 VAL A  64A     56.765  -2.890  12.591  1.00  0.00           H  
ATOM    936  N   GLU A  65A     53.463  -1.668   9.411  1.00 13.62           N  
ATOM    937  CA  GLU A  65A     52.494  -1.146   8.457  1.00 13.62           C  
ATOM    938  C   GLU A  65A     51.234  -2.007   8.457  1.00 13.62           C  
ATOM    939  O   GLU A  65A     50.149  -1.427   8.404  1.00 13.62           O  
ATOM    940  CB  GLU A  65A     53.021  -1.110   7.026  1.00 13.62           C  
ATOM    941  CG  GLU A  65A     54.221  -0.167   6.864  1.00 26.49           C  
ATOM    942  CD  GLU A  65A     54.494   0.027   5.382  1.00 26.49           C  
ATOM    943  OE1 GLU A  65A     54.240  -0.881   4.540  1.00 26.49           O  
ATOM    944  OE2 GLU A  65A     54.977   1.129   5.046  1.00 26.49           O  
ATOM    945  H   GLU A  65A     54.292  -2.131   9.067  1.00  0.00           H  
ATOM    946  HA  GLU A  65A     52.248  -0.122   8.739  1.00  0.00           H  
ATOM    947 1HB  GLU A  65A     53.319  -2.114   6.722  1.00  0.00           H  
ATOM    948 2HB  GLU A  65A     52.226  -0.787   6.354  1.00  0.00           H  
ATOM    949 1HG  GLU A  65A     53.991   0.783   7.345  1.00  0.00           H  
ATOM    950 2HG  GLU A  65A     55.081  -0.600   7.372  1.00  0.00           H  
ATOM    951  N   ASP A  66A     51.329  -3.318   8.729  1.00 13.18           N  
ATOM    952  CA  ASP A  66A     50.088  -4.048   9.015  1.00 13.18           C  
ATOM    953  C   ASP A  66A     49.431  -3.542  10.316  1.00 13.18           C  
ATOM    954  O   ASP A  66A     48.208  -3.466  10.416  1.00 13.18           O  
ATOM    955  CB  ASP A  66A     50.367  -5.552   9.074  1.00 13.18           C  
ATOM    956  CG  ASP A  66A     50.903  -6.162   7.759  1.00 15.25           C  
ATOM    957  OD1 ASP A  66A     50.872  -5.554   6.639  1.00 15.25           O  
ATOM    958  OD2 ASP A  66A     51.372  -7.330   7.881  1.00 15.25           O  
ATOM    959  H   ASP A  66A     52.208  -3.816   8.745  1.00  0.00           H  
ATOM    960  HA  ASP A  66A     49.378  -3.852   8.211  1.00  0.00           H  
ATOM    961 1HB  ASP A  66A     51.098  -5.756   9.856  1.00  0.00           H  
ATOM    962 2HB  ASP A  66A     49.451  -6.082   9.336  1.00  0.00           H  
ATOM    963  N   PHE A  67A     50.174  -3.439  11.378  1.00 14.41           N  
ATOM    964  CA  PHE A  67A     49.538  -3.163  12.660  1.00 14.41           C  
ATOM    965  C   PHE A  67A     48.748  -1.849  12.548  1.00 14.41           C  
ATOM    966  O   PHE A  67A     47.666  -1.716  13.128  1.00 14.41           O  
ATOM    967  CB  PHE A  67A     50.683  -3.021  13.686  1.00 14.41           C  
ATOM    968  CG  PHE A  67A     50.193  -2.686  15.115  1.00 17.65           C  
ATOM    969  CD1 PHE A  67A     49.985  -1.367  15.533  1.00 17.65           C  
ATOM    970  CD2 PHE A  67A     49.887  -3.740  15.975  1.00 17.65           C  
ATOM    971  CE1 PHE A  67A     49.437  -1.102  16.800  1.00 17.65           C  
ATOM    972  CE2 PHE A  67A     49.346  -3.487  17.237  1.00 17.65           C  
ATOM    973  CZ  PHE A  67A     49.106  -2.163  17.640  1.00 17.65           C  
ATOM    974  H   PHE A  67A     51.178  -3.545  11.339  1.00  0.00           H  
ATOM    975  HA  PHE A  67A     48.894  -4.006  12.915  1.00  0.00           H  
ATOM    976 1HB  PHE A  67A     51.251  -3.949  13.727  1.00  0.00           H  
ATOM    977 2HB  PHE A  67A     51.364  -2.234  13.364  1.00  0.00           H  
ATOM    978  HD1 PHE A  67A     50.252  -0.548  14.864  1.00  0.00           H  
ATOM    979  HD2 PHE A  67A     50.075  -4.767  15.659  1.00  0.00           H  
ATOM    980  HE1 PHE A  67A     49.274  -0.073  17.118  1.00  0.00           H  
ATOM    981  HE2 PHE A  67A     49.111  -4.312  17.909  1.00  0.00           H  
ATOM    982  HZ  PHE A  67A     48.660  -1.969  18.615  1.00  0.00           H  
ATOM    983  N   LEU A  68A     49.365  -0.852  11.892  1.00 17.23           N  
ATOM    984  CA  LEU A  68A     48.782   0.497  11.901  1.00 17.23           C  
ATOM    985  C   LEU A  68A     47.488   0.381  11.101  1.00 17.23           C  
ATOM    986  O   LEU A  68A     46.438   0.843  11.551  1.00 17.23           O  
ATOM    987  CB  LEU A  68A     49.710   1.540  11.204  1.00 17.23           C  
ATOM    988  CG  LEU A  68A     50.996   1.846  11.987  1.00  7.25           C  
ATOM    989  CD1 LEU A  68A     51.983   2.771  11.234  1.00  7.25           C  
ATOM    990  CD2 LEU A  68A     50.697   2.250  13.424  1.00  7.25           C  
ATOM    991  H   LEU A  68A     50.227  -1.012  11.390  1.00  0.00           H  
ATOM    992  HA  LEU A  68A     48.647   0.808  12.936  1.00  0.00           H  
ATOM    993 1HB  LEU A  68A     49.982   1.160  10.221  1.00  0.00           H  
ATOM    994 2HB  LEU A  68A     49.153   2.467  11.071  1.00  0.00           H  
ATOM    995  HG  LEU A  68A     51.631   0.960  12.005  1.00  0.00           H  
ATOM    996 1HD1 LEU A  68A     52.866   2.940  11.851  1.00  0.00           H  
ATOM    997 2HD1 LEU A  68A     52.281   2.300  10.297  1.00  0.00           H  
ATOM    998 3HD1 LEU A  68A     51.500   3.724  11.024  1.00  0.00           H  
ATOM    999 1HD2 LEU A  68A     51.632   2.458  13.946  1.00  0.00           H  
ATOM   1000 2HD2 LEU A  68A     50.073   3.144  13.428  1.00  0.00           H  
ATOM   1001 3HD2 LEU A  68A     50.172   1.438  13.929  1.00  0.00           H  
ATOM   1002  N   GLU A  69A     47.634  -0.309   9.988  1.00 18.24           N  
ATOM   1003  CA  GLU A  69A     46.496  -0.481   9.082  1.00 18.24           C  
ATOM   1004  C   GLU A  69A     45.323  -1.280   9.692  1.00 18.24           C  
ATOM   1005  O   GLU A  69A     44.165  -0.806   9.660  1.00 18.24           O  
ATOM   1006  CB  GLU A  69A     46.969  -1.018   7.702  1.00 18.24           C  
ATOM   1007  CG  GLU A  69A     47.921  -0.033   6.957  1.00 26.78           C  
ATOM   1008  CD  GLU A  69A     48.513  -0.740   5.731  1.00 26.78           C  
ATOM   1009  OE1 GLU A  69A     48.000  -1.834   5.353  1.00 26.78           O  
ATOM   1010  OE2 GLU A  69A     49.488  -0.225   5.141  1.00 26.78           O  
ATOM   1011  H   GLU A  69A     48.522  -0.724   9.746  1.00  0.00           H  
ATOM   1012  HA  GLU A  69A     46.023   0.490   8.933  1.00  0.00           H  
ATOM   1013 1HB  GLU A  69A     47.489  -1.966   7.839  1.00  0.00           H  
ATOM   1014 2HB  GLU A  69A     46.102  -1.209   7.069  1.00  0.00           H  
ATOM   1015 1HG  GLU A  69A     47.354   0.848   6.659  1.00  0.00           H  
ATOM   1016 2HG  GLU A  69A     48.704   0.288   7.643  1.00  0.00           H  
ATOM   1017  N   GLN A  70A     45.701  -2.403  10.323  1.00 17.38           N  
ATOM   1018  CA  GLN A  70A     44.710  -3.263  10.960  1.00 17.38           C  
ATOM   1019  C   GLN A  70A     44.081  -2.656  12.221  1.00 17.38           C  
ATOM   1020  O   GLN A  70A     43.240  -3.269  12.856  1.00 17.38           O  
ATOM   1021  CB  GLN A  70A     45.302  -4.665  11.195  1.00 17.38           C  
ATOM   1022  CG  GLN A  70A     45.685  -5.193   9.795  1.00 15.09           C  
ATOM   1023  CD  GLN A  70A     46.415  -6.540   9.833  1.00 15.09           C  
ATOM   1024  OE1 GLN A  70A     46.961  -6.945  10.850  1.00 15.09           O  
ATOM   1025  NE2 GLN A  70A     46.408  -7.159   8.683  1.00 15.09           N  
ATOM   1026  H   GLN A  70A     46.676  -2.663  10.363  1.00  0.00           H  
ATOM   1027  HA  GLN A  70A     43.850  -3.350  10.296  1.00  0.00           H  
ATOM   1028 1HB  GLN A  70A     46.162  -4.590  11.860  1.00  0.00           H  
ATOM   1029 2HB  GLN A  70A     44.561  -5.295  11.688  1.00  0.00           H  
ATOM   1030 1HG  GLN A  70A     44.777  -5.322   9.206  1.00  0.00           H  
ATOM   1031 2HG  GLN A  70A     46.343  -4.470   9.313  1.00  0.00           H  
ATOM   1032 1HE2 GLN A  70A     46.856  -8.049   8.591  1.00  0.00           H  
ATOM   1033 2HE2 GLN A  70A     45.955  -6.744   7.894  1.00  0.00           H  
ATOM   1034  N   ASN A  71A     44.631  -1.580  12.715  1.00 14.89           N  
ATOM   1035  CA  ASN A  71A     44.154  -0.973  13.944  1.00 14.89           C  
ATOM   1036  C   ASN A  71A     43.673   0.437  13.667  1.00 14.89           C  
ATOM   1037  O   ASN A  71A     43.432   1.160  14.623  1.00 14.89           O  
ATOM   1038  CB  ASN A  71A     45.256  -0.889  14.995  1.00 14.89           C  
ATOM   1039  CG  ASN A  71A     45.420  -2.299  15.533  1.00 22.95           C  
ATOM   1040  OD1 ASN A  71A     46.223  -3.080  15.038  1.00 22.95           O  
ATOM   1041  ND2 ASN A  71A     44.634  -2.591  16.526  1.00 22.95           N  
ATOM   1042  H   ASN A  71A     45.409  -1.159  12.228  1.00  0.00           H  
ATOM   1043  HA  ASN A  71A     43.349  -1.591  14.346  1.00  0.00           H  
ATOM   1044 1HB  ASN A  71A     46.170  -0.513  14.535  1.00  0.00           H  
ATOM   1045 2HB  ASN A  71A     44.965  -0.181  15.771  1.00  0.00           H  
ATOM   1046 1HD2 ASN A  71A     44.673  -3.499  16.944  1.00  0.00           H  
ATOM   1047 2HD2 ASN A  71A     43.991  -1.908  16.872  1.00  0.00           H  
ATOM   1048  N   GLU A  72A     43.574   0.783  12.413  1.00 31.27           N  
ATOM   1049  CA  GLU A  72A     43.121   2.131  12.040  1.00 31.27           C  
ATOM   1050  C   GLU A  72A     44.017   3.282  12.536  1.00 31.27           C  
ATOM   1051  O   GLU A  72A     43.542   4.367  12.891  1.00 31.27           O  
ATOM   1052  CB  GLU A  72A     41.664   2.391  12.481  1.00 31.27           C  
ATOM   1053  CG  GLU A  72A     40.632   1.492  11.831  1.00 38.86           C  
ATOM   1054  CD  GLU A  72A     39.295   1.996  12.348  1.00 38.86           C  
ATOM   1055  OE1 GLU A  72A     38.865   1.543  13.426  1.00 38.86           O  
ATOM   1056  OE2 GLU A  72A     38.672   2.866  11.694  1.00 38.86           O  
ATOM   1057  H   GLU A  72A     43.809   0.124  11.685  1.00  0.00           H  
ATOM   1058  HA  GLU A  72A     43.165   2.223  10.954  1.00  0.00           H  
ATOM   1059 1HB  GLU A  72A     41.582   2.261  13.560  1.00  0.00           H  
ATOM   1060 2HB  GLU A  72A     41.394   3.422  12.254  1.00  0.00           H  
ATOM   1061 1HG  GLU A  72A     40.724   1.574  10.748  1.00  0.00           H  
ATOM   1062 2HG  GLU A  72A     40.839   0.459  12.109  1.00  0.00           H  
ATOM   1063  N   LEU A  73A     45.310   3.106  12.517  1.00 22.70           N  
ATOM   1064  CA  LEU A  73A     46.108   4.292  12.879  1.00 22.70           C  
ATOM   1065  C   LEU A  73A     46.495   4.926  11.550  1.00 22.70           C  
ATOM   1066  O   LEU A  73A     46.970   4.260  10.627  1.00 22.70           O  
ATOM   1067  CB  LEU A  73A     47.375   3.966  13.678  1.00 22.70           C  
ATOM   1068  CG  LEU A  73A     47.193   3.672  15.179  1.00 15.70           C  
ATOM   1069  CD1 LEU A  73A     46.058   4.368  15.868  1.00 15.70           C  
ATOM   1070  CD2 LEU A  73A     47.429   2.244  15.646  1.00 15.70           C  
ATOM   1071  H   LEU A  73A     45.785   2.247  12.281  1.00  0.00           H  
ATOM   1072  HA  LEU A  73A     45.497   4.943  13.503  1.00  0.00           H  
ATOM   1073 1HB  LEU A  73A     47.849   3.092  13.235  1.00  0.00           H  
ATOM   1074 2HB  LEU A  73A     48.063   4.807  13.597  1.00  0.00           H  
ATOM   1075  HG  LEU A  73A     47.887   4.283  15.756  1.00  0.00           H  
ATOM   1076 1HD1 LEU A  73A     46.037   4.078  16.919  1.00  0.00           H  
ATOM   1077 2HD1 LEU A  73A     46.193   5.447  15.793  1.00  0.00           H  
ATOM   1078 3HD1 LEU A  73A     45.118   4.086  15.396  1.00  0.00           H  
ATOM   1079 1HD2 LEU A  73A     47.267   2.182  16.723  1.00  0.00           H  
ATOM   1080 2HD2 LEU A  73A     46.736   1.575  15.135  1.00  0.00           H  
ATOM   1081 3HD2 LEU A  73A     48.453   1.950  15.416  1.00  0.00           H  
ATOM   1082  N   GLN A  74A     46.124   6.159  11.424  1.00 13.56           N  
ATOM   1083  CA  GLN A  74A     46.452   6.867  10.183  1.00 13.56           C  
ATOM   1084  C   GLN A  74A     47.916   7.361  10.207  1.00 13.56           C  
ATOM   1085  O   GLN A  74A     48.441   7.683  11.265  1.00 13.56           O  
ATOM   1086  CB  GLN A  74A     45.361   7.948   9.918  1.00 13.56           C  
ATOM   1087  CG  GLN A  74A     45.651   8.785   8.661  1.00 48.15           C  
ATOM   1088  CD  GLN A  74A     45.054  10.186   8.837  1.00 48.15           C  
ATOM   1089  OE1 GLN A  74A     44.451  10.494   9.869  1.00  0.00           O  
ATOM   1090  NE2 GLN A  74A     45.224  11.032   7.827  1.00  0.00           N  
ATOM   1091  H   GLN A  74A     45.618   6.647  12.150  1.00  0.00           H  
ATOM   1092  HA  GLN A  74A     46.456   6.147   9.365  1.00  0.00           H  
ATOM   1093 1HB  GLN A  74A     44.391   7.465   9.802  1.00  0.00           H  
ATOM   1094 2HB  GLN A  74A     45.294   8.616  10.777  1.00  0.00           H  
ATOM   1095 1HG  GLN A  74A     46.730   8.857   8.526  1.00  0.00           H  
ATOM   1096 2HG  GLN A  74A     45.198   8.295   7.799  1.00  0.00           H  
ATOM   1097 1HE2 GLN A  74A     44.856  11.961   7.885  1.00  0.00           H  
ATOM   1098 2HE2 GLN A  74A     45.719  10.741   7.008  1.00  0.00           H  
ATOM   1099  N   TYR A  75A     48.653   7.014   9.181  1.00 16.29           N  
ATOM   1100  CA  TYR A  75A     50.115   7.198   9.156  1.00 16.29           C  
ATOM   1101  C   TYR A  75A     50.622   7.814   7.859  1.00 16.29           C  
ATOM   1102  O   TYR A  75A     50.006   7.707   6.790  1.00 16.29           O  
ATOM   1103  CB  TYR A  75A     50.948   5.952   9.552  1.00 16.29           C  
ATOM   1104  CG  TYR A  75A     51.011   4.830   8.488  1.00 27.80           C  
ATOM   1105  CD1 TYR A  75A     50.047   3.841   8.434  1.00 27.80           C  
ATOM   1106  CD2 TYR A  75A     52.091   4.770   7.623  1.00 27.80           C  
ATOM   1107  CE1 TYR A  75A     50.158   2.800   7.522  1.00 27.80           C  
ATOM   1108  CE2 TYR A  75A     52.213   3.740   6.712  1.00 27.80           C  
ATOM   1109  CZ  TYR A  75A     51.237   2.749   6.667  1.00 27.80           C  
ATOM   1110  OH  TYR A  75A     51.334   1.746   5.752  1.00 27.80           O  
ATOM   1111  H   TYR A  75A     48.195   6.605   8.379  1.00  0.00           H  
ATOM   1112  HA  TYR A  75A     50.378   7.979   9.870  1.00  0.00           H  
ATOM   1113 1HB  TYR A  75A     51.974   6.253   9.768  1.00  0.00           H  
ATOM   1114 2HB  TYR A  75A     50.538   5.514  10.461  1.00  0.00           H  
ATOM   1115  HD1 TYR A  75A     49.193   3.875   9.110  1.00  0.00           H  
ATOM   1116  HD2 TYR A  75A     52.860   5.542   7.657  1.00  0.00           H  
ATOM   1117  HE1 TYR A  75A     49.394   2.024   7.485  1.00  0.00           H  
ATOM   1118  HE2 TYR A  75A     53.069   3.708   6.037  1.00  0.00           H  
ATOM   1119  HH  TYR A  75A     52.125   1.872   5.223  1.00  0.00           H  
ATOM   1120  N   GLU A  76A     51.844   8.296   7.969  1.00 13.63           N  
ATOM   1121  CA  GLU A  76A     52.543   8.779   6.779  1.00 13.63           C  
ATOM   1122  C   GLU A  76A     54.005   8.418   6.989  1.00 13.63           C  
ATOM   1123  O   GLU A  76A     54.450   8.352   8.128  1.00 13.63           O  
ATOM   1124  CB  GLU A  76A     52.354  10.297   6.857  1.00 13.63           C  
ATOM   1125  CG  GLU A  76A     52.813  11.064   5.627  1.00 50.01           C  
ATOM   1126  CD  GLU A  76A     53.237  12.442   6.130  1.00 50.01           C  
ATOM   1127  OE1 GLU A  76A     52.822  12.841   7.255  1.00 50.01           O  
ATOM   1128  OE2 GLU A  76A     54.016  13.122   5.403  1.00 50.01           O  
ATOM   1129  H   GLU A  76A     52.310   8.338   8.864  1.00  0.00           H  
ATOM   1130  HA  GLU A  76A     52.063   8.351   5.898  1.00  0.00           H  
ATOM   1131 1HB  GLU A  76A     51.299  10.525   7.013  1.00  0.00           H  
ATOM   1132 2HB  GLU A  76A     52.903  10.689   7.713  1.00  0.00           H  
ATOM   1133 1HG  GLU A  76A     53.635  10.522   5.160  1.00  0.00           H  
ATOM   1134 2HG  GLU A  76A     51.992  11.110   4.913  1.00  0.00           H  
ATOM   1135  N   VAL A  77A     54.631   8.041   5.939  1.00 21.04           N  
ATOM   1136  CA  VAL A  77A     56.089   7.755   5.917  1.00 21.04           C  
ATOM   1137  C   VAL A  77A     56.897   9.042   5.709  1.00 21.04           C  
ATOM   1138  O   VAL A  77A     56.960   9.535   4.595  1.00 21.04           O  
ATOM   1139  CB  VAL A  77A     56.393   6.761   4.773  1.00 21.04           C  
ATOM   1140  CG1 VAL A  77A     57.904   6.529   4.489  1.00 12.61           C  
ATOM   1141  CG2 VAL A  77A     55.646   5.455   5.076  1.00 12.61           C  
ATOM   1142  H   VAL A  77A     54.096   7.936   5.089  1.00  0.00           H  
ATOM   1143  HA  VAL A  77A     56.368   7.304   6.870  1.00  0.00           H  
ATOM   1144  HB  VAL A  77A     56.049   7.189   3.831  1.00  0.00           H  
ATOM   1145 1HG1 VAL A  77A     58.015   5.817   3.671  1.00  0.00           H  
ATOM   1146 2HG1 VAL A  77A     58.372   7.474   4.213  1.00  0.00           H  
ATOM   1147 3HG1 VAL A  77A     58.385   6.132   5.382  1.00  0.00           H  
ATOM   1148 1HG2 VAL A  77A     55.841   4.732   4.284  1.00  0.00           H  
ATOM   1149 2HG2 VAL A  77A     55.990   5.052   6.029  1.00  0.00           H  
ATOM   1150 3HG2 VAL A  77A     54.575   5.653   5.131  1.00  0.00           H  
ATOM   1151  N   LEU A  78A     57.474   9.555   6.773  1.00 21.40           N  
ATOM   1152  CA  LEU A  78A     58.287  10.773   6.742  1.00 21.40           C  
ATOM   1153  C   LEU A  78A     59.532  10.577   5.884  1.00 21.40           C  
ATOM   1154  O   LEU A  78A     59.931  11.497   5.204  1.00 21.40           O  
ATOM   1155  CB  LEU A  78A     58.715  11.024   8.191  1.00 21.40           C  
ATOM   1156  CG  LEU A  78A     58.242  12.339   8.829  1.00 15.89           C  
ATOM   1157  CD1 LEU A  78A     56.827  12.788   8.424  1.00 15.89           C  
ATOM   1158  CD2 LEU A  78A     58.333  12.228  10.340  1.00 15.89           C  
ATOM   1159  H   LEU A  78A     57.342   9.074   7.651  1.00  0.00           H  
ATOM   1160  HA  LEU A  78A     57.670  11.591   6.372  1.00  0.00           H  
ATOM   1161 1HB  LEU A  78A     58.339  10.211   8.810  1.00  0.00           H  
ATOM   1162 2HB  LEU A  78A     59.804  11.015   8.238  1.00  0.00           H  
ATOM   1163  HG  LEU A  78A     58.874  13.158   8.486  1.00  0.00           H  
ATOM   1164 1HD1 LEU A  78A     56.585  13.725   8.926  1.00  0.00           H  
ATOM   1165 2HD1 LEU A  78A     56.787  12.934   7.345  1.00  0.00           H  
ATOM   1166 3HD1 LEU A  78A     56.106  12.025   8.715  1.00  0.00           H  
ATOM   1167 1HD2 LEU A  78A     57.998  13.161  10.794  1.00  0.00           H  
ATOM   1168 2HD2 LEU A  78A     57.700  11.410  10.684  1.00  0.00           H  
ATOM   1169 3HD2 LEU A  78A     59.366  12.034  10.629  1.00  0.00           H  
ATOM   1170  N   ILE A  79A     60.241   9.478   6.069  1.00 20.39           N  
ATOM   1171  CA  ILE A  79A     61.562   9.164   5.466  1.00 20.39           C  
ATOM   1172  C   ILE A  79A     61.538   7.720   4.993  1.00 20.39           C  
ATOM   1173  O   ILE A  79A     61.389   6.813   5.810  1.00 20.39           O  
ATOM   1174  CB  ILE A  79A     62.708   9.371   6.495  1.00 20.39           C  
ATOM   1175  CG1 ILE A  79A     62.910  10.877   6.845  1.00 16.20           C  
ATOM   1176  CG2 ILE A  79A     64.016   8.738   6.005  1.00 16.20           C  
ATOM   1177  CD1 ILE A  79A     63.813  11.213   8.070  1.00 16.20           C  
ATOM   1178  H   ILE A  79A     59.811   8.806   6.688  1.00  0.00           H  
ATOM   1179  HA  ILE A  79A     61.728   9.838   4.627  1.00  0.00           H  
ATOM   1180  HB  ILE A  79A     62.433   8.910   7.443  1.00  0.00           H  
ATOM   1181 1HG1 ILE A  79A     63.347  11.393   5.991  1.00  0.00           H  
ATOM   1182 2HG1 ILE A  79A     61.942  11.337   7.044  1.00  0.00           H  
ATOM   1183 1HG2 ILE A  79A     64.799   8.900   6.746  1.00  0.00           H  
ATOM   1184 2HG2 ILE A  79A     63.870   7.668   5.860  1.00  0.00           H  
ATOM   1185 3HG2 ILE A  79A     64.310   9.196   5.060  1.00  0.00           H  
ATOM   1186 1HD1 ILE A  79A     63.865  12.295   8.198  1.00  0.00           H  
ATOM   1187 2HD1 ILE A  79A     63.391  10.761   8.968  1.00  0.00           H  
ATOM   1188 3HD1 ILE A  79A     64.815  10.820   7.902  1.00  0.00           H  
ATOM   1189  N   ASN A  80A     61.593   7.572   3.690  1.00 20.02           N  
ATOM   1190  CA  ASN A  80A     61.539   6.279   3.069  1.00 20.02           C  
ATOM   1191  C   ASN A  80A     62.805   5.404   3.206  1.00 20.02           C  
ATOM   1192  O   ASN A  80A     62.772   4.150   3.259  1.00 20.02           O  
ATOM   1193  CB  ASN A  80A     61.133   6.503   1.618  1.00 20.02           C  
ATOM   1194  CG  ASN A  80A     60.218   5.330   1.251  1.00 49.16           C  
ATOM   1195  OD1 ASN A  80A     59.210   5.053   1.935  1.00 49.16           O  
ATOM   1196  ND2 ASN A  80A     60.618   4.668   0.172  1.00 49.16           N  
ATOM   1197  H   ASN A  80A     61.676   8.394   3.109  1.00  0.00           H  
ATOM   1198  HA  ASN A  80A     60.788   5.678   3.585  1.00  0.00           H  
ATOM   1199 1HB  ASN A  80A     60.627   7.465   1.526  1.00  0.00           H  
ATOM   1200 2HB  ASN A  80A     62.025   6.541   0.992  1.00  0.00           H  
ATOM   1201 1HD2 ASN A  80A     60.092   3.883  -0.156  1.00  0.00           H  
ATOM   1202 2HD2 ASN A  80A     61.444   4.954  -0.312  1.00  0.00           H  
ATOM   1203  N   ASN A  81A     63.967   6.063   3.206  1.00 21.41           N  
ATOM   1204  CA  ASN A  81A     65.159   5.280   3.418  1.00 21.41           C  
ATOM   1205  C   ASN A  81A     66.046   6.135   4.258  1.00 21.41           C  
ATOM   1206  O   ASN A  81A     66.440   7.199   3.809  1.00 21.41           O  
ATOM   1207  CB  ASN A  81A     65.911   4.960   2.111  1.00 21.41           C  
ATOM   1208  CG  ASN A  81A     66.787   3.727   2.355  1.00 35.62           C  
ATOM   1209  OD1 ASN A  81A     67.304   3.140   1.415  1.00 35.62           O  
ATOM   1210  ND2 ASN A  81A     66.901   3.346   3.595  1.00 35.62           N  
ATOM   1211  H   ASN A  81A     64.051   7.060   3.068  1.00  0.00           H  
ATOM   1212  HA  ASN A  81A     64.873   4.329   3.871  1.00  0.00           H  
ATOM   1213 1HB  ASN A  81A     65.191   4.779   1.312  1.00  0.00           H  
ATOM   1214 2HB  ASN A  81A     66.515   5.819   1.819  1.00  0.00           H  
ATOM   1215 1HD2 ASN A  81A     67.459   2.548   3.824  1.00  0.00           H  
ATOM   1216 2HD2 ASN A  81A     66.431   3.851   4.318  1.00  0.00           H  
ATOM   1217  N   LEU A  82A     66.190   5.725   5.452  1.00 22.68           N  
ATOM   1218  CA  LEU A  82A     67.070   6.484   6.299  1.00 22.68           C  
ATOM   1219  C   LEU A  82A     68.497   6.502   5.755  1.00 22.68           C  
ATOM   1220  O   LEU A  82A     69.216   7.455   6.030  1.00 22.68           O  
ATOM   1221  CB  LEU A  82A     67.058   5.814   7.667  1.00 22.68           C  
ATOM   1222  CG  LEU A  82A     67.381   6.790   8.796  1.00 30.74           C  
ATOM   1223  CD1 LEU A  82A     66.575   8.093   8.604  1.00 30.74           C  
ATOM   1224  CD2 LEU A  82A     67.058   6.077  10.140  1.00 30.74           C  
ATOM   1225  H   LEU A  82A     65.727   4.910   5.828  1.00  0.00           H  
ATOM   1226  HA  LEU A  82A     66.687   7.501   6.373  1.00  0.00           H  
ATOM   1227 1HB  LEU A  82A     66.073   5.382   7.833  1.00  0.00           H  
ATOM   1228 2HB  LEU A  82A     67.791   5.007   7.665  1.00  0.00           H  
ATOM   1229  HG  LEU A  82A     68.437   7.060   8.753  1.00  0.00           H  
ATOM   1230 1HD1 LEU A  82A     66.808   8.787   9.411  1.00  0.00           H  
ATOM   1231 2HD1 LEU A  82A     66.839   8.547   7.649  1.00  0.00           H  
ATOM   1232 3HD1 LEU A  82A     65.509   7.867   8.617  1.00  0.00           H  
ATOM   1233 1HD2 LEU A  82A     67.279   6.748  10.970  1.00  0.00           H  
ATOM   1234 2HD2 LEU A  82A     66.002   5.806  10.164  1.00  0.00           H  
ATOM   1235 3HD2 LEU A  82A     67.666   5.177  10.230  1.00  0.00           H  
ATOM   1236  N   ARG A  83A     68.917   5.432   5.131  1.00 24.54           N  
ATOM   1237  CA  ARG A  83A     70.285   5.302   4.611  1.00 24.54           C  
ATOM   1238  C   ARG A  83A     70.660   6.483   3.728  1.00 24.54           C  
ATOM   1239  O   ARG A  83A     71.675   7.152   3.975  1.00 24.54           O  
ATOM   1240  CB  ARG A  83A     70.359   4.057   3.714  1.00 24.54           C  
ATOM   1241  CG  ARG A  83A     71.752   3.797   3.148  1.00 44.80           C  
ATOM   1242  CD  ARG A  83A     71.622   3.380   1.669  1.00 44.80           C  
ATOM   1243  NE  ARG A  83A     72.936   2.928   1.165  1.00 44.80           N  
ATOM   1244  CZ  ARG A  83A     73.495   3.361   0.038  1.00 44.80           C  
ATOM   1245  NH1 ARG A  83A     72.872   4.248  -0.706  1.00  0.00           N  
ATOM   1246  NH2 ARG A  83A     74.676   2.899  -0.334  1.00  0.00           N  
ATOM   1247  H   ARG A  83A     68.268   4.668   5.005  1.00  0.00           H  
ATOM   1248  HA  ARG A  83A     70.966   5.182   5.454  1.00  0.00           H  
ATOM   1249 1HB  ARG A  83A     70.051   3.181   4.282  1.00  0.00           H  
ATOM   1250 2HB  ARG A  83A     69.665   4.167   2.881  1.00  0.00           H  
ATOM   1251 1HG  ARG A  83A     72.351   4.705   3.223  1.00  0.00           H  
ATOM   1252 2HG  ARG A  83A     72.232   2.998   3.715  1.00  0.00           H  
ATOM   1253 1HD  ARG A  83A     70.902   2.567   1.582  1.00  0.00           H  
ATOM   1254 2HD  ARG A  83A     71.281   4.231   1.080  1.00  0.00           H  
ATOM   1255  HE  ARG A  83A     73.441   2.245   1.714  1.00  0.00           H  
ATOM   1256 1HH1 ARG A  83A     71.970   4.602  -0.422  1.00  0.00           H  
ATOM   1257 2HH1 ARG A  83A     73.297   4.577  -1.561  1.00  0.00           H  
ATOM   1258 1HH2 ARG A  83A     75.155   2.217   0.238  1.00  0.00           H  
ATOM   1259 2HH2 ARG A  83A     75.100   3.227  -1.189  1.00  0.00           H  
ATOM   1260  N   SER A  84A     69.786   6.752   2.802  1.00 23.69           N  
ATOM   1261  CA  SER A  84A     69.987   7.949   1.993  1.00 23.69           C  
ATOM   1262  C   SER A  84A     70.174   9.215   2.800  1.00 23.69           C  
ATOM   1263  O   SER A  84A     70.960  10.049   2.353  1.00 23.69           O  
ATOM   1264  CB  SER A  84A     68.758   8.286   1.163  1.00 23.69           C  
ATOM   1265  OG  SER A  84A     68.677   7.261   0.197  1.00 47.91           O  
ATOM   1266  H   SER A  84A     68.981   6.168   2.625  1.00  0.00           H  
ATOM   1267  HA  SER A  84A     70.816   7.768   1.308  1.00  0.00           H  
ATOM   1268 1HB  SER A  84A     67.882   8.324   1.809  1.00  0.00           H  
ATOM   1269 2HB  SER A  84A     68.879   9.273   0.718  1.00  0.00           H  
ATOM   1270  HG  SER A  84A     69.420   6.677   0.368  1.00  0.00           H  
ATOM   1271  N   VAL A  85A     69.247   9.405   3.728  1.00 25.44           N  
ATOM   1272  CA  VAL A  85A     69.284  10.642   4.529  1.00 25.44           C  
ATOM   1273  C   VAL A  85A     70.626  10.699   5.294  1.00 25.44           C  
ATOM   1274  O   VAL A  85A     71.318  11.720   5.261  1.00 25.44           O  
ATOM   1275  CB  VAL A  85A     68.036  10.774   5.444  1.00 25.44           C  
ATOM   1276  CG1 VAL A  85A     68.146  11.961   6.411  1.00 19.95           C  
ATOM   1277  CG2 VAL A  85A     66.749  10.874   4.607  1.00 19.95           C  
ATOM   1278  H   VAL A  85A     68.518   8.728   3.902  1.00  0.00           H  
ATOM   1279  HA  VAL A  85A     69.295  11.495   3.849  1.00  0.00           H  
ATOM   1280  HB  VAL A  85A     67.974   9.896   6.087  1.00  0.00           H  
ATOM   1281 1HG1 VAL A  85A     67.249  12.011   7.030  1.00  0.00           H  
ATOM   1282 2HG1 VAL A  85A     69.020  11.830   7.049  1.00  0.00           H  
ATOM   1283 3HG1 VAL A  85A     68.245  12.885   5.842  1.00  0.00           H  
ATOM   1284 1HG2 VAL A  85A     65.890  10.965   5.271  1.00  0.00           H  
ATOM   1285 2HG2 VAL A  85A     66.803  11.750   3.960  1.00  0.00           H  
ATOM   1286 3HG2 VAL A  85A     66.642   9.978   3.996  1.00  0.00           H  
ATOM   1287  N   LEU A  86A     71.048   9.540   5.785  1.00 25.66           N  
ATOM   1288  CA  LEU A  86A     72.345   9.497   6.420  1.00 25.66           C  
ATOM   1289  C   LEU A  86A     73.472   9.824   5.453  1.00 25.66           C  
ATOM   1290  O   LEU A  86A     74.343  10.619   5.785  1.00 25.66           O  
ATOM   1291  CB  LEU A  86A     72.575   8.143   7.083  1.00 25.66           C  
ATOM   1292  CG  LEU A  86A     71.754   8.137   8.372  1.00 32.99           C  
ATOM   1293  CD1 LEU A  86A     70.987   6.842   8.573  1.00 32.99           C  
ATOM   1294  CD2 LEU A  86A     72.505   8.637   9.618  1.00 32.99           C  
ATOM   1295  H   LEU A  86A     70.499   8.694   5.731  1.00  0.00           H  
ATOM   1296  HA  LEU A  86A     72.380  10.269   7.188  1.00  0.00           H  
ATOM   1297 1HB  LEU A  86A     72.263   7.361   6.393  1.00  0.00           H  
ATOM   1298 2HB  LEU A  86A     73.642   8.026   7.274  1.00  0.00           H  
ATOM   1299  HG  LEU A  86A     70.883   8.781   8.251  1.00  0.00           H  
ATOM   1300 1HD1 LEU A  86A     70.422   6.894   9.504  1.00  0.00           H  
ATOM   1301 2HD1 LEU A  86A     70.300   6.693   7.740  1.00  0.00           H  
ATOM   1302 3HD1 LEU A  86A     71.687   6.008   8.620  1.00  0.00           H  
ATOM   1303 1HD2 LEU A  86A     71.842   8.597  10.483  1.00  0.00           H  
ATOM   1304 2HD2 LEU A  86A     73.374   8.004   9.797  1.00  0.00           H  
ATOM   1305 3HD2 LEU A  86A     72.831   9.665   9.458  1.00  0.00           H  
ATOM   1306  N   GLU A  87A     73.334   9.403   4.245  1.00 29.06           N  
ATOM   1307  CA  GLU A  87A     74.369   9.795   3.324  1.00 29.06           C  
ATOM   1308  C   GLU A  87A     74.250  11.221   2.822  1.00 29.06           C  
ATOM   1309  O   GLU A  87A     75.243  11.737   2.328  1.00 29.06           O  
ATOM   1310  CB  GLU A  87A     74.346   8.813   2.148  1.00 29.06           C  
ATOM   1311  CG  GLU A  87A     74.806   7.444   2.684  1.00 47.25           C  
ATOM   1312  CD  GLU A  87A     74.735   6.370   1.603  1.00 47.25           C  
ATOM   1313  OE1 GLU A  87A     74.113   6.623   0.521  1.00 47.25           O  
ATOM   1314  OE2 GLU A  87A     75.291   5.256   1.867  1.00 47.25           O  
ATOM   1315  H   GLU A  87A     72.570   8.833   3.912  1.00  0.00           H  
ATOM   1316  HA  GLU A  87A     75.329   9.737   3.838  1.00  0.00           H  
ATOM   1317 1HB  GLU A  87A     73.338   8.763   1.736  1.00  0.00           H  
ATOM   1318 2HB  GLU A  87A     75.005   9.175   1.359  1.00  0.00           H  
ATOM   1319 1HG  GLU A  87A     75.830   7.532   3.045  1.00  0.00           H  
ATOM   1320 2HG  GLU A  87A     74.176   7.166   3.527  1.00  0.00           H  
ATOM   1321  N   ALA A  88A     73.118  11.847   2.905  1.00 25.39           N  
ATOM   1322  CA  ALA A  88A     73.056  13.208   2.330  1.00 25.39           C  
ATOM   1323  C   ALA A  88A     73.585  14.247   3.310  1.00 25.39           C  
ATOM   1324  O   ALA A  88A     73.195  15.410   3.255  1.00 25.39           O  
ATOM   1325  CB  ALA A  88A     71.616  13.594   1.933  1.00 25.39           C  
ATOM   1326  H   ALA A  88A     72.292  11.457   3.336  1.00  0.00           H  
ATOM   1327  HA  ALA A  88A     73.674  13.225   1.432  1.00  0.00           H  
ATOM   1328 1HB  ALA A  88A     71.611  14.601   1.515  1.00  0.00           H  
ATOM   1329 2HB  ALA A  88A     71.243  12.890   1.189  1.00  0.00           H  
ATOM   1330 3HB  ALA A  88A     70.976  13.565   2.813  1.00  0.00           H  
ATOM   1331  N   GLN A  89A     73.935  13.698   4.406  1.00 22.75           N  
ATOM   1332  CA  GLN A  89A     74.046  14.515   5.610  1.00 22.75           C  
ATOM   1333  C   GLN A  89A     75.232  15.484   5.526  1.00 22.75           C  
ATOM   1334  O   GLN A  89A     75.212  16.628   5.990  1.00 22.75           O  
ATOM   1335  CB  GLN A  89A     74.356  13.520   6.743  1.00 22.75           C  
ATOM   1336  CG  GLN A  89A     74.043  14.161   8.089  1.00 32.54           C  
ATOM   1337  CD  GLN A  89A     74.513  13.249   9.217  1.00 32.54           C  
ATOM   1338  OE1 GLN A  89A     74.166  13.544  10.358  1.00 32.54           O  
ATOM   1339  NE2 GLN A  89A     75.267  12.201   8.889  1.00 32.54           N  
ATOM   1340  H   GLN A  89A     74.138  12.710   4.461  1.00  0.00           H  
ATOM   1341  HA  GLN A  89A     73.093  15.017   5.777  1.00  0.00           H  
ATOM   1342 1HB  GLN A  89A     73.762  12.617   6.607  1.00  0.00           H  
ATOM   1343 2HB  GLN A  89A     75.406  13.231   6.696  1.00  0.00           H  
ATOM   1344 1HG  GLN A  89A     74.560  15.118   8.153  1.00  0.00           H  
ATOM   1345 2HG  GLN A  89A     72.966  14.313   8.166  1.00  0.00           H  
ATOM   1346 1HE2 GLN A  89A     75.596  11.578   9.600  1.00  0.00           H  
ATOM   1347 2HE2 GLN A  89A     75.505  12.036   7.932  1.00  0.00           H  
ATOM   1348  N   PHE A  90A     76.329  14.865   5.187  1.00 27.46           N  
ATOM   1349  CA  PHE A  90A     77.624  15.505   5.149  1.00 27.46           C  
ATOM   1350  C   PHE A  90A     77.736  16.142   3.775  1.00 27.46           C  
ATOM   1351  O   PHE A  90A     78.405  15.626   2.893  1.00 27.46           O  
ATOM   1352  CB  PHE A  90A     78.722  14.430   5.362  1.00 27.46           C  
ATOM   1353  CG  PHE A  90A     78.785  14.000   6.856  1.00 26.07           C  
ATOM   1354  CD1 PHE A  90A     78.917  14.957   7.856  1.00 26.07           C  
ATOM   1355  CD2 PHE A  90A     78.762  12.664   7.192  1.00 26.07           C  
ATOM   1356  CE1 PHE A  90A     79.062  14.596   9.201  1.00 26.07           C  
ATOM   1357  CE2 PHE A  90A     78.894  12.296   8.532  1.00 26.07           C  
ATOM   1358  CZ  PHE A  90A     79.053  13.262   9.543  1.00 26.07           C  
ATOM   1359  H   PHE A  90A     76.256  13.888   4.941  1.00  0.00           H  
ATOM   1360  HA  PHE A  90A     77.672  16.237   5.956  1.00  0.00           H  
ATOM   1361 1HB  PHE A  90A     78.509  13.564   4.737  1.00  0.00           H  
ATOM   1362 2HB  PHE A  90A     79.687  14.829   5.051  1.00  0.00           H  
ATOM   1363  HD1 PHE A  90A     78.907  16.013   7.587  1.00  0.00           H  
ATOM   1364  HD2 PHE A  90A     78.640  11.897   6.426  1.00  0.00           H  
ATOM   1365  HE1 PHE A  90A     79.180  15.367   9.962  1.00  0.00           H  
ATOM   1366  HE2 PHE A  90A     78.873  11.237   8.789  1.00  0.00           H  
ATOM   1367  HZ  PHE A  90A     79.169  12.965  10.584  1.00  0.00           H  
ATOM   1368  N   ASP A  91A     76.912  17.128   3.552  1.00 38.97           N  
ATOM   1369  CA  ASP A  91A     76.897  17.755   2.202  1.00 38.97           C  
ATOM   1370  C   ASP A  91A     77.486  19.191   2.151  1.00 38.97           C  
ATOM   1371  O   ASP A  91A     77.159  19.949   1.234  1.00 38.97           O  
ATOM   1372  CB  ASP A  91A     75.493  17.694   1.604  1.00 38.97           C  
ATOM   1373  CG  ASP A  91A     74.566  18.649   2.348  1.00 34.15           C  
ATOM   1374  OD1 ASP A  91A     74.841  19.110   3.494  1.00 34.15           O  
ATOM   1375  OD2 ASP A  91A     73.511  18.932   1.728  1.00 34.15           O  
ATOM   1376  H   ASP A  91A     76.287  17.478   4.264  1.00  0.00           H  
ATOM   1377  HA  ASP A  91A     77.577  17.200   1.555  1.00  0.00           H  
ATOM   1378 1HB  ASP A  91A     75.536  17.959   0.547  1.00  0.00           H  
ATOM   1379 2HB  ASP A  91A     75.113  16.674   1.670  1.00  0.00           H  
ATOM   1380  N   SER A  92A     78.386  19.506   3.118  1.00 37.12           N  
ATOM   1381  CA  SER A  92A     79.102  20.810   3.165  1.00 37.12           C  
ATOM   1382  C   SER A  92A     79.937  21.057   1.897  1.00 37.12           C  
ATOM   1383  O   SER A  92A     80.585  20.123   1.396  1.00 37.12           O  
ATOM   1384  CB  SER A  92A     80.064  20.900   4.353  1.00 37.12           C  
ATOM   1385  OG  SER A  92A     80.553  22.236   4.359  1.00 28.70           O  
ATOM   1386  H   SER A  92A     78.571  18.817   3.833  1.00  0.00           H  
ATOM   1387  HA  SER A  92A     78.364  21.606   3.272  1.00  0.00           H  
ATOM   1388 1HB  SER A  92A     79.532  20.652   5.271  1.00  0.00           H  
ATOM   1389 2HB  SER A  92A     80.863  20.170   4.230  1.00  0.00           H  
ATOM   1390  HG  SER A  92A     80.132  22.675   3.617  1.00  0.00           H  
ATOM   1391  N   VAL A  93A     79.853  22.268   1.329  1.00 44.50           N  
ATOM   1392  CA  VAL A  93A     80.639  22.514   0.085  1.00 44.50           C  
ATOM   1393  C   VAL A  93A     81.988  23.094   0.494  1.00 44.50           C  
ATOM   1394  O   VAL A  93A     82.380  24.102  -0.088  1.00 44.50           O  
ATOM   1395  CB  VAL A  93A     79.927  23.393  -0.990  1.00 44.50           C  
ATOM   1396  CG1 VAL A  93A     78.547  23.812  -0.506  1.00  0.00           C  
ATOM   1397  CG2 VAL A  93A     80.779  24.611  -1.310  1.00  0.00           C  
ATOM   1398  H   VAL A  93A     79.284  23.012   1.707  1.00  0.00           H  
ATOM   1399  HA  VAL A  93A     80.843  21.554  -0.391  1.00  0.00           H  
ATOM   1400  HB  VAL A  93A     79.785  22.801  -1.894  1.00  0.00           H  
ATOM   1401 1HG1 VAL A  93A     78.064  24.424  -1.269  1.00  0.00           H  
ATOM   1402 2HG1 VAL A  93A     77.942  22.925  -0.318  1.00  0.00           H  
ATOM   1403 3HG1 VAL A  93A     78.643  24.389   0.413  1.00  0.00           H  
ATOM   1404 1HG2 VAL A  93A     80.277  25.220  -2.061  1.00  0.00           H  
ATOM   1405 2HG2 VAL A  93A     80.927  25.200  -0.404  1.00  0.00           H  
ATOM   1406 3HG2 VAL A  93A     81.747  24.288  -1.693  1.00  0.00           H  
ATOM   1407  N   SER A  94A     82.450  22.611   1.641  1.00 43.43           N  
ATOM   1408  CA  SER A  94A     83.701  22.992   2.273  1.00 43.43           C  
ATOM   1409  C   SER A  94A     84.675  21.836   2.094  1.00 43.43           C  
ATOM   1410  O   SER A  94A     84.332  20.699   2.466  1.00 43.43           O  
ATOM   1411  CB  SER A  94A     83.540  23.204   3.790  1.00 43.43           C  
ATOM   1412  OG  SER A  94A     83.190  24.577   4.038  1.00 29.83           O  
ATOM   1413  H   SER A  94A     81.862  21.923   2.089  1.00  0.00           H  
ATOM   1414  HA  SER A  94A     84.037  23.934   1.837  1.00  0.00           H  
ATOM   1415 1HB  SER A  94A     82.768  22.536   4.171  1.00  0.00           H  
ATOM   1416 2HB  SER A  94A     84.471  22.948   4.294  1.00  0.00           H  
ATOM   1417  HG  SER A  94A     83.150  25.000   3.177  1.00  0.00           H  
ATOM   1418  N   ARG A  95A     85.884  22.225   1.629  1.00 51.94           N  
ATOM   1419  CA  ARG A  95A     87.038  21.345   1.285  1.00 51.94           C  
ATOM   1420  C   ARG A  95A     87.912  20.953   2.478  1.00 51.94           C  
ATOM   1421  O   ARG A  95A     89.108  21.242   2.505  1.00  0.00           O  
ATOM   1422  CB  ARG A  95A     87.936  22.018   0.258  1.00  0.00           C  
ATOM   1423  CG  ARG A  95A     87.480  23.399  -0.185  1.00  0.00           C  
ATOM   1424  CD  ARG A  95A     86.225  23.807   0.497  1.00  0.00           C  
ATOM   1425  NE  ARG A  95A     85.749  22.784   1.414  1.00  0.00           N  
ATOM   1426  CZ  ARG A  95A     86.362  21.604   1.630  1.00  0.00           C  
ATOM   1427  NH1 ARG A  95A     87.472  21.313   0.988  1.00  0.00           N  
ATOM   1428  NH2 ARG A  95A     85.848  20.739   2.486  1.00  0.00           N  
ATOM   1429  H   ARG A  95A     85.977  23.224   1.516  1.00  0.00           H  
ATOM   1430  HA  ARG A  95A     86.652  20.420   0.856  1.00  0.00           H  
ATOM   1431 1HB  ARG A  95A     88.942  22.117   0.664  1.00  0.00           H  
ATOM   1432 2HB  ARG A  95A     88.003  21.392  -0.632  1.00  0.00           H  
ATOM   1433 1HG  ARG A  95A     88.253  24.131   0.053  1.00  0.00           H  
ATOM   1434 2HG  ARG A  95A     87.301  23.396  -1.260  1.00  0.00           H  
ATOM   1435 1HD  ARG A  95A     86.400  24.720   1.065  1.00  0.00           H  
ATOM   1436 2HD  ARG A  95A     85.449  23.986  -0.247  1.00  0.00           H  
ATOM   1437  HE  ARG A  95A     84.897  22.972   1.927  1.00  0.00           H  
ATOM   1438 1HH1 ARG A  95A     87.865  21.975   0.333  1.00  0.00           H  
ATOM   1439 2HH1 ARG A  95A     87.932  20.429   1.150  1.00  0.00           H  
ATOM   1440 1HH2 ARG A  95A     84.995  20.962   2.980  1.00  0.00           H  
ATOM   1441 2HH2 ARG A  95A     86.308  19.855   2.648  1.00  0.00           H  
ATOM   1442  N   THR A   5      89.397  19.536   5.894  1.00 47.79           N  
ATOM   1443  CA  THR A   5      89.521  18.356   6.790  1.00 47.79           C  
ATOM   1444  C   THR A   5      89.383  18.734   8.273  1.00 47.79           C  
ATOM   1445  O   THR A   5      89.020  17.902   9.104  1.00  0.00           O  
ATOM   1446  CB  THR A   5      90.928  17.708   6.637  1.00 47.79           C  
ATOM   1447  OG1 THR A   5      91.693  18.443   5.673  1.00  0.00           O  
ATOM   1448  CG2 THR A   5      90.803  16.262   6.183  1.00  0.00           C  
ATOM   1449  H   THR A   5      90.221  20.080   5.680  1.00  0.00           H  
ATOM   1450  HA  THR A   5      88.765  17.624   6.504  1.00  0.00           H  
ATOM   1451  HB  THR A   5      91.449  17.739   7.594  1.00  0.00           H  
ATOM   1452  HG1 THR A   5      91.167  19.172   5.336  1.00  0.00           H  
ATOM   1453 1HG2 THR A   5      91.796  15.825   6.082  1.00  0.00           H  
ATOM   1454 2HG2 THR A   5      90.231  15.697   6.920  1.00  0.00           H  
ATOM   1455 3HG2 THR A   5      90.291  16.225   5.222  1.00  0.00           H  
ATOM   1456  N   GLY A   6      89.673  19.996   8.610  1.00 40.32           N  
ATOM   1457  CA  GLY A   6      89.559  20.400  10.030  1.00 40.32           C  
ATOM   1458  C   GLY A   6      88.204  21.035  10.371  1.00 40.32           C  
ATOM   1459  O   GLY A   6      87.216  20.818   9.706  1.00 40.32           O  
ATOM   1460  H   GLY A   6      89.966  20.679   7.926  1.00  0.00           H  
ATOM   1461 1HA  GLY A   6      89.707  19.529  10.669  1.00  0.00           H  
ATOM   1462 2HA  GLY A   6      90.348  21.112  10.270  1.00  0.00           H  
ATOM   1463  N   HIS A   7      88.199  21.890  11.339  1.00 24.28           N  
ATOM   1464  CA  HIS A   7      87.027  22.609  11.799  1.00 24.28           C  
ATOM   1465  C   HIS A   7      86.499  23.544  10.733  1.00 24.28           C  
ATOM   1466  O   HIS A   7      87.206  24.395  10.207  1.00 24.28           O  
ATOM   1467  CB  HIS A   7      87.460  23.462  12.996  1.00 24.28           C  
ATOM   1468  CG  HIS A   7      86.231  24.090  13.633  1.00 20.98           C  
ATOM   1469  ND1 HIS A   7      85.667  25.240  13.098  1.00 20.98           N  
ATOM   1470  CD2 HIS A   7      85.490  23.603  14.636  1.00 20.98           C  
ATOM   1471  CE1 HIS A   7      84.502  25.454  13.889  1.00 20.98           C  
ATOM   1472  NE2 HIS A   7      84.397  24.422  14.857  1.00 20.98           N  
ATOM   1473  H   HIS A   7      89.086  22.053  11.793  1.00  0.00           H  
ATOM   1474  HA  HIS A   7      86.263  21.897  12.111  1.00  0.00           H  
ATOM   1475 1HB  HIS A   7      87.988  22.837  13.717  1.00  0.00           H  
ATOM   1476 2HB  HIS A   7      88.154  24.233  12.661  1.00  0.00           H  
ATOM   1477  HD2 HIS A   7      85.745  22.700  15.192  1.00  0.00           H  
ATOM   1478  HE1 HIS A   7      83.797  26.277  13.776  1.00  0.00           H  
ATOM   1479  HE2 HIS A   7      83.666  24.332  15.548  1.00  0.00           H  
ATOM   1480  N   SER A   8      85.241  23.424  10.548  1.00 20.23           N  
ATOM   1481  CA  SER A   8      84.513  24.430   9.823  1.00 20.23           C  
ATOM   1482  C   SER A   8      83.256  24.763  10.635  1.00 20.23           C  
ATOM   1483  O   SER A   8      82.738  23.896  11.344  1.00 20.23           O  
ATOM   1484  CB  SER A   8      84.180  23.832   8.452  1.00 20.23           C  
ATOM   1485  OG  SER A   8      83.372  24.769   7.739  1.00 37.34           O  
ATOM   1486  H   SER A   8      84.745  22.622  10.909  1.00  0.00           H  
ATOM   1487  HA  SER A   8      85.153  25.307   9.711  1.00  0.00           H  
ATOM   1488 1HB  SER A   8      85.103  23.622   7.913  1.00  0.00           H  
ATOM   1489 2HB  SER A   8      83.657  22.886   8.585  1.00  0.00           H  
ATOM   1490  HG  SER A   8      83.261  25.522   8.324  1.00  0.00           H  
ATOM   1491  N   TYR A   9      82.762  25.984  10.520  1.00 25.52           N  
ATOM   1492  CA  TYR A   9      81.503  26.317  11.201  1.00 25.52           C  
ATOM   1493  C   TYR A   9      80.303  25.860  10.385  1.00 25.52           C  
ATOM   1494  O   TYR A   9      79.207  25.807  10.936  1.00 25.52           O  
ATOM   1495  CB  TYR A   9      81.329  27.814  11.516  1.00 25.52           C  
ATOM   1496  CG  TYR A   9      82.296  28.284  12.626  1.00 22.98           C  
ATOM   1497  CD1 TYR A   9      81.947  28.187  13.962  1.00 22.98           C  
ATOM   1498  CD2 TYR A   9      83.487  28.888  12.273  1.00 22.98           C  
ATOM   1499  CE1 TYR A   9      82.774  28.668  14.960  1.00 22.98           C  
ATOM   1500  CE2 TYR A   9      84.319  29.396  13.269  1.00 22.98           C  
ATOM   1501  CZ  TYR A   9      83.963  29.283  14.608  1.00 22.98           C  
ATOM   1502  OH  TYR A   9      84.773  29.826  15.561  1.00 22.98           O  
ATOM   1503  H   TYR A   9      83.229  26.694   9.975  1.00  0.00           H  
ATOM   1504  HA  TYR A   9      81.476  25.790  12.155  1.00  0.00           H  
ATOM   1505 1HB  TYR A   9      81.507  28.399  10.613  1.00  0.00           H  
ATOM   1506 2HB  TYR A   9      80.303  28.003  11.831  1.00  0.00           H  
ATOM   1507  HD1 TYR A   9      81.002  27.723  14.246  1.00  0.00           H  
ATOM   1508  HD2 TYR A   9      83.769  28.965  11.223  1.00  0.00           H  
ATOM   1509  HE1 TYR A   9      82.476  28.579  16.004  1.00  0.00           H  
ATOM   1510  HE2 TYR A   9      85.255  29.886  13.000  1.00  0.00           H  
ATOM   1511  HH  TYR A   9      85.530  30.239  15.139  1.00  0.00           H  
ATOM   1512  N   GLU A  10      80.537  25.508   9.136  1.00 22.98           N  
ATOM   1513  CA  GLU A  10      79.503  25.146   8.135  1.00 22.98           C  
ATOM   1514  C   GLU A  10      79.503  23.655   7.795  1.00 22.98           C  
ATOM   1515  O   GLU A  10      78.828  23.222   6.838  1.00 22.98           O  
ATOM   1516  CB  GLU A  10      79.718  25.995   6.856  1.00 22.98           C  
ATOM   1517  CG  GLU A  10      79.446  27.502   7.118  1.00 36.55           C  
ATOM   1518  CD  GLU A  10      79.594  28.235   5.790  1.00 36.55           C  
ATOM   1519  OE1 GLU A  10      79.878  27.593   4.807  1.00  0.00           O  
ATOM   1520  OE2 GLU A  10      79.422  29.431   5.772  1.00  0.00           O  
ATOM   1521  H   GLU A  10      81.510  25.492   8.866  1.00  0.00           H  
ATOM   1522  HA  GLU A  10      78.522  25.369   8.555  1.00  0.00           H  
ATOM   1523 1HB  GLU A  10      80.742  25.869   6.503  1.00  0.00           H  
ATOM   1524 2HB  GLU A  10      79.054  25.640   6.068  1.00  0.00           H  
ATOM   1525 1HG  GLU A  10      78.442  27.614   7.526  1.00  0.00           H  
ATOM   1526 2HG  GLU A  10      80.153  27.864   7.863  1.00  0.00           H  
ATOM   1527  N   LYS A  11      80.192  22.942   8.676  1.00 21.57           N  
ATOM   1528  CA  LYS A  11      80.157  21.493   8.636  1.00 21.57           C  
ATOM   1529  C   LYS A  11      80.037  20.916  10.068  1.00 21.57           C  
ATOM   1530  O   LYS A  11      80.057  21.707  11.017  1.00 21.57           O  
ATOM   1531  CB  LYS A  11      81.335  21.030   7.756  1.00 21.57           C  
ATOM   1532  CG  LYS A  11      82.614  20.913   8.542  1.00 34.36           C  
ATOM   1533  CD  LYS A  11      83.642  20.252   7.636  1.00 34.36           C  
ATOM   1534  CE  LYS A  11      84.934  19.964   8.462  1.00 34.36           C  
ATOM   1535  NZ  LYS A  11      84.904  19.134   9.733  1.00 34.36           N  
ATOM   1536  H   LYS A  11      80.748  23.401   9.383  1.00  0.00           H  
ATOM   1537  HA  LYS A  11      79.211  21.182   8.192  1.00  0.00           H  
ATOM   1538 1HB  LYS A  11      81.099  20.063   7.311  1.00  0.00           H  
ATOM   1539 2HB  LYS A  11      81.480  21.739   6.940  1.00  0.00           H  
ATOM   1540 1HG  LYS A  11      82.944  21.906   8.850  1.00  0.00           H  
ATOM   1541 2HG  LYS A  11      82.438  20.315   9.436  1.00  0.00           H  
ATOM   1542 1HD  LYS A  11      83.233  19.322   7.239  1.00  0.00           H  
ATOM   1543 2HD  LYS A  11      83.870  20.914   6.801  1.00  0.00           H  
ATOM   1544 1HE  LYS A  11      85.657  19.444   7.836  1.00  0.00           H  
ATOM   1545 2HE  LYS A  11      85.377  20.906   8.785  1.00  0.00           H  
ATOM   1546 1HZ  LYS A  11      85.837  19.067  10.114  1.00  0.00           H  
ATOM   1547 2HZ  LYS A  11      84.296  19.574  10.409  1.00  0.00           H  
ATOM   1548 3HZ  LYS A  11      84.559  18.208   9.523  1.00  0.00           H  
ATOM   1549  N   TYR A  12      79.693  19.625  10.255  1.00 26.93           N  
ATOM   1550  CA  TYR A  12      79.546  19.005  11.618  1.00 26.93           C  
ATOM   1551  C   TYR A  12      80.912  18.497  12.071  1.00 26.93           C  
ATOM   1552  O   TYR A  12      81.534  17.778  11.282  1.00 26.93           O  
ATOM   1553  CB  TYR A  12      78.627  17.738  11.646  1.00 26.93           C  
ATOM   1554  CG  TYR A  12      77.138  18.067  11.466  1.00 25.29           C  
ATOM   1555  CD1 TYR A  12      76.534  19.013  12.291  1.00 25.29           C  
ATOM   1556  CD2 TYR A  12      76.453  17.501  10.403  1.00 25.29           C  
ATOM   1557  CE1 TYR A  12      75.244  19.421  12.050  1.00 25.29           C  
ATOM   1558  CE2 TYR A  12      75.147  17.899  10.161  1.00 25.29           C  
ATOM   1559  CZ  TYR A  12      74.561  18.864  10.984  1.00 25.29           C  
ATOM   1560  OH  TYR A  12      73.298  19.279  10.722  1.00 25.29           O  
ATOM   1561  H   TYR A  12      79.529  19.057   9.436  1.00  0.00           H  
ATOM   1562  HA  TYR A  12      79.094  19.739  12.285  1.00  0.00           H  
ATOM   1563 1HB  TYR A  12      78.928  17.052  10.853  1.00  0.00           H  
ATOM   1564 2HB  TYR A  12      78.754  17.217  12.595  1.00  0.00           H  
ATOM   1565  HD1 TYR A  12      77.085  19.433  13.133  1.00  0.00           H  
ATOM   1566  HD2 TYR A  12      76.941  16.756   9.775  1.00  0.00           H  
ATOM   1567  HE1 TYR A  12      74.777  20.161  12.699  1.00  0.00           H  
ATOM   1568  HE2 TYR A  12      74.587  17.459   9.335  1.00  0.00           H  
ATOM   1569  HH  TYR A  12      72.963  18.815   9.951  1.00  0.00           H  
ATOM   1570  N   ASN A  13      81.385  18.910  13.239  1.00 21.32           N  
ATOM   1571  CA  ASN A  13      82.763  18.620  13.609  1.00 21.32           C  
ATOM   1572  C   ASN A  13      82.744  17.411  14.547  1.00 21.32           C  
ATOM   1573  O   ASN A  13      81.993  17.492  15.520  1.00 21.32           O  
ATOM   1574  CB  ASN A  13      83.379  19.900  14.289  1.00 21.32           C  
ATOM   1575  CG  ASN A  13      83.410  21.021  13.249  1.00 19.07           C  
ATOM   1576  OD1 ASN A  13      84.017  20.849  12.175  1.00 19.07           O  
ATOM   1577  ND2 ASN A  13      82.707  22.106  13.524  1.00 19.07           N  
ATOM   1578  H   ASN A  13      80.801  19.426  13.882  1.00  0.00           H  
ATOM   1579  HA  ASN A  13      83.322  18.383  12.703  1.00  0.00           H  
ATOM   1580 1HB  ASN A  13      82.774  20.181  15.152  1.00  0.00           H  
ATOM   1581 2HB  ASN A  13      84.381  19.672  14.652  1.00  0.00           H  
ATOM   1582 1HD2 ASN A  13      82.692  22.870  12.878  1.00  0.00           H  
ATOM   1583 2HD2 ASN A  13      82.190  22.163  14.377  1.00  0.00           H  
ATOM   1584  N   ASN A  14      83.649  16.415  14.446  1.00 17.91           N  
ATOM   1585  CA  ASN A  14      83.668  15.496  15.600  1.00 17.91           C  
ATOM   1586  C   ASN A  14      84.303  16.114  16.837  1.00 17.91           C  
ATOM   1587  O   ASN A  14      84.785  17.237  16.830  1.00 17.91           O  
ATOM   1588  CB  ASN A  14      84.457  14.233  15.275  1.00 17.91           C  
ATOM   1589  CG  ASN A  14      85.875  14.622  14.906  1.00 30.43           C  
ATOM   1590  OD1 ASN A  14      86.704  14.872  15.756  1.00 30.43           O  
ATOM   1591  ND2 ASN A  14      86.142  14.652  13.665  1.00 30.43           N  
ATOM   1592  H   ASN A  14      84.286  16.255  13.679  1.00  0.00           H  
ATOM   1593  HA  ASN A  14      82.641  15.211  15.833  1.00  0.00           H  
ATOM   1594 1HB  ASN A  14      84.452  13.568  16.139  1.00  0.00           H  
ATOM   1595 2HB  ASN A  14      83.975  13.705  14.452  1.00  0.00           H  
ATOM   1596 1HD2 ASN A  14      87.061  14.901  13.357  1.00  0.00           H  
ATOM   1597 2HD2 ASN A  14      85.435  14.426  12.996  1.00  0.00           H  
ATOM   1598  N   TRP A  15      84.275  15.421  17.911  1.00 20.53           N  
ATOM   1599  CA  TRP A  15      84.740  16.000  19.183  1.00 20.53           C  
ATOM   1600  C   TRP A  15      86.230  16.336  19.186  1.00 20.53           C  
ATOM   1601  O   TRP A  15      86.613  17.406  19.670  1.00 20.53           O  
ATOM   1602  CB  TRP A  15      84.415  15.097  20.389  1.00 20.53           C  
ATOM   1603  CG  TRP A  15      85.051  15.668  21.668  1.00 28.72           C  
ATOM   1604  CD1 TRP A  15      86.013  15.101  22.420  1.00 28.72           C  
ATOM   1605  CD2 TRP A  15      84.741  16.871  22.320  1.00 28.72           C  
ATOM   1606  NE1 TRP A  15      86.301  15.906  23.562  1.00 28.72           N  
ATOM   1607  CE2 TRP A  15      85.545  16.929  23.509  1.00 28.72           C  
ATOM   1608  CE3 TRP A  15      83.836  17.874  22.004  1.00 28.72           C  
ATOM   1609  CZ2 TRP A  15      85.483  17.971  24.423  1.00 28.72           C  
ATOM   1610  CZ3 TRP A  15      83.763  18.932  22.934  1.00 28.72           C  
ATOM   1611  CH2 TRP A  15      84.560  18.987  24.111  1.00 28.72           C  
ATOM   1612  H   TRP A  15      83.934  14.470  17.899  1.00  0.00           H  
ATOM   1613  HA  TRP A  15      84.233  16.953  19.335  1.00  0.00           H  
ATOM   1614 1HB  TRP A  15      83.334  15.026  20.509  1.00  0.00           H  
ATOM   1615 2HB  TRP A  15      84.791  14.091  20.202  1.00  0.00           H  
ATOM   1616  HD1 TRP A  15      86.507  14.158  22.192  1.00  0.00           H  
ATOM   1617  HE1 TRP A  15      86.982  15.692  24.276  1.00  0.00           H  
ATOM   1618  HE3 TRP A  15      83.214  17.876  21.109  1.00  0.00           H  
ATOM   1619  HZ2 TRP A  15      86.108  17.996  25.316  1.00  0.00           H  
ATOM   1620  HZ3 TRP A  15      83.051  19.725  22.706  1.00  0.00           H  
ATOM   1621  HH2 TRP A  15      84.451  19.837  24.786  1.00  0.00           H  
ATOM   1622  N   GLU A  16      87.054  15.471  18.635  1.00 29.31           N  
ATOM   1623  CA  GLU A  16      88.492  15.830  18.563  1.00 29.31           C  
ATOM   1624  C   GLU A  16      88.659  17.211  17.927  1.00 29.31           C  
ATOM   1625  O   GLU A  16      89.226  18.121  18.518  1.00 29.31           O  
ATOM   1626  CB  GLU A  16      89.305  14.780  17.743  1.00 29.31           C  
ATOM   1627  CG  GLU A  16      88.473  13.628  17.197  1.00  0.00           C  
ATOM   1628  CD  GLU A  16      87.019  13.733  17.561  1.00  0.00           C  
ATOM   1629  OE1 GLU A  16      86.658  14.677  18.222  1.00  0.00           O  
ATOM   1630  OE2 GLU A  16      86.267  12.868  17.177  1.00  0.00           O  
ATOM   1631  H   GLU A  16      86.750  14.583  18.263  1.00  0.00           H  
ATOM   1632  HA  GLU A  16      88.894  15.854  19.576  1.00  0.00           H  
ATOM   1633 1HB  GLU A  16      89.789  15.273  16.899  1.00  0.00           H  
ATOM   1634 2HB  GLU A  16      90.091  14.358  18.370  1.00  0.00           H  
ATOM   1635 1HG  GLU A  16      88.564  13.611  16.111  1.00  0.00           H  
ATOM   1636 2HG  GLU A  16      88.873  12.691  17.583  1.00  0.00           H  
ATOM   1637  N   THR A  17      87.830  17.400  16.955  1.00 17.39           N  
ATOM   1638  CA  THR A  17      87.844  18.625  16.208  1.00 17.39           C  
ATOM   1639  C   THR A  17      87.205  19.745  16.996  1.00 17.39           C  
ATOM   1640  O   THR A  17      87.868  20.781  17.109  1.00 17.39           O  
ATOM   1641  CB  THR A  17      87.132  18.474  14.890  1.00 17.39           C  
ATOM   1642  OG1 THR A  17      87.451  17.199  14.270  1.00 25.54           O  
ATOM   1643  CG2 THR A  17      87.376  19.672  13.958  1.00 25.54           C  
ATOM   1644  H   THR A  17      87.162  16.683  16.712  1.00  0.00           H  
ATOM   1645  HA  THR A  17      88.881  18.895  16.006  1.00  0.00           H  
ATOM   1646  HB  THR A  17      86.060  18.388  15.064  1.00  0.00           H  
ATOM   1647  HG1 THR A  17      88.056  16.712  14.835  1.00  0.00           H  
ATOM   1648 1HG2 THR A  17      86.842  19.518  13.020  1.00  0.00           H  
ATOM   1649 2HG2 THR A  17      87.016  20.583  14.435  1.00  0.00           H  
ATOM   1650 3HG2 THR A  17      88.442  19.765  13.757  1.00  0.00           H  
ATOM   1651  N   ILE A  18      86.165  19.454  17.759  1.00 26.79           N  
ATOM   1652  CA  ILE A  18      85.577  20.538  18.586  1.00 26.79           C  
ATOM   1653  C   ILE A  18      86.503  20.999  19.726  1.00 26.79           C  
ATOM   1654  O   ILE A  18      86.604  22.195  20.044  1.00 26.79           O  
ATOM   1655  CB  ILE A  18      84.161  20.173  19.105  1.00 26.79           C  
ATOM   1656  CG1 ILE A  18      83.194  19.880  17.927  1.00 14.34           C  
ATOM   1657  CG2 ILE A  18      83.585  21.274  20.028  1.00 14.34           C  
ATOM   1658  CD1 ILE A  18      81.829  19.386  18.417  1.00 14.34           C  
ATOM   1659  H   ILE A  18      85.760  18.530  17.799  1.00  0.00           H  
ATOM   1660  HA  ILE A  18      85.487  21.432  17.970  1.00  0.00           H  
ATOM   1661  HB  ILE A  18      84.210  19.243  19.671  1.00  0.00           H  
ATOM   1662 1HG1 ILE A  18      83.058  20.784  17.335  1.00  0.00           H  
ATOM   1663 2HG1 ILE A  18      83.634  19.126  17.274  1.00  0.00           H  
ATOM   1664 1HG2 ILE A  18      82.593  20.980  20.369  1.00  0.00           H  
ATOM   1665 2HG2 ILE A  18      84.240  21.407  20.888  1.00  0.00           H  
ATOM   1666 3HG2 ILE A  18      83.516  22.212  19.477  1.00  0.00           H  
ATOM   1667 1HD1 ILE A  18      81.183  19.192  17.560  1.00  0.00           H  
ATOM   1668 2HD1 ILE A  18      81.958  18.467  18.989  1.00  0.00           H  
ATOM   1669 3HD1 ILE A  18      81.373  20.146  19.050  1.00  0.00           H  
ATOM   1670  N   GLU A  19      87.140  19.989  20.296  1.00 20.63           N  
ATOM   1671  CA  GLU A  19      87.993  20.140  21.471  1.00 20.63           C  
ATOM   1672  C   GLU A  19      89.235  20.952  21.128  1.00 20.63           C  
ATOM   1673  O   GLU A  19      89.438  21.963  21.785  1.00 20.63           O  
ATOM   1674  CB  GLU A  19      88.437  18.799  22.023  1.00 20.63           C  
ATOM   1675  CG  GLU A  19      89.341  19.101  23.210  1.00 38.02           C  
ATOM   1676  CD  GLU A  19      89.913  17.777  23.688  1.00 38.02           C  
ATOM   1677  OE1 GLU A  19      90.354  16.930  22.844  1.00 38.02           O  
ATOM   1678  OE2 GLU A  19      89.911  17.593  24.940  1.00 38.02           O  
ATOM   1679  H   GLU A  19      87.022  19.073  19.888  1.00  0.00           H  
ATOM   1680  HA  GLU A  19      87.424  20.652  22.248  1.00  0.00           H  
ATOM   1681 1HB  GLU A  19      87.562  18.218  22.314  1.00  0.00           H  
ATOM   1682 2HB  GLU A  19      88.958  18.240  21.246  1.00  0.00           H  
ATOM   1683 1HG  GLU A  19      90.125  19.787  22.891  1.00  0.00           H  
ATOM   1684 2HG  GLU A  19      88.755  19.597  23.982  1.00  0.00           H  
ATOM   1685  N   ALA A  20      89.821  20.676  19.999  1.00 17.28           N  
ATOM   1686  CA  ALA A  20      90.896  21.506  19.491  1.00 17.28           C  
ATOM   1687  C   ALA A  20      90.448  22.925  19.109  1.00 17.28           C  
ATOM   1688  O   ALA A  20      91.150  23.884  19.458  1.00 17.28           O  
ATOM   1689  CB  ALA A  20      91.482  20.806  18.266  1.00 17.28           C  
ATOM   1690  H   ALA A  20      89.526  19.872  19.464  1.00  0.00           H  
ATOM   1691  HA  ALA A  20      91.652  21.595  20.271  1.00  0.00           H  
ATOM   1692 1HB  ALA A  20      92.296  21.406  17.858  1.00  0.00           H  
ATOM   1693 2HB  ALA A  20      91.863  19.826  18.554  1.00  0.00           H  
ATOM   1694 3HB  ALA A  20      90.707  20.686  17.511  1.00  0.00           H  
ATOM   1695  N   TRP A  21      89.248  23.078  18.473  1.00 20.74           N  
ATOM   1696  CA  TRP A  21      88.649  24.414  18.188  1.00 20.74           C  
ATOM   1697  C   TRP A  21      88.562  25.279  19.461  1.00 20.74           C  
ATOM   1698  O   TRP A  21      88.871  26.459  19.414  1.00 20.74           O  
ATOM   1699  CB  TRP A  21      87.227  24.210  17.665  1.00 20.74           C  
ATOM   1700  CG  TRP A  21      86.446  25.530  17.610  1.00 18.01           C  
ATOM   1701  CD1 TRP A  21      86.599  26.523  16.728  1.00 18.01           C  
ATOM   1702  CD2 TRP A  21      85.389  25.945  18.466  1.00 18.01           C  
ATOM   1703  NE1 TRP A  21      85.639  27.539  16.966  1.00 18.01           N  
ATOM   1704  CE2 TRP A  21      84.926  27.211  17.974  1.00 18.01           C  
ATOM   1705  CE3 TRP A  21      84.795  25.335  19.584  1.00 18.01           C  
ATOM   1706  CZ2 TRP A  21      83.850  27.892  18.539  1.00 18.01           C  
ATOM   1707  CZ3 TRP A  21      83.740  26.042  20.171  1.00 18.01           C  
ATOM   1708  CH2 TRP A  21      83.281  27.274  19.662  1.00 18.01           C  
ATOM   1709  H   TRP A  21      88.752  22.246  18.187  1.00  0.00           H  
ATOM   1710  HA  TRP A  21      89.251  24.907  17.425  1.00  0.00           H  
ATOM   1711 1HB  TRP A  21      87.266  23.773  16.667  1.00  0.00           H  
ATOM   1712 2HB  TRP A  21      86.700  23.507  18.310  1.00  0.00           H  
ATOM   1713  HD1 TRP A  21      87.352  26.547  15.942  1.00  0.00           H  
ATOM   1714  HE1 TRP A  21      85.534  28.387  16.428  1.00  0.00           H  
ATOM   1715  HE3 TRP A  21      85.113  24.374  19.987  1.00  0.00           H  
ATOM   1716  HZ2 TRP A  21      83.482  28.834  18.132  1.00  0.00           H  
ATOM   1717  HZ3 TRP A  21      83.278  25.597  21.053  1.00  0.00           H  
ATOM   1718  HH2 TRP A  21      82.448  27.756  20.174  1.00  0.00           H  
ATOM   1719  N   THR A  22      88.093  24.745  20.566  1.00 19.07           N  
ATOM   1720  CA  THR A  22      87.858  25.555  21.759  1.00 19.07           C  
ATOM   1721  C   THR A  22      89.187  26.167  22.210  1.00 19.07           C  
ATOM   1722  O   THR A  22      89.222  27.257  22.798  1.00 19.07           O  
ATOM   1723  CB  THR A  22      87.259  24.704  22.916  1.00 19.07           C  
ATOM   1724  OG1 THR A  22      88.200  23.789  23.481  1.00 22.68           O  
ATOM   1725  CG2 THR A  22      86.022  23.908  22.502  1.00 22.68           C  
ATOM   1726  H   THR A  22      87.890  23.756  20.595  1.00  0.00           H  
ATOM   1727  HA  THR A  22      87.144  26.340  21.509  1.00  0.00           H  
ATOM   1728  HB  THR A  22      86.973  25.359  23.739  1.00  0.00           H  
ATOM   1729  HG1 THR A  22      89.042  23.876  23.028  1.00  0.00           H  
ATOM   1730 1HG2 THR A  22      85.654  23.337  23.355  1.00  0.00           H  
ATOM   1731 2HG2 THR A  22      85.246  24.593  22.162  1.00  0.00           H  
ATOM   1732 3HG2 THR A  22      86.283  23.225  21.694  1.00  0.00           H  
ATOM   1733  N   GLU A  23      90.230  25.444  21.876  1.00 32.70           N  
ATOM   1734  CA  GLU A  23      91.570  25.870  22.278  1.00 32.70           C  
ATOM   1735  C   GLU A  23      92.035  26.931  21.291  1.00 32.70           C  
ATOM   1736  O   GLU A  23      92.348  28.044  21.694  1.00 32.70           O  
ATOM   1737  CB  GLU A  23      92.553  24.670  22.200  1.00 32.70           C  
ATOM   1738  CG  GLU A  23      93.924  24.908  22.864  1.00 28.43           C  
ATOM   1739  CD  GLU A  23      94.050  26.278  23.470  1.00  0.00           C  
ATOM   1740  OE1 GLU A  23      93.112  27.033  23.387  1.00  0.00           O  
ATOM   1741  OE2 GLU A  23      95.088  26.570  24.018  1.00  0.00           O  
ATOM   1742  H   GLU A  23      90.124  24.593  21.343  1.00  0.00           H  
ATOM   1743  HA  GLU A  23      91.526  26.224  23.308  1.00  0.00           H  
ATOM   1744 1HB  GLU A  23      92.103  23.799  22.677  1.00  0.00           H  
ATOM   1745 2HB  GLU A  23      92.733  24.414  21.156  1.00  0.00           H  
ATOM   1746 1HG  GLU A  23      94.072  24.163  23.645  1.00  0.00           H  
ATOM   1747 2HG  GLU A  23      94.706  24.772  22.118  1.00  0.00           H  
ATOM   1748  N   GLN A  24      91.955  26.606  20.044  1.00 21.87           N  
ATOM   1749  CA  GLN A  24      92.347  27.568  19.046  1.00 21.87           C  
ATOM   1750  C   GLN A  24      91.602  28.896  19.074  1.00 21.87           C  
ATOM   1751  O   GLN A  24      92.230  29.930  18.954  1.00 21.87           O  
ATOM   1752  CB  GLN A  24      92.109  26.976  17.682  1.00 21.87           C  
ATOM   1753  CG  GLN A  24      92.959  27.743  16.657  1.00 51.90           C  
ATOM   1754  CD  GLN A  24      92.821  27.004  15.330  1.00 51.90           C  
ATOM   1755  OE1 GLN A  24      92.123  25.990  15.238  1.00  0.00           O  
ATOM   1756  NE2 GLN A  24      93.487  27.511  14.299  1.00  0.00           N  
ATOM   1757  H   GLN A  24      91.626  25.698  19.749  1.00  0.00           H  
ATOM   1758  HA  GLN A  24      93.409  27.781  19.169  1.00  0.00           H  
ATOM   1759 1HB  GLN A  24      92.375  25.919  17.693  1.00  0.00           H  
ATOM   1760 2HB  GLN A  24      91.050  27.044  17.436  1.00  0.00           H  
ATOM   1761 1HG  GLN A  24      92.582  28.763  16.579  1.00  0.00           H  
ATOM   1762 2HG  GLN A  24      93.995  27.753  16.994  1.00  0.00           H  
ATOM   1763 1HE2 GLN A  24      93.435  27.069  13.403  1.00  0.00           H  
ATOM   1764 2HE2 GLN A  24      94.041  28.335  14.418  1.00  0.00           H  
ATOM   1765  N   VAL A  25      90.324  28.868  19.293  1.00 18.47           N  
ATOM   1766  CA  VAL A  25      89.559  30.093  19.284  1.00 18.47           C  
ATOM   1767  C   VAL A  25      89.928  30.871  20.534  1.00 18.47           C  
ATOM   1768  O   VAL A  25      89.856  32.098  20.481  1.00 18.47           O  
ATOM   1769  CB  VAL A  25      88.030  29.827  19.214  1.00 18.47           C  
ATOM   1770  CG1 VAL A  25      87.454  29.288  20.551  1.00 17.58           C  
ATOM   1771  CG2 VAL A  25      87.210  31.064  18.767  1.00 17.58           C  
ATOM   1772  H   VAL A  25      89.851  27.994  19.472  1.00  0.00           H  
ATOM   1773  HA  VAL A  25      89.839  30.669  18.401  1.00  0.00           H  
ATOM   1774  HB  VAL A  25      87.842  29.027  18.498  1.00  0.00           H  
ATOM   1775 1HG1 VAL A  25      86.382  29.120  20.444  1.00  0.00           H  
ATOM   1776 2HG1 VAL A  25      87.944  28.349  20.806  1.00  0.00           H  
ATOM   1777 3HG1 VAL A  25      87.629  30.017  21.342  1.00  0.00           H  
ATOM   1778 1HG2 VAL A  25      86.151  30.808  18.739  1.00  0.00           H  
ATOM   1779 2HG2 VAL A  25      87.368  31.880  19.473  1.00  0.00           H  
ATOM   1780 3HG2 VAL A  25      87.534  31.376  17.774  1.00  0.00           H  
ATOM   1781  N   THR A  26      90.353  30.201  21.596  1.00 28.14           N  
ATOM   1782  CA  THR A  26      90.734  30.947  22.804  1.00 28.14           C  
ATOM   1783  C   THR A  26      92.102  31.642  22.634  1.00 28.14           C  
ATOM   1784  O   THR A  26      92.216  32.841  22.914  1.00 28.14           O  
ATOM   1785  CB  THR A  26      90.730  30.010  24.011  1.00 28.14           C  
ATOM   1786  OG1 THR A  26      89.429  29.452  24.093  1.00 24.71           O  
ATOM   1787  CG2 THR A  26      90.905  30.759  25.335  1.00 24.71           C  
ATOM   1788  H   THR A  26      90.422  29.193  21.598  1.00  0.00           H  
ATOM   1789  HA  THR A  26      90.003  31.739  22.967  1.00  0.00           H  
ATOM   1790  HB  THR A  26      91.544  29.292  23.917  1.00  0.00           H  
ATOM   1791  HG1 THR A  26      88.887  29.799  23.380  1.00  0.00           H  
ATOM   1792 1HG2 THR A  26      90.895  30.047  26.160  1.00  0.00           H  
ATOM   1793 2HG2 THR A  26      91.855  31.294  25.328  1.00  0.00           H  
ATOM   1794 3HG2 THR A  26      90.090  31.470  25.461  1.00  0.00           H  
ATOM   1795  N   SER A  27      93.038  30.946  21.977  1.00 29.35           N  
ATOM   1796  CA  SER A  27      94.341  31.504  21.585  1.00 29.35           C  
ATOM   1797  C   SER A  27      94.222  32.674  20.647  1.00 29.35           C  
ATOM   1798  O   SER A  27      95.126  33.503  20.647  1.00 29.35           O  
ATOM   1799  CB  SER A  27      95.095  30.481  20.769  1.00 29.35           C  
ATOM   1800  OG  SER A  27      95.091  29.394  21.660  1.00 40.60           O  
ATOM   1801  H   SER A  27      92.824  29.987  21.745  1.00  0.00           H  
ATOM   1802  HA  SER A  27      94.907  31.730  22.490  1.00  0.00           H  
ATOM   1803 1HB  SER A  27      94.570  30.306  19.830  1.00  0.00           H  
ATOM   1804 2HB  SER A  27      96.083  30.868  20.524  1.00  0.00           H  
ATOM   1805  HG  SER A  27      94.621  29.694  22.442  1.00  0.00           H  
ATOM   1806  N   LYS A  28      93.311  32.532  19.722  1.00 26.13           N  
ATOM   1807  CA  LYS A  28      93.213  33.574  18.720  1.00 26.13           C  
ATOM   1808  C   LYS A  28      92.460  34.801  19.218  1.00 26.13           C  
ATOM   1809  O   LYS A  28      92.616  35.874  18.633  1.00 26.13           O  
ATOM   1810  CB  LYS A  28      92.622  33.069  17.419  1.00 26.13           C  
ATOM   1811  CG  LYS A  28      93.482  31.919  16.863  1.00 34.51           C  
ATOM   1812  CD  LYS A  28      92.958  31.492  15.486  1.00 34.51           C  
ATOM   1813  CE  LYS A  28      91.418  31.744  15.405  1.00 34.51           C  
ATOM   1814  NZ  LYS A  28      90.787  31.188  14.160  1.00 34.51           N  
ATOM   1815  H   LYS A  28      92.683  31.743  19.674  1.00  0.00           H  
ATOM   1816  HA  LYS A  28      94.216  33.945  18.507  1.00  0.00           H  
ATOM   1817 1HB  LYS A  28      91.601  32.726  17.592  1.00  0.00           H  
ATOM   1818 2HB  LYS A  28      92.575  33.886  16.699  1.00  0.00           H  
ATOM   1819 1HG  LYS A  28      94.518  32.248  16.776  1.00  0.00           H  
ATOM   1820 2HG  LYS A  28      93.445  31.073  17.548  1.00  0.00           H  
ATOM   1821 1HD  LYS A  28      93.468  32.064  14.709  1.00  0.00           H  
ATOM   1822 2HD  LYS A  28      93.167  30.434  15.330  1.00  0.00           H  
ATOM   1823 1HE  LYS A  28      90.929  31.287  16.264  1.00  0.00           H  
ATOM   1824 2HE  LYS A  28      91.223  32.816  15.432  1.00  0.00           H  
ATOM   1825 1HZ  LYS A  28      89.796  31.383  14.168  1.00  0.00           H  
ATOM   1826 2HZ  LYS A  28      91.208  31.617  13.348  1.00  0.00           H  
ATOM   1827 3HZ  LYS A  28      90.932  30.189  14.126  1.00  0.00           H  
ATOM   1828  N   ASN A  29      91.630  34.662  20.256  1.00 16.14           N  
ATOM   1829  CA  ASN A  29      90.883  35.855  20.731  1.00 16.14           C  
ATOM   1830  C   ASN A  29      90.916  35.836  22.228  1.00 16.14           C  
ATOM   1831  O   ASN A  29      89.815  35.772  22.795  1.00 16.14           O  
ATOM   1832  CB  ASN A  29      89.377  35.774  20.439  1.00 16.14           C  
ATOM   1833  CG  ASN A  29      89.246  35.451  18.962  1.00 29.01           C  
ATOM   1834  OD1 ASN A  29      89.290  34.284  18.573  1.00 29.01           O  
ATOM   1835  ND2 ASN A  29      89.171  36.489  18.174  1.00 29.01           N  
ATOM   1836  H   ASN A  29      91.495  33.778  20.725  1.00  0.00           H  
ATOM   1837  HA  ASN A  29      91.270  36.734  20.213  1.00  0.00           H  
ATOM   1838 1HB  ASN A  29      88.925  35.005  21.067  1.00  0.00           H  
ATOM   1839 2HB  ASN A  29      88.905  36.723  20.693  1.00  0.00           H  
ATOM   1840 1HD2 ASN A  29      89.083  36.361  17.186  1.00  0.00           H  
ATOM   1841 2HD2 ASN A  29      89.202  37.411  18.558  1.00  0.00           H  
ATOM   1842  N   PRO A  30      92.139  35.934  22.760  1.00 29.46           N  
ATOM   1843  CA  PRO A  30      92.325  35.849  24.205  1.00 29.46           C  
ATOM   1844  C   PRO A  30      91.590  36.973  24.904  1.00 29.46           C  
ATOM   1845  O   PRO A  30      91.346  36.860  26.090  1.00 29.46           O  
ATOM   1846  CB  PRO A  30      93.821  36.072  24.370  1.00 29.46           C  
ATOM   1847  CG  PRO A  30      94.456  35.915  22.993  1.00 21.23           C  
ATOM   1848  CD  PRO A  30      93.386  36.284  22.029  1.00 21.23           C  
ATOM   1849  HA  PRO A  30      92.036  34.845  24.549  1.00  0.00           H  
ATOM   1850 1HB  PRO A  30      94.009  37.073  24.785  1.00  0.00           H  
ATOM   1851 2HB  PRO A  30      94.233  35.345  25.086  1.00  0.00           H  
ATOM   1852 1HG  PRO A  30      95.339  36.565  22.906  1.00  0.00           H  
ATOM   1853 2HG  PRO A  30      94.807  34.882  22.852  1.00  0.00           H  
ATOM   1854 1HD  PRO A  30      93.442  37.361  21.813  1.00  0.00           H  
ATOM   1855 2HD  PRO A  30      93.504  35.696  21.107  1.00  0.00           H  
ATOM   1856  N   ASP A  31      91.416  38.103  24.266  1.00 23.77           N  
ATOM   1857  CA  ASP A  31      90.805  39.287  24.924  1.00 23.77           C  
ATOM   1858  C   ASP A  31      89.307  39.146  25.212  1.00 23.77           C  
ATOM   1859  O   ASP A  31      88.722  39.981  25.910  1.00 23.77           O  
ATOM   1860  CB  ASP A  31      91.023  40.531  24.051  1.00 23.77           C  
ATOM   1861  CG  ASP A  31      90.669  40.307  22.573  1.00 38.52           C  
ATOM   1862  OD1 ASP A  31      91.211  39.358  21.926  1.00 38.52           O  
ATOM   1863  OD2 ASP A  31      89.857  41.118  22.039  1.00 38.52           O  
ATOM   1864  H   ASP A  31      91.705  38.171  23.301  1.00  0.00           H  
ATOM   1865  HA  ASP A  31      91.293  39.438  25.887  1.00  0.00           H  
ATOM   1866 1HB  ASP A  31      90.415  41.353  24.430  1.00  0.00           H  
ATOM   1867 2HB  ASP A  31      92.067  40.840  24.112  1.00  0.00           H  
ATOM   1868  N   LEU A  32      88.692  38.250  24.436  1.00 27.82           N  
ATOM   1869  CA  LEU A  32      87.228  38.096  24.383  1.00 27.82           C  
ATOM   1870  C   LEU A  32      86.833  36.719  24.883  1.00 27.82           C  
ATOM   1871  O   LEU A  32      85.747  36.621  25.414  1.00 27.82           O  
ATOM   1872  CB  LEU A  32      86.769  38.202  22.929  1.00 27.82           C  
ATOM   1873  CG  LEU A  32      85.896  39.442  22.617  1.00 24.84           C  
ATOM   1874  CD1 LEU A  32      85.952  40.536  23.709  1.00 24.84           C  
ATOM   1875  CD2 LEU A  32      86.200  39.950  21.176  1.00 24.84           C  
ATOM   1876  H   LEU A  32      89.271  37.654  23.861  1.00  0.00           H  
ATOM   1877  HA  LEU A  32      86.775  38.898  24.964  1.00  0.00           H  
ATOM   1878 1HB  LEU A  32      87.649  38.234  22.289  1.00  0.00           H  
ATOM   1879 2HB  LEU A  32      86.196  37.309  22.679  1.00  0.00           H  
ATOM   1880  HG  LEU A  32      84.842  39.173  22.690  1.00  0.00           H  
ATOM   1881 1HD1 LEU A  32      85.315  41.372  23.419  1.00  0.00           H  
ATOM   1882 2HD1 LEU A  32      85.601  40.124  24.655  1.00  0.00           H  
ATOM   1883 3HD1 LEU A  32      86.978  40.884  23.823  1.00  0.00           H  
ATOM   1884 1HD2 LEU A  32      85.583  40.823  20.960  1.00  0.00           H  
ATOM   1885 2HD2 LEU A  32      87.253  40.223  21.101  1.00  0.00           H  
ATOM   1886 3HD2 LEU A  32      85.977  39.161  20.457  1.00  0.00           H  
ATOM   1887  N   ILE A  33      87.707  35.731  24.748  1.00 28.21           N  
ATOM   1888  CA  ILE A  33      87.358  34.348  25.099  1.00 28.21           C  
ATOM   1889  C   ILE A  33      88.284  33.718  26.147  1.00 28.21           C  
ATOM   1890  O   ILE A  33      89.508  33.861  26.126  1.00 28.21           O  
ATOM   1891  CB  ILE A  33      87.347  33.508  23.819  1.00 28.21           C  
ATOM   1892  CG1 ILE A  33      86.386  34.140  22.786  1.00 17.84           C  
ATOM   1893  CG2 ILE A  33      86.882  32.089  24.155  1.00 17.84           C  
ATOM   1894  CD1 ILE A  33      86.628  33.507  21.411  1.00 17.84           C  
ATOM   1895  H   ILE A  33      88.633  35.931  24.397  1.00  0.00           H  
ATOM   1896  HA  ILE A  33      86.364  34.345  25.546  1.00  0.00           H  
ATOM   1897  HB  ILE A  33      88.351  33.474  23.398  1.00  0.00           H  
ATOM   1898 1HG1 ILE A  33      85.356  33.982  23.104  1.00  0.00           H  
ATOM   1899 2HG1 ILE A  33      86.553  35.217  22.744  1.00  0.00           H  
ATOM   1900 1HG2 ILE A  33      86.871  31.485  23.248  1.00  0.00           H  
ATOM   1901 2HG2 ILE A  33      87.564  31.644  24.878  1.00  0.00           H  
ATOM   1902 3HG2 ILE A  33      85.878  32.126  24.578  1.00  0.00           H  
ATOM   1903 1HD1 ILE A  33      85.951  33.952  20.681  1.00  0.00           H  
ATOM   1904 2HD1 ILE A  33      87.660  33.685  21.105  1.00  0.00           H  
ATOM   1905 3HD1 ILE A  33      86.445  32.435  21.467  1.00  0.00           H  
ATOM   1906  N   SER A  34      87.696  33.026  27.052  1.00 29.16           N  
ATOM   1907  CA  SER A  34      88.407  32.270  28.090  1.00 29.16           C  
ATOM   1908  C   SER A  34      87.821  30.841  28.194  1.00 29.16           C  
ATOM   1909  O   SER A  34      86.736  30.567  27.685  1.00 29.16           O  
ATOM   1910  CB  SER A  34      88.296  33.080  29.410  1.00 29.16           C  
ATOM   1911  OG  SER A  34      88.242  32.241  30.570  1.00 34.14           O  
ATOM   1912  H   SER A  34      86.686  33.010  27.036  1.00  0.00           H  
ATOM   1913  HA  SER A  34      89.453  32.175  27.794  1.00  0.00           H  
ATOM   1914 1HB  SER A  34      89.152  33.748  29.500  1.00  0.00           H  
ATOM   1915 2HB  SER A  34      87.400  33.699  29.383  1.00  0.00           H  
ATOM   1916  HG  SER A  34      88.289  31.338  30.246  1.00  0.00           H  
ATOM   1917  N   ARG A  35      88.644  29.869  28.550  1.00 27.29           N  
ATOM   1918  CA  ARG A  35      88.211  28.477  28.455  1.00 27.29           C  
ATOM   1919  C   ARG A  35      88.492  27.698  29.739  1.00 27.29           C  
ATOM   1920  O   ARG A  35      89.580  27.876  30.276  1.00 27.29           O  
ATOM   1921  CB  ARG A  35      88.811  27.834  27.207  1.00 27.29           C  
ATOM   1922  CG  ARG A  35      88.426  26.377  27.117  1.00 29.16           C  
ATOM   1923  CD  ARG A  35      89.717  25.591  27.205  1.00 29.16           C  
ATOM   1924  NE  ARG A  35      89.908  24.883  25.945  1.00 29.16           N  
ATOM   1925  CZ  ARG A  35      90.884  24.011  25.754  1.00 29.16           C  
ATOM   1926  NH1 ARG A  35      91.799  23.828  26.710  1.00 29.16           N  
ATOM   1927  NH2 ARG A  35      90.735  23.128  24.771  1.00 29.16           N  
ATOM   1928  H   ARG A  35      89.573  30.073  28.889  1.00  0.00           H  
ATOM   1929  HA  ARG A  35      87.124  28.457  28.376  1.00  0.00           H  
ATOM   1930 1HB  ARG A  35      88.461  28.363  26.322  1.00  0.00           H  
ATOM   1931 2HB  ARG A  35      89.897  27.927  27.236  1.00  0.00           H  
ATOM   1932 1HG  ARG A  35      87.758  26.126  27.941  1.00  0.00           H  
ATOM   1933 2HG  ARG A  35      87.919  26.192  26.169  1.00  0.00           H  
ATOM   1934 1HD  ARG A  35      90.548  26.274  27.379  1.00  0.00           H  
ATOM   1935 2HD  ARG A  35      89.654  24.879  28.027  1.00  0.00           H  
ATOM   1936  HE  ARG A  35      89.259  25.077  25.194  1.00  0.00           H  
ATOM   1937 1HH1 ARG A  35      91.742  24.354  27.571  1.00  0.00           H  
ATOM   1938 2HH1 ARG A  35      92.547  23.164  26.572  1.00  0.00           H  
ATOM   1939 1HH2 ARG A  35      89.899  23.140  24.203  1.00  0.00           H  
ATOM   1940 2HH2 ARG A  35      91.457  22.446  24.592  1.00  0.00           H  
ATOM   1941  N   SER A  36      87.482  26.961  30.285  1.00 28.46           N  
ATOM   1942  CA  SER A  36      87.680  26.052  31.440  1.00 28.46           C  
ATOM   1943  C   SER A  36      87.214  24.644  31.141  1.00 28.46           C  
ATOM   1944  O   SER A  36      86.389  24.420  30.266  1.00 28.46           O  
ATOM   1945  CB  SER A  36      86.863  26.399  32.674  1.00 28.46           C  
ATOM   1946  OG  SER A  36      87.413  27.566  33.243  1.00 38.12           O  
ATOM   1947  H   SER A  36      86.562  27.045  29.877  1.00  0.00           H  
ATOM   1948  HA  SER A  36      88.728  26.097  31.740  1.00  0.00           H  
ATOM   1949 1HB  SER A  36      85.822  26.551  32.390  1.00  0.00           H  
ATOM   1950 2HB  SER A  36      86.892  25.566  33.375  1.00  0.00           H  
ATOM   1951  HG  SER A  36      88.154  27.810  32.683  1.00  0.00           H  
ATOM   1952  N   ALA A  37      87.538  23.808  32.078  1.00 27.51           N  
ATOM   1953  CA  ALA A  37      87.047  22.441  32.107  1.00 27.51           C  
ATOM   1954  C   ALA A  37      86.310  22.353  33.430  1.00 27.51           C  
ATOM   1955  O   ALA A  37      86.859  22.804  34.440  1.00 27.51           O  
ATOM   1956  CB  ALA A  37      88.196  21.403  31.994  1.00 27.51           C  
ATOM   1957  H   ALA A  37      88.155  24.125  32.812  1.00  0.00           H  
ATOM   1958  HA  ALA A  37      86.382  22.302  31.255  1.00  0.00           H  
ATOM   1959 1HB  ALA A  37      87.780  20.396  32.020  1.00  0.00           H  
ATOM   1960 2HB  ALA A  37      88.729  21.551  31.055  1.00  0.00           H  
ATOM   1961 3HB  ALA A  37      88.886  21.532  32.827  1.00  0.00           H  
ATOM   1962  N   ILE A  38      84.983  22.240  33.314  1.00 30.04           N  
ATOM   1963  CA  ILE A  38      84.101  22.294  34.512  1.00 30.04           C  
ATOM   1964  C   ILE A  38      83.901  20.906  35.143  1.00 30.04           C  
ATOM   1965  O   ILE A  38      83.301  20.745  36.214  1.00 30.04           O  
ATOM   1966  CB  ILE A  38      82.764  23.000  34.196  1.00 30.04           C  
ATOM   1967  CG1 ILE A  38      81.935  22.304  33.108  1.00 26.28           C  
ATOM   1968  CG2 ILE A  38      82.978  24.495  33.896  1.00 26.28           C  
ATOM   1969  CD1 ILE A  38      80.470  22.765  33.227  1.00 26.28           C  
ATOM   1970  H   ILE A  38      84.567  22.116  32.402  1.00  0.00           H  
ATOM   1971  HA  ILE A  38      84.610  22.861  35.290  1.00  0.00           H  
ATOM   1972  HB  ILE A  38      82.095  22.911  35.051  1.00  0.00           H  
ATOM   1973 1HG1 ILE A  38      82.341  22.551  32.128  1.00  0.00           H  
ATOM   1974 2HG1 ILE A  38      82.010  21.223  33.229  1.00  0.00           H  
ATOM   1975 1HG2 ILE A  38      82.019  24.963  33.677  1.00  0.00           H  
ATOM   1976 2HG2 ILE A  38      83.428  24.979  34.762  1.00  0.00           H  
ATOM   1977 3HG2 ILE A  38      83.639  24.603  33.036  1.00  0.00           H  
ATOM   1978 1HD1 ILE A  38      79.871  22.276  32.458  1.00  0.00           H  
ATOM   1979 2HD1 ILE A  38      80.084  22.500  34.212  1.00  0.00           H  
ATOM   1980 3HD1 ILE A  38      80.417  23.845  33.095  1.00  0.00           H  
ATOM   1981  N   GLY A  39      84.640  19.951  34.603  1.00 13.91           N  
ATOM   1982  CA  GLY A  39      84.640  18.597  35.159  1.00 13.91           C  
ATOM   1983  C   GLY A  39      85.022  17.632  34.057  1.00 13.91           C  
ATOM   1984  O   GLY A  39      85.421  18.009  32.953  1.00 13.91           O  
ATOM   1985  H   GLY A  39      85.214  20.152  33.797  1.00  0.00           H  
ATOM   1986 1HA  GLY A  39      85.343  18.545  35.990  1.00  0.00           H  
ATOM   1987 2HA  GLY A  39      83.653  18.368  35.559  1.00  0.00           H  
ATOM   1988  N   THR A  40      84.858  16.401  34.367  1.00 25.01           N  
ATOM   1989  CA  THR A  40      85.163  15.380  33.399  1.00 25.01           C  
ATOM   1990  C   THR A  40      83.931  14.481  33.160  1.00 25.01           C  
ATOM   1991  O   THR A  40      83.057  14.357  34.035  1.00 25.01           O  
ATOM   1992  CB  THR A  40      86.393  14.640  33.970  1.00 25.01           C  
ATOM   1993  OG1 THR A  40      87.105  14.141  32.859  1.00 33.56           O  
ATOM   1994  CG2 THR A  40      85.998  13.446  34.850  1.00 33.56           C  
ATOM   1995  H   THR A  40      84.518  16.129  35.278  1.00  0.00           H  
ATOM   1996  HA  THR A  40      85.399  15.862  32.450  1.00  0.00           H  
ATOM   1997  HB  THR A  40      86.984  15.328  34.574  1.00  0.00           H  
ATOM   1998  HG1 THR A  40      86.648  14.386  32.051  1.00  0.00           H  
ATOM   1999 1HG2 THR A  40      86.897  12.959  35.228  1.00  0.00           H  
ATOM   2000 2HG2 THR A  40      85.395  13.795  35.688  1.00  0.00           H  
ATOM   2001 3HG2 THR A  40      85.421  12.735  34.260  1.00  0.00           H  
ATOM   2002  N   THR A  41      83.790  13.970  31.930  1.00 16.97           N  
ATOM   2003  CA  THR A  41      82.631  13.117  31.643  1.00 16.97           C  
ATOM   2004  C   THR A  41      82.876  11.725  32.236  1.00 16.97           C  
ATOM   2005  O   THR A  41      84.003  11.432  32.668  1.00 16.97           O  
ATOM   2006  CB  THR A  41      82.483  12.915  30.150  1.00 16.97           C  
ATOM   2007  OG1 THR A  41      83.559  12.070  29.732  1.00 13.44           O  
ATOM   2008  CG2 THR A  41      82.402  14.212  29.329  1.00 13.44           C  
ATOM   2009  H   THR A  41      84.458  14.155  31.196  1.00  0.00           H  
ATOM   2010  HA  THR A  41      81.735  13.612  32.019  1.00  0.00           H  
ATOM   2011  HB  THR A  41      81.571  12.353  29.948  1.00  0.00           H  
ATOM   2012  HG1 THR A  41      84.101  11.844  30.492  1.00  0.00           H  
ATOM   2013 1HG2 THR A  41      82.297  13.968  28.272  1.00  0.00           H  
ATOM   2014 2HG2 THR A  41      81.541  14.795  29.654  1.00  0.00           H  
ATOM   2015 3HG2 THR A  41      83.311  14.794  29.478  1.00  0.00           H  
ATOM   2016  N   PHE A  42      81.865  10.856  32.115  1.00 28.35           N  
ATOM   2017  CA  PHE A  42      81.962   9.432  32.496  1.00 28.35           C  
ATOM   2018  C   PHE A  42      83.239   8.764  31.958  1.00 28.35           C  
ATOM   2019  O   PHE A  42      84.074   8.288  32.743  1.00 28.35           O  
ATOM   2020  CB  PHE A  42      80.703   8.645  32.065  1.00 28.35           C  
ATOM   2021  CG  PHE A  42      80.782   7.217  32.617  1.00 18.32           C  
ATOM   2022  CD1 PHE A  42      80.521   6.993  33.950  1.00 18.32           C  
ATOM   2023  CD2 PHE A  42      81.153   6.170  31.817  1.00 18.32           C  
ATOM   2024  CE1 PHE A  42      80.672   5.681  34.505  1.00 18.32           C  
ATOM   2025  CE2 PHE A  42      81.304   4.883  32.359  1.00 18.32           C  
ATOM   2026  CZ  PHE A  42      81.083   4.631  33.713  1.00 18.32           C  
ATOM   2027  H   PHE A  42      80.995  11.207  31.741  1.00  0.00           H  
ATOM   2028  HA  PHE A  42      82.048   9.369  33.582  1.00  0.00           H  
ATOM   2029 1HB  PHE A  42      79.813   9.149  32.439  1.00  0.00           H  
ATOM   2030 2HB  PHE A  42      80.638   8.630  30.978  1.00  0.00           H  
ATOM   2031  HD1 PHE A  42      80.198   7.825  34.576  1.00  0.00           H  
ATOM   2032  HD2 PHE A  42      81.333   6.338  30.755  1.00  0.00           H  
ATOM   2033  HE1 PHE A  42      80.461   5.509  35.560  1.00  0.00           H  
ATOM   2034  HE2 PHE A  42      81.602   4.071  31.696  1.00  0.00           H  
ATOM   2035  HZ  PHE A  42      81.227   3.643  34.148  1.00  0.00           H  
ATOM   2036  N   ASP A  43      83.421   8.828  30.644  1.00 23.97           N  
ATOM   2037  CA  ASP A  43      84.612   8.232  30.023  1.00 23.97           C  
ATOM   2038  C   ASP A  43      85.865   9.076  30.264  1.00 23.97           C  
ATOM   2039  O   ASP A  43      86.903   8.781  29.667  1.00 23.97           O  
ATOM   2040  CB  ASP A  43      84.430   8.185  28.502  1.00 23.97           C  
ATOM   2041  CG  ASP A  43      83.659   6.936  28.136  1.00 27.69           C  
ATOM   2042  OD1 ASP A  43      83.673   5.990  28.980  1.00 27.69           O  
ATOM   2043  OD2 ASP A  43      83.057   6.902  27.014  1.00 27.69           O  
ATOM   2044  H   ASP A  43      82.739   9.289  30.058  1.00  0.00           H  
ATOM   2045  HA  ASP A  43      84.726   7.215  30.400  1.00  0.00           H  
ATOM   2046 1HB  ASP A  43      83.897   9.077  28.172  1.00  0.00           H  
ATOM   2047 2HB  ASP A  43      85.407   8.190  28.018  1.00  0.00           H  
ATOM   2048  N   GLY A  44      85.760  10.145  31.045  1.00 31.44           N  
ATOM   2049  CA  GLY A  44      86.955  10.939  31.365  1.00 31.44           C  
ATOM   2050  C   GLY A  44      87.306  12.021  30.336  1.00 31.44           C  
ATOM   2051  O   GLY A  44      88.334  12.684  30.472  1.00 31.44           O  
ATOM   2052  H   GLY A  44      84.867  10.424  31.426  1.00  0.00           H  
ATOM   2053 1HA  GLY A  44      86.819  11.429  32.329  1.00  0.00           H  
ATOM   2054 2HA  GLY A  44      87.816  10.278  31.459  1.00  0.00           H  
ATOM   2055  N   ASP A  45      86.395  12.343  29.443  1.00 23.42           N  
ATOM   2056  CA  ASP A  45      86.577  13.506  28.557  1.00 23.42           C  
ATOM   2057  C   ASP A  45      86.372  14.807  29.326  1.00 23.42           C  
ATOM   2058  O   ASP A  45      85.746  14.839  30.385  1.00 23.42           O  
ATOM   2059  CB  ASP A  45      85.563  13.427  27.421  1.00 23.42           C  
ATOM   2060  CG  ASP A  45      85.929  12.214  26.566  1.00 29.88           C  
ATOM   2061  OD1 ASP A  45      87.142  12.161  26.245  1.00 29.88           O  
ATOM   2062  OD2 ASP A  45      85.070  11.341  26.210  1.00 29.88           O  
ATOM   2063  H   ASP A  45      85.556  11.787  29.359  1.00  0.00           H  
ATOM   2064  HA  ASP A  45      87.586  13.472  28.144  1.00  0.00           H  
ATOM   2065 1HB  ASP A  45      84.559  13.335  27.835  1.00  0.00           H  
ATOM   2066 2HB  ASP A  45      85.595  14.349  26.840  1.00  0.00           H  
ATOM   2067  N   ASN A  46      87.033  15.826  28.877  1.00 25.18           N  
ATOM   2068  CA  ASN A  46      86.981  17.100  29.606  1.00 25.18           C  
ATOM   2069  C   ASN A  46      85.805  17.967  29.222  1.00 25.18           C  
ATOM   2070  O   ASN A  46      85.727  18.350  28.062  1.00 25.18           O  
ATOM   2071  CB  ASN A  46      88.214  17.918  29.262  1.00 25.18           C  
ATOM   2072  CG  ASN A  46      89.193  17.586  30.371  1.00 34.60           C  
ATOM   2073  OD1 ASN A  46      90.370  17.841  30.202  1.00 34.60           O  
ATOM   2074  ND2 ASN A  46      88.704  17.036  31.464  1.00 34.60           N  
ATOM   2075  H   ASN A  46      87.585  15.764  28.034  1.00  0.00           H  
ATOM   2076  HA  ASN A  46      86.976  16.887  30.676  1.00  0.00           H  
ATOM   2077 1HB  ASN A  46      88.574  17.635  28.272  1.00  0.00           H  
ATOM   2078 2HB  ASN A  46      87.951  18.975  29.224  1.00  0.00           H  
ATOM   2079 1HD2 ASN A  46      89.314  16.800  32.221  1.00  0.00           H  
ATOM   2080 2HD2 ASN A  46      87.724  16.854  31.537  1.00  0.00           H  
ATOM   2081  N   ILE A  47      85.095  18.462  30.202  1.00 25.65           N  
ATOM   2082  CA  ILE A  47      83.965  19.309  29.806  1.00 25.65           C  
ATOM   2083  C   ILE A  47      84.316  20.801  29.701  1.00 25.65           C  
ATOM   2084  O   ILE A  47      84.382  21.550  30.669  1.00 25.65           O  
ATOM   2085  CB  ILE A  47      82.718  19.067  30.712  1.00 25.65           C  
ATOM   2086  CG1 ILE A  47      82.430  17.568  30.986  1.00 16.74           C  
ATOM   2087  CG2 ILE A  47      81.458  19.864  30.228  1.00 16.74           C  
ATOM   2088  CD1 ILE A  47      81.388  17.443  32.103  1.00 16.74           C  
ATOM   2089  H   ILE A  47      85.270  18.303  31.184  1.00  0.00           H  
ATOM   2090  HA  ILE A  47      83.691  19.062  28.781  1.00  0.00           H  
ATOM   2091  HB  ILE A  47      82.942  19.382  31.731  1.00  0.00           H  
ATOM   2092 1HG1 ILE A  47      82.070  17.094  30.073  1.00  0.00           H  
ATOM   2093 2HG1 ILE A  47      83.355  17.066  31.271  1.00  0.00           H  
ATOM   2094 1HG2 ILE A  47      80.620  19.658  30.893  1.00  0.00           H  
ATOM   2095 2HG2 ILE A  47      81.676  20.931  30.239  1.00  0.00           H  
ATOM   2096 3HG2 ILE A  47      81.200  19.557  29.214  1.00  0.00           H  
ATOM   2097 1HD1 ILE A  47      81.186  16.389  32.296  1.00  0.00           H  
ATOM   2098 2HD1 ILE A  47      81.770  17.911  33.011  1.00  0.00           H  
ATOM   2099 3HD1 ILE A  47      80.467  17.938  31.798  1.00  0.00           H  
ATOM   2100  N   TYR A  48      84.571  21.225  28.523  1.00 24.09           N  
ATOM   2101  CA  TYR A  48      84.958  22.621  28.338  1.00 24.09           C  
ATOM   2102  C   TYR A  48      83.823  23.639  28.310  1.00 24.09           C  
ATOM   2103  O   TYR A  48      82.866  23.520  27.548  1.00 24.09           O  
ATOM   2104  CB  TYR A  48      85.731  22.772  27.046  1.00 24.09           C  
ATOM   2105  CG  TYR A  48      87.080  22.053  27.188  1.00 26.76           C  
ATOM   2106  CD1 TYR A  48      88.004  22.533  28.080  1.00 26.76           C  
ATOM   2107  CD2 TYR A  48      87.343  20.938  26.426  1.00 26.76           C  
ATOM   2108  CE1 TYR A  48      89.195  21.875  28.247  1.00 26.76           C  
ATOM   2109  CE2 TYR A  48      88.532  20.264  26.569  1.00 26.76           C  
ATOM   2110  CZ  TYR A  48      89.461  20.723  27.496  1.00 26.76           C  
ATOM   2111  OH  TYR A  48      90.654  20.001  27.695  1.00 26.76           O  
ATOM   2112  H   TYR A  48      84.512  20.620  27.717  1.00  0.00           H  
ATOM   2113  HA  TYR A  48      85.598  22.916  29.170  1.00  0.00           H  
ATOM   2114 1HB  TYR A  48      85.152  22.349  26.224  1.00  0.00           H  
ATOM   2115 2HB  TYR A  48      85.878  23.830  26.832  1.00  0.00           H  
ATOM   2116  HD1 TYR A  48      87.790  23.435  28.654  1.00  0.00           H  
ATOM   2117  HD2 TYR A  48      86.607  20.586  25.704  1.00  0.00           H  
ATOM   2118  HE1 TYR A  48      89.932  22.253  28.955  1.00  0.00           H  
ATOM   2119  HE2 TYR A  48      88.736  19.383  25.960  1.00  0.00           H  
ATOM   2120  HH  TYR A  48      90.662  19.233  27.119  1.00  0.00           H  
ATOM   2121  N   LEU A  49      84.080  24.702  28.982  1.00 16.20           N  
ATOM   2122  CA  LEU A  49      83.172  25.821  29.029  1.00 16.20           C  
ATOM   2123  C   LEU A  49      83.950  27.023  28.522  1.00 16.20           C  
ATOM   2124  O   LEU A  49      85.094  27.211  28.949  1.00 16.20           O  
ATOM   2125  CB  LEU A  49      82.802  26.043  30.515  1.00 16.20           C  
ATOM   2126  CG  LEU A  49      81.793  27.174  30.784  1.00 18.30           C  
ATOM   2127  CD1 LEU A  49      80.441  26.838  30.155  1.00 18.30           C  
ATOM   2128  CD2 LEU A  49      81.559  27.385  32.274  1.00 18.30           C  
ATOM   2129  H   LEU A  49      84.949  24.752  29.494  1.00  0.00           H  
ATOM   2130  HA  LEU A  49      82.283  25.569  28.452  1.00  0.00           H  
ATOM   2131 1HB  LEU A  49      82.381  25.120  30.910  1.00  0.00           H  
ATOM   2132 2HB  LEU A  49      83.712  26.269  31.070  1.00  0.00           H  
ATOM   2133  HG  LEU A  49      82.170  28.106  30.363  1.00  0.00           H  
ATOM   2134 1HD1 LEU A  49      79.737  27.646  30.353  1.00  0.00           H  
ATOM   2135 2HD1 LEU A  49      80.561  26.717  29.078  1.00  0.00           H  
ATOM   2136 3HD1 LEU A  49      80.060  25.912  30.585  1.00  0.00           H  
ATOM   2137 1HD2 LEU A  49      80.841  28.193  32.419  1.00  0.00           H  
ATOM   2138 2HD2 LEU A  49      81.167  26.468  32.714  1.00  0.00           H  
ATOM   2139 3HD2 LEU A  49      82.501  27.646  32.757  1.00  0.00           H  
ATOM   2140  N   LEU A  50      83.337  27.814  27.636  1.00 22.20           N  
ATOM   2141  CA  LEU A  50      83.984  29.054  27.120  1.00 22.20           C  
ATOM   2142  C   LEU A  50      83.280  30.246  27.747  1.00 22.20           C  
ATOM   2143  O   LEU A  50      82.055  30.226  27.837  1.00 22.20           O  
ATOM   2144  CB  LEU A  50      83.787  29.196  25.605  1.00 22.20           C  
ATOM   2145  CG  LEU A  50      84.441  28.097  24.748  1.00 23.25           C  
ATOM   2146  CD1 LEU A  50      84.070  28.277  23.280  1.00 23.25           C  
ATOM   2147  CD2 LEU A  50      85.969  28.117  24.901  1.00 23.25           C  
ATOM   2148  H   LEU A  50      82.414  27.567  27.308  1.00  0.00           H  
ATOM   2149  HA  LEU A  50      85.053  28.995  27.321  1.00  0.00           H  
ATOM   2150 1HB  LEU A  50      82.719  29.194  25.392  1.00  0.00           H  
ATOM   2151 2HB  LEU A  50      84.198  30.155  25.289  1.00  0.00           H  
ATOM   2152  HG  LEU A  50      84.071  27.121  25.063  1.00  0.00           H  
ATOM   2153 1HD1 LEU A  50      84.540  27.492  22.687  1.00  0.00           H  
ATOM   2154 2HD1 LEU A  50      82.987  28.216  23.168  1.00  0.00           H  
ATOM   2155 3HD1 LEU A  50      84.417  29.250  22.934  1.00  0.00           H  
ATOM   2156 1HD2 LEU A  50      86.407  27.330  24.286  1.00  0.00           H  
ATOM   2157 2HD2 LEU A  50      86.354  29.085  24.580  1.00  0.00           H  
ATOM   2158 3HD2 LEU A  50      86.232  27.950  25.946  1.00  0.00           H  
ATOM   2159  N   LYS A  51      84.008  31.223  28.231  1.00 19.40           N  
ATOM   2160  CA  LYS A  51      83.342  32.395  28.795  1.00 19.40           C  
ATOM   2161  C   LYS A  51      83.669  33.593  27.910  1.00 19.40           C  
ATOM   2162  O   LYS A  51      84.848  33.733  27.585  1.00 19.40           O  
ATOM   2163  CB  LYS A  51      83.934  32.677  30.134  1.00 19.40           C  
ATOM   2164  CG  LYS A  51      83.655  34.118  30.479  1.00 34.90           C  
ATOM   2165  CD  LYS A  51      84.433  34.346  31.744  1.00 34.90           C  
ATOM   2166  CE  LYS A  51      83.813  35.451  32.597  1.00 34.90           C  
ATOM   2167  NZ  LYS A  51      83.990  35.050  34.011  1.00 34.90           N  
ATOM   2168  H   LYS A  51      85.017  31.186  28.224  1.00  0.00           H  
ATOM   2169  HA  LYS A  51      82.280  32.171  28.904  1.00  0.00           H  
ATOM   2170 1HB  LYS A  51      83.497  32.005  30.874  1.00  0.00           H  
ATOM   2171 2HB  LYS A  51      85.006  32.481  30.106  1.00  0.00           H  
ATOM   2172 1HG  LYS A  51      83.987  34.759  29.661  1.00  0.00           H  
ATOM   2173 2HG  LYS A  51      82.583  34.258  30.615  1.00  0.00           H  
ATOM   2174 1HD  LYS A  51      84.459  33.424  32.327  1.00  0.00           H  
ATOM   2175 2HD  LYS A  51      85.456  34.627  31.496  1.00  0.00           H  
ATOM   2176 1HE  LYS A  51      84.312  36.396  32.386  1.00  0.00           H  
ATOM   2177 2HE  LYS A  51      82.758  35.558  32.344  1.00  0.00           H  
ATOM   2178 1HZ  LYS A  51      83.592  35.756  34.614  1.00  0.00           H  
ATOM   2179 2HZ  LYS A  51      83.524  34.168  34.172  1.00  0.00           H  
ATOM   2180 3HZ  LYS A  51      84.975  34.952  34.213  1.00  0.00           H  
ATOM   2181  N   VAL A  52      82.636  34.077  27.232  1.00 22.25           N  
ATOM   2182  CA  VAL A  52      82.756  34.995  26.122  1.00 22.25           C  
ATOM   2183  C   VAL A  52      82.302  36.387  26.564  1.00 22.25           C  
ATOM   2184  O   VAL A  52      81.167  36.549  26.993  1.00 22.25           O  
ATOM   2185  CB  VAL A  52      81.837  34.561  24.972  1.00 22.25           C  
ATOM   2186  CG1 VAL A  52      81.863  35.595  23.820  1.00 11.77           C  
ATOM   2187  CG2 VAL A  52      82.143  33.139  24.466  1.00 11.77           C  
ATOM   2188  H   VAL A  52      81.717  33.775  27.523  1.00  0.00           H  
ATOM   2189  HA  VAL A  52      83.788  34.980  25.771  1.00  0.00           H  
ATOM   2190  HB  VAL A  52      80.803  34.581  25.318  1.00  0.00           H  
ATOM   2191 1HG1 VAL A  52      81.203  35.263  23.018  1.00  0.00           H  
ATOM   2192 2HG1 VAL A  52      81.524  36.562  24.191  1.00  0.00           H  
ATOM   2193 3HG1 VAL A  52      82.879  35.688  23.437  1.00  0.00           H  
ATOM   2194 1HG2 VAL A  52      81.461  32.887  23.654  1.00  0.00           H  
ATOM   2195 2HG2 VAL A  52      83.171  33.095  24.105  1.00  0.00           H  
ATOM   2196 3HG2 VAL A  52      82.014  32.427  25.281  1.00  0.00           H  
ATOM   2197  N   GLY A  53      83.199  37.352  26.504  1.00 31.99           N  
ATOM   2198  CA  GLY A  53      82.930  38.707  26.988  1.00 31.99           C  
ATOM   2199  C   GLY A  53      84.233  39.449  27.244  1.00 31.99           C  
ATOM   2200  O   GLY A  53      85.257  38.838  27.548  1.00 31.99           O  
ATOM   2201  H   GLY A  53      84.104  37.142  26.108  1.00  0.00           H  
ATOM   2202 1HA  GLY A  53      82.332  39.244  26.252  1.00  0.00           H  
ATOM   2203 2HA  GLY A  53      82.342  38.656  27.904  1.00  0.00           H  
ATOM   2204  N   LYS A  54      84.118  40.727  27.124  1.00 29.82           N  
ATOM   2205  CA  LYS A  54      85.132  41.658  27.530  1.00 29.82           C  
ATOM   2206  C   LYS A  54      85.188  41.599  29.037  1.00 29.82           C  
ATOM   2207  O   LYS A  54      84.216  42.020  29.659  1.00 29.82           O  
ATOM   2208  CB  LYS A  54      84.488  43.003  27.267  1.00 29.82           C  
ATOM   2209  CG  LYS A  54      85.231  43.634  26.123  1.00 38.48           C  
ATOM   2210  CD  LYS A  54      86.665  43.734  26.589  1.00 38.48           C  
ATOM   2211  CE  LYS A  54      87.489  44.484  25.548  1.00 38.48           C  
ATOM   2212  NZ  LYS A  54      88.857  44.664  26.051  1.00 38.48           N  
ATOM   2213  H   LYS A  54      83.261  41.078  26.720  1.00  0.00           H  
ATOM   2214  HA  LYS A  54      86.016  41.499  26.911  1.00  0.00           H  
ATOM   2215 1HB  LYS A  54      83.433  42.861  27.031  1.00  0.00           H  
ATOM   2216 2HB  LYS A  54      84.543  43.615  28.168  1.00  0.00           H  
ATOM   2217 1HG  LYS A  54      85.132  43.008  25.235  1.00  0.00           H  
ATOM   2218 2HG  LYS A  54      84.802  44.612  25.906  1.00  0.00           H  
ATOM   2219 1HD  LYS A  54      86.702  44.262  27.543  1.00  0.00           H  
ATOM   2220 2HD  LYS A  54      87.072  42.733  26.732  1.00  0.00           H  
ATOM   2221 1HE  LYS A  54      87.502  43.918  24.618  1.00  0.00           H  
ATOM   2222 2HE  LYS A  54      87.031  45.453  25.351  1.00  0.00           H  
ATOM   2223 1HZ  LYS A  54      89.406  45.161  25.364  1.00  0.00           H  
ATOM   2224 2HZ  LYS A  54      88.833  45.195  26.911  1.00  0.00           H  
ATOM   2225 3HZ  LYS A  54      89.274  43.761  26.225  1.00  0.00           H  
ATOM   2226  N   PRO A  55      86.304  41.141  29.552  1.00 33.84           N  
ATOM   2227  CA  PRO A  55      86.449  40.829  30.975  1.00 33.84           C  
ATOM   2228  C   PRO A  55      86.252  42.041  31.874  1.00 33.84           C  
ATOM   2229  O   PRO A  55      86.693  43.121  31.519  1.00 33.84           O  
ATOM   2230  CB  PRO A  55      87.895  40.354  31.097  1.00 33.84           C  
ATOM   2231  CG  PRO A  55      88.314  39.919  29.714  1.00 27.59           C  
ATOM   2232  CD  PRO A  55      87.485  40.781  28.770  1.00 27.59           C  
ATOM   2233  HA  PRO A  55      85.752  40.021  31.241  1.00  0.00           H  
ATOM   2234 1HB  PRO A  55      88.528  41.169  31.479  1.00  0.00           H  
ATOM   2235 2HB  PRO A  55      87.960  39.530  31.822  1.00  0.00           H  
ATOM   2236 1HG  PRO A  55      89.396  40.069  29.580  1.00  0.00           H  
ATOM   2237 2HG  PRO A  55      88.123  38.844  29.580  1.00  0.00           H  
ATOM   2238 1HD  PRO A  55      88.061  41.675  28.488  1.00  0.00           H  
ATOM   2239 2HD  PRO A  55      87.216  40.195  27.879  1.00  0.00           H  
ATOM   2240  N   GLY A  56      85.407  41.920  32.867  1.00 40.18           N  
ATOM   2241  CA  GLY A  56      85.012  43.128  33.575  1.00 40.18           C  
ATOM   2242  C   GLY A  56      84.676  42.811  35.022  1.00 40.18           C  
ATOM   2243  O   GLY A  56      84.238  41.699  35.337  1.00 40.18           O  
ATOM   2244  H   GLY A  56      85.023  41.032  33.157  1.00  0.00           H  
ATOM   2245 1HA  GLY A  56      85.821  43.857  33.530  1.00  0.00           H  
ATOM   2246 2HA  GLY A  56      84.150  43.574  33.080  1.00  0.00           H  
ATOM   2247  N   SER A  57      84.807  43.837  35.818  1.00 41.31           N  
ATOM   2248  CA  SER A  57      84.379  43.749  37.206  1.00 41.31           C  
ATOM   2249  C   SER A  57      82.855  43.585  37.243  1.00 41.31           C  
ATOM   2250  O   SER A  57      82.154  44.486  36.731  1.00 41.31           O  
ATOM   2251  CB  SER A  57      84.675  45.134  37.809  1.00 41.31           C  
ATOM   2252  OG  SER A  57      85.239  45.988  36.852  1.00  0.00           O  
ATOM   2253  H   SER A  57      85.206  44.701  35.480  1.00  0.00           H  
ATOM   2254  HA  SER A  57      84.964  42.972  37.700  1.00  0.00           H  
ATOM   2255 1HB  SER A  57      83.752  45.570  38.190  1.00  0.00           H  
ATOM   2256 2HB  SER A  57      85.358  45.026  38.651  1.00  0.00           H  
ATOM   2257  HG  SER A  57      85.298  45.476  36.042  1.00  0.00           H  
ATOM   2258  N   ASN A  58      82.425  42.575  38.045  1.00 44.81           N  
ATOM   2259  CA  ASN A  58      81.000  42.311  38.484  1.00 44.81           C  
ATOM   2260  C   ASN A  58      79.924  42.267  37.377  1.00 44.81           C  
ATOM   2261  O   ASN A  58      78.901  42.964  37.474  1.00 44.81           O  
ATOM   2262  CB  ASN A  58      80.551  43.230  39.667  1.00 44.81           C  
ATOM   2263  CG  ASN A  58      81.634  44.174  40.108  1.00  0.00           C  
ATOM   2264  OD1 ASN A  58      82.740  44.174  39.554  1.00  0.00           O  
ATOM   2265  ND2 ASN A  58      81.340  44.980  41.096  1.00  0.00           N  
ATOM   2266  H   ASN A  58      83.159  41.958  38.361  1.00  0.00           H  
ATOM   2267  HA  ASN A  58      80.929  41.277  38.826  1.00  0.00           H  
ATOM   2268 1HB  ASN A  58      79.679  43.811  39.366  1.00  0.00           H  
ATOM   2269 2HB  ASN A  58      80.256  42.613  40.515  1.00  0.00           H  
ATOM   2270 1HD2 ASN A  58      82.022  45.631  41.432  1.00  0.00           H  
ATOM   2271 2HD2 ASN A  58      80.433  44.947  41.515  1.00  0.00           H  
ATOM   2272  N   LYS A  59      80.225  41.541  36.300  1.00 32.94           N  
ATOM   2273  CA  LYS A  59      79.311  41.496  35.138  1.00 32.94           C  
ATOM   2274  C   LYS A  59      78.267  40.389  35.331  1.00 32.94           C  
ATOM   2275  O   LYS A  59      78.642  39.247  35.644  1.00 32.94           O  
ATOM   2276  CB  LYS A  59      80.095  41.149  33.873  1.00 32.94           C  
ATOM   2277  CG  LYS A  59      81.203  42.152  33.586  1.00 19.08           C  
ATOM   2278  CD  LYS A  59      81.286  42.376  32.072  1.00 19.08           C  
ATOM   2279  CE  LYS A  59      81.878  41.170  31.377  1.00 19.08           C  
ATOM   2280  NZ  LYS A  59      81.666  41.236  29.910  1.00 19.08           N  
ATOM   2281  H   LYS A  59      81.085  41.013  36.270  1.00  0.00           H  
ATOM   2282  HA  LYS A  59      78.859  42.481  35.015  1.00  0.00           H  
ATOM   2283 1HB  LYS A  59      80.534  40.156  33.978  1.00  0.00           H  
ATOM   2284 2HB  LYS A  59      79.416  41.118  33.021  1.00  0.00           H  
ATOM   2285 1HG  LYS A  59      80.985  43.091  34.096  1.00  0.00           H  
ATOM   2286 2HG  LYS A  59      82.150  41.766  33.963  1.00  0.00           H  
ATOM   2287 1HD  LYS A  59      80.287  42.563  31.676  1.00  0.00           H  
ATOM   2288 2HD  LYS A  59      81.908  43.247  31.867  1.00  0.00           H  
ATOM   2289 1HE  LYS A  59      82.946  41.120  31.582  1.00  0.00           H  
ATOM   2290 2HE  LYS A  59      81.414  40.263  31.764  1.00  0.00           H  
ATOM   2291 1HZ  LYS A  59      82.070  40.419  29.474  1.00  0.00           H  
ATOM   2292 2HZ  LYS A  59      80.675  41.267  29.713  1.00  0.00           H  
ATOM   2293 3HZ  LYS A  59      82.107  42.067  29.543  1.00  0.00           H  
ATOM   2294  N   PRO A  60      77.023  40.708  34.976  1.00 26.31           N  
ATOM   2295  CA  PRO A  60      75.983  39.658  34.838  1.00 26.31           C  
ATOM   2296  C   PRO A  60      76.256  38.682  33.659  1.00 26.31           C  
ATOM   2297  O   PRO A  60      76.957  38.984  32.682  1.00 26.31           O  
ATOM   2298  CB  PRO A  60      74.669  40.468  34.755  1.00 26.31           C  
ATOM   2299  CG  PRO A  60      75.075  41.794  34.112  1.00 27.98           C  
ATOM   2300  CD  PRO A  60      76.568  41.991  34.389  1.00 27.98           C  
ATOM   2301  HA  PRO A  60      75.993  39.019  35.733  1.00  0.00           H  
ATOM   2302 1HB  PRO A  60      73.925  39.918  34.159  1.00  0.00           H  
ATOM   2303 2HB  PRO A  60      74.243  40.598  35.761  1.00  0.00           H  
ATOM   2304 1HG  PRO A  60      74.869  41.771  33.032  1.00  0.00           H  
ATOM   2305 2HG  PRO A  60      74.479  42.618  34.532  1.00  0.00           H  
ATOM   2306 1HD  PRO A  60      77.093  42.196  33.444  1.00  0.00           H  
ATOM   2307 2HD  PRO A  60      76.704  42.822  35.096  1.00  0.00           H  
ATOM   2308  N   ALA A  61      75.783  37.452  33.838  1.00 25.52           N  
ATOM   2309  CA  ALA A  61      75.990  36.410  32.819  1.00 25.52           C  
ATOM   2310  C   ALA A  61      74.717  35.795  32.227  1.00 25.52           C  
ATOM   2311  O   ALA A  61      73.654  35.757  32.842  1.00 25.52           O  
ATOM   2312  CB  ALA A  61      76.971  35.346  33.331  1.00 25.52           C  
ATOM   2313  H   ALA A  61      75.275  37.222  34.680  1.00  0.00           H  
ATOM   2314  HA  ALA A  61      76.414  36.882  31.933  1.00  0.00           H  
ATOM   2315 1HB  ALA A  61      77.113  34.583  32.565  1.00  0.00           H  
ATOM   2316 2HB  ALA A  61      77.929  35.814  33.559  1.00  0.00           H  
ATOM   2317 3HB  ALA A  61      76.569  34.885  34.232  1.00  0.00           H  
ATOM   2318  N   ILE A  62      74.916  35.262  31.050  1.00 23.95           N  
ATOM   2319  CA  ILE A  62      73.990  34.393  30.296  1.00 23.95           C  
ATOM   2320  C   ILE A  62      74.685  33.071  30.024  1.00 23.95           C  
ATOM   2321  O   ILE A  62      75.843  33.062  29.609  1.00 23.95           O  
ATOM   2322  CB  ILE A  62      73.437  35.069  29.010  1.00 23.95           C  
ATOM   2323  CG1 ILE A  62      72.543  36.239  29.477  1.00 19.14           C  
ATOM   2324  CG2 ILE A  62      72.629  34.142  28.071  1.00 19.14           C  
ATOM   2325  CD1 ILE A  62      71.971  37.036  28.317  1.00 19.14           C  
ATOM   2326  H   ILE A  62      75.812  35.494  30.646  1.00  0.00           H  
ATOM   2327  HA  ILE A  62      73.139  34.159  30.934  1.00  0.00           H  
ATOM   2328  HB  ILE A  62      74.265  35.460  28.420  1.00  0.00           H  
ATOM   2329 1HG1 ILE A  62      71.721  35.851  30.078  1.00  0.00           H  
ATOM   2330 2HG1 ILE A  62      73.123  36.909  30.112  1.00  0.00           H  
ATOM   2331 1HG2 ILE A  62      72.288  34.709  27.205  1.00  0.00           H  
ATOM   2332 2HG2 ILE A  62      73.262  33.320  27.739  1.00  0.00           H  
ATOM   2333 3HG2 ILE A  62      71.767  33.744  28.606  1.00  0.00           H  
ATOM   2334 1HD1 ILE A  62      71.351  37.846  28.702  1.00  0.00           H  
ATOM   2335 2HD1 ILE A  62      72.786  37.453  27.725  1.00  0.00           H  
ATOM   2336 3HD1 ILE A  62      71.365  36.383  27.691  1.00  0.00           H  
ATOM   2337  N   PHE A  63      74.058  32.011  30.536  1.00 21.83           N  
ATOM   2338  CA  PHE A  63      74.510  30.620  30.365  1.00 21.83           C  
ATOM   2339  C   PHE A  63      73.789  29.935  29.187  1.00 21.83           C  
ATOM   2340  O   PHE A  63      72.568  29.938  29.111  1.00 21.83           O  
ATOM   2341  CB  PHE A  63      74.283  29.833  31.662  1.00 21.83           C  
ATOM   2342  CG  PHE A  63      75.028  28.474  31.626  1.00 19.76           C  
ATOM   2343  CD1 PHE A  63      74.476  27.378  30.961  1.00 19.76           C  
ATOM   2344  CD2 PHE A  63      76.245  28.364  32.278  1.00 19.76           C  
ATOM   2345  CE1 PHE A  63      75.142  26.180  30.940  1.00 19.76           C  
ATOM   2346  CE2 PHE A  63      76.920  27.167  32.283  1.00 19.76           C  
ATOM   2347  CZ  PHE A  63      76.365  26.071  31.598  1.00 19.76           C  
ATOM   2348  H   PHE A  63      73.222  32.194  31.072  1.00  0.00           H  
ATOM   2349  HA  PHE A  63      75.577  30.628  30.139  1.00  0.00           H  
ATOM   2350 1HB  PHE A  63      74.634  30.420  32.510  1.00  0.00           H  
ATOM   2351 2HB  PHE A  63      73.216  29.662  31.802  1.00  0.00           H  
ATOM   2352  HD1 PHE A  63      73.513  27.488  30.461  1.00  0.00           H  
ATOM   2353  HD2 PHE A  63      76.659  29.225  32.804  1.00  0.00           H  
ATOM   2354  HE1 PHE A  63      74.713  25.328  30.413  1.00  0.00           H  
ATOM   2355  HE2 PHE A  63      77.870  27.058  32.806  1.00  0.00           H  
ATOM   2356  HZ  PHE A  63      76.907  25.127  31.589  1.00  0.00           H  
ATOM   2357  N   MET A  64      74.549  29.419  28.240  1.00 16.23           N  
ATOM   2358  CA  MET A  64      73.989  28.712  27.108  1.00 16.23           C  
ATOM   2359  C   MET A  64      74.731  27.401  26.953  1.00 16.23           C  
ATOM   2360  O   MET A  64      75.947  27.488  26.776  1.00 16.23           O  
ATOM   2361  CB  MET A  64      74.241  29.519  25.838  1.00 16.23           C  
ATOM   2362  CG  MET A  64      73.482  28.858  24.685  1.00 27.15           C  
ATOM   2363  SD  MET A  64      73.442  29.793  23.154  1.00 27.15           S  
ATOM   2364  CE  MET A  64      75.217  30.056  23.036  1.00 27.15           C  
ATOM   2365  H   MET A  64      75.551  29.522  28.309  1.00  0.00           H  
ATOM   2366  HA  MET A  64      72.915  28.609  27.261  1.00  0.00           H  
ATOM   2367 1HB  MET A  64      73.907  30.545  25.987  1.00  0.00           H  
ATOM   2368 2HB  MET A  64      75.312  29.550  25.633  1.00  0.00           H  
ATOM   2369 1HG  MET A  64      73.934  27.893  24.458  1.00  0.00           H  
ATOM   2370 2HG  MET A  64      72.447  28.688  24.981  1.00  0.00           H  
ATOM   2371 1HE  MET A  64      75.441  30.631  22.137  1.00  0.00           H  
ATOM   2372 2HE  MET A  64      75.563  30.603  23.914  1.00  0.00           H  
ATOM   2373 3HE  MET A  64      75.725  29.092  22.986  1.00  0.00           H  
ATOM   2374  N   ASP A  65      74.000  26.282  26.924  1.00 14.15           N  
ATOM   2375  CA  ASP A  65      74.634  24.986  26.598  1.00 14.15           C  
ATOM   2376  C   ASP A  65      74.076  24.284  25.354  1.00 14.15           C  
ATOM   2377  O   ASP A  65      72.935  24.562  24.992  1.00 14.15           O  
ATOM   2378  CB  ASP A  65      74.694  24.045  27.778  1.00 14.15           C  
ATOM   2379  CG  ASP A  65      73.279  23.743  28.274  1.00 24.92           C  
ATOM   2380  OD1 ASP A  65      72.485  23.130  27.505  1.00 24.92           O  
ATOM   2381  OD2 ASP A  65      72.949  24.086  29.440  1.00 24.92           O  
ATOM   2382  H   ASP A  65      73.010  26.309  27.124  1.00  0.00           H  
ATOM   2383  HA  ASP A  65      75.659  25.173  26.278  1.00  0.00           H  
ATOM   2384 1HB  ASP A  65      75.195  23.123  27.483  1.00  0.00           H  
ATOM   2385 2HB  ASP A  65      75.284  24.498  28.575  1.00  0.00           H  
ATOM   2386  N   CYS A  66      74.879  23.477  24.663  1.00 10.33           N  
ATOM   2387  CA  CYS A  66      74.430  22.659  23.543  1.00 10.33           C  
ATOM   2388  C   CYS A  66      74.711  21.174  23.806  1.00 10.33           C  
ATOM   2389  O   CYS A  66      75.431  20.874  24.770  1.00 10.33           O  
ATOM   2390  CB  CYS A  66      75.058  23.053  22.228  1.00 10.33           C  
ATOM   2391  SG  CYS A  66      74.663  24.722  21.727  1.00 19.11           S  
ATOM   2392  H   CYS A  66      75.849  23.440  24.941  1.00  0.00           H  
ATOM   2393  HA  CYS A  66      73.352  22.780  23.436  1.00  0.00           H  
ATOM   2394 1HB  CYS A  66      76.142  22.962  22.301  1.00  0.00           H  
ATOM   2395 2HB  CYS A  66      74.724  22.371  21.447  1.00  0.00           H  
ATOM   2396  N   GLY A  67      74.224  20.295  22.938  1.00 22.02           N  
ATOM   2397  CA  GLY A  67      74.600  18.855  22.987  1.00 22.02           C  
ATOM   2398  C   GLY A  67      74.377  18.132  24.319  1.00 22.02           C  
ATOM   2399  O   GLY A  67      75.152  17.246  24.645  1.00 22.02           O  
ATOM   2400  H   GLY A  67      73.582  20.612  22.226  1.00  0.00           H  
ATOM   2401 1HA  GLY A  67      74.037  18.306  22.232  1.00  0.00           H  
ATOM   2402 2HA  GLY A  67      75.656  18.746  22.742  1.00  0.00           H  
ATOM   2403  N   PHE A  68      73.227  18.351  24.936  1.00 15.52           N  
ATOM   2404  CA  PHE A  68      72.739  17.450  25.958  1.00 15.52           C  
ATOM   2405  C   PHE A  68      72.362  16.110  25.312  1.00 15.52           C  
ATOM   2406  O   PHE A  68      72.676  15.071  25.881  1.00 15.52           O  
ATOM   2407  CB  PHE A  68      71.413  18.036  26.434  1.00 15.52           C  
ATOM   2408  CG  PHE A  68      71.530  18.745  27.792  1.00 16.46           C  
ATOM   2409  CD1 PHE A  68      72.474  19.748  27.978  1.00 16.46           C  
ATOM   2410  CD2 PHE A  68      70.733  18.328  28.837  1.00 16.46           C  
ATOM   2411  CE1 PHE A  68      72.631  20.311  29.233  1.00 16.46           C  
ATOM   2412  CE2 PHE A  68      70.869  18.902  30.099  1.00 16.46           C  
ATOM   2413  CZ  PHE A  68      71.825  19.884  30.304  1.00 16.46           C  
ATOM   2414  H   PHE A  68      72.677  19.162  24.691  1.00  0.00           H  
ATOM   2415  HA  PHE A  68      73.465  17.424  26.772  1.00  0.00           H  
ATOM   2416 1HB  PHE A  68      71.045  18.749  25.697  1.00  0.00           H  
ATOM   2417 2HB  PHE A  68      70.673  17.241  26.517  1.00  0.00           H  
ATOM   2418  HD1 PHE A  68      73.076  20.076  27.130  1.00  0.00           H  
ATOM   2419  HD2 PHE A  68      69.983  17.554  28.668  1.00  0.00           H  
ATOM   2420  HE1 PHE A  68      73.380  21.086  29.392  1.00  0.00           H  
ATOM   2421  HE2 PHE A  68      70.231  18.583  30.923  1.00  0.00           H  
ATOM   2422  HZ  PHE A  68      71.953  20.323  31.292  1.00  0.00           H  
ATOM   2423  N   HIS A  69      71.625  16.088  24.201  1.00 15.90           N  
ATOM   2424  CA  HIS A  69      71.340  14.796  23.540  1.00 15.90           C  
ATOM   2425  C   HIS A  69      72.236  14.574  22.319  1.00 15.90           C  
ATOM   2426  O   HIS A  69      72.209  15.406  21.402  1.00 15.90           O  
ATOM   2427  CB  HIS A  69      69.862  14.647  23.120  1.00 15.90           C  
ATOM   2428  CG  HIS A  69      68.958  14.697  24.360  1.00 12.73           C  
ATOM   2429  ND1 HIS A  69      67.909  15.629  24.515  1.00 12.73           N  
ATOM   2430  CD2 HIS A  69      69.057  14.001  25.474  1.00 12.73           C  
ATOM   2431  CE1 HIS A  69      67.432  15.458  25.800  1.00 12.73           C  
ATOM   2432  NE2 HIS A  69      68.144  14.465  26.396  1.00 12.73           N  
ATOM   2433  H   HIS A  69      71.256  16.938  23.800  1.00  0.00           H  
ATOM   2434  HA  HIS A  69      71.557  13.980  24.228  1.00  0.00           H  
ATOM   2435 1HB  HIS A  69      69.598  15.448  22.429  1.00  0.00           H  
ATOM   2436 2HB  HIS A  69      69.727  13.702  22.594  1.00  0.00           H  
ATOM   2437  HD2 HIS A  69      69.785  13.204  25.629  1.00  0.00           H  
ATOM   2438  HE1 HIS A  69      66.621  16.023  26.260  1.00  0.00           H  
ATOM   2439  HE2 HIS A  69      68.019  14.135  27.342  1.00  0.00           H  
ATOM   2440  N   ALA A  70      73.025  13.480  22.403  1.00 12.29           N  
ATOM   2441  CA  ALA A  70      74.061  13.084  21.419  1.00 12.29           C  
ATOM   2442  C   ALA A  70      73.608  13.202  19.971  1.00 12.29           C  
ATOM   2443  O   ALA A  70      74.408  13.670  19.147  1.00 12.29           O  
ATOM   2444  CB  ALA A  70      74.545  11.657  21.685  1.00 12.29           C  
ATOM   2445  H   ALA A  70      72.873  12.902  23.217  1.00  0.00           H  
ATOM   2446  HA  ALA A  70      74.906  13.765  21.524  1.00  0.00           H  
ATOM   2447 1HB  ALA A  70      75.305  11.388  20.951  1.00  0.00           H  
ATOM   2448 2HB  ALA A  70      74.971  11.598  22.687  1.00  0.00           H  
ATOM   2449 3HB  ALA A  70      73.706  10.968  21.607  1.00  0.00           H  
ATOM   2450  N   ARG A  71      72.391  12.682  19.636  1.00 17.50           N  
ATOM   2451  CA  ARG A  71      71.989  12.659  18.202  1.00 17.50           C  
ATOM   2452  C   ARG A  71      71.501  14.016  17.634  1.00 17.50           C  
ATOM   2453  O   ARG A  71      71.220  14.082  16.435  1.00 17.50           O  
ATOM   2454  CB  ARG A  71      70.953  11.561  17.912  1.00 17.50           C  
ATOM   2455  CG  ARG A  71      69.632  11.886  18.622  1.00 23.13           C  
ATOM   2456  CD  ARG A  71      68.711  10.693  18.374  1.00 23.13           C  
ATOM   2457  NE  ARG A  71      67.411  10.764  19.049  1.00 23.13           N  
ATOM   2458  CZ  ARG A  71      66.509   9.795  18.913  1.00 23.13           C  
ATOM   2459  NH1 ARG A  71      66.823   8.731  18.213  1.00 23.13           N  
ATOM   2460  NH2 ARG A  71      65.276   9.931  19.410  1.00 23.13           N  
ATOM   2461  H   ARG A  71      71.757  12.313  20.331  1.00  0.00           H  
ATOM   2462  HA  ARG A  71      72.873  12.453  17.598  1.00  0.00           H  
ATOM   2463 1HB  ARG A  71      70.793  11.487  16.837  1.00  0.00           H  
ATOM   2464 2HB  ARG A  71      71.337  10.599  18.253  1.00  0.00           H  
ATOM   2465 1HG  ARG A  71      69.816  12.024  19.688  1.00  0.00           H  
ATOM   2466 2HG  ARG A  71      69.210  12.801  18.205  1.00  0.00           H  
ATOM   2467 1HD  ARG A  71      68.505  10.608  17.308  1.00  0.00           H  
ATOM   2468 2HD  ARG A  71      69.195   9.781  18.723  1.00  0.00           H  
ATOM   2469  HE  ARG A  71      67.223  11.576  19.622  1.00  0.00           H  
ATOM   2470 1HH1 ARG A  71      67.737   8.657  17.788  1.00  0.00           H  
ATOM   2471 2HH1 ARG A  71      66.152   7.986  18.099  1.00  0.00           H  
ATOM   2472 1HH2 ARG A  71      65.018  10.778  19.897  1.00  0.00           H  
ATOM   2473 2HH2 ARG A  71      64.603   9.188  19.299  1.00  0.00           H  
ATOM   2474  N   GLU A  72      71.408  15.115  18.434  1.00 16.01           N  
ATOM   2475  CA  GLU A  72      70.850  16.419  17.996  1.00 16.01           C  
ATOM   2476  C   GLU A  72      71.918  17.389  17.461  1.00 16.01           C  
ATOM   2477  O   GLU A  72      72.180  18.388  18.140  1.00 16.01           O  
ATOM   2478  CB  GLU A  72      70.158  16.993  19.254  1.00 16.01           C  
ATOM   2479  CG  GLU A  72      68.936  16.107  19.504  1.00 23.14           C  
ATOM   2480  CD  GLU A  72      68.248  16.523  20.795  1.00 23.14           C  
ATOM   2481  OE1 GLU A  72      68.504  17.620  21.317  1.00 23.14           O  
ATOM   2482  OE2 GLU A  72      67.435  15.740  21.333  1.00 23.14           O  
ATOM   2483  H   GLU A  72      71.745  15.017  19.381  1.00  0.00           H  
ATOM   2484  HA  GLU A  72      70.132  16.237  17.196  1.00  0.00           H  
ATOM   2485 1HB  GLU A  72      70.855  16.978  20.092  1.00  0.00           H  
ATOM   2486 2HB  GLU A  72      69.883  18.033  19.076  1.00  0.00           H  
ATOM   2487 1HG  GLU A  72      68.251  16.204  18.662  1.00  0.00           H  
ATOM   2488 2HG  GLU A  72      69.258  15.068  19.556  1.00  0.00           H  
ATOM   2489  N   TRP A  73      72.657  16.931  16.428  1.00 17.63           N  
ATOM   2490  CA  TRP A  73      73.943  17.507  16.024  1.00 17.63           C  
ATOM   2491  C   TRP A  73      73.877  19.005  15.702  1.00 17.63           C  
ATOM   2492  O   TRP A  73      74.926  19.659  15.678  1.00 17.63           O  
ATOM   2493  CB  TRP A  73      74.494  16.792  14.773  1.00 17.63           C  
ATOM   2494  CG  TRP A  73      75.120  15.402  15.052  1.00 15.32           C  
ATOM   2495  CD1 TRP A  73      75.076  14.686  16.209  1.00 15.32           C  
ATOM   2496  CD2 TRP A  73      75.895  14.612  14.156  1.00 15.32           C  
ATOM   2497  NE1 TRP A  73      75.790  13.434  16.056  1.00 15.32           N  
ATOM   2498  CE2 TRP A  73      76.259  13.404  14.853  1.00 15.32           C  
ATOM   2499  CE3 TRP A  73      76.312  14.843  12.847  1.00 15.32           C  
ATOM   2500  CZ2 TRP A  73      77.028  12.408  14.254  1.00 15.32           C  
ATOM   2501  CZ3 TRP A  73      77.068  13.834  12.244  1.00 15.32           C  
ATOM   2502  CH2 TRP A  73      77.403  12.658  12.915  1.00 15.32           C  
ATOM   2503  H   TRP A  73      72.287  16.144  15.914  1.00  0.00           H  
ATOM   2504  HA  TRP A  73      74.653  17.373  16.840  1.00  0.00           H  
ATOM   2505 1HB  TRP A  73      73.691  16.657  14.048  1.00  0.00           H  
ATOM   2506 2HB  TRP A  73      75.257  17.414  14.305  1.00  0.00           H  
ATOM   2507  HD1 TRP A  73      74.576  15.007  17.121  1.00  0.00           H  
ATOM   2508  HE1 TRP A  73      75.894  12.725  16.768  1.00  0.00           H  
ATOM   2509  HE3 TRP A  73      76.069  15.756  12.304  1.00  0.00           H  
ATOM   2510  HZ2 TRP A  73      77.316  11.500  14.785  1.00  0.00           H  
ATOM   2511  HZ3 TRP A  73      77.392  14.001  11.216  1.00  0.00           H  
ATOM   2512  HH2 TRP A  73      77.979  11.909  12.372  1.00  0.00           H  
ATOM   2513  N   ILE A  74      72.727  19.493  15.209  1.00 21.90           N  
ATOM   2514  CA  ILE A  74      72.556  20.940  14.826  1.00 21.90           C  
ATOM   2515  C   ILE A  74      72.740  21.826  16.062  1.00 21.90           C  
ATOM   2516  O   ILE A  74      73.332  22.903  15.978  1.00 21.90           O  
ATOM   2517  CB  ILE A  74      71.182  21.247  14.137  1.00 21.90           C  
ATOM   2518  CG1 ILE A  74      71.178  22.647  13.466  1.00 13.92           C  
ATOM   2519  CG2 ILE A  74      69.924  21.098  15.013  1.00 13.92           C  
ATOM   2520  CD1 ILE A  74      72.397  22.835  12.546  1.00 13.92           C  
ATOM   2521  H   ILE A  74      71.950  18.858  15.093  1.00  0.00           H  
ATOM   2522  HA  ILE A  74      73.338  21.204  14.115  1.00  0.00           H  
ATOM   2523  HB  ILE A  74      71.039  20.571  13.294  1.00  0.00           H  
ATOM   2524 1HG1 ILE A  74      70.263  22.770  12.887  1.00  0.00           H  
ATOM   2525 2HG1 ILE A  74      71.183  23.419  14.236  1.00  0.00           H  
ATOM   2526 1HG2 ILE A  74      69.040  21.338  14.423  1.00  0.00           H  
ATOM   2527 2HG2 ILE A  74      69.852  20.073  15.374  1.00  0.00           H  
ATOM   2528 3HG2 ILE A  74      69.989  21.778  15.862  1.00  0.00           H  
ATOM   2529 1HD1 ILE A  74      72.362  23.826  12.093  1.00  0.00           H  
ATOM   2530 2HD1 ILE A  74      73.313  22.735  13.130  1.00  0.00           H  
ATOM   2531 3HD1 ILE A  74      72.381  22.079  11.763  1.00  0.00           H  
ATOM   2532  N   SER A  75      72.387  21.246  17.204  1.00 12.91           N  
ATOM   2533  CA  SER A  75      72.562  21.884  18.522  1.00 12.91           C  
ATOM   2534  C   SER A  75      74.038  22.234  18.795  1.00 12.91           C  
ATOM   2535  O   SER A  75      74.392  23.406  19.023  1.00 12.91           O  
ATOM   2536  CB  SER A  75      72.033  20.888  19.561  1.00 12.91           C  
ATOM   2537  OG  SER A  75      72.429  21.249  20.858  1.00 15.50           O  
ATOM   2538  H   SER A  75      71.980  20.323  17.154  1.00  0.00           H  
ATOM   2539  HA  SER A  75      71.977  22.804  18.541  1.00  0.00           H  
ATOM   2540 1HB  SER A  75      70.945  20.851  19.509  1.00  0.00           H  
ATOM   2541 2HB  SER A  75      72.405  19.891  19.331  1.00  0.00           H  
ATOM   2542  HG  SER A  75      72.946  22.052  20.763  1.00  0.00           H  
ATOM   2543  N   GLN A  76      74.864  21.188  18.705  1.00 20.76           N  
ATOM   2544  CA  GLN A  76      76.330  21.316  18.821  1.00 20.76           C  
ATOM   2545  C   GLN A  76      76.826  22.411  17.848  1.00 20.76           C  
ATOM   2546  O   GLN A  76      77.573  23.298  18.268  1.00 20.76           O  
ATOM   2547  CB  GLN A  76      76.996  19.944  18.483  1.00 20.76           C  
ATOM   2548  CG  GLN A  76      77.115  18.962  19.686  1.00 12.45           C  
ATOM   2549  CD  GLN A  76      75.979  17.962  19.828  1.00 12.45           C  
ATOM   2550  OE1 GLN A  76      74.977  18.070  19.152  1.00 12.45           O  
ATOM   2551  NE2 GLN A  76      76.140  17.023  20.720  1.00 12.45           N  
ATOM   2552  H   GLN A  76      74.461  20.275  18.551  1.00  0.00           H  
ATOM   2553  HA  GLN A  76      76.573  21.590  19.848  1.00  0.00           H  
ATOM   2554 1HB  GLN A  76      76.422  19.443  17.703  1.00  0.00           H  
ATOM   2555 2HB  GLN A  76      78.000  20.113  18.094  1.00  0.00           H  
ATOM   2556 1HG  GLN A  76      78.032  18.382  19.579  1.00  0.00           H  
ATOM   2557 2HG  GLN A  76      77.143  19.538  20.611  1.00  0.00           H  
ATOM   2558 1HE2 GLN A  76      75.425  16.336  20.858  1.00  0.00           H  
ATOM   2559 2HE2 GLN A  76      76.977  16.989  21.266  1.00  0.00           H  
ATOM   2560  N   ALA A  77      76.326  22.319  16.597  1.00 18.69           N  
ATOM   2561  CA  ALA A  77      76.698  23.261  15.555  1.00 18.69           C  
ATOM   2562  C   ALA A  77      76.355  24.687  15.925  1.00 18.69           C  
ATOM   2563  O   ALA A  77      77.238  25.518  15.774  1.00 18.69           O  
ATOM   2564  CB  ALA A  77      76.142  22.947  14.176  1.00 18.69           C  
ATOM   2565  H   ALA A  77      75.677  21.576  16.380  1.00  0.00           H  
ATOM   2566  HA  ALA A  77      77.784  23.252  15.463  1.00  0.00           H  
ATOM   2567 1HB  ALA A  77      76.475  23.706  13.468  1.00  0.00           H  
ATOM   2568 2HB  ALA A  77      76.499  21.969  13.854  1.00  0.00           H  
ATOM   2569 3HB  ALA A  77      75.054  22.940  14.216  1.00  0.00           H  
ATOM   2570  N   PHE A  78      75.264  24.907  16.630  1.00 17.11           N  
ATOM   2571  CA  PHE A  78      74.862  26.270  17.057  1.00 17.11           C  
ATOM   2572  C   PHE A  78      75.811  26.976  18.059  1.00 17.11           C  
ATOM   2573  O   PHE A  78      76.141  28.159  17.889  1.00 17.11           O  
ATOM   2574  CB  PHE A  78      73.431  26.278  17.600  1.00 17.11           C  
ATOM   2575  CG  PHE A  78      73.006  27.726  17.902  1.00 18.38           C  
ATOM   2576  CD1 PHE A  78      72.855  28.617  16.845  1.00 18.38           C  
ATOM   2577  CD2 PHE A  78      72.918  28.171  19.209  1.00 18.38           C  
ATOM   2578  CE1 PHE A  78      72.600  29.961  17.091  1.00 18.38           C  
ATOM   2579  CE2 PHE A  78      72.675  29.517  19.456  1.00 18.38           C  
ATOM   2580  CZ  PHE A  78      72.513  30.408  18.397  1.00 18.38           C  
ATOM   2581  H   PHE A  78      74.685  24.120  16.886  1.00  0.00           H  
ATOM   2582  HA  PHE A  78      74.904  26.931  16.190  1.00  0.00           H  
ATOM   2583 1HB  PHE A  78      72.761  25.830  16.867  1.00  0.00           H  
ATOM   2584 2HB  PHE A  78      73.381  25.671  18.503  1.00  0.00           H  
ATOM   2585  HD1 PHE A  78      72.938  28.249  15.822  1.00  0.00           H  
ATOM   2586  HD2 PHE A  78      73.044  27.478  20.042  1.00  0.00           H  
ATOM   2587  HE1 PHE A  78      72.470  30.652  16.258  1.00  0.00           H  
ATOM   2588  HE2 PHE A  78      72.612  29.875  20.483  1.00  0.00           H  
ATOM   2589  HZ  PHE A  78      72.319  31.460  18.602  1.00  0.00           H  
ATOM   2590  N   CYS A  79      76.188  26.306  19.137  1.00 18.43           N  
ATOM   2591  CA  CYS A  79      77.073  26.906  20.138  1.00 18.43           C  
ATOM   2592  C   CYS A  79      78.394  27.348  19.516  1.00 18.43           C  
ATOM   2593  O   CYS A  79      78.931  28.370  19.937  1.00 18.43           O  
ATOM   2594  CB  CYS A  79      77.379  25.937  21.292  1.00 18.43           C  
ATOM   2595  SG  CYS A  79      76.130  25.844  22.593  1.00 20.91           S  
ATOM   2596  H   CYS A  79      75.860  25.361  19.274  1.00  0.00           H  
ATOM   2597  HA  CYS A  79      76.577  27.781  20.558  1.00  0.00           H  
ATOM   2598 1HB  CYS A  79      77.506  24.929  20.897  1.00  0.00           H  
ATOM   2599 2HB  CYS A  79      78.317  26.223  21.768  1.00  0.00           H  
ATOM   2600  N   GLN A  80      78.801  26.708  18.442  1.00 24.41           N  
ATOM   2601  CA  GLN A  80      80.043  27.095  17.730  1.00 24.41           C  
ATOM   2602  C   GLN A  80      79.872  28.369  16.889  1.00 24.41           C  
ATOM   2603  O   GLN A  80      80.679  29.294  17.017  1.00 24.41           O  
ATOM   2604  CB  GLN A  80      80.504  25.912  16.844  1.00 24.41           C  
ATOM   2605  CG  GLN A  80      81.060  24.734  17.720  1.00 25.10           C  
ATOM   2606  CD  GLN A  80      81.295  23.501  16.852  1.00 25.10           C  
ATOM   2607  OE1 GLN A  80      82.106  23.509  15.931  1.00 25.10           O  
ATOM   2608  NE2 GLN A  80      80.533  22.488  17.126  1.00 25.10           N  
ATOM   2609  H   GLN A  80      78.255  25.934  18.093  1.00  0.00           H  
ATOM   2610  HA  GLN A  80      80.812  27.314  18.470  1.00  0.00           H  
ATOM   2611 1HB  GLN A  80      79.665  25.558  16.245  1.00  0.00           H  
ATOM   2612 2HB  GLN A  80      81.277  26.253  16.156  1.00  0.00           H  
ATOM   2613 1HG  GLN A  80      82.002  25.044  18.172  1.00  0.00           H  
ATOM   2614 2HG  GLN A  80      80.333  24.498  18.497  1.00  0.00           H  
ATOM   2615 1HE2 GLN A  80      80.622  21.639  16.604  1.00  0.00           H  
ATOM   2616 2HE2 GLN A  80      79.856  22.555  17.859  1.00  0.00           H  
ATOM   2617  N   TRP A  81      78.761  28.386  16.150  1.00 19.84           N  
ATOM   2618  CA  TRP A  81      78.374  29.522  15.338  1.00 19.84           C  
ATOM   2619  C   TRP A  81      78.292  30.776  16.184  1.00 19.84           C  
ATOM   2620  O   TRP A  81      78.762  31.832  15.761  1.00 19.84           O  
ATOM   2621  CB  TRP A  81      76.963  29.307  14.808  1.00 19.84           C  
ATOM   2622  CG  TRP A  81      76.641  30.286  13.664  1.00 18.64           C  
ATOM   2623  CD1 TRP A  81      75.948  31.464  13.676  1.00 18.64           C  
ATOM   2624  CD2 TRP A  81      77.021  30.068  12.326  1.00 18.64           C  
ATOM   2625  NE1 TRP A  81      75.901  31.991  12.357  1.00 18.64           N  
ATOM   2626  CE2 TRP A  81      76.537  31.178  11.568  1.00 18.64           C  
ATOM   2627  CE3 TRP A  81      77.754  29.023  11.742  1.00 18.64           C  
ATOM   2628  CZ2 TRP A  81      76.766  31.283  10.190  1.00 18.64           C  
ATOM   2629  CZ3 TRP A  81      77.973  29.127  10.357  1.00 18.64           C  
ATOM   2630  CH2 TRP A  81      77.490  30.220   9.603  1.00 18.64           C  
ATOM   2631  H   TRP A  81      78.170  27.567  16.163  1.00  0.00           H  
ATOM   2632  HA  TRP A  81      79.064  29.598  14.498  1.00  0.00           H  
ATOM   2633 1HB  TRP A  81      76.861  28.282  14.450  1.00  0.00           H  
ATOM   2634 2HB  TRP A  81      76.246  29.444  15.617  1.00  0.00           H  
ATOM   2635  HD1 TRP A  81      75.506  31.918  14.561  1.00  0.00           H  
ATOM   2636  HE1 TRP A  81      75.449  32.851  12.083  1.00  0.00           H  
ATOM   2637  HE3 TRP A  81      78.142  28.174  12.304  1.00  0.00           H  
ATOM   2638  HZ2 TRP A  81      76.410  32.132   9.607  1.00  0.00           H  
ATOM   2639  HZ3 TRP A  81      78.535  28.325   9.878  1.00  0.00           H  
ATOM   2640  HH2 TRP A  81      77.687  30.234   8.531  1.00  0.00           H  
ATOM   2641  N   PHE A  82      77.628  30.609  17.314  1.00 23.08           N  
ATOM   2642  CA  PHE A  82      77.429  31.734  18.229  1.00 23.08           C  
ATOM   2643  C   PHE A  82      78.793  32.392  18.550  1.00 23.08           C  
ATOM   2644  O   PHE A  82      78.892  33.633  18.559  1.00 23.08           O  
ATOM   2645  CB  PHE A  82      76.776  31.244  19.536  1.00 23.08           C  
ATOM   2646  CG  PHE A  82      76.633  32.414  20.546  1.00 21.56           C  
ATOM   2647  CD1 PHE A  82      75.522  33.254  20.484  1.00 21.56           C  
ATOM   2648  CD2 PHE A  82      77.620  32.647  21.505  1.00 21.56           C  
ATOM   2649  CE1 PHE A  82      75.394  34.325  21.339  1.00 21.56           C  
ATOM   2650  CE2 PHE A  82      77.487  33.728  22.372  1.00 21.56           C  
ATOM   2651  CZ  PHE A  82      76.379  34.566  22.276  1.00 21.56           C  
ATOM   2652  H   PHE A  82      77.251  29.704  17.558  1.00  0.00           H  
ATOM   2653  HA  PHE A  82      76.764  32.455  17.752  1.00  0.00           H  
ATOM   2654 1HB  PHE A  82      75.796  30.822  19.317  1.00  0.00           H  
ATOM   2655 2HB  PHE A  82      77.383  30.451  19.971  1.00  0.00           H  
ATOM   2656  HD1 PHE A  82      74.745  33.055  19.746  1.00  0.00           H  
ATOM   2657  HD2 PHE A  82      78.488  31.991  21.581  1.00  0.00           H  
ATOM   2658  HE1 PHE A  82      74.521  34.973  21.272  1.00  0.00           H  
ATOM   2659  HE2 PHE A  82      78.250  33.919  23.126  1.00  0.00           H  
ATOM   2660  HZ  PHE A  82      76.296  35.419  22.949  1.00  0.00           H  
ATOM   2661  N   VAL A  83      79.771  31.513  18.920  1.00 23.57           N  
ATOM   2662  CA  VAL A  83      81.077  31.966  19.331  1.00 23.57           C  
ATOM   2663  C   VAL A  83      81.796  32.590  18.154  1.00 23.57           C  
ATOM   2664  O   VAL A  83      82.364  33.664  18.310  1.00 23.57           O  
ATOM   2665  CB  VAL A  83      81.911  30.835  19.924  1.00 23.57           C  
ATOM   2666  CG1 VAL A  83      83.390  31.258  20.094  1.00 26.01           C  
ATOM   2667  CG2 VAL A  83      81.313  30.261  21.252  1.00 26.01           C  
ATOM   2668  H   VAL A  83      79.576  30.522  18.906  1.00  0.00           H  
ATOM   2669  HA  VAL A  83      80.952  32.730  20.099  1.00  0.00           H  
ATOM   2670  HB  VAL A  83      81.967  30.020  19.202  1.00  0.00           H  
ATOM   2671 1HG1 VAL A  83      83.959  30.430  20.519  1.00  0.00           H  
ATOM   2672 2HG1 VAL A  83      83.807  31.523  19.122  1.00  0.00           H  
ATOM   2673 3HG1 VAL A  83      83.448  32.117  20.762  1.00  0.00           H  
ATOM   2674 1HG2 VAL A  83      81.952  29.460  21.622  1.00  0.00           H  
ATOM   2675 2HG2 VAL A  83      81.256  31.054  21.998  1.00  0.00           H  
ATOM   2676 3HG2 VAL A  83      80.314  29.869  21.062  1.00  0.00           H  
ATOM   2677  N   ARG A  84      81.525  32.129  16.989  1.00 18.62           N  
ATOM   2678  CA  ARG A  84      82.151  32.756  15.851  1.00 18.62           C  
ATOM   2679  C   ARG A  84      81.618  34.166  15.614  1.00 18.62           C  
ATOM   2680  O   ARG A  84      82.379  35.066  15.261  1.00 18.62           O  
ATOM   2681  CB  ARG A  84      81.684  32.008  14.638  1.00 18.62           C  
ATOM   2682  CG  ARG A  84      82.410  32.624  13.446  1.00 43.89           C  
ATOM   2683  CD  ARG A  84      81.977  31.943  12.153  1.00 43.89           C  
ATOM   2684  NE  ARG A  84      80.760  32.553  11.678  1.00 43.89           N  
ATOM   2685  CZ  ARG A  84      80.564  32.483  10.371  1.00 43.89           C  
ATOM   2686  NH1 ARG A  84      81.367  31.697   9.650  1.00 43.89           N  
ATOM   2687  NH2 ARG A  84      79.702  33.327   9.757  1.00 43.89           N  
ATOM   2688  H   ARG A  84      80.897  31.352  16.839  1.00  0.00           H  
ATOM   2689  HA  ARG A  84      83.233  32.669  15.960  1.00  0.00           H  
ATOM   2690 1HB  ARG A  84      81.914  30.950  14.753  1.00  0.00           H  
ATOM   2691 2HB  ARG A  84      80.602  32.100  14.548  1.00  0.00           H  
ATOM   2692 1HG  ARG A  84      82.173  33.686  13.385  1.00  0.00           H  
ATOM   2693 2HG  ARG A  84      83.486  32.499  13.571  1.00  0.00           H  
ATOM   2694 1HD  ARG A  84      82.759  32.057  11.403  1.00  0.00           H  
ATOM   2695 2HD  ARG A  84      81.805  30.884  12.340  1.00  0.00           H  
ATOM   2696  HE  ARG A  84      80.152  32.984  12.362  1.00  0.00           H  
ATOM   2697 1HH1 ARG A  84      82.102  31.174  10.104  1.00  0.00           H  
ATOM   2698 2HH1 ARG A  84      81.239  31.625   8.651  1.00  0.00           H  
ATOM   2699 1HH2 ARG A  84      79.201  34.019  10.297  1.00  0.00           H  
ATOM   2700 2HH2 ARG A  84      79.560  33.265   8.760  1.00  0.00           H  
ATOM   2701  N   ASP A  85      80.293  34.327  15.725  1.00 23.12           N  
ATOM   2702  CA  ASP A  85      79.647  35.642  15.559  1.00 23.12           C  
ATOM   2703  C   ASP A  85      80.032  36.622  16.648  1.00 23.12           C  
ATOM   2704  O   ASP A  85      80.090  37.792  16.324  1.00 23.12           O  
ATOM   2705  CB  ASP A  85      78.112  35.563  15.569  1.00 23.12           C  
ATOM   2706  CG  ASP A  85      77.642  35.750  14.119  1.00 40.97           C  
ATOM   2707  OD1 ASP A  85      78.030  34.916  13.245  1.00 40.97           O  
ATOM   2708  OD2 ASP A  85      76.904  36.747  13.839  1.00 40.97           O  
ATOM   2709  H   ASP A  85      79.721  33.520  15.929  1.00  0.00           H  
ATOM   2710  HA  ASP A  85      79.946  36.055  14.595  1.00  0.00           H  
ATOM   2711 1HB  ASP A  85      77.800  34.599  15.972  1.00  0.00           H  
ATOM   2712 2HB  ASP A  85      77.712  36.337  16.225  1.00  0.00           H  
ATOM   2713  N   ALA A  86      80.067  36.184  17.865  1.00 20.93           N  
ATOM   2714  CA  ALA A  86      80.433  37.010  19.007  1.00 20.93           C  
ATOM   2715  C   ALA A  86      81.823  37.581  18.758  1.00 20.93           C  
ATOM   2716  O   ALA A  86      82.025  38.764  19.049  1.00 20.93           O  
ATOM   2717  CB  ALA A  86      80.584  36.158  20.279  1.00 20.93           C  
ATOM   2718  H   ALA A  86      79.825  35.215  18.016  1.00  0.00           H  
ATOM   2719  HA  ALA A  86      79.637  37.737  19.168  1.00  0.00           H  
ATOM   2720 1HB  ALA A  86      80.858  36.800  21.116  1.00  0.00           H  
ATOM   2721 2HB  ALA A  86      79.639  35.660  20.497  1.00  0.00           H  
ATOM   2722 3HB  ALA A  86      81.361  35.411  20.126  1.00  0.00           H  
ATOM   2723  N   VAL A  87      82.705  36.795  18.157  1.00 28.13           N  
ATOM   2724  CA  VAL A  87      84.032  37.349  17.854  1.00 28.13           C  
ATOM   2725  C   VAL A  87      84.072  38.177  16.582  1.00 28.13           C  
ATOM   2726  O   VAL A  87      84.761  39.193  16.596  1.00 28.13           O  
ATOM   2727  CB  VAL A  87      85.237  36.364  17.852  1.00 28.13           C  
ATOM   2728  CG1 VAL A  87      85.546  35.780  19.223  1.00 22.43           C  
ATOM   2729  CG2 VAL A  87      85.278  35.329  16.727  1.00 22.43           C  
ATOM   2730  H   VAL A  87      82.501  35.839  17.902  1.00  0.00           H  
ATOM   2731  HA  VAL A  87      84.276  38.097  18.610  1.00  0.00           H  
ATOM   2732  HB  VAL A  87      86.162  36.936  17.769  1.00  0.00           H  
ATOM   2733 1HG1 VAL A  87      86.397  35.103  19.147  1.00  0.00           H  
ATOM   2734 2HG1 VAL A  87      85.785  36.586  19.916  1.00  0.00           H  
ATOM   2735 3HG1 VAL A  87      84.678  35.231  19.589  1.00  0.00           H  
ATOM   2736 1HG2 VAL A  87      86.165  34.706  16.838  1.00  0.00           H  
ATOM   2737 2HG2 VAL A  87      84.386  34.704  16.775  1.00  0.00           H  
ATOM   2738 3HG2 VAL A  87      85.312  35.839  15.764  1.00  0.00           H  
ATOM   2739  N   ARG A  88      83.397  37.768  15.544  1.00 26.55           N  
ATOM   2740  CA  ARG A  88      83.415  38.514  14.295  1.00 26.55           C  
ATOM   2741  C   ARG A  88      82.821  39.932  14.350  1.00 26.55           C  
ATOM   2742  O   ARG A  88      82.956  40.668  13.378  1.00 26.55           O  
ATOM   2743  CB  ARG A  88      82.882  37.665  13.092  1.00 26.55           C  
ATOM   2744  CG  ARG A  88      84.048  36.935  12.388  1.00 22.89           C  
ATOM   2745  CD  ARG A  88      85.352  37.231  13.035  1.00  0.00           C  
ATOM   2746  NE  ARG A  88      85.204  38.132  14.167  1.00  0.00           N  
ATOM   2747  CZ  ARG A  88      84.031  38.644  14.588  1.00  0.00           C  
ATOM   2748  NH1 ARG A  88      82.916  38.336  13.963  1.00  0.00           N  
ATOM   2749  NH2 ARG A  88      84.001  39.457  15.630  1.00  0.00           N  
ATOM   2750  H   ARG A  88      82.851  36.920  15.603  1.00  0.00           H  
ATOM   2751  HA  ARG A  88      84.445  38.795  14.075  1.00  0.00           H  
ATOM   2752 1HB  ARG A  88      82.154  36.940  13.453  1.00  0.00           H  
ATOM   2753 2HB  ARG A  88      82.371  38.318  12.384  1.00  0.00           H  
ATOM   2754 1HG  ARG A  88      83.881  35.858  12.429  1.00  0.00           H  
ATOM   2755 2HG  ARG A  88      84.102  37.254  11.347  1.00  0.00           H  
ATOM   2756 1HD  ARG A  88      85.799  36.304  13.394  1.00  0.00           H  
ATOM   2757 2HD  ARG A  88      86.019  37.699  12.312  1.00  0.00           H  
ATOM   2758  HE  ARG A  88      86.040  38.393  14.673  1.00  0.00           H  
ATOM   2759 1HH1 ARG A  88      82.939  37.714  13.167  1.00  0.00           H  
ATOM   2760 2HH1 ARG A  88      82.037  38.719  14.279  1.00  0.00           H  
ATOM   2761 1HH2 ARG A  88      84.858  39.694  16.110  1.00  0.00           H  
ATOM   2762 2HH2 ARG A  88      83.123  39.841  15.946  1.00  0.00           H  
ATOM   2763  N   THR A  89      81.890  40.204  15.261  1.00 15.33           N  
ATOM   2764  CA  THR A  89      81.058  41.405  15.071  1.00 15.33           C  
ATOM   2765  C   THR A  89      81.272  42.290  16.279  1.00 15.33           C  
ATOM   2766  O   THR A  89      80.904  43.454  16.198  1.00 15.33           O  
ATOM   2767  CB  THR A  89      79.571  41.058  15.034  1.00 15.33           C  
ATOM   2768  OG1 THR A  89      79.323  40.495  16.297  1.00  9.85           O  
ATOM   2769  CG2 THR A  89      79.191  40.053  13.968  1.00  9.85           C  
ATOM   2770  H   THR A  89      81.735  39.621  16.071  1.00  0.00           H  
ATOM   2771  HA  THR A  89      81.323  41.862  14.117  1.00  0.00           H  
ATOM   2772  HB  THR A  89      78.991  41.961  14.846  1.00  0.00           H  
ATOM   2773  HG1 THR A  89      80.135  40.489  16.809  1.00  0.00           H  
ATOM   2774 1HG2 THR A  89      78.119  39.864  14.012  1.00  0.00           H  
ATOM   2775 2HG2 THR A  89      79.451  40.448  12.986  1.00  0.00           H  
ATOM   2776 3HG2 THR A  89      79.730  39.122  14.138  1.00  0.00           H  
ATOM   2777  N   TYR A  90      82.173  41.833  17.164  1.00 16.21           N  
ATOM   2778  CA  TYR A  90      82.797  42.728  18.179  1.00 16.21           C  
ATOM   2779  C   TYR A  90      83.594  43.929  17.571  1.00 16.21           C  
ATOM   2780  O   TYR A  90      84.498  43.752  16.731  1.00 16.21           O  
ATOM   2781  CB  TYR A  90      83.644  41.907  19.137  1.00 16.21           C  
ATOM   2782  CG  TYR A  90      84.035  42.817  20.305  1.00 22.59           C  
ATOM   2783  CD1 TYR A  90      83.199  42.919  21.396  1.00 22.59           C  
ATOM   2784  CD2 TYR A  90      85.190  43.563  20.251  1.00 22.59           C  
ATOM   2785  CE1 TYR A  90      83.527  43.753  22.461  1.00 22.59           C  
ATOM   2786  CE2 TYR A  90      85.537  44.397  21.288  1.00 22.59           C  
ATOM   2787  CZ  TYR A  90      84.712  44.491  22.393  1.00 22.59           C  
ATOM   2788  OH  TYR A  90      85.054  45.311  23.436  1.00 22.59           O  
ATOM   2789  H   TYR A  90      82.434  40.858  17.141  1.00  0.00           H  
ATOM   2790  HA  TYR A  90      82.003  43.221  18.741  1.00  0.00           H  
ATOM   2791 1HB  TYR A  90      83.072  41.043  19.480  1.00  0.00           H  
ATOM   2792 2HB  TYR A  90      84.523  41.531  18.615  1.00  0.00           H  
ATOM   2793  HD1 TYR A  90      82.273  42.344  21.429  1.00  0.00           H  
ATOM   2794  HD2 TYR A  90      85.841  43.497  19.379  1.00  0.00           H  
ATOM   2795  HE1 TYR A  90      82.860  43.828  23.320  1.00  0.00           H  
ATOM   2796  HE2 TYR A  90      86.457  44.979  21.235  1.00  0.00           H  
ATOM   2797  HH  TYR A  90      85.889  45.744  23.241  1.00  0.00           H  
ATOM   2798  N   GLY A  91      83.222  45.164  17.984  1.00 22.15           N  
ATOM   2799  CA  GLY A  91      83.849  46.362  17.464  1.00 22.15           C  
ATOM   2800  C   GLY A  91      83.272  46.741  16.093  1.00 22.15           C  
ATOM   2801  O   GLY A  91      83.650  47.798  15.559  1.00 22.15           O  
ATOM   2802  H   GLY A  91      82.488  45.252  18.673  1.00  0.00           H  
ATOM   2803 1HA  GLY A  91      83.701  47.184  18.165  1.00  0.00           H  
ATOM   2804 2HA  GLY A  91      84.923  46.203  17.379  1.00  0.00           H  
ATOM   2805  N   TYR A  92      82.338  45.910  15.568  1.00 19.13           N  
ATOM   2806  CA  TYR A  92      81.605  46.301  14.346  1.00 19.13           C  
ATOM   2807  C   TYR A  92      80.103  46.356  14.557  1.00 19.13           C  
ATOM   2808  O   TYR A  92      79.476  47.271  14.059  1.00 19.13           O  
ATOM   2809  CB  TYR A  92      81.837  45.438  13.125  1.00 19.13           C  
ATOM   2810  CG  TYR A  92      83.334  45.227  12.888  1.00 25.39           C  
ATOM   2811  CD1 TYR A  92      84.073  44.372  13.693  1.00 25.39           C  
ATOM   2812  CD2 TYR A  92      83.948  45.906  11.857  1.00 25.39           C  
ATOM   2813  CE1 TYR A  92      85.423  44.227  13.495  1.00 25.39           C  
ATOM   2814  CE2 TYR A  92      85.325  45.755  11.661  1.00 25.39           C  
ATOM   2815  CZ  TYR A  92      86.044  44.929  12.497  1.00 25.39           C  
ATOM   2816  OH  TYR A  92      87.369  44.832  12.333  1.00 25.39           O  
ATOM   2817  H   TYR A  92      82.133  45.021  16.001  1.00  0.00           H  
ATOM   2818  HA  TYR A  92      81.916  47.307  14.063  1.00  0.00           H  
ATOM   2819 1HB  TYR A  92      81.345  44.474  13.262  1.00  0.00           H  
ATOM   2820 2HB  TYR A  92      81.389  45.913  12.253  1.00  0.00           H  
ATOM   2821  HD1 TYR A  92      83.581  43.811  14.488  1.00  0.00           H  
ATOM   2822  HD2 TYR A  92      83.361  46.553  11.205  1.00  0.00           H  
ATOM   2823  HE1 TYR A  92      85.998  43.554  14.131  1.00  0.00           H  
ATOM   2824  HE2 TYR A  92      85.822  46.290  10.851  1.00  0.00           H  
ATOM   2825  HH  TYR A  92      87.642  45.394  11.604  1.00  0.00           H  
ATOM   2826  N   GLU A  93      79.484  45.413  15.210  1.00 27.37           N  
ATOM   2827  CA  GLU A  93      78.038  45.524  15.486  1.00 27.37           C  
ATOM   2828  C   GLU A  93      77.819  46.110  16.880  1.00 27.37           C  
ATOM   2829  O   GLU A  93      78.235  45.479  17.865  1.00 27.37           O  
ATOM   2830  CB  GLU A  93      77.207  44.221  15.247  1.00 27.37           C  
ATOM   2831  CG  GLU A  93      77.512  43.666  13.838  1.00 42.93           C  
ATOM   2832  CD  GLU A  93      76.588  42.471  13.498  1.00 42.93           C  
ATOM   2833  OE1 GLU A  93      76.015  41.923  14.497  1.00 42.93           O  
ATOM   2834  OE2 GLU A  93      76.434  42.077  12.274  1.00 42.93           O  
ATOM   2835  H   GLU A  93      79.985  44.598  15.533  1.00  0.00           H  
ATOM   2836  HA  GLU A  93      77.616  46.280  14.823  1.00  0.00           H  
ATOM   2837 1HB  GLU A  93      77.459  43.483  16.009  1.00  0.00           H  
ATOM   2838 2HB  GLU A  93      76.145  44.444  15.346  1.00  0.00           H  
ATOM   2839 1HG  GLU A  93      77.370  44.461  13.107  1.00  0.00           H  
ATOM   2840 2HG  GLU A  93      78.556  43.357  13.799  1.00  0.00           H  
ATOM   2841  N   ALA A  94      77.151  47.289  16.850  1.00 21.85           N  
ATOM   2842  CA  ALA A  94      76.662  48.120  18.005  1.00 21.85           C  
ATOM   2843  C   ALA A  94      76.148  47.312  19.232  1.00 21.85           C  
ATOM   2844  O   ALA A  94      76.565  47.502  20.371  1.00 21.85           O  
ATOM   2845  CB  ALA A  94      75.729  49.274  17.491  1.00 21.85           C  
ATOM   2846  H   ALA A  94      76.983  47.610  15.907  1.00  0.00           H  
ATOM   2847  HA  ALA A  94      77.530  48.560  18.497  1.00  0.00           H  
ATOM   2848 1HB  ALA A  94      75.383  49.867  18.338  1.00  0.00           H  
ATOM   2849 2HB  ALA A  94      76.285  49.913  16.804  1.00  0.00           H  
ATOM   2850 3HB  ALA A  94      74.872  48.845  16.974  1.00  0.00           H  
ATOM   2851  N   HIS A  95      75.271  46.352  19.005  1.00 20.50           N  
ATOM   2852  CA  HIS A  95      74.607  45.607  20.087  1.00 20.50           C  
ATOM   2853  C   HIS A  95      75.390  44.435  20.603  1.00 20.50           C  
ATOM   2854  O   HIS A  95      75.514  44.335  21.821  1.00 20.50           O  
ATOM   2855  CB  HIS A  95      73.303  45.036  19.557  1.00 20.50           C  
ATOM   2856  CG  HIS A  95      72.248  46.152  19.539  1.00 25.55           C  
ATOM   2857  ND1 HIS A  95      71.724  46.635  20.746  1.00 25.55           N  
ATOM   2858  CD2 HIS A  95      71.693  46.807  18.506  1.00 25.55           C  
ATOM   2859  CE1 HIS A  95      70.787  47.656  20.411  1.00 25.55           C  
ATOM   2860  NE2 HIS A  95      70.775  47.758  18.998  1.00 25.55           N  
ATOM   2861  H   HIS A  95      75.052  46.125  18.045  1.00  0.00           H  
ATOM   2862  HA  HIS A  95      74.389  46.283  20.913  1.00  0.00           H  
ATOM   2863 1HB  HIS A  95      73.461  44.636  18.555  1.00  0.00           H  
ATOM   2864 2HB  HIS A  95      72.983  44.210  20.192  1.00  0.00           H  
ATOM   2865  HD2 HIS A  95      71.930  46.618  17.459  1.00  0.00           H  
ATOM   2866  HE1 HIS A  95      70.199  48.239  21.120  1.00  0.00           H  
ATOM   2867  HE2 HIS A  95      70.210  48.397  18.456  1.00  0.00           H  
ATOM   2868  N   MET A  96      75.884  43.647  19.663  1.00 17.61           N  
ATOM   2869  CA  MET A  96      76.842  42.605  19.991  1.00 17.61           C  
ATOM   2870  C   MET A  96      78.036  43.156  20.764  1.00 17.61           C  
ATOM   2871  O   MET A  96      78.152  42.776  21.927  1.00 17.61           O  
ATOM   2872  CB  MET A  96      77.268  41.755  18.782  1.00 17.61           C  
ATOM   2873  CG  MET A  96      78.041  40.481  19.224  1.00 32.81           C  
ATOM   2874  SD  MET A  96      77.136  39.294  20.280  1.00 32.81           S  
ATOM   2875  CE  MET A  96      75.739  39.087  19.186  1.00 32.81           C  
ATOM   2876  H   MET A  96      75.596  43.766  18.702  1.00  0.00           H  
ATOM   2877  HA  MET A  96      76.384  41.929  20.712  1.00  0.00           H  
ATOM   2878 1HB  MET A  96      76.386  41.463  18.214  1.00  0.00           H  
ATOM   2879 2HB  MET A  96      77.900  42.351  18.122  1.00  0.00           H  
ATOM   2880 1HG  MET A  96      78.360  39.925  18.343  1.00  0.00           H  
ATOM   2881 2HG  MET A  96      78.930  40.771  19.784  1.00  0.00           H  
ATOM   2882 1HE  MET A  96      75.031  38.387  19.629  1.00  0.00           H  
ATOM   2883 2HE  MET A  96      75.251  40.050  19.033  1.00  0.00           H  
ATOM   2884 3HE  MET A  96      76.082  38.698  18.227  1.00  0.00           H  
ATOM   2885  N   THR A  97      78.695  44.239  20.297  1.00 13.31           N  
ATOM   2886  CA  THR A  97      79.761  44.938  21.118  1.00 13.31           C  
ATOM   2887  C   THR A  97      79.329  45.442  22.500  1.00 13.31           C  
ATOM   2888  O   THR A  97      79.980  45.216  23.524  1.00 13.31           O  
ATOM   2889  CB  THR A  97      80.347  46.103  20.323  1.00 13.31           C  
ATOM   2890  OG1 THR A  97      80.650  45.612  19.017  1.00 13.08           O  
ATOM   2891  CG2 THR A  97      81.648  46.606  20.962  1.00 13.08           C  
ATOM   2892  H   THR A  97      78.472  44.592  19.377  1.00  0.00           H  
ATOM   2893  HA  THR A  97      80.555  44.223  21.335  1.00  0.00           H  
ATOM   2894  HB  THR A  97      79.628  46.922  20.294  1.00  0.00           H  
ATOM   2895  HG1 THR A  97      80.413  44.683  18.962  1.00  0.00           H  
ATOM   2896 1HG2 THR A  97      82.044  47.436  20.376  1.00  0.00           H  
ATOM   2897 2HG2 THR A  97      81.447  46.942  21.979  1.00  0.00           H  
ATOM   2898 3HG2 THR A  97      82.378  45.798  20.985  1.00  0.00           H  
ATOM   2899  N   GLU A  98      78.106  45.903  22.588  1.00 20.13           N  
ATOM   2900  CA  GLU A  98      77.613  46.302  23.908  1.00 20.13           C  
ATOM   2901  C   GLU A  98      77.298  45.106  24.790  1.00 20.13           C  
ATOM   2902  O   GLU A  98      77.573  45.191  25.981  1.00 20.13           O  
ATOM   2903  CB  GLU A  98      76.291  47.025  23.732  1.00 20.13           C  
ATOM   2904  CG  GLU A  98      75.869  47.632  25.071  1.00 29.77           C  
ATOM   2905  CD  GLU A  98      74.418  48.087  24.955  1.00 29.77           C  
ATOM   2906  OE1 GLU A  98      73.650  47.556  24.095  1.00 29.77           O  
ATOM   2907  OE2 GLU A  98      74.067  48.977  25.761  1.00 29.77           O  
ATOM   2908  H   GLU A  98      77.497  45.993  21.788  1.00  0.00           H  
ATOM   2909  HA  GLU A  98      78.341  46.977  24.360  1.00  0.00           H  
ATOM   2910 1HB  GLU A  98      76.399  47.803  22.976  1.00  0.00           H  
ATOM   2911 2HB  GLU A  98      75.537  46.323  23.374  1.00  0.00           H  
ATOM   2912 1HG  GLU A  98      75.984  46.880  25.851  1.00  0.00           H  
ATOM   2913 2HG  GLU A  98      76.532  48.464  25.306  1.00  0.00           H  
ATOM   2914  N   PHE A  99      76.678  44.056  24.221  1.00 21.73           N  
ATOM   2915  CA  PHE A  99      76.464  42.820  24.991  1.00 21.73           C  
ATOM   2916  C   PHE A  99      77.779  42.327  25.580  1.00 21.73           C  
ATOM   2917  O   PHE A  99      77.852  42.091  26.774  1.00 21.73           O  
ATOM   2918  CB  PHE A  99      75.960  41.669  24.088  1.00 21.73           C  
ATOM   2919  CG  PHE A  99      74.542  41.877  23.499  1.00 22.02           C  
ATOM   2920  CD1 PHE A  99      73.682  42.824  24.025  1.00 22.02           C  
ATOM   2921  CD2 PHE A  99      74.160  41.129  22.406  1.00 22.02           C  
ATOM   2922  CE1 PHE A  99      72.442  43.045  23.451  1.00 22.02           C  
ATOM   2923  CE2 PHE A  99      72.922  41.346  21.826  1.00 22.02           C  
ATOM   2924  CZ  PHE A  99      72.061  42.313  22.346  1.00 22.02           C  
ATOM   2925  H   PHE A  99      76.354  44.103  23.265  1.00  0.00           H  
ATOM   2926  HA  PHE A  99      75.705  43.013  25.751  1.00  0.00           H  
ATOM   2927 1HB  PHE A  99      76.647  41.534  23.254  1.00  0.00           H  
ATOM   2928 2HB  PHE A  99      75.948  40.740  24.656  1.00  0.00           H  
ATOM   2929  HD1 PHE A  99      73.992  43.397  24.899  1.00  0.00           H  
ATOM   2930  HD2 PHE A  99      74.829  40.372  21.996  1.00  0.00           H  
ATOM   2931  HE1 PHE A  99      71.773  43.795  23.873  1.00  0.00           H  
ATOM   2932  HE2 PHE A  99      72.620  40.757  20.960  1.00  0.00           H  
ATOM   2933  HZ  PHE A  99      71.091  42.489  21.883  1.00  0.00           H  
ATOM   2934  N   LEU A 100      78.777  42.121  24.745  1.00 16.86           N  
ATOM   2935  CA  LEU A 100      80.048  41.542  25.270  1.00 16.86           C  
ATOM   2936  C   LEU A 100      80.738  42.479  26.223  1.00 16.86           C  
ATOM   2937  O   LEU A 100      81.434  42.015  27.118  1.00 16.86           O  
ATOM   2938  CB  LEU A 100      81.047  41.223  24.154  1.00 16.86           C  
ATOM   2939  CG  LEU A 100      80.436  40.196  23.182  1.00 21.39           C  
ATOM   2940  CD1 LEU A 100      81.203  40.077  21.844  1.00 21.39           C  
ATOM   2941  CD2 LEU A 100      80.154  38.855  23.897  1.00 21.39           C  
ATOM   2942  H   LEU A 100      78.707  42.343  23.762  1.00  0.00           H  
ATOM   2943  HA  LEU A 100      79.817  40.610  25.785  1.00  0.00           H  
ATOM   2944 1HB  LEU A 100      81.292  42.147  23.633  1.00  0.00           H  
ATOM   2945 2HB  LEU A 100      81.959  40.831  24.605  1.00  0.00           H  
ATOM   2946  HG  LEU A 100      79.498  40.584  22.785  1.00  0.00           H  
ATOM   2947 1HD1 LEU A 100      80.716  39.336  21.210  1.00  0.00           H  
ATOM   2948 2HD1 LEU A 100      81.203  41.042  21.338  1.00  0.00           H  
ATOM   2949 3HD1 LEU A 100      82.229  39.768  22.039  1.00  0.00           H  
ATOM   2950 1HD2 LEU A 100      79.722  38.148  23.188  1.00  0.00           H  
ATOM   2951 2HD2 LEU A 100      81.086  38.450  24.291  1.00  0.00           H  
ATOM   2952 3HD2 LEU A 100      79.455  39.020  24.717  1.00  0.00           H  
ATOM   2953  N   ASP A 101      80.415  43.744  26.119  1.00 27.40           N  
ATOM   2954  CA  ASP A 101      80.935  44.666  27.163  1.00 27.40           C  
ATOM   2955  C   ASP A 101      80.163  44.553  28.493  1.00 27.40           C  
ATOM   2956  O   ASP A 101      80.686  44.645  29.610  1.00 27.40           O  
ATOM   2957  CB  ASP A 101      80.802  46.101  26.619  1.00 27.40           C  
ATOM   2958  CG  ASP A 101      82.113  46.399  25.924  1.00 28.61           C  
ATOM   2959  OD1 ASP A 101      83.030  46.797  26.679  1.00 28.61           O  
ATOM   2960  OD2 ASP A 101      82.251  46.229  24.686  1.00 28.61           O  
ATOM   2961  H   ASP A 101      79.840  44.116  25.377  1.00  0.00           H  
ATOM   2962  HA  ASP A 101      81.984  44.429  27.342  1.00  0.00           H  
ATOM   2963 1HB  ASP A 101      79.951  46.155  25.939  1.00  0.00           H  
ATOM   2964 2HB  ASP A 101      80.606  46.786  27.444  1.00  0.00           H  
ATOM   2965  N   ASN A 102      78.877  44.367  28.346  1.00 23.03           N  
ATOM   2966  CA  ASN A 102      78.043  44.406  29.526  1.00 23.03           C  
ATOM   2967  C   ASN A 102      77.914  43.061  30.212  1.00 23.03           C  
ATOM   2968  O   ASN A 102      77.792  43.028  31.432  1.00 23.03           O  
ATOM   2969  CB  ASN A 102      76.691  45.042  29.149  1.00 23.03           C  
ATOM   2970  CG  ASN A 102      76.863  46.568  29.255  1.00 46.18           C  
ATOM   2971  OD1 ASN A 102      76.407  47.387  28.439  1.00 46.18           O  
ATOM   2972  ND2 ASN A 102      77.566  46.910  30.332  1.00 46.18           N  
ATOM   2973  H   ASN A 102      78.449  44.199  27.447  1.00  0.00           H  
ATOM   2974  HA  ASN A 102      78.538  45.020  30.280  1.00  0.00           H  
ATOM   2975 1HB  ASN A 102      76.415  44.738  28.139  1.00  0.00           H  
ATOM   2976 2HB  ASN A 102      75.917  44.677  29.824  1.00  0.00           H  
ATOM   2977 1HD2 ASN A 102      77.752  47.874  30.522  1.00  0.00           H  
ATOM   2978 2HD2 ASN A 102      77.908  46.203  30.951  1.00  0.00           H  
ATOM   2979  N   LEU A 103      77.846  42.027  29.439  1.00 21.18           N  
ATOM   2980  CA  LEU A 103      77.563  40.661  29.951  1.00 21.18           C  
ATOM   2981  C   LEU A 103      78.802  39.786  29.731  1.00 21.18           C  
ATOM   2982  O   LEU A 103      79.373  39.846  28.646  1.00 21.18           O  
ATOM   2983  CB  LEU A 103      76.432  39.976  29.130  1.00 21.18           C  
ATOM   2984  CG  LEU A 103      75.083  40.703  29.234  1.00 21.14           C  
ATOM   2985  CD1 LEU A 103      74.164  40.300  28.100  1.00 21.14           C  
ATOM   2986  CD2 LEU A 103      74.369  40.581  30.593  1.00 21.14           C  
ATOM   2987  H   LEU A 103      77.992  42.161  28.449  1.00  0.00           H  
ATOM   2988  HA  LEU A 103      77.234  40.741  30.986  1.00  0.00           H  
ATOM   2989 1HB  LEU A 103      76.735  39.939  28.085  1.00  0.00           H  
ATOM   2990 2HB  LEU A 103      76.313  38.954  29.488  1.00  0.00           H  
ATOM   2991  HG  LEU A 103      75.230  41.769  29.058  1.00  0.00           H  
ATOM   2992 1HD1 LEU A 103      73.215  40.828  28.195  1.00  0.00           H  
ATOM   2993 2HD1 LEU A 103      74.627  40.557  27.147  1.00  0.00           H  
ATOM   2994 3HD1 LEU A 103      73.987  39.226  28.140  1.00  0.00           H  
ATOM   2995 1HD2 LEU A 103      73.428  41.130  30.560  1.00  0.00           H  
ATOM   2996 2HD2 LEU A 103      74.169  39.531  30.806  1.00  0.00           H  
ATOM   2997 3HD2 LEU A 103      75.004  40.996  31.376  1.00  0.00           H  
ATOM   2998  N   ASP A 104      78.848  38.678  30.461  1.00 27.11           N  
ATOM   2999  CA  ASP A 104      79.539  37.506  29.920  1.00 27.11           C  
ATOM   3000  C   ASP A 104      78.523  36.469  29.457  1.00 27.11           C  
ATOM   3001  O   ASP A 104      77.449  36.345  30.039  1.00 27.11           O  
ATOM   3002  CB  ASP A 104      80.467  36.852  30.959  1.00 27.11           C  
ATOM   3003  CG  ASP A 104      81.572  37.841  31.337  1.00 32.01           C  
ATOM   3004  OD1 ASP A 104      82.233  38.390  30.416  1.00 32.01           O  
ATOM   3005  OD2 ASP A 104      81.763  38.074  32.563  1.00 32.01           O  
ATOM   3006  H   ASP A 104      78.422  38.620  31.375  1.00  0.00           H  
ATOM   3007  HA  ASP A 104      80.152  37.825  29.077  1.00  0.00           H  
ATOM   3008 1HB  ASP A 104      79.887  36.570  31.838  1.00  0.00           H  
ATOM   3009 2HB  ASP A 104      80.895  35.940  30.542  1.00  0.00           H  
ATOM   3010  N   PHE A 105      78.941  35.729  28.471  1.00 14.60           N  
ATOM   3011  CA  PHE A 105      78.219  34.562  27.950  1.00 14.60           C  
ATOM   3012  C   PHE A 105      79.042  33.362  28.365  1.00 14.60           C  
ATOM   3013  O   PHE A 105      80.162  33.287  27.890  1.00 14.60           O  
ATOM   3014  CB  PHE A 105      78.194  34.606  26.403  1.00 14.60           C  
ATOM   3015  CG  PHE A 105      77.193  35.646  25.896  1.00 33.48           C  
ATOM   3016  CD1 PHE A 105      75.874  35.313  25.767  1.00 33.48           C  
ATOM   3017  CD2 PHE A 105      77.604  36.917  25.600  1.00 33.48           C  
ATOM   3018  CE1 PHE A 105      74.952  36.252  25.309  1.00 33.48           C  
ATOM   3019  CE2 PHE A 105      76.693  37.874  25.142  1.00 33.48           C  
ATOM   3020  CZ  PHE A 105      75.360  37.538  24.989  1.00 33.48           C  
ATOM   3021  H   PHE A 105      79.821  35.991  28.050  1.00  0.00           H  
ATOM   3022  HA  PHE A 105      77.194  34.595  28.322  1.00  0.00           H  
ATOM   3023 1HB  PHE A 105      79.189  34.845  26.030  1.00  0.00           H  
ATOM   3024 2HB  PHE A 105      77.927  33.624  26.016  1.00  0.00           H  
ATOM   3025  HD1 PHE A 105      75.552  34.304  26.027  1.00  0.00           H  
ATOM   3026  HD2 PHE A 105      78.656  37.180  25.721  1.00  0.00           H  
ATOM   3027  HE1 PHE A 105      73.903  35.977  25.201  1.00  0.00           H  
ATOM   3028  HE2 PHE A 105      77.031  38.883  24.905  1.00  0.00           H  
ATOM   3029  HZ  PHE A 105      74.637  38.265  24.623  1.00  0.00           H  
ATOM   3030  N   TYR A 106      78.462  32.445  29.080  1.00 20.60           N  
ATOM   3031  CA  TYR A 106      79.049  31.115  29.271  1.00 20.60           C  
ATOM   3032  C   TYR A 106      78.531  30.130  28.217  1.00 20.60           C  
ATOM   3033  O   TYR A 106      77.326  29.882  28.186  1.00 20.60           O  
ATOM   3034  CB  TYR A 106      78.522  30.576  30.585  1.00 20.60           C  
ATOM   3035  CG  TYR A 106      79.121  31.380  31.730  1.00 25.74           C  
ATOM   3036  CD1 TYR A 106      80.483  31.570  31.798  1.00 25.74           C  
ATOM   3037  CD2 TYR A 106      78.297  31.872  32.699  1.00 25.74           C  
ATOM   3038  CE1 TYR A 106      81.039  32.259  32.873  1.00 25.74           C  
ATOM   3039  CE2 TYR A 106      78.825  32.579  33.764  1.00 25.74           C  
ATOM   3040  CZ  TYR A 106      80.199  32.765  33.851  1.00 25.74           C  
ATOM   3041  OH  TYR A 106      80.705  33.398  34.954  1.00 25.74           O  
ATOM   3042  H   TYR A 106      77.577  32.660  29.517  1.00  0.00           H  
ATOM   3043  HA  TYR A 106      80.134  31.219  29.315  1.00  0.00           H  
ATOM   3044 1HB  TYR A 106      77.433  30.644  30.596  1.00  0.00           H  
ATOM   3045 2HB  TYR A 106      78.785  29.523  30.678  1.00  0.00           H  
ATOM   3046  HD1 TYR A 106      81.128  31.181  31.010  1.00  0.00           H  
ATOM   3047  HD2 TYR A 106      77.221  31.707  32.635  1.00  0.00           H  
ATOM   3048  HE1 TYR A 106      82.117  32.409  32.925  1.00  0.00           H  
ATOM   3049  HE2 TYR A 106      78.164  32.986  34.530  1.00  0.00           H  
ATOM   3050  HH  TYR A 106      79.985  33.635  35.544  1.00  0.00           H  
ATOM   3051  N   VAL A 107      79.396  29.593  27.381  1.00 23.87           N  
ATOM   3052  CA  VAL A 107      78.968  28.671  26.325  1.00 23.87           C  
ATOM   3053  C   VAL A 107      79.589  27.285  26.559  1.00 23.87           C  
ATOM   3054  O   VAL A 107      80.809  27.098  26.494  1.00 23.87           O  
ATOM   3055  CB  VAL A 107      79.339  29.223  24.917  1.00 23.87           C  
ATOM   3056  CG1 VAL A 107      78.974  28.360  23.702  1.00 11.06           C  
ATOM   3057  CG2 VAL A 107      78.943  30.680  24.715  1.00 11.06           C  
ATOM   3058  H   VAL A 107      80.376  29.820  27.468  1.00  0.00           H  
ATOM   3059  HA  VAL A 107      77.884  28.564  26.378  1.00  0.00           H  
ATOM   3060  HB  VAL A 107      80.418  29.150  24.781  1.00  0.00           H  
ATOM   3061 1HG1 VAL A 107      79.290  28.865  22.789  1.00  0.00           H  
ATOM   3062 2HG1 VAL A 107      79.477  27.396  23.776  1.00  0.00           H  
ATOM   3063 3HG1 VAL A 107      77.895  28.206  23.676  1.00  0.00           H  
ATOM   3064 1HG2 VAL A 107      79.231  31.000  23.714  1.00  0.00           H  
ATOM   3065 2HG2 VAL A 107      77.864  30.784  24.833  1.00  0.00           H  
ATOM   3066 3HG2 VAL A 107      79.450  31.301  25.454  1.00  0.00           H  
ATOM   3067  N   LEU A 108      78.706  26.307  26.772  1.00 19.76           N  
ATOM   3068  CA  LEU A 108      79.114  24.900  26.964  1.00 19.76           C  
ATOM   3069  C   LEU A 108      78.764  24.152  25.683  1.00 19.76           C  
ATOM   3070  O   LEU A 108      77.582  23.999  25.368  1.00 19.76           O  
ATOM   3071  CB  LEU A 108      78.313  24.381  28.171  1.00 19.76           C  
ATOM   3072  CG  LEU A 108      78.959  23.208  28.958  1.00 16.78           C  
ATOM   3073  CD1 LEU A 108      78.266  23.064  30.342  1.00 16.78           C  
ATOM   3074  CD2 LEU A 108      78.869  21.905  28.158  1.00 16.78           C  
ATOM   3075  H   LEU A 108      77.724  26.543  26.802  1.00  0.00           H  
ATOM   3076  HA  LEU A 108      80.183  24.875  27.173  1.00  0.00           H  
ATOM   3077 1HB  LEU A 108      78.164  25.204  28.868  1.00  0.00           H  
ATOM   3078 2HB  LEU A 108      77.336  24.046  27.822  1.00  0.00           H  
ATOM   3079  HG  LEU A 108      80.009  23.432  29.149  1.00  0.00           H  
ATOM   3080 1HD1 LEU A 108      78.721  22.241  30.893  1.00  0.00           H  
ATOM   3081 2HD1 LEU A 108      78.387  23.988  30.907  1.00  0.00           H  
ATOM   3082 3HD1 LEU A 108      77.205  22.862  30.198  1.00  0.00           H  
ATOM   3083 1HD2 LEU A 108      79.328  21.096  28.727  1.00  0.00           H  
ATOM   3084 2HD2 LEU A 108      77.822  21.666  27.968  1.00  0.00           H  
ATOM   3085 3HD2 LEU A 108      79.392  22.024  27.209  1.00  0.00           H  
ATOM   3086  N   PRO A 109      79.767  24.023  24.800  1.00 24.27           N  
ATOM   3087  CA  PRO A 109      79.417  23.724  23.410  1.00 24.27           C  
ATOM   3088  C   PRO A 109      78.881  22.300  23.260  1.00 24.27           C  
ATOM   3089  O   PRO A 109      78.229  22.067  22.241  1.00 24.27           O  
ATOM   3090  CB  PRO A 109      80.703  23.975  22.606  1.00 24.27           C  
ATOM   3091  CG  PRO A 109      81.820  24.041  23.630  1.00 17.47           C  
ATOM   3092  CD  PRO A 109      81.192  24.384  24.962  1.00 17.47           C  
ATOM   3093  HA  PRO A 109      78.627  24.414  23.079  1.00  0.00           H  
ATOM   3094 1HB  PRO A 109      80.856  23.164  21.878  1.00  0.00           H  
ATOM   3095 2HB  PRO A 109      80.612  24.909  22.032  1.00  0.00           H  
ATOM   3096 1HG  PRO A 109      82.350  23.078  23.677  1.00  0.00           H  
ATOM   3097 2HG  PRO A 109      82.562  24.797  23.335  1.00  0.00           H  
ATOM   3098 1HD  PRO A 109      81.664  23.786  25.755  1.00  0.00           H  
ATOM   3099 2HD  PRO A 109      81.316  25.459  25.160  1.00  0.00           H  
ATOM   3100  N   VAL A 110      79.269  21.392  24.199  1.00 20.17           N  
ATOM   3101  CA  VAL A 110      78.862  19.973  24.189  1.00 20.17           C  
ATOM   3102  C   VAL A 110      78.666  19.493  25.624  1.00 20.17           C  
ATOM   3103  O   VAL A 110      79.685  19.245  26.288  1.00 20.17           O  
ATOM   3104  CB  VAL A 110      79.814  19.001  23.452  1.00 20.17           C  
ATOM   3105  CG1 VAL A 110      79.232  17.588  23.424  1.00  6.00           C  
ATOM   3106  CG2 VAL A 110      80.070  19.360  21.982  1.00  6.00           C  
ATOM   3107  H   VAL A 110      79.870  21.726  24.938  1.00  0.00           H  
ATOM   3108  HA  VAL A 110      77.900  19.892  23.681  1.00  0.00           H  
ATOM   3109  HB  VAL A 110      80.780  18.999  23.958  1.00  0.00           H  
ATOM   3110 1HG1 VAL A 110      79.919  16.922  22.901  1.00  0.00           H  
ATOM   3111 2HG1 VAL A 110      79.089  17.233  24.444  1.00  0.00           H  
ATOM   3112 3HG1 VAL A 110      78.274  17.600  22.905  1.00  0.00           H  
ATOM   3113 1HG2 VAL A 110      80.747  18.629  21.542  1.00  0.00           H  
ATOM   3114 2HG2 VAL A 110      79.126  19.355  21.437  1.00  0.00           H  
ATOM   3115 3HG2 VAL A 110      80.519  20.352  21.922  1.00  0.00           H  
ATOM   3116  N   LEU A 111      77.395  19.334  26.093  1.00 15.94           N  
ATOM   3117  CA  LEU A 111      77.371  18.724  27.408  1.00 15.94           C  
ATOM   3118  C   LEU A 111      77.712  17.240  27.307  1.00 15.94           C  
ATOM   3119  O   LEU A 111      78.568  16.793  28.051  1.00 15.94           O  
ATOM   3120  CB  LEU A 111      76.058  18.873  28.164  1.00 15.94           C  
ATOM   3121  CG  LEU A 111      76.254  18.344  29.590  1.00 14.14           C  
ATOM   3122  CD1 LEU A 111      77.001  19.256  30.573  1.00 14.14           C  
ATOM   3123  CD2 LEU A 111      75.010  17.731  30.181  1.00 14.14           C  
ATOM   3124  H   LEU A 111      76.522  19.581  25.649  1.00  0.00           H  
ATOM   3125  HA  LEU A 111      78.135  19.198  28.023  1.00  0.00           H  
ATOM   3126 1HB  LEU A 111      75.776  19.925  28.166  1.00  0.00           H  
ATOM   3127 2HB  LEU A 111      75.287  18.313  27.635  1.00  0.00           H  
ATOM   3128  HG  LEU A 111      77.027  17.576  29.590  1.00  0.00           H  
ATOM   3129 1HD1 LEU A 111      77.072  18.765  31.543  1.00  0.00           H  
ATOM   3130 2HD1 LEU A 111      78.004  19.455  30.194  1.00  0.00           H  
ATOM   3131 3HD1 LEU A 111      76.460  20.195  30.681  1.00  0.00           H  
ATOM   3132 1HD2 LEU A 111      75.223  17.378  31.190  1.00  0.00           H  
ATOM   3133 2HD2 LEU A 111      74.218  18.479  30.218  1.00  0.00           H  
ATOM   3134 3HD2 LEU A 111      74.689  16.892  29.563  1.00  0.00           H  
ATOM   3135  N   ASN A 112      77.055  16.481  26.461  1.00 19.38           N  
ATOM   3136  CA  ASN A 112      77.221  15.024  26.497  1.00 19.38           C  
ATOM   3137  C   ASN A 112      78.218  14.536  25.454  1.00 19.38           C  
ATOM   3138  O   ASN A 112      77.887  14.058  24.368  1.00 19.38           O  
ATOM   3139  CB  ASN A 112      75.853  14.383  26.338  1.00 19.38           C  
ATOM   3140  CG  ASN A 112      75.835  12.862  26.262  1.00 20.63           C  
ATOM   3141  OD1 ASN A 112      74.877  12.341  25.695  1.00 20.63           O  
ATOM   3142  ND2 ASN A 112      76.798  12.174  26.789  1.00 20.63           N  
ATOM   3143  H   ASN A 112      76.431  16.888  25.779  1.00  0.00           H  
ATOM   3144  HA  ASN A 112      77.646  14.748  27.463  1.00  0.00           H  
ATOM   3145 1HB  ASN A 112      75.217  14.669  27.177  1.00  0.00           H  
ATOM   3146 2HB  ASN A 112      75.381  14.754  25.428  1.00  0.00           H  
ATOM   3147 1HD2 ASN A 112      76.785  11.175  26.738  1.00  0.00           H  
ATOM   3148 2HD2 ASN A 112      77.554  12.641  27.246  1.00  0.00           H  
ATOM   3149  N   ILE A 113      79.458  14.672  25.872  1.00 21.60           N  
ATOM   3150  CA  ILE A 113      80.580  14.361  24.983  1.00 21.60           C  
ATOM   3151  C   ILE A 113      80.662  12.874  24.679  1.00 21.60           C  
ATOM   3152  O   ILE A 113      80.951  12.540  23.536  1.00 21.60           O  
ATOM   3153  CB  ILE A 113      81.884  14.846  25.641  1.00 21.60           C  
ATOM   3154  CG1 ILE A 113      81.903  16.393  25.749  1.00 23.32           C  
ATOM   3155  CG2 ILE A 113      83.058  14.373  24.799  1.00 23.32           C  
ATOM   3156  CD1 ILE A 113      82.938  16.863  26.773  1.00 23.32           C  
ATOM   3157  H   ILE A 113      79.648  14.992  26.811  1.00  0.00           H  
ATOM   3158  HA  ILE A 113      80.431  14.888  24.041  1.00  0.00           H  
ATOM   3159  HB  ILE A 113      81.959  14.433  26.647  1.00  0.00           H  
ATOM   3160 1HG1 ILE A 113      82.131  16.823  24.774  1.00  0.00           H  
ATOM   3161 2HG1 ILE A 113      80.914  16.750  26.039  1.00  0.00           H  
ATOM   3162 1HG2 ILE A 113      83.990  14.710  25.252  1.00  0.00           H  
ATOM   3163 2HG2 ILE A 113      83.053  13.285  24.746  1.00  0.00           H  
ATOM   3164 3HG2 ILE A 113      82.974  14.785  23.793  1.00  0.00           H  
ATOM   3165 1HD1 ILE A 113      82.928  17.952  26.827  1.00  0.00           H  
ATOM   3166 2HD1 ILE A 113      82.695  16.449  27.752  1.00  0.00           H  
ATOM   3167 3HD1 ILE A 113      83.928  16.525  26.471  1.00  0.00           H  
ATOM   3168  N   ASP A 114      80.448  12.054  25.695  1.00 27.24           N  
ATOM   3169  CA  ASP A 114      80.596  10.595  25.554  1.00 27.24           C  
ATOM   3170  C   ASP A 114      79.576  10.087  24.535  1.00 27.24           C  
ATOM   3171  O   ASP A 114      79.954   9.296  23.665  1.00 27.24           O  
ATOM   3172  CB  ASP A 114      80.486   9.776  26.884  1.00 27.24           C  
ATOM   3173  CG  ASP A 114      81.564  10.146  27.910  1.00 16.22           C  
ATOM   3174  OD1 ASP A 114      82.569  10.835  27.572  1.00 16.22           O  
ATOM   3175  OD2 ASP A 114      81.400   9.763  29.094  1.00 16.22           O  
ATOM   3176  H   ASP A 114      80.177  12.437  26.589  1.00  0.00           H  
ATOM   3177  HA  ASP A 114      81.586  10.385  25.149  1.00  0.00           H  
ATOM   3178 1HB  ASP A 114      79.507   9.943  27.334  1.00  0.00           H  
ATOM   3179 2HB  ASP A 114      80.568   8.711  26.664  1.00  0.00           H  
ATOM   3180  N   GLY A 115      78.369  10.656  24.581  1.00 14.65           N  
ATOM   3181  CA  GLY A 115      77.317  10.248  23.641  1.00 14.65           C  
ATOM   3182  C   GLY A 115      77.633  10.710  22.206  1.00 14.65           C  
ATOM   3183  O   GLY A 115      77.242  10.061  21.213  1.00 14.65           O  
ATOM   3184  H   GLY A 115      78.168  11.373  25.263  1.00  0.00           H  
ATOM   3185 1HA  GLY A 115      77.212   9.163  23.660  1.00  0.00           H  
ATOM   3186 2HA  GLY A 115      76.363  10.668  23.958  1.00  0.00           H  
ATOM   3187  N   TYR A 116      78.211  11.905  22.170  1.00 20.61           N  
ATOM   3188  CA  TYR A 116      78.439  12.574  20.899  1.00 20.61           C  
ATOM   3189  C   TYR A 116      79.430  11.742  20.078  1.00 20.61           C  
ATOM   3190  O   TYR A 116      79.255  11.507  18.865  1.00 20.61           O  
ATOM   3191  CB  TYR A 116      78.950  14.012  21.148  1.00 20.61           C  
ATOM   3192  CG  TYR A 116      79.065  14.811  19.848  1.00 22.97           C  
ATOM   3193  CD1 TYR A 116      78.008  14.804  18.962  1.00 22.97           C  
ATOM   3194  CD2 TYR A 116      80.239  15.475  19.516  1.00 22.97           C  
ATOM   3195  CE1 TYR A 116      78.104  15.469  17.732  1.00 22.97           C  
ATOM   3196  CE2 TYR A 116      80.353  16.141  18.260  1.00 22.97           C  
ATOM   3197  CZ  TYR A 116      79.282  16.134  17.363  1.00 22.97           C  
ATOM   3198  OH  TYR A 116      79.342  16.822  16.157  1.00 22.97           O  
ATOM   3199  H   TYR A 116      78.498  12.361  23.024  1.00  0.00           H  
ATOM   3200  HA  TYR A 116      77.493  12.623  20.359  1.00  0.00           H  
ATOM   3201 1HB  TYR A 116      78.269  14.528  21.826  1.00  0.00           H  
ATOM   3202 2HB  TYR A 116      79.926  13.973  21.631  1.00  0.00           H  
ATOM   3203  HD1 TYR A 116      77.087  14.278  19.216  1.00  0.00           H  
ATOM   3204  HD2 TYR A 116      81.075  15.487  20.215  1.00  0.00           H  
ATOM   3205  HE1 TYR A 116      77.263  15.457  17.039  1.00  0.00           H  
ATOM   3206  HE2 TYR A 116      81.278  16.656  17.998  1.00  0.00           H  
ATOM   3207  HH  TYR A 116      80.194  17.259  16.081  1.00  0.00           H  
ATOM   3208  N   ILE A 117      80.416  11.258  20.803  1.00 23.81           N  
ATOM   3209  CA  ILE A 117      81.435  10.428  20.176  1.00 23.81           C  
ATOM   3210  C   ILE A 117      80.821   9.088  19.809  1.00 23.81           C  
ATOM   3211  O   ILE A 117      81.074   8.552  18.727  1.00 23.81           O  
ATOM   3212  CB  ILE A 117      82.491  10.168  21.238  1.00 23.81           C  
ATOM   3213  CG1 ILE A 117      83.295  11.435  21.574  1.00 18.64           C  
ATOM   3214  CG2 ILE A 117      83.369   8.975  20.818  1.00 18.64           C  
ATOM   3215  CD1 ILE A 117      84.200  11.226  22.816  1.00 18.64           C  
ATOM   3216  H   ILE A 117      80.480  11.452  21.792  1.00  0.00           H  
ATOM   3217  HA  ILE A 117      81.862  10.978  19.339  1.00  0.00           H  
ATOM   3218  HB  ILE A 117      82.005   9.941  22.186  1.00  0.00           H  
ATOM   3219 1HG1 ILE A 117      83.912  11.712  20.719  1.00  0.00           H  
ATOM   3220 2HG1 ILE A 117      82.610  12.262  21.763  1.00  0.00           H  
ATOM   3221 1HG2 ILE A 117      84.125   8.793  21.582  1.00  0.00           H  
ATOM   3222 2HG2 ILE A 117      82.747   8.088  20.704  1.00  0.00           H  
ATOM   3223 3HG2 ILE A 117      83.858   9.199  19.870  1.00  0.00           H  
ATOM   3224 1HD1 ILE A 117      84.752  12.143  23.023  1.00  0.00           H  
ATOM   3225 2HD1 ILE A 117      83.582  10.972  23.678  1.00  0.00           H  
ATOM   3226 3HD1 ILE A 117      84.902  10.417  22.622  1.00  0.00           H  
ATOM   3227  N   TYR A 118      79.898   8.621  20.643  1.00 15.75           N  
ATOM   3228  CA  TYR A 118      79.234   7.371  20.273  1.00 15.75           C  
ATOM   3229  C   TYR A 118      78.426   7.509  18.982  1.00 15.75           C  
ATOM   3230  O   TYR A 118      78.449   6.586  18.156  1.00 15.75           O  
ATOM   3231  CB  TYR A 118      78.395   6.970  21.477  1.00 15.75           C  
ATOM   3232  CG  TYR A 118      77.958   5.510  21.367  1.00 24.70           C  
ATOM   3233  CD1 TYR A 118      78.856   4.496  21.633  1.00 24.70           C  
ATOM   3234  CD2 TYR A 118      76.657   5.237  21.022  1.00 24.70           C  
ATOM   3235  CE1 TYR A 118      78.449   3.184  21.563  1.00 24.70           C  
ATOM   3236  CE2 TYR A 118      76.225   3.936  20.942  1.00 24.70           C  
ATOM   3237  CZ  TYR A 118      77.116   2.902  21.223  1.00 24.70           C  
ATOM   3238  OH  TYR A 118      76.660   1.605  21.136  1.00 24.70           O  
ATOM   3239  H   TYR A 118      79.638   9.080  21.504  1.00  0.00           H  
ATOM   3240  HA  TYR A 118      79.998   6.621  20.067  1.00  0.00           H  
ATOM   3241 1HB  TYR A 118      78.975   7.115  22.390  1.00  0.00           H  
ATOM   3242 2HB  TYR A 118      77.519   7.614  21.540  1.00  0.00           H  
ATOM   3243  HD1 TYR A 118      79.886   4.736  21.898  1.00  0.00           H  
ATOM   3244  HD2 TYR A 118      75.966   6.053  20.810  1.00  0.00           H  
ATOM   3245  HE1 TYR A 118      79.156   2.382  21.773  1.00  0.00           H  
ATOM   3246  HE2 TYR A 118      75.194   3.720  20.660  1.00  0.00           H  
ATOM   3247  HH  TYR A 118      75.735   1.609  20.878  1.00  0.00           H  
ATOM   3248  N   THR A 119      77.760   8.683  18.779  1.00 19.62           N  
ATOM   3249  CA  THR A 119      76.954   8.905  17.518  1.00 19.62           C  
ATOM   3250  C   THR A 119      77.829   9.039  16.264  1.00 19.62           C  
ATOM   3251  O   THR A 119      77.370   8.816  15.131  1.00 19.62           O  
ATOM   3252  CB  THR A 119      76.024  10.133  17.594  1.00 19.62           C  
ATOM   3253  OG1 THR A 119      76.864  11.304  17.518  1.00  9.80           O  
ATOM   3254  CG2 THR A 119      75.114  10.180  18.857  1.00  9.80           C  
ATOM   3255  H   THR A 119      77.800   9.416  19.473  1.00  0.00           H  
ATOM   3256  HA  THR A 119      76.323   8.032  17.353  1.00  0.00           H  
ATOM   3257  HB  THR A 119      75.366  10.145  16.725  1.00  0.00           H  
ATOM   3258  HG1 THR A 119      77.782  11.034  17.440  1.00  0.00           H  
ATOM   3259 1HG2 THR A 119      74.495  11.076  18.826  1.00  0.00           H  
ATOM   3260 2HG2 THR A 119      74.475   9.297  18.878  1.00  0.00           H  
ATOM   3261 3HG2 THR A 119      75.735  10.199  19.752  1.00  0.00           H  
ATOM   3262  N   TRP A 120      79.127   9.348  16.522  1.00 28.22           N  
ATOM   3263  CA  TRP A 120      80.124   9.435  15.421  1.00 28.22           C  
ATOM   3264  C   TRP A 120      80.657   8.052  15.101  1.00 28.22           C  
ATOM   3265  O   TRP A 120      80.863   7.754  13.931  1.00 28.22           O  
ATOM   3266  CB  TRP A 120      81.320  10.390  15.675  1.00 28.22           C  
ATOM   3267  CG  TRP A 120      80.944  11.844  15.358  1.00 16.85           C  
ATOM   3268  CD1 TRP A 120      80.244  12.742  16.104  1.00 16.85           C  
ATOM   3269  CD2 TRP A 120      81.193  12.484  14.145  1.00 16.85           C  
ATOM   3270  NE1 TRP A 120      80.012  13.914  15.325  1.00 16.85           N  
ATOM   3271  CE2 TRP A 120      80.555  13.749  14.193  1.00 16.85           C  
ATOM   3272  CE3 TRP A 120      81.891  12.060  13.037  1.00 16.85           C  
ATOM   3273  CZ2 TRP A 120      80.566  14.636  13.139  1.00 16.85           C  
ATOM   3274  CZ3 TRP A 120      81.923  12.955  11.976  1.00 16.85           C  
ATOM   3275  CH2 TRP A 120      81.272  14.206  12.025  1.00 16.85           C  
ATOM   3276  H   TRP A 120      79.426   9.522  17.471  1.00  0.00           H  
ATOM   3277  HA  TRP A 120      79.622   9.809  14.529  1.00  0.00           H  
ATOM   3278 1HB  TRP A 120      81.633  10.312  16.716  1.00  0.00           H  
ATOM   3279 2HB  TRP A 120      82.165  10.088  15.056  1.00  0.00           H  
ATOM   3280  HD1 TRP A 120      79.919  12.580  17.130  1.00  0.00           H  
ATOM   3281  HE1 TRP A 120      79.502  14.731  15.629  1.00  0.00           H  
ATOM   3282  HE3 TRP A 120      82.396  11.097  12.968  1.00  0.00           H  
ATOM   3283  HZ2 TRP A 120      80.058  15.599  13.187  1.00  0.00           H  
ATOM   3284  HZ3 TRP A 120      82.478  12.650  11.089  1.00  0.00           H  
ATOM   3285  HH2 TRP A 120      81.332  14.851  11.148  1.00  0.00           H  
ATOM   3286  N   THR A 121      80.981   7.324  16.146  1.00 27.85           N  
ATOM   3287  CA  THR A 121      81.648   6.050  15.976  1.00 27.85           C  
ATOM   3288  C   THR A 121      80.722   4.866  15.768  1.00 27.85           C  
ATOM   3289  O   THR A 121      81.141   3.990  15.020  1.00 27.85           O  
ATOM   3290  CB  THR A 121      82.644   5.778  17.089  1.00 27.85           C  
ATOM   3291  OG1 THR A 121      81.998   5.661  18.367  1.00 22.00           O  
ATOM   3292  CG2 THR A 121      83.640   6.937  17.086  1.00 22.00           C  
ATOM   3293  H   THR A 121      80.767   7.647  17.079  1.00  0.00           H  
ATOM   3294  HA  THR A 121      82.195   6.069  15.033  1.00  0.00           H  
ATOM   3295  HB  THR A 121      83.148   4.830  16.903  1.00  0.00           H  
ATOM   3296  HG1 THR A 121      81.051   5.780  18.258  1.00  0.00           H  
ATOM   3297 1HG2 THR A 121      84.379   6.784  17.873  1.00  0.00           H  
ATOM   3298 2HG2 THR A 121      84.142   6.982  16.120  1.00  0.00           H  
ATOM   3299 3HG2 THR A 121      83.110   7.872  17.263  1.00  0.00           H  
ATOM   3300  N   LYS A 122      79.649   4.721  16.552  1.00 27.54           N  
ATOM   3301  CA  LYS A 122      78.853   3.489  16.541  1.00 27.54           C  
ATOM   3302  C   LYS A 122      77.395   3.716  16.123  1.00 27.54           C  
ATOM   3303  O   LYS A 122      76.880   3.063  15.220  1.00 27.54           O  
ATOM   3304  CB  LYS A 122      78.952   2.796  17.900  1.00 27.54           C  
ATOM   3305  CG  LYS A 122      80.408   2.395  18.140  1.00 34.14           C  
ATOM   3306  CD  LYS A 122      81.293   2.803  16.972  1.00  0.00           C  
ATOM   3307  CE  LYS A 122      80.489   3.498  15.883  1.00  0.00           C  
ATOM   3308  NZ  LYS A 122      79.047   3.602  16.237  1.00  0.00           N  
ATOM   3309  H   LYS A 122      79.379   5.476  17.166  1.00  0.00           H  
ATOM   3310  HA  LYS A 122      79.254   2.825  15.774  1.00  0.00           H  
ATOM   3311 1HB  LYS A 122      78.602   3.473  18.680  1.00  0.00           H  
ATOM   3312 2HB  LYS A 122      78.302   1.921  17.910  1.00  0.00           H  
ATOM   3313 1HG  LYS A 122      80.774   2.877  19.048  1.00  0.00           H  
ATOM   3314 2HG  LYS A 122      80.471   1.315  18.273  1.00  0.00           H  
ATOM   3315 1HD  LYS A 122      82.073   3.479  17.325  1.00  0.00           H  
ATOM   3316 2HD  LYS A 122      81.769   1.918  16.549  1.00  0.00           H  
ATOM   3317 1HE  LYS A 122      80.885   4.500  15.723  1.00  0.00           H  
ATOM   3318 2HE  LYS A 122      80.582   2.942  14.951  1.00  0.00           H  
ATOM   3319 1HZ  LYS A 122      78.550   4.068  15.491  1.00  0.00           H  
ATOM   3320 2HZ  LYS A 122      78.665   2.676  16.369  1.00  0.00           H  
ATOM   3321 3HZ  LYS A 122      78.947   4.133  17.090  1.00  0.00           H  
ATOM   3322  N   ASN A 123      76.681   4.587  16.796  1.00 19.01           N  
ATOM   3323  CA  ASN A 123      75.232   4.656  16.474  1.00 19.01           C  
ATOM   3324  C   ASN A 123      74.704   6.091  16.437  1.00 19.01           C  
ATOM   3325  O   ASN A 123      74.651   6.731  17.483  1.00 19.01           O  
ATOM   3326  CB  ASN A 123      74.514   3.918  17.606  1.00 19.01           C  
ATOM   3327  CG  ASN A 123      73.016   3.917  17.355  1.00 35.35           C  
ATOM   3328  OD1 ASN A 123      72.551   4.261  16.262  1.00 35.35           O  
ATOM   3329  ND2 ASN A 123      72.316   3.486  18.396  1.00 35.35           N  
ATOM   3330  H   ASN A 123      77.057   5.199  17.506  1.00  0.00           H  
ATOM   3331  HA  ASN A 123      75.065   4.156  15.519  1.00  0.00           H  
ATOM   3332 1HB  ASN A 123      74.886   2.895  17.667  1.00  0.00           H  
ATOM   3333 2HB  ASN A 123      74.736   4.404  18.556  1.00  0.00           H  
ATOM   3334 1HD2 ASN A 123      71.318   3.442  18.344  1.00  0.00           H  
ATOM   3335 2HD2 ASN A 123      72.786   3.205  19.232  1.00  0.00           H  
ATOM   3336  N   ARG A 124      74.378   6.530  15.261  1.00 16.82           N  
ATOM   3337  CA  ARG A 124      74.026   7.928  14.974  1.00 16.82           C  
ATOM   3338  C   ARG A 124      72.792   8.379  15.755  1.00 16.82           C  
ATOM   3339  O   ARG A 124      72.425   9.553  15.828  1.00 16.82           O  
ATOM   3340  CB  ARG A 124      73.680   7.989  13.489  1.00 16.82           C  
ATOM   3341  CG  ARG A 124      73.177   9.369  12.991  1.00 16.88           C  
ATOM   3342  CD  ARG A 124      74.178  10.530  13.207  1.00 16.88           C  
ATOM   3343  NE  ARG A 124      73.613  11.813  12.749  1.00 16.88           N  
ATOM   3344  CZ  ARG A 124      72.955  12.698  13.546  1.00 16.88           C  
ATOM   3345  NH1 ARG A 124      72.767  12.384  14.833  1.00 16.88           N  
ATOM   3346  NH2 ARG A 124      72.511  13.873  13.037  1.00 16.88           N  
ATOM   3347  H   ARG A 124      74.371   5.856  14.508  1.00  0.00           H  
ATOM   3348  HA  ARG A 124      74.891   8.554  15.192  1.00  0.00           H  
ATOM   3349 1HB  ARG A 124      74.558   7.727  12.900  1.00  0.00           H  
ATOM   3350 2HB  ARG A 124      72.905   7.256  13.266  1.00  0.00           H  
ATOM   3351 1HG  ARG A 124      72.975   9.318  11.921  1.00  0.00           H  
ATOM   3352 2HG  ARG A 124      72.262   9.636  13.521  1.00  0.00           H  
ATOM   3353 1HD  ARG A 124      74.415  10.613  14.267  1.00  0.00           H  
ATOM   3354 2HD  ARG A 124      75.091  10.332  12.646  1.00  0.00           H  
ATOM   3355  HE  ARG A 124      73.722  12.053  11.773  1.00  0.00           H  
ATOM   3356 1HH1 ARG A 124      73.111  11.505  15.194  1.00  0.00           H  
ATOM   3357 2HH1 ARG A 124      72.281  13.025  15.443  1.00  0.00           H  
ATOM   3358 1HH2 ARG A 124      72.668  14.094  12.063  1.00  0.00           H  
ATOM   3359 2HH2 ARG A 124      72.023  14.528  13.630  1.00  0.00           H  
ATOM   3360  N   MET A 125      72.093   7.386  16.215  1.00 19.05           N  
ATOM   3361  CA  MET A 125      70.758   7.590  16.727  1.00 19.05           C  
ATOM   3362  C   MET A 125      70.744   7.565  18.272  1.00 19.05           C  
ATOM   3363  O   MET A 125      69.721   7.730  18.931  1.00 19.05           O  
ATOM   3364  CB  MET A 125      70.148   6.354  16.036  1.00 19.05           C  
ATOM   3365  CG  MET A 125      68.839   6.586  15.300  1.00 20.06           C  
ATOM   3366  SD  MET A 125      68.735   7.953  14.148  1.00 20.06           S  
ATOM   3367  CE  MET A 125      70.043   7.562  12.957  1.00 20.06           C  
ATOM   3368  H   MET A 125      72.484   6.455  16.217  1.00  0.00           H  
ATOM   3369  HA  MET A 125      70.393   8.552  16.368  1.00  0.00           H  
ATOM   3370 1HB  MET A 125      70.857   5.956  15.311  1.00  0.00           H  
ATOM   3371 2HB  MET A 125      69.966   5.575  16.778  1.00  0.00           H  
ATOM   3372 1HG  MET A 125      68.587   5.700  14.719  1.00  0.00           H  
ATOM   3373 2HG  MET A 125      68.041   6.758  16.022  1.00  0.00           H  
ATOM   3374 1HE  MET A 125      70.080   8.336  12.190  1.00  0.00           H  
ATOM   3375 2HE  MET A 125      71.003   7.515  13.473  1.00  0.00           H  
ATOM   3376 3HE  MET A 125      69.834   6.599  12.490  1.00  0.00           H  
ATOM   3377  N   TRP A 126      71.900   7.528  18.884  1.00 17.84           N  
ATOM   3378  CA  TRP A 126      72.018   7.521  20.340  1.00 17.84           C  
ATOM   3379  C   TRP A 126      71.754   8.913  20.958  1.00 17.84           C  
ATOM   3380  O   TRP A 126      72.055   9.943  20.351  1.00 17.84           O  
ATOM   3381  CB  TRP A 126      73.448   6.964  20.689  1.00 17.84           C  
ATOM   3382  CG  TRP A 126      73.726   6.774  22.204  1.00 13.71           C  
ATOM   3383  CD1 TRP A 126      74.255   7.648  23.108  1.00 13.71           C  
ATOM   3384  CD2 TRP A 126      73.362   5.649  22.950  1.00 13.71           C  
ATOM   3385  NE1 TRP A 126      74.193   7.106  24.403  1.00 13.71           N  
ATOM   3386  CE2 TRP A 126      73.657   5.932  24.298  1.00 13.71           C  
ATOM   3387  CE3 TRP A 126      72.762   4.477  22.561  1.00 13.71           C  
ATOM   3388  CZ2 TRP A 126      73.389   5.003  25.302  1.00 13.71           C  
ATOM   3389  CZ3 TRP A 126      72.487   3.576  23.558  1.00 13.71           C  
ATOM   3390  CH2 TRP A 126      72.796   3.803  24.887  1.00 13.71           C  
ATOM   3391  H   TRP A 126      72.739   7.503  18.322  1.00  0.00           H  
ATOM   3392  HA  TRP A 126      71.249   6.864  20.746  1.00  0.00           H  
ATOM   3393 1HB  TRP A 126      73.590   5.998  20.205  1.00  0.00           H  
ATOM   3394 2HB  TRP A 126      74.207   7.641  20.298  1.00  0.00           H  
ATOM   3395  HD1 TRP A 126      74.666   8.625  22.862  1.00  0.00           H  
ATOM   3396  HE1 TRP A 126      74.512   7.560  25.247  1.00  0.00           H  
ATOM   3397  HE3 TRP A 126      72.507   4.255  21.525  1.00  0.00           H  
ATOM   3398  HZ2 TRP A 126      73.624   5.197  26.349  1.00  0.00           H  
ATOM   3399  HZ3 TRP A 126      72.002   2.649  23.249  1.00  0.00           H  
ATOM   3400  HH2 TRP A 126      72.574   3.032  25.625  1.00  0.00           H  
ATOM   3401  N   ARG A 127      71.211   8.948  22.185  1.00 14.83           N  
ATOM   3402  CA  ARG A 127      70.883  10.209  22.882  1.00 14.83           C  
ATOM   3403  C   ARG A 127      71.517  10.289  24.257  1.00 14.83           C  
ATOM   3404  O   ARG A 127      71.914  11.381  24.635  1.00 14.83           O  
ATOM   3405  CB  ARG A 127      69.397  10.375  23.170  1.00 14.83           C  
ATOM   3406  CG  ARG A 127      68.488  10.135  21.985  1.00 24.08           C  
ATOM   3407  CD  ARG A 127      67.022  10.252  22.452  1.00 24.08           C  
ATOM   3408  NE  ARG A 127      66.971   9.862  23.834  1.00 24.08           N  
ATOM   3409  CZ  ARG A 127      66.400  10.524  24.836  1.00 24.08           C  
ATOM   3410  NH1 ARG A 127      65.870  11.735  24.825  1.00 24.08           N  
ATOM   3411  NH2 ARG A 127      66.681  10.097  26.003  1.00 24.08           N  
ATOM   3412  H   ARG A 127      71.022   8.069  22.644  1.00  0.00           H  
ATOM   3413  HA  ARG A 127      71.183  11.043  22.247  1.00  0.00           H  
ATOM   3414 1HB  ARG A 127      69.100   9.684  23.958  1.00  0.00           H  
ATOM   3415 2HB  ARG A 127      69.207  11.386  23.532  1.00  0.00           H  
ATOM   3416 1HG  ARG A 127      68.691  10.879  21.214  1.00  0.00           H  
ATOM   3417 2HG  ARG A 127      68.669   9.137  21.583  1.00  0.00           H  
ATOM   3418 1HD  ARG A 127      66.685  11.282  22.337  1.00  0.00           H  
ATOM   3419 2HD  ARG A 127      66.395   9.595  21.850  1.00  0.00           H  
ATOM   3420  HE  ARG A 127      67.413   8.990  24.093  1.00  0.00           H  
ATOM   3421 1HH1 ARG A 127      65.869  12.278  23.973  1.00  0.00           H  
ATOM   3422 2HH1 ARG A 127      65.467  12.117  25.668  1.00  0.00           H  
ATOM   3423 1HH2 ARG A 127      67.300   9.306  26.116  1.00  0.00           H  
ATOM   3424 2HH2 ARG A 127      66.285  10.548  26.814  1.00  0.00           H  
ATOM   3425  N   LYS A 128      71.424   9.255  25.042  1.00 16.40           N  
ATOM   3426  CA  LYS A 128      71.764   9.308  26.487  1.00 16.40           C  
ATOM   3427  C   LYS A 128      73.254   9.527  26.765  1.00 16.40           C  
ATOM   3428  O   LYS A 128      74.062   9.455  25.835  1.00 16.40           O  
ATOM   3429  CB  LYS A 128      71.279   8.031  27.214  1.00 16.40           C  
ATOM   3430  CG  LYS A 128      69.742   7.997  27.273  1.00 10.52           C  
ATOM   3431  CD  LYS A 128      69.194   6.866  28.163  1.00 10.52           C  
ATOM   3432  CE  LYS A 128      69.437   5.435  27.599  1.00 10.52           C  
ATOM   3433  NZ  LYS A 128      69.068   4.434  28.647  1.00 10.52           N  
ATOM   3434  H   LYS A 128      71.106   8.383  24.643  1.00  0.00           H  
ATOM   3435  HA  LYS A 128      71.262  10.169  26.929  1.00  0.00           H  
ATOM   3436 1HB  LYS A 128      71.650   7.150  26.689  1.00  0.00           H  
ATOM   3437 2HB  LYS A 128      71.690   8.008  28.223  1.00  0.00           H  
ATOM   3438 1HG  LYS A 128      69.372   8.945  27.666  1.00  0.00           H  
ATOM   3439 2HG  LYS A 128      69.342   7.859  26.269  1.00  0.00           H  
ATOM   3440 1HD  LYS A 128      69.664   6.916  29.146  1.00  0.00           H  
ATOM   3441 2HD  LYS A 128      68.118   6.990  28.288  1.00  0.00           H  
ATOM   3442 1HE  LYS A 128      68.833   5.289  26.705  1.00  0.00           H  
ATOM   3443 2HE  LYS A 128      70.486   5.326  27.323  1.00  0.00           H  
ATOM   3444 1HZ  LYS A 128      69.222   3.501  28.291  1.00  0.00           H  
ATOM   3445 2HZ  LYS A 128      69.638   4.580  29.468  1.00  0.00           H  
ATOM   3446 3HZ  LYS A 128      68.094   4.544  28.890  1.00  0.00           H  
ATOM   3447  N   THR A 129      73.627   9.513  28.027  1.00 18.08           N  
ATOM   3448  CA  THR A 129      75.063   9.492  28.324  1.00 18.08           C  
ATOM   3449  C   THR A 129      75.642   8.102  27.980  1.00 18.08           C  
ATOM   3450  O   THR A 129      74.911   7.161  27.615  1.00 18.08           O  
ATOM   3451  CB  THR A 129      75.358   9.742  29.827  1.00 18.08           C  
ATOM   3452  OG1 THR A 129      74.691   8.759  30.628  1.00 17.70           O  
ATOM   3453  CG2 THR A 129      75.045  11.147  30.391  1.00 17.70           C  
ATOM   3454  H   THR A 129      72.967   9.516  28.791  1.00  0.00           H  
ATOM   3455  HA  THR A 129      75.546  10.286  27.754  1.00  0.00           H  
ATOM   3456  HB  THR A 129      76.418   9.579  30.022  1.00  0.00           H  
ATOM   3457  HG1 THR A 129      74.205   8.158  30.058  1.00  0.00           H  
ATOM   3458 1HG2 THR A 129      75.300  11.179  31.450  1.00  0.00           H  
ATOM   3459 2HG2 THR A 129      75.630  11.893  29.854  1.00  0.00           H  
ATOM   3460 3HG2 THR A 129      73.984  11.360  30.267  1.00  0.00           H  
ATOM   3461  N   ARG A 130      76.925   7.914  28.275  1.00 21.72           N  
ATOM   3462  CA  ARG A 130      77.470   6.536  28.097  1.00 21.72           C  
ATOM   3463  C   ARG A 130      77.896   5.885  29.426  1.00 21.72           C  
ATOM   3464  O   ARG A 130      78.839   5.089  29.518  1.00 21.72           O  
ATOM   3465  CB  ARG A 130      78.582   6.480  27.027  1.00 21.72           C  
ATOM   3466  CG  ARG A 130      78.109   6.872  25.627  1.00 23.67           C  
ATOM   3467  CD  ARG A 130      77.111   5.839  25.110  1.00 23.67           C  
ATOM   3468  NE  ARG A 130      77.752   4.548  25.143  1.00 23.67           N  
ATOM   3469  CZ  ARG A 130      77.277   3.365  24.799  1.00 23.67           C  
ATOM   3470  NH1 ARG A 130      76.033   3.175  24.362  1.00 23.67           N  
ATOM   3471  NH2 ARG A 130      78.179   2.389  24.790  1.00 23.67           N  
ATOM   3472  H   ARG A 130      77.537   8.646  28.608  1.00  0.00           H  
ATOM   3473  HA  ARG A 130      76.660   5.883  27.770  1.00  0.00           H  
ATOM   3474 1HB  ARG A 130      79.394   7.148  27.311  1.00  0.00           H  
ATOM   3475 2HB  ARG A 130      78.990   5.470  26.979  1.00  0.00           H  
ATOM   3476 1HG  ARG A 130      77.628   7.850  25.666  1.00  0.00           H  
ATOM   3477 2HG  ARG A 130      78.965   6.915  24.952  1.00  0.00           H  
ATOM   3478 1HD  ARG A 130      76.227   5.837  25.747  1.00  0.00           H  
ATOM   3479 2HD  ARG A 130      76.823   6.091  24.090  1.00  0.00           H  
ATOM   3480  HE  ARG A 130      78.707   4.506  25.473  1.00  0.00           H  
ATOM   3481 1HH1 ARG A 130      75.401   3.959  24.280  1.00  0.00           H  
ATOM   3482 2HH1 ARG A 130      75.722   2.248  24.112  1.00  0.00           H  
ATOM   3483 1HH2 ARG A 130      79.140   2.586  25.035  1.00  0.00           H  
ATOM   3484 2HH2 ARG A 130      77.905   1.451  24.539  1.00  0.00           H  
ATOM   3485  N   SER A 131      77.178   6.238  30.481  1.00 20.81           N  
ATOM   3486  CA  SER A 131      77.578   5.618  31.760  1.00 20.81           C  
ATOM   3487  C   SER A 131      76.907   4.257  31.954  1.00 20.81           C  
ATOM   3488  O   SER A 131      75.803   3.976  31.476  1.00 20.81           O  
ATOM   3489  CB  SER A 131      77.261   6.527  32.954  1.00 20.81           C  
ATOM   3490  OG  SER A 131      75.873   6.765  32.909  1.00 21.18           O  
ATOM   3491  H   SER A 131      76.400   6.882  30.469  1.00  0.00           H  
ATOM   3492  HA  SER A 131      78.656   5.449  31.741  1.00  0.00           H  
ATOM   3493 1HB  SER A 131      77.562   6.033  33.877  1.00  0.00           H  
ATOM   3494 2HB  SER A 131      77.837   7.448  32.873  1.00  0.00           H  
ATOM   3495  HG  SER A 131      75.547   6.285  32.144  1.00  0.00           H  
ATOM   3496  N   THR A 132      77.625   3.473  32.665  1.00 28.56           N  
ATOM   3497  CA  THR A 132      77.302   2.096  33.015  1.00 28.56           C  
ATOM   3498  C   THR A 132      76.284   1.984  34.156  1.00 28.56           C  
ATOM   3499  O   THR A 132      76.276   2.823  35.064  1.00 28.56           O  
ATOM   3500  CB  THR A 132      78.660   1.639  33.504  1.00 28.56           C  
ATOM   3501  OG1 THR A 132      79.135   0.735  32.547  1.00 24.88           O  
ATOM   3502  CG2 THR A 132      78.776   1.237  34.978  1.00 24.88           C  
ATOM   3503  H   THR A 132      78.489   3.876  32.999  1.00  0.00           H  
ATOM   3504  HA  THR A 132      76.964   1.581  32.116  1.00  0.00           H  
ATOM   3505  HB  THR A 132      79.387   2.438  33.359  1.00  0.00           H  
ATOM   3506  HG1 THR A 132      78.487   0.644  31.844  1.00  0.00           H  
ATOM   3507 1HG2 THR A 132      79.800   0.932  35.192  1.00  0.00           H  
ATOM   3508 2HG2 THR A 132      78.510   2.085  35.608  1.00  0.00           H  
ATOM   3509 3HG2 THR A 132      78.100   0.407  35.183  1.00  0.00           H  
ATOM   3510  N   ASN A 133      75.348   1.045  34.020  1.00 26.59           N  
ATOM   3511  CA  ASN A 133      74.284   0.880  35.021  1.00 26.59           C  
ATOM   3512  C   ASN A 133      74.428  -0.426  35.770  1.00 26.59           C  
ATOM   3513  O   ASN A 133      74.630  -1.472  35.147  1.00 26.59           O  
ATOM   3514  CB  ASN A 133      72.924   0.860  34.347  1.00 26.59           C  
ATOM   3515  CG  ASN A 133      72.709   2.305  33.927  1.00 22.19           C  
ATOM   3516  OD1 ASN A 133      72.615   3.138  34.826  1.00 22.19           O  
ATOM   3517  ND2 ASN A 133      72.717   2.549  32.629  1.00 22.19           N  
ATOM   3518  H   ASN A 133      75.366   0.434  33.216  1.00  0.00           H  
ATOM   3519  HA  ASN A 133      74.321   1.726  35.709  1.00  0.00           H  
ATOM   3520 1HB  ASN A 133      72.944   0.165  33.506  1.00  0.00           H  
ATOM   3521 2HB  ASN A 133      72.174   0.500  35.051  1.00  0.00           H  
ATOM   3522 1HD2 ASN A 133      72.580   3.482  32.295  1.00  0.00           H  
ATOM   3523 2HD2 ASN A 133      72.859   1.802  31.981  1.00  0.00           H  
ATOM   3524  N   ALA A 134      74.293  -0.297  37.044  1.00 36.81           N  
ATOM   3525  CA  ALA A 134      74.331  -1.407  37.957  1.00 36.81           C  
ATOM   3526  C   ALA A 134      73.220  -2.408  37.628  1.00 36.81           C  
ATOM   3527  O   ALA A 134      72.052  -2.004  37.637  1.00 36.81           O  
ATOM   3528  CB  ALA A 134      73.980  -0.792  39.332  1.00 36.81           C  
ATOM   3529  H   ALA A 134      74.154   0.635  37.408  1.00  0.00           H  
ATOM   3530  HA  ALA A 134      75.340  -1.819  37.948  1.00  0.00           H  
ATOM   3531 1HB  ALA A 134      73.986  -1.573  40.092  1.00  0.00           H  
ATOM   3532 2HB  ALA A 134      74.716  -0.030  39.589  1.00  0.00           H  
ATOM   3533 3HB  ALA A 134      72.991  -0.339  39.286  1.00  0.00           H  
ATOM   3534  N   GLY A 135      73.523  -3.701  37.558  1.00 43.50           N  
ATOM   3535  CA  GLY A 135      72.465  -4.732  37.525  1.00 43.50           C  
ATOM   3536  C   GLY A 135      71.957  -5.029  36.109  1.00 43.50           C  
ATOM   3537  O   GLY A 135      70.920  -5.699  35.942  1.00 43.50           O  
ATOM   3538  H   GLY A 135      74.491  -3.988  37.527  1.00  0.00           H  
ATOM   3539 1HA  GLY A 135      72.844  -5.656  37.961  1.00  0.00           H  
ATOM   3540 2HA  GLY A 135      71.624  -4.409  38.137  1.00  0.00           H  
ATOM   3541  N   SER A 136      72.582  -4.344  35.153  1.00 30.60           N  
ATOM   3542  CA  SER A 136      72.101  -4.365  33.759  1.00 30.60           C  
ATOM   3543  C   SER A 136      73.285  -4.156  32.829  1.00 30.60           C  
ATOM   3544  O   SER A 136      74.259  -3.508  33.207  1.00 30.60           O  
ATOM   3545  CB  SER A 136      71.051  -3.242  33.567  1.00 30.60           C  
ATOM   3546  OG  SER A 136      70.509  -3.400  32.255  1.00 27.17           O  
ATOM   3547  H   SER A 136      73.401  -3.799  35.383  1.00  0.00           H  
ATOM   3548  HA  SER A 136      71.633  -5.332  33.569  1.00  0.00           H  
ATOM   3549 1HB  SER A 136      70.282  -3.328  34.334  1.00  0.00           H  
ATOM   3550 2HB  SER A 136      71.530  -2.272  33.691  1.00  0.00           H  
ATOM   3551  HG  SER A 136      70.956  -4.160  31.874  1.00  0.00           H  
ATOM   3552  N   SER A 137      73.132  -4.574  31.614  1.00 31.55           N  
ATOM   3553  CA  SER A 137      74.153  -4.251  30.603  1.00 31.55           C  
ATOM   3554  C   SER A 137      73.681  -3.056  29.746  1.00 31.55           C  
ATOM   3555  O   SER A 137      74.331  -2.620  28.782  1.00 31.55           O  
ATOM   3556  CB  SER A 137      74.348  -5.498  29.724  1.00 31.55           C  
ATOM   3557  OG  SER A 137      73.080  -5.626  29.055  1.00 33.83           O  
ATOM   3558  H   SER A 137      72.326  -5.118  31.343  1.00  0.00           H  
ATOM   3559  HA  SER A 137      75.084  -4.007  31.117  1.00  0.00           H  
ATOM   3560 1HB  SER A 137      75.185  -5.337  29.045  1.00  0.00           H  
ATOM   3561 2HB  SER A 137      74.597  -6.351  30.354  1.00  0.00           H  
ATOM   3562  HG  SER A 137      72.538  -4.900  29.374  1.00  0.00           H  
ATOM   3563  N   CYS A 138      72.614  -2.432  30.236  1.00 28.11           N  
ATOM   3564  CA  CYS A 138      72.142  -1.186  29.609  1.00 28.11           C  
ATOM   3565  C   CYS A 138      72.897   0.032  30.154  1.00 28.11           C  
ATOM   3566  O   CYS A 138      73.101   0.143  31.360  1.00 28.11           O  
ATOM   3567  CB  CYS A 138      70.615  -1.064  29.833  1.00 28.11           C  
ATOM   3568  SG  CYS A 138      69.621  -2.159  28.808  1.00 26.83           S  
ATOM   3569  H   CYS A 138      72.118  -2.799  31.036  1.00  0.00           H  
ATOM   3570  HA  CYS A 138      72.350  -1.236  28.540  1.00  0.00           H  
ATOM   3571 1HB  CYS A 138      70.382  -1.280  30.876  1.00  0.00           H  
ATOM   3572 2HB  CYS A 138      70.298  -0.041  29.632  1.00  0.00           H  
ATOM   3573  N   THR A 139      73.298   0.840  29.194  1.00 29.68           N  
ATOM   3574  CA  THR A 139      74.138   2.074  29.277  1.00 29.68           C  
ATOM   3575  C   THR A 139      73.347   3.409  29.191  1.00 29.68           C  
ATOM   3576  O   THR A 139      72.658   3.616  28.185  1.00 29.68           O  
ATOM   3577  CB  THR A 139      75.150   1.974  28.088  1.00 29.68           C  
ATOM   3578  OG1 THR A 139      76.201   0.994  28.376  1.00 21.83           O  
ATOM   3579  CG2 THR A 139      75.827   3.323  27.859  1.00 21.83           C  
ATOM   3580  H   THR A 139      72.961   0.534  28.292  1.00  0.00           H  
ATOM   3581  HA  THR A 139      74.660   2.074  30.234  1.00  0.00           H  
ATOM   3582  HB  THR A 139      74.620   1.678  27.183  1.00  0.00           H  
ATOM   3583  HG1 THR A 139      76.051   0.611  29.244  1.00  0.00           H  
ATOM   3584 1HG2 THR A 139      76.529   3.242  27.029  1.00  0.00           H  
ATOM   3585 2HG2 THR A 139      75.072   4.074  27.624  1.00  0.00           H  
ATOM   3586 3HG2 THR A 139      76.364   3.618  28.760  1.00  0.00           H  
ATOM   3587  N   GLY A 140      73.584   4.372  30.121  1.00 20.95           N  
ATOM   3588  CA  GLY A 140      73.121   5.776  29.950  1.00 20.95           C  
ATOM   3589  C   GLY A 140      71.909   6.188  30.808  1.00 20.95           C  
ATOM   3590  O   GLY A 140      70.930   5.458  30.946  1.00 20.95           O  
ATOM   3591  H   GLY A 140      74.093   4.120  30.956  1.00  0.00           H  
ATOM   3592 1HA  GLY A 140      73.936   6.460  30.189  1.00  0.00           H  
ATOM   3593 2HA  GLY A 140      72.854   5.946  28.908  1.00  0.00           H  
ATOM   3594  N   THR A 141      71.921   7.450  31.190  1.00 20.95           N  
ATOM   3595  CA  THR A 141      70.765   8.181  31.680  1.00 20.95           C  
ATOM   3596  C   THR A 141      70.394   9.258  30.642  1.00 20.95           C  
ATOM   3597  O   THR A 141      71.221   9.646  29.807  1.00 20.95           O  
ATOM   3598  CB  THR A 141      71.239   8.789  32.983  1.00 20.95           C  
ATOM   3599  OG1 THR A 141      71.622   7.681  33.781  1.00  7.93           O  
ATOM   3600  CG2 THR A 141      70.261   9.718  33.721  1.00  7.93           C  
ATOM   3601  H   THR A 141      72.812   7.922  31.128  1.00  0.00           H  
ATOM   3602  HA  THR A 141      69.951   7.474  31.839  1.00  0.00           H  
ATOM   3603  HB  THR A 141      72.133   9.386  32.802  1.00  0.00           H  
ATOM   3604  HG1 THR A 141      71.480   6.869  33.289  1.00  0.00           H  
ATOM   3605 1HG2 THR A 141      70.727  10.083  34.636  1.00  0.00           H  
ATOM   3606 2HG2 THR A 141      70.008  10.562  33.080  1.00  0.00           H  
ATOM   3607 3HG2 THR A 141      69.355   9.168  33.970  1.00  0.00           H  
ATOM   3608  N   ASP A 142      69.137   9.681  30.623  1.00 22.02           N  
ATOM   3609  CA  ASP A 142      68.762  10.838  29.806  1.00 22.02           C  
ATOM   3610  C   ASP A 142      69.236  12.080  30.612  1.00 22.02           C  
ATOM   3611  O   ASP A 142      68.756  12.242  31.733  1.00 22.02           O  
ATOM   3612  CB  ASP A 142      67.228  10.780  29.565  1.00 22.02           C  
ATOM   3613  CG  ASP A 142      66.793  11.961  28.712  1.00 18.70           C  
ATOM   3614  OD1 ASP A 142      67.587  12.929  28.583  1.00 18.70           O  
ATOM   3615  OD2 ASP A 142      65.667  11.934  28.157  1.00 18.70           O  
ATOM   3616  H   ASP A 142      68.427   9.213  31.168  1.00  0.00           H  
ATOM   3617  HA  ASP A 142      69.288  10.774  28.853  1.00  0.00           H  
ATOM   3618 1HB  ASP A 142      66.973   9.843  29.069  1.00  0.00           H  
ATOM   3619 2HB  ASP A 142      66.708  10.796  30.523  1.00  0.00           H  
ATOM   3620  N   PRO A 143      70.232  12.890  30.089  1.00 13.75           N  
ATOM   3621  CA  PRO A 143      70.760  14.041  30.867  1.00 13.75           C  
ATOM   3622  C   PRO A 143      69.691  15.118  31.221  1.00 13.75           C  
ATOM   3623  O   PRO A 143      69.642  15.571  32.374  1.00 13.75           O  
ATOM   3624  CB  PRO A 143      71.943  14.537  30.022  1.00 13.75           C  
ATOM   3625  CG  PRO A 143      71.797  13.973  28.624  1.00  7.94           C  
ATOM   3626  CD  PRO A 143      70.896  12.767  28.758  1.00  7.94           C  
ATOM   3627  HA  PRO A 143      71.106  13.686  31.849  1.00  0.00           H  
ATOM   3628 1HB  PRO A 143      71.955  15.637  30.000  1.00  0.00           H  
ATOM   3629 2HB  PRO A 143      72.891  14.214  30.476  1.00  0.00           H  
ATOM   3630 1HG  PRO A 143      71.371  14.732  27.951  1.00  0.00           H  
ATOM   3631 2HG  PRO A 143      72.783  13.706  28.217  1.00  0.00           H  
ATOM   3632 1HD  PRO A 143      70.144  12.779  27.955  1.00  0.00           H  
ATOM   3633 2HD  PRO A 143      71.501  11.850  28.709  1.00  0.00           H  
ATOM   3634  N   ASN A 144      68.726  15.320  30.310  1.00 14.82           N  
ATOM   3635  CA  ASN A 144      67.547  16.177  30.580  1.00 14.82           C  
ATOM   3636  C   ASN A 144      66.407  15.543  31.397  1.00 14.82           C  
ATOM   3637  O   ASN A 144      65.333  16.133  31.568  1.00 14.82           O  
ATOM   3638  CB  ASN A 144      66.959  16.785  29.282  1.00 14.82           C  
ATOM   3639  CG  ASN A 144      66.559  18.230  29.560  1.00 16.33           C  
ATOM   3640  OD1 ASN A 144      67.134  18.927  30.407  1.00 16.33           O  
ATOM   3641  ND2 ASN A 144      65.583  18.639  28.800  1.00 16.33           N  
ATOM   3642  H   ASN A 144      68.811  14.870  29.410  1.00  0.00           H  
ATOM   3643  HA  ASN A 144      67.858  17.001  31.224  1.00  0.00           H  
ATOM   3644 1HB  ASN A 144      67.703  16.734  28.486  1.00  0.00           H  
ATOM   3645 2HB  ASN A 144      66.098  16.198  28.963  1.00  0.00           H  
ATOM   3646 1HD2 ASN A 144      65.235  19.572  28.892  1.00  0.00           H  
ATOM   3647 2HD2 ASN A 144      65.182  18.020  28.125  1.00  0.00           H  
ATOM   3648  N   ARG A 145      66.703  14.418  32.026  1.00 24.07           N  
ATOM   3649  CA  ARG A 145      65.837  13.917  33.090  1.00 24.07           C  
ATOM   3650  C   ARG A 145      66.562  13.847  34.419  1.00 24.07           C  
ATOM   3651  O   ARG A 145      65.969  13.304  35.340  1.00 24.07           O  
ATOM   3652  CB  ARG A 145      65.190  12.550  32.754  1.00 24.07           C  
ATOM   3653  CG  ARG A 145      64.043  12.787  31.743  1.00 15.65           C  
ATOM   3654  CD  ARG A 145      63.522  11.553  30.984  1.00 15.65           C  
ATOM   3655  NE  ARG A 145      62.175  11.862  30.467  1.00 15.65           N  
ATOM   3656  CZ  ARG A 145      61.882  12.165  29.210  1.00 15.65           C  
ATOM   3657  NH1 ARG A 145      62.836  12.131  28.304  1.00 15.65           N  
ATOM   3658  NH2 ARG A 145      60.625  12.254  28.751  1.00 15.65           N  
ATOM   3659  H   ARG A 145      67.530  13.894  31.777  1.00  0.00           H  
ATOM   3660  HA  ARG A 145      65.027  14.631  33.242  1.00  0.00           H  
ATOM   3661 1HB  ARG A 145      65.944  11.883  32.338  1.00  0.00           H  
ATOM   3662 2HB  ARG A 145      64.815  12.090  33.668  1.00  0.00           H  
ATOM   3663 1HG  ARG A 145      63.179  13.200  32.264  1.00  0.00           H  
ATOM   3664 2HG  ARG A 145      64.373  13.488  30.975  1.00  0.00           H  
ATOM   3665 1HD  ARG A 145      64.195  11.323  30.159  1.00  0.00           H  
ATOM   3666 2HD  ARG A 145      63.475  10.702  31.662  1.00  0.00           H  
ATOM   3667  HE  ARG A 145      61.404  11.843  31.122  1.00  0.00           H  
ATOM   3668 1HH1 ARG A 145      63.777  11.876  28.570  1.00  0.00           H  
ATOM   3669 2HH1 ARG A 145      62.628  12.359  27.343  1.00  0.00           H  
ATOM   3670 1HH2 ARG A 145      59.846  12.087  29.374  1.00  0.00           H  
ATOM   3671 2HH2 ARG A 145      60.456  12.488  27.784  1.00  0.00           H  
ATOM   3672  N   ASN A 146      67.847  14.193  34.476  1.00 20.39           N  
ATOM   3673  CA  ASN A 146      68.714  13.863  35.638  1.00 20.39           C  
ATOM   3674  C   ASN A 146      68.838  15.091  36.543  1.00 20.39           C  
ATOM   3675  O   ASN A 146      69.619  15.075  37.497  1.00 20.39           O  
ATOM   3676  CB  ASN A 146      70.093  13.350  35.144  1.00 20.39           C  
ATOM   3677  CG  ASN A 146      70.913  12.645  36.224  1.00 14.31           C  
ATOM   3678  OD1 ASN A 146      72.068  13.008  36.401  1.00 14.31           O  
ATOM   3679  ND2 ASN A 146      70.349  11.646  36.908  1.00 14.31           N  
ATOM   3680  H   ASN A 146      68.241  14.699  33.696  1.00  0.00           H  
ATOM   3681  HA  ASN A 146      68.231  13.074  36.217  1.00  0.00           H  
ATOM   3682 1HB  ASN A 146      69.947  12.653  34.318  1.00  0.00           H  
ATOM   3683 2HB  ASN A 146      70.679  14.188  34.765  1.00  0.00           H  
ATOM   3684 1HD2 ASN A 146      70.868  11.171  37.619  1.00  0.00           H  
ATOM   3685 2HD2 ASN A 146      69.408  11.373  36.709  1.00  0.00           H  
ATOM   3686  N   PHE A 147      67.991  16.116  36.314  1.00 21.76           N  
ATOM   3687  CA  PHE A 147      68.109  17.280  37.231  1.00 21.76           C  
ATOM   3688  C   PHE A 147      67.143  17.164  38.399  1.00 21.76           C  
ATOM   3689  O   PHE A 147      66.119  16.473  38.322  1.00 21.76           O  
ATOM   3690  CB  PHE A 147      68.102  18.706  36.597  1.00 21.76           C  
ATOM   3691  CG  PHE A 147      69.323  18.950  35.665  1.00 19.47           C  
ATOM   3692  CD1 PHE A 147      69.388  18.352  34.426  1.00 19.47           C  
ATOM   3693  CD2 PHE A 147      70.370  19.734  36.102  1.00 19.47           C  
ATOM   3694  CE1 PHE A 147      70.493  18.532  33.630  1.00 19.47           C  
ATOM   3695  CE2 PHE A 147      71.472  19.922  35.302  1.00 19.47           C  
ATOM   3696  CZ  PHE A 147      71.537  19.318  34.071  1.00 19.47           C  
ATOM   3697  H   PHE A 147      67.301  16.138  35.577  1.00  0.00           H  
ATOM   3698  HA  PHE A 147      69.061  17.209  37.759  1.00  0.00           H  
ATOM   3699 1HB  PHE A 147      67.187  18.844  36.022  1.00  0.00           H  
ATOM   3700 2HB  PHE A 147      68.107  19.455  37.387  1.00  0.00           H  
ATOM   3701  HD1 PHE A 147      68.554  17.737  34.087  1.00  0.00           H  
ATOM   3702  HD2 PHE A 147      70.319  20.214  37.080  1.00  0.00           H  
ATOM   3703  HE1 PHE A 147      70.543  18.054  32.652  1.00  0.00           H  
ATOM   3704  HE2 PHE A 147      72.295  20.550  35.644  1.00  0.00           H  
ATOM   3705  HZ  PHE A 147      72.416  19.460  33.444  1.00  0.00           H  
ATOM   3706  N   ASN A 148      67.476  17.934  39.392  1.00 23.57           N  
ATOM   3707  CA  ASN A 148      66.624  18.036  40.542  1.00 23.57           C  
ATOM   3708  C   ASN A 148      65.497  19.045  40.310  1.00 23.57           C  
ATOM   3709  O   ASN A 148      65.295  19.969  41.100  1.00 23.57           O  
ATOM   3710  CB  ASN A 148      67.514  18.406  41.730  1.00 23.57           C  
ATOM   3711  CG  ASN A 148      66.832  18.016  43.037  1.00 35.68           C  
ATOM   3712  OD1 ASN A 148      67.288  18.432  44.097  1.00 35.68           O  
ATOM   3713  ND2 ASN A 148      65.791  17.209  42.949  1.00 35.68           N  
ATOM   3714  H   ASN A 148      68.334  18.467  39.366  1.00  0.00           H  
ATOM   3715  HA  ASN A 148      66.153  17.066  40.711  1.00  0.00           H  
ATOM   3716 1HB  ASN A 148      68.473  17.894  41.640  1.00  0.00           H  
ATOM   3717 2HB  ASN A 148      67.713  19.478  41.716  1.00  0.00           H  
ATOM   3718 1HD2 ASN A 148      65.308  16.923  43.777  1.00  0.00           H  
ATOM   3719 2HD2 ASN A 148      65.485  16.884  42.055  1.00  0.00           H  
ATOM   3720  N   ALA A 149      64.681  18.787  39.302  1.00 24.02           N  
ATOM   3721  CA  ALA A 149      63.385  19.468  39.179  1.00 24.02           C  
ATOM   3722  C   ALA A 149      62.282  18.399  39.191  1.00 24.02           C  
ATOM   3723  O   ALA A 149      62.134  17.726  38.165  1.00 24.02           O  
ATOM   3724  CB  ALA A 149      63.284  20.134  37.812  1.00 24.02           C  
ATOM   3725  H   ALA A 149      64.950  18.110  38.602  1.00  0.00           H  
ATOM   3726  HA  ALA A 149      63.328  20.231  39.955  1.00  0.00           H  
ATOM   3727 1HB  ALA A 149      62.322  20.638  37.723  1.00  0.00           H  
ATOM   3728 2HB  ALA A 149      64.087  20.863  37.702  1.00  0.00           H  
ATOM   3729 3HB  ALA A 149      63.371  19.379  37.032  1.00  0.00           H  
ATOM   3730  N   GLY A 150      61.581  18.189  40.310  1.00 22.55           N  
ATOM   3731  CA  GLY A 150      60.569  17.099  40.404  1.00 22.55           C  
ATOM   3732  C   GLY A 150      61.151  15.730  40.003  1.00 22.55           C  
ATOM   3733  O   GLY A 150      60.488  15.002  39.263  1.00 22.55           O  
ATOM   3734  H   GLY A 150      61.740  18.783  41.111  1.00  0.00           H  
ATOM   3735 1HA  GLY A 150      60.189  17.042  41.424  1.00  0.00           H  
ATOM   3736 2HA  GLY A 150      59.723  17.332  39.759  1.00  0.00           H  
ATOM   3737  N   TRP A 151      62.457  15.568  40.299  1.00 21.04           N  
ATOM   3738  CA  TRP A 151      63.338  14.500  39.773  1.00 21.04           C  
ATOM   3739  C   TRP A 151      62.560  13.193  39.637  1.00 21.04           C  
ATOM   3740  O   TRP A 151      62.033  12.696  40.638  1.00 21.04           O  
ATOM   3741  CB  TRP A 151      64.687  14.310  40.517  1.00 21.04           C  
ATOM   3742  CG  TRP A 151      65.456  13.134  39.860  1.00 15.91           C  
ATOM   3743  CD1 TRP A 151      66.180  13.113  38.722  1.00 15.91           C  
ATOM   3744  CD2 TRP A 151      65.496  11.807  40.318  1.00 15.91           C  
ATOM   3745  NE1 TRP A 151      66.657  11.793  38.462  1.00 15.91           N  
ATOM   3746  CE2 TRP A 151      66.243  11.054  39.394  1.00 15.91           C  
ATOM   3747  CE3 TRP A 151      65.021  11.250  41.477  1.00 15.91           C  
ATOM   3748  CZ2 TRP A 151      66.534   9.729  39.567  1.00 15.91           C  
ATOM   3749  CZ3 TRP A 151      65.383   9.901  41.684  1.00 15.91           C  
ATOM   3750  CH2 TRP A 151      66.104   9.163  40.751  1.00 15.91           C  
ATOM   3751  H   TRP A 151      62.839  16.251  40.938  1.00  0.00           H  
ATOM   3752  HA  TRP A 151      63.595  14.740  38.741  1.00  0.00           H  
ATOM   3753 1HB  TRP A 151      65.267  15.232  40.461  1.00  0.00           H  
ATOM   3754 2HB  TRP A 151      64.496  14.107  41.571  1.00  0.00           H  
ATOM   3755  HD1 TRP A 151      66.374  13.979  38.091  1.00  0.00           H  
ATOM   3756  HE1 TRP A 151      67.221  11.516  37.672  1.00  0.00           H  
ATOM   3757  HE3 TRP A 151      64.410  11.780  42.207  1.00  0.00           H  
ATOM   3758  HZ2 TRP A 151      67.075   9.152  38.817  1.00  0.00           H  
ATOM   3759  HZ3 TRP A 151      65.067   9.452  42.626  1.00  0.00           H  
ATOM   3760  HH2 TRP A 151      66.333   8.117  40.959  1.00  0.00           H  
ATOM   3761  N   CYS A 152      62.382  12.785  38.404  1.00 27.36           N  
ATOM   3762  CA  CYS A 152      61.772  11.502  38.088  1.00 27.36           C  
ATOM   3763  C   CYS A 152      60.348  11.307  38.580  1.00 27.36           C  
ATOM   3764  O   CYS A 152      59.991  10.150  38.713  1.00 27.36           O  
ATOM   3765  CB  CYS A 152      62.601  10.323  38.648  1.00 27.36           C  
ATOM   3766  SG  CYS A 152      62.650   8.854  37.604  1.00 24.67           S  
ATOM   3767  H   CYS A 152      62.681  13.387  37.650  1.00  0.00           H  
ATOM   3768  HA  CYS A 152      61.726  11.398  37.004  1.00  0.00           H  
ATOM   3769 1HB  CYS A 152      63.630  10.645  38.807  1.00  0.00           H  
ATOM   3770 2HB  CYS A 152      62.199  10.023  39.615  1.00  0.00           H  
ATOM   3771  N   THR A 153      59.607  12.331  38.938  1.00 23.75           N  
ATOM   3772  CA  THR A 153      58.266  12.046  39.481  1.00 23.75           C  
ATOM   3773  C   THR A 153      57.195  11.829  38.399  1.00 23.75           C  
ATOM   3774  O   THR A 153      56.159  11.248  38.704  1.00 23.75           O  
ATOM   3775  CB  THR A 153      57.783  13.206  40.334  1.00 23.75           C  
ATOM   3776  OG1 THR A 153      57.730  14.369  39.471  1.00 19.67           O  
ATOM   3777  CG2 THR A 153      58.669  13.363  41.576  1.00 19.67           C  
ATOM   3778  H   THR A 153      59.912  13.291  38.858  1.00  0.00           H  
ATOM   3779  HA  THR A 153      58.328  11.155  40.106  1.00  0.00           H  
ATOM   3780  HB  THR A 153      56.755  13.024  40.648  1.00  0.00           H  
ATOM   3781  HG1 THR A 153      58.009  14.123  38.586  1.00  0.00           H  
ATOM   3782 1HG2 THR A 153      58.309  14.198  42.176  1.00  0.00           H  
ATOM   3783 2HG2 THR A 153      58.632  12.448  42.167  1.00  0.00           H  
ATOM   3784 3HG2 THR A 153      59.696  13.554  41.268  1.00  0.00           H  
ATOM   3785  N   VAL A 154      57.435  12.263  37.172  1.00 22.40           N  
ATOM   3786  CA  VAL A 154      56.510  12.118  36.031  1.00 22.40           C  
ATOM   3787  C   VAL A 154      57.336  12.073  34.735  1.00 22.40           C  
ATOM   3788  O   VAL A 154      58.360  12.741  34.590  1.00 22.40           O  
ATOM   3789  CB  VAL A 154      55.459  13.300  36.023  1.00 22.40           C  
ATOM   3790  CG1 VAL A 154      56.054  14.720  35.823  1.00 22.47           C  
ATOM   3791  CG2 VAL A 154      54.297  13.076  35.032  1.00 22.47           C  
ATOM   3792  H   VAL A 154      58.322  12.724  37.030  1.00  0.00           H  
ATOM   3793  HA  VAL A 154      55.974  11.174  36.137  1.00  0.00           H  
ATOM   3794  HB  VAL A 154      55.032  13.401  37.021  1.00  0.00           H  
ATOM   3795 1HG1 VAL A 154      55.250  15.456  35.834  1.00  0.00           H  
ATOM   3796 2HG1 VAL A 154      56.755  14.937  36.629  1.00  0.00           H  
ATOM   3797 3HG1 VAL A 154      56.574  14.765  34.866  1.00  0.00           H  
ATOM   3798 1HG2 VAL A 154      53.612  13.922  35.077  1.00  0.00           H  
ATOM   3799 2HG2 VAL A 154      54.694  12.983  34.021  1.00  0.00           H  
ATOM   3800 3HG2 VAL A 154      53.763  12.163  35.298  1.00  0.00           H  
ATOM   3801  N   GLY A 155      56.816  11.331  33.802  1.00 22.16           N  
ATOM   3802  CA  GLY A 155      57.278  11.301  32.441  1.00 22.16           C  
ATOM   3803  C   GLY A 155      58.696  10.763  32.336  1.00 22.16           C  
ATOM   3804  O   GLY A 155      59.450  11.229  31.495  1.00 22.16           O  
ATOM   3805  H   GLY A 155      56.038  10.745  34.071  1.00  0.00           H  
ATOM   3806 1HA  GLY A 155      56.611  10.679  31.844  1.00  0.00           H  
ATOM   3807 2HA  GLY A 155      57.241  12.306  32.022  1.00  0.00           H  
ATOM   3808  N   ALA A 156      59.086   9.929  33.239  1.00 23.47           N  
ATOM   3809  CA  ALA A 156      60.486   9.472  33.280  1.00 23.47           C  
ATOM   3810  C   ALA A 156      60.512   8.023  33.785  1.00 23.47           C  
ATOM   3811  O   ALA A 156      59.819   7.698  34.751  1.00 23.47           O  
ATOM   3812  CB  ALA A 156      61.317  10.384  34.248  1.00 23.47           C  
ATOM   3813  H   ALA A 156      58.434   9.581  33.928  1.00  0.00           H  
ATOM   3814  HA  ALA A 156      60.898   9.551  32.274  1.00  0.00           H  
ATOM   3815 1HB  ALA A 156      62.351  10.040  34.273  1.00  0.00           H  
ATOM   3816 2HB  ALA A 156      61.286  11.414  33.894  1.00  0.00           H  
ATOM   3817 3HB  ALA A 156      60.893  10.332  35.250  1.00  0.00           H  
ATOM   3818  N   SER A 157      61.424   7.233  33.262  1.00 19.18           N  
ATOM   3819  CA  SER A 157      61.545   5.841  33.720  1.00 19.18           C  
ATOM   3820  C   SER A 157      62.580   5.652  34.810  1.00 19.18           C  
ATOM   3821  O   SER A 157      63.664   6.188  34.623  1.00 19.18           O  
ATOM   3822  CB  SER A 157      62.021   5.016  32.518  1.00 19.18           C  
ATOM   3823  OG  SER A 157      61.941   3.634  32.836  1.00 17.32           O  
ATOM   3824  H   SER A 157      62.049   7.571  32.544  1.00  0.00           H  
ATOM   3825  HA  SER A 157      60.563   5.499  34.050  1.00  0.00           H  
ATOM   3826 1HB  SER A 157      61.401   5.245  31.651  1.00  0.00           H  
ATOM   3827 2HB  SER A 157      63.045   5.292  32.270  1.00  0.00           H  
ATOM   3828  HG  SER A 157      61.604   3.588  33.734  1.00  0.00           H  
ATOM   3829  N   VAL A 158      62.430   4.533  35.526  1.00 14.47           N  
ATOM   3830  CA  VAL A 158      63.501   3.942  36.387  1.00 14.47           C  
ATOM   3831  C   VAL A 158      64.176   2.739  35.760  1.00 14.47           C  
ATOM   3832  O   VAL A 158      65.050   2.167  36.382  1.00 14.47           O  
ATOM   3833  CB  VAL A 158      62.988   3.486  37.754  1.00 14.47           C  
ATOM   3834  CG1 VAL A 158      62.222   4.584  38.486  1.00 12.84           C  
ATOM   3835  CG2 VAL A 158      62.157   2.206  37.657  1.00 12.84           C  
ATOM   3836  H   VAL A 158      61.533   4.072  35.470  1.00  0.00           H  
ATOM   3837  HA  VAL A 158      64.263   4.702  36.562  1.00  0.00           H  
ATOM   3838  HB  VAL A 158      63.840   3.295  38.407  1.00  0.00           H  
ATOM   3839 1HG1 VAL A 158      61.880   4.208  39.451  1.00  0.00           H  
ATOM   3840 2HG1 VAL A 158      62.876   5.442  38.642  1.00  0.00           H  
ATOM   3841 3HG1 VAL A 158      61.361   4.887  37.890  1.00  0.00           H  
ATOM   3842 1HG2 VAL A 158      61.814   1.919  38.651  1.00  0.00           H  
ATOM   3843 2HG2 VAL A 158      61.296   2.379  37.012  1.00  0.00           H  
ATOM   3844 3HG2 VAL A 158      62.768   1.406  37.239  1.00  0.00           H  
ATOM   3845  N   ASN A 159      63.819   2.443  34.572  1.00 14.38           N  
ATOM   3846  CA  ASN A 159      64.444   1.349  33.914  1.00 14.38           C  
ATOM   3847  C   ASN A 159      65.535   1.859  32.986  1.00 14.38           C  
ATOM   3848  O   ASN A 159      65.238   2.588  32.035  1.00 14.38           O  
ATOM   3849  CB  ASN A 159      63.388   0.638  33.052  1.00 14.38           C  
ATOM   3850  CG  ASN A 159      63.969  -0.485  32.167  1.00 26.33           C  
ATOM   3851  OD1 ASN A 159      63.206  -0.999  31.349  1.00 26.33           O  
ATOM   3852  ND2 ASN A 159      65.220  -0.899  32.327  1.00 26.33           N  
ATOM   3853  H   ASN A 159      63.104   2.966  34.087  1.00  0.00           H  
ATOM   3854  HA  ASN A 159      64.825   0.661  34.671  1.00  0.00           H  
ATOM   3855 1HB  ASN A 159      62.623   0.205  33.697  1.00  0.00           H  
ATOM   3856 2HB  ASN A 159      62.897   1.365  32.405  1.00  0.00           H  
ATOM   3857 1HD2 ASN A 159      65.584  -1.628  31.746  1.00  0.00           H  
ATOM   3858 2HD2 ASN A 159      65.798  -0.482  33.028  1.00  0.00           H  
ATOM   3859  N   PRO A 160      66.766   1.402  33.281  1.00 21.45           N  
ATOM   3860  CA  PRO A 160      67.996   1.944  32.631  1.00 21.45           C  
ATOM   3861  C   PRO A 160      68.063   1.682  31.154  1.00 21.45           C  
ATOM   3862  O   PRO A 160      68.840   2.371  30.488  1.00 21.45           O  
ATOM   3863  CB  PRO A 160      69.179   1.311  33.366  1.00 21.45           C  
ATOM   3864  CG  PRO A 160      68.559   0.246  34.294  1.00 23.40           C  
ATOM   3865  CD  PRO A 160      67.089   0.597  34.496  1.00 23.40           C  
ATOM   3866  HA  PRO A 160      68.023   3.036  32.762  1.00  0.00           H  
ATOM   3867 1HB  PRO A 160      69.882   0.875  32.641  1.00  0.00           H  
ATOM   3868 2HB  PRO A 160      69.730   2.081  33.925  1.00  0.00           H  
ATOM   3869 1HG  PRO A 160      68.665  -0.754  33.849  1.00  0.00           H  
ATOM   3870 2HG  PRO A 160      69.092   0.224  35.256  1.00  0.00           H  
ATOM   3871 1HD  PRO A 160      66.494  -0.327  34.542  1.00  0.00           H  
ATOM   3872 2HD  PRO A 160      66.974   1.179  35.422  1.00  0.00           H  
ATOM   3873  N   CYS A 161      67.258   0.742  30.709  1.00 13.37           N  
ATOM   3874  CA  CYS A 161      67.284   0.458  29.290  1.00 13.37           C  
ATOM   3875  C   CYS A 161      66.309   1.319  28.528  1.00 13.37           C  
ATOM   3876  O   CYS A 161      66.341   1.258  27.285  1.00 13.37           O  
ATOM   3877  CB  CYS A 161      66.825  -0.974  29.012  1.00 13.37           C  
ATOM   3878  SG  CYS A 161      67.817  -2.277  29.739  1.00 22.64           S  
ATOM   3879  H   CYS A 161      66.633   0.218  31.304  1.00  0.00           H  
ATOM   3880  HA  CYS A 161      68.309   0.567  28.934  1.00  0.00           H  
ATOM   3881 1HB  CYS A 161      65.807  -1.108  29.379  1.00  0.00           H  
ATOM   3882 2HB  CYS A 161      66.810  -1.149  27.936  1.00  0.00           H  
ATOM   3883  N   ASN A 162      65.513   2.139  29.269  1.00 22.84           N  
ATOM   3884  CA  ASN A 162      64.693   3.168  28.571  1.00 22.84           C  
ATOM   3885  C   ASN A 162      65.544   4.406  28.207  1.00 22.84           C  
ATOM   3886  O   ASN A 162      66.325   4.897  29.023  1.00 22.84           O  
ATOM   3887  CB  ASN A 162      63.439   3.618  29.369  1.00 22.84           C  
ATOM   3888  CG  ASN A 162      62.432   2.471  29.447  1.00 29.36           C  
ATOM   3889  OD1 ASN A 162      62.468   1.639  28.543  1.00 29.36           O  
ATOM   3890  ND2 ASN A 162      61.570   2.411  30.476  1.00 29.36           N  
ATOM   3891  H   ASN A 162      65.463   2.070  30.275  1.00  0.00           H  
ATOM   3892  HA  ASN A 162      64.338   2.747  27.629  1.00  0.00           H  
ATOM   3893 1HB  ASN A 162      63.737   3.926  30.372  1.00  0.00           H  
ATOM   3894 2HB  ASN A 162      62.988   4.482  28.881  1.00  0.00           H  
ATOM   3895 1HD2 ASN A 162      60.909   1.662  30.532  1.00  0.00           H  
ATOM   3896 2HD2 ASN A 162      61.589   3.114  31.186  1.00  0.00           H  
ATOM   3897  N   GLU A 163      65.209   4.990  27.071  1.00 21.58           N  
ATOM   3898  CA  GLU A 163      65.659   6.323  26.626  1.00 21.58           C  
ATOM   3899  C   GLU A 163      65.260   7.425  27.617  1.00 21.58           C  
ATOM   3900  O   GLU A 163      65.965   8.408  27.748  1.00 21.58           O  
ATOM   3901  CB  GLU A 163      64.991   6.673  25.288  1.00 21.58           C  
ATOM   3902  CG  GLU A 163      65.494   5.834  24.106  1.00 24.28           C  
ATOM   3903  CD  GLU A 163      66.984   6.046  23.809  1.00 24.28           C  
ATOM   3904  OE1 GLU A 163      67.594   6.995  24.367  1.00 24.28           O  
ATOM   3905  OE2 GLU A 163      67.562   5.264  22.998  1.00 24.28           O  
ATOM   3906  H   GLU A 163      64.592   4.455  26.477  1.00  0.00           H  
ATOM   3907  HA  GLU A 163      66.740   6.295  26.487  1.00  0.00           H  
ATOM   3908 1HB  GLU A 163      63.913   6.531  25.371  1.00  0.00           H  
ATOM   3909 2HB  GLU A 163      65.166   7.724  25.058  1.00  0.00           H  
ATOM   3910 1HG  GLU A 163      65.327   4.780  24.325  1.00  0.00           H  
ATOM   3911 2HG  GLU A 163      64.914   6.089  23.220  1.00  0.00           H  
ATOM   3912  N   THR A 164      64.264   7.215  28.458  1.00 13.87           N  
ATOM   3913  CA  THR A 164      63.924   8.250  29.428  1.00 13.87           C  
ATOM   3914  C   THR A 164      64.370   7.838  30.813  1.00 13.87           C  
ATOM   3915  O   THR A 164      63.818   8.359  31.772  1.00 13.87           O  
ATOM   3916  CB  THR A 164      62.412   8.439  29.307  1.00 13.87           C  
ATOM   3917  OG1 THR A 164      61.790   7.254  29.799  1.00 13.57           O  
ATOM   3918  CG2 THR A 164      62.035   8.559  27.815  1.00 13.57           C  
ATOM   3919  H   THR A 164      63.732   6.357  28.447  1.00  0.00           H  
ATOM   3920  HA  THR A 164      64.455   9.163  29.160  1.00  0.00           H  
ATOM   3921  HB  THR A 164      62.115   9.343  29.838  1.00  0.00           H  
ATOM   3922  HG1 THR A 164      62.465   6.633  30.083  1.00  0.00           H  
ATOM   3923 1HG2 THR A 164      60.958   8.694  27.722  1.00  0.00           H  
ATOM   3924 2HG2 THR A 164      62.548   9.416  27.378  1.00  0.00           H  
ATOM   3925 3HG2 THR A 164      62.333   7.652  27.291  1.00  0.00           H  
ATOM   3926  N   TYR A 165      65.442   7.022  30.842  1.00  8.65           N  
ATOM   3927  CA  TYR A 165      66.023   6.639  32.117  1.00  8.65           C  
ATOM   3928  C   TYR A 165      66.438   7.910  32.837  1.00  8.65           C  
ATOM   3929  O   TYR A 165      67.268   8.649  32.311  1.00  8.65           O  
ATOM   3930  CB  TYR A 165      67.274   5.811  31.859  1.00  8.65           C  
ATOM   3931  CG  TYR A 165      67.759   5.316  33.237  1.00 19.64           C  
ATOM   3932  CD1 TYR A 165      66.851   5.008  34.232  1.00 19.64           C  
ATOM   3933  CD2 TYR A 165      69.102   5.188  33.487  1.00 19.64           C  
ATOM   3934  CE1 TYR A 165      67.289   4.628  35.502  1.00 19.64           C  
ATOM   3935  CE2 TYR A 165      69.548   4.824  34.749  1.00 19.64           C  
ATOM   3936  CZ  TYR A 165      68.651   4.569  35.766  1.00 19.64           C  
ATOM   3937  OH  TYR A 165      69.118   4.261  37.027  1.00 19.64           O  
ATOM   3938  H   TYR A 165      65.852   6.669  29.989  1.00  0.00           H  
ATOM   3939  HA  TYR A 165      65.296   6.037  32.662  1.00  0.00           H  
ATOM   3940 1HB  TYR A 165      67.032   4.984  31.190  1.00  0.00           H  
ATOM   3941 2HB  TYR A 165      68.022   6.427  31.360  1.00  0.00           H  
ATOM   3942  HD1 TYR A 165      65.781   5.061  34.029  1.00  0.00           H  
ATOM   3943  HD2 TYR A 165      69.824   5.374  32.692  1.00  0.00           H  
ATOM   3944  HE1 TYR A 165      66.564   4.387  36.279  1.00  0.00           H  
ATOM   3945  HE2 TYR A 165      70.617   4.738  34.946  1.00  0.00           H  
ATOM   3946  HH  TYR A 165      70.078   4.267  37.022  1.00  0.00           H  
ATOM   3947  N   CYS A 166      65.836   8.204  33.970  1.00 17.07           N  
ATOM   3948  CA  CYS A 166      66.116   9.408  34.801  1.00 17.07           C  
ATOM   3949  C   CYS A 166      67.407   9.354  35.677  1.00 17.07           C  
ATOM   3950  O   CYS A 166      67.800  10.280  36.398  1.00 17.07           O  
ATOM   3951  CB  CYS A 166      64.826   9.639  35.628  1.00 17.07           C  
ATOM   3952  SG  CYS A 166      64.576   8.554  37.046  1.00 19.95           S  
ATOM   3953  H   CYS A 166      65.134   7.546  34.278  1.00  0.00           H  
ATOM   3954  HA  CYS A 166      66.313  10.249  34.136  1.00  0.00           H  
ATOM   3955 1HB  CYS A 166      64.815  10.661  36.008  1.00  0.00           H  
ATOM   3956 2HB  CYS A 166      63.955   9.520  34.984  1.00  0.00           H  
ATOM   3957  N   GLY A 167      68.114   8.238  35.619  1.00 15.90           N  
ATOM   3958  CA  GLY A 167      69.362   8.084  36.358  1.00 15.90           C  
ATOM   3959  C   GLY A 167      69.107   7.536  37.753  1.00 15.90           C  
ATOM   3960  O   GLY A 167      67.972   7.224  38.043  1.00 15.90           O  
ATOM   3961  H   GLY A 167      67.782   7.473  35.049  1.00  0.00           H  
ATOM   3962 1HA  GLY A 167      70.027   7.413  35.814  1.00  0.00           H  
ATOM   3963 2HA  GLY A 167      69.865   9.048  36.427  1.00  0.00           H  
ATOM   3964  N   SER A 168      70.114   7.161  38.491  1.00 24.54           N  
ATOM   3965  CA  SER A 168      69.820   6.474  39.739  1.00 24.54           C  
ATOM   3966  C   SER A 168      69.524   7.474  40.844  1.00 24.54           C  
ATOM   3967  O   SER A 168      69.035   7.057  41.894  1.00 24.54           O  
ATOM   3968  CB  SER A 168      71.071   5.702  40.196  1.00 24.54           C  
ATOM   3969  OG  SER A 168      72.224   6.582  40.294  1.00 29.00           O  
ATOM   3970  H   SER A 168      71.077   7.326  38.235  1.00  0.00           H  
ATOM   3971  HA  SER A 168      69.006   5.770  39.563  1.00  0.00           H  
ATOM   3972 1HB  SER A 168      70.880   5.241  41.165  1.00  0.00           H  
ATOM   3973 2HB  SER A 168      71.282   4.901  39.489  1.00  0.00           H  
ATOM   3974  HG  SER A 168      71.913   7.455  40.042  1.00  0.00           H  
ATOM   3975  N   ALA A 169      69.916   8.748  40.632  1.00 17.66           N  
ATOM   3976  CA  ALA A 169      69.583   9.880  41.540  1.00 17.66           C  
ATOM   3977  C   ALA A 169      69.716  11.178  40.786  1.00 17.66           C  
ATOM   3978  O   ALA A 169      70.302  11.166  39.704  1.00 17.66           O  
ATOM   3979  CB  ALA A 169      70.437   9.920  42.817  1.00 17.66           C  
ATOM   3980  H   ALA A 169      70.467   8.927  39.804  1.00  0.00           H  
ATOM   3981  HA  ALA A 169      68.543   9.772  41.849  1.00  0.00           H  
ATOM   3982 1HB  ALA A 169      70.137  10.771  43.429  1.00  0.00           H  
ATOM   3983 2HB  ALA A 169      70.292   8.999  43.381  1.00  0.00           H  
ATOM   3984 3HB  ALA A 169      71.488  10.019  42.549  1.00  0.00           H  
ATOM   3985  N   ALA A 170      69.110  12.196  41.346  1.00 19.68           N  
ATOM   3986  CA  ALA A 170      69.217  13.503  40.707  1.00 19.68           C  
ATOM   3987  C   ALA A 170      70.701  13.885  40.691  1.00 19.68           C  
ATOM   3988  O   ALA A 170      71.411  13.620  41.659  1.00 19.68           O  
ATOM   3989  CB  ALA A 170      68.378  14.602  41.407  1.00 19.68           C  
ATOM   3990  H   ALA A 170      68.575  12.107  42.198  1.00  0.00           H  
ATOM   3991  HA  ALA A 170      68.848  13.412  39.685  1.00  0.00           H  
ATOM   3992 1HB  ALA A 170      68.504  15.548  40.880  1.00  0.00           H  
ATOM   3993 2HB  ALA A 170      67.326  14.318  41.396  1.00  0.00           H  
ATOM   3994 3HB  ALA A 170      68.713  14.714  42.437  1.00  0.00           H  
ATOM   3995  N   GLU A 171      71.164  14.362  39.564  1.00 24.14           N  
ATOM   3996  CA  GLU A 171      72.606  14.660  39.375  1.00 24.14           C  
ATOM   3997  C   GLU A 171      73.469  13.408  39.529  1.00 24.14           C  
ATOM   3998  O   GLU A 171      74.604  13.515  39.990  1.00 24.14           O  
ATOM   3999  CB  GLU A 171      73.150  15.827  40.258  1.00 24.14           C  
ATOM   4000  CG  GLU A 171      72.518  17.172  39.874  1.00 26.84           C  
ATOM   4001  CD  GLU A 171      72.668  18.099  41.071  1.00 26.84           C  
ATOM   4002  OE1 GLU A 171      73.816  18.250  41.582  1.00 26.84           O  
ATOM   4003  OE2 GLU A 171      71.620  18.642  41.523  1.00 26.84           O  
ATOM   4004  H   GLU A 171      70.523  14.532  38.803  1.00  0.00           H  
ATOM   4005  HA  GLU A 171      72.765  14.954  38.337  1.00  0.00           H  
ATOM   4006 1HB  GLU A 171      72.941  15.618  41.307  1.00  0.00           H  
ATOM   4007 2HB  GLU A 171      74.232  15.893  40.147  1.00  0.00           H  
ATOM   4008 1HG  GLU A 171      73.029  17.564  38.995  1.00  0.00           H  
ATOM   4009 2HG  GLU A 171      71.474  17.009  39.611  1.00  0.00           H  
ATOM   4010  N   SER A 172      72.940  12.280  39.061  1.00 27.07           N  
ATOM   4011  CA  SER A 172      73.777  11.068  39.115  1.00 27.07           C  
ATOM   4012  C   SER A 172      74.858  11.074  38.040  1.00 27.07           C  
ATOM   4013  O   SER A 172      75.925  10.526  38.300  1.00 27.07           O  
ATOM   4014  CB  SER A 172      73.001   9.743  39.118  1.00 27.07           C  
ATOM   4015  OG  SER A 172      72.266   9.668  37.914  1.00 17.81           O  
ATOM   4016  H   SER A 172      72.008  12.217  38.677  1.00  0.00           H  
ATOM   4017  HA  SER A 172      74.356  11.088  40.039  1.00  0.00           H  
ATOM   4018 1HB  SER A 172      73.700   8.912  39.206  1.00  0.00           H  
ATOM   4019 2HB  SER A 172      72.343   9.709  39.985  1.00  0.00           H  
ATOM   4020  HG  SER A 172      72.463  10.475  37.433  1.00  0.00           H  
ATOM   4021  N   GLU A 173      74.647  11.771  36.928  1.00 21.03           N  
ATOM   4022  CA  GLU A 173      75.720  11.882  35.923  1.00 21.03           C  
ATOM   4023  C   GLU A 173      76.859  12.857  36.347  1.00 21.03           C  
ATOM   4024  O   GLU A 173      76.613  13.934  36.895  1.00 21.03           O  
ATOM   4025  CB  GLU A 173      75.069  12.247  34.572  1.00 21.03           C  
ATOM   4026  CG  GLU A 173      73.889  11.312  34.250  1.00 28.32           C  
ATOM   4027  CD  GLU A 173      74.410   9.873  34.228  1.00 28.32           C  
ATOM   4028  OE1 GLU A 173      75.000   9.452  33.193  1.00 28.32           O  
ATOM   4029  OE2 GLU A 173      74.232   9.151  35.247  1.00 28.32           O  
ATOM   4030  H   GLU A 173      73.763  12.228  36.756  1.00  0.00           H  
ATOM   4031  HA  GLU A 173      76.221  10.917  35.844  1.00  0.00           H  
ATOM   4032 1HB  GLU A 173      74.718  13.279  34.604  1.00  0.00           H  
ATOM   4033 2HB  GLU A 173      75.814  12.179  33.779  1.00  0.00           H  
ATOM   4034 1HG  GLU A 173      73.119  11.440  35.010  1.00  0.00           H  
ATOM   4035 2HG  GLU A 173      73.463  11.599  33.289  1.00  0.00           H  
ATOM   4036  N   LYS A 174      78.088  12.495  36.068  1.00 32.47           N  
ATOM   4037  CA  LYS A 174      79.189  13.442  36.259  1.00 32.47           C  
ATOM   4038  C   LYS A 174      78.949  14.766  35.514  1.00 32.47           C  
ATOM   4039  O   LYS A 174      79.243  15.847  36.033  1.00 32.47           O  
ATOM   4040  CB  LYS A 174      80.539  12.814  35.811  1.00 32.47           C  
ATOM   4041  CG  LYS A 174      80.904  11.620  36.720  1.00 39.46           C  
ATOM   4042  CD  LYS A 174      82.421  11.407  36.921  1.00 39.46           C  
ATOM   4043  CE  LYS A 174      83.153  11.264  35.584  1.00 39.46           C  
ATOM   4044  NZ  LYS A 174      84.284  10.300  35.640  1.00 39.46           N  
ATOM   4045  H   LYS A 174      78.291  11.568  35.721  1.00  0.00           H  
ATOM   4046  HA  LYS A 174      79.255  13.686  37.320  1.00  0.00           H  
ATOM   4047 1HB  LYS A 174      80.461  12.483  34.775  1.00  0.00           H  
ATOM   4048 2HB  LYS A 174      81.324  13.569  35.855  1.00  0.00           H  
ATOM   4049 1HG  LYS A 174      80.463  11.766  37.707  1.00  0.00           H  
ATOM   4050 2HG  LYS A 174      80.501  10.702  36.294  1.00  0.00           H  
ATOM   4051 1HD  LYS A 174      82.839  12.256  37.463  1.00  0.00           H  
ATOM   4052 2HD  LYS A 174      82.587  10.505  37.510  1.00  0.00           H  
ATOM   4053 1HE  LYS A 174      82.454  10.925  34.821  1.00  0.00           H  
ATOM   4054 2HE  LYS A 174      83.547  12.234  35.279  1.00  0.00           H  
ATOM   4055 1HZ  LYS A 174      84.728  10.248  34.734  1.00  0.00           H  
ATOM   4056 2HZ  LYS A 174      84.957  10.610  36.327  1.00  0.00           H  
ATOM   4057 3HZ  LYS A 174      83.937   9.387  35.897  1.00  0.00           H  
ATOM   4058  N   GLU A 175      78.450  14.614  34.300  1.00 20.36           N  
ATOM   4059  CA  GLU A 175      78.246  15.720  33.368  1.00 20.36           C  
ATOM   4060  C   GLU A 175      77.280  16.726  33.962  1.00 20.36           C  
ATOM   4061  O   GLU A 175      77.568  17.922  33.858  1.00 20.36           O  
ATOM   4062  CB  GLU A 175      77.687  15.205  32.031  1.00 20.36           C  
ATOM   4063  CG  GLU A 175      78.740  14.387  31.255  1.00 18.15           C  
ATOM   4064  CD  GLU A 175      78.674  12.915  31.643  1.00 18.15           C  
ATOM   4065  OE1 GLU A 175      77.914  12.541  32.568  1.00 18.15           O  
ATOM   4066  OE2 GLU A 175      79.366  12.103  30.995  1.00 18.15           O  
ATOM   4067  H   GLU A 175      78.201  13.678  34.015  1.00  0.00           H  
ATOM   4068  HA  GLU A 175      79.209  16.197  33.181  1.00  0.00           H  
ATOM   4069 1HB  GLU A 175      76.812  14.583  32.218  1.00  0.00           H  
ATOM   4070 2HB  GLU A 175      77.364  16.050  31.422  1.00  0.00           H  
ATOM   4071 1HG  GLU A 175      78.556  14.498  30.187  1.00  0.00           H  
ATOM   4072 2HG  GLU A 175      79.729  14.791  31.469  1.00  0.00           H  
ATOM   4073  N   THR A 176      76.139  16.202  34.450  1.00 18.35           N  
ATOM   4074  CA  THR A 176      74.998  17.030  34.892  1.00 18.35           C  
ATOM   4075  C   THR A 176      75.260  17.550  36.297  1.00 18.35           C  
ATOM   4076  O   THR A 176      74.844  18.657  36.623  1.00 18.35           O  
ATOM   4077  CB  THR A 176      73.635  16.252  34.840  1.00 18.35           C  
ATOM   4078  OG1 THR A 176      73.594  15.293  35.869  1.00 17.64           O  
ATOM   4079  CG2 THR A 176      73.360  15.532  33.501  1.00 17.64           C  
ATOM   4080  H   THR A 176      76.070  15.196  34.512  1.00  0.00           H  
ATOM   4081  HA  THR A 176      74.914  17.888  34.225  1.00  0.00           H  
ATOM   4082  HB  THR A 176      72.813  16.948  35.005  1.00  0.00           H  
ATOM   4083  HG1 THR A 176      74.411  15.330  36.373  1.00  0.00           H  
ATOM   4084 1HG2 THR A 176      72.399  15.021  33.553  1.00  0.00           H  
ATOM   4085 2HG2 THR A 176      73.340  16.263  32.693  1.00  0.00           H  
ATOM   4086 3HG2 THR A 176      74.147  14.803  33.312  1.00  0.00           H  
ATOM   4087  N   LYS A 177      76.088  16.834  37.056  1.00 17.03           N  
ATOM   4088  CA  LYS A 177      76.595  17.321  38.363  1.00 17.03           C  
ATOM   4089  C   LYS A 177      77.542  18.531  38.152  1.00 17.03           C  
ATOM   4090  O   LYS A 177      77.303  19.609  38.705  1.00 17.03           O  
ATOM   4091  CB  LYS A 177      77.248  16.135  39.090  1.00 17.03           C  
ATOM   4092  CG  LYS A 177      77.924  16.509  40.416  1.00 31.06           C  
ATOM   4093  CD  LYS A 177      76.901  17.055  41.408  1.00 31.06           C  
ATOM   4094  CE  LYS A 177      77.542  17.469  42.770  1.00 31.06           C  
ATOM   4095  NZ  LYS A 177      76.708  18.402  43.617  1.00 31.06           N  
ATOM   4096  H   LYS A 177      76.378  15.926  36.723  1.00  0.00           H  
ATOM   4097  HA  LYS A 177      75.751  17.693  38.945  1.00  0.00           H  
ATOM   4098 1HB  LYS A 177      76.494  15.376  39.298  1.00  0.00           H  
ATOM   4099 2HB  LYS A 177      78.000  15.681  38.444  1.00  0.00           H  
ATOM   4100 1HG  LYS A 177      78.404  15.627  40.842  1.00  0.00           H  
ATOM   4101 2HG  LYS A 177      78.688  17.264  40.234  1.00  0.00           H  
ATOM   4102 1HD  LYS A 177      76.410  17.930  40.980  1.00  0.00           H  
ATOM   4103 2HD  LYS A 177      76.144  16.296  41.605  1.00  0.00           H  
ATOM   4104 1HE  LYS A 177      77.733  16.579  43.367  1.00  0.00           H  
ATOM   4105 2HE  LYS A 177      78.494  17.968  42.587  1.00  0.00           H  
ATOM   4106 1HZ  LYS A 177      77.202  18.613  44.473  1.00  0.00           H  
ATOM   4107 2HZ  LYS A 177      76.537  19.258  43.108  1.00  0.00           H  
ATOM   4108 3HZ  LYS A 177      75.827  17.960  43.837  1.00  0.00           H  
ATOM   4109  N   ALA A 178      78.449  18.442  37.174  1.00 20.43           N  
ATOM   4110  CA  ALA A 178      79.368  19.539  36.781  1.00 20.43           C  
ATOM   4111  C   ALA A 178      78.627  20.823  36.406  1.00 20.43           C  
ATOM   4112  O   ALA A 178      78.931  21.916  36.888  1.00 20.43           O  
ATOM   4113  CB  ALA A 178      80.238  19.078  35.587  1.00 20.43           C  
ATOM   4114  H   ALA A 178      78.496  17.561  36.682  1.00  0.00           H  
ATOM   4115  HA  ALA A 178      80.012  19.763  37.632  1.00  0.00           H  
ATOM   4116 1HB  ALA A 178      80.914  19.883  35.297  1.00  0.00           H  
ATOM   4117 2HB  ALA A 178      80.819  18.203  35.877  1.00  0.00           H  
ATOM   4118 3HB  ALA A 178      79.595  18.824  34.746  1.00  0.00           H  
ATOM   4119  N   LEU A 179      77.649  20.660  35.547  1.00 20.02           N  
ATOM   4120  CA  LEU A 179      76.874  21.810  35.071  1.00 20.02           C  
ATOM   4121  C   LEU A 179      76.075  22.359  36.244  1.00 20.02           C  
ATOM   4122  O   LEU A 179      76.052  23.565  36.433  1.00 20.02           O  
ATOM   4123  CB  LEU A 179      75.951  21.381  33.910  1.00 20.02           C  
ATOM   4124  CG  LEU A 179      75.183  22.505  33.144  1.00 24.41           C  
ATOM   4125  CD1 LEU A 179      74.667  21.966  31.819  1.00 24.41           C  
ATOM   4126  CD2 LEU A 179      73.943  23.047  33.852  1.00 24.41           C  
ATOM   4127  H   LEU A 179      77.421  19.737  35.205  1.00  0.00           H  
ATOM   4128  HA  LEU A 179      77.567  22.568  34.708  1.00  0.00           H  
ATOM   4129 1HB  LEU A 179      76.547  20.849  33.170  1.00  0.00           H  
ATOM   4130 2HB  LEU A 179      75.198  20.696  34.299  1.00  0.00           H  
ATOM   4131  HG  LEU A 179      75.846  23.356  32.986  1.00  0.00           H  
ATOM   4132 1HD1 LEU A 179      74.132  22.754  31.289  1.00  0.00           H  
ATOM   4133 2HD1 LEU A 179      75.507  21.627  31.212  1.00  0.00           H  
ATOM   4134 3HD1 LEU A 179      73.992  21.131  32.004  1.00  0.00           H  
ATOM   4135 1HD2 LEU A 179      73.483  23.822  33.238  1.00  0.00           H  
ATOM   4136 2HD2 LEU A 179      73.230  22.237  34.008  1.00  0.00           H  
ATOM   4137 3HD2 LEU A 179      74.229  23.469  34.816  1.00  0.00           H  
ATOM   4138  N   ALA A 180      75.517  21.513  37.030  1.00 15.69           N  
ATOM   4139  CA  ALA A 180      74.634  21.998  38.079  1.00 15.69           C  
ATOM   4140  C   ALA A 180      75.445  22.752  39.124  1.00 15.69           C  
ATOM   4141  O   ALA A 180      75.063  23.867  39.526  1.00 15.69           O  
ATOM   4142  CB  ALA A 180      73.936  20.808  38.773  1.00 15.69           C  
ATOM   4143  H   ALA A 180      75.674  20.519  36.940  1.00  0.00           H  
ATOM   4144  HA  ALA A 180      73.879  22.635  37.618  1.00  0.00           H  
ATOM   4145 1HB  ALA A 180      73.277  21.180  39.557  1.00  0.00           H  
ATOM   4146 2HB  ALA A 180      73.351  20.252  38.041  1.00  0.00           H  
ATOM   4147 3HB  ALA A 180      74.686  20.152  39.211  1.00  0.00           H  
ATOM   4148  N   ASP A 181      76.601  22.159  39.429  1.00 19.38           N  
ATOM   4149  CA  ASP A 181      77.540  22.815  40.353  1.00 19.38           C  
ATOM   4150  C   ASP A 181      78.102  24.113  39.810  1.00 19.38           C  
ATOM   4151  O   ASP A 181      78.335  25.033  40.581  1.00 19.38           O  
ATOM   4152  CB  ASP A 181      78.755  21.918  40.515  1.00 19.38           C  
ATOM   4153  CG  ASP A 181      78.481  20.839  41.570  1.00 39.82           C  
ATOM   4154  OD1 ASP A 181      77.424  20.924  42.257  1.00 39.82           O  
ATOM   4155  OD2 ASP A 181      79.335  19.910  41.700  1.00 39.82           O  
ATOM   4156  H   ASP A 181      76.845  21.262  39.034  1.00  0.00           H  
ATOM   4157  HA  ASP A 181      77.046  22.941  41.317  1.00  0.00           H  
ATOM   4158 1HB  ASP A 181      78.994  21.453  39.558  1.00  0.00           H  
ATOM   4159 2HB  ASP A 181      79.615  22.520  40.811  1.00  0.00           H  
ATOM   4160  N   PHE A 182      78.441  24.103  38.560  1.00 20.28           N  
ATOM   4161  CA  PHE A 182      78.974  25.347  38.045  1.00 20.28           C  
ATOM   4162  C   PHE A 182      77.924  26.435  38.145  1.00 20.28           C  
ATOM   4163  O   PHE A 182      78.238  27.500  38.690  1.00 20.28           O  
ATOM   4164  CB  PHE A 182      79.396  25.245  36.577  1.00 20.28           C  
ATOM   4165  CG  PHE A 182      79.790  26.622  35.984  1.00 31.05           C  
ATOM   4166  CD1 PHE A 182      81.069  27.082  36.146  1.00 31.05           C  
ATOM   4167  CD2 PHE A 182      78.877  27.400  35.285  1.00 31.05           C  
ATOM   4168  CE1 PHE A 182      81.433  28.313  35.630  1.00 31.05           C  
ATOM   4169  CE2 PHE A 182      79.247  28.640  34.764  1.00 31.05           C  
ATOM   4170  CZ  PHE A 182      80.527  29.092  34.941  1.00 31.05           C  
ATOM   4171  H   PHE A 182      78.360  23.309  37.941  1.00  0.00           H  
ATOM   4172  HA  PHE A 182      79.860  25.611  38.625  1.00  0.00           H  
ATOM   4173 1HB  PHE A 182      80.242  24.565  36.488  1.00  0.00           H  
ATOM   4174 2HB  PHE A 182      78.578  24.827  35.992  1.00  0.00           H  
ATOM   4175  HD1 PHE A 182      81.792  26.468  36.684  1.00  0.00           H  
ATOM   4176  HD2 PHE A 182      77.859  27.033  35.148  1.00  0.00           H  
ATOM   4177  HE1 PHE A 182      82.450  28.681  35.765  1.00  0.00           H  
ATOM   4178  HE2 PHE A 182      78.525  29.249  34.220  1.00  0.00           H  
ATOM   4179  HZ  PHE A 182      80.830  30.059  34.543  1.00  0.00           H  
ATOM   4180  N   ILE A 183      76.727  26.106  37.732  1.00 25.81           N  
ATOM   4181  CA  ILE A 183      75.691  27.107  37.815  1.00 25.81           C  
ATOM   4182  C   ILE A 183      75.445  27.501  39.261  1.00 25.81           C  
ATOM   4183  O   ILE A 183      75.285  28.696  39.561  1.00 25.81           O  
ATOM   4184  CB  ILE A 183      74.390  26.635  37.178  1.00 25.81           C  
ATOM   4185  CG1 ILE A 183      74.524  26.641  35.635  1.00 21.27           C  
ATOM   4186  CG2 ILE A 183      73.191  27.472  37.652  1.00 21.27           C  
ATOM   4187  CD1 ILE A 183      73.302  26.050  34.905  1.00 21.27           C  
ATOM   4188  H   ILE A 183      76.501  25.194  37.363  1.00  0.00           H  
ATOM   4189  HA  ILE A 183      76.024  27.995  37.278  1.00  0.00           H  
ATOM   4190  HB  ILE A 183      74.210  25.595  37.447  1.00  0.00           H  
ATOM   4191 1HG1 ILE A 183      74.670  27.663  35.287  1.00  0.00           H  
ATOM   4192 2HG1 ILE A 183      75.405  26.068  35.344  1.00  0.00           H  
ATOM   4193 1HG2 ILE A 183      72.281  27.106  37.176  1.00  0.00           H  
ATOM   4194 2HG2 ILE A 183      73.094  27.388  38.734  1.00  0.00           H  
ATOM   4195 3HG2 ILE A 183      73.347  28.517  37.382  1.00  0.00           H  
ATOM   4196 1HD1 ILE A 183      73.468  26.087  33.828  1.00  0.00           H  
ATOM   4197 2HD1 ILE A 183      73.159  25.014  35.214  1.00  0.00           H  
ATOM   4198 3HD1 ILE A 183      72.414  26.629  35.155  1.00  0.00           H  
ATOM   4199  N   ARG A 184      75.557  26.556  40.169  1.00 26.68           N  
ATOM   4200  CA  ARG A 184      75.245  27.017  41.522  1.00 26.68           C  
ATOM   4201  C   ARG A 184      76.345  27.910  42.124  1.00 26.68           C  
ATOM   4202  O   ARG A 184      76.034  28.832  42.908  1.00 26.68           O  
ATOM   4203  CB  ARG A 184      75.092  25.859  42.459  1.00 26.68           C  
ATOM   4204  CG  ARG A 184      73.862  25.035  42.220  1.00 31.28           C  
ATOM   4205  CD  ARG A 184      74.001  24.009  43.348  1.00 31.28           C  
ATOM   4206  NE  ARG A 184      73.035  22.939  43.218  1.00 31.28           N  
ATOM   4207  CZ  ARG A 184      73.380  21.755  42.774  1.00 31.28           C  
ATOM   4208  NH1 ARG A 184      74.632  21.456  42.429  1.00 31.28           N  
ATOM   4209  NH2 ARG A 184      72.373  20.946  42.516  1.00 31.28           N  
ATOM   4210  H   ARG A 184      75.824  25.592  40.027  1.00  0.00           H  
ATOM   4211  HA  ARG A 184      74.302  27.564  41.492  1.00  0.00           H  
ATOM   4212 1HB  ARG A 184      75.958  25.204  42.372  1.00  0.00           H  
ATOM   4213 2HB  ARG A 184      75.059  26.224  43.486  1.00  0.00           H  
ATOM   4214 1HG  ARG A 184      72.978  25.668  42.305  1.00  0.00           H  
ATOM   4215 2HG  ARG A 184      73.903  24.601  41.220  1.00  0.00           H  
ATOM   4216 1HD  ARG A 184      75.000  23.575  43.323  1.00  0.00           H  
ATOM   4217 2HD  ARG A 184      73.843  24.500  44.308  1.00  0.00           H  
ATOM   4218  HE  ARG A 184      72.079  23.134  43.482  1.00  0.00           H  
ATOM   4219 1HH1 ARG A 184      75.358  22.155  42.505  1.00  0.00           H  
ATOM   4220 2HH1 ARG A 184      74.855  20.531  42.091  1.00  0.00           H  
ATOM   4221 1HH2 ARG A 184      71.423  21.258  42.664  1.00  0.00           H  
ATOM   4222 2HH2 ARG A 184      72.550  20.015  42.170  1.00  0.00           H  
ATOM   4223  N   ASN A 185      77.555  27.655  41.641  1.00 33.87           N  
ATOM   4224  CA  ASN A 185      78.602  28.464  42.202  1.00 33.87           C  
ATOM   4225  C   ASN A 185      78.537  29.904  41.712  1.00 33.87           C  
ATOM   4226  O   ASN A 185      79.257  30.702  42.292  1.00 33.87           O  
ATOM   4227  CB  ASN A 185      80.023  27.875  41.975  1.00 33.87           C  
ATOM   4228  CG  ASN A 185      80.304  26.577  42.779  1.00 47.28           C  
ATOM   4229  OD1 ASN A 185      81.113  25.754  42.323  1.00 47.28           O  
ATOM   4230  ND2 ASN A 185      79.660  26.382  43.944  1.00 47.28           N  
ATOM   4231  H   ASN A 185      77.788  26.966  40.940  1.00  0.00           H  
ATOM   4232  HA  ASN A 185      78.448  28.531  43.280  1.00  0.00           H  
ATOM   4233 1HB  ASN A 185      80.160  27.654  40.916  1.00  0.00           H  
ATOM   4234 2HB  ASN A 185      80.773  28.615  42.255  1.00  0.00           H  
ATOM   4235 1HD2 ASN A 185      79.828  25.551  44.476  1.00  0.00           H  
ATOM   4236 2HD2 ASN A 185      79.013  27.067  44.278  1.00  0.00           H  
ATOM   4237  N   ASN A 186      77.832  30.153  40.603  1.00 18.90           N  
ATOM   4238  CA  ASN A 186      77.775  31.460  39.843  1.00 18.90           C  
ATOM   4239  C   ASN A 186      76.406  32.122  39.812  1.00 18.90           C  
ATOM   4240  O   ASN A 186      76.048  32.807  38.845  1.00 18.90           O  
ATOM   4241  CB  ASN A 186      78.236  31.280  38.394  1.00 18.90           C  
ATOM   4242  CG  ASN A 186      79.704  31.065  38.661  1.00 31.48           C  
ATOM   4243  OD1 ASN A 186      80.120  29.946  38.951  1.00 31.48           O  
ATOM   4244  ND2 ASN A 186      80.415  32.159  38.678  1.00 31.48           N  
ATOM   4245  H   ASN A 186      77.296  29.365  40.268  1.00  0.00           H  
ATOM   4246  HA  ASN A 186      78.444  32.172  40.329  1.00  0.00           H  
ATOM   4247 1HB  ASN A 186      77.706  30.439  37.945  1.00  0.00           H  
ATOM   4248 2HB  ASN A 186      77.983  32.171  37.818  1.00  0.00           H  
ATOM   4249 1HD2 ASN A 186      81.400  32.113  38.848  1.00  0.00           H  
ATOM   4250 2HD2 ASN A 186      79.976  33.043  38.521  1.00  0.00           H  
ATOM   4251  N   LEU A 187      75.661  31.596  40.709  1.00 28.10           N  
ATOM   4252  CA  LEU A 187      74.255  31.792  40.658  1.00 28.10           C  
ATOM   4253  C   LEU A 187      73.921  33.270  40.767  1.00 28.10           C  
ATOM   4254  O   LEU A 187      72.951  33.754  40.183  1.00 28.10           O  
ATOM   4255  CB  LEU A 187      73.649  30.969  41.808  1.00 28.10           C  
ATOM   4256  CG  LEU A 187      72.122  30.926  41.716  1.00 36.75           C  
ATOM   4257  CD1 LEU A 187      71.585  30.419  40.354  1.00 36.75           C  
ATOM   4258  CD2 LEU A 187      71.546  30.115  42.878  1.00 36.75           C  
ATOM   4259  H   LEU A 187      76.054  31.042  41.456  1.00  0.00           H  
ATOM   4260  HA  LEU A 187      73.890  31.429  39.698  1.00  0.00           H  
ATOM   4261 1HB  LEU A 187      74.053  29.959  41.763  1.00  0.00           H  
ATOM   4262 2HB  LEU A 187      73.953  31.417  42.754  1.00  0.00           H  
ATOM   4263  HG  LEU A 187      71.726  31.941  41.758  1.00  0.00           H  
ATOM   4264 1HD1 LEU A 187      70.495  30.419  40.370  1.00  0.00           H  
ATOM   4265 2HD1 LEU A 187      71.935  31.076  39.558  1.00  0.00           H  
ATOM   4266 3HD1 LEU A 187      71.945  29.407  40.175  1.00  0.00           H  
ATOM   4267 1HD2 LEU A 187      70.458  30.092  42.802  1.00  0.00           H  
ATOM   4268 2HD2 LEU A 187      71.934  29.097  42.839  1.00  0.00           H  
ATOM   4269 3HD2 LEU A 187      71.834  30.577  43.822  1.00  0.00           H  
ATOM   4270  N   SER A 188      74.689  33.995  41.494  1.00 35.49           N  
ATOM   4271  CA  SER A 188      74.297  35.420  41.559  1.00 35.49           C  
ATOM   4272  C   SER A 188      74.623  36.189  40.279  1.00 35.49           C  
ATOM   4273  O   SER A 188      74.021  37.238  40.106  1.00 35.49           O  
ATOM   4274  CB  SER A 188      74.980  36.138  42.751  1.00 35.49           C  
ATOM   4275  OG  SER A 188      76.445  36.150  42.624  1.00 34.39           O  
ATOM   4276  H   SER A 188      75.504  33.685  42.004  1.00  0.00           H  
ATOM   4277  HA  SER A 188      73.217  35.476  41.700  1.00  0.00           H  
ATOM   4278 1HB  SER A 188      74.619  37.164  42.812  1.00  0.00           H  
ATOM   4279 2HB  SER A 188      74.707  35.640  43.680  1.00  0.00           H  
ATOM   4280  HG  SER A 188      76.643  35.694  41.803  1.00  0.00           H  
ATOM   4281  N   SER A 188A     75.465  35.664  39.385  1.00 26.97           N  
ATOM   4282  CA  SER A 188A     75.735  36.386  38.108  1.00 26.97           C  
ATOM   4283  C   SER A 188A     74.714  36.075  37.023  1.00 26.97           C  
ATOM   4284  O   SER A 188A     74.481  36.916  36.162  1.00 26.97           O  
ATOM   4285  CB  SER A 188A     77.079  35.901  37.484  1.00 26.97           C  
ATOM   4286  OG  SER A 188A     78.126  35.874  38.472  1.00 45.16           O  
ATOM   4287  H   SER A 188A     75.925  34.782  39.558  1.00  0.00           H  
ATOM   4288  HA  SER A 188A     75.814  37.453  38.323  1.00  0.00           H  
ATOM   4289 1HB  SER A 188A     76.946  34.905  37.063  1.00  0.00           H  
ATOM   4290 2HB  SER A 188A     77.362  36.565  36.668  1.00  0.00           H  
ATOM   4291  HG  SER A 188A     77.724  36.170  39.292  1.00  0.00           H  
ATOM   4292  N   ILE A 189      74.483  34.780  36.867  1.00 20.43           N  
ATOM   4293  CA  ILE A 189      73.764  34.211  35.728  1.00 20.43           C  
ATOM   4294  C   ILE A 189      72.282  34.616  35.759  1.00 20.43           C  
ATOM   4295  O   ILE A 189      71.658  34.474  36.814  1.00 20.43           O  
ATOM   4296  CB  ILE A 189      74.001  32.690  35.824  1.00 20.43           C  
ATOM   4297  CG1 ILE A 189      75.530  32.426  35.812  1.00 19.42           C  
ATOM   4298  CG2 ILE A 189      73.219  31.908  34.746  1.00 19.42           C  
ATOM   4299  CD1 ILE A 189      75.934  30.922  35.831  1.00 19.42           C  
ATOM   4300  H   ILE A 189      74.831  34.163  37.587  1.00  0.00           H  
ATOM   4301  HA  ILE A 189      74.189  34.619  34.812  1.00  0.00           H  
ATOM   4302  HB  ILE A 189      73.678  32.333  36.801  1.00  0.00           H  
ATOM   4303 1HG1 ILE A 189      75.970  32.876  34.923  1.00  0.00           H  
ATOM   4304 2HG1 ILE A 189      75.988  32.902  36.679  1.00  0.00           H  
ATOM   4305 1HG2 ILE A 189      73.418  30.842  34.854  1.00  0.00           H  
ATOM   4306 2HG2 ILE A 189      72.152  32.091  34.866  1.00  0.00           H  
ATOM   4307 3HG2 ILE A 189      73.535  32.238  33.756  1.00  0.00           H  
ATOM   4308 1HD1 ILE A 189      77.021  30.837  35.821  1.00  0.00           H  
ATOM   4309 2HD1 ILE A 189      75.541  30.451  36.733  1.00  0.00           H  
ATOM   4310 3HD1 ILE A 189      75.524  30.424  34.953  1.00  0.00           H  
ATOM   4311  N   LYS A 190      71.850  35.375  34.740  1.00 18.06           N  
ATOM   4312  CA  LYS A 190      70.540  36.024  34.756  1.00 18.06           C  
ATOM   4313  C   LYS A 190      69.593  35.259  33.855  1.00 18.06           C  
ATOM   4314  O   LYS A 190      68.390  35.564  33.868  1.00 18.06           O  
ATOM   4315  CB  LYS A 190      70.621  37.457  34.194  1.00 18.06           C  
ATOM   4316  CG  LYS A 190      71.533  38.309  35.056  1.00 39.73           C  
ATOM   4317  CD  LYS A 190      70.918  38.437  36.462  1.00 39.73           C  
ATOM   4318  CE  LYS A 190      71.943  38.910  37.536  1.00 39.73           C  
ATOM   4319  NZ  LYS A 190      71.523  38.540  38.924  1.00 39.73           N  
ATOM   4320  H   LYS A 190      72.451  35.500  33.938  1.00  0.00           H  
ATOM   4321  HA  LYS A 190      70.194  36.080  35.789  1.00  0.00           H  
ATOM   4322 1HB  LYS A 190      70.996  37.426  33.171  1.00  0.00           H  
ATOM   4323 2HB  LYS A 190      69.622  37.893  34.163  1.00  0.00           H  
ATOM   4324 1HG  LYS A 190      72.517  37.842  35.117  1.00  0.00           H  
ATOM   4325 2HG  LYS A 190      71.645  39.294  34.604  1.00  0.00           H  
ATOM   4326 1HD  LYS A 190      70.097  39.155  36.437  1.00  0.00           H  
ATOM   4327 2HD  LYS A 190      70.522  37.471  36.775  1.00  0.00           H  
ATOM   4328 1HE  LYS A 190      72.914  38.460  37.335  1.00  0.00           H  
ATOM   4329 2HE  LYS A 190      72.051  39.993  37.483  1.00  0.00           H  
ATOM   4330 1HZ  LYS A 190      72.215  38.866  39.584  1.00  0.00           H  
ATOM   4331 2HZ  LYS A 190      70.632  38.968  39.132  1.00  0.00           H  
ATOM   4332 3HZ  LYS A 190      71.438  37.536  38.994  1.00  0.00           H  
ATOM   4333  N   ALA A 191      70.173  34.489  32.932  1.00 16.15           N  
ATOM   4334  CA  ALA A 191      69.361  33.732  31.948  1.00 16.15           C  
ATOM   4335  C   ALA A 191      70.075  32.452  31.599  1.00 16.15           C  
ATOM   4336  O   ALA A 191      71.306  32.458  31.636  1.00 16.15           O  
ATOM   4337  CB  ALA A 191      69.114  34.419  30.601  1.00 16.15           C  
ATOM   4338  H   ALA A 191      71.180  34.417  32.898  1.00  0.00           H  
ATOM   4339  HA  ALA A 191      68.376  33.560  32.383  1.00  0.00           H  
ATOM   4340 1HB  ALA A 191      68.510  33.770  29.967  1.00  0.00           H  
ATOM   4341 2HB  ALA A 191      68.588  35.360  30.763  1.00  0.00           H  
ATOM   4342 3HB  ALA A 191      70.067  34.617  30.114  1.00  0.00           H  
ATOM   4343  N   TYR A 192      69.249  31.471  31.328  1.00 23.32           N  
ATOM   4344  CA  TYR A 192      69.629  30.097  31.014  1.00 23.32           C  
ATOM   4345  C   TYR A 192      69.020  29.703  29.675  1.00 23.32           C  
ATOM   4346  O   TYR A 192      67.788  29.713  29.574  1.00 23.32           O  
ATOM   4347  CB  TYR A 192      69.123  29.160  32.135  1.00 23.32           C  
ATOM   4348  CG  TYR A 192      69.525  27.702  31.861  1.00 19.04           C  
ATOM   4349  CD1 TYR A 192      70.858  27.304  31.941  1.00 19.04           C  
ATOM   4350  CD2 TYR A 192      68.543  26.822  31.400  1.00 19.04           C  
ATOM   4351  CE1 TYR A 192      71.208  26.010  31.552  1.00 19.04           C  
ATOM   4352  CE2 TYR A 192      68.884  25.531  31.013  1.00 19.04           C  
ATOM   4353  CZ  TYR A 192      70.216  25.124  31.095  1.00 19.04           C  
ATOM   4354  OH  TYR A 192      70.564  23.890  30.668  1.00 19.04           O  
ATOM   4355  H   TYR A 192      68.270  31.719  31.346  1.00  0.00           H  
ATOM   4356  HA  TYR A 192      70.717  30.042  30.963  1.00  0.00           H  
ATOM   4357 1HB  TYR A 192      69.538  29.480  33.092  1.00  0.00           H  
ATOM   4358 2HB  TYR A 192      68.038  29.233  32.208  1.00  0.00           H  
ATOM   4359  HD1 TYR A 192      71.614  28.001  32.304  1.00  0.00           H  
ATOM   4360  HD2 TYR A 192      67.504  27.147  31.341  1.00  0.00           H  
ATOM   4361  HE1 TYR A 192      72.247  25.686  31.610  1.00  0.00           H  
ATOM   4362  HE2 TYR A 192      68.114  24.850  30.650  1.00  0.00           H  
ATOM   4363  HH  TYR A 192      69.784  23.433  30.344  1.00  0.00           H  
ATOM   4364  N   LEU A 193      69.881  29.337  28.686  1.00 17.17           N  
ATOM   4365  CA  LEU A 193      69.413  28.844  27.361  1.00 17.17           C  
ATOM   4366  C   LEU A 193      69.976  27.461  27.006  1.00 17.17           C  
ATOM   4367  O   LEU A 193      71.133  27.175  27.330  1.00 17.17           O  
ATOM   4368  CB  LEU A 193      69.744  29.834  26.241  1.00 17.17           C  
ATOM   4369  CG  LEU A 193      69.470  31.321  26.597  1.00 13.55           C  
ATOM   4370  CD1 LEU A 193      70.189  32.205  25.558  1.00 13.55           C  
ATOM   4371  CD2 LEU A 193      67.966  31.693  26.773  1.00 13.55           C  
ATOM   4372  H   LEU A 193      70.873  29.405  28.863  1.00  0.00           H  
ATOM   4373  HA  LEU A 193      68.331  28.726  27.399  1.00  0.00           H  
ATOM   4374 1HB  LEU A 193      70.797  29.731  25.986  1.00  0.00           H  
ATOM   4375 2HB  LEU A 193      69.152  29.576  25.363  1.00  0.00           H  
ATOM   4376  HG  LEU A 193      69.963  31.567  27.538  1.00  0.00           H  
ATOM   4377 1HD1 LEU A 193      70.011  33.255  25.788  1.00  0.00           H  
ATOM   4378 2HD1 LEU A 193      71.260  32.005  25.589  1.00  0.00           H  
ATOM   4379 3HD1 LEU A 193      69.806  31.982  24.563  1.00  0.00           H  
ATOM   4380 1HD2 LEU A 193      67.879  32.751  27.021  1.00  0.00           H  
ATOM   4381 2HD2 LEU A 193      67.430  31.492  25.845  1.00  0.00           H  
ATOM   4382 3HD2 LEU A 193      67.535  31.096  27.577  1.00  0.00           H  
ATOM   4383  N   THR A 194      69.101  26.563  26.590  1.00 14.13           N  
ATOM   4384  CA  THR A 194      69.492  25.156  26.365  1.00 14.13           C  
ATOM   4385  C   THR A 194      68.995  24.619  25.019  1.00 14.13           C  
ATOM   4386  O   THR A 194      67.808  24.756  24.729  1.00 14.13           O  
ATOM   4387  CB  THR A 194      69.071  24.176  27.487  1.00 14.13           C  
ATOM   4388  OG1 THR A 194      69.702  22.908  27.214  1.00 16.92           O  
ATOM   4389  CG2 THR A 194      67.556  23.979  27.559  1.00 16.92           C  
ATOM   4390  H   THR A 194      68.145  26.841  26.421  1.00  0.00           H  
ATOM   4391  HA  THR A 194      70.579  25.105  26.302  1.00  0.00           H  
ATOM   4392  HB  THR A 194      69.408  24.559  28.450  1.00  0.00           H  
ATOM   4393  HG1 THR A 194      70.225  22.978  26.411  1.00  0.00           H  
ATOM   4394 1HG2 THR A 194      67.317  23.283  28.363  1.00  0.00           H  
ATOM   4395 2HG2 THR A 194      67.073  24.937  27.753  1.00  0.00           H  
ATOM   4396 3HG2 THR A 194      67.196  23.577  26.613  1.00  0.00           H  
ATOM   4397  N   ILE A 195      69.951  24.321  24.152  1.00 15.94           N  
ATOM   4398  CA  ILE A 195      69.702  24.128  22.727  1.00 15.94           C  
ATOM   4399  C   ILE A 195      69.525  22.639  22.323  1.00 15.94           C  
ATOM   4400  O   ILE A 195      70.356  21.783  22.638  1.00 15.94           O  
ATOM   4401  CB  ILE A 195      70.821  24.876  21.933  1.00 15.94           C  
ATOM   4402  CG1 ILE A 195      71.132  26.311  22.420  1.00  7.89           C  
ATOM   4403  CG2 ILE A 195      70.521  24.992  20.451  1.00  7.89           C  
ATOM   4404  CD1 ILE A 195      69.988  27.300  22.073  1.00  7.89           C  
ATOM   4405  H   ILE A 195      70.893  24.225  24.504  1.00  0.00           H  
ATOM   4406  HA  ILE A 195      68.730  24.555  22.485  1.00  0.00           H  
ATOM   4407  HB  ILE A 195      71.763  24.338  22.038  1.00  0.00           H  
ATOM   4408 1HG1 ILE A 195      71.286  26.304  23.498  1.00  0.00           H  
ATOM   4409 2HG1 ILE A 195      72.058  26.659  21.961  1.00  0.00           H  
ATOM   4410 1HG2 ILE A 195      71.335  25.521  19.956  1.00  0.00           H  
ATOM   4411 2HG2 ILE A 195      70.421  23.996  20.021  1.00  0.00           H  
ATOM   4412 3HG2 ILE A 195      69.591  25.543  20.310  1.00  0.00           H  
ATOM   4413 1HD1 ILE A 195      70.247  28.296  22.432  1.00  0.00           H  
ATOM   4414 2HD1 ILE A 195      69.847  27.329  20.992  1.00  0.00           H  
ATOM   4415 3HD1 ILE A 195      69.066  26.971  22.550  1.00  0.00           H  
ATOM   4416  N   HIS A 196      68.355  22.319  21.750  1.00 13.69           N  
ATOM   4417  CA  HIS A 196      67.978  20.970  21.389  1.00 13.69           C  
ATOM   4418  C   HIS A 196      67.397  20.986  19.976  1.00 13.69           C  
ATOM   4419  O   HIS A 196      67.510  22.000  19.252  1.00 13.69           O  
ATOM   4420  CB  HIS A 196      66.880  20.451  22.316  1.00 13.69           C  
ATOM   4421  CG  HIS A 196      67.400  20.138  23.713  1.00 12.93           C  
ATOM   4422  ND1 HIS A 196      67.508  18.866  24.176  1.00 12.93           N  
ATOM   4423  CD2 HIS A 196      67.772  20.966  24.677  1.00 12.93           C  
ATOM   4424  CE1 HIS A 196      67.911  18.934  25.504  1.00 12.93           C  
ATOM   4425  NE2 HIS A 196      68.104  20.267  25.807  1.00 12.93           N  
ATOM   4426  H   HIS A 196      67.711  23.075  21.567  1.00  0.00           H  
ATOM   4427  HA  HIS A 196      68.841  20.313  21.487  1.00  0.00           H  
ATOM   4428 1HB  HIS A 196      66.086  21.195  22.392  1.00  0.00           H  
ATOM   4429 2HB  HIS A 196      66.442  19.548  21.891  1.00  0.00           H  
ATOM   4430  HD2 HIS A 196      67.804  22.049  24.553  1.00  0.00           H  
ATOM   4431  HE1 HIS A 196      68.047  18.085  26.173  1.00  0.00           H  
ATOM   4432  HE2 HIS A 196      68.427  20.631  26.692  1.00  0.00           H  
ATOM   4433  N   SER A 197      66.855  19.813  19.556  1.00 10.57           N  
ATOM   4434  CA  SER A 197      66.448  19.619  18.129  1.00 10.57           C  
ATOM   4435  C   SER A 197      65.622  18.337  18.129  1.00 10.57           C  
ATOM   4436  O   SER A 197      65.761  17.597  19.090  1.00 10.57           O  
ATOM   4437  CB  SER A 197      67.778  19.429  17.373  1.00 10.57           C  
ATOM   4438  OG  SER A 197      67.717  18.588  16.270  1.00 21.88           O  
ATOM   4439  H   SER A 197      66.722  19.057  20.213  1.00  0.00           H  
ATOM   4440  HA  SER A 197      65.922  20.514  17.794  1.00  0.00           H  
ATOM   4441 1HB  SER A 197      68.141  20.396  17.026  1.00  0.00           H  
ATOM   4442 2HB  SER A 197      68.527  19.023  18.052  1.00  0.00           H  
ATOM   4443  HG  SER A 197      66.806  18.290  16.215  1.00  0.00           H  
ATOM   4444  N   TYR A 198      64.676  18.174  17.219  1.00 18.84           N  
ATOM   4445  CA  TYR A 198      64.231  19.123  16.165  1.00 18.84           C  
ATOM   4446  C   TYR A 198      62.843  19.597  16.597  1.00 18.84           C  
ATOM   4447  O   TYR A 198      62.465  19.104  17.669  1.00 18.84           O  
ATOM   4448  CB  TYR A 198      64.095  18.406  14.800  1.00 18.84           C  
ATOM   4449  CG  TYR A 198      63.172  17.171  14.799  1.00 15.77           C  
ATOM   4450  CD1 TYR A 198      63.642  15.955  15.242  1.00 15.77           C  
ATOM   4451  CD2 TYR A 198      61.894  17.282  14.289  1.00 15.77           C  
ATOM   4452  CE1 TYR A 198      62.854  14.831  15.157  1.00 15.77           C  
ATOM   4453  CE2 TYR A 198      61.084  16.158  14.179  1.00 15.77           C  
ATOM   4454  CZ  TYR A 198      61.575  14.927  14.608  1.00 15.77           C  
ATOM   4455  OH  TYR A 198      60.822  13.810  14.465  1.00 15.77           O  
ATOM   4456  H   TYR A 198      64.227  17.272  17.290  1.00  0.00           H  
ATOM   4457  HA  TYR A 198      64.980  19.909  16.069  1.00  0.00           H  
ATOM   4458 1HB  TYR A 198      63.707  19.106  14.058  1.00  0.00           H  
ATOM   4459 2HB  TYR A 198      65.078  18.081  14.461  1.00  0.00           H  
ATOM   4460  HD1 TYR A 198      64.645  15.879  15.663  1.00  0.00           H  
ATOM   4461  HD2 TYR A 198      61.517  18.254  13.970  1.00  0.00           H  
ATOM   4462  HE1 TYR A 198      63.233  13.872  15.510  1.00  0.00           H  
ATOM   4463  HE2 TYR A 198      60.081  16.248  13.761  1.00  0.00           H  
ATOM   4464  HH  TYR A 198      59.985  14.040  14.054  1.00  0.00           H  
ATOM   4465  N   SER A 199      62.093  20.307  15.711  1.00 23.24           N  
ATOM   4466  CA  SER A 199      60.643  20.638  15.809  1.00 23.24           C  
ATOM   4467  C   SER A 199      60.251  22.116  15.876  1.00 23.24           C  
ATOM   4468  O   SER A 199      59.062  22.390  15.716  1.00 23.24           O  
ATOM   4469  CB  SER A 199      59.814  19.861  16.854  1.00 23.24           C  
ATOM   4470  OG  SER A 199      60.104  20.337  18.185  1.00 29.70           O  
ATOM   4471  H   SER A 199      62.618  20.628  14.910  1.00  0.00           H  
ATOM   4472  HA  SER A 199      60.173  20.422  14.849  1.00  0.00           H  
ATOM   4473 1HB  SER A 199      58.753  19.983  16.640  1.00  0.00           H  
ATOM   4474 2HB  SER A 199      60.042  18.798  16.782  1.00  0.00           H  
ATOM   4475  HG  SER A 199      60.756  21.034  18.081  1.00  0.00           H  
ATOM   4476  N   GLN A 200      61.234  23.015  16.006  1.00 18.29           N  
ATOM   4477  CA  GLN A 200      60.998  24.451  15.909  1.00 18.29           C  
ATOM   4478  C   GLN A 200      60.062  24.952  16.992  1.00 18.29           C  
ATOM   4479  O   GLN A 200      58.983  25.455  16.682  1.00 18.29           O  
ATOM   4480  CB  GLN A 200      60.456  24.808  14.502  1.00 18.29           C  
ATOM   4481  CG  GLN A 200      61.563  24.378  13.520  1.00 13.27           C  
ATOM   4482  CD  GLN A 200      61.170  24.537  12.064  1.00 13.27           C  
ATOM   4483  OE1 GLN A 200      61.878  23.985  11.225  1.00 13.27           O  
ATOM   4484  NE2 GLN A 200      60.079  25.262  11.809  1.00 13.27           N  
ATOM   4485  H   GLN A 200      62.172  22.681  16.177  1.00  0.00           H  
ATOM   4486  HA  GLN A 200      61.945  24.968  16.063  1.00  0.00           H  
ATOM   4487 1HB  GLN A 200      59.517  24.282  14.330  1.00  0.00           H  
ATOM   4488 2HB  GLN A 200      60.246  25.876  14.453  1.00  0.00           H  
ATOM   4489 1HG  GLN A 200      62.448  24.990  13.695  1.00  0.00           H  
ATOM   4490 2HG  GLN A 200      61.797  23.327  13.689  1.00  0.00           H  
ATOM   4491 1HE2 GLN A 200      59.777  25.397  10.864  1.00  0.00           H  
ATOM   4492 2HE2 GLN A 200      59.562  25.671  12.562  1.00  0.00           H  
ATOM   4493  N   MET A 201      60.507  24.920  18.213  1.00 17.83           N  
ATOM   4494  CA  MET A 201      59.698  25.468  19.324  1.00 17.83           C  
ATOM   4495  C   MET A 201      60.613  26.260  20.248  1.00 17.83           C  
ATOM   4496  O   MET A 201      61.792  25.908  20.339  1.00 17.83           O  
ATOM   4497  CB  MET A 201      59.160  24.331  20.210  1.00 17.83           C  
ATOM   4498  CG  MET A 201      58.341  23.316  19.432  1.00 25.20           C  
ATOM   4499  SD  MET A 201      57.340  22.244  20.460  1.00 25.20           S  
ATOM   4500  CE  MET A 201      58.716  21.485  21.343  1.00 25.20           C  
ATOM   4501  H   MET A 201      61.412  24.519  18.414  1.00  0.00           H  
ATOM   4502  HA  MET A 201      58.852  26.010  18.901  1.00  0.00           H  
ATOM   4503 1HB  MET A 201      59.993  23.816  20.687  1.00  0.00           H  
ATOM   4504 2HB  MET A 201      58.538  24.750  21.002  1.00  0.00           H  
ATOM   4505 1HG  MET A 201      57.673  23.836  18.746  1.00  0.00           H  
ATOM   4506 2HG  MET A 201      59.007  22.684  18.845  1.00  0.00           H  
ATOM   4507 1HE  MET A 201      58.332  20.760  22.061  1.00  0.00           H  
ATOM   4508 2HE  MET A 201      59.372  20.981  20.632  1.00  0.00           H  
ATOM   4509 3HE  MET A 201      59.279  22.255  21.872  1.00  0.00           H  
ATOM   4510  N   ILE A 202      60.021  27.031  21.137  1.00 17.34           N  
ATOM   4511  CA  ILE A 202      60.738  27.561  22.306  1.00 17.34           C  
ATOM   4512  C   ILE A 202      59.921  27.259  23.552  1.00 17.34           C  
ATOM   4513  O   ILE A 202      58.749  27.631  23.619  1.00 17.34           O  
ATOM   4514  CB  ILE A 202      60.979  29.083  22.187  1.00 17.34           C  
ATOM   4515  CG1 ILE A 202      61.619  29.466  20.839  1.00 20.10           C  
ATOM   4516  CG2 ILE A 202      61.709  29.743  23.395  1.00 20.10           C  
ATOM   4517  CD1 ILE A 202      62.275  30.869  20.983  1.00 20.10           C  
ATOM   4518  H   ILE A 202      59.046  27.264  21.010  1.00  0.00           H  
ATOM   4519  HA  ILE A 202      61.708  27.070  22.368  1.00  0.00           H  
ATOM   4520  HB  ILE A 202      60.023  29.596  22.089  1.00  0.00           H  
ATOM   4521 1HG1 ILE A 202      62.359  28.716  20.562  1.00  0.00           H  
ATOM   4522 2HG1 ILE A 202      60.854  29.472  20.062  1.00  0.00           H  
ATOM   4523 1HG2 ILE A 202      61.828  30.810  23.209  1.00  0.00           H  
ATOM   4524 2HG2 ILE A 202      61.121  29.596  24.300  1.00  0.00           H  
ATOM   4525 3HG2 ILE A 202      62.690  29.285  23.521  1.00  0.00           H  
ATOM   4526 1HD1 ILE A 202      62.733  31.156  20.036  1.00  0.00           H  
ATOM   4527 2HD1 ILE A 202      61.513  31.601  21.254  1.00  0.00           H  
ATOM   4528 3HD1 ILE A 202      63.039  30.835  21.759  1.00  0.00           H  
ATOM   4529  N   LEU A 203      60.515  26.478  24.445  1.00 18.44           N  
ATOM   4530  CA  LEU A 203      59.784  26.057  25.631  1.00 18.44           C  
ATOM   4531  C   LEU A 203      60.267  26.853  26.835  1.00 18.44           C  
ATOM   4532  O   LEU A 203      61.445  27.201  26.870  1.00 18.44           O  
ATOM   4533  CB  LEU A 203      59.957  24.554  25.862  1.00 18.44           C  
ATOM   4534  CG  LEU A 203      59.378  23.756  24.697  1.00 21.35           C  
ATOM   4535  CD1 LEU A 203      59.959  22.352  24.674  1.00 21.35           C  
ATOM   4536  CD2 LEU A 203      57.846  23.671  24.751  1.00 21.35           C  
ATOM   4537  H   LEU A 203      61.468  26.168  24.319  1.00  0.00           H  
ATOM   4538  HA  LEU A 203      58.726  26.266  25.477  1.00  0.00           H  
ATOM   4539 1HB  LEU A 203      61.019  24.340  25.974  1.00  0.00           H  
ATOM   4540 2HB  LEU A 203      59.453  24.285  26.790  1.00  0.00           H  
ATOM   4541  HG  LEU A 203      59.656  24.232  23.756  1.00  0.00           H  
ATOM   4542 1HD1 LEU A 203      59.536  21.797  23.837  1.00  0.00           H  
ATOM   4543 2HD1 LEU A 203      61.042  22.408  24.561  1.00  0.00           H  
ATOM   4544 3HD1 LEU A 203      59.717  21.843  25.606  1.00  0.00           H  
ATOM   4545 1HD2 LEU A 203      57.483  23.094  23.900  1.00  0.00           H  
ATOM   4546 2HD2 LEU A 203      57.541  23.183  25.677  1.00  0.00           H  
ATOM   4547 3HD2 LEU A 203      57.424  24.676  24.714  1.00  0.00           H  
ATOM   4548  N   TYR A 204      59.387  27.086  27.787  1.00 15.63           N  
ATOM   4549  CA  TYR A 204      59.848  27.679  29.025  1.00 15.63           C  
ATOM   4550  C   TYR A 204      59.149  26.929  30.152  1.00 15.63           C  
ATOM   4551  O   TYR A 204      58.352  26.044  29.815  1.00 15.63           O  
ATOM   4552  CB  TYR A 204      59.613  29.220  28.991  1.00 15.63           C  
ATOM   4553  CG  TYR A 204      58.144  29.671  28.833  1.00 24.69           C  
ATOM   4554  CD1 TYR A 204      57.317  29.757  29.956  1.00 24.69           C  
ATOM   4555  CD2 TYR A 204      57.668  30.044  27.589  1.00 24.69           C  
ATOM   4556  CE1 TYR A 204      55.997  30.174  29.852  1.00 24.69           C  
ATOM   4557  CE2 TYR A 204      56.347  30.486  27.476  1.00 24.69           C  
ATOM   4558  CZ  TYR A 204      55.518  30.534  28.606  1.00 24.69           C  
ATOM   4559  OH  TYR A 204      54.224  30.948  28.473  1.00 24.69           O  
ATOM   4560  H   TYR A 204      58.407  26.866  27.682  1.00  0.00           H  
ATOM   4561  HA  TYR A 204      60.916  27.485  29.125  1.00  0.00           H  
ATOM   4562 1HB  TYR A 204      59.989  29.666  29.913  1.00  0.00           H  
ATOM   4563 2HB  TYR A 204      60.174  29.655  28.164  1.00  0.00           H  
ATOM   4564  HD1 TYR A 204      57.705  29.494  30.940  1.00  0.00           H  
ATOM   4565  HD2 TYR A 204      58.320  29.989  26.717  1.00  0.00           H  
ATOM   4566  HE1 TYR A 204      55.372  30.233  30.743  1.00  0.00           H  
ATOM   4567  HE2 TYR A 204      55.957  30.795  26.506  1.00  0.00           H  
ATOM   4568  HH  TYR A 204      54.051  31.164  27.554  1.00  0.00           H  
ATOM   4569  N   PRO A 205      59.525  27.127  31.401  1.00 19.86           N  
ATOM   4570  CA  PRO A 205      58.955  26.302  32.526  1.00 19.86           C  
ATOM   4571  C   PRO A 205      57.434  26.376  32.675  1.00 19.86           C  
ATOM   4572  O   PRO A 205      56.835  27.372  32.286  1.00 19.86           O  
ATOM   4573  CB  PRO A 205      59.647  26.889  33.766  1.00 19.86           C  
ATOM   4574  CG  PRO A 205      60.997  27.375  33.228  1.00 13.73           C  
ATOM   4575  CD  PRO A 205      60.721  27.878  31.811  1.00 13.73           C  
ATOM   4576  HA  PRO A 205      59.235  25.248  32.380  1.00  0.00           H  
ATOM   4577 1HB  PRO A 205      59.035  27.698  34.191  1.00  0.00           H  
ATOM   4578 2HB  PRO A 205      59.744  26.117  34.543  1.00  0.00           H  
ATOM   4579 1HG  PRO A 205      61.401  28.168  33.875  1.00  0.00           H  
ATOM   4580 2HG  PRO A 205      61.728  26.553  33.238  1.00  0.00           H  
ATOM   4581 1HD  PRO A 205      60.526  28.960  31.837  1.00  0.00           H  
ATOM   4582 2HD  PRO A 205      61.585  27.655  31.167  1.00  0.00           H  
ATOM   4583  N   TYR A 206      56.762  25.388  33.222  1.00 20.35           N  
ATOM   4584  CA  TYR A 206      57.268  24.123  33.735  1.00 20.35           C  
ATOM   4585  C   TYR A 206      57.035  22.998  32.749  1.00 20.35           C  
ATOM   4586  O   TYR A 206      55.930  22.901  32.243  1.00 20.35           O  
ATOM   4587  CB  TYR A 206      56.609  23.716  35.058  1.00 20.35           C  
ATOM   4588  CG  TYR A 206      57.158  24.634  36.148  1.00 25.61           C  
ATOM   4589  CD1 TYR A 206      58.419  24.371  36.657  1.00 25.61           C  
ATOM   4590  CD2 TYR A 206      56.442  25.755  36.536  1.00 25.61           C  
ATOM   4591  CE1 TYR A 206      58.973  25.211  37.607  1.00 25.61           C  
ATOM   4592  CE2 TYR A 206      56.976  26.601  37.490  1.00 25.61           C  
ATOM   4593  CZ  TYR A 206      58.239  26.322  38.042  1.00 25.61           C  
ATOM   4594  OH  TYR A 206      58.778  27.167  39.005  1.00 25.61           O  
ATOM   4595  H   TYR A 206      55.771  25.578  33.271  1.00  0.00           H  
ATOM   4596  HA  TYR A 206      58.338  24.227  33.918  1.00  0.00           H  
ATOM   4597 1HB  TYR A 206      55.526  23.808  34.969  1.00  0.00           H  
ATOM   4598 2HB  TYR A 206      56.832  22.671  35.269  1.00  0.00           H  
ATOM   4599  HD1 TYR A 206      58.977  23.501  36.309  1.00  0.00           H  
ATOM   4600  HD2 TYR A 206      55.469  25.961  36.091  1.00  0.00           H  
ATOM   4601  HE1 TYR A 206      59.965  25.003  38.006  1.00  0.00           H  
ATOM   4602  HE2 TYR A 206      56.418  27.480  37.812  1.00  0.00           H  
ATOM   4603  HH  TYR A 206      58.165  27.886  39.178  1.00  0.00           H  
ATOM   4604  N   SER A 207      57.957  22.044  32.765  1.00 25.65           N  
ATOM   4605  CA  SER A 207      57.680  20.738  32.143  1.00 25.65           C  
ATOM   4606  C   SER A 207      57.257  19.696  33.189  1.00 25.65           C  
ATOM   4607  O   SER A 207      56.421  18.832  32.930  1.00 25.65           O  
ATOM   4608  CB  SER A 207      58.848  20.238  31.277  1.00 25.65           C  
ATOM   4609  OG  SER A 207      59.015  21.072  30.113  1.00 13.35           O  
ATOM   4610  H   SER A 207      58.854  22.201  33.201  1.00  0.00           H  
ATOM   4611  HA  SER A 207      56.809  20.841  31.495  1.00  0.00           H  
ATOM   4612 1HB  SER A 207      59.765  20.240  31.866  1.00  0.00           H  
ATOM   4613 2HB  SER A 207      58.659  19.210  30.970  1.00  0.00           H  
ATOM   4614  HG  SER A 207      58.336  21.749  30.173  1.00  0.00           H  
ATOM   4615  N   TYR A 208      57.811  19.813  34.376  1.00 18.01           N  
ATOM   4616  CA  TYR A 208      57.485  18.805  35.366  1.00 18.01           C  
ATOM   4617  C   TYR A 208      56.071  18.933  35.913  1.00 18.01           C  
ATOM   4618  O   TYR A 208      55.571  17.949  36.430  1.00 18.01           O  
ATOM   4619  CB  TYR A 208      58.556  18.661  36.452  1.00 18.01           C  
ATOM   4620  CG  TYR A 208      58.643  19.824  37.444  1.00 22.82           C  
ATOM   4621  CD1 TYR A 208      57.773  19.866  38.525  1.00 22.82           C  
ATOM   4622  CD2 TYR A 208      59.661  20.759  37.329  1.00 22.82           C  
ATOM   4623  CE1 TYR A 208      57.913  20.848  39.507  1.00 22.82           C  
ATOM   4624  CE2 TYR A 208      59.812  21.766  38.302  1.00 22.82           C  
ATOM   4625  CZ  TYR A 208      58.941  21.796  39.396  1.00 22.82           C  
ATOM   4626  OH  TYR A 208      59.129  22.721  40.388  1.00 22.82           O  
ATOM   4627  H   TYR A 208      58.443  20.561  34.625  1.00  0.00           H  
ATOM   4628  HA  TYR A 208      57.400  17.841  34.863  1.00  0.00           H  
ATOM   4629 1HB  TYR A 208      58.370  17.754  37.029  1.00  0.00           H  
ATOM   4630 2HB  TYR A 208      59.535  18.557  35.986  1.00  0.00           H  
ATOM   4631  HD1 TYR A 208      56.974  19.129  38.611  1.00  0.00           H  
ATOM   4632  HD2 TYR A 208      60.347  20.717  36.483  1.00  0.00           H  
ATOM   4633  HE1 TYR A 208      57.226  20.875  40.353  1.00  0.00           H  
ATOM   4634  HE2 TYR A 208      60.601  22.511  38.197  1.00  0.00           H  
ATOM   4635  HH  TYR A 208      59.893  23.263  40.178  1.00  0.00           H  
ATOM   4636  N   ASP A 209      55.447  20.075  35.731  1.00 24.83           N  
ATOM   4637  CA  ASP A 209      54.129  20.339  36.327  1.00 24.83           C  
ATOM   4638  C   ASP A 209      53.292  21.279  35.452  1.00 24.83           C  
ATOM   4639  O   ASP A 209      53.871  22.125  34.764  1.00 24.83           O  
ATOM   4640  CB  ASP A 209      54.431  21.098  37.632  1.00 24.83           C  
ATOM   4641  CG  ASP A 209      53.363  20.875  38.703  1.00 43.07           C  
ATOM   4642  OD1 ASP A 209      52.134  20.834  38.452  1.00 43.07           O  
ATOM   4643  OD2 ASP A 209      53.797  20.735  39.864  1.00 43.07           O  
ATOM   4644  H   ASP A 209      55.884  20.790  35.167  1.00  0.00           H  
ATOM   4645  HA  ASP A 209      53.643  19.384  36.528  1.00  0.00           H  
ATOM   4646 1HB  ASP A 209      55.396  20.776  38.025  1.00  0.00           H  
ATOM   4647 2HB  ASP A 209      54.502  22.166  37.424  1.00  0.00           H  
ATOM   4648  N   TYR A 210      51.979  21.218  35.661  1.00 25.68           N  
ATOM   4649  CA  TYR A 210      50.980  22.092  34.987  1.00 25.68           C  
ATOM   4650  C   TYR A 210      50.786  23.453  35.639  1.00 25.68           C  
ATOM   4651  O   TYR A 210      50.147  24.345  35.099  1.00 25.68           O  
ATOM   4652  CB  TYR A 210      49.631  21.401  34.982  1.00 25.68           C  
ATOM   4653  CG  TYR A 210      49.584  20.318  33.895  1.00 24.55           C  
ATOM   4654  CD1 TYR A 210      49.966  20.619  32.609  1.00 24.55           C  
ATOM   4655  CD2 TYR A 210      49.090  19.078  34.190  1.00 24.55           C  
ATOM   4656  CE1 TYR A 210      49.821  19.682  31.590  1.00 24.55           C  
ATOM   4657  CE2 TYR A 210      48.922  18.132  33.195  1.00 24.55           C  
ATOM   4658  CZ  TYR A 210      49.264  18.430  31.885  1.00 24.55           C  
ATOM   4659  OH  TYR A 210      49.110  17.471  30.893  1.00 24.55           O  
ATOM   4660  H   TYR A 210      51.660  20.526  36.324  1.00  0.00           H  
ATOM   4661  HA  TYR A 210      51.302  22.257  33.958  1.00  0.00           H  
ATOM   4662 1HB  TYR A 210      49.448  20.953  35.960  1.00  0.00           H  
ATOM   4663 2HB  TYR A 210      48.846  22.136  34.806  1.00  0.00           H  
ATOM   4664  HD1 TYR A 210      50.387  21.599  32.380  1.00  0.00           H  
ATOM   4665  HD2 TYR A 210      48.824  18.828  35.217  1.00  0.00           H  
ATOM   4666  HE1 TYR A 210      50.127  19.930  30.574  1.00  0.00           H  
ATOM   4667  HE2 TYR A 210      48.519  17.149  33.440  1.00  0.00           H  
ATOM   4668  HH  TYR A 210      48.759  16.665  31.280  1.00  0.00           H  
ATOM   4669  N   LYS A 211      51.503  23.628  36.672  1.00 23.92           N  
ATOM   4670  CA  LYS A 211      51.691  24.912  37.277  1.00 23.92           C  
ATOM   4671  C   LYS A 211      52.483  25.856  36.340  1.00 23.92           C  
ATOM   4672  O   LYS A 211      53.360  25.416  35.575  1.00 23.92           O  
ATOM   4673  CB  LYS A 211      52.530  24.461  38.459  1.00 23.92           C  
ATOM   4674  CG  LYS A 211      53.380  25.518  39.103  1.00 34.92           C  
ATOM   4675  CD  LYS A 211      54.245  24.831  40.166  1.00 34.92           C  
ATOM   4676  CE  LYS A 211      55.425  24.116  39.493  1.00 34.92           C  
ATOM   4677  NZ  LYS A 211      56.490  23.954  40.494  1.00 34.92           N  
ATOM   4678  H   LYS A 211      51.956  22.822  37.078  1.00  0.00           H  
ATOM   4679  HA  LYS A 211      50.714  25.314  37.546  1.00  0.00           H  
ATOM   4680 1HB  LYS A 211      51.879  24.058  39.235  1.00  0.00           H  
ATOM   4681 2HB  LYS A 211      53.200  23.660  38.145  1.00  0.00           H  
ATOM   4682 1HG  LYS A 211      54.002  25.997  38.346  1.00  0.00           H  
ATOM   4683 2HG  LYS A 211      52.739  26.276  39.553  1.00  0.00           H  
ATOM   4684 1HD  LYS A 211      54.617  25.576  40.870  1.00  0.00           H  
ATOM   4685 2HD  LYS A 211      53.641  24.108  40.715  1.00  0.00           H  
ATOM   4686 1HE  LYS A 211      55.097  23.148  39.117  1.00  0.00           H  
ATOM   4687 2HE  LYS A 211      55.776  24.709  38.648  1.00  0.00           H  
ATOM   4688 1HZ  LYS A 211      57.280  23.485  40.073  1.00  0.00           H  
ATOM   4689 2HZ  LYS A 211      56.778  24.862  40.830  1.00  0.00           H  
ATOM   4690 3HZ  LYS A 211      56.145  23.404  41.267  1.00  0.00           H  
ATOM   4691  N   LEU A 212      52.036  27.139  36.268  1.00 28.17           N  
ATOM   4692  CA  LEU A 212      52.648  28.226  35.438  1.00 28.17           C  
ATOM   4693  C   LEU A 212      53.705  28.988  36.260  1.00 28.17           C  
ATOM   4694  O   LEU A 212      53.571  29.101  37.477  1.00 28.17           O  
ATOM   4695  CB  LEU A 212      51.556  29.165  34.856  1.00 28.17           C  
ATOM   4696  CG  LEU A 212      50.767  28.543  33.681  1.00 15.61           C  
ATOM   4697  CD1 LEU A 212      49.580  29.421  33.242  1.00 15.61           C  
ATOM   4698  CD2 LEU A 212      51.667  28.254  32.454  1.00 15.61           C  
ATOM   4699  H   LEU A 212      51.224  27.348  36.830  1.00  0.00           H  
ATOM   4700  HA  LEU A 212      53.184  27.767  34.608  1.00  0.00           H  
ATOM   4701 1HB  LEU A 212      50.858  29.420  35.651  1.00  0.00           H  
ATOM   4702 2HB  LEU A 212      52.034  30.082  34.512  1.00  0.00           H  
ATOM   4703  HG  LEU A 212      50.321  27.601  34.001  1.00  0.00           H  
ATOM   4704 1HD1 LEU A 212      49.058  28.940  32.414  1.00  0.00           H  
ATOM   4705 2HD1 LEU A 212      48.893  29.548  34.078  1.00  0.00           H  
ATOM   4706 3HD1 LEU A 212      49.947  30.395  32.922  1.00  0.00           H  
ATOM   4707 1HD2 LEU A 212      51.066  27.817  31.656  1.00  0.00           H  
ATOM   4708 2HD2 LEU A 212      52.114  29.184  32.103  1.00  0.00           H  
ATOM   4709 3HD2 LEU A 212      52.456  27.557  32.737  1.00  0.00           H  
ATOM   4710  N   PRO A 213      54.840  29.408  35.697  1.00 19.83           N  
ATOM   4711  CA  PRO A 213      55.764  30.287  36.520  1.00 19.83           C  
ATOM   4712  C   PRO A 213      55.145  31.685  36.753  1.00 19.83           C  
ATOM   4713  O   PRO A 213      54.275  32.111  35.997  1.00 19.83           O  
ATOM   4714  CB  PRO A 213      57.015  30.360  35.628  1.00 19.83           C  
ATOM   4715  CG  PRO A 213      56.424  30.346  34.219  1.00 12.33           C  
ATOM   4716  CD  PRO A 213      55.254  29.344  34.271  1.00 12.33           C  
ATOM   4717  HA  PRO A 213      55.981  29.788  37.476  1.00  0.00           H  
ATOM   4718 1HB  PRO A 213      57.587  31.272  35.856  1.00  0.00           H  
ATOM   4719 2HB  PRO A 213      57.676  29.506  35.836  1.00  0.00           H  
ATOM   4720 1HG  PRO A 213      56.091  31.356  33.937  1.00  0.00           H  
ATOM   4721 2HG  PRO A 213      57.191  30.048  33.488  1.00  0.00           H  
ATOM   4722 1HD  PRO A 213      54.454  29.679  33.595  1.00  0.00           H  
ATOM   4723 2HD  PRO A 213      55.613  28.345  33.983  1.00  0.00           H  
ATOM   4724  N   GLU A 214      55.518  32.322  37.841  1.00 28.80           N  
ATOM   4725  CA  GLU A 214      54.947  33.631  38.276  1.00 28.80           C  
ATOM   4726  C   GLU A 214      55.016  34.658  37.147  1.00 28.80           C  
ATOM   4727  O   GLU A 214      54.219  35.598  37.020  1.00 28.80           O  
ATOM   4728  CB  GLU A 214      55.764  34.255  39.435  1.00 28.80           C  
ATOM   4729  CG  GLU A 214      56.957  33.422  39.883  1.00  0.00           C  
ATOM   4730  CD  GLU A 214      57.105  32.146  39.102  1.00  0.00           C  
ATOM   4731  OE1 GLU A 214      56.303  31.908  38.232  1.00  0.00           O  
ATOM   4732  OE2 GLU A 214      58.022  31.408  39.377  1.00  0.00           O  
ATOM   4733  H   GLU A 214      56.234  31.886  38.404  1.00  0.00           H  
ATOM   4734  HA  GLU A 214      53.930  33.464  38.631  1.00  0.00           H  
ATOM   4735 1HB  GLU A 214      56.135  35.235  39.133  1.00  0.00           H  
ATOM   4736 2HB  GLU A 214      55.116  34.403  40.299  1.00  0.00           H  
ATOM   4737 1HG  GLU A 214      57.864  34.014  39.766  1.00  0.00           H  
ATOM   4738 2HG  GLU A 214      56.844  33.185  40.940  1.00  0.00           H  
ATOM   4739  N   ASN A 215      56.136  34.478  36.505  1.00 25.57           N  
ATOM   4740  CA  ASN A 215      56.751  35.163  35.383  1.00 25.57           C  
ATOM   4741  C   ASN A 215      55.941  34.985  34.088  1.00 25.57           C  
ATOM   4742  O   ASN A 215      56.505  35.313  33.051  1.00 25.57           O  
ATOM   4743  CB  ASN A 215      58.084  34.318  35.256  1.00 25.57           C  
ATOM   4744  CG  ASN A 215      58.978  35.385  34.742  1.00 35.28           C  
ATOM   4745  OD1 ASN A 215      60.146  35.250  34.401  1.00 35.28           O  
ATOM   4746  ND2 ASN A 215      58.267  36.466  34.740  1.00 35.28           N  
ATOM   4747  H   ASN A 215      56.614  33.694  36.925  1.00  0.00           H  
ATOM   4748  HA  ASN A 215      56.919  36.204  35.663  1.00  0.00           H  
ATOM   4749 1HB  ASN A 215      58.350  33.909  36.232  1.00  0.00           H  
ATOM   4750 2HB  ASN A 215      57.919  33.477  34.583  1.00  0.00           H  
ATOM   4751 1HD2 ASN A 215      58.668  37.328  34.428  1.00  0.00           H  
ATOM   4752 2HD2 ASN A 215      57.317  36.440  35.050  1.00  0.00           H  
ATOM   4753  N   ASP A 216      54.959  34.066  34.068  1.00 17.54           N  
ATOM   4754  CA  ASP A 216      54.483  33.412  32.834  1.00 17.54           C  
ATOM   4755  C   ASP A 216      54.238  34.384  31.690  1.00 17.54           C  
ATOM   4756  O   ASP A 216      54.436  34.077  30.509  1.00 17.54           O  
ATOM   4757  CB  ASP A 216      53.189  32.646  33.171  1.00 17.54           C  
ATOM   4758  CG  ASP A 216      52.612  32.036  31.901  1.00 35.75           C  
ATOM   4759  OD1 ASP A 216      53.127  30.997  31.374  1.00 35.75           O  
ATOM   4760  OD2 ASP A 216      51.603  32.622  31.432  1.00 35.75           O  
ATOM   4761  H   ASP A 216      54.534  33.820  34.951  1.00  0.00           H  
ATOM   4762  HA  ASP A 216      55.249  32.714  32.495  1.00  0.00           H  
ATOM   4763 1HB  ASP A 216      53.407  31.867  33.901  1.00  0.00           H  
ATOM   4764 2HB  ASP A 216      52.470  33.328  33.625  1.00  0.00           H  
ATOM   4765  N   ALA A 217      53.683  35.501  32.039  1.00 27.19           N  
ATOM   4766  CA  ALA A 217      53.220  36.434  30.987  1.00 27.19           C  
ATOM   4767  C   ALA A 217      54.355  37.137  30.227  1.00 27.19           C  
ATOM   4768  O   ALA A 217      54.310  37.316  29.004  1.00 27.19           O  
ATOM   4769  CB  ALA A 217      52.346  37.493  31.673  1.00 27.19           C  
ATOM   4770  H   ALA A 217      53.558  35.752  33.009  1.00  0.00           H  
ATOM   4771  HA  ALA A 217      52.633  35.866  30.265  1.00  0.00           H  
ATOM   4772 1HB  ALA A 217      51.983  38.203  30.929  1.00  0.00           H  
ATOM   4773 2HB  ALA A 217      51.498  37.008  32.155  1.00  0.00           H  
ATOM   4774 3HB  ALA A 217      52.935  38.021  32.421  1.00  0.00           H  
ATOM   4775  N   GLU A 218      55.388  37.417  30.985  1.00 21.58           N  
ATOM   4776  CA  GLU A 218      56.662  37.924  30.495  1.00 21.58           C  
ATOM   4777  C   GLU A 218      57.340  36.894  29.610  1.00 21.58           C  
ATOM   4778  O   GLU A 218      57.590  37.203  28.452  1.00 21.58           O  
ATOM   4779  CB  GLU A 218      57.608  38.233  31.672  1.00 21.58           C  
ATOM   4780  CG  GLU A 218      58.946  38.817  31.176  1.00 25.84           C  
ATOM   4781  CD  GLU A 218      59.732  39.209  32.413  1.00 25.84           C  
ATOM   4782  OE1 GLU A 218      59.677  38.497  33.443  1.00 25.84           O  
ATOM   4783  OE2 GLU A 218      60.434  40.244  32.360  1.00 25.84           O  
ATOM   4784  H   GLU A 218      55.268  37.262  31.976  1.00  0.00           H  
ATOM   4785  HA  GLU A 218      56.478  38.847  29.944  1.00  0.00           H  
ATOM   4786 1HB  GLU A 218      57.129  38.942  32.347  1.00  0.00           H  
ATOM   4787 2HB  GLU A 218      57.796  37.320  32.237  1.00  0.00           H  
ATOM   4788 1HG  GLU A 218      59.464  38.061  30.586  1.00  0.00           H  
ATOM   4789 2HG  GLU A 218      58.741  39.667  30.527  1.00  0.00           H  
ATOM   4790  N   LEU A 219      57.535  35.680  30.120  1.00 15.94           N  
ATOM   4791  CA  LEU A 219      58.220  34.657  29.315  1.00 15.94           C  
ATOM   4792  C   LEU A 219      57.411  34.388  28.064  1.00 15.94           C  
ATOM   4793  O   LEU A 219      57.909  34.151  26.956  1.00 15.94           O  
ATOM   4794  CB  LEU A 219      58.236  33.374  30.124  1.00 15.94           C  
ATOM   4795  CG  LEU A 219      59.192  33.457  31.304  1.00 17.50           C  
ATOM   4796  CD1 LEU A 219      59.124  32.172  32.132  1.00 17.50           C  
ATOM   4797  CD2 LEU A 219      60.612  33.796  30.844  1.00 17.50           C  
ATOM   4798  H   LEU A 219      57.222  35.445  31.051  1.00  0.00           H  
ATOM   4799  HA  LEU A 219      59.239  34.992  29.125  1.00  0.00           H  
ATOM   4800 1HB  LEU A 219      57.227  33.178  30.484  1.00  0.00           H  
ATOM   4801 2HB  LEU A 219      58.532  32.554  29.470  1.00  0.00           H  
ATOM   4802  HG  LEU A 219      58.855  34.233  31.991  1.00  0.00           H  
ATOM   4803 1HD1 LEU A 219      59.813  32.245  32.974  1.00  0.00           H  
ATOM   4804 2HD1 LEU A 219      58.109  32.033  32.506  1.00  0.00           H  
ATOM   4805 3HD1 LEU A 219      59.401  31.323  31.509  1.00  0.00           H  
ATOM   4806 1HD2 LEU A 219      61.272  33.849  31.710  1.00  0.00           H  
ATOM   4807 2HD2 LEU A 219      60.968  33.023  30.163  1.00  0.00           H  
ATOM   4808 3HD2 LEU A 219      60.608  34.758  30.331  1.00  0.00           H  
ATOM   4809  N   ASN A 220      56.143  34.553  28.253  1.00 20.25           N  
ATOM   4810  CA  ASN A 220      55.357  34.234  27.076  1.00 20.25           C  
ATOM   4811  C   ASN A 220      55.523  35.263  25.926  1.00 20.25           C  
ATOM   4812  O   ASN A 220      55.654  34.957  24.719  1.00 20.25           O  
ATOM   4813  CB  ASN A 220      53.911  34.180  27.581  1.00 20.25           C  
ATOM   4814  CG  ASN A 220      53.213  33.700  26.343  1.00 37.22           C  
ATOM   4815  OD1 ASN A 220      52.272  34.332  25.909  1.00 37.22           O  
ATOM   4816  ND2 ASN A 220      53.768  32.642  25.804  1.00 37.22           N  
ATOM   4817  H   ASN A 220      55.671  34.864  29.090  1.00  0.00           H  
ATOM   4818  HA  ASN A 220      55.682  33.265  26.695  1.00  0.00           H  
ATOM   4819 1HB  ASN A 220      53.848  33.504  28.435  1.00  0.00           H  
ATOM   4820 2HB  ASN A 220      53.608  35.169  27.924  1.00  0.00           H  
ATOM   4821 1HD2 ASN A 220      53.379  32.241  24.974  1.00  0.00           H  
ATOM   4822 2HD2 ASN A 220      54.579  32.235  26.223  1.00  0.00           H  
ATOM   4823  N   SER A 221      55.651  36.515  26.371  1.00 30.16           N  
ATOM   4824  CA  SER A 221      55.752  37.622  25.394  1.00 30.16           C  
ATOM   4825  C   SER A 221      57.156  37.725  24.790  1.00 30.16           C  
ATOM   4826  O   SER A 221      57.349  38.012  23.617  1.00 30.16           O  
ATOM   4827  CB  SER A 221      55.366  38.954  26.080  1.00 30.16           C  
ATOM   4828  OG  SER A 221      53.941  39.001  26.368  1.00 32.07           O  
ATOM   4829  H   SER A 221      55.681  36.726  27.358  1.00  0.00           H  
ATOM   4830  HA  SER A 221      55.056  37.427  24.577  1.00  0.00           H  
ATOM   4831 1HB  SER A 221      55.930  39.063  27.006  1.00  0.00           H  
ATOM   4832 2HB  SER A 221      55.636  39.788  25.433  1.00  0.00           H  
ATOM   4833  HG  SER A 221      53.580  38.169  26.052  1.00  0.00           H  
ATOM   4834  N   LEU A 222      58.099  37.405  25.606  1.00 19.66           N  
ATOM   4835  CA  LEU A 222      59.476  37.358  25.181  1.00 19.66           C  
ATOM   4836  C   LEU A 222      59.643  36.257  24.137  1.00 19.66           C  
ATOM   4837  O   LEU A 222      60.156  36.541  23.055  1.00 19.66           O  
ATOM   4838  CB  LEU A 222      60.259  37.103  26.491  1.00 19.66           C  
ATOM   4839  CG  LEU A 222      61.791  37.164  26.358  1.00 27.85           C  
ATOM   4840  CD1 LEU A 222      62.282  38.262  25.406  1.00 27.85           C  
ATOM   4841  CD2 LEU A 222      62.424  37.262  27.751  1.00 27.85           C  
ATOM   4842  H   LEU A 222      57.872  37.182  26.565  1.00  0.00           H  
ATOM   4843  HA  LEU A 222      59.734  38.319  24.737  1.00  0.00           H  
ATOM   4844 1HB  LEU A 222      59.955  37.845  27.227  1.00  0.00           H  
ATOM   4845 2HB  LEU A 222      59.992  36.116  26.869  1.00  0.00           H  
ATOM   4846  HG  LEU A 222      62.149  36.263  25.860  1.00  0.00           H  
ATOM   4847 1HD1 LEU A 222      63.371  38.245  25.362  1.00  0.00           H  
ATOM   4848 2HD1 LEU A 222      61.877  38.087  24.409  1.00  0.00           H  
ATOM   4849 3HD1 LEU A 222      61.949  39.234  25.769  1.00  0.00           H  
ATOM   4850 1HD2 LEU A 222      63.509  37.304  27.655  1.00  0.00           H  
ATOM   4851 2HD2 LEU A 222      62.068  38.164  28.250  1.00  0.00           H  
ATOM   4852 3HD2 LEU A 222      62.145  36.388  28.340  1.00  0.00           H  
ATOM   4853  N   ALA A 223      59.019  35.085  24.396  1.00 18.37           N  
ATOM   4854  CA  ALA A 223      59.050  33.961  23.416  1.00 18.37           C  
ATOM   4855  C   ALA A 223      58.347  34.318  22.102  1.00 18.37           C  
ATOM   4856  O   ALA A 223      58.868  34.120  21.000  1.00 18.37           O  
ATOM   4857  CB  ALA A 223      58.499  32.643  24.015  1.00 18.37           C  
ATOM   4858  H   ALA A 223      58.522  34.965  25.267  1.00  0.00           H  
ATOM   4859  HA  ALA A 223      60.088  33.791  23.128  1.00  0.00           H  
ATOM   4860 1HB  ALA A 223      58.543  31.855  23.263  1.00  0.00           H  
ATOM   4861 2HB  ALA A 223      59.101  32.355  24.877  1.00  0.00           H  
ATOM   4862 3HB  ALA A 223      57.466  32.789  24.327  1.00  0.00           H  
ATOM   4863  N   LYS A 224      57.211  34.933  22.272  1.00 21.28           N  
ATOM   4864  CA  LYS A 224      56.477  35.387  21.088  1.00 21.28           C  
ATOM   4865  C   LYS A 224      57.267  36.377  20.239  1.00 21.28           C  
ATOM   4866  O   LYS A 224      57.374  36.120  19.046  1.00 21.28           O  
ATOM   4867  CB  LYS A 224      55.238  36.089  21.574  1.00 21.28           C  
ATOM   4868  CG  LYS A 224      54.348  36.564  20.431  1.00 41.78           C  
ATOM   4869  CD  LYS A 224      53.095  37.155  21.105  1.00 41.78           C  
ATOM   4870  CE  LYS A 224      51.900  37.287  20.131  1.00 41.78           C  
ATOM   4871  NZ  LYS A 224      52.241  36.810  18.763  1.00  0.00           N  
ATOM   4872  H   LYS A 224      56.822  35.106  23.188  1.00  0.00           H  
ATOM   4873  HA  LYS A 224      56.206  34.514  20.493  1.00  0.00           H  
ATOM   4874 1HB  LYS A 224      54.664  35.415  22.210  1.00  0.00           H  
ATOM   4875 2HB  LYS A 224      55.521  36.950  22.180  1.00  0.00           H  
ATOM   4876 1HG  LYS A 224      54.882  37.309  19.839  1.00  0.00           H  
ATOM   4877 2HG  LYS A 224      54.104  35.721  19.786  1.00  0.00           H  
ATOM   4878 1HD  LYS A 224      52.792  36.515  21.935  1.00  0.00           H  
ATOM   4879 2HD  LYS A 224      53.326  38.145  21.498  1.00  0.00           H  
ATOM   4880 1HE  LYS A 224      51.059  36.705  20.506  1.00  0.00           H  
ATOM   4881 2HE  LYS A 224      51.593  38.331  20.071  1.00  0.00           H  
ATOM   4882 1HZ  LYS A 224      51.438  36.913  18.160  1.00  0.00           H  
ATOM   4883 2HZ  LYS A 224      53.009  37.356  18.398  1.00  0.00           H  
ATOM   4884 3HZ  LYS A 224      52.509  35.837  18.803  1.00  0.00           H  
ATOM   4885  N   GLY A 225      57.952  37.342  20.860  1.00 23.70           N  
ATOM   4886  CA  GLY A 225      58.825  38.358  20.200  1.00 23.70           C  
ATOM   4887  C   GLY A 225      60.014  37.677  19.514  1.00 23.70           C  
ATOM   4888  O   GLY A 225      60.430  38.042  18.404  1.00 23.70           O  
ATOM   4889  H   GLY A 225      57.850  37.359  21.865  1.00  0.00           H  
ATOM   4890 1HA  GLY A 225      58.242  38.919  19.469  1.00  0.00           H  
ATOM   4891 2HA  GLY A 225      59.180  39.071  20.944  1.00  0.00           H  
ATOM   4892  N   ALA A 226      60.624  36.745  20.238  1.00 23.92           N  
ATOM   4893  CA  ALA A 226      61.869  36.113  19.744  1.00 23.92           C  
ATOM   4894  C   ALA A 226      61.599  35.285  18.496  1.00 23.92           C  
ATOM   4895  O   ALA A 226      62.393  35.262  17.549  1.00 23.92           O  
ATOM   4896  CB  ALA A 226      62.374  35.172  20.836  1.00 23.92           C  
ATOM   4897  H   ALA A 226      60.247  36.458  21.130  1.00  0.00           H  
ATOM   4898  HA  ALA A 226      62.599  36.901  19.559  1.00  0.00           H  
ATOM   4899 1HB  ALA A 226      63.293  34.689  20.504  1.00  0.00           H  
ATOM   4900 2HB  ALA A 226      62.572  35.741  21.744  1.00  0.00           H  
ATOM   4901 3HB  ALA A 226      61.619  34.414  21.040  1.00  0.00           H  
ATOM   4902  N   VAL A 227      60.460  34.609  18.556  1.00 20.00           N  
ATOM   4903  CA  VAL A 227      59.989  33.731  17.459  1.00 20.00           C  
ATOM   4904  C   VAL A 227      59.558  34.567  16.259  1.00 20.00           C  
ATOM   4905  O   VAL A 227      59.849  34.221  15.117  1.00 20.00           O  
ATOM   4906  CB  VAL A 227      58.820  32.921  18.030  1.00 20.00           C  
ATOM   4907  CG1 VAL A 227      57.676  32.663  17.051  1.00 21.17           C  
ATOM   4908  CG2 VAL A 227      59.331  31.636  18.727  1.00 21.17           C  
ATOM   4909  H   VAL A 227      59.896  34.702  19.388  1.00  0.00           H  
ATOM   4910  HA  VAL A 227      60.808  33.072  17.168  1.00  0.00           H  
ATOM   4911  HB  VAL A 227      58.287  33.533  18.758  1.00  0.00           H  
ATOM   4912 1HG1 VAL A 227      56.897  32.083  17.547  1.00  0.00           H  
ATOM   4913 2HG1 VAL A 227      57.263  33.614  16.716  1.00  0.00           H  
ATOM   4914 3HG1 VAL A 227      58.051  32.106  16.192  1.00  0.00           H  
ATOM   4915 1HG2 VAL A 227      58.485  31.077  19.125  1.00  0.00           H  
ATOM   4916 2HG2 VAL A 227      59.867  31.019  18.005  1.00  0.00           H  
ATOM   4917 3HG2 VAL A 227      60.003  31.907  19.542  1.00  0.00           H  
ATOM   4918  N   LYS A 228      59.150  35.802  16.547  1.00 24.84           N  
ATOM   4919  CA  LYS A 228      58.811  36.818  15.496  1.00 24.84           C  
ATOM   4920  C   LYS A 228      60.082  37.344  14.821  1.00 24.84           C  
ATOM   4921  O   LYS A 228      60.111  37.510  13.605  1.00 24.84           O  
ATOM   4922  CB  LYS A 228      57.964  37.977  16.113  1.00 24.84           C  
ATOM   4923  CG  LYS A 228      57.424  38.906  15.014  1.00 42.11           C  
ATOM   4924  CD  LYS A 228      57.862  38.442  13.633  1.00  0.00           C  
ATOM   4925  CE  LYS A 228      58.715  37.184  13.716  1.00  0.00           C  
ATOM   4926  NZ  LYS A 228      58.903  36.731  15.121  1.00  0.00           N  
ATOM   4927  H   LYS A 228      59.068  36.056  17.521  1.00  0.00           H  
ATOM   4928  HA  LYS A 228      58.221  36.329  14.720  1.00  0.00           H  
ATOM   4929 1HB  LYS A 228      57.133  37.558  16.681  1.00  0.00           H  
ATOM   4930 2HB  LYS A 228      58.580  38.548  16.807  1.00  0.00           H  
ATOM   4931 1HG  LYS A 228      56.334  38.922  15.054  1.00  0.00           H  
ATOM   4932 2HG  LYS A 228      57.791  39.918  15.181  1.00  0.00           H  
ATOM   4933 1HD  LYS A 228      56.982  38.234  13.023  1.00  0.00           H  
ATOM   4934 2HD  LYS A 228      58.440  39.230  13.151  1.00  0.00           H  
ATOM   4935 1HE  LYS A 228      58.240  36.385  13.149  1.00  0.00           H  
ATOM   4936 2HE  LYS A 228      59.694  37.379  13.277  1.00  0.00           H  
ATOM   4937 1HZ  LYS A 228      59.474  35.897  15.133  1.00  0.00           H  
ATOM   4938 2HZ  LYS A 228      59.361  37.459  15.652  1.00  0.00           H
[truncated: 99,469 more chars]
