# Supplementary material for: A new benchmark illustrates that integration of geometric constraints inferred from enzyme reaction chemistry can increase enzyme active site modeling accuracy
Source: PLoS One. 2019 Apr 4;14(4):e0214126. doi: 10.1371/journal.pone.0214126 (PMC6448891; doi:10.1371/journal.pone.0214126)
Supplement: S1 Files — (GZ) [file pone.0214126.s008.gz › benchmark-lite/templates/6cpa/1nsa.pdb.pdb]

REMARK query_anchored_aln ARSTNTFNYATYHTLDEIYDFMDLLVAQHPELVSKLQIGRSYEGRPIYVLKFSTGGSNRPAIWIDLGIHSREWITQATGVWFAKKFTENYGQNPSFTAILDSMDIFLEIVTNPNGFAFTHSENRLWRKTRSVTSSSLCVGVDANRNWDAGFGKAGASSSPCSETYHGKYANSEVEVKSIVDFVKNHGNFKAFLSIHSYSQLLLYPYGYTTQSIPDKTELNQVAKSAVAALKSLYGTSYKYGSIITTIYQASGGSIDWSYNQGIKYSFTFELRDTGRYGFLLPASQIIPTAQETWLGVLTIMEHTVNN
ATOM      1  N   ALA A   1      79.853  22.268   1.329  1.00  0.00           N  
ATOM      2  CA  ALA A   1      80.639  22.514   0.085  1.00  0.00           C  
ATOM      3  C   ALA A   1      81.988  23.094   0.494  1.00  0.00           C  
ATOM      4  O   ALA A   1      82.380  24.102  -0.088  1.00  0.00           O  
ATOM      5  CB  ALA A   1      79.914  23.455  -0.865  1.00  0.00           C  
ATOM      6 1H   ALA A   1      78.960  21.886   1.090  1.00  0.00           H  
ATOM      7 2H   ALA A   1      80.345  21.623   1.913  1.00  0.00           H  
ATOM      8 3H   ALA A   1      79.726  23.130   1.819  1.00  0.00           H  
ATOM      9  HA  ALA A   1      80.778  21.559  -0.422  1.00  0.00           H  
ATOM     10 1HB  ALA A   1      80.520  23.609  -1.759  1.00  0.00           H  
ATOM     11 2HB  ALA A   1      78.955  23.020  -1.147  1.00  0.00           H  
ATOM     12 3HB  ALA A   1      79.747  24.412  -0.373  1.00  0.00           H  
ATOM     13  N   ARG A   2      82.450  22.611   1.641  1.00  0.00           N  
ATOM     14  CA  ARG A   2      83.701  22.992   2.273  1.00  0.00           C  
ATOM     15  C   ARG A   2      84.675  21.836   2.094  1.00  0.00           C  
ATOM     16  O   ARG A   2      84.332  20.699   2.466  1.00  0.00           O  
ATOM     17  CB  ARG A   2      83.510  23.299   3.751  1.00  0.00           C  
ATOM     18  CG  ARG A   2      82.561  24.448   4.048  1.00  0.00           C  
ATOM     19  CD  ARG A   2      83.127  25.753   3.621  1.00  0.00           C  
ATOM     20  NE  ARG A   2      84.300  26.117   4.400  1.00  0.00           N  
ATOM     21  CZ  ARG A   2      85.104  27.163   4.128  1.00  0.00           C  
ATOM     22  NH1 ARG A   2      84.850  27.937   3.097  1.00  0.00           N  
ATOM     23  NH2 ARG A   2      86.149  27.411   4.899  1.00  0.00           N  
ATOM     24  H   ARG A   2      81.862  21.923   2.089  1.00  0.00           H  
ATOM     25  HA  ARG A   2      84.075  23.893   1.785  1.00  0.00           H  
ATOM     26 1HB  ARG A   2      83.127  22.415   4.259  1.00  0.00           H  
ATOM     27 2HB  ARG A   2      84.473  23.542   4.200  1.00  0.00           H  
ATOM     28 1HG  ARG A   2      81.622  24.291   3.517  1.00  0.00           H  
ATOM     29 2HG  ARG A   2      82.368  24.493   5.121  1.00  0.00           H  
ATOM     30 1HD  ARG A   2      83.418  25.697   2.572  1.00  0.00           H  
ATOM     31 2HD  ARG A   2      82.378  26.534   3.748  1.00  0.00           H  
ATOM     32  HE  ARG A   2      84.527  25.544   5.202  1.00  0.00           H  
ATOM     33 1HH1 ARG A   2      84.052  27.747   2.507  1.00  0.00           H  
ATOM     34 2HH1 ARG A   2      85.453  28.721   2.893  1.00  0.00           H  
ATOM     35 1HH2 ARG A   2      86.344  26.815   5.693  1.00  0.00           H  
ATOM     36 2HH2 ARG A   2      86.751  28.194   4.696  1.00  0.00           H  
ATOM     37  N   SER A   3      85.884  22.225   1.629  1.00  0.00           N  
ATOM     38  CA  SER A   3      87.038  21.345   1.285  1.00  0.00           C  
ATOM     39  C   SER A   3      87.912  20.953   2.478  1.00  0.00           C  
ATOM     40  O   SER A   3      89.100  21.273   2.521  1.00  0.00           O  
ATOM     41  CB  SER A   3      87.910  22.029   0.250  1.00  0.00           C  
ATOM     42  OG  SER A   3      87.209  22.225  -0.947  1.00  0.00           O  
ATOM     43  H   SER A   3      85.977  23.224   1.516  1.00  0.00           H  
ATOM     44  HA  SER A   3      86.651  20.415   0.866  1.00  0.00           H  
ATOM     45 1HB  SER A   3      88.249  22.989   0.638  1.00  0.00           H  
ATOM     46 2HB  SER A   3      88.795  21.422   0.062  1.00  0.00           H  
ATOM     47  HG  SER A   3      87.876  22.353  -1.626  1.00  0.00           H  
ATOM     48  N   THR A   4      89.397  19.536   5.894  1.00  0.00           N  
ATOM     49  CA  THR A   4      89.521  18.356   6.790  1.00  0.00           C  
ATOM     50  C   THR A   4      89.383  18.734   8.273  1.00  0.00           C  
ATOM     51  O   THR A   4      89.020  17.902   9.104  1.00  0.00           O  
ATOM     52  CB  THR A   4      90.867  17.638   6.576  1.00  0.00           C  
ATOM     53  OG1 THR A   4      90.995  17.259   5.199  1.00  0.00           O  
ATOM     54  CG2 THR A   4      90.954  16.396   7.450  1.00  0.00           C  
ATOM     55  H   THR A   4      89.836  20.405   6.162  1.00  0.00           H  
ATOM     56  HA  THR A   4      88.718  17.657   6.555  1.00  0.00           H  
ATOM     57  HB  THR A   4      91.683  18.313   6.831  1.00  0.00           H  
ATOM     58  HG1 THR A   4      90.961  18.045   4.648  1.00  0.00           H  
ATOM     59 1HG2 THR A   4      91.911  15.902   7.286  1.00  0.00           H  
ATOM     60 2HG2 THR A   4      90.867  16.682   8.498  1.00  0.00           H  
ATOM     61 3HG2 THR A   4      90.145  15.714   7.193  1.00  0.00           H  
ATOM     62  N   THR A   6      89.673  19.996   8.610  1.00  0.00           N  
ATOM     63  CA  THR A   6      89.559  20.400  10.030  1.00  0.00           C  
ATOM     64  C   THR A   6      88.204  21.035  10.371  1.00  0.00           C  
ATOM     65  O   THR A   6      87.216  20.818   9.706  1.00  0.00           O  
ATOM     66  CB  THR A   6      90.681  21.385  10.408  1.00  0.00           C  
ATOM     67  OG1 THR A   6      90.570  22.569   9.608  1.00  0.00           O  
ATOM     68  CG2 THR A   6      92.045  20.751  10.182  1.00  0.00           C  
ATOM     69  H   THR A   6      90.572  20.052   8.153  1.00  0.00           H  
ATOM     70  HA  THR A   6      89.655  19.510  10.652  1.00  0.00           H  
ATOM     71  HB  THR A   6      90.585  21.661  11.458  1.00  0.00           H  
ATOM     72  HG1 THR A   6      89.644  22.806   9.515  1.00  0.00           H  
ATOM     73 1HG2 THR A   6      92.826  21.461  10.454  1.00  0.00           H  
ATOM     74 2HG2 THR A   6      92.137  19.856  10.797  1.00  0.00           H  
ATOM     75 3HG2 THR A   6      92.151  20.481   9.132  1.00  0.00           H  
ATOM     76  N   PHE A   7      88.199  21.890  11.339  1.00  0.00           N  
ATOM     77  CA  PHE A   7      87.027  22.609  11.799  1.00  0.00           C  
ATOM     78  C   PHE A   7      86.499  23.544  10.733  1.00  0.00           C  
ATOM     79  O   PHE A   7      87.206  24.395  10.207  1.00  0.00           O  
ATOM     80  CB  PHE A   7      87.352  23.405  13.064  1.00  0.00           C  
ATOM     81  CG  PHE A   7      86.172  24.132  13.643  1.00  0.00           C  
ATOM     82  CD1 PHE A   7      85.493  23.621  14.739  1.00  0.00           C  
ATOM     83  CD2 PHE A   7      85.737  25.328  13.092  1.00  0.00           C  
ATOM     84  CE1 PHE A   7      84.407  24.289  15.272  1.00  0.00           C  
ATOM     85  CE2 PHE A   7      84.652  25.998  13.623  1.00  0.00           C  
ATOM     86  CZ  PHE A   7      83.986  25.478  14.714  1.00  0.00           C  
ATOM     87  H   PHE A   7      89.086  22.053  11.793  1.00  0.00           H  
ATOM     88  HA  PHE A   7      86.246  21.884  12.033  1.00  0.00           H  
ATOM     89 1HB  PHE A   7      87.744  22.732  13.826  1.00  0.00           H  
ATOM     90 2HB  PHE A   7      88.128  24.137  12.844  1.00  0.00           H  
ATOM     91  HD1 PHE A   7      85.826  22.681  15.181  1.00  0.00           H  
ATOM     92  HD2 PHE A   7      86.262  25.739  12.229  1.00  0.00           H  
ATOM     93  HE1 PHE A   7      83.883  23.876  16.134  1.00  0.00           H  
ATOM     94  HE2 PHE A   7      84.321  26.938  13.181  1.00  0.00           H  
ATOM     95  HZ  PHE A   7      83.130  26.004  15.133  1.00  0.00           H  
ATOM     96  N   ASN A   8      85.241  23.424  10.548  1.00  0.00           N  
ATOM     97  CA  ASN A   8      84.513  24.430   9.823  1.00  0.00           C  
ATOM     98  C   ASN A   8      83.256  24.763  10.635  1.00  0.00           C  
ATOM     99  O   ASN A   8      82.738  23.896  11.344  1.00  0.00           O  
ATOM    100  CB  ASN A   8      84.175  23.961   8.420  1.00  0.00           C  
ATOM    101  CG  ASN A   8      85.397  23.770   7.565  1.00  0.00           C  
ATOM    102  OD1 ASN A   8      85.889  24.718   6.942  1.00  0.00           O  
ATOM    103  ND2 ASN A   8      85.896  22.561   7.521  1.00  0.00           N  
ATOM    104  H   ASN A   8      84.745  22.622  10.909  1.00  0.00           H  
ATOM    105  HA  ASN A   8      85.138  25.321   9.744  1.00  0.00           H  
ATOM    106 1HB  ASN A   8      83.632  23.016   8.473  1.00  0.00           H  
ATOM    107 2HB  ASN A   8      83.521  24.689   7.940  1.00  0.00           H  
ATOM    108 1HD2 ASN A   8      86.709  22.375   6.968  1.00  0.00           H  
ATOM    109 2HD2 ASN A   8      85.466  21.823   8.041  1.00  0.00           H  
ATOM    110  N   TYR A   9      82.762  25.984  10.520  1.00  0.00           N  
ATOM    111  CA  TYR A   9      81.503  26.317  11.201  1.00  0.00           C  
ATOM    112  C   TYR A   9      80.303  25.860  10.385  1.00  0.00           C  
ATOM    113  O   TYR A   9      79.207  25.807  10.936  1.00  0.00           O  
ATOM    114  CB  TYR A   9      81.414  27.821  11.470  1.00  0.00           C  
ATOM    115  CG  TYR A   9      81.374  28.664  10.216  1.00  0.00           C  
ATOM    116  CD1 TYR A   9      80.282  28.590   9.364  1.00  0.00           C  
ATOM    117  CD2 TYR A   9      82.431  29.512   9.916  1.00  0.00           C  
ATOM    118  CE1 TYR A   9      80.245  29.361   8.218  1.00  0.00           C  
ATOM    119  CE2 TYR A   9      82.394  30.282   8.770  1.00  0.00           C  
ATOM    120  CZ  TYR A   9      81.307  30.209   7.923  1.00  0.00           C  
ATOM    121  OH  TYR A   9      81.271  30.976   6.782  1.00  0.00           O  
ATOM    122  H   TYR A   9      83.229  26.694   9.975  1.00  0.00           H  
ATOM    123  HA  TYR A   9      81.477  25.792  12.156  1.00  0.00           H  
ATOM    124 1HB  TYR A   9      80.517  28.034  12.053  1.00  0.00           H  
ATOM    125 2HB  TYR A   9      82.272  28.135  12.064  1.00  0.00           H  
ATOM    126  HD1 TYR A   9      79.451  27.924   9.600  1.00  0.00           H  
ATOM    127  HD2 TYR A   9      83.290  29.569  10.584  1.00  0.00           H  
ATOM    128  HE1 TYR A   9      79.387  29.303   7.550  1.00  0.00           H  
ATOM    129  HE2 TYR A   9      83.225  30.948   8.534  1.00  0.00           H  
ATOM    130  HH  TYR A   9      82.072  31.502   6.725  1.00  0.00           H  
ATOM    131  N   ALA A  10      80.537  25.508   9.136  1.00  0.00           N  
ATOM    132  CA  ALA A  10      79.503  25.146   8.135  1.00  0.00           C  
ATOM    133  C   ALA A  10      79.503  23.655   7.795  1.00  0.00           C  
ATOM    134  O   ALA A  10      78.828  23.222   6.838  1.00  0.00           O  
ATOM    135  CB  ALA A  10      79.694  25.960   6.863  1.00  0.00           C  
ATOM    136  H   ALA A  10      81.510  25.492   8.866  1.00  0.00           H  
ATOM    137  HA  ALA A  10      78.526  25.376   8.559  1.00  0.00           H  
ATOM    138 1HB  ALA A  10      78.929  25.685   6.137  1.00  0.00           H  
ATOM    139 2HB  ALA A  10      79.610  27.022   7.095  1.00  0.00           H  
ATOM    140 3HB  ALA A  10      80.679  25.757   6.447  1.00  0.00           H  
ATOM    141  N   THR A  11      80.192  22.942   8.676  1.00  0.00           N  
ATOM    142  CA  THR A  11      80.157  21.493   8.636  1.00  0.00           C  
ATOM    143  C   THR A  11      80.037  20.916  10.068  1.00  0.00           C  
ATOM    144  O   THR A  11      80.057  21.707  11.017  1.00  0.00           O  
ATOM    145  CB  THR A  11      81.410  20.934   7.937  1.00  0.00           C  
ATOM    146  OG1 THR A  11      82.573  21.246   8.715  1.00  0.00           O  
ATOM    147  CG2 THR A  11      81.558  21.533   6.547  1.00  0.00           C  
ATOM    148  H   THR A  11      80.748  23.401   9.383  1.00  0.00           H  
ATOM    149  HA  THR A  11      79.279  21.184   8.069  1.00  0.00           H  
ATOM    150  HB  THR A  11      81.327  19.850   7.853  1.00  0.00           H  
ATOM    151  HG1 THR A  11      82.311  21.443   9.617  1.00  0.00           H  
ATOM    152 1HG2 THR A  11      82.449  21.126   6.069  1.00  0.00           H  
ATOM    153 2HG2 THR A  11      80.681  21.288   5.950  1.00  0.00           H  
ATOM    154 3HG2 THR A  11      81.652  22.616   6.626  1.00  0.00           H  
ATOM    155  N   TYR A  12      79.693  19.625  10.255  1.00  0.00           N  
ATOM    156  CA  TYR A  12      79.546  19.005  11.618  1.00  0.00           C  
ATOM    157  C   TYR A  12      80.912  18.497  12.071  1.00  0.00           C  
ATOM    158  O   TYR A  12      81.534  17.778  11.282  1.00  0.00           O  
ATOM    159  CB  TYR A  12      78.528  17.862  11.617  1.00  0.00           C  
ATOM    160  CG  TYR A  12      77.101  18.317  11.404  1.00  0.00           C  
ATOM    161  CD1 TYR A  12      76.376  17.839  10.322  1.00  0.00           C  
ATOM    162  CD2 TYR A  12      76.517  19.210  12.290  1.00  0.00           C  
ATOM    163  CE1 TYR A  12      75.073  18.254  10.126  1.00  0.00           C  
ATOM    164  CE2 TYR A  12      75.214  19.624  12.095  1.00  0.00           C  
ATOM    165  CZ  TYR A  12      74.493  19.150  11.018  1.00  0.00           C  
ATOM    166  OH  TYR A  12      73.195  19.563  10.824  1.00  0.00           O  
ATOM    167  H   TYR A  12      79.529  19.057   9.436  1.00  0.00           H  
ATOM    168  HA  TYR A  12      79.193  19.770  12.310  1.00  0.00           H  
ATOM    169 1HB  TYR A  12      78.780  17.150  10.830  1.00  0.00           H  
ATOM    170 2HB  TYR A  12      78.577  17.331  12.567  1.00  0.00           H  
ATOM    171  HD1 TYR A  12      76.835  17.137   9.625  1.00  0.00           H  
ATOM    172  HD2 TYR A  12      77.088  19.585  13.139  1.00  0.00           H  
ATOM    173  HE1 TYR A  12      74.503  17.879   9.276  1.00  0.00           H  
ATOM    174  HE2 TYR A  12      74.756  20.327  12.791  1.00  0.00           H  
ATOM    175  HH  TYR A  12      72.841  19.142  10.037  1.00  0.00           H  
ATOM    176  N   HIS A  13      81.385  18.910  13.239  1.00  0.00           N  
ATOM    177  CA  HIS A  13      82.763  18.620  13.609  1.00  0.00           C  
ATOM    178  C   HIS A  13      82.744  17.411  14.547  1.00  0.00           C  
ATOM    179  O   HIS A  13      81.993  17.492  15.520  1.00  0.00           O  
ATOM    180  CB  HIS A  13      83.430  19.822  14.286  1.00  0.00           C  
ATOM    181  CG  HIS A  13      83.583  21.010  13.388  1.00  0.00           C  
ATOM    182  ND1 HIS A  13      83.933  22.258  13.859  1.00  0.00           N  
ATOM    183  CD2 HIS A  13      83.432  21.141  12.050  1.00  0.00           C  
ATOM    184  CE1 HIS A  13      83.992  23.106  12.847  1.00  0.00           C  
ATOM    185  NE2 HIS A  13      83.692  22.453  11.739  1.00  0.00           N  
ATOM    186  H   HIS A  13      80.801  19.426  13.882  1.00  0.00           H  
ATOM    187  HA  HIS A  13      83.338  18.386  12.714  1.00  0.00           H  
ATOM    188 1HB  HIS A  13      82.842  20.123  15.154  1.00  0.00           H  
ATOM    189 2HB  HIS A  13      84.418  19.535  14.644  1.00  0.00           H  
ATOM    190  HD1 HIS A  13      84.190  22.485  14.799  1.00  0.00           H  
ATOM    191  HD2 HIS A  13      83.162  20.437  11.262  1.00  0.00           H  
ATOM    192  HE1 HIS A  13      84.256  24.150  13.013  1.00  0.00           H  
ATOM    193  N   THR A  14      83.649  16.415  14.446  1.00  0.00           N  
ATOM    194  CA  THR A  14      83.668  15.496  15.600  1.00  0.00           C  
ATOM    195  C   THR A  14      84.303  16.114  16.837  1.00  0.00           C  
ATOM    196  O   THR A  14      84.785  17.237  16.830  1.00  0.00           O  
ATOM    197  CB  THR A  14      84.414  14.194  15.254  1.00  0.00           C  
ATOM    198  OG1 THR A  14      85.785  14.490  14.957  1.00  0.00           O  
ATOM    199  CG2 THR A  14      83.774  13.516  14.053  1.00  0.00           C  
ATOM    200  H   THR A  14      84.286  16.255  13.679  1.00  0.00           H  
ATOM    201  HA  THR A  14      82.639  15.245  15.859  1.00  0.00           H  
ATOM    202  HB  THR A  14      84.380  13.517  16.107  1.00  0.00           H  
ATOM    203  HG1 THR A  14      85.827  15.091  14.209  1.00  0.00           H  
ATOM    204 1HG2 THR A  14      84.314  12.597  13.823  1.00  0.00           H  
ATOM    205 2HG2 THR A  14      82.734  13.279  14.280  1.00  0.00           H  
ATOM    206 3HG2 THR A  14      83.814  14.184  13.194  1.00  0.00           H  
ATOM    207  N   LEU A  15      84.275  15.421  17.911  1.00  0.00           N  
ATOM    208  CA  LEU A  15      84.740  16.000  19.183  1.00  0.00           C  
ATOM    209  C   LEU A  15      86.230  16.336  19.186  1.00  0.00           C  
ATOM    210  O   LEU A  15      86.613  17.406  19.670  1.00  0.00           O  
ATOM    211  CB  LEU A  15      84.444  15.030  20.334  1.00  0.00           C  
ATOM    212  CG  LEU A  15      82.962  14.841  20.680  1.00  0.00           C  
ATOM    213  CD1 LEU A  15      82.818  13.725  21.706  1.00  0.00           C  
ATOM    214  CD2 LEU A  15      82.394  16.149  21.212  1.00  0.00           C  
ATOM    215  H   LEU A  15      83.934  14.470  17.899  1.00  0.00           H  
ATOM    216  HA  LEU A  15      84.201  16.931  19.357  1.00  0.00           H  
ATOM    217 1HB  LEU A  15      84.851  14.053  20.078  1.00  0.00           H  
ATOM    218 2HB  LEU A  15      84.951  15.388  21.230  1.00  0.00           H  
ATOM    219  HG  LEU A  15      82.414  14.545  19.786  1.00  0.00           H  
ATOM    220 1HD1 LEU A  15      81.764  13.590  21.952  1.00  0.00           H  
ATOM    221 2HD1 LEU A  15      83.214  12.797  21.292  1.00  0.00           H  
ATOM    222 3HD1 LEU A  15      83.370  13.986  22.607  1.00  0.00           H  
ATOM    223 1HD2 LEU A  15      81.340  16.015  21.458  1.00  0.00           H  
ATOM    224 2HD2 LEU A  15      82.941  16.445  22.108  1.00  0.00           H  
ATOM    225 3HD2 LEU A  15      82.494  16.924  20.453  1.00  0.00           H  
ATOM    226  N   ASP A  16      87.054  15.471  18.635  1.00  0.00           N  
ATOM    227  CA  ASP A  16      88.492  15.830  18.563  1.00  0.00           C  
ATOM    228  C   ASP A  16      88.659  17.211  17.927  1.00  0.00           C  
ATOM    229  O   ASP A  16      89.226  18.121  18.518  1.00  0.00           O  
ATOM    230  CB  ASP A  16      89.279  14.793  17.758  1.00  0.00           C  
ATOM    231  CG  ASP A  16      89.442  13.470  18.494  1.00  0.00           C  
ATOM    232  OD1 ASP A  16      89.235  13.446  19.684  1.00  0.00           O  
ATOM    233  OD2 ASP A  16      89.770  12.497  17.859  1.00  0.00           O  
ATOM    234  H   ASP A  16      86.750  14.583  18.263  1.00  0.00           H  
ATOM    235  HA  ASP A  16      88.894  15.855  19.576  1.00  0.00           H  
ATOM    236 1HB  ASP A  16      88.772  14.606  16.811  1.00  0.00           H  
ATOM    237 2HB  ASP A  16      90.269  15.187  17.527  1.00  0.00           H  
ATOM    238  N   GLU A  17      87.830  17.400  16.955  1.00  0.00           N  
ATOM    239  CA  GLU A  17      87.844  18.625  16.208  1.00  0.00           C  
ATOM    240  C   GLU A  17      87.205  19.745  16.996  1.00  0.00           C  
ATOM    241  O   GLU A  17      87.868  20.781  17.109  1.00  0.00           O  
ATOM    242  CB  GLU A  17      87.119  18.441  14.873  1.00  0.00           C  
ATOM    243  CG  GLU A  17      87.833  17.524  13.891  1.00  0.00           C  
ATOM    244  CD  GLU A  17      87.074  17.336  12.607  1.00  0.00           C  
ATOM    245  OE1 GLU A  17      85.997  16.792  12.650  1.00  0.00           O  
ATOM    246  OE2 GLU A  17      87.571  17.738  11.581  1.00  0.00           O  
ATOM    247  H   GLU A  17      87.162  16.683  16.712  1.00  0.00           H  
ATOM    248  HA  GLU A  17      88.881  18.897  16.009  1.00  0.00           H  
ATOM    249 1HB  GLU A  17      86.125  18.030  15.052  1.00  0.00           H  
ATOM    250 2HB  GLU A  17      86.990  19.411  14.392  1.00  0.00           H  
ATOM    251 1HG  GLU A  17      88.812  17.945  13.662  1.00  0.00           H  
ATOM    252 2HG  GLU A  17      87.987  16.554  14.362  1.00  0.00           H  
ATOM    253  N   ILE A  18      86.165  19.454  17.759  1.00  0.00           N  
ATOM    254  CA  ILE A  18      85.577  20.538  18.586  1.00  0.00           C  
ATOM    255  C   ILE A  18      86.503  20.999  19.726  1.00  0.00           C  
ATOM    256  O   ILE A  18      86.604  22.195  20.044  1.00  0.00           O  
ATOM    257  CB  ILE A  18      84.233  20.089  19.188  1.00  0.00           C  
ATOM    258  CG1 ILE A  18      83.188  19.906  18.085  1.00  0.00           C  
ATOM    259  CG2 ILE A  18      83.751  21.095  20.222  1.00  0.00           C  
ATOM    260  CD1 ILE A  18      81.924  19.218  18.548  1.00  0.00           C  
ATOM    261  H   ILE A  18      85.760  18.530  17.799  1.00  0.00           H  
ATOM    262  HA  ILE A  18      85.400  21.403  17.948  1.00  0.00           H  
ATOM    263  HB  ILE A  18      84.356  19.119  19.669  1.00  0.00           H  
ATOM    264 1HG1 ILE A  18      82.916  20.879  17.676  1.00  0.00           H  
ATOM    265 2HG1 ILE A  18      83.616  19.320  17.271  1.00  0.00           H  
ATOM    266 1HG2 ILE A  18      82.799  20.763  20.637  1.00  0.00           H  
ATOM    267 2HG2 ILE A  18      84.486  21.177  21.021  1.00  0.00           H  
ATOM    268 3HG2 ILE A  18      83.619  22.069  19.748  1.00  0.00           H  
ATOM    269 1HD1 ILE A  18      81.233  19.124  17.711  1.00  0.00           H  
ATOM    270 2HD1 ILE A  18      82.169  18.226  18.929  1.00  0.00           H  
ATOM    271 3HD1 ILE A  18      81.459  19.805  19.338  1.00  0.00           H  
ATOM    272  N   TYR A  19      87.140  19.989  20.296  1.00  0.00           N  
ATOM    273  CA  TYR A  19      87.993  20.140  21.471  1.00  0.00           C  
ATOM    274  C   TYR A  19      89.235  20.952  21.128  1.00  0.00           C  
ATOM    275  O   TYR A  19      89.438  21.963  21.785  1.00  0.00           O  
ATOM    276  CB  TYR A  19      88.387  18.772  22.033  1.00  0.00           C  
ATOM    277  CG  TYR A  19      87.254  18.045  22.722  1.00  0.00           C  
ATOM    278  CD1 TYR A  19      85.987  18.610  22.757  1.00  0.00           C  
ATOM    279  CD2 TYR A  19      87.481  16.814  23.318  1.00  0.00           C  
ATOM    280  CE1 TYR A  19      84.952  17.946  23.386  1.00  0.00           C  
ATOM    281  CE2 TYR A  19      86.446  16.150  23.947  1.00  0.00           C  
ATOM    282  CZ  TYR A  19      85.186  16.712  23.982  1.00  0.00           C  
ATOM    283  OH  TYR A  19      84.155  16.051  24.609  1.00  0.00           O  
ATOM    284  H   TYR A  19      87.022  19.073  19.888  1.00  0.00           H  
ATOM    285  HA  TYR A  19      87.436  20.681  22.236  1.00  0.00           H  
ATOM    286 1HB  TYR A  19      88.756  18.139  21.224  1.00  0.00           H  
ATOM    287 2HB  TYR A  19      89.199  18.894  22.749  1.00  0.00           H  
ATOM    288  HD1 TYR A  19      85.809  19.578  22.288  1.00  0.00           H  
ATOM    289  HD2 TYR A  19      88.476  16.370  23.291  1.00  0.00           H  
ATOM    290  HE1 TYR A  19      83.957  18.390  23.414  1.00  0.00           H  
ATOM    291  HE2 TYR A  19      86.624  15.182  24.417  1.00  0.00           H  
ATOM    292  HH  TYR A  19      84.478  15.220  24.966  1.00  0.00           H  
ATOM    293  N   ASP A  20      89.821  20.676  19.999  1.00  0.00           N  
ATOM    294  CA  ASP A  20      90.896  21.506  19.491  1.00  0.00           C  
ATOM    295  C   ASP A  20      90.448  22.925  19.109  1.00  0.00           C  
ATOM    296  O   ASP A  20      91.150  23.884  19.458  1.00  0.00           O  
ATOM    297  CB  ASP A  20      91.534  20.829  18.276  1.00  0.00           C  
ATOM    298  CG  ASP A  20      92.354  19.599  18.645  1.00  0.00           C  
ATOM    299  OD1 ASP A  20      92.683  19.454  19.798  1.00  0.00           O  
ATOM    300  OD2 ASP A  20      92.642  18.818  17.771  1.00  0.00           O  
ATOM    301  H   ASP A  20      89.526  19.872  19.464  1.00  0.00           H  
ATOM    302  HA  ASP A  20      91.647  21.617  20.274  1.00  0.00           H  
ATOM    303 1HB  ASP A  20      90.755  20.531  17.574  1.00  0.00           H  
ATOM    304 2HB  ASP A  20      92.183  21.539  17.762  1.00  0.00           H  
ATOM    305  N   PHE A  21      89.248  23.078  18.473  1.00  0.00           N  
ATOM    306  CA  PHE A  21      88.649  24.414  18.188  1.00  0.00           C  
ATOM    307  C   PHE A  21      88.562  25.279  19.461  1.00  0.00           C  
ATOM    308  O   PHE A  21      88.871  26.459  19.414  1.00  0.00           O  
ATOM    309  CB  PHE A  21      87.252  24.259  17.584  1.00  0.00           C  
ATOM    310  CG  PHE A  21      86.564  25.565  17.307  1.00  0.00           C  
ATOM    311  CD1 PHE A  21      86.899  26.319  16.192  1.00  0.00           C  
ATOM    312  CD2 PHE A  21      85.580  26.043  18.159  1.00  0.00           C  
ATOM    313  CE1 PHE A  21      86.267  27.521  15.935  1.00  0.00           C  
ATOM    314  CE2 PHE A  21      84.946  27.244  17.905  1.00  0.00           C  
ATOM    315  CZ  PHE A  21      85.290  27.983  16.791  1.00  0.00           C  
ATOM    316  H   PHE A  21      88.752  22.246  18.187  1.00  0.00           H  
ATOM    317  HA  PHE A  21      89.284  24.931  17.467  1.00  0.00           H  
ATOM    318 1HB  PHE A  21      87.319  23.705  16.649  1.00  0.00           H  
ATOM    319 2HB  PHE A  21      86.625  23.682  18.262  1.00  0.00           H  
ATOM    320  HD1 PHE A  21      87.671  25.953  15.514  1.00  0.00           H  
ATOM    321  HD2 PHE A  21      85.309  25.459  19.039  1.00  0.00           H  
ATOM    322  HE1 PHE A  21      86.541  28.103  15.056  1.00  0.00           H  
ATOM    323  HE2 PHE A  21      84.174  27.608  18.583  1.00  0.00           H  
ATOM    324  HZ  PHE A  21      84.792  28.931  16.591  1.00  0.00           H  
ATOM    325  N   MET A  22      88.093  24.745  20.566  1.00  0.00           N  
ATOM    326  CA  MET A  22      87.858  25.555  21.759  1.00  0.00           C  
ATOM    327  C   MET A  22      89.187  26.167  22.210  1.00  0.00           C  
ATOM    328  O   MET A  22      89.222  27.257  22.798  1.00  0.00           O  
ATOM    329  CB  MET A  22      87.234  24.715  22.872  1.00  0.00           C  
ATOM    330  CG  MET A  22      85.794  24.294  22.611  1.00  0.00           C  
ATOM    331  SD  MET A  22      85.029  23.511  24.045  1.00  0.00           S  
ATOM    332  CE  MET A  22      85.831  21.910  24.024  1.00  0.00           C  
ATOM    333  H   MET A  22      87.890  23.756  20.595  1.00  0.00           H  
ATOM    334  HA  MET A  22      87.166  26.357  21.502  1.00  0.00           H  
ATOM    335 1HB  MET A  22      87.824  23.812  23.020  1.00  0.00           H  
ATOM    336 2HB  MET A  22      87.254  25.276  23.807  1.00  0.00           H  
ATOM    337 1HG  MET A  22      85.204  25.168  22.340  1.00  0.00           H  
ATOM    338 2HG  MET A  22      85.766  23.592  21.779  1.00  0.00           H  
ATOM    339 1HE  MET A  22      85.461  21.307  24.853  1.00  0.00           H  
ATOM    340 2HE  MET A  22      85.612  21.406  23.081  1.00  0.00           H  
ATOM    341 3HE  MET A  22      86.909  22.042  24.123  1.00  0.00           H  
ATOM    342  N   ASP A  23      90.230  25.444  21.876  1.00  0.00           N  
ATOM    343  CA  ASP A  23      91.570  25.870  22.278  1.00  0.00           C  
ATOM    344  C   ASP A  23      92.035  26.931  21.291  1.00  0.00           C  
ATOM    345  O   ASP A  23      92.348  28.044  21.694  1.00  0.00           O  
ATOM    346  CB  ASP A  23      92.550  24.695  22.303  1.00  0.00           C  
ATOM    347  CG  ASP A  23      92.267  23.711  23.430  1.00  0.00           C  
ATOM    348  OD1 ASP A  23      91.567  24.072  24.346  1.00  0.00           O  
ATOM    349  OD2 ASP A  23      92.754  22.607  23.363  1.00  0.00           O  
ATOM    350  H   ASP A  23      90.124  24.593  21.343  1.00  0.00           H  
ATOM    351  HA  ASP A  23      91.514  26.286  23.285  1.00  0.00           H  
ATOM    352 1HB  ASP A  23      92.503  24.161  21.353  1.00  0.00           H  
ATOM    353 2HB  ASP A  23      93.567  25.071  22.416  1.00  0.00           H  
ATOM    354  N   LEU A  24      91.955  26.606  20.044  1.00  0.00           N  
ATOM    355  CA  LEU A  24      92.347  27.568  19.046  1.00  0.00           C  
ATOM    356  C   LEU A  24      91.602  28.896  19.074  1.00  0.00           C  
ATOM    357  O   LEU A  24      92.230  29.930  18.954  1.00  0.00           O  
ATOM    358  CB  LEU A  24      92.175  26.933  17.661  1.00  0.00           C  
ATOM    359  CG  LEU A  24      93.157  25.804  17.320  1.00  0.00           C  
ATOM    360  CD1 LEU A  24      92.751  25.158  16.002  1.00  0.00           C  
ATOM    361  CD2 LEU A  24      94.569  26.366  17.241  1.00  0.00           C  
ATOM    362  H   LEU A  24      91.626  25.698  19.749  1.00  0.00           H  
ATOM    363  HA  LEU A  24      93.395  27.822  19.203  1.00  0.00           H  
ATOM    364 1HB  LEU A  24      91.167  26.528  17.587  1.00  0.00           H  
ATOM    365 2HB  LEU A  24      92.288  27.710  16.905  1.00  0.00           H  
ATOM    366  HG  LEU A  24      93.114  25.038  18.094  1.00  0.00           H  
ATOM    367 1HD1 LEU A  24      93.449  24.356  15.760  1.00  0.00           H  
ATOM    368 2HD1 LEU A  24      91.745  24.748  16.093  1.00  0.00           H  
ATOM    369 3HD1 LEU A  24      92.769  25.906  15.210  1.00  0.00           H  
ATOM    370 1HD2 LEU A  24      95.267  25.564  16.999  1.00  0.00           H  
ATOM    371 2HD2 LEU A  24      94.613  27.132  16.466  1.00  0.00           H  
ATOM    372 3HD2 LEU A  24      94.839  26.806  18.201  1.00  0.00           H  
ATOM    373  N   LEU A  25      90.324  28.868  19.293  1.00  0.00           N  
ATOM    374  CA  LEU A  25      89.559  30.093  19.284  1.00  0.00           C  
ATOM    375  C   LEU A  25      89.928  30.871  20.534  1.00  0.00           C  
ATOM    376  O   LEU A  25      89.856  32.098  20.481  1.00  0.00           O  
ATOM    377  CB  LEU A  25      88.053  29.804  19.249  1.00  0.00           C  
ATOM    378  CG  LEU A  25      87.144  31.029  19.084  1.00  0.00           C  
ATOM    379  CD1 LEU A  25      87.490  31.747  17.786  1.00  0.00           C  
ATOM    380  CD2 LEU A  25      85.689  30.586  19.093  1.00  0.00           C  
ATOM    381  H   LEU A  25      89.851  27.994  19.472  1.00  0.00           H  
ATOM    382  HA  LEU A  25      89.821  30.657  18.390  1.00  0.00           H  
ATOM    383 1HB  LEU A  25      87.849  29.126  18.421  1.00  0.00           H  
ATOM    384 2HB  LEU A  25      87.773  29.306  20.177  1.00  0.00           H  
ATOM    385  HG  LEU A  25      87.317  31.724  19.906  1.00  0.00           H  
ATOM    386 1HD1 LEU A  25      86.844  32.618  17.669  1.00  0.00           H  
ATOM    387 2HD1 LEU A  25      88.531  32.070  17.815  1.00  0.00           H  
ATOM    388 3HD1 LEU A  25      87.342  31.070  16.945  1.00  0.00           H  
ATOM    389 1HD2 LEU A  25      85.043  31.457  18.976  1.00  0.00           H  
ATOM    390 2HD2 LEU A  25      85.514  29.892  18.270  1.00  0.00           H  
ATOM    391 3HD2 LEU A  25      85.465  30.092  20.038  1.00  0.00           H  
ATOM    392  N   VAL A  26      90.353  30.201  21.596  1.00  0.00           N  
ATOM    393  CA  VAL A  26      90.734  30.947  22.804  1.00  0.00           C  
ATOM    394  C   VAL A  26      92.102  31.642  22.634  1.00  0.00           C  
ATOM    395  O   VAL A  26      92.216  32.841  22.914  1.00  0.00           O  
ATOM    396  CB  VAL A  26      90.790  29.998  24.016  1.00  0.00           C  
ATOM    397  CG1 VAL A  26      91.336  30.724  25.236  1.00  0.00           C  
ATOM    398  CG2 VAL A  26      89.405  29.436  24.298  1.00  0.00           C  
ATOM    399  H   VAL A  26      90.422  29.193  21.598  1.00  0.00           H  
ATOM    400  HA  VAL A  26      89.980  31.712  22.990  1.00  0.00           H  
ATOM    401  HB  VAL A  26      91.477  29.181  23.795  1.00  0.00           H  
ATOM    402 1HG1 VAL A  26      91.369  30.039  26.083  1.00  0.00           H  
ATOM    403 2HG1 VAL A  26      92.341  31.087  25.024  1.00  0.00           H  
ATOM    404 3HG1 VAL A  26      90.688  31.567  25.478  1.00  0.00           H  
ATOM    405 1HG2 VAL A  26      89.452  28.765  25.155  1.00  0.00           H  
ATOM    406 2HG2 VAL A  26      88.717  30.254  24.513  1.00  0.00           H  
ATOM    407 3HG2 VAL A  26      89.052  28.885  23.426  1.00  0.00           H  
ATOM    408  N   ALA A  27      93.038  30.946  21.977  1.00  0.00           N  
ATOM    409  CA  ALA A  27      94.341  31.504  21.585  1.00  0.00           C  
ATOM    410  C   ALA A  27      94.222  32.674  20.647  1.00  0.00           C  
ATOM    411  O   ALA A  27      95.126  33.503  20.647  1.00  0.00           O  
ATOM    412  CB  ALA A  27      95.206  30.429  20.943  1.00  0.00           C  
ATOM    413  H   ALA A  27      92.824  29.987  21.745  1.00  0.00           H  
ATOM    414  HA  ALA A  27      94.838  31.867  22.484  1.00  0.00           H  
ATOM    415 1HB  ALA A  27      96.167  30.856  20.658  1.00  0.00           H  
ATOM    416 2HB  ALA A  27      95.366  29.618  21.655  1.00  0.00           H  
ATOM    417 3HB  ALA A  27      94.705  30.040  20.058  1.00  0.00           H  
ATOM    418  N   GLN A  28      93.311  32.532  19.722  1.00  0.00           N  
ATOM    419  CA  GLN A  28      93.213  33.574  18.720  1.00  0.00           C  
ATOM    420  C   GLN A  28      92.460  34.801  19.218  1.00  0.00           C  
ATOM    421  O   GLN A  28      92.616  35.874  18.633  1.00  0.00           O  
ATOM    422  CB  GLN A  28      92.533  33.026  17.463  1.00  0.00           C  
ATOM    423  CG  GLN A  28      93.345  31.977  16.723  1.00  0.00           C  
ATOM    424  CD  GLN A  28      92.621  31.438  15.504  1.00  0.00           C  
ATOM    425  OE1 GLN A  28      91.389  31.461  15.435  1.00  0.00           O  
ATOM    426  NE2 GLN A  28      93.383  30.949  14.532  1.00  0.00           N  
ATOM    427  H   GLN A  28      92.683  31.743  19.674  1.00  0.00           H  
ATOM    428  HA  GLN A  28      94.220  33.902  18.463  1.00  0.00           H  
ATOM    429 1HB  GLN A  28      91.575  32.581  17.732  1.00  0.00           H  
ATOM    430 2HB  GLN A  28      92.331  33.844  16.772  1.00  0.00           H  
ATOM    431 1HG  GLN A  28      94.283  32.424  16.393  1.00  0.00           H  
ATOM    432 2HG  GLN A  28      93.546  31.145  17.397  1.00  0.00           H  
ATOM    433 1HE2 GLN A  28      92.962  30.579  13.703  1.00  0.00           H  
ATOM    434 2HE2 GLN A  28      94.379  30.949  14.628  1.00  0.00           H  
ATOM    435  N   HIS A  29      91.630  34.662  20.256  1.00  0.00           N  
ATOM    436  CA  HIS A  29      90.883  35.855  20.731  1.00  0.00           C  
ATOM    437  C   HIS A  29      90.916  35.836  22.228  1.00  0.00           C  
ATOM    438  O   HIS A  29      89.815  35.772  22.795  1.00  0.00           O  
ATOM    439  CB  HIS A  29      89.431  35.871  20.241  1.00  0.00           C  
ATOM    440  CG  HIS A  29      89.300  35.906  18.750  1.00  0.00           C  
ATOM    441  ND1 HIS A  29      89.464  34.785  17.963  1.00  0.00           N  
ATOM    442  CD2 HIS A  29      89.021  36.924  17.903  1.00  0.00           C  
ATOM    443  CE1 HIS A  29      89.291  35.114  16.694  1.00  0.00           C  
ATOM    444  NE2 HIS A  29      89.022  36.405  16.632  1.00  0.00           N  
ATOM    445  H   HIS A  29      91.495  33.778  20.725  1.00  0.00           H  
ATOM    446  HA  HIS A  29      91.360  36.758  20.351  1.00  0.00           H  
ATOM    447 1HB  HIS A  29      88.913  34.985  20.609  1.00  0.00           H  
ATOM    448 2HB  HIS A  29      88.919  36.742  20.649  1.00  0.00           H  
ATOM    449  HD2 HIS A  29      88.833  37.962  18.178  1.00  0.00           H  
ATOM    450  HE1 HIS A  29      89.358  34.434  15.845  1.00  0.00           H  
ATOM    451  HE2 HIS A  29      88.844  36.931  15.788  1.00  0.00           H  
ATOM    452  N   PRO A  30      92.139  35.934  22.760  1.00  0.00           N  
ATOM    453  CA  PRO A  30      92.325  35.849  24.205  1.00  0.00           C  
ATOM    454  C   PRO A  30      91.590  36.973  24.904  1.00  0.00           C  
ATOM    455  O   PRO A  30      91.346  36.860  26.090  1.00  0.00           O  
ATOM    456  CB  PRO A  30      93.842  35.976  24.373  1.00  0.00           C  
ATOM    457  CG  PRO A  30      94.295  36.639  23.117  1.00  0.00           C  
ATOM    458  CD  PRO A  30      93.350  36.129  22.062  1.00  0.00           C  
ATOM    459  HA  PRO A  30      91.973  34.869  24.558  1.00  0.00           H  
ATOM    460 1HB  PRO A  30      94.073  36.564  25.274  1.00  0.00           H  
ATOM    461 2HB  PRO A  30      94.290  34.981  24.516  1.00  0.00           H  
ATOM    462 1HG  PRO A  30      94.254  37.733  23.229  1.00  0.00           H  
ATOM    463 2HG  PRO A  30      95.344  36.380  22.908  1.00  0.00           H  
ATOM    464 1HD  PRO A  30      93.227  36.892  21.280  1.00  0.00           H  
ATOM    465 2HD  PRO A  30      93.746  35.195  21.636  1.00  0.00           H  
ATOM    466  N   GLU A  31      91.416  38.103  24.266  1.00  0.00           N  
ATOM    467  CA  GLU A  31      90.805  39.287  24.924  1.00  0.00           C  
ATOM    468  C   GLU A  31      89.307  39.146  25.212  1.00  0.00           C  
ATOM    469  O   GLU A  31      88.722  39.981  25.910  1.00  0.00           O  
ATOM    470  CB  GLU A  31      91.025  40.531  24.061  1.00  0.00           C  
ATOM    471  CG  GLU A  31      92.475  40.984  23.968  1.00  0.00           C  
ATOM    472  CD  GLU A  31      92.655  42.196  23.098  1.00  0.00           C  
ATOM    473  OE1 GLU A  31      91.701  42.610  22.483  1.00  0.00           O  
ATOM    474  OE2 GLU A  31      93.748  42.710  23.047  1.00  0.00           O  
ATOM    475  H   GLU A  31      91.705  38.171  23.301  1.00  0.00           H  
ATOM    476  HA  GLU A  31      91.290  39.435  25.889  1.00  0.00           H  
ATOM    477 1HB  GLU A  31      90.669  40.340  23.049  1.00  0.00           H  
ATOM    478 2HB  GLU A  31      90.441  41.360  24.462  1.00  0.00           H  
ATOM    479 1HG  GLU A  31      92.839  41.212  24.969  1.00  0.00           H  
ATOM    480 2HG  GLU A  31      93.075  40.166  23.571  1.00  0.00           H  
ATOM    481  N   LEU A  32      88.692  38.250  24.436  1.00  0.00           N  
ATOM    482  CA  LEU A  32      87.228  38.096  24.383  1.00  0.00           C  
ATOM    483  C   LEU A  32      86.833  36.719  24.883  1.00  0.00           C  
ATOM    484  O   LEU A  32      85.747  36.621  25.414  1.00  0.00           O  
ATOM    485  CB  LEU A  32      86.709  38.296  22.953  1.00  0.00           C  
ATOM    486  CG  LEU A  32      86.973  39.675  22.337  1.00  0.00           C  
ATOM    487  CD1 LEU A  32      86.492  39.687  20.892  1.00  0.00           C  
ATOM    488  CD2 LEU A  32      86.264  40.742  23.157  1.00  0.00           C  
ATOM    489  H   LEU A  32      89.271  37.654  23.861  1.00  0.00           H  
ATOM    490  HA  LEU A  32      86.777  38.854  25.023  1.00  0.00           H  
ATOM    491 1HB  LEU A  32      87.172  37.551  22.309  1.00  0.00           H  
ATOM    492 2HB  LEU A  32      85.632  38.131  22.948  1.00  0.00           H  
ATOM    493  HG  LEU A  32      88.045  39.873  22.333  1.00  0.00           H  
ATOM    494 1HD1 LEU A  32      86.680  40.667  20.454  1.00  0.00           H  
ATOM    495 2HD1 LEU A  32      87.030  38.927  20.324  1.00  0.00           H  
ATOM    496 3HD1 LEU A  32      85.424  39.475  20.863  1.00  0.00           H  
ATOM    497 1HD2 LEU A  32      86.452  41.723  22.719  1.00  0.00           H  
ATOM    498 2HD2 LEU A  32      85.191  40.546  23.161  1.00  0.00           H  
ATOM    499 3HD2 LEU A  32      86.639  40.724  24.181  1.00  0.00           H  
ATOM    500  N   VAL A  33      87.707  35.731  24.748  1.00  0.00           N  
ATOM    501  CA  VAL A  33      87.358  34.348  25.099  1.00  0.00           C  
ATOM    502  C   VAL A  33      88.284  33.718  26.147  1.00  0.00           C  
ATOM    503  O   VAL A  33      89.508  33.861  26.126  1.00  0.00           O  
ATOM    504  CB  VAL A  33      87.382  33.473  23.831  1.00  0.00           C  
ATOM    505  CG1 VAL A  33      87.083  32.023  24.179  1.00  0.00           C  
ATOM    506  CG2 VAL A  33      86.378  34.003  22.818  1.00  0.00           C  
ATOM    507  H   VAL A  33      88.633  35.931  24.397  1.00  0.00           H  
ATOM    508  HA  VAL A  33      86.351  34.341  25.519  1.00  0.00           H  
ATOM    509  HB  VAL A  33      88.383  33.501  23.401  1.00  0.00           H  
ATOM    510 1HG1 VAL A  33      87.104  31.419  23.272  1.00  0.00           H  
ATOM    511 2HG1 VAL A  33      87.835  31.654  24.877  1.00  0.00           H  
ATOM    512 3HG1 VAL A  33      86.096  31.954  24.637  1.00  0.00           H  
ATOM    513 1HG2 VAL A  33      86.401  33.380  21.924  1.00  0.00           H  
ATOM    514 2HG2 VAL A  33      85.378  33.980  23.251  1.00  0.00           H  
ATOM    515 3HG2 VAL A  33      86.636  35.028  22.553  1.00  0.00           H  
ATOM    516  N   SER A  34      87.696  33.026  27.052  1.00  0.00           N  
ATOM    517  CA  SER A  34      88.407  32.270  28.090  1.00  0.00           C  
ATOM    518  C   SER A  34      87.821  30.841  28.194  1.00  0.00           C  
ATOM    519  O   SER A  34      86.736  30.567  27.685  1.00  0.00           O  
ATOM    520  CB  SER A  34      88.302  32.982  29.425  1.00  0.00           C  
ATOM    521  OG  SER A  34      88.936  32.248  30.436  1.00  0.00           O  
ATOM    522  H   SER A  34      86.686  33.010  27.036  1.00  0.00           H  
ATOM    523  HA  SER A  34      89.459  32.203  27.810  1.00  0.00           H  
ATOM    524 1HB  SER A  34      88.758  33.969  29.347  1.00  0.00           H  
ATOM    525 2HB  SER A  34      87.253  33.125  29.679  1.00  0.00           H  
ATOM    526  HG  SER A  34      89.795  32.659  30.562  1.00  0.00           H  
ATOM    527  N   LYS A  35      88.644  29.869  28.550  1.00  0.00           N  
ATOM    528  CA  LYS A  35      88.211  28.477  28.455  1.00  0.00           C  
ATOM    529  C   LYS A  35      88.492  27.698  29.739  1.00  0.00           C  
ATOM    530  O   LYS A  35      89.580  27.876  30.276  1.00  0.00           O  
ATOM    531  CB  LYS A  35      88.893  27.791  27.270  1.00  0.00           C  
ATOM    532  CG  LYS A  35      90.406  27.672  27.398  1.00  0.00           C  
ATOM    533  CD  LYS A  35      91.013  27.008  26.171  1.00  0.00           C  
ATOM    534  CE  LYS A  35      92.534  27.003  26.239  1.00  0.00           C  
ATOM    535  NZ  LYS A  35      93.038  26.159  27.356  1.00  0.00           N  
ATOM    536  H   LYS A  35      89.573  30.073  28.889  1.00  0.00           H  
ATOM    537  HA  LYS A  35      87.132  28.460  28.297  1.00  0.00           H  
ATOM    538 1HB  LYS A  35      88.488  26.786  27.149  1.00  0.00           H  
ATOM    539 2HB  LYS A  35      88.677  28.344  26.356  1.00  0.00           H  
ATOM    540 1HG  LYS A  35      90.840  28.666  27.515  1.00  0.00           H  
ATOM    541 2HG  LYS A  35      90.651  27.081  28.279  1.00  0.00           H  
ATOM    542 1HD  LYS A  35      90.658  25.980  26.100  1.00  0.00           H  
ATOM    543 2HD  LYS A  35      90.701  27.545  25.275  1.00  0.00           H  
ATOM    544 1HE  LYS A  35      92.938  26.625  25.302  1.00  0.00           H  
ATOM    545 2HE  LYS A  35      92.895  28.022  26.379  1.00  0.00           H  
ATOM    546 1HZ  LYS A  35      94.048  26.183  27.367  1.00  0.00           H  
ATOM    547 2HZ  LYS A  35      92.684  26.513  28.233  1.00  0.00           H  
ATOM    548 3HZ  LYS A  35      92.725  25.207  27.226  1.00  0.00           H  
ATOM    549  N   LEU A  36      87.482  26.961  30.285  1.00  0.00           N  
ATOM    550  CA  LEU A  36      87.680  26.052  31.440  1.00  0.00           C  
ATOM    551  C   LEU A  36      87.214  24.644  31.141  1.00  0.00           C  
ATOM    552  O   LEU A  36      86.389  24.420  30.266  1.00  0.00           O  
ATOM    553  CB  LEU A  36      86.928  26.575  32.671  1.00  0.00           C  
ATOM    554  CG  LEU A  36      87.329  27.977  33.149  1.00  0.00           C  
ATOM    555  CD1 LEU A  36      86.385  28.425  34.256  1.00  0.00           C  
ATOM    556  CD2 LEU A  36      88.770  27.955  33.634  1.00  0.00           C  
ATOM    557  H   LEU A  36      86.562  27.045  29.877  1.00  0.00           H  
ATOM    558  HA  LEU A  36      88.744  26.014  31.672  1.00  0.00           H  
ATOM    559 1HB  LEU A  36      85.863  26.594  32.445  1.00  0.00           H  
ATOM    560 2HB  LEU A  36      87.091  25.884  33.497  1.00  0.00           H  
ATOM    561  HG  LEU A  36      87.234  28.683  32.324  1.00  0.00           H  
ATOM    562 1HD1 LEU A  36      86.669  29.421  34.596  1.00  0.00           H  
ATOM    563 2HD1 LEU A  36      85.364  28.450  33.876  1.00  0.00           H  
ATOM    564 3HD1 LEU A  36      86.445  27.727  35.090  1.00  0.00           H  
ATOM    565 1HD2 LEU A  36      89.055  28.952  33.973  1.00  0.00           H  
ATOM    566 2HD2 LEU A  36      88.866  27.250  34.460  1.00  0.00           H  
ATOM    567 3HD2 LEU A  36      89.425  27.649  32.818  1.00  0.00           H  
ATOM    568  N   GLN A  37      87.538  23.808  32.078  1.00  0.00           N  
ATOM    569  CA  GLN A  37      87.047  22.441  32.107  1.00  0.00           C  
ATOM    570  C   GLN A  37      86.310  22.353  33.430  1.00  0.00           C  
ATOM    571  O   GLN A  37      86.859  22.804  34.440  1.00  0.00           O  
ATOM    572  CB  GLN A  37      88.174  21.409  32.013  1.00  0.00           C  
ATOM    573  CG  GLN A  37      88.945  21.446  30.705  1.00  0.00           C  
ATOM    574  CD  GLN A  37      90.053  20.411  30.656  1.00  0.00           C  
ATOM    575  OE1 GLN A  37      89.920  19.313  31.204  1.00  0.00           O  
ATOM    576  NE2 GLN A  37      91.154  20.755  29.999  1.00  0.00           N  
ATOM    577  H   GLN A  37      88.155  24.125  32.812  1.00  0.00           H  
ATOM    578  HA  GLN A  37      86.391  22.291  31.250  1.00  0.00           H  
ATOM    579 1HB  GLN A  37      88.882  21.569  32.826  1.00  0.00           H  
ATOM    580 2HB  GLN A  37      87.761  20.407  32.132  1.00  0.00           H  
ATOM    581 1HG  GLN A  37      88.256  21.248  29.883  1.00  0.00           H  
ATOM    582 2HG  GLN A  37      89.393  22.432  30.587  1.00  0.00           H  
ATOM    583 1HE2 GLN A  37      91.919  20.113  29.933  1.00  0.00           H  
ATOM    584 2HE2 GLN A  37      91.220  21.656  29.569  1.00  0.00           H  
ATOM    585  N   ILE A  38      84.983  22.240  33.314  1.00  0.00           N  
ATOM    586  CA  ILE A  38      84.101  22.294  34.512  1.00  0.00           C  
ATOM    587  C   ILE A  38      83.901  20.906  35.143  1.00  0.00           C  
ATOM    588  O   ILE A  38      83.301  20.745  36.214  1.00  0.00           O  
ATOM    589  CB  ILE A  38      82.725  22.887  34.156  1.00  0.00           C  
ATOM    590  CG1 ILE A  38      81.985  21.969  33.179  1.00  0.00           C  
ATOM    591  CG2 ILE A  38      82.883  24.280  33.567  1.00  0.00           C  
ATOM    592  CD1 ILE A  38      80.541  22.355  32.954  1.00  0.00           C  
ATOM    593  H   ILE A  38      84.567  22.116  32.402  1.00  0.00           H  
ATOM    594  HA  ILE A  38      84.570  22.935  35.258  1.00  0.00           H  
ATOM    595  HB  ILE A  38      82.113  22.949  35.055  1.00  0.00           H  
ATOM    596 1HG1 ILE A  38      82.495  21.977  32.216  1.00  0.00           H  
ATOM    597 2HG1 ILE A  38      82.010  20.945  33.552  1.00  0.00           H  
ATOM    598 1HG2 ILE A  38      81.901  24.684  33.321  1.00  0.00           H  
ATOM    599 2HG2 ILE A  38      83.370  24.929  34.294  1.00  0.00           H  
ATOM    600 3HG2 ILE A  38      83.491  24.227  32.664  1.00  0.00           H  
ATOM    601 1HD1 ILE A  38      80.084  21.658  32.251  1.00  0.00           H  
ATOM    602 2HD1 ILE A  38      80.003  22.319  33.902  1.00  0.00           H  
ATOM    603 3HD1 ILE A  38      80.493  23.364  32.547  1.00  0.00           H  
ATOM    604  N   GLY A  39      84.640  19.951  34.603  1.00  0.00           N  
ATOM    605  CA  GLY A  39      84.640  18.597  35.159  1.00  0.00           C  
ATOM    606  C   GLY A  39      85.022  17.632  34.057  1.00  0.00           C  
ATOM    607  O   GLY A  39      85.421  18.009  32.953  1.00  0.00           O  
ATOM    608  H   GLY A  39      85.214  20.152  33.797  1.00  0.00           H  
ATOM    609 1HA  GLY A  39      85.343  18.545  35.990  1.00  0.00           H  
ATOM    610 2HA  GLY A  39      83.653  18.368  35.559  1.00  0.00           H  
ATOM    611  N   ARG A  40      84.858  16.401  34.367  1.00  0.00           N  
ATOM    612  CA  ARG A  40      85.163  15.380  33.399  1.00  0.00           C  
ATOM    613  C   ARG A  40      83.931  14.481  33.160  1.00  0.00           C  
ATOM    614  O   ARG A  40      83.057  14.357  34.035  1.00  0.00           O  
ATOM    615  CB  ARG A  40      86.340  14.540  33.872  1.00  0.00           C  
ATOM    616  CG  ARG A  40      87.650  15.299  34.018  1.00  0.00           C  
ATOM    617  CD  ARG A  40      88.738  14.424  34.525  1.00  0.00           C  
ATOM    618  NE  ARG A  40      89.100  13.397  33.561  1.00  0.00           N  
ATOM    619  CZ  ARG A  40      89.922  12.361  33.820  1.00  0.00           C  
ATOM    620  NH1 ARG A  40      90.456  12.228  35.014  1.00  0.00           N  
ATOM    621  NH2 ARG A  40      90.190  11.478  32.875  1.00  0.00           N  
ATOM    622  H   ARG A  40      84.518  16.129  35.278  1.00  0.00           H  
ATOM    623  HA  ARG A  40      85.432  15.863  32.459  1.00  0.00           H  
ATOM    624 1HB  ARG A  40      86.106  14.098  34.839  1.00  0.00           H  
ATOM    625 2HB  ARG A  40      86.509  13.723  33.171  1.00  0.00           H  
ATOM    626 1HG  ARG A  40      87.951  15.695  33.048  1.00  0.00           H  
ATOM    627 2HG  ARG A  40      87.517  16.122  34.721  1.00  0.00           H  
ATOM    628 1HD  ARG A  40      89.623  15.026  34.730  1.00  0.00           H  
ATOM    629 2HD  ARG A  40      88.413  13.933  35.441  1.00  0.00           H  
ATOM    630  HE  ARG A  40      88.709  13.465  32.631  1.00  0.00           H  
ATOM    631 1HH1 ARG A  40      90.251  12.903  35.737  1.00  0.00           H  
ATOM    632 2HH1 ARG A  40      91.072  11.452  35.208  1.00  0.00           H  
ATOM    633 1HH2 ARG A  40      89.779  11.579  31.957  1.00  0.00           H  
ATOM    634 2HH2 ARG A  40      90.805  10.701  33.069  1.00  0.00           H  
ATOM    635  N   SER A  41      83.790  13.970  31.930  1.00  0.00           N  
ATOM    636  CA  SER A  41      82.631  13.117  31.643  1.00  0.00           C  
ATOM    637  C   SER A  41      82.876  11.725  32.236  1.00  0.00           C  
ATOM    638  O   SER A  41      84.003  11.432  32.668  1.00  0.00           O  
ATOM    639  CB  SER A  41      82.392  13.020  30.149  1.00  0.00           C  
ATOM    640  OG  SER A  41      83.418  12.300  29.522  1.00  0.00           O  
ATOM    641  H   SER A  41      84.458  14.155  31.196  1.00  0.00           H  
ATOM    642  HA  SER A  41      81.750  13.563  32.106  1.00  0.00           H  
ATOM    643 1HB  SER A  41      81.436  12.531  29.964  1.00  0.00           H  
ATOM    644 2HB  SER A  41      82.335  14.021  29.724  1.00  0.00           H  
ATOM    645  HG  SER A  41      83.075  11.413  29.387  1.00  0.00           H  
ATOM    646  N   TYR A  42      81.865  10.856  32.115  1.00  0.00           N  
ATOM    647  CA  TYR A  42      81.962   9.432  32.496  1.00  0.00           C  
ATOM    648  C   TYR A  42      83.239   8.764  31.958  1.00  0.00           C  
ATOM    649  O   TYR A  42      84.074   8.288  32.743  1.00  0.00           O  
ATOM    650  CB  TYR A  42      80.729   8.669  32.005  1.00  0.00           C  
ATOM    651  CG  TYR A  42      80.773   7.186  32.298  1.00  0.00           C  
ATOM    652  CD1 TYR A  42      80.478   6.722  33.572  1.00  0.00           C  
ATOM    653  CD2 TYR A  42      81.107   6.290  31.294  1.00  0.00           C  
ATOM    654  CE1 TYR A  42      80.517   5.367  33.840  1.00  0.00           C  
ATOM    655  CE2 TYR A  42      81.146   4.935  31.562  1.00  0.00           C  
ATOM    656  CZ  TYR A  42      80.853   4.474  32.829  1.00  0.00           C  
ATOM    657  OH  TYR A  42      80.892   3.124  33.096  1.00  0.00           O  
ATOM    658  H   TYR A  42      80.995  11.207  31.741  1.00  0.00           H  
ATOM    659  HA  TYR A  42      82.005   9.367  33.584  1.00  0.00           H  
ATOM    660 1HB  TYR A  42      79.835   9.083  32.473  1.00  0.00           H  
ATOM    661 2HB  TYR A  42      80.626   8.800  30.928  1.00  0.00           H  
ATOM    662  HD1 TYR A  42      80.215   7.426  34.362  1.00  0.00           H  
ATOM    663  HD2 TYR A  42      81.340   6.655  30.294  1.00  0.00           H  
ATOM    664  HE1 TYR A  42      80.286   5.003  34.840  1.00  0.00           H  
ATOM    665  HE2 TYR A  42      81.410   4.231  30.773  1.00  0.00           H  
ATOM    666  HH  TYR A  42      81.139   2.649  32.299  1.00  0.00           H  
ATOM    667  N   GLU A  43      83.421   8.828  30.644  1.00  0.00           N  
ATOM    668  CA  GLU A  43      84.612   8.232  30.023  1.00  0.00           C  
ATOM    669  C   GLU A  43      85.865   9.076  30.264  1.00  0.00           C  
ATOM    670  O   GLU A  43      86.903   8.781  29.667  1.00  0.00           O  
ATOM    671  CB  GLU A  43      84.394   8.056  28.519  1.00  0.00           C  
ATOM    672  CG  GLU A  43      83.317   7.043  28.154  1.00  0.00           C  
ATOM    673  CD  GLU A  43      83.116   6.913  26.670  1.00  0.00           C  
ATOM    674  OE1 GLU A  43      83.712   7.667  25.940  1.00  0.00           O  
ATOM    675  OE2 GLU A  43      82.364   6.057  26.266  1.00  0.00           O  
ATOM    676  H   GLU A  43      82.739   9.289  30.058  1.00  0.00           H  
ATOM    677  HA  GLU A  43      84.781   7.252  30.470  1.00  0.00           H  
ATOM    678 1HB  GLU A  43      84.116   9.013  28.077  1.00  0.00           H  
ATOM    679 2HB  GLU A  43      85.325   7.737  28.051  1.00  0.00           H  
ATOM    680 1HG  GLU A  43      83.596   6.070  28.558  1.00  0.00           H  
ATOM    681 2HG  GLU A  43      82.379   7.343  28.618  1.00  0.00           H  
ATOM    682  N   GLY A  44      85.760  10.145  31.045  1.00  0.00           N  
ATOM    683  CA  GLY A  44      86.955  10.939  31.365  1.00  0.00           C  
ATOM    684  C   GLY A  44      87.306  12.021  30.336  1.00  0.00           C  
ATOM    685  O   GLY A  44      88.334  12.684  30.472  1.00  0.00           O  
ATOM    686  H   GLY A  44      84.867  10.424  31.426  1.00  0.00           H  
ATOM    687 1HA  GLY A  44      86.819  11.429  32.329  1.00  0.00           H  
ATOM    688 2HA  GLY A  44      87.816  10.278  31.459  1.00  0.00           H  
ATOM    689  N   ARG A  45      86.395  12.343  29.443  1.00  0.00           N  
ATOM    690  CA  ARG A  45      86.577  13.506  28.557  1.00  0.00           C  
ATOM    691  C   ARG A  45      86.372  14.807  29.326  1.00  0.00           C  
ATOM    692  O   ARG A  45      85.746  14.839  30.385  1.00  0.00           O  
ATOM    693  CB  ARG A  45      85.605  13.456  27.387  1.00  0.00           C  
ATOM    694  CG  ARG A  45      85.830  12.306  26.418  1.00  0.00           C  
ATOM    695  CD  ARG A  45      84.873  12.349  25.283  1.00  0.00           C  
ATOM    696  NE  ARG A  45      85.047  11.221  24.383  1.00  0.00           N  
ATOM    697  CZ  ARG A  45      85.911  11.193  23.350  1.00  0.00           C  
ATOM    698  NH1 ARG A  45      86.670  12.236  23.099  1.00  0.00           N  
ATOM    699  NH2 ARG A  45      85.996  10.116  22.588  1.00  0.00           N  
ATOM    700  H   ARG A  45      85.556  11.787  29.359  1.00  0.00           H  
ATOM    701  HA  ARG A  45      87.593  13.484  28.162  1.00  0.00           H  
ATOM    702 1HB  ARG A  45      84.587  13.374  27.764  1.00  0.00           H  
ATOM    703 2HB  ARG A  45      85.671  14.384  26.819  1.00  0.00           H  
ATOM    704 1HG  ARG A  45      86.842  12.363  26.015  1.00  0.00           H  
ATOM    705 2HG  ARG A  45      85.700  11.358  26.941  1.00  0.00           H  
ATOM    706 1HD  ARG A  45      83.853  12.325  25.667  1.00  0.00           H  
ATOM    707 2HD  ARG A  45      85.024  13.266  24.714  1.00  0.00           H  
ATOM    708  HE  ARG A  45      84.480  10.399  24.544  1.00  0.00           H  
ATOM    709 1HH1 ARG A  45      86.606  13.059  23.682  1.00  0.00           H  
ATOM    710 2HH1 ARG A  45      87.318  12.215  22.325  1.00  0.00           H  
ATOM    711 1HH2 ARG A  45      85.412   9.314  22.780  1.00  0.00           H  
ATOM    712 2HH2 ARG A  45      86.643  10.095  21.814  1.00  0.00           H  
ATOM    713  N   PRO A  46      87.033  15.826  28.877  1.00  0.00           N  
ATOM    714  CA  PRO A  46      86.981  17.100  29.606  1.00  0.00           C  
ATOM    715  C   PRO A  46      85.805  17.967  29.222  1.00  0.00           C  
ATOM    716  O   PRO A  46      85.727  18.350  28.062  1.00  0.00           O  
ATOM    717  CB  PRO A  46      88.303  17.767  29.214  1.00  0.00           C  
ATOM    718  CG  PRO A  46      88.586  17.243  27.848  1.00  0.00           C  
ATOM    719  CD  PRO A  46      88.018  15.849  27.857  1.00  0.00           C  
ATOM    720  HA  PRO A  46      86.945  16.897  30.687  1.00  0.00           H  
ATOM    721 1HB  PRO A  46      88.193  18.862  29.237  1.00  0.00           H  
ATOM    722 2HB  PRO A  46      89.086  17.508  29.941  1.00  0.00           H  
ATOM    723 1HG  PRO A  46      88.117  17.886  27.089  1.00  0.00           H  
ATOM    724 2HG  PRO A  46      89.669  17.257  27.652  1.00  0.00           H  
ATOM    725 1HD  PRO A  46      87.543  15.639  26.886  1.00  0.00           H  
ATOM    726 2HD  PRO A  46      88.821  15.126  28.060  1.00  0.00           H  
ATOM    727  N   ILE A  47      85.095  18.462  30.202  1.00  0.00           N  
ATOM    728  CA  ILE A  47      83.965  19.309  29.806  1.00  0.00           C  
ATOM    729  C   ILE A  47      84.316  20.801  29.701  1.00  0.00           C  
ATOM    730  O   ILE A  47      84.382  21.550  30.669  1.00  0.00           O  
ATOM    731  CB  ILE A  47      82.802  19.139  30.801  1.00  0.00           C  
ATOM    732  CG1 ILE A  47      82.349  17.677  30.848  1.00  0.00           C  
ATOM    733  CG2 ILE A  47      81.642  20.047  30.423  1.00  0.00           C  
ATOM    734  CD1 ILE A  47      81.357  17.380  31.948  1.00  0.00           C  
ATOM    735  H   ILE A  47      85.270  18.303  31.184  1.00  0.00           H  
ATOM    736  HA  ILE A  47      83.630  18.998  28.817  1.00  0.00           H  
ATOM    737  HB  ILE A  47      83.141  19.396  31.804  1.00  0.00           H  
ATOM    738 1HG1 ILE A  47      81.894  17.407  29.895  1.00  0.00           H  
ATOM    739 2HG1 ILE A  47      83.217  17.032  30.989  1.00  0.00           H  
ATOM    740 1HG2 ILE A  47      80.829  19.913  31.136  1.00  0.00           H  
ATOM    741 2HG2 ILE A  47      81.972  21.085  30.440  1.00  0.00           H  
ATOM    742 3HG2 ILE A  47      81.292  19.793  29.422  1.00  0.00           H  
ATOM    743 1HD1 ILE A  47      81.084  16.325  31.918  1.00  0.00           H  
ATOM    744 2HD1 ILE A  47      81.805  17.611  32.915  1.00  0.00           H  
ATOM    745 3HD1 ILE A  47      80.465  17.989  31.807  1.00  0.00           H  
ATOM    746  N   TYR A  48      84.571  21.225  28.523  1.00  0.00           N  
ATOM    747  CA  TYR A  48      84.958  22.621  28.338  1.00  0.00           C  
ATOM    748  C   TYR A  48      83.823  23.639  28.310  1.00  0.00           C  
ATOM    749  O   TYR A  48      82.866  23.520  27.548  1.00  0.00           O  
ATOM    750  CB  TYR A  48      85.770  22.746  27.047  1.00  0.00           C  
ATOM    751  CG  TYR A  48      87.138  22.106  27.122  1.00  0.00           C  
ATOM    752  CD1 TYR A  48      87.323  20.808  26.668  1.00  0.00           C  
ATOM    753  CD2 TYR A  48      88.209  22.816  27.645  1.00  0.00           C  
ATOM    754  CE1 TYR A  48      88.573  20.223  26.737  1.00  0.00           C  
ATOM    755  CE2 TYR A  48      89.458  22.232  27.714  1.00  0.00           C  
ATOM    756  CZ  TYR A  48      89.642  20.941  27.262  1.00  0.00           C  
ATOM    757  OH  TYR A  48      90.887  20.358  27.331  1.00  0.00           O  
ATOM    758  H   TYR A  48      84.512  20.620  27.717  1.00  0.00           H  
ATOM    759  HA  TYR A  48      85.576  22.924  29.184  1.00  0.00           H  
ATOM    760 1HB  TYR A  48      85.222  22.282  26.226  1.00  0.00           H  
ATOM    761 2HB  TYR A  48      85.900  23.799  26.799  1.00  0.00           H  
ATOM    762  HD1 TYR A  48      86.482  20.249  26.258  1.00  0.00           H  
ATOM    763  HD2 TYR A  48      88.063  23.836  28.002  1.00  0.00           H  
ATOM    764  HE1 TYR A  48      88.718  19.204  26.381  1.00  0.00           H  
ATOM    765  HE2 TYR A  48      90.299  22.790  28.125  1.00  0.00           H  
ATOM    766  HH  TYR A  48      90.841  19.466  26.979  1.00  0.00           H  
ATOM    767  N   VAL A  49      84.080  24.702  28.982  1.00  0.00           N  
ATOM    768  CA  VAL A  49      83.172  25.821  29.029  1.00  0.00           C  
ATOM    769  C   VAL A  49      83.950  27.023  28.522  1.00  0.00           C  
ATOM    770  O   VAL A  49      85.094  27.211  28.949  1.00  0.00           O  
ATOM    771  CB  VAL A  49      82.656  26.069  30.459  1.00  0.00           C  
ATOM    772  CG1 VAL A  49      83.818  26.334  31.405  1.00  0.00           C  
ATOM    773  CG2 VAL A  49      81.681  27.236  30.462  1.00  0.00           C  
ATOM    774  H   VAL A  49      84.949  24.752  29.494  1.00  0.00           H  
ATOM    775  HA  VAL A  49      82.315  25.598  28.392  1.00  0.00           H  
ATOM    776  HB  VAL A  49      82.151  25.171  30.814  1.00  0.00           H  
ATOM    777 1HG1 VAL A  49      83.435  26.507  32.412  1.00  0.00           H  
ATOM    778 2HG1 VAL A  49      84.484  25.472  31.415  1.00  0.00           H  
ATOM    779 3HG1 VAL A  49      84.366  27.215  31.071  1.00  0.00           H  
ATOM    780 1HG2 VAL A  49      81.319  27.405  31.476  1.00  0.00           H  
ATOM    781 2HG2 VAL A  49      82.185  28.133  30.101  1.00  0.00           H  
ATOM    782 3HG2 VAL A  49      80.837  27.007  29.810  1.00  0.00           H  
ATOM    783  N   LEU A  50      83.337  27.814  27.636  1.00  0.00           N  
ATOM    784  CA  LEU A  50      83.984  29.054  27.120  1.00  0.00           C  
ATOM    785  C   LEU A  50      83.280  30.246  27.747  1.00  0.00           C  
ATOM    786  O   LEU A  50      82.055  30.226  27.837  1.00  0.00           O  
ATOM    787  CB  LEU A  50      83.901  29.140  25.591  1.00  0.00           C  
ATOM    788  CG  LEU A  50      84.844  28.208  24.820  1.00  0.00           C  
ATOM    789  CD1 LEU A  50      86.286  28.518  25.198  1.00  0.00           C  
ATOM    790  CD2 LEU A  50      84.495  26.761  25.133  1.00  0.00           C  
ATOM    791  H   LEU A  50      82.414  27.567  27.308  1.00  0.00           H  
ATOM    792  HA  LEU A  50      85.036  29.038  27.401  1.00  0.00           H  
ATOM    793 1HB  LEU A  50      82.882  28.908  25.285  1.00  0.00           H  
ATOM    794 2HB  LEU A  50      84.125  30.163  25.288  1.00  0.00           H  
ATOM    795  HG  LEU A  50      84.735  28.384  23.749  1.00  0.00           H  
ATOM    796 1HD1 LEU A  50      86.956  27.855  24.650  1.00  0.00           H  
ATOM    797 2HD1 LEU A  50      86.514  29.553  24.945  1.00  0.00           H  
ATOM    798 3HD1 LEU A  50      86.422  28.366  26.268  1.00  0.00           H  
ATOM    799 1HD2 LEU A  50      85.165  26.098  24.584  1.00  0.00           H  
ATOM    800 2HD2 LEU A  50      84.606  26.583  26.203  1.00  0.00           H  
ATOM    801 3HD2 LEU A  50      83.465  26.562  24.836  1.00  0.00           H  
ATOM    802  N   LYS A  51      84.008  31.223  28.231  1.00  0.00           N  
ATOM    803  CA  LYS A  51      83.342  32.395  28.795  1.00  0.00           C  
ATOM    804  C   LYS A  51      83.669  33.593  27.910  1.00  0.00           C  
ATOM    805  O   LYS A  51      84.848  33.733  27.585  1.00  0.00           O  
ATOM    806  CB  LYS A  51      83.781  32.647  30.238  1.00  0.00           C  
ATOM    807  CG  LYS A  51      83.097  33.833  30.906  1.00  0.00           C  
ATOM    808  CD  LYS A  51      83.402  33.880  32.396  1.00  0.00           C  
ATOM    809  CE  LYS A  51      84.849  34.274  32.652  1.00  0.00           C  
ATOM    810  NZ  LYS A  51      85.127  34.457  34.103  1.00  0.00           N  
ATOM    811  H   LYS A  51      85.017  31.186  28.224  1.00  0.00           H  
ATOM    812  HA  LYS A  51      82.266  32.216  28.793  1.00  0.00           H  
ATOM    813 1HB  LYS A  51      83.577  31.761  30.841  1.00  0.00           H  
ATOM    814 2HB  LYS A  51      84.856  32.822  30.267  1.00  0.00           H  
ATOM    815 1HG  LYS A  51      83.440  34.759  30.443  1.00  0.00           H  
ATOM    816 2HG  LYS A  51      82.019  33.756  30.767  1.00  0.00           H  
ATOM    817 1HD  LYS A  51      82.746  34.605  32.879  1.00  0.00           H  
ATOM    818 2HD  LYS A  51      83.219  32.900  32.836  1.00  0.00           H  
ATOM    819 1HE  LYS A  51      85.511  33.502  32.263  1.00  0.00           H  
ATOM    820 2HE  LYS A  51      85.070  35.207  32.133  1.00  0.00           H  
ATOM    821 1HZ  LYS A  51      86.095  34.718  34.230  1.00  0.00           H  
ATOM    822 2HZ  LYS A  51      84.531  35.186  34.471  1.00  0.00           H  
ATOM    823 3HZ  LYS A  51      84.944  33.594  34.593  1.00  0.00           H  
ATOM    824  N   PHE A  52      82.636  34.077  27.232  1.00  0.00           N  
ATOM    825  CA  PHE A  52      82.756  34.995  26.122  1.00  0.00           C  
ATOM    826  C   PHE A  52      82.302  36.387  26.564  1.00  0.00           C  
ATOM    827  O   PHE A  52      81.167  36.549  26.993  1.00  0.00           O  
ATOM    828  CB  PHE A  52      81.923  34.516  24.932  1.00  0.00           C  
ATOM    829  CG  PHE A  52      82.420  33.236  24.321  1.00  0.00           C  
ATOM    830  CD1 PHE A  52      81.906  32.013  24.724  1.00  0.00           C  
ATOM    831  CD2 PHE A  52      83.403  33.253  23.343  1.00  0.00           C  
ATOM    832  CE1 PHE A  52      82.362  30.835  24.163  1.00  0.00           C  
ATOM    833  CE2 PHE A  52      83.860  32.077  22.779  1.00  0.00           C  
ATOM    834  CZ  PHE A  52      83.339  30.867  23.190  1.00  0.00           C  
ATOM    835  H   PHE A  52      81.717  33.775  27.523  1.00  0.00           H  
ATOM    836  HA  PHE A  52      83.803  35.036  25.819  1.00  0.00           H  
ATOM    837 1HB  PHE A  52      80.892  34.364  25.247  1.00  0.00           H  
ATOM    838 2HB  PHE A  52      81.920  35.282  24.158  1.00  0.00           H  
ATOM    839  HD1 PHE A  52      81.133  31.987  25.492  1.00  0.00           H  
ATOM    840  HD2 PHE A  52      83.815  34.209  23.018  1.00  0.00           H  
ATOM    841  HE1 PHE A  52      81.949  29.881  24.489  1.00  0.00           H  
ATOM    842  HE2 PHE A  52      84.632  32.105  22.011  1.00  0.00           H  
ATOM    843  HZ  PHE A  52      83.700  29.939  22.748  1.00  0.00           H  
ATOM    844  N   SER A  53      83.199  37.352  26.504  1.00  0.00           N  
ATOM    845  CA  SER A  53      82.930  38.707  26.988  1.00  0.00           C  
ATOM    846  C   SER A  53      84.233  39.449  27.244  1.00  0.00           C  
ATOM    847  O   SER A  53      85.257  38.838  27.548  1.00  0.00           O  
ATOM    848  CB  SER A  53      82.104  38.662  28.258  1.00  0.00           C  
ATOM    849  OG  SER A  53      82.832  38.091  29.311  1.00  0.00           O  
ATOM    850  H   SER A  53      84.104  37.142  26.108  1.00  0.00           H  
ATOM    851  HA  SER A  53      82.365  39.242  26.223  1.00  0.00           H  
ATOM    852 1HB  SER A  53      81.798  39.672  28.530  1.00  0.00           H  
ATOM    853 2HB  SER A  53      81.198  38.082  28.083  1.00  0.00           H  
ATOM    854  HG  SER A  53      83.405  38.785  29.643  1.00  0.00           H  
ATOM    855  N   THR A  54      84.118  40.727  27.124  1.00  0.00           N  
ATOM    856  CA  THR A  54      85.132  41.658  27.530  1.00  0.00           C  
ATOM    857  C   THR A  54      85.188  41.599  29.037  1.00  0.00           C  
ATOM    858  O   THR A  54      84.216  42.020  29.659  1.00  0.00           O  
ATOM    859  CB  THR A  54      84.839  43.090  27.045  1.00  0.00           C  
ATOM    860  OG1 THR A  54      84.739  43.102  25.615  1.00  0.00           O  
ATOM    861  CG2 THR A  54      85.946  44.038  27.480  1.00  0.00           C  
ATOM    862  H   THR A  54      83.261  41.078  26.720  1.00  0.00           H  
ATOM    863  HA  THR A  54      86.082  41.347  27.094  1.00  0.00           H  
ATOM    864  HB  THR A  54      83.892  43.429  27.465  1.00  0.00           H  
ATOM    865  HG1 THR A  54      84.022  43.683  25.350  1.00  0.00           H  
ATOM    866 1HG2 THR A  54      85.722  45.045  27.129  1.00  0.00           H  
ATOM    867 2HG2 THR A  54      86.017  44.039  28.568  1.00  0.00           H  
ATOM    868 3HG2 THR A  54      86.894  43.709  27.056  1.00  0.00           H  
ATOM    869  N   GLY A  55      86.304  41.141  29.552  1.00  0.00           N  
ATOM    870  CA  GLY A  55      86.449  40.829  30.975  1.00  0.00           C  
ATOM    871  C   GLY A  55      86.252  42.041  31.874  1.00  0.00           C  
ATOM    872  O   GLY A  55      86.693  43.121  31.519  1.00  0.00           O  
ATOM    873  H   GLY A  55      87.091  41.001  28.935  1.00  0.00           H  
ATOM    874 1HA  GLY A  55      85.725  40.064  31.255  1.00  0.00           H  
ATOM    875 2HA  GLY A  55      87.440  40.415  31.157  1.00  0.00           H  
ATOM    876  N   GLY A  56      85.407  41.920  32.867  1.00  0.00           N  
ATOM    877  CA  GLY A  56      85.012  43.128  33.575  1.00  0.00           C  
ATOM    878  C   GLY A  56      84.676  42.811  35.022  1.00  0.00           C  
ATOM    879  O   GLY A  56      84.238  41.699  35.337  1.00  0.00           O  
ATOM    880  H   GLY A  56      85.023  41.032  33.157  1.00  0.00           H  
ATOM    881 1HA  GLY A  56      85.821  43.857  33.530  1.00  0.00           H  
ATOM    882 2HA  GLY A  56      84.150  43.574  33.080  1.00  0.00           H  
ATOM    883  N   SER A  57      84.807  43.837  35.818  1.00  0.00           N  
ATOM    884  CA  SER A  57      84.379  43.749  37.206  1.00  0.00           C  
ATOM    885  C   SER A  57      82.855  43.585  37.243  1.00  0.00           C  
ATOM    886  O   SER A  57      82.154  44.486  36.731  1.00  0.00           O  
ATOM    887  CB  SER A  57      84.802  44.985  37.975  1.00  0.00           C  
ATOM    888  OG  SER A  57      84.317  44.950  39.289  1.00  0.00           O  
ATOM    889  H   SER A  57      85.206  44.701  35.480  1.00  0.00           H  
ATOM    890  HA  SER A  57      84.854  42.878  37.660  1.00  0.00           H  
ATOM    891 1HB  SER A  57      85.889  45.052  37.987  1.00  0.00           H  
ATOM    892 2HB  SER A  57      84.425  45.874  37.470  1.00  0.00           H  
ATOM    893  HG  SER A  57      84.114  44.029  39.471  1.00  0.00           H  
ATOM    894  N   ASN A  58      82.425  42.575  38.045  1.00  0.00           N  
ATOM    895  CA  ASN A  58      81.000  42.311  38.484  1.00  0.00           C  
ATOM    896  C   ASN A  58      79.924  42.267  37.377  1.00  0.00           C  
ATOM    897  O   ASN A  58      78.901  42.964  37.474  1.00  0.00           O  
ATOM    898  CB  ASN A  58      80.587  43.345  39.516  1.00  0.00           C  
ATOM    899  CG  ASN A  58      81.391  43.249  40.783  1.00  0.00           C  
ATOM    900  OD1 ASN A  58      81.847  42.164  41.163  1.00  0.00           O  
ATOM    901  ND2 ASN A  58      81.574  44.363  41.444  1.00  0.00           N  
ATOM    902  H   ASN A  58      83.159  41.958  38.361  1.00  0.00           H  
ATOM    903  HA  ASN A  58      80.955  41.318  38.935  1.00  0.00           H  
ATOM    904 1HB  ASN A  58      80.708  44.345  39.097  1.00  0.00           H  
ATOM    905 2HB  ASN A  58      79.532  43.216  39.758  1.00  0.00           H  
ATOM    906 1HD2 ASN A  58      82.101  44.360  42.295  1.00  0.00           H  
ATOM    907 2HD2 ASN A  58      81.186  45.218  41.100  1.00  0.00           H  
ATOM    908  N   ARG A  59      80.225  41.541  36.300  1.00  0.00           N  
ATOM    909  CA  ARG A  59      79.311  41.496  35.138  1.00  0.00           C  
ATOM    910  C   ARG A  59      78.267  40.389  35.331  1.00  0.00           C  
ATOM    911  O   ARG A  59      78.642  39.247  35.644  1.00  0.00           O  
ATOM    912  CB  ARG A  59      80.079  41.249  33.848  1.00  0.00           C  
ATOM    913  CG  ARG A  59      81.111  42.312  33.505  1.00  0.00           C  
ATOM    914  CD  ARG A  59      80.471  43.584  33.082  1.00  0.00           C  
ATOM    915  NE  ARG A  59      81.451  44.569  32.656  1.00  0.00           N  
ATOM    916  CZ  ARG A  59      81.152  45.814  32.236  1.00  0.00           C  
ATOM    917  NH1 ARG A  59      79.899  46.210  32.192  1.00  0.00           N  
ATOM    918  NH2 ARG A  59      82.118  46.637  31.868  1.00  0.00           N  
ATOM    919  H   ARG A  59      81.085  41.013  36.270  1.00  0.00           H  
ATOM    920  HA  ARG A  59      78.805  42.459  35.058  1.00  0.00           H  
ATOM    921 1HB  ARG A  59      80.597  40.294  33.910  1.00  0.00           H  
ATOM    922 2HB  ARG A  59      79.379  41.188  33.014  1.00  0.00           H  
ATOM    923 1HG  ARG A  59      81.730  42.514  34.379  1.00  0.00           H  
ATOM    924 2HG  ARG A  59      81.741  41.957  32.688  1.00  0.00           H  
ATOM    925 1HD  ARG A  59      79.796  43.392  32.248  1.00  0.00           H  
ATOM    926 2HD  ARG A  59      79.908  44.002  33.916  1.00  0.00           H  
ATOM    927  HE  ARG A  59      82.426  44.301  32.676  1.00  0.00           H  
ATOM    928 1HH1 ARG A  59      79.161  45.580  32.473  1.00  0.00           H  
ATOM    929 2HH1 ARG A  59      79.675  47.143  31.878  1.00  0.00           H  
ATOM    930 1HH2 ARG A  59      83.082  46.333  31.902  1.00  0.00           H  
ATOM    931 2HH2 ARG A  59      81.895  47.570  31.554  1.00  0.00           H  
ATOM    932  N   PRO A  60      77.023  40.708  34.976  1.00  0.00           N  
ATOM    933  CA  PRO A  60      75.983  39.658  34.838  1.00  0.00           C  
ATOM    934  C   PRO A  60      76.256  38.682  33.659  1.00  0.00           C  
ATOM    935  O   PRO A  60      76.957  38.984  32.682  1.00  0.00           O  
ATOM    936  CB  PRO A  60      74.713  40.480  34.598  1.00  0.00           C  
ATOM    937  CG  PRO A  60      75.051  41.835  35.119  1.00  0.00           C  
ATOM    938  CD  PRO A  60      76.520  41.992  34.831  1.00  0.00           C  
ATOM    939  HA  PRO A  60      75.917  39.089  35.777  1.00  0.00           H  
ATOM    940 1HB  PRO A  60      74.465  40.485  33.526  1.00  0.00           H  
ATOM    941 2HB  PRO A  60      73.862  40.021  35.123  1.00  0.00           H  
ATOM    942 1HG  PRO A  60      74.438  42.599  34.618  1.00  0.00           H  
ATOM    943 2HG  PRO A  60      74.821  41.898  36.193  1.00  0.00           H  
ATOM    944 1HD  PRO A  60      76.655  42.383  33.812  1.00  0.00           H  
ATOM    945 2HD  PRO A  60      76.969  42.671  35.570  1.00  0.00           H  
ATOM    946  N   ALA A  61      75.783  37.452  33.838  1.00  0.00           N  
ATOM    947  CA  ALA A  61      75.990  36.410  32.819  1.00  0.00           C  
ATOM    948  C   ALA A  61      74.717  35.795  32.227  1.00  0.00           C  
ATOM    949  O   ALA A  61      73.654  35.757  32.842  1.00  0.00           O  
ATOM    950  CB  ALA A  61      76.851  35.302  33.407  1.00  0.00           C  
ATOM    951  H   ALA A  61      75.275  37.222  34.680  1.00  0.00           H  
ATOM    952  HA  ALA A  61      76.507  36.862  31.973  1.00  0.00           H  
ATOM    953 1HB  ALA A  61      77.009  34.526  32.657  1.00  0.00           H  
ATOM    954 2HB  ALA A  61      77.814  35.712  33.712  1.00  0.00           H  
ATOM    955 3HB  ALA A  61      76.350  34.872  34.273  1.00  0.00           H  
ATOM    956  N   ILE A  62      74.916  35.262  31.050  1.00  0.00           N  
ATOM    957  CA  ILE A  62      73.990  34.393  30.296  1.00  0.00           C  
ATOM    958  C   ILE A  62      74.685  33.071  30.024  1.00  0.00           C  
ATOM    959  O   ILE A  62      75.843  33.062  29.609  1.00  0.00           O  
ATOM    960  CB  ILE A  62      73.549  35.035  28.968  1.00  0.00           C  
ATOM    961  CG1 ILE A  62      72.837  36.364  29.228  1.00  0.00           C  
ATOM    962  CG2 ILE A  62      72.648  34.087  28.192  1.00  0.00           C  
ATOM    963  CD1 ILE A  62      72.553  37.161  27.974  1.00  0.00           C  
ATOM    964  H   ILE A  62      75.812  35.494  30.646  1.00  0.00           H  
ATOM    965  HA  ILE A  62      73.099  34.230  30.901  1.00  0.00           H  
ATOM    966  HB  ILE A  62      74.428  35.261  28.364  1.00  0.00           H  
ATOM    967 1HG1 ILE A  62      71.890  36.177  29.734  1.00  0.00           H  
ATOM    968 2HG1 ILE A  62      73.445  36.980  29.891  1.00  0.00           H  
ATOM    969 1HG2 ILE A  62      72.345  34.556  27.257  1.00  0.00           H  
ATOM    970 2HG2 ILE A  62      73.188  33.165  27.978  1.00  0.00           H  
ATOM    971 3HG2 ILE A  62      71.763  33.858  28.787  1.00  0.00           H  
ATOM    972 1HD1 ILE A  62      72.048  38.090  28.240  1.00  0.00           H  
ATOM    973 2HD1 ILE A  62      73.492  37.390  27.469  1.00  0.00           H  
ATOM    974 3HD1 ILE A  62      71.916  36.579  27.310  1.00  0.00           H  
ATOM    975  N   TRP A  63      74.058  32.011  30.536  1.00  0.00           N  
ATOM    976  CA  TRP A  63      74.510  30.620  30.365  1.00  0.00           C  
ATOM    977  C   TRP A  63      73.789  29.935  29.187  1.00  0.00           C  
ATOM    978  O   TRP A  63      72.568  29.938  29.111  1.00  0.00           O  
ATOM    979  CB  TRP A  63      74.270  29.822  31.648  1.00  0.00           C  
ATOM    980  CG  TRP A  63      74.717  28.395  31.558  1.00  0.00           C  
ATOM    981  CD1 TRP A  63      73.940  27.314  31.266  1.00  0.00           C  
ATOM    982  CD2 TRP A  63      76.056  27.883  31.762  1.00  0.00           C  
ATOM    983  NE1 TRP A  63      74.699  26.170  31.275  1.00  0.00           N  
ATOM    984  CE2 TRP A  63      75.997  26.499  31.575  1.00  0.00           C  
ATOM    985  CE3 TRP A  63      77.282  28.479  32.082  1.00  0.00           C  
ATOM    986  CZ2 TRP A  63      77.117  25.693  31.699  1.00  0.00           C  
ATOM    987  CZ3 TRP A  63      78.406  27.671  32.205  1.00  0.00           C  
ATOM    988  CH2 TRP A  63      78.325  26.314  32.018  1.00  0.00           C  
ATOM    989  H   TRP A  63      73.222  32.194  31.072  1.00  0.00           H  
ATOM    990  HA  TRP A  63      75.579  30.627  30.153  1.00  0.00           H  
ATOM    991 1HB  TRP A  63      74.798  30.296  32.475  1.00  0.00           H  
ATOM    992 2HB  TRP A  63      73.207  29.834  31.890  1.00  0.00           H  
ATOM    993  HD1 TRP A  63      72.873  27.353  31.056  1.00  0.00           H  
ATOM    994  HE1 TRP A  63      74.359  25.237  31.091  1.00  0.00           H  
ATOM    995  HE3 TRP A  63      77.353  29.556  32.229  1.00  0.00           H  
ATOM    996  HZ2 TRP A  63      77.073  24.614  31.554  1.00  0.00           H  
ATOM    997  HZ3 TRP A  63      79.357  28.143  32.456  1.00  0.00           H  
ATOM    998  HH2 TRP A  63      79.227  25.710  32.121  1.00  0.00           H  
ATOM    999  N   ILE A  64      74.549  29.419  28.240  1.00  0.00           N  
ATOM   1000  CA  ILE A  64      73.989  28.712  27.108  1.00  0.00           C  
ATOM   1001  C   ILE A  64      74.731  27.401  26.953  1.00  0.00           C  
ATOM   1002  O   ILE A  64      75.947  27.488  26.776  1.00  0.00           O  
ATOM   1003  CB  ILE A  64      74.091  29.539  25.813  1.00  0.00           C  
ATOM   1004  CG1 ILE A  64      73.342  30.865  25.967  1.00  0.00           C  
ATOM   1005  CG2 ILE A  64      73.546  28.749  24.633  1.00  0.00           C  
ATOM   1006  CD1 ILE A  64      73.558  31.825  24.819  1.00  0.00           C  
ATOM   1007  H   ILE A  64      75.551  29.522  28.309  1.00  0.00           H  
ATOM   1008  HA  ILE A  64      72.935  28.523  27.306  1.00  0.00           H  
ATOM   1009  HB  ILE A  64      75.134  29.787  25.621  1.00  0.00           H  
ATOM   1010 1HG1 ILE A  64      72.273  30.671  26.052  1.00  0.00           H  
ATOM   1011 2HG1 ILE A  64      73.658  31.358  26.886  1.00  0.00           H  
ATOM   1012 1HG2 ILE A  64      73.625  29.349  23.727  1.00  0.00           H  
ATOM   1013 2HG2 ILE A  64      74.121  27.832  24.513  1.00  0.00           H  
ATOM   1014 3HG2 ILE A  64      72.500  28.501  24.814  1.00  0.00           H  
ATOM   1015 1HD1 ILE A  64      72.996  32.742  25.000  1.00  0.00           H  
ATOM   1016 2HD1 ILE A  64      74.620  32.061  24.737  1.00  0.00           H  
ATOM   1017 3HD1 ILE A  64      73.216  31.367  23.892  1.00  0.00           H  
ATOM   1018  N   ASP A  65      74.000  26.282  26.924  1.00  0.00           N  
ATOM   1019  CA  ASP A  65      74.634  24.986  26.598  1.00  0.00           C  
ATOM   1020  C   ASP A  65      74.076  24.284  25.354  1.00  0.00           C  
ATOM   1021  O   ASP A  65      72.935  24.562  24.992  1.00  0.00           O  
ATOM   1022  CB  ASP A  65      74.505  24.037  27.792  1.00  0.00           C  
ATOM   1023  CG  ASP A  65      73.059  23.681  28.112  1.00  0.00           C  
ATOM   1024  OD1 ASP A  65      72.265  23.629  27.202  1.00  0.00           O  
ATOM   1025  OD2 ASP A  65      72.763  23.464  29.262  1.00  0.00           O  
ATOM   1026  H   ASP A  65      73.010  26.309  27.124  1.00  0.00           H  
ATOM   1027  HA  ASP A  65      75.691  25.160  26.394  1.00  0.00           H  
ATOM   1028 1HB  ASP A  65      75.053  23.117  27.587  1.00  0.00           H  
ATOM   1029 2HB  ASP A  65      74.954  24.496  28.673  1.00  0.00           H  
ATOM   1030  N   LEU A  66      74.879  23.477  24.663  1.00  0.00           N  
ATOM   1031  CA  LEU A  66      74.430  22.659  23.543  1.00  0.00           C  
ATOM   1032  C   LEU A  66      74.711  21.174  23.806  1.00  0.00           C  
ATOM   1033  O   LEU A  66      75.431  20.874  24.770  1.00  0.00           O  
ATOM   1034  CB  LEU A  66      75.127  23.103  22.251  1.00  0.00           C  
ATOM   1035  CG  LEU A  66      74.914  24.569  21.850  1.00  0.00           C  
ATOM   1036  CD1 LEU A  66      75.786  24.899  20.647  1.00  0.00           C  
ATOM   1037  CD2 LEU A  66      73.443  24.801  21.539  1.00  0.00           C  
ATOM   1038  H   LEU A  66      75.849  23.440  24.941  1.00  0.00           H  
ATOM   1039  HA  LEU A  66      73.355  22.793  23.426  1.00  0.00           H  
ATOM   1040 1HB  LEU A  66      76.198  22.943  22.361  1.00  0.00           H  
ATOM   1041 2HB  LEU A  66      74.769  22.480  21.431  1.00  0.00           H  
ATOM   1042  HG  LEU A  66      75.218  25.218  22.671  1.00  0.00           H  
ATOM   1043 1HD1 LEU A  66      75.635  25.940  20.362  1.00  0.00           H  
ATOM   1044 2HD1 LEU A  66      76.834  24.742  20.904  1.00  0.00           H  
ATOM   1045 3HD1 LEU A  66      75.516  24.252  19.813  1.00  0.00           H  
ATOM   1046 1HD2 LEU A  66      73.291  25.843  21.255  1.00  0.00           H  
ATOM   1047 2HD2 LEU A  66      73.138  24.153  20.717  1.00  0.00           H  
ATOM   1048 3HD2 LEU A  66      72.844  24.575  22.421  1.00  0.00           H  
ATOM   1049  N   GLY A  67      74.224  20.295  22.938  1.00  0.00           N  
ATOM   1050  CA  GLY A  67      74.600  18.855  22.987  1.00  0.00           C  
ATOM   1051  C   GLY A  67      74.377  18.132  24.319  1.00  0.00           C  
ATOM   1052  O   GLY A  67      75.152  17.246  24.645  1.00  0.00           O  
ATOM   1053  H   GLY A  67      73.582  20.612  22.226  1.00  0.00           H  
ATOM   1054 1HA  GLY A  67      74.037  18.306  22.232  1.00  0.00           H  
ATOM   1055 2HA  GLY A  67      75.656  18.746  22.742  1.00  0.00           H  
ATOM   1056  N   ILE A  68      73.227  18.351  24.936  1.00  0.00           N  
ATOM   1057  CA  ILE A  68      72.739  17.450  25.958  1.00  0.00           C  
ATOM   1058  C   ILE A  68      72.362  16.110  25.312  1.00  0.00           C  
ATOM   1059  O   ILE A  68      72.676  15.071  25.881  1.00  0.00           O  
ATOM   1060  CB  ILE A  68      71.526  18.049  26.693  1.00  0.00           C  
ATOM   1061  CG1 ILE A  68      71.947  19.277  27.505  1.00  0.00           C  
ATOM   1062  CG2 ILE A  68      70.883  17.007  27.595  1.00  0.00           C  
ATOM   1063  CD1 ILE A  68      70.785  20.086  28.036  1.00  0.00           C  
ATOM   1064  H   ILE A  68      72.677  19.162  24.691  1.00  0.00           H  
ATOM   1065  HA  ILE A  68      73.534  17.288  26.685  1.00  0.00           H  
ATOM   1066  HB  ILE A  68      70.791  18.390  25.965  1.00  0.00           H  
ATOM   1067 1HG1 ILE A  68      72.558  18.962  28.350  1.00  0.00           H  
ATOM   1068 2HG1 ILE A  68      72.561  19.931  26.884  1.00  0.00           H  
ATOM   1069 1HG2 ILE A  68      70.028  17.447  28.107  1.00  0.00           H  
ATOM   1070 2HG2 ILE A  68      70.549  16.162  26.993  1.00  0.00           H  
ATOM   1071 3HG2 ILE A  68      71.610  16.663  28.331  1.00  0.00           H  
ATOM   1072 1HD1 ILE A  68      71.163  20.939  28.599  1.00  0.00           H  
ATOM   1073 2HD1 ILE A  68      70.179  20.441  27.202  1.00  0.00           H  
ATOM   1074 3HD1 ILE A  68      70.176  19.462  28.688  1.00  0.00           H  
ATOM   1075  N   HIS A  69      71.625  16.088  24.201  1.00  0.00           N  
ATOM   1076  CA  HIS A  69      71.340  14.796  23.540  1.00  0.00           C  
ATOM   1077  C   HIS A  69      72.236  14.574  22.319  1.00  0.00           C  
ATOM   1078  O   HIS A  69      72.209  15.406  21.402  1.00  0.00           O  
ATOM   1079  CB  HIS A  69      69.871  14.718  23.112  1.00  0.00           C  
ATOM   1080  CG  HIS A  69      68.908  14.748  24.259  1.00  0.00           C  
ATOM   1081  ND1 HIS A  69      68.184  15.873  24.592  1.00  0.00           N  
ATOM   1082  CD2 HIS A  69      68.552  13.792  25.149  1.00  0.00           C  
ATOM   1083  CE1 HIS A  69      67.421  15.607  25.639  1.00  0.00           C  
ATOM   1084  NE2 HIS A  69      67.627  14.352  25.995  1.00  0.00           N  
ATOM   1085  H   HIS A  69      71.256  16.938  23.800  1.00  0.00           H  
ATOM   1086  HA  HIS A  69      71.532  13.981  24.237  1.00  0.00           H  
ATOM   1087 1HB  HIS A  69      69.639  15.553  22.450  1.00  0.00           H  
ATOM   1088 2HB  HIS A  69      69.704  13.799  22.551  1.00  0.00           H  
ATOM   1089  HD2 HIS A  69      68.928  12.770  25.187  1.00  0.00           H  
ATOM   1090  HE1 HIS A  69      66.739  16.304  26.124  1.00  0.00           H  
ATOM   1091  HE2 HIS A  69      67.178  13.876  26.765  1.00  0.00           H  
ATOM   1092  N   SER A  70      73.025  13.480  22.403  1.00  0.00           N  
ATOM   1093  CA  SER A  70      74.061  13.084  21.419  1.00  0.00           C  
ATOM   1094  C   SER A  70      73.608  13.202  19.971  1.00  0.00           C  
ATOM   1095  O   SER A  70      74.408  13.670  19.147  1.00  0.00           O  
ATOM   1096  CB  SER A  70      74.498  11.656  21.679  1.00  0.00           C  
ATOM   1097  OG  SER A  70      73.434  10.763  21.492  1.00  0.00           O  
ATOM   1098  H   SER A  70      72.873  12.902  23.217  1.00  0.00           H  
ATOM   1099  HA  SER A  70      74.921  13.745  21.537  1.00  0.00           H  
ATOM   1100 1HB  SER A  70      75.315  11.397  21.006  1.00  0.00           H  
ATOM   1101 2HB  SER A  70      74.873  11.570  22.698  1.00  0.00           H  
ATOM   1102  HG  SER A  70      73.365  10.628  20.544  1.00  0.00           H  
ATOM   1103  N   ARG A  71      72.391  12.682  19.636  1.00  0.00           N  
ATOM   1104  CA  ARG A  71      71.989  12.659  18.202  1.00  0.00           C  
ATOM   1105  C   ARG A  71      71.501  14.016  17.634  1.00  0.00           C  
ATOM   1106  O   ARG A  71      71.220  14.082  16.435  1.00  0.00           O  
ATOM   1107  CB  ARG A  71      70.885  11.632  17.998  1.00  0.00           C  
ATOM   1108  CG  ARG A  71      69.561  11.977  18.660  1.00  0.00           C  
ATOM   1109  CD  ARG A  71      68.561  10.892  18.486  1.00  0.00           C  
ATOM   1110  NE  ARG A  71      67.275  11.241  19.068  1.00  0.00           N  
ATOM   1111  CZ  ARG A  71      66.185  10.450  19.045  1.00  0.00           C  
ATOM   1112  NH1 ARG A  71      66.241   9.270  18.468  1.00  0.00           N  
ATOM   1113  NH2 ARG A  71      65.059  10.859  19.603  1.00  0.00           N  
ATOM   1114  H   ARG A  71      71.757  12.313  20.331  1.00  0.00           H  
ATOM   1115  HA  ARG A  71      72.855  12.374  17.604  1.00  0.00           H  
ATOM   1116 1HB  ARG A  71      70.698  11.506  16.933  1.00  0.00           H  
ATOM   1117 2HB  ARG A  71      71.209  10.667  18.390  1.00  0.00           H  
ATOM   1118 1HG  ARG A  71      69.717  12.131  19.728  1.00  0.00           H  
ATOM   1119 2HG  ARG A  71      69.158  12.888  18.216  1.00  0.00           H  
ATOM   1120 1HD  ARG A  71      68.414  10.699  17.424  1.00  0.00           H  
ATOM   1121 2HD  ARG A  71      68.920   9.985  18.973  1.00  0.00           H  
ATOM   1122  HE  ARG A  71      67.193  12.141  19.521  1.00  0.00           H  
ATOM   1123 1HH1 ARG A  71      67.101   8.956  18.041  1.00  0.00           H  
ATOM   1124 2HH1 ARG A  71      65.424   8.676  18.451  1.00  0.00           H  
ATOM   1125 1HH2 ARG A  71      65.016  11.767  20.047  1.00  0.00           H  
ATOM   1126 2HH2 ARG A  71      64.242  10.266  19.586  1.00  0.00           H  
ATOM   1127  N   GLU A  72      71.408  15.115  18.434  1.00  0.00           N  
ATOM   1128  CA  GLU A  72      70.850  16.419  17.996  1.00  0.00           C  
ATOM   1129  C   GLU A  72      71.918  17.389  17.461  1.00  0.00           C  
ATOM   1130  O   GLU A  72      72.180  18.388  18.140  1.00  0.00           O  
ATOM   1131  CB  GLU A  72      70.103  17.084  19.155  1.00  0.00           C  
ATOM   1132  CG  GLU A  72      68.886  16.312  19.644  1.00  0.00           C  
ATOM   1133  CD  GLU A  72      68.169  17.003  20.769  1.00  0.00           C  
ATOM   1134  OE1 GLU A  72      68.662  18.000  21.241  1.00  0.00           O  
ATOM   1135  OE2 GLU A  72      67.125  16.534  21.159  1.00  0.00           O  
ATOM   1136  H   GLU A  72      71.745  15.017  19.381  1.00  0.00           H  
ATOM   1137  HA  GLU A  72      70.148  16.239  17.181  1.00  0.00           H  
ATOM   1138 1HB  GLU A  72      70.781  17.211  19.999  1.00  0.00           H  
ATOM   1139 2HB  GLU A  72      69.770  18.076  18.851  1.00  0.00           H  
ATOM   1140 1HG  GLU A  72      68.194  16.182  18.813  1.00  0.00           H  
ATOM   1141 2HG  GLU A  72      69.204  15.324  19.974  1.00  0.00           H  
ATOM   1142  N   TRP A  73      72.657  16.931  16.428  1.00  0.00           N  
ATOM   1143  CA  TRP A  73      73.943  17.507  16.024  1.00  0.00           C  
ATOM   1144  C   TRP A  73      73.877  19.005  15.702  1.00  0.00           C  
ATOM   1145  O   TRP A  73      74.926  19.659  15.678  1.00  0.00           O  
ATOM   1146  CB  TRP A  73      74.480  16.758  14.803  1.00  0.00           C  
ATOM   1147  CG  TRP A  73      74.946  15.367  15.111  1.00  0.00           C  
ATOM   1148  CD1 TRP A  73      75.288  14.874  16.334  1.00  0.00           C  
ATOM   1149  CD2 TRP A  73      75.122  14.276  14.175  1.00  0.00           C  
ATOM   1150  NE1 TRP A  73      75.665  13.559  16.225  1.00  0.00           N  
ATOM   1151  CE2 TRP A  73      75.568  13.176  14.911  1.00  0.00           C  
ATOM   1152  CE3 TRP A  73      74.939  14.147  12.792  1.00  0.00           C  
ATOM   1153  CZ2 TRP A  73      75.839  11.955  14.314  1.00  0.00           C  
ATOM   1154  CZ3 TRP A  73      75.209  12.922  12.194  1.00  0.00           C  
ATOM   1155  CH2 TRP A  73      75.646  11.855  12.936  1.00  0.00           C  
ATOM   1156  H   TRP A  73      72.287  16.144  15.914  1.00  0.00           H  
ATOM   1157  HA  TRP A  73      74.647  17.394  16.849  1.00  0.00           H  
ATOM   1158 1HB  TRP A  73      73.702  16.699  14.041  1.00  0.00           H  
ATOM   1159 2HB  TRP A  73      75.315  17.312  14.375  1.00  0.00           H  
ATOM   1160  HD1 TRP A  73      75.266  15.442  17.262  1.00  0.00           H  
ATOM   1161  HE1 TRP A  73      75.966  12.968  16.987  1.00  0.00           H  
ATOM   1162  HE3 TRP A  73      74.588  14.991  12.199  1.00  0.00           H  
ATOM   1163  HZ2 TRP A  73      76.188  11.095  14.886  1.00  0.00           H  
ATOM   1164  HZ3 TRP A  73      75.064  12.831  11.117  1.00  0.00           H  
ATOM   1165  HH2 TRP A  73      75.849  10.908  12.435  1.00  0.00           H  
ATOM   1166  N   ILE A  74      72.727  19.493  15.209  1.00  0.00           N  
ATOM   1167  CA  ILE A  74      72.556  20.940  14.826  1.00  0.00           C  
ATOM   1168  C   ILE A  74      72.740  21.826  16.062  1.00  0.00           C  
ATOM   1169  O   ILE A  74      73.332  22.903  15.978  1.00  0.00           O  
ATOM   1170  CB  ILE A  74      71.172  21.211  14.208  1.00  0.00           C  
ATOM   1171  CG1 ILE A  74      71.148  22.587  13.536  1.00  0.00           C  
ATOM   1172  CG2 ILE A  74      70.087  21.113  15.269  1.00  0.00           C  
ATOM   1173  CD1 ILE A  74      72.085  22.707  12.356  1.00  0.00           C  
ATOM   1174  H   ILE A  74      71.950  18.858  15.093  1.00  0.00           H  
ATOM   1175  HA  ILE A  74      73.311  21.192  14.083  1.00  0.00           H  
ATOM   1176  HB  ILE A  74      70.972  20.476  13.428  1.00  0.00           H  
ATOM   1177 1HG1 ILE A  74      70.137  22.806  13.194  1.00  0.00           H  
ATOM   1178 2HG1 ILE A  74      71.418  23.352  14.265  1.00  0.00           H  
ATOM   1179 1HG2 ILE A  74      69.116  21.308  14.815  1.00  0.00           H  
ATOM   1180 2HG2 ILE A  74      70.091  20.114  15.702  1.00  0.00           H  
ATOM   1181 3HG2 ILE A  74      70.276  21.848  16.051  1.00  0.00           H  
ATOM   1182 1HD1 ILE A  74      72.011  23.710  11.934  1.00  0.00           H  
ATOM   1183 2HD1 ILE A  74      73.109  22.526  12.685  1.00  0.00           H  
ATOM   1184 3HD1 ILE A  74      71.811  21.974  11.599  1.00  0.00           H  
ATOM   1185  N   THR A  75      72.387  21.246  17.204  1.00  0.00           N  
ATOM   1186  CA  THR A  75      72.562  21.884  18.522  1.00  0.00           C  
ATOM   1187  C   THR A  75      74.038  22.234  18.795  1.00  0.00           C  
ATOM   1188  O   THR A  75      74.392  23.406  19.023  1.00  0.00           O  
ATOM   1189  CB  THR A  75      72.032  20.976  19.648  1.00  0.00           C  
ATOM   1190  OG1 THR A  75      72.715  19.717  19.610  1.00  0.00           O  
ATOM   1191  CG2 THR A  75      70.538  20.743  19.486  1.00  0.00           C  
ATOM   1192  H   THR A  75      71.980  20.323  17.154  1.00  0.00           H  
ATOM   1193  HA  THR A  75      71.994  22.815  18.534  1.00  0.00           H  
ATOM   1194  HB  THR A  75      72.219  21.447  20.613  1.00  0.00           H  
ATOM   1195  HG1 THR A  75      72.090  19.009  19.786  1.00  0.00           H  
ATOM   1196 1HG2 THR A  75      70.181  20.100  20.290  1.00  0.00           H  
ATOM   1197 2HG2 THR A  75      70.015  21.699  19.526  1.00  0.00           H  
ATOM   1198 3HG2 THR A  75      70.346  20.264  18.527  1.00  0.00           H  
ATOM   1199  N   GLN A  76      74.864  21.188  18.705  1.00  0.00           N  
ATOM   1200  CA  GLN A  76      76.330  21.316  18.821  1.00  0.00           C  
ATOM   1201  C   GLN A  76      76.826  22.411  17.848  1.00  0.00           C  
ATOM   1202  O   GLN A  76      77.573  23.298  18.268  1.00  0.00           O  
ATOM   1203  CB  GLN A  76      77.022  19.983  18.525  1.00  0.00           C  
ATOM   1204  CG  GLN A  76      78.522  19.993  18.762  1.00  0.00           C  
ATOM   1205  CD  GLN A  76      79.292  20.535  17.573  1.00  0.00           C  
ATOM   1206  OE1 GLN A  76      79.197  20.007  16.462  1.00  0.00           O  
ATOM   1207  NE2 GLN A  76      80.061  21.594  17.799  1.00  0.00           N  
ATOM   1208  H   GLN A  76      74.461  20.275  18.551  1.00  0.00           H  
ATOM   1209  HA  GLN A  76      76.572  21.610  19.842  1.00  0.00           H  
ATOM   1210 1HB  GLN A  76      76.588  19.201  19.149  1.00  0.00           H  
ATOM   1211 2HB  GLN A  76      76.847  19.705  17.486  1.00  0.00           H  
ATOM   1212 1HG  GLN A  76      78.739  20.623  19.625  1.00  0.00           H  
ATOM   1213 2HG  GLN A  76      78.857  18.974  18.951  1.00  0.00           H  
ATOM   1214 1HE2 GLN A  76      80.593  21.996  17.053  1.00  0.00           H  
ATOM   1215 2HE2 GLN A  76      80.108  21.991  18.716  1.00  0.00           H  
ATOM   1216  N   ALA A  77      76.326  22.319  16.597  1.00  0.00           N  
ATOM   1217  CA  ALA A  77      76.698  23.261  15.555  1.00  0.00           C  
ATOM   1218  C   ALA A  77      76.355  24.687  15.925  1.00  0.00           C  
ATOM   1219  O   ALA A  77      77.238  25.518  15.774  1.00  0.00           O  
ATOM   1220  CB  ALA A  77      76.023  22.887  14.244  1.00  0.00           C  
ATOM   1221  H   ALA A  77      75.677  21.576  16.380  1.00  0.00           H  
ATOM   1222  HA  ALA A  77      77.779  23.212  15.424  1.00  0.00           H  
ATOM   1223 1HB  ALA A  77      76.309  23.600  13.470  1.00  0.00           H  
ATOM   1224 2HB  ALA A  77      76.334  21.885  13.947  1.00  0.00           H  
ATOM   1225 3HB  ALA A  77      74.942  22.907  14.373  1.00  0.00           H  
ATOM   1226  N   THR A  78      75.264  24.907  16.630  1.00  0.00           N  
ATOM   1227  CA  THR A  78      74.862  26.270  17.057  1.00  0.00           C  
ATOM   1228  C   THR A  78      75.811  26.976  18.059  1.00  0.00           C  
ATOM   1229  O   THR A  78      76.141  28.159  17.889  1.00  0.00           O  
ATOM   1230  CB  THR A  78      73.451  26.226  17.672  1.00  0.00           C  
ATOM   1231  OG1 THR A  78      72.512  25.773  16.689  1.00  0.00           O  
ATOM   1232  CG2 THR A  78      73.040  27.606  18.163  1.00  0.00           C  
ATOM   1233  H   THR A  78      74.685  24.120  16.886  1.00  0.00           H  
ATOM   1234  HA  THR A  78      74.847  26.917  16.180  1.00  0.00           H  
ATOM   1235  HB  THR A  78      73.442  25.531  18.512  1.00  0.00           H  
ATOM   1236  HG1 THR A  78      72.759  24.894  16.393  1.00  0.00           H  
ATOM   1237 1HG2 THR A  78      72.041  27.556  18.595  1.00  0.00           H  
ATOM   1238 2HG2 THR A  78      73.746  27.949  18.919  1.00  0.00           H  
ATOM   1239 3HG2 THR A  78      73.038  28.304  17.326  1.00  0.00           H  
ATOM   1240  N   GLY A  79      76.188  26.306  19.137  1.00  0.00           N  
ATOM   1241  CA  GLY A  79      77.073  26.906  20.138  1.00  0.00           C  
ATOM   1242  C   GLY A  79      78.394  27.348  19.516  1.00  0.00           C  
ATOM   1243  O   GLY A  79      78.931  28.370  19.937  1.00  0.00           O  
ATOM   1244  H   GLY A  79      75.860  25.361  19.274  1.00  0.00           H  
ATOM   1245 1HA  GLY A  79      76.578  27.763  20.595  1.00  0.00           H  
ATOM   1246 2HA  GLY A  79      77.265  26.186  20.932  1.00  0.00           H  
ATOM   1247  N   VAL A  80      78.801  26.708  18.442  1.00  0.00           N  
ATOM   1248  CA  VAL A  80      80.043  27.095  17.730  1.00  0.00           C  
ATOM   1249  C   VAL A  80      79.872  28.369  16.889  1.00  0.00           C  
ATOM   1250  O   VAL A  80      80.679  29.294  17.017  1.00  0.00           O  
ATOM   1251  CB  VAL A  80      80.502  25.950  16.808  1.00  0.00           C  
ATOM   1252  CG1 VAL A  80      81.684  26.392  15.958  1.00  0.00           C  
ATOM   1253  CG2 VAL A  80      80.863  24.728  17.640  1.00  0.00           C  
ATOM   1254  H   VAL A  80      78.255  25.934  18.093  1.00  0.00           H  
ATOM   1255  HA  VAL A  80      80.821  27.285  18.470  1.00  0.00           H  
ATOM   1256  HB  VAL A  80      79.691  25.699  16.124  1.00  0.00           H  
ATOM   1257 1HG1 VAL A  80      81.996  25.571  15.312  1.00  0.00           H  
ATOM   1258 2HG1 VAL A  80      81.393  27.245  15.345  1.00  0.00           H  
ATOM   1259 3HG1 VAL A  80      82.513  26.677  16.607  1.00  0.00           H  
ATOM   1260 1HG2 VAL A  80      81.186  23.923  16.981  1.00  0.00           H  
ATOM   1261 2HG2 VAL A  80      81.670  24.982  18.327  1.00  0.00           H  
ATOM   1262 3HG2 VAL A  80      79.991  24.405  18.208  1.00  0.00           H  
ATOM   1263  N   TRP A  81      78.761  28.386  16.150  1.00  0.00           N  
ATOM   1264  CA  TRP A  81      78.374  29.522  15.338  1.00  0.00           C  
ATOM   1265  C   TRP A  81      78.292  30.776  16.184  1.00  0.00           C  
ATOM   1266  O   TRP A  81      78.762  31.832  15.761  1.00  0.00           O  
ATOM   1267  CB  TRP A  81      77.027  29.265  14.661  1.00  0.00           C  
ATOM   1268  CG  TRP A  81      76.558  30.404  13.807  1.00  0.00           C  
ATOM   1269  CD1 TRP A  81      75.684  31.386  14.167  1.00  0.00           C  
ATOM   1270  CD2 TRP A  81      76.940  30.688  12.439  1.00  0.00           C  
ATOM   1271  NE1 TRP A  81      75.495  32.257  13.122  1.00  0.00           N  
ATOM   1272  CE2 TRP A  81      76.257  31.845  12.057  1.00  0.00           C  
ATOM   1273  CE3 TRP A  81      77.795  30.062  11.523  1.00  0.00           C  
ATOM   1274  CZ2 TRP A  81      76.397  32.396  10.793  1.00  0.00           C  
ATOM   1275  CZ3 TRP A  81      77.936  30.615  10.256  1.00  0.00           C  
ATOM   1276  CH2 TRP A  81      77.255  31.752   9.901  1.00  0.00           C  
ATOM   1277  H   TRP A  81      78.170  27.567  16.163  1.00  0.00           H  
ATOM   1278  HA  TRP A  81      79.129  29.668  14.566  1.00  0.00           H  
ATOM   1279 1HB  TRP A  81      77.098  28.375  14.035  1.00  0.00           H  
ATOM   1280 2HB  TRP A  81      76.269  29.071  15.420  1.00  0.00           H  
ATOM   1281  HD1 TRP A  81      75.206  31.468  15.141  1.00  0.00           H  
ATOM   1282  HE1 TRP A  81      74.893  33.067  13.133  1.00  0.00           H  
ATOM   1283  HE3 TRP A  81      78.340  29.160  11.801  1.00  0.00           H  
ATOM   1284  HZ2 TRP A  81      75.864  33.299  10.492  1.00  0.00           H  
ATOM   1285  HZ3 TRP A  81      78.602  30.121   9.548  1.00  0.00           H  
ATOM   1286  HH2 TRP A  81      77.389  32.160   8.899  1.00  0.00           H  
ATOM   1287  N   PHE A  82      77.628  30.609  17.314  1.00  0.00           N  
ATOM   1288  CA  PHE A  82      77.429  31.734  18.229  1.00  0.00           C  
ATOM   1289  C   PHE A  82      78.793  32.392  18.550  1.00  0.00           C  
ATOM   1290  O   PHE A  82      78.892  33.633  18.559  1.00  0.00           O  
ATOM   1291  CB  PHE A  82      76.748  31.267  19.517  1.00  0.00           C  
ATOM   1292  CG  PHE A  82      75.287  30.962  19.354  1.00  0.00           C  
ATOM   1293  CD1 PHE A  82      74.542  31.578  18.359  1.00  0.00           C  
ATOM   1294  CD2 PHE A  82      74.653  30.059  20.194  1.00  0.00           C  
ATOM   1295  CE1 PHE A  82      73.197  31.298  18.208  1.00  0.00           C  
ATOM   1296  CE2 PHE A  82      73.309  29.777  20.045  1.00  0.00           C  
ATOM   1297  CZ  PHE A  82      72.580  30.397  19.050  1.00  0.00           C  
ATOM   1298  H   PHE A  82      77.251  29.704  17.558  1.00  0.00           H  
ATOM   1299  HA  PHE A  82      76.785  32.467  17.741  1.00  0.00           H  
ATOM   1300 1HB  PHE A  82      77.244  30.370  19.885  1.00  0.00           H  
ATOM   1301 2HB  PHE A  82      76.852  32.035  20.282  1.00  0.00           H  
ATOM   1302  HD1 PHE A  82      75.030  32.289  17.692  1.00  0.00           H  
ATOM   1303  HD2 PHE A  82      75.229  29.569  20.980  1.00  0.00           H  
ATOM   1304  HE1 PHE A  82      72.623  31.789  17.422  1.00  0.00           H  
ATOM   1305  HE2 PHE A  82      72.823  29.065  20.712  1.00  0.00           H  
ATOM   1306  HZ  PHE A  82      71.520  30.177  18.932  1.00  0.00           H  
ATOM   1307  N   ALA A  83      79.771  31.513  18.920  1.00  0.00           N  
ATOM   1308  CA  ALA A  83      81.077  31.966  19.331  1.00  0.00           C  
ATOM   1309  C   ALA A  83      81.796  32.590  18.154  1.00  0.00           C  
ATOM   1310  O   ALA A  83      82.364  33.664  18.310  1.00  0.00           O  
ATOM   1311  CB  ALA A  83      81.887  30.816  19.911  1.00  0.00           C  
ATOM   1312  H   ALA A  83      79.576  30.522  18.906  1.00  0.00           H  
ATOM   1313  HA  ALA A  83      80.945  32.725  20.102  1.00  0.00           H  
ATOM   1314 1HB  ALA A  83      82.869  31.179  20.215  1.00  0.00           H  
ATOM   1315 2HB  ALA A  83      81.368  30.406  20.778  1.00  0.00           H  
ATOM   1316 3HB  ALA A  83      82.005  30.038  19.158  1.00  0.00           H  
ATOM   1317  N   LYS A  84      81.525  32.129  16.989  1.00  0.00           N  
ATOM   1318  CA  LYS A  84      82.151  32.756  15.851  1.00  0.00           C  
ATOM   1319  C   LYS A  84      81.618  34.166  15.614  1.00  0.00           C  
ATOM   1320  O   LYS A  84      82.379  35.066  15.261  1.00  0.00           O  
ATOM   1321  CB  LYS A  84      81.947  31.897  14.602  1.00  0.00           C  
ATOM   1322  CG  LYS A  84      82.605  32.449  13.344  1.00  0.00           C  
ATOM   1323  CD  LYS A  84      84.121  32.444  13.465  1.00  0.00           C  
ATOM   1324  CE  LYS A  84      84.782  32.899  12.172  1.00  0.00           C  
ATOM   1325  NZ  LYS A  84      86.265  32.933  12.287  1.00  0.00           N  
ATOM   1326  H   LYS A  84      80.897  31.352  16.839  1.00  0.00           H  
ATOM   1327  HA  LYS A  84      83.220  32.843  16.049  1.00  0.00           H  
ATOM   1328 1HB  LYS A  84      82.348  30.898  14.778  1.00  0.00           H  
ATOM   1329 2HB  LYS A  84      80.881  31.791  14.403  1.00  0.00           H  
ATOM   1330 1HG  LYS A  84      82.315  31.843  12.486  1.00  0.00           H  
ATOM   1331 2HG  LYS A  84      82.266  33.471  13.176  1.00  0.00           H  
ATOM   1332 1HD  LYS A  84      84.424  33.111  14.273  1.00  0.00           H  
ATOM   1333 2HD  LYS A  84      84.464  31.437  13.702  1.00  0.00           H  
ATOM   1334 1HE  LYS A  84      84.508  32.221  11.366  1.00  0.00           H  
ATOM   1335 2HE  LYS A  84      84.428  33.897  11.914  1.00  0.00           H  
ATOM   1336 1HZ  LYS A  84      86.664  33.239  11.411  1.00  0.00           H  
ATOM   1337 2HZ  LYS A  84      86.532  33.574  13.021  1.00  0.00           H  
ATOM   1338 3HZ  LYS A  84      86.607  32.009  12.508  1.00  0.00           H  
ATOM   1339  N   LYS A  85      80.293  34.327  15.725  1.00  0.00           N  
ATOM   1340  CA  LYS A  85      79.647  35.642  15.559  1.00  0.00           C  
ATOM   1341  C   LYS A  85      80.032  36.622  16.648  1.00  0.00           C  
ATOM   1342  O   LYS A  85      80.090  37.792  16.324  1.00  0.00           O  
ATOM   1343  CB  LYS A  85      78.125  35.491  15.528  1.00  0.00           C  
ATOM   1344  CG  LYS A  85      77.599  34.666  14.361  1.00  0.00           C  
ATOM   1345  CD  LYS A  85      77.577  35.479  13.075  1.00  0.00           C  
ATOM   1346  CE  LYS A  85      78.932  35.456  12.382  1.00  0.00           C  
ATOM   1347  NZ  LYS A  85      78.884  36.108  11.045  1.00  0.00           N  
ATOM   1348  H   LYS A  85      79.721  33.520  15.929  1.00  0.00           H  
ATOM   1349  HA  LYS A  85      79.974  36.071  14.611  1.00  0.00           H  
ATOM   1350 1HB  LYS A  85      77.788  35.018  16.451  1.00  0.00           H  
ATOM   1351 2HB  LYS A  85      77.662  36.476  15.477  1.00  0.00           H  
ATOM   1352 1HG  LYS A  85      78.234  33.791  14.217  1.00  0.00           H  
ATOM   1353 2HG  LYS A  85      76.588  34.326  14.583  1.00  0.00           H  
ATOM   1354 1HD  LYS A  85      76.825  35.071  12.399  1.00  0.00           H  
ATOM   1355 2HD  LYS A  85      77.314  36.512  13.302  1.00  0.00           H  
ATOM   1356 1HE  LYS A  85      79.665  35.973  12.999  1.00  0.00           H  
ATOM   1357 2HE  LYS A  85      79.259  34.424  12.257  1.00  0.00           H  
ATOM   1358 1HZ  LYS A  85      79.799  36.071  10.619  1.00  0.00           H  
ATOM   1359 2HZ  LYS A  85      78.220  35.624  10.457  1.00  0.00           H  
ATOM   1360 3HZ  LYS A  85      78.601  37.071  11.150  1.00  0.00           H  
ATOM   1361  N   PHE A  86      80.067  36.184  17.865  1.00  0.00           N  
ATOM   1362  CA  PHE A  86      80.433  37.010  19.007  1.00  0.00           C  
ATOM   1363  C   PHE A  86      81.823  37.581  18.758  1.00  0.00           C  
ATOM   1364  O   PHE A  86      82.025  38.764  19.049  1.00  0.00           O  
ATOM   1365  CB  PHE A  86      80.413  36.201  20.305  1.00  0.00           C  
ATOM   1366  CG  PHE A  86      79.031  35.887  20.803  1.00  0.00           C  
ATOM   1367  CD1 PHE A  86      77.959  36.707  20.480  1.00  0.00           C  
ATOM   1368  CD2 PHE A  86      78.798  34.773  21.594  1.00  0.00           C  
ATOM   1369  CE1 PHE A  86      76.687  36.420  20.938  1.00  0.00           C  
ATOM   1370  CE2 PHE A  86      77.528  34.482  22.051  1.00  0.00           C  
ATOM   1371  CZ  PHE A  86      76.471  35.308  21.723  1.00  0.00           C  
ATOM   1372  H   PHE A  86      79.825  35.215  18.016  1.00  0.00           H  
ATOM   1373  HA  PHE A  86      79.706  37.819  19.097  1.00  0.00           H  
ATOM   1374 1HB  PHE A  86      80.942  35.261  20.156  1.00  0.00           H  
ATOM   1375 2HB  PHE A  86      80.938  36.751  21.085  1.00  0.00           H  
ATOM   1376  HD1 PHE A  86      78.130  37.587  19.858  1.00  0.00           H  
ATOM   1377  HD2 PHE A  86      79.633  34.121  21.854  1.00  0.00           H  
ATOM   1378  HE1 PHE A  86      75.855  37.073  20.677  1.00  0.00           H  
ATOM   1379  HE2 PHE A  86      77.359  33.603  22.672  1.00  0.00           H  
ATOM   1380  HZ  PHE A  86      75.469  35.081  22.084  1.00  0.00           H  
ATOM   1381  N   THR A  87      82.705  36.795  18.157  1.00  0.00           N  
ATOM   1382  CA  THR A  87      84.032  37.349  17.854  1.00  0.00           C  
ATOM   1383  C   THR A  87      84.072  38.177  16.582  1.00  0.00           C  
ATOM   1384  O   THR A  87      84.761  39.193  16.596  1.00  0.00           O  
ATOM   1385  CB  THR A  87      85.078  36.224  17.744  1.00  0.00           C  
ATOM   1386  OG1 THR A  87      84.696  35.312  16.706  1.00  0.00           O  
ATOM   1387  CG2 THR A  87      85.190  35.470  19.060  1.00  0.00           C  
ATOM   1388  H   THR A  87      82.501  35.839  17.902  1.00  0.00           H  
ATOM   1389  HA  THR A  87      84.323  38.015  18.667  1.00  0.00           H  
ATOM   1390  HB  THR A  87      86.048  36.652  17.494  1.00  0.00           H  
ATOM   1391  HG1 THR A  87      83.757  35.409  16.526  1.00  0.00           H  
ATOM   1392 1HG2 THR A  87      85.933  34.679  18.964  1.00  0.00           H  
ATOM   1393 2HG2 THR A  87      85.491  36.158  19.850  1.00  0.00           H  
ATOM   1394 3HG2 THR A  87      84.225  35.031  19.311  1.00  0.00           H  
ATOM   1395  N   GLU A  88      83.397  37.768  15.544  1.00  0.00           N  
ATOM   1396  CA  GLU A  88      83.415  38.514  14.295  1.00  0.00           C  
ATOM   1397  C   GLU A  88      82.821  39.932  14.350  1.00  0.00           C  
ATOM   1398  O   GLU A  88      82.956  40.668  13.378  1.00  0.00           O  
ATOM   1399  CB  GLU A  88      82.673  37.705  13.229  1.00  0.00           C  
ATOM   1400  CG  GLU A  88      82.728  38.307  11.832  1.00  0.00           C  
ATOM   1401  CD  GLU A  88      82.087  37.431  10.792  1.00  0.00           C  
ATOM   1402  OE1 GLU A  88      81.629  36.369  11.137  1.00  0.00           O  
ATOM   1403  OE2 GLU A  88      82.055  37.825   9.649  1.00  0.00           O  
ATOM   1404  H   GLU A  88      82.851  36.920  15.603  1.00  0.00           H  
ATOM   1405  HA  GLU A  88      84.453  38.653  13.990  1.00  0.00           H  
ATOM   1406 1HB  GLU A  88      83.093  36.700  13.176  1.00  0.00           H  
ATOM   1407 2HB  GLU A  88      81.625  37.607  13.510  1.00  0.00           H  
ATOM   1408 1HG  GLU A  88      82.219  39.271  11.842  1.00  0.00           H  
ATOM   1409 2HG  GLU A  88      83.769  38.481  11.563  1.00  0.00           H  
ATOM   1410  N   ASN A  89      81.890  40.204  15.261  1.00  0.00           N  
ATOM   1411  CA  ASN A  89      81.058  41.405  15.071  1.00  0.00           C  
ATOM   1412  C   ASN A  89      81.272  42.290  16.279  1.00  0.00           C  
ATOM   1413  O   ASN A  89      80.904  43.454  16.198  1.00  0.00           O  
ATOM   1414  CB  ASN A  89      79.590  41.062  14.892  1.00  0.00           C  
ATOM   1415  CG  ASN A  89      79.323  40.313  13.617  1.00  0.00           C  
ATOM   1416  OD1 ASN A  89      79.149  40.917  12.552  1.00  0.00           O  
ATOM   1417  ND2 ASN A  89      79.287  39.007  13.703  1.00  0.00           N  
ATOM   1418  H   ASN A  89      81.735  39.621  16.071  1.00  0.00           H  
ATOM   1419  HA  ASN A  89      81.393  41.919  14.169  1.00  0.00           H  
ATOM   1420 1HB  ASN A  89      79.253  40.455  15.734  1.00  0.00           H  
ATOM   1421 2HB  ASN A  89      79.000  41.978  14.892  1.00  0.00           H  
ATOM   1422 1HD2 ASN A  89      79.113  38.457  12.886  1.00  0.00           H  
ATOM   1423 2HD2 ASN A  89      79.433  38.561  14.585  1.00  0.00           H  
ATOM   1424  N   TYR A  90      82.173  41.833  17.164  1.00  0.00           N  
ATOM   1425  CA  TYR A  90      82.797  42.728  18.179  1.00  0.00           C  
ATOM   1426  C   TYR A  90      83.594  43.929  17.571  1.00  0.00           C  
ATOM   1427  O   TYR A  90      84.498  43.752  16.731  1.00  0.00           O  
ATOM   1428  CB  TYR A  90      83.716  41.908  19.087  1.00  0.00           C  
ATOM   1429  CG  TYR A  90      84.387  42.721  20.171  1.00  0.00           C  
ATOM   1430  CD1 TYR A  90      83.671  43.101  21.297  1.00  0.00           C  
ATOM   1431  CD2 TYR A  90      85.719  43.086  20.041  1.00  0.00           C  
ATOM   1432  CE1 TYR A  90      84.284  43.844  22.287  1.00  0.00           C  
ATOM   1433  CE2 TYR A  90      86.332  43.829  21.031  1.00  0.00           C  
ATOM   1434  CZ  TYR A  90      85.619  44.207  22.150  1.00  0.00           C  
ATOM   1435  OH  TYR A  90      86.230  44.947  23.137  1.00  0.00           O  
ATOM   1436  H   TYR A  90      82.434  40.858  17.141  1.00  0.00           H  
ATOM   1437  HA  TYR A  90      82.005  43.173  18.781  1.00  0.00           H  
ATOM   1438 1HB  TYR A  90      83.141  41.112  19.564  1.00  0.00           H  
ATOM   1439 2HB  TYR A  90      84.493  41.435  18.486  1.00  0.00           H  
ATOM   1440  HD1 TYR A  90      82.624  42.814  21.400  1.00  0.00           H  
ATOM   1441  HD2 TYR A  90      86.281  42.788  19.156  1.00  0.00           H  
ATOM   1442  HE1 TYR A  90      83.721  44.143  23.171  1.00  0.00           H  
ATOM   1443  HE2 TYR A  90      87.378  44.117  20.928  1.00  0.00           H  
ATOM   1444  HH  TYR A  90      85.599  45.124  23.839  1.00  0.00           H  
ATOM   1445  N   GLY A  91      83.222  45.164  17.984  1.00  0.00           N  
ATOM   1446  CA  GLY A  91      83.849  46.362  17.464  1.00  0.00           C  
ATOM   1447  C   GLY A  91      83.272  46.741  16.093  1.00  0.00           C  
ATOM   1448  O   GLY A  91      83.650  47.798  15.559  1.00  0.00           O  
ATOM   1449  H   GLY A  91      82.488  45.252  18.673  1.00  0.00           H  
ATOM   1450 1HA  GLY A  91      83.701  47.184  18.165  1.00  0.00           H  
ATOM   1451 2HA  GLY A  91      84.923  46.203  17.379  1.00  0.00           H  
ATOM   1452  N   GLN A  92      82.338  45.910  15.568  1.00  0.00           N  
ATOM   1453  CA  GLN A  92      81.605  46.301  14.346  1.00  0.00           C  
ATOM   1454  C   GLN A  92      80.103  46.356  14.557  1.00  0.00           C  
ATOM   1455  O   GLN A  92      79.476  47.271  14.059  1.00  0.00           O  
ATOM   1456  CB  GLN A  92      81.917  45.333  13.202  1.00  0.00           C  
ATOM   1457  CG  GLN A  92      83.377  45.315  12.782  1.00  0.00           C  
ATOM   1458  CD  GLN A  92      83.838  46.652  12.234  1.00  0.00           C  
ATOM   1459  OE1 GLN A  92      83.206  47.224  11.341  1.00  0.00           O  
ATOM   1460  NE2 GLN A  92      84.944  47.160  12.765  1.00  0.00           N  
ATOM   1461  H   GLN A  92      82.133  45.021  16.001  1.00  0.00           H  
ATOM   1462  HA  GLN A  92      81.927  47.301  14.055  1.00  0.00           H  
ATOM   1463 1HB  GLN A  92      81.640  44.321  13.495  1.00  0.00           H  
ATOM   1464 2HB  GLN A  92      81.320  45.596  12.329  1.00  0.00           H  
ATOM   1465 1HG  GLN A  92      83.991  45.072  13.649  1.00  0.00           H  
ATOM   1466 2HG  GLN A  92      83.512  44.562  12.006  1.00  0.00           H  
ATOM   1467 1HE2 GLN A  92      85.297  48.039  12.443  1.00  0.00           H  
ATOM   1468 2HE2 GLN A  92      85.426  46.663  13.487  1.00  0.00           H  
ATOM   1469  N   ASN A  93      79.484  45.413  15.210  1.00  0.00           N  
ATOM   1470  CA  ASN A  93      78.038  45.524  15.486  1.00  0.00           C  
ATOM   1471  C   ASN A  93      77.819  46.110  16.880  1.00  0.00           C  
ATOM   1472  O   ASN A  93      78.235  45.479  17.865  1.00  0.00           O  
ATOM   1473  CB  ASN A  93      77.349  44.178  15.355  1.00  0.00           C  
ATOM   1474  CG  ASN A  93      75.859  44.272  15.532  1.00  0.00           C  
ATOM   1475  OD1 ASN A  93      75.372  44.665  16.598  1.00  0.00           O  
ATOM   1476  ND2 ASN A  93      75.126  43.918  14.507  1.00  0.00           N  
ATOM   1477  H   ASN A  93      79.985  44.598  15.533  1.00  0.00           H  
ATOM   1478  HA  ASN A  93      77.598  46.207  14.757  1.00  0.00           H  
ATOM   1479 1HB  ASN A  93      77.561  43.755  14.372  1.00  0.00           H  
ATOM   1480 2HB  ASN A  93      77.749  43.490  16.100  1.00  0.00           H  
ATOM   1481 1HD2 ASN A  93      74.128  43.960  14.567  1.00  0.00           H  
ATOM   1482 2HD2 ASN A  93      75.563  43.606  13.664  1.00  0.00           H  
ATOM   1483  N   PRO A  94      77.151  47.289  16.850  1.00  0.00           N  
ATOM   1484  CA  PRO A  94      76.662  48.120  18.005  1.00  0.00           C  
ATOM   1485  C   PRO A  94      76.148  47.312  19.232  1.00  0.00           C  
ATOM   1486  O   PRO A  94      76.565  47.502  20.371  1.00  0.00           O  
ATOM   1487  CB  PRO A  94      75.521  48.919  17.367  1.00  0.00           C  
ATOM   1488  CG  PRO A  94      75.943  49.090  15.948  1.00  0.00           C  
ATOM   1489  CD  PRO A  94      76.547  47.762  15.575  1.00  0.00           C  
ATOM   1490  HA  PRO A  94      77.473  48.781  18.344  1.00  0.00           H  
ATOM   1491 1HB  PRO A  94      74.574  48.368  17.468  1.00  0.00           H  
ATOM   1492 2HB  PRO A  94      75.393  49.877  17.893  1.00  0.00           H  
ATOM   1493 1HG  PRO A  94      75.077  49.351  15.323  1.00  0.00           H  
ATOM   1494 2HG  PRO A  94      76.659  49.920  15.862  1.00  0.00           H  
ATOM   1495 1HD  PRO A  94      75.753  47.079  15.240  1.00  0.00           H  
ATOM   1496 2HD  PRO A  94      77.294  47.909  14.780  1.00  0.00           H  
ATOM   1497  N   SER A  95      75.271  46.352  19.005  1.00  0.00           N  
ATOM   1498  CA  SER A  95      74.607  45.607  20.087  1.00  0.00           C  
ATOM   1499  C   SER A  95      75.390  44.435  20.603  1.00  0.00           C  
ATOM   1500  O   SER A  95      75.514  44.335  21.821  1.00  0.00           O  
ATOM   1501  CB  SER A  95      73.255  45.110  19.614  1.00  0.00           C  
ATOM   1502  OG  SER A  95      72.606  44.384  20.622  1.00  0.00           O  
ATOM   1503  H   SER A  95      75.052  46.125  18.045  1.00  0.00           H  
ATOM   1504  HA  SER A  95      74.462  46.281  20.933  1.00  0.00           H  
ATOM   1505 1HB  SER A  95      72.638  45.959  19.320  1.00  0.00           H  
ATOM   1506 2HB  SER A  95      73.386  44.481  18.735  1.00  0.00           H  
ATOM   1507  HG  SER A  95      71.766  44.107  20.249  1.00  0.00           H  
ATOM   1508  N   PHE A  96      75.884  43.647  19.663  1.00  0.00           N  
ATOM   1509  CA  PHE A  96      76.842  42.605  19.991  1.00  0.00           C  
ATOM   1510  C   PHE A  96      78.036  43.156  20.764  1.00  0.00           C  
ATOM   1511  O   PHE A  96      78.152  42.776  21.927  1.00  0.00           O  
ATOM   1512  CB  PHE A  96      77.329  41.916  18.715  1.00  0.00           C  
ATOM   1513  CG  PHE A  96      76.317  40.992  18.101  1.00  0.00           C  
ATOM   1514  CD1 PHE A  96      75.909  41.162  16.786  1.00  0.00           C  
ATOM   1515  CD2 PHE A  96      75.770  39.951  18.836  1.00  0.00           C  
ATOM   1516  CE1 PHE A  96      74.978  40.312  16.220  1.00  0.00           C  
ATOM   1517  CE2 PHE A  96      74.840  39.099  18.272  1.00  0.00           C  
ATOM   1518  CZ  PHE A  96      74.443  39.281  16.963  1.00  0.00           C  
ATOM   1519  H   PHE A  96      75.596  43.766  18.702  1.00  0.00           H  
ATOM   1520  HA  PHE A  96      76.347  41.866  20.622  1.00  0.00           H  
ATOM   1521 1HB  PHE A  96      77.596  42.669  17.974  1.00  0.00           H  
ATOM   1522 2HB  PHE A  96      78.228  41.340  18.933  1.00  0.00           H  
ATOM   1523  HD1 PHE A  96      76.333  41.977  16.198  1.00  0.00           H  
ATOM   1524  HD2 PHE A  96      76.083  39.808  19.871  1.00  0.00           H  
ATOM   1525  HE1 PHE A  96      74.666  40.457  15.186  1.00  0.00           H  
ATOM   1526  HE2 PHE A  96      74.418  38.285  18.861  1.00  0.00           H  
ATOM   1527  HZ  PHE A  96      73.708  38.611  16.518  1.00  0.00           H  
ATOM   1528  N   THR A  97      78.695  44.239  20.297  1.00  0.00           N  
ATOM   1529  CA  THR A  97      79.761  44.938  21.118  1.00  0.00           C  
ATOM   1530  C   THR A  97      79.329  45.442  22.500  1.00  0.00           C  
ATOM   1531  O   THR A  97      79.980  45.216  23.524  1.00  0.00           O  
ATOM   1532  CB  THR A  97      80.334  46.140  20.345  1.00  0.00           C  
ATOM   1533  OG1 THR A  97      80.933  45.685  19.125  1.00  0.00           O  
ATOM   1534  CG2 THR A  97      81.379  46.863  21.181  1.00  0.00           C  
ATOM   1535  H   THR A  97      78.472  44.592  19.377  1.00  0.00           H  
ATOM   1536  HA  THR A  97      80.568  44.231  21.311  1.00  0.00           H  
ATOM   1537  HB  THR A  97      79.529  46.833  20.102  1.00  0.00           H  
ATOM   1538  HG1 THR A  97      80.248  45.537  18.468  1.00  0.00           H  
ATOM   1539 1HG2 THR A  97      81.773  47.709  20.618  1.00  0.00           H  
ATOM   1540 2HG2 THR A  97      80.924  47.220  22.104  1.00  0.00           H  
ATOM   1541 3HG2 THR A  97      82.192  46.177  21.419  1.00  0.00           H  
ATOM   1542  N   ALA A  98      78.106  45.903  22.588  1.00  0.00           N  
ATOM   1543  CA  ALA A  98      77.613  46.302  23.908  1.00  0.00           C  
ATOM   1544  C   ALA A  98      77.298  45.106  24.790  1.00  0.00           C  
ATOM   1545  O   ALA A  98      77.573  45.191  25.981  1.00  0.00           O  
ATOM   1546  CB  ALA A  98      76.378  47.180  23.765  1.00  0.00           C  
ATOM   1547  H   ALA A  98      77.497  45.993  21.788  1.00  0.00           H  
ATOM   1548  HA  ALA A  98      78.398  46.873  24.404  1.00  0.00           H  
ATOM   1549 1HB  ALA A  98      76.022  47.470  24.754  1.00  0.00           H  
ATOM   1550 2HB  ALA A  98      76.631  48.074  23.195  1.00  0.00           H  
ATOM   1551 3HB  ALA A  98      75.597  46.627  23.246  1.00  0.00           H  
ATOM   1552  N   ILE A  99      76.678  44.056  24.221  1.00  0.00           N  
ATOM   1553  CA  ILE A  99      76.464  42.820  24.991  1.00  0.00           C  
ATOM   1554  C   ILE A  99      77.779  42.327  25.580  1.00  0.00           C  
ATOM   1555  O   ILE A  99      77.852  42.091  26.774  1.00  0.00           O  
ATOM   1556  CB  ILE A  99      75.847  41.714  24.115  1.00  0.00           C  
ATOM   1557  CG1 ILE A  99      74.446  42.121  23.650  1.00  0.00           C  
ATOM   1558  CG2 ILE A  99      75.797  40.398  24.877  1.00  0.00           C  
ATOM   1559  CD1 ILE A  99      73.461  42.319  24.780  1.00  0.00           C  
ATOM   1560  H   ILE A  99      76.354  44.103  23.265  1.00  0.00           H  
ATOM   1561  HA  ILE A  99      75.773  43.035  25.805  1.00  0.00           H  
ATOM   1562  HB  ILE A  99      76.451  41.582  23.218  1.00  0.00           H  
ATOM   1563 1HG1 ILE A  99      74.506  43.049  23.083  1.00  0.00           H  
ATOM   1564 2HG1 ILE A  99      74.048  41.356  22.983  1.00  0.00           H  
ATOM   1565 1HG2 ILE A  99      75.358  39.628  24.243  1.00  0.00           H  
ATOM   1566 2HG2 ILE A  99      76.807  40.103  25.159  1.00  0.00           H  
ATOM   1567 3HG2 ILE A  99      75.191  40.520  25.774  1.00  0.00           H  
ATOM   1568 1HD1 ILE A  99      72.492  42.606  24.371  1.00  0.00           H  
ATOM   1569 2HD1 ILE A  99      73.359  41.390  25.341  1.00  0.00           H  
ATOM   1570 3HD1 ILE A  99      73.821  43.105  25.442  1.00  0.00           H  
ATOM   1571  N   LEU A 100      78.777  42.121  24.745  1.00  0.00           N  
ATOM   1572  CA  LEU A 100      80.048  41.542  25.270  1.00  0.00           C  
ATOM   1573  C   LEU A 100      80.738  42.479  26.223  1.00  0.00           C  
ATOM   1574  O   LEU A 100      81.434  42.015  27.118  1.00  0.00           O  
ATOM   1575  CB  LEU A 100      81.010  41.209  24.123  1.00  0.00           C  
ATOM   1576  CG  LEU A 100      80.568  40.072  23.193  1.00  0.00           C  
ATOM   1577  CD1 LEU A 100      81.547  39.955  22.032  1.00  0.00           C  
ATOM   1578  CD2 LEU A 100      80.494  38.772  23.979  1.00  0.00           C  
ATOM   1579  H   LEU A 100      78.707  42.343  23.762  1.00  0.00           H  
ATOM   1580  HA  LEU A 100      79.814  40.621  25.803  1.00  0.00           H  
ATOM   1581 1HB  LEU A 100      81.147  42.101  23.514  1.00  0.00           H  
ATOM   1582 2HB  LEU A 100      81.975  40.933  24.548  1.00  0.00           H  
ATOM   1583  HG  LEU A 100      79.586  40.302  22.778  1.00  0.00           H  
ATOM   1584 1HD1 LEU A 100      81.233  39.147  21.371  1.00  0.00           H  
ATOM   1585 2HD1 LEU A 100      81.565  40.892  21.476  1.00  0.00           H  
ATOM   1586 3HD1 LEU A 100      82.543  39.741  22.417  1.00  0.00           H  
ATOM   1587 1HD2 LEU A 100      80.179  37.964  23.318  1.00  0.00           H  
ATOM   1588 2HD2 LEU A 100      81.476  38.540  24.393  1.00  0.00           H  
ATOM   1589 3HD2 LEU A 100      79.774  38.878  24.791  1.00  0.00           H  
ATOM   1590  N   ASP A 101      80.415  43.744  26.119  1.00  0.00           N  
ATOM   1591  CA  ASP A 101      80.935  44.666  27.163  1.00  0.00           C  
ATOM   1592  C   ASP A 101      80.163  44.553  28.493  1.00  0.00           C  
ATOM   1593  O   ASP A 101      80.686  44.645  29.610  1.00  0.00           O  
ATOM   1594  CB  ASP A 101      80.876  46.114  26.669  1.00  0.00           C  
ATOM   1595  CG  ASP A 101      81.870  46.399  25.551  1.00  0.00           C  
ATOM   1596  OD1 ASP A 101      82.786  45.629  25.386  1.00  0.00           O  
ATOM   1597  OD2 ASP A 101      81.703  47.384  24.872  1.00  0.00           O  
ATOM   1598  H   ASP A 101      79.840  44.116  25.377  1.00  0.00           H  
ATOM   1599  HA  ASP A 101      81.974  44.407  27.367  1.00  0.00           H  
ATOM   1600 1HB  ASP A 101      79.872  46.334  26.308  1.00  0.00           H  
ATOM   1601 2HB  ASP A 101      81.082  46.790  27.499  1.00  0.00           H  
ATOM   1602  N   SER A 102      78.877  44.367  28.346  1.00  0.00           N  
ATOM   1603  CA  SER A 102      78.043  44.406  29.526  1.00  0.00           C  
ATOM   1604  C   SER A 102      77.914  43.061  30.212  1.00  0.00           C  
ATOM   1605  O   SER A 102      77.792  43.028  31.432  1.00  0.00           O  
ATOM   1606  CB  SER A 102      76.664  44.916  29.154  1.00  0.00           C  
ATOM   1607  OG  SER A 102      76.722  46.247  28.721  1.00  0.00           O  
ATOM   1608  H   SER A 102      78.449  44.199  27.447  1.00  0.00           H  
ATOM   1609  HA  SER A 102      78.495  45.089  30.247  1.00  0.00           H  
ATOM   1610 1HB  SER A 102      76.246  44.292  28.365  1.00  0.00           H  
ATOM   1611 2HB  SER A 102      76.004  44.840  30.016  1.00  0.00           H  
ATOM   1612  HG  SER A 102      77.017  46.216  27.808  1.00  0.00           H  
ATOM   1613  N   MET A 103      77.846  42.027  29.439  1.00  0.00           N  
ATOM   1614  CA  MET A 103      77.563  40.661  29.951  1.00  0.00           C  
ATOM   1615  C   MET A 103      78.802  39.786  29.731  1.00  0.00           C  
ATOM   1616  O   MET A 103      79.373  39.846  28.646  1.00  0.00           O  
ATOM   1617  CB  MET A 103      76.342  40.055  29.261  1.00  0.00           C  
ATOM   1618  CG  MET A 103      75.067  40.873  29.404  1.00  0.00           C  
ATOM   1619  SD  MET A 103      74.482  40.957  31.109  1.00  0.00           S  
ATOM   1620  CE  MET A 103      73.912  39.278  31.354  1.00  0.00           C  
ATOM   1621  H   MET A 103      77.992  42.161  28.449  1.00  0.00           H  
ATOM   1622  HA  MET A 103      77.355  40.728  31.019  1.00  0.00           H  
ATOM   1623 1HB  MET A 103      76.546  39.938  28.198  1.00  0.00           H  
ATOM   1624 2HB  MET A 103      76.150  39.062  29.669  1.00  0.00           H  
ATOM   1625 1HG  MET A 103      75.245  41.888  29.051  1.00  0.00           H  
ATOM   1626 2HG  MET A 103      74.281  40.432  28.792  1.00  0.00           H  
ATOM   1627 1HE  MET A 103      73.520  39.170  32.365  1.00  0.00           H  
ATOM   1628 2HE  MET A 103      73.125  39.051  30.633  1.00  0.00           H  
ATOM   1629 3HE  MET A 103      74.743  38.586  31.212  1.00  0.00           H  
ATOM   1630  N   ASP A 104      78.848  38.678  30.461  1.00  0.00           N  
ATOM   1631  CA  ASP A 104      79.539  37.506  29.920  1.00  0.00           C  
ATOM   1632  C   ASP A 104      78.523  36.469  29.457  1.00  0.00           C  
ATOM   1633  O   ASP A 104      77.449  36.345  30.039  1.00  0.00           O  
ATOM   1634  CB  ASP A 104      80.473  36.891  30.965  1.00  0.00           C  
ATOM   1635  CG  ASP A 104      81.639  37.801  31.326  1.00  0.00           C  
ATOM   1636  OD1 ASP A 104      81.923  38.699  30.570  1.00  0.00           O  
ATOM   1637  OD2 ASP A 104      82.235  37.589  32.355  1.00  0.00           O  
ATOM   1638  H   ASP A 104      78.422  38.620  31.375  1.00  0.00           H  
ATOM   1639  HA  ASP A 104      80.138  37.822  29.066  1.00  0.00           H  
ATOM   1640 1HB  ASP A 104      79.909  36.670  31.872  1.00  0.00           H  
ATOM   1641 2HB  ASP A 104      80.870  35.948  30.589  1.00  0.00           H  
ATOM   1642  N   ILE A 105      78.941  35.729  28.471  1.00  0.00           N  
ATOM   1643  CA  ILE A 105      78.219  34.562  27.950  1.00  0.00           C  
ATOM   1644  C   ILE A 105      79.042  33.362  28.365  1.00  0.00           C  
ATOM   1645  O   ILE A 105      80.162  33.287  27.890  1.00  0.00           O  
ATOM   1646  CB  ILE A 105      78.047  34.601  26.420  1.00  0.00           C  
ATOM   1647  CG1 ILE A 105      77.250  35.840  26.004  1.00  0.00           C  
ATOM   1648  CG2 ILE A 105      77.364  33.335  25.929  1.00  0.00           C  
ATOM   1649  CD1 ILE A 105      78.104  37.065  25.769  1.00  0.00           C  
ATOM   1650  H   ILE A 105      79.821  35.991  28.050  1.00  0.00           H  
ATOM   1651  HA  ILE A 105      77.223  34.546  28.391  1.00  0.00           H  
ATOM   1652  HB  ILE A 105      79.025  34.682  25.947  1.00  0.00           H  
ATOM   1653 1HG1 ILE A 105      76.699  35.627  25.089  1.00  0.00           H  
ATOM   1654 2HG1 ILE A 105      76.519  36.079  26.777  1.00  0.00           H  
ATOM   1655 1HG2 ILE A 105      77.250  33.379  24.846  1.00  0.00           H  
ATOM   1656 2HG2 ILE A 105      77.969  32.469  26.195  1.00  0.00           H  
ATOM   1657 3HG2 ILE A 105      76.382  33.248  26.394  1.00  0.00           H  
ATOM   1658 1HD1 ILE A 105      77.468  37.902  25.478  1.00  0.00           H  
ATOM   1659 2HD1 ILE A 105      78.639  37.318  26.685  1.00  0.00           H  
ATOM   1660 3HD1 ILE A 105      78.821  36.862  24.974  1.00  0.00           H  
ATOM   1661  N   PHE A 106      78.462  32.445  29.080  1.00  0.00           N  
ATOM   1662  CA  PHE A 106      79.049  31.115  29.271  1.00  0.00           C  
ATOM   1663  C   PHE A 106      78.531  30.130  28.217  1.00  0.00           C  
ATOM   1664  O   PHE A 106      77.326  29.882  28.186  1.00  0.00           O  
ATOM   1665  CB  PHE A 106      78.733  30.586  30.671  1.00  0.00           C  
ATOM   1666  CG  PHE A 106      79.418  31.344  31.774  1.00  0.00           C  
ATOM   1667  CD1 PHE A 106      79.033  32.638  32.088  1.00  0.00           C  
ATOM   1668  CD2 PHE A 106      80.449  30.763  32.497  1.00  0.00           C  
ATOM   1669  CE1 PHE A 106      79.663  33.336  33.102  1.00  0.00           C  
ATOM   1670  CE2 PHE A 106      81.079  31.458  33.512  1.00  0.00           C  
ATOM   1671  CZ  PHE A 106      80.685  32.746  33.814  1.00  0.00           C  
ATOM   1672  H   PHE A 106      77.577  32.660  29.517  1.00  0.00           H  
ATOM   1673  HA  PHE A 106      80.132  31.196  29.165  1.00  0.00           H  
ATOM   1674 1HB  PHE A 106      77.659  30.633  30.844  1.00  0.00           H  
ATOM   1675 2HB  PHE A 106      79.031  29.541  30.741  1.00  0.00           H  
ATOM   1676  HD1 PHE A 106      78.224  33.105  31.526  1.00  0.00           H  
ATOM   1677  HD2 PHE A 106      80.760  29.746  32.258  1.00  0.00           H  
ATOM   1678  HE1 PHE A 106      79.350  34.353  33.338  1.00  0.00           H  
ATOM   1679  HE2 PHE A 106      81.887  30.990  34.073  1.00  0.00           H  
ATOM   1680  HZ  PHE A 106      81.182  33.295  34.612  1.00  0.00           H  
ATOM   1681  N   LEU A 107      79.396  29.593  27.381  1.00  0.00           N  
ATOM   1682  CA  LEU A 107      78.968  28.671  26.325  1.00  0.00           C  
ATOM   1683  C   LEU A 107      79.589  27.285  26.559  1.00  0.00           C  
ATOM   1684  O   LEU A 107      80.809  27.098  26.494  1.00  0.00           O  
ATOM   1685  CB  LEU A 107      79.376  29.206  24.946  1.00  0.00           C  
ATOM   1686  CG  LEU A 107      78.797  30.575  24.567  1.00  0.00           C  
ATOM   1687  CD1 LEU A 107      79.384  31.023  23.235  1.00  0.00           C  
ATOM   1688  CD2 LEU A 107      77.281  30.483  24.493  1.00  0.00           C  
ATOM   1689  H   LEU A 107      80.376  29.820  27.468  1.00  0.00           H  
ATOM   1690  HA  LEU A 107      77.882  28.587  26.359  1.00  0.00           H  
ATOM   1691 1HB  LEU A 107      80.461  29.284  24.911  1.00  0.00           H  
ATOM   1692 2HB  LEU A 107      79.058  28.490  24.188  1.00  0.00           H  
ATOM   1693  HG  LEU A 107      79.080  31.311  25.320  1.00  0.00           H  
ATOM   1694 1HD1 LEU A 107      78.973  31.996  22.965  1.00  0.00           H  
ATOM   1695 2HD1 LEU A 107      80.468  31.099  23.322  1.00  0.00           H  
ATOM   1696 3HD1 LEU A 107      79.131  30.296  22.464  1.00  0.00           H  
ATOM   1697 1HD2 LEU A 107      76.870  31.457  24.224  1.00  0.00           H  
ATOM   1698 2HD2 LEU A 107      76.997  29.749  23.739  1.00  0.00           H  
ATOM   1699 3HD2 LEU A 107      76.887  30.179  25.463  1.00  0.00           H  
ATOM   1700  N   GLU A 108      78.706  26.307  26.772  1.00  0.00           N  
ATOM   1701  CA  GLU A 108      79.114  24.900  26.964  1.00  0.00           C  
ATOM   1702  C   GLU A 108      78.764  24.152  25.683  1.00  0.00           C  
ATOM   1703  O   GLU A 108      77.582  23.999  25.368  1.00  0.00           O  
ATOM   1704  CB  GLU A 108      78.414  24.264  28.167  1.00  0.00           C  
ATOM   1705  CG  GLU A 108      78.837  22.831  28.456  1.00  0.00           C  
ATOM   1706  CD  GLU A 108      78.139  22.245  29.651  1.00  0.00           C  
ATOM   1707  OE1 GLU A 108      77.048  22.670  29.946  1.00  0.00           O  
ATOM   1708  OE2 GLU A 108      78.698  21.370  30.270  1.00  0.00           O  
ATOM   1709  H   GLU A 108      77.724  26.543  26.802  1.00  0.00           H  
ATOM   1710  HA  GLU A 108      80.189  24.873  27.147  1.00  0.00           H  
ATOM   1711 1HB  GLU A 108      78.613  24.858  29.059  1.00  0.00           H  
ATOM   1712 2HB  GLU A 108      77.336  24.269  28.005  1.00  0.00           H  
ATOM   1713 1HG  GLU A 108      78.618  22.216  27.584  1.00  0.00           H  
ATOM   1714 2HG  GLU A 108      79.913  22.808  28.622  1.00  0.00           H  
ATOM   1715  N   ILE A 109      79.767  24.023  24.800  1.00  0.00           N  
ATOM   1716  CA  ILE A 109      79.417  23.724  23.410  1.00  0.00           C  
ATOM   1717  C   ILE A 109      78.881  22.300  23.260  1.00  0.00           C  
ATOM   1718  O   ILE A 109      78.229  22.067  22.241  1.00  0.00           O  
ATOM   1719  CB  ILE A 109      80.635  23.912  22.487  1.00  0.00           C  
ATOM   1720  CG1 ILE A 109      81.027  25.390  22.415  1.00  0.00           C  
ATOM   1721  CG2 ILE A 109      80.337  23.369  21.097  1.00  0.00           C  
ATOM   1722  CD1 ILE A 109      82.361  25.636  21.748  1.00  0.00           C  
ATOM   1723  H   ILE A 109      80.740  24.122  25.052  1.00  0.00           H  
ATOM   1724  HA  ILE A 109      78.635  24.413  23.095  1.00  0.00           H  
ATOM   1725  HB  ILE A 109      81.490  23.379  22.899  1.00  0.00           H  
ATOM   1726 1HG1 ILE A 109      80.265  25.943  21.868  1.00  0.00           H  
ATOM   1727 2HG1 ILE A 109      81.070  25.804  23.423  1.00  0.00           H  
ATOM   1728 1HG2 ILE A 109      81.208  23.511  20.457  1.00  0.00           H  
ATOM   1729 2HG2 ILE A 109      80.105  22.307  21.164  1.00  0.00           H  
ATOM   1730 3HG2 ILE A 109      79.485  23.901  20.673  1.00  0.00           H  
ATOM   1731 1HD1 ILE A 109      82.570  26.706  21.736  1.00  0.00           H  
ATOM   1732 2HD1 ILE A 109      83.146  25.119  22.302  1.00  0.00           H  
ATOM   1733 3HD1 ILE A 109      82.331  25.261  20.726  1.00  0.00           H  
ATOM   1734  N   VAL A 110      79.269  21.392  24.199  1.00  0.00           N  
ATOM   1735  CA  VAL A 110      78.862  19.973  24.189  1.00  0.00           C  
ATOM   1736  C   VAL A 110      78.666  19.493  25.624  1.00  0.00           C  
ATOM   1737  O   VAL A 110      79.685  19.245  26.288  1.00  0.00           O  
ATOM   1738  CB  VAL A 110      79.922  19.099  23.492  1.00  0.00           C  
ATOM   1739  CG1 VAL A 110      79.493  17.639  23.495  1.00  0.00           C  
ATOM   1740  CG2 VAL A 110      80.147  19.592  22.071  1.00  0.00           C  
ATOM   1741  H   VAL A 110      79.870  21.726  24.938  1.00  0.00           H  
ATOM   1742  HA  VAL A 110      77.926  19.885  23.636  1.00  0.00           H  
ATOM   1743  HB  VAL A 110      80.855  19.161  24.052  1.00  0.00           H  
ATOM   1744 1HG1 VAL A 110      80.254  17.035  22.999  1.00  0.00           H  
ATOM   1745 2HG1 VAL A 110      79.373  17.297  24.523  1.00  0.00           H  
ATOM   1746 3HG1 VAL A 110      78.547  17.536  22.965  1.00  0.00           H  
ATOM   1747 1HG2 VAL A 110      80.898  18.970  21.585  1.00  0.00           H  
ATOM   1748 2HG2 VAL A 110      79.212  19.535  21.514  1.00  0.00           H  
ATOM   1749 3HG2 VAL A 110      80.493  20.626  22.095  1.00  0.00           H  
ATOM   1750  N   THR A 111      77.395  19.334  26.093  1.00  0.00           N  
ATOM   1751  CA  THR A 111      77.371  18.724  27.408  1.00  0.00           C  
ATOM   1752  C   THR A 111      77.712  17.240  27.307  1.00  0.00           C  
ATOM   1753  O   THR A 111      78.568  16.793  28.051  1.00  0.00           O  
ATOM   1754  CB  THR A 111      75.998  18.906  28.082  1.00  0.00           C  
ATOM   1755  OG1 THR A 111      75.722  20.303  28.240  1.00  0.00           O  
ATOM   1756  CG2 THR A 111      75.980  18.232  29.445  1.00  0.00           C  
ATOM   1757  H   THR A 111      76.522  19.581  25.649  1.00  0.00           H  
ATOM   1758  HA  THR A 111      78.124  19.211  28.029  1.00  0.00           H  
ATOM   1759  HB  THR A 111      75.224  18.465  27.454  1.00  0.00           H  
ATOM   1760  HG1 THR A 111      76.402  20.703  28.787  1.00  0.00           H  
ATOM   1761 1HG2 THR A 111      75.002  18.370  29.906  1.00  0.00           H  
ATOM   1762 2HG2 THR A 111      76.178  17.166  29.327  1.00  0.00           H  
ATOM   1763 3HG2 THR A 111      76.746  18.675  30.080  1.00  0.00           H  
ATOM   1764  N   ASN A 112      77.055  16.481  26.461  1.00  0.00           N  
ATOM   1765  CA  ASN A 112      77.221  15.024  26.497  1.00  0.00           C  
ATOM   1766  C   ASN A 112      78.218  14.536  25.454  1.00  0.00           C  
ATOM   1767  O   ASN A 112      77.887  14.058  24.368  1.00  0.00           O  
ATOM   1768  CB  ASN A 112      75.883  14.332  26.309  1.00  0.00           C  
ATOM   1769  CG  ASN A 112      75.972  12.843  26.494  1.00  0.00           C  
ATOM   1770  OD1 ASN A 112      76.868  12.343  27.185  1.00  0.00           O  
ATOM   1771  ND2 ASN A 112      75.060  12.124  25.891  1.00  0.00           N  
ATOM   1772  H   ASN A 112      76.431  16.888  25.779  1.00  0.00           H  
ATOM   1773  HA  ASN A 112      77.624  14.745  27.472  1.00  0.00           H  
ATOM   1774 1HB  ASN A 112      75.162  14.733  27.023  1.00  0.00           H  
ATOM   1775 2HB  ASN A 112      75.504  14.540  25.308  1.00  0.00           H  
ATOM   1776 1HD2 ASN A 112      75.070  11.127  25.979  1.00  0.00           H  
ATOM   1777 2HD2 ASN A 112      74.354  12.570  25.342  1.00  0.00           H  
ATOM   1778  N   PRO A 113      79.458  14.672  25.872  1.00  0.00           N  
ATOM   1779  CA  PRO A 113      80.580  14.361  24.983  1.00  0.00           C  
ATOM   1780  C   PRO A 113      80.662  12.874  24.679  1.00  0.00           C  
ATOM   1781  O   PRO A 113      80.951  12.540  23.536  1.00  0.00           O  
ATOM   1782  CB  PRO A 113      81.796  14.836  25.784  1.00  0.00           C  
ATOM   1783  CG  PRO A 113      81.315  14.871  27.194  1.00  0.00           C  
ATOM   1784  CD  PRO A 113      79.855  15.222  27.083  1.00  0.00           C  
ATOM   1785  HA  PRO A 113      80.473  14.936  24.051  1.00  0.00           H  
ATOM   1786 1HB  PRO A 113      82.638  14.143  25.637  1.00  0.00           H  
ATOM   1787 2HB  PRO A 113      82.125  15.821  25.421  1.00  0.00           H  
ATOM   1788 1HG  PRO A 113      81.480  13.896  27.676  1.00  0.00           H  
ATOM   1789 2HG  PRO A 113      81.886  15.612  27.773  1.00  0.00           H  
ATOM   1790 1HD  PRO A 113      79.300  14.754  27.909  1.00  0.00           H  
ATOM   1791 2HD  PRO A 113      79.738  16.316  27.107  1.00  0.00           H  
ATOM   1792  N   ASN A 114      80.448  12.054  25.695  1.00  0.00           N  
ATOM   1793  CA  ASN A 114      80.596  10.595  25.554  1.00  0.00           C  
ATOM   1794  C   ASN A 114      79.576  10.087  24.535  1.00  0.00           C  
ATOM   1795  O   ASN A 114      79.954   9.296  23.665  1.00  0.00           O  
ATOM   1796  CB  ASN A 114      80.430   9.890  26.888  1.00  0.00           C  
ATOM   1797  CG  ASN A 114      81.611  10.087  27.797  1.00  0.00           C  
ATOM   1798  OD1 ASN A 114      81.473  10.080  29.025  1.00  0.00           O  
ATOM   1799  ND2 ASN A 114      82.771  10.263  27.216  1.00  0.00           N  
ATOM   1800  H   ASN A 114      80.177  12.437  26.589  1.00  0.00           H  
ATOM   1801  HA  ASN A 114      81.599  10.383  25.179  1.00  0.00           H  
ATOM   1802 1HB  ASN A 114      79.535  10.264  27.388  1.00  0.00           H  
ATOM   1803 2HB  ASN A 114      80.289   8.822  26.720  1.00  0.00           H  
ATOM   1804 1HD2 ASN A 114      83.593  10.399  27.771  1.00  0.00           H  
ATOM   1805 2HD2 ASN A 114      82.836  10.262  26.219  1.00  0.00           H  
ATOM   1806  N   GLY A 115      78.369  10.656  24.581  1.00  0.00           N  
ATOM   1807  CA  GLY A 115      77.317  10.248  23.641  1.00  0.00           C  
ATOM   1808  C   GLY A 115      77.633  10.710  22.206  1.00  0.00           C  
ATOM   1809  O   GLY A 115      77.242  10.061  21.213  1.00  0.00           O  
ATOM   1810  H   GLY A 115      78.168  11.373  25.263  1.00  0.00           H  
ATOM   1811 1HA  GLY A 115      77.212   9.163  23.660  1.00  0.00           H  
ATOM   1812 2HA  GLY A 115      76.363  10.668  23.958  1.00  0.00           H  
ATOM   1813  N   PHE A 116      78.211  11.905  22.170  1.00  0.00           N  
ATOM   1814  CA  PHE A 116      78.439  12.574  20.899  1.00  0.00           C  
ATOM   1815  C   PHE A 116      79.430  11.742  20.078  1.00  0.00           C  
ATOM   1816  O   PHE A 116      79.255  11.507  18.865  1.00  0.00           O  
ATOM   1817  CB  PHE A 116      78.978  13.990  21.114  1.00  0.00           C  
ATOM   1818  CG  PHE A 116      79.176  14.762  19.841  1.00  0.00           C  
ATOM   1819  CD1 PHE A 116      78.247  15.709  19.435  1.00  0.00           C  
ATOM   1820  CD2 PHE A 116      80.291  14.544  19.047  1.00  0.00           C  
ATOM   1821  CE1 PHE A 116      78.429  16.420  18.264  1.00  0.00           C  
ATOM   1822  CE2 PHE A 116      80.476  15.254  17.876  1.00  0.00           C  
ATOM   1823  CZ  PHE A 116      79.543  16.193  17.485  1.00  0.00           C  
ATOM   1824  H   PHE A 116      78.498  12.361  23.024  1.00  0.00           H  
ATOM   1825  HA  PHE A 116      77.488  12.644  20.369  1.00  0.00           H  
ATOM   1826 1HB  PHE A 116      78.289  14.548  21.747  1.00  0.00           H  
ATOM   1827 2HB  PHE A 116      79.933  13.940  21.634  1.00  0.00           H  
ATOM   1828  HD1 PHE A 116      77.367  15.889  20.052  1.00  0.00           H  
ATOM   1829  HD2 PHE A 116      81.028  13.802  19.356  1.00  0.00           H  
ATOM   1830  HE1 PHE A 116      77.691  17.161  17.957  1.00  0.00           H  
ATOM   1831  HE2 PHE A 116      81.358  15.073  17.261  1.00  0.00           H  
ATOM   1832  HZ  PHE A 116      79.687  16.753  16.562  1.00  0.00           H  
ATOM   1833  N   ALA A 117      80.416  11.258  20.803  1.00  0.00           N  
ATOM   1834  CA  ALA A 117      81.435  10.428  20.176  1.00  0.00           C  
ATOM   1835  C   ALA A 117      80.821   9.088  19.809  1.00  0.00           C  
ATOM   1836  O   ALA A 117      81.074   8.552  18.727  1.00  0.00           O  
ATOM   1837  CB  ALA A 117      82.632  10.242  21.097  1.00  0.00           C  
ATOM   1838  H   ALA A 117      80.480  11.452  21.792  1.00  0.00           H  
ATOM   1839  HA  ALA A 117      81.770  10.931  19.269  1.00  0.00           H  
ATOM   1840 1HB  ALA A 117      83.377   9.618  20.604  1.00  0.00           H  
ATOM   1841 2HB  ALA A 117      83.068  11.214  21.328  1.00  0.00           H  
ATOM   1842 3HB  ALA A 117      82.310   9.761  22.019  1.00  0.00           H  
ATOM   1843  N   PHE A 118      79.898   8.621  20.643  1.00  0.00           N  
ATOM   1844  CA  PHE A 118      79.234   7.371  20.273  1.00  0.00           C  
ATOM   1845  C   PHE A 118      78.426   7.509  18.982  1.00  0.00           C  
ATOM   1846  O   PHE A 118      78.449   6.586  18.156  1.00  0.00           O  
ATOM   1847  CB  PHE A 118      78.313   6.908  21.403  1.00  0.00           C  
ATOM   1848  CG  PHE A 118      77.658   5.581  21.146  1.00  0.00           C  
ATOM   1849  CD1 PHE A 118      78.369   4.399  21.298  1.00  0.00           C  
ATOM   1850  CD2 PHE A 118      76.331   5.511  20.752  1.00  0.00           C  
ATOM   1851  CE1 PHE A 118      77.767   3.178  21.061  1.00  0.00           C  
ATOM   1852  CE2 PHE A 118      75.726   4.291  20.516  1.00  0.00           C  
ATOM   1853  CZ  PHE A 118      76.446   3.124  20.671  1.00  0.00           C  
ATOM   1854  H   PHE A 118      79.638   9.080  21.504  1.00  0.00           H  
ATOM   1855  HA  PHE A 118      79.997   6.609  20.107  1.00  0.00           H  
ATOM   1856 1HB  PHE A 118      78.883   6.832  22.329  1.00  0.00           H  
ATOM   1857 2HB  PHE A 118      77.530   7.649  21.561  1.00  0.00           H  
ATOM   1858  HD1 PHE A 118      79.413   4.442  21.608  1.00  0.00           H  
ATOM   1859  HD2 PHE A 118      75.762   6.433  20.629  1.00  0.00           H  
ATOM   1860  HE1 PHE A 118      78.337   2.257  21.184  1.00  0.00           H  
ATOM   1861  HE2 PHE A 118      74.682   4.250  20.206  1.00  0.00           H  
ATOM   1862  HZ  PHE A 118      75.971   2.161  20.483  1.00  0.00           H  
ATOM   1863  N   THR A 119      77.760   8.683  18.779  1.00  0.00           N  
ATOM   1864  CA  THR A 119      76.954   8.905  17.518  1.00  0.00           C  
ATOM   1865  C   THR A 119      77.829   9.039  16.264  1.00  0.00           C  
ATOM   1866  O   THR A 119      77.370   8.816  15.131  1.00  0.00           O  
ATOM   1867  CB  THR A 119      76.071  10.161  17.633  1.00  0.00           C  
ATOM   1868  OG1 THR A 119      76.898  11.312  17.848  1.00  0.00           O  
ATOM   1869  CG2 THR A 119      75.093  10.022  18.790  1.00  0.00           C  
ATOM   1870  H   THR A 119      77.800   9.416  19.473  1.00  0.00           H  
ATOM   1871  HA  THR A 119      76.304   8.043  17.367  1.00  0.00           H  
ATOM   1872  HB  THR A 119      75.512  10.299  16.708  1.00  0.00           H  
ATOM   1873  HG1 THR A 119      77.755  11.032  18.179  1.00  0.00           H  
ATOM   1874 1HG2 THR A 119      74.477  10.918  18.856  1.00  0.00           H  
ATOM   1875 2HG2 THR A 119      74.455   9.154  18.624  1.00  0.00           H  
ATOM   1876 3HG2 THR A 119      75.646   9.893  19.720  1.00  0.00           H  
ATOM   1877  N   HIS A 120      79.127   9.348  16.522  1.00  0.00           N  
ATOM   1878  CA  HIS A 120      80.124   9.435  15.421  1.00  0.00           C  
ATOM   1879  C   HIS A 120      80.657   8.052  15.101  1.00  0.00           C  
ATOM   1880  O   HIS A 120      80.863   7.754  13.931  1.00  0.00           O  
ATOM   1881  CB  HIS A 120      81.289  10.360  15.786  1.00  0.00           C  
ATOM   1882  CG  HIS A 120      82.285  10.538  14.683  1.00  0.00           C  
ATOM   1883  ND1 HIS A 120      81.914  10.812  13.383  1.00  0.00           N  
ATOM   1884  CD2 HIS A 120      83.638  10.479  14.684  1.00  0.00           C  
ATOM   1885  CE1 HIS A 120      82.997  10.916  12.632  1.00  0.00           C  
ATOM   1886  NE2 HIS A 120      84.055  10.717  13.398  1.00  0.00           N  
ATOM   1887  H   HIS A 120      79.426   9.522  17.471  1.00  0.00           H  
ATOM   1888  HA  HIS A 120      79.647   9.842  14.530  1.00  0.00           H  
ATOM   1889 1HB  HIS A 120      80.902  11.343  16.058  1.00  0.00           H  
ATOM   1890 2HB  HIS A 120      81.811   9.962  16.656  1.00  0.00           H  
ATOM   1891  HD1 HIS A 120      80.985  10.993  13.059  1.00  0.00           H  
ATOM   1892  HD2 HIS A 120      84.370  10.291  15.469  1.00  0.00           H  
ATOM   1893  HE1 HIS A 120      82.916  11.132  11.567  1.00  0.00           H  
ATOM   1894  N   SER A 121      80.981   7.324  16.146  1.00  0.00           N  
ATOM   1895  CA  SER A 121      81.648   6.050  15.976  1.00  0.00           C  
ATOM   1896  C   SER A 121      80.722   4.866  15.768  1.00  0.00           C  
ATOM   1897  O   SER A 121      81.141   3.990  15.020  1.00  0.00           O  
ATOM   1898  CB  SER A 121      82.523   5.785  17.186  1.00  0.00           C  
ATOM   1899  OG  SER A 121      83.178   4.552  17.072  1.00  0.00           O  
ATOM   1900  H   SER A 121      80.767   7.647  17.079  1.00  0.00           H  
ATOM   1901  HA  SER A 121      82.272   6.103  15.083  1.00  0.00           H  
ATOM   1902 1HB  SER A 121      83.258   6.584  17.285  1.00  0.00           H  
ATOM   1903 2HB  SER A 121      81.910   5.792  18.086  1.00  0.00           H  
ATOM   1904  HG  SER A 121      82.487   3.890  17.006  1.00  0.00           H  
ATOM   1905  N   GLU A 122      79.649   4.721  16.552  1.00  0.00           N  
ATOM   1906  CA  GLU A 122      78.853   3.489  16.541  1.00  0.00           C  
ATOM   1907  C   GLU A 122      77.395   3.716  16.123  1.00  0.00           C  
ATOM   1908  O   GLU A 122      76.880   3.063  15.220  1.00  0.00           O  
ATOM   1909  CB  GLU A 122      78.889   2.836  17.925  1.00  0.00           C  
ATOM   1910  CG  GLU A 122      80.268   2.361  18.360  1.00  0.00           C  
ATOM   1911  CD  GLU A 122      80.774   1.206  17.543  1.00  0.00           C  
ATOM   1912  OE1 GLU A 122      79.982   0.372  17.173  1.00  0.00           O  
ATOM   1913  OE2 GLU A 122      81.954   1.156  17.289  1.00  0.00           O  
ATOM   1914  H   GLU A 122      79.379   5.476  17.166  1.00  0.00           H  
ATOM   1915  HA  GLU A 122      79.288   2.803  15.814  1.00  0.00           H  
ATOM   1916 1HB  GLU A 122      78.527   3.544  18.671  1.00  0.00           H  
ATOM   1917 2HB  GLU A 122      78.219   1.976  17.938  1.00  0.00           H  
ATOM   1918 1HG  GLU A 122      80.970   3.190  18.271  1.00  0.00           H  
ATOM   1919 2HG  GLU A 122      80.225   2.068  19.408  1.00  0.00           H  
ATOM   1920  N   ASN A 123      76.681   4.587  16.796  1.00  0.00           N  
ATOM   1921  CA  ASN A 123      75.232   4.656  16.474  1.00  0.00           C  
ATOM   1922  C   ASN A 123      74.704   6.091  16.437  1.00  0.00           C  
ATOM   1923  O   ASN A 123      74.651   6.731  17.483  1.00  0.00           O  
ATOM   1924  CB  ASN A 123      74.427   3.836  17.465  1.00  0.00           C  
ATOM   1925  CG  ASN A 123      72.965   3.783  17.119  1.00  0.00           C  
ATOM   1926  OD1 ASN A 123      72.517   4.427  16.164  1.00  0.00           O  
ATOM   1927  ND2 ASN A 123      72.212   3.026  17.877  1.00  0.00           N  
ATOM   1928  H   ASN A 123      77.057   5.199  17.506  1.00  0.00           H  
ATOM   1929  HA  ASN A 123      75.079   4.244  15.475  1.00  0.00           H  
ATOM   1930 1HB  ASN A 123      74.818   2.818  17.498  1.00  0.00           H  
ATOM   1931 2HB  ASN A 123      74.537   4.260  18.463  1.00  0.00           H  
ATOM   1932 1HD2 ASN A 123      71.232   2.953  17.693  1.00  0.00           H  
ATOM   1933 2HD2 ASN A 123      72.617   2.522  18.639  1.00  0.00           H  
ATOM   1934  N   ARG A 124      74.378   6.530  15.261  1.00  0.00           N  
ATOM   1935  CA  ARG A 124      74.026   7.928  14.974  1.00  0.00           C  
ATOM   1936  C   ARG A 124      72.792   8.379  15.755  1.00  0.00           C  
ATOM   1937  O   ARG A 124      72.425   9.553  15.828  1.00  0.00           O  
ATOM   1938  CB  ARG A 124      73.769   8.118  13.486  1.00  0.00           C  
ATOM   1939  CG  ARG A 124      75.004   8.014  12.606  1.00  0.00           C  
ATOM   1940  CD  ARG A 124      74.667   8.170  11.167  1.00  0.00           C  
ATOM   1941  NE  ARG A 124      75.845   8.071  10.321  1.00  0.00           N  
ATOM   1942  CZ  ARG A 124      75.820   8.047   8.974  1.00  0.00           C  
ATOM   1943  NH1 ARG A 124      74.672   8.116   8.337  1.00  0.00           N  
ATOM   1944  NH2 ARG A 124      76.949   7.955   8.293  1.00  0.00           N  
ATOM   1945  H   ARG A 124      74.371   5.856  14.508  1.00  0.00           H  
ATOM   1946  HA  ARG A 124      74.863   8.563  15.267  1.00  0.00           H  
ATOM   1947 1HB  ARG A 124      73.055   7.371  13.143  1.00  0.00           H  
ATOM   1948 2HB  ARG A 124      73.324   9.098  13.316  1.00  0.00           H  
ATOM   1949 1HG  ARG A 124      75.712   8.797  12.878  1.00  0.00           H  
ATOM   1950 2HG  ARG A 124      75.470   7.038  12.745  1.00  0.00           H  
ATOM   1951 1HD  ARG A 124      73.968   7.388  10.871  1.00  0.00           H  
ATOM   1952 2HD  ARG A 124      74.211   9.145  11.004  1.00  0.00           H  
ATOM   1953  HE  ARG A 124      76.747   8.016  10.775  1.00  0.00           H  
ATOM   1954 1HH1 ARG A 124      73.809   8.187   8.857  1.00  0.00           H  
ATOM   1955 2HH1 ARG A 124      74.653   8.099   7.327  1.00  0.00           H  
ATOM   1956 1HH2 ARG A 124      77.832   7.902   8.783  1.00  0.00           H  
ATOM   1957 2HH2 ARG A 124      76.930   7.937   7.284  1.00  0.00           H  
ATOM   1958  N   LEU A 125      72.093   7.386  16.215  1.00  0.00           N  
ATOM   1959  CA  LEU A 125      70.758   7.590  16.727  1.00  0.00           C  
ATOM   1960  C   LEU A 125      70.744   7.565  18.272  1.00  0.00           C  
ATOM   1961  O   LEU A 125      69.721   7.730  18.931  1.00  0.00           O  
ATOM   1962  CB  LEU A 125      69.820   6.512  16.170  1.00  0.00           C  
ATOM   1963  CG  LEU A 125      69.658   6.495  14.645  1.00  0.00           C  
ATOM   1964  CD1 LEU A 125      68.767   5.328  14.241  1.00  0.00           C  
ATOM   1965  CD2 LEU A 125      69.067   7.819  14.182  1.00  0.00           C  
ATOM   1966  H   LEU A 125      72.484   6.455  16.217  1.00  0.00           H  
ATOM   1967  HA  LEU A 125      70.408   8.568  16.400  1.00  0.00           H  
ATOM   1968 1HB  LEU A 125      70.194   5.535  16.474  1.00  0.00           H  
ATOM   1969 2HB  LEU A 125      68.831   6.652  16.607  1.00  0.00           H  
ATOM   1970  HG  LEU A 125      70.631   6.349  14.176  1.00  0.00           H  
ATOM   1971 1HD1 LEU A 125      68.652   5.316  13.157  1.00  0.00           H  
ATOM   1972 2HD1 LEU A 125      69.223   4.393  14.567  1.00  0.00           H  
ATOM   1973 3HD1 LEU A 125      67.789   5.438  14.708  1.00  0.00           H  
ATOM   1974 1HD2 LEU A 125      68.952   7.807  13.098  1.00  0.00           H  
ATOM   1975 2HD2 LEU A 125      68.093   7.965  14.649  1.00  0.00           H  
ATOM   1976 3HD2 LEU A 125      69.732   8.634  14.468  1.00  0.00           H  
ATOM   1977  N   TRP A 126      71.900   7.528  18.884  1.00  0.00           N  
ATOM   1978  CA  TRP A 126      72.018   7.521  20.340  1.00  0.00           C  
ATOM   1979  C   TRP A 126      71.754   8.913  20.958  1.00  0.00           C  
ATOM   1980  O   TRP A 126      72.055   9.943  20.351  1.00  0.00           O  
ATOM   1981  CB  TRP A 126      73.411   7.035  20.744  1.00  0.00           C  
ATOM   1982  CG  TRP A 126      73.609   6.952  22.228  1.00  0.00           C  
ATOM   1983  CD1 TRP A 126      74.194   7.888  23.026  1.00  0.00           C  
ATOM   1984  CD2 TRP A 126      73.219   5.866  23.103  1.00  0.00           C  
ATOM   1985  NE1 TRP A 126      74.197   7.462  24.331  1.00  0.00           N  
ATOM   1986  CE2 TRP A 126      73.602   6.227  24.397  1.00  0.00           C  
ATOM   1987  CE3 TRP A 126      72.584   4.635  22.894  1.00  0.00           C  
ATOM   1988  CZ2 TRP A 126      73.376   5.402  25.487  1.00  0.00           C  
ATOM   1989  CZ3 TRP A 126      72.355   3.808  23.987  1.00  0.00           C  
ATOM   1990  CH2 TRP A 126      72.740   4.182  25.250  1.00  0.00           C  
ATOM   1991  H   TRP A 126      72.739   7.503  18.322  1.00  0.00           H  
ATOM   1992  HA  TRP A 126      71.273   6.836  20.744  1.00  0.00           H  
ATOM   1993 1HB  TRP A 126      73.590   6.048  20.318  1.00  0.00           H  
ATOM   1994 2HB  TRP A 126      74.164   7.709  20.336  1.00  0.00           H  
ATOM   1995  HD1 TRP A 126      74.600   8.836  22.679  1.00  0.00           H  
ATOM   1996  HE1 TRP A 126      74.575   7.973  25.116  1.00  0.00           H  
ATOM   1997  HE3 TRP A 126      72.273   4.334  21.894  1.00  0.00           H  
ATOM   1998  HZ2 TRP A 126      73.674   5.681  26.497  1.00  0.00           H  
ATOM   1999  HZ3 TRP A 126      71.861   2.851  23.817  1.00  0.00           H  
ATOM   2000  HH2 TRP A 126      72.545   3.509  26.085  1.00  0.00           H  
ATOM   2001  N   ARG A 127      71.211   8.948  22.185  1.00  0.00           N  
ATOM   2002  CA  ARG A 127      70.883  10.209  22.882  1.00  0.00           C  
ATOM   2003  C   ARG A 127      71.517  10.289  24.257  1.00  0.00           C  
ATOM   2004  O   ARG A 127      71.914  11.381  24.635  1.00  0.00           O  
ATOM   2005  CB  ARG A 127      69.377  10.365  23.031  1.00  0.00           C  
ATOM   2006  CG  ARG A 127      68.711   9.324  23.916  1.00  0.00           C  
ATOM   2007  CD  ARG A 127      67.232   9.471  23.921  1.00  0.00           C  
ATOM   2008  NE  ARG A 127      66.813  10.708  24.560  1.00  0.00           N  
ATOM   2009  CZ  ARG A 127      65.549  11.175  24.566  1.00  0.00           C  
ATOM   2010  NH1 ARG A 127      64.595  10.499  23.965  1.00  0.00           N  
ATOM   2011  NH2 ARG A 127      65.268  12.313  25.176  1.00  0.00           N  
ATOM   2012  H   ARG A 127      71.022   8.069  22.644  1.00  0.00           H  
ATOM   2013  HA  ARG A 127      71.261  11.041  22.287  1.00  0.00           H  
ATOM   2014 1HB  ARG A 127      69.152  11.345  23.448  1.00  0.00           H  
ATOM   2015 2HB  ARG A 127      68.907  10.312  22.049  1.00  0.00           H  
ATOM   2016 1HG  ARG A 127      68.955   8.326  23.552  1.00  0.00           H  
ATOM   2017 2HG  ARG A 127      69.069   9.434  24.941  1.00  0.00           H  
ATOM   2018 1HD  ARG A 127      66.864   9.476  22.895  1.00  0.00           H  
ATOM   2019 2HD  ARG A 127      66.786   8.639  24.463  1.00  0.00           H  
ATOM   2020  HE  ARG A 127      67.519  11.256  25.033  1.00  0.00           H  
ATOM   2021 1HH1 ARG A 127      64.810   9.629  23.498  1.00  0.00           H  
ATOM   2022 2HH1 ARG A 127      63.648  10.849  23.969  1.00  0.00           H  
ATOM   2023 1HH2 ARG A 127      66.002  12.833  25.639  1.00  0.00           H  
ATOM   2024 2HH2 ARG A 127      64.322  12.663  25.181  1.00  0.00           H  
ATOM   2025  N   LYS A 128      71.424   9.255  25.042  1.00  0.00           N  
ATOM   2026  CA  LYS A 128      71.764   9.308  26.487  1.00  0.00           C  
ATOM   2027  C   LYS A 128      73.254   9.527  26.765  1.00  0.00           C  
ATOM   2028  O   LYS A 128      74.062   9.455  25.835  1.00  0.00           O  
ATOM   2029  CB  LYS A 128      71.309   8.023  27.180  1.00  0.00           C  
ATOM   2030  CG  LYS A 128      69.800   7.816  27.194  1.00  0.00           C  
ATOM   2031  CD  LYS A 128      69.416   6.597  28.020  1.00  0.00           C  
ATOM   2032  CE  LYS A 128      69.802   5.306  27.313  1.00  0.00           C  
ATOM   2033  NZ  LYS A 128      69.356   4.104  28.068  1.00  0.00           N  
ATOM   2034  H   LYS A 128      71.106   8.383  24.643  1.00  0.00           H  
ATOM   2035  HA  LYS A 128      71.241  10.154  26.935  1.00  0.00           H  
ATOM   2036 1HB  LYS A 128      71.760   7.163  26.685  1.00  0.00           H  
ATOM   2037 2HB  LYS A 128      71.655   8.024  28.214  1.00  0.00           H  
ATOM   2038 1HG  LYS A 128      69.316   8.698  27.616  1.00  0.00           H  
ATOM   2039 2HG  LYS A 128      69.442   7.681  26.174  1.00  0.00           H  
ATOM   2040 1HD  LYS A 128      69.922   6.638  28.986  1.00  0.00           H  
ATOM   2041 2HD  LYS A 128      68.340   6.598  28.192  1.00  0.00           H  
ATOM   2042 1HE  LYS A 128      69.351   5.285  26.322  1.00  0.00           H  
ATOM   2043 2HE  LYS A 128      70.885   5.264  27.196  1.00  0.00           H  
ATOM   2044 1HZ  LYS A 128      69.630   3.270  27.568  1.00  0.00           H  
ATOM   2045 2HZ  LYS A 128      69.783   4.103  28.984  1.00  0.00           H  
ATOM   2046 3HZ  LYS A 128      68.351   4.121  28.167  1.00  0.00           H  
ATOM   2047  N   THR A 129      73.627   9.513  28.027  1.00  0.00           N  
ATOM   2048  CA  THR A 129      75.063   9.492  28.324  1.00  0.00           C  
ATOM   2049  C   THR A 129      75.642   8.102  27.980  1.00  0.00           C  
ATOM   2050  O   THR A 129      74.911   7.161  27.615  1.00  0.00           O  
ATOM   2051  CB  THR A 129      75.336   9.832  29.801  1.00  0.00           C  
ATOM   2052  OG1 THR A 129      74.748   8.830  30.641  1.00  0.00           O  
ATOM   2053  CG2 THR A 129      74.751  11.191  30.153  1.00  0.00           C  
ATOM   2054  H   THR A 129      72.967   9.516  28.791  1.00  0.00           H  
ATOM   2055  HA  THR A 129      75.555  10.243  27.705  1.00  0.00           H  
ATOM   2056  HB  THR A 129      76.411   9.849  29.977  1.00  0.00           H  
ATOM   2057  HG1 THR A 129      74.920   9.044  31.561  1.00  0.00           H  
ATOM   2058 1HG2 THR A 129      74.954  11.414  31.200  1.00  0.00           H  
ATOM   2059 2HG2 THR A 129      75.204  11.956  29.524  1.00  0.00           H  
ATOM   2060 3HG2 THR A 129      73.674  11.177  29.987  1.00  0.00           H  
ATOM   2061  N   ARG A 130      76.925   7.914  28.275  1.00  0.00           N  
ATOM   2062  CA  ARG A 130      77.470   6.536  28.097  1.00  0.00           C  
ATOM   2063  C   ARG A 130      77.896   5.885  29.426  1.00  0.00           C  
ATOM   2064  O   ARG A 130      78.839   5.089  29.518  1.00  0.00           O  
ATOM   2065  CB  ARG A 130      78.668   6.556  27.159  1.00  0.00           C  
ATOM   2066  CG  ARG A 130      78.385   7.110  25.772  1.00  0.00           C  
ATOM   2067  CD  ARG A 130      77.481   6.221  24.999  1.00  0.00           C  
ATOM   2068  NE  ARG A 130      78.098   4.935  24.716  1.00  0.00           N  
ATOM   2069  CZ  ARG A 130      77.455   3.879  24.180  1.00  0.00           C  
ATOM   2070  NH1 ARG A 130      76.179   3.972  23.876  1.00  0.00           N  
ATOM   2071  NH2 ARG A 130      78.106   2.750  23.960  1.00  0.00           N  
ATOM   2072  H   ARG A 130      77.537   8.646  28.608  1.00  0.00           H  
ATOM   2073  HA  ARG A 130      76.693   5.911  27.657  1.00  0.00           H  
ATOM   2074 1HB  ARG A 130      79.463   7.157  27.598  1.00  0.00           H  
ATOM   2075 2HB  ARG A 130      79.052   5.543  27.038  1.00  0.00           H  
ATOM   2076 1HG  ARG A 130      77.910   8.088  25.860  1.00  0.00           H  
ATOM   2077 2HG  ARG A 130      79.321   7.210  25.222  1.00  0.00           H  
ATOM   2078 1HD  ARG A 130      76.570   6.043  25.569  1.00  0.00           H  
ATOM   2079 2HD  ARG A 130      77.229   6.694  24.051  1.00  0.00           H  
ATOM   2080  HE  ARG A 130      79.079   4.825  24.936  1.00  0.00           H  
ATOM   2081 1HH1 ARG A 130      75.681   4.834  24.044  1.00  0.00           H  
ATOM   2082 2HH1 ARG A 130      75.697   3.180  23.474  1.00  0.00           H  
ATOM   2083 1HH2 ARG A 130      79.087   2.679  24.194  1.00  0.00           H  
ATOM   2084 2HH2 ARG A 130      77.624   1.959  23.559  1.00  0.00           H  
ATOM   2085  N   SER A 131      77.178   6.238  30.481  1.00  0.00           N  
ATOM   2086  CA  SER A 131      77.578   5.618  31.760  1.00  0.00           C  
ATOM   2087  C   SER A 131      76.907   4.257  31.954  1.00  0.00           C  
ATOM   2088  O   SER A 131      75.803   3.976  31.476  1.00  0.00           O  
ATOM   2089  CB  SER A 131      77.224   6.529  32.919  1.00  0.00           C  
ATOM   2090  OG  SER A 131      75.836   6.689  33.027  1.00  0.00           O  
ATOM   2091  H   SER A 131      76.400   6.882  30.469  1.00  0.00           H  
ATOM   2092  HA  SER A 131      78.659   5.468  31.749  1.00  0.00           H  
ATOM   2093 1HB  SER A 131      77.618   6.110  33.845  1.00  0.00           H  
ATOM   2094 2HB  SER A 131      77.695   7.501  32.774  1.00  0.00           H  
ATOM   2095  HG  SER A 131      75.692   7.613  33.244  1.00  0.00           H  
ATOM   2096  N   VAL A 132      77.625   3.473  32.665  1.00  0.00           N  
ATOM   2097  CA  VAL A 132      77.302   2.096  33.015  1.00  0.00           C  
ATOM   2098  C   VAL A 132      76.284   1.984  34.156  1.00  0.00           C  
ATOM   2099  O   VAL A 132      76.276   2.823  35.064  1.00  0.00           O  
ATOM   2100  CB  VAL A 132      78.589   1.351  33.416  1.00  0.00           C  
ATOM   2101  CG1 VAL A 132      79.169   1.939  34.693  1.00  0.00           C  
ATOM   2102  CG2 VAL A 132      78.296  -0.132  33.589  1.00  0.00           C  
ATOM   2103  H   VAL A 132      78.489   3.876  32.999  1.00  0.00           H  
ATOM   2104  HA  VAL A 132      76.866   1.610  32.141  1.00  0.00           H  
ATOM   2105  HB  VAL A 132      79.335   1.485  32.632  1.00  0.00           H  
ATOM   2106 1HG1 VAL A 132      80.078   1.400  34.962  1.00  0.00           H  
ATOM   2107 2HG1 VAL A 132      79.405   2.991  34.535  1.00  0.00           H  
ATOM   2108 3HG1 VAL A 132      78.442   1.846  35.500  1.00  0.00           H  
ATOM   2109 1HG2 VAL A 132      79.210  -0.653  33.871  1.00  0.00           H  
ATOM   2110 2HG2 VAL A 132      77.546  -0.266  34.368  1.00  0.00           H  
ATOM   2111 3HG2 VAL A 132      77.921  -0.541  32.650  1.00  0.00           H  
ATOM   2112  N   THR A 133      75.348   1.045  34.020  1.00  0.00           N  
ATOM   2113  CA  THR A 133      74.284   0.880  35.021  1.00  0.00           C  
ATOM   2114  C   THR A 133      74.428  -0.426  35.770  1.00  0.00           C  
ATOM   2115  O   THR A 133      74.630  -1.472  35.147  1.00  0.00           O  
ATOM   2116  CB  THR A 133      72.889   0.941  34.372  1.00  0.00           C  
ATOM   2117  OG1 THR A 133      72.770  -0.095  33.389  1.00  0.00           O  
ATOM   2118  CG2 THR A 133      72.667   2.292  33.709  1.00  0.00           C  
ATOM   2119  H   THR A 133      75.366   0.434  33.216  1.00  0.00           H  
ATOM   2120  HA  THR A 133      74.360   1.693  35.744  1.00  0.00           H  
ATOM   2121  HB  THR A 133      72.126   0.788  35.136  1.00  0.00           H  
ATOM   2122  HG1 THR A 133      73.595  -0.171  32.904  1.00  0.00           H  
ATOM   2123 1HG2 THR A 133      71.676   2.317  33.257  1.00  0.00           H  
ATOM   2124 2HG2 THR A 133      72.746   3.081  34.456  1.00  0.00           H  
ATOM   2125 3HG2 THR A 133      73.421   2.446  32.939  1.00  0.00           H  
ATOM   2126  N   SER A 134      74.293  -0.297  37.044  1.00  0.00           N  
ATOM   2127  CA  SER A 134      74.331  -1.407  37.957  1.00  0.00           C  
ATOM   2128  C   SER A 134      73.220  -2.408  37.628  1.00  0.00           C  
ATOM   2129  O   SER A 134      72.052  -2.004  37.637  1.00  0.00           O  
ATOM   2130  CB  SER A 134      74.190  -0.909  39.382  1.00  0.00           C  
ATOM   2131  OG  SER A 134      74.139  -1.979  40.285  1.00  0.00           O  
ATOM   2132  H   SER A 134      74.154   0.635  37.408  1.00  0.00           H  
ATOM   2133  HA  SER A 134      75.294  -1.909  37.851  1.00  0.00           H  
ATOM   2134 1HB  SER A 134      75.033  -0.264  39.627  1.00  0.00           H  
ATOM   2135 2HB  SER A 134      73.284  -0.311  39.471  1.00  0.00           H  
ATOM   2136  HG  SER A 134      73.373  -2.501  40.034  1.00  0.00           H  
ATOM   2137  N   SER A 135      73.523  -3.701  37.558  1.00  0.00           N  
ATOM   2138  CA  SER A 135      72.465  -4.732  37.525  1.00  0.00           C  
ATOM   2139  C   SER A 135      71.957  -5.029  36.109  1.00  0.00           C  
ATOM   2140  O   SER A 135      70.920  -5.699  35.942  1.00  0.00           O  
ATOM   2141  CB  SER A 135      71.299  -4.298  38.392  1.00  0.00           C  
ATOM   2142  OG  SER A 135      71.707  -4.096  39.717  1.00  0.00           O  
ATOM   2143  H   SER A 135      74.491  -3.988  37.527  1.00  0.00           H  
ATOM   2144  HA  SER A 135      72.875  -5.662  37.921  1.00  0.00           H  
ATOM   2145 1HB  SER A 135      70.875  -3.376  37.995  1.00  0.00           H  
ATOM   2146 2HB  SER A 135      70.520  -5.057  38.360  1.00  0.00           H  
ATOM   2147  HG  SER A 135      71.003  -4.448  40.267  1.00  0.00           H  
ATOM   2148  N   SER A 136      72.582  -4.344  35.153  1.00  0.00           N  
ATOM   2149  CA  SER A 136      72.101  -4.365  33.759  1.00  0.00           C  
ATOM   2150  C   SER A 136      73.285  -4.156  32.829  1.00  0.00           C  
ATOM   2151  O   SER A 136      74.259  -3.508  33.207  1.00  0.00           O  
ATOM   2152  CB  SER A 136      71.057  -3.290  33.526  1.00  0.00           C  
ATOM   2153  OG  SER A 136      70.595  -3.318  32.203  1.00  0.00           O  
ATOM   2154  H   SER A 136      73.401  -3.799  35.383  1.00  0.00           H  
ATOM   2155  HA  SER A 136      71.643  -5.336  33.565  1.00  0.00           H  
ATOM   2156 1HB  SER A 136      70.222  -3.439  34.209  1.00  0.00           H  
ATOM   2157 2HB  SER A 136      71.487  -2.313  33.742  1.00  0.00           H  
ATOM   2158  HG  SER A 136      69.650  -3.482  32.257  1.00  0.00           H  
ATOM   2159  N   LEU A 137      73.132  -4.574  31.614  1.00  0.00           N  
ATOM   2160  CA  LEU A 137      74.153  -4.251  30.603  1.00  0.00           C  
ATOM   2161  C   LEU A 137      73.681  -3.056  29.746  1.00  0.00           C  
ATOM   2162  O   LEU A 137      74.331  -2.620  28.782  1.00  0.00           O  
ATOM   2163  CB  LEU A 137      74.428  -5.466  29.709  1.00  0.00           C  
ATOM   2164  CG  LEU A 137      74.979  -6.707  30.423  1.00  0.00           C  
ATOM   2165  CD1 LEU A 137      75.133  -7.844  29.422  1.00  0.00           C  
ATOM   2166  CD2 LEU A 137      76.311  -6.368  31.075  1.00  0.00           C  
ATOM   2167  H   LEU A 137      72.326  -5.118  31.343  1.00  0.00           H  
ATOM   2168  HA  LEU A 137      75.075  -3.982  31.117  1.00  0.00           H  
ATOM   2169 1HB  LEU A 137      73.500  -5.753  29.217  1.00  0.00           H  
ATOM   2170 2HB  LEU A 137      75.147  -5.179  28.942  1.00  0.00           H  
ATOM   2171  HG  LEU A 137      74.272  -7.030  31.188  1.00  0.00           H  
ATOM   2172 1HD1 LEU A 137      75.525  -8.725  29.930  1.00  0.00           H  
ATOM   2173 2HD1 LEU A 137      74.163  -8.079  28.985  1.00  0.00           H  
ATOM   2174 3HD1 LEU A 137      75.823  -7.543  28.634  1.00  0.00           H  
ATOM   2175 1HD2 LEU A 137      76.702  -7.249  31.584  1.00  0.00           H  
ATOM   2176 2HD2 LEU A 137      77.019  -6.046  30.311  1.00  0.00           H  
ATOM   2177 3HD2 LEU A 137      76.168  -5.565  31.799  1.00  0.00           H  
ATOM   2178  N   CYS A 138      72.614  -2.432  30.236  1.00  0.00           N  
ATOM   2179  CA  CYS A 138      72.142  -1.186  29.609  1.00  0.00           C  
ATOM   2180  C   CYS A 138      72.897   0.032  30.154  1.00  0.00           C  
ATOM   2181  O   CYS A 138      73.101   0.143  31.360  1.00  0.00           O  
ATOM   2182  CB  CYS A 138      70.644  -0.996  29.848  1.00  0.00           C  
ATOM   2183  SG  CYS A 138      69.607  -2.265  29.082  1.00  0.00           S  
ATOM   2184  H   CYS A 138      72.118  -2.799  31.036  1.00  0.00           H  
ATOM   2185  HA  CYS A 138      72.317  -1.251  28.535  1.00  0.00           H  
ATOM   2186 1HB  CYS A 138      70.443  -0.998  30.919  1.00  0.00           H  
ATOM   2187 2HB  CYS A 138      70.333  -0.027  29.458  1.00  0.00           H  
ATOM   2188  HG  CYS A 138      69.997  -2.027  27.833  1.00  0.00           H  
ATOM   2189  N   VAL A 139      73.298   0.840  29.194  1.00  0.00           N  
ATOM   2190  CA  VAL A 139      74.138   2.074  29.277  1.00  0.00           C  
ATOM   2191  C   VAL A 139      73.347   3.409  29.191  1.00  0.00           C  
ATOM   2192  O   VAL A 139      72.658   3.616  28.185  1.00  0.00           O  
ATOM   2193  CB  VAL A 139      75.185   2.057  28.147  1.00  0.00           C  
ATOM   2194  CG1 VAL A 139      76.013   3.333  28.169  1.00  0.00           C  
ATOM   2195  CG2 VAL A 139      76.076   0.833  28.285  1.00  0.00           C  
ATOM   2196  H   VAL A 139      72.961   0.534  28.292  1.00  0.00           H  
ATOM   2197  HA  VAL A 139      74.651   2.080  30.240  1.00  0.00           H  
ATOM   2198  HB  VAL A 139      74.669   2.025  27.187  1.00  0.00           H  
ATOM   2199 1HG1 VAL A 139      76.747   3.305  27.364  1.00  0.00           H  
ATOM   2200 2HG1 VAL A 139      75.358   4.194  28.032  1.00  0.00           H  
ATOM   2201 3HG1 VAL A 139      76.528   3.416  29.126  1.00  0.00           H  
ATOM   2202 1HG2 VAL A 139      76.813   0.827  27.483  1.00  0.00           H  
ATOM   2203 2HG2 VAL A 139      76.588   0.862  29.248  1.00  0.00           H  
ATOM   2204 3HG2 VAL A 139      75.468  -0.069  28.225  1.00  0.00           H  
ATOM   2205  N   GLY A 140      73.584   4.372  30.121  1.00  0.00           N  
ATOM   2206  CA  GLY A 140      73.121   5.776  29.950  1.00  0.00           C  
ATOM   2207  C   GLY A 140      71.909   6.188  30.808  1.00  0.00           C  
ATOM   2208  O   GLY A 140      70.930   5.458  30.946  1.00  0.00           O  
ATOM   2209  H   GLY A 140      74.093   4.120  30.956  1.00  0.00           H  
ATOM   2210 1HA  GLY A 140      73.936   6.460  30.189  1.00  0.00           H  
ATOM   2211 2HA  GLY A 140      72.854   5.946  28.908  1.00  0.00           H  
ATOM   2212  N   VAL A 141      71.921   7.450  31.190  1.00  0.00           N  
ATOM   2213  CA  VAL A 141      70.765   8.181  31.680  1.00  0.00           C  
ATOM   2214  C   VAL A 141      70.394   9.258  30.642  1.00  0.00           C  
ATOM   2215  O   VAL A 141      71.221   9.646  29.807  1.00  0.00           O  
ATOM   2216  CB  VAL A 141      71.068   8.832  33.043  1.00  0.00           C  
ATOM   2217  CG1 VAL A 141      71.398   7.769  34.079  1.00  0.00           C  
ATOM   2218  CG2 VAL A 141      72.216   9.820  32.900  1.00  0.00           C  
ATOM   2219  H   VAL A 141      72.812   7.922  31.128  1.00  0.00           H  
ATOM   2220  HA  VAL A 141      69.940   7.479  31.808  1.00  0.00           H  
ATOM   2221  HB  VAL A 141      70.178   9.356  33.391  1.00  0.00           H  
ATOM   2222 1HG1 VAL A 141      71.609   8.246  35.036  1.00  0.00           H  
ATOM   2223 2HG1 VAL A 141      70.549   7.094  34.191  1.00  0.00           H  
ATOM   2224 3HG1 VAL A 141      72.272   7.204  33.756  1.00  0.00           H  
ATOM   2225 1HG2 VAL A 141      72.424  10.277  33.867  1.00  0.00           H  
ATOM   2226 2HG2 VAL A 141      73.104   9.298  32.546  1.00  0.00           H  
ATOM   2227 3HG2 VAL A 141      71.941  10.596  32.184  1.00  0.00           H  
ATOM   2228  N   ASP A 142      69.137   9.681  30.623  1.00  0.00           N  
ATOM   2229  CA  ASP A 142      68.762  10.838  29.806  1.00  0.00           C  
ATOM   2230  C   ASP A 142      69.236  12.080  30.612  1.00  0.00           C  
ATOM   2231  O   ASP A 142      68.756  12.242  31.733  1.00  0.00           O  
ATOM   2232  CB  ASP A 142      67.255  10.884  29.540  1.00  0.00           C  
ATOM   2233  CG  ASP A 142      66.851  12.027  28.619  1.00  0.00           C  
ATOM   2234  OD1 ASP A 142      67.689  12.840  28.310  1.00  0.00           O  
ATOM   2235  OD2 ASP A 142      65.707  12.075  28.233  1.00  0.00           O  
ATOM   2236  H   ASP A 142      68.427   9.213  31.168  1.00  0.00           H  
ATOM   2237  HA  ASP A 142      69.271  10.762  28.845  1.00  0.00           H  
ATOM   2238 1HB  ASP A 142      66.936   9.943  29.090  1.00  0.00           H  
ATOM   2239 2HB  ASP A 142      66.722  10.992  30.485  1.00  0.00           H  
ATOM   2240  N   ALA A 143      70.232  12.890  30.089  1.00  0.00           N  
ATOM   2241  CA  ALA A 143      70.760  14.041  30.867  1.00  0.00           C  
ATOM   2242  C   ALA A 143      69.691  15.118  31.221  1.00  0.00           C  
ATOM   2243  O   ALA A 143      69.642  15.571  32.374  1.00  0.00           O  
ATOM   2244  CB  ALA A 143      71.904  14.688  30.099  1.00  0.00           C  
ATOM   2245  H   ALA A 143      70.608  12.703  29.171  1.00  0.00           H  
ATOM   2246  HA  ALA A 143      71.132  13.664  31.820  1.00  0.00           H  
ATOM   2247 1HB  ALA A 143      72.292  15.532  30.669  1.00  0.00           H  
ATOM   2248 2HB  ALA A 143      72.698  13.958  29.946  1.00  0.00           H  
ATOM   2249 3HB  ALA A 143      71.542  15.038  29.134  1.00  0.00           H  
ATOM   2250  N   ASN A 144      68.726  15.320  30.310  1.00  0.00           N  
ATOM   2251  CA  ASN A 144      67.547  16.177  30.580  1.00  0.00           C  
ATOM   2252  C   ASN A 144      66.407  15.543  31.397  1.00  0.00           C  
ATOM   2253  O   ASN A 144      65.333  16.133  31.568  1.00  0.00           O  
ATOM   2254  CB  ASN A 144      66.989  16.686  29.263  1.00  0.00           C  
ATOM   2255  CG  ASN A 144      66.094  17.881  29.439  1.00  0.00           C  
ATOM   2256  OD1 ASN A 144      66.492  18.889  30.033  1.00  0.00           O  
ATOM   2257  ND2 ASN A 144      64.890  17.788  28.933  1.00  0.00           N  
ATOM   2258  H   ASN A 144      68.811  14.870  29.410  1.00  0.00           H  
ATOM   2259  HA  ASN A 144      67.867  17.025  31.188  1.00  0.00           H  
ATOM   2260 1HB  ASN A 144      67.812  16.957  28.600  1.00  0.00           H  
ATOM   2261 2HB  ASN A 144      66.424  15.891  28.776  1.00  0.00           H  
ATOM   2262 1HD2 ASN A 144      64.251  18.552  29.019  1.00  0.00           H  
ATOM   2263 2HD2 ASN A 144      64.610  16.953  28.460  1.00  0.00           H  
ATOM   2264  N   ARG A 145      66.703  14.418  32.026  1.00  0.00           N  
ATOM   2265  CA  ARG A 145      65.837  13.917  33.090  1.00  0.00           C  
ATOM   2266  C   ARG A 145      66.562  13.847  34.419  1.00  0.00           C  
ATOM   2267  O   ARG A 145      65.969  13.304  35.340  1.00  0.00           O  
ATOM   2268  CB  ARG A 145      65.305  12.535  32.741  1.00  0.00           C  
ATOM   2269  CG  ARG A 145      64.390  12.489  31.527  1.00  0.00           C  
ATOM   2270  CD  ARG A 145      63.103  13.184  31.784  1.00  0.00           C  
ATOM   2271  NE  ARG A 145      62.215  13.123  30.634  1.00  0.00           N  
ATOM   2272  CZ  ARG A 145      62.182  14.036  29.644  1.00  0.00           C  
ATOM   2273  NH1 ARG A 145      62.991  15.072  29.678  1.00  0.00           N  
ATOM   2274  NH2 ARG A 145      61.336  13.891  28.639  1.00  0.00           N  
ATOM   2275  H   ARG A 145      67.530  13.894  31.777  1.00  0.00           H  
ATOM   2276  HA  ARG A 145      64.992  14.598  33.198  1.00  0.00           H  
ATOM   2277 1HB  ARG A 145      66.140  11.862  32.550  1.00  0.00           H  
ATOM   2278 2HB  ARG A 145      64.749  12.134  33.589  1.00  0.00           H  
ATOM   2279 1HG  ARG A 145      64.880  12.976  30.684  1.00  0.00           H  
ATOM   2280 2HG  ARG A 145      64.175  11.451  31.273  1.00  0.00           H  
ATOM   2281 1HD  ARG A 145      62.599  12.715  32.629  1.00  0.00           H  
ATOM   2282 2HD  ARG A 145      63.294  14.232  32.012  1.00  0.00           H  
ATOM   2283  HE  ARG A 145      61.577  12.341  30.573  1.00  0.00           H  
ATOM   2284 1HH1 ARG A 145      63.638  15.183  30.446  1.00  0.00           H  
ATOM   2285 2HH1 ARG A 145      62.967  15.756  28.936  1.00  0.00           H  
ATOM   2286 1HH2 ARG A 145      60.714  13.095  28.613  1.00  0.00           H  
ATOM   2287 2HH2 ARG A 145      61.312  14.575  27.897  1.00  0.00           H  
ATOM   2288  N   ASN A 146      67.847  14.193  34.476  1.00  0.00           N  
ATOM   2289  CA  ASN A 146      68.714  13.863  35.638  1.00  0.00           C  
ATOM   2290  C   ASN A 146      68.838  15.091  36.543  1.00  0.00           C  
ATOM   2291  O   ASN A 146      69.619  15.075  37.497  1.00  0.00           O  
ATOM   2292  CB  ASN A 146      70.083  13.384  35.191  1.00  0.00           C  
ATOM   2293  CG  ASN A 146      70.033  12.044  34.512  1.00  0.00           C  
ATOM   2294  OD1 ASN A 146      70.435  11.907  33.351  1.00  0.00           O  
ATOM   2295  ND2 ASN A 146      69.546  11.051  35.213  1.00  0.00           N  
ATOM   2296  H   ASN A 146      68.241  14.699  33.696  1.00  0.00           H  
ATOM   2297  HA  ASN A 146      68.241  13.060  36.206  1.00  0.00           H  
ATOM   2298 1HB  ASN A 146      70.517  14.111  34.503  1.00  0.00           H  
ATOM   2299 2HB  ASN A 146      70.744  13.316  36.055  1.00  0.00           H  
ATOM   2300 1HD2 ASN A 146      69.489  10.137  34.812  1.00  0.00           H  
ATOM   2301 2HD2 ASN A 146      69.232  11.208  36.149  1.00  0.00           H  
ATOM   2302  N   TRP A 147      67.991  16.116  36.314  1.00  0.00           N  
ATOM   2303  CA  TRP A 147      68.109  17.280  37.231  1.00  0.00           C  
ATOM   2304  C   TRP A 147      67.143  17.164  38.399  1.00  0.00           C  
ATOM   2305  O   TRP A 147      66.119  16.473  38.322  1.00  0.00           O  
ATOM   2306  CB  TRP A 147      67.839  18.589  36.486  1.00  0.00           C  
ATOM   2307  CG  TRP A 147      68.888  18.927  35.471  1.00  0.00           C  
ATOM   2308  CD1 TRP A 147      69.079  18.322  34.264  1.00  0.00           C  
ATOM   2309  CD2 TRP A 147      69.902  19.957  35.568  1.00  0.00           C  
ATOM   2310  NE1 TRP A 147      70.137  18.901  33.607  1.00  0.00           N  
ATOM   2311  CE2 TRP A 147      70.651  19.904  34.390  1.00  0.00           C  
ATOM   2312  CE3 TRP A 147      70.227  20.905  36.546  1.00  0.00           C  
ATOM   2313  CZ2 TRP A 147      71.713  20.764  34.157  1.00  0.00           C  
ATOM   2314  CZ3 TRP A 147      71.291  21.768  36.312  1.00  0.00           C  
ATOM   2315  CH2 TRP A 147      72.014  21.699  35.147  1.00  0.00           C  
ATOM   2316  H   TRP A 147      67.301  16.138  35.577  1.00  0.00           H  
ATOM   2317  HA  TRP A 147      69.125  17.309  37.624  1.00  0.00           H  
ATOM   2318 1HB  TRP A 147      66.877  18.527  35.978  1.00  0.00           H  
ATOM   2319 2HB  TRP A 147      67.779  19.409  37.202  1.00  0.00           H  
ATOM   2320  HD1 TRP A 147      68.480  17.500  33.878  1.00  0.00           H  
ATOM   2321  HE1 TRP A 147      70.482  18.633  32.697  1.00  0.00           H  
ATOM   2322  HE3 TRP A 147      69.654  20.966  37.471  1.00  0.00           H  
ATOM   2323  HZ2 TRP A 147      72.300  20.724  33.239  1.00  0.00           H  
ATOM   2324  HZ3 TRP A 147      71.538  22.503  37.078  1.00  0.00           H  
ATOM   2325  HH2 TRP A 147      72.843  22.391  34.996  1.00  0.00           H  
ATOM   2326  N   ASP A 148      67.476  17.934  39.392  1.00  0.00           N  
ATOM   2327  CA  ASP A 148      66.624  18.036  40.542  1.00  0.00           C  
ATOM   2328  C   ASP A 148      65.497  19.045  40.310  1.00  0.00           C  
ATOM   2329  O   ASP A 148      65.295  19.969  41.100  1.00  0.00           O  
ATOM   2330  CB  ASP A 148      67.446  18.436  41.770  1.00  0.00           C  
ATOM   2331  CG  ASP A 148      66.656  18.342  43.068  1.00  0.00           C  
ATOM   2332  OD1 ASP A 148      65.681  17.629  43.097  1.00  0.00           O  
ATOM   2333  OD2 ASP A 148      67.035  18.984  44.018  1.00  0.00           O  
ATOM   2334  H   ASP A 148      68.334  18.467  39.366  1.00  0.00           H  
ATOM   2335  HA  ASP A 148      66.170  17.061  40.724  1.00  0.00           H  
ATOM   2336 1HB  ASP A 148      68.322  17.792  41.847  1.00  0.00           H  
ATOM   2337 2HB  ASP A 148      67.802  19.460  41.652  1.00  0.00           H  
ATOM   2338  N   ALA A 149      64.681  18.787  39.302  1.00  0.00           N  
ATOM   2339  CA  ALA A 149      63.385  19.468  39.179  1.00  0.00           C  
ATOM   2340  C   ALA A 149      62.282  18.399  39.191  1.00  0.00           C  
ATOM   2341  O   ALA A 149      62.134  17.726  38.165  1.00  0.00           O  
ATOM   2342  CB  ALA A 149      63.321  20.308  37.912  1.00  0.00           C  
ATOM   2343  H   ALA A 149      64.950  18.110  38.602  1.00  0.00           H  
ATOM   2344  HA  ALA A 149      63.267  20.129  40.038  1.00  0.00           H  
ATOM   2345 1HB  ALA A 149      62.350  20.799  37.849  1.00  0.00           H  
ATOM   2346 2HB  ALA A 149      64.108  21.062  37.935  1.00  0.00           H  
ATOM   2347 3HB  ALA A 149      63.459  19.666  37.043  1.00  0.00           H  
ATOM   2348  N   GLY A 150      61.581  18.189  40.310  1.00  0.00           N  
ATOM   2349  CA  GLY A 150      60.569  17.099  40.404  1.00  0.00           C  
ATOM   2350  C   GLY A 150      61.151  15.730  40.003  1.00  0.00           C  
ATOM   2351  O   GLY A 150      60.488  15.002  39.263  1.00  0.00           O  
ATOM   2352  H   GLY A 150      61.740  18.783  41.111  1.00  0.00           H  
ATOM   2353 1HA  GLY A 150      60.189  17.042  41.424  1.00  0.00           H  
ATOM   2354 2HA  GLY A 150      59.723  17.332  39.759  1.00  0.00           H  
ATOM   2355  N   PHE A 151      62.457  15.568  40.299  1.00  0.00           N  
ATOM   2356  CA  PHE A 151      63.338  14.500  39.773  1.00  0.00           C  
ATOM   2357  C   PHE A 151      62.560  13.193  39.637  1.00  0.00           C  
ATOM   2358  O   PHE A 151      62.033  12.696  40.638  1.00  0.00           O  
ATOM   2359  CB  PHE A 151      64.546  14.286  40.687  1.00  0.00           C  
ATOM   2360  CG  PHE A 151      65.517  13.260  40.177  1.00  0.00           C  
ATOM   2361  CD1 PHE A 151      66.016  13.338  38.885  1.00  0.00           C  
ATOM   2362  CD2 PHE A 151      65.934  12.214  40.987  1.00  0.00           C  
ATOM   2363  CE1 PHE A 151      66.910  12.394  38.415  1.00  0.00           C  
ATOM   2364  CE2 PHE A 151      66.828  11.271  40.520  1.00  0.00           C  
ATOM   2365  CZ  PHE A 151      67.316  11.361  39.232  1.00  0.00           C  
ATOM   2366  H   PHE A 151      62.839  16.251  40.938  1.00  0.00           H  
ATOM   2367  HA  PHE A 151      63.700  14.803  38.789  1.00  0.00           H  
ATOM   2368 1HB  PHE A 151      65.080  15.228  40.810  1.00  0.00           H  
ATOM   2369 2HB  PHE A 151      64.205  13.972  41.672  1.00  0.00           H  
ATOM   2370  HD1 PHE A 151      65.696  14.156  38.239  1.00  0.00           H  
ATOM   2371  HD2 PHE A 151      65.548  12.143  42.005  1.00  0.00           H  
ATOM   2372  HE1 PHE A 151      67.294  12.468  37.398  1.00  0.00           H  
ATOM   2373  HE2 PHE A 151      67.147  10.454  41.168  1.00  0.00           H  
ATOM   2374  HZ  PHE A 151      68.019  10.616  38.862  1.00  0.00           H  
ATOM   2375  N   GLY A 152      62.382  12.785  38.404  1.00  0.00           N  
ATOM   2376  CA  GLY A 152      61.772  11.502  38.088  1.00  0.00           C  
ATOM   2377  C   GLY A 152      60.348  11.307  38.580  1.00  0.00           C  
ATOM   2378  O   GLY A 152      59.991  10.150  38.713  1.00  0.00           O  
ATOM   2379  H   GLY A 152      62.681  13.387  37.650  1.00  0.00           H  
ATOM   2380 1HA  GLY A 152      61.763  11.360  37.007  1.00  0.00           H  
ATOM   2381 2HA  GLY A 152      62.373  10.699  38.513  1.00  0.00           H  
ATOM   2382  N   LYS A 153      59.607  12.331  38.938  1.00  0.00           N  
ATOM   2383  CA  LYS A 153      58.266  12.046  39.481  1.00  0.00           C  
ATOM   2384  C   LYS A 153      57.195  11.829  38.399  1.00  0.00           C  
ATOM   2385  O   LYS A 153      56.159  11.248  38.704  1.00  0.00           O  
ATOM   2386  CB  LYS A 153      57.830  13.181  40.409  1.00  0.00           C  
ATOM   2387  CG  LYS A 153      58.640  13.290  41.694  1.00  0.00           C  
ATOM   2388  CD  LYS A 153      58.149  14.439  42.561  1.00  0.00           C  
ATOM   2389  CE  LYS A 153      58.953  14.546  43.848  1.00  0.00           C  
ATOM   2390  NZ  LYS A 153      58.507  15.688  44.691  1.00  0.00           N  
ATOM   2391  H   LYS A 153      59.912  13.291  38.858  1.00  0.00           H  
ATOM   2392  HA  LYS A 153      58.314  11.119  40.054  1.00  0.00           H  
ATOM   2393 1HB  LYS A 153      57.909  14.133  39.882  1.00  0.00           H  
ATOM   2394 2HB  LYS A 153      56.784  13.045  40.683  1.00  0.00           H  
ATOM   2395 1HG  LYS A 153      58.556  12.360  42.257  1.00  0.00           H  
ATOM   2396 2HG  LYS A 153      59.689  13.453  41.449  1.00  0.00           H  
ATOM   2397 1HD  LYS A 153      58.237  15.376  42.009  1.00  0.00           H  
ATOM   2398 2HD  LYS A 153      57.100  14.283  42.812  1.00  0.00           H  
ATOM   2399 1HE  LYS A 153      58.847  13.625  44.420  1.00  0.00           H  
ATOM   2400 2HE  LYS A 153      60.008  14.679  43.608  1.00  0.00           H  
ATOM   2401 1HZ  LYS A 153      59.064  15.724  45.533  1.00  0.00           H  
ATOM   2402 2HZ  LYS A 153      58.618  16.551  44.176  1.00  0.00           H  
ATOM   2403 3HZ  LYS A 153      57.535  15.566  44.936  1.00  0.00           H  
ATOM   2404  N   ALA A 154      57.435  12.263  37.172  1.00  0.00           N  
ATOM   2405  CA  ALA A 154      56.510  12.118  36.031  1.00  0.00           C  
ATOM   2406  C   ALA A 154      57.336  12.073  34.735  1.00  0.00           C  
ATOM   2407  O   ALA A 154      58.360  12.741  34.590  1.00  0.00           O  
ATOM   2408  CB  ALA A 154      55.500  13.256  35.993  1.00  0.00           C  
ATOM   2409  H   ALA A 154      58.322  12.724  37.030  1.00  0.00           H  
ATOM   2410  HA  ALA A 154      55.969  11.179  36.151  1.00  0.00           H  
ATOM   2411 1HB  ALA A 154      54.832  13.121  35.142  1.00  0.00           H  
ATOM   2412 2HB  ALA A 154      54.918  13.256  36.915  1.00  0.00           H  
ATOM   2413 3HB  ALA A 154      56.025  14.205  35.896  1.00  0.00           H  
ATOM   2414  N   GLY A 155      56.816  11.331  33.802  1.00  0.00           N  
ATOM   2415  CA  GLY A 155      57.278  11.301  32.441  1.00  0.00           C  
ATOM   2416  C   GLY A 155      58.696  10.763  32.336  1.00  0.00           C  
ATOM   2417  O   GLY A 155      59.450  11.229  31.495  1.00  0.00           O  
ATOM   2418  H   GLY A 155      56.038  10.745  34.071  1.00  0.00           H  
ATOM   2419 1HA  GLY A 155      56.611  10.679  31.844  1.00  0.00           H  
ATOM   2420 2HA  GLY A 155      57.241  12.306  32.022  1.00  0.00           H  
ATOM   2421  N   ALA A 156      59.086   9.929  33.239  1.00  0.00           N  
ATOM   2422  CA  ALA A 156      60.486   9.472  33.280  1.00  0.00           C  
ATOM   2423  C   ALA A 156      60.512   8.023  33.785  1.00  0.00           C  
ATOM   2424  O   ALA A 156      59.819   7.698  34.751  1.00  0.00           O  
ATOM   2425  CB  ALA A 156      61.333  10.373  34.167  1.00  0.00           C  
ATOM   2426  H   ALA A 156      58.434   9.581  33.928  1.00  0.00           H  
ATOM   2427  HA  ALA A 156      60.885   9.511  32.266  1.00  0.00           H  
ATOM   2428 1HB  ALA A 156      62.361  10.010  34.178  1.00  0.00           H  
ATOM   2429 2HB  ALA A 156      61.311  11.391  33.779  1.00  0.00           H  
ATOM   2430 3HB  ALA A 156      60.935  10.363  35.181  1.00  0.00           H  
ATOM   2431  N   SER A 157      61.424   7.233  33.262  1.00  0.00           N  
ATOM   2432  CA  SER A 157      61.545   5.841  33.720  1.00  0.00           C  
ATOM   2433  C   SER A 157      62.580   5.652  34.810  1.00  0.00           C  
ATOM   2434  O   SER A 157      63.664   6.188  34.623  1.00  0.00           O  
ATOM   2435  CB  SER A 157      61.894   4.943  32.549  1.00  0.00           C  
ATOM   2436  OG  SER A 157      62.097   3.623  32.972  1.00  0.00           O  
ATOM   2437  H   SER A 157      62.049   7.571  32.544  1.00  0.00           H  
ATOM   2438  HA  SER A 157      60.585   5.528  34.133  1.00  0.00           H  
ATOM   2439 1HB  SER A 157      61.089   4.974  31.815  1.00  0.00           H  
ATOM   2440 2HB  SER A 157      62.795   5.314  32.062  1.00  0.00           H  
ATOM   2441  HG  SER A 157      61.447   3.092  32.504  1.00  0.00           H  
ATOM   2442  N   SER A 158      62.430   4.533  35.526  1.00  0.00           N  
ATOM   2443  CA  SER A 158      63.501   3.942  36.387  1.00  0.00           C  
ATOM   2444  C   SER A 158      64.176   2.739  35.760  1.00  0.00           C  
ATOM   2445  O   SER A 158      65.050   2.167  36.382  1.00  0.00           O  
ATOM   2446  CB  SER A 158      62.929   3.531  37.729  1.00  0.00           C  
ATOM   2447  OG  SER A 158      62.449   4.643  38.433  1.00  0.00           O  
ATOM   2448  H   SER A 158      61.533   4.072  35.470  1.00  0.00           H  
ATOM   2449  HA  SER A 158      64.270   4.698  36.551  1.00  0.00           H  
ATOM   2450 1HB  SER A 158      62.119   2.817  37.576  1.00  0.00           H  
ATOM   2451 2HB  SER A 158      63.699   3.031  38.315  1.00  0.00           H  
ATOM   2452  HG  SER A 158      63.084   5.347  38.281  1.00  0.00           H  
ATOM   2453  N   SER A 159      63.819   2.443  34.572  1.00  0.00           N  
ATOM   2454  CA  SER A 159      64.444   1.349  33.914  1.00  0.00           C  
ATOM   2455  C   SER A 159      65.535   1.859  32.986  1.00  0.00           C  
ATOM   2456  O   SER A 159      65.238   2.588  32.035  1.00  0.00           O  
ATOM   2457  CB  SER A 159      63.413   0.551  33.140  1.00  0.00           C  
ATOM   2458  OG  SER A 159      64.022  -0.464  32.391  1.00  0.00           O  
ATOM   2459  H   SER A 159      63.104   2.966  34.087  1.00  0.00           H  
ATOM   2460  HA  SER A 159      64.896   0.704  34.669  1.00  0.00           H  
ATOM   2461 1HB  SER A 159      62.695   0.114  33.834  1.00  0.00           H  
ATOM   2462 2HB  SER A 159      62.862   1.216  32.476  1.00  0.00           H  
ATOM   2463  HG  SER A 159      63.330  -1.101  32.197  1.00  0.00           H  
ATOM   2464  N   PRO A 160      66.766   1.402  33.281  1.00  0.00           N  
ATOM   2465  CA  PRO A 160      67.996   1.944  32.631  1.00  0.00           C  
ATOM   2466  C   PRO A 160      68.063   1.682  31.154  1.00  0.00           C  
ATOM   2467  O   PRO A 160      68.840   2.371  30.488  1.00  0.00           O  
ATOM   2468  CB  PRO A 160      69.127   1.209  33.357  1.00  0.00           C  
ATOM   2469  CG  PRO A 160      68.519   0.788  34.651  1.00  0.00           C  
ATOM   2470  CD  PRO A 160      67.085   0.481  34.308  1.00  0.00           C  
ATOM   2471  HA  PRO A 160      68.053   3.028  32.811  1.00  0.00           H  
ATOM   2472 1HB  PRO A 160      69.473   0.358  32.751  1.00  0.00           H  
ATOM   2473 2HB  PRO A 160      69.989   1.880  33.489  1.00  0.00           H  
ATOM   2474 1HG  PRO A 160      69.053  -0.084  35.056  1.00  0.00           H  
ATOM   2475 2HG  PRO A 160      68.613   1.593  35.395  1.00  0.00           H  
ATOM   2476 1HD  PRO A 160      67.004  -0.562  33.967  1.00  0.00           H  
ATOM   2477 2HD  PRO A 160      66.452   0.651  35.191  1.00  0.00           H  
ATOM   2478  N   CYS A 161      67.258   0.742  30.709  1.00  0.00           N  
ATOM   2479  CA  CYS A 161      67.284   0.458  29.290  1.00  0.00           C  
ATOM   2480  C   CYS A 161      66.309   1.319  28.528  1.00  0.00           C  
ATOM   2481  O   CYS A 161      66.341   1.258  27.285  1.00  0.00           O  
ATOM   2482  CB  CYS A 161      66.957  -1.013  29.033  1.00  0.00           C  
ATOM   2483  SG  CYS A 161      65.258  -1.476  29.446  1.00  0.00           S  
ATOM   2484  H   CYS A 161      66.633   0.218  31.304  1.00  0.00           H  
ATOM   2485  HA  CYS A 161      68.287   0.663  28.915  1.00  0.00           H  
ATOM   2486 1HB  CYS A 161      67.123  -1.244  27.980  1.00  0.00           H  
ATOM   2487 2HB  CYS A 161      67.630  -1.643  29.616  1.00  0.00           H  
ATOM   2488  HG  CYS A 161      64.675  -0.630  28.602  1.00  0.00           H  
ATOM   2489  N   SER A 162      65.513   2.139  29.269  1.00  0.00           N  
ATOM   2490  CA  SER A 162      64.693   3.168  28.571  1.00  0.00           C  
ATOM   2491  C   SER A 162      65.544   4.406  28.207  1.00  0.00           C  
ATOM   2492  O   SER A 162      66.325   4.897  29.023  1.00  0.00           O  
ATOM   2493  CB  SER A 162      63.525   3.589  29.441  1.00  0.00           C  
ATOM   2494  OG  SER A 162      62.801   4.628  28.842  1.00  0.00           O  
ATOM   2495  H   SER A 162      65.463   2.070  30.275  1.00  0.00           H  
ATOM   2496  HA  SER A 162      64.304   2.734  27.649  1.00  0.00           H  
ATOM   2497 1HB  SER A 162      62.869   2.734  29.607  1.00  0.00           H  
ATOM   2498 2HB  SER A 162      63.893   3.912  30.413  1.00  0.00           H  
ATOM   2499  HG  SER A 162      62.034   4.217  28.436  1.00  0.00           H  
ATOM   2500  N   GLU A 163      65.209   4.990  27.071  1.00  0.00           N  
ATOM   2501  CA  GLU A 163      65.659   6.323  26.626  1.00  0.00           C  
ATOM   2502  C   GLU A 163      65.260   7.425  27.617  1.00  0.00           C  
ATOM   2503  O   GLU A 163      65.965   8.408  27.748  1.00  0.00           O  
ATOM   2504  CB  GLU A 163      65.083   6.643  25.245  1.00  0.00           C  
ATOM   2505  CG  GLU A 163      65.651   5.796  24.115  1.00  0.00           C  
ATOM   2506  CD  GLU A 163      65.039   6.115  22.780  1.00  0.00           C  
ATOM   2507  OE1 GLU A 163      64.510   7.191  22.632  1.00  0.00           O  
ATOM   2508  OE2 GLU A 163      65.099   5.282  21.906  1.00  0.00           O  
ATOM   2509  H   GLU A 163      64.592   4.455  26.477  1.00  0.00           H  
ATOM   2510  HA  GLU A 163      66.747   6.316  26.559  1.00  0.00           H  
ATOM   2511 1HB  GLU A 163      64.002   6.501  25.259  1.00  0.00           H  
ATOM   2512 2HB  GLU A 163      65.272   7.690  25.006  1.00  0.00           H  
ATOM   2513 1HG  GLU A 163      66.727   5.961  24.057  1.00  0.00           H  
ATOM   2514 2HG  GLU A 163      65.484   4.745  24.344  1.00  0.00           H  
ATOM   2515  N   THR A 164      64.264   7.215  28.458  1.00  0.00           N  
ATOM   2516  CA  THR A 164      63.924   8.250  29.428  1.00  0.00           C  
ATOM   2517  C   THR A 164      64.370   7.838  30.813  1.00  0.00           C  
ATOM   2518  O   THR A 164      63.818   8.359  31.772  1.00  0.00           O  
ATOM   2519  CB  THR A 164      62.412   8.543  29.436  1.00  0.00           C  
ATOM   2520  OG1 THR A 164      61.691   7.337  29.723  1.00  0.00           O  
ATOM   2521  CG2 THR A 164      61.967   9.086  28.086  1.00  0.00           C  
ATOM   2522  H   THR A 164      63.732   6.357  28.447  1.00  0.00           H  
ATOM   2523  HA  THR A 164      64.446   9.167  29.153  1.00  0.00           H  
ATOM   2524  HB  THR A 164      62.188   9.277  30.209  1.00  0.00           H  
ATOM   2525  HG1 THR A 164      62.251   6.579  29.540  1.00  0.00           H  
ATOM   2526 1HG2 THR A 164      60.896   9.287  28.111  1.00  0.00           H  
ATOM   2527 2HG2 THR A 164      62.505  10.009  27.870  1.00  0.00           H  
ATOM   2528 3HG2 THR A 164      62.180   8.352  27.311  1.00  0.00           H  
ATOM   2529  N   TYR A 165      65.442   7.022  30.842  1.00  0.00           N  
ATOM   2530  CA  TYR A 165      66.023   6.639  32.117  1.00  0.00           C  
ATOM   2531  C   TYR A 165      66.438   7.910  32.837  1.00  0.00           C  
ATOM   2532  O   TYR A 165      67.268   8.649  32.311  1.00  0.00           O  
ATOM   2533  CB  TYR A 165      67.214   5.697  31.929  1.00  0.00           C  
ATOM   2534  CG  TYR A 165      67.839   5.236  33.227  1.00  0.00           C  
ATOM   2535  CD1 TYR A 165      67.046   4.682  34.221  1.00  0.00           C  
ATOM   2536  CD2 TYR A 165      69.206   5.368  33.423  1.00  0.00           C  
ATOM   2537  CE1 TYR A 165      67.617   4.262  35.407  1.00  0.00           C  
ATOM   2538  CE2 TYR A 165      69.777   4.948  34.609  1.00  0.00           C  
ATOM   2539  CZ  TYR A 165      68.988   4.397  35.598  1.00  0.00           C  
ATOM   2540  OH  TYR A 165      69.557   3.978  36.779  1.00  0.00           O  
ATOM   2541  H   TYR A 165      65.852   6.669  29.989  1.00  0.00           H  
ATOM   2542  HA  TYR A 165      65.264   6.116  32.700  1.00  0.00           H  
ATOM   2543 1HB  TYR A 165      66.895   4.814  31.373  1.00  0.00           H  
ATOM   2544 2HB  TYR A 165      67.983   6.195  31.339  1.00  0.00           H  
ATOM   2545  HD1 TYR A 165      65.972   4.578  34.066  1.00  0.00           H  
ATOM   2546  HD2 TYR A 165      69.829   5.805  32.643  1.00  0.00           H  
ATOM   2547  HE1 TYR A 165      66.994   3.827  36.187  1.00  0.00           H  
ATOM   2548  HE2 TYR A 165      70.851   5.053  34.764  1.00  0.00           H  
ATOM   2549  HH  TYR A 165      68.874   3.623  37.353  1.00  0.00           H  
ATOM   2550  N   HIS A 166      65.836   8.204  33.970  1.00  0.00           N  
ATOM   2551  CA  HIS A 166      66.116   9.408  34.801  1.00  0.00           C  
ATOM   2552  C   HIS A 166      67.407   9.354  35.677  1.00  0.00           C  
ATOM   2553  O   HIS A 166      67.800  10.280  36.398  1.00  0.00           O  
ATOM   2554  CB  HIS A 166      64.917   9.678  35.717  1.00  0.00           C  
ATOM   2555  CG  HIS A 166      64.672   8.595  36.721  1.00  0.00           C  
ATOM   2556  ND1 HIS A 166      65.687   8.019  37.456  1.00  0.00           N  
ATOM   2557  CD2 HIS A 166      63.530   7.983  37.111  1.00  0.00           C  
ATOM   2558  CE1 HIS A 166      65.178   7.099  38.257  1.00  0.00           C  
ATOM   2559  NE2 HIS A 166      63.872   7.057  38.067  1.00  0.00           N  
ATOM   2560  H   HIS A 166      65.134   7.546  34.278  1.00  0.00           H  
ATOM   2561  HA  HIS A 166      66.263  10.271  34.153  1.00  0.00           H  
ATOM   2562 1HB  HIS A 166      65.073  10.613  36.254  1.00  0.00           H  
ATOM   2563 2HB  HIS A 166      64.018   9.793  35.113  1.00  0.00           H  
ATOM   2564  HD1 HIS A 166      66.647   8.299  37.459  1.00  0.00           H  
ATOM   2565  HD2 HIS A 166      62.488   8.100  36.813  1.00  0.00           H  
ATOM   2566  HE1 HIS A 166      65.821   6.527  38.925  1.00  0.00           H  
ATOM   2567  N   GLY A 167      68.114   8.238  35.619  1.00  0.00           N  
ATOM   2568  CA  GLY A 167      69.362   8.084  36.358  1.00  0.00           C  
ATOM   2569  C   GLY A 167      69.107   7.536  37.753  1.00  0.00           C  
ATOM   2570  O   GLY A 167      67.972   7.224  38.043  1.00  0.00           O  
ATOM   2571  H   GLY A 167      67.782   7.473  35.049  1.00  0.00           H  
ATOM   2572 1HA  GLY A 167      70.027   7.413  35.814  1.00  0.00           H  
ATOM   2573 2HA  GLY A 167      69.865   9.048  36.427  1.00  0.00           H  
ATOM   2574  N   LYS A 168      70.114   7.161  38.491  1.00  0.00           N  
ATOM   2575  CA  LYS A 168      69.820   6.474  39.739  1.00  0.00           C  
ATOM   2576  C   LYS A 168      69.524   7.474  40.844  1.00  0.00           C  
ATOM   2577  O   LYS A 168      69.035   7.057  41.894  1.00  0.00           O  
ATOM   2578  CB  LYS A 168      70.984   5.567  40.143  1.00  0.00           C  
ATOM   2579  CG  LYS A 168      70.709   4.697  41.362  1.00  0.00           C  
ATOM   2580  CD  LYS A 168      71.858   3.736  41.626  1.00  0.00           C  
ATOM   2581  CE  LYS A 168      71.587   2.868  42.846  1.00  0.00           C  
ATOM   2582  NZ  LYS A 168      72.704   1.923  43.116  1.00  0.00           N  
ATOM   2583  H   LYS A 168      71.077   7.326  38.235  1.00  0.00           H  
ATOM   2584  HA  LYS A 168      68.933   5.856  39.593  1.00  0.00           H  
ATOM   2585 1HB  LYS A 168      71.238   4.909  39.312  1.00  0.00           H  
ATOM   2586 2HB  LYS A 168      71.862   6.177  40.358  1.00  0.00           H  
ATOM   2587 1HG  LYS A 168      70.568   5.331  42.238  1.00  0.00           H  
ATOM   2588 2HG  LYS A 168      69.797   4.123  41.201  1.00  0.00           H  
ATOM   2589 1HD  LYS A 168      72.001   3.092  40.757  1.00  0.00           H  
ATOM   2590 2HD  LYS A 168      72.775   4.302  41.791  1.00  0.00           H  
ATOM   2591 1HE  LYS A 168      71.446   3.503  43.719  1.00  0.00           H  
ATOM   2592 2HE  LYS A 168      70.674   2.295  42.689  1.00  0.00           H  
ATOM   2593 1HZ  LYS A 168      72.486   1.367  43.931  1.00  0.00           H  
ATOM   2594 2HZ  LYS A 168      72.832   1.315  42.318  1.00  0.00           H  
ATOM   2595 3HZ  LYS A 168      73.554   2.443  43.282  1.00  0.00           H  
ATOM   2596  N   TYR A 169      69.916   8.748  40.632  1.00  0.00           N  
ATOM   2597  CA  TYR A 169      69.583   9.880  41.540  1.00  0.00           C  
ATOM   2598  C   TYR A 169      69.716  11.178  40.786  1.00  0.00           C  
ATOM   2599  O   TYR A 169      70.302  11.166  39.704  1.00  0.00           O  
ATOM   2600  CB  TYR A 169      70.483   9.897  42.778  1.00  0.00           C  
ATOM   2601  CG  TYR A 169      71.949  10.102  42.464  1.00  0.00           C  
ATOM   2602  CD1 TYR A 169      72.579  11.280  42.836  1.00  0.00           C  
ATOM   2603  CD2 TYR A 169      72.662   9.112  41.804  1.00  0.00           C  
ATOM   2604  CE1 TYR A 169      73.918  11.467  42.549  1.00  0.00           C  
ATOM   2605  CE2 TYR A 169      74.000   9.299  41.518  1.00  0.00           C  
ATOM   2606  CZ  TYR A 169      74.627  10.471  41.888  1.00  0.00           C  
ATOM   2607  OH  TYR A 169      75.960  10.657  41.602  1.00  0.00           O  
ATOM   2608  H   TYR A 169      70.467   8.927  39.804  1.00  0.00           H  
ATOM   2609  HA  TYR A 169      68.552   9.764  41.874  1.00  0.00           H  
ATOM   2610 1HB  TYR A 169      70.164  10.695  43.449  1.00  0.00           H  
ATOM   2611 2HB  TYR A 169      70.379   8.955  43.316  1.00  0.00           H  
ATOM   2612  HD1 TYR A 169      72.019  12.058  43.354  1.00  0.00           H  
ATOM   2613  HD2 TYR A 169      72.166   8.186  41.511  1.00  0.00           H  
ATOM   2614  HE1 TYR A 169      74.413  12.392  42.841  1.00  0.00           H  
ATOM   2615  HE2 TYR A 169      74.560   8.521  40.998  1.00  0.00           H  
ATOM   2616  HH  TYR A 169      76.238  11.518  41.925  1.00  0.00           H  
ATOM   2617  N   ALA A 170      69.110  12.196  41.346  1.00  0.00           N  
ATOM   2618  CA  ALA A 170      69.217  13.503  40.707  1.00  0.00           C  
ATOM   2619  C   ALA A 170      70.701  13.885  40.691  1.00  0.00           C  
ATOM   2620  O   ALA A 170      71.411  13.620  41.659  1.00  0.00           O  
ATOM   2621  CB  ALA A 170      68.383  14.546  41.436  1.00  0.00           C  
ATOM   2622  H   ALA A 170      68.575  12.107  42.198  1.00  0.00           H  
ATOM   2623  HA  ALA A 170      68.842  13.413  39.687  1.00  0.00           H  
ATOM   2624 1HB  ALA A 170      68.484  15.509  40.935  1.00  0.00           H  
ATOM   2625 2HB  ALA A 170      67.336  14.243  41.431  1.00  0.00           H  
ATOM   2626 3HB  ALA A 170      68.729  14.635  42.464  1.00  0.00           H  
ATOM   2627  N   ASN A 171      71.164  14.362  39.564  1.00  0.00           N  
ATOM   2628  CA  ASN A 171      72.606  14.660  39.375  1.00  0.00           C  
ATOM   2629  C   ASN A 171      73.469  13.408  39.529  1.00  0.00           C  
ATOM   2630  O   ASN A 171      74.604  13.515  39.990  1.00  0.00           O  
ATOM   2631  CB  ASN A 171      73.065  15.733  40.345  1.00  0.00           C  
ATOM   2632  CG  ASN A 171      72.388  17.054  40.108  1.00  0.00           C  
ATOM   2633  OD1 ASN A 171      72.022  17.383  38.974  1.00  0.00           O  
ATOM   2634  ND2 ASN A 171      72.215  17.818  41.156  1.00  0.00           N  
ATOM   2635  H   ASN A 171      70.523  14.532  38.803  1.00  0.00           H  
ATOM   2636  HA  ASN A 171      72.753  15.027  38.358  1.00  0.00           H  
ATOM   2637 1HB  ASN A 171      72.861  15.411  41.367  1.00  0.00           H  
ATOM   2638 2HB  ASN A 171      74.143  15.869  40.254  1.00  0.00           H  
ATOM   2639 1HD2 ASN A 171      71.771  18.709  41.058  1.00  0.00           H  
ATOM   2640 2HD2 ASN A 171      72.528  17.512  42.055  1.00  0.00           H  
ATOM   2641  N   SER A 172      72.940  12.280  39.061  1.00  0.00           N  
ATOM   2642  CA  SER A 172      73.777  11.068  39.115  1.00  0.00           C  
ATOM   2643  C   SER A 172      74.858  11.074  38.040  1.00  0.00           C  
ATOM   2644  O   SER A 172      75.925  10.526  38.300  1.00  0.00           O  
ATOM   2645  CB  SER A 172      72.915   9.831  38.957  1.00  0.00           C  
ATOM   2646  OG  SER A 172      72.355   9.769  37.674  1.00  0.00           O  
ATOM   2647  H   SER A 172      72.008  12.217  38.677  1.00  0.00           H  
ATOM   2648  HA  SER A 172      74.270  11.031  40.087  1.00  0.00           H  
ATOM   2649 1HB  SER A 172      73.519   8.941  39.135  1.00  0.00           H  
ATOM   2650 2HB  SER A 172      72.122   9.842  39.703  1.00  0.00           H  
ATOM   2651  HG  SER A 172      73.095   9.744  37.063  1.00  0.00           H  
ATOM   2652  N   GLU A 173      74.647  11.771  36.928  1.00  0.00           N  
ATOM   2653  CA  GLU A 173      75.720  11.882  35.923  1.00  0.00           C  
ATOM   2654  C   GLU A 173      76.859  12.857  36.347  1.00  0.00           C  
ATOM   2655  O   GLU A 173      76.613  13.934  36.895  1.00  0.00           O  
ATOM   2656  CB  GLU A 173      75.126  12.335  34.587  1.00  0.00           C  
ATOM   2657  CG  GLU A 173      76.128  12.398  33.443  1.00  0.00           C  
ATOM   2658  CD  GLU A 173      76.600  11.040  33.003  1.00  0.00           C  
ATOM   2659  OE1 GLU A 173      75.919  10.080  33.273  1.00  0.00           O  
ATOM   2660  OE2 GLU A 173      77.642  10.963  32.397  1.00  0.00           O  
ATOM   2661  H   GLU A 173      73.763  12.228  36.756  1.00  0.00           H  
ATOM   2662  HA  GLU A 173      76.177  10.900  35.795  1.00  0.00           H  
ATOM   2663 1HB  GLU A 173      74.327  11.654  34.295  1.00  0.00           H  
ATOM   2664 2HB  GLU A 173      74.687  13.326  34.702  1.00  0.00           H  
ATOM   2665 1HG  GLU A 173      75.664  12.901  32.595  1.00  0.00           H  
ATOM   2666 2HG  GLU A 173      76.986  12.991  33.757  1.00  0.00           H  
ATOM   2667  N   VAL A 174      78.088  12.495  36.068  1.00  0.00           N  
ATOM   2668  CA  VAL A 174      79.189  13.442  36.259  1.00  0.00           C  
ATOM   2669  C   VAL A 174      78.949  14.766  35.514  1.00  0.00           C  
ATOM   2670  O   VAL A 174      79.243  15.847  36.033  1.00  0.00           O  
ATOM   2671  CB  VAL A 174      80.510  12.817  35.771  1.00  0.00           C  
ATOM   2672  CG1 VAL A 174      80.485  12.631  34.262  1.00  0.00           C  
ATOM   2673  CG2 VAL A 174      81.682  13.693  36.188  1.00  0.00           C  
ATOM   2674  H   VAL A 174      78.291  11.568  35.721  1.00  0.00           H  
ATOM   2675  HA  VAL A 174      79.275  13.663  37.324  1.00  0.00           H  
ATOM   2676  HB  VAL A 174      80.618  11.828  36.215  1.00  0.00           H  
ATOM   2677 1HG1 VAL A 174      81.427  12.188  33.934  1.00  0.00           H  
ATOM   2678 2HG1 VAL A 174      79.661  11.973  33.989  1.00  0.00           H  
ATOM   2679 3HG1 VAL A 174      80.353  13.599  33.778  1.00  0.00           H  
ATOM   2680 1HG2 VAL A 174      82.612  13.245  35.841  1.00  0.00           H  
ATOM   2681 2HG2 VAL A 174      81.570  14.684  35.749  1.00  0.00           H  
ATOM   2682 3HG2 VAL A 174      81.704  13.778  37.275  1.00  0.00           H  
ATOM   2683  N   GLU A 175      78.450  14.614  34.300  1.00  0.00           N  
ATOM   2684  CA  GLU A 175      78.246  15.720  33.368  1.00  0.00           C  
ATOM   2685  C   GLU A 175      77.280  16.726  33.962  1.00  0.00           C  
ATOM   2686  O   GLU A 175      77.568  17.922  33.858  1.00  0.00           O  
ATOM   2687  CB  GLU A 175      77.714  15.212  32.026  1.00  0.00           C  
ATOM   2688  CG  GLU A 175      78.726  14.425  31.206  1.00  0.00           C  
ATOM   2689  CD  GLU A 175      78.142  13.864  29.939  1.00  0.00           C  
ATOM   2690  OE1 GLU A 175      77.141  14.371  29.493  1.00  0.00           O  
ATOM   2691  OE2 GLU A 175      78.699  12.927  29.416  1.00  0.00           O  
ATOM   2692  H   GLU A 175      78.201  13.678  34.015  1.00  0.00           H  
ATOM   2693  HA  GLU A 175      79.205  16.209  33.196  1.00  0.00           H  
ATOM   2694 1HB  GLU A 175      76.850  14.570  32.197  1.00  0.00           H  
ATOM   2695 2HB  GLU A 175      77.380  16.057  31.424  1.00  0.00           H  
ATOM   2696 1HG  GLU A 175      79.558  15.079  30.950  1.00  0.00           H  
ATOM   2697 2HG  GLU A 175      79.114  13.609  31.814  1.00  0.00           H  
ATOM   2698  N   VAL A 176      76.139  16.202  34.450  1.00  0.00           N  
ATOM   2699  CA  VAL A 176      74.998  17.030  34.892  1.00  0.00           C  
ATOM   2700  C   VAL A 176      75.260  17.550  36.297  1.00  0.00           C  
ATOM   2701  O   VAL A 176      74.844  18.657  36.623  1.00  0.00           O  
ATOM   2702  CB  VAL A 176      73.689  16.219  34.881  1.00  0.00           C  
ATOM   2703  CG1 VAL A 176      72.554  17.032  35.486  1.00  0.00           C  
ATOM   2704  CG2 VAL A 176      73.352  15.797  33.459  1.00  0.00           C  
ATOM   2705  H   VAL A 176      76.070  15.196  34.512  1.00  0.00           H  
ATOM   2706  HA  VAL A 176      74.889  17.867  34.201  1.00  0.00           H  
ATOM   2707  HB  VAL A 176      73.816  15.333  35.503  1.00  0.00           H  
ATOM   2708 1HG1 VAL A 176      71.636  16.444  35.471  1.00  0.00           H  
ATOM   2709 2HG1 VAL A 176      72.800  17.292  36.515  1.00  0.00           H  
ATOM   2710 3HG1 VAL A 176      72.409  17.943  34.905  1.00  0.00           H  
ATOM   2711 1HG2 VAL A 176      72.426  15.224  33.459  1.00  0.00           H  
ATOM   2712 2HG2 VAL A 176      73.231  16.684  32.836  1.00  0.00           H  
ATOM   2713 3HG2 VAL A 176      74.159  15.182  33.061  1.00  0.00           H  
ATOM   2714  N   LYS A 177      76.088  16.834  37.056  1.00  0.00           N  
ATOM   2715  CA  LYS A 177      76.595  17.321  38.363  1.00  0.00           C  
ATOM   2716  C   LYS A 177      77.542  18.531  38.152  1.00  0.00           C  
ATOM   2717  O   LYS A 177      77.303  19.609  38.705  1.00  0.00           O  
ATOM   2718  CB  LYS A 177      77.319  16.203  39.115  1.00  0.00           C  
ATOM   2719  CG  LYS A 177      77.828  16.600  40.494  1.00  0.00           C  
ATOM   2720  CD  LYS A 177      78.465  15.418  41.210  1.00  0.00           C  
ATOM   2721  CE  LYS A 177      78.889  15.789  42.623  1.00  0.00           C  
ATOM   2722  NZ  LYS A 177      79.974  16.806  42.631  1.00  0.00           N  
ATOM   2723  H   LYS A 177      76.378  15.926  36.723  1.00  0.00           H  
ATOM   2724  HA  LYS A 177      75.746  17.648  38.963  1.00  0.00           H  
ATOM   2725 1HB  LYS A 177      76.647  15.353  39.239  1.00  0.00           H  
ATOM   2726 2HB  LYS A 177      78.172  15.863  38.529  1.00  0.00           H  
ATOM   2727 1HG  LYS A 177      78.568  17.395  40.394  1.00  0.00           H  
ATOM   2728 2HG  LYS A 177      76.999  16.973  41.095  1.00  0.00           H  
ATOM   2729 1HD  LYS A 177      77.753  14.594  41.257  1.00  0.00           H  
ATOM   2730 2HD  LYS A 177      79.342  15.086  40.654  1.00  0.00           H  
ATOM   2731 1HE  LYS A 177      78.032  16.184  43.167  1.00  0.00           H  
ATOM   2732 2HE  LYS A 177      79.241  14.897  43.143  1.00  0.00           H  
ATOM   2733 1HZ  LYS A 177      80.226  17.024  43.585  1.00  0.00           H  
ATOM   2734 2HZ  LYS A 177      80.782  16.442  42.145  1.00  0.00           H  
ATOM   2735 3HZ  LYS A 177      79.653  17.645  42.169  1.00  0.00           H  
ATOM   2736  N   SER A 178      78.449  18.442  37.174  1.00  0.00           N  
ATOM   2737  CA  SER A 178      79.368  19.539  36.781  1.00  0.00           C  
ATOM   2738  C   SER A 178      78.627  20.823  36.406  1.00  0.00           C  
ATOM   2739  O   SER A 178      78.931  21.916  36.888  1.00  0.00           O  
ATOM   2740  CB  SER A 178      80.229  19.102  35.612  1.00  0.00           C  
ATOM   2741  OG  SER A 178      81.091  18.062  35.984  1.00  0.00           O  
ATOM   2742  H   SER A 178      78.496  17.561  36.682  1.00  0.00           H  
ATOM   2743  HA  SER A 178      80.015  19.769  37.629  1.00  0.00           H  
ATOM   2744 1HB  SER A 178      79.590  18.773  34.793  1.00  0.00           H  
ATOM   2745 2HB  SER A 178      80.811  19.949  35.252  1.00  0.00           H  
ATOM   2746  HG  SER A 178      80.562  17.260  35.965  1.00  0.00           H  
ATOM   2747  N   ILE A 179      77.649  20.660  35.547  1.00  0.00           N  
ATOM   2748  CA  ILE A 179      76.874  21.810  35.071  1.00  0.00           C  
ATOM   2749  C   ILE A 179      76.075  22.359  36.244  1.00  0.00           C  
ATOM   2750  O   ILE A 179      76.052  23.565  36.433  1.00  0.00           O  
ATOM   2751  CB  ILE A 179      75.928  21.428  33.918  1.00  0.00           C  
ATOM   2752  CG1 ILE A 179      76.732  21.051  32.671  1.00  0.00           C  
ATOM   2753  CG2 ILE A 179      74.972  22.571  33.613  1.00  0.00           C  
ATOM   2754  CD1 ILE A 179      75.904  20.409  31.581  1.00  0.00           C  
ATOM   2755  H   ILE A 179      77.421  19.737  35.205  1.00  0.00           H  
ATOM   2756  HA  ILE A 179      77.567  22.565  34.701  1.00  0.00           H  
ATOM   2757  HB  ILE A 179      75.350  20.548  34.198  1.00  0.00           H  
ATOM   2758 1HG1 ILE A 179      77.205  21.942  32.260  1.00  0.00           H  
ATOM   2759 2HG1 ILE A 179      77.528  20.357  32.946  1.00  0.00           H  
ATOM   2760 1HG2 ILE A 179      74.312  22.284  32.795  1.00  0.00           H  
ATOM   2761 2HG2 ILE A 179      74.378  22.794  34.498  1.00  0.00           H  
ATOM   2762 3HG2 ILE A 179      75.542  23.455  33.326  1.00  0.00           H  
ATOM   2763 1HD1 ILE A 179      76.544  20.170  30.731  1.00  0.00           H  
ATOM   2764 2HD1 ILE A 179      75.449  19.494  31.961  1.00  0.00           H  
ATOM   2765 3HD1 ILE A 179      75.123  21.099  31.264  1.00  0.00           H  
ATOM   2766  N   VAL A 180      75.517  21.513  37.030  1.00  0.00           N  
ATOM   2767  CA  VAL A 180      74.634  21.998  38.079  1.00  0.00           C  
ATOM   2768  C   VAL A 180      75.445  22.752  39.124  1.00  0.00           C  
ATOM   2769  O   VAL A 180      75.063  23.867  39.526  1.00  0.00           O  
ATOM   2770  CB  VAL A 180      73.886  20.828  38.745  1.00  0.00           C  
ATOM   2771  CG1 VAL A 180      73.100  21.316  39.952  1.00  0.00           C  
ATOM   2772  CG2 VAL A 180      72.964  20.161  37.735  1.00  0.00           C  
ATOM   2773  H   VAL A 180      75.674  20.519  36.940  1.00  0.00           H  
ATOM   2774  HA  VAL A 180      73.900  22.669  37.631  1.00  0.00           H  
ATOM   2775  HB  VAL A 180      74.615  20.102  39.107  1.00  0.00           H  
ATOM   2776 1HG1 VAL A 180      72.578  20.476  40.411  1.00  0.00           H  
ATOM   2777 2HG1 VAL A 180      73.784  21.757  40.678  1.00  0.00           H  
ATOM   2778 3HG1 VAL A 180      72.374  22.064  39.636  1.00  0.00           H  
ATOM   2779 1HG2 VAL A 180      72.439  19.334  38.212  1.00  0.00           H  
ATOM   2780 2HG2 VAL A 180      72.240  20.888  37.368  1.00  0.00           H  
ATOM   2781 3HG2 VAL A 180      73.553  19.782  36.899  1.00  0.00           H  
ATOM   2782  N   ASP A 181      76.601  22.159  39.429  1.00  0.00           N  
ATOM   2783  CA  ASP A 181      77.540  22.815  40.353  1.00  0.00           C  
ATOM   2784  C   ASP A 181      78.102  24.113  39.810  1.00  0.00           C  
ATOM   2785  O   ASP A 181      78.335  25.033  40.581  1.00  0.00           O  
ATOM   2786  CB  ASP A 181      78.701  21.875  40.687  1.00  0.00           C  
ATOM   2787  CG  ASP A 181      78.286  20.718  41.587  1.00  0.00           C  
ATOM   2788  OD1 ASP A 181      77.241  20.804  42.188  1.00  0.00           O  
ATOM   2789  OD2 ASP A 181      79.018  19.761  41.665  1.00  0.00           O  
ATOM   2790  H   ASP A 181      76.845  21.262  39.034  1.00  0.00           H  
ATOM   2791  HA  ASP A 181      77.008  23.056  41.274  1.00  0.00           H  
ATOM   2792 1HB  ASP A 181      79.116  21.467  39.765  1.00  0.00           H  
ATOM   2793 2HB  ASP A 181      79.493  22.436  41.183  1.00  0.00           H  
ATOM   2794  N   PHE A 182      78.441  24.103  38.560  1.00  0.00           N  
ATOM   2795  CA  PHE A 182      78.974  25.347  38.045  1.00  0.00           C  
ATOM   2796  C   PHE A 182      77.924  26.435  38.145  1.00  0.00           C  
ATOM   2797  O   PHE A 182      78.238  27.500  38.690  1.00  0.00           O  
ATOM   2798  CB  PHE A 182      79.425  25.185  36.592  1.00  0.00           C  
ATOM   2799  CG  PHE A 182      79.978  26.443  35.985  1.00  0.00           C  
ATOM   2800  CD1 PHE A 182      81.347  26.630  35.868  1.00  0.00           C  
ATOM   2801  CD2 PHE A 182      79.130  27.443  35.532  1.00  0.00           C  
ATOM   2802  CE1 PHE A 182      81.857  27.787  35.310  1.00  0.00           C  
ATOM   2803  CE2 PHE A 182      79.637  28.600  34.973  1.00  0.00           C  
ATOM   2804  CZ  PHE A 182      81.002  28.772  34.862  1.00  0.00           C  
ATOM   2805  H   PHE A 182      78.360  23.309  37.941  1.00  0.00           H  
ATOM   2806  HA  PHE A 182      79.840  25.628  38.647  1.00  0.00           H  
ATOM   2807 1HB  PHE A 182      80.192  24.414  36.534  1.00  0.00           H  
ATOM   2808 2HB  PHE A 182      78.583  24.856  35.985  1.00  0.00           H  
ATOM   2809  HD1 PHE A 182      82.023  25.851  36.221  1.00  0.00           H  
ATOM   2810  HD2 PHE A 182      78.052  27.307  35.620  1.00  0.00           H  
ATOM   2811  HE1 PHE A 182      82.935  27.921  35.223  1.00  0.00           H  
ATOM   2812  HE2 PHE A 182      78.960  29.377  34.620  1.00  0.00           H  
ATOM   2813  HZ  PHE A 182      81.403  29.684  34.423  1.00  0.00           H  
ATOM   2814  N   VAL A 183      76.727  26.106  37.732  1.00  0.00           N  
ATOM   2815  CA  VAL A 183      75.691  27.107  37.815  1.00  0.00           C  
ATOM   2816  C   VAL A 183      75.445  27.501  39.261  1.00  0.00           C  
ATOM   2817  O   VAL A 183      75.285  28.696  39.561  1.00  0.00           O  
ATOM   2818  CB  VAL A 183      74.385  26.578  37.192  1.00  0.00           C  
ATOM   2819  CG1 VAL A 183      73.242  27.549  37.448  1.00  0.00           C  
ATOM   2820  CG2 VAL A 183      74.578  26.353  35.700  1.00  0.00           C  
ATOM   2821  H   VAL A 183      76.501  25.194  37.363  1.00  0.00           H  
ATOM   2822  HA  VAL A 183      76.014  27.987  37.257  1.00  0.00           H  
ATOM   2823  HB  VAL A 183      74.120  25.636  37.672  1.00  0.00           H  
ATOM   2824 1HG1 VAL A 183      72.327  27.159  37.001  1.00  0.00           H  
ATOM   2825 2HG1 VAL A 183      73.099  27.668  38.522  1.00  0.00           H  
ATOM   2826 3HG1 VAL A 183      73.479  28.515  37.003  1.00  0.00           H  
ATOM   2827 1HG2 VAL A 183      73.651  25.978  35.267  1.00  0.00           H  
ATOM   2828 2HG2 VAL A 183      74.848  27.294  35.222  1.00  0.00           H  
ATOM   2829 3HG2 VAL A 183      75.372  25.623  35.542  1.00  0.00           H  
ATOM   2830  N   LYS A 184      75.557  26.556  40.169  1.00  0.00           N  
ATOM   2831  CA  LYS A 184      75.245  27.017  41.522  1.00  0.00           C  
ATOM   2832  C   LYS A 184      76.345  27.910  42.124  1.00  0.00           C  
ATOM   2833  O   LYS A 184      76.034  28.832  42.908  1.00  0.00           O  
ATOM   2834  CB  LYS A 184      74.997  25.815  42.434  1.00  0.00           C  
ATOM   2835  CG  LYS A 184      74.529  26.176  43.838  1.00  0.00           C  
ATOM   2836  CD  LYS A 184      74.174  24.933  44.639  1.00  0.00           C  
ATOM   2837  CE  LYS A 184      73.704  25.292  46.041  1.00  0.00           C  
ATOM   2838  NZ  LYS A 184      73.353  24.085  46.837  1.00  0.00           N  
ATOM   2839  H   LYS A 184      75.824  25.592  40.027  1.00  0.00           H  
ATOM   2840  HA  LYS A 184      74.340  27.624  41.481  1.00  0.00           H  
ATOM   2841 1HB  LYS A 184      74.242  25.168  41.987  1.00  0.00           H  
ATOM   2842 2HB  LYS A 184      75.913  25.232  42.527  1.00  0.00           H  
ATOM   2843 1HG  LYS A 184      75.321  26.718  44.357  1.00  0.00           H  
ATOM   2844 2HG  LYS A 184      73.653  26.821  43.775  1.00  0.00           H  
ATOM   2845 1HD  LYS A 184      73.380  24.385  44.129  1.00  0.00           H  
ATOM   2846 2HD  LYS A 184      75.047  24.286  44.714  1.00  0.00           H  
ATOM   2847 1HE  LYS A 184      74.492  25.837  46.560  1.00  0.00           H  
ATOM   2848 2HE  LYS A 184      72.828  25.937  45.978  1.00  0.00           H  
ATOM   2849 1HZ  LYS A 184      73.047  24.366  47.758  1.00  0.00           H  
ATOM   2850 2HZ  LYS A 184      72.609  23.581  46.375  1.00  0.00           H  
ATOM   2851 3HZ  LYS A 184      74.163  23.488  46.920  1.00  0.00           H  
ATOM   2852  N   ASN A 185      77.555  27.655  41.641  1.00  0.00           N  
ATOM   2853  CA  ASN A 185      78.602  28.464  42.202  1.00  0.00           C  
ATOM   2854  C   ASN A 185      78.537  29.904  41.712  1.00  0.00           C  
ATOM   2855  O   ASN A 185      79.257  30.702  42.292  1.00  0.00           O  
ATOM   2856  CB  ASN A 185      79.955  27.852  41.890  1.00  0.00           C  
ATOM   2857  CG  ASN A 185      80.219  26.601  42.682  1.00  0.00           C  
ATOM   2858  OD1 ASN A 185      79.696  26.430  43.789  1.00  0.00           O  
ATOM   2859  ND2 ASN A 185      81.022  25.723  42.135  1.00  0.00           N  
ATOM   2860  H   ASN A 185      77.788  26.966  40.940  1.00  0.00           H  
ATOM   2861  HA  ASN A 185      78.471  28.498  43.285  1.00  0.00           H  
ATOM   2862 1HB  ASN A 185      80.011  27.614  40.827  1.00  0.00           H  
ATOM   2863 2HB  ASN A 185      80.741  28.576  42.106  1.00  0.00           H  
ATOM   2864 1HD2 ASN A 185      81.234  24.872  42.616  1.00  0.00           H  
ATOM   2865 2HD2 ASN A 185      81.423  25.903  41.238  1.00  0.00           H  
ATOM   2866  N   HIS A 186      77.832  30.153  40.603  1.00  0.00           N  
ATOM   2867  CA  HIS A 186      77.775  31.460  39.843  1.00  0.00           C  
ATOM   2868  C   HIS A 186      76.406  32.122  39.812  1.00  0.00           C  
ATOM   2869  O   HIS A 186      76.048  32.807  38.845  1.00  0.00           O  
ATOM   2870  CB  HIS A 186      78.232  31.261  38.394  1.00  0.00           C  
ATOM   2871  CG  HIS A 186      79.659  30.825  38.269  1.00  0.00           C  
ATOM   2872  ND1 HIS A 186      80.060  29.522  38.476  1.00  0.00           N  
ATOM   2873  CD2 HIS A 186      80.779  31.519  37.958  1.00  0.00           C  
ATOM   2874  CE1 HIS A 186      81.367  29.434  38.297  1.00  0.00           C  
ATOM   2875  NE2 HIS A 186      81.826  30.631  37.983  1.00  0.00           N  
ATOM   2876  H   HIS A 186      77.296  29.365  40.268  1.00  0.00           H  
ATOM   2877  HA  HIS A 186      78.442  32.183  40.312  1.00  0.00           H  
ATOM   2878 1HB  HIS A 186      77.603  30.511  37.914  1.00  0.00           H  
ATOM   2879 2HB  HIS A 186      78.110  32.192  37.843  1.00  0.00           H  
ATOM   2880  HD1 HIS A 186      79.462  28.740  38.649  1.00  0.00           H  
ATOM   2881  HD2 HIS A 186      80.958  32.568  37.718  1.00  0.00           H  
ATOM   2882  HE1 HIS A 186      81.880  28.479  38.414  1.00  0.00           H  
ATOM   2883  N   GLY A 187      75.661  31.596  40.709  1.00  0.00           N  
ATOM   2884  CA  GLY A 187      74.255  31.792  40.658  1.00  0.00           C  
ATOM   2885  C   GLY A 187      73.921  33.270  40.767  1.00  0.00           C  
ATOM   2886  O   GLY A 187      72.951  33.754  40.183  1.00  0.00           O  
ATOM   2887  H   GLY A 187      76.054  31.042  41.456  1.00  0.00           H  
ATOM   2888 1HA  GLY A 187      73.865  31.388  39.724  1.00  0.00           H  
ATOM   2889 2HA  GLY A 187      73.781  31.240  41.469  1.00  0.00           H  
ATOM   2890  N   ASN A 188      75.465  35.664  39.385  1.00  0.00           N  
ATOM   2891  CA  ASN A 188      75.735  36.386  38.108  1.00  0.00           C  
ATOM   2892  C   ASN A 188      74.714  36.075  37.023  1.00  0.00           C  
ATOM   2893  O   ASN A 188      74.481  36.916  36.162  1.00  0.00           O  
ATOM   2894  CB  ASN A 188      77.130  36.071  37.600  1.00  0.00           C  
ATOM   2895  CG  ASN A 188      78.208  36.660  38.466  1.00  0.00           C  
ATOM   2896  OD1 ASN A 188      78.005  37.694  39.114  1.00  0.00           O  
ATOM   2897  ND2 ASN A 188      79.351  36.024  38.491  1.00  0.00           N  
ATOM   2898  H   ASN A 188      75.907  35.985  40.235  1.00  0.00           H  
ATOM   2899  HA  ASN A 188      75.668  37.459  38.296  1.00  0.00           H  
ATOM   2900 1HB  ASN A 188      77.266  34.989  37.556  1.00  0.00           H  
ATOM   2901 2HB  ASN A 188      77.243  36.456  36.586  1.00  0.00           H  
ATOM   2902 1HD2 ASN A 188      80.104  36.370  39.050  1.00  0.00           H  
ATOM   2903 2HD2 ASN A 188      79.471  35.191  37.951  1.00  0.00           H  
ATOM   2904  N   PHE A 189      74.483  34.780  36.867  1.00  0.00           N  
ATOM   2905  CA  PHE A 189      73.764  34.211  35.728  1.00  0.00           C  
ATOM   2906  C   PHE A 189      72.282  34.616  35.759  1.00  0.00           C  
ATOM   2907  O   PHE A 189      71.658  34.474  36.814  1.00  0.00           O  
ATOM   2908  CB  PHE A 189      73.887  32.686  35.727  1.00  0.00           C  
ATOM   2909  CG  PHE A 189      75.266  32.189  35.399  1.00  0.00           C  
ATOM   2910  CD1 PHE A 189      75.964  31.395  36.295  1.00  0.00           C  
ATOM   2911  CD2 PHE A 189      75.868  32.516  34.193  1.00  0.00           C  
ATOM   2912  CE1 PHE A 189      77.233  30.937  35.994  1.00  0.00           C  
ATOM   2913  CE2 PHE A 189      77.136  32.060  33.889  1.00  0.00           C  
ATOM   2914  CZ  PHE A 189      77.819  31.269  34.791  1.00  0.00           C  
ATOM   2915  H   PHE A 189      74.831  34.163  37.587  1.00  0.00           H  
ATOM   2916  HA  PHE A 189      74.208  34.598  34.810  1.00  0.00           H  
ATOM   2917 1HB  PHE A 189      73.610  32.299  36.707  1.00  0.00           H  
ATOM   2918 2HB  PHE A 189      73.192  32.266  35.001  1.00  0.00           H  
ATOM   2919  HD1 PHE A 189      75.501  31.131  37.246  1.00  0.00           H  
ATOM   2920  HD2 PHE A 189      75.328  33.141  33.480  1.00  0.00           H  
ATOM   2921  HE1 PHE A 189      77.771  30.314  36.708  1.00  0.00           H  
ATOM   2922  HE2 PHE A 189      77.597  32.323  32.937  1.00  0.00           H  
ATOM   2923  HZ  PHE A 189      78.819  30.910  34.553  1.00  0.00           H  
ATOM   2924  N   LYS A 190      71.850  35.375  34.740  1.00  0.00           N  
ATOM   2925  CA  LYS A 190      70.540  36.024  34.756  1.00  0.00           C  
ATOM   2926  C   LYS A 190      69.593  35.259  33.855  1.00  0.00           C  
ATOM   2927  O   LYS A 190      68.390  35.564  33.868  1.00  0.00           O  
ATOM   2928  CB  LYS A 190      70.639  37.484  34.310  1.00  0.00           C  
ATOM   2929  CG  LYS A 190      71.533  38.350  35.187  1.00  0.00           C  
ATOM   2930  CD  LYS A 190      70.992  38.445  36.605  1.00  0.00           C  
ATOM   2931  CE  LYS A 190      71.835  39.380  37.459  1.00  0.00           C  
ATOM   2932  NZ  LYS A 190      71.340  39.452  38.861  1.00  0.00           N  
ATOM   2933  H   LYS A 190      72.451  35.500  33.938  1.00  0.00           H  
ATOM   2934  HA  LYS A 190      70.156  36.004  35.777  1.00  0.00           H  
ATOM   2935 1HB  LYS A 190      71.026  37.527  33.291  1.00  0.00           H  
ATOM   2936 2HB  LYS A 190      69.645  37.930  34.301  1.00  0.00           H  
ATOM   2937 1HG  LYS A 190      72.536  37.924  35.217  1.00  0.00           H  
ATOM   2938 2HG  LYS A 190      71.596  39.352  34.763  1.00  0.00           H  
ATOM   2939 1HD  LYS A 190      69.966  38.815  36.579  1.00  0.00           H  
ATOM   2940 2HD  LYS A 190      70.990  37.454  37.061  1.00  0.00           H  
ATOM   2941 1HE  LYS A 190      72.867  39.032  37.469  1.00  0.00           H  
ATOM   2942 2HE  LYS A 190      71.816  40.381  37.030  1.00  0.00           H  
ATOM   2943 1HZ  LYS A 190      71.924  40.081  39.393  1.00  0.00           H  
ATOM   2944 2HZ  LYS A 190      70.388  39.791  38.865  1.00  0.00           H  
ATOM   2945 3HZ  LYS A 190      71.370  38.532  39.277  1.00  0.00           H  
ATOM   2946  N   ALA A 191      70.173  34.489  32.932  1.00  0.00           N  
ATOM   2947  CA  ALA A 191      69.361  33.732  31.948  1.00  0.00           C  
ATOM   2948  C   ALA A 191      70.075  32.452  31.599  1.00  0.00           C  
ATOM   2949  O   ALA A 191      71.306  32.458  31.636  1.00  0.00           O  
ATOM   2950  CB  ALA A 191      69.100  34.549  30.691  1.00  0.00           C  
ATOM   2951  H   ALA A 191      71.180  34.417  32.898  1.00  0.00           H  
ATOM   2952  HA  ALA A 191      68.402  33.498  32.409  1.00  0.00           H  
ATOM   2953 1HB  ALA A 191      68.503  33.962  29.993  1.00  0.00           H  
ATOM   2954 2HB  ALA A 191      68.561  35.459  30.954  1.00  0.00           H  
ATOM   2955 3HB  ALA A 191      70.049  34.811  30.225  1.00  0.00           H  
ATOM   2956  N   PHE A 192      69.249  31.471  31.328  1.00  0.00           N  
ATOM   2957  CA  PHE A 192      69.629  30.097  31.014  1.00  0.00           C  
ATOM   2958  C   PHE A 192      69.020  29.703  29.675  1.00  0.00           C  
ATOM   2959  O   PHE A 192      67.788  29.713  29.574  1.00  0.00           O  
ATOM   2960  CB  PHE A 192      69.163  29.135  32.108  1.00  0.00           C  
ATOM   2961  CG  PHE A 192      69.564  27.707  31.870  1.00  0.00           C  
ATOM   2962  CD1 PHE A 192      70.620  27.142  32.570  1.00  0.00           C  
ATOM   2963  CD2 PHE A 192      68.888  26.925  30.946  1.00  0.00           C  
ATOM   2964  CE1 PHE A 192      70.991  25.828  32.352  1.00  0.00           C  
ATOM   2965  CE2 PHE A 192      69.255  25.612  30.726  1.00  0.00           C  
ATOM   2966  CZ  PHE A 192      70.308  25.063  31.430  1.00  0.00           C  
ATOM   2967  H   PHE A 192      68.270  31.719  31.346  1.00  0.00           H  
ATOM   2968  HA  PHE A 192      70.717  30.045  30.950  1.00  0.00           H  
ATOM   2969 1HB  PHE A 192      69.574  29.448  33.067  1.00  0.00           H  
ATOM   2970 2HB  PHE A 192      68.078  29.174  32.189  1.00  0.00           H  
ATOM   2971  HD1 PHE A 192      71.160  27.747  33.300  1.00  0.00           H  
ATOM   2972  HD2 PHE A 192      68.056  27.359  30.389  1.00  0.00           H  
ATOM   2973  HE1 PHE A 192      71.822  25.397  32.908  1.00  0.00           H  
ATOM   2974  HE2 PHE A 192      68.714  25.008  29.998  1.00  0.00           H  
ATOM   2975  HZ  PHE A 192      70.599  24.028  31.257  1.00  0.00           H  
ATOM   2976  N   LEU A 193      69.881  29.337  28.686  1.00  0.00           N  
ATOM   2977  CA  LEU A 193      69.413  28.844  27.361  1.00  0.00           C  
ATOM   2978  C   LEU A 193      69.976  27.461  27.006  1.00  0.00           C  
ATOM   2979  O   LEU A 193      71.133  27.175  27.330  1.00  0.00           O  
ATOM   2980  CB  LEU A 193      69.804  29.839  26.261  1.00  0.00           C  
ATOM   2981  CG  LEU A 193      69.026  31.161  26.253  1.00  0.00           C  
ATOM   2982  CD1 LEU A 193      69.583  32.086  27.326  1.00  0.00           C  
ATOM   2983  CD2 LEU A 193      69.124  31.799  24.875  1.00  0.00           C  
ATOM   2984  H   LEU A 193      70.873  29.405  28.863  1.00  0.00           H  
ATOM   2985  HA  LEU A 193      68.327  28.758  27.388  1.00  0.00           H  
ATOM   2986 1HB  LEU A 193      70.861  30.078  26.369  1.00  0.00           H  
ATOM   2987 2HB  LEU A 193      69.658  29.362  25.293  1.00  0.00           H  
ATOM   2988  HG  LEU A 193      67.979  30.968  26.489  1.00  0.00           H  
ATOM   2989 1HD1 LEU A 193      69.030  33.025  27.320  1.00  0.00           H  
ATOM   2990 2HD1 LEU A 193      69.482  31.613  28.303  1.00  0.00           H  
ATOM   2991 3HD1 LEU A 193      70.635  32.284  27.125  1.00  0.00           H  
ATOM   2992 1HD2 LEU A 193      68.570  32.739  24.869  1.00  0.00           H  
ATOM   2993 2HD2 LEU A 193      70.170  31.994  24.638  1.00  0.00           H  
ATOM   2994 3HD2 LEU A 193      68.703  31.124  24.130  1.00  0.00           H  
ATOM   2995  N   SER A 194      69.101  26.563  26.590  1.00  0.00           N  
ATOM   2996  CA  SER A 194      69.492  25.156  26.365  1.00  0.00           C  
ATOM   2997  C   SER A 194      68.995  24.619  25.019  1.00  0.00           C  
ATOM   2998  O   SER A 194      67.808  24.756  24.729  1.00  0.00           O  
ATOM   2999  CB  SER A 194      68.955  24.284  27.483  1.00  0.00           C  
ATOM   3000  OG  SER A 194      69.264  22.936  27.262  1.00  0.00           O  
ATOM   3001  H   SER A 194      68.145  26.841  26.421  1.00  0.00           H  
ATOM   3002  HA  SER A 194      70.581  25.096  26.362  1.00  0.00           H  
ATOM   3003 1HB  SER A 194      69.381  24.607  28.433  1.00  0.00           H  
ATOM   3004 2HB  SER A 194      67.874  24.406  27.552  1.00  0.00           H  
ATOM   3005  HG  SER A 194      70.222  22.886  27.228  1.00  0.00           H  
ATOM   3006  N   ILE A 195      69.951  24.321  24.152  1.00  0.00           N  
ATOM   3007  CA  ILE A 195      69.702  24.128  22.727  1.00  0.00           C  
ATOM   3008  C   ILE A 195      69.525  22.639  22.323  1.00  0.00           C  
ATOM   3009  O   ILE A 195      70.356  21.783  22.638  1.00  0.00           O  
ATOM   3010  CB  ILE A 195      70.851  24.745  21.909  1.00  0.00           C  
ATOM   3011  CG1 ILE A 195      71.030  26.222  22.269  1.00  0.00           C  
ATOM   3012  CG2 ILE A 195      70.589  24.585  20.419  1.00  0.00           C  
ATOM   3013  CD1 ILE A 195      69.798  27.063  22.025  1.00  0.00           C  
ATOM   3014  H   ILE A 195      70.893  24.225  24.504  1.00  0.00           H  
ATOM   3015  HA  ILE A 195      68.772  24.632  22.467  1.00  0.00           H  
ATOM   3016  HB  ILE A 195      71.786  24.244  22.160  1.00  0.00           H  
ATOM   3017 1HG1 ILE A 195      71.301  26.310  23.321  1.00  0.00           H  
ATOM   3018 2HG1 ILE A 195      71.850  26.642  21.686  1.00  0.00           H  
ATOM   3019 1HG2 ILE A 195      71.411  25.027  19.856  1.00  0.00           H  
ATOM   3020 2HG2 ILE A 195      70.511  23.526  20.176  1.00  0.00           H  
ATOM   3021 3HG2 ILE A 195      69.658  25.088  20.158  1.00  0.00           H  
ATOM   3022 1HD1 ILE A 195      70.003  28.098  22.304  1.00  0.00           H  
ATOM   3023 2HD1 ILE A 195      69.529  27.018  20.969  1.00  0.00           H  
ATOM   3024 3HD1 ILE A 195      68.973  26.683  22.626  1.00  0.00           H  
ATOM   3025  N   HIS A 196      68.355  22.319  21.750  1.00  0.00           N  
ATOM   3026  CA  HIS A 196      67.978  20.970  21.389  1.00  0.00           C  
ATOM   3027  C   HIS A 196      67.397  20.986  19.976  1.00  0.00           C  
ATOM   3028  O   HIS A 196      67.510  22.000  19.252  1.00  0.00           O  
ATOM   3029  CB  HIS A 196      66.963  20.395  22.382  1.00  0.00           C  
ATOM   3030  CG  HIS A 196      67.493  20.263  23.776  1.00  0.00           C  
ATOM   3031  ND1 HIS A 196      67.958  19.068  24.285  1.00  0.00           N  
ATOM   3032  CD2 HIS A 196      67.631  21.174  24.767  1.00  0.00           C  
ATOM   3033  CE1 HIS A 196      68.360  19.251  25.530  1.00  0.00           C  
ATOM   3034  NE2 HIS A 196      68.172  20.519  25.846  1.00  0.00           N  
ATOM   3035  H   HIS A 196      67.711  23.075  21.567  1.00  0.00           H  
ATOM   3036  HA  HIS A 196      68.859  20.329  21.405  1.00  0.00           H  
ATOM   3037 1HB  HIS A 196      66.080  21.034  22.412  1.00  0.00           H  
ATOM   3038 2HB  HIS A 196      66.642  19.410  22.044  1.00  0.00           H  
ATOM   3039  HD1 HIS A 196      68.061  18.211  23.780  1.00  0.00           H  
ATOM   3040  HD2 HIS A 196      67.402  22.238  24.833  1.00  0.00           H  
ATOM   3041  HE1 HIS A 196      68.765  18.422  26.110  1.00  0.00           H  
ATOM   3042  N   SER A 197      66.855  19.813  19.556  1.00  0.00           N  
ATOM   3043  CA  SER A 197      66.448  19.619  18.129  1.00  0.00           C  
ATOM   3044  C   SER A 197      65.622  18.337  18.129  1.00  0.00           C  
ATOM   3045  O   SER A 197      65.761  17.597  19.090  1.00  0.00           O  
ATOM   3046  CB  SER A 197      67.640  19.495  17.201  1.00  0.00           C  
ATOM   3047  OG  SER A 197      67.227  19.303  15.876  1.00  0.00           O  
ATOM   3048  H   SER A 197      66.722  19.057  20.213  1.00  0.00           H  
ATOM   3049  HA  SER A 197      65.870  20.488  17.813  1.00  0.00           H  
ATOM   3050 1HB  SER A 197      68.249  20.396  17.268  1.00  0.00           H  
ATOM   3051 2HB  SER A 197      68.261  18.657  17.516  1.00  0.00           H  
ATOM   3052  HG  SER A 197      66.990  20.172  15.544  1.00  0.00           H  
ATOM   3053  N   TYR A 198      64.676  18.174  17.219  1.00  0.00           N  
ATOM   3054  CA  TYR A 198      64.231  19.123  16.165  1.00  0.00           C  
ATOM   3055  C   TYR A 198      62.843  19.597  16.597  1.00  0.00           C  
ATOM   3056  O   TYR A 198      62.465  19.104  17.669  1.00  0.00           O  
ATOM   3057  CB  TYR A 198      64.193  18.477  14.778  1.00  0.00           C  
ATOM   3058  CG  TYR A 198      63.188  17.353  14.655  1.00  0.00           C  
ATOM   3059  CD1 TYR A 198      61.890  17.625  14.249  1.00  0.00           C  
ATOM   3060  CD2 TYR A 198      63.565  16.051  14.949  1.00  0.00           C  
ATOM   3061  CE1 TYR A 198      60.972  16.599  14.137  1.00  0.00           C  
ATOM   3062  CE2 TYR A 198      62.647  15.025  14.837  1.00  0.00           C  
ATOM   3063  CZ  TYR A 198      61.355  15.295  14.433  1.00  0.00           C  
ATOM   3064  OH  TYR A 198      60.441  14.273  14.321  1.00  0.00           O  
ATOM   3065  H   TYR A 198      64.227  17.272  17.290  1.00  0.00           H  
ATOM   3066  HA  TYR A 198      64.938  19.952  16.126  1.00  0.00           H  
ATOM   3067 1HB  TYR A 198      63.951  19.234  14.031  1.00  0.00           H  
ATOM   3068 2HB  TYR A 198      65.178  18.080  14.535  1.00  0.00           H  
ATOM   3069  HD1 TYR A 198      61.594  18.649  14.019  1.00  0.00           H  
ATOM   3070  HD2 TYR A 198      64.585  15.838  15.269  1.00  0.00           H  
ATOM   3071  HE1 TYR A 198      59.952  16.812  13.818  1.00  0.00           H  
ATOM   3072  HE2 TYR A 198      62.943  14.001  15.068  1.00  0.00           H  
ATOM   3073  HH  TYR A 198      59.598  14.629  14.031  1.00  0.00           H  
ATOM   3074  N   SER A 199      62.093  20.307  15.711  1.00  0.00           N  
ATOM   3075  CA  SER A 199      60.643  20.638  15.809  1.00  0.00           C  
ATOM   3076  C   SER A 199      60.251  22.116  15.876  1.00  0.00           C  
ATOM   3077  O   SER A 199      59.062  22.390  15.716  1.00  0.00           O  
ATOM   3078  CB  SER A 199      60.070  19.952  17.034  1.00  0.00           C  
ATOM   3079  OG  SER A 199      60.625  20.477  18.209  1.00  0.00           O  
ATOM   3080  H   SER A 199      62.618  20.628  14.910  1.00  0.00           H  
ATOM   3081  HA  SER A 199      60.142  20.265  14.915  1.00  0.00           H  
ATOM   3082 1HB  SER A 199      58.988  20.080  17.050  1.00  0.00           H  
ATOM   3083 2HB  SER A 199      60.272  18.883  16.980  1.00  0.00           H  
ATOM   3084  HG  SER A 199      61.304  19.856  18.481  1.00  0.00           H  
ATOM   3085  N   GLN A 200      61.234  23.015  16.006  1.00  0.00           N  
ATOM   3086  CA  GLN A 200      60.998  24.451  15.909  1.00  0.00           C  
ATOM   3087  C   GLN A 200      60.062  24.952  16.992  1.00  0.00           C  
ATOM   3088  O   GLN A 200      58.983  25.455  16.682  1.00  0.00           O  
ATOM   3089  CB  GLN A 200      60.427  24.804  14.533  1.00  0.00           C  
ATOM   3090  CG  GLN A 200      61.341  24.454  13.371  1.00  0.00           C  
ATOM   3091  CD  GLN A 200      60.757  24.862  12.032  1.00  0.00           C  
ATOM   3092  OE1 GLN A 200      61.489  25.108  11.069  1.00  0.00           O  
ATOM   3093  NE2 GLN A 200      59.433  24.936  11.963  1.00  0.00           N  
ATOM   3094  H   GLN A 200      62.172  22.681  16.177  1.00  0.00           H  
ATOM   3095  HA  GLN A 200      61.949  24.967  16.036  1.00  0.00           H  
ATOM   3096 1HB  GLN A 200      59.481  24.282  14.387  1.00  0.00           H  
ATOM   3097 2HB  GLN A 200      60.221  25.873  14.488  1.00  0.00           H  
ATOM   3098 1HG  GLN A 200      62.292  24.970  13.501  1.00  0.00           H  
ATOM   3099 2HG  GLN A 200      61.500  23.375  13.360  1.00  0.00           H  
ATOM   3100 1HE2 GLN A 200      58.990  25.200  11.105  1.00  0.00           H  
ATOM   3101 2HE2 GLN A 200      58.877  24.728  12.768  1.00  0.00           H  
ATOM   3102  N   LEU A 201      60.507  24.920  18.213  1.00  0.00           N  
ATOM   3103  CA  LEU A 201      59.698  25.468  19.324  1.00  0.00           C  
ATOM   3104  C   LEU A 201      60.613  26.260  20.248  1.00  0.00           C  
ATOM   3105  O   LEU A 201      61.792  25.908  20.339  1.00  0.00           O  
ATOM   3106  CB  LEU A 201      59.000  24.349  20.108  1.00  0.00           C  
ATOM   3107  CG  LEU A 201      57.938  23.558  19.335  1.00  0.00           C  
ATOM   3108  CD1 LEU A 201      58.605  22.421  18.573  1.00  0.00           C  
ATOM   3109  CD2 LEU A 201      56.893  23.027  20.306  1.00  0.00           C  
ATOM   3110  H   LEU A 201      61.412  24.519  18.414  1.00  0.00           H  
ATOM   3111  HA  LEU A 201      58.932  26.120  18.905  1.00  0.00           H  
ATOM   3112 1HB  LEU A 201      59.755  23.643  20.451  1.00  0.00           H  
ATOM   3113 2HB  LEU A 201      58.518  24.786  20.982  1.00  0.00           H  
ATOM   3114  HG  LEU A 201      57.457  24.210  18.605  1.00  0.00           H  
ATOM   3115 1HD1 LEU A 201      57.850  21.858  18.024  1.00  0.00           H  
ATOM   3116 2HD1 LEU A 201      59.333  22.830  17.873  1.00  0.00           H  
ATOM   3117 3HD1 LEU A 201      59.109  21.759  19.277  1.00  0.00           H  
ATOM   3118 1HD2 LEU A 201      56.138  22.466  19.756  1.00  0.00           H  
ATOM   3119 2HD2 LEU A 201      57.373  22.374  21.034  1.00  0.00           H  
ATOM   3120 3HD2 LEU A 201      56.420  23.862  20.823  1.00  0.00           H  
ATOM   3121  N   LEU A 202      60.021  27.031  21.137  1.00  0.00           N  
ATOM   3122  CA  LEU A 202      60.738  27.561  22.306  1.00  0.00           C  
ATOM   3123  C   LEU A 202      59.921  27.259  23.552  1.00  0.00           C  
ATOM   3124  O   LEU A 202      58.749  27.631  23.619  1.00  0.00           O  
ATOM   3125  CB  LEU A 202      60.967  29.072  22.177  1.00  0.00           C  
ATOM   3126  CG  LEU A 202      61.873  29.701  23.243  1.00  0.00           C  
ATOM   3127  CD1 LEU A 202      62.446  31.009  22.716  1.00  0.00           C  
ATOM   3128  CD2 LEU A 202      61.075  29.929  24.518  1.00  0.00           C  
ATOM   3129  H   LEU A 202      59.046  27.264  21.010  1.00  0.00           H  
ATOM   3130  HA  LEU A 202      61.710  27.072  22.367  1.00  0.00           H  
ATOM   3131 1HB  LEU A 202      61.411  29.275  21.204  1.00  0.00           H  
ATOM   3132 2HB  LEU A 202      60.001  29.575  22.225  1.00  0.00           H  
ATOM   3133  HG  LEU A 202      62.708  29.032  23.452  1.00  0.00           H  
ATOM   3134 1HD1 LEU A 202      63.090  31.456  23.473  1.00  0.00           H  
ATOM   3135 2HD1 LEU A 202      63.028  30.814  21.815  1.00  0.00           H  
ATOM   3136 3HD1 LEU A 202      61.632  31.695  22.482  1.00  0.00           H  
ATOM   3137 1HD2 LEU A 202      61.719  30.375  25.277  1.00  0.00           H  
ATOM   3138 2HD2 LEU A 202      60.241  30.599  24.311  1.00  0.00           H  
ATOM   3139 3HD2 LEU A 202      60.692  28.975  24.883  1.00  0.00           H  
ATOM   3140  N   LEU A 203      60.515  26.478  24.445  1.00  0.00           N  
ATOM   3141  CA  LEU A 203      59.784  26.057  25.631  1.00  0.00           C  
ATOM   3142  C   LEU A 203      60.267  26.853  26.835  1.00  0.00           C  
ATOM   3143  O   LEU A 203      61.445  27.201  26.870  1.00  0.00           O  
ATOM   3144  CB  LEU A 203      59.974  24.555  25.879  1.00  0.00           C  
ATOM   3145  CG  LEU A 203      59.519  23.630  24.744  1.00  0.00           C  
ATOM   3146  CD1 LEU A 203      59.849  22.187  25.100  1.00  0.00           C  
ATOM   3147  CD2 LEU A 203      58.025  23.808  24.511  1.00  0.00           C  
ATOM   3148  H   LEU A 203      61.468  26.168  24.319  1.00  0.00           H  
ATOM   3149  HA  LEU A 203      58.724  26.250  25.470  1.00  0.00           H  
ATOM   3150 1HB  LEU A 203      61.031  24.364  26.059  1.00  0.00           H  
ATOM   3151 2HB  LEU A 203      59.419  24.278  26.775  1.00  0.00           H  
ATOM   3152  HG  LEU A 203      60.060  23.881  23.831  1.00  0.00           H  
ATOM   3153 1HD1 LEU A 203      59.525  21.530  24.293  1.00  0.00           H  
ATOM   3154 2HD1 LEU A 203      60.925  22.085  25.241  1.00  0.00           H  
ATOM   3155 3HD1 LEU A 203      59.334  21.913  26.020  1.00  0.00           H  
ATOM   3156 1HD2 LEU A 203      57.702  23.151  23.703  1.00  0.00           H  
ATOM   3157 2HD2 LEU A 203      57.483  23.557  25.423  1.00  0.00           H  
ATOM   3158 3HD2 LEU A 203      57.820  24.844  24.241  1.00  0.00           H  
ATOM   3159  N   TYR A 204      59.387  27.086  27.787  1.00  0.00           N  
ATOM   3160  CA  TYR A 204      59.848  27.679  29.025  1.00  0.00           C  
ATOM   3161  C   TYR A 204      59.149  26.929  30.152  1.00  0.00           C  
ATOM   3162  O   TYR A 204      58.352  26.044  29.815  1.00  0.00           O  
ATOM   3163  CB  TYR A 204      59.551  29.179  29.078  1.00  0.00           C  
ATOM   3164  CG  TYR A 204      58.075  29.508  29.119  1.00  0.00           C  
ATOM   3165  CD1 TYR A 204      57.429  29.642  30.339  1.00  0.00           C  
ATOM   3166  CD2 TYR A 204      57.368  29.676  27.938  1.00  0.00           C  
ATOM   3167  CE1 TYR A 204      56.081  29.943  30.378  1.00  0.00           C  
ATOM   3168  CE2 TYR A 204      56.020  29.976  27.976  1.00  0.00           C  
ATOM   3169  CZ  TYR A 204      55.377  30.110  29.190  1.00  0.00           C  
ATOM   3170  OH  TYR A 204      54.035  30.409  29.228  1.00  0.00           O  
ATOM   3171  H   TYR A 204      58.407  26.866  27.682  1.00  0.00           H  
ATOM   3172  HA  TYR A 204      60.928  27.546  29.091  1.00  0.00           H  
ATOM   3173 1HB  TYR A 204      60.022  29.613  29.961  1.00  0.00           H  
ATOM   3174 2HB  TYR A 204      59.983  29.667  28.204  1.00  0.00           H  
ATOM   3175  HD1 TYR A 204      57.984  29.511  31.268  1.00  0.00           H  
ATOM   3176  HD2 TYR A 204      57.876  29.569  26.979  1.00  0.00           H  
ATOM   3177  HE1 TYR A 204      55.573  30.048  31.336  1.00  0.00           H  
ATOM   3178  HE2 TYR A 204      55.465  30.107  27.047  1.00  0.00           H  
ATOM   3179  HH  TYR A 204      53.701  30.491  28.331  1.00  0.00           H  
ATOM   3180  N   PRO A 205      59.525  27.127  31.401  1.00  0.00           N  
ATOM   3181  CA  PRO A 205      58.955  26.302  32.526  1.00  0.00           C  
ATOM   3182  C   PRO A 205      57.434  26.376  32.675  1.00  0.00           C  
ATOM   3183  O   PRO A 205      56.835  27.372  32.286  1.00  0.00           O  
ATOM   3184  CB  PRO A 205      59.641  26.898  33.759  1.00  0.00           C  
ATOM   3185  CG  PRO A 205      60.887  27.515  33.222  1.00  0.00           C  
ATOM   3186  CD  PRO A 205      60.490  28.043  31.870  1.00  0.00           C  
ATOM   3187  HA  PRO A 205      59.240  25.249  32.383  1.00  0.00           H  
ATOM   3188 1HB  PRO A 205      58.977  27.629  34.243  1.00  0.00           H  
ATOM   3189 2HB  PRO A 205      59.840  26.107  34.498  1.00  0.00           H  
ATOM   3190 1HG  PRO A 205      61.241  28.307  33.899  1.00  0.00           H  
ATOM   3191 2HG  PRO A 205      61.689  26.764  33.165  1.00  0.00           H  
ATOM   3192 1HD  PRO A 205      60.073  29.055  31.978  1.00  0.00           H  
ATOM   3193 2HD  PRO A 205      61.369  28.055  31.208  1.00  0.00           H  
ATOM   3194  N   TYR A 206      56.762  25.388  33.222  1.00  0.00           N  
ATOM   3195  CA  TYR A 206      57.268  24.123  33.735  1.00  0.00           C  
ATOM   3196  C   TYR A 206      57.035  22.998  32.749  1.00  0.00           C  
ATOM   3197  O   TYR A 206      55.930  22.901  32.243  1.00  0.00           O  
ATOM   3198  CB  TYR A 206      56.617  23.789  35.079  1.00  0.00           C  
ATOM   3199  CG  TYR A 206      57.012  24.728  36.198  1.00  0.00           C  
ATOM   3200  CD1 TYR A 206      56.040  25.462  36.863  1.00  0.00           C  
ATOM   3201  CD2 TYR A 206      58.345  24.855  36.559  1.00  0.00           C  
ATOM   3202  CE1 TYR A 206      56.401  26.319  37.885  1.00  0.00           C  
ATOM   3203  CE2 TYR A 206      58.705  25.712  37.581  1.00  0.00           C  
ATOM   3204  CZ  TYR A 206      57.739  26.442  38.242  1.00  0.00           C  
ATOM   3205  OH  TYR A 206      58.097  27.295  39.260  1.00  0.00           O  
ATOM   3206  H   TYR A 206      55.771  25.578  33.271  1.00  0.00           H  
ATOM   3207  HA  TYR A 206      58.344  24.215  33.883  1.00  0.00           H  
ATOM   3208 1HB  TYR A 206      55.532  23.820  34.976  1.00  0.00           H  
ATOM   3209 2HB  TYR A 206      56.889  22.776  35.374  1.00  0.00           H  
ATOM   3210  HD1 TYR A 206      54.992  25.362  36.579  1.00  0.00           H  
ATOM   3211  HD2 TYR A 206      59.108  24.279  36.036  1.00  0.00           H  
ATOM   3212  HE1 TYR A 206      55.637  26.895  38.407  1.00  0.00           H  
ATOM   3213  HE2 TYR A 206      59.753  25.812  37.864  1.00  0.00           H  
ATOM   3214  HH  TYR A 206      59.049  27.264  39.381  1.00  0.00           H  
ATOM   3215  N   GLY A 207      57.957  22.044  32.765  1.00  0.00           N  
ATOM   3216  CA  GLY A 207      57.680  20.738  32.143  1.00  0.00           C  
ATOM   3217  C   GLY A 207      57.257  19.696  33.189  1.00  0.00           C  
ATOM   3218  O   GLY A 207      56.421  18.832  32.930  1.00  0.00           O  
ATOM   3219  H   GLY A 207      58.854  22.201  33.201  1.00  0.00           H  
ATOM   3220 1HA  GLY A 207      56.891  20.849  31.399  1.00  0.00           H  
ATOM   3221 2HA  GLY A 207      58.569  20.389  31.619  1.00  0.00           H  
ATOM   3222  N   TYR A 208      57.811  19.813  34.376  1.00  0.00           N  
ATOM   3223  CA  TYR A 208      57.485  18.805  35.366  1.00  0.00           C  
ATOM   3224  C   TYR A 208      56.071  18.933  35.913  1.00  0.00           C  
ATOM   3225  O   TYR A 208      55.571  17.949  36.430  1.00  0.00           O  
ATOM   3226  CB  TYR A 208      58.494  18.863  36.515  1.00  0.00           C  
ATOM   3227  CG  TYR A 208      58.407  20.128  37.340  1.00  0.00           C  
ATOM   3228  CD1 TYR A 208      57.538  20.195  38.419  1.00  0.00           C  
ATOM   3229  CD2 TYR A 208      59.196  21.222  37.017  1.00  0.00           C  
ATOM   3230  CE1 TYR A 208      57.459  21.350  39.173  1.00  0.00           C  
ATOM   3231  CE2 TYR A 208      59.117  22.378  37.770  1.00  0.00           C  
ATOM   3232  CZ  TYR A 208      58.253  22.443  38.844  1.00  0.00           C  
ATOM   3233  OH  TYR A 208      58.174  23.594  39.594  1.00  0.00           O  
ATOM   3234  H   TYR A 208      58.443  20.561  34.625  1.00  0.00           H  
ATOM   3235  HA  TYR A 208      57.542  17.824  34.893  1.00  0.00           H  
ATOM   3236 1HB  TYR A 208      58.339  18.012  37.180  1.00  0.00           H  
ATOM   3237 2HB  TYR A 208      59.505  18.786  36.116  1.00  0.00           H  
ATOM   3238  HD1 TYR A 208      56.918  19.335  38.673  1.00  0.00           H  
ATOM   3239  HD2 TYR A 208      59.878  21.171  36.168  1.00  0.00           H  
ATOM   3240  HE1 TYR A 208      56.777  21.402  40.021  1.00  0.00           H  
ATOM   3241  HE2 TYR A 208      59.737  23.238  37.516  1.00  0.00           H  
ATOM   3242  HH  TYR A 208      57.531  23.473  40.297  1.00  0.00           H  
ATOM   3243  N   THR A 209      55.447  20.075  35.731  1.00  0.00           N  
ATOM   3244  CA  THR A 209      54.129  20.339  36.327  1.00  0.00           C  
ATOM   3245  C   THR A 209      53.292  21.279  35.452  1.00  0.00           C  
ATOM   3246  O   THR A 209      53.871  22.125  34.764  1.00  0.00           O  
ATOM   3247  CB  THR A 209      54.271  20.941  37.737  1.00  0.00           C  
ATOM   3248  OG1 THR A 209      52.980  21.023  38.357  1.00  0.00           O  
ATOM   3249  CG2 THR A 209      54.883  22.331  37.665  1.00  0.00           C  
ATOM   3250  H   THR A 209      55.884  20.790  35.167  1.00  0.00           H  
ATOM   3251  HA  THR A 209      53.591  19.394  36.409  1.00  0.00           H  
ATOM   3252  HB  THR A 209      54.910  20.300  38.344  1.00  0.00           H  
ATOM   3253  HG1 THR A 209      52.979  20.500  39.162  1.00  0.00           H  
ATOM   3254 1HG2 THR A 209      54.976  22.741  38.671  1.00  0.00           H  
ATOM   3255 2HG2 THR A 209      55.869  22.271  37.205  1.00  0.00           H  
ATOM   3256 3HG2 THR A 209      54.244  22.980  37.067  1.00  0.00           H  
ATOM   3257  N   THR A 210      51.979  21.218  35.661  1.00  0.00           N  
ATOM   3258  CA  THR A 210      50.980  22.092  34.987  1.00  0.00           C  
ATOM   3259  C   THR A 210      50.786  23.453  35.639  1.00  0.00           C  
ATOM   3260  O   THR A 210      50.147  24.345  35.099  1.00  0.00           O  
ATOM   3261  CB  THR A 210      49.609  21.394  34.914  1.00  0.00           C  
ATOM   3262  OG1 THR A 210      49.144  21.109  36.240  1.00  0.00           O  
ATOM   3263  CG2 THR A 210      49.713  20.096  34.127  1.00  0.00           C  
ATOM   3264  H   THR A 210      51.660  20.526  36.324  1.00  0.00           H  
ATOM   3265  HA  THR A 210      51.323  22.290  33.971  1.00  0.00           H  
ATOM   3266  HB  THR A 210      48.891  22.052  34.425  1.00  0.00           H  
ATOM   3267  HG1 THR A 210      49.059  21.929  36.732  1.00  0.00           H  
ATOM   3268 1HG2 THR A 210      48.735  19.617  34.086  1.00  0.00           H  
ATOM   3269 2HG2 THR A 210      50.056  20.311  33.115  1.00  0.00           H  
ATOM   3270 3HG2 THR A 210      50.423  19.430  34.617  1.00  0.00           H  
ATOM   3271  N   GLN A 211      51.503  23.628  36.672  1.00  0.00           N  
ATOM   3272  CA  GLN A 211      51.691  24.912  37.277  1.00  0.00           C  
ATOM   3273  C   GLN A 211      52.483  25.856  36.340  1.00  0.00           C  
ATOM   3274  O   GLN A 211      53.360  25.416  35.575  1.00  0.00           O  
ATOM   3275  CB  GLN A 211      52.409  24.752  38.620  1.00  0.00           C  
ATOM   3276  CG  GLN A 211      52.656  26.059  39.353  1.00  0.00           C  
ATOM   3277  CD  GLN A 211      51.374  26.686  39.867  1.00  0.00           C  
ATOM   3278  OE1 GLN A 211      50.562  26.025  40.520  1.00  0.00           O  
ATOM   3279  NE2 GLN A 211      51.185  27.968  39.575  1.00  0.00           N  
ATOM   3280  H   GLN A 211      51.956  22.822  37.078  1.00  0.00           H  
ATOM   3281  HA  GLN A 211      50.712  25.360  37.449  1.00  0.00           H  
ATOM   3282 1HB  GLN A 211      51.821  24.107  39.272  1.00  0.00           H  
ATOM   3283 2HB  GLN A 211      53.372  24.267  38.462  1.00  0.00           H  
ATOM   3284 1HG  GLN A 211      53.309  25.868  40.205  1.00  0.00           H  
ATOM   3285 2HG  GLN A 211      53.131  26.763  38.669  1.00  0.00           H  
ATOM   3286 1HE2 GLN A 211      50.357  28.436  39.887  1.00  0.00           H  
ATOM   3287 2HE2 GLN A 211      51.870  28.467  39.043  1.00  0.00           H  
ATOM   3288  N   SER A 212      52.036  27.139  36.268  1.00  0.00           N  
ATOM   3289  CA  SER A 212      52.648  28.226  35.438  1.00  0.00           C  
ATOM   3290  C   SER A 212      53.705  28.988  36.260  1.00  0.00           C  
ATOM   3291  O   SER A 212      53.571  29.101  37.477  1.00  0.00           O  
ATOM   3292  CB  SER A 212      51.586  29.191  34.947  1.00  0.00           C  
ATOM   3293  OG  SER A 212      50.688  28.552  34.082  1.00  0.00           O  
ATOM   3294  H   SER A 212      51.224  27.348  36.830  1.00  0.00           H  
ATOM   3295  HA  SER A 212      53.129  27.771  34.571  1.00  0.00           H  
ATOM   3296 1HB  SER A 212      51.045  29.601  35.800  1.00  0.00           H  
ATOM   3297 2HB  SER A 212      52.063  30.024  34.431  1.00  0.00           H  
ATOM   3298  HG  SER A 212      50.984  27.641  34.020  1.00  0.00           H  
ATOM   3299  N   ILE A 213      54.840  29.408  35.697  1.00  0.00           N  
ATOM   3300  CA  ILE A 213      55.764  30.287  36.520  1.00  0.00           C  
ATOM   3301  C   ILE A 213      55.145  31.685  36.753  1.00  0.00           C  
ATOM   3302  O   ILE A 213      54.275  32.111  35.997  1.00  0.00           O  
ATOM   3303  CB  ILE A 213      57.135  30.455  35.840  1.00  0.00           C  
ATOM   3304  CG1 ILE A 213      56.978  31.152  34.486  1.00  0.00           C  
ATOM   3305  CG2 ILE A 213      57.814  29.104  35.671  1.00  0.00           C  
ATOM   3306  CD1 ILE A 213      58.289  31.566  33.857  1.00  0.00           C  
ATOM   3307  H   ILE A 213      55.104  29.165  34.753  1.00  0.00           H  
ATOM   3308  HA  ILE A 213      55.921  29.813  37.488  1.00  0.00           H  
ATOM   3309  HB  ILE A 213      57.769  31.095  36.453  1.00  0.00           H  
ATOM   3310 1HG1 ILE A 213      56.460  30.490  33.794  1.00  0.00           H  
ATOM   3311 2HG1 ILE A 213      56.362  32.044  34.606  1.00  0.00           H  
ATOM   3312 1HG2 ILE A 213      58.781  29.241  35.188  1.00  0.00           H  
ATOM   3313 2HG2 ILE A 213      57.958  28.645  36.648  1.00  0.00           H  
ATOM   3314 3HG2 ILE A 213      57.189  28.458  35.054  1.00  0.00           H  
ATOM   3315 1HD1 ILE A 213      58.095  32.053  32.901  1.00  0.00           H  
ATOM   3316 2HD1 ILE A 213      58.808  32.259  34.519  1.00  0.00           H  
ATOM   3317 3HD1 ILE A 213      58.908  30.685  33.695  1.00  0.00           H  
ATOM   3318  N   PRO A 214      55.518  32.322  37.841  1.00  0.00           N  
ATOM   3319  CA  PRO A 214      54.947  33.631  38.276  1.00  0.00           C  
ATOM   3320  C   PRO A 214      55.016  34.658  37.147  1.00  0.00           C  
ATOM   3321  O   PRO A 214      54.219  35.598  37.020  1.00  0.00           O  
ATOM   3322  CB  PRO A 214      55.839  34.037  39.454  1.00  0.00           C  
ATOM   3323  CG  PRO A 214      56.292  32.740  40.033  1.00  0.00           C  
ATOM   3324  CD  PRO A 214      56.534  31.859  38.836  1.00  0.00           C  
ATOM   3325  HA  PRO A 214      53.909  33.481  38.607  1.00  0.00           H  
ATOM   3326 1HB  PRO A 214      56.673  34.659  39.097  1.00  0.00           H  
ATOM   3327 2HB  PRO A 214      55.265  34.646  40.168  1.00  0.00           H  
ATOM   3328 1HG  PRO A 214      57.198  32.890  40.638  1.00  0.00           H  
ATOM   3329 2HG  PRO A 214      55.522  32.336  40.708  1.00  0.00           H  
ATOM   3330 1HD  PRO A 214      57.557  32.017  38.465  1.00  0.00           H  
ATOM   3331 2HD  PRO A 214      56.381  30.807  39.118  1.00  0.00           H  
ATOM   3332  N   ASP A 215      56.136  34.478  36.505  1.00  0.00           N  
ATOM   3333  CA  ASP A 215      56.751  35.163  35.383  1.00  0.00           C  
ATOM   3334  C   ASP A 215      55.941  34.985  34.088  1.00  0.00           C  
ATOM   3335  O   ASP A 215      56.505  35.313  33.051  1.00  0.00           O  
ATOM   3336  CB  ASP A 215      58.179  34.652  35.177  1.00  0.00           C  
ATOM   3337  CG  ASP A 215      59.134  35.105  36.274  1.00  0.00           C  
ATOM   3338  OD1 ASP A 215      58.803  36.029  36.979  1.00  0.00           O  
ATOM   3339  OD2 ASP A 215      60.185  34.523  36.395  1.00  0.00           O  
ATOM   3340  H   ASP A 215      56.614  33.694  36.925  1.00  0.00           H  
ATOM   3341  HA  ASP A 215      56.786  36.230  35.606  1.00  0.00           H  
ATOM   3342 1HB  ASP A 215      58.175  33.563  35.146  1.00  0.00           H  
ATOM   3343 2HB  ASP A 215      58.557  35.006  34.217  1.00  0.00           H  
ATOM   3344  N   LYS A 216      54.959  34.066  34.068  1.00  0.00           N  
ATOM   3345  CA  LYS A 216      54.483  33.412  32.834  1.00  0.00           C  
ATOM   3346  C   LYS A 216      54.238  34.384  31.690  1.00  0.00           C  
ATOM   3347  O   LYS A 216      54.436  34.077  30.509  1.00  0.00           O  
ATOM   3348  CB  LYS A 216      53.199  32.629  33.114  1.00  0.00           C  
ATOM   3349  CG  LYS A 216      51.994  33.497  33.450  1.00  0.00           C  
ATOM   3350  CD  LYS A 216      50.769  32.648  33.753  1.00  0.00           C  
ATOM   3351  CE  LYS A 216      49.553  33.514  34.050  1.00  0.00           C  
ATOM   3352  NZ  LYS A 216      48.354  32.697  34.379  1.00  0.00           N  
ATOM   3353  H   LYS A 216      54.534  33.820  34.951  1.00  0.00           H  
ATOM   3354  HA  LYS A 216      55.251  32.717  32.492  1.00  0.00           H  
ATOM   3355 1HB  LYS A 216      52.944  32.026  32.242  1.00  0.00           H  
ATOM   3356 2HB  LYS A 216      53.363  31.947  33.948  1.00  0.00           H  
ATOM   3357 1HG  LYS A 216      52.222  34.115  34.320  1.00  0.00           H  
ATOM   3358 2HG  LYS A 216      51.772  34.153  32.610  1.00  0.00           H  
ATOM   3359 1HD  LYS A 216      50.548  32.008  32.898  1.00  0.00           H  
ATOM   3360 2HD  LYS A 216      50.970  32.014  34.616  1.00  0.00           H  
ATOM   3361 1HE  LYS A 216      49.772  34.171  34.891  1.00  0.00           H  
ATOM   3362 2HE  LYS A 216      49.328  34.134  33.183  1.00  0.00           H  
ATOM   3363 1HZ  LYS A 216      47.572  33.307  34.568  1.00  0.00           H  
ATOM   3364 2HZ  LYS A 216      48.131  32.096  33.597  1.00  0.00           H  
ATOM   3365 3HZ  LYS A 216      48.544  32.131  35.194  1.00  0.00           H  
ATOM   3366  N   THR A 217      53.683  35.501  32.039  1.00  0.00           N  
ATOM   3367  CA  THR A 217      53.220  36.434  30.987  1.00  0.00           C  
ATOM   3368  C   THR A 217      54.355  37.137  30.227  1.00  0.00           C  
ATOM   3369  O   THR A 217      54.310  37.316  29.004  1.00  0.00           O  
ATOM   3370  CB  THR A 217      52.292  37.505  31.589  1.00  0.00           C  
ATOM   3371  OG1 THR A 217      52.995  38.236  32.602  1.00  0.00           O  
ATOM   3372  CG2 THR A 217      51.058  36.858  32.201  1.00  0.00           C  
ATOM   3373  H   THR A 217      53.558  35.752  33.009  1.00  0.00           H  
ATOM   3374  HA  THR A 217      52.661  35.866  30.243  1.00  0.00           H  
ATOM   3375  HB  THR A 217      51.982  38.199  30.808  1.00  0.00           H  
ATOM   3376  HG1 THR A 217      53.026  39.166  32.361  1.00  0.00           H  
ATOM   3377 1HG2 THR A 217      50.414  37.630  32.622  1.00  0.00           H  
ATOM   3378 2HG2 THR A 217      50.515  36.311  31.431  1.00  0.00           H  
ATOM   3379 3HG2 THR A 217      51.361  36.170  32.990  1.00  0.00           H  
ATOM   3380  N   GLU A 218      55.388  37.417  30.985  1.00  0.00           N  
ATOM   3381  CA  GLU A 218      56.662  37.924  30.495  1.00  0.00           C  
ATOM   3382  C   GLU A 218      57.340  36.894  29.610  1.00  0.00           C  
ATOM   3383  O   GLU A 218      57.590  37.203  28.452  1.00  0.00           O  
ATOM   3384  CB  GLU A 218      57.580  38.295  31.662  1.00  0.00           C  
ATOM   3385  CG  GLU A 218      57.136  39.524  32.444  1.00  0.00           C  
ATOM   3386  CD  GLU A 218      58.010  39.807  33.634  1.00  0.00           C  
ATOM   3387  OE1 GLU A 218      58.867  39.005  33.922  1.00  0.00           O  
ATOM   3388  OE2 GLU A 218      57.822  40.825  34.256  1.00  0.00           O  
ATOM   3389  H   GLU A 218      55.268  37.262  31.976  1.00  0.00           H  
ATOM   3390  HA  GLU A 218      56.473  38.820  29.903  1.00  0.00           H  
ATOM   3391 1HB  GLU A 218      57.639  37.459  32.359  1.00  0.00           H  
ATOM   3392 2HB  GLU A 218      58.586  38.482  31.288  1.00  0.00           H  
ATOM   3393 1HG  GLU A 218      57.153  40.389  31.782  1.00  0.00           H  
ATOM   3394 2HG  GLU A 218      56.111  39.378  32.779  1.00  0.00           H  
ATOM   3395  N   LEU A 219      57.535  35.680  30.120  1.00  0.00           N  
ATOM   3396  CA  LEU A 219      58.220  34.657  29.315  1.00  0.00           C  
ATOM   3397  C   LEU A 219      57.411  34.388  28.064  1.00  0.00           C  
ATOM   3398  O   LEU A 219      57.909  34.151  26.956  1.00  0.00           O  
ATOM   3399  CB  LEU A 219      58.401  33.358  30.110  1.00  0.00           C  
ATOM   3400  CG  LEU A 219      59.686  33.260  30.942  1.00  0.00           C  
ATOM   3401  CD1 LEU A 219      59.748  34.424  31.921  1.00  0.00           C  
ATOM   3402  CD2 LEU A 219      59.717  31.927  31.674  1.00  0.00           C  
ATOM   3403  H   LEU A 219      57.222  35.445  31.051  1.00  0.00           H  
ATOM   3404  HA  LEU A 219      59.206  35.033  29.044  1.00  0.00           H  
ATOM   3405 1HB  LEU A 219      57.557  33.246  30.789  1.00  0.00           H  
ATOM   3406 2HB  LEU A 219      58.392  32.520  29.413  1.00  0.00           H  
ATOM   3407  HG  LEU A 219      60.552  33.332  30.283  1.00  0.00           H  
ATOM   3408 1HD1 LEU A 219      60.661  34.355  32.512  1.00  0.00           H  
ATOM   3409 2HD1 LEU A 219      59.744  35.364  31.369  1.00  0.00           H  
ATOM   3410 3HD1 LEU A 219      58.884  34.388  32.584  1.00  0.00           H  
ATOM   3411 1HD2 LEU A 219      60.631  31.857  32.265  1.00  0.00           H  
ATOM   3412 2HD2 LEU A 219      58.852  31.854  32.334  1.00  0.00           H  
ATOM   3413 3HD2 LEU A 219      59.690  31.113  30.950  1.00  0.00           H  
ATOM   3414  N   ASN A 220      56.143  34.553  28.253  1.00  0.00           N  
ATOM   3415  CA  ASN A 220      55.357  34.234  27.076  1.00  0.00           C  
ATOM   3416  C   ASN A 220      55.523  35.263  25.926  1.00  0.00           C  
ATOM   3417  O   ASN A 220      55.654  34.957  24.719  1.00  0.00           O  
ATOM   3418  CB  ASN A 220      53.897  34.101  27.467  1.00  0.00           C  
ATOM   3419  CG  ASN A 220      53.040  33.596  26.339  1.00  0.00           C  
ATOM   3420  OD1 ASN A 220      52.951  32.385  26.105  1.00  0.00           O  
ATOM   3421  ND2 ASN A 220      52.408  34.500  25.635  1.00  0.00           N  
ATOM   3422  H   ASN A 220      55.671  34.864  29.090  1.00  0.00           H  
ATOM   3423  HA  ASN A 220      55.708  33.283  26.672  1.00  0.00           H  
ATOM   3424 1HB  ASN A 220      53.807  33.416  28.311  1.00  0.00           H  
ATOM   3425 2HB  ASN A 220      53.517  35.070  27.790  1.00  0.00           H  
ATOM   3426 1HD2 ASN A 220      51.824  34.222  24.872  1.00  0.00           H  
ATOM   3427 2HD2 ASN A 220      52.510  35.469  25.860  1.00  0.00           H  
ATOM   3428  N   GLN A 221      55.651  36.515  26.371  1.00  0.00           N  
ATOM   3429  CA  GLN A 221      55.752  37.622  25.394  1.00  0.00           C  
ATOM   3430  C   GLN A 221      57.156  37.725  24.790  1.00  0.00           C  
ATOM   3431  O   GLN A 221      57.349  38.012  23.617  1.00  0.00           O  
ATOM   3432  CB  GLN A 221      55.378  38.953  26.051  1.00  0.00           C  
ATOM   3433  CG  GLN A 221      53.913  39.067  26.437  1.00  0.00           C  
ATOM   3434  CD  GLN A 221      53.596  40.380  27.127  1.00  0.00           C  
ATOM   3435  OE1 GLN A 221      54.470  41.004  27.736  1.00  0.00           O  
ATOM   3436  NE2 GLN A 221      52.342  40.807  27.037  1.00  0.00           N  
ATOM   3437  H   GLN A 221      55.681  36.726  27.358  1.00  0.00           H  
ATOM   3438  HA  GLN A 221      55.055  37.428  24.579  1.00  0.00           H  
ATOM   3439 1HB  GLN A 221      55.974  39.094  26.952  1.00  0.00           H  
ATOM   3440 2HB  GLN A 221      55.611  39.773  25.372  1.00  0.00           H  
ATOM   3441 1HG  GLN A 221      53.304  38.999  25.535  1.00  0.00           H  
ATOM   3442 2HG  GLN A 221      53.662  38.253  27.118  1.00  0.00           H  
ATOM   3443 1HE2 GLN A 221      52.073  41.668  27.473  1.00  0.00           H  
ATOM   3444 2HE2 GLN A 221      51.665  40.270  26.534  1.00  0.00           H  
ATOM   3445  N   VAL A 222      58.099  37.405  25.606  1.00  0.00           N  
ATOM   3446  CA  VAL A 222      59.476  37.358  25.181  1.00  0.00           C  
ATOM   3447  C   VAL A 222      59.643  36.257  24.137  1.00  0.00           C  
ATOM   3448  O   VAL A 222      60.156  36.541  23.055  1.00  0.00           O  
ATOM   3449  CB  VAL A 222      60.404  37.095  26.382  1.00  0.00           C  
ATOM   3450  CG1 VAL A 222      61.830  36.855  25.910  1.00  0.00           C  
ATOM   3451  CG2 VAL A 222      60.346  38.268  27.348  1.00  0.00           C  
ATOM   3452  H   VAL A 222      57.872  37.182  26.565  1.00  0.00           H  
ATOM   3453  HA  VAL A 222      59.737  38.323  24.745  1.00  0.00           H  
ATOM   3454  HB  VAL A 222      60.077  36.188  26.890  1.00  0.00           H  
ATOM   3455 1HG1 VAL A 222      62.473  36.670  26.771  1.00  0.00           H  
ATOM   3456 2HG1 VAL A 222      61.854  35.989  25.248  1.00  0.00           H  
ATOM   3457 3HG1 VAL A 222      62.189  37.733  25.373  1.00  0.00           H  
ATOM   3458 1HG2 VAL A 222      61.004  38.075  28.195  1.00  0.00           H  
ATOM   3459 2HG2 VAL A 222      60.668  39.176  26.838  1.00  0.00           H  
ATOM   3460 3HG2 VAL A 222      59.324  38.395  27.705  1.00  0.00           H  
ATOM   3461  N   ALA A 223      59.019  35.085  24.396  1.00  0.00           N  
ATOM   3462  CA  ALA A 223      59.050  33.961  23.416  1.00  0.00           C  
ATOM   3463  C   ALA A 223      58.347  34.318  22.102  1.00  0.00           C  
ATOM   3464  O   ALA A 223      58.868  34.120  21.000  1.00  0.00           O  
ATOM   3465  CB  ALA A 223      58.415  32.715  24.015  1.00  0.00           C  
ATOM   3466  H   ALA A 223      58.522  34.965  25.267  1.00  0.00           H  
ATOM   3467  HA  ALA A 223      60.092  33.746  23.180  1.00  0.00           H  
ATOM   3468 1HB  ALA A 223      58.445  31.904  23.287  1.00  0.00           H  
ATOM   3469 2HB  ALA A 223      58.964  32.420  24.910  1.00  0.00           H  
ATOM   3470 3HB  ALA A 223      57.379  32.926  24.279  1.00  0.00           H  
ATOM   3471  N   LYS A 224      57.211  34.933  22.272  1.00  0.00           N  
ATOM   3472  CA  LYS A 224      56.477  35.387  21.088  1.00  0.00           C  
ATOM   3473  C   LYS A 224      57.267  36.377  20.239  1.00  0.00           C  
ATOM   3474  O   LYS A 224      57.374  36.120  19.046  1.00  0.00           O  
ATOM   3475  CB  LYS A 224      55.147  36.017  21.505  1.00  0.00           C  
ATOM   3476  CG  LYS A 224      54.278  36.478  20.343  1.00  0.00           C  
ATOM   3477  CD  LYS A 224      52.948  37.030  20.833  1.00  0.00           C  
ATOM   3478  CE  LYS A 224      52.090  37.520  19.675  1.00  0.00           C  
ATOM   3479  NZ  LYS A 224      50.785  38.063  20.140  1.00  0.00           N  
ATOM   3480  H   LYS A 224      56.822  35.106  23.188  1.00  0.00           H  
ATOM   3481  HA  LYS A 224      56.274  34.523  20.454  1.00  0.00           H  
ATOM   3482 1HB  LYS A 224      54.571  35.299  22.089  1.00  0.00           H  
ATOM   3483 2HB  LYS A 224      55.338  36.880  22.143  1.00  0.00           H  
ATOM   3484 1HG  LYS A 224      54.800  37.256  19.783  1.00  0.00           H  
ATOM   3485 2HG  LYS A 224      54.089  35.639  19.674  1.00  0.00           H  
ATOM   3486 1HD  LYS A 224      52.406  36.251  21.371  1.00  0.00           H  
ATOM   3487 2HD  LYS A 224      53.127  37.861  21.515  1.00  0.00           H  
ATOM   3488 1HE  LYS A 224      52.622  38.301  19.133  1.00  0.00           H  
ATOM   3489 2HE  LYS A 224      51.902  36.696  18.987  1.00  0.00           H  
ATOM   3490 1HZ  LYS A 224      50.247  38.376  19.344  1.00  0.00           H  
ATOM   3491 2HZ  LYS A 224      50.274  37.341  20.628  1.00  0.00           H  
ATOM   3492 3HZ  LYS A 224      50.946  38.841  20.763  1.00  0.00           H  
ATOM   3493  N   SER A 225      57.952  37.342  20.860  1.00  0.00           N  
ATOM   3494  CA  SER A 225      58.825  38.358  20.200  1.00  0.00           C  
ATOM   3495  C   SER A 225      60.014  37.677  19.514  1.00  0.00           C  
ATOM   3496  O   SER A 225      60.430  38.042  18.404  1.00  0.00           O  
ATOM   3497  CB  SER A 225      59.331  39.369  21.210  1.00  0.00           C  
ATOM   3498  OG  SER A 225      58.276  40.134  21.726  1.00  0.00           O  
ATOM   3499  H   SER A 225      57.850  37.359  21.865  1.00  0.00           H  
ATOM   3500  HA  SER A 225      58.236  38.885  19.448  1.00  0.00           H  
ATOM   3501 1HB  SER A 225      59.837  38.849  22.023  1.00  0.00           H  
ATOM   3502 2HB  SER A 225      60.060  40.024  20.736  1.00  0.00           H  
ATOM   3503  HG  SER A 225      57.858  39.590  22.397  1.00  0.00           H  
ATOM   3504  N   ALA A 226      60.624  36.745  20.238  1.00  0.00           N  
ATOM   3505  CA  ALA A 226      61.869  36.113  19.744  1.00  0.00           C  
ATOM   3506  C   ALA A 226      61.599  35.285  18.496  1.00  0.00           C  
ATOM   3507  O   ALA A 226      62.393  35.262  17.549  1.00  0.00           O  
ATOM   3508  CB  ALA A 226      62.498  35.242  20.822  1.00  0.00           C  
ATOM   3509  H   ALA A 226      60.247  36.458  21.130  1.00  0.00           H  
ATOM   3510  HA  ALA A 226      62.570  36.905  19.482  1.00  0.00           H  
ATOM   3511 1HB  ALA A 226      63.411  34.789  20.436  1.00  0.00           H  
ATOM   3512 2HB  ALA A 226      62.737  35.855  21.691  1.00  0.00           H  
ATOM   3513 3HB  ALA A 226      61.799  34.459  21.111  1.00  0.00           H  
ATOM   3514  N   VAL A 227      60.460  34.609  18.556  1.00  0.00           N  
ATOM   3515  CA  VAL A 227      59.989  33.731  17.459  1.00  0.00           C  
ATOM   3516  C   VAL A 227      59.558  34.567  16.259  1.00  0.00           C  
ATOM   3517  O   VAL A 227      59.849  34.221  15.117  1.00  0.00           O  
ATOM   3518  CB  VAL A 227      58.806  32.861  17.922  1.00  0.00           C  
ATOM   3519  CG1 VAL A 227      58.221  32.089  16.749  1.00  0.00           C  
ATOM   3520  CG2 VAL A 227      59.260  31.911  19.020  1.00  0.00           C  
ATOM   3521  H   VAL A 227      59.896  34.702  19.388  1.00  0.00           H  
ATOM   3522  HA  VAL A 227      60.808  33.073  17.167  1.00  0.00           H  
ATOM   3523  HB  VAL A 227      58.018  33.509  18.305  1.00  0.00           H  
ATOM   3524 1HG1 VAL A 227      57.385  31.479  17.095  1.00  0.00           H  
ATOM   3525 2HG1 VAL A 227      57.869  32.789  15.992  1.00  0.00           H  
ATOM   3526 3HG1 VAL A 227      58.987  31.443  16.320  1.00  0.00           H  
ATOM   3527 1HG2 VAL A 227      58.418  31.300  19.344  1.00  0.00           H  
ATOM   3528 2HG2 VAL A 227      60.052  31.267  18.639  1.00  0.00           H  
ATOM   3529 3HG2 VAL A 227      59.636  32.487  19.866  1.00  0.00           H  
ATOM   3530  N   ALA A 228      59.150  35.802  16.547  1.00  0.00           N  
ATOM   3531  CA  ALA A 228      58.811  36.818  15.496  1.00  0.00           C  
ATOM   3532  C   ALA A 228      60.082  37.344  14.821  1.00  0.00           C  
ATOM   3533  O   ALA A 228      60.111  37.510  13.605  1.00  0.00           O  
ATOM   3534  CB  ALA A 228      58.022  37.975  16.090  1.00  0.00           C  
ATOM   3535  H   ALA A 228      59.068  36.056  17.521  1.00  0.00           H  
ATOM   3536  HA  ALA A 228      58.196  36.330  14.739  1.00  0.00           H  
ATOM   3537 1HB  ALA A 228      57.789  38.697  15.307  1.00  0.00           H  
ATOM   3538 2HB  ALA A 228      57.095  37.599  16.524  1.00  0.00           H  
ATOM   3539 3HB  ALA A 228      58.614  38.460  16.865  1.00  0.00           H  
ATOM   3540  N   ALA A 229      61.138  37.537  15.638  1.00  0.00           N  
ATOM   3541  CA  ALA A 229      62.479  37.892  15.111  1.00  0.00           C  
ATOM   3542  C   ALA A 229      63.016  36.786  14.201  1.00  0.00           C  
ATOM   3543  O   ALA A 229      63.601  37.084  13.159  1.00  0.00           O  
ATOM   3544  CB  ALA A 229      63.455  38.153  16.249  1.00  0.00           C  
ATOM   3545  H   ALA A 229      61.012  37.437  16.635  1.00  0.00           H  
ATOM   3546  HA  ALA A 229      62.380  38.802  14.519  1.00  0.00           H  
ATOM   3547 1HB  ALA A 229      64.431  38.412  15.839  1.00  0.00           H  
ATOM   3548 2HB  ALA A 229      63.088  38.978  16.861  1.00  0.00           H  
ATOM   3549 3HB  ALA A 229      63.545  37.259  16.863  1.00  0.00           H  
ATOM   3550  N   LEU A 230      62.957  35.589  14.726  1.00  0.00           N  
ATOM   3551  CA  LEU A 230      63.546  34.478  14.067  1.00  0.00           C  
ATOM   3552  C   LEU A 230      63.013  34.386  12.638  1.00  0.00           C  
ATOM   3553  O   LEU A 230      63.738  34.073  11.670  1.00  0.00           O  
ATOM   3554  CB  LEU A 230      63.247  33.189  14.842  1.00  0.00           C  
ATOM   3555  CG  LEU A 230      63.912  31.917  14.300  1.00  0.00           C  
ATOM   3556  CD1 LEU A 230      64.068  30.905  15.428  1.00  0.00           C  
ATOM   3557  CD2 LEU A 230      63.071  31.348  13.167  1.00  0.00           C  
ATOM   3558  H   LEU A 230      62.489  35.446  15.610  1.00  0.00           H  
ATOM   3559  HA  LEU A 230      64.625  34.627  14.035  1.00  0.00           H  
ATOM   3560 1HB  LEU A 230      63.573  33.320  15.873  1.00  0.00           H  
ATOM   3561 2HB  LEU A 230      62.169  33.025  14.842  1.00  0.00           H  
ATOM   3562  HG  LEU A 230      64.908  32.158  13.928  1.00  0.00           H  
ATOM   3563 1HD1 LEU A 230      64.541  30.002  15.043  1.00  0.00           H  
ATOM   3564 2HD1 LEU A 230      64.689  31.332  16.216  1.00  0.00           H  
ATOM   3565 3HD1 LEU A 230      63.088  30.657  15.832  1.00  0.00           H  
ATOM   3566 1HD2 LEU A 230      63.545  30.444  12.782  1.00  0.00           H  
ATOM   3567 2HD2 LEU A 230      62.076  31.105  13.539  1.00  0.00           H  
ATOM   3568 3HD2 LEU A 230      62.991  32.084  12.368  1.00  0.00           H  
ATOM   3569  N   LYS A 231      61.725  34.558  12.532  1.00  0.00           N  
ATOM   3570  CA  LYS A 231      61.121  34.281  11.224  1.00  0.00           C  
ATOM   3571  C   LYS A 231      61.554  35.278  10.153  1.00  0.00           C  
ATOM   3572  O   LYS A 231      61.093  35.183   9.013  1.00  0.00           O  
ATOM   3573  CB  LYS A 231      59.596  34.278  11.337  1.00  0.00           C  
ATOM   3574  CG  LYS A 231      58.984  35.643  11.624  1.00  0.00           C  
ATOM   3575  CD  LYS A 231      57.471  35.553  11.761  1.00  0.00           C  
ATOM   3576  CE  LYS A 231      56.856  36.920  12.023  1.00  0.00           C  
ATOM   3577  NZ  LYS A 231      55.379  36.843  12.187  1.00  0.00           N  
ATOM   3578  H   LYS A 231      61.135  34.866  13.291  1.00  0.00           H  
ATOM   3579  HA  LYS A 231      61.450  33.296  10.892  1.00  0.00           H  
ATOM   3580 1HB  LYS A 231      59.162  33.906  10.408  1.00  0.00           H  
ATOM   3581 2HB  LYS A 231      59.291  33.601  12.135  1.00  0.00           H  
ATOM   3582 1HG  LYS A 231      59.401  36.042  12.550  1.00  0.00           H  
ATOM   3583 2HG  LYS A 231      59.226  36.328  10.812  1.00  0.00           H  
ATOM   3584 1HD  LYS A 231      57.047  35.142  10.844  1.00  0.00           H  
ATOM   3585 2HD  LYS A 231      57.220  34.888  12.587  1.00  0.00           H  
ATOM   3586 1HE  LYS A 231      57.288  37.346  12.926  1.00  0.00           H  
ATOM   3587 2HE  LYS A 231      57.081  37.586  11.190  1.00  0.00           H  
ATOM   3588 1HZ  LYS A 231      55.010  37.768  12.358  1.00  0.00           H  
ATOM   3589 2HZ  LYS A 231      54.965  36.466  11.347  1.00  0.00           H  
ATOM   3590 3HZ  LYS A 231      55.158  36.243  12.969  1.00  0.00           H  
ATOM   3591  N   SER A 232      62.152  36.369  10.590  1.00  0.00           N  
ATOM   3592  CA  SER A 232      62.486  37.482   9.691  1.00  0.00           C  
ATOM   3593  C   SER A 232      63.320  36.956   8.578  1.00  0.00           C  
ATOM   3594  O   SER A 232      63.133  37.413   7.468  1.00  0.00           O  
ATOM   3595  CB  SER A 232      63.234  38.581  10.420  1.00  0.00           C  
ATOM   3596  OG  SER A 232      63.559  39.630   9.549  1.00  0.00           O  
ATOM   3597  H   SER A 232      62.386  36.441  11.570  1.00  0.00           H  
ATOM   3598  HA  SER A 232      61.558  37.903   9.302  1.00  0.00           H  
ATOM   3599 1HB  SER A 232      62.620  38.960  11.236  1.00  0.00           H  
ATOM   3600 2HB  SER A 232      64.145  38.173  10.857  1.00  0.00           H  
ATOM   3601  HG  SER A 232      64.517  39.696   9.560  1.00  0.00           H  
ATOM   3602  N   LEU A 233      64.332  36.245   8.934  1.00  0.00           N  
ATOM   3603  CA  LEU A 233      65.217  35.782   7.884  1.00  0.00           C  
ATOM   3604  C   LEU A 233      64.467  34.887   6.899  1.00  0.00           C  
ATOM   3605  O   LEU A 233      64.373  35.168   5.707  1.00  0.00           O  
ATOM   3606  CB  LEU A 233      66.402  35.019   8.490  1.00  0.00           C  
ATOM   3607  CG  LEU A 233      67.421  34.467   7.485  1.00  0.00           C  
ATOM   3608  CD1 LEU A 233      68.036  35.617   6.701  1.00  0.00           C  
ATOM   3609  CD2 LEU A 233      68.489  33.678   8.228  1.00  0.00           C  
ATOM   3610  H   LEU A 233      64.535  35.999   9.892  1.00  0.00           H  
ATOM   3611  HA  LEU A 233      65.597  36.649   7.345  1.00  0.00           H  
ATOM   3612 1HB  LEU A 233      66.933  35.684   9.169  1.00  0.00           H  
ATOM   3613 2HB  LEU A 233      66.015  34.178   9.066  1.00  0.00           H  
ATOM   3614  HG  LEU A 233      66.915  33.812   6.776  1.00  0.00           H  
ATOM   3615 1HD1 LEU A 233      68.761  35.225   5.987  1.00  0.00           H  
ATOM   3616 2HD1 LEU A 233      67.252  36.152   6.164  1.00  0.00           H  
ATOM   3617 3HD1 LEU A 233      68.537  36.299   7.387  1.00  0.00           H  
ATOM   3618 1HD2 LEU A 233      69.214  33.285   7.514  1.00  0.00           H  
ATOM   3619 2HD2 LEU A 233      68.997  34.332   8.937  1.00  0.00           H  
ATOM   3620 3HD2 LEU A 233      68.024  32.851   8.765  1.00  0.00           H  
ATOM   3621  N   TYR A 234      64.194  33.704   7.310  1.00  0.00           N  
ATOM   3622  CA  TYR A 234      63.832  32.766   6.282  1.00  0.00           C  
ATOM   3623  C   TYR A 234      62.336  32.426   6.252  1.00  0.00           C  
ATOM   3624  O   TYR A 234      61.906  31.664   5.382  1.00  0.00           O  
ATOM   3625  CB  TYR A 234      64.659  31.489   6.452  1.00  0.00           C  
ATOM   3626  CG  TYR A 234      66.145  31.695   6.263  1.00  0.00           C  
ATOM   3627  CD1 TYR A 234      67.024  31.388   7.291  1.00  0.00           C  
ATOM   3628  CD2 TYR A 234      66.629  32.191   5.061  1.00  0.00           C  
ATOM   3629  CE1 TYR A 234      68.382  31.576   7.118  1.00  0.00           C  
ATOM   3630  CE2 TYR A 234      67.987  32.379   4.888  1.00  0.00           C  
ATOM   3631  CZ  TYR A 234      68.862  32.074   5.911  1.00  0.00           C  
ATOM   3632  OH  TYR A 234      70.214  32.261   5.739  1.00  0.00           O  
ATOM   3633  H   TYR A 234      64.215  33.396   8.272  1.00  0.00           H  
ATOM   3634  HA  TYR A 234      64.055  33.212   5.312  1.00  0.00           H  
ATOM   3635 1HB  TYR A 234      64.496  31.080   7.450  1.00  0.00           H  
ATOM   3636 2HB  TYR A 234      64.325  30.742   5.733  1.00  0.00           H  
ATOM   3637  HD1 TYR A 234      66.644  30.999   8.235  1.00  0.00           H  
ATOM   3638  HD2 TYR A 234      65.939  32.433   4.254  1.00  0.00           H  
ATOM   3639  HE1 TYR A 234      69.073  31.335   7.926  1.00  0.00           H  
ATOM   3640  HE2 TYR A 234      68.368  32.769   3.944  1.00  0.00           H  
ATOM   3641  HH  TYR A 234      70.676  32.002   6.540  1.00  0.00           H  
ATOM   3642  N   GLY A 235      61.579  32.981   7.184  1.00  0.00           N  
ATOM   3643  CA  GLY A 235      60.157  32.700   7.255  1.00  0.00           C  
ATOM   3644  C   GLY A 235      59.897  31.443   8.082  1.00  0.00           C  
ATOM   3645  O   GLY A 235      58.738  31.034   8.146  1.00  0.00           O  
ATOM   3646  H   GLY A 235      61.990  33.610   7.859  1.00  0.00           H  
ATOM   3647 1HA  GLY A 235      59.640  33.551   7.698  1.00  0.00           H  
ATOM   3648 2HA  GLY A 235      59.761  32.572   6.248  1.00  0.00           H  
ATOM   3649  N   THR A 236      60.941  30.891   8.728  1.00  0.00           N  
ATOM   3650  CA  THR A 236      60.822  29.702   9.594  1.00  0.00           C  
ATOM   3651  C   THR A 236      59.852  29.915  10.738  1.00  0.00           C  
ATOM   3652  O   THR A 236      60.027  30.908  11.436  1.00  0.00           O  
ATOM   3653  CB  THR A 236      62.191  29.295  10.170  1.00  0.00           C  
ATOM   3654  OG1 THR A 236      62.735  30.382  10.930  1.00  0.00           O  
ATOM   3655  CG2 THR A 236      63.154  28.933   9.050  1.00  0.00           C  
ATOM   3656  H   THR A 236      61.846  31.322   8.606  1.00  0.00           H  
ATOM   3657  HA  THR A 236      60.442  28.874   8.995  1.00  0.00           H  
ATOM   3658  HB  THR A 236      62.067  28.435  10.828  1.00  0.00           H  
ATOM   3659  HG1 THR A 236      63.384  30.849  10.400  1.00  0.00           H  
ATOM   3660 1HG2 THR A 236      64.116  28.647   9.476  1.00  0.00           H  
ATOM   3661 2HG2 THR A 236      62.749  28.099   8.477  1.00  0.00           H  
ATOM   3662 3HG2 THR A 236      63.289  29.792   8.394  1.00  0.00           H  
ATOM   3663  N   SER A 237      58.842  29.019  10.842  1.00  0.00           N  
ATOM   3664  CA  SER A 237      57.788  29.082  11.893  1.00  0.00           C  
ATOM   3665  C   SER A 237      58.225  28.294  13.109  1.00  0.00           C  
ATOM   3666  O   SER A 237      58.394  27.078  13.030  1.00  0.00           O  
ATOM   3667  CB  SER A 237      56.471  28.533  11.379  1.00  0.00           C  
ATOM   3668  OG  SER A 237      55.516  28.478  12.403  1.00  0.00           O  
ATOM   3669  H   SER A 237      58.815  28.272  10.162  1.00  0.00           H  
ATOM   3670  HA  SER A 237      57.639  30.126  12.172  1.00  0.00           H  
ATOM   3671 1HB  SER A 237      56.105  29.165  10.570  1.00  0.00           H  
ATOM   3672 2HB  SER A 237      56.628  27.536  10.971  1.00  0.00           H  
ATOM   3673  HG  SER A 237      55.822  29.084  13.083  1.00  0.00           H  
ATOM   3674  N   TYR A 238      58.174  29.009  14.209  1.00  0.00           N  
ATOM   3675  CA  TYR A 238      58.361  28.400  15.529  1.00  0.00           C  
ATOM   3676  C   TYR A 238      57.069  28.508  16.312  1.00  0.00           C  
ATOM   3677  O   TYR A 238      56.247  29.382  16.053  1.00  0.00           O  
ATOM   3678  CB  TYR A 238      59.509  29.066  16.291  1.00  0.00           C  
ATOM   3679  CG  TYR A 238      60.863  28.877  15.643  1.00  0.00           C  
ATOM   3680  CD1 TYR A 238      60.982  28.922  14.261  1.00  0.00           C  
ATOM   3681  CD2 TYR A 238      61.984  28.660  16.429  1.00  0.00           C  
ATOM   3682  CE1 TYR A 238      62.218  28.750  13.669  1.00  0.00           C  
ATOM   3683  CE2 TYR A 238      63.220  28.488  15.837  1.00  0.00           C  
ATOM   3684  CZ  TYR A 238      63.339  28.532  14.462  1.00  0.00           C  
ATOM   3685  OH  TYR A 238      64.570  28.361  13.872  1.00  0.00           O  
ATOM   3686  H   TYR A 238      58.002  30.002  14.145  1.00  0.00           H  
ATOM   3687  HA  TYR A 238      58.608  27.347  15.392  1.00  0.00           H  
ATOM   3688 1HB  TYR A 238      59.318  30.136  16.375  1.00  0.00           H  
ATOM   3689 2HB  TYR A 238      59.557  28.662  17.302  1.00  0.00           H  
ATOM   3690  HD1 TYR A 238      60.100  29.093  13.643  1.00  0.00           H  
ATOM   3691  HD2 TYR A 238      61.890  28.623  17.514  1.00  0.00           H  
ATOM   3692  HE1 TYR A 238      62.312  28.785  12.584  1.00  0.00           H  
ATOM   3693  HE2 TYR A 238      64.102  28.316  16.455  1.00  0.00           H  
ATOM   3694  HH  TYR A 238      64.478  28.420  12.919  1.00  0.00           H  
ATOM   3695  N   LYS A 239      56.956  27.664  17.293  1.00  0.00           N  
ATOM   3696  CA  LYS A 239      55.854  27.782  18.226  1.00  0.00           C  
ATOM   3697  C   LYS A 239      56.434  27.851  19.634  1.00  0.00           C  
ATOM   3698  O   LYS A 239      57.652  27.899  19.747  1.00  0.00           O  
ATOM   3699  CB  LYS A 239      54.883  26.609  18.088  1.00  0.00           C  
ATOM   3700  CG  LYS A 239      54.180  26.528  16.740  1.00  0.00           C  
ATOM   3701  CD  LYS A 239      53.200  25.365  16.695  1.00  0.00           C  
ATOM   3702  CE  LYS A 239      52.500  25.282  15.347  1.00  0.00           C  
ATOM   3703  NZ  LYS A 239      51.544  24.143  15.286  1.00  0.00           N  
ATOM   3704  H   LYS A 239      57.629  26.921  17.418  1.00  0.00           H  
ATOM   3705  HA  LYS A 239      55.312  28.702  18.006  1.00  0.00           H  
ATOM   3706 1HB  LYS A 239      55.419  25.672  18.242  1.00  0.00           H  
ATOM   3707 2HB  LYS A 239      54.117  26.678  18.861  1.00  0.00           H  
ATOM   3708 1HG  LYS A 239      53.638  27.456  16.556  1.00  0.00           H  
ATOM   3709 2HG  LYS A 239      54.921  26.399  15.951  1.00  0.00           H  
ATOM   3710 1HD  LYS A 239      53.735  24.432  16.876  1.00  0.00           H  
ATOM   3711 2HD  LYS A 239      52.451  25.491  17.476  1.00  0.00           H  
ATOM   3712 1HE  LYS A 239      51.956  26.207  15.163  1.00  0.00           H  
ATOM   3713 2HE  LYS A 239      53.242  25.159  14.558  1.00  0.00           H  
ATOM   3714 1HZ  LYS A 239      51.102  24.122  14.378  1.00  0.00           H  
ATOM   3715 2HZ  LYS A 239      52.042  23.276  15.438  1.00  0.00           H  
ATOM   3716 3HZ  LYS A 239      50.840  24.255  16.001  1.00  0.00           H  
ATOM   3717  N   TYR A 240      55.640  28.077  20.651  1.00  0.00           N  
ATOM   3718  CA  TYR A 240      56.232  28.276  21.953  1.00  0.00           C  
ATOM   3719  C   TYR A 240      55.152  28.050  22.996  1.00  0.00           C  
ATOM   3720  O   TYR A 240      53.971  28.152  22.667  1.00  0.00           O  
ATOM   3721  CB  TYR A 240      56.841  29.674  22.079  1.00  0.00           C  
ATOM   3722  CG  TYR A 240      55.831  30.793  21.949  1.00  0.00           C  
ATOM   3723  CD1 TYR A 240      55.193  31.286  23.078  1.00  0.00           C  
ATOM   3724  CD2 TYR A 240      55.544  31.327  20.702  1.00  0.00           C  
ATOM   3725  CE1 TYR A 240      54.271  32.308  22.960  1.00  0.00           C  
ATOM   3726  CE2 TYR A 240      54.622  32.349  20.583  1.00  0.00           C  
ATOM   3727  CZ  TYR A 240      53.987  32.839  21.706  1.00  0.00           C  
ATOM   3728  OH  TYR A 240      53.068  33.857  21.588  1.00  0.00           O  
ATOM   3729  H   TYR A 240      54.635  28.117  20.556  1.00  0.00           H  
ATOM   3730  HA  TYR A 240      57.029  27.544  22.086  1.00  0.00           H  
ATOM   3731 1HB  TYR A 240      57.334  29.771  23.047  1.00  0.00           H  
ATOM   3732 2HB  TYR A 240      57.600  29.811  21.310  1.00  0.00           H  
ATOM   3733  HD1 TYR A 240      55.419  30.867  24.059  1.00  0.00           H  
ATOM   3734  HD2 TYR A 240      56.044  30.939  19.815  1.00  0.00           H  
ATOM   3735  HE1 TYR A 240      53.769  32.695  23.846  1.00  0.00           H  
ATOM   3736  HE2 TYR A 240      54.395  32.768  19.603  1.00  0.00           H  
ATOM   3737  HH  TYR A 240      52.723  34.077  22.457  1.00  0.00           H  
ATOM   3738  N   GLY A 241      55.573  27.876  24.241  1.00  0.00           N  
ATOM   3739  CA  GLY A 241      54.665  27.779  25.380  1.00  0.00           C  
ATOM   3740  C   GLY A 241      55.440  27.138  26.511  1.00  0.00           C  
ATOM   3741  O   GLY A 241      56.571  26.724  26.275  1.00  0.00           O  
ATOM   3742  H   GLY A 241      56.568  27.809  24.398  1.00  0.00           H  
ATOM   3743 1HA  GLY A 241      54.308  28.774  25.646  1.00  0.00           H  
ATOM   3744 2HA  GLY A 241      53.793  27.189  25.101  1.00  0.00           H  
ATOM   3745  N   SER A 242      54.768  26.895  27.613  1.00  0.00           N  
ATOM   3746  CA  SER A 242      55.321  26.129  28.774  1.00  0.00           C  
ATOM   3747  C   SER A 242      55.357  24.633  28.458  1.00  0.00           C  
ATOM   3748  O   SER A 242      54.639  24.228  27.548  1.00  0.00           O  
ATOM   3749  CB  SER A 242      54.490  26.364  30.020  1.00  0.00           C  
ATOM   3750  OG  SER A 242      53.192  25.860  29.861  1.00  0.00           O  
ATOM   3751  H   SER A 242      53.825  27.253  27.664  1.00  0.00           H  
ATOM   3752  HA  SER A 242      56.337  26.476  28.965  1.00  0.00           H  
ATOM   3753 1HB  SER A 242      54.968  25.882  30.873  1.00  0.00           H  
ATOM   3754 2HB  SER A 242      54.445  27.432  30.231  1.00  0.00           H  
ATOM   3755  HG  SER A 242      52.841  25.750  30.748  1.00  0.00           H  
ATOM   3756  N   ILE A 243      56.355  23.906  28.958  1.00  0.00           N  
ATOM   3757  CA  ILE A 243      56.668  22.608  28.329  1.00  0.00           C  
ATOM   3758  C   ILE A 243      55.565  21.595  28.572  1.00  0.00           C  
ATOM   3759  O   ILE A 243      55.334  20.751  27.733  1.00  0.00           O  
ATOM   3760  CB  ILE A 243      57.998  22.040  28.856  1.00  0.00           C  
ATOM   3761  CG1 ILE A 243      59.170  22.914  28.401  1.00  0.00           C  
ATOM   3762  CG2 ILE A 243      58.187  20.605  28.389  1.00  0.00           C  
ATOM   3763  CD1 ILE A 243      60.478  22.585  29.084  1.00  0.00           C  
ATOM   3764  H   ILE A 243      56.901  24.213  29.750  1.00  0.00           H  
ATOM   3765  HA  ILE A 243      56.763  22.759  27.254  1.00  0.00           H  
ATOM   3766  HB  ILE A 243      57.996  22.059  29.946  1.00  0.00           H  
ATOM   3767 1HG1 ILE A 243      59.309  22.804  27.326  1.00  0.00           H  
ATOM   3768 2HG1 ILE A 243      58.939  23.962  28.594  1.00  0.00           H  
ATOM   3769 1HG2 ILE A 243      59.132  20.219  28.770  1.00  0.00           H  
ATOM   3770 2HG2 ILE A 243      57.368  19.991  28.761  1.00  0.00           H  
ATOM   3771 3HG2 ILE A 243      58.196  20.576  27.299  1.00  0.00           H  
ATOM   3772 1HD1 ILE A 243      61.260  23.246  28.709  1.00  0.00           H  
ATOM   3773 2HD1 ILE A 243      60.371  22.723  30.160  1.00  0.00           H  
ATOM   3774 3HD1 ILE A 243      60.748  21.551  28.875  1.00  0.00           H  
ATOM   3775  N   ILE A 244      54.974  21.624  29.711  1.00  0.00           N  
ATOM   3776  CA  ILE A 244      53.975  20.630  30.126  1.00  0.00           C  
ATOM   3777  C   ILE A 244      52.750  20.558  29.225  1.00  0.00           C  
ATOM   3778  O   ILE A 244      52.381  19.435  28.879  1.00  0.00           O  
ATOM   3779  CB  ILE A 244      53.507  20.915  31.565  1.00  0.00           C  
ATOM   3780  CG1 ILE A 244      54.668  20.741  32.548  1.00  0.00           C  
ATOM   3781  CG2 ILE A 244      52.348  20.004  31.938  1.00  0.00           C  
ATOM   3782  CD1 ILE A 244      55.229  19.338  32.589  1.00  0.00           C  
ATOM   3783  H   ILE A 244      55.216  22.372  30.345  1.00  0.00           H  
ATOM   3784  HA  ILE A 244      54.436  19.643  30.096  1.00  0.00           H  
ATOM   3785  HB  ILE A 244      53.181  21.952  31.643  1.00  0.00           H  
ATOM   3786 1HG1 ILE A 244      55.475  21.424  32.282  1.00  0.00           H  
ATOM   3787 2HG1 ILE A 244      54.336  21.004  33.553  1.00  0.00           H  
ATOM   3788 1HG2 ILE A 244      52.031  20.218  32.958  1.00  0.00           H  
ATOM   3789 2HG2 ILE A 244      51.517  20.175  31.256  1.00  0.00           H  
ATOM   3790 3HG2 ILE A 244      52.667  18.963  31.868  1.00  0.00           H  
ATOM   3791 1HD1 ILE A 244      56.047  19.294  33.308  1.00  0.00           H  
ATOM   3792 2HD1 ILE A 244      54.445  18.641  32.887  1.00  0.00           H  
ATOM   3793 3HD1 ILE A 244      55.599  19.066  31.601  1.00  0.00           H  
ATOM   3794  N   THR A 245      52.166  21.698  28.875  1.00  0.00           N  
ATOM   3795  CA  THR A 245      51.024  21.700  27.967  1.00  0.00           C  
ATOM   3796  C   THR A 245      51.457  21.796  26.526  1.00  0.00           C  
ATOM   3797  O   THR A 245      50.773  21.268  25.668  1.00  0.00           O  
ATOM   3798  CB  THR A 245      50.061  22.859  28.286  1.00  0.00           C  
ATOM   3799  OG1 THR A 245      50.746  24.109  28.133  1.00  0.00           O  
ATOM   3800  CG2 THR A 245      49.539  22.742  29.710  1.00  0.00           C  
ATOM   3801  H   THR A 245      52.509  22.577  29.236  1.00  0.00           H  
ATOM   3802  HA  THR A 245      50.483  20.762  28.090  1.00  0.00           H  
ATOM   3803  HB  THR A 245      49.220  22.834  27.593  1.00  0.00           H  
ATOM   3804  HG1 THR A 245      50.521  24.495  27.283  1.00  0.00           H  
ATOM   3805 1HG2 THR A 245      48.860  23.569  29.917  1.00  0.00           H  
ATOM   3806 2HG2 THR A 245      49.007  21.798  29.826  1.00  0.00           H  
ATOM   3807 3HG2 THR A 245      50.375  22.776  30.407  1.00  0.00           H  
ATOM   3808  N   THR A 246      52.544  22.442  26.245  1.00  0.00           N  
ATOM   3809  CA  THR A 246      53.021  22.369  24.842  1.00  0.00           C  
ATOM   3810  C   THR A 246      53.389  20.939  24.413  1.00  0.00           C  
ATOM   3811  O   THR A 246      53.297  20.579  23.233  1.00  0.00           O  
ATOM   3812  CB  THR A 246      54.239  23.287  24.629  1.00  0.00           C  
ATOM   3813  OG1 THR A 246      53.874  24.643  24.913  1.00  0.00           O  
ATOM   3814  CG2 THR A 246      54.736  23.189  23.195  1.00  0.00           C  
ATOM   3815  H   THR A 246      53.072  22.981  26.917  1.00  0.00           H  
ATOM   3816  HA  THR A 246      52.217  22.704  24.186  1.00  0.00           H  
ATOM   3817  HB  THR A 246      55.040  22.991  25.306  1.00  0.00           H  
ATOM   3818  HG1 THR A 246      53.882  24.784  25.863  1.00  0.00           H  
ATOM   3819 1HG2 THR A 246      55.597  23.844  23.063  1.00  0.00           H  
ATOM   3820 2HG2 THR A 246      55.025  22.161  22.979  1.00  0.00           H  
ATOM   3821 3HG2 THR A 246      53.942  23.493  22.513  1.00  0.00           H  
ATOM   3822  N   ILE A 247      53.857  20.134  25.342  1.00  0.00           N  
ATOM   3823  CA  ILE A 247      54.168  18.735  25.012  1.00  0.00           C  
ATOM   3824  C   ILE A 247      53.360  17.850  25.950  1.00  0.00           C  
ATOM   3825  O   ILE A 247      52.142  17.839  25.824  1.00  0.00           O  
ATOM   3826  CB  ILE A 247      55.670  18.427  25.152  1.00  0.00           C  
ATOM   3827  CG1 ILE A 247      56.487  19.309  24.205  1.00  0.00           C  
ATOM   3828  CG2 ILE A 247      55.939  16.955  24.878  1.00  0.00           C  
ATOM   3829  CD1 ILE A 247      56.147  19.116  22.745  1.00  0.00           C  
ATOM   3830  H   ILE A 247      54.008  20.462  26.285  1.00  0.00           H  
ATOM   3831  HA  ILE A 247      53.885  18.553  23.976  1.00  0.00           H  
ATOM   3832  HB  ILE A 247      55.997  18.664  26.164  1.00  0.00           H  
ATOM   3833 1HG1 ILE A 247      56.328  20.357  24.456  1.00  0.00           H  
ATOM   3834 2HG1 ILE A 247      57.549  19.100  24.338  1.00  0.00           H  
ATOM   3835 1HG2 ILE A 247      57.005  16.755  24.981  1.00  0.00           H  
ATOM   3836 2HG2 ILE A 247      55.385  16.346  25.591  1.00  0.00           H  
ATOM   3837 3HG2 ILE A 247      55.620  16.709  23.866  1.00  0.00           H  
ATOM   3838 1HD1 ILE A 247      56.767  19.774  22.136  1.00  0.00           H  
ATOM   3839 2HD1 ILE A 247      56.334  18.079  22.462  1.00  0.00           H  
ATOM   3840 3HD1 ILE A 247      55.097  19.353  22.581  1.00  0.00           H  
ATOM   3841  N   TYR A 248      53.942  17.494  27.054  1.00  0.00           N  
ATOM   3842  CA  TYR A 248      53.311  16.651  28.041  1.00  0.00           C  
ATOM   3843  C   TYR A 248      54.238  16.746  29.254  1.00  0.00           C  
ATOM   3844  O   TYR A 248      55.444  16.864  29.005  1.00  0.00           O  
ATOM   3845  CB  TYR A 248      53.140  15.212  27.550  1.00  0.00           C  
ATOM   3846  CG  TYR A 248      52.359  14.331  28.500  1.00  0.00           C  
ATOM   3847  CD1 TYR A 248      50.975  14.419  28.547  1.00  0.00           C  
ATOM   3848  CD2 TYR A 248      53.026  13.437  29.323  1.00  0.00           C  
ATOM   3849  CE1 TYR A 248      50.261  13.615  29.415  1.00  0.00           C  
ATOM   3850  CE2 TYR A 248      52.312  12.633  30.191  1.00  0.00           C  
ATOM   3851  CZ  TYR A 248      50.936  12.720  30.238  1.00  0.00           C  
ATOM   3852  OH  TYR A 248      50.225  11.919  31.102  1.00  0.00           O  
ATOM   3853  H   TYR A 248      54.880  17.828  27.220  1.00  0.00           H  
ATOM   3854  HA  TYR A 248      52.319  17.050  28.254  1.00  0.00           H  
ATOM   3855 1HB  TYR A 248      52.626  15.214  26.587  1.00  0.00           H  
ATOM   3856 2HB  TYR A 248      54.120  14.761  27.397  1.00  0.00           H  
ATOM   3857  HD1 TYR A 248      50.451  15.122  27.900  1.00  0.00           H  
ATOM   3858  HD2 TYR A 248      54.113  13.369  29.287  1.00  0.00           H  
ATOM   3859  HE1 TYR A 248      49.174  13.683  29.452  1.00  0.00           H  
ATOM   3860  HE2 TYR A 248      52.836  11.930  30.839  1.00  0.00           H  
ATOM   3861  HH  TYR A 248      50.833  11.363  31.595  1.00  0.00           H  
ATOM   3862  N   GLN A 249      53.766  16.654  30.511  1.00  0.00           N  
ATOM   3863  CA  GLN A 249      54.692  16.704  31.656  1.00  0.00           C  
ATOM   3864  C   GLN A 249      55.864  15.731  31.533  1.00  0.00           C  
ATOM   3865  O   GLN A 249      55.686  14.544  31.254  1.00  0.00           O  
ATOM   3866  CB  GLN A 249      53.934  16.419  32.956  1.00  0.00           C  
ATOM   3867  CG  GLN A 249      53.395  15.003  33.064  1.00  0.00           C  
ATOM   3868  CD  GLN A 249      52.023  14.857  32.433  1.00  0.00           C  
ATOM   3869  OE1 GLN A 249      51.689  15.555  31.472  1.00  0.00           O  
ATOM   3870  NE2 GLN A 249      51.220  13.945  32.970  1.00  0.00           N  
ATOM   3871  H   GLN A 249      52.776  16.550  30.683  1.00  0.00           H  
ATOM   3872  HA  GLN A 249      55.121  17.704  31.710  1.00  0.00           H  
ATOM   3873 1HB  GLN A 249      54.593  16.594  33.806  1.00  0.00           H  
ATOM   3874 2HB  GLN A 249      53.094  17.107  33.045  1.00  0.00           H  
ATOM   3875 1HG  GLN A 249      54.079  14.324  32.555  1.00  0.00           H  
ATOM   3876 2HG  GLN A 249      53.317  14.734  34.117  1.00  0.00           H  
ATOM   3877 1HE2 GLN A 249      50.302  13.804  32.595  1.00  0.00           H  
ATOM   3878 2HE2 GLN A 249      51.531  13.400  33.748  1.00  0.00           H  
ATOM   3879  N   ALA A 250      57.052  16.237  31.834  1.00  0.00           N  
ATOM   3880  CA  ALA A 250      58.282  15.443  32.008  1.00  0.00           C  
ATOM   3881  C   ALA A 250      59.164  16.159  33.032  1.00  0.00           C  
ATOM   3882  O   ALA A 250      59.350  17.347  32.833  1.00  0.00           O  
ATOM   3883  CB  ALA A 250      59.017  15.259  30.688  1.00  0.00           C  
ATOM   3884  H   ALA A 250      57.094  17.240  31.947  1.00  0.00           H  
ATOM   3885  HA  ALA A 250      58.000  14.460  32.384  1.00  0.00           H  
ATOM   3886 1HB  ALA A 250      59.919  14.669  30.853  1.00  0.00           H  
ATOM   3887 2HB  ALA A 250      58.370  14.742  29.980  1.00  0.00           H  
ATOM   3888 3HB  ALA A 250      59.290  16.233  30.286  1.00  0.00           H  
ATOM   3889  N   SER A 251      59.629  15.433  34.065  1.00  0.00           N  
ATOM   3890  CA  SER A 251      60.470  15.857  35.195  1.00  0.00           C  
ATOM   3891  C   SER A 251      61.958  15.679  34.866  1.00  0.00           C  
ATOM   3892  O   SER A 251      62.290  14.765  34.090  1.00  0.00           O  
ATOM   3893  CB  SER A 251      60.118  15.063  36.438  1.00  0.00           C  
ATOM   3894  OG  SER A 251      60.448  13.711  36.281  1.00  0.00           O  
ATOM   3895  H   SER A 251      59.330  14.470  34.008  1.00  0.00           H  
ATOM   3896  HA  SER A 251      60.282  16.914  35.389  1.00  0.00           H  
ATOM   3897 1HB  SER A 251      60.653  15.474  37.295  1.00  0.00           H  
ATOM   3898 2HB  SER A 251      59.052  15.159  36.641  1.00  0.00           H  
ATOM   3899  HG  SER A 251      59.939  13.400  35.528  1.00  0.00           H  
ATOM   3900  N   GLY A 252      62.758  16.457  35.621  1.00  0.00           N  
ATOM   3901  CA  GLY A 252      64.216  16.437  35.696  1.00  0.00           C  
ATOM   3902  C   GLY A 252      64.898  17.314  34.633  1.00  0.00           C  
ATOM   3903  O   GLY A 252      66.091  17.095  34.357  1.00  0.00           O  
ATOM   3904  H   GLY A 252      62.245  17.118  36.187  1.00  0.00           H  
ATOM   3905 1HA  GLY A 252      64.534  16.778  36.681  1.00  0.00           H  
ATOM   3906 2HA  GLY A 252      64.572  15.414  35.580  1.00  0.00           H  
ATOM   3907  N   GLY A 253      64.183  18.198  33.931  1.00  0.00           N  
ATOM   3908  CA  GLY A 253      64.923  18.983  32.892  1.00  0.00           C  
ATOM   3909  C   GLY A 253      65.707  20.155  33.505  1.00  0.00           C  
ATOM   3910  O   GLY A 253      65.389  20.654  34.602  1.00  0.00           O  
ATOM   3911  H   GLY A 253      63.195  18.362  34.060  1.00  0.00           H  
ATOM   3912 1HA  GLY A 253      65.613  18.326  32.363  1.00  0.00           H  
ATOM   3913 2HA  GLY A 253      64.218  19.368  32.156  1.00  0.00           H  
ATOM   3914  N   SER A 254      66.775  20.548  32.819  1.00  0.00           N  
ATOM   3915  CA  SER A 254      67.662  21.641  33.336  1.00  0.00           C  
ATOM   3916  C   SER A 254      66.997  23.032  33.332  1.00  0.00           C  
ATOM   3917  O   SER A 254      67.335  23.883  34.172  1.00  0.00           O  
ATOM   3918  CB  SER A 254      68.933  21.704  32.512  1.00  0.00           C  
ATOM   3919  OG  SER A 254      68.660  22.095  31.195  1.00  0.00           O  
ATOM   3920  H   SER A 254      66.998  20.109  31.937  1.00  0.00           H  
ATOM   3921  HA  SER A 254      67.921  21.416  34.372  1.00  0.00           H  
ATOM   3922 1HB  SER A 254      69.628  22.409  32.968  1.00  0.00           H  
ATOM   3923 2HB  SER A 254      69.414  20.726  32.511  1.00  0.00           H  
ATOM   3924  HG  SER A 254      69.414  21.812  30.673  1.00  0.00           H  
ATOM   3925  N   ILE A 255      66.064  23.245  32.386  1.00  0.00           N  
ATOM   3926  CA  ILE A 255      65.379  24.551  32.262  1.00  0.00           C  
ATOM   3927  C   ILE A 255      64.518  24.892  33.484  1.00  0.00           C  
ATOM   3928  O   ILE A 255      64.655  25.952  34.095  1.00  0.00           O  
ATOM   3929  CB  ILE A 255      64.492  24.580  31.004  1.00  0.00           C  
ATOM   3930  CG1 ILE A 255      65.349  24.449  29.743  1.00  0.00           C  
ATOM   3931  CG2 ILE A 255      63.670  25.859  30.962  1.00  0.00           C  
ATOM   3932  CD1 ILE A 255      66.359  25.561  29.573  1.00  0.00           C  
ATOM   3933  H   ILE A 255      65.824  22.501  31.746  1.00  0.00           H  
ATOM   3934  HA  ILE A 255      66.135  25.330  32.172  1.00  0.00           H  
ATOM   3935  HB  ILE A 255      63.816  23.726  31.016  1.00  0.00           H  
ATOM   3936 1HG1 ILE A 255      65.886  23.501  29.764  1.00  0.00           H  
ATOM   3937 2HG1 ILE A 255      64.705  24.439  28.864  1.00  0.00           H  
ATOM   3938 1HG2 ILE A 255      63.049  25.864  30.067  1.00  0.00           H  
ATOM   3939 2HG2 ILE A 255      63.034  25.911  31.845  1.00  0.00           H  
ATOM   3940 3HG2 ILE A 255      64.338  26.721  30.945  1.00  0.00           H  
ATOM   3941 1HD1 ILE A 255      66.929  25.399  28.657  1.00  0.00           H  
ATOM   3942 2HD1 ILE A 255      65.840  26.518  29.513  1.00  0.00           H  
ATOM   3943 3HD1 ILE A 255      67.038  25.569  30.424  1.00  0.00           H  
ATOM   3944  N   ASP A 256      63.826  23.861  33.935  1.00  0.00           N  
ATOM   3945  CA  ASP A 256      62.952  23.887  35.127  1.00  0.00           C  
ATOM   3946  C   ASP A 256      63.827  23.970  36.346  1.00  0.00           C  
ATOM   3947  O   ASP A 256      63.420  24.573  37.318  1.00  0.00           O  
ATOM   3948  CB  ASP A 256      62.060  22.646  35.209  1.00  0.00           C  
ATOM   3949  CG  ASP A 256      60.967  22.630  34.149  1.00  0.00           C  
ATOM   3950  OD1 ASP A 256      60.698  23.664  33.585  1.00  0.00           O  
ATOM   3951  OD2 ASP A 256      60.413  21.584  33.912  1.00  0.00           O  
ATOM   3952  H   ASP A 256      63.917  23.003  33.410  1.00  0.00           H  
ATOM   3953  HA  ASP A 256      62.305  24.762  35.062  1.00  0.00           H  
ATOM   3954 1HB  ASP A 256      62.671  21.750  35.095  1.00  0.00           H  
ATOM   3955 2HB  ASP A 256      61.592  22.599  36.193  1.00  0.00           H  
ATOM   3956  N   TRP A 257      64.897  23.262  36.351  1.00  0.00           N  
ATOM   3957  CA  TRP A 257      65.733  23.346  37.535  1.00  0.00           C  
ATOM   3958  C   TRP A 257      66.372  24.756  37.643  1.00  0.00           C  
ATOM   3959  O   TRP A 257      66.339  25.338  38.734  1.00  0.00           O  
ATOM   3960  CB  TRP A 257      66.821  22.271  37.490  1.00  0.00           C  
ATOM   3961  CG  TRP A 257      67.732  22.292  38.680  1.00  0.00           C  
ATOM   3962  CD1 TRP A 257      67.520  21.681  39.880  1.00  0.00           C  
ATOM   3963  CD2 TRP A 257      69.012  22.959  38.790  1.00  0.00           C  
ATOM   3964  NE1 TRP A 257      68.573  21.923  40.726  1.00  0.00           N  
ATOM   3965  CE2 TRP A 257      69.496  22.702  40.076  1.00  0.00           C  
ATOM   3966  CE3 TRP A 257      69.774  23.742  37.915  1.00  0.00           C  
ATOM   3967  CZ2 TRP A 257      70.713  23.201  40.515  1.00  0.00           C  
ATOM   3968  CZ3 TRP A 257      70.995  24.241  38.355  1.00  0.00           C  
ATOM   3969  CH2 TRP A 257      71.451  23.977  39.621  1.00  0.00           C  
ATOM   3970  H   TRP A 257      65.181  22.662  35.590  1.00  0.00           H  
ATOM   3971  HA  TRP A 257      65.108  23.177  38.412  1.00  0.00           H  
ATOM   3972 1HB  TRP A 257      66.357  21.286  37.430  1.00  0.00           H  
ATOM   3973 2HB  TRP A 257      67.425  22.403  36.593  1.00  0.00           H  
ATOM   3974  HD1 TRP A 257      66.642  21.089  40.130  1.00  0.00           H  
ATOM   3975  HE1 TRP A 257      68.656  21.584  41.674  1.00  0.00           H  
ATOM   3976  HE3 TRP A 257      69.418  23.953  36.907  1.00  0.00           H  
ATOM   3977  HZ2 TRP A 257      71.092  23.002  41.517  1.00  0.00           H  
ATOM   3978  HZ3 TRP A 257      71.582  24.851  37.667  1.00  0.00           H  
ATOM   3979  HH2 TRP A 257      72.413  24.384  39.934  1.00  0.00           H  
ATOM   3980  N   SER A 258      67.028  25.273  36.562  1.00  0.00           N  
ATOM   3981  CA  SER A 258      67.624  26.612  36.573  1.00  0.00           C  
ATOM   3982  C   SER A 258      66.585  27.653  36.992  1.00  0.00           C  
ATOM   3983  O   SER A 258      66.884  28.464  37.867  1.00  0.00           O  
ATOM   3984  CB  SER A 258      68.180  26.955  35.204  1.00  0.00           C  
ATOM   3985  OG  SER A 258      67.159  27.001  34.245  1.00  0.00           O  
ATOM   3986  H   SER A 258      67.102  24.708  35.728  1.00  0.00           H  
ATOM   3987  HA  SER A 258      68.442  26.621  37.294  1.00  0.00           H  
ATOM   3988 1HB  SER A 258      68.685  27.919  35.248  1.00  0.00           H  
ATOM   3989 2HB  SER A 258      68.920  26.210  34.916  1.00  0.00           H  
ATOM   3990  HG  SER A 258      66.980  26.088  34.005  1.00  0.00           H  
ATOM   3991  N   TYR A 259      65.393  27.585  36.438  1.00  0.00           N  
ATOM   3992  CA  TYR A 259      64.301  28.457  36.831  1.00  0.00           C  
ATOM   3993  C   TYR A 259      63.998  28.391  38.322  1.00  0.00           C  
ATOM   3994  O   TYR A 259      63.826  29.437  38.973  1.00  0.00           O  
ATOM   3995  CB  TYR A 259      63.045  28.113  36.027  1.00  0.00           C  
ATOM   3996  CG  TYR A 259      61.831  28.928  36.414  1.00  0.00           C  
ATOM   3997  CD1 TYR A 259      61.695  30.231  35.956  1.00  0.00           C  
ATOM   3998  CD2 TYR A 259      60.853  28.373  37.226  1.00  0.00           C  
ATOM   3999  CE1 TYR A 259      60.586  30.975  36.310  1.00  0.00           C  
ATOM   4000  CE2 TYR A 259      59.744  29.117  37.579  1.00  0.00           C  
ATOM   4001  CZ  TYR A 259      59.609  30.413  37.124  1.00  0.00           C  
ATOM   4002  OH  TYR A 259      58.504  31.154  37.476  1.00  0.00           O  
ATOM   4003  H   TYR A 259      65.238  26.899  35.713  1.00  0.00           H  
ATOM   4004  HA  TYR A 259      64.587  29.487  36.617  1.00  0.00           H  
ATOM   4005 1HB  TYR A 259      63.238  28.272  34.965  1.00  0.00           H  
ATOM   4006 2HB  TYR A 259      62.804  27.059  36.162  1.00  0.00           H  
ATOM   4007  HD1 TYR A 259      62.463  30.667  35.318  1.00  0.00           H  
ATOM   4008  HD2 TYR A 259      60.960  27.350  37.586  1.00  0.00           H  
ATOM   4009  HE1 TYR A 259      60.479  31.998  35.951  1.00  0.00           H  
ATOM   4010  HE2 TYR A 259      58.976  28.680  38.218  1.00  0.00           H  
ATOM   4011  HH  TYR A 259      57.931  30.625  38.036  1.00  0.00           H  
ATOM   4012  N   ASN A 260      63.861  27.176  38.824  1.00  0.00           N  
ATOM   4013  CA  ASN A 260      63.575  27.089  40.250  1.00  0.00           C  
ATOM   4014  C   ASN A 260      64.804  27.557  41.044  1.00  0.00           C  
ATOM   4015  O   ASN A 260      64.722  27.811  42.246  1.00  0.00           O  
ATOM   4016  CB  ASN A 260      63.173  25.678  40.638  1.00  0.00           C  
ATOM   4017  CG  ASN A 260      61.800  25.313  40.147  1.00  0.00           C  
ATOM   4018  OD1 ASN A 260      60.938  26.182  39.972  1.00  0.00           O  
ATOM   4019  ND2 ASN A 260      61.579  24.043  39.921  1.00  0.00           N  
ATOM   4020  H   ASN A 260      63.942  26.325  38.286  1.00  0.00           H  
ATOM   4021  HA  ASN A 260      62.744  27.759  40.478  1.00  0.00           H  
ATOM   4022 1HB  ASN A 260      63.893  24.969  40.228  1.00  0.00           H  
ATOM   4023 2HB  ASN A 260      63.197  25.578  41.723  1.00  0.00           H  
ATOM   4024 1HD2 ASN A 260      60.683  23.741  39.593  1.00  0.00           H  
ATOM   4025 2HD2 ASN A 260      62.306  23.374  40.076  1.00  0.00           H  
ATOM   4026  N   GLN A 261      65.967  27.717  40.409  1.00  0.00           N  
ATOM   4027  CA  GLN A 261      67.109  28.280  41.196  1.00  0.00           C  
ATOM   4028  C   GLN A 261      66.958  29.784  41.291  1.00  0.00           C  
ATOM   4029  O   GLN A 261      67.730  30.377  42.019  1.00  0.00           O  
ATOM   4030  CB  GLN A 261      68.459  27.935  40.561  1.00  0.00           C  
ATOM   4031  CG  GLN A 261      68.760  26.447  40.510  1.00  0.00           C  
ATOM   4032  CD  GLN A 261      68.839  25.824  41.890  1.00  0.00           C  
ATOM   4033  OE1 GLN A 261      69.556  26.313  42.768  1.00  0.00           O  
ATOM   4034  NE2 GLN A 261      68.100  24.738  42.092  1.00  0.00           N  
ATOM   4035  H   GLN A 261      66.109  27.479  39.438  1.00  0.00           H  
ATOM   4036  HA  GLN A 261      67.086  27.848  42.196  1.00  0.00           H  
ATOM   4037 1HB  GLN A 261      68.491  28.320  39.542  1.00  0.00           H  
ATOM   4038 2HB  GLN A 261      69.259  28.421  41.121  1.00  0.00           H  
ATOM   4039 1HG  GLN A 261      67.968  25.946  39.953  1.00  0.00           H  
ATOM   4040 2HG  GLN A 261      69.718  26.298  40.012  1.00  0.00           H  
ATOM   4041 1HE2 GLN A 261      68.111  24.283  42.983  1.00  0.00           H  
ATOM   4042 2HE2 GLN A 261      67.533  24.375  41.353  1.00  0.00           H  
ATOM   4043  N   GLY A 262      66.044  30.354  40.555  1.00  0.00           N  
ATOM   4044  CA  GLY A 262      65.886  31.795  40.590  1.00  0.00           C  
ATOM   4045  C   GLY A 262      66.269  32.423  39.249  1.00  0.00           C  
ATOM   4046  O   GLY A 262      66.421  33.637  39.127  1.00  0.00           O  
ATOM   4047  H   GLY A 262      65.441  29.807  39.957  1.00  0.00           H  
ATOM   4048 1HA  GLY A 262      64.852  32.042  40.831  1.00  0.00           H  
ATOM   4049 2HA  GLY A 262      66.508  32.210  41.382  1.00  0.00           H  
ATOM   4050  N   ILE A 263      66.468  31.620  38.245  1.00  0.00           N  
ATOM   4051  CA  ILE A 263      66.879  32.269  37.013  1.00  0.00           C  
ATOM   4052  C   ILE A 263      65.634  32.525  36.182  1.00  0.00           C  
ATOM   4053  O   ILE A 263      65.007  31.571  35.738  1.00  0.00           O  
ATOM   4054  CB  ILE A 263      67.884  31.411  36.222  1.00  0.00           C  
ATOM   4055  CG1 ILE A 263      69.130  31.135  37.067  1.00  0.00           C  
ATOM   4056  CG2 ILE A 263      68.261  32.099  34.919  1.00  0.00           C  
ATOM   4057  CD1 ILE A 263      70.076  30.129  36.449  1.00  0.00           C  
ATOM   4058  H   ILE A 263      66.361  30.616  38.260  1.00  0.00           H  
ATOM   4059  HA  ILE A 263      67.365  33.211  37.264  1.00  0.00           H  
ATOM   4060  HB  ILE A 263      67.436  30.444  35.995  1.00  0.00           H  
ATOM   4061 1HG1 ILE A 263      69.676  32.064  37.224  1.00  0.00           H  
ATOM   4062 2HG1 ILE A 263      68.831  30.762  38.047  1.00  0.00           H  
ATOM   4063 1HG2 ILE A 263      68.972  31.479  34.373  1.00  0.00           H  
ATOM   4064 2HG2 ILE A 263      67.367  32.245  34.314  1.00  0.00           H  
ATOM   4065 3HG2 ILE A 263      68.714  33.066  35.137  1.00  0.00           H  
ATOM   4066 1HD1 ILE A 263      70.934  29.986  37.106  1.00  0.00           H  
ATOM   4067 2HD1 ILE A 263      69.559  29.179  36.315  1.00  0.00           H  
ATOM   4068 3HD1 ILE A 263      70.416  30.497  35.482  1.00  0.00           H  
ATOM   4069  N   LYS A 264      65.134  33.739  36.242  1.00  0.00           N  
ATOM   4070  CA  LYS A 264      63.775  34.009  35.745  1.00  0.00           C  
ATOM   4071  C   LYS A 264      63.682  33.733  34.280  1.00  0.00           C  
ATOM   4072  O   LYS A 264      62.587  33.865  33.771  1.00  0.00           O  
ATOM   4073  CB  LYS A 264      63.360  35.455  36.021  1.00  0.00           C  
ATOM   4074  CG  LYS A 264      63.125  35.772  37.492  1.00  0.00           C  
ATOM   4075  CD  LYS A 264      62.729  37.228  37.687  1.00  0.00           C  
ATOM   4076  CE  LYS A 264      62.493  37.547  39.156  1.00  0.00           C  
ATOM   4077  NZ  LYS A 264      62.141  38.977  39.365  1.00  0.00           N  
ATOM   4078  H   LYS A 264      65.676  34.498  36.629  1.00  0.00           H  
ATOM   4079  HA  LYS A 264      63.079  33.349  36.264  1.00  0.00           H  
ATOM   4080 1HB  LYS A 264      64.132  36.132  35.652  1.00  0.00           H  
ATOM   4081 2HB  LYS A 264      62.442  35.680  35.479  1.00  0.00           H  
ATOM   4082 1HG  LYS A 264      62.331  35.133  37.879  1.00  0.00           H  
ATOM   4083 2HG  LYS A 264      64.035  35.573  38.057  1.00  0.00           H  
ATOM   4084 1HD  LYS A 264      63.521  37.875  37.306  1.00  0.00           H  
ATOM   4085 2HD  LYS A 264      61.816  37.435  37.129  1.00  0.00           H  
ATOM   4086 1HE  LYS A 264      61.683  36.926  39.537  1.00  0.00           H  
ATOM   4087 2HE  LYS A 264      63.394  37.321  39.726  1.00  0.00           H  
ATOM   4088 1HZ  LYS A 264      61.993  39.147  40.350  1.00  0.00           H  
ATOM   4089 2HZ  LYS A 264      62.894  39.563  39.032  1.00  0.00           H  
ATOM   4090 3HZ  LYS A 264      61.296  39.194  38.856  1.00  0.00           H  
ATOM   4091  N   TYR A 265      64.787  33.783  33.594  1.00  0.00           N  
ATOM   4092  CA  TYR A 265      64.655  33.603  32.139  1.00  0.00           C  
ATOM   4093  C   TYR A 265      65.364  32.321  31.724  1.00  0.00           C  
ATOM   4094  O   TYR A 265      66.595  32.198  31.697  1.00  0.00           O  
ATOM   4095  CB  TYR A 265      65.225  34.802  31.378  1.00  0.00           C  
ATOM   4096  CG  TYR A 265      64.493  36.099  31.645  1.00  0.00           C  
ATOM   4097  CD1 TYR A 265      64.947  36.961  32.632  1.00  0.00           C  
ATOM   4098  CD2 TYR A 265      63.367  36.425  30.904  1.00  0.00           C  
ATOM   4099  CE1 TYR A 265      64.278  38.145  32.877  1.00  0.00           C  
ATOM   4100  CE2 TYR A 265      62.699  37.609  31.148  1.00  0.00           C  
ATOM   4101  CZ  TYR A 265      63.151  38.467  32.130  1.00  0.00           C  
ATOM   4102  OH  TYR A 265      62.484  39.646  32.373  1.00  0.00           O  
ATOM   4103  H   TYR A 265      65.704  33.934  33.990  1.00  0.00           H  
ATOM   4104  HA  TYR A 265      63.596  33.516  31.896  1.00  0.00           H  
ATOM   4105 1HB  TYR A 265      66.273  34.941  31.649  1.00  0.00           H  
ATOM   4106 2HB  TYR A 265      65.187  34.605  30.307  1.00  0.00           H  
ATOM   4107  HD1 TYR A 265      65.832  36.704  33.216  1.00  0.00           H  
ATOM   4108  HD2 TYR A 265      63.010  35.747  30.129  1.00  0.00           H  
ATOM   4109  HE1 TYR A 265      64.635  38.822  33.652  1.00  0.00           H  
ATOM   4110  HE2 TYR A 265      61.813  37.865  30.565  1.00  0.00           H  
ATOM   4111  HH  TYR A 265      61.735  39.717  31.777  1.00  0.00           H  
ATOM   4112  N   SER A 266      64.523  31.335  31.596  1.00  0.00           N  
ATOM   4113  CA  SER A 266      64.962  29.982  31.261  1.00  0.00           C  
ATOM   4114  C   SER A 266      64.234  29.452  30.012  1.00  0.00           C  
ATOM   4115  O   SER A 266      63.008  29.372  30.030  1.00  0.00           O  
ATOM   4116  CB  SER A 266      64.720  29.054  32.436  1.00  0.00           C  
ATOM   4117  OG  SER A 266      65.485  29.438  33.545  1.00  0.00           O  
ATOM   4118  H   SER A 266      63.538  31.513  31.733  1.00  0.00           H  
ATOM   4119  HA  SER A 266      66.031  30.008  31.046  1.00  0.00           H  
ATOM   4120 1HB  SER A 266      63.662  29.068  32.698  1.00  0.00           H  
ATOM   4121 2HB  SER A 266      64.973  28.034  32.151  1.00  0.00           H  
ATOM   4122  HG  SER A 266      66.050  28.689  33.749  1.00  0.00           H  
ATOM   4123  N   PHE A 267      64.957  29.158  28.921  1.00  0.00           N  
ATOM   4124  CA  PHE A 267      64.305  28.696  27.717  1.00  0.00           C  
ATOM   4125  C   PHE A 267      64.985  27.410  27.258  1.00  0.00           C  
ATOM   4126  O   PHE A 267      66.212  27.416  27.211  1.00  0.00           O  
ATOM   4127  CB  PHE A 267      64.369  29.758  26.618  1.00  0.00           C  
ATOM   4128  CG  PHE A 267      63.650  31.032  26.964  1.00  0.00           C  
ATOM   4129  CD1 PHE A 267      64.336  32.235  27.031  1.00  0.00           C  
ATOM   4130  CD2 PHE A 267      62.288  31.028  27.223  1.00  0.00           C  
ATOM   4131  CE1 PHE A 267      63.676  33.407  27.349  1.00  0.00           C  
ATOM   4132  CE2 PHE A 267      61.626  32.198  27.540  1.00  0.00           C  
ATOM   4133  CZ  PHE A 267      62.321  33.389  27.603  1.00  0.00           C  
ATOM   4134  H   PHE A 267      65.962  29.256  28.929  1.00  0.00           H  
ATOM   4135  HA  PHE A 267      63.257  28.499  27.945  1.00  0.00           H  
ATOM   4136 1HB  PHE A 267      65.409  30.002  26.407  1.00  0.00           H  
ATOM   4137 2HB  PHE A 267      63.934  29.361  25.702  1.00  0.00           H  
ATOM   4138  HD1 PHE A 267      65.407  32.250  26.828  1.00  0.00           H  
ATOM   4139  HD2 PHE A 267      61.739  30.087  27.174  1.00  0.00           H  
ATOM   4140  HE1 PHE A 267      64.227  34.346  27.398  1.00  0.00           H  
ATOM   4141  HE2 PHE A 267      60.555  32.182  27.742  1.00  0.00           H  
ATOM   4142  HZ  PHE A 267      61.800  34.312  27.855  1.00  0.00           H  
ATOM   4143  N   THR A 268      64.208  26.535  26.597  1.00  0.00           N  
ATOM   4144  CA  THR A 268      64.755  25.519  25.691  1.00  0.00           C  
ATOM   4145  C   THR A 268      64.375  25.875  24.266  1.00  0.00           C  
ATOM   4146  O   THR A 268      63.191  26.094  23.993  1.00  0.00           O  
ATOM   4147  CB  THR A 268      64.246  24.107  26.034  1.00  0.00           C  
ATOM   4148  OG1 THR A 268      64.650  23.761  27.366  1.00  0.00           O  
ATOM   4149  CG2 THR A 268      64.806  23.085  25.057  1.00  0.00           C  
ATOM   4150  H   THR A 268      63.209  26.585  26.734  1.00  0.00           H  
ATOM   4151  HA  THR A 268      65.841  25.517  25.789  1.00  0.00           H  
ATOM   4152  HB  THR A 268      63.157  24.090  25.984  1.00  0.00           H  
ATOM   4153  HG1 THR A 268      65.424  23.194  27.327  1.00  0.00           H  
ATOM   4154 1HG2 THR A 268      64.435  22.093  25.315  1.00  0.00           H  
ATOM   4155 2HG2 THR A 268      64.491  23.339  24.045  1.00  0.00           H  
ATOM   4156 3HG2 THR A 268      65.894  23.090  25.110  1.00  0.00           H  
ATOM   4157  N   PHE A 269      65.323  25.733  23.375  1.00  0.00           N  
ATOM   4158  CA  PHE A 269      65.036  25.879  21.972  1.00  0.00           C  
ATOM   4159  C   PHE A 269      65.131  24.517  21.307  1.00  0.00           C  
ATOM   4160  O   PHE A 269      66.130  23.806  21.458  1.00  0.00           O  
ATOM   4161  CB  PHE A 269      66.006  26.863  21.316  1.00  0.00           C  
ATOM   4162  CG  PHE A 269      65.853  28.278  21.799  1.00  0.00           C  
ATOM   4163  CD1 PHE A 269      66.245  28.634  23.080  1.00  0.00           C  
ATOM   4164  CD2 PHE A 269      65.317  29.254  20.973  1.00  0.00           C  
ATOM   4165  CE1 PHE A 269      66.105  29.935  23.525  1.00  0.00           C  
ATOM   4166  CE2 PHE A 269      65.176  30.555  21.414  1.00  0.00           C  
ATOM   4167  CZ  PHE A 269      65.571  30.896  22.693  1.00  0.00           C  
ATOM   4168  H   PHE A 269      66.267  25.519  23.664  1.00  0.00           H  
ATOM   4169  HA  PHE A 269      64.023  26.270  21.865  1.00  0.00           H  
ATOM   4170 1HB  PHE A 269      67.031  26.547  21.509  1.00  0.00           H  
ATOM   4171 2HB  PHE A 269      65.859  26.854  20.237  1.00  0.00           H  
ATOM   4172  HD1 PHE A 269      66.669  27.875  23.738  1.00  0.00           H  
ATOM   4173  HD2 PHE A 269      65.005  28.984  19.963  1.00  0.00           H  
ATOM   4174  HE1 PHE A 269      66.417  30.202  24.535  1.00  0.00           H  
ATOM   4175  HE2 PHE A 269      64.754  31.313  20.755  1.00  0.00           H  
ATOM   4176  HZ  PHE A 269      65.459  31.921  23.043  1.00  0.00           H  
ATOM   4177  N   GLU A 270      64.166  24.240  20.464  1.00  0.00           N  
ATOM   4178  CA  GLU A 270      64.175  23.010  19.634  1.00  0.00           C  
ATOM   4179  C   GLU A 270      64.421  23.484  18.211  1.00  0.00           C  
ATOM   4180  O   GLU A 270      63.533  24.144  17.690  1.00  0.00           O  
ATOM   4181  CB  GLU A 270      62.861  22.232  19.731  1.00  0.00           C  
ATOM   4182  CG  GLU A 270      62.570  21.658  21.110  1.00  0.00           C  
ATOM   4183  CD  GLU A 270      63.486  20.523  21.476  1.00  0.00           C  
ATOM   4184  OE1 GLU A 270      63.849  19.772  20.603  1.00  0.00           O  
ATOM   4185  OE2 GLU A 270      63.822  20.407  22.631  1.00  0.00           O  
ATOM   4186  H   GLU A 270      63.394  24.885  20.379  1.00  0.00           H  
ATOM   4187  HA  GLU A 270      64.973  22.358  19.990  1.00  0.00           H  
ATOM   4188 1HB  GLU A 270      62.031  22.884  19.458  1.00  0.00           H  
ATOM   4189 2HB  GLU A 270      62.874  21.405  19.020  1.00  0.00           H  
ATOM   4190 1HG  GLU A 270      62.677  22.449  21.851  1.00  0.00           H  
ATOM   4191 2HG  GLU A 270      61.539  21.309  21.137  1.00  0.00           H  
ATOM   4192  N   LEU A 271      65.585  23.312  17.649  1.00  0.00           N  
ATOM   4193  CA  LEU A 271      65.717  23.915  16.342  1.00  0.00           C  
ATOM   4194  C   LEU A 271      65.004  23.138  15.207  1.00  0.00           C  
ATOM   4195  O   LEU A 271      64.039  22.412  15.458  1.00  0.00           O  
ATOM   4196  CB  LEU A 271      67.208  24.053  16.012  1.00  0.00           C  
ATOM   4197  CG  LEU A 271      68.022  24.939  16.964  1.00  0.00           C  
ATOM   4198  CD1 LEU A 271      69.492  24.895  16.569  1.00  0.00           C  
ATOM   4199  CD2 LEU A 271      67.485  26.362  16.916  1.00  0.00           C  
ATOM   4200  H   LEU A 271      66.369  22.810  18.041  1.00  0.00           H  
ATOM   4201  HA  LEU A 271      65.258  24.903  16.369  1.00  0.00           H  
ATOM   4202 1HB  LEU A 271      67.658  23.061  16.017  1.00  0.00           H  
ATOM   4203 2HB  LEU A 271      67.305  24.468  15.009  1.00  0.00           H  
ATOM   4204  HG  LEU A 271      67.938  24.554  17.980  1.00  0.00           H  
ATOM   4205 1HD1 LEU A 271      70.069  25.524  17.246  1.00  0.00           H  
ATOM   4206 2HD1 LEU A 271      69.854  23.868  16.631  1.00  0.00           H  
ATOM   4207 3HD1 LEU A 271      69.605  25.259  15.549  1.00  0.00           H  
ATOM   4208 1HD2 LEU A 271      68.063  26.992  17.593  1.00  0.00           H  
ATOM   4209 2HD2 LEU A 271      67.570  26.749  15.900  1.00  0.00           H  
ATOM   4210 3HD2 LEU A 271      66.438  26.367  17.220  1.00  0.00           H  
ATOM   4211  N   ARG A 272      65.400  23.384  13.951  1.00  0.00           N  
ATOM   4212  CA  ARG A 272      64.862  22.755  12.736  1.00  0.00           C  
ATOM   4213  C   ARG A 272      65.176  21.267  12.713  1.00  0.00           C  
ATOM   4214  O   ARG A 272      66.133  20.861  13.345  1.00  0.00           O  
ATOM   4215  CB  ARG A 272      65.436  23.407  11.487  1.00  0.00           C  
ATOM   4216  CG  ARG A 272      65.017  24.853  11.271  1.00  0.00           C  
ATOM   4217  CD  ARG A 272      65.652  25.434  10.060  1.00  0.00           C  
ATOM   4218  NE  ARG A 272      65.175  24.800   8.841  1.00  0.00           N  
ATOM   4219  CZ  ARG A 272      65.665  25.045   7.610  1.00  0.00           C  
ATOM   4220  NH1 ARG A 272      66.643  25.910   7.451  1.00  0.00           N  
ATOM   4221  NH2 ARG A 272      65.163  24.416   6.562  1.00  0.00           N  
ATOM   4222  H   ARG A 272      66.137  24.069  13.865  1.00  0.00           H  
ATOM   4223  HA  ARG A 272      63.780  22.887  12.728  1.00  0.00           H  
ATOM   4224 1HB  ARG A 272      66.524  23.383  11.531  1.00  0.00           H  
ATOM   4225 2HB  ARG A 272      65.130  22.841  10.607  1.00  0.00           H  
ATOM   4226 1HG  ARG A 272      63.935  24.904  11.148  1.00  0.00           H  
ATOM   4227 2HG  ARG A 272      65.313  25.451  12.133  1.00  0.00           H  
ATOM   4228 1HD  ARG A 272      65.423  26.497  10.004  1.00  0.00           H  
ATOM   4229 2HD  ARG A 272      66.732  25.298  10.115  1.00  0.00           H  
ATOM   4230  HE  ARG A 272      64.424  24.129   8.923  1.00  0.00           H  
ATOM   4231 1HH1 ARG A 272      67.027  26.390   8.252  1.00  0.00           H  
ATOM   4232 2HH1 ARG A 272      67.010  26.093   6.529  1.00  0.00           H  
ATOM   4233 1HH2 ARG A 272      64.411  23.752   6.684  1.00  0.00           H  
ATOM   4234 2HH2 ARG A 272      65.529  24.600   5.640  1.00  0.00           H  
ATOM   4235  N   ASP A 273      64.519  20.491  11.894  1.00  0.00           N  
ATOM   4236  CA  ASP A 273      63.394  20.990  11.142  1.00  0.00           C  
ATOM   4237  C   ASP A 273      62.077  20.507  11.799  1.00  0.00           C  
ATOM   4238  O   ASP A 273      61.921  20.508  13.035  1.00  0.00           O  
ATOM   4239  CB  ASP A 273      63.476  20.524   9.686  1.00  0.00           C  
ATOM   4240  CG  ASP A 273      63.343  19.014   9.540  1.00  0.00           C  
ATOM   4241  OD1 ASP A 273      63.096  18.360  10.525  1.00  0.00           O  
ATOM   4242  OD2 ASP A 273      63.490  18.529   8.443  1.00  0.00           O  
ATOM   4243  H   ASP A 273      64.798  19.527  11.781  1.00  0.00           H  
ATOM   4244  HA  ASP A 273      63.421  22.080  11.162  1.00  0.00           H  
ATOM   4245 1HB  ASP A 273      62.686  21.001   9.106  1.00  0.00           H  
ATOM   4246 2HB  ASP A 273      64.430  20.833   9.258  1.00  0.00           H  
ATOM   4247  N   THR A 274      61.115  20.175  10.990  1.00  0.00           N  
ATOM   4248  CA  THR A 274      59.899  19.733  11.669  1.00  0.00           C  
ATOM   4249  C   THR A 274      59.542  18.306  11.283  1.00  0.00           C  
ATOM   4250  O   THR A 274      58.480  17.853  11.711  1.00  0.00           O  
ATOM   4251  CB  THR A 274      58.714  20.664  11.352  1.00  0.00           C  
ATOM   4252  OG1 THR A 274      58.496  20.698   9.935  1.00  0.00           O  
ATOM   4253  CG2 THR A 274      58.995  22.073  11.851  1.00  0.00           C  
ATOM   4254  H   THR A 274      61.135  20.195   9.980  1.00  0.00           H  
ATOM   4255  HA  THR A 274      60.075  19.758  12.745  1.00  0.00           H  
ATOM   4256  HB  THR A 274      57.814  20.286  11.836  1.00  0.00           H  
ATOM   4257  HG1 THR A 274      57.766  20.115   9.711  1.00  0.00           H  
ATOM   4258 1HG2 THR A 274      58.147  22.717  11.618  1.00  0.00           H  
ATOM   4259 2HG2 THR A 274      59.150  22.053  12.929  1.00  0.00           H  
ATOM   4260 3HG2 THR A 274      59.888  22.461  11.363  1.00  0.00           H  
ATOM   4261  N   GLY A 275      60.538  17.595  10.724  1.00  0.00           N  
ATOM   4262  CA  GLY A 275      60.488  16.148  10.650  1.00  0.00           C  
ATOM   4263  C   GLY A 275      60.883  15.697   9.266  1.00  0.00           C  
ATOM   4264  O   GLY A 275      60.944  14.490   9.067  1.00  0.00           O  
ATOM   4265  H   GLY A 275      61.340  18.079  10.347  1.00  0.00           H  
ATOM   4266 1HA  GLY A 275      61.159  15.722  11.396  1.00  0.00           H  
ATOM   4267 2HA  GLY A 275      59.482  15.806  10.890  1.00  0.00           H  
ATOM   4268  N   ARG A 276      61.190  16.617   8.375  1.00  0.00           N  
ATOM   4269  CA  ARG A 276      61.610  16.125   7.047  1.00  0.00           C  
ATOM   4270  C   ARG A 276      62.901  15.307   7.138  1.00  0.00           C  
ATOM   4271  O   ARG A 276      63.044  14.238   6.543  1.00  0.00           O  
ATOM   4272  CB  ARG A 276      61.821  17.285   6.085  1.00  0.00           C  
ATOM   4273  CG  ARG A 276      62.113  16.880   4.649  1.00  0.00           C  
ATOM   4274  CD  ARG A 276      62.265  18.063   3.764  1.00  0.00           C  
ATOM   4275  NE  ARG A 276      61.039  18.841   3.684  1.00  0.00           N  
ATOM   4276  CZ  ARG A 276      60.000  18.551   2.876  1.00  0.00           C  
ATOM   4277  NH1 ARG A 276      60.055  17.501   2.087  1.00  0.00           N  
ATOM   4278  NH2 ARG A 276      58.927  19.323   2.876  1.00  0.00           N  
ATOM   4279  H   ARG A 276      61.156  17.612   8.543  1.00  0.00           H  
ATOM   4280  HA  ARG A 276      60.822  15.485   6.650  1.00  0.00           H  
ATOM   4281 1HB  ARG A 276      60.934  17.916   6.076  1.00  0.00           H  
ATOM   4282 2HB  ARG A 276      62.655  17.897   6.431  1.00  0.00           H  
ATOM   4283 1HG  ARG A 276      63.038  16.304   4.614  1.00  0.00           H  
ATOM   4284 2HG  ARG A 276      61.292  16.271   4.269  1.00  0.00           H  
ATOM   4285 1HD  ARG A 276      63.053  18.708   4.152  1.00  0.00           H  
ATOM   4286 2HD  ARG A 276      62.526  17.735   2.759  1.00  0.00           H  
ATOM   4287  HE  ARG A 276      60.960  19.657   4.276  1.00  0.00           H  
ATOM   4288 1HH1 ARG A 276      60.875  16.911   2.087  1.00  0.00           H  
ATOM   4289 2HH1 ARG A 276      59.276  17.284   1.481  1.00  0.00           H  
ATOM   4290 1HH2 ARG A 276      58.886  20.130   3.482  1.00  0.00           H  
ATOM   4291 2HH2 ARG A 276      58.150  19.106   2.270  1.00  0.00           H  
ATOM   4292  N   TYR A 277      63.786  15.786   7.965  1.00  0.00           N  
ATOM   4293  CA  TYR A 277      65.062  15.134   8.210  1.00  0.00           C  
ATOM   4294  C   TYR A 277      65.183  14.796   9.695  1.00  0.00           C  
ATOM   4295  O   TYR A 277      66.042  14.006  10.087  1.00  0.00           O  
ATOM   4296  CB  TYR A 277      66.223  16.022   7.757  1.00  0.00           C  
ATOM   4297  CG  TYR A 277      66.216  16.327   6.275  1.00  0.00           C  
ATOM   4298  CD1 TYR A 277      66.153  17.643   5.839  1.00  0.00           C  
ATOM   4299  CD2 TYR A 277      66.272  15.293   5.353  1.00  0.00           C  
ATOM   4300  CE1 TYR A 277      66.147  17.922   4.486  1.00  0.00           C  
ATOM   4301  CE2 TYR A 277      66.265  15.572   4.001  1.00  0.00           C  
ATOM   4302  CZ  TYR A 277      66.203  16.880   3.566  1.00  0.00           C  
ATOM   4303  OH  TYR A 277      66.196  17.158   2.219  1.00  0.00           O  
ATOM   4304  H   TYR A 277      63.571  16.644   8.452  1.00  0.00           H  
ATOM   4305  HA  TYR A 277      65.092  14.207   7.637  1.00  0.00           H  
ATOM   4306 1HB  TYR A 277      66.192  16.967   8.300  1.00  0.00           H  
ATOM   4307 2HB  TYR A 277      67.168  15.536   7.999  1.00  0.00           H  
ATOM   4308  HD1 TYR A 277      66.110  18.456   6.564  1.00  0.00           H  
ATOM   4309  HD2 TYR A 277      66.320  14.259   5.696  1.00  0.00           H  
ATOM   4310  HE1 TYR A 277      66.098  18.955   4.143  1.00  0.00           H  
ATOM   4311  HE2 TYR A 277      66.308  14.758   3.276  1.00  0.00           H  
ATOM   4312  HH  TYR A 277      66.239  16.337   1.723  1.00  0.00           H  
ATOM   4313  N   GLY A 278      64.421  15.508  10.522  1.00  0.00           N  
ATOM   4314  CA  GLY A 278      64.484  15.283  11.969  1.00  0.00           C  
ATOM   4315  C   GLY A 278      65.874  15.589  12.517  1.00  0.00           C  
ATOM   4316  O   GLY A 278      66.365  16.691  12.311  1.00  0.00           O  
ATOM   4317  H   GLY A 278      63.792  16.210  10.160  1.00  0.00           H  
ATOM   4318 1HA  GLY A 278      63.747  15.912  12.468  1.00  0.00           H  
ATOM   4319 2HA  GLY A 278      64.223  14.248  12.188  1.00  0.00           H  
ATOM   4320  N   PHE A 279      66.491  14.620  13.186  1.00  0.00           N  
ATOM   4321  CA  PHE A 279      67.842  14.781  13.792  1.00  0.00           C  
ATOM   4322  C   PHE A 279      68.959  14.872  12.749  1.00  0.00           C  
ATOM   4323  O   PHE A 279      70.042  15.373  13.083  1.00  0.00           O  
ATOM   4324  CB  PHE A 279      68.142  13.616  14.737  1.00  0.00           C  
ATOM   4325  CG  PHE A 279      67.369  13.665  16.024  1.00  0.00           C  
ATOM   4326  CD1 PHE A 279      66.193  12.944  16.171  1.00  0.00           C  
ATOM   4327  CD2 PHE A 279      67.815  14.432  17.090  1.00  0.00           C  
ATOM   4328  CE1 PHE A 279      65.481  12.988  17.355  1.00  0.00           C  
ATOM   4329  CE2 PHE A 279      67.106  14.477  18.274  1.00  0.00           C  
ATOM   4330  CZ  PHE A 279      65.938  13.754  18.406  1.00  0.00           C  
ATOM   4331  H   PHE A 279      66.011  13.736  13.282  1.00  0.00           H  
ATOM   4332  HA  PHE A 279      67.856  15.709  14.365  1.00  0.00           H  
ATOM   4333 1HB  PHE A 279      67.913  12.675  14.238  1.00  0.00           H  
ATOM   4334 2HB  PHE A 279      69.204  13.608  14.978  1.00  0.00           H  
ATOM   4335  HD1 PHE A 279      65.833  12.337  15.340  1.00  0.00           H  
ATOM   4336  HD2 PHE A 279      68.738  15.003  16.985  1.00  0.00           H  
ATOM   4337  HE1 PHE A 279      64.559  12.417  17.457  1.00  0.00           H  
ATOM   4338  HE2 PHE A 279      67.468  15.083  19.104  1.00  0.00           H  
ATOM   4339  HZ  PHE A 279      65.376  13.791  19.339  1.00  0.00           H  
ATOM   4340  N   LEU A 280      68.663  14.271  11.587  1.00  0.00           N  
ATOM   4341  CA  LEU A 280      69.599  14.009  10.452  1.00  0.00           C  
ATOM   4342  C   LEU A 280      69.573  15.123   9.390  1.00  0.00           C  
ATOM   4343  O   LEU A 280      69.515  14.899   8.169  1.00  0.00           O  
ATOM   4344  CB  LEU A 280      69.255  12.673   9.783  1.00  0.00           C  
ATOM   4345  CG  LEU A 280      69.356  11.433  10.681  1.00  0.00           C  
ATOM   4346  CD1 LEU A 280      68.903  10.204   9.904  1.00  0.00           C  
ATOM   4347  CD2 LEU A 280      70.789  11.275  11.168  1.00  0.00           C  
ATOM   4348  H   LEU A 280      67.699  13.979  11.507  1.00  0.00           H  
ATOM   4349  HA  LEU A 280      70.613  13.954  10.846  1.00  0.00           H  
ATOM   4350 1HB  LEU A 280      68.235  12.726   9.406  1.00  0.00           H  
ATOM   4351 2HB  LEU A 280      69.926  12.525   8.936  1.00  0.00           H  
ATOM   4352  HG  LEU A 280      68.693  11.549  11.538  1.00  0.00           H  
ATOM   4353 1HD1 LEU A 280      68.975   9.323  10.542  1.00  0.00           H  
ATOM   4354 2HD1 LEU A 280      67.869  10.336   9.585  1.00  0.00           H  
ATOM   4355 3HD1 LEU A 280      69.539  10.071   9.030  1.00  0.00           H  
ATOM   4356 1HD2 LEU A 280      70.861  10.394  11.807  1.00  0.00           H  
ATOM   4357 2HD2 LEU A 280      71.453  11.157  10.311  1.00  0.00           H  
ATOM   4358 3HD2 LEU A 280      71.081  12.159  11.734  1.00  0.00           H  
ATOM   4359  N   LEU A 281      69.640  16.322   9.941  1.00  0.00           N  
ATOM   4360  CA  LEU A 281      69.647  17.591   9.177  1.00  0.00           C  
ATOM   4361  C   LEU A 281      70.956  17.744   8.398  1.00  0.00           C  
ATOM   4362  O   LEU A 281      71.973  17.387   8.965  1.00  0.00           O  
ATOM   4363  CB  LEU A 281      69.464  18.789  10.118  1.00  0.00           C  
ATOM   4364  CG  LEU A 281      69.374  20.161   9.438  1.00  0.00           C  
ATOM   4365  CD1 LEU A 281      68.107  20.229   8.596  1.00  0.00           C  
ATOM   4366  CD2 LEU A 281      69.387  21.254  10.496  1.00  0.00           C  
ATOM   4367  H   LEU A 281      69.689  16.355  10.949  1.00  0.00           H  
ATOM   4368  HA  LEU A 281      68.817  17.574   8.471  1.00  0.00           H  
ATOM   4369 1HB  LEU A 281      68.551  18.643  10.692  1.00  0.00           H  
ATOM   4370 2HB  LEU A 281      70.304  18.817  10.811  1.00  0.00           H  
ATOM   4371  HG  LEU A 281      70.226  20.293   8.770  1.00  0.00           H  
ATOM   4372 1HD1 LEU A 281      68.043  21.204   8.113  1.00  0.00           H  
ATOM   4373 2HD1 LEU A 281      68.133  19.449   7.835  1.00  0.00           H  
ATOM   4374 3HD1 LEU A 281      67.237  20.083   9.236  1.00  0.00           H  
ATOM   4375 1HD2 LEU A 281      69.324  22.229  10.013  1.00  0.00           H  
ATOM   4376 2HD2 LEU A 281      68.535  21.124  11.164  1.00  0.00           H  
ATOM   4377 3HD2 LEU A 281      70.311  21.193  11.071  1.00  0.00           H  
ATOM   4378  N   PRO A 282      70.986  18.076   7.109  1.00  0.00           N  
ATOM   4379  CA  PRO A 282      72.273  18.058   6.349  1.00  0.00           C  
ATOM   4380  C   PRO A 282      73.096  19.327   6.547  1.00  0.00           C  
ATOM   4381  O   PRO A 282      72.585  20.294   7.124  1.00  0.00           O  
ATOM   4382  CB  PRO A 282      71.814  17.926   4.893  1.00  0.00           C  
ATOM   4383  CG  PRO A 282      70.505  18.639   4.857  1.00  0.00           C  
ATOM   4384  CD  PRO A 282      69.878  18.339   6.192  1.00  0.00           C  
ATOM   4385  HA  PRO A 282      72.862  17.182   6.656  1.00  0.00           H  
ATOM   4386 1HB  PRO A 282      72.562  18.372   4.221  1.00  0.00           H  
ATOM   4387 2HB  PRO A 282      71.729  16.864   4.620  1.00  0.00           H  
ATOM   4388 1HG  PRO A 282      70.664  19.716   4.696  1.00  0.00           H  
ATOM   4389 2HG  PRO A 282      69.899  18.278   4.013  1.00  0.00           H  
ATOM   4390 1HD  PRO A 282      69.309  19.215   6.536  1.00  0.00           H  
ATOM   4391 2HD  PRO A 282      69.221  17.461   6.100  1.00  0.00           H  
ATOM   4392  N   ALA A 283      74.415  19.164   6.357  1.00  0.00           N  
ATOM   4393  CA  ALA A 283      75.310  20.232   6.735  1.00  0.00           C  
ATOM   4394  C   ALA A 283      74.948  21.490   5.957  1.00  0.00           C  
ATOM   4395  O   ALA A 283      75.206  22.606   6.419  1.00  0.00           O  
ATOM   4396  CB  ALA A 283      76.758  19.834   6.487  1.00  0.00           C  
ATOM   4397  H   ALA A 283      74.798  18.319   5.959  1.00  0.00           H  
ATOM   4398  HA  ALA A 283      75.177  20.424   7.800  1.00  0.00           H  
ATOM   4399 1HB  ALA A 283      77.415  20.654   6.779  1.00  0.00           H  
ATOM   4400 2HB  ALA A 283      76.998  18.949   7.076  1.00  0.00           H  
ATOM   4401 3HB  ALA A 283      76.899  19.615   5.430  1.00  0.00           H  
ATOM   4402  N   SER A 284      74.344  21.292   4.828  1.00  0.00           N  
ATOM   4403  CA  SER A 284      73.963  22.459   4.042  1.00  0.00           C  
ATOM   4404  C   SER A 284      72.968  23.405   4.739  1.00  0.00           C  
ATOM   4405  O   SER A 284      72.682  24.499   4.227  1.00  0.00           O  
ATOM   4406  CB  SER A 284      73.371  21.993   2.726  1.00  0.00           C  
ATOM   4407  OG  SER A 284      72.156  21.326   2.930  1.00  0.00           O  
ATOM   4408  H   SER A 284      74.129  20.370   4.476  1.00  0.00           H  
ATOM   4409  HA  SER A 284      74.858  23.052   3.847  1.00  0.00           H  
ATOM   4410 1HB  SER A 284      73.214  22.851   2.074  1.00  0.00           H  
ATOM   4411 2HB  SER A 284      74.075  21.328   2.227  1.00  0.00           H  
ATOM   4412  HG  SER A 284      72.279  20.439   2.583  1.00  0.00           H  
ATOM   4413  N   GLN A 285      72.315  22.938   5.791  1.00  0.00           N  
ATOM   4414  CA  GLN A 285      71.311  23.803   6.442  1.00  0.00           C  
ATOM   4415  C   GLN A 285      71.871  24.351   7.727  1.00  0.00           C  
ATOM   4416  O   GLN A 285      71.079  24.924   8.478  1.00  0.00           O  
ATOM   4417  CB  GLN A 285      70.014  23.040   6.725  1.00  0.00           C  
ATOM   4418  CG  GLN A 285      69.321  22.508   5.482  1.00  0.00           C  
ATOM   4419  CD  GLN A 285      68.894  23.616   4.538  1.00  0.00           C  
ATOM   4420  OE1 GLN A 285      68.237  24.578   4.944  1.00  0.00           O  
ATOM   4421  NE2 GLN A 285      69.266  23.487   3.270  1.00  0.00           N  
ATOM   4422  H   GLN A 285      72.481  22.013   6.161  1.00  0.00           H  
ATOM   4423  HA  GLN A 285      71.080  24.630   5.771  1.00  0.00           H  
ATOM   4424 1HB  GLN A 285      70.224  22.196   7.381  1.00  0.00           H  
ATOM   4425 2HB  GLN A 285      69.314  23.693   7.247  1.00  0.00           H  
ATOM   4426 1HG  GLN A 285      70.008  21.850   4.950  1.00  0.00           H  
ATOM   4427 2HG  GLN A 285      68.432  21.954   5.784  1.00  0.00           H  
ATOM   4428 1HE2 GLN A 285      69.014  24.187   2.600  1.00  0.00           H  
ATOM   4429 2HE2 GLN A 285      69.799  22.690   2.983  1.00  0.00           H  
ATOM   4430  N   ILE A 286      73.161  24.107   7.958  1.00  0.00           N  
ATOM   4431  CA  ILE A 286      73.741  24.621   9.201  1.00  0.00           C  
ATOM   4432  C   ILE A 286      73.636  26.140   9.304  1.00  0.00           C  
ATOM   4433  O   ILE A 286      73.132  26.662  10.311  1.00  0.00           O  
ATOM   4434  CB  ILE A 286      75.219  24.207   9.322  1.00  0.00           C  
ATOM   4435  CG1 ILE A 286      75.335  22.693   9.518  1.00  0.00           C  
ATOM   4436  CG2 ILE A 286      75.886  24.948  10.471  1.00  0.00           C  
ATOM   4437  CD1 ILE A 286      76.742  22.163   9.358  1.00  0.00           C  
ATOM   4438  H   ILE A 286      73.747  23.589   7.319  1.00  0.00           H  
ATOM   4439  HA  ILE A 286      73.192  24.196  10.040  1.00  0.00           H  
ATOM   4440  HB  ILE A 286      75.741  24.446   8.396  1.00  0.00           H  
ATOM   4441 1HG1 ILE A 286      74.981  22.427  10.513  1.00  0.00           H  
ATOM   4442 2HG1 ILE A 286      74.696  22.183   8.796  1.00  0.00           H  
ATOM   4443 1HG2 ILE A 286      76.930  24.643  10.543  1.00  0.00           H  
ATOM   4444 2HG2 ILE A 286      75.833  26.021  10.291  1.00  0.00           H  
ATOM   4445 3HG2 ILE A 286      75.374  24.711  11.403  1.00  0.00           H  
ATOM   4446 1HD1 ILE A 286      76.744  21.084   9.511  1.00  0.00           H  
ATOM   4447 2HD1 ILE A 286      77.104  22.389   8.355  1.00  0.00           H  
ATOM   4448 3HD1 ILE A 286      77.393  22.634  10.094  1.00  0.00           H  
ATOM   4449  N   ILE A 287      74.080  26.791   8.250  1.00  0.00           N  
ATOM   4450  CA  ILE A 287      74.234  28.206   8.371  1.00  0.00           C  
ATOM   4451  C   ILE A 287      72.923  28.970   8.469  1.00  0.00           C  
ATOM   4452  O   ILE A 287      72.767  29.741   9.411  1.00  0.00           O  
ATOM   4453  CB  ILE A 287      75.043  28.741   7.176  1.00  0.00           C  
ATOM   4454  CG1 ILE A 287      76.482  28.219   7.228  1.00  0.00           C  
ATOM   4455  CG2 ILE A 287      75.026  30.262   7.160  1.00  0.00           C  
ATOM   4456  CD1 ILE A 287      77.267  28.465   5.960  1.00  0.00           C  
ATOM   4457  H   ILE A 287      74.313  26.344   7.375  1.00  0.00           H  
ATOM   4458  HA  ILE A 287      74.777  28.417   9.292  1.00  0.00           H  
ATOM   4459  HB  ILE A 287      74.608  28.373   6.247  1.00  0.00           H  
ATOM   4460 1HG1 ILE A 287      77.011  28.692   8.054  1.00  0.00           H  
ATOM   4461 2HG1 ILE A 287      76.472  27.146   7.419  1.00  0.00           H  
ATOM   4462 1HG2 ILE A 287      75.603  30.623   6.309  1.00  0.00           H  
ATOM   4463 2HG2 ILE A 287      73.999  30.613   7.076  1.00  0.00           H  
ATOM   4464 3HG2 ILE A 287      75.465  30.640   8.083  1.00  0.00           H  
ATOM   4465 1HD1 ILE A 287      78.276  28.066   6.074  1.00  0.00           H  
ATOM   4466 2HD1 ILE A 287      76.773  27.968   5.124  1.00  0.00           H  
ATOM   4467 3HD1 ILE A 287      77.320  29.535   5.767  1.00  0.00           H  
ATOM   4468  N   PRO A 288      72.005  28.742   7.550  1.00  0.00           N  
ATOM   4469  CA  PRO A 288      70.662  29.361   7.614  1.00  0.00           C  
ATOM   4470  C   PRO A 288      70.026  29.137   8.971  1.00  0.00           C  
ATOM   4471  O   PRO A 288      69.558  30.124   9.546  1.00  0.00           O  
ATOM   4472  CB  PRO A 288      69.884  28.641   6.508  1.00  0.00           C  
ATOM   4473  CG  PRO A 288      70.922  28.298   5.494  1.00  0.00           C  
ATOM   4474  CD  PRO A 288      72.116  27.879   6.309  1.00  0.00           C  
ATOM   4475  HA  PRO A 288      70.748  30.435   7.394  1.00  0.00           H  
ATOM   4476 1HB  PRO A 288      69.379  27.754   6.919  1.00  0.00           H  
ATOM   4477 2HB  PRO A 288      69.099  29.301   6.109  1.00  0.00           H  
ATOM   4478 1HG  PRO A 288      70.557  27.498   4.834  1.00  0.00           H  
ATOM   4479 2HG  PRO A 288      71.129  29.168   4.854  1.00  0.00           H  
ATOM   4480 1HD  PRO A 288      72.036  26.811   6.556  1.00  0.00           H  
ATOM   4481 2HD  PRO A 288      73.037  28.078   5.740  1.00  0.00           H  
ATOM   4482  N   THR A 289      70.131  27.877   9.452  1.00  0.00           N  
ATOM   4483  CA  THR A 289      69.590  27.538  10.786  1.00  0.00           C  
ATOM   4484  C   THR A 289      70.194  28.392  11.888  1.00  0.00           C  
ATOM   4485  O   THR A 289      69.502  28.732  12.854  1.00  0.00           O  
ATOM   4486  CB  THR A 289      69.824  26.053  11.120  1.00  0.00           C  
ATOM   4487  OG1 THR A 289      69.147  25.232  10.158  1.00  0.00           O  
ATOM   4488  CG2 THR A 289      69.303  25.731  12.512  1.00  0.00           C  
ATOM   4489  H   THR A 289      70.580  27.156   8.905  1.00  0.00           H  
ATOM   4490  HA  THR A 289      68.516  27.723  10.781  1.00  0.00           H  
ATOM   4491  HB  THR A 289      70.890  25.834  11.077  1.00  0.00           H  
ATOM   4492  HG1 THR A 289      69.777  24.920   9.505  1.00  0.00           H  
ATOM   4493 1HG2 THR A 289      69.477  24.677  12.731  1.00  0.00           H  
ATOM   4494 2HG2 THR A 289      69.824  26.345  13.246  1.00  0.00           H  
ATOM   4495 3HG2 THR A 289      68.235  25.939  12.558  1.00  0.00           H  
ATOM   4496  N   ALA A 290      71.494  28.581  11.784  1.00  0.00           N  
ATOM   4497  CA  ALA A 290      72.176  29.287  12.874  1.00  0.00           C  
ATOM   4498  C   ALA A 290      71.973  30.802  12.798  1.00  0.00           C  
ATOM   4499  O   ALA A 290      71.839  31.398  13.870  1.00  0.00           O  
ATOM   4500  CB  ALA A 290      73.662  28.958  12.861  1.00  0.00           C  
ATOM   4501  H   ALA A 290      72.033  28.262  10.991  1.00  0.00           H  
ATOM   4502  HA  ALA A 290      71.746  28.950  13.817  1.00  0.00           H  
ATOM   4503 1HB  ALA A 290      74.158  29.488  13.675  1.00  0.00           H  
ATOM   4504 2HB  ALA A 290      73.798  27.885  12.991  1.00  0.00           H  
ATOM   4505 3HB  ALA A 290      74.094  29.267  11.911  1.00  0.00           H  
ATOM   4506  N   GLN A 291      71.888  31.346  11.577  1.00  0.00           N  
ATOM   4507  CA  GLN A 291      71.578  32.763  11.402  1.00  0.00           C  
ATOM   4508  C   GLN A 291      70.212  33.164  11.987  1.00  0.00           C  
ATOM   4509  O   GLN A 291      70.104  34.062  12.840  1.00  0.00           O  
ATOM   4510  CB  GLN A 291      71.626  33.122   9.914  1.00  0.00           C  
ATOM   4511  CG  GLN A 291      73.021  33.106   9.315  1.00  0.00           C  
ATOM   4512  CD  GLN A 291      73.013  33.376   7.822  1.00  0.00           C  
ATOM   4513  OE1 GLN A 291      72.314  32.703   7.059  1.00  0.00           O  
ATOM   4514  NE2 GLN A 291      73.791  34.364   7.396  1.00  0.00           N  
ATOM   4515  H   GLN A 291      72.040  30.771  10.761  1.00  0.00           H  
ATOM   4516  HA  GLN A 291      72.328  33.349  11.933  1.00  0.00           H  
ATOM   4517 1HB  GLN A 291      71.010  32.421   9.351  1.00  0.00           H  
ATOM   4518 2HB  GLN A 291      71.207  34.117   9.766  1.00  0.00           H  
ATOM   4519 1HG  GLN A 291      73.622  33.877   9.798  1.00  0.00           H  
ATOM   4520 2HG  GLN A 291      73.467  32.126   9.482  1.00  0.00           H  
ATOM   4521 1HE2 GLN A 291      73.827  34.589   6.421  1.00  0.00           H  
ATOM   4522 2HE2 GLN A 291      74.342  34.885   8.049  1.00  0.00           H  
ATOM   4523  N   GLU A 292      69.183  32.431  11.612  1.00  0.00           N  
ATOM   4524  CA  GLU A 292      67.924  32.806  12.246  1.00  0.00           C  
ATOM   4525  C   GLU A 292      67.915  32.623  13.775  1.00  0.00           C  
ATOM   4526  O   GLU A 292      67.245  33.423  14.428  1.00  0.00           O  
ATOM   4527  CB  GLU A 292      66.784  31.993  11.630  1.00  0.00           C  
ATOM   4528  CG  GLU A 292      66.837  30.503  11.936  1.00  0.00           C  
ATOM   4529  CD  GLU A 292      65.735  29.728  11.269  1.00  0.00           C  
ATOM   4530  OE1 GLU A 292      64.926  30.333  10.606  1.00  0.00           O  
ATOM   4531  OE2 GLU A 292      65.701  28.530  11.421  1.00  0.00           O  
ATOM   4532  H   GLU A 292      69.193  31.666  10.952  1.00  0.00           H  
ATOM   4533  HA  GLU A 292      67.747  33.866  12.063  1.00  0.00           H  
ATOM   4534 1HB  GLU A 292      65.828  32.374  11.991  1.00  0.00           H  
ATOM   4535 2HB  GLU A 292      66.796  32.112  10.546  1.00  0.00           H  
ATOM   4536 1HG  GLU A 292      67.797  30.108  11.601  1.00  0.00           H  
ATOM   4537 2HG  GLU A 292      66.773  30.361  13.014  1.00  0.00           H  
ATOM   4538  N   THR A 293      68.656  31.650  14.354  1.00  0.00           N  
ATOM   4539  CA  THR A 293      68.512  31.431  15.818  1.00  0.00           C  
ATOM   4540  C   THR A 293      69.160  32.581  16.580  1.00  0.00           C  
ATOM   4541  O   THR A 293      68.839  32.925  17.724  1.00  0.00           O  
ATOM   4542  CB  THR A 293      69.142  30.098  16.264  1.00  0.00           C  
ATOM   4543  OG1 THR A 293      68.497  29.012  15.586  1.00  0.00           O  
ATOM   4544  CG2 THR A 293      68.992  29.914  17.766  1.00  0.00           C  
ATOM   4545  H   THR A 293      69.298  31.072  13.831  1.00  0.00           H  
ATOM   4546  HA  THR A 293      67.449  31.398  16.060  1.00  0.00           H  
ATOM   4547  HB  THR A 293      70.201  30.092  16.007  1.00  0.00           H  
ATOM   4548  HG1 THR A 293      68.855  28.932  14.699  1.00  0.00           H  
ATOM   4549 1HG2 THR A 293      69.443  28.967  18.063  1.00  0.00           H  
ATOM   4550 2HG2 THR A 293      69.491  30.732  18.285  1.00  0.00           H  
ATOM   4551 3HG2 THR A 293      67.935  29.910  18.029  1.00  0.00           H  
ATOM   4552  N   TRP A 294      70.186  33.053  15.915  1.00  0.00           N  
ATOM   4553  CA  TRP A 294      71.066  34.118  16.425  1.00  0.00           C  
ATOM   4554  C   TRP A 294      70.252  35.376  16.668  1.00  0.00           C  
ATOM   4555  O   TRP A 294      70.380  35.940  17.746  1.00  0.00           O  
ATOM   4556  CB  TRP A 294      72.198  34.417  15.441  1.00  0.00           C  
ATOM   4557  CG  TRP A 294      73.150  35.469  15.925  1.00  0.00           C  
ATOM   4558  CD1 TRP A 294      73.405  35.803  17.221  1.00  0.00           C  
ATOM   4559  CD2 TRP A 294      73.983  36.335  15.116  1.00  0.00           C  
ATOM   4560  NE1 TRP A 294      74.334  36.812  17.276  1.00  0.00           N  
ATOM   4561  CE2 TRP A 294      74.700  37.149  15.997  1.00  0.00           C  
ATOM   4562  CE3 TRP A 294      74.176  36.480  13.737  1.00  0.00           C  
ATOM   4563  CZ2 TRP A 294      75.599  38.103  15.547  1.00  0.00           C  
ATOM   4564  CZ3 TRP A 294      75.078  37.436  13.286  1.00  0.00           C  
ATOM   4565  CH2 TRP A 294      75.771  38.226  14.168  1.00  0.00           C  
ATOM   4566  H   TRP A 294      70.371  32.655  15.005  1.00  0.00           H  
ATOM   4567  HA  TRP A 294      71.508  33.782  17.363  1.00  0.00           H  
ATOM   4568 1HB  TRP A 294      72.764  33.505  15.249  1.00  0.00           H  
ATOM   4569 2HB  TRP A 294      71.777  34.747  14.491  1.00  0.00           H  
ATOM   4570  HD1 TRP A 294      72.940  35.336  18.088  1.00  0.00           H  
ATOM   4571  HE1 TRP A 294      74.691  37.239  18.119  1.00  0.00           H  
ATOM   4572  HE3 TRP A 294      73.629  35.854  13.032  1.00  0.00           H  
ATOM   4573  HZ2 TRP A 294      76.159  38.740  16.232  1.00  0.00           H  
ATOM   4574  HZ3 TRP A 294      75.221  37.544  12.210  1.00  0.00           H  
ATOM   4575  HH2 TRP A 294      76.472  38.966  13.780  1.00  0.00           H  
ATOM   4576  N   LEU A 295      69.264  35.560  15.790  1.00  0.00           N  
ATOM   4577  CA  LEU A 295      68.256  36.636  15.861  1.00  0.00           C  
ATOM   4578  C   LEU A 295      67.334  36.442  17.047  1.00  0.00           C  
ATOM   4579  O   LEU A 295      67.177  37.405  17.787  1.00  0.00           O  
ATOM   4580  CB  LEU A 295      67.424  36.683  14.573  1.00  0.00           C  
ATOM   4581  CG  LEU A 295      68.172  37.141  13.315  1.00  0.00           C  
ATOM   4582  CD1 LEU A 295      67.274  36.966  12.098  1.00  0.00           C  
ATOM   4583  CD2 LEU A 295      68.597  38.593  13.476  1.00  0.00           C  
ATOM   4584  H   LEU A 295      69.225  34.899  15.028  1.00  0.00           H  
ATOM   4585  HA  LEU A 295      68.774  37.588  15.975  1.00  0.00           H  
ATOM   4586 1HB  LEU A 295      67.028  35.688  14.379  1.00  0.00           H  
ATOM   4587 2HB  LEU A 295      66.585  37.363  14.726  1.00  0.00           H  
ATOM   4588  HG  LEU A 295      69.055  36.519  13.169  1.00  0.00           H  
ATOM   4589 1HD1 LEU A 295      67.805  37.291  11.203  1.00  0.00           H  
ATOM   4590 2HD1 LEU A 295      67.001  35.915  11.995  1.00  0.00           H  
ATOM   4591 3HD1 LEU A 295      66.372  37.565  12.221  1.00  0.00           H  
ATOM   4592 1HD2 LEU A 295      69.129  38.918  12.582  1.00  0.00           H  
ATOM   4593 2HD2 LEU A 295      67.714  39.217  13.620  1.00  0.00           H  
ATOM   4594 3HD2 LEU A 295      69.252  38.686  14.342  1.00  0.00           H  
ATOM   4595  N   GLY A 296      66.892  35.236  17.342  1.00  0.00           N  
ATOM   4596  CA  GLY A 296      66.132  35.102  18.611  1.00  0.00           C  
ATOM   4597  C   GLY A 296      67.053  35.207  19.829  1.00  0.00           C  
ATOM   4598  O   GLY A 296      66.696  35.794  20.853  1.00  0.00           O  
ATOM   4599  H   GLY A 296      67.038  34.418  16.767  1.00  0.00           H  
ATOM   4600 1HA  GLY A 296      65.369  35.879  18.662  1.00  0.00           H  
ATOM   4601 2HA  GLY A 296      65.615  34.143  18.626  1.00  0.00           H  
ATOM   4602  N   VAL A 297      68.254  34.683  19.703  1.00  0.00           N  
ATOM   4603  CA  VAL A 297      69.216  34.783  20.836  1.00  0.00           C  
ATOM   4604  C   VAL A 297      69.592  36.226  21.186  1.00  0.00           C  
ATOM   4605  O   VAL A 297      69.544  36.559  22.368  1.00  0.00           O  
ATOM   4606  CB  VAL A 297      70.506  34.010  20.504  1.00  0.00           C  
ATOM   4607  CG1 VAL A 297      71.569  34.269  21.561  1.00  0.00           C  
ATOM   4608  CG2 VAL A 297      70.205  32.523  20.395  1.00  0.00           C  
ATOM   4609  H   VAL A 297      68.539  34.214  18.855  1.00  0.00           H  
ATOM   4610  HA  VAL A 297      68.757  34.339  21.720  1.00  0.00           H  
ATOM   4611  HB  VAL A 297      70.902  34.372  19.555  1.00  0.00           H  
ATOM   4612 1HG1 VAL A 297      72.474  33.715  21.310  1.00  0.00           H  
ATOM   4613 2HG1 VAL A 297      71.795  35.334  21.596  1.00  0.00           H  
ATOM   4614 3HG1 VAL A 297      71.202  33.942  22.534  1.00  0.00           H  
ATOM   4615 1HG2 VAL A 297      71.121  31.982  20.160  1.00  0.00           H  
ATOM   4616 2HG2 VAL A 297      69.804  32.162  21.343  1.00  0.00           H  
ATOM   4617 3HG2 VAL A 297      69.472  32.357  19.605  1.00  0.00           H  
ATOM   4618  N   LEU A 298      69.900  37.067  20.182  1.00  0.00           N  
ATOM   4619  CA  LEU A 298      70.236  38.504  20.437  1.00  0.00           C  
ATOM   4620  C   LEU A 298      69.048  39.307  20.999  1.00  0.00           C  
ATOM   4621  O   LEU A 298      69.204  40.144  21.889  1.00  0.00           O  
ATOM   4622  CB  LEU A 298      70.719  39.170  19.142  1.00  0.00           C  
ATOM   4623  CG  LEU A 298      71.182  40.626  19.276  1.00  0.00           C  
ATOM   4624  CD1 LEU A 298      72.337  40.703  20.265  1.00  0.00           C  
ATOM   4625  CD2 LEU A 298      71.595  41.155  17.911  1.00  0.00           C  
ATOM   4626  H   LEU A 298      69.905  36.722  19.233  1.00  0.00           H  
ATOM   4627  HA  LEU A 298      71.037  38.546  21.174  1.00  0.00           H  
ATOM   4628 1HB  LEU A 298      71.552  38.593  18.744  1.00  0.00           H  
ATOM   4629 2HB  LEU A 298      69.907  39.146  18.415  1.00  0.00           H  
ATOM   4630  HG  LEU A 298      70.366  41.233  19.669  1.00  0.00           H  
ATOM   4631 1HD1 LEU A 298      72.666  41.738  20.360  1.00  0.00           H  
ATOM   4632 2HD1 LEU A 298      72.008  40.337  21.238  1.00  0.00           H  
ATOM   4633 3HD1 LEU A 298      73.164  40.091  19.907  1.00  0.00           H  
ATOM   4634 1HD2 LEU A 298      71.924  42.191  18.006  1.00  0.00           H  
ATOM   4635 2HD2 LEU A 298      72.412  40.550  17.518  1.00  0.00           H  
ATOM   4636 3HD2 LEU A 298      70.746  41.105  17.229  1.00  0.00           H  
ATOM   4637  N   THR A 299      67.856  38.951  20.512  1.00  0.00           N  
ATOM   4638  CA  THR A 299      66.658  39.578  21.008  1.00  0.00           C  
ATOM   4639  C   THR A 299      66.542  39.334  22.521  1.00  0.00           C  
ATOM   4640  O   THR A 299      66.336  40.231  23.337  1.00  0.00           O  
ATOM   4641  CB  THR A 299      65.410  39.048  20.278  1.00  0.00           C  
ATOM   4642  OG1 THR A 299      65.504  39.355  18.881  1.00  0.00           O  
ATOM   4643  CG2 THR A 299      64.150  39.679  20.849  1.00  0.00           C  
ATOM   4644  H   THR A 299      67.780  38.243  19.795  1.00  0.00           H  
ATOM   4645  HA  THR A 299      66.730  40.651  20.829  1.00  0.00           H  
ATOM   4646  HB  THR A 299      65.353  37.966  20.395  1.00  0.00           H  
ATOM   4647  HG1 THR A 299      66.078  38.716  18.451  1.00  0.00           H  
ATOM   4648 1HG2 THR A 299      63.278  39.292  20.321  1.00  0.00           H  
ATOM   4649 2HG2 THR A 299      64.069  39.437  21.908  1.00  0.00           H  
ATOM   4650 3HG2 THR A 299      64.197  40.760  20.726  1.00  0.00           H  
ATOM   4651  N   ILE A 300      66.543  38.114  22.923  1.00  0.00           N  
ATOM   4652  CA  ILE A 300      66.355  37.823  24.353  1.00  0.00           C  
ATOM   4653  C   ILE A 300      67.489  38.403  25.215  1.00  0.00           C  
ATOM   4654  O   ILE A 300      67.226  38.790  26.353  1.00  0.00           O  
ATOM   4655  CB  ILE A 300      66.262  36.305  24.590  1.00  0.00           C  
ATOM   4656  CG1 ILE A 300      64.976  35.746  23.975  1.00  0.00           C  
ATOM   4657  CG2 ILE A 300      66.323  35.994  26.078  1.00  0.00           C  
ATOM   4658  CD1 ILE A 300      64.927  34.236  23.928  1.00  0.00           C  
ATOM   4659  H   ILE A 300      66.670  37.348  22.278  1.00  0.00           H  
ATOM   4660  HA  ILE A 300      65.423  38.283  24.680  1.00  0.00           H  
ATOM   4661  HB  ILE A 300      67.092  35.807  24.090  1.00  0.00           H  
ATOM   4662 1HG1 ILE A 300      64.117  36.098  24.546  1.00  0.00           H  
ATOM   4663 2HG1 ILE A 300      64.866  36.122  22.957  1.00  0.00           H  
ATOM   4664 1HG2 ILE A 300      66.255  34.917  26.227  1.00  0.00           H  
ATOM   4665 2HG2 ILE A 300      67.264  36.358  26.487  1.00  0.00           H  
ATOM   4666 3HG2 ILE A 300      65.492  36.484  26.586  1.00  0.00           H  
ATOM   4667 1HD1 ILE A 300      63.986  33.916  23.479  1.00  0.00           H  
ATOM   4668 2HD1 ILE A 300      65.759  33.863  23.331  1.00  0.00           H  
ATOM   4669 3HD1 ILE A 300      64.999  33.839  24.940  1.00  0.00           H  
ATOM   4670  N   MET A 301      68.719  38.508  24.652  1.00  0.00           N  
ATOM   4671  CA  MET A 301      69.923  39.021  25.373  1.00  0.00           C  
ATOM   4672  C   MET A 301      69.754  40.526  25.620  1.00  0.00           C  
ATOM   4673  O   MET A 301      69.833  41.040  26.741  1.00  0.00           O  
ATOM   4674  CB  MET A 301      71.200  38.746  24.581  1.00  0.00           C  
ATOM   4675  CG  MET A 301      71.577  37.275  24.486  1.00  0.00           C  
ATOM   4676  SD  MET A 301      73.013  36.992  23.431  1.00  0.00           S  
ATOM   4677  CE  MET A 301      74.316  37.694  24.439  1.00  0.00           C  
ATOM   4678  H   MET A 301      68.809  38.218  23.689  1.00  0.00           H  
ATOM   4679  HA  MET A 301      69.997  38.507  26.331  1.00  0.00           H  
ATOM   4680 1HB  MET A 301      71.089  39.129  23.568  1.00  0.00           H  
ATOM   4681 2HB  MET A 301      72.035  39.276  25.042  1.00  0.00           H  
ATOM   4682 1HG  MET A 301      71.800  36.891  25.481  1.00  0.00           H  
ATOM   4683 2HG  MET A 301      70.738  36.709  24.083  1.00  0.00           H  
ATOM   4684 1HE  MET A 301      75.270  37.595  23.921  1.00  0.00           H  
ATOM   4685 2HE  MET A 301      74.108  38.749  24.620  1.00  0.00           H  
ATOM   4686 3HE  MET A 301      74.365  37.165  25.391  1.00  0.00           H  
ATOM   4687  N   GLU A 302      69.257  41.118  24.581  1.00  0.00           N  
ATOM   4688  CA  GLU A 302      68.911  42.500  24.641  1.00  0.00           C  
ATOM   4689  C   GLU A 302      67.737  42.772  25.583  1.00  0.00           C  
ATOM   4690  O   GLU A 302      67.855  43.654  26.421  1.00  0.00           O  
ATOM   4691  CB  GLU A 302      68.584  43.003  23.233  1.00  0.00           C  
ATOM   4692  CG  GLU A 302      69.782  43.081  22.299  1.00  0.00           C  
ATOM   4693  CD  GLU A 302      69.413  43.515  20.908  1.00  0.00           C  
ATOM   4694  OE1 GLU A 302      68.242  43.636  20.635  1.00  0.00           O  
ATOM   4695  OE2 GLU A 302      70.302  43.727  20.117  1.00  0.00           O  
ATOM   4696  H   GLU A 302      69.109  40.611  23.720  1.00  0.00           H  
ATOM   4697  HA  GLU A 302      69.766  43.054  25.030  1.00  0.00           H  
ATOM   4698 1HB  GLU A 302      67.844  42.346  22.775  1.00  0.00           H  
ATOM   4699 2HB  GLU A 302      68.143  43.998  23.296  1.00  0.00           H  
ATOM   4700 1HG  GLU A 302      70.504  43.788  22.708  1.00  0.00           H  
ATOM   4701 2HG  GLU A 302      70.259  42.103  22.254  1.00  0.00           H  
ATOM   4702  N   HIS A 303      66.716  41.904  25.564  1.00  0.00           N  
ATOM   4703  CA  HIS A 303      65.699  41.938  26.590  1.00  0.00           C  
ATOM   4704  C   HIS A 303      66.336  41.807  27.968  1.00  0.00           C  
ATOM   4705  O   HIS A 303      66.045  42.636  28.817  1.00  0.00           O  
ATOM   4706  CB  HIS A 303      64.673  40.821  26.375  1.00  0.00           C  
ATOM   4707  CG  HIS A 303      63.589  40.793  27.407  1.00  0.00           C  
ATOM   4708  ND1 HIS A 303      62.592  41.744  27.465  1.00  0.00           N  
ATOM   4709  CD2 HIS A 303      63.345  39.930  28.421  1.00  0.00           C  
ATOM   4710  CE1 HIS A 303      61.781  41.467  28.472  1.00  0.00           C  
ATOM   4711  NE2 HIS A 303      62.217  40.371  29.067  1.00  0.00           N  
ATOM   4712  H   HIS A 303      66.649  41.216  24.828  1.00  0.00           H  
ATOM   4713  HA  HIS A 303      65.173  42.891  26.549  1.00  0.00           H  
ATOM   4714 1HB  HIS A 303      64.208  40.937  25.395  1.00  0.00           H  
ATOM   4715 2HB  HIS A 303      65.178  39.856  26.385  1.00  0.00           H  
ATOM   4716  HD1 HIS A 303      62.442  42.484  26.809  1.00  0.00           H  
ATOM   4717  HD2 HIS A 303      63.856  39.031  28.767  1.00  0.00           H  
ATOM   4718  HE1 HIS A 303      60.924  42.104  28.686  1.00  0.00           H  
ATOM   4719  N   THR A 304      67.051  40.746  28.254  1.00  0.00           N  
ATOM   4720  CA  THR A 304      67.551  40.559  29.625  1.00  0.00           C  
ATOM   4721  C   THR A 304      68.410  41.723  30.083  1.00  0.00           C  
ATOM   4722  O   THR A 304      68.426  42.006  31.276  1.00  0.00           O  
ATOM   4723  CB  THR A 304      68.362  39.256  29.747  1.00  0.00           C  
ATOM   4724  OG1 THR A 304      67.523  38.136  29.435  1.00  0.00           O  
ATOM   4725  CG2 THR A 304      68.907  39.097  31.158  1.00  0.00           C  
ATOM   4726  H   THR A 304      67.267  40.052  27.553  1.00  0.00           H  
ATOM   4727  HA  THR A 304      66.697  40.496  30.299  1.00  0.00           H  
ATOM   4728  HB  THR A 304      69.193  39.277  29.043  1.00  0.00           H  
ATOM   4729  HG1 THR A 304      67.193  38.225  28.537  1.00  0.00           H  
ATOM   4730 1HG2 THR A 304      69.478  38.171  31.226  1.00  0.00           H  
ATOM   4731 2HG2 THR A 304      69.555  39.941  31.395  1.00  0.00           H  
ATOM   4732 3HG2 THR A 304      68.080  39.066  31.866  1.00  0.00           H  
ATOM   4733  N   VAL A 305      69.227  42.228  29.176  1.00  0.00           N  
ATOM   4734  CA  VAL A 305      70.184  43.321  29.516  1.00  0.00           C  
ATOM   4735  C   VAL A 305      69.398  44.509  30.080  1.00  0.00           C  
ATOM   4736  O   VAL A 305      69.802  45.143  31.053  1.00  0.00           O  
ATOM   4737  CB  VAL A 305      70.982  43.771  28.278  1.00  0.00           C  
ATOM   4738  CG1 VAL A 305      71.792  45.021  28.592  1.00  0.00           C  
ATOM   4739  CG2 VAL A 305      71.889  42.644  27.809  1.00  0.00           C  
ATOM   4740  H   VAL A 305      69.206  41.869  28.232  1.00  0.00           H  
ATOM   4741  HA  VAL A 305      70.889  42.945  30.259  1.00  0.00           H  
ATOM   4742  HB  VAL A 305      70.284  44.032  27.482  1.00  0.00           H  
ATOM   4743 1HG1 VAL A 305      72.350  45.325  27.706  1.00  0.00           H  
ATOM   4744 2HG1 VAL A 305      71.119  45.824  28.891  1.00  0.00           H  
ATOM   4745 3HG1 VAL A 305      72.489  44.808  29.403  1.00  0.00           H  
ATOM   4746 1HG2 VAL A 305      72.450  42.969  26.933  1.00  0.00           H  
ATOM   4747 2HG2 VAL A 305      72.583  42.379  28.607  1.00  0.00           H  
ATOM   4748 3HG2 VAL A 305      71.285  41.774  27.550  1.00  0.00           H  
ATOM   4749  N   ASN A 306      68.265  44.796  29.457  1.00  0.00           N  
ATOM   4750  CA  ASN A 306      67.450  45.911  29.924  1.00  0.00           C  
ATOM   4751  C   ASN A 306      66.479  45.500  31.030  1.00  0.00           C  
ATOM   4752  O   ASN A 306      65.628  46.293  31.419  1.00  0.00           O  
ATOM   4753  CB  ASN A 306      66.695  46.530  28.762  1.00  0.00           C  
ATOM   4754  CG  ASN A 306      67.600  47.262  27.810  1.00  0.00           C  
ATOM   4755  OD1 ASN A 306      68.642  47.794  28.209  1.00  0.00           O  
ATOM   4756  ND2 ASN A 306      67.223  47.299  26.557  1.00  0.00           N  
ATOM   4757  H   ASN A 306      67.952  44.257  28.662  1.00  0.00           H  
ATOM   4758  HA  ASN A 306      68.110  46.665  30.356  1.00  0.00           H  
ATOM   4759 1HB  ASN A 306      66.166  45.750  28.214  1.00  0.00           H  
ATOM   4760 2HB  ASN A 306      65.949  47.227  29.143  1.00  0.00           H  
ATOM   4761 1HD2 ASN A 306      67.786  47.772  25.879  1.00  0.00           H  
ATOM   4762 2HD2 ASN A 306      66.372  46.854  26.278  1.00  0.00           H  
ATOM   4763  N   ASN A 307      66.694  44.364  31.667  1.00  0.00           N  
ATOM   4764  CA  ASN A 307      65.862  44.020  32.843  1.00  0.00           C  
ATOM   4765  C   ASN A 307      66.709  43.398  33.942  1.00  0.00           C  
ATOM   4766  O   ASN A 307      66.295  42.354  34.494  1.00  0.00           O  
ATOM   4767  OXT ASN A 307      66.295  42.354  34.494  1.00  0.00           O  
ATOM   4768  CB  ASN A 307      64.731  43.085  32.457  1.00  0.00           C  
ATOM   4769  CG  ASN A 307      63.736  43.731  31.533  1.00  0.00           C  
ATOM   4770  OD1 ASN A 307      62.795  44.396  31.982  1.00  0.00           O  
ATOM   4771  ND2 ASN A 307      63.926  43.549  30.251  1.00  0.00           N  
ATOM   4772  H   ASN A 307      67.415  43.722  31.370  1.00  0.00           H  
ATOM   4773  HA  ASN A 307      65.428  44.939  33.240  1.00  0.00           H  
ATOM   4774 1HB  ASN A 307      65.141  42.199  31.969  1.00  0.00           H  
ATOM   4775 2HB  ASN A 307      64.211  42.752  33.356  1.00  0.00           H  
ATOM   4776 1HD2 ASN A 307      63.296  43.956  29.590  1.00  0.00           H  
ATOM   4777 2HD2 ASN A 307      64.701  43.004  29.933  1.00  0.00           H  
TER                                                                             
