# Supplementary material for: A new benchmark illustrates that integration of geometric constraints inferred from enzyme reaction chemistry can increase enzyme active site modeling accuracy
Source: PLoS One. 2019 Apr 4;14(4):e0214126. doi: 10.1371/journal.pone.0214126 (PMC6448891; doi:10.1371/journal.pone.0214126)
Supplement: S1 Files — (GZ) [file pone.0214126.s008.gz › benchmark-lite/templates/6cpa/2bo9.pdb]

HEADER    HYDROLASE                               08-APR-05   2BO9              
TITLE     HUMAN CARBOXYPEPTIDASE A4 IN COMPLEX WITH HUMAN LATEXIN.              
COMPND    MOL_ID: 1;                                                            
COMPND   2 MOLECULE: CARBOXYPEPTIDASE A4;                                       
COMPND   3 CHAIN: A, C;                                                         
COMPND   4 FRAGMENT: ALPHA/BETA-HYDROLASE DOMAIN, RESIDUES 114-421;             
COMPND   5 SYNONYM: CARBOXYPEPTIDASE A3, UNQ694/PRO1339;                        
COMPND   6 ENGINEERED: YES;                                                     
COMPND   7 OTHER_DETAILS: N-GLYCOSYLATION AT ASN148 IN BOTH COPIES              
COMPND   8  PRESENT.;                                                           
COMPND   9 MOL_ID: 2;                                                           
COMPND  10 MOLECULE: HUMAN LATEXIN;                                             
COMPND  11 CHAIN: B, D;                                                         
COMPND  12 SYNONYM: MUM;                                                        
COMPND  13 ENGINEERED: YES                                                      
SOURCE    MOL_ID: 1;                                                            
SOURCE   2 ORGANISM_SCIENTIFIC: HOMO SAPIENS;                                   
SOURCE   3 ORGANISM_COMMON: HUMAN;                                              
SOURCE   4 ORGANISM_TAXID: 9606;                                                
SOURCE   5 EXPRESSION_SYSTEM: PICHIA PASTORIS;                                  
SOURCE   6 EXPRESSION_SYSTEM_TAXID: 4922;                                       
SOURCE   7 EXPRESSION_SYSTEM_PLASMID: PPIC9;                                    
SOURCE   8 OTHER_DETAILS: CDNA PROVIDED BY DRS.HUANG AND SMITH, MAYO            
SOURCE   9  CLINIC, ROCHESTER, MN.;                                             
SOURCE  10 MOL_ID: 2;                                                           
SOURCE  11 ORGANISM_SCIENTIFIC: HOMO SAPIENS;                                   
SOURCE  12 ORGANISM_COMMON: HUMAN;                                              
SOURCE  13 ORGANISM_TAXID: 9606;                                                
SOURCE  14 EXPRESSION_SYSTEM: ESCHERICHIA COLI;                                 
SOURCE  15 EXPRESSION_SYSTEM_TAXID: 469008;                                     
SOURCE  16 EXPRESSION_SYSTEM_STRAIN: BL21(DE3);                                 
SOURCE  17 EXPRESSION_SYSTEM_PLASMID: PGAT2                                     
KEYWDS    METALLOCARBOXYPEPTIDASE, X-RAY CRYSTAL STRUCTURE,                     
KEYWDS   2 ENDOGENOUS PROTEIN INHIBITOR, LATEXIN, METALLOPROTEASE               
KEYWDS   3 CARBOXYPEPTIDASE, HYDROLASE                                          
EXPDTA    X-RAY DIFFRACTION                                                     
AUTHOR    I.PALLARES,R.BONET,R.GARCIA-CASTELLANOS,S.VENTURA,                    
AUTHOR   2 F.X.AVILES,J.VENDRELL,F.X.GOMIS-RUETH                                
REVDAT   2   24-FEB-09 2BO9    1       VERSN                                    
REVDAT   1   15-APR-05 2BO9    0                                                
SPRSDE     15-APR-05 2BO9      2BK7                                             
JRNL        AUTH   I.PALLARES,R.BONET,R.GARCIA-CASTELLANOS,S.VENTURA,           
JRNL        AUTH 2 F.X.AVILES,J.VENDRELL,F.X.GOMIS-RUETH                        
JRNL        TITL   STRUCTURE OF HUMAN CARBOXYPEPTIDASE A4 WITH ITS              
JRNL        TITL 2 ENDOGENOUS PROTEIN INHIBITOR, LATEXIN.                       
JRNL        REF    PROC.NATL.ACAD.SCI.USA        V. 102  3978 2005              
JRNL        REFN                   ISSN 0027-8424                               
JRNL        PMID   15738388                                                     
JRNL        DOI    10.1073/PNAS.0500678102                                      
REMARK   2                                                                      
REMARK   2 RESOLUTION.    1.6  ANGSTROMS.                                       
REMARK   3                                                                      
REMARK   3 REFINEMENT.                                                          
REMARK   3   PROGRAM     : REFMAC 5.1.9999                                      
REMARK   3   AUTHORS     : MURSHUDOV,VAGIN,DODSON                               
REMARK   3                                                                      
REMARK   3    REFINEMENT TARGET : MAXIMUM LIKELIHOOD                            
REMARK   3                                                                      
REMARK   3  DATA USED IN REFINEMENT.                                            
REMARK   3   RESOLUTION RANGE HIGH (ANGSTROMS) : 1.60                           
REMARK   3   RESOLUTION RANGE LOW  (ANGSTROMS) : 50.00                          
REMARK   3   DATA CUTOFF            (SIGMA(F)) : NULL                           
REMARK   3   COMPLETENESS FOR RANGE        (%) : 99.8                           
REMARK   3   NUMBER OF REFLECTIONS             : 178706                         
REMARK   3                                                                      
REMARK   3  FIT TO DATA USED IN REFINEMENT.                                     
REMARK   3   CROSS-VALIDATION METHOD          : THROUGHOUT                      
REMARK   3   FREE R VALUE TEST SET SELECTION  : RANDOM                          
REMARK   3   R VALUE     (WORKING + TEST SET) : 0.150                           
REMARK   3   R VALUE            (WORKING SET) : 0.149                           
REMARK   3   FREE R VALUE                     : 0.176                           
REMARK   3   FREE R VALUE TEST SET SIZE   (%) : 0.400                           
REMARK   3   FREE R VALUE TEST SET COUNT      : 678                             
REMARK   3                                                                      
REMARK   3  FIT IN THE HIGHEST RESOLUTION BIN.                                  
REMARK   3   TOTAL NUMBER OF BINS USED           : 20                           
REMARK   3   BIN RESOLUTION RANGE HIGH       (A) : 1.60                         
REMARK   3   BIN RESOLUTION RANGE LOW        (A) : 1.64                         
REMARK   3   REFLECTION IN BIN     (WORKING SET) : 13087                        
REMARK   3   BIN COMPLETENESS (WORKING+TEST) (%) : NULL                         
REMARK   3   BIN R VALUE           (WORKING SET) : 0.1700                       
REMARK   3   BIN FREE R VALUE SET COUNT          : 58                           
REMARK   3   BIN FREE R VALUE                    : 0.1900                       
REMARK   3                                                                      
REMARK   3  NUMBER OF NON-HYDROGEN ATOMS USED IN REFINEMENT.                    
REMARK   3   PROTEIN ATOMS            : 8452                                    
REMARK   3   NUCLEIC ACID ATOMS       : 0                                       
REMARK   3   HETEROGEN ATOMS          : 146                                     
REMARK   3   SOLVENT ATOMS            : 1153                                    
REMARK   3                                                                      
REMARK   3  B VALUES.                                                           
REMARK   3   FROM WILSON PLOT           (A**2) : 13.50                          
REMARK   3   MEAN B VALUE      (OVERALL, A**2) : 17.28                          
REMARK   3   OVERALL ANISOTROPIC B VALUE.                                       
REMARK   3    B11 (A**2) : 1.98000                                              
REMARK   3    B22 (A**2) : -1.36000                                             
REMARK   3    B33 (A**2) : -0.71000                                             
REMARK   3    B12 (A**2) : 0.00000                                              
REMARK   3    B13 (A**2) : -0.24000                                             
REMARK   3    B23 (A**2) : 0.00000                                              
REMARK   3                                                                      
REMARK   3  ESTIMATED OVERALL COORDINATE ERROR.                                 
REMARK   3   ESU BASED ON R VALUE                            (A): 0.063         
REMARK   3   ESU BASED ON FREE R VALUE                       (A): 0.066         
REMARK   3   ESU BASED ON MAXIMUM LIKELIHOOD                 (A): 0.040         
REMARK   3   ESU FOR B VALUES BASED ON MAXIMUM LIKELIHOOD (A**2): 2.467         
REMARK   3                                                                      
REMARK   3 CORRELATION COEFFICIENTS.                                            
REMARK   3   CORRELATION COEFFICIENT FO-FC      : 0.968                         
REMARK   3   CORRELATION COEFFICIENT FO-FC FREE : 0.960                         
REMARK   3                                                                      
REMARK   3  RMS DEVIATIONS FROM IDEAL VALUES        COUNT    RMS    WEIGHT      
REMARK   3   BOND LENGTHS REFINED ATOMS        (A):  8811 ; 0.011 ; 0.022       
REMARK   3   BOND LENGTHS OTHERS               (A):  NULL ;  NULL ;  NULL       
REMARK   3   BOND ANGLES REFINED ATOMS   (DEGREES): 11984 ; 1.348 ; 1.933       
REMARK   3   BOND ANGLES OTHERS          (DEGREES):  NULL ;  NULL ;  NULL       
REMARK   3   TORSION ANGLES, PERIOD 1    (DEGREES):  1044 ; 6.187 ; 5.000       
REMARK   3   TORSION ANGLES, PERIOD 2    (DEGREES):   432 ;35.361 ;24.421       
REMARK   3   TORSION ANGLES, PERIOD 3    (DEGREES):  1440 ;13.030 ;15.000       
REMARK   3   TORSION ANGLES, PERIOD 4    (DEGREES):    47 ;16.368 ;15.000       
REMARK   3   CHIRAL-CENTER RESTRAINTS       (A**3):  1281 ; 0.097 ; 0.200       
REMARK   3   GENERAL PLANES REFINED ATOMS      (A):  6737 ; 0.006 ; 0.020       
REMARK   3   GENERAL PLANES OTHERS             (A):  NULL ;  NULL ;  NULL       
REMARK   3   NON-BONDED CONTACTS REFINED ATOMS (A):  4224 ; 0.207 ; 0.200       
REMARK   3   NON-BONDED CONTACTS OTHERS        (A):  NULL ;  NULL ;  NULL       
REMARK   3   NON-BONDED TORSION REFINED ATOMS  (A):  NULL ;  NULL ;  NULL       
REMARK   3   NON-BONDED TORSION OTHERS         (A):  NULL ;  NULL ;  NULL       
REMARK   3   H-BOND (X...Y) REFINED ATOMS      (A):   974 ; 0.125 ; 0.200       
REMARK   3   H-BOND (X...Y) OTHERS             (A):  NULL ;  NULL ;  NULL       
REMARK   3   POTENTIAL METAL-ION REFINED ATOMS (A):  NULL ;  NULL ;  NULL       
REMARK   3   POTENTIAL METAL-ION OTHERS        (A):  NULL ;  NULL ;  NULL       
REMARK   3   SYMMETRY VDW REFINED ATOMS        (A):    59 ; 0.150 ; 0.200       
REMARK   3   SYMMETRY VDW OTHERS               (A):  NULL ;  NULL ;  NULL       
REMARK   3   SYMMETRY H-BOND REFINED ATOMS     (A):    54 ; 0.106 ; 0.200       
REMARK   3   SYMMETRY H-BOND OTHERS            (A):  NULL ;  NULL ;  NULL       
REMARK   3   SYMMETRY METAL-ION REFINED ATOMS  (A):  NULL ;  NULL ;  NULL       
REMARK   3   SYMMETRY METAL-ION OTHERS         (A):  NULL ;  NULL ;  NULL       
REMARK   3                                                                      
REMARK   3  ISOTROPIC THERMAL FACTOR RESTRAINTS.     COUNT   RMS    WEIGHT      
REMARK   3   MAIN-CHAIN BOND REFINED ATOMS  (A**2):  5399 ; 0.884 ; 1.500       
REMARK   3   MAIN-CHAIN BOND OTHER ATOMS    (A**2):  NULL ;  NULL ;  NULL       
REMARK   3   MAIN-CHAIN ANGLE REFINED ATOMS (A**2):  8532 ; 1.343 ; 2.000       
REMARK   3   SIDE-CHAIN BOND REFINED ATOMS  (A**2):  3931 ; 2.126 ; 3.000       
REMARK   3   SIDE-CHAIN ANGLE REFINED ATOMS (A**2):  3452 ; 3.357 ; 4.500       
REMARK   3                                                                      
REMARK   3 ANISOTROPIC THERMAL FACTOR RESTRAINTS.    COUNT   RMS   WEIGHT       
REMARK   3   RIGID-BOND RESTRAINTS          (A**2):  NULL ;  NULL ;  NULL       
REMARK   3   SPHERICITY; FREE ATOMS         (A**2):  NULL ;  NULL ;  NULL       
REMARK   3   SPHERICITY; BONDED ATOMS       (A**2):  NULL ;  NULL ;  NULL       
REMARK   3                                                                      
REMARK   3  NCS RESTRAINTS STATISTICS                                           
REMARK   3   NUMBER OF DIFFERENT NCS GROUPS : NULL                              
REMARK   3                                                                      
REMARK   3  TLS DETAILS                                                         
REMARK   3   NUMBER OF TLS GROUPS  : 10                                         
REMARK   3                                                                      
REMARK   3   TLS GROUP : 1                                                      
REMARK   3    NUMBER OF COMPONENTS GROUP : 1                                    
REMARK   3    COMPONENTS        C SSSEQI   TO  C SSSEQI                         
REMARK   3    RESIDUE RANGE :   A     3        A   308                          
REMARK   3    ORIGIN FOR THE GROUP (A):  22.6159  43.9029  84.9449              
REMARK   3    T TENSOR                                                          
REMARK   3      T11:  -0.0666 T22:  -0.0524                                     
REMARK   3      T33:  -0.0380 T12:  -0.0013                                     
REMARK   3      T13:  -0.0001 T23:  -0.0012                                     
REMARK   3    L TENSOR                                                          
REMARK   3      L11:   0.2499 L22:   0.5623                                     
REMARK   3      L33:   0.5673 L12:  -0.1001                                     
REMARK   3      L13:  -0.1101 L23:   0.0561                                     
REMARK   3    S TENSOR                                                          
REMARK   3      S11:  -0.0014 S12:   0.0163 S13:  -0.0001                       
REMARK   3      S21:  -0.0075 S22:   0.0094 S23:  -0.0121                       
REMARK   3      S31:   0.0169 S32:  -0.0057 S33:  -0.0080                       
REMARK   3                                                                      
REMARK   3   TLS GROUP : 2                                                      
REMARK   3    NUMBER OF COMPONENTS GROUP : 2                                    
REMARK   3    COMPONENTS        C SSSEQI   TO  C SSSEQI                         
REMARK   3    RESIDUE RANGE :   A     3        A   308                          
REMARK   3    RESIDUE RANGE :   A   999        A   999                          
REMARK   3    ORIGIN FOR THE GROUP (A):  22.6197  43.5913  85.0723              
REMARK   3    T TENSOR                                                          
REMARK   3      T11:  -0.0636 T22:  -0.0488                                     
REMARK   3      T33:  -0.0367 T12:   0.0001                                     
REMARK   3      T13:  -0.0004 T23:   0.0001                                     
REMARK   3    L TENSOR                                                          
REMARK   3      L11:   0.3371 L22:   0.6507                                     
REMARK   3      L33:   0.6407 L12:  -0.0840                                     
REMARK   3      L13:  -0.1451 L23:   0.0677                                     
REMARK   3    S TENSOR                                                          
REMARK   3      S11:  -0.0012 S12:   0.0168 S13:  -0.0023                       
REMARK   3      S21:  -0.0199 S22:   0.0033 S23:  -0.0137                       
REMARK   3      S31:   0.0225 S32:  -0.0036 S33:  -0.0021                       
REMARK   3                                                                      
REMARK   3   TLS GROUP : 3                                                      
REMARK   3    NUMBER OF COMPONENTS GROUP : 1                                    
REMARK   3    COMPONENTS        C SSSEQI   TO  C SSSEQI                         
REMARK   3    RESIDUE RANGE :   B     1        B   217                          
REMARK   3    ORIGIN FOR THE GROUP (A):  -4.0456  57.7595  94.4280              
REMARK   3    T TENSOR                                                          
REMARK   3      T11:  -0.0975 T22:  -0.0001                                     
REMARK   3      T33:  -0.0041 T12:   0.0282                                     
REMARK   3      T13:   0.0054 T23:  -0.0331                                     
REMARK   3    L TENSOR                                                          
REMARK   3      L11:   1.1889 L22:   0.5016                                     
REMARK   3      L33:   0.9643 L12:   0.0895                                     
REMARK   3      L13:   0.1693 L23:  -0.0230                                     
REMARK   3    S TENSOR                                                          
REMARK   3      S11:  -0.0125 S12:  -0.0775 S13:   0.0823                       
REMARK   3      S21:   0.0057 S22:  -0.0350 S23:   0.1493                       
REMARK   3      S31:  -0.0698 S32:  -0.2154 S33:   0.0475                       
REMARK   3                                                                      
REMARK   3   TLS GROUP : 4                                                      
REMARK   3    NUMBER OF COMPONENTS GROUP : 1                                    
REMARK   3    COMPONENTS        C SSSEQI   TO  C SSSEQI                         
REMARK   3    RESIDUE RANGE :   B     1        B   217                          
REMARK   3    ORIGIN FOR THE GROUP (A):  -4.2845  57.6243  94.8258              
REMARK   3    T TENSOR                                                          
REMARK   3      T11:  -0.0989 T22:   0.0188                                     
REMARK   3      T33:   0.0021 T12:   0.0295                                     
REMARK   3      T13:   0.0044 T23:  -0.0324                                     
REMARK   3    L TENSOR                                                          
REMARK   3      L11:   1.3526 L22:   0.7436                                     
REMARK   3      L33:   1.2246 L12:  -0.0020                                     
REMARK   3      L13:   0.0755 L23:  -0.0100                                     
REMARK   3    S TENSOR                                                          
REMARK   3      S11:   0.0068 S12:  -0.0816 S13:   0.0741                       
REMARK   3      S21:   0.0075 S22:  -0.0389 S23:   0.1709                       
REMARK   3      S31:  -0.0799 S32:  -0.2666 S33:   0.0320                       
REMARK   3                                                                      
REMARK   3   TLS GROUP : 5                                                      
REMARK   3    NUMBER OF COMPONENTS GROUP : 1                                    
REMARK   3    COMPONENTS        C SSSEQI   TO  C SSSEQI                         
REMARK   3    RESIDUE RANGE :   C     3        C   308                          
REMARK   3    ORIGIN FOR THE GROUP (A):  35.0660  48.1154  40.2271              
REMARK   3    T TENSOR                                                          
REMARK   3      T11:  -0.0258 T22:  -0.0549                                     
REMARK   3      T33:  -0.0456 T12:   0.0023                                     
REMARK   3      T13:  -0.0018 T23:   0.0004                                     
REMARK   3    L TENSOR                                                          
REMARK   3      L11:   0.2262 L22:   0.4082                                     
REMARK   3      L33:   0.8348 L12:  -0.0962                                     
REMARK   3      L13:  -0.0299 L23:  -0.1054                                     
REMARK   3    S TENSOR                                                          
REMARK   3      S11:   0.0101 S12:   0.0286 S13:   0.0029                       
REMARK   3      S21:  -0.0334 S22:   0.0040 S23:   0.0034                       
REMARK   3      S31:   0.0021 S32:   0.0311 S33:  -0.0142                       
REMARK   3                                                                      
REMARK   3   TLS GROUP : 6                                                      
REMARK   3    NUMBER OF COMPONENTS GROUP : 2                                    
REMARK   3    COMPONENTS        C SSSEQI   TO  C SSSEQI                         
REMARK   3    RESIDUE RANGE :   C     3        C   308                          
REMARK   3    RESIDUE RANGE :   C   999        C   999                          
REMARK   3    ORIGIN FOR THE GROUP (A):  35.0118  48.4309  40.3360              
REMARK   3    T TENSOR                                                          
REMARK   3      T11:  -0.0222 T22:  -0.0504                                     
REMARK   3      T33:  -0.0409 T12:   0.0033                                     
REMARK   3      T13:  -0.0004 T23:   0.0003                                     
REMARK   3    L TENSOR                                                          
REMARK   3      L11:   0.2823 L22:   0.4756                                     
REMARK   3      L33:   0.9253 L12:  -0.0501                                     
REMARK   3      L13:   0.0272 L23:  -0.1057                                     
REMARK   3    S TENSOR                                                          
REMARK   3      S11:   0.0067 S12:   0.0330 S13:   0.0067                       
REMARK   3      S21:  -0.0508 S22:   0.0027 S23:   0.0047                       
REMARK   3      S31:   0.0071 S32:   0.0341 S33:  -0.0094                       
REMARK   3                                                                      
REMARK   3   TLS GROUP : 7                                                      
REMARK   3    NUMBER OF COMPONENTS GROUP : 1                                    
REMARK   3    COMPONENTS        C SSSEQI   TO  C SSSEQI                         
REMARK   3    RESIDUE RANGE :   D     1        D   217                          
REMARK   3    ORIGIN FOR THE GROUP (A):  57.1516  34.5538  58.2159              
REMARK   3    T TENSOR                                                          
REMARK   3      T11:  -0.0330 T22:  -0.0116                                     
REMARK   3      T33:  -0.0241 T12:   0.0526                                     
REMARK   3      T13:  -0.0024 T23:   0.0204                                     
REMARK   3    L TENSOR                                                          
REMARK   3      L11:   1.4221 L22:   0.3717                                     
REMARK   3      L33:   1.5927 L12:  -0.0381                                     
REMARK   3      L13:   0.2438 L23:   0.4224                                     
REMARK   3    S TENSOR                                                          
REMARK   3      S11:   0.0747 S12:  -0.0328 S13:  -0.0434                       
REMARK   3      S21:  -0.0633 S22:  -0.0103 S23:  -0.1554                       
REMARK   3      S31:   0.1656 S32:   0.2753 S33:  -0.0644                       
REMARK   3                                                                      
REMARK   3   TLS GROUP : 8                                                      
REMARK   3    NUMBER OF COMPONENTS GROUP : 1                                    
REMARK   3    COMPONENTS        C SSSEQI   TO  C SSSEQI                         
REMARK   3    RESIDUE RANGE :   D     1        D   217                          
REMARK   3    ORIGIN FOR THE GROUP (A):  57.2043  34.6354  58.6877              
REMARK   3    T TENSOR                                                          
REMARK   3      T11:  -0.0644 T22:   0.0470                                     
REMARK   3      T33:  -0.0013 T12:   0.0540                                     
REMARK   3      T13:   0.0009 T23:   0.0073                                     
REMARK   3    L TENSOR                                                          
REMARK   3      L11:   1.1573 L22:   0.6738                                     
REMARK   3      L33:   1.7843 L12:   0.0167                                     
REMARK   3      L13:   0.3440 L23:   0.2935                                     
REMARK   3    S TENSOR                                                          
REMARK   3      S11:   0.0413 S12:  -0.0386 S13:  -0.0385                       
REMARK   3      S21:  -0.0535 S22:   0.0096 S23:  -0.1905                       
REMARK   3      S31:   0.1757 S32:   0.3696 S33:  -0.0509                       
REMARK   3                                                                      
REMARK   3   TLS GROUP : 9                                                      
REMARK   3    NUMBER OF COMPONENTS GROUP : 4                                    
REMARK   3    COMPONENTS        C SSSEQI   TO  C SSSEQI                         
REMARK   3    RESIDUE RANGE :   A   901        A   901                          
REMARK   3    RESIDUE RANGE :   A   998        A   998                          
REMARK   3    RESIDUE RANGE :   C   901        C   901                          
REMARK   3    RESIDUE RANGE :   C   998        C   998                          
REMARK   3    ORIGIN FOR THE GROUP (A):  29.5272  45.9936  58.9538              
REMARK   3    T TENSOR                                                          
REMARK   3      T11:   0.0000 T22:  -0.0001                                     
REMARK   3      T33:   0.0000 T12:  -0.0002                                     
REMARK   3      T13:   0.0001 T23:   0.0000                                     
REMARK   3    L TENSOR                                                          
REMARK   3      L11:   0.0502 L22:   1.0971                                     
REMARK   3      L33:   6.1465 L12:  -0.0644                                     
REMARK   3      L13:  -0.4542 L23:   2.0195                                     
REMARK   3    S TENSOR                                                          
REMARK   3      S11:   0.0500 S12:   0.0325 S13:  -0.0906                       
REMARK   3      S21:  -0.2135 S22:  -0.0639 S23:  -0.0268                       
REMARK   3      S31:  -0.3350 S32:  -0.1214 S33:   0.0139                       
REMARK   3                                                                      
REMARK   3   TLS GROUP : 10                                                     
REMARK   3    NUMBER OF COMPONENTS GROUP : 2                                    
REMARK   3    COMPONENTS        C SSSEQI   TO  C SSSEQI                         
REMARK   3    RESIDUE RANGE :   L     1        L    13                          
REMARK   3    RESIDUE RANGE :   W     1        W  1153                          
REMARK   3    ORIGIN FOR THE GROUP (A):  27.5694  45.6616  68.5770              
REMARK   3    T TENSOR                                                          
REMARK   3      T11:   0.0012 T22:   0.0031                                     
REMARK   3      T33:   0.0465 T12:  -0.0009                                     
REMARK   3      T13:  -0.0128 T23:  -0.0055                                     
REMARK   3    L TENSOR                                                          
REMARK   3      L11:   0.1953 L22:   0.1673                                     
REMARK   3      L33:   0.6996 L12:  -0.0202                                     
REMARK   3      L13:  -0.1769 L23:   0.0190                                     
REMARK   3    S TENSOR                                                          
REMARK   3      S11:  -0.0034 S12:  -0.0008 S13:   0.0007                       
REMARK   3      S21:  -0.0238 S22:  -0.0010 S23:   0.0094                       
REMARK   3      S31:   0.0166 S32:   0.0131 S33:   0.0044                       
REMARK   3                                                                      
REMARK   3  BULK SOLVENT MODELLING.                                             
REMARK   3   METHOD USED : BABINET MODEL WITH MASK                              
REMARK   3   PARAMETERS FOR MASK CALCULATION                                    
REMARK   3   VDW PROBE RADIUS   : 1.40                                          
REMARK   3   ION PROBE RADIUS   : 0.80                                          
REMARK   3   SHRINKAGE RADIUS   : 0.80                                          
REMARK   3                                                                      
REMARK   3  OTHER REFINEMENT REMARKS: HYDROGENS HAVE BEEN ADDED IN THE          
REMARK   3  RIDING POSITIONS. THERE IS NCS BETWEEN THE COMPLEX FORMED BY        
REMARK   3  MOLECULES A-C AND COMPLEX B-D. IN MOLECULES B AND D, RESIDUES       
REMARK   3  218-222 ARE DISORDERED. THE COORDINATES OF HUMAN                    
REMARK   3  PROCARBOXYPEPTIDASE A4 EMPLOYED FOR THE MR CORRESPOND TO PDB        
REMARK   3  ENTRY 2BOA.                                                         
REMARK   4                                                                      
REMARK   4 2BO9 COMPLIES WITH FORMAT V. 3.15, 01-DEC-08                         
REMARK 100                                                                      
REMARK 100 THIS ENTRY HAS BEEN PROCESSED BY PDBE ON  08-APR-05.                 
REMARK 100 THE PDBE ID CODE IS EBI-23573.                                       
REMARK 200                                                                      
REMARK 200 EXPERIMENTAL DETAILS                                                 
REMARK 200  EXPERIMENT TYPE                : X-RAY DIFFRACTION                  
REMARK 200  DATE OF DATA COLLECTION        : NULL                               
REMARK 200  TEMPERATURE           (KELVIN) : 100.0                              
REMARK 200  PH                             : 6.50                               
REMARK 200  NUMBER OF CRYSTALS USED        : 1                                  
REMARK 200                                                                      
REMARK 200  SYNCHROTRON              (Y/N) : Y                                  
REMARK 200  RADIATION SOURCE               : ESRF                               
REMARK 200  BEAMLINE                       : ID23-1                             
REMARK 200  X-RAY GENERATOR MODEL          : NULL                               
REMARK 200  MONOCHROMATIC OR LAUE    (M/L) : M                                  
REMARK 200  WAVELENGTH OR RANGE        (A) : 1.0067                             
REMARK 200  MONOCHROMATOR                  : NULL                               
REMARK 200  OPTICS                         : NULL                               
REMARK 200                                                                      
REMARK 200  DETECTOR TYPE                  : CCD                                
REMARK 200  DETECTOR MANUFACTURER          : MARRESEARCH                        
REMARK 200  INTENSITY-INTEGRATION SOFTWARE : MOSFLM                             
REMARK 200  DATA SCALING SOFTWARE          : CCP4 (SCALA)                       
REMARK 200                                                                      
REMARK 200  NUMBER OF UNIQUE REFLECTIONS   : 179401                             
REMARK 200  RESOLUTION RANGE HIGH      (A) : 1.600                              
REMARK 200  RESOLUTION RANGE LOW       (A) : 48.300                             
REMARK 200  REJECTION CRITERIA  (SIGMA(I)) : 0.000                              
REMARK 200                                                                      
REMARK 200 OVERALL.                                                             
REMARK 200  COMPLETENESS FOR RANGE     (%) : 99.8                               
REMARK 200  DATA REDUNDANCY                : 3.800                              
REMARK 200  R MERGE                    (I) : 0.07000                            
REMARK 200  R SYM                      (I) : NULL                               
REMARK 200  <I/SIGMA(I)> FOR THE DATA SET  : 11.8000                            
REMARK 200                                                                      
REMARK 200 IN THE HIGHEST RESOLUTION SHELL.                                     
REMARK 200  HIGHEST RESOLUTION SHELL, RANGE HIGH (A) : 1.60                     
REMARK 200  HIGHEST RESOLUTION SHELL, RANGE LOW  (A) : 1.69                     
REMARK 200  COMPLETENESS FOR SHELL     (%) : 99.3                               
REMARK 200  DATA REDUNDANCY IN SHELL       : 3.70                               
REMARK 200  R MERGE FOR SHELL          (I) : 0.26000                            
REMARK 200  R SYM FOR SHELL            (I) : NULL                               
REMARK 200  <I/SIGMA(I)> FOR SHELL         : 4.800                              
REMARK 200                                                                      
REMARK 200 DIFFRACTION PROTOCOL: SINGLE WAVELENGTH                              
REMARK 200 METHOD USED TO DETERMINE THE STRUCTURE: OTHER                        
REMARK 200 SOFTWARE USED: AMORE, MLPHARE, SIGMAA,DM                             
REMARK 200 STARTING MODEL: CPA4 WITHIN PCPA4                                    
REMARK 200                                                                      
REMARK 200 REMARK: NULL                                                         
REMARK 280                                                                      
REMARK 280 CRYSTAL                                                              
REMARK 280 SOLVENT CONTENT, VS   (%): 57                                        
REMARK 280 MATTHEWS COEFFICIENT, VM (ANGSTROMS**3/DA): 2.9                      
REMARK 280                                                                      
REMARK 280 CRYSTALLIZATION CONDITIONS: 40% MPD; 0.1M BIS-TRIS PH 6.5            
REMARK 290                                                                      
REMARK 290 CRYSTALLOGRAPHIC SYMMETRY                                            
REMARK 290 SYMMETRY OPERATORS FOR SPACE GROUP: P 1 21 1                         
REMARK 290                                                                      
REMARK 290      SYMOP   SYMMETRY                                                
REMARK 290     NNNMMM   OPERATOR                                                
REMARK 290       1555   X,Y,Z                                                   
REMARK 290       2555   -X,Y+1/2,-Z                                             
REMARK 290                                                                      
REMARK 290     WHERE NNN -> OPERATOR NUMBER                                     
REMARK 290           MMM -> TRANSLATION VECTOR                                  
REMARK 290                                                                      
REMARK 290 CRYSTALLOGRAPHIC SYMMETRY TRANSFORMATIONS                            
REMARK 290 THE FOLLOWING TRANSFORMATIONS OPERATE ON THE ATOM/HETATM             
REMARK 290 RECORDS IN THIS ENTRY TO PRODUCE CRYSTALLOGRAPHICALLY                
REMARK 290 RELATED MOLECULES.                                                   
REMARK 290   SMTRY1   1  1.000000  0.000000  0.000000        0.00000            
REMARK 290   SMTRY2   1  0.000000  1.000000  0.000000        0.00000            
REMARK 290   SMTRY3   1  0.000000  0.000000  1.000000        0.00000            
REMARK 290   SMTRY1   2 -1.000000  0.000000  0.000000        0.00000            
REMARK 290   SMTRY2   2  0.000000  1.000000  0.000000       48.32550            
REMARK 290   SMTRY3   2  0.000000  0.000000 -1.000000        0.00000            
REMARK 290                                                                      
REMARK 290 REMARK: NULL                                                         
REMARK 300                                                                      
REMARK 300 BIOMOLECULE: 1                                                       
REMARK 300 SEE REMARK 350 FOR THE AUTHOR PROVIDED AND/OR PROGRAM                
REMARK 300 GENERATED ASSEMBLY INFORMATION FOR THE STRUCTURE IN                  
REMARK 300 THIS ENTRY.  THE REMARK MAY ALSO PROVIDE INFORMATION ON              
REMARK 300 BURIED SURFACE AREA.                                                 
REMARK 350                                                                      
REMARK 350 GENERATING THE BIOMOLECULE                                           
REMARK 350 COORDINATES FOR A COMPLETE MULTIMER REPRESENTING THE KNOWN           
REMARK 350 BIOLOGICALLY SIGNIFICANT OLIGOMERIZATION STATE OF THE                
REMARK 350 MOLECULE CAN BE GENERATED BY APPLYING BIOMT TRANSFORMATIONS          
REMARK 350 GIVEN BELOW.  BOTH NON-CRYSTALLOGRAPHIC AND                          
REMARK 350 CRYSTALLOGRAPHIC OPERATIONS ARE GIVEN.                               
REMARK 350                                                                      
REMARK 350 BIOMOLECULE:  1                                                      
REMARK 350 AUTHOR DETERMINED BIOLOGICAL UNIT: TETRAMERIC                        
REMARK 350 SOFTWARE DETERMINED QUATERNARY STRUCTURE: TETRAMERIC                 
REMARK 350 SOFTWARE USED: PQS                                                   
REMARK 350 APPLY THE FOLLOWING TO CHAINS: A, B, C, D                            
REMARK 350   BIOMT1   1  1.000000  0.000000  0.000000        0.00000            
REMARK 350   BIOMT2   1  0.000000  1.000000  0.000000        0.00000            
REMARK 350   BIOMT3   1  0.000000  0.000000  1.000000        0.00000            
REMARK 465                                                                      
REMARK 465 MISSING RESIDUES                                                     
REMARK 465 THE FOLLOWING RESIDUES WERE NOT LOCATED IN THE                       
REMARK 465 EXPERIMENT. (M=MODEL NUMBER; RES=RESIDUE NAME; C=CHAIN               
REMARK 465 IDENTIFIER; SSSEQ=SEQUENCE NUMBER; I=INSERTION CODE.)                
REMARK 465                                                                      
REMARK 465   M RES C SSSEQI                                                     
REMARK 465     TYR A   309                                                      
REMARK 465     GLU B   218                                                      
REMARK 465     VAL B   219                                                      
REMARK 465     GLN B   220                                                      
REMARK 465     LEU B   221                                                      
REMARK 465     GLU B   222                                                      
REMARK 465     TYR C   309                                                      
REMARK 465     GLU D   218                                                      
REMARK 465     VAL D   219                                                      
REMARK 465     GLN D   220                                                      
REMARK 465     LEU D   221                                                      
REMARK 465     GLU D   222                                                      
REMARK 500                                                                      
REMARK 500 GEOMETRY AND STEREOCHEMISTRY                                         
REMARK 500 SUBTOPIC: CLOSE CONTACTS IN SAME ASYMMETRIC UNIT                     
REMARK 500                                                                      
REMARK 500 THE FOLLOWING ATOMS ARE IN CLOSE CONTACT.                            
REMARK 500                                                                      
REMARK 500  ATM1  RES C  SSEQI   ATM2  RES C  SSEQI           DISTANCE          
REMARK 500   O    ASN A   133  -  O    SER A   136              2.02            
REMARK 500   OE1  GLU A   217  -  O    HOH A  2300              1.95            
REMARK 500                                                                      
REMARK 500 REMARK: NULL                                                         
REMARK 500                                                                      
REMARK 500 GEOMETRY AND STEREOCHEMISTRY                                         
REMARK 500 SUBTOPIC: COVALENT BOND ANGLES                                       
REMARK 500                                                                      
REMARK 500 THE STEREOCHEMICAL PARAMETERS OF THE FOLLOWING RESIDUES              
REMARK 500 HAVE VALUES WHICH DEVIATE FROM EXPECTED VALUES BY MORE               
REMARK 500 THAN 6*RMSD (M=MODEL NUMBER; RES=RESIDUE NAME; C=CHAIN               
REMARK 500 IDENTIFIER; SSEQ=SEQUENCE NUMBER; I=INSERTION CODE).                 
REMARK 500                                                                      
REMARK 500 STANDARD TABLE:                                                      
REMARK 500 FORMAT: (10X,I3,1X,A3,1X,A1,I4,A1,3(1X,A4,2X),12X,F5.1)              
REMARK 500                                                                      
REMARK 500 EXPECTED VALUES PROTEIN: ENGH AND HUBER, 1999                        
REMARK 500 EXPECTED VALUES NUCLEIC ACID: CLOWNEY ET AL 1996                     
REMARK 500                                                                      
REMARK 500  M RES CSSEQI ATM1   ATM2   ATM3                                     
REMARK 500    ASP A  23   CB  -  CG  -  OD2 ANGL. DEV. =   6.5 DEGREES          
REMARK 500    ASP B  44   CB  -  CG  -  OD2 ANGL. DEV. =   5.9 DEGREES          
REMARK 500    ASP C  23   CB  -  CG  -  OD2 ANGL. DEV. =   6.4 DEGREES          
REMARK 500    ASP D 179   CB  -  CG  -  OD2 ANGL. DEV. =   6.1 DEGREES          
REMARK 500                                                                      
REMARK 500 REMARK: NULL                                                         
REMARK 500                                                                      
REMARK 500 GEOMETRY AND STEREOCHEMISTRY                                         
REMARK 500 SUBTOPIC: TORSION ANGLES                                             
REMARK 500                                                                      
REMARK 500 TORSION ANGLES OUTSIDE THE EXPECTED RAMACHANDRAN REGIONS:            
REMARK 500 (M=MODEL NUMBER; RES=RESIDUE NAME; C=CHAIN IDENTIFIER;               
REMARK 500 SSEQ=SEQUENCE NUMBER; I=INSERTION CODE).                             
REMARK 500 STANDARD TABLE:                                                      
REMARK 500 FORMAT:(10X,I3,1X,A3,1X,A1,I4,A1,4X,F7.2,3X,F7.2)                    
REMARK 500                                                                      
REMARK 500 EXPECTED VALUES: GJ KLEYWEGT AND TA JONES (1996). PHI/PSI-           
REMARK 500 CHOLOGY: RAMACHANDRAN REVISITED. STRUCTURE 4, 1395 - 1400            
REMARK 500                                                                      
REMARK 500  M RES CSSEQI        PSI       PHI                                   
REMARK 500    THR A 129     -173.68    -69.65                                   
REMARK 500    SER A 199       -7.01    155.01                                   
REMARK 500    GLN A 200       61.64     62.78                                   
REMARK 500    TYR A 248      160.05    174.51                                   
REMARK 500    ASP A 273     -147.51   -105.27                                   
REMARK 500    LEU A 280       52.27    -91.11                                   
REMARK 500    ASN B 121       67.18     60.56                                   
REMARK 500    TRP B 157       73.87   -157.80                                   
REMARK 500    ARG C  92      -51.99   -120.51                                   
REMARK 500    THR C 121      -43.71   -130.26                                   
REMARK 500    THR C 129     -174.24    -69.93                                   
REMARK 500    SER C 199       -8.73    156.34                                   
REMARK 500    GLN C 200       64.74     62.87                                   
REMARK 500    TYR C 248      161.64    177.02                                   
REMARK 500    ASP C 273     -149.88   -104.07                                   
REMARK 500    LEU C 280       51.79    -90.81                                   
REMARK 500    GLU D  82       53.27   -112.39                                   
REMARK 500    ASN D 121       67.54     62.15                                   
REMARK 500    TRP D 157       72.91   -157.38                                   
REMARK 500    ASP D 173     -163.56   -100.58                                   
REMARK 500                                                                      
REMARK 500 REMARK: NULL                                                         
REMARK 525                                                                      
REMARK 525 SOLVENT                                                              
REMARK 525                                                                      
REMARK 525 THE SOLVENT MOLECULES HAVE CHAIN IDENTIFIERS THAT                    
REMARK 525 INDICATE THE POLYMER CHAIN WITH WHICH THEY ARE MOST                  
REMARK 525 CLOSELY ASSOCIATED. THE REMARK LISTS ALL THE SOLVENT                 
REMARK 525 MOLECULES WHICH ARE MORE THAN 5A AWAY FROM THE                       
REMARK 525 NEAREST POLYMER CHAIN (M = MODEL NUMBER;                             
REMARK 525 RES=RESIDUE NAME; C=CHAIN IDENTIFIER; SSEQ=SEQUENCE                  
REMARK 525 NUMBER; I=INSERTION CODE):                                           
REMARK 620                                                                      
REMARK 620 METAL COORDINATION                                                   
REMARK 620  (M=MODEL NUMBER; RES=RESIDUE NAME; C=CHAIN IDENTIFIER;              
REMARK 620   SSEQ=SEQUENCE NUMBER; I=INSERTION CODE):                           
REMARK 620                                                                      
REMARK 620 COORDINATION ANGLES FOR:  M RES CSSEQI METAL                         
REMARK 620                              ZN A 999  ZN                            
REMARK 620 N RES CSSEQI ATOM                                                    
REMARK 620 1 GLU A  72   OE1                                                    
REMARK 620 2 GLU A  72   OE2  57.9                                              
REMARK 620 3 HOH A2390   O   124.2  91.1                                        
REMARK 620 4 HIS A 196   ND1  92.4 150.2 106.1                                  
REMARK 620 5 HIS A  69   ND1 118.0  95.5 109.4 101.2                            
REMARK 620 N                    1     2     3     4                             
REMARK 620                                                                      
REMARK 620 COORDINATION ANGLES FOR:  M RES CSSEQI METAL                         
REMARK 620                              ZN C 999  ZN                            
REMARK 620 N RES CSSEQI ATOM                                                    
REMARK 620 1 HIS C  69   ND1                                                    
REMARK 620 2 HIS C 196   ND1 103.1                                              
REMARK 620 3 HOH C2361   O   109.1 104.9                                        
REMARK 620 4 GLU C  72   OE1 119.2  92.9 122.6                                  
REMARK 620 5 GLU C  72   OE2  93.0 150.0  93.1  57.1                            
REMARK 620 N                    1     2     3     4                             
REMARK 800                                                                      
REMARK 800 SITE                                                                 
REMARK 800 SITE_IDENTIFIER: AC1                                                 
REMARK 800 EVIDENCE_CODE: SOFTWARE                                              
REMARK 800 SITE_DESCRIPTION: BINDING SITE FOR RESIDUE NAG A 901                 
REMARK 800                                                                      
REMARK 800 SITE_IDENTIFIER: AC2                                                 
REMARK 800 EVIDENCE_CODE: SOFTWARE                                              
REMARK 800 SITE_DESCRIPTION: BINDING SITE FOR RESIDUE NAG C 901                 
REMARK 800                                                                      
REMARK 800 SITE_IDENTIFIER: AC3                                                 
REMARK 800 EVIDENCE_CODE: SOFTWARE                                              
REMARK 800 SITE_DESCRIPTION: BINDING SITE FOR RESIDUE  ZN A 999                 
REMARK 800                                                                      
REMARK 800 SITE_IDENTIFIER: AC4                                                 
REMARK 800 EVIDENCE_CODE: SOFTWARE                                              
REMARK 800 SITE_DESCRIPTION: BINDING SITE FOR RESIDUE  ZN C 999                 
REMARK 800                                                                      
REMARK 800 SITE_IDENTIFIER: AC5                                                 
REMARK 800 EVIDENCE_CODE: SOFTWARE                                              
REMARK 800 SITE_DESCRIPTION: BINDING SITE FOR RESIDUE VAL A 998                 
REMARK 800                                                                      
REMARK 800 SITE_IDENTIFIER: AC6                                                 
REMARK 800 EVIDENCE_CODE: SOFTWARE                                              
REMARK 800 SITE_DESCRIPTION: BINDING SITE FOR RESIDUE VAL C 998                 
REMARK 800                                                                      
REMARK 800 SITE_IDENTIFIER: AC7                                                 
REMARK 800 EVIDENCE_CODE: SOFTWARE                                              
REMARK 800 SITE_DESCRIPTION: BINDING SITE FOR RESIDUE MPD L   1                 
REMARK 800                                                                      
REMARK 800 SITE_IDENTIFIER: AC8                                                 
REMARK 800 EVIDENCE_CODE: SOFTWARE                                              
REMARK 800 SITE_DESCRIPTION: BINDING SITE FOR RESIDUE MPD L   2                 
REMARK 800                                                                      
REMARK 800 SITE_IDENTIFIER: AC9                                                 
REMARK 800 EVIDENCE_CODE: SOFTWARE                                              
REMARK 800 SITE_DESCRIPTION: BINDING SITE FOR RESIDUE MPD L   3                 
REMARK 800                                                                      
REMARK 800 SITE_IDENTIFIER: BC1                                                 
REMARK 800 EVIDENCE_CODE: SOFTWARE                                              
REMARK 800 SITE_DESCRIPTION: BINDING SITE FOR RESIDUE MPD L   4                 
REMARK 800                                                                      
REMARK 800 SITE_IDENTIFIER: BC2                                                 
REMARK 800 EVIDENCE_CODE: SOFTWARE                                              
REMARK 800 SITE_DESCRIPTION: BINDING SITE FOR RESIDUE MPD L   5                 
REMARK 800                                                                      
REMARK 800 SITE_IDENTIFIER: BC3                                                 
REMARK 800 EVIDENCE_CODE: SOFTWARE                                              
REMARK 800 SITE_DESCRIPTION: BINDING SITE FOR RESIDUE MPD L   6                 
REMARK 800                                                                      
REMARK 800 SITE_IDENTIFIER: BC4                                                 
REMARK 800 EVIDENCE_CODE: SOFTWARE                                              
REMARK 800 SITE_DESCRIPTION: BINDING SITE FOR RESIDUE MPD L   7                 
REMARK 800                                                                      
REMARK 800 SITE_IDENTIFIER: BC5                                                 
REMARK 800 EVIDENCE_CODE: SOFTWARE                                              
REMARK 800 SITE_DESCRIPTION: BINDING SITE FOR RESIDUE MPD L   8                 
REMARK 800                                                                      
REMARK 800 SITE_IDENTIFIER: BC6                                                 
REMARK 800 EVIDENCE_CODE: SOFTWARE                                              
REMARK 800 SITE_DESCRIPTION: BINDING SITE FOR RESIDUE MPD L   9                 
REMARK 800                                                                      
REMARK 800 SITE_IDENTIFIER: BC7                                                 
REMARK 800 EVIDENCE_CODE: SOFTWARE                                              
REMARK 800 SITE_DESCRIPTION: BINDING SITE FOR RESIDUE MPD L  10                 
REMARK 800                                                                      
REMARK 800 SITE_IDENTIFIER: BC8                                                 
REMARK 800 EVIDENCE_CODE: SOFTWARE                                              
REMARK 800 SITE_DESCRIPTION: BINDING SITE FOR RESIDUE MPD L  11                 
REMARK 800                                                                      
REMARK 800 SITE_IDENTIFIER: BC9                                                 
REMARK 800 EVIDENCE_CODE: SOFTWARE                                              
REMARK 800 SITE_DESCRIPTION: BINDING SITE FOR RESIDUE MPD L  12                 
REMARK 800                                                                      
REMARK 800 SITE_IDENTIFIER: CC1                                                 
REMARK 800 EVIDENCE_CODE: SOFTWARE                                              
REMARK 800 SITE_DESCRIPTION: BINDING SITE FOR RESIDUE ACN L  13                 
REMARK 900                                                                      
REMARK 900 RELATED ENTRIES                                                      
REMARK 900 RELATED ID: 2BOA   RELATED DB: PDB                                   
REMARK 900  HUMAN PROCARBOXYPEPTIDASE A4.                                       
DBREF  2BO9 A    3   309  UNP    Q9UI42   CBPA4_HUMAN    114    421             
DBREF  2BO9 B    1   222  UNP    Q9BS40   LXN_HUMAN        1    222             
DBREF  2BO9 C    3   309  UNP    Q9UI42   CBPA4_HUMAN    114    421             
DBREF  2BO9 D    1   222  UNP    Q9BS40   LXN_HUMAN        1    222             
SEQRES   1 A  308  SER SER ASN ASN PHE ASN TYR GLY ALA TYR HIS SER LEU          
SEQRES   2 A  308  GLU ALA ILE TYR HIS GLU MET ASP ASN ILE ALA ALA ASP          
SEQRES   3 A  308  PHE PRO ASP LEU ALA ARG ARG VAL LYS ILE GLY HIS SER          
SEQRES   4 A  308  PHE GLU ASN ARG PRO MET TYR VAL LEU LYS PHE SER THR          
SEQRES   5 A  308  GLY LYS GLY VAL ARG ARG PRO ALA VAL TRP LEU ASN ALA          
SEQRES   6 A  308  GLY ILE HIS SER ARG GLU TRP ILE SER GLN ALA THR ALA          
SEQRES   7 A  308  ILE TRP THR ALA ARG LYS ILE VAL SER ASP TYR GLN ARG          
SEQRES   8 A  308  ASP PRO ALA ILE THR SER ILE LEU GLU LYS MET ASP ILE          
SEQRES   9 A  308  PHE LEU LEU PRO VAL ALA ASN PRO ASP GLY TYR VAL TYR          
SEQRES  10 A  308  THR GLN THR GLN ASN ARG LEU TRP ARG LYS THR ARG SER          
SEQRES  11 A  308  ARG ASN PRO GLY SER SER CYS ILE GLY ALA ASP PRO ASN          
SEQRES  12 A  308  ARG ASN TRP ASN ALA SER PHE ALA GLY LYS GLY ALA SER          
SEQRES  13 A  308  ASP ASN PRO CYS SER GLU VAL TYR HIS GLY PRO HIS ALA          
SEQRES  14 A  308  ASN SER GLU VAL GLU VAL LYS SER VAL VAL ASP PHE ILE          
SEQRES  15 A  308  GLN LYS HIS GLY ASN PHE LYS GLY PHE ILE ASP LEU HIS          
SEQRES  16 A  308  SER TYR SER GLN LEU LEU MET TYR PRO TYR GLY TYR SER          
SEQRES  17 A  308  VAL LYS LYS ALA PRO ASP ALA GLU GLU LEU ASP LYS VAL          
SEQRES  18 A  308  ALA ARG LEU ALA ALA LYS ALA LEU ALA SER VAL SER GLY          
SEQRES  19 A  308  THR GLU TYR GLN VAL GLY PRO THR CYS THR THR VAL TYR          
SEQRES  20 A  308  PRO ALA SER GLY SER SER ILE ASP TRP ALA TYR ASP ASN          
SEQRES  21 A  308  GLY ILE LYS PHE ALA PHE THR PHE GLU LEU ARG ASP THR          
SEQRES  22 A  308  GLY THR TYR GLY PHE LEU LEU PRO ALA ASN GLN ILE ILE          
SEQRES  23 A  308  PRO THR ALA GLU GLU THR TRP LEU GLY LEU LYS THR ILE          
SEQRES  24 A  308  MET GLU HIS VAL ARG ASP ASN LEU TYR                          
SEQRES   1 B  222  MET GLU ILE PRO PRO THR ASN TYR PRO ALA SER ARG ALA          
SEQRES   2 B  222  ALA LEU VAL ALA GLN ASN TYR ILE ASN TYR GLN GLN GLY          
SEQRES   3 B  222  THR PRO HIS ARG VAL PHE GLU VAL GLN LYS VAL LYS GLN          
SEQRES   4 B  222  ALA SER MET GLU ASP ILE PRO GLY ARG GLY HIS LYS TYR          
SEQRES   5 B  222  ARG LEU LYS PHE ALA VAL GLU GLU ILE ILE GLN LYS GLN          
SEQRES   6 B  222  VAL LYS VAL ASN CYS THR ALA GLU VAL LEU TYR PRO SER          
SEQRES   7 B  222  THR GLY GLN GLU THR ALA PRO GLU VAL ASN PHE THR PHE          
SEQRES   8 B  222  GLU GLY GLU THR GLY LYS ASN PRO ASP GLU GLU ASP ASN          
SEQRES   9 B  222  THR PHE TYR GLN ARG LEU LYS SER MET LYS GLU PRO LEU          
SEQRES  10 B  222  GLU ALA GLN ASN ILE PRO ASP ASN PHE GLY ASN VAL SER          
SEQRES  11 B  222  PRO GLU MET THR LEU VAL LEU HIS LEU ALA TRP VAL ALA          
SEQRES  12 B  222  CYS GLY TYR ILE ILE TRP GLN ASN SER THR GLU ASP THR          
SEQRES  13 B  222  TRP TYR LYS MET VAL LYS ILE GLN THR VAL LYS GLN VAL          
SEQRES  14 B  222  GLN ARG ASN ASP ASP PHE ILE GLU LEU ASP TYR THR ILE          
SEQRES  15 B  222  LEU LEU HIS ASN ILE ALA SER GLN GLU ILE ILE PRO TRP          
SEQRES  16 B  222  GLN MET GLN VAL LEU TRP HIS PRO GLN TYR GLY THR LYS          
SEQRES  17 B  222  VAL LYS HIS ASN SER ARG LEU PRO LYS GLU VAL GLN LEU          
SEQRES  18 B  222  GLU                                                          
SEQRES   1 C  308  SER SER ASN ASN PHE ASN TYR GLY ALA TYR HIS SER LEU          
SEQRES   2 C  308  GLU ALA ILE TYR HIS GLU MET ASP ASN ILE ALA ALA ASP          
SEQRES   3 C  308  PHE PRO ASP LEU ALA ARG ARG VAL LYS ILE GLY HIS SER          
SEQRES   4 C  308  PHE GLU ASN ARG PRO MET TYR VAL LEU LYS PHE SER THR          
SEQRES   5 C  308  GLY LYS GLY VAL ARG ARG PRO ALA VAL TRP LEU ASN ALA          
SEQRES   6 C  308  GLY ILE HIS SER ARG GLU TRP ILE SER GLN ALA THR ALA          
SEQRES   7 C  308  ILE TRP THR ALA ARG LYS ILE VAL SER ASP TYR GLN ARG          
SEQRES   8 C  308  ASP PRO ALA ILE THR SER ILE LEU GLU LYS MET ASP ILE          
SEQRES   9 C  308  PHE LEU LEU PRO VAL ALA ASN PRO ASP GLY TYR VAL TYR          
SEQRES  10 C  308  THR GLN THR GLN ASN ARG LEU TRP ARG LYS THR ARG SER          
SEQRES  11 C  308  ARG ASN PRO GLY SER SER CYS ILE GLY ALA ASP PRO ASN          
SEQRES  12 C  308  ARG ASN TRP ASN ALA SER PHE ALA GLY LYS GLY ALA SER          
SEQRES  13 C  308  ASP ASN PRO CYS SER GLU VAL TYR HIS GLY PRO HIS ALA          
SEQRES  14 C  308  ASN SER GLU VAL GLU VAL LYS SER VAL VAL ASP PHE ILE          
SEQRES  15 C  308  GLN LYS HIS GLY ASN PHE LYS GLY PHE ILE ASP LEU HIS          
SEQRES  16 C  308  SER TYR SER GLN LEU LEU MET TYR PRO TYR GLY TYR SER          
SEQRES  17 C  308  VAL LYS LYS ALA PRO ASP ALA GLU GLU LEU ASP LYS VAL          
SEQRES  18 C  308  ALA ARG LEU ALA ALA LYS ALA LEU ALA SER VAL SER GLY          
SEQRES  19 C  308  THR GLU TYR GLN VAL GLY PRO THR CYS THR THR VAL TYR          
SEQRES  20 C  308  PRO ALA SER GLY SER SER ILE ASP TRP ALA TYR ASP ASN          
SEQRES  21 C  308  GLY ILE LYS PHE ALA PHE THR PHE GLU LEU ARG ASP THR          
SEQRES  22 C  308  GLY THR TYR GLY PHE LEU LEU PRO ALA ASN GLN ILE ILE          
SEQRES  23 C  308  PRO THR ALA GLU GLU THR TRP LEU GLY LEU LYS THR ILE          
SEQRES  24 C  308  MET GLU HIS VAL ARG ASP ASN LEU TYR                          
SEQRES   1 D  222  MET GLU ILE PRO PRO THR ASN TYR PRO ALA SER ARG ALA          
SEQRES   2 D  222  ALA LEU VAL ALA GLN ASN TYR ILE ASN TYR GLN GLN GLY          
SEQRES   3 D  222  THR PRO HIS ARG VAL PHE GLU VAL GLN LYS VAL LYS GLN          
SEQRES   4 D  222  ALA SER MET GLU ASP ILE PRO GLY ARG GLY HIS LYS TYR          
SEQRES   5 D  222  ARG LEU LYS PHE ALA VAL GLU GLU ILE ILE GLN LYS GLN          
SEQRES   6 D  222  VAL LYS VAL ASN CYS THR ALA GLU VAL LEU TYR PRO SER          
SEQRES   7 D  222  THR GLY GLN GLU THR ALA PRO GLU VAL ASN PHE THR PHE          
SEQRES   8 D  222  GLU GLY GLU THR GLY LYS ASN PRO ASP GLU GLU ASP ASN          
SEQRES   9 D  222  THR PHE TYR GLN ARG LEU LYS SER MET LYS GLU PRO LEU          
SEQRES  10 D  222  GLU ALA GLN ASN ILE PRO ASP ASN PHE GLY ASN VAL SER          
SEQRES  11 D  222  PRO GLU MET THR LEU VAL LEU HIS LEU ALA TRP VAL ALA          
SEQRES  12 D  222  CYS GLY TYR ILE ILE TRP GLN ASN SER THR GLU ASP THR          
SEQRES  13 D  222  TRP TYR LYS MET VAL LYS ILE GLN THR VAL LYS GLN VAL          
SEQRES  14 D  222  GLN ARG ASN ASP ASP PHE ILE GLU LEU ASP TYR THR ILE          
SEQRES  15 D  222  LEU LEU HIS ASN ILE ALA SER GLN GLU ILE ILE PRO TRP          
SEQRES  16 D  222  GLN MET GLN VAL LEU TRP HIS PRO GLN TYR GLY THR LYS          
SEQRES  17 D  222  VAL LYS HIS ASN SER ARG LEU PRO LYS GLU VAL GLN LEU          
SEQRES  18 D  222  GLU                                                          
HET    NAG  A 901      14                                                       
HET    NAG  C 901      14                                                       
HET     ZN  A 999       1                                                       
HET     ZN  C 999       1                                                       
HET    VAL  A 998       8                                                       
HET    VAL  C 998       8                                                       
HET    MPD  L   1       8                                                       
HET    MPD  L   2       8                                                       
HET    MPD  L   3       8                                                       
HET    MPD  L   4       8                                                       
HET    MPD  L   5       8                                                       
HET    MPD  L   6       8                                                       
HET    MPD  L   7       8                                                       
HET    MPD  L   8       8                                                       
HET    MPD  L   9       8                                                       
HET    MPD  L  10       8                                                       
HET    MPD  L  11       8                                                       
HET    MPD  L  12       8                                                       
HET    ACN  L  13       4                                                       
HETNAM     NAG N-ACETYL-D-GLUCOSAMINE                                           
HETNAM      ZN ZINC ION                                                         
HETNAM     VAL VALINE                                                           
HETNAM     MPD (4S)-2-METHYL-2,4-PENTANEDIOL                                    
HETNAM     ACN ACETONE                                                          
HETSYN     NAG NAG                                                              
FORMUL   5  NAG    2(C8 H15 N O6)                                               
FORMUL   7   ZN    2(ZN 2+)                                                     
FORMUL   9  VAL    2(C5 H11 N O2)                                               
FORMUL  11  MPD    12(C6 H14 O2)                                                
FORMUL  23  ACN    C3 H6 O1                                                     
FORMUL  24  HOH   *1153(H2 O1)                                                  
HELIX    1   1 SER A   14  PHE A   29  1                                  16    
HELIX    2   2 GLU A   72  TYR A   90  1                                  19    
HELIX    3   3 ASP A   93  MET A  103  1                                  11    
HELIX    4   4 ASN A  112  GLN A  122  1                                  11    
HELIX    5   5 ASP A  142  ASN A  146  5                                   5    
HELIX    6   6 GLU A  173  GLY A  187  1                                  15    
HELIX    7   7 ASP A  215  SER A  232  1                                  18    
HELIX    8   8 THR A  243  VAL A  247  1                                   5    
HELIX    9   9 SER A  253  ASN A  261  1                                   9    
HELIX   10  10 PRO A  282  ASN A  284  5                                   3    
HELIX   11  11 GLN A  285  ASP A  306  1                                  22    
HELIX   12  12 ASN B    7  GLY B   26  1                                  20    
HELIX   13  13 PRO B   99  MET B  113  1                                  15    
HELIX   14  14 SER B  130  SER B  152  1                                  23    
HELIX   15  15 SER C   14  PHE C   29  1                                  16    
HELIX   16  16 GLU C   72  TYR C   90  1                                  19    
HELIX   17  17 ASP C   93  MET C  103  1                                  11    
HELIX   18  18 ASN C  112  GLN C  122  1                                  11    
HELIX   19  19 ASP C  142  ASN C  146  5                                   5    
HELIX   20  20 GLU C  173  GLY C  187  1                                  15    
HELIX   21  21 ASP C  215  SER C  232  1                                  18    
HELIX   22  22 THR C  243  VAL C  247  1                                   5    
HELIX   23  23 SER C  253  ASN C  261  1                                   9    
HELIX   24  24 PRO C  282  ASN C  284  5                                   3    
HELIX   25  25 GLN C  285  ASP C  306  1                                  22    
HELIX   26  26 ASN D    7  GLY D   26  1                                  20    
HELIX   27  27 PRO D   99  SER D  112  1                                  14    
HELIX   28  28 SER D  130  GLU D  132  5                                   3    
HELIX   29  29 MET D  133  SER D  152  1                                  20    
SHEET    1  AA 8 ALA A  33  HIS A  40  0                                        
SHEET    2  AA 8 PRO A  46  PHE A  52 -1  O  MET A  47   N  ILE A  38           
SHEET    3  AA 8 ASP A 104  LEU A 108 -1  O  ILE A 105   N  PHE A  52           
SHEET    4  AA 8 ALA A  61  ALA A  66  1  O  VAL A  62   N  PHE A 106           
SHEET    5  AA 8 PHE A 189  HIS A 196  1  N  LYS A 190   O  ALA A  61           
SHEET    6  AA 8 PHE A 265  GLU A 270  1  O  PHE A 265   N  PHE A 192           
SHEET    7  AA 8 LEU A 201  TYR A 204 -1  O  LEU A 201   N  GLU A 270           
SHEET    8  AA 8 GLN A 239  PRO A 242  1  O  GLN A 239   N  LEU A 202           
SHEET    1  BA 4 PHE B  32  ILE B  45  0                                        
SHEET    2  BA 4 GLY B  49  GLU B  60 -1  O  GLY B  49   N  ILE B  45           
SHEET    3  BA 4 LYS B  67  PRO B  77 -1  O  VAL B  68   N  VAL B  58           
SHEET    4  BA 4 GLU B  86  PHE B  91 -1  O  GLU B  86   N  LEU B  75           
SHEET    1  BB 5 GLU B 118  ILE B 122  0                                        
SHEET    2  BB 5 TYR B 158  VAL B 169 -1  O  ILE B 163   N  ILE B 122           
SHEET    3  BB 5 ILE B 176  ASN B 186 -1  O  GLU B 177   N  VAL B 169           
SHEET    4  BB 5 ILE B 192  HIS B 202 -1  O  ILE B 193   N  LEU B 184           
SHEET    5  BB 5 GLY B 206  ARG B 214 -1  O  GLY B 206   N  HIS B 202           
SHEET    1  CA 8 ALA C  33  HIS C  40  0                                        
SHEET    2  CA 8 PRO C  46  PHE C  52 -1  O  MET C  47   N  ILE C  38           
SHEET    3  CA 8 ASP C 104  LEU C 108 -1  O  ILE C 105   N  PHE C  52           
SHEET    4  CA 8 ALA C  61  ALA C  66  1  O  VAL C  62   N  PHE C 106           
SHEET    5  CA 8 PHE C 189  HIS C 196  1  N  LYS C 190   O  ALA C  61           
SHEET    6  CA 8 PHE C 265  GLU C 270  1  O  PHE C 265   N  PHE C 192           
SHEET    7  CA 8 LEU C 201  TYR C 204 -1  O  LEU C 201   N  GLU C 270           
SHEET    8  CA 8 GLN C 239  PRO C 242  1  O  GLN C 239   N  LEU C 202           
SHEET    1  DA 4 PHE D  32  ILE D  45  0                                        
SHEET    2  DA 4 GLY D  49  GLU D  60 -1  O  GLY D  49   N  ILE D  45           
SHEET    3  DA 4 LYS D  67  PRO D  77 -1  O  VAL D  68   N  VAL D  58           
SHEET    4  DA 4 GLU D  86  GLU D  92 -1  O  GLU D  86   N  LEU D  75           
SHEET    1  DB 5 GLU D 118  ILE D 122  0                                        
SHEET    2  DB 5 TYR D 158  VAL D 169 -1  O  ILE D 163   N  ILE D 122           
SHEET    3  DB 5 ILE D 176  ASN D 186 -1  O  GLU D 177   N  VAL D 169           
SHEET    4  DB 5 ILE D 192  TRP D 201 -1  O  ILE D 193   N  LEU D 184           
SHEET    5  DB 5 THR D 207  ARG D 214 -1  O  LYS D 208   N  LEU D 200           
SSBOND   1 CYS A  138    CYS A  161                          1555   1555  2.04  
SSBOND   2 CYS C  138    CYS C  161                          1555   1555  2.03  
LINK         ND2 ASN A 148                 C1  NAG A 901     1555   1555  1.45  
LINK        ZN    ZN A 999                 OE1 GLU A  72     1555   1555  2.28  
LINK        ZN    ZN A 999                 OE2 GLU A  72     1555   1555  2.27  
LINK        ZN    ZN A 999                 O   HOH A2390     1555   1555  2.20  
LINK        ZN    ZN A 999                 ND1 HIS A 196     1555   1555  2.03  
LINK        ZN    ZN A 999                 ND1 HIS A  69     1555   1555  2.03  
LINK         ND2 ASN C 148                 C1  NAG C 901     1555   1555  1.45  
LINK        ZN    ZN C 999                 ND1 HIS C 196     1555   1555  2.07  
LINK        ZN    ZN C 999                 O   HOH C2361     1555   1555  2.24  
LINK        ZN    ZN C 999                 OE1 GLU C  72     1555   1555  2.32  
LINK        ZN    ZN C 999                 OE2 GLU C  72     1555   1555  2.31  
LINK        ZN    ZN C 999                 ND1 HIS C  69     1555   1555  2.02  
CISPEP   1 SER A  197    TYR A  198          0        -2.55                     
CISPEP   2 PRO A  205    TYR A  206          0         3.59                     
CISPEP   3 ARG A  272    ASP A  273          0        -6.49                     
CISPEP   4 ILE B  122    PRO B  123          0        -5.37                     
CISPEP   5 SER C  197    TYR C  198          0        -3.04                     
CISPEP   6 PRO C  205    TYR C  206          0         1.89                     
CISPEP   7 ARG C  272    ASP C  273          0        -7.70                     
CISPEP   8 ILE D  122    PRO D  123          0        -6.81                     
SITE     1 AC1  7 ASN A 148  HOH A2221  HOH A2385  HOH A2386                    
SITE     2 AC1  7 HOH A2387  HOH A2388  HOH A2389                               
SITE     1 AC2  5 ASN C 148  HOH C2227  HOH C2358  HOH C2359                    
SITE     2 AC2  5 HOH C2360                                                     
SITE     1 AC3  4 HIS A  69  GLU A  72  HIS A 196  HOH A2390                    
SITE     1 AC4  4 HIS C  69  GLU C  72  HIS C 196  HOH C2361                    
SITE     1 AC5  8 HIS C  69  ARG C 127  ASN C 144  ARG C 145                    
SITE     2 AC5  8 MET C 203  TYR C 248  GLU C 270  HOH C2361                    
SITE     1 AC6  9 HIS A  69  ARG A 127  ASN A 144  ARG A 145                    
SITE     2 AC6  9 MET A 203  TYR A 248  GLU A 270  HOH A2331                    
SITE     3 AC6  9 HOH A2390                                                     
SITE     1 AC7  5 ASP C 215  TYR C 259  LYS C 264  HOH L2001                    
SITE     2 AC7  5 HOH L2002                                                     
SITE     1 AC8  3 TYR C 277  LYS D  64  HIS D 138                               
SITE     1 AC9  9 GLY C 275  GLN D  18  ASN D  19  GLU D  33                    
SITE     2 AC9  9 TRP D 141  MET D 160  HOH D2122  HOH L2003                    
SITE     3 AC9  9 HOH L2004                                                     
SITE     1 BC1  5 HOH C2263  VAL D  34  HOH D2010  HOH D2020                    
SITE     2 BC1  5 HOH D2124                                                     
SITE     1 BC2  5 ASN C 159  GLU D 191  ARG D 214  HOH L2007                    
SITE     2 BC2  5 HOH L2008                                                     
SITE     1 BC3  4 PRO A  30  ASP A  31  HOH L2009  HOH L2010                    
SITE     1 BC4  5 HOH A2284  VAL B  34  HOH B2011  HOH L2011                    
SITE     2 BC4  5 HOH L2012                                                     
SITE     1 BC5  4 ASP A 215  TYR A 259  LYS A 264  HOH L2013                    
SITE     1 BC6 10 GLY A 275  HOH A2347  GLN B  18  ASN B  19                    
SITE     2 BC6 10 TRP B 141  LYS B 159  MET B 160  HOH B2049                    
SITE     3 BC6 10 HOH B2166  HOH L2014                                          
SITE     1 BC7  4 TYR A 277  LYS B  64  THR B 134  HIS B 138                    
SITE     1 BC8  8 ARG A  58  GLN A 184  LYS A 185  HIS A 186                    
SITE     2 BC8  8 GLU D 118  ALA D 119  GLN D 120  HOH L2016                    
SITE     1 BC9  6 GLU B 118  ARG C  58  GLN C 184  LYS C 185                    
SITE     2 BC9  6 HIS C 186  HOH L2017                                          
SITE     1 CC1  2 HOH B2108  GLU D 132                                          
CRYST1   78.922   96.651   92.358  90.00  99.60  90.00 P 1 21 1      4          
ORIGX1      1.000000  0.000000  0.000000        0.00000                         
ORIGX2      0.000000  1.000000  0.000000        0.00000                         
ORIGX3      0.000000  0.000000  1.000000        0.00000                         
SCALE1      0.012671  0.000000  0.002143        0.00000                         
SCALE2      0.000000  0.010347  0.000000        0.00000                         
SCALE3      0.000000  0.000000  0.010981        0.00000                         
ATOM      1  N   SER A   3      24.308  19.409  92.314  1.00 10.63           N  
ATOM      2  CA  SER A   3      22.835  19.549  92.560  1.00 10.85           C  
ATOM      3  C   SER A   3      22.575  20.121  93.943  1.00 10.58           C  
ATOM      4  O   SER A   3      23.418  19.996  94.837  1.00 11.29           O  
ATOM      5  CB  SER A   3      22.115  18.191  92.448  1.00  9.84           C  
ATOM      6  OG  SER A   3      22.728  17.211  93.290  1.00 11.90           O  
ATOM      7  N   SER A   4      21.394  20.719  94.087  1.00 11.20           N  
ATOM      8  CA  SER A   4      20.866  21.197  95.367  1.00 11.69           C  
ATOM      9  C   SER A   4      19.400  20.827  95.425  1.00 11.43           C  
ATOM     10  O   SER A   4      18.711  20.772  94.400  1.00 12.12           O  
ATOM     11  CB  SER A   4      21.027  22.725  95.477  1.00 12.38           C  
ATOM     12  OG  SER A   4      20.377  23.176  96.655  1.00 16.85           O  
ATOM     13  N   ASN A   5      18.901  20.579  96.628  1.00 11.93           N  
ATOM     14  CA  ASN A   5      17.464  20.363  96.774  1.00 12.98           C  
ATOM     15  C   ASN A   5      16.833  21.443  97.652  1.00 13.94           C  
ATOM     16  O   ASN A   5      15.755  21.219  98.228  1.00 15.37           O  
ATOM     17  CB  ASN A   5      17.148  18.953  97.284  1.00 12.45           C  
ATOM     18  CG  ASN A   5      17.803  18.643  98.608  1.00 11.62           C  
ATOM     19  OD1 ASN A   5      18.225  19.555  99.333  1.00 11.77           O  
ATOM     20  ND2 ASN A   5      17.875  17.352  98.950  1.00  9.84           N  
ATOM     21  N   ASN A   6      17.501  22.587  97.750  1.00 14.59           N  
ATOM     22  CA  ASN A   6      17.067  23.643  98.669  1.00 16.17           C  
ATOM     23  C   ASN A   6      17.129  25.033  98.060  1.00 15.74           C  
ATOM     24  O   ASN A   6      17.186  26.036  98.787  1.00 17.56           O  
ATOM     25  CB AASN A   6      17.974  23.607  99.906  0.50 16.74           C  
ATOM     26  CG AASN A   6      17.442  24.446 101.056  0.50 19.19           C  
ATOM     27  OD1AASN A   6      16.281  24.315 101.458  0.50 21.92           O  
ATOM     28  ND2AASN A   6      18.293  25.313 101.590  0.50 21.86           N  
ATOM     29  CB BASN A   6      17.762  23.535 100.038  0.50 16.73           C  
ATOM     30  CG BASN A   6      19.216  23.974 100.019  0.50 17.68           C  
ATOM     31  OD1BASN A   6      19.778  24.320  98.986  0.50 20.69           O  
ATOM     32  ND2BASN A   6      19.833  23.966 101.195  0.50 22.48           N  
ATOM     33  N   PHE A   7      17.128  25.102  96.734  1.00 14.05           N  
ATOM     34  CA  PHE A   7      17.089  26.407  96.065  1.00 13.22           C  
ATOM     35  C   PHE A   7      15.844  26.543  95.193  1.00 13.27           C  
ATOM     36  O   PHE A   7      15.780  26.046  94.062  1.00 13.57           O  
ATOM     37  CB  PHE A   7      18.372  26.635  95.257  1.00 13.74           C  
ATOM     38  CG  PHE A   7      18.577  28.061  94.878  1.00 12.24           C  
ATOM     39  CD1 PHE A   7      17.957  28.574  93.733  1.00 12.09           C  
ATOM     40  CD2 PHE A   7      19.366  28.905  95.676  1.00 12.06           C  
ATOM     41  CE1 PHE A   7      18.130  29.918  93.377  1.00 11.66           C  
ATOM     42  CE2 PHE A   7      19.543  30.238  95.336  1.00 12.73           C  
ATOM     43  CZ  PHE A   7      18.933  30.742  94.173  1.00 13.55           C  
ATOM     44  N   ASN A   8      14.851  27.247  95.724  1.00 12.20           N  
ATOM     45  CA  ASN A   8      13.609  27.484  94.995  1.00 12.45           C  
ATOM     46  C   ASN A   8      13.770  28.741  94.147  1.00 12.03           C  
ATOM     47  O   ASN A   8      13.973  29.838  94.676  1.00 11.54           O  
ATOM     48  CB  ASN A   8      12.484  27.656  96.022  1.00 13.00           C  
ATOM     49  CG  ASN A   8      11.123  27.966  95.402  1.00 15.49           C  
ATOM     50  OD1 ASN A   8      10.959  28.037  94.187  1.00 14.71           O  
ATOM     51  ND2 ASN A   8      10.119  28.159  96.280  1.00 18.90           N  
ATOM     52  N   TYR A   9      13.702  28.589  92.826  1.00 11.59           N  
ATOM     53  CA  TYR A   9      13.893  29.747  91.943  1.00 11.02           C  
ATOM     54  C   TYR A   9      12.708  30.711  91.982  1.00 11.42           C  
ATOM     55  O   TYR A   9      12.798  31.827  91.461  1.00 11.67           O  
ATOM     56  CB  TYR A   9      14.191  29.293  90.512  1.00 11.55           C  
ATOM     57  CG  TYR A   9      15.600  28.807  90.327  1.00 10.24           C  
ATOM     58  CD1 TYR A   9      15.957  27.472  90.600  1.00 10.46           C  
ATOM     59  CD2 TYR A   9      16.577  29.678  89.887  1.00  9.22           C  
ATOM     60  CE1 TYR A   9      17.274  27.050  90.426  1.00 11.19           C  
ATOM     61  CE2 TYR A   9      17.894  29.274  89.707  1.00  9.78           C  
ATOM     62  CZ  TYR A   9      18.225  27.951  89.984  1.00 10.98           C  
ATOM     63  OH  TYR A   9      19.540  27.562  89.818  1.00 11.52           O  
ATOM     64  N   GLY A  10      11.617  30.276  92.608  1.00 10.76           N  
ATOM     65  CA  GLY A  10      10.437  31.136  92.817  1.00 11.39           C  
ATOM     66  C   GLY A  10      10.418  31.790  94.182  1.00 12.07           C  
ATOM     67  O   GLY A  10       9.346  32.153  94.690  1.00 12.47           O  
ATOM     68  N   ALA A  11      11.594  31.920  94.800  1.00 11.06           N  
ATOM     69  CA  ALA A  11      11.740  32.625  96.088  1.00 10.60           C  
ATOM     70  C   ALA A  11      12.944  33.546  96.010  1.00 10.56           C  
ATOM     71  O   ALA A  11      13.861  33.302  95.219  1.00 11.21           O  
ATOM     72  CB  ALA A  11      11.928  31.649  97.241  1.00 12.48           C  
ATOM     73  N   TYR A  12      12.950  34.578  96.844  1.00 10.82           N  
ATOM     74  CA  TYR A  12      14.106  35.464  96.938  1.00 10.56           C  
ATOM     75  C   TYR A  12      15.107  34.850  97.901  1.00 11.13           C  
ATOM     76  O   TYR A  12      14.714  34.187  98.887  1.00 14.26           O  
ATOM     77  CB  TYR A  12      13.654  36.813  97.480  1.00 11.48           C  
ATOM     78  CG  TYR A  12      12.800  37.581  96.490  1.00  9.49           C  
ATOM     79  CD1 TYR A  12      13.356  38.078  95.303  1.00 10.54           C  
ATOM     80  CD2 TYR A  12      11.438  37.774  96.724  1.00 10.98           C  
ATOM     81  CE1 TYR A  12      12.601  38.781  94.388  1.00 10.55           C  
ATOM     82  CE2 TYR A  12      10.643  38.501  95.812  1.00 10.75           C  
ATOM     83  CZ  TYR A  12      11.234  38.979  94.634  1.00 10.25           C  
ATOM     84  OH  TYR A  12      10.466  39.697  93.747  1.00 11.70           O  
ATOM     85  N   HIS A  13      16.392  35.063  97.604  1.00 10.18           N  
ATOM     86  CA  HIS A  13      17.477  34.413  98.339  1.00 10.80           C  
ATOM     87  C   HIS A  13      18.498  35.359  98.907  1.00 10.95           C  
ATOM     88  O   HIS A  13      18.650  36.489  98.443  1.00 11.56           O  
ATOM     89  CB  HIS A  13      18.163  33.401  97.433  1.00 11.06           C  
ATOM     90  CG  HIS A  13      17.304  32.215  97.167  1.00 11.81           C  
ATOM     91  ND1 HIS A  13      17.157  31.202  98.085  1.00 13.82           N  
ATOM     92  CD2 HIS A  13      16.521  31.890  96.106  1.00 13.22           C  
ATOM     93  CE1 HIS A  13      16.317  30.299  97.605  1.00 14.35           C  
ATOM     94  NE2 HIS A  13      15.921  30.692  96.409  1.00 13.87           N  
ATOM     95  N   SER A  14      19.232  34.868  99.915  1.00 11.07           N  
ATOM     96  CA  SER A  14      20.348  35.633 100.496  1.00 11.41           C  
ATOM     97  C   SER A  14      21.508  35.690  99.521  1.00 10.74           C  
ATOM     98  O   SER A  14      21.593  34.888  98.602  1.00 10.92           O  
ATOM     99  CB  SER A  14      20.836  34.964 101.790  1.00 11.73           C  
ATOM    100  OG  SER A  14      21.446  33.709 101.499  1.00 12.76           O  
ATOM    101  N   LEU A  15      22.431  36.615  99.771  1.00 10.92           N  
ATOM    102  CA  LEU A  15      23.669  36.678  99.005  1.00 10.84           C  
ATOM    103  C   LEU A  15      24.406  35.321  99.043  1.00 11.69           C  
ATOM    104  O   LEU A  15      24.864  34.825  98.003  1.00 11.08           O  
ATOM    105  CB  LEU A  15      24.564  37.780  99.587  1.00 11.03           C  
ATOM    106  CG  LEU A  15      25.847  37.964  98.753  1.00 10.30           C  
ATOM    107  CD1 LEU A  15      25.537  38.647  97.411  1.00 12.10           C  
ATOM    108  CD2 LEU A  15      26.835  38.823  99.550  1.00 11.31           C  
ATOM    109  N   GLU A  16      24.550  34.760 100.246  1.00 12.29           N  
ATOM    110  CA  GLU A  16      25.246  33.482 100.410  1.00 14.44           C  
ATOM    111  C   GLU A  16      24.590  32.393  99.568  1.00 12.17           C  
ATOM    112  O   GLU A  16      25.275  31.584  98.936  1.00 12.28           O  
ATOM    113  CB  GLU A  16      25.248  33.078 101.892  1.00 14.74           C  
ATOM    114  CG  GLU A  16      25.910  31.738 102.183  1.00 20.70           C  
ATOM    115  CD  GLU A  16      25.844  31.326 103.650  1.00 21.73           C  
ATOM    116  OE1 GLU A  16      26.175  30.146 103.958  1.00 30.67           O  
ATOM    117  OE2 GLU A  16      25.450  32.155 104.514  1.00 30.70           O  
ATOM    118  N   ALA A  17      23.252  32.372  99.582  1.00 10.94           N  
ATOM    119  CA  ALA A  17      22.518  31.345  98.856  1.00 10.94           C  
ATOM    120  C   ALA A  17      22.703  31.494  97.350  1.00 10.80           C  
ATOM    121  O   ALA A  17      22.866  30.495  96.635  1.00 10.98           O  
ATOM    122  CB  ALA A  17      21.045  31.367  99.226  1.00 11.51           C  
ATOM    123  N   ILE A  18      22.681  32.739  96.872  1.00 10.64           N  
ATOM    124  CA  ILE A  18      22.946  32.978  95.438  1.00 10.93           C  
ATOM    125  C   ILE A  18      24.338  32.553  95.046  1.00 10.84           C  
ATOM    126  O   ILE A  18      24.505  31.856  94.048  1.00 10.59           O  
ATOM    127  CB  ILE A  18      22.702  34.440  95.078  1.00 10.36           C  
ATOM    128  CG1 ILE A  18      21.206  34.740  95.224  1.00 11.30           C  
ATOM    129  CG2 ILE A  18      23.150  34.708  93.648  1.00 12.14           C  
ATOM    130  CD1 ILE A  18      20.863  36.263  95.119  1.00 12.73           C  
ATOM    131  N   TYR A  19      25.330  32.930  95.854  1.00 10.27           N  
ATOM    132  CA  TYR A  19      26.713  32.546  95.552  1.00 10.70           C  
ATOM    133  C   TYR A  19      26.864  31.016  95.536  1.00 11.00           C  
ATOM    134  O   TYR A  19      27.542  30.453  94.673  1.00 11.12           O  
ATOM    135  CB  TYR A  19      27.656  33.137  96.588  1.00 11.20           C  
ATOM    136  CG  TYR A  19      27.949  34.627  96.424  1.00 10.77           C  
ATOM    137  CD1 TYR A  19      28.820  35.254  97.294  1.00 10.36           C  
ATOM    138  CD2 TYR A  19      27.381  35.375  95.395  1.00 10.57           C  
ATOM    139  CE1 TYR A  19      29.159  36.611  97.154  1.00 11.42           C  
ATOM    140  CE2 TYR A  19      27.679  36.742  95.234  1.00 10.99           C  
ATOM    141  CZ  TYR A  19      28.582  37.341  96.123  1.00 11.57           C  
ATOM    142  OH  TYR A  19      28.920  38.674  95.976  1.00 12.85           O  
ATOM    143  N   HIS A  20      26.225  30.347  96.490  1.00 11.03           N  
ATOM    144  CA  HIS A  20      26.301  28.889  96.563  1.00 11.87           C  
ATOM    145  C   HIS A  20      25.632  28.271  95.333  1.00 11.48           C  
ATOM    146  O   HIS A  20      26.141  27.302  94.767  1.00 11.68           O  
ATOM    147  CB  HIS A  20      25.625  28.415  97.849  1.00 12.39           C  
ATOM    148  CG  HIS A  20      25.784  26.963  98.122  1.00 17.69           C  
ATOM    149  ND1 HIS A  20      24.980  26.006  97.541  1.00 21.90           N  
ATOM    150  CD2 HIS A  20      26.622  26.300  98.955  1.00 22.17           C  
ATOM    151  CE1 HIS A  20      25.337  24.810  97.980  1.00 23.56           C  
ATOM    152  NE2 HIS A  20      26.330  24.960  98.839  1.00 22.66           N  
ATOM    153  N   GLU A  21      24.506  28.838  94.912  1.00 10.70           N  
ATOM    154  CA  GLU A  21      23.812  28.284  93.740  1.00 10.93           C  
ATOM    155  C   GLU A  21      24.625  28.530  92.450  1.00 10.51           C  
ATOM    156  O   GLU A  21      24.649  27.687  91.554  1.00 10.37           O  
ATOM    157  CB  GLU A  21      22.383  28.824  93.647  1.00 10.54           C  
ATOM    158  CG  GLU A  21      21.522  28.244  92.518  1.00 10.11           C  
ATOM    159  CD  GLU A  21      21.236  26.745  92.631  1.00 10.97           C  
ATOM    160  OE1 GLU A  21      21.671  26.105  93.606  1.00 11.38           O  
ATOM    161  OE2 GLU A  21      20.558  26.215  91.723  1.00 10.72           O  
ATOM    162  N   MET A  22      25.314  29.669  92.357  1.00  9.90           N  
ATOM    163  CA  MET A  22      26.246  29.863  91.238  1.00 10.21           C  
ATOM    164  C   MET A  22      27.322  28.780  91.212  1.00 10.71           C  
ATOM    165  O   MET A  22      27.677  28.247  90.147  1.00 10.88           O  
ATOM    166  CB  MET A  22      26.913  31.239  91.341  1.00 10.46           C  
ATOM    167  CG  MET A  22      25.896  32.359  91.156  1.00  9.88           C  
ATOM    168  SD  MET A  22      26.601  34.002  91.525  1.00 11.42           S  
ATOM    169  CE  MET A  22      27.753  34.218  90.146  1.00 11.02           C  
ATOM    170  N   ASP A  23      27.869  28.455  92.390  1.00 10.42           N  
ATOM    171  CA  ASP A  23      28.870  27.408  92.486  1.00 12.18           C  
ATOM    172  C   ASP A  23      28.278  26.056  92.064  1.00 11.67           C  
ATOM    173  O   ASP A  23      28.919  25.273  91.354  1.00 11.70           O  
ATOM    174  CB  ASP A  23      29.365  27.332  93.935  1.00 12.53           C  
ATOM    175  CG  ASP A  23      30.888  27.301  94.049  1.00 20.82           C  
ATOM    176  OD1 ASP A  23      31.382  27.125  95.198  1.00 26.86           O  
ATOM    177  OD2 ASP A  23      31.682  27.470  93.090  1.00 25.92           O  
ATOM    178  N   ASN A  24      27.050  25.796  92.503  1.00 10.40           N  
ATOM    179  CA  ASN A  24      26.332  24.545  92.172  1.00 10.87           C  
ATOM    180  C   ASN A  24      26.138  24.401  90.659  1.00 10.95           C  
ATOM    181  O   ASN A  24      26.333  23.310  90.075  1.00 10.84           O  
ATOM    182  CB  ASN A  24      24.979  24.578  92.884  1.00 10.68           C  
ATOM    183  CG  ASN A  24      24.154  23.377  92.615  1.00 13.37           C  
ATOM    184  OD1 ASN A  24      24.671  22.259  92.493  1.00 11.93           O  
ATOM    185  ND2 ASN A  24      22.831  23.574  92.557  1.00 12.01           N  
ATOM    186  N   ILE A  25      25.754  25.508  90.021  1.00 10.23           N  
ATOM    187  CA  ILE A  25      25.542  25.485  88.573  1.00 11.14           C  
ATOM    188  C   ILE A  25      26.838  25.182  87.850  1.00 10.54           C  
ATOM    189  O   ILE A  25      26.877  24.329  86.965  1.00 11.05           O  
ATOM    190  CB  ILE A  25      24.968  26.836  88.107  1.00 10.94           C  
ATOM    191  CG1 ILE A  25      23.497  26.924  88.528  1.00 11.55           C  
ATOM    192  CG2 ILE A  25      25.074  26.975  86.583  1.00 12.42           C  
ATOM    193  CD1 ILE A  25      22.856  28.329  88.438  1.00 10.97           C  
ATOM    194  N   ALA A  26      27.903  25.891  88.227  1.00 10.59           N  
ATOM    195  CA  ALA A  26      29.201  25.668  87.584  1.00 11.50           C  
ATOM    196  C   ALA A  26      29.772  24.276  87.881  1.00 11.40           C  
ATOM    197  O   ALA A  26      30.445  23.687  87.036  1.00 12.75           O  
ATOM    198  CB  ALA A  26      30.212  26.757  88.015  1.00 12.14           C  
ATOM    199  N   ALA A  27      29.477  23.734  89.057  1.00 10.88           N  
ATOM    200  CA  ALA A  27      29.998  22.409  89.386  1.00 11.30           C  
ATOM    201  C   ALA A  27      29.336  21.290  88.578  1.00 10.52           C  
ATOM    202  O   ALA A  27      29.985  20.278  88.283  1.00 11.41           O  
ATOM    203  CB  ALA A  27      29.898  22.138  90.870  1.00 11.60           C  
ATOM    204  N   ASP A  28      28.060  21.449  88.235  1.00  9.92           N  
ATOM    205  CA  ASP A  28      27.384  20.379  87.484  1.00  9.57           C  
ATOM    206  C   ASP A  28      27.542  20.530  85.985  1.00  9.47           C  
ATOM    207  O   ASP A  28      27.385  19.573  85.246  1.00  9.59           O  
ATOM    208  CB  ASP A  28      25.883  20.351  87.799  1.00  9.40           C  
ATOM    209  CG  ASP A  28      25.560  19.753  89.156  1.00 11.87           C  
ATOM    210  OD1 ASP A  28      26.495  19.375  89.928  1.00 12.22           O  
ATOM    211  OD2 ASP A  28      24.349  19.663  89.526  1.00 11.64           O  
ATOM    212  N   PHE A  29      27.846  21.753  85.538  1.00  9.51           N  
ATOM    213  CA  PHE A  29      28.036  22.005  84.105  1.00 10.29           C  
ATOM    214  C   PHE A  29      29.385  22.632  83.834  1.00 10.25           C  
ATOM    215  O   PHE A  29      29.458  23.666  83.147  1.00 10.76           O  
ATOM    216  CB  PHE A  29      26.886  22.881  83.574  1.00  9.86           C  
ATOM    217  CG  PHE A  29      25.542  22.248  83.771  1.00  9.69           C  
ATOM    218  CD1 PHE A  29      24.833  22.440  84.957  1.00  9.90           C  
ATOM    219  CD2 PHE A  29      24.990  21.452  82.767  1.00 10.87           C  
ATOM    220  CE1 PHE A  29      23.589  21.806  85.154  1.00 10.68           C  
ATOM    221  CE2 PHE A  29      23.740  20.854  82.943  1.00 12.31           C  
ATOM    222  CZ  PHE A  29      23.048  21.030  84.151  1.00 11.05           C  
ATOM    223  N   PRO A  30      30.466  21.997  84.303  1.00 10.25           N  
ATOM    224  CA  PRO A  30      31.780  22.637  84.286  1.00 11.57           C  
ATOM    225  C   PRO A  30      32.395  22.786  82.897  1.00 11.98           C  
ATOM    226  O   PRO A  30      33.350  23.557  82.754  1.00 13.40           O  
ATOM    227  CB  PRO A  30      32.644  21.695  85.130  1.00 11.15           C  
ATOM    228  CG  PRO A  30      32.049  20.340  84.927  1.00 11.27           C  
ATOM    229  CD  PRO A  30      30.547  20.645  84.901  1.00  9.82           C  
ATOM    230  N   ASP A  31      31.868  22.077  81.901  1.00 11.82           N  
ATOM    231  CA  ASP A  31      32.376  22.267  80.547  1.00 13.20           C  
ATOM    232  C   ASP A  31      31.728  23.464  79.858  1.00 12.73           C  
ATOM    233  O   ASP A  31      32.101  23.795  78.719  1.00 13.48           O  
ATOM    234  CB  ASP A  31      32.155  21.025  79.698  1.00 12.89           C  
ATOM    235  CG  ASP A  31      33.073  19.880  80.092  1.00 19.22           C  
ATOM    236  OD1 ASP A  31      34.172  20.139  80.624  1.00 24.84           O  
ATOM    237  OD2 ASP A  31      32.789  18.705  79.857  1.00 24.22           O  
ATOM    238  N   LEU A  32      30.767  24.097  80.531  1.00 11.74           N  
ATOM    239  CA  LEU A  32      30.068  25.252  79.983  1.00 12.48           C  
ATOM    240  C   LEU A  32      30.173  26.477  80.876  1.00 11.70           C  
ATOM    241  O   LEU A  32      30.270  27.614  80.384  1.00 12.55           O  
ATOM    242  CB  LEU A  32      28.578  24.924  79.779  1.00 12.38           C  
ATOM    243  CG  LEU A  32      27.731  26.058  79.187  1.00 14.65           C  
ATOM    244  CD1 LEU A  32      28.194  26.372  77.766  1.00 15.98           C  
ATOM    245  CD2 LEU A  32      26.237  25.744  79.180  1.00 16.16           C  
ATOM    246  N   ALA A  33      30.128  26.261  82.184  1.00  9.56           N  
ATOM    247  CA  ALA A  33      30.020  27.385  83.129  1.00 10.13           C  
ATOM    248  C   ALA A  33      31.123  27.336  84.165  1.00 10.86           C  
ATOM    249  O   ALA A  33      31.504  26.253  84.632  1.00 10.97           O  
ATOM    250  CB  ALA A  33      28.654  27.310  83.808  1.00 11.00           C  
ATOM    251  N   ARG A  34      31.620  28.518  84.547  1.00 10.21           N  
ATOM    252  CA  ARG A  34      32.636  28.629  85.593  1.00 12.90           C  
ATOM    253  C   ARG A  34      32.324  29.843  86.439  1.00 11.48           C  
ATOM    254  O   ARG A  34      32.001  30.903  85.891  1.00 11.04           O  
ATOM    255  CB  ARG A  34      34.027  28.822  84.971  1.00 12.51           C  
ATOM    256  CG  ARG A  34      35.168  28.808  85.991  1.00 17.53           C  
ATOM    257  CD  ARG A  34      36.555  28.594  85.385  1.00 19.99           C  
ATOM    258  NE  ARG A  34      36.930  29.701  84.509  1.00 29.43           N  
ATOM    259  CZ  ARG A  34      37.667  30.751  84.881  1.00 33.66           C  
ATOM    260  NH1 ARG A  34      37.938  31.714  83.997  1.00 36.36           N  
ATOM    261  NH2 ARG A  34      38.135  30.847  86.126  1.00 34.23           N  
ATOM    262  N   ARG A  35      32.427  29.708  87.765  1.00 10.60           N  
ATOM    263  CA  ARG A  35      32.233  30.877  88.637  1.00 11.60           C  
ATOM    264  C   ARG A  35      33.588  31.546  88.792  1.00 12.12           C  
ATOM    265  O   ARG A  35      34.592  30.889  89.125  1.00 13.09           O  
ATOM    266  CB  ARG A  35      31.637  30.452  89.989  1.00 11.45           C  
ATOM    267  CG  ARG A  35      31.178  31.650  90.810  1.00 11.06           C  
ATOM    268  CD  ARG A  35      30.692  31.300  92.194  1.00 10.06           C  
ATOM    269  NE  ARG A  35      31.803  30.931  93.078  1.00 11.19           N  
ATOM    270  CZ  ARG A  35      31.652  30.689  94.377  1.00 12.55           C  
ATOM    271  NH1 ARG A  35      30.444  30.750  94.937  1.00 12.73           N  
ATOM    272  NH2 ARG A  35      32.704  30.388  95.116  1.00 13.31           N  
ATOM    273  N   VAL A  36      33.629  32.852  88.521  1.00 11.08           N  
ATOM    274  CA  VAL A  36      34.890  33.600  88.493  1.00 11.71           C  
ATOM    275  C   VAL A  36      34.791  34.777  89.460  1.00 11.68           C  
ATOM    276  O   VAL A  36      33.833  35.531  89.410  1.00 11.51           O  
ATOM    277  CB  VAL A  36      35.161  34.133  87.072  1.00 11.36           C  
ATOM    278  CG1 VAL A  36      36.462  34.959  87.017  1.00 13.54           C  
ATOM    279  CG2 VAL A  36      35.259  32.958  86.076  1.00 13.05           C  
ATOM    280  N   LYS A  37      35.798  34.938  90.327  1.00 11.00           N  
ATOM    281  CA  LYS A  37      35.853  36.080  91.248  1.00 12.68           C  
ATOM    282  C   LYS A  37      36.446  37.262  90.483  1.00 12.87           C  
ATOM    283  O   LYS A  37      37.560  37.145  89.930  1.00 14.72           O  
ATOM    284  CB  LYS A  37      36.748  35.735  92.471  1.00 11.91           C  
ATOM    285  CG  LYS A  37      36.608  36.795  93.581  1.00 15.92           C  
ATOM    286  CD  LYS A  37      37.483  36.506  94.816  1.00 16.55           C  
ATOM    287  CE  LYS A  37      37.161  35.184  95.516  1.00 22.64           C  
ATOM    288  NZ  LYS A  37      38.147  34.874  96.621  1.00 24.28           N  
ATOM    289  N   ILE A  38      35.727  38.387  90.447  1.00 12.58           N  
ATOM    290  CA  ILE A  38      36.203  39.546  89.675  1.00 12.59           C  
ATOM    291  C   ILE A  38      36.661  40.713  90.543  1.00 13.16           C  
ATOM    292  O   ILE A  38      37.146  41.721  90.016  1.00 13.38           O  
ATOM    293  CB  ILE A  38      35.146  40.058  88.678  1.00 12.59           C  
ATOM    294  CG1 ILE A  38      33.920  40.641  89.416  1.00 12.99           C  
ATOM    295  CG2 ILE A  38      34.752  38.944  87.673  1.00 13.69           C  
ATOM    296  CD1 ILE A  38      32.958  41.492  88.500  1.00 14.13           C  
ATOM    297  N   GLY A  39      36.458  40.602  91.846  1.00 13.15           N  
ATOM    298  CA  GLY A  39      36.867  41.680  92.755  1.00 13.59           C  
ATOM    299  C   GLY A  39      36.205  41.521  94.097  1.00 13.27           C  
ATOM    300  O   GLY A  39      35.679  40.467  94.415  1.00 13.27           O  
ATOM    301  N   HIS A  40      36.241  42.592  94.887  1.00 14.79           N  
ATOM    302  CA  HIS A  40      35.687  42.594  96.240  1.00 14.41           C  
ATOM    303  C   HIS A  40      34.923  43.895  96.398  1.00 15.22           C  
ATOM    304  O   HIS A  40      35.278  44.910  95.795  1.00 17.65           O  
ATOM    305  CB AHIS A  40      36.781  42.447  97.309  0.50 14.26           C  
ATOM    306  CG AHIS A  40      37.342  41.059  97.413  0.50 12.06           C  
ATOM    307  ND1AHIS A  40      38.373  40.612  96.614  0.50 13.26           N  
ATOM    308  CD2AHIS A  40      37.006  40.017  98.212  0.50 10.64           C  
ATOM    309  CE1AHIS A  40      38.647  39.355  96.918  0.50 12.14           C  
ATOM    310  NE2AHIS A  40      37.823  38.967  97.873  0.50 13.08           N  
ATOM    311  CB BHIS A  40      36.823  42.576  97.261  0.50 15.55           C  
ATOM    312  CG BHIS A  40      37.531  43.891  97.383  0.50 17.95           C  
ATOM    313  ND1BHIS A  40      38.677  44.194  96.679  0.50 21.66           N  
ATOM    314  CD2BHIS A  40      37.232  44.997  98.107  0.50 19.88           C  
ATOM    315  CE1BHIS A  40      39.060  45.425  96.972  0.50 19.45           C  
ATOM    316  NE2BHIS A  40      38.191  45.938  97.829  0.50 21.72           N  
ATOM    317  N   SER A  41      33.874  43.868  97.206  1.00 11.91           N  
ATOM    318  CA  SER A  41      33.093  45.061  97.479  1.00 11.83           C  
ATOM    319  C   SER A  41      33.789  45.953  98.508  1.00 11.19           C  
ATOM    320  O   SER A  41      34.870  45.633  99.042  1.00 11.28           O  
ATOM    321  CB  SER A  41      31.751  44.622  98.050  1.00 11.25           C  
ATOM    322  OG  SER A  41      31.965  44.026  99.343  1.00 10.99           O  
ATOM    323  N   PHE A  42      33.153  47.083  98.803  1.00 10.69           N  
ATOM    324  CA  PHE A  42      33.699  47.981  99.835  1.00 10.49           C  
ATOM    325  C   PHE A  42      33.928  47.283 101.170  1.00 11.08           C  
ATOM    326  O   PHE A  42      34.946  47.535 101.831  1.00 11.28           O  
ATOM    327  CB  PHE A  42      32.796  49.196 100.032  1.00 10.41           C  
ATOM    328  CG  PHE A  42      33.289  50.140 101.092  1.00  9.72           C  
ATOM    329  CD1 PHE A  42      34.269  51.092 100.797  1.00 12.49           C  
ATOM    330  CD2 PHE A  42      32.762  50.086 102.374  1.00 11.22           C  
ATOM    331  CE1 PHE A  42      34.729  51.975 101.802  1.00 12.74           C  
ATOM    332  CE2 PHE A  42      33.223  50.955 103.374  1.00 12.88           C  
ATOM    333  CZ  PHE A  42      34.190  51.895 103.072  1.00 11.51           C  
ATOM    334  N   GLU A  43      32.991  46.419 101.547  1.00 10.77           N  
ATOM    335  CA  GLU A  43      33.070  45.650 102.783  1.00 12.71           C  
ATOM    336  C   GLU A  43      33.803  44.316 102.631  1.00 12.31           C  
ATOM    337  O   GLU A  43      33.711  43.447 103.515  1.00 13.65           O  
ATOM    338  CB  GLU A  43      31.691  45.482 103.406  1.00 12.02           C  
ATOM    339  CG  GLU A  43      31.073  46.845 103.752  1.00 12.87           C  
ATOM    340  CD  GLU A  43      29.630  46.776 104.241  1.00 16.80           C  
ATOM    341  OE1 GLU A  43      28.929  45.786 103.965  1.00 20.02           O  
ATOM    342  OE2 GLU A  43      29.211  47.753 104.904  1.00 18.01           O  
ATOM    343  N   ASN A  44      34.566  44.191 101.548  1.00 11.45           N  
ATOM    344  CA  ASN A  44      35.430  43.042 101.262  1.00 12.19           C  
ATOM    345  C   ASN A  44      34.696  41.711 101.009  1.00 12.24           C  
ATOM    346  O   ASN A  44      35.261  40.620 101.207  1.00 13.86           O  
ATOM    347  CB AASN A  44      36.501  42.863 102.354  0.50 12.70           C  
ATOM    348  CG AASN A  44      37.718  42.097 101.860  0.50 14.78           C  
ATOM    349  OD1AASN A  44      38.332  41.341 102.621  0.50 20.84           O  
ATOM    350  ND2AASN A  44      38.075  42.284 100.596  0.50 16.69           N  
ATOM    351  CB BASN A  44      36.506  42.871 102.350  0.50 12.56           C  
ATOM    352  CG BASN A  44      37.414  44.088 102.474  0.50 14.08           C  
ATOM    353  OD1BASN A  44      37.595  44.622 103.566  0.50 20.50           O  
ATOM    354  ND2BASN A  44      38.000  44.518 101.362  0.50 15.19           N  
ATOM    355  N   ARG A  45      33.452  41.788 100.550  1.00 11.45           N  
ATOM    356  CA  ARG A  45      32.777  40.583 100.076  1.00 12.18           C  
ATOM    357  C   ARG A  45      33.229  40.294  98.640  1.00 12.25           C  
ATOM    358  O   ARG A  45      33.360  41.220  97.829  1.00 12.70           O  
ATOM    359  CB  ARG A  45      31.267  40.796 100.080  1.00 10.81           C  
ATOM    360  CG  ARG A  45      30.698  41.080 101.452  1.00 12.56           C  
ATOM    361  CD  ARG A  45      29.184  41.027 101.487  1.00 15.01           C  
ATOM    362  NE  ARG A  45      28.679  41.010 102.856  1.00 19.41           N  
ATOM    363  CZ  ARG A  45      28.504  42.099 103.560  1.00 17.93           C  
ATOM    364  NH1 ARG A  45      28.802  43.272 103.018  1.00 17.60           N  
ATOM    365  NH2 ARG A  45      28.057  42.030 104.804  1.00 20.21           N  
ATOM    366  N   PRO A  46      33.436  39.031  98.289  1.00 12.55           N  
ATOM    367  CA  PRO A  46      33.848  38.722  96.929  1.00 11.67           C  
ATOM    368  C   PRO A  46      32.716  39.015  95.968  1.00 12.48           C  
ATOM    369  O   PRO A  46      31.558  38.907  96.338  1.00 12.72           O  
ATOM    370  CB  PRO A  46      34.101  37.199  96.961  1.00 13.08           C  
ATOM    371  CG  PRO A  46      33.191  36.711  98.104  1.00 13.05           C  
ATOM    372  CD  PRO A  46      33.280  37.822  99.125  1.00 12.92           C  
ATOM    373  N   MET A  47      33.081  39.388  94.754  1.00 11.16           N  
ATOM    374  CA  MET A  47      32.124  39.586  93.659  1.00 12.70           C  
ATOM    375  C   MET A  47      32.327  38.463  92.654  1.00 11.11           C  
ATOM    376  O   MET A  47      33.469  38.233  92.227  1.00 12.75           O  
ATOM    377  CB  MET A  47      32.391  40.920  92.990  1.00 12.66           C  
ATOM    378  CG  MET A  47      32.034  42.068  93.914  1.00 15.53           C  
ATOM    379  SD  MET A  47      32.411  43.593  93.077  1.00 18.76           S  
ATOM    380  CE  MET A  47      31.103  43.638  91.816  1.00 16.92           C  
ATOM    381  N   TYR A  48      31.238  37.764  92.316  1.00 10.22           N  
ATOM    382  CA  TYR A  48      31.326  36.604  91.444  1.00 10.60           C  
ATOM    383  C   TYR A  48      30.499  36.770  90.193  1.00  9.91           C  
ATOM    384  O   TYR A  48      29.331  37.239  90.234  1.00 10.01           O  
ATOM    385  CB  TYR A  48      30.811  35.362  92.157  1.00 10.37           C  
ATOM    386  CG  TYR A  48      31.642  34.871  93.293  1.00 11.81           C  
ATOM    387  CD1 TYR A  48      31.130  34.854  94.578  1.00 11.93           C  
ATOM    388  CD2 TYR A  48      32.941  34.431  93.077  1.00 12.47           C  
ATOM    389  CE1 TYR A  48      31.893  34.384  95.636  1.00 12.56           C  
ATOM    390  CE2 TYR A  48      33.722  33.965  94.136  1.00 11.94           C  
ATOM    391  CZ  TYR A  48      33.183  33.942  95.409  1.00 13.03           C  
ATOM    392  OH  TYR A  48      33.941  33.478  96.481  1.00 13.70           O  
ATOM    393  N   VAL A  49      31.068  36.318  89.079  1.00  9.34           N  
ATOM    394  CA  VAL A  49      30.311  36.172  87.843  1.00 10.21           C  
ATOM    395  C   VAL A  49      30.234  34.707  87.479  1.00 10.94           C  
ATOM    396  O   VAL A  49      31.056  33.903  87.944  1.00 11.16           O  
ATOM    397  CB  VAL A  49      30.911  36.978  86.655  1.00 11.60           C  
ATOM    398  CG1 VAL A  49      30.972  38.460  86.998  1.00 12.42           C  
ATOM    399  CG2 VAL A  49      32.261  36.440  86.211  1.00 13.56           C  
ATOM    400  N   LEU A  50      29.254  34.352  86.660  1.00  9.92           N  
ATOM    401  CA  LEU A  50      29.339  33.076  85.921  1.00  9.94           C  
ATOM    402  C   LEU A  50      29.757  33.372  84.484  1.00  9.73           C  
ATOM    403  O   LEU A  50      29.149  34.227  83.823  1.00 10.66           O  
ATOM    404  CB  LEU A  50      27.994  32.322  85.938  1.00  9.51           C  
ATOM    405  CG  LEU A  50      27.749  31.554  87.233  1.00 10.84           C  
ATOM    406  CD1 LEU A  50      26.269  31.173  87.327  1.00 11.39           C  
ATOM    407  CD2 LEU A  50      28.631  30.282  87.298  1.00 12.30           C  
ATOM    408  N   LYS A  51      30.793  32.674  84.021  1.00  9.53           N  
ATOM    409  CA  LYS A  51      31.203  32.725  82.634  1.00  9.50           C  
ATOM    410  C   LYS A  51      30.640  31.497  81.926  1.00  9.86           C  
ATOM    411  O   LYS A  51      30.899  30.376  82.375  1.00 10.12           O  
ATOM    412  CB  LYS A  51      32.723  32.704  82.557  1.00  8.96           C  
ATOM    413  CG  LYS A  51      33.248  32.596  81.131  1.00 10.43           C  
ATOM    414  CD  LYS A  51      34.792  32.602  81.119  1.00 12.32           C  
ATOM    415  CE  LYS A  51      35.288  32.471  79.681  1.00 15.31           C  
ATOM    416  NZ  LYS A  51      36.795  32.464  79.608  1.00 15.69           N  
ATOM    417  N   PHE A  52      29.889  31.716  80.841  1.00  9.10           N  
ATOM    418  CA  PHE A  52      29.370  30.606  80.014  1.00  9.89           C  
ATOM    419  C   PHE A  52      30.112  30.641  78.703  1.00 10.61           C  
ATOM    420  O   PHE A  52      30.143  31.685  78.038  1.00 10.56           O  
ATOM    421  CB  PHE A  52      27.877  30.766  79.785  1.00  9.62           C  
ATOM    422  CG  PHE A  52      27.085  30.863  81.061  1.00  9.74           C  
ATOM    423  CD1 PHE A  52      26.785  32.109  81.624  1.00 11.51           C  
ATOM    424  CD2 PHE A  52      26.636  29.698  81.692  1.00 11.25           C  
ATOM    425  CE1 PHE A  52      26.051  32.195  82.796  1.00 12.64           C  
ATOM    426  CE2 PHE A  52      25.906  29.774  82.866  1.00 11.36           C  
ATOM    427  CZ  PHE A  52      25.605  31.022  83.421  1.00 10.09           C  
ATOM    428  N   SER A  53      30.704  29.509  78.324  1.00 10.95           N  
ATOM    429  CA  SER A  53      31.577  29.515  77.148  1.00 10.95           C  
ATOM    430  C   SER A  53      31.689  28.130  76.545  1.00 11.83           C  
ATOM    431  O   SER A  53      31.729  27.138  77.274  1.00 12.20           O  
ATOM    432  CB  SER A  53      32.972  29.978  77.568  1.00 11.95           C  
ATOM    433  OG  SER A  53      33.885  29.993  76.466  1.00 13.14           O  
ATOM    434  N   THR A  54      31.798  28.085  75.222  1.00 12.65           N  
ATOM    435  CA  THR A  54      32.177  26.838  74.519  1.00 14.57           C  
ATOM    436  C   THR A  54      33.588  26.990  73.927  1.00 16.15           C  
ATOM    437  O   THR A  54      33.993  26.190  73.081  1.00 18.94           O  
ATOM    438  CB  THR A  54      31.191  26.537  73.384  1.00 13.97           C  
ATOM    439  OG1 THR A  54      31.265  27.583  72.413  1.00 14.82           O  
ATOM    440  CG2 THR A  54      29.727  26.561  73.867  1.00 14.97           C  
ATOM    441  N   GLY A  55      34.326  27.995  74.385  1.00 17.65           N  
ATOM    442  CA  GLY A  55      35.586  28.409  73.754  1.00 20.02           C  
ATOM    443  C   GLY A  55      36.824  27.688  74.253  1.00 21.89           C  
ATOM    444  O   GLY A  55      37.932  27.936  73.753  1.00 21.72           O  
ATOM    445  N   LYS A  55A     36.652  26.816  75.244  1.00 22.96           N  
ATOM    446  CA  LYS A  55A     37.773  26.029  75.783  1.00 25.40           C  
ATOM    447  C   LYS A  55A     38.974  26.906  76.147  1.00 25.07           C  
ATOM    448  O   LYS A  55A     40.129  26.513  75.931  1.00 26.20           O  
ATOM    449  CB  LYS A  55A     38.180  24.918  74.794  1.00 25.97           C  
ATOM    450  CG  LYS A  55A     36.988  24.130  74.218  1.00 29.14           C  
ATOM    451  CD  LYS A  55A     37.279  23.645  72.804  1.00 34.36           C  
ATOM    452  CE  LYS A  55A     36.014  23.136  72.109  1.00 37.81           C  
ATOM    453  NZ  LYS A  55A     35.671  21.717  72.478  1.00 40.06           N  
ATOM    454  N   GLY A  56      38.690  28.093  76.687  1.00 24.22           N  
ATOM    455  CA  GLY A  56      39.710  28.991  77.239  1.00 23.49           C  
ATOM    456  C   GLY A  56      40.186  30.136  76.354  1.00 22.67           C  
ATOM    457  O   GLY A  56      40.788  31.085  76.840  1.00 23.63           O  
ATOM    458  N   VAL A  57      39.907  30.041  75.059  1.00 21.11           N  
ATOM    459  CA  VAL A  57      40.269  31.052  74.076  1.00 20.38           C  
ATOM    460  C   VAL A  57      39.368  32.295  74.282  1.00 18.95           C  
ATOM    461  O   VAL A  57      38.181  32.146  74.558  1.00 18.79           O  
ATOM    462  CB  VAL A  57      40.057  30.453  72.649  1.00 20.28           C  
ATOM    463  CG1 VAL A  57      40.380  31.447  71.577  1.00 22.66           C  
ATOM    464  CG2 VAL A  57      40.902  29.179  72.454  1.00 21.74           C  
ATOM    465  N   ARG A  58      39.928  33.507  74.177  1.00 17.44           N  
ATOM    466  CA  ARG A  58      39.086  34.717  74.253  1.00 16.15           C  
ATOM    467  C   ARG A  58      38.067  34.739  73.116  1.00 15.42           C  
ATOM    468  O   ARG A  58      38.419  34.516  71.948  1.00 15.43           O  
ATOM    469  CB  ARG A  58      39.900  36.006  74.220  1.00 16.00           C  
ATOM    470  CG  ARG A  58      39.018  37.220  74.500  1.00 18.53           C  
ATOM    471  CD  ARG A  58      39.642  38.558  74.215  1.00 20.03           C  
ATOM    472  NE  ARG A  58      39.753  38.811  72.781  1.00 20.52           N  
ATOM    473  CZ  ARG A  58      40.212  39.940  72.261  1.00 21.19           C  
ATOM    474  NH1 ARG A  58      40.568  40.951  73.063  1.00 17.49           N  
ATOM    475  NH2 ARG A  58      40.278  40.074  70.936  1.00 21.00           N  
ATOM    476  N   ARG A  59      36.812  35.017  73.480  1.00 13.80           N  
ATOM    477  CA  ARG A  59      35.726  35.085  72.519  1.00 13.60           C  
ATOM    478  C   ARG A  59      35.080  36.457  72.612  1.00 11.79           C  
ATOM    479  O   ARG A  59      35.137  37.083  73.670  1.00 11.83           O  
ATOM    480  CB  ARG A  59      34.667  34.028  72.827  1.00 13.83           C  
ATOM    481  CG  ARG A  59      35.089  32.578  72.522  1.00 19.02           C  
ATOM    482  CD  ARG A  59      34.737  32.201  71.057  1.00 22.54           C  
ATOM    483  NE  ARG A  59      34.854  30.786  70.774  1.00 31.16           N  
ATOM    484  CZ  ARG A  59      33.860  29.911  70.849  1.00 32.51           C  
ATOM    485  NH1 ARG A  59      34.102  28.633  70.555  1.00 36.06           N  
ATOM    486  NH2 ARG A  59      32.644  30.297  71.210  1.00 27.08           N  
ATOM    487  N   PRO A  60      34.388  36.904  71.563  1.00 11.79           N  
ATOM    488  CA  PRO A  60      33.521  38.065  71.715  1.00 11.36           C  
ATOM    489  C   PRO A  60      32.531  37.753  72.831  1.00 10.89           C  
ATOM    490  O   PRO A  60      32.149  36.596  72.997  1.00 11.48           O  
ATOM    491  CB  PRO A  60      32.783  38.183  70.373  1.00 12.43           C  
ATOM    492  CG  PRO A  60      33.075  36.941  69.621  1.00 13.60           C  
ATOM    493  CD  PRO A  60      34.311  36.306  70.220  1.00 12.15           C  
ATOM    494  N   ALA A  61      32.153  38.758  73.600  1.00  9.18           N  
ATOM    495  CA  ALA A  61      31.385  38.469  74.832  1.00  9.64           C  
ATOM    496  C   ALA A  61      30.248  39.435  75.046  1.00 10.16           C  
ATOM    497  O   ALA A  61      30.280  40.593  74.593  1.00 10.46           O  
ATOM    498  CB  ALA A  61      32.305  38.512  76.030  1.00  9.63           C  
ATOM    499  N   VAL A  62      29.250  38.964  75.792  1.00  9.65           N  
ATOM    500  CA  VAL A  62      28.181  39.831  76.293  1.00 10.40           C  
ATOM    501  C   VAL A  62      28.209  39.828  77.812  1.00 10.12           C  
ATOM    502  O   VAL A  62      28.283  38.777  78.431  1.00 10.47           O  
ATOM    503  CB  VAL A  62      26.809  39.316  75.797  1.00 11.39           C  
ATOM    504  CG1 VAL A  62      25.645  40.092  76.421  1.00 12.46           C  
ATOM    505  CG2 VAL A  62      26.731  39.458  74.266  1.00 12.91           C  
ATOM    506  N   TRP A  63      28.094  41.011  78.397  1.00  9.09           N  
ATOM    507  CA  TRP A  63      28.006  41.162  79.838  1.00 10.35           C  
ATOM    508  C   TRP A  63      26.553  41.343  80.218  1.00 10.78           C  
ATOM    509  O   TRP A  63      25.898  42.207  79.675  1.00 11.21           O  
ATOM    510  CB  TRP A  63      28.797  42.418  80.254  1.00 10.82           C  
ATOM    511  CG  TRP A  63      28.897  42.569  81.758  1.00 11.05           C  
ATOM    512  CD1 TRP A  63      27.984  43.175  82.599  1.00 13.08           C  
ATOM    513  CD2 TRP A  63      29.925  42.034  82.600  1.00  9.51           C  
ATOM    514  NE1 TRP A  63      28.417  43.078  83.908  1.00 12.88           N  
ATOM    515  CE2 TRP A  63      29.594  42.374  83.939  1.00 11.10           C  
ATOM    516  CE3 TRP A  63      31.109  41.313  82.358  1.00 11.25           C  
ATOM    517  CZ2 TRP A  63      30.408  42.033  85.022  1.00 11.33           C  
ATOM    518  CZ3 TRP A  63      31.934  40.981  83.449  1.00 12.52           C  
ATOM    519  CH2 TRP A  63      31.574  41.346  84.762  1.00 11.34           C  
ATOM    520  N   LEU A  64      26.086  40.538  81.173  1.00  9.69           N  
ATOM    521  CA  LEU A  64      24.735  40.676  81.743  1.00 10.46           C  
ATOM    522  C   LEU A  64      24.895  41.070  83.212  1.00 11.03           C  
ATOM    523  O   LEU A  64      25.406  40.287  84.023  1.00 10.73           O  
ATOM    524  CB  LEU A  64      23.974  39.349  81.644  1.00 11.86           C  
ATOM    525  CG  LEU A  64      23.798  38.747  80.262  1.00 12.90           C  
ATOM    526  CD1 LEU A  64      23.013  37.413  80.421  1.00 13.99           C  
ATOM    527  CD2 LEU A  64      23.104  39.731  79.302  1.00 13.85           C  
ATOM    528  N   ASN A  65      24.482  42.299  83.524  1.00 11.04           N  
ATOM    529  CA  ASN A  65      24.651  42.899  84.848  1.00 10.99           C  
ATOM    530  C   ASN A  65      23.316  42.865  85.566  1.00 11.89           C  
ATOM    531  O   ASN A  65      22.281  43.133  84.946  1.00 12.07           O  
ATOM    532  CB  ASN A  65      25.077  44.352  84.641  1.00 11.80           C  
ATOM    533  CG  ASN A  65      25.899  44.905  85.774  1.00 11.92           C  
ATOM    534  OD1 ASN A  65      26.980  44.393  86.075  1.00 12.28           O  
ATOM    535  ND2 ASN A  65      25.452  46.044  86.327  1.00 13.44           N  
ATOM    536  N   ALA A  66      23.316  42.533  86.857  1.00 10.56           N  
ATOM    537  CA  ALA A  66      22.108  42.632  87.642  1.00 10.64           C  
ATOM    538  C   ALA A  66      22.404  43.076  89.058  1.00 10.23           C  
ATOM    539  O   ALA A  66      23.515  42.933  89.527  1.00 10.51           O  
ATOM    540  CB  ALA A  66      21.328  41.257  87.657  1.00 11.13           C  
ATOM    541  N   GLY A  67      21.389  43.632  89.706  1.00 10.01           N  
ATOM    542  CA  GLY A  67      21.481  43.980  91.114  1.00 11.10           C  
ATOM    543  C   GLY A  67      22.526  45.052  91.419  1.00 11.24           C  
ATOM    544  O   GLY A  67      23.075  45.071  92.521  1.00 11.22           O  
ATOM    545  N   ILE A  68      22.808  45.962  90.480  1.00 10.20           N  
ATOM    546  CA  ILE A  68      23.679  47.073  90.863  1.00 10.29           C  
ATOM    547  C   ILE A  68      22.988  47.941  91.928  1.00 10.29           C  
ATOM    548  O   ILE A  68      23.671  48.548  92.756  1.00 10.36           O  
ATOM    549  CB  ILE A  68      24.136  47.863  89.623  1.00  9.92           C  
ATOM    550  CG1 ILE A  68      25.513  48.507  89.911  1.00 10.47           C  
ATOM    551  CG2 ILE A  68      23.060  48.873  89.176  1.00 11.99           C  
ATOM    552  CD1 ILE A  68      26.067  49.343  88.758  1.00 12.51           C  
ATOM    553  N   HIS A  69      21.654  47.995  91.893  1.00  9.90           N  
ATOM    554  CA  HIS A  69      20.823  48.651  92.918  1.00  9.40           C  
ATOM    555  C   HIS A  69      20.167  47.590  93.787  1.00 10.46           C  
ATOM    556  O   HIS A  69      19.329  46.816  93.324  1.00 11.57           O  
ATOM    557  CB  HIS A  69      19.753  49.497  92.261  1.00  9.58           C  
ATOM    558  CG  HIS A  69      20.315  50.681  91.547  1.00  9.52           C  
ATOM    559  ND1 HIS A  69      19.860  51.105  90.319  1.00 10.24           N  
ATOM    560  CD2 HIS A  69      21.354  51.488  91.871  1.00 11.07           C  
ATOM    561  CE1 HIS A  69      20.535  52.180  89.952  1.00 11.50           C  
ATOM    562  NE2 HIS A  69      21.464  52.426  90.870  1.00  9.25           N  
ATOM    563  N   SER A  70      20.555  47.586  95.056  1.00 10.11           N  
ATOM    564  CA  SER A  70      20.251  46.442  95.904  1.00  9.64           C  
ATOM    565  C   SER A  70      18.759  46.182  96.116  1.00  9.95           C  
ATOM    566  O   SER A  70      18.356  45.004  96.178  1.00 10.89           O  
ATOM    567  CB  SER A  70      21.006  46.538  97.225  1.00 10.88           C  
ATOM    568  OG  SER A  70      21.018  47.856  97.757  1.00 11.12           O  
ATOM    569  N   ARG A  71      17.952  47.245  96.194  1.00  9.33           N  
ATOM    570  CA  ARG A  71      16.510  47.064  96.454  1.00  9.24           C  
ATOM    571  C   ARG A  71      15.736  46.462  95.266  1.00  9.19           C  
ATOM    572  O   ARG A  71      14.587  46.080  95.438  1.00  9.60           O  
ATOM    573  CB  ARG A  71      15.878  48.381  96.841  1.00  8.46           C  
ATOM    574  CG  ARG A  71      15.956  49.444  95.772  1.00  8.10           C  
ATOM    575  CD  ARG A  71      15.397  50.740  96.344  1.00  9.99           C  
ATOM    576  NE  ARG A  71      15.487  51.875  95.418  1.00  8.60           N  
ATOM    577  CZ  ARG A  71      15.435  53.139  95.829  1.00  8.91           C  
ATOM    578  NH1 ARG A  71      15.416  53.456  97.139  1.00 10.71           N  
ATOM    579  NH2 ARG A  71      15.444  54.121  94.908  1.00  9.82           N  
ATOM    580  N   GLU A  72      16.371  46.352  94.098  1.00  8.88           N  
ATOM    581  CA  GLU A  72      15.662  45.870  92.888  1.00  9.78           C  
ATOM    582  C   GLU A  72      15.743  44.341  92.821  1.00  9.59           C  
ATOM    583  O   GLU A  72      16.307  43.766  91.898  1.00 10.64           O  
ATOM    584  CB  GLU A  72      16.270  46.554  91.661  1.00  9.99           C  
ATOM    585  CG  GLU A  72      16.003  48.075  91.736  1.00  9.33           C  
ATOM    586  CD  GLU A  72      16.856  48.911  90.799  1.00 10.87           C  
ATOM    587  OE1 GLU A  72      17.408  48.380  89.804  1.00 11.55           O  
ATOM    588  OE2 GLU A  72      16.927  50.118  91.070  1.00 12.13           O  
ATOM    589  N   TRP A  73      15.168  43.699  93.835  1.00  9.63           N  
ATOM    590  CA  TRP A  73      15.302  42.235  94.065  1.00  9.53           C  
ATOM    591  C   TRP A  73      14.945  41.361  92.873  1.00  9.65           C  
ATOM    592  O   TRP A  73      15.523  40.291  92.690  1.00  9.64           O  
ATOM    593  CB  TRP A  73      14.410  41.836  95.250  1.00  9.81           C  
ATOM    594  CG  TRP A  73      15.035  42.139  96.587  1.00  9.89           C  
ATOM    595  CD1 TRP A  73      16.094  42.956  96.857  1.00 11.38           C  
ATOM    596  CD2 TRP A  73      14.585  41.628  97.836  1.00  8.86           C  
ATOM    597  NE1 TRP A  73      16.351  42.977  98.219  1.00 11.11           N  
ATOM    598  CE2 TRP A  73      15.428  42.167  98.845  1.00 10.92           C  
ATOM    599  CE3 TRP A  73      13.549  40.757  98.210  1.00 10.70           C  
ATOM    600  CZ2 TRP A  73      15.256  41.862 100.211  1.00 10.39           C  
ATOM    601  CZ3 TRP A  73      13.383  40.455  99.571  1.00 11.22           C  
ATOM    602  CH2 TRP A  73      14.252  40.995 100.548  1.00 11.37           C  
ATOM    603  N   ILE A  74      13.997  41.811  92.060  1.00  8.75           N  
ATOM    604  CA  ILE A  74      13.640  41.010  90.892  1.00  9.38           C  
ATOM    605  C   ILE A  74      14.810  40.854  89.929  1.00  9.12           C  
ATOM    606  O   ILE A  74      14.855  39.881  89.167  1.00  9.66           O  
ATOM    607  CB  ILE A  74      12.380  41.623  90.196  1.00  8.32           C  
ATOM    608  CG1 ILE A  74      11.852  40.687  89.101  1.00 11.33           C  
ATOM    609  CG2 ILE A  74      12.699  43.005  89.615  1.00  9.79           C  
ATOM    610  CD1 ILE A  74      11.487  39.267  89.599  1.00 11.19           C  
ATOM    611  N   SER A  75      15.769  41.795  89.943  1.00  9.73           N  
ATOM    612  CA  SER A  75      16.901  41.691  89.008  1.00 10.65           C  
ATOM    613  C   SER A  75      17.842  40.575  89.407  1.00 10.41           C  
ATOM    614  O   SER A  75      18.241  39.775  88.550  1.00 10.56           O  
ATOM    615  CB  SER A  75      17.627  43.022  88.847  1.00 11.35           C  
ATOM    616  OG  SER A  75      18.238  43.432  90.012  1.00 14.01           O  
ATOM    617  N   GLN A  76      18.185  40.486  90.699  1.00 10.34           N  
ATOM    618  CA  GLN A  76      19.062  39.391  91.137  1.00  9.99           C  
ATOM    619  C   GLN A  76      18.364  38.057  90.944  1.00  9.57           C  
ATOM    620  O   GLN A  76      18.997  37.050  90.554  1.00 10.66           O  
ATOM    621  CB  GLN A  76      19.477  39.533  92.611  1.00 10.25           C  
ATOM    622  CG  GLN A  76      20.322  40.815  92.953  1.00 11.84           C  
ATOM    623  CD  GLN A  76      19.463  42.010  93.404  1.00 13.51           C  
ATOM    624  OE1 GLN A  76      19.972  42.969  94.048  1.00 15.29           O  
ATOM    625  NE2 GLN A  76      18.208  41.990  93.070  1.00 10.12           N  
ATOM    626  N   ALA A  77      17.073  38.030  91.278  1.00 10.02           N  
ATOM    627  CA  ALA A  77      16.297  36.775  91.131  1.00 10.42           C  
ATOM    628  C   ALA A  77      16.190  36.315  89.674  1.00  9.95           C  
ATOM    629  O   ALA A  77      16.271  35.099  89.340  1.00 10.19           O  
ATOM    630  CB  ALA A  77      14.918  36.931  91.770  1.00 10.49           C  
ATOM    631  N   THR A  78      16.020  37.278  88.787  1.00  9.02           N  
ATOM    632  CA  THR A  78      15.992  36.975  87.346  1.00  9.72           C  
ATOM    633  C   THR A  78      17.361  36.514  86.878  1.00 10.39           C  
ATOM    634  O   THR A  78      17.468  35.561  86.102  1.00 10.95           O  
ATOM    635  CB  THR A  78      15.571  38.234  86.586  1.00 10.42           C  
ATOM    636  OG1 THR A  78      14.185  38.476  86.849  1.00 10.78           O  
ATOM    637  CG2 THR A  78      15.630  38.016  85.052  1.00 10.02           C  
ATOM    638  N   ALA A  79      18.412  37.140  87.398  1.00  9.54           N  
ATOM    639  CA  ALA A  79      19.769  36.777  86.978  1.00  9.74           C  
ATOM    640  C   ALA A  79      20.119  35.340  87.375  1.00  9.37           C  
ATOM    641  O   ALA A  79      20.608  34.581  86.544  1.00  9.96           O  
ATOM    642  CB  ALA A  79      20.791  37.770  87.565  1.00 10.22           C  
ATOM    643  N   ILE A  80      19.816  34.937  88.601  1.00  9.76           N  
ATOM    644  CA  ILE A  80      20.220  33.569  89.002  1.00  9.34           C  
ATOM    645  C   ILE A  80      19.355  32.535  88.236  1.00  9.89           C  
ATOM    646  O   ILE A  80      19.866  31.482  87.820  1.00  9.51           O  
ATOM    647  CB  ILE A  80      20.178  33.392  90.552  1.00 10.04           C  
ATOM    648  CG1 ILE A  80      20.865  32.056  90.956  1.00 10.42           C  
ATOM    649  CG2 ILE A  80      18.728  33.504  91.117  1.00 10.98           C  
ATOM    650  CD1 ILE A  80      22.341  31.947  90.530  1.00 11.80           C  
ATOM    651  N   TRP A  81      18.070  32.862  87.992  1.00  9.15           N  
ATOM    652  CA  TRP A  81      17.241  32.003  87.128  1.00  9.81           C  
ATOM    653  C   TRP A  81      17.843  31.874  85.735  1.00  9.65           C  
ATOM    654  O   TRP A  81      17.870  30.783  85.150  1.00 10.09           O  
ATOM    655  CB  TRP A  81      15.817  32.563  87.067  1.00  9.98           C  
ATOM    656  CG  TRP A  81      14.849  31.748  86.217  1.00 10.54           C  
ATOM    657  CD1 TRP A  81      13.932  30.835  86.660  1.00 12.06           C  
ATOM    658  CD2 TRP A  81      14.698  31.806  84.796  1.00 12.53           C  
ATOM    659  NE1 TRP A  81      13.226  30.303  85.599  1.00 12.85           N  
ATOM    660  CE2 TRP A  81      13.669  30.893  84.443  1.00 12.74           C  
ATOM    661  CE3 TRP A  81      15.323  32.538  83.777  1.00 11.25           C  
ATOM    662  CZ2 TRP A  81      13.268  30.690  83.107  1.00 11.21           C  
ATOM    663  CZ3 TRP A  81      14.907  32.340  82.439  1.00 12.03           C  
ATOM    664  CH2 TRP A  81      13.903  31.420  82.136  1.00 11.55           C  
ATOM    665  N   THR A  82      18.326  32.989  85.180  1.00  9.48           N  
ATOM    666  CA  THR A  82      18.927  32.982  83.849  1.00  9.91           C  
ATOM    667  C   THR A  82      20.130  32.060  83.780  1.00  9.23           C  
ATOM    668  O   THR A  82      20.311  31.354  82.785  1.00 10.58           O  
ATOM    669  CB  THR A  82      19.318  34.415  83.478  1.00 10.58           C  
ATOM    670  OG1 THR A  82      18.116  35.189  83.410  1.00 10.52           O  
ATOM    671  CG2 THR A  82      19.888  34.465  82.070  1.00 10.75           C  
ATOM    672  N   ALA A  83      20.945  32.048  84.830  1.00  9.47           N  
ATOM    673  CA  ALA A  83      22.092  31.134  84.872  1.00  9.76           C  
ATOM    674  C   ALA A  83      21.619  29.683  84.754  1.00  9.87           C  
ATOM    675  O   ALA A  83      22.175  28.893  83.977  1.00 10.62           O  
ATOM    676  CB  ALA A  83      22.876  31.337  86.190  1.00 11.05           C  
ATOM    677  N   ARG A  84      20.584  29.341  85.523  1.00  9.65           N  
ATOM    678  CA  ARG A  84      20.002  28.003  85.462  1.00 10.23           C  
ATOM    679  C   ARG A  84      19.417  27.723  84.078  1.00 10.36           C  
ATOM    680  O   ARG A  84      19.537  26.620  83.557  1.00 11.26           O  
ATOM    681  CB  ARG A  84      18.949  27.848  86.576  1.00  9.24           C  
ATOM    682  CG  ARG A  84      18.238  26.485  86.599  1.00  9.06           C  
ATOM    683  CD  ARG A  84      19.193  25.297  86.679  1.00  9.93           C  
ATOM    684  NE  ARG A  84      19.918  25.295  87.940  1.00 10.11           N  
ATOM    685  CZ  ARG A  84      20.693  24.284  88.333  1.00 11.43           C  
ATOM    686  NH1 ARG A  84      20.840  23.235  87.524  1.00 11.45           N  
ATOM    687  NH2 ARG A  84      21.339  24.329  89.496  1.00 10.68           N  
ATOM    688  N   LYS A  85      18.777  28.719  83.475  1.00  9.49           N  
ATOM    689  CA  LYS A  85      18.156  28.505  82.168  1.00 10.31           C  
ATOM    690  C   LYS A  85      19.212  28.201  81.110  1.00 10.23           C  
ATOM    691  O   LYS A  85      19.003  27.313  80.265  1.00 10.61           O  
ATOM    692  CB  LYS A  85      17.387  29.771  81.776  1.00 10.85           C  
ATOM    693  CG  LYS A  85      16.579  29.646  80.482  1.00 10.95           C  
ATOM    694  CD  LYS A  85      15.529  28.530  80.556  1.00 12.97           C  
ATOM    695  CE  LYS A  85      14.501  28.784  79.487  1.00 14.58           C  
ATOM    696  NZ  LYS A  85      13.557  27.611  79.329  1.00 15.61           N  
ATOM    697  N   ILE A  86      20.350  28.894  81.171  1.00  9.84           N  
ATOM    698  CA  ILE A  86      21.412  28.694  80.180  1.00 10.93           C  
ATOM    699  C   ILE A  86      21.916  27.263  80.238  1.00 11.34           C  
ATOM    700  O   ILE A  86      21.977  26.587  79.210  1.00 12.80           O  
ATOM    701  CB  ILE A  86      22.550  29.706  80.361  1.00 10.51           C  
ATOM    702  CG1 ILE A  86      22.079  31.098  79.933  1.00 10.80           C  
ATOM    703  CG2 ILE A  86      23.769  29.306  79.498  1.00 10.71           C  
ATOM    704  CD1 ILE A  86      22.958  32.252  80.406  1.00 10.41           C  
ATOM    705  N   VAL A  87      22.266  26.798  81.435  1.00 12.38           N  
ATOM    706  CA  VAL A  87      22.816  25.436  81.506  1.00 11.90           C  
ATOM    707  C   VAL A  87      21.766  24.371  81.200  1.00 12.51           C  
ATOM    708  O   VAL A  87      22.101  23.288  80.660  1.00 13.75           O  
ATOM    709  CB  VAL A  87      23.523  25.143  82.836  1.00 11.09           C  
ATOM    710  CG1 VAL A  87      24.730  26.069  83.014  1.00 12.16           C  
ATOM    711  CG2 VAL A  87      22.546  25.196  84.055  1.00 11.16           C  
ATOM    712  N   SER A  88      20.508  24.661  81.522  1.00 12.58           N  
ATOM    713  CA  SER A  88      19.410  23.724  81.251  1.00 12.80           C  
ATOM    714  C   SER A  88      19.122  23.577  79.762  1.00 13.27           C  
ATOM    715  O   SER A  88      18.737  22.500  79.307  1.00 14.32           O  
ATOM    716  CB  SER A  88      18.146  24.161  81.990  1.00 12.54           C  
ATOM    717  OG  SER A  88      18.377  24.131  83.395  1.00 14.28           O  
ATOM    718  N   ASP A  89      19.304  24.669  79.018  1.00 12.57           N  
ATOM    719  CA  ASP A  89      18.861  24.722  77.623  1.00 13.59           C  
ATOM    720  C   ASP A  89      19.970  24.613  76.593  1.00 13.54           C  
ATOM    721  O   ASP A  89      19.687  24.448  75.402  1.00 13.25           O  
ATOM    722  CB  ASP A  89      18.064  25.996  77.382  1.00 14.33           C  
ATOM    723  CG  ASP A  89      16.637  25.864  77.832  1.00 16.76           C  
ATOM    724  OD1 ASP A  89      16.314  24.837  78.486  1.00 20.47           O  
ATOM    725  OD2 ASP A  89      15.782  26.724  77.559  1.00 18.42           O  
ATOM    726  N   TYR A  90      21.222  24.699  77.025  1.00 13.59           N  
ATOM    727  CA  TYR A  90      22.319  24.581  76.076  1.00 13.50           C  
ATOM    728  C   TYR A  90      22.271  23.205  75.407  1.00 13.92           C  
ATOM    729  O   TYR A  90      22.149  22.185  76.082  1.00 14.23           O  
ATOM    730  CB  TYR A  90      23.689  24.844  76.742  1.00 14.27           C  
ATOM    731  CG  TYR A  90      24.838  24.642  75.776  1.00 13.51           C  
ATOM    732  CD1 TYR A  90      25.054  25.535  74.742  1.00 14.19           C  
ATOM    733  CD2 TYR A  90      25.681  23.529  75.882  1.00 15.00           C  
ATOM    734  CE1 TYR A  90      26.062  25.331  73.815  1.00 15.25           C  
ATOM    735  CE2 TYR A  90      26.712  23.317  74.967  1.00 14.73           C  
ATOM    736  CZ  TYR A  90      26.897  24.239  73.942  1.00 16.29           C  
ATOM    737  OH  TYR A  90      27.897  24.031  73.005  1.00 17.28           O  
ATOM    738  N   GLN A  91      22.361  23.218  74.080  1.00 14.09           N  
ATOM    739  CA  GLN A  91      22.242  22.012  73.221  1.00 15.96           C  
ATOM    740  C   GLN A  91      20.836  21.416  73.197  1.00 15.76           C  
ATOM    741  O   GLN A  91      20.625  20.304  72.672  1.00 16.37           O  
ATOM    742  CB  GLN A  91      23.335  20.995  73.547  1.00 16.40           C  
ATOM    743  CG  GLN A  91      24.668  21.461  72.970  1.00 21.76           C  
ATOM    744  CD  GLN A  91      25.674  20.365  72.807  1.00 28.01           C  
ATOM    745  OE1 GLN A  91      25.984  19.653  73.764  1.00 30.44           O  
ATOM    746  NE2 GLN A  91      26.208  20.223  71.592  1.00 31.84           N  
ATOM    747  N   ARG A  92      19.864  22.160  73.716  1.00 15.47           N  
ATOM    748  CA  ARG A  92      18.450  21.835  73.532  1.00 16.81           C  
ATOM    749  C   ARG A  92      17.729  22.945  72.769  1.00 15.30           C  
ATOM    750  O   ARG A  92      17.055  22.689  71.763  1.00 15.74           O  
ATOM    751  CB  ARG A  92      17.773  21.549  74.874  1.00 16.46           C  
ATOM    752  CG  ARG A  92      18.538  20.511  75.704  1.00 18.69           C  
ATOM    753  CD  ARG A  92      18.134  20.457  77.177  1.00 21.77           C  
ATOM    754  NE  ARG A  92      16.823  19.868  77.368  1.00 31.29           N  
ATOM    755  CZ  ARG A  92      15.830  20.392  78.081  1.00 31.19           C  
ATOM    756  NH1 ARG A  92      15.947  21.568  78.707  1.00 31.27           N  
ATOM    757  NH2 ARG A  92      14.693  19.717  78.166  1.00 31.01           N  
ATOM    758  N   ASP A  93      17.857  24.178  73.258  1.00 13.97           N  
ATOM    759  CA  ASP A  93      17.285  25.315  72.568  1.00 14.27           C  
ATOM    760  C   ASP A  93      18.276  25.785  71.506  1.00 14.34           C  
ATOM    761  O   ASP A  93      19.414  26.157  71.833  1.00 14.03           O  
ATOM    762  CB  ASP A  93      17.031  26.438  73.581  1.00 13.43           C  
ATOM    763  CG  ASP A  93      16.788  27.769  72.917  1.00 14.90           C  
ATOM    764  OD1 ASP A  93      16.206  27.785  71.806  1.00 17.57           O  
ATOM    765  OD2 ASP A  93      17.147  28.848  73.439  1.00 15.61           O  
ATOM    766  N   PRO A  94      17.891  25.789  70.228  1.00 14.69           N  
ATOM    767  CA  PRO A  94      18.830  26.207  69.183  1.00 15.31           C  
ATOM    768  C   PRO A  94      19.303  27.657  69.358  1.00 15.17           C  
ATOM    769  O   PRO A  94      20.438  27.969  69.005  1.00 15.33           O  
ATOM    770  CB  PRO A  94      18.010  26.060  67.893  1.00 16.15           C  
ATOM    771  CG  PRO A  94      16.977  25.081  68.243  1.00 16.98           C  
ATOM    772  CD  PRO A  94      16.584  25.381  69.674  1.00 15.85           C  
ATOM    773  N   ALA A  95      18.460  28.528  69.907  1.00 14.35           N  
ATOM    774  CA  ALA A  95      18.842  29.942  70.033  1.00 14.43           C  
ATOM    775  C   ALA A  95      20.024  30.119  70.978  1.00 13.51           C  
ATOM    776  O   ALA A  95      21.078  30.638  70.578  1.00 13.69           O  
ATOM    777  CB  ALA A  95      17.646  30.777  70.477  1.00 14.74           C  
ATOM    778  N   ILE A  96      19.879  29.691  72.233  1.00 12.40           N  
ATOM    779  CA  ILE A  96      21.012  29.877  73.159  1.00 12.18           C  
ATOM    780  C   ILE A  96      22.230  29.058  72.715  1.00 11.40           C  
ATOM    781  O   ILE A  96      23.380  29.477  72.945  1.00 12.12           O  
ATOM    782  CB  ILE A  96      20.601  29.630  74.637  1.00 11.11           C  
ATOM    783  CG1 ILE A  96      21.655  30.155  75.627  1.00 12.85           C  
ATOM    784  CG2 ILE A  96      20.329  28.161  74.884  1.00 11.89           C  
ATOM    785  CD1 ILE A  96      22.029  31.607  75.482  1.00 12.94           C  
ATOM    786  N   THR A  97      21.990  27.909  72.061  1.00 11.06           N  
ATOM    787  CA  THR A  97      23.106  27.089  71.588  1.00 11.58           C  
ATOM    788  C   THR A  97      23.908  27.835  70.518  1.00 11.46           C  
ATOM    789  O   THR A  97      25.151  27.856  70.578  1.00 12.57           O  
ATOM    790  CB  THR A  97      22.578  25.764  71.041  1.00 11.31           C  
ATOM    791  OG1 THR A  97      21.843  25.115  72.082  1.00 11.87           O  
ATOM    792  CG2 THR A  97      23.726  24.822  70.708  1.00 11.80           C  
ATOM    793  N   SER A  98      23.210  28.468  69.570  1.00 11.50           N  
ATOM    794  CA  SER A  98      23.858  29.221  68.505  1.00 12.63           C  
ATOM    795  C   SER A  98      24.606  30.436  69.062  1.00 12.50           C  
ATOM    796  O   SER A  98      25.692  30.769  68.600  1.00 13.52           O  
ATOM    797  CB  SER A  98      22.825  29.652  67.463  1.00 12.83           C  
ATOM    798  OG ASER A  98      23.389  30.451  66.453  0.50 16.30           O  
ATOM    799  OG BSER A  98      21.971  30.656  67.900  0.50 11.74           O  
ATOM    800  N   ILE A  99      24.017  31.080  70.062  1.00 11.42           N  
ATOM    801  CA  ILE A  99      24.663  32.228  70.710  1.00 11.56           C  
ATOM    802  C   ILE A  99      25.988  31.778  71.338  1.00 11.92           C  
ATOM    803  O   ILE A  99      27.044  32.384  71.126  1.00 12.43           O  
ATOM    804  CB  ILE A  99      23.710  32.832  71.778  1.00 11.53           C  
ATOM    805  CG1 ILE A  99      22.544  33.559  71.087  1.00 12.26           C  
ATOM    806  CG2 ILE A  99      24.460  33.805  72.725  1.00 12.00           C  
ATOM    807  CD1 ILE A  99      21.358  33.800  72.011  1.00 11.74           C  
ATOM    808  N   LEU A 100      25.944  30.698  72.115  1.00 11.86           N  
ATOM    809  CA  LEU A 100      27.124  30.286  72.854  1.00 12.34           C  
ATOM    810  C   LEU A 100      28.180  29.643  71.969  1.00 13.23           C  
ATOM    811  O   LEU A 100      29.333  29.553  72.360  1.00 13.20           O  
ATOM    812  CB  LEU A 100      26.721  29.344  73.993  1.00 11.85           C  
ATOM    813  CG  LEU A 100      26.171  30.109  75.197  1.00 12.92           C  
ATOM    814  CD1 LEU A 100      25.526  29.126  76.161  1.00 14.62           C  
ATOM    815  CD2 LEU A 100      27.289  30.899  75.888  1.00 15.26           C  
ATOM    816  N   GLU A 101      27.797  29.214  70.773  1.00 14.42           N  
ATOM    817  CA  GLU A 101      28.788  28.682  69.852  1.00 16.38           C  
ATOM    818  C   GLU A 101      29.743  29.785  69.376  1.00 15.23           C  
ATOM    819  O   GLU A 101      30.898  29.512  69.039  1.00 16.43           O  
ATOM    820  CB  GLU A 101      28.074  27.972  68.693  1.00 16.61           C  
ATOM    821  CG  GLU A 101      27.623  26.570  69.133  1.00 20.68           C  
ATOM    822  CD  GLU A 101      26.755  25.797  68.143  1.00 22.39           C  
ATOM    823  OE1 GLU A 101      26.205  26.401  67.186  1.00 30.27           O  
ATOM    824  OE2 GLU A 101      26.609  24.550  68.334  1.00 27.47           O  
ATOM    825  N   LYS A 102      29.255  31.026  69.386  1.00 14.21           N  
ATOM    826  CA  LYS A 102      30.018  32.153  68.831  1.00 14.69           C  
ATOM    827  C   LYS A 102      30.515  33.135  69.881  1.00 13.89           C  
ATOM    828  O   LYS A 102      31.479  33.857  69.619  1.00 15.23           O  
ATOM    829  CB  LYS A 102      29.177  32.944  67.824  1.00 15.87           C  
ATOM    830  CG  LYS A 102      28.824  32.157  66.582  1.00 19.71           C  
ATOM    831  CD  LYS A 102      28.942  33.032  65.343  1.00 28.31           C  
ATOM    832  CE  LYS A 102      28.556  32.262  64.081  1.00 30.66           C  
ATOM    833  NZ  LYS A 102      29.160  30.889  64.052  1.00 34.81           N  
ATOM    834  N   MET A 103      29.849  33.193  71.035  1.00 12.25           N  
ATOM    835  CA  MET A 103      30.212  34.196  72.040  1.00 12.29           C  
ATOM    836  C   MET A 103      30.204  33.635  73.455  1.00 11.56           C  
ATOM    837  O   MET A 103      29.524  32.629  73.722  1.00 11.61           O  
ATOM    838  CB AMET A 103      29.300  35.434  71.944  0.50 12.57           C  
ATOM    839  CG AMET A 103      27.934  35.296  72.595  0.50 12.29           C  
ATOM    840  SD AMET A 103      26.815  36.664  72.149  0.50 12.65           S  
ATOM    841  CE AMET A 103      26.694  36.290  70.399  0.50 13.42           C  
ATOM    842  CB BMET A 103      29.213  35.344  71.999  0.50 12.68           C  
ATOM    843  CG BMET A 103      29.104  36.001  70.657  0.50 12.39           C  
ATOM    844  SD BMET A 103      27.929  37.346  70.775  0.50 15.59           S  
ATOM    845  CE BMET A 103      26.365  36.459  70.896  0.50 16.78           C  
ATOM    846  N   ASP A 104      30.954  34.287  74.345  1.00 10.96           N  
ATOM    847  CA  ASP A 104      30.843  34.015  75.785  1.00 10.61           C  
ATOM    848  C   ASP A 104      29.786  34.925  76.401  1.00 10.94           C  
ATOM    849  O   ASP A 104      29.585  36.062  75.947  1.00 10.86           O  
ATOM    850  CB  ASP A 104      32.172  34.287  76.476  1.00 10.67           C  
ATOM    851  CG  ASP A 104      33.226  33.271  76.151  1.00 12.04           C  
ATOM    852  OD1 ASP A 104      32.942  32.226  75.501  1.00 11.94           O  
ATOM    853  OD2 ASP A 104      34.398  33.437  76.549  1.00 12.82           O  
ATOM    854  N   ILE A 105      29.149  34.443  77.461  1.00  9.39           N  
ATOM    855  CA  ILE A 105      28.264  35.288  78.264  1.00  9.97           C  
ATOM    856  C   ILE A 105      28.874  35.390  79.661  1.00 10.69           C  
ATOM    857  O   ILE A 105      29.244  34.365  80.270  1.00 10.24           O  
ATOM    858  CB  ILE A 105      26.842  34.684  78.360  1.00 10.70           C  
ATOM    859  CG1 ILE A 105      26.189  34.657  76.965  1.00 11.57           C  
ATOM    860  CG2 ILE A 105      26.011  35.446  79.396  1.00 11.50           C  
ATOM    861  CD1 ILE A 105      24.863  33.850  76.929  1.00 12.32           C  
ATOM    862  N   PHE A 106      28.962  36.611  80.188  1.00 10.17           N  
ATOM    863  CA  PHE A 106      29.410  36.800  81.567  1.00 11.24           C  
ATOM    864  C   PHE A 106      28.241  37.392  82.315  1.00 12.14           C  
ATOM    865  O   PHE A 106      27.714  38.419  81.913  1.00 13.42           O  
ATOM    866  CB  PHE A 106      30.594  37.756  81.616  1.00 10.95           C  
ATOM    867  CG  PHE A 106      31.849  37.175  81.079  1.00  9.67           C  
ATOM    868  CD1 PHE A 106      32.820  36.672  81.944  1.00 10.11           C  
ATOM    869  CD2 PHE A 106      32.100  37.153  79.711  1.00 10.61           C  
ATOM    870  CE1 PHE A 106      34.021  36.160  81.434  1.00 11.29           C  
ATOM    871  CE2 PHE A 106      33.284  36.633  79.189  1.00 10.66           C  
ATOM    872  CZ  PHE A 106      34.264  36.146  80.058  1.00 11.19           C  
ATOM    873  N   LEU A 107      27.826  36.728  83.386  1.00 10.30           N  
ATOM    874  CA  LEU A 107      26.628  37.136  84.143  1.00  9.87           C  
ATOM    875  C   LEU A 107      27.008  37.490  85.576  1.00 10.35           C  
ATOM    876  O   LEU A 107      27.625  36.684  86.277  1.00 10.67           O  
ATOM    877  CB  LEU A 107      25.630  35.958  84.139  1.00 10.57           C  
ATOM    878  CG  LEU A 107      24.420  36.086  85.068  1.00 12.09           C  
ATOM    879  CD1 LEU A 107      23.448  37.136  84.575  1.00 14.09           C  
ATOM    880  CD2 LEU A 107      23.719  34.707  85.137  1.00 12.70           C  
ATOM    881  N   LEU A 108      26.647  38.699  86.004  1.00  9.78           N  
ATOM    882  CA  LEU A 108      26.897  39.163  87.386  1.00  9.78           C  
ATOM    883  C   LEU A 108      25.555  39.316  88.104  1.00 10.01           C  
ATOM    884  O   LEU A 108      24.883  40.331  87.978  1.00 10.25           O  
ATOM    885  CB  LEU A 108      27.670  40.504  87.364  1.00 10.47           C  
ATOM    886  CG  LEU A 108      27.916  41.269  88.671  1.00  9.86           C  
ATOM    887  CD1 LEU A 108      28.610  40.351  89.687  1.00 12.32           C  
ATOM    888  CD2 LEU A 108      28.798  42.501  88.406  1.00 10.82           C  
ATOM    889  N   PRO A 109      25.116  38.293  88.843  1.00  9.44           N  
ATOM    890  CA  PRO A 109      23.813  38.375  89.488  1.00  9.72           C  
ATOM    891  C   PRO A 109      23.672  39.433  90.574  1.00  9.97           C  
ATOM    892  O   PRO A 109      22.571  39.970  90.750  1.00 10.96           O  
ATOM    893  CB  PRO A 109      23.578  36.956  90.036  1.00 10.18           C  
ATOM    894  CG  PRO A 109      24.421  36.106  89.106  1.00 10.79           C  
ATOM    895  CD  PRO A 109      25.714  36.943  88.927  1.00  9.80           C  
ATOM    896  N   VAL A 110      24.745  39.704  91.317  1.00  9.93           N  
ATOM    897  CA  VAL A 110      24.679  40.680  92.405  1.00 10.48           C  
ATOM    898  C   VAL A 110      25.846  41.680  92.287  1.00 10.10           C  
ATOM    899  O   VAL A 110      26.934  41.499  92.842  1.00 11.22           O  
ATOM    900  CB  VAL A 110      24.680  40.009  93.809  1.00 10.89           C  
ATOM    901  CG1 VAL A 110      24.307  41.090  94.854  1.00 11.17           C  
ATOM    902  CG2 VAL A 110      23.687  38.833  93.871  1.00 12.44           C  
ATOM    903  N   ALA A 111      25.598  42.742  91.534  1.00 10.66           N  
ATOM    904  CA  ALA A 111      26.635  43.699  91.227  1.00 10.92           C  
ATOM    905  C   ALA A 111      26.966  44.587  92.444  1.00 11.79           C  
ATOM    906  O   ALA A 111      28.012  45.257  92.465  1.00 12.61           O  
ATOM    907  CB  ALA A 111      26.220  44.542  90.022  1.00 11.28           C  
ATOM    908  N   ASN A 112      26.078  44.578  93.448  1.00 10.70           N  
ATOM    909  CA  ASN A 112      26.254  45.384  94.670  1.00 11.13           C  
ATOM    910  C   ASN A 112      25.964  44.500  95.888  1.00 10.65           C  
ATOM    911  O   ASN A 112      24.880  44.568  96.481  1.00 11.18           O  
ATOM    912  CB  ASN A 112      25.274  46.567  94.559  1.00 10.02           C  
ATOM    913  CG  ASN A 112      25.263  47.483  95.781  1.00  9.62           C  
ATOM    914  OD1 ASN A 112      26.043  47.352  96.742  1.00 10.13           O  
ATOM    915  ND2 ASN A 112      24.350  48.434  95.746  1.00  9.42           N  
ATOM    916  N   PRO A 113      26.913  43.642  96.239  1.00 10.26           N  
ATOM    917  CA  PRO A 113      26.665  42.683  97.319  1.00 10.08           C  
ATOM    918  C   PRO A 113      26.438  43.320  98.696  1.00 10.38           C  
ATOM    919  O   PRO A 113      25.611  42.799  99.466  1.00 10.28           O  
ATOM    920  CB  PRO A 113      27.913  41.776  97.340  1.00 11.38           C  
ATOM    921  CG  PRO A 113      28.895  42.388  96.452  1.00 12.92           C  
ATOM    922  CD  PRO A 113      28.242  43.460  95.604  1.00 10.47           C  
ATOM    923  N   ASP A 114      27.153  44.410  98.998  1.00  9.87           N  
ATOM    924  CA  ASP A 114      26.997  45.021 100.314  1.00  9.83           C  
ATOM    925  C   ASP A 114      25.597  45.584 100.471  1.00  9.76           C  
ATOM    926  O   ASP A 114      24.945  45.412 101.524  1.00 10.58           O  
ATOM    927  CB  ASP A 114      28.010  46.145 100.548  1.00 10.11           C  
ATOM    928  CG  ASP A 114      29.433  45.678 100.500  1.00 12.12           C  
ATOM    929  OD1 ASP A 114      29.739  44.453 100.611  1.00 10.37           O  
ATOM    930  OD2 ASP A 114      30.327  46.540 100.408  1.00 11.95           O  
ATOM    931  N   GLY A 115      25.126  46.282  99.445  1.00  9.58           N  
ATOM    932  CA  GLY A 115      23.738  46.763  99.480  1.00 10.17           C  
ATOM    933  C   GLY A 115      22.744  45.629  99.573  1.00  9.91           C  
ATOM    934  O   GLY A 115      21.726  45.740 100.266  1.00 10.29           O  
ATOM    935  N   TYR A 116      23.005  44.527  98.865  1.00  9.31           N  
ATOM    936  CA  TYR A 116      22.041  43.432  98.906  1.00  9.78           C  
ATOM    937  C   TYR A 116      21.902  42.870 100.310  1.00  9.26           C  
ATOM    938  O   TYR A 116      20.791  42.724 100.818  1.00  9.45           O  
ATOM    939  CB  TYR A 116      22.444  42.332  97.923  1.00  9.89           C  
ATOM    940  CG  TYR A 116      21.322  41.334  97.681  1.00 10.02           C  
ATOM    941  CD1 TYR A 116      20.104  41.744  97.141  1.00  9.82           C  
ATOM    942  CD2 TYR A 116      21.506  39.974  97.952  1.00  9.93           C  
ATOM    943  CE1 TYR A 116      19.082  40.837  96.911  1.00 10.18           C  
ATOM    944  CE2 TYR A 116      20.475  39.039  97.722  1.00 11.79           C  
ATOM    945  CZ  TYR A 116      19.285  39.483  97.186  1.00 11.36           C  
ATOM    946  OH  TYR A 116      18.250  38.626  96.922  1.00 12.02           O  
ATOM    947  N   VAL A 117      23.022  42.569 100.969  1.00  9.48           N  
ATOM    948  CA  VAL A 117      22.951  42.150 102.383  1.00  9.46           C  
ATOM    949  C   VAL A 117      22.196  43.202 103.228  1.00  9.10           C  
ATOM    950  O   VAL A 117      21.343  42.860 104.061  1.00 10.02           O  
ATOM    951  CB  VAL A 117      24.354  41.898 102.917  1.00  9.77           C  
ATOM    952  CG1 VAL A 117      24.306  41.601 104.433  1.00 10.78           C  
ATOM    953  CG2 VAL A 117      24.980  40.707 102.142  1.00  9.49           C  
ATOM    954  N   TYR A 118      22.466  44.476 102.955  1.00  8.90           N  
ATOM    955  CA  TYR A 118      21.814  45.546 103.726  1.00  8.95           C  
ATOM    956  C   TYR A 118      20.299  45.496 103.540  1.00  9.97           C  
ATOM    957  O   TYR A 118      19.538  45.689 104.486  1.00 10.61           O  
ATOM    958  CB  TYR A 118      22.357  46.889 103.278  1.00  9.75           C  
ATOM    959  CG  TYR A 118      22.128  47.982 104.301  1.00  9.00           C  
ATOM    960  CD1 TYR A 118      22.928  48.065 105.468  1.00  9.44           C  
ATOM    961  CD2 TYR A 118      21.167  48.952 104.099  1.00 11.36           C  
ATOM    962  CE1 TYR A 118      22.734  49.081 106.399  1.00 10.02           C  
ATOM    963  CE2 TYR A 118      20.981  49.996 105.030  1.00 10.97           C  
ATOM    964  CZ  TYR A 118      21.768  50.036 106.170  1.00 10.56           C  
ATOM    965  OH  TYR A 118      21.589  51.051 107.086  1.00 11.83           O  
ATOM    966  N   THR A 119      19.845  45.204 102.315  1.00  9.88           N  
ATOM    967  CA  THR A 119      18.389  45.150 102.121  1.00 10.21           C  
ATOM    968  C   THR A 119      17.733  43.952 102.795  1.00 10.69           C  
ATOM    969  O   THR A 119      16.515  43.940 102.963  1.00 11.38           O  
ATOM    970  CB  THR A 119      17.961  45.132 100.632  1.00 10.21           C  
ATOM    971  OG1 THR A 119      18.484  43.946  99.985  1.00 10.97           O  
ATOM    972  CG2 THR A 119      18.508  46.369  99.899  1.00 10.50           C  
ATOM    973  N   GLN A 120      18.518  42.936 103.131  1.00 11.29           N  
ATOM    974  CA  GLN A 120      17.965  41.756 103.782  1.00 12.63           C  
ATOM    975  C   GLN A 120      18.119  41.776 105.285  1.00 12.97           C  
ATOM    976  O   GLN A 120      17.652  40.858 105.965  1.00 14.43           O  
ATOM    977  CB  GLN A 120      18.579  40.507 103.207  1.00 11.95           C  
ATOM    978  CG  GLN A 120      18.223  40.452 101.737  1.00 15.23           C  
ATOM    979  CD  GLN A 120      18.364  39.134 101.169  1.00 17.53           C  
ATOM    980  OE1 GLN A 120      19.121  38.306 101.683  1.00 19.66           O  
ATOM    981  NE2 GLN A 120      17.662  38.902 100.056  1.00 17.96           N  
ATOM    982  N   THR A 121      18.760  42.825 105.808  1.00 12.21           N  
ATOM    983  CA  THR A 121      19.038  42.918 107.237  1.00 12.16           C  
ATOM    984  C   THR A 121      18.582  44.237 107.855  1.00 11.71           C  
ATOM    985  O   THR A 121      17.983  44.230 108.956  1.00 13.49           O  
ATOM    986  CB  THR A 121      20.552  42.695 107.525  1.00 11.94           C  
ATOM    987  OG1 THR A 121      21.339  43.580 106.709  1.00 13.24           O  
ATOM    988  CG2 THR A 121      21.007  41.284 107.102  1.00 13.87           C  
ATOM    989  N   GLN A 122      18.842  45.359 107.164  1.00 10.72           N  
ATOM    990  CA  GLN A 122      18.682  46.685 107.772  1.00 11.06           C  
ATOM    991  C   GLN A 122      17.639  47.561 107.119  1.00 10.57           C  
ATOM    992  O   GLN A 122      16.898  48.254 107.818  1.00 11.16           O  
ATOM    993  CB  GLN A 122      20.001  47.460 107.798  1.00 11.60           C  
ATOM    994  CG  GLN A 122      21.165  46.660 108.428  1.00 12.44           C  
ATOM    995  CD  GLN A 122      20.818  46.103 109.799  1.00 14.11           C  
ATOM    996  OE1 GLN A 122      20.989  44.897 110.023  1.00 16.06           O  
ATOM    997  NE2 GLN A 122      20.345  46.953 110.709  1.00 12.76           N  
ATOM    998  N   ASN A 123      17.569  47.544 105.787  1.00 10.28           N  
ATOM    999  CA  ASN A 123      16.685  48.470 105.091  1.00 10.88           C  
ATOM   1000  C   ASN A 123      16.406  47.941 103.685  1.00 10.49           C  
ATOM   1001  O   ASN A 123      17.276  47.984 102.787  1.00 11.30           O  
ATOM   1002  CB  ASN A 123      17.334  49.866 105.054  1.00 11.00           C  
ATOM   1003  CG  ASN A 123      16.471  50.953 104.399  1.00 15.95           C  
ATOM   1004  OD1 ASN A 123      16.773  52.149 104.573  1.00 26.00           O  
ATOM   1005  ND2 ASN A 123      15.443  50.589 103.662  1.00 12.06           N  
ATOM   1006  N   ARG A 124      15.183  47.442 103.521  1.00 10.43           N  
ATOM   1007  CA  ARG A 124      14.746  46.780 102.293  1.00 10.61           C  
ATOM   1008  C   ARG A 124      14.857  47.686 101.068  1.00 10.20           C  
ATOM   1009  O   ARG A 124      14.933  47.192  99.947  1.00 10.35           O  
ATOM   1010  CB  ARG A 124      13.286  46.328 102.480  1.00  9.94           C  
ATOM   1011  CG  ARG A 124      12.590  45.733 101.236  1.00  9.95           C  
ATOM   1012  CD  ARG A 124      13.252  44.471 100.690  1.00  9.01           C  
ATOM   1013  NE  ARG A 124      12.570  43.901  99.518  1.00 10.16           N  
ATOM   1014  CZ  ARG A 124      12.699  44.392  98.281  1.00  9.72           C  
ATOM   1015  NH1 ARG A 124      13.459  45.462  98.055  1.00 10.33           N  
ATOM   1016  NH2 ARG A 124      12.038  43.807  97.266  1.00  8.85           N  
ATOM   1017  N   LEU A 125      14.844  49.006 101.293  1.00 10.78           N  
ATOM   1018  CA  LEU A 125      14.770  49.977 100.187  1.00 10.92           C  
ATOM   1019  C   LEU A 125      16.095  50.680  99.939  1.00 11.12           C  
ATOM   1020  O   LEU A 125      16.138  51.724  99.282  1.00 12.13           O  
ATOM   1021  CB  LEU A 125      13.612  50.970 100.388  1.00 11.24           C  
ATOM   1022  CG  LEU A 125      12.227  50.300 100.445  1.00 12.33           C  
ATOM   1023  CD1 LEU A 125      11.158  51.347 100.848  1.00 12.86           C  
ATOM   1024  CD2 LEU A 125      11.879  49.632  99.111  1.00 13.86           C  
ATOM   1025  N   TRP A 126      17.177  50.108 100.465  1.00  9.88           N  
ATOM   1026  CA  TRP A 126      18.502  50.657 100.154  1.00  9.41           C  
ATOM   1027  C   TRP A 126      18.860  50.449  98.678  1.00  9.34           C  
ATOM   1028  O   TRP A 126      18.628  49.362  98.131  1.00 10.44           O  
ATOM   1029  CB  TRP A 126      19.567  49.984 101.036  1.00  9.91           C  
ATOM   1030  CG  TRP A 126      20.885  50.705 100.943  1.00  9.19           C  
ATOM   1031  CD1 TRP A 126      21.971  50.340 100.197  1.00  9.93           C  
ATOM   1032  CD2 TRP A 126      21.231  51.939 101.576  1.00  9.41           C  
ATOM   1033  NE1 TRP A 126      22.988  51.255 100.359  1.00 10.56           N  
ATOM   1034  CE2 TRP A 126      22.554  52.254 101.193  1.00 10.90           C  
ATOM   1035  CE3 TRP A 126      20.555  52.822 102.443  1.00 11.80           C  
ATOM   1036  CZ2 TRP A 126      23.198  53.429 101.600  1.00 10.28           C  
ATOM   1037  CZ3 TRP A 126      21.213  53.967 102.881  1.00 11.50           C  
ATOM   1038  CH2 TRP A 126      22.524  54.260 102.462  1.00 12.71           C  
ATOM   1039  N   ARG A 127      19.401  51.493  98.042  1.00  9.01           N  
ATOM   1040  CA  ARG A 127      19.770  51.458  96.613  1.00  9.17           C  
ATOM   1041  C   ARG A 127      21.288  51.473  96.345  1.00  9.48           C  
ATOM   1042  O   ARG A 127      21.792  50.792  95.428  1.00 10.48           O  
ATOM   1043  CB  ARG A 127      19.143  52.685  95.934  1.00  8.70           C  
ATOM   1044  CG  ARG A 127      19.634  53.022  94.534  1.00  9.16           C  
ATOM   1045  CD  ARG A 127      18.948  54.296  94.047  1.00  9.46           C  
ATOM   1046  NE  ARG A 127      19.506  54.846  92.814  1.00  9.86           N  
ATOM   1047  CZ  ARG A 127      19.017  54.605  91.582  1.00 10.67           C  
ATOM   1048  NH1 ARG A 127      19.576  55.199  90.511  1.00 10.38           N  
ATOM   1049  NH2 ARG A 127      18.004  53.766  91.398  1.00 12.07           N  
ATOM   1050  N   LYS A 128      22.010  52.254  97.153  1.00  9.01           N  
ATOM   1051  CA  LYS A 128      23.417  52.598  96.892  1.00  9.00           C  
ATOM   1052  C   LYS A 128      24.392  51.526  97.333  1.00  8.81           C  
ATOM   1053  O   LYS A 128      23.999  50.462  97.848  1.00  9.32           O  
ATOM   1054  CB  LYS A 128      23.724  53.933  97.583  1.00  8.73           C  
ATOM   1055  CG  LYS A 128      22.921  55.094  96.929  1.00  9.38           C  
ATOM   1056  CD  LYS A 128      23.440  56.470  97.383  1.00  9.26           C  
ATOM   1057  CE  LYS A 128      23.065  56.741  98.812  1.00 10.31           C  
ATOM   1058  NZ  LYS A 128      23.694  58.032  99.251  1.00 10.69           N  
ATOM   1059  N   THR A 129      25.675  51.792  97.100  1.00  8.47           N  
ATOM   1060  CA  THR A 129      26.719  50.990  97.779  1.00  8.81           C  
ATOM   1061  C   THR A 129      26.721  51.329  99.271  1.00  9.25           C  
ATOM   1062  O   THR A 129      25.862  52.089  99.749  1.00  9.69           O  
ATOM   1063  CB  THR A 129      28.112  51.307  97.225  1.00  8.86           C  
ATOM   1064  OG1 THR A 129      28.456  52.683  97.525  1.00  9.82           O  
ATOM   1065  CG2 THR A 129      28.116  51.160  95.688  1.00 10.07           C  
ATOM   1066  N   ARG A 130      27.701  50.779  99.999  1.00  8.93           N  
ATOM   1067  CA  ARG A 130      27.810  51.078 101.426  1.00  9.94           C  
ATOM   1068  C   ARG A 130      29.140  51.730 101.787  1.00 10.40           C  
ATOM   1069  O   ARG A 130      29.614  51.623 102.931  1.00 11.42           O  
ATOM   1070  CB  ARG A 130      27.581  49.811 102.261  1.00 10.04           C  
ATOM   1071  CG  ARG A 130      26.159  49.263 102.157  1.00  9.71           C  
ATOM   1072  CD  ARG A 130      25.079  50.137 102.838  1.00 10.75           C  
ATOM   1073  NE  ARG A 130      25.373  50.308 104.272  1.00 10.45           N  
ATOM   1074  CZ  ARG A 130      24.775  51.225 105.058  1.00 10.97           C  
ATOM   1075  NH1 ARG A 130      23.863  52.070 104.564  1.00 12.24           N  
ATOM   1076  NH2 ARG A 130      25.122  51.293 106.337  1.00 11.76           N  
ATOM   1077  N   SER A 131      29.737  52.412 100.810  1.00 10.93           N  
ATOM   1078  CA  SER A 131      31.034  53.052 101.057  1.00 12.00           C  
ATOM   1079  C   SER A 131      30.849  54.240 101.988  1.00 13.80           C  
ATOM   1080  O   SER A 131      29.772  54.848 102.054  1.00 12.42           O  
ATOM   1081  CB  SER A 131      31.673  53.540  99.764  1.00 11.93           C  
ATOM   1082  OG  SER A 131      30.773  54.373  99.059  1.00 11.93           O  
ATOM   1083  N   ARG A 132      31.905  54.571 102.712  1.00 15.65           N  
ATOM   1084  CA  ARG A 132      31.782  55.642 103.697  1.00 21.69           C  
ATOM   1085  C   ARG A 132      32.220  56.950 103.094  1.00 24.97           C  
ATOM   1086  O   ARG A 132      33.287  57.020 102.502  1.00 27.65           O  
ATOM   1087  CB  ARG A 132      32.562  55.316 104.970  1.00 21.55           C  
ATOM   1088  CG  ARG A 132      32.063  54.082 105.694  1.00 26.35           C  
ATOM   1089  CD  ARG A 132      30.554  54.027 105.922  1.00 32.14           C  
ATOM   1090  NE  ARG A 132      30.186  52.947 106.844  1.00 38.12           N  
ATOM   1091  CZ  ARG A 132      29.957  53.105 108.151  1.00 39.81           C  
ATOM   1092  NH1 ARG A 132      30.042  54.308 108.725  1.00 39.92           N  
ATOM   1093  NH2 ARG A 132      29.637  52.047 108.888  1.00 42.52           N  
ATOM   1094  N   ASN A 133      31.372  57.967 103.254  1.00 27.52           N  
ATOM   1095  CA  ASN A 133      31.580  59.296 102.701  1.00 28.21           C  
ATOM   1096  C   ASN A 133      32.475  60.113 103.679  1.00 30.02           C  
ATOM   1097  O   ASN A 133      31.976  60.631 104.656  1.00 30.25           O  
ATOM   1098  CB  ASN A 133      30.192  59.923 102.391  1.00 28.66           C  
ATOM   1099  CG  ASN A 133      29.541  59.319 101.117  1.00 24.47           C  
ATOM   1100  OD1 ASN A 133      30.244  59.118 100.152  1.00 28.16           O  
ATOM   1101  ND2 ASN A 133      28.199  59.030 101.117  1.00 24.55           N  
ATOM   1102  N   PRO A 134      33.788  60.183 103.431  1.00 31.18           N  
ATOM   1103  CA  PRO A 134      34.752  60.679 104.438  1.00 31.97           C  
ATOM   1104  C   PRO A 134      34.559  62.173 104.717  1.00 31.69           C  
ATOM   1105  O   PRO A 134      34.814  62.658 105.828  1.00 32.98           O  
ATOM   1106  CB  PRO A 134      36.115  60.425 103.785  1.00 32.21           C  
ATOM   1107  CG  PRO A 134      35.841  60.380 102.308  1.00 32.45           C  
ATOM   1108  CD  PRO A 134      34.446  59.840 102.156  1.00 31.75           C  
ATOM   1109  N   GLY A 135      34.087  62.895 103.712  1.00 31.11           N  
ATOM   1110  CA  GLY A 135      33.650  64.255 103.923  1.00 29.14           C  
ATOM   1111  C   GLY A 135      32.189  64.325 104.317  1.00 27.71           C  
ATOM   1112  O   GLY A 135      31.619  65.418 104.343  1.00 28.02           O  
ATOM   1113  N   SER A 136      31.577  63.180 104.631  1.00 25.69           N  
ATOM   1114  CA  SER A 136      30.145  63.149 104.971  1.00 24.38           C  
ATOM   1115  C   SER A 136      29.760  62.009 105.896  1.00 24.11           C  
ATOM   1116  O   SER A 136      30.377  60.935 105.851  1.00 23.84           O  
ATOM   1117  CB  SER A 136      29.287  63.007 103.703  1.00 24.29           C  
ATOM   1118  OG  SER A 136      27.906  62.846 104.034  1.00 23.16           O  
ATOM   1119  N   SER A 137      28.709  62.230 106.683  1.00 22.99           N  
ATOM   1120  CA  SER A 137      28.146  61.167 107.513  1.00 22.63           C  
ATOM   1121  C   SER A 137      27.124  60.256 106.793  1.00 22.25           C  
ATOM   1122  O   SER A 137      26.733  59.209 107.336  1.00 22.30           O  
ATOM   1123  CB  SER A 137      27.472  61.793 108.720  1.00 24.03           C  
ATOM   1124  OG  SER A 137      26.372  62.554 108.289  1.00 26.64           O  
ATOM   1125  N   CYS A 138      26.648  60.662 105.614  1.00 20.41           N  
ATOM   1126  CA  CYS A 138      25.724  59.799 104.836  1.00 19.69           C  
ATOM   1127  C   CYS A 138      26.543  58.699 104.207  1.00 17.05           C  
ATOM   1128  O   CYS A 138      27.740  58.846 104.050  1.00 18.84           O  
ATOM   1129  CB  CYS A 138      24.948  60.583 103.761  1.00 20.23           C  
ATOM   1130  SG  CYS A 138      23.477  61.460 104.447  1.00 23.67           S  
ATOM   1131  N   ILE A 139      25.906  57.569 103.907  1.00 14.04           N  
ATOM   1132  CA  ILE A 139      26.642  56.391 103.424  1.00 12.31           C  
ATOM   1133  C   ILE A 139      26.245  56.041 101.980  1.00 11.38           C  
ATOM   1134  O   ILE A 139      25.065  56.138 101.601  1.00 11.52           O  
ATOM   1135  CB  ILE A 139      26.371  55.194 104.363  1.00 11.57           C  
ATOM   1136  CG1 ILE A 139      27.010  55.482 105.735  1.00 12.75           C  
ATOM   1137  CG2 ILE A 139      26.888  53.876 103.748  1.00 13.32           C  
ATOM   1138  CD1 ILE A 139      26.594  54.489 106.864  1.00 13.55           C  
ATOM   1139  N   GLY A 140      27.251  55.662 101.198  1.00 10.29           N  
ATOM   1140  CA  GLY A 140      27.017  55.066  99.876  1.00  9.78           C  
ATOM   1141  C   GLY A 140      26.929  56.050  98.730  1.00 10.13           C  
ATOM   1142  O   GLY A 140      26.603  57.239  98.918  1.00  9.93           O  
ATOM   1143  N   ALA A 141      27.263  55.541  97.550  1.00  9.68           N  
ATOM   1144  CA  ALA A 141      27.112  56.285  96.304  1.00  9.29           C  
ATOM   1145  C   ALA A 141      26.266  55.431  95.386  1.00  9.86           C  
ATOM   1146  O   ALA A 141      26.187  54.205  95.542  1.00  9.76           O  
ATOM   1147  CB  ALA A 141      28.475  56.558  95.664  1.00 10.56           C  
ATOM   1148  N   ASP A 142      25.620  56.080  94.428  1.00  9.46           N  
ATOM   1149  CA  ASP A 142      24.826  55.338  93.451  1.00  9.60           C  
ATOM   1150  C   ASP A 142      25.801  54.734  92.440  1.00  9.03           C  
ATOM   1151  O   ASP A 142      26.464  55.458  91.683  1.00  9.53           O  
ATOM   1152  CB  ASP A 142      23.878  56.298  92.763  1.00  9.56           C  
ATOM   1153  CG  ASP A 142      22.966  55.619  91.779  1.00  9.85           C  
ATOM   1154  OD1 ASP A 142      23.256  54.453  91.401  1.00  9.67           O  
ATOM   1155  OD2 ASP A 142      21.959  56.219  91.367  1.00 10.59           O  
ATOM   1156  N   PRO A 143      25.954  53.409  92.424  1.00 10.15           N  
ATOM   1157  CA  PRO A 143      26.933  52.804  91.533  1.00 10.16           C  
ATOM   1158  C   PRO A 143      26.588  53.026  90.062  1.00 10.72           C  
ATOM   1159  O   PRO A 143      27.497  53.010  89.210  1.00 11.03           O  
ATOM   1160  CB  PRO A 143      26.885  51.317  91.898  1.00 10.09           C  
ATOM   1161  CG  PRO A 143      25.442  51.104  92.422  1.00  9.92           C  
ATOM   1162  CD  PRO A 143      25.205  52.400  93.205  1.00  9.77           C  
ATOM   1163  N   ASN A 144      25.313  53.284  89.775  1.00 10.28           N  
ATOM   1164  CA  ASN A 144      24.930  53.576  88.396  1.00  9.64           C  
ATOM   1165  C   ASN A 144      24.947  55.061  88.055  1.00  9.62           C  
ATOM   1166  O   ASN A 144      24.360  55.466  87.034  1.00  9.70           O  
ATOM   1167  CB  ASN A 144      23.585  52.950  88.004  1.00  9.91           C  
ATOM   1168  CG  ASN A 144      23.546  52.579  86.525  1.00 10.62           C  
ATOM   1169  OD1 ASN A 144      24.596  52.208  85.951  1.00 11.50           O  
ATOM   1170  ND2 ASN A 144      22.366  52.664  85.908  1.00 10.67           N  
ATOM   1171  N   ARG A 145      25.631  55.842  88.894  1.00  8.79           N  
ATOM   1172  CA  ARG A 145      26.018  57.210  88.520  1.00  8.78           C  
ATOM   1173  C   ARG A 145      27.550  57.374  88.600  1.00  8.58           C  
ATOM   1174  O   ARG A 145      28.071  58.494  88.493  1.00  9.35           O  
ATOM   1175  CB  ARG A 145      25.340  58.243  89.423  1.00  9.08           C  
ATOM   1176  CG  ARG A 145      23.812  58.231  89.338  1.00  9.96           C  
ATOM   1177  CD  ARG A 145      23.280  58.676  87.962  1.00 10.73           C  
ATOM   1178  NE  ARG A 145      21.832  58.676  88.004  1.00 10.12           N  
ATOM   1179  CZ  ARG A 145      21.085  57.570  87.872  1.00 10.19           C  
ATOM   1180  NH1 ARG A 145      21.650  56.378  87.667  1.00 10.19           N  
ATOM   1181  NH2 ARG A 145      19.752  57.654  87.984  1.00 10.88           N  
ATOM   1182  N   ASN A 146      28.271  56.267  88.830  1.00  8.77           N  
ATOM   1183  CA  ASN A 146      29.693  56.316  89.176  1.00  9.57           C  
ATOM   1184  C   ASN A 146      30.619  55.982  88.007  1.00  9.56           C  
ATOM   1185  O   ASN A 146      31.839  56.022  88.141  1.00  9.91           O  
ATOM   1186  CB  ASN A 146      29.926  55.295  90.309  1.00  9.43           C  
ATOM   1187  CG  ASN A 146      31.263  55.459  91.003  1.00 10.21           C  
ATOM   1188  OD1 ASN A 146      32.090  54.534  91.005  1.00 10.30           O  
ATOM   1189  ND2 ASN A 146      31.495  56.637  91.596  1.00  9.70           N  
ATOM   1190  N   TRP A 147      30.034  55.637  86.860  1.00  9.40           N  
ATOM   1191  CA  TRP A 147      30.863  55.266  85.719  1.00  9.47           C  
ATOM   1192  C   TRP A 147      31.408  56.484  84.988  1.00  9.46           C  
ATOM   1193  O   TRP A 147      30.854  57.596  85.062  1.00 10.12           O  
ATOM   1194  CB  TRP A 147      30.059  54.387  84.741  1.00  9.22           C  
ATOM   1195  CG  TRP A 147      29.469  53.151  85.373  1.00  9.51           C  
ATOM   1196  CD1 TRP A 147      28.478  53.104  86.317  1.00 10.28           C  
ATOM   1197  CD2 TRP A 147      29.818  51.776  85.087  1.00  9.07           C  
ATOM   1198  NE1 TRP A 147      28.205  51.797  86.651  1.00 11.99           N  
ATOM   1199  CE2 TRP A 147      28.981  50.962  85.884  1.00  9.62           C  
ATOM   1200  CE3 TRP A 147      30.702  51.160  84.184  1.00 10.62           C  
ATOM   1201  CZ2 TRP A 147      29.042  49.549  85.864  1.00  9.36           C  
ATOM   1202  CZ3 TRP A 147      30.776  49.763  84.155  1.00 10.67           C  
ATOM   1203  CH2 TRP A 147      29.962  48.974  84.997  1.00 10.94           C  
ATOM   1204  N   ASN A 148      32.479  56.250  84.239  1.00  9.91           N  
ATOM   1205  CA  ASN A 148      33.136  57.326  83.514  1.00 11.67           C  
ATOM   1206  C   ASN A 148      32.440  57.628  82.189  1.00 12.31           C  
ATOM   1207  O   ASN A 148      32.972  57.356  81.087  1.00 13.49           O  
ATOM   1208  CB  ASN A 148      34.584  56.907  83.292  1.00 12.07           C  
ATOM   1209  CG  ASN A 148      35.421  57.991  82.690  1.00 14.62           C  
ATOM   1210  OD1 ASN A 148      35.148  59.184  82.876  1.00 16.48           O  
ATOM   1211  ND2 ASN A 148      36.496  57.570  82.011  1.00 17.00           N  
ATOM   1212  N   ALA A 149      31.244  58.204  82.300  1.00 11.24           N  
ATOM   1213  CA  ALA A 149      30.445  58.575  81.140  1.00 11.60           C  
ATOM   1214  C   ALA A 149      29.761  59.873  81.470  1.00 11.45           C  
ATOM   1215  O   ALA A 149      28.720  59.893  82.128  1.00 10.60           O  
ATOM   1216  CB  ALA A 149      29.424  57.477  80.841  1.00 12.05           C  
ATOM   1217  N   SER A 150      30.393  60.968  81.068  1.00 11.38           N  
ATOM   1218  CA  SER A 150      30.016  62.300  81.534  1.00 11.44           C  
ATOM   1219  C   SER A 150      29.803  62.290  83.052  1.00 11.26           C  
ATOM   1220  O   SER A 150      28.788  62.772  83.570  1.00  9.94           O  
ATOM   1221  CB  SER A 150      28.799  62.844  80.805  1.00 12.66           C  
ATOM   1222  OG  SER A 150      28.841  64.274  80.871  1.00 14.99           O  
ATOM   1223  N   PHE A 151      30.769  61.710  83.760  1.00 10.51           N  
ATOM   1224  CA  PHE A 151      30.659  61.595  85.205  1.00 10.15           C  
ATOM   1225  C   PHE A 151      30.377  62.968  85.820  1.00 10.32           C  
ATOM   1226  O   PHE A 151      31.024  63.975  85.464  1.00 11.20           O  
ATOM   1227  CB  PHE A 151      31.977  61.054  85.768  1.00 10.47           C  
ATOM   1228  CG  PHE A 151      32.003  61.008  87.267  1.00  9.84           C  
ATOM   1229  CD1 PHE A 151      31.343  59.985  87.939  1.00 10.26           C  
ATOM   1230  CD2 PHE A 151      32.617  62.009  88.011  1.00  9.31           C  
ATOM   1231  CE1 PHE A 151      31.309  59.945  89.333  1.00 10.52           C  
ATOM   1232  CE2 PHE A 151      32.575  61.985  89.419  1.00 11.28           C  
ATOM   1233  CZ  PHE A 151      31.906  60.951  90.087  1.00 10.92           C  
ATOM   1234  N   ALA A 152      29.446  62.953  86.774  1.00 10.30           N  
ATOM   1235  CA  ALA A 152      29.010  64.138  87.548  1.00 10.51           C  
ATOM   1236  C   ALA A 152      28.225  65.162  86.707  1.00 10.44           C  
ATOM   1237  O   ALA A 152      27.855  66.240  87.192  1.00 10.68           O  
ATOM   1238  CB  ALA A 152      30.190  64.777  88.303  1.00 11.30           C  
ATOM   1239  N   GLY A 153      27.910  64.817  85.459  1.00 10.68           N  
ATOM   1240  CA  GLY A 153      27.066  65.670  84.633  1.00 11.11           C  
ATOM   1241  C   GLY A 153      25.641  65.707  85.129  1.00 11.48           C  
ATOM   1242  O   GLY A 153      25.231  64.946  86.016  1.00 10.71           O  
ATOM   1243  N   LYS A 154      24.850  66.592  84.537  1.00 11.75           N  
ATOM   1244  CA  LYS A 154      23.431  66.617  84.858  1.00 13.32           C  
ATOM   1245  C   LYS A 154      22.876  65.205  84.778  1.00 12.54           C  
ATOM   1246  O   LYS A 154      23.190  64.474  83.828  1.00 12.36           O  
ATOM   1247  CB  LYS A 154      22.690  67.529  83.877  1.00 13.69           C  
ATOM   1248  CG  LYS A 154      21.204  67.696  84.190  1.00 16.12           C  
ATOM   1249  CD  LYS A 154      20.540  68.731  83.271  1.00 18.61           C  
ATOM   1250  CE  LYS A 154      19.055  68.835  83.636  1.00 25.30           C  
ATOM   1251  NZ  LYS A 154      18.457  70.121  83.154  1.00 31.34           N  
ATOM   1252  N   GLY A 155      22.076  64.835  85.786  1.00 10.88           N  
ATOM   1253  CA  GLY A 155      21.567  63.461  85.895  1.00 11.82           C  
ATOM   1254  C   GLY A 155      22.171  62.698  87.057  1.00 11.58           C  
ATOM   1255  O   GLY A 155      22.088  61.475  87.117  1.00 11.78           O  
ATOM   1256  N   ALA A 156      22.770  63.402  88.017  1.00 10.98           N  
ATOM   1257  CA  ALA A 156      23.211  62.768  89.266  1.00 10.13           C  
ATOM   1258  C   ALA A 156      23.158  63.847  90.339  1.00 10.55           C  
ATOM   1259  O   ALA A 156      22.709  64.976  90.065  1.00 11.65           O  
ATOM   1260  CB  ALA A 156      24.649  62.167  89.156  1.00 10.48           C  
ATOM   1261  N   SER A 157      23.649  63.530  91.537  1.00  9.79           N  
ATOM   1262  CA  SER A 157      23.659  64.539  92.610  1.00  9.37           C  
ATOM   1263  C   SER A 157      25.007  64.684  93.270  1.00 10.09           C  
ATOM   1264  O   SER A 157      25.730  63.698  93.426  1.00 10.24           O  
ATOM   1265  CB  SER A 157      22.585  64.189  93.646  1.00 10.46           C  
ATOM   1266  OG  SER A 157      22.577  65.179  94.671  1.00  9.59           O  
ATOM   1267  N   ASP A 158      25.331  65.913  93.665  1.00  9.57           N  
ATOM   1268  CA  ASP A 158      26.511  66.186  94.470  1.00 10.49           C  
ATOM   1269  C   ASP A 158      26.253  65.906  95.951  1.00  9.56           C  
ATOM   1270  O   ASP A 158      27.198  65.943  96.751  1.00 10.18           O  
ATOM   1271  CB  ASP A 158      26.868  67.668  94.427  1.00 10.48           C  
ATOM   1272  CG  ASP A 158      27.322  68.140  93.070  1.00 12.84           C  
ATOM   1273  OD1 ASP A 158      27.831  67.325  92.242  1.00 12.95           O  
ATOM   1274  OD2 ASP A 158      27.202  69.346  92.760  1.00 13.27           O  
ATOM   1275  N   ASN A 159      24.993  65.702  96.328  1.00  9.47           N  
ATOM   1276  CA  ASN A 159      24.647  65.568  97.737  1.00  9.35           C  
ATOM   1277  C   ASN A 159      24.910  64.111  98.175  1.00  9.88           C  
ATOM   1278  O   ASN A 159      24.297  63.195  97.645  1.00  9.64           O  
ATOM   1279  CB  ASN A 159      23.182  65.943  97.878  1.00  8.10           C  
ATOM   1280  CG  ASN A 159      22.685  65.925  99.317  1.00 10.09           C  
ATOM   1281  OD1 ASN A 159      23.291  65.310 100.208  1.00 11.53           O  
ATOM   1282  ND2 ASN A 159      21.587  66.625  99.556  1.00 10.44           N  
ATOM   1283  N   PRO A 160      25.837  63.871  99.103  1.00 10.42           N  
ATOM   1284  CA  PRO A 160      26.148  62.488  99.479  1.00 11.42           C  
ATOM   1285  C   PRO A 160      24.948  61.719 100.053  1.00 10.88           C  
ATOM   1286  O   PRO A 160      24.954  60.477 100.030  1.00 11.96           O  
ATOM   1287  CB  PRO A 160      27.268  62.643 100.516  1.00 11.58           C  
ATOM   1288  CG  PRO A 160      27.817  63.971 100.244  1.00 14.86           C  
ATOM   1289  CD  PRO A 160      26.662  64.861  99.834  1.00 10.75           C  
ATOM   1290  N   CYS A 161      23.930  62.445 100.519  1.00 11.11           N  
ATOM   1291  CA  CYS A 161      22.745  61.819 101.075  1.00 12.55           C  
ATOM   1292  C   CYS A 161      21.741  61.392 100.001  1.00 11.15           C  
ATOM   1293  O   CYS A 161      20.805  60.640 100.293  1.00 12.87           O  
ATOM   1294  CB  CYS A 161      22.053  62.761 102.046  1.00 13.81           C  
ATOM   1295  SG  CYS A 161      23.128  63.193 103.438  1.00 21.47           S  
ATOM   1296  N   SER A 162      21.945  61.845  98.765  1.00 10.01           N  
ATOM   1297  CA  SER A 162      21.024  61.559  97.677  1.00 10.03           C  
ATOM   1298  C   SER A 162      21.133  60.105  97.237  1.00 10.36           C  
ATOM   1299  O   SER A 162      22.229  59.530  97.223  1.00 10.02           O  
ATOM   1300  CB  SER A 162      21.393  62.453  96.471  1.00  9.81           C  
ATOM   1301  OG  SER A 162      20.677  62.039  95.301  1.00 10.32           O  
ATOM   1302  N   GLU A 163      20.007  59.547  96.815  1.00  9.63           N  
ATOM   1303  CA  GLU A 163      19.970  58.211  96.213  1.00  9.93           C  
ATOM   1304  C   GLU A 163      20.688  58.153  94.876  1.00 10.27           C  
ATOM   1305  O   GLU A 163      20.979  57.037  94.394  1.00 10.79           O  
ATOM   1306  CB  GLU A 163      18.515  57.727  96.029  1.00 10.56           C  
ATOM   1307  CG  GLU A 163      17.753  57.556  97.335  1.00 11.33           C  
ATOM   1308  CD  GLU A 163      18.204  56.361  98.140  1.00 17.18           C  
ATOM   1309  OE1 GLU A 163      17.509  56.021  99.122  1.00 20.42           O  
ATOM   1310  OE2 GLU A 163      19.230  55.746  97.810  1.00 15.99           O  
ATOM   1311  N   VAL A 164      20.962  59.319  94.268  1.00  9.24           N  
ATOM   1312  CA  VAL A 164      21.673  59.343  92.983  1.00  9.31           C  
ATOM   1313  C   VAL A 164      23.013  60.066  93.112  1.00  8.77           C  
ATOM   1314  O   VAL A 164      23.546  60.591  92.119  1.00  9.48           O  
ATOM   1315  CB  VAL A 164      20.822  59.900  91.808  1.00  9.28           C  
ATOM   1316  CG1 VAL A 164      19.642  58.997  91.571  1.00  9.97           C  
ATOM   1317  CG2 VAL A 164      20.329  61.343  92.046  1.00  9.19           C  
ATOM   1318  N   TYR A 165      23.565  60.050  94.325  1.00  9.23           N  
ATOM   1319  CA  TYR A 165      24.899  60.617  94.543  1.00  9.87           C  
ATOM   1320  C   TYR A 165      25.947  59.946  93.650  1.00  9.94           C  
ATOM   1321  O   TYR A 165      26.065  58.712  93.608  1.00 10.37           O  
ATOM   1322  CB  TYR A 165      25.297  60.408  96.023  1.00  9.23           C  
ATOM   1323  CG  TYR A 165      26.708  60.862  96.356  1.00  9.93           C  
ATOM   1324  CD1 TYR A 165      27.175  62.130  95.958  1.00  9.67           C  
ATOM   1325  CD2 TYR A 165      27.564  60.027  97.062  1.00  9.79           C  
ATOM   1326  CE1 TYR A 165      28.481  62.529  96.243  1.00  9.54           C  
ATOM   1327  CE2 TYR A 165      28.857  60.432  97.376  1.00  8.37           C  
ATOM   1328  CZ  TYR A 165      29.307  61.670  96.957  1.00  8.97           C  
ATOM   1329  OH  TYR A 165      30.608  62.042  97.270  1.00 11.27           O  
ATOM   1330  N   HIS A 166      26.718  60.751  92.932  1.00  8.77           N  
ATOM   1331  CA  HIS A 166      27.704  60.190  91.988  1.00  9.71           C  
ATOM   1332  C   HIS A 166      28.967  59.623  92.619  1.00 10.03           C  
ATOM   1333  O   HIS A 166      29.695  58.884  91.948  1.00 10.35           O  
ATOM   1334  CB  HIS A 166      28.074  61.194  90.879  1.00  9.20           C  
ATOM   1335  CG  HIS A 166      28.366  62.577  91.378  1.00  9.26           C  
ATOM   1336  ND1 HIS A 166      29.400  62.856  92.248  1.00 10.66           N  
ATOM   1337  CD2 HIS A 166      27.764  63.765  91.114  1.00 10.80           C  
ATOM   1338  CE1 HIS A 166      29.422  64.159  92.496  1.00 10.15           C  
ATOM   1339  NE2 HIS A 166      28.423  64.725  91.840  1.00 11.64           N  
ATOM   1340  N   GLY A 167      29.234  59.955  93.878  1.00 10.66           N  
ATOM   1341  CA  GLY A 167      30.535  59.562  94.480  1.00 11.11           C  
ATOM   1342  C   GLY A 167      31.600  60.604  94.195  1.00 11.31           C  
ATOM   1343  O   GLY A 167      31.404  61.533  93.420  1.00 11.06           O  
ATOM   1344  N   PRO A 168      32.747  60.493  94.857  1.00 12.31           N  
ATOM   1345  CA  PRO A 168      33.783  61.521  94.742  1.00 13.26           C  
ATOM   1346  C   PRO A 168      34.503  61.631  93.387  1.00 13.18           C  
ATOM   1347  O   PRO A 168      34.976  62.718  93.009  1.00 14.80           O  
ATOM   1348  CB  PRO A 168      34.786  61.136  95.844  1.00 13.99           C  
ATOM   1349  CG  PRO A 168      34.560  59.717  96.088  1.00 14.70           C  
ATOM   1350  CD  PRO A 168      33.071  59.447  95.840  1.00 12.10           C  
ATOM   1351  N   HIS A 169      34.567  60.522  92.655  1.00 12.74           N  
ATOM   1352  CA  HIS A 169      35.184  60.514  91.342  1.00 11.75           C  
ATOM   1353  C   HIS A 169      34.727  59.271  90.584  1.00 11.48           C  
ATOM   1354  O   HIS A 169      34.221  58.341  91.210  1.00 11.35           O  
ATOM   1355  CB  HIS A 169      36.724  60.575  91.449  1.00 12.31           C  
ATOM   1356  CG  HIS A 169      37.326  59.500  92.307  1.00 14.55           C  
ATOM   1357  ND1 HIS A 169      37.634  58.242  91.829  1.00 18.32           N  
ATOM   1358  CD2 HIS A 169      37.713  59.512  93.607  1.00 16.82           C  
ATOM   1359  CE1 HIS A 169      38.171  57.522  92.803  1.00 17.12           C  
ATOM   1360  NE2 HIS A 169      38.217  58.263  93.890  1.00 18.58           N  
ATOM   1361  N   ALA A 170      34.905  59.255  89.264  1.00 11.52           N  
ATOM   1362  CA  ALA A 170      34.459  58.102  88.471  1.00 11.03           C  
ATOM   1363  C   ALA A 170      35.196  56.847  88.938  1.00 10.93           C  
ATOM   1364  O   ALA A 170      36.403  56.891  89.239  1.00 11.90           O  
ATOM   1365  CB  ALA A 170      34.650  58.334  86.968  1.00 11.28           C  
ATOM   1366  N   ASN A 171      34.463  55.739  89.006  1.00 10.48           N  
ATOM   1367  CA  ASN A 171      35.031  54.465  89.444  1.00 10.69           C  
ATOM   1368  C   ASN A 171      35.537  54.461  90.890  1.00  9.90           C  
ATOM   1369  O   ASN A 171      36.325  53.574  91.277  1.00 12.14           O  
ATOM   1370  CB  ASN A 171      36.137  53.984  88.497  1.00 10.54           C  
ATOM   1371  CG  ASN A 171      35.668  53.858  87.081  1.00 10.98           C  
ATOM   1372  OD1 ASN A 171      34.582  53.398  86.827  1.00 13.59           O  
ATOM   1373  ND2 ASN A 171      36.519  54.287  86.126  1.00 14.27           N  
ATOM   1374  N   SER A 172      35.097  55.437  91.693  1.00  9.91           N  
ATOM   1375  CA  SER A 172      35.444  55.421  93.129  1.00  9.57           C  
ATOM   1376  C   SER A 172      34.865  54.186  93.811  1.00 10.24           C  
ATOM   1377  O   SER A 172      35.403  53.739  94.827  1.00 12.28           O  
ATOM   1378  CB  SER A 172      34.905  56.672  93.849  1.00 10.17           C  
ATOM   1379  OG  SER A 172      33.481  56.718  93.796  1.00 10.44           O  
ATOM   1380  N   GLU A 173      33.735  53.674  93.301  1.00  9.54           N  
ATOM   1381  CA  GLU A 173      33.106  52.513  93.939  1.00  9.78           C  
ATOM   1382  C   GLU A 173      33.774  51.258  93.436  1.00  9.91           C  
ATOM   1383  O   GLU A 173      33.752  50.983  92.228  1.00  9.86           O  
ATOM   1384  CB  GLU A 173      31.593  52.479  93.656  1.00  9.01           C  
ATOM   1385  CG  GLU A 173      30.856  53.744  94.121  1.00 10.64           C  
ATOM   1386  CD  GLU A 173      31.273  54.190  95.519  1.00 11.42           C  
ATOM   1387  OE1 GLU A 173      30.806  53.560  96.509  1.00 11.75           O  
ATOM   1388  OE2 GLU A 173      32.082  55.154  95.672  1.00 13.17           O  
ATOM   1389  N   VAL A 174      34.410  50.529  94.348  1.00  9.55           N  
ATOM   1390  CA  VAL A 174      35.219  49.366  93.935  1.00 10.59           C  
ATOM   1391  C   VAL A 174      34.362  48.340  93.189  1.00 10.49           C  
ATOM   1392  O   VAL A 174      34.903  47.608  92.333  1.00 11.95           O  
ATOM   1393  CB  VAL A 174      35.980  48.755  95.130  1.00 10.88           C  
ATOM   1394  CG1 VAL A 174      34.975  48.234  96.203  1.00 12.14           C  
ATOM   1395  CG2 VAL A 174      36.991  47.704  94.665  1.00 13.55           C  
ATOM   1396  N   GLU A 175      33.060  48.270  93.483  1.00 10.32           N  
ATOM   1397  CA  GLU A 175      32.195  47.342  92.747  1.00 10.03           C  
ATOM   1398  C   GLU A 175      32.142  47.681  91.258  1.00 10.05           C  
ATOM   1399  O   GLU A 175      32.081  46.794  90.403  1.00 11.98           O  
ATOM   1400  CB  GLU A 175      30.769  47.390  93.313  1.00  9.79           C  
ATOM   1401  CG  GLU A 175      30.711  46.936  94.775  1.00 10.67           C  
ATOM   1402  CD  GLU A 175      30.993  48.034  95.803  1.00 11.83           C  
ATOM   1403  OE1 GLU A 175      31.337  49.190  95.422  1.00 11.27           O  
ATOM   1404  OE2 GLU A 175      30.866  47.730  97.025  1.00 11.96           O  
ATOM   1405  N   VAL A 176      32.101  48.962  90.948  1.00 10.55           N  
ATOM   1406  CA  VAL A 176      32.102  49.425  89.554  1.00 10.03           C  
ATOM   1407  C   VAL A 176      33.478  49.276  88.930  1.00 10.66           C  
ATOM   1408  O   VAL A 176      33.610  48.763  87.817  1.00 11.12           O  
ATOM   1409  CB  VAL A 176      31.631  50.881  89.518  1.00  9.91           C  
ATOM   1410  CG1 VAL A 176      31.800  51.491  88.119  1.00 11.08           C  
ATOM   1411  CG2 VAL A 176      30.158  50.917  89.935  1.00 11.87           C  
ATOM   1412  N   LYS A 177      34.506  49.716  89.644  1.00 10.02           N  
ATOM   1413  CA  LYS A 177      35.867  49.573  89.140  1.00 10.64           C  
ATOM   1414  C   LYS A 177      36.177  48.112  88.793  1.00 10.98           C  
ATOM   1415  O   LYS A 177      36.841  47.830  87.774  1.00 11.76           O  
ATOM   1416  CB  LYS A 177      36.878  50.078  90.171  1.00 10.94           C  
ATOM   1417  CG  LYS A 177      38.324  50.088  89.624  1.00 14.19           C  
ATOM   1418  CD  LYS A 177      39.310  50.446  90.699  1.00 21.77           C  
ATOM   1419  CE  LYS A 177      40.738  50.380  90.154  1.00 24.34           C  
ATOM   1420  NZ  LYS A 177      41.305  49.012  90.307  1.00 25.41           N  
ATOM   1421  N   SER A 178      35.694  47.175  89.609  1.00 10.18           N  
ATOM   1422  CA  SER A 178      35.945  45.761  89.332  1.00 11.28           C  
ATOM   1423  C   SER A 178      35.402  45.335  87.968  1.00 10.70           C  
ATOM   1424  O   SER A 178      36.045  44.577  87.244  1.00 11.03           O  
ATOM   1425  CB  SER A 178      35.376  44.866  90.451  1.00 11.14           C  
ATOM   1426  OG  SER A 178      35.989  45.199  91.699  1.00 13.58           O  
ATOM   1427  N   VAL A 179      34.196  45.791  87.629  1.00  9.92           N  
ATOM   1428  CA  VAL A 179      33.569  45.428  86.361  1.00 11.08           C  
ATOM   1429  C   VAL A 179      34.264  46.124  85.190  1.00 10.59           C  
ATOM   1430  O   VAL A 179      34.591  45.491  84.184  1.00 10.88           O  
ATOM   1431  CB  VAL A 179      32.078  45.760  86.399  1.00 10.46           C  
ATOM   1432  CG1 VAL A 179      31.422  45.478  85.036  1.00 12.22           C  
ATOM   1433  CG2 VAL A 179      31.396  44.904  87.444  1.00 11.23           C  
ATOM   1434  N   VAL A 180      34.540  47.417  85.352  1.00 10.59           N  
ATOM   1435  CA  VAL A 180      35.257  48.162  84.332  1.00 10.65           C  
ATOM   1436  C   VAL A 180      36.610  47.507  84.059  1.00 10.10           C  
ATOM   1437  O   VAL A 180      36.974  47.274  82.888  1.00 10.74           O  
ATOM   1438  CB  VAL A 180      35.500  49.612  84.801  1.00  9.96           C  
ATOM   1439  CG1 VAL A 180      36.535  50.340  83.887  1.00 10.34           C  
ATOM   1440  CG2 VAL A 180      34.174  50.355  84.868  1.00 10.69           C  
ATOM   1441  N   ASP A 181      37.354  47.178  85.117  1.00 10.53           N  
ATOM   1442  CA  ASP A 181      38.663  46.558  84.903  1.00 11.16           C  
ATOM   1443  C   ASP A 181      38.570  45.213  84.169  1.00 10.92           C  
ATOM   1444  O   ASP A 181      39.416  44.909  83.319  1.00 11.79           O  
ATOM   1445  CB  ASP A 181      39.370  46.307  86.246  1.00 11.86           C  
ATOM   1446  CG  ASP A 181      39.877  47.570  86.903  1.00 14.52           C  
ATOM   1447  OD1 ASP A 181      39.953  48.649  86.258  1.00 16.10           O  
ATOM   1448  OD2 ASP A 181      40.230  47.563  88.116  1.00 17.44           O  
ATOM   1449  N   PHE A 182      37.571  44.406  84.530  1.00 10.33           N  
ATOM   1450  CA  PHE A 182      37.403  43.112  83.893  1.00 11.45           C  
ATOM   1451  C   PHE A 182      37.114  43.275  82.399  1.00 10.75           C  
ATOM   1452  O   PHE A 182      37.721  42.596  81.555  1.00 10.02           O  
ATOM   1453  CB  PHE A 182      36.278  42.310  84.573  1.00 12.64           C  
ATOM   1454  CG  PHE A 182      36.202  40.891  84.091  1.00 12.75           C  
ATOM   1455  CD1 PHE A 182      36.830  39.879  84.807  1.00 16.25           C  
ATOM   1456  CD2 PHE A 182      35.560  40.584  82.892  1.00 14.37           C  
ATOM   1457  CE1 PHE A 182      36.791  38.568  84.349  1.00 17.39           C  
ATOM   1458  CE2 PHE A 182      35.518  39.261  82.425  1.00 16.48           C  
ATOM   1459  CZ  PHE A 182      36.149  38.267  83.162  1.00 17.06           C  
ATOM   1460  N   ILE A 183      36.165  44.159  82.076  1.00 10.43           N  
ATOM   1461  CA  ILE A 183      35.746  44.359  80.686  1.00 10.98           C  
ATOM   1462  C   ILE A 183      36.900  44.938  79.861  1.00 12.14           C  
ATOM   1463  O   ILE A 183      37.167  44.486  78.719  1.00 12.22           O  
ATOM   1464  CB  ILE A 183      34.480  45.241  80.678  1.00 10.57           C  
ATOM   1465  CG1 ILE A 183      33.327  44.397  81.207  1.00 10.31           C  
ATOM   1466  CG2 ILE A 183      34.209  45.810  79.265  1.00 10.51           C  
ATOM   1467  CD1 ILE A 183      32.018  45.150  81.299  1.00 11.43           C  
ATOM   1468  N   GLN A 184      37.640  45.882  80.447  1.00 12.00           N  
ATOM   1469  CA  GLN A 184      38.765  46.475  79.713  1.00 12.80           C  
ATOM   1470  C   GLN A 184      39.876  45.465  79.504  1.00 13.26           C  
ATOM   1471  O   GLN A 184      40.491  45.438  78.433  1.00 14.34           O  
ATOM   1472  CB  GLN A 184      39.276  47.728  80.433  1.00 12.19           C  
ATOM   1473  CG  GLN A 184      38.261  48.880  80.326  1.00 14.26           C  
ATOM   1474  CD  GLN A 184      38.761  50.210  80.860  1.00 15.59           C  
ATOM   1475  OE1 GLN A 184      38.414  51.258  80.300  1.00 22.34           O  
ATOM   1476  NE2 GLN A 184      39.527  50.188  81.939  1.00 14.66           N  
ATOM   1477  N   LYS A 185      40.145  44.628  80.507  1.00 13.20           N  
ATOM   1478  CA  LYS A 185      41.201  43.613  80.390  1.00 14.41           C  
ATOM   1479  C   LYS A 185      40.862  42.576  79.307  1.00 13.59           C  
ATOM   1480  O   LYS A 185      41.755  42.135  78.551  1.00 14.02           O  
ATOM   1481  CB  LYS A 185      41.401  42.919  81.745  1.00 14.83           C  
ATOM   1482  CG  LYS A 185      42.453  41.806  81.743  1.00 19.09           C  
ATOM   1483  CD  LYS A 185      43.837  42.413  81.873  1.00 24.45           C  
ATOM   1484  CE  LYS A 185      44.936  41.351  82.032  1.00 29.03           C  
ATOM   1485  NZ  LYS A 185      44.487  40.221  82.912  1.00 32.79           N  
ATOM   1486  N   HIS A 186      39.584  42.205  79.241  1.00 12.50           N  
ATOM   1487  CA  HIS A 186      39.110  41.228  78.248  1.00 12.35           C  
ATOM   1488  C   HIS A 186      39.270  41.821  76.866  1.00 12.18           C  
ATOM   1489  O   HIS A 186      39.918  41.218  75.987  1.00 12.78           O  
ATOM   1490  CB  HIS A 186      37.645  40.855  78.552  1.00 12.94           C  
ATOM   1491  CG  HIS A 186      37.021  39.918  77.550  1.00 13.79           C  
ATOM   1492  ND1 HIS A 186      36.585  40.339  76.309  1.00 12.73           N  
ATOM   1493  CD2 HIS A 186      36.765  38.582  77.605  1.00 13.65           C  
ATOM   1494  CE1 HIS A 186      36.080  39.309  75.646  1.00 11.95           C  
ATOM   1495  NE2 HIS A 186      36.166  38.234  76.417  1.00 12.70           N  
ATOM   1496  N   GLY A 187      38.673  42.996  76.672  1.00 11.86           N  
ATOM   1497  CA  GLY A 187      38.925  43.789  75.468  1.00 11.82           C  
ATOM   1498  C   GLY A 187      38.097  43.446  74.259  1.00 11.67           C  
ATOM   1499  O   GLY A 187      38.277  44.060  73.210  1.00 13.30           O  
ATOM   1500  N   ASN A 188      37.163  42.511  74.404  1.00 11.12           N  
ATOM   1501  CA  ASN A 188      36.307  42.151  73.266  1.00 11.01           C  
ATOM   1502  C   ASN A 188      34.845  41.942  73.634  1.00 10.58           C  
ATOM   1503  O   ASN A 188      34.176  41.079  73.073  1.00 10.04           O  
ATOM   1504  CB  ASN A 188      36.886  40.944  72.513  1.00 11.14           C  
ATOM   1505  CG  ASN A 188      36.389  40.861  71.063  1.00 11.03           C  
ATOM   1506  OD1 ASN A 188      36.086  41.884  70.434  1.00 14.78           O  
ATOM   1507  ND2 ASN A 188      36.347  39.650  70.526  1.00 13.72           N  
ATOM   1508  N   PHE A 189      34.336  42.771  74.547  1.00 10.06           N  
ATOM   1509  CA  PHE A 189      32.909  42.782  74.783  1.00 10.21           C  
ATOM   1510  C   PHE A 189      32.170  43.446  73.667  1.00  9.92           C  
ATOM   1511  O   PHE A 189      32.571  44.508  73.190  1.00 11.40           O  
ATOM   1512  CB  PHE A 189      32.575  43.422  76.156  1.00  9.34           C  
ATOM   1513  CG  PHE A 189      32.708  42.429  77.281  1.00  9.05           C  
ATOM   1514  CD1 PHE A 189      33.967  42.129  77.819  1.00  9.70           C  
ATOM   1515  CD2 PHE A 189      31.582  41.738  77.734  1.00  9.87           C  
ATOM   1516  CE1 PHE A 189      34.115  41.153  78.831  1.00 10.23           C  
ATOM   1517  CE2 PHE A 189      31.701  40.779  78.742  1.00  9.82           C  
ATOM   1518  CZ  PHE A 189      32.970  40.485  79.288  1.00  9.15           C  
ATOM   1519  N   LYS A 190      31.043  42.830  73.310  1.00  9.96           N  
ATOM   1520  CA  LYS A 190      30.207  43.319  72.215  1.00 10.55           C  
ATOM   1521  C   LYS A 190      28.845  43.819  72.691  1.00 10.82           C  
ATOM   1522  O   LYS A 190      28.188  44.587  71.976  1.00 12.03           O  
ATOM   1523  CB  LYS A 190      29.963  42.212  71.180  1.00 10.30           C  
ATOM   1524  CG  LYS A 190      31.225  41.588  70.587  1.00 11.27           C  
ATOM   1525  CD  LYS A 190      32.033  42.575  69.805  1.00 14.00           C  
ATOM   1526  CE  LYS A 190      33.164  41.836  69.074  1.00 15.61           C  
ATOM   1527  NZ  LYS A 190      34.000  42.787  68.267  1.00 19.27           N  
ATOM   1528  N   GLY A 191      28.399  43.362  73.853  1.00 10.11           N  
ATOM   1529  CA  GLY A 191      27.083  43.726  74.352  1.00 10.71           C  
ATOM   1530  C   GLY A 191      27.193  43.922  75.858  1.00 10.78           C  
ATOM   1531  O   GLY A 191      28.061  43.305  76.521  1.00 10.27           O  
ATOM   1532  N   PHE A 192      26.314  44.765  76.405  1.00  9.75           N  
ATOM   1533  CA  PHE A 192      26.277  45.003  77.847  1.00 10.55           C  
ATOM   1534  C   PHE A 192      24.825  45.273  78.176  1.00  9.88           C  
ATOM   1535  O   PHE A 192      24.275  46.263  77.681  1.00 10.73           O  
ATOM   1536  CB  PHE A 192      27.145  46.225  78.173  1.00 11.11           C  
ATOM   1537  CG  PHE A 192      27.265  46.515  79.637  1.00 11.33           C  
ATOM   1538  CD1 PHE A 192      26.198  47.079  80.336  1.00 12.07           C  
ATOM   1539  CD2 PHE A 192      28.426  46.194  80.334  1.00 11.64           C  
ATOM   1540  CE1 PHE A 192      26.310  47.361  81.717  1.00 14.40           C  
ATOM   1541  CE2 PHE A 192      28.557  46.474  81.714  1.00 14.56           C  
ATOM   1542  CZ  PHE A 192      27.470  47.043  82.409  1.00 14.53           C  
ATOM   1543  N   ILE A 193      24.213  44.413  78.984  1.00  8.95           N  
ATOM   1544  CA  ILE A 193      22.791  44.561  79.304  1.00 10.44           C  
ATOM   1545  C   ILE A 193      22.648  44.654  80.807  1.00 10.30           C  
ATOM   1546  O   ILE A 193      23.180  43.794  81.515  1.00 11.84           O  
ATOM   1547  CB  ILE A 193      22.018  43.337  78.777  1.00 10.29           C  
ATOM   1548  CG1 ILE A 193      22.254  43.197  77.264  1.00 10.63           C  
ATOM   1549  CG2 ILE A 193      20.532  43.468  79.119  1.00 11.47           C  
ATOM   1550  CD1 ILE A 193      21.651  41.886  76.647  1.00 13.23           C  
ATOM   1551  N   ASP A 194      21.973  45.694  81.293  1.00 11.00           N  
ATOM   1552  CA  ASP A 194      21.919  45.965  82.731  1.00 11.00           C  
ATOM   1553  C   ASP A 194      20.483  45.785  83.210  1.00 11.61           C  
ATOM   1554  O   ASP A 194      19.580  46.468  82.729  1.00 12.85           O  
ATOM   1555  CB  ASP A 194      22.376  47.423  82.933  1.00 11.19           C  
ATOM   1556  CG  ASP A 194      22.754  47.765  84.363  1.00 14.73           C  
ATOM   1557  OD1 ASP A 194      22.888  46.844  85.203  1.00 15.20           O  
ATOM   1558  OD2 ASP A 194      22.948  48.975  84.673  1.00 17.99           O  
ATOM   1559  N   LEU A 195      20.266  44.853  84.136  1.00 10.89           N  
ATOM   1560  CA  LEU A 195      18.913  44.571  84.642  1.00 10.60           C  
ATOM   1561  C   LEU A 195      18.614  45.333  85.917  1.00 10.79           C  
ATOM   1562  O   LEU A 195      19.316  45.162  86.937  1.00 11.79           O  
ATOM   1563  CB  LEU A 195      18.723  43.069  84.922  1.00 11.60           C  
ATOM   1564  CG  LEU A 195      19.085  42.098  83.812  1.00 13.65           C  
ATOM   1565  CD1 LEU A 195      18.868  40.645  84.312  1.00 14.76           C  
ATOM   1566  CD2 LEU A 195      18.241  42.406  82.563  1.00 14.53           C  
ATOM   1567  N   HIS A 196      17.544  46.132  85.856  1.00 10.84           N  
ATOM   1568  CA  HIS A 196      17.106  46.956  86.974  1.00 10.33           C  
ATOM   1569  C   HIS A 196      15.625  46.686  87.202  1.00 10.73           C  
ATOM   1570  O   HIS A 196      15.000  45.905  86.468  1.00 10.53           O  
ATOM   1571  CB  HIS A 196      17.239  48.429  86.588  1.00 10.65           C  
ATOM   1572  CG  HIS A 196      18.645  48.931  86.581  1.00  9.43           C  
ATOM   1573  ND1 HIS A 196      19.162  49.711  87.599  1.00 10.49           N  
ATOM   1574  CD2 HIS A 196      19.636  48.774  85.669  1.00 12.75           C  
ATOM   1575  CE1 HIS A 196      20.421  50.000  87.320  1.00 11.06           C  
ATOM   1576  NE2 HIS A 196      20.741  49.428  86.165  1.00 11.56           N  
ATOM   1577  N   SER A 197      15.054  47.342  88.204  1.00 11.36           N  
ATOM   1578  CA  SER A 197      13.604  47.500  88.246  1.00 10.38           C  
ATOM   1579  C   SER A 197      13.292  48.863  88.859  1.00 10.74           C  
ATOM   1580  O   SER A 197      14.173  49.440  89.487  1.00 11.14           O  
ATOM   1581  CB  SER A 197      12.962  46.367  89.054  1.00 11.03           C  
ATOM   1582  OG  SER A 197      13.038  46.612  90.451  1.00 11.78           O  
ATOM   1583  N   TYR A 198      12.077  49.391  88.716  1.00 10.91           N  
ATOM   1584  CA  TYR A 198      10.950  48.817  87.958  1.00 11.03           C  
ATOM   1585  C   TYR A 198      10.458  49.882  87.008  1.00 12.33           C  
ATOM   1586  O   TYR A 198      10.796  51.070  87.172  1.00 13.92           O  
ATOM   1587  CB  TYR A 198       9.787  48.460  88.929  1.00 10.88           C  
ATOM   1588  CG  TYR A 198       9.326  49.644  89.748  1.00 10.08           C  
ATOM   1589  CD1 TYR A 198       9.973  49.991  90.931  1.00  9.88           C  
ATOM   1590  CD2 TYR A 198       8.254  50.441  89.318  1.00 10.86           C  
ATOM   1591  CE1 TYR A 198       9.591  51.125  91.673  1.00 10.24           C  
ATOM   1592  CE2 TYR A 198       7.870  51.568  90.037  1.00 10.24           C  
ATOM   1593  CZ  TYR A 198       8.516  51.903  91.221  1.00 10.44           C  
ATOM   1594  OH  TYR A 198       8.115  53.013  91.963  1.00 10.93           O  
ATOM   1595  N   SER A 199       9.645  49.449  86.039  1.00 11.84           N  
ATOM   1596  CA  SER A 199       8.808  50.320  85.165  1.00 12.31           C  
ATOM   1597  C   SER A 199       8.481  49.670  83.829  1.00 12.57           C  
ATOM   1598  O   SER A 199       7.686  50.231  83.066  1.00 12.86           O  
ATOM   1599  CB  SER A 199       9.429  51.696  84.879  1.00 13.41           C  
ATOM   1600  OG  SER A 199       9.176  52.609  85.945  1.00 15.70           O  
ATOM   1601  N   GLN A 200       9.072  48.505  83.530  1.00 11.13           N  
ATOM   1602  CA  GLN A 200       8.787  47.813  82.247  1.00 10.86           C  
ATOM   1603  C   GLN A 200       9.235  48.679  81.066  1.00 10.66           C  
ATOM   1604  O   GLN A 200       8.435  49.068  80.189  1.00 10.52           O  
ATOM   1605  CB  GLN A 200       7.321  47.325  82.125  1.00 10.36           C  
ATOM   1606  CG  GLN A 200       7.042  46.332  83.239  1.00 12.25           C  
ATOM   1607  CD  GLN A 200       5.642  45.813  83.304  1.00 11.78           C  
ATOM   1608  OE1 GLN A 200       5.303  45.172  84.299  1.00 12.11           O  
ATOM   1609  NE2 GLN A 200       4.830  46.045  82.258  1.00 12.00           N  
ATOM   1610  N   LEU A 201      10.543  48.935  81.049  1.00 10.92           N  
ATOM   1611  CA  LEU A 201      11.175  49.735  80.004  1.00 10.96           C  
ATOM   1612  C   LEU A 201      12.407  49.023  79.488  1.00 11.10           C  
ATOM   1613  O   LEU A 201      13.116  48.351  80.234  1.00 11.09           O  
ATOM   1614  CB  LEU A 201      11.606  51.110  80.546  1.00 12.01           C  
ATOM   1615  CG  LEU A 201      10.473  51.993  81.068  1.00 11.32           C  
ATOM   1616  CD1 LEU A 201      11.060  53.212  81.787  1.00 14.76           C  
ATOM   1617  CD2 LEU A 201       9.523  52.435  79.965  1.00 13.07           C  
ATOM   1618  N   LEU A 202      12.651  49.167  78.200  1.00 10.67           N  
ATOM   1619  CA  LEU A 202      13.894  48.685  77.600  1.00 11.50           C  
ATOM   1620  C   LEU A 202      14.519  49.897  76.945  1.00 11.06           C  
ATOM   1621  O   LEU A 202      13.987  50.430  75.976  1.00 10.79           O  
ATOM   1622  CB  LEU A 202      13.620  47.551  76.603  1.00 11.83           C  
ATOM   1623  CG  LEU A 202      14.794  46.875  75.890  1.00 15.48           C  
ATOM   1624  CD1 LEU A 202      16.025  46.659  76.736  1.00 19.66           C  
ATOM   1625  CD2 LEU A 202      14.299  45.561  75.193  1.00 15.21           C  
ATOM   1626  N   MET A 203      15.655  50.327  77.500  1.00 10.43           N  
ATOM   1627  CA  MET A 203      16.241  51.592  77.105  1.00 10.01           C  
ATOM   1628  C   MET A 203      17.661  51.427  76.592  1.00 11.07           C  
ATOM   1629  O   MET A 203      18.317  50.402  76.818  1.00 10.75           O  
ATOM   1630  CB  MET A 203      16.190  52.579  78.278  1.00 10.83           C  
ATOM   1631  CG  MET A 203      14.758  52.903  78.674  1.00 11.25           C  
ATOM   1632  SD  MET A 203      14.690  54.012  80.102  1.00 12.44           S  
ATOM   1633  CE  MET A 203      15.283  52.923  81.383  1.00 13.93           C  
ATOM   1634  N   TYR A 204      18.114  52.437  75.862  1.00 10.52           N  
ATOM   1635  CA  TYR A 204      19.455  52.445  75.283  1.00 10.64           C  
ATOM   1636  C   TYR A 204      20.045  53.866  75.442  1.00 10.37           C  
ATOM   1637  O   TYR A 204      19.356  54.779  75.936  1.00 10.18           O  
ATOM   1638  CB  TYR A 204      19.407  51.987  73.811  1.00 11.76           C  
ATOM   1639  CG  TYR A 204      18.355  52.709  72.994  1.00 10.46           C  
ATOM   1640  CD1 TYR A 204      17.057  52.175  72.832  1.00  9.72           C  
ATOM   1641  CD2 TYR A 204      18.620  53.959  72.422  1.00 11.19           C  
ATOM   1642  CE1 TYR A 204      16.087  52.839  72.090  1.00 11.94           C  
ATOM   1643  CE2 TYR A 204      17.639  54.629  71.683  1.00 11.57           C  
ATOM   1644  CZ  TYR A 204      16.377  54.075  71.536  1.00 12.30           C  
ATOM   1645  OH  TYR A 204      15.406  54.738  70.808  1.00 13.89           O  
ATOM   1646  N   PRO A 205      21.323  54.066  75.116  1.00  9.40           N  
ATOM   1647  CA  PRO A 205      21.931  55.377  75.352  1.00  9.40           C  
ATOM   1648  C   PRO A 205      21.254  56.494  74.542  1.00  9.65           C  
ATOM   1649  O   PRO A 205      20.689  56.227  73.469  1.00 10.40           O  
ATOM   1650  CB  PRO A 205      23.398  55.176  74.911  1.00  8.76           C  
ATOM   1651  CG  PRO A 205      23.638  53.691  75.137  1.00  9.40           C  
ATOM   1652  CD  PRO A 205      22.322  53.068  74.670  1.00  9.97           C  
ATOM   1653  N   TYR A 206      21.326  57.749  74.999  1.00  9.86           N  
ATOM   1654  CA  TYR A 206      22.067  58.169  76.184  1.00 10.43           C  
ATOM   1655  C   TYR A 206      21.171  58.528  77.345  1.00 10.40           C  
ATOM   1656  O   TYR A 206      20.009  58.926  77.165  1.00 10.76           O  
ATOM   1657  CB  TYR A 206      22.905  59.403  75.821  1.00 10.22           C  
ATOM   1658  CG  TYR A 206      24.113  59.097  74.977  1.00  9.90           C  
ATOM   1659  CD1 TYR A 206      24.156  59.445  73.628  1.00 11.92           C  
ATOM   1660  CD2 TYR A 206      25.203  58.472  75.544  1.00 10.97           C  
ATOM   1661  CE1 TYR A 206      25.303  59.173  72.857  1.00 12.29           C  
ATOM   1662  CE2 TYR A 206      26.357  58.200  74.786  1.00 12.58           C  
ATOM   1663  CZ  TYR A 206      26.380  58.560  73.460  1.00 12.43           C  
ATOM   1664  OH  TYR A 206      27.537  58.275  72.732  1.00 15.16           O  
ATOM   1665  N   GLY A 207      21.733  58.393  78.546  1.00 10.73           N  
ATOM   1666  CA  GLY A 207      21.158  58.998  79.756  1.00 10.80           C  
ATOM   1667  C   GLY A 207      21.744  60.387  80.010  1.00 10.48           C  
ATOM   1668  O   GLY A 207      21.078  61.247  80.590  1.00 11.77           O  
ATOM   1669  N   TYR A 208      22.989  60.627  79.608  1.00 11.29           N  
ATOM   1670  CA  TYR A 208      23.664  61.865  80.058  1.00 12.01           C  
ATOM   1671  C   TYR A 208      23.422  63.048  79.147  1.00 13.06           C  
ATOM   1672  O   TYR A 208      23.853  64.169  79.442  1.00 14.12           O  
ATOM   1673  CB  TYR A 208      25.165  61.661  80.315  1.00 12.32           C  
ATOM   1674  CG  TYR A 208      26.046  61.357  79.108  1.00 12.19           C  
ATOM   1675  CD1 TYR A 208      26.650  60.109  78.959  1.00 12.76           C  
ATOM   1676  CD2 TYR A 208      26.319  62.338  78.163  1.00 12.60           C  
ATOM   1677  CE1 TYR A 208      27.487  59.836  77.855  1.00 13.42           C  
ATOM   1678  CE2 TYR A 208      27.122  62.067  77.053  1.00 14.65           C  
ATOM   1679  CZ  TYR A 208      27.712  60.836  76.917  1.00 15.50           C  
ATOM   1680  OH  TYR A 208      28.522  60.609  75.818  1.00 16.27           O  
ATOM   1681  N   SER A 209      22.738  62.798  78.037  1.00 13.27           N  
ATOM   1682  CA  SER A 209      22.455  63.854  77.054  1.00 14.87           C  
ATOM   1683  C   SER A 209      21.210  63.488  76.292  1.00 15.08           C  
ATOM   1684  O   SER A 209      20.890  62.295  76.144  1.00 14.85           O  
ATOM   1685  CB  SER A 209      23.629  63.949  76.081  1.00 15.17           C  
ATOM   1686  OG  SER A 209      23.384  64.907  75.055  1.00 17.47           O  
ATOM   1687  N   VAL A 210      20.518  64.502  75.775  1.00 15.88           N  
ATOM   1688  CA  VAL A 210      19.405  64.250  74.849  1.00 17.42           C  
ATOM   1689  C   VAL A 210      19.896  64.041  73.406  1.00 17.74           C  
ATOM   1690  O   VAL A 210      19.097  63.725  72.529  1.00 17.94           O  
ATOM   1691  CB  VAL A 210      18.314  65.330  74.909  1.00 18.43           C  
ATOM   1692  CG1 VAL A 210      17.747  65.449  76.326  1.00 19.80           C  
ATOM   1693  CG2 VAL A 210      18.850  66.648  74.406  1.00 18.81           C  
ATOM   1694  N   LYS A 211      21.196  64.203  73.168  1.00 17.25           N  
ATOM   1695  CA  LYS A 211      21.763  63.947  71.842  1.00 18.62           C  
ATOM   1696  C   LYS A 211      21.425  62.512  71.425  1.00 17.79           C  
ATOM   1697  O   LYS A 211      21.449  61.595  72.257  1.00 17.83           O  
ATOM   1698  CB  LYS A 211      23.285  64.159  71.840  1.00 19.09           C  
ATOM   1699  CG  LYS A 211      24.103  63.060  72.548  1.00 21.96           C  
ATOM   1700  CD  LYS A 211      25.627  63.355  72.588  1.00 20.84           C  
ATOM   1701  CE  LYS A 211      26.357  62.356  73.475  1.00 24.76           C  
ATOM   1702  NZ  LYS A 211      27.867  62.499  73.505  1.00 25.67           N  
ATOM   1703  N   LYS A 212      21.106  62.327  70.147  1.00 17.76           N  
ATOM   1704  CA  LYS A 212      20.846  60.991  69.604  1.00 17.88           C  
ATOM   1705  C   LYS A 212      22.135  60.177  69.553  1.00 17.09           C  
ATOM   1706  O   LYS A 212      23.129  60.631  68.986  1.00 18.25           O  
ATOM   1707  CB  LYS A 212      20.256  61.116  68.178  1.00 18.79           C  
ATOM   1708  CG  LYS A 212      19.747  59.802  67.575  1.00 20.38           C  
ATOM   1709  CD  LYS A 212      19.201  59.981  66.128  1.00 20.92           C  
ATOM   1710  CE  LYS A 212      20.332  59.972  65.075  1.00 26.87           C  
ATOM   1711  NZ  LYS A 212      21.195  58.728  65.167  1.00 25.23           N  
ATOM   1712  N   ALA A 213      22.108  58.950  70.085  1.00 14.97           N  
ATOM   1713  CA  ALA A 213      23.236  58.029  69.883  1.00 14.75           C  
ATOM   1714  C   ALA A 213      23.431  57.781  68.390  1.00 14.32           C  
ATOM   1715  O   ALA A 213      22.448  57.629  67.668  1.00 14.19           O  
ATOM   1716  CB  ALA A 213      22.982  56.691  70.568  1.00 14.79           C  
ATOM   1717  N   PRO A 214      24.675  57.717  67.907  1.00 14.48           N  
ATOM   1718  CA  PRO A 214      24.898  57.434  66.482  1.00 14.83           C  
ATOM   1719  C   PRO A 214      24.168  56.176  66.004  1.00 14.18           C  
ATOM   1720  O   PRO A 214      23.743  56.104  64.839  1.00 15.05           O  
ATOM   1721  CB  PRO A 214      26.414  57.257  66.388  1.00 15.21           C  
ATOM   1722  CG  PRO A 214      26.954  58.079  67.506  1.00 16.28           C  
ATOM   1723  CD  PRO A 214      25.937  57.975  68.627  1.00 15.48           C  
ATOM   1724  N   ASP A 215      24.011  55.198  66.899  1.00 12.75           N  
ATOM   1725  CA  ASP A 215      23.371  53.938  66.547  1.00 12.25           C  
ATOM   1726  C   ASP A 215      21.942  53.835  67.030  1.00 11.68           C  
ATOM   1727  O   ASP A 215      21.389  52.736  67.074  1.00 11.42           O  
ATOM   1728  CB  ASP A 215      24.178  52.782  67.130  1.00 11.98           C  
ATOM   1729  CG  ASP A 215      25.587  52.802  66.639  1.00 13.75           C  
ATOM   1730  OD1 ASP A 215      25.795  52.516  65.428  1.00 15.06           O  
ATOM   1731  OD2 ASP A 215      26.548  53.132  67.365  1.00 13.23           O  
ATOM   1732  N   ALA A 216      21.325  54.967  67.360  1.00 11.72           N  
ATOM   1733  CA  ALA A 216      19.960  54.947  67.884  1.00 11.62           C  
ATOM   1734  C   ALA A 216      18.953  54.182  67.035  1.00 11.75           C  
ATOM   1735  O   ALA A 216      18.104  53.464  67.588  1.00 12.05           O  
ATOM   1736  CB  ALA A 216      19.447  56.375  68.115  1.00 12.52           C  
ATOM   1737  N   GLU A 217      19.000  54.359  65.716  1.00 12.10           N  
ATOM   1738  CA  GLU A 217      18.011  53.669  64.877  1.00 12.67           C  
ATOM   1739  C   GLU A 217      18.101  52.145  65.058  1.00 12.39           C  
ATOM   1740  O   GLU A 217      17.085  51.466  65.234  1.00 11.60           O  
ATOM   1741  CB  GLU A 217      18.158  54.061  63.414  1.00 13.59           C  
ATOM   1742  CG  GLU A 217      17.576  55.431  63.079  1.00 20.61           C  
ATOM   1743  CD  GLU A 217      18.148  56.558  63.922  1.00 30.37           C  
ATOM   1744  OE1 GLU A 217      19.399  56.603  64.099  1.00 31.21           O  
ATOM   1745  OE2 GLU A 217      17.343  57.395  64.418  1.00 35.37           O  
ATOM   1746  N   GLU A 218      19.320  51.620  65.022  1.00 11.26           N  
ATOM   1747  CA  GLU A 218      19.526  50.178  65.174  1.00 11.47           C  
ATOM   1748  C   GLU A 218      19.171  49.723  66.574  1.00 11.21           C  
ATOM   1749  O   GLU A 218      18.516  48.695  66.762  1.00 10.68           O  
ATOM   1750  CB  GLU A 218      20.984  49.822  64.870  1.00 10.72           C  
ATOM   1751  CG  GLU A 218      21.292  48.343  65.085  1.00 10.99           C  
ATOM   1752  CD  GLU A 218      22.705  47.967  64.648  1.00 13.02           C  
ATOM   1753  OE1 GLU A 218      23.511  48.879  64.315  1.00 13.68           O  
ATOM   1754  OE2 GLU A 218      23.026  46.758  64.623  1.00 14.40           O  
ATOM   1755  N   LEU A 219      19.623  50.469  67.585  1.00 10.09           N  
ATOM   1756  CA  LEU A 219      19.348  50.071  68.956  1.00 11.27           C  
ATOM   1757  C   LEU A 219      17.839  50.080  69.240  1.00 10.14           C  
ATOM   1758  O   LEU A 219      17.329  49.176  69.904  1.00 11.66           O  
ATOM   1759  CB  LEU A 219      20.095  50.965  69.962  1.00 11.81           C  
ATOM   1760  CG  LEU A 219      21.633  50.845  69.846  1.00 14.16           C  
ATOM   1761  CD1 LEU A 219      22.276  51.640  70.960  1.00 17.44           C  
ATOM   1762  CD2 LEU A 219      22.122  49.371  69.885  1.00 15.81           C  
ATOM   1763  N   ASP A 220      17.128  51.078  68.697  1.00 10.64           N  
ATOM   1764  CA  ASP A 220      15.692  51.152  68.891  1.00 11.44           C  
ATOM   1765  C   ASP A 220      14.994  49.966  68.219  1.00 11.47           C  
ATOM   1766  O   ASP A 220      14.066  49.380  68.807  1.00 11.29           O  
ATOM   1767  CB  ASP A 220      15.164  52.476  68.318  1.00 11.31           C  
ATOM   1768  CG  ASP A 220      13.733  52.732  68.693  1.00 14.09           C  
ATOM   1769  OD1 ASP A 220      12.843  52.375  67.895  1.00 15.86           O  
ATOM   1770  OD2 ASP A 220      13.436  53.296  69.764  1.00 14.83           O  
ATOM   1771  N   LYS A 221      15.441  49.608  67.003  1.00 10.85           N  
ATOM   1772  CA  LYS A 221      14.851  48.484  66.274  1.00 12.93           C  
ATOM   1773  C   LYS A 221      15.023  47.195  67.072  1.00 11.61           C  
ATOM   1774  O   LYS A 221      14.084  46.403  67.225  1.00 12.12           O  
ATOM   1775  CB  LYS A 221      15.517  48.353  64.898  1.00 12.38           C  
ATOM   1776  CG  LYS A 221      15.136  47.114  64.087  1.00 16.38           C  
ATOM   1777  CD  LYS A 221      15.909  47.050  62.746  1.00 17.50           C  
ATOM   1778  CE  LYS A 221      17.417  46.875  62.959  1.00 26.21           C  
ATOM   1779  NZ  LYS A 221      18.174  46.931  61.662  1.00 31.51           N  
ATOM   1780  N   VAL A 222      16.234  46.976  67.578  1.00 10.56           N  
ATOM   1781  CA  VAL A 222      16.527  45.765  68.335  1.00 11.00           C  
ATOM   1782  C   VAL A 222      15.704  45.749  69.629  1.00 11.22           C  
ATOM   1783  O   VAL A 222      15.132  44.725  69.997  1.00 11.88           O  
ATOM   1784  CB  VAL A 222      18.037  45.668  68.627  1.00 11.21           C  
ATOM   1785  CG1 VAL A 222      18.359  44.488  69.563  1.00 13.73           C  
ATOM   1786  CG2 VAL A 222      18.838  45.544  67.310  1.00 11.98           C  
ATOM   1787  N   ALA A 223      15.634  46.889  70.311  1.00 10.42           N  
ATOM   1788  CA  ALA A 223      14.845  46.960  71.547  1.00 11.09           C  
ATOM   1789  C   ALA A 223      13.372  46.647  71.305  1.00 10.80           C  
ATOM   1790  O   ALA A 223      12.757  45.951  72.114  1.00 11.18           O  
ATOM   1791  CB  ALA A 223      15.032  48.310  72.206  1.00 11.55           C  
ATOM   1792  N   ARG A 224      12.817  47.142  70.202  1.00 10.54           N  
ATOM   1793  CA  ARG A 224      11.408  46.854  69.902  1.00 11.17           C  
ATOM   1794  C   ARG A 224      11.181  45.374  69.615  1.00 10.82           C  
ATOM   1795  O   ARG A 224      10.185  44.794  70.056  1.00 12.18           O  
ATOM   1796  CB  ARG A 224      10.888  47.747  68.761  1.00 10.86           C  
ATOM   1797  CG  ARG A 224      10.809  49.177  69.207  1.00 11.72           C  
ATOM   1798  CD  ARG A 224      10.181  50.141  68.189  1.00 13.20           C  
ATOM   1799  NE  ARG A 224      10.422  51.499  68.665  1.00 18.20           N  
ATOM   1800  CZ  ARG A 224       9.752  52.106  69.643  1.00 25.75           C  
ATOM   1801  NH1 ARG A 224       8.715  51.521  70.237  1.00 27.22           N  
ATOM   1802  NH2 ARG A 224      10.113  53.330  70.023  1.00 30.31           N  
ATOM   1803  N   LEU A 225      12.095  44.773  68.857  1.00 11.45           N  
ATOM   1804  CA  LEU A 225      12.020  43.328  68.602  1.00 12.04           C  
ATOM   1805  C   LEU A 225      12.092  42.542  69.920  1.00 11.46           C  
ATOM   1806  O   LEU A 225      11.343  41.578  70.130  1.00 11.89           O  
ATOM   1807  CB  LEU A 225      13.154  42.896  67.672  1.00 13.02           C  
ATOM   1808  CG  LEU A 225      12.966  43.247  66.195  1.00 17.12           C  
ATOM   1809  CD1 LEU A 225      14.293  43.041  65.466  1.00 20.22           C  
ATOM   1810  CD2 LEU A 225      11.884  42.356  65.571  1.00 18.58           C  
ATOM   1811  N   ALA A 226      12.987  42.963  70.810  1.00 10.30           N  
ATOM   1812  CA  ALA A 226      13.133  42.270  72.083  1.00 10.86           C  
ATOM   1813  C   ALA A 226      11.880  42.442  72.947  1.00 11.04           C  
ATOM   1814  O   ALA A 226      11.424  41.491  73.598  1.00 12.54           O  
ATOM   1815  CB  ALA A 226      14.397  42.783  72.828  1.00 11.54           C  
ATOM   1816  N   ALA A 227      11.311  43.649  72.941  1.00 10.51           N  
ATOM   1817  CA  ALA A 227      10.074  43.887  73.702  1.00 11.88           C  
ATOM   1818  C   ALA A 227       8.925  43.060  73.153  1.00 12.52           C  
ATOM   1819  O   ALA A 227       8.096  42.568  73.922  1.00 12.53           O  
ATOM   1820  CB  ALA A 227       9.707  45.370  73.704  1.00 10.94           C  
ATOM   1821  N   LYS A 228       8.860  42.892  71.827  1.00 12.08           N  
ATOM   1822  CA  LYS A 228       7.815  42.058  71.244  1.00 13.71           C  
ATOM   1823  C   LYS A 228       7.987  40.601  71.656  1.00 13.33           C  
ATOM   1824  O   LYS A 228       7.002  39.926  71.995  1.00 13.30           O  
ATOM   1825  CB  LYS A 228       7.793  42.206  69.729  1.00 14.12           C  
ATOM   1826  CG  LYS A 228       7.096  43.484  69.305  1.00 20.37           C  
ATOM   1827  CD  LYS A 228       6.758  43.444  67.823  1.00 26.83           C  
ATOM   1828  CE  LYS A 228       5.473  44.214  67.519  1.00 30.39           C  
ATOM   1829  NZ  LYS A 228       5.255  44.378  66.045  1.00 32.90           N  
ATOM   1830  N   ALA A 229       9.238  40.130  71.648  1.00 12.25           N  
ATOM   1831  CA  ALA A 229       9.518  38.755  72.072  1.00 12.18           C  
ATOM   1832  C   ALA A 229       9.148  38.564  73.527  1.00 11.33           C  
ATOM   1833  O   ALA A 229       8.513  37.575  73.897  1.00 11.95           O  
ATOM   1834  CB  ALA A 229      10.983  38.397  71.845  1.00 11.42           C  
ATOM   1835  N   LEU A 230       9.515  39.532  74.362  1.00 11.09           N  
ATOM   1836  CA  LEU A 230       9.172  39.483  75.774  1.00 11.01           C  
ATOM   1837  C   LEU A 230       7.640  39.397  75.968  1.00 11.66           C  
ATOM   1838  O   LEU A 230       7.147  38.560  76.746  1.00 11.90           O  
ATOM   1839  CB  LEU A 230       9.760  40.721  76.476  1.00 11.26           C  
ATOM   1840  CG  LEU A 230       9.641  40.790  78.003  1.00 11.97           C  
ATOM   1841  CD1 LEU A 230      10.769  41.660  78.566  1.00 11.85           C  
ATOM   1842  CD2 LEU A 230       8.256  41.316  78.480  1.00 12.43           C  
ATOM   1843  N   ALA A 231       6.892  40.207  75.216  1.00 11.57           N  
ATOM   1844  CA  ALA A 231       5.444  40.272  75.387  1.00 11.73           C  
ATOM   1845  C   ALA A 231       4.783  38.961  74.985  1.00 12.10           C  
ATOM   1846  O   ALA A 231       3.627  38.691  75.374  1.00 13.28           O  
ATOM   1847  CB  ALA A 231       4.862  41.402  74.549  1.00 10.77           C  
ATOM   1848  N   SER A 232       5.492  38.150  74.194  1.00 12.49           N  
ATOM   1849  CA  SER A 232       4.883  36.942  73.616  1.00 13.67           C  
ATOM   1850  C   SER A 232       4.576  35.883  74.669  1.00 14.17           C  
ATOM   1851  O   SER A 232       3.730  35.021  74.453  1.00 16.43           O  
ATOM   1852  CB  SER A 232       5.753  36.366  72.495  1.00 12.95           C  
ATOM   1853  OG  SER A 232       6.906  35.717  72.976  1.00 15.52           O  
ATOM   1854  N   VAL A 233       5.249  35.968  75.815  1.00 14.27           N  
ATOM   1855  CA  VAL A 233       5.101  34.940  76.843  1.00 14.61           C  
ATOM   1856  C   VAL A 233       3.781  35.084  77.602  1.00 14.70           C  
ATOM   1857  O   VAL A 233       2.989  34.128  77.670  1.00 16.27           O  
ATOM   1858  CB  VAL A 233       6.294  34.942  77.813  1.00 14.84           C  
ATOM   1859  CG1 VAL A 233       6.151  33.808  78.834  1.00 16.20           C  
ATOM   1860  CG2 VAL A 233       7.593  34.797  77.026  1.00 14.88           C  
ATOM   1861  N   SER A 234       3.537  36.255  78.183  1.00 14.25           N  
ATOM   1862  CA  SER A 234       2.335  36.448  78.993  1.00 15.06           C  
ATOM   1863  C   SER A 234       1.698  37.816  78.779  1.00 14.89           C  
ATOM   1864  O   SER A 234       0.806  38.216  79.529  1.00 16.07           O  
ATOM   1865  CB  SER A 234       2.618  36.178  80.479  1.00 15.59           C  
ATOM   1866  OG  SER A 234       3.565  37.097  80.982  1.00 17.40           O  
ATOM   1867  N   GLY A 235       2.139  38.518  77.734  1.00 14.12           N  
ATOM   1868  CA  GLY A 235       1.516  39.770  77.337  1.00 13.94           C  
ATOM   1869  C   GLY A 235       2.052  41.005  78.037  1.00 13.30           C  
ATOM   1870  O   GLY A 235       1.457  42.081  77.917  1.00 14.19           O  
ATOM   1871  N   THR A 236       3.180  40.889  78.749  1.00 13.05           N  
ATOM   1872  CA  THR A 236       3.755  42.033  79.463  1.00 12.35           C  
ATOM   1873  C   THR A 236       4.283  43.065  78.481  1.00 13.75           C  
ATOM   1874  O   THR A 236       5.085  42.733  77.603  1.00 13.38           O  
ATOM   1875  CB  THR A 236       4.886  41.561  80.396  1.00 11.70           C  
ATOM   1876  OG1 THR A 236       4.355  40.563  81.289  1.00 12.02           O  
ATOM   1877  CG2 THR A 236       5.376  42.718  81.276  1.00 13.35           C  
ATOM   1878  N   GLU A 237       3.789  44.301  78.600  1.00 13.60           N  
ATOM   1879  CA  GLU A 237       4.140  45.355  77.660  1.00 15.30           C  
ATOM   1880  C   GLU A 237       5.227  46.261  78.199  1.00 14.37           C  
ATOM   1881  O   GLU A 237       5.104  46.806  79.307  1.00 14.79           O  
ATOM   1882  CB  GLU A 237       2.894  46.185  77.312  1.00 15.47           C  
ATOM   1883  CG  GLU A 237       1.838  45.352  76.599  1.00 19.00           C  
ATOM   1884  CD  GLU A 237       0.656  46.148  76.061  1.00 21.65           C  
ATOM   1885  OE1 GLU A 237      -0.399  45.508  75.796  1.00 27.75           O  
ATOM   1886  OE2 GLU A 237       0.767  47.392  75.874  1.00 28.71           O  
ATOM   1887  N   TYR A 238       6.310  46.372  77.432  1.00 12.87           N  
ATOM   1888  CA  TYR A 238       7.379  47.318  77.702  1.00 12.93           C  
ATOM   1889  C   TYR A 238       7.345  48.477  76.721  1.00 13.45           C  
ATOM   1890  O   TYR A 238       6.927  48.311  75.566  1.00 14.42           O  
ATOM   1891  CB  TYR A 238       8.727  46.617  77.500  1.00 11.96           C  
ATOM   1892  CG  TYR A 238       9.239  45.872  78.704  1.00 12.60           C  
ATOM   1893  CD1 TYR A 238       8.465  44.907  79.355  1.00 11.52           C  
ATOM   1894  CD2 TYR A 238      10.525  46.132  79.193  1.00 13.28           C  
ATOM   1895  CE1 TYR A 238       8.972  44.209  80.458  1.00 12.71           C  
ATOM   1896  CE2 TYR A 238      11.034  45.452  80.315  1.00 11.85           C  
ATOM   1897  CZ  TYR A 238      10.245  44.507  80.935  1.00 12.76           C  
ATOM   1898  OH  TYR A 238      10.726  43.817  82.012  1.00 14.08           O  
ATOM   1899  N   GLN A 239       7.797  49.643  77.169  1.00 12.50           N  
ATOM   1900  CA  GLN A 239       8.046  50.750  76.244  1.00 12.72           C  
ATOM   1901  C   GLN A 239       9.547  50.843  76.038  1.00 12.45           C  
ATOM   1902  O   GLN A 239      10.330  50.334  76.855  1.00 12.20           O  
ATOM   1903  CB  GLN A 239       7.489  52.069  76.784  1.00 13.32           C  
ATOM   1904  CG  GLN A 239       5.972  52.042  76.980  1.00 16.82           C  
ATOM   1905  CD  GLN A 239       5.187  51.612  75.734  1.00 24.29           C  
ATOM   1906  OE1 GLN A 239       5.505  51.992  74.595  1.00 26.24           O  
ATOM   1907  NE2 GLN A 239       4.137  50.818  75.959  1.00 29.34           N  
ATOM   1908  N   VAL A 240       9.935  51.515  74.961  1.00 11.88           N  
ATOM   1909  CA  VAL A 240      11.317  51.572  74.518  1.00 12.26           C  
ATOM   1910  C   VAL A 240      11.726  52.997  74.207  1.00 12.16           C  
ATOM   1911  O   VAL A 240      10.939  53.785  73.656  1.00 13.26           O  
ATOM   1912  CB  VAL A 240      11.469  50.695  73.256  1.00 12.89           C  
ATOM   1913  CG1 VAL A 240      12.752  50.962  72.489  1.00 16.23           C  
ATOM   1914  CG2 VAL A 240      11.296  49.216  73.614  1.00 13.24           C  
ATOM   1915  N   GLY A 241      12.966  53.334  74.541  1.00 10.57           N  
ATOM   1916  CA  GLY A 241      13.501  54.653  74.173  1.00 11.15           C  
ATOM   1917  C   GLY A 241      14.841  54.910  74.818  1.00 11.23           C  
ATOM   1918  O   GLY A 241      15.339  54.075  75.590  1.00 11.55           O  
ATOM   1919  N   PRO A 242      15.448  56.058  74.526  1.00 10.49           N  
ATOM   1920  CA  PRO A 242      16.739  56.387  75.144  1.00 10.87           C  
ATOM   1921  C   PRO A 242      16.490  56.773  76.594  1.00 10.37           C  
ATOM   1922  O   PRO A 242      15.420  57.319  76.914  1.00 11.55           O  
ATOM   1923  CB  PRO A 242      17.236  57.584  74.320  1.00 10.66           C  
ATOM   1924  CG  PRO A 242      16.002  58.208  73.810  1.00 12.62           C  
ATOM   1925  CD  PRO A 242      14.985  57.103  73.587  1.00 11.84           C  
ATOM   1926  N   THR A 243      17.468  56.520  77.457  1.00 11.06           N  
ATOM   1927  CA  THR A 243      17.286  56.776  78.886  1.00 10.85           C  
ATOM   1928  C   THR A 243      16.827  58.198  79.191  1.00 11.23           C  
ATOM   1929  O   THR A 243      15.862  58.415  79.934  1.00 11.17           O  
ATOM   1930  CB  THR A 243      18.615  56.538  79.582  1.00 11.63           C  
ATOM   1931  OG1 THR A 243      18.979  55.168  79.371  1.00 13.83           O  
ATOM   1932  CG2 THR A 243      18.468  56.688  81.112  1.00 12.65           C  
ATOM   1933  N   CYS A 244      17.531  59.170  78.629  1.00 10.37           N  
ATOM   1934  CA  CYS A 244      17.358  60.574  79.019  1.00 12.63           C  
ATOM   1935  C   CYS A 244      15.948  61.091  78.889  1.00 12.53           C  
ATOM   1936  O   CYS A 244      15.503  61.867  79.732  1.00 13.76           O  
ATOM   1937  CB  CYS A 244      18.273  61.455  78.173  1.00 12.50           C  
ATOM   1938  SG ACYS A 244      18.558  63.044  79.049  0.50 10.61           S  
ATOM   1939  SG BCYS A 244      17.989  61.202  76.359  0.50 20.21           S  
ATOM   1940  N   THR A 245      15.245  60.682  77.833  1.00 11.90           N  
ATOM   1941  CA  THR A 245      13.888  61.181  77.588  1.00 12.97           C  
ATOM   1942  C   THR A 245      12.819  60.198  78.026  1.00 12.35           C  
ATOM   1943  O   THR A 245      11.639  60.585  78.120  1.00 12.01           O  
ATOM   1944  CB  THR A 245      13.665  61.541  76.111  1.00 13.25           C  
ATOM   1945  OG1 THR A 245      13.962  60.404  75.279  1.00 15.46           O  
ATOM   1946  CG2 THR A 245      14.622  62.648  75.661  1.00 16.12           C  
ATOM   1947  N   THR A 246      13.197  58.941  78.294  1.00 11.43           N  
ATOM   1948  CA  THR A 246      12.192  57.935  78.698  1.00 11.88           C  
ATOM   1949  C   THR A 246      11.964  57.927  80.202  1.00 12.16           C  
ATOM   1950  O   THR A 246      10.817  57.782  80.654  1.00 12.97           O  
ATOM   1951  CB  THR A 246      12.637  56.571  78.191  1.00 12.90           C  
ATOM   1952  OG1 THR A 246      12.864  56.668  76.767  1.00 13.14           O  
ATOM   1953  CG2 THR A 246      11.514  55.520  78.365  1.00 12.27           C  
ATOM   1954  N   VAL A 247      13.038  58.080  80.981  1.00 11.07           N  
ATOM   1955  CA  VAL A 247      12.890  58.156  82.438  1.00 12.61           C  
ATOM   1956  C   VAL A 247      13.373  59.472  83.043  1.00 12.05           C  
ATOM   1957  O   VAL A 247      12.630  60.124  83.782  1.00 12.70           O  
ATOM   1958  CB  VAL A 247      13.532  56.939  83.181  1.00 13.42           C  
ATOM   1959  CG1 VAL A 247      12.758  55.711  82.888  1.00 16.57           C  
ATOM   1960  CG2 VAL A 247      15.016  56.719  82.843  1.00 13.37           C  
ATOM   1961  N   TYR A 248      14.602  59.864  82.728  1.00 12.32           N  
ATOM   1962  CA  TYR A 248      15.212  61.067  83.341  1.00 11.38           C  
ATOM   1963  C   TYR A 248      16.647  61.171  82.888  1.00 11.08           C  
ATOM   1964  O   TYR A 248      17.244  60.155  82.486  1.00 10.76           O  
ATOM   1965  CB  TYR A 248      15.216  61.029  84.890  1.00 12.46           C  
ATOM   1966  CG  TYR A 248      15.464  59.679  85.517  1.00 11.37           C  
ATOM   1967  CD1 TYR A 248      16.705  59.033  85.402  1.00 11.37           C  
ATOM   1968  CD2 TYR A 248      14.468  59.064  86.287  1.00 14.13           C  
ATOM   1969  CE1 TYR A 248      16.905  57.777  86.012  1.00 12.87           C  
ATOM   1970  CE2 TYR A 248      14.663  57.833  86.872  1.00 14.56           C  
ATOM   1971  CZ  TYR A 248      15.886  57.198  86.757  1.00 14.37           C  
ATOM   1972  OH  TYR A 248      16.083  55.954  87.355  1.00 15.28           O  
ATOM   1973  N   PRO A 249      17.231  62.359  82.988  1.00 11.18           N  
ATOM   1974  CA  PRO A 249      18.691  62.449  82.836  1.00 10.90           C  
ATOM   1975  C   PRO A 249      19.375  61.556  83.868  1.00 11.10           C  
ATOM   1976  O   PRO A 249      18.959  61.498  85.042  1.00 11.02           O  
ATOM   1977  CB  PRO A 249      18.987  63.929  83.135  1.00 11.28           C  
ATOM   1978  CG  PRO A 249      17.686  64.646  82.756  1.00 13.66           C  
ATOM   1979  CD  PRO A 249      16.618  63.684  83.233  1.00 11.40           C  
ATOM   1980  N   ALA A 250      20.419  60.856  83.434  1.00 10.25           N  
ATOM   1981  CA  ALA A 250      21.204  60.019  84.338  1.00 10.01           C  
ATOM   1982  C   ALA A 250      22.597  60.062  83.773  1.00 10.37           C  
ATOM   1983  O   ALA A 250      22.789  59.631  82.647  1.00 11.31           O  
ATOM   1984  CB  ALA A 250      20.694  58.572  84.328  1.00  9.86           C  
ATOM   1985  N   SER A 251      23.555  60.601  84.538  1.00 10.06           N  
ATOM   1986  CA  SER A 251      24.954  60.666  84.095  1.00 10.35           C  
ATOM   1987  C   SER A 251      25.784  59.596  84.798  1.00  9.65           C  
ATOM   1988  O   SER A 251      25.410  59.121  85.880  1.00 10.29           O  
ATOM   1989  CB  SER A 251      25.557  62.017  84.452  1.00 10.20           C  
ATOM   1990  OG  SER A 251      25.496  62.214  85.861  1.00 10.75           O  
ATOM   1991  N   GLY A 252      26.902  59.199  84.180  1.00  9.38           N  
ATOM   1992  CA  GLY A 252      27.723  58.162  84.779  1.00 10.37           C  
ATOM   1993  C   GLY A 252      27.073  56.787  84.868  1.00 10.88           C  
ATOM   1994  O   GLY A 252      27.377  56.006  85.787  1.00 11.20           O  
ATOM   1995  N   SER A 253      26.168  56.472  83.928  1.00 10.17           N  
ATOM   1996  CA  SER A 253      25.506  55.150  83.966  1.00 11.31           C  
ATOM   1997  C   SER A 253      26.287  54.086  83.205  1.00 11.12           C  
ATOM   1998  O   SER A 253      27.100  54.381  82.309  1.00 10.85           O  
ATOM   1999  CB  SER A 253      24.067  55.259  83.455  1.00 11.74           C  
ATOM   2000  OG  SER A 253      24.053  55.433  82.058  1.00 13.35           O  
ATOM   2001  N   SER A 254      26.045  52.841  83.600  1.00 10.83           N  
ATOM   2002  CA  SER A 254      26.804  51.726  83.045  1.00 10.62           C  
ATOM   2003  C   SER A 254      26.669  51.604  81.527  1.00  9.94           C  
ATOM   2004  O   SER A 254      27.688  51.407  80.817  1.00 10.11           O  
ATOM   2005  CB  SER A 254      26.358  50.425  83.711  1.00 10.39           C  
ATOM   2006  OG  SER A 254      25.021  50.105  83.378  1.00 12.50           O  
ATOM   2007  N   ILE A 255      25.444  51.694  81.011  1.00  9.65           N  
ATOM   2008  CA  ILE A 255      25.270  51.457  79.572  1.00 10.19           C  
ATOM   2009  C   ILE A 255      25.878  52.565  78.745  1.00  9.60           C  
ATOM   2010  O   ILE A 255      26.373  52.323  77.643  1.00 10.02           O  
ATOM   2011  CB  ILE A 255      23.791  51.157  79.147  1.00  9.03           C  
ATOM   2012  CG1 ILE A 255      22.862  52.354  79.350  1.00 10.04           C  
ATOM   2013  CG2 ILE A 255      23.278  49.869  79.855  1.00  9.82           C  
ATOM   2014  CD1 ILE A 255      21.569  52.254  78.498  1.00 12.05           C  
ATOM   2015  N   ASP A 256      25.864  53.793  79.262  1.00  9.69           N  
ATOM   2016  CA  ASP A 256      26.509  54.890  78.508  1.00  9.59           C  
ATOM   2017  C   ASP A 256      28.017  54.721  78.495  1.00  9.64           C  
ATOM   2018  O   ASP A 256      28.671  55.000  77.497  1.00 10.46           O  
ATOM   2019  CB  ASP A 256      26.135  56.240  79.108  1.00  9.86           C  
ATOM   2020  CG  ASP A 256      24.725  56.669  78.783  1.00 10.73           C  
ATOM   2021  OD1 ASP A 256      23.942  55.923  78.105  1.00 10.82           O  
ATOM   2022  OD2 ASP A 256      24.325  57.796  79.192  1.00 10.83           O  
ATOM   2023  N   TRP A 257      28.583  54.276  79.625  1.00  9.56           N  
ATOM   2024  CA  TRP A 257      30.012  54.001  79.670  1.00  9.98           C  
ATOM   2025  C   TRP A 257      30.345  52.889  78.656  1.00  9.80           C  
ATOM   2026  O   TRP A 257      31.285  53.010  77.867  1.00 10.33           O  
ATOM   2027  CB  TRP A 257      30.437  53.559  81.070  1.00 10.12           C  
ATOM   2028  CG  TRP A 257      31.875  53.121  81.068  1.00 10.46           C  
ATOM   2029  CD1 TRP A 257      32.983  53.929  81.152  1.00 12.47           C  
ATOM   2030  CD2 TRP A 257      32.367  51.788  80.857  1.00 10.46           C  
ATOM   2031  NE1 TRP A 257      34.126  53.178  81.052  1.00 12.29           N  
ATOM   2032  CE2 TRP A 257      33.788  51.862  80.872  1.00 12.15           C  
ATOM   2033  CE3 TRP A 257      31.757  50.530  80.700  1.00 13.56           C  
ATOM   2034  CZ2 TRP A 257      34.610  50.720  80.705  1.00 12.04           C  
ATOM   2035  CZ3 TRP A 257      32.580  49.392  80.539  1.00 11.59           C  
ATOM   2036  CH2 TRP A 257      33.992  49.512  80.540  1.00 13.34           C  
ATOM   2037  N   ALA A 258      29.547  51.824  78.671  1.00  9.69           N  
ATOM   2038  CA  ALA A 258      29.807  50.720  77.745  1.00  9.99           C  
ATOM   2039  C   ALA A 258      29.771  51.220  76.304  1.00 10.33           C  
ATOM   2040  O   ALA A 258      30.699  50.993  75.520  1.00 10.75           O  
ATOM   2041  CB  ALA A 258      28.790  49.630  77.965  1.00  9.59           C  
ATOM   2042  N   TYR A 259      28.727  51.959  75.978  1.00  9.85           N  
ATOM   2043  CA  TYR A 259      28.518  52.419  74.621  1.00 10.54           C  
ATOM   2044  C   TYR A 259      29.657  53.336  74.164  1.00 11.18           C  
ATOM   2045  O   TYR A 259      30.219  53.150  73.083  1.00 11.87           O  
ATOM   2046  CB  TYR A 259      27.145  53.091  74.552  1.00 10.53           C  
ATOM   2047  CG  TYR A 259      26.783  53.523  73.174  1.00 10.10           C  
ATOM   2048  CD1 TYR A 259      26.436  52.577  72.195  1.00 10.58           C  
ATOM   2049  CD2 TYR A 259      26.788  54.885  72.824  1.00  9.68           C  
ATOM   2050  CE1 TYR A 259      26.098  52.995  70.890  1.00 10.07           C  
ATOM   2051  CE2 TYR A 259      26.457  55.293  71.525  1.00 12.16           C  
ATOM   2052  CZ  TYR A 259      26.123  54.343  70.572  1.00 11.31           C  
ATOM   2053  OH  TYR A 259      25.806  54.768  69.287  1.00 13.03           O  
ATOM   2054  N   ASP A 260      30.032  54.283  75.012  1.00 11.13           N  
ATOM   2055  CA  ASP A 260      31.088  55.233  74.653  1.00 12.31           C  
ATOM   2056  C   ASP A 260      32.450  54.572  74.592  1.00 12.90           C  
ATOM   2057  O   ASP A 260      33.400  55.151  74.017  1.00 14.27           O  
ATOM   2058  CB  ASP A 260      31.084  56.374  75.643  1.00 12.39           C  
ATOM   2059  CG  ASP A 260      30.077  57.433  75.267  1.00 15.87           C  
ATOM   2060  OD1 ASP A 260      29.820  58.345  76.085  1.00 17.19           O  
ATOM   2061  OD2 ASP A 260      29.512  57.435  74.159  1.00 17.99           O  
ATOM   2062  N   ASN A 261      32.545  53.377  75.163  1.00 11.87           N  
ATOM   2063  CA  ASN A 261      33.788  52.616  75.080  1.00 13.02           C  
ATOM   2064  C   ASN A 261      33.733  51.530  74.031  1.00 14.07           C  
ATOM   2065  O   ASN A 261      34.563  50.626  74.032  1.00 15.57           O  
ATOM   2066  CB  ASN A 261      34.178  52.092  76.453  1.00 13.63           C  
ATOM   2067  CG  ASN A 261      34.794  53.177  77.290  1.00 14.90           C  
ATOM   2068  OD1 ASN A 261      36.009  53.431  77.203  1.00 15.98           O  
ATOM   2069  ND2 ASN A 261      33.961  53.926  77.999  1.00 13.33           N  
ATOM   2070  N   GLY A 262      32.756  51.629  73.132  1.00 13.01           N  
ATOM   2071  CA  GLY A 262      32.767  50.774  71.939  1.00 13.58           C  
ATOM   2072  C   GLY A 262      31.961  49.503  72.044  1.00 12.94           C  
ATOM   2073  O   GLY A 262      31.979  48.684  71.112  1.00 14.30           O  
ATOM   2074  N   ILE A 263      31.226  49.351  73.156  1.00 12.55           N  
ATOM   2075  CA  ILE A 263      30.329  48.212  73.312  1.00 12.02           C  
ATOM   2076  C   ILE A 263      28.970  48.676  72.814  1.00 12.82           C  
ATOM   2077  O   ILE A 263      28.198  49.297  73.535  1.00 12.95           O  
ATOM   2078  CB  ILE A 263      30.298  47.731  74.771  1.00 11.21           C  
ATOM   2079  CG1 ILE A 263      31.730  47.379  75.215  1.00 11.05           C  
ATOM   2080  CG2 ILE A 263      29.355  46.523  74.874  1.00 13.30           C  
ATOM   2081  CD1 ILE A 263      31.869  47.156  76.759  1.00 13.69           C  
ATOM   2082  N   LYS A 264      28.695  48.370  71.554  1.00 12.24           N  
ATOM   2083  CA  LYS A 264      27.593  48.986  70.852  1.00 12.31           C  
ATOM   2084  C   LYS A 264      26.231  48.562  71.397  1.00 11.82           C  
ATOM   2085  O   LYS A 264      25.308  49.385  71.502  1.00 11.88           O  
ATOM   2086  CB  LYS A 264      27.721  48.648  69.375  1.00 13.07           C  
ATOM   2087  CG  LYS A 264      26.579  49.129  68.534  1.00 13.11           C  
ATOM   2088  CD  LYS A 264      26.957  48.806  67.076  1.00 14.72           C  
ATOM   2089  CE  LYS A 264      25.787  48.905  66.182  1.00 16.56           C  
ATOM   2090  NZ  LYS A 264      26.227  48.847  64.747  1.00 13.47           N  
ATOM   2091  N   PHE A 265      26.097  47.281  71.744  1.00 10.31           N  
ATOM   2092  CA  PHE A 265      24.764  46.764  72.062  1.00  9.64           C  
ATOM   2093  C   PHE A 265      24.571  46.876  73.554  1.00 10.81           C  
ATOM   2094  O   PHE A 265      24.759  45.924  74.315  1.00 11.65           O  
ATOM   2095  CB  PHE A 265      24.598  45.344  71.499  1.00 10.67           C  
ATOM   2096  CG  PHE A 265      24.757  45.318  69.997  1.00 10.86           C  
ATOM   2097  CD1 PHE A 265      23.833  45.969  69.179  1.00 12.45           C  
ATOM   2098  CD2 PHE A 265      25.899  44.759  69.422  1.00 11.68           C  
ATOM   2099  CE1 PHE A 265      24.012  45.990  67.767  1.00 12.36           C  
ATOM   2100  CE2 PHE A 265      26.067  44.763  68.028  1.00 14.35           C  
ATOM   2101  CZ  PHE A 265      25.118  45.384  67.212  1.00 14.01           C  
ATOM   2102  N   ALA A 266      24.198  48.091  73.958  1.00  9.29           N  
ATOM   2103  CA  ALA A 266      24.144  48.486  75.363  1.00 10.46           C  
ATOM   2104  C   ALA A 266      22.707  48.844  75.702  1.00 10.12           C  
ATOM   2105  O   ALA A 266      22.172  49.783  75.138  1.00 10.33           O  
ATOM   2106  CB  ALA A 266      25.032  49.701  75.561  1.00 10.80           C  
ATOM   2107  N   PHE A 267      22.102  48.083  76.615  1.00  9.14           N  
ATOM   2108  CA  PHE A 267      20.678  48.222  76.938  1.00 10.11           C  
ATOM   2109  C   PHE A 267      20.433  48.090  78.433  1.00 10.62           C  
ATOM   2110  O   PHE A 267      21.098  47.290  79.124  1.00 10.69           O  
ATOM   2111  CB  PHE A 267      19.880  47.109  76.276  1.00 10.45           C  
ATOM   2112  CG  PHE A 267      19.908  47.139  74.771  1.00  9.20           C  
ATOM   2113  CD1 PHE A 267      20.856  46.372  74.064  1.00 11.15           C  
ATOM   2114  CD2 PHE A 267      18.959  47.902  74.060  1.00 12.39           C  
ATOM   2115  CE1 PHE A 267      20.881  46.387  72.664  1.00 10.42           C  
ATOM   2116  CE2 PHE A 267      18.971  47.913  72.648  1.00  9.97           C  
ATOM   2117  CZ  PHE A 267      19.905  47.149  71.957  1.00  9.43           C  
ATOM   2118  N   THR A 268      19.437  48.836  78.900  1.00 11.21           N  
ATOM   2119  CA  THR A 268      18.932  48.700  80.276  1.00 11.70           C  
ATOM   2120  C   THR A 268      17.547  48.109  80.239  1.00 11.87           C  
ATOM   2121  O   THR A 268      16.700  48.593  79.484  1.00 11.08           O  
ATOM   2122  CB  THR A 268      18.822  50.096  80.926  1.00 14.02           C  
ATOM   2123  OG1 THR A 268      20.115  50.650  81.128  1.00 16.06           O  
ATOM   2124  CG2 THR A 268      18.229  49.972  82.356  1.00 15.31           C  
ATOM   2125  N   PHE A 269      17.300  47.061  81.020  1.00 11.00           N  
ATOM   2126  CA  PHE A 269      15.898  46.615  81.261  1.00 11.58           C  
ATOM   2127  C   PHE A 269      15.466  47.133  82.614  1.00 12.72           C  
ATOM   2128  O   PHE A 269      16.174  46.893  83.614  1.00 14.48           O  
ATOM   2129  CB  PHE A 269      15.765  45.084  81.347  1.00 12.81           C  
ATOM   2130  CG  PHE A 269      15.794  44.358  80.031  1.00 13.55           C  
ATOM   2131  CD1 PHE A 269      16.967  44.268  79.286  1.00 15.18           C  
ATOM   2132  CD2 PHE A 269      14.648  43.737  79.559  1.00 15.49           C  
ATOM   2133  CE1 PHE A 269      16.996  43.563  78.066  1.00 14.36           C  
ATOM   2134  CE2 PHE A 269      14.666  43.016  78.352  1.00 15.77           C  
ATOM   2135  CZ  PHE A 269      15.842  42.943  77.601  1.00 14.86           C  
ATOM   2136  N   GLU A 270      14.329  47.824  82.676  1.00 11.62           N  
ATOM   2137  CA  GLU A 270      13.662  48.072  83.956  1.00 12.51           C  
ATOM   2138  C   GLU A 270      12.557  47.048  83.995  1.00 11.64           C  
ATOM   2139  O   GLU A 270      11.589  47.137  83.218  1.00 10.98           O  
ATOM   2140  CB  GLU A 270      13.074  49.485  84.036  1.00 13.52           C  
ATOM   2141  CG  GLU A 270      14.135  50.587  84.058  1.00 18.21           C  
ATOM   2142  CD  GLU A 270      14.812  50.737  85.403  1.00 24.06           C  
ATOM   2143  OE1 GLU A 270      14.308  50.210  86.411  1.00 25.99           O  
ATOM   2144  OE2 GLU A 270      15.890  51.364  85.442  1.00 32.37           O  
ATOM   2145  N   LEU A 271      12.709  46.060  84.872  1.00 11.06           N  
ATOM   2146  CA  LEU A 271      11.811  44.903  84.889  1.00 10.29           C  
ATOM   2147  C   LEU A 271      10.469  45.227  85.567  1.00 10.67           C  
ATOM   2148  O   LEU A 271      10.172  46.399  85.859  1.00 11.16           O  
ATOM   2149  CB  LEU A 271      12.512  43.736  85.609  1.00 10.94           C  
ATOM   2150  CG  LEU A 271      13.820  43.324  84.927  1.00 10.99           C  
ATOM   2151  CD1 LEU A 271      14.527  42.341  85.854  1.00 13.68           C  
ATOM   2152  CD2 LEU A 271      13.563  42.690  83.554  1.00 11.97           C  
ATOM   2153  N   ARG A 272       9.653  44.201  85.819  1.00 10.47           N  
ATOM   2154  CA  ARG A 272       8.321  44.433  86.379  1.00 10.60           C  
ATOM   2155  C   ARG A 272       8.411  45.083  87.774  1.00 10.08           C  
ATOM   2156  O   ARG A 272       9.439  44.930  88.456  1.00 10.45           O  
ATOM   2157  CB  ARG A 272       7.592  43.112  86.569  1.00 10.13           C  
ATOM   2158  CG  ARG A 272       7.247  42.318  85.299  1.00 10.14           C  
ATOM   2159  CD  ARG A 272       6.298  41.200  85.698  1.00 10.39           C  
ATOM   2160  NE  ARG A 272       6.076  40.206  84.663  1.00 10.43           N  
ATOM   2161  CZ  ARG A 272       5.274  39.171  84.838  1.00 12.20           C  
ATOM   2162  NH1 ARG A 272       4.629  39.038  85.986  1.00 11.97           N  
ATOM   2163  NH2 ARG A 272       5.095  38.285  83.851  1.00 12.98           N  
ATOM   2164  N   ASP A 273       7.353  45.760  88.241  1.00 10.73           N  
ATOM   2165  CA  ASP A 273       6.148  46.043  87.450  1.00 10.61           C  
ATOM   2166  C   ASP A 273       6.132  47.530  87.020  1.00 10.97           C  
ATOM   2167  O   ASP A 273       7.184  48.101  86.773  1.00 11.39           O  
ATOM   2168  CB  ASP A 273       4.879  45.590  88.217  1.00 10.42           C  
ATOM   2169  CG  ASP A 273       4.698  46.274  89.576  1.00 10.38           C  
ATOM   2170  OD1 ASP A 273       5.411  47.265  89.902  1.00 11.27           O  
ATOM   2171  OD2 ASP A 273       3.835  45.836  90.385  1.00 11.59           O  
ATOM   2172  N   THR A 274       4.960  48.154  86.901  1.00 11.59           N  
ATOM   2173  CA  THR A 274       4.963  49.593  86.587  1.00 12.53           C  
ATOM   2174  C   THR A 274       4.690  50.460  87.812  1.00 13.78           C  
ATOM   2175  O   THR A 274       4.655  51.695  87.711  1.00 15.42           O  
ATOM   2176  CB  THR A 274       3.992  49.976  85.480  1.00 12.58           C  
ATOM   2177  OG1 THR A 274       2.657  49.651  85.900  1.00 13.71           O  
ATOM   2178  CG2 THR A 274       4.264  49.159  84.197  1.00 14.14           C  
ATOM   2179  N   GLY A 275       4.548  49.824  88.970  1.00 12.88           N  
ATOM   2180  CA  GLY A 275       4.438  50.554  90.219  1.00 13.19           C  
ATOM   2181  C   GLY A 275       3.361  50.055  91.163  1.00 13.73           C  
ATOM   2182  O   GLY A 275       3.228  50.592  92.259  1.00 14.94           O  
ATOM   2183  N   THR A 276       2.579  49.044  90.786  1.00 12.99           N  
ATOM   2184  CA  THR A 276       1.608  48.500  91.735  1.00 12.61           C  
ATOM   2185  C   THR A 276       2.316  48.008  92.989  1.00 12.13           C  
ATOM   2186  O   THR A 276       1.974  48.408  94.092  1.00 11.77           O  
ATOM   2187  CB  THR A 276       0.790  47.357  91.130  1.00 13.38           C  
ATOM   2188  OG1 THR A 276      -0.039  47.889  90.096  1.00 17.96           O  
ATOM   2189  CG2 THR A 276      -0.219  46.826  92.152  1.00 13.92           C  
ATOM   2190  N   TYR A 277       3.326  47.163  92.783  1.00 10.90           N  
ATOM   2191  CA  TYR A 277       4.211  46.734  93.867  1.00 11.55           C  
ATOM   2192  C   TYR A 277       5.543  47.438  93.831  1.00 11.09           C  
ATOM   2193  O   TYR A 277       6.224  47.523  94.878  1.00 11.13           O  
ATOM   2194  CB  TYR A 277       4.486  45.235  93.755  1.00 11.36           C  
ATOM   2195  CG  TYR A 277       3.291  44.360  94.096  1.00 12.00           C  
ATOM   2196  CD1 TYR A 277       2.993  44.047  95.416  1.00 12.03           C  
ATOM   2197  CD2 TYR A 277       2.475  43.843  93.092  1.00 12.86           C  
ATOM   2198  CE1 TYR A 277       1.917  43.234  95.735  1.00 13.51           C  
ATOM   2199  CE2 TYR A 277       1.415  43.008  93.394  1.00 11.48           C  
ATOM   2200  CZ  TYR A 277       1.125  42.725  94.719  1.00 13.30           C  
ATOM   2201  OH  TYR A 277       0.105  41.875  95.060  1.00 14.69           O  
ATOM   2202  N   GLY A 278       5.973  47.890  92.645  1.00 10.42           N  
ATOM   2203  CA  GLY A 278       7.265  48.580  92.531  1.00 10.29           C  
ATOM   2204  C   GLY A 278       8.408  47.646  92.918  1.00  9.84           C  
ATOM   2205  O   GLY A 278       8.556  46.563  92.334  1.00 10.91           O  
ATOM   2206  N   PHE A 279       9.201  48.047  93.918  1.00  9.36           N  
ATOM   2207  CA  PHE A 279      10.323  47.221  94.343  1.00  9.94           C  
ATOM   2208  C   PHE A 279       9.899  45.946  95.043  1.00  9.83           C  
ATOM   2209  O   PHE A 279      10.664  44.987  95.028  1.00 10.55           O  
ATOM   2210  CB  PHE A 279      11.232  48.008  95.284  1.00 10.55           C  
ATOM   2211  CG  PHE A 279      11.794  49.238  94.663  1.00  9.93           C  
ATOM   2212  CD1 PHE A 279      12.648  49.127  93.580  1.00  9.80           C  
ATOM   2213  CD2 PHE A 279      11.450  50.508  95.152  1.00 10.59           C  
ATOM   2214  CE1 PHE A 279      13.177  50.271  92.957  1.00  9.80           C  
ATOM   2215  CE2 PHE A 279      11.984  51.656  94.544  1.00  9.78           C  
ATOM   2216  CZ  PHE A 279      12.858  51.534  93.474  1.00 10.25           C  
ATOM   2217  N   LEU A 280       8.718  45.959  95.681  1.00  9.69           N  
ATOM   2218  CA  LEU A 280       8.309  44.851  96.541  1.00  9.51           C  
ATOM   2219  C   LEU A 280       7.521  43.819  95.723  1.00 10.36           C  
ATOM   2220  O   LEU A 280       6.387  43.440  96.072  1.00  9.94           O  
ATOM   2221  CB  LEU A 280       7.509  45.383  97.739  1.00  9.72           C  
ATOM   2222  CG  LEU A 280       8.170  46.479  98.579  1.00  8.81           C  
ATOM   2223  CD1 LEU A 280       7.237  46.826  99.770  1.00 10.83           C  
ATOM   2224  CD2 LEU A 280       9.588  46.037  99.047  1.00 11.39           C  
ATOM   2225  N   LEU A 281       8.113  43.390  94.614  1.00  9.99           N  
ATOM   2226  CA  LEU A 281       7.406  42.461  93.710  1.00 10.74           C  
ATOM   2227  C   LEU A 281       7.250  41.095  94.383  1.00 10.95           C  
ATOM   2228  O   LEU A 281       8.232  40.559  94.916  1.00 11.73           O  
ATOM   2229  CB  LEU A 281       8.180  42.323  92.388  1.00 11.27           C  
ATOM   2230  CG  LEU A 281       7.351  41.773  91.225  1.00 11.55           C  
ATOM   2231  CD1 LEU A 281       6.312  42.787  90.719  1.00 12.14           C  
ATOM   2232  CD2 LEU A 281       8.327  41.373  90.113  1.00 12.01           C  
ATOM   2233  N   PRO A 282       6.044  40.534  94.399  1.00 11.66           N  
ATOM   2234  CA  PRO A 282       5.865  39.220  95.026  1.00 11.67           C  
ATOM   2235  C   PRO A 282       6.725  38.147  94.379  1.00 11.37           C  
ATOM   2236  O   PRO A 282       6.944  38.167  93.145  1.00 11.39           O  
ATOM   2237  CB  PRO A 282       4.397  38.897  94.768  1.00 11.66           C  
ATOM   2238  CG  PRO A 282       3.737  40.261  94.682  1.00 13.31           C  
ATOM   2239  CD  PRO A 282       4.762  41.093  93.913  1.00 11.22           C  
ATOM   2240  N   ALA A 283       7.169  37.185  95.199  1.00 11.23           N  
ATOM   2241  CA  ALA A 283       8.003  36.112  94.696  1.00 11.66           C  
ATOM   2242  C   ALA A 283       7.313  35.309  93.609  1.00 11.47           C  
ATOM   2243  O   ALA A 283       8.004  34.733  92.764  1.00 10.45           O  
ATOM   2244  CB  ALA A 283       8.429  35.194  95.835  1.00 12.33           C  
ATOM   2245  N   ASN A 284       5.977  35.268  93.620  1.00 10.56           N  
ATOM   2246  CA  ASN A 284       5.249  34.509  92.584  1.00 10.54           C  
ATOM   2247  C   ASN A 284       5.335  35.111  91.181  1.00 10.44           C  
ATOM   2248  O   ASN A 284       4.871  34.507  90.207  1.00 11.47           O  
ATOM   2249  CB  ASN A 284       3.812  34.205  92.993  1.00 10.50           C  
ATOM   2250  CG  ASN A 284       2.957  35.446  93.127  1.00 12.54           C  
ATOM   2251  OD1 ASN A 284       3.301  36.530  92.659  1.00 13.49           O  
ATOM   2252  ND2 ASN A 284       1.782  35.268  93.756  1.00 17.68           N  
ATOM   2253  N   GLN A 285       5.971  36.282  91.095  1.00  9.22           N  
ATOM   2254  CA  GLN A 285       6.263  36.873  89.782  1.00 10.06           C  
ATOM   2255  C   GLN A 285       7.708  36.674  89.341  1.00 10.49           C  
ATOM   2256  O   GLN A 285       8.065  37.093  88.242  1.00 10.38           O  
ATOM   2257  CB  GLN A 285       5.931  38.355  89.791  1.00  9.65           C  
ATOM   2258  CG  GLN A 285       4.414  38.605  89.914  1.00 10.09           C  
ATOM   2259  CD  GLN A 285       4.060  40.028  89.558  1.00 10.73           C  
ATOM   2260  OE1 GLN A 285       4.509  40.554  88.542  1.00 12.07           O  
ATOM   2261  NE2 GLN A 285       3.226  40.659  90.393  1.00 12.78           N  
ATOM   2262  N   ILE A 286       8.544  36.022  90.155  1.00  9.67           N  
ATOM   2263  CA  ILE A 286       9.956  35.882  89.748  1.00 10.93           C  
ATOM   2264  C   ILE A 286      10.072  35.054  88.461  1.00 10.03           C  
ATOM   2265  O   ILE A 286      10.703  35.490  87.488  1.00 10.05           O  
ATOM   2266  CB  ILE A 286      10.788  35.215  90.853  1.00  9.74           C  
ATOM   2267  CG1 ILE A 286      10.954  36.143  92.068  1.00 10.31           C  
ATOM   2268  CG2 ILE A 286      12.165  34.832  90.295  1.00 10.34           C  
ATOM   2269  CD1 ILE A 286      11.466  35.385  93.320  1.00 11.14           C  
ATOM   2270  N   ILE A 287       9.480  33.853  88.462  1.00 10.36           N  
ATOM   2271  CA  ILE A 287       9.639  32.980  87.302  1.00 11.06           C  
ATOM   2272  C   ILE A 287       8.939  33.566  86.050  1.00 10.88           C  
ATOM   2273  O   ILE A 287       9.551  33.610  84.971  1.00 10.52           O  
ATOM   2274  CB  ILE A 287       9.265  31.518  87.640  1.00 11.06           C  
ATOM   2275  CG1 ILE A 287      10.325  30.945  88.580  1.00 12.95           C  
ATOM   2276  CG2 ILE A 287       9.203  30.693  86.368  1.00 13.17           C  
ATOM   2277  CD1 ILE A 287       9.960  29.606  89.215  1.00 13.63           C  
ATOM   2278  N   PRO A 288       7.698  34.042  86.156  1.00 10.98           N  
ATOM   2279  CA  PRO A 288       7.081  34.711  85.000  1.00 10.86           C  
ATOM   2280  C   PRO A 288       7.920  35.878  84.481  1.00 10.57           C  
ATOM   2281  O   PRO A 288       8.054  36.034  83.266  1.00 11.28           O  
ATOM   2282  CB  PRO A 288       5.748  35.206  85.550  1.00 11.76           C  
ATOM   2283  CG  PRO A 288       5.419  34.208  86.617  1.00 11.30           C  
ATOM   2284  CD  PRO A 288       6.746  33.919  87.283  1.00 11.39           C  
ATOM   2285  N   THR A 289       8.498  36.678  85.383  1.00  9.00           N  
ATOM   2286  CA  THR A 289       9.332  37.785  84.911  1.00  9.30           C  
ATOM   2287  C   THR A 289      10.561  37.240  84.206  1.00 10.25           C  
ATOM   2288  O   THR A 289      10.955  37.727  83.153  1.00 10.02           O  
ATOM   2289  CB  THR A 289       9.797  38.620  86.096  1.00  9.39           C  
ATOM   2290  OG1 THR A 289       8.675  39.273  86.706  1.00 10.60           O  
ATOM   2291  CG2 THR A 289      10.708  39.781  85.630  1.00 10.64           C  
ATOM   2292  N   ALA A 290      11.206  36.251  84.806  1.00  9.92           N  
ATOM   2293  CA  ALA A 290      12.458  35.760  84.227  1.00 10.59           C  
ATOM   2294  C   ALA A 290      12.252  35.067  82.875  1.00 10.47           C  
ATOM   2295  O   ALA A 290      13.072  35.217  81.973  1.00 11.30           O  
ATOM   2296  CB  ALA A 290      13.126  34.839  85.207  1.00 10.82           C  
ATOM   2297  N   GLU A 291      11.153  34.324  82.740  1.00 10.59           N  
ATOM   2298  CA  GLU A 291      10.835  33.625  81.464  1.00 11.24           C  
ATOM   2299  C   GLU A 291      10.639  34.632  80.333  1.00 10.65           C  
ATOM   2300  O   GLU A 291      11.156  34.441  79.238  1.00 12.24           O  
ATOM   2301  CB  GLU A 291       9.547  32.807  81.622  1.00 11.07           C  
ATOM   2302  CG  GLU A 291       9.718  31.550  82.464  1.00 14.63           C  
ATOM   2303  CD  GLU A 291      10.235  30.328  81.700  1.00 14.15           C  
ATOM   2304  OE1 GLU A 291      10.154  29.229  82.294  1.00 18.00           O  
ATOM   2305  OE2 GLU A 291      10.719  30.431  80.551  1.00 17.70           O  
ATOM   2306  N   GLU A 292       9.884  35.698  80.581  1.00 10.38           N  
ATOM   2307  CA  GLU A 292       9.614  36.656  79.502  1.00 10.82           C  
ATOM   2308  C   GLU A 292      10.876  37.452  79.210  1.00 11.03           C  
ATOM   2309  O   GLU A 292      11.212  37.708  78.045  1.00 10.95           O  
ATOM   2310  CB  GLU A 292       8.415  37.556  79.858  1.00 10.83           C  
ATOM   2311  CG  GLU A 292       8.684  38.531  80.997  1.00 10.66           C  
ATOM   2312  CD  GLU A 292       7.431  39.180  81.559  1.00 11.70           C  
ATOM   2313  OE1 GLU A 292       6.294  38.719  81.243  1.00 12.12           O  
ATOM   2314  OE2 GLU A 292       7.596  40.157  82.318  1.00 11.96           O  
ATOM   2315  N   THR A 293      11.596  37.825  80.269  1.00 10.54           N  
ATOM   2316  CA  THR A 293      12.835  38.600  80.073  1.00  9.80           C  
ATOM   2317  C   THR A 293      13.807  37.808  79.224  1.00 10.85           C  
ATOM   2318  O   THR A 293      14.551  38.383  78.410  1.00 10.88           O  
ATOM   2319  CB  THR A 293      13.454  38.961  81.427  1.00 10.13           C  
ATOM   2320  OG1 THR A 293      12.477  39.717  82.194  1.00 10.13           O  
ATOM   2321  CG2 THR A 293      14.616  39.892  81.239  1.00 12.01           C  
ATOM   2322  N   TRP A 294      13.806  36.483  79.418  1.00 10.09           N  
ATOM   2323  CA  TRP A 294      14.770  35.647  78.722  1.00 11.52           C  
ATOM   2324  C   TRP A 294      14.577  35.746  77.208  1.00 10.61           C  
ATOM   2325  O   TRP A 294      15.555  35.769  76.434  1.00 10.80           O  
ATOM   2326  CB  TRP A 294      14.638  34.208  79.205  1.00 12.44           C  
ATOM   2327  CG  TRP A 294      15.599  33.235  78.550  1.00 12.89           C  
ATOM   2328  CD1 TRP A 294      15.267  32.072  77.934  1.00 15.76           C  
ATOM   2329  CD2 TRP A 294      17.030  33.340  78.482  1.00 13.72           C  
ATOM   2330  NE1 TRP A 294      16.404  31.438  77.472  1.00 15.43           N  
ATOM   2331  CE2 TRP A 294      17.499  32.193  77.800  1.00 16.13           C  
ATOM   2332  CE3 TRP A 294      17.963  34.290  78.922  1.00 15.21           C  
ATOM   2333  CZ2 TRP A 294      18.863  31.972  77.542  1.00 15.52           C  
ATOM   2334  CZ3 TRP A 294      19.325  34.072  78.656  1.00 15.60           C  
ATOM   2335  CH2 TRP A 294      19.745  32.925  77.953  1.00 13.94           C  
ATOM   2336  N   LEU A 295      13.323  35.817  76.761  1.00 10.11           N  
ATOM   2337  CA  LEU A 295      13.099  35.948  75.310  1.00 10.50           C  
ATOM   2338  C   LEU A 295      13.607  37.304  74.808  1.00 10.93           C  
ATOM   2339  O   LEU A 295      14.166  37.396  73.699  1.00 11.35           O  
ATOM   2340  CB  LEU A 295      11.615  35.759  74.954  1.00 10.69           C  
ATOM   2341  CG  LEU A 295      11.057  34.366  75.224  1.00 13.97           C  
ATOM   2342  CD1 LEU A 295       9.760  34.275  74.443  1.00 17.65           C  
ATOM   2343  CD2 LEU A 295      12.017  33.241  74.819  1.00 16.33           C  
ATOM   2344  N   GLY A 296      13.451  38.356  75.622  1.00 10.87           N  
ATOM   2345  CA  GLY A 296      14.076  39.665  75.314  1.00 11.24           C  
ATOM   2346  C   GLY A 296      15.597  39.580  75.253  1.00 11.12           C  
ATOM   2347  O   GLY A 296      16.233  40.088  74.313  1.00 11.00           O  
ATOM   2348  N   LEU A 297      16.200  38.954  76.261  1.00 10.29           N  
ATOM   2349  CA  LEU A 297      17.663  38.832  76.286  1.00 10.73           C  
ATOM   2350  C   LEU A 297      18.169  38.041  75.079  1.00 10.84           C  
ATOM   2351  O   LEU A 297      19.161  38.433  74.435  1.00 11.11           O  
ATOM   2352  CB  LEU A 297      18.136  38.149  77.583  1.00 10.13           C  
ATOM   2353  CG  LEU A 297      17.916  39.015  78.828  1.00 10.17           C  
ATOM   2354  CD1 LEU A 297      18.278  38.212  80.054  1.00 11.48           C  
ATOM   2355  CD2 LEU A 297      18.685  40.327  78.813  1.00 12.88           C  
ATOM   2356  N   LYS A 298      17.518  36.911  74.779  1.00 11.09           N  
ATOM   2357  CA  LYS A 298      17.941  36.107  73.619  1.00 10.40           C  
ATOM   2358  C   LYS A 298      17.808  36.893  72.315  1.00 10.79           C  
ATOM   2359  O   LYS A 298      18.654  36.752  71.415  1.00 11.57           O  
ATOM   2360  CB  LYS A 298      17.169  34.787  73.521  1.00 10.89           C  
ATOM   2361  CG  LYS A 298      17.591  33.768  74.573  1.00 12.19           C  
ATOM   2362  CD  LYS A 298      17.101  32.364  74.166  1.00 14.49           C  
ATOM   2363  CE  LYS A 298      15.590  32.258  74.238  1.00 14.96           C  
ATOM   2364  NZ  LYS A 298      15.165  30.860  73.780  1.00 17.55           N  
ATOM   2365  N   THR A 299      16.777  37.727  72.199  1.00 10.84           N  
ATOM   2366  CA  THR A 299      16.616  38.544  70.984  1.00 11.17           C  
ATOM   2367  C   THR A 299      17.807  39.454  70.779  1.00 10.47           C  
ATOM   2368  O   THR A 299      18.357  39.521  69.674  1.00 11.28           O  
ATOM   2369  CB  THR A 299      15.331  39.348  71.077  1.00 12.50           C  
ATOM   2370  OG1 THR A 299      14.247  38.426  71.053  1.00 14.23           O  
ATOM   2371  CG2 THR A 299      15.103  40.186  69.790  1.00 11.63           C  
ATOM   2372  N   ILE A 300      18.204  40.142  71.851  1.00 10.47           N  
ATOM   2373  CA  ILE A 300      19.379  41.017  71.776  1.00 10.68           C  
ATOM   2374  C   ILE A 300      20.614  40.199  71.463  1.00 10.09           C  
ATOM   2375  O   ILE A 300      21.385  40.566  70.568  1.00 10.09           O  
ATOM   2376  CB  ILE A 300      19.562  41.820  73.067  1.00 10.81           C  
ATOM   2377  CG1 ILE A 300      18.361  42.738  73.269  1.00 11.86           C  
ATOM   2378  CG2 ILE A 300      20.857  42.629  73.005  1.00 13.54           C  
ATOM   2379  CD1 ILE A 300      18.319  43.340  74.690  1.00 13.57           C  
ATOM   2380  N   MET A 301      20.810  39.081  72.167  1.00 10.47           N  
ATOM   2381  CA  MET A 301      22.030  38.319  71.926  1.00 10.96           C  
ATOM   2382  C   MET A 301      22.090  37.674  70.520  1.00 10.12           C  
ATOM   2383  O   MET A 301      23.183  37.494  69.966  1.00 11.22           O  
ATOM   2384  CB  MET A 301      22.264  37.280  73.032  1.00 10.89           C  
ATOM   2385  CG  MET A 301      22.542  37.951  74.355  1.00 10.74           C  
ATOM   2386  SD  MET A 301      23.065  36.772  75.633  1.00 13.88           S  
ATOM   2387  CE  MET A 301      21.521  35.900  75.916  1.00 13.92           C  
ATOM   2388  N   GLU A 302      20.933  37.312  69.967  1.00 10.51           N  
ATOM   2389  CA  GLU A 302      20.900  36.809  68.578  1.00 11.57           C  
ATOM   2390  C   GLU A 302      21.351  37.911  67.613  1.00 10.46           C  
ATOM   2391  O   GLU A 302      22.050  37.650  66.623  1.00 11.13           O  
ATOM   2392  CB  GLU A 302      19.492  36.354  68.216  1.00 11.76           C  
ATOM   2393  CG  GLU A 302      19.065  35.043  68.861  1.00 14.48           C  
ATOM   2394  CD  GLU A 302      17.580  34.755  68.593  1.00 18.29           C  
ATOM   2395  OE1 GLU A 302      16.791  35.698  68.340  1.00 25.01           O  
ATOM   2396  OE2 GLU A 302      17.191  33.584  68.639  1.00 27.16           O  
ATOM   2397  N   HIS A 303      20.965  39.150  67.907  1.00 10.22           N  
ATOM   2398  CA  HIS A 303      21.431  40.264  67.076  1.00 10.39           C  
ATOM   2399  C   HIS A 303      22.929  40.434  67.202  1.00 10.11           C  
ATOM   2400  O   HIS A 303      23.643  40.581  66.184  1.00 11.22           O  
ATOM   2401  CB  HIS A 303      20.705  41.543  67.464  1.00 11.29           C  
ATOM   2402  CG  HIS A 303      20.995  42.688  66.557  1.00 12.41           C  
ATOM   2403  ND1 HIS A 303      20.321  42.882  65.368  1.00 15.48           N  
ATOM   2404  CD2 HIS A 303      21.896  43.693  66.654  1.00 14.12           C  
ATOM   2405  CE1 HIS A 303      20.795  43.969  64.772  1.00 13.37           C  
ATOM   2406  NE2 HIS A 303      21.758  44.473  65.527  1.00 14.45           N  
ATOM   2407  N   VAL A 304      23.432  40.351  68.426  1.00  9.49           N  
ATOM   2408  CA  VAL A 304      24.887  40.427  68.622  1.00 10.62           C  
ATOM   2409  C   VAL A 304      25.612  39.317  67.861  1.00 11.01           C  
ATOM   2410  O   VAL A 304      26.591  39.567  67.172  1.00 11.68           O  
ATOM   2411  CB  VAL A 304      25.258  40.390  70.112  1.00 10.99           C  
ATOM   2412  CG1 VAL A 304      26.805  40.425  70.280  1.00 12.03           C  
ATOM   2413  CG2 VAL A 304      24.597  41.566  70.830  1.00 12.17           C  
ATOM   2414  N   ARG A 305      25.107  38.092  67.969  1.00 10.45           N  
ATOM   2415  CA  ARG A 305      25.651  36.931  67.265  1.00 11.55           C  
ATOM   2416  C   ARG A 305      25.792  37.167  65.767  1.00 11.32           C  
ATOM   2417  O   ARG A 305      26.776  36.734  65.148  1.00 12.34           O  
ATOM   2418  CB  ARG A 305      24.711  35.734  67.506  1.00 11.51           C  
ATOM   2419  CG  ARG A 305      25.086  34.422  66.820  1.00 11.91           C  
ATOM   2420  CD  ARG A 305      23.879  33.504  66.652  1.00 12.72           C  
ATOM   2421  NE  ARG A 305      22.841  34.133  65.839  1.00 14.84           N  
ATOM   2422  CZ  ARG A 305      21.541  33.843  65.900  1.00 17.04           C  
ATOM   2423  NH1 ARG A 305      21.086  32.898  66.732  1.00 17.71           N  
ATOM   2424  NH2 ARG A 305      20.703  34.501  65.131  1.00 16.20           N  
ATOM   2425  N   ASP A 306      24.786  37.834  65.186  1.00 10.23           N  
ATOM   2426  CA  ASP A 306      24.740  38.073  63.743  1.00 11.53           C  
ATOM   2427  C   ASP A 306      25.547  39.294  63.329  1.00 11.86           C  
ATOM   2428  O   ASP A 306      25.627  39.589  62.135  1.00 12.36           O  
ATOM   2429  CB  ASP A 306      23.292  38.232  63.278  1.00 11.52           C  
ATOM   2430  CG  ASP A 306      22.504  36.922  63.359  1.00 14.02           C  
ATOM   2431  OD1 ASP A 306      23.105  35.811  63.387  1.00 15.36           O  
ATOM   2432  OD2 ASP A 306      21.251  36.945  63.365  1.00 18.76           O  
ATOM   2433  N   ASN A 307      26.169  39.968  64.297  1.00 11.22           N  
ATOM   2434  CA  ASN A 307      26.920  41.198  64.041  1.00 11.83           C  
ATOM   2435  C   ASN A 307      28.383  41.149  64.511  1.00 12.28           C  
ATOM   2436  O   ASN A 307      28.938  42.140  64.988  1.00 13.67           O  
ATOM   2437  CB  ASN A 307      26.151  42.386  64.623  1.00 11.04           C  
ATOM   2438  CG  ASN A 307      25.013  42.802  63.721  1.00 12.86           C  
ATOM   2439  OD1 ASN A 307      25.220  43.550  62.743  1.00 12.68           O  
ATOM   2440  ND2 ASN A 307      23.824  42.262  63.976  1.00 13.63           N  
ATOM   2441  N   LEU A 308      28.986  39.969  64.394  1.00 13.06           N  
ATOM   2442  CA  LEU A 308      30.395  39.786  64.738  1.00 14.38           C  
ATOM   2443  C   LEU A 308      31.336  39.934  63.514  1.00 15.70           C  
ATOM   2444  O   LEU A 308      30.902  39.857  62.342  1.00 16.98           O  
ATOM   2445  CB  LEU A 308      30.591  38.420  65.415  1.00 14.29           C  
ATOM   2446  CG  LEU A 308      29.739  38.202  66.680  1.00 13.25           C  
ATOM   2447  CD1 LEU A 308      29.875  36.726  67.102  1.00 15.44           C  
ATOM   2448  CD2 LEU A 308      30.164  39.136  67.792  1.00 16.34           C  
TER    2449      LEU A 308                                                      
HETATM 2450  N   VAL A 998      39.969  38.951  43.451  1.00 14.80           N  
HETATM 2451  CA  VAL A 998      38.821  38.650  42.531  1.00 12.07           C  
HETATM 2452  C   VAL A 998      37.816  37.853  43.335  1.00 10.02           C  
HETATM 2453  O   VAL A 998      38.174  36.952  44.107  1.00  9.11           O  
HETATM 2454  CB  VAL A 998      39.249  37.834  41.309  1.00 13.08           C  
HETATM 2455  CG1 VAL A 998      38.035  37.465  40.401  1.00 14.31           C  
HETATM 2456  CG2 VAL A 998      40.278  38.588  40.507  1.00 12.15           C  
HETATM 2457  OXT VAL A 998      36.627  38.116  43.216  1.00  7.81           O  
ATOM   2458  N   MET B   1       4.059  71.447  69.827  1.00 33.17           N  
ATOM   2459  CA  MET B   1       3.079  71.328  70.945  1.00 32.86           C  
ATOM   2460  C   MET B   1       2.678  69.880  71.228  1.00 31.18           C  
ATOM   2461  O   MET B   1       2.497  69.517  72.382  1.00 30.62           O  
ATOM   2462  CB  MET B   1       1.847  72.179  70.678  1.00 32.98           C  
ATOM   2463  CG  MET B   1       1.007  72.399  71.902  1.00 34.06           C  
ATOM   2464  SD  MET B   1      -0.515  73.284  71.594  1.00 36.22           S  
ATOM   2465  CE  MET B   1       0.047  74.991  71.436  1.00 35.05           C  
ATOM   2466  N   GLU B   2       2.525  69.067  70.182  1.00 29.51           N  
ATOM   2467  CA  GLU B   2       2.423  67.615  70.354  1.00 28.19           C  
ATOM   2468  C   GLU B   2       3.735  67.135  70.944  1.00 26.12           C  
ATOM   2469  O   GLU B   2       4.786  67.626  70.544  1.00 26.21           O  
ATOM   2470  CB  GLU B   2       2.197  66.926  69.009  1.00 28.78           C  
ATOM   2471  CG  GLU B   2       1.646  65.516  69.135  1.00 31.59           C  
ATOM   2472  CD  GLU B   2       0.188  65.496  69.564  1.00 34.99           C  
ATOM   2473  OE1 GLU B   2      -0.569  66.424  69.196  1.00 37.78           O  
ATOM   2474  OE2 GLU B   2      -0.211  64.547  70.261  1.00 36.55           O  
ATOM   2475  N   ILE B   3       3.678  66.193  71.890  1.00 23.91           N  
ATOM   2476  CA  ILE B   3       4.891  65.632  72.519  1.00 21.51           C  
ATOM   2477  C   ILE B   3       4.896  64.089  72.460  1.00 20.68           C  
ATOM   2478  O   ILE B   3       3.821  63.480  72.395  1.00 20.24           O  
ATOM   2479  CB  ILE B   3       5.080  66.164  73.982  1.00 21.90           C  
ATOM   2480  CG1 ILE B   3       3.963  65.663  74.903  1.00 21.05           C  
ATOM   2481  CG2 ILE B   3       5.176  67.702  73.999  1.00 21.09           C  
ATOM   2482  CD1 ILE B   3       4.045  66.148  76.361  1.00 21.59           C  
ATOM   2483  N   PRO B   4       6.074  63.446  72.440  1.00 19.18           N  
ATOM   2484  CA  PRO B   4       6.120  61.984  72.360  1.00 18.62           C  
ATOM   2485  C   PRO B   4       5.456  61.361  73.583  1.00 18.57           C  
ATOM   2486  O   PRO B   4       5.829  61.680  74.722  1.00 18.65           O  
ATOM   2487  CB  PRO B   4       7.615  61.678  72.321  1.00 18.69           C  
ATOM   2488  CG  PRO B   4       8.202  62.922  71.773  1.00 18.85           C  
ATOM   2489  CD  PRO B   4       7.434  64.023  72.451  1.00 18.96           C  
ATOM   2490  N   PRO B   5       4.455  60.513  73.370  1.00 17.93           N  
ATOM   2491  CA  PRO B   5       3.699  59.976  74.494  1.00 18.15           C  
ATOM   2492  C   PRO B   5       4.471  59.000  75.375  1.00 17.80           C  
ATOM   2493  O   PRO B   5       4.011  58.727  76.480  1.00 18.38           O  
ATOM   2494  CB  PRO B   5       2.480  59.309  73.844  1.00 18.16           C  
ATOM   2495  CG  PRO B   5       2.842  59.106  72.429  1.00 18.81           C  
ATOM   2496  CD  PRO B   5       3.937  60.055  72.065  1.00 18.34           C  
ATOM   2497  N   THR B   6       5.617  58.501  74.893  1.00 17.77           N  
ATOM   2498  CA  THR B   6       6.477  57.582  75.637  1.00 19.10           C  
ATOM   2499  C   THR B   6       7.489  58.333  76.507  1.00 17.92           C  
ATOM   2500  O   THR B   6       8.150  57.718  77.364  1.00 18.43           O  
ATOM   2501  CB  THR B   6       7.279  56.683  74.649  1.00 19.24           C  
ATOM   2502  OG1 THR B   6       6.359  55.996  73.790  1.00 25.75           O  
ATOM   2503  CG2 THR B   6       7.977  55.563  75.391  1.00 24.21           C  
ATOM   2504  N   ASN B   7       7.657  59.640  76.280  1.00 16.30           N  
ATOM   2505  CA  ASN B   7       8.648  60.387  77.068  1.00 14.68           C  
ATOM   2506  C   ASN B   7       8.135  60.675  78.468  1.00 14.36           C  
ATOM   2507  O   ASN B   7       6.921  60.650  78.704  1.00 15.26           O  
ATOM   2508  CB  ASN B   7       9.055  61.690  76.382  1.00 13.72           C  
ATOM   2509  CG  ASN B   7       9.913  61.478  75.151  1.00 15.51           C  
ATOM   2510  OD1 ASN B   7      10.196  60.346  74.744  1.00 17.86           O  
ATOM   2511  ND2 ASN B   7      10.342  62.579  74.556  1.00 16.29           N  
ATOM   2512  N   TYR B   8       9.056  60.930  79.398  1.00 13.56           N  
ATOM   2513  CA  TYR B   8       8.637  61.073  80.794  1.00 13.77           C  
ATOM   2514  C   TYR B   8       7.644  62.201  81.099  1.00 12.94           C  
ATOM   2515  O   TYR B   8       6.820  62.005  81.983  1.00 13.27           O  
ATOM   2516  CB  TYR B   8       9.802  61.058  81.791  1.00 13.77           C  
ATOM   2517  CG  TYR B   8      10.736  62.237  81.725  1.00 12.92           C  
ATOM   2518  CD1 TYR B   8      10.378  63.481  82.244  1.00 13.11           C  
ATOM   2519  CD2 TYR B   8      12.014  62.107  81.161  1.00 12.82           C  
ATOM   2520  CE1 TYR B   8      11.252  64.570  82.188  1.00 12.96           C  
ATOM   2521  CE2 TYR B   8      12.893  63.184  81.091  1.00 14.39           C  
ATOM   2522  CZ  TYR B   8      12.522  64.403  81.613  1.00 15.06           C  
ATOM   2523  OH  TYR B   8      13.402  65.464  81.545  1.00 15.79           O  
ATOM   2524  N   PRO B   9       7.673  63.355  80.419  1.00 13.14           N  
ATOM   2525  CA  PRO B   9       6.680  64.392  80.763  1.00 12.57           C  
ATOM   2526  C   PRO B   9       5.239  63.900  80.596  1.00 12.99           C  
ATOM   2527  O   PRO B   9       4.393  64.163  81.461  1.00 13.80           O  
ATOM   2528  CB  PRO B   9       7.013  65.531  79.814  1.00 12.39           C  
ATOM   2529  CG  PRO B   9       8.510  65.347  79.569  1.00 11.51           C  
ATOM   2530  CD  PRO B   9       8.616  63.841  79.384  1.00 12.11           C  
ATOM   2531  N   ALA B  10       4.984  63.145  79.526  1.00 13.40           N  
ATOM   2532  CA  ALA B  10       3.656  62.562  79.298  1.00 14.39           C  
ATOM   2533  C   ALA B  10       3.331  61.526  80.372  1.00 14.28           C  
ATOM   2534  O   ALA B  10       2.230  61.547  80.935  1.00 14.09           O  
ATOM   2535  CB  ALA B  10       3.586  61.942  77.912  1.00 14.63           C  
ATOM   2536  N   SER B  11       4.277  60.636  80.673  1.00 13.62           N  
ATOM   2537  CA  SER B  11       4.068  59.630  81.711  1.00 13.75           C  
ATOM   2538  C   SER B  11       3.741  60.273  83.054  1.00 13.92           C  
ATOM   2539  O   SER B  11       2.794  59.866  83.751  1.00 13.96           O  
ATOM   2540  CB  SER B  11       5.312  58.746  81.864  1.00 14.50           C  
ATOM   2541  OG  SER B  11       5.556  58.065  80.649  1.00 17.09           O  
ATOM   2542  N   ARG B  12       4.550  61.256  83.429  1.00 13.37           N  
ATOM   2543  CA  ARG B  12       4.355  61.944  84.704  1.00 13.14           C  
ATOM   2544  C   ARG B  12       3.011  62.660  84.797  1.00 12.88           C  
ATOM   2545  O   ARG B  12       2.315  62.578  85.830  1.00 13.62           O  
ATOM   2546  CB  ARG B  12       5.500  62.919  84.946  1.00 13.16           C  
ATOM   2547  CG  ARG B  12       6.835  62.209  85.165  1.00 11.47           C  
ATOM   2548  CD  ARG B  12       7.988  63.154  85.440  1.00 12.86           C  
ATOM   2549  NE  ARG B  12       9.270  62.452  85.315  1.00 12.15           N  
ATOM   2550  CZ  ARG B  12      10.431  63.069  85.456  1.00 12.96           C  
ATOM   2551  NH1 ARG B  12      11.583  62.416  85.304  1.00 14.13           N  
ATOM   2552  NH2 ARG B  12      10.462  64.363  85.729  1.00 12.68           N  
ATOM   2553  N   ALA B  13       2.610  63.345  83.723  1.00 13.01           N  
ATOM   2554  CA  ALA B  13       1.344  64.064  83.749  1.00 13.36           C  
ATOM   2555  C   ALA B  13       0.163  63.108  83.821  1.00 13.09           C  
ATOM   2556  O   ALA B  13      -0.800  63.363  84.568  1.00 13.86           O  
ATOM   2557  CB  ALA B  13       1.238  64.995  82.554  1.00 13.54           C  
ATOM   2558  N   ALA B  14       0.237  61.999  83.074  1.00 12.80           N  
ATOM   2559  CA  ALA B  14      -0.819  60.995  83.140  1.00 14.36           C  
ATOM   2560  C   ALA B  14      -0.966  60.430  84.565  1.00 14.12           C  
ATOM   2561  O   ALA B  14      -2.089  60.173  85.026  1.00 14.06           O  
ATOM   2562  CB  ALA B  14      -0.575  59.874  82.108  1.00 14.77           C  
ATOM   2563  N   LEU B  15       0.164  60.267  85.261  1.00 13.88           N  
ATOM   2564  CA  LEU B  15       0.152  59.784  86.641  1.00 13.94           C  
ATOM   2565  C   LEU B  15      -0.565  60.781  87.588  1.00 13.96           C  
ATOM   2566  O   LEU B  15      -1.302  60.385  88.508  1.00 13.96           O  
ATOM   2567  CB  LEU B  15       1.584  59.471  87.079  1.00 13.95           C  
ATOM   2568  CG  LEU B  15       1.720  58.899  88.480  1.00 14.28           C  
ATOM   2569  CD1 LEU B  15       2.872  57.908  88.487  1.00 16.84           C  
ATOM   2570  CD2 LEU B  15       1.996  60.048  89.448  1.00 15.07           C  
ATOM   2571  N   VAL B  16      -0.359  62.076  87.358  1.00 13.10           N  
ATOM   2572  CA  VAL B  16      -1.068  63.072  88.162  1.00 14.20           C  
ATOM   2573  C   VAL B  16      -2.577  62.903  87.956  1.00 13.83           C  
ATOM   2574  O   VAL B  16      -3.348  62.852  88.925  1.00 14.04           O  
ATOM   2575  CB  VAL B  16      -0.637  64.504  87.826  1.00 13.36           C  
ATOM   2576  CG1 VAL B  16      -1.384  65.508  88.732  1.00 13.80           C  
ATOM   2577  CG2 VAL B  16       0.840  64.666  88.046  1.00 14.74           C  
ATOM   2578  N   ALA B  17      -2.987  62.788  86.690  1.00 14.28           N  
ATOM   2579  CA  ALA B  17      -4.398  62.606  86.402  1.00 14.51           C  
ATOM   2580  C   ALA B  17      -4.936  61.324  87.022  1.00 14.37           C  
ATOM   2581  O   ALA B  17      -5.993  61.334  87.641  1.00 14.63           O  
ATOM   2582  CB  ALA B  17      -4.661  62.649  84.886  1.00 14.15           C  
ATOM   2583  N   GLN B  18      -4.191  60.229  86.885  1.00 13.90           N  
ATOM   2584  CA  GLN B  18      -4.557  58.942  87.502  1.00 14.64           C  
ATOM   2585  C   GLN B  18      -4.812  59.087  89.004  1.00 14.45           C  
ATOM   2586  O   GLN B  18      -5.830  58.615  89.526  1.00 14.29           O  
ATOM   2587  CB  GLN B  18      -3.406  57.959  87.287  1.00 14.95           C  
ATOM   2588  CG  GLN B  18      -3.581  56.607  87.992  1.00 18.01           C  
ATOM   2589  CD  GLN B  18      -2.261  55.864  88.116  1.00 23.00           C  
ATOM   2590  OE1 GLN B  18      -1.681  55.454  87.114  1.00 29.88           O  
ATOM   2591  NE2 GLN B  18      -1.798  55.684  89.325  1.00 29.80           N  
ATOM   2592  N   ASN B  19      -3.882  59.737  89.697  1.00 13.78           N  
ATOM   2593  CA  ASN B  19      -4.026  59.916  91.138  1.00 13.55           C  
ATOM   2594  C   ASN B  19      -5.207  60.797  91.533  1.00 13.30           C  
ATOM   2595  O   ASN B  19      -5.953  60.489  92.478  1.00 14.28           O  
ATOM   2596  CB  ASN B  19      -2.698  60.380  91.730  1.00 13.91           C  
ATOM   2597  CG  ASN B  19      -1.772  59.217  91.965  1.00 14.25           C  
ATOM   2598  OD1 ASN B  19      -1.934  58.513  92.958  1.00 14.22           O  
ATOM   2599  ND2 ASN B  19      -0.780  59.002  91.061  1.00 15.18           N  
ATOM   2600  N   TYR B  20      -5.410  61.851  90.754  1.00 13.62           N  
ATOM   2601  CA  TYR B  20      -6.571  62.725  90.935  1.00 14.36           C  
ATOM   2602  C   TYR B  20      -7.873  61.929  90.801  1.00 14.15           C  
ATOM   2603  O   TYR B  20      -8.781  62.060  91.633  1.00 14.16           O  
ATOM   2604  CB  TYR B  20      -6.523  63.840  89.890  1.00 14.55           C  
ATOM   2605  CG  TYR B  20      -7.667  64.832  89.973  1.00 15.03           C  
ATOM   2606  CD1 TYR B  20      -7.567  65.959  90.804  1.00 16.48           C  
ATOM   2607  CD2 TYR B  20      -8.834  64.661  89.219  1.00 14.90           C  
ATOM   2608  CE1 TYR B  20      -8.599  66.891  90.887  1.00 16.43           C  
ATOM   2609  CE2 TYR B  20      -9.865  65.603  89.287  1.00 15.12           C  
ATOM   2610  CZ  TYR B  20      -9.731  66.698  90.128  1.00 15.26           C  
ATOM   2611  OH  TYR B  20     -10.733  67.614  90.206  1.00 18.10           O  
ATOM   2612  N   ILE B  21      -7.940  61.099  89.756  1.00 14.03           N  
ATOM   2613  CA  ILE B  21      -9.108  60.268  89.499  1.00 15.07           C  
ATOM   2614  C   ILE B  21      -9.335  59.282  90.635  1.00 14.60           C  
ATOM   2615  O   ILE B  21     -10.475  59.171  91.122  1.00 13.92           O  
ATOM   2616  CB  ILE B  21      -8.964  59.534  88.148  1.00 14.93           C  
ATOM   2617  CG1 ILE B  21      -9.028  60.539  86.996  1.00 15.12           C  
ATOM   2618  CG2 ILE B  21     -10.040  58.474  87.993  1.00 14.74           C  
ATOM   2619  CD1 ILE B  21      -8.580  59.969  85.635  1.00 15.63           C  
ATOM   2620  N   ASN B  22      -8.269  58.603  91.073  1.00 14.74           N  
ATOM   2621  CA  ASN B  22      -8.387  57.649  92.175  1.00 15.03           C  
ATOM   2622  C   ASN B  22      -8.918  58.287  93.437  1.00 14.93           C  
ATOM   2623  O   ASN B  22      -9.786  57.722  94.094  1.00 15.95           O  
ATOM   2624  CB  ASN B  22      -7.071  56.916  92.435  1.00 14.33           C  
ATOM   2625  CG  ASN B  22      -6.795  55.856  91.389  1.00 15.26           C  
ATOM   2626  OD1 ASN B  22      -7.721  55.380  90.710  1.00 14.55           O  
ATOM   2627  ND2 ASN B  22      -5.525  55.463  91.255  1.00 14.31           N  
ATOM   2628  N   TYR B  23      -8.423  59.476  93.768  1.00 14.72           N  
ATOM   2629  CA  TYR B  23      -8.948  60.138  94.959  1.00 15.23           C  
ATOM   2630  C   TYR B  23     -10.413  60.530  94.812  1.00 15.48           C  
ATOM   2631  O   TYR B  23     -11.196  60.364  95.757  1.00 14.89           O  
ATOM   2632  CB  TYR B  23      -8.137  61.373  95.282  1.00 14.69           C  
ATOM   2633  CG  TYR B  23      -8.559  62.078  96.558  1.00 16.02           C  
ATOM   2634  CD1 TYR B  23      -8.920  63.422  96.546  1.00 16.16           C  
ATOM   2635  CD2 TYR B  23      -8.570  61.399  97.780  1.00 16.38           C  
ATOM   2636  CE1 TYR B  23      -9.311  64.076  97.721  1.00 16.10           C  
ATOM   2637  CE2 TYR B  23      -8.927  62.045  98.962  1.00 15.33           C  
ATOM   2638  CZ  TYR B  23      -9.291  63.379  98.931  1.00 16.16           C  
ATOM   2639  OH  TYR B  23      -9.636  64.019 100.108  1.00 16.50           O  
ATOM   2640  N   GLN B  24     -10.780  61.047  93.636  1.00 15.08           N  
ATOM   2641  CA  GLN B  24     -12.136  61.555  93.415  1.00 16.12           C  
ATOM   2642  C   GLN B  24     -13.188  60.453  93.403  1.00 15.90           C  
ATOM   2643  O   GLN B  24     -14.298  60.640  93.927  1.00 16.50           O  
ATOM   2644  CB  GLN B  24     -12.203  62.364  92.114  1.00 15.82           C  
ATOM   2645  CG  GLN B  24     -13.516  63.150  91.966  1.00 18.19           C  
ATOM   2646  CD  GLN B  24     -13.475  64.113  90.803  1.00 21.51           C  
ATOM   2647  OE1 GLN B  24     -13.882  63.763  89.697  1.00 23.11           O  
ATOM   2648  NE2 GLN B  24     -12.969  65.325  91.043  1.00 23.60           N  
ATOM   2649  N   GLN B  25     -12.863  59.307  92.806  1.00 16.19           N  
ATOM   2650  CA  GLN B  25     -13.902  58.292  92.570  1.00 16.39           C  
ATOM   2651  C   GLN B  25     -13.460  56.854  92.863  1.00 16.13           C  
ATOM   2652  O   GLN B  25     -14.207  55.903  92.639  1.00 16.29           O  
ATOM   2653  CB  GLN B  25     -14.456  58.409  91.139  1.00 17.09           C  
ATOM   2654  CG  GLN B  25     -13.424  58.113  90.061  1.00 18.38           C  
ATOM   2655  CD  GLN B  25     -14.060  57.776  88.745  1.00 22.62           C  
ATOM   2656  OE1 GLN B  25     -14.105  56.604  88.354  1.00 24.03           O  
ATOM   2657  NE2 GLN B  25     -14.583  58.787  88.065  1.00 23.34           N  
ATOM   2658  N   GLY B  26     -12.246  56.694  93.380  1.00 15.25           N  
ATOM   2659  CA  GLY B  26     -11.775  55.365  93.754  1.00 15.38           C  
ATOM   2660  C   GLY B  26     -12.432  54.838  95.017  1.00 15.27           C  
ATOM   2661  O   GLY B  26     -12.956  55.604  95.830  1.00 14.94           O  
ATOM   2662  N   THR B  27     -12.411  53.514  95.164  1.00 14.72           N  
ATOM   2663  CA  THR B  27     -12.868  52.848  96.374  1.00 14.84           C  
ATOM   2664  C   THR B  27     -11.918  51.675  96.636  1.00 15.20           C  
ATOM   2665  O   THR B  27     -11.043  51.404  95.814  1.00 14.51           O  
ATOM   2666  CB  THR B  27     -14.327  52.320  96.237  1.00 14.87           C  
ATOM   2667  OG1 THR B  27     -14.326  51.004  95.669  1.00 13.34           O  
ATOM   2668  CG2 THR B  27     -15.226  53.179  95.302  1.00 14.36           C  
ATOM   2669  N   PRO B  28     -12.072  50.985  97.767  1.00 15.28           N  
ATOM   2670  CA  PRO B  28     -11.240  49.816  98.051  1.00 15.76           C  
ATOM   2671  C   PRO B  28     -11.382  48.703  97.011  1.00 15.82           C  
ATOM   2672  O   PRO B  28     -10.550  47.790  96.983  1.00 16.87           O  
ATOM   2673  CB  PRO B  28     -11.745  49.356  99.413  1.00 15.76           C  
ATOM   2674  CG  PRO B  28     -12.253  50.616 100.035  1.00 16.76           C  
ATOM   2675  CD  PRO B  28     -12.993  51.290  98.884  1.00 15.30           C  
ATOM   2676  N   HIS B  29     -12.412  48.777  96.164  1.00 15.67           N  
ATOM   2677  CA  HIS B  29     -12.546  47.829  95.053  1.00 15.85           C  
ATOM   2678  C   HIS B  29     -12.518  48.497  93.675  1.00 15.32           C  
ATOM   2679  O   HIS B  29     -12.944  47.899  92.681  1.00 16.92           O  
ATOM   2680  CB  HIS B  29     -13.846  47.025  95.213  1.00 15.33           C  
ATOM   2681  CG  HIS B  29     -13.851  46.124  96.405  1.00 16.70           C  
ATOM   2682  ND1 HIS B  29     -14.279  46.535  97.650  1.00 16.49           N  
ATOM   2683  CD2 HIS B  29     -13.484  44.827  96.542  1.00 17.23           C  
ATOM   2684  CE1 HIS B  29     -14.178  45.530  98.503  1.00 16.75           C  
ATOM   2685  NE2 HIS B  29     -13.695  44.483  97.858  1.00 18.11           N  
ATOM   2686  N   ARG B  30     -12.031  49.734  93.612  1.00 15.43           N  
ATOM   2687  CA  ARG B  30     -11.961  50.466  92.349  1.00 15.01           C  
ATOM   2688  C   ARG B  30     -10.765  51.408  92.368  1.00 14.56           C  
ATOM   2689  O   ARG B  30     -10.808  52.484  92.957  1.00 14.18           O  
ATOM   2690  CB  ARG B  30     -13.293  51.198  92.094  1.00 14.38           C  
ATOM   2691  CG  ARG B  30     -13.350  52.075  90.861  1.00 15.27           C  
ATOM   2692  CD  ARG B  30     -14.633  52.936  90.844  1.00 15.27           C  
ATOM   2693  NE  ARG B  30     -14.740  53.809  89.673  1.00 17.19           N  
ATOM   2694  CZ  ARG B  30     -15.275  53.435  88.511  1.00 18.50           C  
ATOM   2695  NH1 ARG B  30     -15.348  54.295  87.499  1.00 18.94           N  
ATOM   2696  NH2 ARG B  30     -15.732  52.195  88.354  1.00 17.88           N  
ATOM   2697  N   VAL B  31      -9.678  50.965  91.738  1.00 14.31           N  
ATOM   2698  CA  VAL B  31      -8.431  51.744  91.695  1.00 14.91           C  
ATOM   2699  C   VAL B  31      -7.863  51.623  90.288  1.00 14.29           C  
ATOM   2700  O   VAL B  31      -7.725  50.520  89.777  1.00 14.84           O  
ATOM   2701  CB  VAL B  31      -7.371  51.251  92.740  1.00 15.21           C  
ATOM   2702  CG1 VAL B  31      -6.067  51.997  92.569  1.00 15.84           C  
ATOM   2703  CG2 VAL B  31      -7.880  51.484  94.159  1.00 16.49           C  
ATOM   2704  N   PHE B  32      -7.580  52.760  89.658  1.00 14.62           N  
ATOM   2705  CA  PHE B  32      -7.062  52.766  88.282  1.00 15.61           C  
ATOM   2706  C   PHE B  32      -5.549  52.898  88.209  1.00 15.76           C  
ATOM   2707  O   PHE B  32      -4.925  53.616  89.007  1.00 16.63           O  
ATOM   2708  CB  PHE B  32      -7.653  53.913  87.486  1.00 14.79           C  
ATOM   2709  CG  PHE B  32      -9.123  53.785  87.269  1.00 15.71           C  
ATOM   2710  CD1 PHE B  32     -10.006  54.462  88.088  1.00 18.25           C  
ATOM   2711  CD2 PHE B  32      -9.616  52.966  86.261  1.00 17.63           C  
ATOM   2712  CE1 PHE B  32     -11.388  54.342  87.882  1.00 18.78           C  
ATOM   2713  CE2 PHE B  32     -10.993  52.829  86.048  1.00 18.67           C  
ATOM   2714  CZ  PHE B  32     -11.878  53.525  86.854  1.00 18.35           C  
ATOM   2715  N   GLU B  33      -4.980  52.216  87.223  1.00 16.41           N  
ATOM   2716  CA  GLU B  33      -3.570  52.382  86.849  1.00 19.77           C  
ATOM   2717  C   GLU B  33      -3.473  52.751  85.376  1.00 18.60           C  
ATOM   2718  O   GLU B  33      -4.182  52.187  84.562  1.00 19.39           O  
ATOM   2719  CB  GLU B  33      -2.836  51.069  87.084  1.00 19.79           C  
ATOM   2720  CG  GLU B  33      -1.327  51.190  87.237  1.00 25.17           C  
ATOM   2721  CD  GLU B  33      -0.654  49.846  87.501  1.00 25.58           C  
ATOM   2722  OE1 GLU B  33      -1.182  48.804  87.032  1.00 31.43           O  
ATOM   2723  OE2 GLU B  33       0.435  49.840  88.148  1.00 32.54           O  
ATOM   2724  N   VAL B  34      -2.589  53.682  85.027  1.00 18.73           N  
ATOM   2725  CA  VAL B  34      -2.335  53.995  83.617  1.00 19.25           C  
ATOM   2726  C   VAL B  34      -1.604  52.838  82.945  1.00 19.37           C  
ATOM   2727  O   VAL B  34      -0.596  52.367  83.469  1.00 20.48           O  
ATOM   2728  CB  VAL B  34      -1.486  55.281  83.472  1.00 19.52           C  
ATOM   2729  CG1 VAL B  34      -1.087  55.514  82.024  1.00 20.01           C  
ATOM   2730  CG2 VAL B  34      -2.274  56.470  83.985  1.00 20.02           C  
ATOM   2731  N   GLN B  35      -2.124  52.381  81.803  1.00 19.79           N  
ATOM   2732  CA  GLN B  35      -1.494  51.301  81.030  1.00 20.57           C  
ATOM   2733  C   GLN B  35      -0.559  51.869  79.963  1.00 20.79           C  
ATOM   2734  O   GLN B  35       0.561  51.383  79.795  1.00 21.10           O  
ATOM   2735  CB  GLN B  35      -2.568  50.396  80.396  1.00 21.89           C  
ATOM   2736  CG  GLN B  35      -2.053  49.047  79.865  1.00 26.14           C  
ATOM   2737  CD  GLN B  35      -1.609  49.102  78.406  1.00 31.13           C  
ATOM   2738  OE1 GLN B  35      -2.365  49.573  77.539  1.00 33.31           O  
ATOM   2739  NE2 GLN B  35      -0.384  48.604  78.125  1.00 33.00           N  
ATOM   2740  N   LYS B  36      -1.010  52.905  79.253  1.00 20.16           N  
ATOM   2741  CA  LYS B  36      -0.264  53.465  78.123  1.00 21.03           C  
ATOM   2742  C   LYS B  36      -0.753  54.878  77.863  1.00 19.68           C  
ATOM   2743  O   LYS B  36      -1.966  55.120  77.921  1.00 18.76           O  
ATOM   2744  CB  LYS B  36      -0.565  52.614  76.868  1.00 21.33           C  
ATOM   2745  CG  LYS B  36       0.295  52.909  75.642  1.00 25.03           C  
ATOM   2746  CD  LYS B  36       0.211  51.761  74.629  1.00 24.39           C  
ATOM   2747  CE  LYS B  36      -1.237  51.390  74.316  1.00 28.73           C  
ATOM   2748  NZ  LYS B  36      -1.342  50.274  73.306  1.00 32.48           N  
ATOM   2749  N   VAL B  37       0.158  55.799  77.560  1.00 18.07           N  
ATOM   2750  CA  VAL B  37      -0.227  57.104  77.020  1.00 18.21           C  
ATOM   2751  C   VAL B  37      -0.269  57.011  75.497  1.00 18.10           C  
ATOM   2752  O   VAL B  37       0.696  56.568  74.854  1.00 18.07           O  
ATOM   2753  CB  VAL B  37       0.699  58.246  77.474  1.00 18.29           C  
ATOM   2754  CG1 VAL B  37       0.167  59.585  76.980  1.00 17.97           C  
ATOM   2755  CG2 VAL B  37       0.817  58.262  78.989  1.00 20.05           C  
ATOM   2756  N   LYS B  38      -1.397  57.417  74.926  1.00 18.13           N  
ATOM   2757  CA  LYS B  38      -1.618  57.298  73.485  1.00 18.88           C  
ATOM   2758  C   LYS B  38      -1.294  58.581  72.726  1.00 18.75           C  
ATOM   2759  O   LYS B  38      -0.721  58.533  71.632  1.00 19.31           O  
ATOM   2760  CB  LYS B  38      -3.051  56.839  73.209  1.00 18.70           C  
ATOM   2761  CG  LYS B  38      -3.289  55.418  73.696  1.00 21.25           C  
ATOM   2762  CD  LYS B  38      -4.745  55.027  73.656  1.00 26.37           C  
ATOM   2763  CE  LYS B  38      -4.892  53.540  73.928  1.00 27.78           C  
ATOM   2764  NZ  LYS B  38      -6.295  53.082  73.651  1.00 30.45           N  
ATOM   2765  N   GLN B  39      -1.632  59.717  73.328  1.00 18.41           N  
ATOM   2766  CA  GLN B  39      -1.423  61.034  72.720  1.00 19.07           C  
ATOM   2767  C   GLN B  39      -1.172  62.040  73.819  1.00 18.42           C  
ATOM   2768  O   GLN B  39      -1.784  61.967  74.894  1.00 18.44           O  
ATOM   2769  CB  GLN B  39      -2.664  61.469  71.923  1.00 19.70           C  
ATOM   2770  CG  GLN B  39      -2.529  62.840  71.222  1.00 24.05           C  
ATOM   2771  CD  GLN B  39      -3.047  64.060  72.043  1.00 30.60           C  
ATOM   2772  OE1 GLN B  39      -3.643  63.917  73.126  1.00 31.97           O  
ATOM   2773  NE2 GLN B  39      -2.828  65.263  71.498  1.00 33.42           N  
ATOM   2774  N   ALA B  40      -0.290  62.986  73.541  1.00 18.10           N  
ATOM   2775  CA  ALA B  40       0.036  64.022  74.498  1.00 18.64           C  
ATOM   2776  C   ALA B  40       0.477  65.282  73.785  1.00 18.77           C  
ATOM   2777  O   ALA B  40       1.146  65.226  72.743  1.00 18.43           O  
ATOM   2778  CB  ALA B  40       1.136  63.549  75.460  1.00 18.49           C  
ATOM   2779  N   SER B  41       0.089  66.412  74.354  1.00 18.59           N  
ATOM   2780  CA  SER B  41       0.567  67.698  73.896  1.00 19.87           C  
ATOM   2781  C   SER B  41       0.700  68.611  75.107  1.00 20.12           C  
ATOM   2782  O   SER B  41       0.124  68.346  76.163  1.00 19.12           O  
ATOM   2783  CB  SER B  41      -0.398  68.301  72.870  1.00 19.58           C  
ATOM   2784  OG  SER B  41      -1.637  68.606  73.479  1.00 22.02           O  
ATOM   2785  N   MET B  42       1.463  69.681  74.954  1.00 21.07           N  
ATOM   2786  CA  MET B  42       1.639  70.624  76.040  1.00 23.49           C  
ATOM   2787  C   MET B  42       1.548  72.035  75.505  1.00 23.04           C  
ATOM   2788  O   MET B  42       2.137  72.353  74.476  1.00 22.47           O  
ATOM   2789  CB  MET B  42       2.996  70.435  76.714  1.00 22.98           C  
ATOM   2790  CG  MET B  42       3.099  71.127  78.065  1.00 24.89           C  
ATOM   2791  SD  MET B  42       4.806  71.511  78.507  1.00 29.69           S  
ATOM   2792  CE  MET B  42       4.994  73.036  77.575  1.00 27.39           C  
ATOM   2793  N   GLU B  43       0.807  72.873  76.212  1.00 24.06           N  
ATOM   2794  CA  GLU B  43       0.787  74.296  75.898  1.00 25.73           C  
ATOM   2795  C   GLU B  43       1.302  75.116  77.067  1.00 25.56           C  
ATOM   2796  O   GLU B  43       0.941  74.875  78.226  1.00 25.49           O  
ATOM   2797  CB  GLU B  43      -0.600  74.762  75.441  1.00 25.97           C  
ATOM   2798  CG  GLU B  43      -1.785  74.230  76.229  1.00 27.92           C  
ATOM   2799  CD  GLU B  43      -3.098  74.889  75.825  1.00 27.83           C  
ATOM   2800  OE1 GLU B  43      -3.064  76.007  75.259  1.00 30.54           O  
ATOM   2801  OE2 GLU B  43      -4.172  74.290  76.077  1.00 31.52           O  
ATOM   2802  N   ASP B  44       2.168  76.073  76.755  1.00 26.15           N  
ATOM   2803  CA  ASP B  44       2.716  76.961  77.763  1.00 26.93           C  
ATOM   2804  C   ASP B  44       1.801  78.162  77.868  1.00 27.03           C  
ATOM   2805  O   ASP B  44       1.599  78.882  76.886  1.00 26.69           O  
ATOM   2806  CB  ASP B  44       4.140  77.385  77.390  1.00 27.51           C  
ATOM   2807  CG  ASP B  44       4.810  78.232  78.466  1.00 29.54           C  
ATOM   2808  OD1 ASP B  44       5.754  78.972  78.113  1.00 32.42           O  
ATOM   2809  OD2 ASP B  44       4.472  78.234  79.675  1.00 30.92           O  
ATOM   2810  N   ILE B  45       1.216  78.355  79.046  1.00 27.09           N  
ATOM   2811  CA  ILE B  45       0.320  79.488  79.272  1.00 27.47           C  
ATOM   2812  C   ILE B  45       1.033  80.525  80.141  1.00 27.74           C  
ATOM   2813  O   ILE B  45       1.235  80.316  81.340  1.00 27.51           O  
ATOM   2814  CB  ILE B  45      -1.032  79.027  79.868  1.00 27.37           C  
ATOM   2815  CG1 ILE B  45      -1.634  77.913  78.999  1.00 27.67           C  
ATOM   2816  CG2 ILE B  45      -1.999  80.211  79.968  1.00 27.50           C  
ATOM   2817  CD1 ILE B  45      -2.828  77.194  79.606  1.00 27.47           C  
ATOM   2818  N   PRO B  46       1.419  81.637  79.507  1.00 28.54           N  
ATOM   2819  CA  PRO B  46       2.287  82.667  80.108  1.00 28.73           C  
ATOM   2820  C   PRO B  46       2.117  82.935  81.615  1.00 28.60           C  
ATOM   2821  O   PRO B  46       3.084  82.782  82.373  1.00 29.17           O  
ATOM   2822  CB  PRO B  46       1.945  83.919  79.291  1.00 28.93           C  
ATOM   2823  CG  PRO B  46       1.590  83.386  77.926  1.00 29.06           C  
ATOM   2824  CD  PRO B  46       1.042  81.986  78.123  1.00 28.49           C  
ATOM   2825  N   GLY B  47       0.918  83.312  82.051  1.00 28.03           N  
ATOM   2826  CA  GLY B  47       0.701  83.607  83.473  1.00 27.48           C  
ATOM   2827  C   GLY B  47       0.334  82.439  84.380  1.00 26.95           C  
ATOM   2828  O   GLY B  47       0.272  82.596  85.606  1.00 27.19           O  
ATOM   2829  N   ARG B  48       0.125  81.260  83.793  1.00 25.77           N  
ATOM   2830  CA  ARG B  48      -0.577  80.183  84.481  1.00 24.52           C  
ATOM   2831  C   ARG B  48       0.292  78.951  84.715  1.00 23.15           C  
ATOM   2832  O   ARG B  48       0.262  78.383  85.800  1.00 22.89           O  
ATOM   2833  CB  ARG B  48      -1.845  79.802  83.706  1.00 24.86           C  
ATOM   2834  CG  ARG B  48      -2.827  80.964  83.508  1.00 27.60           C  
ATOM   2835  CD  ARG B  48      -4.064  80.952  84.415  1.00 32.38           C  
ATOM   2836  NE  ARG B  48      -3.881  80.203  85.663  1.00 35.72           N  
ATOM   2837  CZ  ARG B  48      -4.573  79.117  85.996  1.00 36.79           C  
ATOM   2838  NH1 ARG B  48      -5.514  78.637  85.187  1.00 37.42           N  
ATOM   2839  NH2 ARG B  48      -4.335  78.514  87.152  1.00 37.86           N  
ATOM   2840  N   GLY B  49       1.059  78.559  83.699  1.00 21.66           N  
ATOM   2841  CA  GLY B  49       1.898  77.356  83.779  1.00 20.05           C  
ATOM   2842  C   GLY B  49       1.827  76.465  82.550  1.00 19.07           C  
ATOM   2843  O   GLY B  49       1.473  76.907  81.467  1.00 19.10           O  
ATOM   2844  N   HIS B  50       2.188  75.200  82.725  1.00 17.47           N  
ATOM   2845  CA  HIS B  50       2.259  74.244  81.620  1.00 17.00           C  
ATOM   2846  C   HIS B  50       1.037  73.338  81.631  1.00 15.89           C  
ATOM   2847  O   HIS B  50       0.813  72.608  82.603  1.00 15.93           O  
ATOM   2848  CB  HIS B  50       3.532  73.388  81.752  1.00 16.09           C  
ATOM   2849  CG  HIS B  50       4.800  74.132  81.457  1.00 17.73           C  
ATOM   2850  ND1 HIS B  50       6.037  73.522  81.473  1.00 18.08           N  
ATOM   2851  CD2 HIS B  50       5.023  75.427  81.131  1.00 18.16           C  
ATOM   2852  CE1 HIS B  50       6.969  74.413  81.180  1.00 19.31           C  
ATOM   2853  NE2 HIS B  50       6.380  75.575  80.961  1.00 19.88           N  
ATOM   2854  N   LYS B  51       0.253  73.389  80.555  1.00 15.85           N  
ATOM   2855  CA  LYS B  51      -0.980  72.610  80.481  1.00 16.08           C  
ATOM   2856  C   LYS B  51      -0.768  71.422  79.562  1.00 15.90           C  
ATOM   2857  O   LYS B  51      -0.522  71.593  78.371  1.00 16.04           O  
ATOM   2858  CB  LYS B  51      -2.139  73.473  79.984  1.00 17.06           C  
ATOM   2859  CG  LYS B  51      -3.458  72.731  79.861  1.00 18.82           C  
ATOM   2860  CD  LYS B  51      -4.563  73.699  79.448  1.00 22.55           C  
ATOM   2861  CE  LYS B  51      -5.922  73.141  79.786  1.00 25.81           C  
ATOM   2862  NZ  LYS B  51      -6.962  74.187  79.581  1.00 26.58           N  
ATOM   2863  N   TYR B  52      -0.833  70.220  80.121  1.00 15.64           N  
ATOM   2864  CA  TYR B  52      -0.741  68.997  79.322  1.00 15.85           C  
ATOM   2865  C   TYR B  52      -2.106  68.468  78.947  1.00 16.93           C  
ATOM   2866  O   TYR B  52      -3.000  68.413  79.774  1.00 17.65           O  
ATOM   2867  CB  TYR B  52       0.001  67.908  80.099  1.00 15.58           C  
ATOM   2868  CG  TYR B  52       1.459  68.211  80.299  1.00 15.67           C  
ATOM   2869  CD1 TYR B  52       1.870  69.142  81.252  1.00 15.25           C  
ATOM   2870  CD2 TYR B  52       2.428  67.561  79.539  1.00 15.21           C  
ATOM   2871  CE1 TYR B  52       3.223  69.426  81.449  1.00 15.12           C  
ATOM   2872  CE2 TYR B  52       3.794  67.832  79.723  1.00 15.70           C  
ATOM   2873  CZ  TYR B  52       4.182  68.764  80.685  1.00 15.05           C  
ATOM   2874  OH  TYR B  52       5.519  69.053  80.897  1.00 16.05           O  
ATOM   2875  N   ARG B  53      -2.256  68.077  77.690  1.00 17.13           N  
ATOM   2876  CA  ARG B  53      -3.468  67.441  77.226  1.00 17.96           C  
ATOM   2877  C   ARG B  53      -3.119  65.997  76.906  1.00 17.33           C  
ATOM   2878  O   ARG B  53      -2.160  65.741  76.177  1.00 17.42           O  
ATOM   2879  CB  ARG B  53      -3.964  68.187  75.987  1.00 17.89           C  
ATOM   2880  CG  ARG B  53      -5.099  67.511  75.234  1.00 22.48           C  
ATOM   2881  CD  ARG B  53      -6.486  67.615  75.875  1.00 27.35           C  
ATOM   2882  NE  ARG B  53      -7.524  67.011  75.032  1.00 32.83           N  
ATOM   2883  CZ  ARG B  53      -7.350  65.955  74.223  1.00 35.59           C  
ATOM   2884  NH1 ARG B  53      -6.176  65.345  74.136  1.00 36.17           N  
ATOM   2885  NH2 ARG B  53      -8.370  65.498  73.495  1.00 37.52           N  
ATOM   2886  N   LEU B  54      -3.873  65.049  77.457  1.00 16.56           N  
ATOM   2887  CA  LEU B  54      -3.464  63.645  77.398  1.00 16.97           C  
ATOM   2888  C   LEU B  54      -4.609  62.750  76.988  1.00 17.09           C  
ATOM   2889  O   LEU B  54      -5.739  62.970  77.398  1.00 16.84           O  
ATOM   2890  CB  LEU B  54      -2.999  63.174  78.782  1.00 17.33           C  
ATOM   2891  CG  LEU B  54      -1.984  64.059  79.512  1.00 18.74           C  
ATOM   2892  CD1 LEU B  54      -1.993  63.805  81.012  1.00 20.06           C  
ATOM   2893  CD2 LEU B  54      -0.591  63.861  78.907  1.00 19.91           C  
ATOM   2894  N   LYS B  55      -4.291  61.733  76.196  1.00 16.53           N  
ATOM   2895  CA  LYS B  55      -5.199  60.627  75.962  1.00 17.16           C  
ATOM   2896  C   LYS B  55      -4.463  59.367  76.382  1.00 16.56           C  
ATOM   2897  O   LYS B  55      -3.374  59.080  75.884  1.00 16.75           O  
ATOM   2898  CB  LYS B  55      -5.565  60.539  74.483  1.00 17.38           C  
ATOM   2899  CG  LYS B  55      -6.931  59.911  74.199  1.00 23.97           C  
ATOM   2900  CD  LYS B  55      -6.883  58.382  74.258  1.00 29.13           C  
ATOM   2901  CE  LYS B  55      -7.714  57.771  73.137  1.00 31.07           C  
ATOM   2902  NZ  LYS B  55      -9.134  58.231  73.183  1.00 34.36           N  
ATOM   2903  N   PHE B  56      -5.044  58.620  77.306  1.00 16.99           N  
ATOM   2904  CA  PHE B  56      -4.355  57.453  77.831  1.00 17.77           C  
ATOM   2905  C   PHE B  56      -5.324  56.349  78.214  1.00 18.16           C  
ATOM   2906  O   PHE B  56      -6.500  56.609  78.472  1.00 19.11           O  
ATOM   2907  CB  PHE B  56      -3.449  57.835  79.019  1.00 17.84           C  
ATOM   2908  CG  PHE B  56      -4.169  58.521  80.153  1.00 17.69           C  
ATOM   2909  CD1 PHE B  56      -4.575  57.803  81.269  1.00 18.64           C  
ATOM   2910  CD2 PHE B  56      -4.427  59.888  80.108  1.00 20.19           C  
ATOM   2911  CE1 PHE B  56      -5.238  58.432  82.330  1.00 19.93           C  
ATOM   2912  CE2 PHE B  56      -5.110  60.527  81.165  1.00 20.38           C  
ATOM   2913  CZ  PHE B  56      -5.514  59.795  82.273  1.00 18.73           C  
ATOM   2914  N   ALA B  57      -4.814  55.123  78.254  1.00 18.42           N  
ATOM   2915  CA  ALA B  57      -5.607  53.961  78.631  1.00 18.83           C  
ATOM   2916  C   ALA B  57      -5.358  53.662  80.097  1.00 18.96           C  
ATOM   2917  O   ALA B  57      -4.207  53.688  80.550  1.00 18.97           O  
ATOM   2918  CB  ALA B  57      -5.207  52.753  77.768  1.00 19.40           C  
ATOM   2919  N   VAL B  58      -6.431  53.403  80.848  1.00 18.23           N  
ATOM   2920  CA  VAL B  58      -6.304  52.952  82.229  1.00 18.80           C  
ATOM   2921  C   VAL B  58      -6.921  51.580  82.413  1.00 18.70           C  
ATOM   2922  O   VAL B  58      -7.774  51.170  81.631  1.00 18.72           O  
ATOM   2923  CB  VAL B  58      -6.953  53.919  83.258  1.00 18.95           C  
ATOM   2924  CG1 VAL B  58      -6.183  55.233  83.348  1.00 21.28           C  
ATOM   2925  CG2 VAL B  58      -8.431  54.163  82.950  1.00 20.13           C  
ATOM   2926  N   GLU B  59      -6.494  50.874  83.452  1.00 18.17           N  
ATOM   2927  CA  GLU B  59      -7.138  49.625  83.842  1.00 18.93           C  
ATOM   2928  C   GLU B  59      -7.500  49.720  85.317  1.00 17.58           C  
ATOM   2929  O   GLU B  59      -6.738  50.258  86.118  1.00 16.45           O  
ATOM   2930  CB  GLU B  59      -6.230  48.420  83.602  1.00 19.24           C  
ATOM   2931  CG  GLU B  59      -5.771  48.283  82.157  1.00 21.21           C  
ATOM   2932  CD  GLU B  59      -5.002  46.995  81.894  1.00 23.35           C  
ATOM   2933  OE1 GLU B  59      -4.759  46.694  80.702  1.00 28.39           O  
ATOM   2934  OE2 GLU B  59      -4.633  46.289  82.868  1.00 29.18           O  
ATOM   2935  N   GLU B  60      -8.671  49.205  85.658  1.00 15.88           N  
ATOM   2936  CA  GLU B  60      -9.080  49.091  87.045  1.00 15.88           C  
ATOM   2937  C   GLU B  60      -8.452  47.802  87.562  1.00 16.81           C  
ATOM   2938  O   GLU B  60      -8.736  46.721  87.052  1.00 17.76           O  
ATOM   2939  CB  GLU B  60     -10.615  49.077  87.140  1.00 15.57           C  
ATOM   2940  CG  GLU B  60     -11.134  49.252  88.553  1.00 16.57           C  
ATOM   2941  CD  GLU B  60     -10.751  48.099  89.463  1.00 16.70           C  
ATOM   2942  OE1 GLU B  60     -11.130  46.948  89.162  1.00 17.82           O  
ATOM   2943  OE2 GLU B  60     -10.065  48.347  90.480  1.00 15.93           O  
ATOM   2944  N   ILE B  61      -7.567  47.924  88.551  1.00 16.34           N  
ATOM   2945  CA  ILE B  61      -6.677  46.813  88.895  1.00 17.31           C  
ATOM   2946  C   ILE B  61      -7.157  45.883  89.998  1.00 17.29           C  
ATOM   2947  O   ILE B  61      -6.542  44.834  90.203  1.00 17.37           O  
ATOM   2948  CB  ILE B  61      -5.234  47.316  89.215  1.00 17.23           C  
ATOM   2949  CG1 ILE B  61      -5.230  48.197  90.460  1.00 17.75           C  
ATOM   2950  CG2 ILE B  61      -4.646  48.078  88.020  1.00 18.45           C  
ATOM   2951  CD1 ILE B  61      -3.800  48.567  90.989  1.00 18.24           C  
ATOM   2952  N   ILE B  62      -8.215  46.261  90.719  1.00 16.47           N  
ATOM   2953  CA  ILE B  62      -8.691  45.433  91.824  1.00 16.75           C  
ATOM   2954  C   ILE B  62      -9.593  44.329  91.310  1.00 16.91           C  
ATOM   2955  O   ILE B  62      -9.402  43.168  91.655  1.00 17.12           O  
ATOM   2956  CB  ILE B  62      -9.434  46.270  92.918  1.00 17.26           C  
ATOM   2957  CG1 ILE B  62      -8.582  47.440  93.438  1.00 17.54           C  
ATOM   2958  CG2 ILE B  62      -9.926  45.359  94.075  1.00 17.66           C  
ATOM   2959  CD1 ILE B  62      -7.199  47.082  93.898  1.00 18.24           C  
ATOM   2960  N   GLN B  63     -10.586  44.696  90.502  1.00 16.86           N  
ATOM   2961  CA  GLN B  63     -11.523  43.699  89.974  1.00 17.27           C  
ATOM   2962  C   GLN B  63     -11.157  43.256  88.564  1.00 17.49           C  
ATOM   2963  O   GLN B  63     -11.635  42.228  88.095  1.00 17.37           O  
ATOM   2964  CB  GLN B  63     -12.965  44.202  90.046  1.00 17.51           C  
ATOM   2965  CG  GLN B  63     -13.420  44.459  91.482  1.00 18.23           C  
ATOM   2966  CD  GLN B  63     -14.906  44.714  91.595  1.00 21.79           C  
ATOM   2967  OE1 GLN B  63     -15.470  45.474  90.804  1.00 23.01           O  
ATOM   2968  NE2 GLN B  63     -15.551  44.078  92.581  1.00 22.83           N  
ATOM   2969  N   LYS B  64     -10.342  44.057  87.890  1.00 17.59           N  
ATOM   2970  CA  LYS B  64      -9.650  43.655  86.662  1.00 19.39           C  
ATOM   2971  C   LYS B  64     -10.600  43.498  85.465  1.00 18.34           C  
ATOM   2972  O   LYS B  64     -10.292  42.776  84.517  1.00 19.41           O  
ATOM   2973  CB  LYS B  64      -8.819  42.387  86.909  1.00 19.29           C  
ATOM   2974  CG  LYS B  64      -7.875  42.539  88.108  1.00 20.81           C  
ATOM   2975  CD  LYS B  64      -7.006  41.314  88.335  1.00 22.11           C  
ATOM   2976  CE  LYS B  64      -6.065  41.539  89.527  1.00 26.04           C  
ATOM   2977  NZ  LYS B  64      -5.080  42.669  89.326  1.00 29.50           N  
ATOM   2978  N   GLN B  65     -11.737  44.187  85.501  1.00 18.47           N  
ATOM   2979  CA  GLN B  65     -12.702  44.139  84.375  1.00 17.59           C  
ATOM   2980  C   GLN B  65     -12.577  45.365  83.469  1.00 17.37           C  
ATOM   2981  O   GLN B  65     -12.536  45.253  82.233  1.00 16.65           O  
ATOM   2982  CB  GLN B  65     -14.158  44.051  84.873  1.00 18.05           C  
ATOM   2983  CG  GLN B  65     -14.430  42.874  85.762  1.00 18.75           C  
ATOM   2984  CD  GLN B  65     -14.032  41.581  85.108  1.00 21.63           C  
ATOM   2985  OE1 GLN B  65     -14.549  41.225  84.049  1.00 21.92           O  
ATOM   2986  NE2 GLN B  65     -13.094  40.882  85.717  1.00 24.22           N  
ATOM   2987  N   VAL B  66     -12.549  46.533  84.098  1.00 16.54           N  
ATOM   2988  CA  VAL B  66     -12.700  47.797  83.395  1.00 16.83           C  
ATOM   2989  C   VAL B  66     -11.357  48.216  82.807  1.00 17.02           C  
ATOM   2990  O   VAL B  66     -10.338  48.312  83.525  1.00 17.38           O  
ATOM   2991  CB  VAL B  66     -13.226  48.897  84.332  1.00 16.67           C  
ATOM   2992  CG1 VAL B  66     -13.185  50.276  83.662  1.00 17.21           C  
ATOM   2993  CG2 VAL B  66     -14.643  48.575  84.819  1.00 15.98           C  
ATOM   2994  N   LYS B  67     -11.365  48.436  81.496  1.00 17.08           N  
ATOM   2995  CA  LYS B  67     -10.208  48.906  80.747  1.00 17.77           C  
ATOM   2996  C   LYS B  67     -10.758  49.915  79.756  1.00 17.38           C  
ATOM   2997  O   LYS B  67     -11.568  49.574  78.887  1.00 17.43           O  
ATOM   2998  CB  LYS B  67      -9.521  47.741  80.033  1.00 17.96           C  
ATOM   2999  CG  LYS B  67      -8.943  46.704  81.005  1.00 20.15           C  
ATOM   3000  CD  LYS B  67      -8.249  45.541  80.315  1.00 20.37           C  
ATOM   3001  CE  LYS B  67      -7.575  44.631  81.356  1.00 23.35           C  
ATOM   3002  NZ  LYS B  67      -8.562  43.966  82.254  1.00 23.80           N  
ATOM   3003  N   VAL B  68     -10.347  51.166  79.917  1.00 17.16           N  
ATOM   3004  CA  VAL B  68     -11.006  52.271  79.248  1.00 18.08           C  
ATOM   3005  C   VAL B  68     -10.035  53.399  78.921  1.00 18.05           C  
ATOM   3006  O   VAL B  68      -9.009  53.579  79.596  1.00 17.47           O  
ATOM   3007  CB  VAL B  68     -12.189  52.789  80.119  1.00 18.04           C  
ATOM   3008  CG1 VAL B  68     -11.703  53.388  81.450  1.00 18.63           C  
ATOM   3009  CG2 VAL B  68     -13.065  53.765  79.348  1.00 20.76           C  
ATOM   3010  N   ASN B  69     -10.360  54.155  77.879  1.00 18.24           N  
ATOM   3011  CA  ASN B  69      -9.601  55.352  77.557  1.00 19.09           C  
ATOM   3012  C   ASN B  69     -10.101  56.546  78.333  1.00 18.90           C  
ATOM   3013  O   ASN B  69     -11.291  56.654  78.650  1.00 19.16           O  
ATOM   3014  CB  ASN B  69      -9.687  55.662  76.064  1.00 19.56           C  
ATOM   3015  CG  ASN B  69      -9.070  54.577  75.210  1.00 21.06           C  
ATOM   3016  OD1 ASN B  69      -7.971  54.090  75.496  1.00 22.94           O  
ATOM   3017  ND2 ASN B  69      -9.784  54.182  74.157  1.00 21.51           N  
ATOM   3018  N   CYS B  70      -9.176  57.452  78.605  1.00 20.15           N  
ATOM   3019  CA  CYS B  70      -9.440  58.640  79.375  1.00 19.77           C  
ATOM   3020  C   CYS B  70      -8.758  59.815  78.687  1.00 19.03           C  
ATOM   3021  O   CYS B  70      -7.646  59.674  78.154  1.00 18.76           O  
ATOM   3022  CB  CYS B  70      -8.881  58.467  80.793  1.00 20.63           C  
ATOM   3023  SG  CYS B  70      -9.405  59.791  81.902  1.00 24.66           S  
ATOM   3024  N   THR B  71      -9.427  60.959  78.681  1.00 18.20           N  
ATOM   3025  CA  THR B  71      -8.834  62.215  78.245  1.00 18.73           C  
ATOM   3026  C   THR B  71      -8.681  63.120  79.452  1.00 18.42           C  
ATOM   3027  O   THR B  71      -9.622  63.283  80.232  1.00 18.24           O  
ATOM   3028  CB  THR B  71      -9.740  62.890  77.206  1.00 18.65           C  
ATOM   3029  OG1 THR B  71      -9.780  62.067  76.037  1.00 21.29           O  
ATOM   3030  CG2 THR B  71      -9.114  64.187  76.707  1.00 19.17           C  
ATOM   3031  N   ALA B  72      -7.501  63.704  79.619  1.00 17.27           N  
ATOM   3032  CA  ALA B  72      -7.303  64.601  80.747  1.00 17.22           C  
ATOM   3033  C   ALA B  72      -6.507  65.842  80.379  1.00 17.34           C  
ATOM   3034  O   ALA B  72      -5.728  65.848  79.411  1.00 17.53           O  
ATOM   3035  CB  ALA B  72      -6.637  63.848  81.939  1.00 16.47           C  
ATOM   3036  N   GLU B  73      -6.718  66.898  81.156  1.00 17.21           N  
ATOM   3037  CA  GLU B  73      -5.831  68.045  81.132  1.00 17.65           C  
ATOM   3038  C   GLU B  73      -5.209  68.240  82.507  1.00 17.32           C  
ATOM   3039  O   GLU B  73      -5.895  68.164  83.526  1.00 17.92           O  
ATOM   3040  CB  GLU B  73      -6.563  69.300  80.685  1.00 18.47           C  
ATOM   3041  CG  GLU B  73      -6.852  69.262  79.195  1.00 21.84           C  
ATOM   3042  CD  GLU B  73      -7.743  70.392  78.717  1.00 27.59           C  
ATOM   3043  OE1 GLU B  73      -8.348  71.119  79.544  1.00 29.91           O  
ATOM   3044  OE2 GLU B  73      -7.833  70.548  77.487  1.00 31.40           O  
ATOM   3045  N   VAL B  74      -3.906  68.476  82.529  1.00 15.93           N  
ATOM   3046  CA  VAL B  74      -3.199  68.689  83.770  1.00 15.64           C  
ATOM   3047  C   VAL B  74      -2.413  69.976  83.633  1.00 15.79           C  
ATOM   3048  O   VAL B  74      -1.521  70.075  82.783  1.00 14.43           O  
ATOM   3049  CB  VAL B  74      -2.225  67.514  84.086  1.00 14.97           C  
ATOM   3050  CG1 VAL B  74      -1.384  67.810  85.330  1.00 16.67           C  
ATOM   3051  CG2 VAL B  74      -3.003  66.190  84.261  1.00 15.77           C  
ATOM   3052  N   LEU B  75      -2.756  70.963  84.458  1.00 15.61           N  
ATOM   3053  CA  LEU B  75      -2.059  72.247  84.429  1.00 16.59           C  
ATOM   3054  C   LEU B  75      -1.148  72.372  85.650  1.00 16.71           C  
ATOM   3055  O   LEU B  75      -1.621  72.454  86.783  1.00 17.61           O  
ATOM   3056  CB  LEU B  75      -3.061  73.411  84.372  1.00 16.51           C  
ATOM   3057  CG  LEU B  75      -2.526  74.836  84.539  1.00 17.47           C  
ATOM   3058  CD1 LEU B  75      -1.571  75.220  83.435  1.00 18.81           C  
ATOM   3059  CD2 LEU B  75      -3.699  75.817  84.577  1.00 17.98           C  
ATOM   3060  N   TYR B  76       0.155  72.357  85.417  1.00 16.36           N  
ATOM   3061  CA  TYR B  76       1.102  72.563  86.498  1.00 16.47           C  
ATOM   3062  C   TYR B  76       1.347  74.071  86.609  1.00 17.98           C  
ATOM   3063  O   TYR B  76       1.743  74.698  85.613  1.00 17.87           O  
ATOM   3064  CB  TYR B  76       2.427  71.921  86.145  1.00 15.90           C  
ATOM   3065  CG  TYR B  76       2.495  70.412  86.032  1.00 14.44           C  
ATOM   3066  CD1 TYR B  76       2.366  69.788  84.796  1.00 15.51           C  
ATOM   3067  CD2 TYR B  76       2.743  69.621  87.157  1.00 15.51           C  
ATOM   3068  CE1 TYR B  76       2.494  68.403  84.671  1.00 14.62           C  
ATOM   3069  CE2 TYR B  76       2.858  68.213  87.055  1.00 15.38           C  
ATOM   3070  CZ  TYR B  76       2.738  67.620  85.805  1.00 15.59           C  
ATOM   3071  OH  TYR B  76       2.896  66.251  85.676  1.00 15.37           O  
ATOM   3072  N   PRO B  77       1.170  74.658  87.795  1.00 18.97           N  
ATOM   3073  CA  PRO B  77       1.382  76.104  87.950  1.00 21.21           C  
ATOM   3074  C   PRO B  77       2.844  76.455  87.711  1.00 23.26           C  
ATOM   3075  O   PRO B  77       3.728  75.597  87.872  1.00 23.09           O  
ATOM   3076  CB  PRO B  77       1.015  76.352  89.414  1.00 20.80           C  
ATOM   3077  CG  PRO B  77       1.312  75.021  90.073  1.00 20.68           C  
ATOM   3078  CD  PRO B  77       0.780  74.027  89.067  1.00 19.25           C  
ATOM   3079  N   SER B  78       3.100  77.697  87.320  1.00 26.44           N  
ATOM   3080  CA  SER B  78       4.466  78.155  87.142  1.00 30.05           C  
ATOM   3081  C   SER B  78       5.221  77.980  88.460  1.00 32.55           C  
ATOM   3082  O   SER B  78       4.723  78.391  89.517  1.00 33.48           O  
ATOM   3083  CB  SER B  78       4.483  79.619  86.713  1.00 30.07           C  
ATOM   3084  OG  SER B  78       3.705  79.810  85.540  1.00 30.95           O  
ATOM   3085  N   THR B  79       6.396  77.345  88.391  1.00 35.27           N  
ATOM   3086  CA  THR B  79       7.338  77.264  89.517  1.00 37.54           C  
ATOM   3087  C   THR B  79       7.309  78.570  90.309  1.00 38.58           C  
ATOM   3088  O   THR B  79       7.460  79.652  89.733  1.00 39.10           O  
ATOM   3089  CB  THR B  79       8.768  77.013  88.988  1.00 37.78           C  
ATOM   3090  OG1 THR B  79       8.843  75.706  88.399  1.00 39.29           O  
ATOM   3091  CG2 THR B  79       9.790  76.959  90.140  1.00 38.52           C  
ATOM   3092  N   GLY B  80       7.093  78.470  91.620  1.00 39.77           N  
ATOM   3093  CA  GLY B  80       7.018  79.664  92.469  1.00 40.66           C  
ATOM   3094  C   GLY B  80       5.638  79.920  93.042  1.00 41.45           C  
ATOM   3095  O   GLY B  80       5.444  80.844  93.839  1.00 41.70           O  
ATOM   3096  N   GLN B  81       4.674  79.108  92.618  1.00 41.96           N  
ATOM   3097  CA  GLN B  81       3.339  79.113  93.202  1.00 42.24           C  
ATOM   3098  C   GLN B  81       3.168  77.797  93.948  1.00 41.75           C  
ATOM   3099  O   GLN B  81       3.487  76.729  93.413  1.00 42.40           O  
ATOM   3100  CB  GLN B  81       2.271  79.253  92.113  1.00 42.29           C  
ATOM   3101  CG  GLN B  81       2.413  80.505  91.251  1.00 43.00           C  
ATOM   3102  CD  GLN B  81       1.569  80.457  89.989  1.00 43.07           C  
ATOM   3103  OE1 GLN B  81       0.376  80.138  90.037  1.00 43.76           O  
ATOM   3104  NE2 GLN B  81       2.184  80.783  88.855  1.00 44.70           N  
ATOM   3105  N   GLU B  82       2.704  77.868  95.193  1.00 40.97           N  
ATOM   3106  CA  GLU B  82       2.349  76.648  95.916  1.00 39.65           C  
ATOM   3107  C   GLU B  82       0.843  76.432  95.822  1.00 37.50           C  
ATOM   3108  O   GLU B  82       0.076  76.737  96.748  1.00 37.73           O  
ATOM   3109  CB  GLU B  82       2.852  76.654  97.372  1.00 40.55           C  
ATOM   3110  CG  GLU B  82       2.425  75.440  98.213  1.00 43.32           C  
ATOM   3111  CD  GLU B  82       2.727  74.089  97.567  1.00 46.53           C  
ATOM   3112  OE1 GLU B  82       3.861  73.897  97.062  1.00 48.90           O  
ATOM   3113  OE2 GLU B  82       1.834  73.205  97.579  1.00 48.30           O  
ATOM   3114  N   THR B  83       0.434  75.947  94.656  1.00 34.45           N  
ATOM   3115  CA  THR B  83      -0.911  75.456  94.443  1.00 30.86           C  
ATOM   3116  C   THR B  83      -0.751  74.122  93.737  1.00 28.59           C  
ATOM   3117  O   THR B  83       0.213  73.910  93.008  1.00 28.04           O  
ATOM   3118  CB  THR B  83      -1.735  76.420  93.580  1.00 31.07           C  
ATOM   3119  OG1 THR B  83      -0.958  76.837  92.455  1.00 30.88           O  
ATOM   3120  CG2 THR B  83      -2.021  77.724  94.328  1.00 30.84           C  
ATOM   3121  N   ALA B  84      -1.697  73.225  93.972  1.00 25.48           N  
ATOM   3122  CA  ALA B  84      -1.689  71.909  93.370  1.00 22.61           C  
ATOM   3123  C   ALA B  84      -1.973  72.012  91.859  1.00 20.77           C  
ATOM   3124  O   ALA B  84      -2.632  72.963  91.416  1.00 18.88           O  
ATOM   3125  CB  ALA B  84      -2.752  71.055  94.050  1.00 22.70           C  
ATOM   3126  N   PRO B  85      -1.512  71.043  91.060  1.00 18.82           N  
ATOM   3127  CA  PRO B  85      -1.892  71.018  89.646  1.00 18.34           C  
ATOM   3128  C   PRO B  85      -3.402  71.068  89.512  1.00 18.35           C  
ATOM   3129  O   PRO B  85      -4.113  70.593  90.405  1.00 18.88           O  
ATOM   3130  CB  PRO B  85      -1.406  69.652  89.172  1.00 18.01           C  
ATOM   3131  CG  PRO B  85      -0.250  69.325  90.095  1.00 17.87           C  
ATOM   3132  CD  PRO B  85      -0.622  69.921  91.422  1.00 18.89           C  
ATOM   3133  N   GLU B  86      -3.890  71.666  88.429  1.00 18.15           N  
ATOM   3134  CA  GLU B  86      -5.324  71.618  88.138  1.00 18.69           C  
ATOM   3135  C   GLU B  86      -5.555  70.474  87.178  1.00 18.19           C  
ATOM   3136  O   GLU B  86      -4.813  70.318  86.209  1.00 18.64           O  
ATOM   3137  CB  GLU B  86      -5.810  72.928  87.533  1.00 19.26           C  
ATOM   3138  CG  GLU B  86      -5.700  74.092  88.503  1.00 22.62           C  
ATOM   3139  CD  GLU B  86      -5.825  75.442  87.826  1.00 28.36           C  
ATOM   3140  OE1 GLU B  86      -6.374  75.525  86.699  1.00 29.99           O  
ATOM   3141  OE2 GLU B  86      -5.382  76.432  88.442  1.00 31.55           O  
ATOM   3142  N   VAL B  87      -6.561  69.660  87.473  1.00 17.12           N  
ATOM   3143  CA  VAL B  87      -6.844  68.477  86.678  1.00 16.55           C  
ATOM   3144  C   VAL B  87      -8.301  68.441  86.257  1.00 16.94           C  
ATOM   3145  O   VAL B  87      -9.197  68.673  87.069  1.00 16.93           O  
ATOM   3146  CB  VAL B  87      -6.545  67.164  87.449  1.00 16.74           C  
ATOM   3147  CG1 VAL B  87      -6.870  65.958  86.574  1.00 16.19           C  
ATOM   3148  CG2 VAL B  87      -5.085  67.125  87.946  1.00 17.37           C  
ATOM   3149  N   ASN B  88      -8.519  68.128  84.987  1.00 16.81           N  
ATOM   3150  CA  ASN B  88      -9.852  67.815  84.479  1.00 18.16           C  
ATOM   3151  C   ASN B  88      -9.771  66.541  83.661  1.00 17.66           C  
ATOM   3152  O   ASN B  88      -8.781  66.315  82.968  1.00 18.18           O  
ATOM   3153  CB  ASN B  88     -10.385  68.962  83.624  1.00 18.95           C  
ATOM   3154  CG  ASN B  88     -10.695  70.192  84.444  1.00 24.42           C  
ATOM   3155  OD1 ASN B  88     -10.086  71.252  84.246  1.00 31.30           O  
ATOM   3156  ND2 ASN B  88     -11.647  70.069  85.379  1.00 27.00           N  
ATOM   3157  N   PHE B  89     -10.780  65.684  83.750  1.00 16.83           N  
ATOM   3158  CA  PHE B  89     -10.713  64.414  83.014  1.00 16.91           C  
ATOM   3159  C   PHE B  89     -12.072  63.962  82.539  1.00 17.02           C  
ATOM   3160  O   PHE B  89     -13.095  64.346  83.111  1.00 16.95           O  
ATOM   3161  CB  PHE B  89     -10.083  63.305  83.876  1.00 17.05           C  
ATOM   3162  CG  PHE B  89     -10.988  62.815  84.974  1.00 16.94           C  
ATOM   3163  CD1 PHE B  89     -11.019  63.465  86.205  1.00 17.78           C  
ATOM   3164  CD2 PHE B  89     -11.799  61.700  84.783  1.00 16.07           C  
ATOM   3165  CE1 PHE B  89     -11.864  63.030  87.233  1.00 18.57           C  
ATOM   3166  CE2 PHE B  89     -12.654  61.251  85.808  1.00 18.97           C  
ATOM   3167  CZ  PHE B  89     -12.685  61.921  87.034  1.00 18.21           C  
ATOM   3168  N   THR B  90     -12.065  63.146  81.490  1.00 17.38           N  
ATOM   3169  CA  THR B  90     -13.289  62.571  80.949  1.00 18.62           C  
ATOM   3170  C   THR B  90     -13.017  61.155  80.484  1.00 18.91           C  
ATOM   3171  O   THR B  90     -12.187  60.947  79.590  1.00 19.71           O  
ATOM   3172  CB  THR B  90     -13.794  63.385  79.739  1.00 18.67           C  
ATOM   3173  OG1 THR B  90     -14.116  64.717  80.152  1.00 21.07           O  
ATOM   3174  CG2 THR B  90     -15.136  62.836  79.272  1.00 20.59           C  
ATOM   3175  N   PHE B  91     -13.722  60.189  81.066  1.00 18.70           N  
ATOM   3176  CA  PHE B  91     -13.648  58.813  80.577  1.00 19.61           C  
ATOM   3177  C   PHE B  91     -14.400  58.684  79.259  1.00 20.55           C  
ATOM   3178  O   PHE B  91     -15.429  59.329  79.061  1.00 20.14           O  
ATOM   3179  CB  PHE B  91     -14.203  57.823  81.595  1.00 19.11           C  
ATOM   3180  CG  PHE B  91     -13.241  57.490  82.697  1.00 19.86           C  
ATOM   3181  CD1 PHE B  91     -12.047  56.842  82.402  1.00 20.37           C  
ATOM   3182  CD2 PHE B  91     -13.526  57.807  84.021  1.00 21.08           C  
ATOM   3183  CE1 PHE B  91     -11.134  56.530  83.415  1.00 21.59           C  
ATOM   3184  CE2 PHE B  91     -12.611  57.490  85.037  1.00 20.24           C  
ATOM   3185  CZ  PHE B  91     -11.436  56.849  84.728  1.00 20.68           C  
ATOM   3186  N   GLU B  92     -13.849  57.876  78.360  1.00 21.81           N  
ATOM   3187  CA  GLU B  92     -14.493  57.570  77.097  1.00 24.14           C  
ATOM   3188  C   GLU B  92     -15.420  56.382  77.357  1.00 24.72           C  
ATOM   3189  O   GLU B  92     -14.987  55.220  77.375  1.00 26.48           O  
ATOM   3190  CB  GLU B  92     -13.447  57.229  76.039  1.00 24.28           C  
ATOM   3191  CG  GLU B  92     -14.013  56.644  74.752  1.00 27.31           C  
ATOM   3192  CD  GLU B  92     -12.911  56.137  73.848  1.00 31.53           C  
ATOM   3193  OE1 GLU B  92     -12.542  54.949  73.969  1.00 33.28           O  
ATOM   3194  OE2 GLU B  92     -12.393  56.941  73.045  1.00 33.95           O  
ATOM   3195  N   GLY B  93     -16.682  56.683  77.607  1.00 24.94           N  
ATOM   3196  CA  GLY B  93     -17.690  55.650  77.800  1.00 24.31           C  
ATOM   3197  C   GLY B  93     -17.736  55.058  79.199  1.00 23.64           C  
ATOM   3198  O   GLY B  93     -17.160  55.604  80.150  1.00 24.01           O  
ATOM   3199  N   GLU B  94     -18.416  53.919  79.304  1.00 22.38           N  
ATOM   3200  CA  GLU B  94     -18.706  53.282  80.578  1.00 20.99           C  
ATOM   3201  C   GLU B  94     -17.444  52.844  81.298  1.00 20.40           C  
ATOM   3202  O   GLU B  94     -16.416  52.516  80.671  1.00 19.72           O  
ATOM   3203  CB  GLU B  94     -19.645  52.083  80.393  1.00 20.43           C  
ATOM   3204  CG  GLU B  94     -20.965  52.417  79.707  1.00 21.32           C  
ATOM   3205  CD  GLU B  94     -21.966  51.269  79.750  1.00 21.44           C  
ATOM   3206  OE1 GLU B  94     -22.502  50.987  80.833  1.00 21.31           O  
ATOM   3207  OE2 GLU B  94     -22.231  50.651  78.693  1.00 24.65           O  
ATOM   3208  N   THR B  95     -17.520  52.871  82.623  1.00 20.33           N  
ATOM   3209  CA  THR B  95     -16.401  52.458  83.466  1.00 19.83           C  
ATOM   3210  C   THR B  95     -16.843  51.456  84.519  1.00 19.55           C  
ATOM   3211  O   THR B  95     -16.427  51.526  85.672  1.00 19.61           O  
ATOM   3212  CB  THR B  95     -15.717  53.666  84.157  1.00 20.88           C  
ATOM   3213  OG1 THR B  95     -16.709  54.422  84.864  1.00 20.19           O  
ATOM   3214  CG2 THR B  95     -15.167  54.645  83.129  1.00 21.07           C  
ATOM   3215  N   GLY B  96     -17.720  50.541  84.137  1.00 19.25           N  
ATOM   3216  CA  GLY B  96     -18.095  49.465  85.031  1.00 19.50           C  
ATOM   3217  C   GLY B  96     -19.161  49.837  86.039  1.00 19.58           C  
ATOM   3218  O   GLY B  96     -19.805  50.894  85.940  1.00 19.73           O  
ATOM   3219  N   LYS B  97     -19.372  48.928  86.981  1.00 19.93           N  
ATOM   3220  CA  LYS B  97     -20.374  49.109  88.017  1.00 20.62           C  
ATOM   3221  C   LYS B  97     -19.687  49.398  89.342  1.00 20.96           C  
ATOM   3222  O   LYS B  97     -18.649  48.804  89.649  1.00 19.68           O  
ATOM   3223  CB  LYS B  97     -21.255  47.864  88.121  1.00 21.19           C  
ATOM   3224  CG  LYS B  97     -22.594  48.108  88.811  1.00 22.95           C  
ATOM   3225  CD  LYS B  97     -23.626  47.055  88.413  1.00 27.12           C  
ATOM   3226  CE  LYS B  97     -23.768  45.939  89.455  1.00 29.44           C  
ATOM   3227  NZ  LYS B  97     -22.464  45.290  89.811  1.00 32.20           N  
ATOM   3228  N   ASN B  98     -20.257  50.308  90.130  1.00 21.41           N  
ATOM   3229  CA  ASN B  98     -19.642  50.602  91.423  1.00 22.74           C  
ATOM   3230  C   ASN B  98     -19.777  49.384  92.342  1.00 21.63           C  
ATOM   3231  O   ASN B  98     -20.843  48.779  92.414  1.00 21.54           O  
ATOM   3232  CB  ASN B  98     -20.216  51.867  92.070  1.00 23.70           C  
ATOM   3233  CG  ASN B  98     -19.206  52.528  93.016  1.00 26.92           C  
ATOM   3234  OD1 ASN B  98     -18.137  53.007  92.585  1.00 31.14           O  
ATOM   3235  ND2 ASN B  98     -19.515  52.519  94.308  1.00 29.57           N  
ATOM   3236  N   PRO B  99     -18.687  48.997  93.012  1.00 20.37           N  
ATOM   3237  CA  PRO B  99     -18.702  47.786  93.840  1.00 20.03           C  
ATOM   3238  C   PRO B  99     -19.352  48.012  95.202  1.00 19.61           C  
ATOM   3239  O   PRO B  99     -18.711  47.880  96.244  1.00 19.02           O  
ATOM   3240  CB  PRO B  99     -17.210  47.449  93.990  1.00 19.49           C  
ATOM   3241  CG  PRO B  99     -16.502  48.772  93.857  1.00 20.64           C  
ATOM   3242  CD  PRO B  99     -17.357  49.647  92.994  1.00 20.65           C  
ATOM   3243  N   ASP B 100     -20.638  48.331  95.185  1.00 19.57           N  
ATOM   3244  CA  ASP B 100     -21.326  48.748  96.399  1.00 20.32           C  
ATOM   3245  C   ASP B 100     -21.378  47.671  97.480  1.00 19.86           C  
ATOM   3246  O   ASP B 100     -21.169  47.955  98.663  1.00 18.92           O  
ATOM   3247  CB  ASP B 100     -22.747  49.205  96.052  1.00 20.91           C  
ATOM   3248  CG  ASP B 100     -22.766  50.443  95.158  1.00 23.74           C  
ATOM   3249  OD1 ASP B 100     -23.712  50.577  94.352  1.00 29.40           O  
ATOM   3250  OD2 ASP B 100     -21.894  51.335  95.192  1.00 29.49           O  
ATOM   3251  N   GLU B 101     -21.682  46.442  97.082  1.00 20.02           N  
ATOM   3252  CA  GLU B 101     -21.838  45.369  98.053  1.00 20.99           C  
ATOM   3253  C   GLU B 101     -20.512  44.999  98.700  1.00 20.31           C  
ATOM   3254  O   GLU B 101     -20.434  44.843  99.924  1.00 20.14           O  
ATOM   3255  CB  GLU B 101     -22.511  44.154  97.419  1.00 21.17           C  
ATOM   3256  CG  GLU B 101     -23.927  44.442  96.943  1.00 25.84           C  
ATOM   3257  CD  GLU B 101     -24.611  43.221  96.367  1.00 31.11           C  
ATOM   3258  OE1 GLU B 101     -25.730  43.369  95.825  1.00 33.27           O  
ATOM   3259  OE2 GLU B 101     -24.025  42.115  96.459  1.00 35.04           O  
ATOM   3260  N   GLU B 102     -19.474  44.885  97.870  1.00 19.48           N  
ATOM   3261  CA  GLU B 102     -18.118  44.611  98.325  1.00 19.54           C  
ATOM   3262  C   GLU B 102     -17.621  45.688  99.296  1.00 18.43           C  
ATOM   3263  O   GLU B 102     -17.022  45.380 100.340  1.00 18.40           O  
ATOM   3264  CB  GLU B 102     -17.167  44.521  97.124  1.00 19.74           C  
ATOM   3265  CG  GLU B 102     -17.510  43.434  96.107  1.00 23.33           C  
ATOM   3266  CD  GLU B 102     -18.368  43.932  94.944  1.00 27.15           C  
ATOM   3267  OE1 GLU B 102     -18.068  43.546  93.788  1.00 29.32           O  
ATOM   3268  OE2 GLU B 102     -19.338  44.700  95.162  1.00 26.57           O  
ATOM   3269  N   ASP B 103     -17.838  46.949  98.930  1.00 17.74           N  
ATOM   3270  CA  ASP B 103     -17.411  48.070  99.759  1.00 17.32           C  
ATOM   3271  C   ASP B 103     -18.172  48.138 101.076  1.00 17.16           C  
ATOM   3272  O   ASP B 103     -17.588  48.444 102.116  1.00 17.22           O  
ATOM   3273  CB  ASP B 103     -17.551  49.395  99.012  1.00 16.84           C  
ATOM   3274  CG  ASP B 103     -16.475  49.588  97.952  1.00 17.78           C  
ATOM   3275  OD1 ASP B 103     -15.413  48.922  98.018  1.00 17.44           O  
ATOM   3276  OD2 ASP B 103     -16.627  50.382  97.010  1.00 18.27           O  
ATOM   3277  N   ASN B 104     -19.474  47.857 101.037  1.00 17.61           N  
ATOM   3278  CA  ASN B 104     -20.268  47.861 102.267  1.00 18.21           C  
ATOM   3279  C   ASN B 104     -19.866  46.754 103.241  1.00 18.33           C  
ATOM   3280  O   ASN B 104     -19.804  46.979 104.451  1.00 18.21           O  
ATOM   3281  CB AASN B 104     -21.761  47.740 101.950  0.50 18.02           C  
ATOM   3282  CG AASN B 104     -22.612  47.612 103.203  0.50 18.10           C  
ATOM   3283  OD1AASN B 104     -23.349  46.636 103.375  0.50 19.41           O  
ATOM   3284  ND2AASN B 104     -22.503  48.593 104.093  0.50 18.07           N  
ATOM   3285  CB BASN B 104     -21.765  47.874 101.954  0.50 18.42           C  
ATOM   3286  CG BASN B 104     -22.271  49.270 101.611  0.50 19.54           C  
ATOM   3287  OD1BASN B 104     -23.091  49.831 102.332  0.50 22.82           O  
ATOM   3288  ND2BASN B 104     -21.764  49.845 100.524  0.50 20.79           N  
ATOM   3289  N   THR B 105     -19.546  45.580 102.696  1.00 18.16           N  
ATOM   3290  CA  THR B 105     -19.085  44.448 103.488  1.00 18.69           C  
ATOM   3291  C   THR B 105     -17.803  44.819 104.244  1.00 18.13           C  
ATOM   3292  O   THR B 105     -17.674  44.565 105.446  1.00 17.70           O  
ATOM   3293  CB  THR B 105     -18.885  43.222 102.562  1.00 18.61           C  
ATOM   3294  OG1 THR B 105     -20.166  42.759 102.103  1.00 20.69           O  
ATOM   3295  CG2 THR B 105     -18.346  42.038 103.342  1.00 21.20           C  
ATOM   3296  N   PHE B 106     -16.876  45.459 103.535  1.00 17.76           N  
ATOM   3297  CA  PHE B 106     -15.624  45.935 104.122  1.00 17.73           C  
ATOM   3298  C   PHE B 106     -15.874  46.993 105.188  1.00 17.92           C  
ATOM   3299  O   PHE B 106     -15.334  46.912 106.301  1.00 19.00           O  
ATOM   3300  CB  PHE B 106     -14.753  46.502 103.008  1.00 17.21           C  
ATOM   3301  CG  PHE B 106     -13.466  47.118 103.474  1.00 17.37           C  
ATOM   3302  CD1 PHE B 106     -13.132  48.393 103.054  1.00 17.06           C  
ATOM   3303  CD2 PHE B 106     -12.584  46.422 104.302  1.00 17.71           C  
ATOM   3304  CE1 PHE B 106     -11.920  48.982 103.438  1.00 17.80           C  
ATOM   3305  CE2 PHE B 106     -11.365  47.000 104.707  1.00 16.15           C  
ATOM   3306  CZ  PHE B 106     -11.037  48.281 104.281  1.00 17.42           C  
ATOM   3307  N   TYR B 107     -16.689  47.985 104.841  1.00 18.44           N  
ATOM   3308  CA  TYR B 107     -17.103  49.020 105.780  1.00 18.94           C  
ATOM   3309  C   TYR B 107     -17.641  48.423 107.087  1.00 19.56           C  
ATOM   3310  O   TYR B 107     -17.237  48.842 108.176  1.00 19.19           O  
ATOM   3311  CB  TYR B 107     -18.165  49.917 105.136  1.00 18.69           C  
ATOM   3312  CG  TYR B 107     -18.814  50.884 106.098  1.00 18.72           C  
ATOM   3313  CD1 TYR B 107     -18.077  51.928 106.674  1.00 18.80           C  
ATOM   3314  CD2 TYR B 107     -20.168  50.764 106.425  1.00 18.83           C  
ATOM   3315  CE1 TYR B 107     -18.675  52.821 107.554  1.00 19.42           C  
ATOM   3316  CE2 TYR B 107     -20.768  51.641 107.303  1.00 18.64           C  
ATOM   3317  CZ  TYR B 107     -20.021  52.668 107.864  1.00 18.95           C  
ATOM   3318  OH  TYR B 107     -20.646  53.535 108.737  1.00 19.90           O  
ATOM   3319  N   GLN B 108     -18.537  47.443 106.974  1.00 20.76           N  
ATOM   3320  CA  GLN B 108     -19.150  46.839 108.157  1.00 21.89           C  
ATOM   3321  C   GLN B 108     -18.126  46.097 109.015  1.00 22.81           C  
ATOM   3322  O   GLN B 108     -18.219  46.113 110.239  1.00 22.87           O  
ATOM   3323  CB  GLN B 108     -20.302  45.915 107.771  1.00 22.02           C  
ATOM   3324  CG  GLN B 108     -21.449  46.629 107.073  1.00 23.65           C  
ATOM   3325  CD  GLN B 108     -22.193  47.648 107.945  1.00 26.93           C  
ATOM   3326  OE1 GLN B 108     -22.876  48.529 107.411  1.00 29.04           O  
ATOM   3327  NE2 GLN B 108     -22.083  47.521 109.271  1.00 25.26           N  
ATOM   3328  N   ARG B 109     -17.158  45.449 108.372  1.00 23.52           N  
ATOM   3329  CA  ARG B 109     -16.077  44.778 109.097  1.00 25.04           C  
ATOM   3330  C   ARG B 109     -15.273  45.770 109.921  1.00 25.08           C  
ATOM   3331  O   ARG B 109     -15.069  45.571 111.116  1.00 25.05           O  
ATOM   3332  CB  ARG B 109     -15.149  44.026 108.136  1.00 25.36           C  
ATOM   3333  CG  ARG B 109     -15.469  42.553 107.985  1.00 28.69           C  
ATOM   3334  CD  ARG B 109     -16.786  42.264 107.283  1.00 34.01           C  
ATOM   3335  NE  ARG B 109     -16.946  40.846 106.964  1.00 38.60           N  
ATOM   3336  CZ  ARG B 109     -16.253  40.203 106.025  1.00 40.78           C  
ATOM   3337  NH1 ARG B 109     -16.475  38.910 105.809  1.00 42.21           N  
ATOM   3338  NH2 ARG B 109     -15.337  40.845 105.306  1.00 41.58           N  
ATOM   3339  N   LEU B 110     -14.836  46.848 109.278  1.00 25.61           N  
ATOM   3340  CA  LEU B 110     -14.023  47.861 109.941  1.00 26.27           C  
ATOM   3341  C   LEU B 110     -14.746  48.535 111.092  1.00 26.79           C  
ATOM   3342  O   LEU B 110     -14.181  48.713 112.174  1.00 26.74           O  
ATOM   3343  CB  LEU B 110     -13.581  48.933 108.946  1.00 26.59           C  
ATOM   3344  CG  LEU B 110     -12.311  48.698 108.138  1.00 27.70           C  
ATOM   3345  CD1 LEU B 110     -11.976  49.969 107.377  1.00 28.57           C  
ATOM   3346  CD2 LEU B 110     -11.130  48.284 109.011  1.00 28.85           C  
ATOM   3347  N   LYS B 111     -15.991  48.927 110.846  1.00 26.88           N  
ATOM   3348  CA  LYS B 111     -16.770  49.637 111.847  1.00 27.87           C  
ATOM   3349  C   LYS B 111     -16.998  48.744 113.055  1.00 27.82           C  
ATOM   3350  O   LYS B 111     -16.992  49.219 114.188  1.00 28.32           O  
ATOM   3351  CB  LYS B 111     -18.111  50.100 111.279  1.00 27.99           C  
ATOM   3352  CG  LYS B 111     -18.440  51.540 111.640  1.00 29.32           C  
ATOM   3353  CD  LYS B 111     -19.914  51.755 111.974  1.00 31.46           C  
ATOM   3354  CE  LYS B 111     -20.858  51.164 110.928  1.00 32.99           C  
ATOM   3355  NZ  LYS B 111     -22.225  51.743 111.034  1.00 32.63           N  
ATOM   3356  N   SER B 112     -17.166  47.449 112.796  1.00 28.03           N  
ATOM   3357  CA  SER B 112     -17.517  46.463 113.820  1.00 28.59           C  
ATOM   3358  C   SER B 112     -16.364  45.993 114.708  1.00 28.44           C  
ATOM   3359  O   SER B 112     -16.600  45.448 115.786  1.00 28.15           O  
ATOM   3360  CB  SER B 112     -18.158  45.249 113.156  1.00 28.37           C  
ATOM   3361  OG  SER B 112     -19.374  45.622 112.538  1.00 30.87           O  
ATOM   3362  N   MET B 113     -15.127  46.188 114.258  1.00 28.46           N  
ATOM   3363  CA  MET B 113     -13.951  45.715 114.995  1.00 29.02           C  
ATOM   3364  C   MET B 113     -13.931  46.204 116.437  1.00 28.98           C  
ATOM   3365  O   MET B 113     -13.944  47.412 116.689  1.00 29.11           O  
ATOM   3366  CB  MET B 113     -12.664  46.138 114.293  1.00 28.91           C  
ATOM   3367  CG  MET B 113     -12.333  45.303 113.085  1.00 29.64           C  
ATOM   3368  SD  MET B 113     -10.766  45.815 112.382  1.00 30.17           S  
ATOM   3369  CE  MET B 113      -9.620  45.084 113.556  1.00 30.73           C  
ATOM   3370  N   LYS B 114     -13.909  45.256 117.374  1.00 28.93           N  
ATOM   3371  CA  LYS B 114     -13.900  45.584 118.800  1.00 28.91           C  
ATOM   3372  C   LYS B 114     -12.625  46.329 119.186  1.00 28.08           C  
ATOM   3373  O   LYS B 114     -12.682  47.332 119.897  1.00 27.84           O  
ATOM   3374  CB  LYS B 114     -14.128  44.338 119.678  1.00 29.02           C  
ATOM   3375  CG  LYS B 114     -13.089  43.205 119.545  1.00 30.34           C  
ATOM   3376  CD  LYS B 114     -13.351  42.078 120.562  1.00 30.49           C  
ATOM   3377  CE  LYS B 114     -12.819  42.435 121.953  1.00 32.56           C  
ATOM   3378  NZ  LYS B 114     -13.259  41.472 123.003  1.00 33.85           N  
ATOM   3379  N   GLU B 115     -11.488  45.851 118.682  1.00 27.22           N  
ATOM   3380  CA  GLU B 115     -10.201  46.498 118.907  1.00 26.82           C  
ATOM   3381  C   GLU B 115      -9.807  47.239 117.634  1.00 25.74           C  
ATOM   3382  O   GLU B 115      -9.988  46.706 116.534  1.00 25.75           O  
ATOM   3383  CB  GLU B 115      -9.130  45.463 119.260  1.00 27.12           C  
ATOM   3384  CG  GLU B 115      -9.510  44.542 120.412  1.00 28.86           C  
ATOM   3385  CD  GLU B 115      -9.656  45.280 121.730  1.00 31.80           C  
ATOM   3386  OE1 GLU B 115     -10.768  45.267 122.304  1.00 32.99           O  
ATOM   3387  OE2 GLU B 115      -8.660  45.881 122.187  1.00 33.62           O  
ATOM   3388  N   PRO B 116      -9.286  48.460 117.771  1.00 24.89           N  
ATOM   3389  CA  PRO B 116      -8.891  49.251 116.601  1.00 24.12           C  
ATOM   3390  C   PRO B 116      -7.898  48.467 115.751  1.00 23.52           C  
ATOM   3391  O   PRO B 116      -6.976  47.847 116.285  1.00 23.48           O  
ATOM   3392  CB  PRO B 116      -8.192  50.480 117.202  1.00 24.13           C  
ATOM   3393  CG  PRO B 116      -8.605  50.546 118.618  1.00 24.86           C  
ATOM   3394  CD  PRO B 116      -9.042  49.171 119.040  1.00 25.18           C  
ATOM   3395  N   LEU B 117      -8.099  48.475 114.439  1.00 22.68           N  
ATOM   3396  CA  LEU B 117      -7.104  47.906 113.532  1.00 21.81           C  
ATOM   3397  C   LEU B 117      -5.734  48.555 113.751  1.00 21.54           C  
ATOM   3398  O   LEU B 117      -5.629  49.775 113.892  1.00 20.62           O  
ATOM   3399  CB  LEU B 117      -7.570  48.051 112.081  1.00 21.99           C  
ATOM   3400  CG  LEU B 117      -6.682  47.415 111.009  1.00 22.38           C  
ATOM   3401  CD1 LEU B 117      -7.546  46.760 109.935  1.00 25.29           C  
ATOM   3402  CD2 LEU B 117      -5.766  48.463 110.414  1.00 24.42           C  
ATOM   3403  N   GLU B 118      -4.705  47.713 113.815  1.00 20.79           N  
ATOM   3404  CA  GLU B 118      -3.319  48.159 113.938  1.00 21.57           C  
ATOM   3405  C   GLU B 118      -2.439  47.206 113.160  1.00 20.30           C  
ATOM   3406  O   GLU B 118      -2.446  46.012 113.428  1.00 20.77           O  
ATOM   3407  CB  GLU B 118      -2.875  48.111 115.397  1.00 22.40           C  
ATOM   3408  CG  GLU B 118      -3.209  49.331 116.234  1.00 26.78           C  
ATOM   3409  CD  GLU B 118      -2.467  49.307 117.556  1.00 30.69           C  
ATOM   3410  OE1 GLU B 118      -2.649  48.334 118.316  1.00 33.59           O  
ATOM   3411  OE2 GLU B 118      -1.692  50.247 117.834  1.00 33.91           O  
ATOM   3412  N   ALA B 119      -1.675  47.714 112.202  1.00 18.73           N  
ATOM   3413  CA  ALA B 119      -0.808  46.835 111.427  1.00 18.11           C  
ATOM   3414  C   ALA B 119       0.360  47.608 110.872  1.00 18.46           C  
ATOM   3415  O   ALA B 119       0.351  48.836 110.871  1.00 17.46           O  
ATOM   3416  CB  ALA B 119      -1.583  46.197 110.297  1.00 18.07           C  
ATOM   3417  N   GLN B 120       1.376  46.880 110.425  1.00 18.53           N  
ATOM   3418  CA  GLN B 120       2.521  47.521 109.790  1.00 19.94           C  
ATOM   3419  C   GLN B 120       3.073  46.715 108.617  1.00 19.14           C  
ATOM   3420  O   GLN B 120       2.774  45.530 108.465  1.00 19.02           O  
ATOM   3421  CB  GLN B 120       3.620  47.881 110.810  1.00 21.05           C  
ATOM   3422  CG  GLN B 120       4.134  46.748 111.678  1.00 23.20           C  
ATOM   3423  CD  GLN B 120       5.321  47.149 112.577  1.00 23.80           C  
ATOM   3424  OE1 GLN B 120       5.820  48.289 112.534  1.00 28.69           O  
ATOM   3425  NE2 GLN B 120       5.781  46.200 113.381  1.00 28.29           N  
ATOM   3426  N   ASN B 121       3.831  47.393 107.763  1.00 18.31           N  
ATOM   3427  CA  ASN B 121       4.603  46.740 106.687  1.00 18.24           C  
ATOM   3428  C   ASN B 121       3.748  45.966 105.682  1.00 17.36           C  
ATOM   3429  O   ASN B 121       3.798  44.735 105.607  1.00 17.48           O  
ATOM   3430  CB  ASN B 121       5.706  45.885 107.293  1.00 19.49           C  
ATOM   3431  CG  ASN B 121       6.699  46.720 108.082  1.00 21.07           C  
ATOM   3432  OD1 ASN B 121       7.070  47.837 107.667  1.00 23.08           O  
ATOM   3433  ND2 ASN B 121       7.123  46.203 109.233  1.00 25.34           N  
ATOM   3434  N   ILE B 122       2.950  46.712 104.921  1.00 16.08           N  
ATOM   3435  CA  ILE B 122       2.035  46.136 103.926  1.00 15.40           C  
ATOM   3436  C   ILE B 122       2.253  46.855 102.584  1.00 14.96           C  
ATOM   3437  O   ILE B 122       1.969  48.048 102.493  1.00 14.66           O  
ATOM   3438  CB  ILE B 122       0.576  46.363 104.369  1.00 15.67           C  
ATOM   3439  CG1 ILE B 122       0.374  45.831 105.787  1.00 16.73           C  
ATOM   3440  CG2 ILE B 122      -0.407  45.707 103.371  1.00 15.73           C  
ATOM   3441  CD1 ILE B 122      -0.549  46.658 106.614  1.00 23.38           C  
ATOM   3442  N   PRO B 123       2.734  46.168 101.545  1.00 14.43           N  
ATOM   3443  CA  PRO B 123       3.193  44.781 101.572  1.00 14.62           C  
ATOM   3444  C   PRO B 123       4.450  44.621 102.416  1.00 14.20           C  
ATOM   3445  O   PRO B 123       5.134  45.618 102.745  1.00 15.24           O  
ATOM   3446  CB  PRO B 123       3.542  44.513 100.085  1.00 14.58           C  
ATOM   3447  CG  PRO B 123       2.769  45.544  99.316  1.00 14.09           C  
ATOM   3448  CD  PRO B 123       2.880  46.759 100.202  1.00 14.93           C  
ATOM   3449  N   ASP B 124       4.776  43.381 102.756  1.00 13.03           N  
ATOM   3450  CA  ASP B 124       6.007  43.115 103.463  1.00 13.44           C  
ATOM   3451  C   ASP B 124       7.188  43.085 102.480  1.00 12.91           C  
ATOM   3452  O   ASP B 124       7.009  43.392 101.303  1.00 13.92           O  
ATOM   3453  CB  ASP B 124       5.908  41.843 104.314  1.00 13.79           C  
ATOM   3454  CG  ASP B 124       5.903  40.572 103.502  1.00 15.51           C  
ATOM   3455  OD1 ASP B 124       5.693  39.479 104.124  1.00 16.29           O  
ATOM   3456  OD2 ASP B 124       6.123  40.550 102.266  1.00 15.32           O  
ATOM   3457  N   ASN B 125       8.377  42.716 102.948  1.00 13.10           N  
ATOM   3458  CA  ASN B 125       9.568  42.825 102.097  1.00 13.24           C  
ATOM   3459  C   ASN B 125       9.545  41.883 100.902  1.00 13.38           C  
ATOM   3460  O   ASN B 125      10.336  42.032  99.947  1.00 13.12           O  
ATOM   3461  CB  ASN B 125      10.825  42.580 102.924  1.00 13.71           C  
ATOM   3462  CG  ASN B 125      11.094  43.693 103.887  1.00 13.39           C  
ATOM   3463  OD1 ASN B 125      10.382  44.698 103.922  1.00 16.66           O  
ATOM   3464  ND2 ASN B 125      12.170  43.541 104.664  1.00 16.18           N  
ATOM   3465  N   PHE B 126       8.636  40.903 100.965  1.00 12.69           N  
ATOM   3466  CA  PHE B 126       8.503  39.876  99.932  1.00 13.44           C  
ATOM   3467  C   PHE B 126       7.284  40.102  99.045  1.00 13.73           C  
ATOM   3468  O   PHE B 126       6.956  39.247  98.228  1.00 14.23           O  
ATOM   3469  CB  PHE B 126       8.485  38.486 100.609  1.00 13.19           C  
ATOM   3470  CG  PHE B 126       9.697  38.257 101.463  1.00 13.46           C  
ATOM   3471  CD1 PHE B 126       9.681  38.573 102.820  1.00 16.53           C  
ATOM   3472  CD2 PHE B 126      10.891  37.795 100.900  1.00 13.48           C  
ATOM   3473  CE1 PHE B 126      10.834  38.398 103.605  1.00 16.43           C  
ATOM   3474  CE2 PHE B 126      12.043  37.631 101.667  1.00 15.89           C  
ATOM   3475  CZ  PHE B 126      12.017  37.939 103.023  1.00 17.78           C  
ATOM   3476  N   GLY B 127       6.628  41.244  99.223  1.00 13.91           N  
ATOM   3477  CA  GLY B 127       5.431  41.571  98.452  1.00 14.12           C  
ATOM   3478  C   GLY B 127       4.155  40.917  98.950  1.00 13.93           C  
ATOM   3479  O   GLY B 127       3.121  41.010  98.280  1.00 14.53           O  
ATOM   3480  N   ASN B 128       4.221  40.270 100.116  1.00 14.21           N  
ATOM   3481  CA  ASN B 128       3.043  39.609 100.697  1.00 14.97           C  
ATOM   3482  C   ASN B 128       2.081  40.618 101.300  1.00 14.62           C  
ATOM   3483  O   ASN B 128       2.513  41.538 101.966  1.00 13.75           O  
ATOM   3484  CB  ASN B 128       3.458  38.631 101.799  1.00 14.41           C  
ATOM   3485  CG  ASN B 128       4.342  37.507 101.301  1.00 16.68           C  
ATOM   3486  OD1 ASN B 128       4.052  36.875 100.292  1.00 18.20           O  
ATOM   3487  ND2 ASN B 128       5.414  37.233 102.036  1.00 17.71           N  
ATOM   3488  N   VAL B 129       0.776  40.420 101.072  1.00 15.32           N  
ATOM   3489  CA  VAL B 129      -0.276  41.188 101.716  1.00 15.64           C  
ATOM   3490  C   VAL B 129      -1.326  40.179 102.224  1.00 16.77           C  
ATOM   3491  O   VAL B 129      -1.808  39.351 101.453  1.00 16.80           O  
ATOM   3492  CB  VAL B 129      -0.930  42.175 100.713  1.00 15.28           C  
ATOM   3493  CG1 VAL B 129      -2.030  42.999 101.386  1.00 16.44           C  
ATOM   3494  CG2 VAL B 129       0.127  43.119 100.073  1.00 16.12           C  
ATOM   3495  N   SER B 130      -1.660  40.244 103.507  1.00 17.63           N  
ATOM   3496  CA  SER B 130      -2.658  39.322 104.056  1.00 19.56           C  
ATOM   3497  C   SER B 130      -4.043  39.614 103.467  1.00 19.77           C  
ATOM   3498  O   SER B 130      -4.340  40.750 103.108  1.00 18.61           O  
ATOM   3499  CB  SER B 130      -2.714  39.439 105.577  1.00 19.81           C  
ATOM   3500  OG  SER B 130      -3.343  40.650 105.949  1.00 22.84           O  
ATOM   3501  N   PRO B 131      -4.904  38.603 103.371  1.00 20.80           N  
ATOM   3502  CA  PRO B 131      -6.255  38.836 102.879  1.00 21.71           C  
ATOM   3503  C   PRO B 131      -6.958  39.966 103.637  1.00 21.98           C  
ATOM   3504  O   PRO B 131      -7.631  40.784 103.018  1.00 22.83           O  
ATOM   3505  CB  PRO B 131      -6.955  37.500 103.152  1.00 21.41           C  
ATOM   3506  CG  PRO B 131      -5.845  36.496 103.086  1.00 21.87           C  
ATOM   3507  CD  PRO B 131      -4.667  37.184 103.705  1.00 21.06           C  
ATOM   3508  N   GLU B 132      -6.760  40.022 104.951  1.00 22.14           N  
ATOM   3509  CA  GLU B 132      -7.414  41.015 105.814  1.00 23.18           C  
ATOM   3510  C   GLU B 132      -6.932  42.442 105.603  1.00 22.37           C  
ATOM   3511  O   GLU B 132      -7.661  43.389 105.891  1.00 23.22           O  
ATOM   3512  CB  GLU B 132      -7.270  40.650 107.295  1.00 23.90           C  
ATOM   3513  CG  GLU B 132      -6.041  39.818 107.630  1.00 28.39           C  
ATOM   3514  CD  GLU B 132      -6.209  38.351 107.248  1.00 32.81           C  
ATOM   3515  OE1 GLU B 132      -7.365  37.892 107.074  1.00 35.92           O  
ATOM   3516  OE2 GLU B 132      -5.181  37.657 107.119  1.00 35.09           O  
ATOM   3517  N   MET B 133      -5.706  42.593 105.110  1.00 20.84           N  
ATOM   3518  CA  MET B 133      -5.131  43.923 104.900  1.00 19.87           C  
ATOM   3519  C   MET B 133      -5.218  44.382 103.447  1.00 18.92           C  
ATOM   3520  O   MET B 133      -4.855  45.517 103.125  1.00 18.61           O  
ATOM   3521  CB  MET B 133      -3.661  43.939 105.313  1.00 19.67           C  
ATOM   3522  CG  MET B 133      -3.434  43.823 106.809  1.00 21.42           C  
ATOM   3523  SD  MET B 133      -4.356  45.048 107.771  1.00 24.39           S  
ATOM   3524  CE  MET B 133      -3.669  46.596 107.233  1.00 27.19           C  
ATOM   3525  N   THR B 134      -5.679  43.501 102.566  1.00 18.23           N  
ATOM   3526  CA  THR B 134      -5.727  43.821 101.157  1.00 18.24           C  
ATOM   3527  C   THR B 134      -6.543  45.095 100.902  1.00 16.59           C  
ATOM   3528  O   THR B 134      -6.095  46.009 100.203  1.00 15.55           O  
ATOM   3529  CB  THR B 134      -6.306  42.609 100.382  1.00 20.30           C  
ATOM   3530  OG1 THR B 134      -5.354  41.532 100.435  1.00 23.52           O  
ATOM   3531  CG2 THR B 134      -6.386  42.897  98.920  1.00 22.29           C  
ATOM   3532  N   LEU B 135      -7.734  45.161 101.477  1.00 15.41           N  
ATOM   3533  CA  LEU B 135      -8.602  46.289 101.203  1.00 14.79           C  
ATOM   3534  C   LEU B 135      -8.139  47.561 101.910  1.00 14.27           C  
ATOM   3535  O   LEU B 135      -8.386  48.668 101.424  1.00 14.36           O  
ATOM   3536  CB  LEU B 135     -10.055  45.960 101.572  1.00 14.11           C  
ATOM   3537  CG  LEU B 135     -10.681  44.786 100.801  1.00 13.62           C  
ATOM   3538  CD1 LEU B 135     -12.140  44.584 101.203  1.00 13.85           C  
ATOM   3539  CD2 LEU B 135     -10.544  44.983  99.289  1.00 16.03           C  
ATOM   3540  N   VAL B 136      -7.493  47.396 103.065  1.00 13.99           N  
ATOM   3541  CA  VAL B 136      -6.823  48.515 103.762  1.00 14.52           C  
ATOM   3542  C   VAL B 136      -5.709  49.141 102.901  1.00 14.05           C  
ATOM   3543  O   VAL B 136      -5.520  50.376 102.896  1.00 14.80           O  
ATOM   3544  CB  VAL B 136      -6.284  48.068 105.146  1.00 14.09           C  
ATOM   3545  CG1 VAL B 136      -5.563  49.220 105.848  1.00 15.63           C  
ATOM   3546  CG2 VAL B 136      -7.441  47.545 106.036  1.00 14.34           C  
ATOM   3547  N   LEU B 137      -4.982  48.303 102.169  1.00 13.78           N  
ATOM   3548  CA  LEU B 137      -3.968  48.792 101.244  1.00 13.80           C  
ATOM   3549  C   LEU B 137      -4.643  49.549 100.080  1.00 14.15           C  
ATOM   3550  O   LEU B 137      -4.166  50.621  99.679  1.00 14.60           O  
ATOM   3551  CB  LEU B 137      -3.103  47.633 100.726  1.00 13.54           C  
ATOM   3552  CG  LEU B 137      -1.997  48.037  99.751  1.00 12.96           C  
ATOM   3553  CD1 LEU B 137      -1.014  49.022 100.400  1.00 15.92           C  
ATOM   3554  CD2 LEU B 137      -1.270  46.783  99.242  1.00 14.02           C  
ATOM   3555  N   HIS B 138      -5.735  48.990  99.538  1.00 13.93           N  
ATOM   3556  CA  HIS B 138      -6.415  49.629  98.408  1.00 14.40           C  
ATOM   3557  C   HIS B 138      -6.947  51.000  98.819  1.00 14.81           C  
ATOM   3558  O   HIS B 138      -6.871  51.954  98.051  1.00 15.33           O  
ATOM   3559  CB  HIS B 138      -7.588  48.772  97.899  1.00 14.10           C  
ATOM   3560  CG  HIS B 138      -7.183  47.401  97.454  1.00 14.82           C  
ATOM   3561  ND1 HIS B 138      -8.097  46.390  97.261  1.00 16.34           N  
ATOM   3562  CD2 HIS B 138      -5.966  46.866  97.196  1.00 16.03           C  
ATOM   3563  CE1 HIS B 138      -7.464  45.292  96.889  1.00 17.08           C  
ATOM   3564  NE2 HIS B 138      -6.170  45.552  96.841  1.00 17.29           N  
ATOM   3565  N   LEU B 139      -7.494  51.079 100.029  1.00 14.46           N  
ATOM   3566  CA  LEU B 139      -8.003  52.341 100.537  1.00 15.00           C  
ATOM   3567  C   LEU B 139      -6.850  53.339 100.657  1.00 14.68           C  
ATOM   3568  O   LEU B 139      -7.010  54.518 100.339  1.00 15.43           O  
ATOM   3569  CB  LEU B 139      -8.699  52.136 101.880  1.00 14.37           C  
ATOM   3570  CG  LEU B 139      -9.279  53.409 102.495  1.00 15.79           C  
ATOM   3571  CD1 LEU B 139     -10.167  54.174 101.503  1.00 16.42           C  
ATOM   3572  CD2 LEU B 139     -10.087  53.063 103.755  1.00 16.15           C  
ATOM   3573  N   ALA B 140      -5.684  52.865 101.103  1.00 14.77           N  
ATOM   3574  CA  ALA B 140      -4.495  53.733 101.148  1.00 14.72           C  
ATOM   3575  C   ALA B 140      -4.146  54.276  99.754  1.00 15.40           C  
ATOM   3576  O   ALA B 140      -3.755  55.422  99.612  1.00 15.40           O  
ATOM   3577  CB  ALA B 140      -3.310  52.988 101.746  1.00 14.18           C  
ATOM   3578  N   TRP B 141      -4.303  53.441  98.727  1.00 15.34           N  
ATOM   3579  CA  TRP B 141      -4.037  53.881  97.358  1.00 15.73           C  
ATOM   3580  C   TRP B 141      -4.964  55.009  96.922  1.00 15.90           C  
ATOM   3581  O   TRP B 141      -4.539  55.970  96.267  1.00 15.86           O  
ATOM   3582  CB  TRP B 141      -4.174  52.711  96.388  1.00 15.59           C  
ATOM   3583  CG  TRP B 141      -3.061  51.694  96.498  1.00 15.45           C  
ATOM   3584  CD1 TRP B 141      -1.826  51.852  97.086  1.00 16.54           C  
ATOM   3585  CD2 TRP B 141      -3.086  50.376  95.965  1.00 14.13           C  
ATOM   3586  NE1 TRP B 141      -1.092  50.693  96.964  1.00 15.23           N  
ATOM   3587  CE2 TRP B 141      -1.840  49.767  96.276  1.00 15.51           C  
ATOM   3588  CE3 TRP B 141      -4.056  49.628  95.272  1.00 14.95           C  
ATOM   3589  CZ2 TRP B 141      -1.534  48.452  95.901  1.00 15.70           C  
ATOM   3590  CZ3 TRP B 141      -3.752  48.329  94.889  1.00 16.24           C  
ATOM   3591  CH2 TRP B 141      -2.496  47.756  95.196  1.00 16.32           C  
ATOM   3592  N   VAL B 142      -6.233  54.890  97.296  1.00 15.18           N  
ATOM   3593  CA  VAL B 142      -7.236  55.913  96.977  1.00 15.43           C  
ATOM   3594  C   VAL B 142      -6.858  57.229  97.680  1.00 15.34           C  
ATOM   3595  O   VAL B 142      -6.793  58.289  97.039  1.00 14.95           O  
ATOM   3596  CB  VAL B 142      -8.647  55.450  97.400  1.00 15.19           C  
ATOM   3597  CG1 VAL B 142      -9.664  56.600  97.291  1.00 15.51           C  
ATOM   3598  CG2 VAL B 142      -9.088  54.229  96.555  1.00 15.54           C  
ATOM   3599  N   ALA B 143      -6.578  57.158  98.990  1.00 14.53           N  
ATOM   3600  CA  ALA B 143      -6.214  58.355  99.760  1.00 14.91           C  
ATOM   3601  C   ALA B 143      -4.894  58.939  99.285  1.00 14.99           C  
ATOM   3602  O   ALA B 143      -4.734  60.160  99.223  1.00 15.28           O  
ATOM   3603  CB  ALA B 143      -6.098  58.035 101.252  1.00 14.39           C  
ATOM   3604  N   CYS B 144      -3.930  58.065  98.995  1.00 14.75           N  
ATOM   3605  CA  CYS B 144      -2.638  58.513  98.518  1.00 16.02           C  
ATOM   3606  C   CYS B 144      -2.753  59.294  97.189  1.00 15.88           C  
ATOM   3607  O   CYS B 144      -1.888  60.121  96.874  1.00 16.06           O  
ATOM   3608  CB  CYS B 144      -1.686  57.318  98.378  1.00 15.07           C  
ATOM   3609  SG  CYS B 144       0.020  57.833  98.185  1.00 17.41           S  
ATOM   3610  N   GLY B 145      -3.812  59.036  96.424  1.00 16.12           N  
ATOM   3611  CA  GLY B 145      -4.085  59.815  95.200  1.00 16.10           C  
ATOM   3612  C   GLY B 145      -4.121  61.312  95.490  1.00 15.89           C  
ATOM   3613  O   GLY B 145      -3.583  62.120  94.730  1.00 15.68           O  
ATOM   3614  N   TYR B 146      -4.709  61.685  96.627  1.00 14.71           N  
ATOM   3615  CA  TYR B 146      -4.705  63.090  97.040  1.00 15.09           C  
ATOM   3616  C   TYR B 146      -3.293  63.584  97.321  1.00 15.19           C  
ATOM   3617  O   TYR B 146      -2.900  64.655  96.848  1.00 15.54           O  
ATOM   3618  CB  TYR B 146      -5.585  63.265  98.281  1.00 14.93           C  
ATOM   3619  CG  TYR B 146      -5.555  64.650  98.884  1.00 16.06           C  
ATOM   3620  CD1 TYR B 146      -6.325  65.675  98.353  1.00 17.10           C  
ATOM   3621  CD2 TYR B 146      -4.739  64.929  99.996  1.00 15.02           C  
ATOM   3622  CE1 TYR B 146      -6.301  66.952  98.921  1.00 17.66           C  
ATOM   3623  CE2 TYR B 146      -4.718  66.189 100.564  1.00 17.37           C  
ATOM   3624  CZ  TYR B 146      -5.487  67.194 100.023  1.00 16.50           C  
ATOM   3625  OH  TYR B 146      -5.453  68.453 100.597  1.00 20.12           O  
ATOM   3626  N   ILE B 147      -2.521  62.814  98.088  1.00 15.11           N  
ATOM   3627  CA  ILE B 147      -1.162  63.227  98.428  1.00 14.20           C  
ATOM   3628  C   ILE B 147      -0.325  63.421  97.157  1.00 14.05           C  
ATOM   3629  O   ILE B 147       0.360  64.435  96.992  1.00 14.11           O  
ATOM   3630  CB  ILE B 147      -0.468  62.168  99.336  1.00 14.06           C  
ATOM   3631  CG1 ILE B 147      -1.272  61.909 100.628  1.00 15.85           C  
ATOM   3632  CG2 ILE B 147       0.980  62.577  99.652  1.00 15.47           C  
ATOM   3633  CD1 ILE B 147      -1.530  63.109 101.468  1.00 17.19           C  
ATOM   3634  N   ILE B 148      -0.407  62.460  96.250  1.00 13.92           N  
ATOM   3635  CA  ILE B 148       0.406  62.546  95.037  1.00 14.42           C  
ATOM   3636  C   ILE B 148      -0.074  63.701  94.132  1.00 14.95           C  
ATOM   3637  O   ILE B 148       0.742  64.489  93.649  1.00 15.12           O  
ATOM   3638  CB  ILE B 148       0.411  61.194  94.324  1.00 14.16           C  
ATOM   3639  CG1 ILE B 148       1.233  60.211  95.172  1.00 15.10           C  
ATOM   3640  CG2 ILE B 148       0.984  61.366  92.933  1.00 15.19           C  
ATOM   3641  CD1 ILE B 148       1.326  58.775  94.623  1.00 15.41           C  
ATOM   3642  N   TRP B 149      -1.391  63.826  93.942  1.00 15.06           N  
ATOM   3643  CA  TRP B 149      -1.937  64.954  93.166  1.00 14.90           C  
ATOM   3644  C   TRP B 149      -1.431  66.289  93.732  1.00 15.37           C  
ATOM   3645  O   TRP B 149      -0.857  67.111  93.005  1.00 15.82           O  
ATOM   3646  CB  TRP B 149      -3.475  64.890  93.096  1.00 15.11           C  
ATOM   3647  CG  TRP B 149      -4.145  66.217  92.802  1.00 14.55           C  
ATOM   3648  CD1 TRP B 149      -3.796  67.142  91.854  1.00 15.25           C  
ATOM   3649  CD2 TRP B 149      -5.286  66.742  93.468  1.00 14.97           C  
ATOM   3650  NE1 TRP B 149      -4.659  68.217  91.896  1.00 15.75           N  
ATOM   3651  CE2 TRP B 149      -5.580  68.002  92.888  1.00 15.90           C  
ATOM   3652  CE3 TRP B 149      -6.089  66.280  94.511  1.00 16.52           C  
ATOM   3653  CZ2 TRP B 149      -6.655  68.791  93.308  1.00 17.23           C  
ATOM   3654  CZ3 TRP B 149      -7.153  67.056  94.930  1.00 16.46           C  
ATOM   3655  CH2 TRP B 149      -7.425  68.312  94.333  1.00 16.13           C  
ATOM   3656  N   GLN B 150      -1.596  66.489  95.039  1.00 14.34           N  
ATOM   3657  CA  GLN B 150      -1.268  67.775  95.653  1.00 14.14           C  
ATOM   3658  C   GLN B 150       0.193  68.140  95.503  1.00 14.53           C  
ATOM   3659  O   GLN B 150       0.542  69.319  95.352  1.00 15.20           O  
ATOM   3660  CB  GLN B 150      -1.620  67.745  97.130  1.00 14.40           C  
ATOM   3661  CG  GLN B 150      -3.113  67.767  97.370  1.00 14.59           C  
ATOM   3662  CD  GLN B 150      -3.743  69.123  97.076  1.00 17.38           C  
ATOM   3663  OE1 GLN B 150      -3.320  70.136  97.627  1.00 17.78           O  
ATOM   3664  NE2 GLN B 150      -4.756  69.141  96.221  1.00 18.87           N  
ATOM   3665  N   ASN B 151       1.037  67.120  95.554  1.00 14.15           N  
ATOM   3666  CA  ASN B 151       2.471  67.352  95.658  1.00 14.34           C  
ATOM   3667  C   ASN B 151       3.248  67.136  94.375  1.00 14.54           C  
ATOM   3668  O   ASN B 151       4.476  67.255  94.356  1.00 15.11           O  
ATOM   3669  CB  ASN B 151       3.054  66.514  96.803  1.00 14.69           C  
ATOM   3670  CG  ASN B 151       2.582  67.010  98.155  1.00 15.30           C  
ATOM   3671  OD1 ASN B 151       3.134  67.982  98.702  1.00 18.42           O  
ATOM   3672  ND2 ASN B 151       1.542  66.385  98.688  1.00 15.42           N  
ATOM   3673  N   SER B 152       2.540  66.851  93.285  1.00 14.43           N  
ATOM   3674  CA  SER B 152       3.216  66.610  92.009  1.00 14.18           C  
ATOM   3675  C   SER B 152       3.654  67.875  91.303  1.00 13.64           C  
ATOM   3676  O   SER B 152       2.984  68.901  91.348  1.00 14.27           O  
ATOM   3677  CB  SER B 152       2.345  65.760  91.069  1.00 13.99           C  
ATOM   3678  OG  SER B 152       2.258  64.430  91.571  1.00 14.69           O  
ATOM   3679  N   THR B 153       4.814  67.782  90.653  1.00 13.37           N  
ATOM   3680  CA  THR B 153       5.292  68.815  89.738  1.00 13.89           C  
ATOM   3681  C   THR B 153       5.879  68.082  88.535  1.00 13.27           C  
ATOM   3682  O   THR B 153       5.974  66.844  88.539  1.00 13.01           O  
ATOM   3683  CB  THR B 153       6.410  69.713  90.365  1.00 14.21           C  
ATOM   3684  OG1 THR B 153       7.626  68.963  90.485  1.00 14.74           O  
ATOM   3685  CG2 THR B 153       6.071  70.156  91.802  1.00 13.77           C  
ATOM   3686  N   GLU B 154       6.275  68.837  87.517  1.00 13.77           N  
ATOM   3687  CA  GLU B 154       6.907  68.227  86.351  1.00 14.44           C  
ATOM   3688  C   GLU B 154       8.172  67.458  86.712  1.00 14.70           C  
ATOM   3689  O   GLU B 154       8.562  66.543  85.992  1.00 14.65           O  
ATOM   3690  CB  GLU B 154       7.180  69.260  85.275  1.00 13.99           C  
ATOM   3691  CG  GLU B 154       5.893  69.666  84.563  1.00 14.11           C  
ATOM   3692  CD  GLU B 154       5.962  71.018  83.887  1.00 17.99           C  
ATOM   3693  OE1 GLU B 154       5.919  71.041  82.641  1.00 15.96           O  
ATOM   3694  OE2 GLU B 154       6.049  72.055  84.599  1.00 18.49           O  
ATOM   3695  N   ASP B 155       8.780  67.798  87.845  1.00 14.68           N  
ATOM   3696  CA  ASP B 155       9.979  67.128  88.304  1.00 16.16           C  
ATOM   3697  C   ASP B 155       9.749  65.937  89.227  1.00 16.07           C  
ATOM   3698  O   ASP B 155      10.743  65.339  89.677  1.00 18.02           O  
ATOM   3699  CB AASP B 155      10.874  68.156  89.007  0.50 16.70           C  
ATOM   3700  CG AASP B 155      12.341  67.843  88.885  0.50 19.60           C  
ATOM   3701  OD1AASP B 155      13.072  68.112  89.863  0.50 23.26           O  
ATOM   3702  OD2AASP B 155      12.862  67.354  87.861  0.50 22.09           O  
ATOM   3703  CB BASP B 155      10.918  68.100  89.020  0.50 16.08           C  
ATOM   3704  CG BASP B 155      11.611  69.037  88.077  0.50 16.78           C  
ATOM   3705  OD1BASP B 155      12.175  70.032  88.567  0.50 20.88           O  
ATOM   3706  OD2BASP B 155      11.664  68.868  86.845  0.50 19.03           O  
ATOM   3707  N   THR B 156       8.498  65.570  89.518  1.00 15.08           N  
ATOM   3708  CA  THR B 156       8.244  64.420  90.384  1.00 15.29           C  
ATOM   3709  C   THR B 156       7.548  63.287  89.648  1.00 14.93           C  
ATOM   3710  O   THR B 156       6.941  63.470  88.585  1.00 15.17           O  
ATOM   3711  CB  THR B 156       7.357  64.782  91.626  1.00 15.38           C  
ATOM   3712  OG1 THR B 156       6.022  65.114  91.201  1.00 15.31           O  
ATOM   3713  CG2 THR B 156       7.893  66.016  92.372  1.00 15.45           C  
ATOM   3714  N   TRP B 157       7.583  62.111  90.266  1.00 14.42           N  
ATOM   3715  CA  TRP B 157       7.046  60.925  89.648  1.00 14.05           C  
ATOM   3716  C   TRP B 157       6.736  59.938  90.779  1.00 13.94           C  
ATOM   3717  O   TRP B 157       7.419  58.940  90.958  1.00 14.70           O  
ATOM   3718  CB  TRP B 157       8.081  60.335  88.697  1.00 14.28           C  
ATOM   3719  CG  TRP B 157       7.529  59.385  87.670  1.00 13.40           C  
ATOM   3720  CD1 TRP B 157       6.318  58.737  87.683  1.00 15.74           C  
ATOM   3721  CD2 TRP B 157       8.203  58.947  86.484  1.00 13.72           C  
ATOM   3722  NE1 TRP B 157       6.183  57.951  86.558  1.00 17.02           N  
ATOM   3723  CE2 TRP B 157       7.336  58.051  85.810  1.00 14.54           C  
ATOM   3724  CE3 TRP B 157       9.464  59.219  85.921  1.00 14.34           C  
ATOM   3725  CZ2 TRP B 157       7.665  57.456  84.585  1.00 15.62           C  
ATOM   3726  CZ3 TRP B 157       9.798  58.613  84.687  1.00 16.07           C  
ATOM   3727  CH2 TRP B 157       8.901  57.739  84.045  1.00 14.28           C  
ATOM   3728  N   TYR B 158       5.666  60.212  91.526  1.00 13.79           N  
ATOM   3729  CA  TYR B 158       5.461  59.473  92.770  1.00 14.12           C  
ATOM   3730  C   TYR B 158       4.665  58.204  92.615  1.00 14.91           C  
ATOM   3731  O   TYR B 158       3.610  58.184  91.934  1.00 14.68           O  
ATOM   3732  CB  TYR B 158       4.725  60.332  93.792  1.00 15.04           C  
ATOM   3733  CG  TYR B 158       5.485  61.510  94.374  1.00 13.21           C  
ATOM   3734  CD1 TYR B 158       5.029  62.832  94.166  1.00 15.73           C  
ATOM   3735  CD2 TYR B 158       6.625  61.311  95.182  1.00 14.24           C  
ATOM   3736  CE1 TYR B 158       5.712  63.924  94.728  1.00 17.80           C  
ATOM   3737  CE2 TYR B 158       7.280  62.373  95.746  1.00 17.70           C  
ATOM   3738  CZ  TYR B 158       6.827  63.671  95.519  1.00 17.74           C  
ATOM   3739  OH  TYR B 158       7.532  64.701  96.105  1.00 17.87           O  
ATOM   3740  N   LYS B 159       5.135  57.161  93.295  1.00 14.41           N  
ATOM   3741  CA  LYS B 159       4.398  55.909  93.465  1.00 15.58           C  
ATOM   3742  C   LYS B 159       4.332  55.603  94.954  1.00 15.53           C  
ATOM   3743  O   LYS B 159       5.265  55.919  95.697  1.00 16.73           O  
ATOM   3744  CB  LYS B 159       5.148  54.758  92.791  1.00 16.53           C  
ATOM   3745  CG  LYS B 159       5.422  54.938  91.300  1.00 18.32           C  
ATOM   3746  CD  LYS B 159       4.167  54.662  90.490  1.00 18.64           C  
ATOM   3747  CE  LYS B 159       4.516  54.769  89.027  1.00 18.07           C  
ATOM   3748  NZ  LYS B 159       3.349  54.391  88.226  1.00 19.16           N  
ATOM   3749  N   MET B 160       3.249  54.989  95.409  1.00 15.31           N  
ATOM   3750  CA  MET B 160       3.233  54.544  96.805  1.00 14.80           C  
ATOM   3751  C   MET B 160       3.882  53.167  96.973  1.00 14.26           C  
ATOM   3752  O   MET B 160       3.437  52.174  96.380  1.00 15.70           O  
ATOM   3753  CB  MET B 160       1.804  54.508  97.337  1.00 14.48           C  
ATOM   3754  CG  MET B 160       1.763  54.117  98.807  1.00 15.32           C  
ATOM   3755  SD  MET B 160       0.097  54.124  99.475  1.00 15.49           S  
ATOM   3756  CE  MET B 160       0.208  52.618 100.452  1.00 14.76           C  
ATOM   3757  N   VAL B 161       4.928  53.096  97.794  1.00 13.69           N  
ATOM   3758  CA  VAL B 161       5.652  51.849  98.014  1.00 13.78           C  
ATOM   3759  C   VAL B 161       4.898  50.910  98.939  1.00 14.35           C  
ATOM   3760  O   VAL B 161       4.736  49.718  98.636  1.00 14.62           O  
ATOM   3761  CB  VAL B 161       7.031  52.138  98.657  1.00 14.00           C  
ATOM   3762  CG1 VAL B 161       7.752  50.834  99.012  1.00 14.77           C  
ATOM   3763  CG2 VAL B 161       7.907  53.002  97.704  1.00 14.40           C  
ATOM   3764  N   LYS B 162       4.424  51.434 100.068  1.00 14.27           N  
ATOM   3765  CA  LYS B 162       3.849  50.555 101.104  1.00 14.07           C  
ATOM   3766  C   LYS B 162       3.207  51.369 102.202  1.00 13.85           C  
ATOM   3767  O   LYS B 162       3.449  52.578 102.329  1.00 14.23           O  
ATOM   3768  CB  LYS B 162       4.950  49.678 101.732  1.00 14.43           C  
ATOM   3769  CG  LYS B 162       5.981  50.474 102.529  1.00 14.95           C  
ATOM   3770  CD  LYS B 162       7.132  49.601 103.060  1.00 16.05           C  
ATOM   3771  CE  LYS B 162       6.730  48.848 104.288  1.00 20.57           C  
ATOM   3772  NZ  LYS B 162       8.022  48.418 104.961  1.00 21.48           N  
ATOM   3773  N   ILE B 163       2.415  50.676 103.013  1.00 12.75           N  
ATOM   3774  CA  ILE B 163       2.024  51.180 104.335  1.00 13.16           C  
ATOM   3775  C   ILE B 163       3.135  50.822 105.317  1.00 14.64           C  
ATOM   3776  O   ILE B 163       3.485  49.639 105.486  1.00 14.44           O  
ATOM   3777  CB  ILE B 163       0.698  50.522 104.785  1.00 13.03           C  
ATOM   3778  CG1 ILE B 163      -0.432  50.883 103.832  1.00 13.59           C  
ATOM   3779  CG2 ILE B 163       0.341  50.949 106.210  1.00 12.59           C  
ATOM   3780  CD1 ILE B 163      -1.661  50.006 104.018  1.00 13.69           C  
ATOM   3781  N   GLN B 164       3.688  51.839 105.959  1.00 14.37           N  
ATOM   3782  CA  GLN B 164       4.609  51.608 107.057  1.00 16.19           C  
ATOM   3783  C   GLN B 164       3.804  51.208 108.301  1.00 15.24           C  
ATOM   3784  O   GLN B 164       4.044  50.151 108.871  1.00 15.50           O  
ATOM   3785  CB  GLN B 164       5.500  52.833 107.312  1.00 16.55           C  
ATOM   3786  CG  GLN B 164       6.393  52.683 108.506  1.00 21.63           C  
ATOM   3787  CD  GLN B 164       7.300  53.881 108.729  1.00 27.78           C  
ATOM   3788  OE1 GLN B 164       7.143  54.622 109.724  1.00 33.04           O  
ATOM   3789  NE2 GLN B 164       8.265  54.060 107.839  1.00 29.54           N  
ATOM   3790  N   THR B 165       2.852  52.041 108.711  1.00 14.71           N  
ATOM   3791  CA  THR B 165       1.946  51.688 109.805  1.00 15.17           C  
ATOM   3792  C   THR B 165       0.558  52.173 109.477  1.00 15.01           C  
ATOM   3793  O   THR B 165       0.378  53.170 108.756  1.00 14.83           O  
ATOM   3794  CB  THR B 165       2.340  52.354 111.140  1.00 15.61           C  
ATOM   3795  OG1 THR B 165       2.525  53.766 110.951  1.00 16.56           O  
ATOM   3796  CG2 THR B 165       3.687  51.857 111.630  1.00 16.35           C  
ATOM   3797  N   VAL B 166      -0.427  51.474 110.028  1.00 14.08           N  
ATOM   3798  CA  VAL B 166      -1.815  51.964 110.014  1.00 14.42           C  
ATOM   3799  C   VAL B 166      -2.452  51.692 111.359  1.00 15.25           C  
ATOM   3800  O   VAL B 166      -2.244  50.627 111.950  1.00 14.76           O  
ATOM   3801  CB  VAL B 166      -2.623  51.336 108.868  1.00 14.69           C  
ATOM   3802  CG1 VAL B 166      -2.546  49.795 108.909  1.00 14.69           C  
ATOM   3803  CG2 VAL B 166      -4.094  51.836 108.878  1.00 14.54           C  
ATOM   3804  N   LYS B 167      -3.221  52.665 111.842  1.00 15.24           N  
ATOM   3805  CA  LYS B 167      -3.924  52.522 113.117  1.00 16.63           C  
ATOM   3806  C   LYS B 167      -5.297  53.173 112.980  1.00 16.43           C  
ATOM   3807  O   LYS B 167      -5.417  54.340 112.600  1.00 16.66           O  
ATOM   3808  CB  LYS B 167      -3.141  53.162 114.266  1.00 15.81           C  
ATOM   3809  CG  LYS B 167      -3.841  53.047 115.635  1.00 17.59           C  
ATOM   3810  CD  LYS B 167      -3.132  53.902 116.686  1.00 19.85           C  
ATOM   3811  CE  LYS B 167      -3.902  55.198 117.004  1.00 25.76           C  
ATOM   3812  NZ  LYS B 167      -4.293  55.973 115.771  1.00 29.49           N  
ATOM   3813  N   GLN B 168      -6.326  52.397 113.282  1.00 16.56           N  
ATOM   3814  CA  GLN B 168      -7.683  52.892 113.263  1.00 17.08           C  
ATOM   3815  C   GLN B 168      -7.973  53.778 114.478  1.00 17.44           C  
ATOM   3816  O   GLN B 168      -7.501  53.500 115.589  1.00 17.46           O  
ATOM   3817  CB  GLN B 168      -8.643  51.716 113.215  1.00 17.44           C  
ATOM   3818  CG  GLN B 168     -10.101  52.124 113.173  1.00 16.86           C  
ATOM   3819  CD  GLN B 168     -11.044  50.942 113.149  1.00 19.30           C  
ATOM   3820  OE1 GLN B 168     -10.681  49.826 113.553  1.00 19.81           O  
ATOM   3821  NE2 GLN B 168     -12.262  51.178 112.677  1.00 14.74           N  
ATOM   3822  N   VAL B 169      -8.719  54.857 114.240  1.00 17.19           N  
ATOM   3823  CA  VAL B 169      -9.247  55.708 115.299  1.00 17.63           C  
ATOM   3824  C   VAL B 169     -10.745  55.443 115.331  1.00 18.17           C  
ATOM   3825  O   VAL B 169     -11.451  55.676 114.349  1.00 17.44           O  
ATOM   3826  CB  VAL B 169      -8.976  57.211 115.049  1.00 17.55           C  
ATOM   3827  CG1 VAL B 169      -9.498  58.059 116.213  1.00 18.79           C  
ATOM   3828  CG2 VAL B 169      -7.480  57.461 114.835  1.00 17.56           C  
ATOM   3829  N   GLN B 170     -11.216  54.922 116.454  1.00 19.63           N  
ATOM   3830  CA  GLN B 170     -12.619  54.596 116.574  1.00 21.40           C  
ATOM   3831  C   GLN B 170     -13.388  55.896 116.771  1.00 21.85           C  
ATOM   3832  O   GLN B 170     -12.901  56.820 117.432  1.00 22.01           O  
ATOM   3833  CB  GLN B 170     -12.846  53.603 117.721  1.00 21.69           C  
ATOM   3834  CG  GLN B 170     -12.153  52.245 117.477  1.00 22.71           C  
ATOM   3835  CD  GLN B 170     -12.314  51.269 118.637  1.00 23.25           C  
ATOM   3836  OE1 GLN B 170     -12.392  51.681 119.797  1.00 26.75           O  
ATOM   3837  NE2 GLN B 170     -12.361  49.974 118.327  1.00 25.31           N  
ATOM   3838  N   ARG B 171     -14.565  55.974 116.156  1.00 22.60           N  
ATOM   3839  CA  ARG B 171     -15.386  57.182 116.176  1.00 23.34           C  
ATOM   3840  C   ARG B 171     -16.805  56.873 116.620  1.00 24.13           C  
ATOM   3841  O   ARG B 171     -17.246  55.723 116.540  1.00 24.29           O  
ATOM   3842  CB  ARG B 171     -15.458  57.795 114.781  1.00 23.19           C  
ATOM   3843  CG  ARG B 171     -14.156  58.366 114.256  1.00 22.47           C  
ATOM   3844  CD  ARG B 171     -14.220  58.731 112.789  1.00 23.11           C  
ATOM   3845  NE  ARG B 171     -15.195  59.786 112.530  1.00 22.53           N  
ATOM   3846  CZ  ARG B 171     -14.899  61.079 112.412  1.00 23.51           C  
ATOM   3847  NH1 ARG B 171     -13.650  61.511 112.538  1.00 22.19           N  
ATOM   3848  NH2 ARG B 171     -15.869  61.952 112.179  1.00 24.11           N  
ATOM   3849  N   ASN B 172     -17.512  57.916 117.060  1.00 25.23           N  
ATOM   3850  CA  ASN B 172     -18.947  57.851 117.381  1.00 26.40           C  
ATOM   3851  C   ASN B 172     -19.843  58.074 116.170  1.00 26.60           C  
ATOM   3852  O   ASN B 172     -21.066  57.873 116.228  1.00 27.21           O  
ATOM   3853  CB  ASN B 172     -19.281  58.883 118.452  1.00 26.70           C  
ATOM   3854  CG  ASN B 172     -18.752  58.496 119.802  1.00 28.84           C  
ATOM   3855  OD1 ASN B 172     -18.508  57.316 120.070  1.00 31.64           O  
ATOM   3856  ND2 ASN B 172     -18.572  59.483 120.671  1.00 31.42           N  
ATOM   3857  N   ASP B 173     -19.206  58.551 115.110  1.00 26.82           N  
ATOM   3858  CA  ASP B 173     -19.731  58.703 113.763  1.00 26.86           C  
ATOM   3859  C   ASP B 173     -19.914  57.371 113.047  1.00 26.18           C  
ATOM   3860  O   ASP B 173     -19.539  56.304 113.558  1.00 25.84           O  
ATOM   3861  CB  ASP B 173     -18.689  59.491 112.941  1.00 27.38           C  
ATOM   3862  CG  ASP B 173     -18.949  60.972 112.963  1.00 28.75           C  
ATOM   3863  OD1 ASP B 173     -18.218  61.718 112.289  1.00 29.47           O  
ATOM   3864  OD2 ASP B 173     -19.889  61.475 113.622  1.00 32.04           O  
ATOM   3865  N   ASP B 174     -20.464  57.460 111.840  1.00 24.79           N  
ATOM   3866  CA  ASP B 174     -20.520  56.335 110.926  1.00 24.02           C  
ATOM   3867  C   ASP B 174     -19.268  56.248 110.070  1.00 22.56           C  
ATOM   3868  O   ASP B 174     -19.140  55.335 109.273  1.00 21.59           O  
ATOM   3869  CB  ASP B 174     -21.721  56.471 110.000  1.00 24.70           C  
ATOM   3870  CG  ASP B 174     -23.022  56.221 110.701  1.00 26.90           C  
ATOM   3871  OD1 ASP B 174     -23.022  55.560 111.765  1.00 30.37           O  
ATOM   3872  OD2 ASP B 174     -24.107  56.644 110.251  1.00 29.56           O  
ATOM   3873  N   PHE B 175     -18.371  57.213 110.222  1.00 21.51           N  
ATOM   3874  CA  PHE B 175     -17.159  57.271 109.409  1.00 21.00           C  
ATOM   3875  C   PHE B 175     -16.049  56.396 109.964  1.00 19.55           C  
ATOM   3876  O   PHE B 175     -15.883  56.267 111.176  1.00 18.47           O  
ATOM   3877  CB  PHE B 175     -16.668  58.713 109.304  1.00 22.42           C  
ATOM   3878  CG  PHE B 175     -17.362  59.509 108.244  1.00 24.67           C  
ATOM   3879  CD1 PHE B 175     -18.611  60.079 108.480  1.00 27.42           C  
ATOM   3880  CD2 PHE B 175     -16.762  59.680 106.993  1.00 27.32           C  
ATOM   3881  CE1 PHE B 175     -19.260  60.815 107.479  1.00 28.13           C  
ATOM   3882  CE2 PHE B 175     -17.401  60.414 105.987  1.00 28.30           C  
ATOM   3883  CZ  PHE B 175     -18.642  60.982 106.230  1.00 26.48           C  
ATOM   3884  N   ILE B 176     -15.287  55.791 109.054  1.00 17.72           N  
ATOM   3885  CA  ILE B 176     -14.048  55.115 109.417  1.00 17.47           C  
ATOM   3886  C   ILE B 176     -12.937  56.153 109.380  1.00 16.58           C  
ATOM   3887  O   ILE B 176     -12.892  56.967 108.460  1.00 16.14           O  
ATOM   3888  CB  ILE B 176     -13.726  53.966 108.418  1.00 17.22           C  
ATOM   3889  CG1 ILE B 176     -14.887  52.968 108.335  1.00 17.78           C  
ATOM   3890  CG2 ILE B 176     -12.424  53.259 108.800  1.00 19.04           C  
ATOM   3891  CD1 ILE B 176     -15.230  52.283 109.654  1.00 19.41           C  
ATOM   3892  N   GLU B 177     -12.069  56.129 110.390  1.00 15.69           N  
ATOM   3893  CA  GLU B 177     -10.861  56.961 110.399  1.00 15.45           C  
ATOM   3894  C   GLU B 177      -9.637  56.077 110.572  1.00 15.43           C  
ATOM   3895  O   GLU B 177      -9.593  55.249 111.486  1.00 15.47           O  
ATOM   3896  CB  GLU B 177     -10.929  58.000 111.526  1.00 15.38           C  
ATOM   3897  CG  GLU B 177      -9.760  58.980 111.556  1.00 15.98           C  
ATOM   3898  CD  GLU B 177      -9.951  60.100 112.566  1.00 16.67           C  
ATOM   3899  OE1 GLU B 177      -8.979  60.841 112.821  1.00 18.64           O  
ATOM   3900  OE2 GLU B 177     -11.059  60.250 113.122  1.00 17.65           O  
ATOM   3901  N   LEU B 178      -8.670  56.245 109.672  1.00 15.23           N  
ATOM   3902  CA  LEU B 178      -7.413  55.508 109.717  1.00 15.60           C  
ATOM   3903  C   LEU B 178      -6.238  56.455 109.660  1.00 15.45           C  
ATOM   3904  O   LEU B 178      -6.188  57.353 108.824  1.00 16.13           O  
ATOM   3905  CB  LEU B 178      -7.314  54.502 108.559  1.00 16.86           C  
ATOM   3906  CG  LEU B 178      -8.426  53.448 108.477  1.00 17.51           C  
ATOM   3907  CD1 LEU B 178      -8.434  52.788 107.111  1.00 20.17           C  
ATOM   3908  CD2 LEU B 178      -8.261  52.401 109.566  1.00 22.60           C  
ATOM   3909  N   ASP B 179      -5.288  56.232 110.554  1.00 14.83           N  
ATOM   3910  CA  ASP B 179      -4.075  57.007 110.591  1.00 14.89           C  
ATOM   3911  C   ASP B 179      -2.994  56.164 109.911  1.00 14.63           C  
ATOM   3912  O   ASP B 179      -2.579  55.152 110.455  1.00 14.50           O  
ATOM   3913  CB  ASP B 179      -3.722  57.268 112.053  1.00 15.66           C  
ATOM   3914  CG  ASP B 179      -2.418  58.009 112.222  1.00 17.68           C  
ATOM   3915  OD1 ASP B 179      -2.147  58.433 113.380  1.00 18.73           O  
ATOM   3916  OD2 ASP B 179      -1.623  58.206 111.274  1.00 19.78           O  
ATOM   3917  N   TYR B 180      -2.591  56.567 108.707  1.00 13.25           N  
ATOM   3918  CA  TYR B 180      -1.543  55.867 107.956  1.00 13.97           C  
ATOM   3919  C   TYR B 180      -0.240  56.641 107.976  1.00 14.25           C  
ATOM   3920  O   TYR B 180      -0.235  57.874 107.889  1.00 14.85           O  
ATOM   3921  CB  TYR B 180      -1.910  55.773 106.475  1.00 13.87           C  
ATOM   3922  CG  TYR B 180      -3.050  54.899 106.044  1.00 14.29           C  
ATOM   3923  CD1 TYR B 180      -4.340  55.431 105.879  1.00 13.12           C  
ATOM   3924  CD2 TYR B 180      -2.832  53.572 105.706  1.00 14.47           C  
ATOM   3925  CE1 TYR B 180      -5.392  54.648 105.405  1.00 14.15           C  
ATOM   3926  CE2 TYR B 180      -3.874  52.777 105.239  1.00 14.40           C  
ATOM   3927  CZ  TYR B 180      -5.138  53.321 105.081  1.00 14.70           C  
ATOM   3928  OH  TYR B 180      -6.160  52.532 104.609  1.00 14.97           O  
ATOM   3929  N   THR B 181       0.881  55.914 108.059  1.00 13.40           N  
ATOM   3930  CA  THR B 181       2.156  56.416 107.544  1.00 14.29           C  
ATOM   3931  C   THR B 181       2.494  55.519 106.380  1.00 14.08           C  
ATOM   3932  O   THR B 181       2.506  54.283 106.511  1.00 14.03           O  
ATOM   3933  CB  THR B 181       3.274  56.367 108.608  1.00 14.32           C  
ATOM   3934  OG1 THR B 181       2.988  57.357 109.619  1.00 16.31           O  
ATOM   3935  CG2 THR B 181       4.618  56.804 107.987  1.00 16.19           C  
ATOM   3936  N   ILE B 182       2.738  56.152 105.240  1.00 14.32           N  
ATOM   3937  CA  ILE B 182       3.100  55.428 104.016  1.00 14.01           C  
ATOM   3938  C   ILE B 182       4.472  55.851 103.551  1.00 14.29           C  
ATOM   3939  O   ILE B 182       5.026  56.842 104.043  1.00 13.86           O  
ATOM   3940  CB  ILE B 182       2.041  55.663 102.911  1.00 14.79           C  
ATOM   3941  CG1 ILE B 182       2.027  57.150 102.514  1.00 16.07           C  
ATOM   3942  CG2 ILE B 182       0.657  55.177 103.384  1.00 14.25           C  
ATOM   3943  CD1 ILE B 182       1.056  57.500 101.430  1.00 19.70           C  
ATOM   3944  N   LEU B 183       5.022  55.089 102.613  1.00 12.76           N  
ATOM   3945  CA  LEU B 183       6.243  55.506 101.936  1.00 13.66           C  
ATOM   3946  C   LEU B 183       5.960  55.774 100.472  1.00 14.05           C  
ATOM   3947  O   LEU B 183       5.317  54.956  99.795  1.00 14.65           O  
ATOM   3948  CB  LEU B 183       7.343  54.433 102.031  1.00 13.22           C  
ATOM   3949  CG  LEU B 183       7.789  53.959 103.425  1.00 13.53           C  
ATOM   3950  CD1 LEU B 183       8.938  52.963 103.302  1.00 13.84           C  
ATOM   3951  CD2 LEU B 183       8.209  55.142 104.310  1.00 15.18           C  
ATOM   3952  N   LEU B 184       6.435  56.913  99.979  1.00 13.59           N  
ATOM   3953  CA  LEU B 184       6.387  57.222  98.551  1.00 14.42           C  
ATOM   3954  C   LEU B 184       7.755  56.995  97.924  1.00 14.00           C  
ATOM   3955  O   LEU B 184       8.776  57.178  98.578  1.00 14.87           O  
ATOM   3956  CB  LEU B 184       6.028  58.695  98.351  1.00 14.55           C  
ATOM   3957  CG  LEU B 184       4.682  59.153  98.892  1.00 16.68           C  
ATOM   3958  CD1 LEU B 184       4.562  60.647  98.603  1.00 18.84           C  
ATOM   3959  CD2 LEU B 184       3.589  58.378  98.208  1.00 18.60           C  
ATOM   3960  N   HIS B 185       7.767  56.578  96.664  1.00 13.13           N  
ATOM   3961  CA  HIS B 185       8.995  56.541  95.880  1.00 12.92           C  
ATOM   3962  C   HIS B 185       8.856  57.598  94.803  1.00 13.73           C  
ATOM   3963  O   HIS B 185       7.890  57.555  94.037  1.00 14.14           O  
ATOM   3964  CB  HIS B 185       9.134  55.164  95.212  1.00 12.95           C  
ATOM   3965  CG  HIS B 185      10.272  55.051  94.241  1.00 13.20           C  
ATOM   3966  ND1 HIS B 185      10.169  54.329  93.075  1.00 12.97           N  
ATOM   3967  CD2 HIS B 185      11.552  55.503  94.293  1.00 14.67           C  
ATOM   3968  CE1 HIS B 185      11.327  54.353  92.436  1.00 13.27           C  
ATOM   3969  NE2 HIS B 185      12.185  55.053  93.157  1.00 13.40           N  
ATOM   3970  N   ASN B 186       9.806  58.533  94.747  1.00 13.29           N  
ATOM   3971  CA  ASN B 186       9.815  59.524  93.686  1.00 13.20           C  
ATOM   3972  C   ASN B 186      10.764  58.986  92.631  1.00 12.88           C  
ATOM   3973  O   ASN B 186      11.974  59.011  92.828  1.00 12.77           O  
ATOM   3974  CB  ASN B 186      10.298  60.884  94.206  1.00 12.81           C  
ATOM   3975  CG  ASN B 186      10.280  61.950  93.129  1.00 14.97           C  
ATOM   3976  OD1 ASN B 186      10.019  61.669  91.940  1.00 14.56           O  
ATOM   3977  ND2 ASN B 186      10.584  63.190  93.535  1.00 15.75           N  
ATOM   3978  N   ILE B 187      10.225  58.431  91.545  1.00 12.33           N  
ATOM   3979  CA  ILE B 187      11.088  57.822  90.519  1.00 12.61           C  
ATOM   3980  C   ILE B 187      12.113  58.846  90.023  1.00 13.23           C  
ATOM   3981  O   ILE B 187      13.248  58.487  89.762  1.00 13.91           O  
ATOM   3982  CB  ILE B 187      10.265  57.239  89.342  1.00 12.91           C  
ATOM   3983  CG1 ILE B 187       9.443  56.039  89.826  1.00 13.91           C  
ATOM   3984  CG2 ILE B 187      11.187  56.829  88.156  1.00 13.77           C  
ATOM   3985  CD1 ILE B 187       8.417  55.561  88.802  1.00 15.95           C  
ATOM   3986  N   ALA B 188      11.707  60.113  89.879  1.00 12.84           N  
ATOM   3987  CA  ALA B 188      12.619  61.110  89.310  1.00 14.26           C  
ATOM   3988  C   ALA B 188      13.854  61.357  90.136  1.00 14.17           C  
ATOM   3989  O   ALA B 188      14.945  61.622  89.579  1.00 15.35           O  
ATOM   3990  CB  ALA B 188      11.877  62.430  89.064  1.00 14.49           C  
ATOM   3991  N   SER B 189      13.716  61.294  91.464  1.00 12.89           N  
ATOM   3992  CA  SER B 189      14.879  61.528  92.351  1.00 12.37           C  
ATOM   3993  C   SER B 189      15.427  60.247  92.961  1.00 11.78           C  
ATOM   3994  O   SER B 189      16.503  60.268  93.585  1.00 11.45           O  
ATOM   3995  CB  SER B 189      14.500  62.428  93.519  1.00 13.21           C  
ATOM   3996  OG  SER B 189      13.532  61.760  94.312  1.00 13.03           O  
ATOM   3997  N   GLN B 190      14.662  59.166  92.779  1.00 11.50           N  
ATOM   3998  CA  GLN B 190      14.905  57.838  93.394  1.00 11.79           C  
ATOM   3999  C   GLN B 190      14.756  57.833  94.921  1.00 12.62           C  
ATOM   4000  O   GLN B 190      15.078  56.846  95.583  1.00 13.11           O  
ATOM   4001  CB  GLN B 190      16.247  57.244  92.919  1.00 12.27           C  
ATOM   4002  CG  GLN B 190      16.136  56.784  91.433  1.00 13.18           C  
ATOM   4003  CD  GLN B 190      15.255  55.565  91.228  1.00 13.15           C  
ATOM   4004  OE1 GLN B 190      14.810  54.929  92.202  1.00 13.07           O  
ATOM   4005  NE2 GLN B 190      14.985  55.224  89.956  1.00 16.68           N  
ATOM   4006  N   GLU B 191      14.238  58.929  95.486  1.00 11.59           N  
ATOM   4007  CA  GLU B 191      14.082  58.990  96.935  1.00 12.47           C  
ATOM   4008  C   GLU B 191      12.865  58.224  97.431  1.00 12.53           C  
ATOM   4009  O   GLU B 191      11.838  58.099  96.728  1.00 13.54           O  
ATOM   4010  CB  GLU B 191      13.956  60.456  97.378  1.00 11.94           C  
ATOM   4011  CG  GLU B 191      15.227  61.247  97.100  1.00 11.64           C  
ATOM   4012  CD  GLU B 191      16.441  60.874  97.974  1.00 13.08           C  
ATOM   4013  OE1 GLU B 191      17.596  61.026  97.516  1.00 13.47           O  
ATOM   4014  OE2 GLU B 191      16.286  60.412  99.136  1.00 14.07           O  
ATOM   4015  N   ILE B 192      12.982  57.760  98.677  1.00 12.78           N  
ATOM   4016  CA  ILE B 192      11.853  57.195  99.435  1.00 14.06           C  
ATOM   4017  C   ILE B 192      11.486  58.237 100.479  1.00 13.48           C  
ATOM   4018  O   ILE B 192      12.348  58.682 101.230  1.00 14.78           O  
ATOM   4019  CB  ILE B 192      12.277  55.895 100.143  1.00 14.60           C  
ATOM   4020  CG1 ILE B 192      12.835  54.867  99.143  1.00 15.47           C  
ATOM   4021  CG2 ILE B 192      11.086  55.289 100.917  1.00 15.89           C  
ATOM   4022  CD1 ILE B 192      11.866  54.449  98.035  1.00 14.74           C  
ATOM   4023  N   ILE B 193      10.213  58.624 100.527  1.00 13.80           N  
ATOM   4024  CA  ILE B 193       9.766  59.720 101.396  1.00 14.52           C  
ATOM   4025  C   ILE B 193       8.595  59.232 102.237  1.00 13.89           C  
ATOM   4026  O   ILE B 193       7.557  58.845 101.686  1.00 13.67           O  
ATOM   4027  CB  ILE B 193       9.308  60.905 100.541  1.00 14.45           C  
ATOM   4028  CG1 ILE B 193      10.467  61.401  99.668  1.00 19.11           C  
ATOM   4029  CG2 ILE B 193       8.847  62.032 101.441  1.00 17.03           C
[truncated: 477,253 more chars]
