# Supplementary material for: A new benchmark illustrates that integration of geometric constraints inferred from enzyme reaction chemistry can increase enzyme active site modeling accuracy
Source: PLoS One. 2019 Apr 4;14(4):e0214126. doi: 10.1371/journal.pone.0214126 (PMC6448891; doi:10.1371/journal.pone.0214126)
Supplement: S1 Files — (GZ) [file pone.0214126.s008.gz › benchmark-lite/templates/6cpa/2bo9.pdb.clean2]

HEADER    HYDROLASE                               08-APR-05   2BO9              
TITLE     HUMAN CARBOXYPEPTIDASE A4 IN COMPLEX WITH HUMAN LATEXIN.              
COMPND    MOL_ID: 1;                                                            
COMPND   2 MOLECULE: CARBOXYPEPTIDASE A4;                                       
COMPND   3 CHAIN: A, C;                                                         
COMPND   4 FRAGMENT: ALPHA/BETA-HYDROLASE DOMAIN, RESIDUES 114-421;             
COMPND   5 SYNONYM: CARBOXYPEPTIDASE A3, UNQ694/PRO1339;                        
COMPND   6 ENGINEERED: YES;                                                     
COMPND   7 OTHER_DETAILS: N-GLYCOSYLATION AT ASN148 IN BOTH COPIES              
COMPND   8  PRESENT.;                                                           
COMPND   9 MOL_ID: 2;                                                           
COMPND  10 MOLECULE: HUMAN LATEXIN;                                             
COMPND  11 CHAIN: B, D;                                                         
COMPND  12 SYNONYM: MUM;                                                        
COMPND  13 ENGINEERED: YES                                                      
SOURCE    MOL_ID: 1;                                                            
SOURCE   2 ORGANISM_SCIENTIFIC: HOMO SAPIENS;                                   
SOURCE   3 ORGANISM_COMMON: HUMAN;                                              
SOURCE   4 ORGANISM_TAXID: 9606;                                                
SOURCE   5 EXPRESSION_SYSTEM: PICHIA PASTORIS;                                  
SOURCE   6 EXPRESSION_SYSTEM_TAXID: 4922;                                       
SOURCE   7 EXPRESSION_SYSTEM_PLASMID: PPIC9;                                    
SOURCE   8 OTHER_DETAILS: CDNA PROVIDED BY DRS.HUANG AND SMITH, MAYO            
SOURCE   9  CLINIC, ROCHESTER, MN.;                                             
SOURCE  10 MOL_ID: 2;                                                           
SOURCE  11 ORGANISM_SCIENTIFIC: HOMO SAPIENS;                                   
SOURCE  12 ORGANISM_COMMON: HUMAN;                                              
SOURCE  13 ORGANISM_TAXID: 9606;                                                
SOURCE  14 EXPRESSION_SYSTEM: ESCHERICHIA COLI;                                 
SOURCE  15 EXPRESSION_SYSTEM_TAXID: 469008;                                     
SOURCE  16 EXPRESSION_SYSTEM_STRAIN: BL21(DE3);                                 
SOURCE  17 EXPRESSION_SYSTEM_PLASMID: PGAT2                                     
KEYWDS    METALLOCARBOXYPEPTIDASE, X-RAY CRYSTAL STRUCTURE,                     
KEYWDS   2 ENDOGENOUS PROTEIN INHIBITOR, LATEXIN, METALLOPROTEASE               
KEYWDS   3 CARBOXYPEPTIDASE, HYDROLASE                                          
EXPDTA    X-RAY DIFFRACTION                                                     
AUTHOR    I.PALLARES,R.BONET,R.GARCIA-CASTELLANOS,S.VENTURA,                    
AUTHOR   2 F.X.AVILES,J.VENDRELL,F.X.GOMIS-RUETH                                
REVDAT   2   24-FEB-09 2BO9    1       VERSN                                    
REVDAT   1   15-APR-05 2BO9    0                                                
SPRSDE     15-APR-05 2BO9      2BK7                                             
JRNL        AUTH   I.PALLARES,R.BONET,R.GARCIA-CASTELLANOS,S.VENTURA,           
JRNL        AUTH 2 F.X.AVILES,J.VENDRELL,F.X.GOMIS-RUETH                        
JRNL        TITL   STRUCTURE OF HUMAN CARBOXYPEPTIDASE A4 WITH ITS              
JRNL        TITL 2 ENDOGENOUS PROTEIN INHIBITOR, LATEXIN.                       
JRNL        REF    PROC.NATL.ACAD.SCI.USA        V. 102  3978 2005              
JRNL        REFN                   ISSN 0027-8424                               
JRNL        PMID   15738388                                                     
JRNL        DOI    10.1073/PNAS.0500678102                                      
REMARK   2                                                                      
REMARK   2 RESOLUTION.    1.6  ANGSTROMS.                                       
REMARK   3                                                                      
REMARK   3 REFINEMENT.                                                          
REMARK   3   PROGRAM     : REFMAC 5.1.9999                                      
REMARK   3   AUTHORS     : MURSHUDOV,VAGIN,DODSON                               
REMARK   3                                                                      
REMARK   3    REFINEMENT TARGET : MAXIMUM LIKELIHOOD                            
REMARK   3                                                                      
REMARK   3  DATA USED IN REFINEMENT.                                            
REMARK   3   RESOLUTION RANGE HIGH (ANGSTROMS) : 1.60                           
REMARK   3   RESOLUTION RANGE LOW  (ANGSTROMS) : 50.00                          
REMARK   3   DATA CUTOFF            (SIGMA(F)) : NULL                           
REMARK   3   COMPLETENESS FOR RANGE        (%) : 99.8                           
REMARK   3   NUMBER OF REFLECTIONS             : 178706                         
REMARK   3                                                                      
REMARK   3  FIT TO DATA USED IN REFINEMENT.                                     
REMARK   3   CROSS-VALIDATION METHOD          : THROUGHOUT                      
REMARK   3   FREE R VALUE TEST SET SELECTION  : RANDOM                          
REMARK   3   R VALUE     (WORKING + TEST SET) : 0.150                           
REMARK   3   R VALUE            (WORKING SET) : 0.149                           
REMARK   3   FREE R VALUE                     : 0.176                           
REMARK   3   FREE R VALUE TEST SET SIZE   (%) : 0.400                           
REMARK   3   FREE R VALUE TEST SET COUNT      : 678                             
REMARK   3                                                                      
REMARK   3  FIT IN THE HIGHEST RESOLUTION BIN.                                  
REMARK   3   TOTAL NUMBER OF BINS USED           : 20                           
REMARK   3   BIN RESOLUTION RANGE HIGH       (A) : 1.60                         
REMARK   3   BIN RESOLUTION RANGE LOW        (A) : 1.64                         
REMARK   3   REFLECTION IN BIN     (WORKING SET) : 13087                        
REMARK   3   BIN COMPLETENESS (WORKING+TEST) (%) : NULL                         
REMARK   3   BIN R VALUE           (WORKING SET) : 0.1700                       
REMARK   3   BIN FREE R VALUE SET COUNT          : 58                           
REMARK   3   BIN FREE R VALUE                    : 0.1900                       
REMARK   3                                                                      
REMARK   3  NUMBER OF NON-HYDROGEN ATOMS USED IN REFINEMENT.                    
REMARK   3   PROTEIN ATOMS            : 8452                                    
REMARK   3   NUCLEIC ACID ATOMS       : 0                                       
REMARK   3   HETEROGEN ATOMS          : 146                                     
REMARK   3   SOLVENT ATOMS            : 1153                                    
REMARK   3                                                                      
REMARK   3  B VALUES.                                                           
REMARK   3   FROM WILSON PLOT           (A**2) : 13.50                          
REMARK   3   MEAN B VALUE      (OVERALL, A**2) : 17.28                          
REMARK   3   OVERALL ANISOTROPIC B VALUE.                                       
REMARK   3    B11 (A**2) : 1.98000                                              
REMARK   3    B22 (A**2) : -1.36000                                             
REMARK   3    B33 (A**2) : -0.71000                                             
REMARK   3    B12 (A**2) : 0.00000                                              
REMARK   3    B13 (A**2) : -0.24000                                             
REMARK   3    B23 (A**2) : 0.00000                                              
REMARK   3                                                                      
REMARK   3  ESTIMATED OVERALL COORDINATE ERROR.                                 
REMARK   3   ESU BASED ON R VALUE                            (A): 0.063         
REMARK   3   ESU BASED ON FREE R VALUE                       (A): 0.066         
REMARK   3   ESU BASED ON MAXIMUM LIKELIHOOD                 (A): 0.040         
REMARK   3   ESU FOR B VALUES BASED ON MAXIMUM LIKELIHOOD (A**2): 2.467         
REMARK   3                                                                      
REMARK   3 CORRELATION COEFFICIENTS.                                            
REMARK   3   CORRELATION COEFFICIENT FO-FC      : 0.968                         
REMARK   3   CORRELATION COEFFICIENT FO-FC FREE : 0.960                         
REMARK   3                                                                      
REMARK   3  RMS DEVIATIONS FROM IDEAL VALUES        COUNT    RMS    WEIGHT      
REMARK   3   BOND LENGTHS REFINED ATOMS        (A):  8811 ; 0.011 ; 0.022       
REMARK   3   BOND LENGTHS OTHERS               (A):  NULL ;  NULL ;  NULL       
REMARK   3   BOND ANGLES REFINED ATOMS   (DEGREES): 11984 ; 1.348 ; 1.933       
REMARK   3   BOND ANGLES OTHERS          (DEGREES):  NULL ;  NULL ;  NULL       
REMARK   3   TORSION ANGLES, PERIOD 1    (DEGREES):  1044 ; 6.187 ; 5.000       
REMARK   3   TORSION ANGLES, PERIOD 2    (DEGREES):   432 ;35.361 ;24.421       
REMARK   3   TORSION ANGLES, PERIOD 3    (DEGREES):  1440 ;13.030 ;15.000       
REMARK   3   TORSION ANGLES, PERIOD 4    (DEGREES):    47 ;16.368 ;15.000       
REMARK   3   CHIRAL-CENTER RESTRAINTS       (A**3):  1281 ; 0.097 ; 0.200       
REMARK   3   GENERAL PLANES REFINED ATOMS      (A):  6737 ; 0.006 ; 0.020       
REMARK   3   GENERAL PLANES OTHERS             (A):  NULL ;  NULL ;  NULL       
REMARK   3   NON-BONDED CONTACTS REFINED ATOMS (A):  4224 ; 0.207 ; 0.200       
REMARK   3   NON-BONDED CONTACTS OTHERS        (A):  NULL ;  NULL ;  NULL       
REMARK   3   NON-BONDED TORSION REFINED ATOMS  (A):  NULL ;  NULL ;  NULL       
REMARK   3   NON-BONDED TORSION OTHERS         (A):  NULL ;  NULL ;  NULL       
REMARK   3   H-BOND (X...Y) REFINED ATOMS      (A):   974 ; 0.125 ; 0.200       
REMARK   3   H-BOND (X...Y) OTHERS             (A):  NULL ;  NULL ;  NULL       
REMARK   3   POTENTIAL METAL-ION REFINED ATOMS (A):  NULL ;  NULL ;  NULL       
REMARK   3   POTENTIAL METAL-ION OTHERS        (A):  NULL ;  NULL ;  NULL       
REMARK   3   SYMMETRY VDW REFINED ATOMS        (A):    59 ; 0.150 ; 0.200       
REMARK   3   SYMMETRY VDW OTHERS               (A):  NULL ;  NULL ;  NULL       
REMARK   3   SYMMETRY H-BOND REFINED ATOMS     (A):    54 ; 0.106 ; 0.200       
REMARK   3   SYMMETRY H-BOND OTHERS            (A):  NULL ;  NULL ;  NULL       
REMARK   3   SYMMETRY METAL-ION REFINED ATOMS  (A):  NULL ;  NULL ;  NULL       
REMARK   3   SYMMETRY METAL-ION OTHERS         (A):  NULL ;  NULL ;  NULL       
REMARK   3                                                                      
REMARK   3  ISOTROPIC THERMAL FACTOR RESTRAINTS.     COUNT   RMS    WEIGHT      
REMARK   3   MAIN-CHAIN BOND REFINED ATOMS  (A**2):  5399 ; 0.884 ; 1.500       
REMARK   3   MAIN-CHAIN BOND OTHER ATOMS    (A**2):  NULL ;  NULL ;  NULL       
REMARK   3   MAIN-CHAIN ANGLE REFINED ATOMS (A**2):  8532 ; 1.343 ; 2.000       
REMARK   3   SIDE-CHAIN BOND REFINED ATOMS  (A**2):  3931 ; 2.126 ; 3.000       
REMARK   3   SIDE-CHAIN ANGLE REFINED ATOMS (A**2):  3452 ; 3.357 ; 4.500       
REMARK   3                                                                      
REMARK   3 ANISOTROPIC THERMAL FACTOR RESTRAINTS.    COUNT   RMS   WEIGHT       
REMARK   3   RIGID-BOND RESTRAINTS          (A**2):  NULL ;  NULL ;  NULL       
REMARK   3   SPHERICITY; FREE ATOMS         (A**2):  NULL ;  NULL ;  NULL       
REMARK   3   SPHERICITY; BONDED ATOMS       (A**2):  NULL ;  NULL ;  NULL       
REMARK   3                                                                      
REMARK   3  NCS RESTRAINTS STATISTICS                                           
REMARK   3   NUMBER OF DIFFERENT NCS GROUPS : NULL                              
REMARK   3                                                                      
REMARK   3  TLS DETAILS                                                         
REMARK   3   NUMBER OF TLS GROUPS  : 10                                         
REMARK   3                                                                      
REMARK   3   TLS GROUP : 1                                                      
REMARK   3    NUMBER OF COMPONENTS GROUP : 1                                    
REMARK   3    COMPONENTS        C SSSEQI   TO  C SSSEQI                         
REMARK   3    RESIDUE RANGE :   A     3        A   308                          
REMARK   3    ORIGIN FOR THE GROUP (A):  22.6159  43.9029  84.9449              
REMARK   3    T TENSOR                                                          
REMARK   3      T11:  -0.0666 T22:  -0.0524                                     
REMARK   3      T33:  -0.0380 T12:  -0.0013                                     
REMARK   3      T13:  -0.0001 T23:  -0.0012                                     
REMARK   3    L TENSOR                                                          
REMARK   3      L11:   0.2499 L22:   0.5623                                     
REMARK   3      L33:   0.5673 L12:  -0.1001                                     
REMARK   3      L13:  -0.1101 L23:   0.0561                                     
REMARK   3    S TENSOR                                                          
REMARK   3      S11:  -0.0014 S12:   0.0163 S13:  -0.0001                       
REMARK   3      S21:  -0.0075 S22:   0.0094 S23:  -0.0121                       
REMARK   3      S31:   0.0169 S32:  -0.0057 S33:  -0.0080                       
REMARK   3                                                                      
REMARK   3   TLS GROUP : 2                                                      
REMARK   3    NUMBER OF COMPONENTS GROUP : 2                                    
REMARK   3    COMPONENTS        C SSSEQI   TO  C SSSEQI                         
REMARK   3    RESIDUE RANGE :   A     3        A   308                          
REMARK   3    RESIDUE RANGE :   A   999        A   999                          
REMARK   3    ORIGIN FOR THE GROUP (A):  22.6197  43.5913  85.0723              
REMARK   3    T TENSOR                                                          
REMARK   3      T11:  -0.0636 T22:  -0.0488                                     
REMARK   3      T33:  -0.0367 T12:   0.0001                                     
REMARK   3      T13:  -0.0004 T23:   0.0001                                     
REMARK   3    L TENSOR                                                          
REMARK   3      L11:   0.3371 L22:   0.6507                                     
REMARK   3      L33:   0.6407 L12:  -0.0840                                     
REMARK   3      L13:  -0.1451 L23:   0.0677                                     
REMARK   3    S TENSOR                                                          
REMARK   3      S11:  -0.0012 S12:   0.0168 S13:  -0.0023                       
REMARK   3      S21:  -0.0199 S22:   0.0033 S23:  -0.0137                       
REMARK   3      S31:   0.0225 S32:  -0.0036 S33:  -0.0021                       
REMARK   3                                                                      
REMARK   3   TLS GROUP : 3                                                      
REMARK   3    NUMBER OF COMPONENTS GROUP : 1                                    
REMARK   3    COMPONENTS        C SSSEQI   TO  C SSSEQI                         
REMARK   3    RESIDUE RANGE :   B     1        B   217                          
REMARK   3    ORIGIN FOR THE GROUP (A):  -4.0456  57.7595  94.4280              
REMARK   3    T TENSOR                                                          
REMARK   3      T11:  -0.0975 T22:  -0.0001                                     
REMARK   3      T33:  -0.0041 T12:   0.0282                                     
REMARK   3      T13:   0.0054 T23:  -0.0331                                     
REMARK   3    L TENSOR                                                          
REMARK   3      L11:   1.1889 L22:   0.5016                                     
REMARK   3      L33:   0.9643 L12:   0.0895                                     
REMARK   3      L13:   0.1693 L23:  -0.0230                                     
REMARK   3    S TENSOR                                                          
REMARK   3      S11:  -0.0125 S12:  -0.0775 S13:   0.0823                       
REMARK   3      S21:   0.0057 S22:  -0.0350 S23:   0.1493                       
REMARK   3      S31:  -0.0698 S32:  -0.2154 S33:   0.0475                       
REMARK   3                                                                      
REMARK   3   TLS GROUP : 4                                                      
REMARK   3    NUMBER OF COMPONENTS GROUP : 1                                    
REMARK   3    COMPONENTS        C SSSEQI   TO  C SSSEQI                         
REMARK   3    RESIDUE RANGE :   B     1        B   217                          
REMARK   3    ORIGIN FOR THE GROUP (A):  -4.2845  57.6243  94.8258              
REMARK   3    T TENSOR                                                          
REMARK   3      T11:  -0.0989 T22:   0.0188                                     
REMARK   3      T33:   0.0021 T12:   0.0295                                     
REMARK   3      T13:   0.0044 T23:  -0.0324                                     
REMARK   3    L TENSOR                                                          
REMARK   3      L11:   1.3526 L22:   0.7436                                     
REMARK   3      L33:   1.2246 L12:  -0.0020                                     
REMARK   3      L13:   0.0755 L23:  -0.0100                                     
REMARK   3    S TENSOR                                                          
REMARK   3      S11:   0.0068 S12:  -0.0816 S13:   0.0741                       
REMARK   3      S21:   0.0075 S22:  -0.0389 S23:   0.1709                       
REMARK   3      S31:  -0.0799 S32:  -0.2666 S33:   0.0320                       
REMARK   3                                                                      
REMARK   3   TLS GROUP : 5                                                      
REMARK   3    NUMBER OF COMPONENTS GROUP : 1                                    
REMARK   3    COMPONENTS        C SSSEQI   TO  C SSSEQI                         
REMARK   3    RESIDUE RANGE :   C     3        C   308                          
REMARK   3    ORIGIN FOR THE GROUP (A):  35.0660  48.1154  40.2271              
REMARK   3    T TENSOR                                                          
REMARK   3      T11:  -0.0258 T22:  -0.0549                                     
REMARK   3      T33:  -0.0456 T12:   0.0023                                     
REMARK   3      T13:  -0.0018 T23:   0.0004                                     
REMARK   3    L TENSOR                                                          
REMARK   3      L11:   0.2262 L22:   0.4082                                     
REMARK   3      L33:   0.8348 L12:  -0.0962                                     
REMARK   3      L13:  -0.0299 L23:  -0.1054                                     
REMARK   3    S TENSOR                                                          
REMARK   3      S11:   0.0101 S12:   0.0286 S13:   0.0029                       
REMARK   3      S21:  -0.0334 S22:   0.0040 S23:   0.0034                       
REMARK   3      S31:   0.0021 S32:   0.0311 S33:  -0.0142                       
REMARK   3                                                                      
REMARK   3   TLS GROUP : 6                                                      
REMARK   3    NUMBER OF COMPONENTS GROUP : 2                                    
REMARK   3    COMPONENTS        C SSSEQI   TO  C SSSEQI                         
REMARK   3    RESIDUE RANGE :   C     3        C   308                          
REMARK   3    RESIDUE RANGE :   C   999        C   999                          
REMARK   3    ORIGIN FOR THE GROUP (A):  35.0118  48.4309  40.3360              
REMARK   3    T TENSOR                                                          
REMARK   3      T11:  -0.0222 T22:  -0.0504                                     
REMARK   3      T33:  -0.0409 T12:   0.0033                                     
REMARK   3      T13:  -0.0004 T23:   0.0003                                     
REMARK   3    L TENSOR                                                          
REMARK   3      L11:   0.2823 L22:   0.4756                                     
REMARK   3      L33:   0.9253 L12:  -0.0501                                     
REMARK   3      L13:   0.0272 L23:  -0.1057                                     
REMARK   3    S TENSOR                                                          
REMARK   3      S11:   0.0067 S12:   0.0330 S13:   0.0067                       
REMARK   3      S21:  -0.0508 S22:   0.0027 S23:   0.0047                       
REMARK   3      S31:   0.0071 S32:   0.0341 S33:  -0.0094                       
REMARK   3                                                                      
REMARK   3   TLS GROUP : 7                                                      
REMARK   3    NUMBER OF COMPONENTS GROUP : 1                                    
REMARK   3    COMPONENTS        C SSSEQI   TO  C SSSEQI                         
REMARK   3    RESIDUE RANGE :   D     1        D   217                          
REMARK   3    ORIGIN FOR THE GROUP (A):  57.1516  34.5538  58.2159              
REMARK   3    T TENSOR                                                          
REMARK   3      T11:  -0.0330 T22:  -0.0116                                     
REMARK   3      T33:  -0.0241 T12:   0.0526                                     
REMARK   3      T13:  -0.0024 T23:   0.0204                                     
REMARK   3    L TENSOR                                                          
REMARK   3      L11:   1.4221 L22:   0.3717                                     
REMARK   3      L33:   1.5927 L12:  -0.0381                                     
REMARK   3      L13:   0.2438 L23:   0.4224                                     
REMARK   3    S TENSOR                                                          
REMARK   3      S11:   0.0747 S12:  -0.0328 S13:  -0.0434                       
REMARK   3      S21:  -0.0633 S22:  -0.0103 S23:  -0.1554                       
REMARK   3      S31:   0.1656 S32:   0.2753 S33:  -0.0644                       
REMARK   3                                                                      
REMARK   3   TLS GROUP : 8                                                      
REMARK   3    NUMBER OF COMPONENTS GROUP : 1                                    
REMARK   3    COMPONENTS        C SSSEQI   TO  C SSSEQI                         
REMARK   3    RESIDUE RANGE :   D     1        D   217                          
REMARK   3    ORIGIN FOR THE GROUP (A):  57.2043  34.6354  58.6877              
REMARK   3    T TENSOR                                                          
REMARK   3      T11:  -0.0644 T22:   0.0470                                     
REMARK   3      T33:  -0.0013 T12:   0.0540                                     
REMARK   3      T13:   0.0009 T23:   0.0073                                     
REMARK   3    L TENSOR                                                          
REMARK   3      L11:   1.1573 L22:   0.6738                                     
REMARK   3      L33:   1.7843 L12:   0.0167                                     
REMARK   3      L13:   0.3440 L23:   0.2935                                     
REMARK   3    S TENSOR                                                          
REMARK   3      S11:   0.0413 S12:  -0.0386 S13:  -0.0385                       
REMARK   3      S21:  -0.0535 S22:   0.0096 S23:  -0.1905                       
REMARK   3      S31:   0.1757 S32:   0.3696 S33:  -0.0509                       
REMARK   3                                                                      
REMARK   3   TLS GROUP : 9                                                      
REMARK   3    NUMBER OF COMPONENTS GROUP : 4                                    
REMARK   3    COMPONENTS        C SSSEQI   TO  C SSSEQI                         
REMARK   3    RESIDUE RANGE :   A   901        A   901                          
REMARK   3    RESIDUE RANGE :   A   998        A   998                          
REMARK   3    RESIDUE RANGE :   C   901        C   901                          
REMARK   3    RESIDUE RANGE :   C   998        C   998                          
REMARK   3    ORIGIN FOR THE GROUP (A):  29.5272  45.9936  58.9538              
REMARK   3    T TENSOR                                                          
REMARK   3      T11:   0.0000 T22:  -0.0001                                     
REMARK   3      T33:   0.0000 T12:  -0.0002                                     
REMARK   3      T13:   0.0001 T23:   0.0000                                     
REMARK   3    L TENSOR                                                          
REMARK   3      L11:   0.0502 L22:   1.0971                                     
REMARK   3      L33:   6.1465 L12:  -0.0644                                     
REMARK   3      L13:  -0.4542 L23:   2.0195                                     
REMARK   3    S TENSOR                                                          
REMARK   3      S11:   0.0500 S12:   0.0325 S13:  -0.0906                       
REMARK   3      S21:  -0.2135 S22:  -0.0639 S23:  -0.0268                       
REMARK   3      S31:  -0.3350 S32:  -0.1214 S33:   0.0139                       
REMARK   3                                                                      
REMARK   3   TLS GROUP : 10                                                     
REMARK   3    NUMBER OF COMPONENTS GROUP : 2                                    
REMARK   3    COMPONENTS        C SSSEQI   TO  C SSSEQI                         
REMARK   3    RESIDUE RANGE :   L     1        L    13                          
REMARK   3    RESIDUE RANGE :   W     1        W  1153                          
REMARK   3    ORIGIN FOR THE GROUP (A):  27.5694  45.6616  68.5770              
REMARK   3    T TENSOR                                                          
REMARK   3      T11:   0.0012 T22:   0.0031                                     
REMARK   3      T33:   0.0465 T12:  -0.0009                                     
REMARK   3      T13:  -0.0128 T23:  -0.0055                                     
REMARK   3    L TENSOR                                                          
REMARK   3      L11:   0.1953 L22:   0.1673                                     
REMARK   3      L33:   0.6996 L12:  -0.0202                                     
REMARK   3      L13:  -0.1769 L23:   0.0190                                     
REMARK   3    S TENSOR                                                          
REMARK   3      S11:  -0.0034 S12:  -0.0008 S13:   0.0007                       
REMARK   3      S21:  -0.0238 S22:  -0.0010 S23:   0.0094                       
REMARK   3      S31:   0.0166 S32:   0.0131 S33:   0.0044                       
REMARK   3                                                                      
REMARK   3  BULK SOLVENT MODELLING.                                             
REMARK   3   METHOD USED : BABINET MODEL WITH MASK                              
REMARK   3   PARAMETERS FOR MASK CALCULATION                                    
REMARK   3   VDW PROBE RADIUS   : 1.40                                          
REMARK   3   ION PROBE RADIUS   : 0.80                                          
REMARK   3   SHRINKAGE RADIUS   : 0.80                                          
REMARK   3                                                                      
REMARK   3  OTHER REFINEMENT REMARKS: HYDROGENS HAVE BEEN ADDED IN THE          
REMARK   3  RIDING POSITIONS. THERE IS NCS BETWEEN THE COMPLEX FORMED BY        
REMARK   3  MOLECULES A-C AND COMPLEX B-D. IN MOLECULES B AND D, RESIDUES       
REMARK   3  218-222 ARE DISORDERED. THE COORDINATES OF HUMAN                    
REMARK   3  PROCARBOXYPEPTIDASE A4 EMPLOYED FOR THE MR CORRESPOND TO PDB        
REMARK   3  ENTRY 2BOA.                                                         
REMARK   4                                                                      
REMARK   4 2BO9 COMPLIES WITH FORMAT V. 3.15, 01-DEC-08                         
REMARK 100                                                                      
REMARK 100 THIS ENTRY HAS BEEN PROCESSED BY PDBE ON  08-APR-05.                 
REMARK 100 THE PDBE ID CODE IS EBI-23573.                                       
REMARK 200                                                                      
REMARK 200 EXPERIMENTAL DETAILS                                                 
REMARK 200  EXPERIMENT TYPE                : X-RAY DIFFRACTION                  
REMARK 200  DATE OF DATA COLLECTION        : NULL                               
REMARK 200  TEMPERATURE           (KELVIN) : 100.0                              
REMARK 200  PH                             : 6.50                               
REMARK 200  NUMBER OF CRYSTALS USED        : 1                                  
REMARK 200                                                                      
REMARK 200  SYNCHROTRON              (Y/N) : Y                                  
REMARK 200  RADIATION SOURCE               : ESRF                               
REMARK 200  BEAMLINE                       : ID23-1                             
REMARK 200  X-RAY GENERATOR MODEL          : NULL                               
REMARK 200  MONOCHROMATIC OR LAUE    (M/L) : M                                  
REMARK 200  WAVELENGTH OR RANGE        (A) : 1.0067                             
REMARK 200  MONOCHROMATOR                  : NULL                               
REMARK 200  OPTICS                         : NULL                               
REMARK 200                                                                      
REMARK 200  DETECTOR TYPE                  : CCD                                
REMARK 200  DETECTOR MANUFACTURER          : MARRESEARCH                        
REMARK 200  INTENSITY-INTEGRATION SOFTWARE : MOSFLM                             
REMARK 200  DATA SCALING SOFTWARE          : CCP4 (SCALA)                       
REMARK 200                                                                      
REMARK 200  NUMBER OF UNIQUE REFLECTIONS   : 179401                             
REMARK 200  RESOLUTION RANGE HIGH      (A) : 1.600                              
REMARK 200  RESOLUTION RANGE LOW       (A) : 48.300                             
REMARK 200  REJECTION CRITERIA  (SIGMA(I)) : 0.000                              
REMARK 200                                                                      
REMARK 200 OVERALL.                                                             
REMARK 200  COMPLETENESS FOR RANGE     (%) : 99.8                               
REMARK 200  DATA REDUNDANCY                : 3.800                              
REMARK 200  R MERGE                    (I) : 0.07000                            
REMARK 200  R SYM                      (I) : NULL                               
REMARK 200  <I/SIGMA(I)> FOR THE DATA SET  : 11.8000                            
REMARK 200                                                                      
REMARK 200 IN THE HIGHEST RESOLUTION SHELL.                                     
REMARK 200  HIGHEST RESOLUTION SHELL, RANGE HIGH (A) : 1.60                     
REMARK 200  HIGHEST RESOLUTION SHELL, RANGE LOW  (A) : 1.69                     
REMARK 200  COMPLETENESS FOR SHELL     (%) : 99.3                               
REMARK 200  DATA REDUNDANCY IN SHELL       : 3.70                               
REMARK 200  R MERGE FOR SHELL          (I) : 0.26000                            
REMARK 200  R SYM FOR SHELL            (I) : NULL                               
REMARK 200  <I/SIGMA(I)> FOR SHELL         : 4.800                              
REMARK 200                                                                      
REMARK 200 DIFFRACTION PROTOCOL: SINGLE WAVELENGTH                              
REMARK 200 METHOD USED TO DETERMINE THE STRUCTURE: OTHER                        
REMARK 200 SOFTWARE USED: AMORE, MLPHARE, SIGMAA,DM                             
REMARK 200 STARTING MODEL: CPA4 WITHIN PCPA4                                    
REMARK 200                                                                      
REMARK 200 REMARK: NULL                                                         
REMARK 280                                                                      
REMARK 280 CRYSTAL                                                              
REMARK 280 SOLVENT CONTENT, VS   (%): 57                                        
REMARK 280 MATTHEWS COEFFICIENT, VM (ANGSTROMS**3/DA): 2.9                      
REMARK 280                                                                      
REMARK 280 CRYSTALLIZATION CONDITIONS: 40% MPD; 0.1M BIS-TRIS PH 6.5            
REMARK 290                                                                      
REMARK 290 CRYSTALLOGRAPHIC SYMMETRY                                            
REMARK 290 SYMMETRY OPERATORS FOR SPACE GROUP: P 1 21 1                         
REMARK 290                                                                      
REMARK 290      SYMOP   SYMMETRY                                                
REMARK 290     NNNMMM   OPERATOR                                                
REMARK 290       1555   X,Y,Z                                                   
REMARK 290       2555   -X,Y+1/2,-Z                                             
REMARK 290                                                                      
REMARK 290     WHERE NNN -> OPERATOR NUMBER                                     
REMARK 290           MMM -> TRANSLATION VECTOR                                  
REMARK 290                                                                      
REMARK 290 CRYSTALLOGRAPHIC SYMMETRY TRANSFORMATIONS                            
REMARK 290 THE FOLLOWING TRANSFORMATIONS OPERATE ON THE ATOM/HETATM             
REMARK 290 RECORDS IN THIS ENTRY TO PRODUCE CRYSTALLOGRAPHICALLY                
REMARK 290 RELATED MOLECULES.                                                   
REMARK 290   SMTRY1   1  1.000000  0.000000  0.000000        0.00000            
REMARK 290   SMTRY2   1  0.000000  1.000000  0.000000        0.00000            
REMARK 290   SMTRY3   1  0.000000  0.000000  1.000000        0.00000            
REMARK 290   SMTRY1   2 -1.000000  0.000000  0.000000        0.00000            
REMARK 290   SMTRY2   2  0.000000  1.000000  0.000000       48.32550            
REMARK 290   SMTRY3   2  0.000000  0.000000 -1.000000        0.00000            
REMARK 290                                                                      
REMARK 290 REMARK: NULL                                                         
REMARK 300                                                                      
REMARK 300 BIOMOLECULE: 1                                                       
REMARK 300 SEE REMARK 350 FOR THE AUTHOR PROVIDED AND/OR PROGRAM                
REMARK 300 GENERATED ASSEMBLY INFORMATION FOR THE STRUCTURE IN                  
REMARK 300 THIS ENTRY.  THE REMARK MAY ALSO PROVIDE INFORMATION ON              
REMARK 300 BURIED SURFACE AREA.                                                 
REMARK 350                                                                      
REMARK 350 GENERATING THE BIOMOLECULE                                           
REMARK 350 COORDINATES FOR A COMPLETE MULTIMER REPRESENTING THE KNOWN           
REMARK 350 BIOLOGICALLY SIGNIFICANT OLIGOMERIZATION STATE OF THE                
REMARK 350 MOLECULE CAN BE GENERATED BY APPLYING BIOMT TRANSFORMATIONS          
REMARK 350 GIVEN BELOW.  BOTH NON-CRYSTALLOGRAPHIC AND                          
REMARK 350 CRYSTALLOGRAPHIC OPERATIONS ARE GIVEN.                               
REMARK 350                                                                      
REMARK 350 BIOMOLECULE:  1                                                      
REMARK 350 AUTHOR DETERMINED BIOLOGICAL UNIT: TETRAMERIC                        
REMARK 350 SOFTWARE DETERMINED QUATERNARY STRUCTURE: TETRAMERIC                 
REMARK 350 SOFTWARE USED: PQS                                                   
REMARK 350 APPLY THE FOLLOWING TO CHAINS: A, B, C, D                            
REMARK 350   BIOMT1   1  1.000000  0.000000  0.000000        0.00000            
REMARK 350   BIOMT2   1  0.000000  1.000000  0.000000        0.00000            
REMARK 350   BIOMT3   1  0.000000  0.000000  1.000000        0.00000            
REMARK 465                                                                      
REMARK 465 MISSING RESIDUES                                                     
REMARK 465 THE FOLLOWING RESIDUES WERE NOT LOCATED IN THE                       
REMARK 465 EXPERIMENT. (M=MODEL NUMBER; RES=RESIDUE NAME; C=CHAIN               
REMARK 465 IDENTIFIER; SSSEQ=SEQUENCE NUMBER; I=INSERTION CODE.)                
REMARK 465                                                                      
REMARK 465   M RES C SSSEQI                                                     
REMARK 465     TYR A   309                                                      
REMARK 465     GLU B   218                                                      
REMARK 465     VAL B   219                                                      
REMARK 465     GLN B   220                                                      
REMARK 465     LEU B   221                                                      
REMARK 465     GLU B   222                                                      
REMARK 465     TYR C   309                                                      
REMARK 465     GLU D   218                                                      
REMARK 465     VAL D   219                                                      
REMARK 465     GLN D   220                                                      
REMARK 465     LEU D   221                                                      
REMARK 465     GLU D   222                                                      
REMARK 500                                                                      
REMARK 500 GEOMETRY AND STEREOCHEMISTRY                                         
REMARK 500 SUBTOPIC: CLOSE CONTACTS IN SAME ASYMMETRIC UNIT                     
REMARK 500                                                                      
REMARK 500 THE FOLLOWING ATOMS ARE IN CLOSE CONTACT.                            
REMARK 500                                                                      
REMARK 500  ATM1  RES C  SSEQI   ATM2  RES C  SSEQI           DISTANCE          
REMARK 500   O    ASN A   133  -  O    SER A   136              2.02            
REMARK 500   OE1  GLU A   217  -  O    HOH A  2300              1.95            
REMARK 500                                                                      
REMARK 500 REMARK: NULL                                                         
REMARK 500                                                                      
REMARK 500 GEOMETRY AND STEREOCHEMISTRY                                         
REMARK 500 SUBTOPIC: COVALENT BOND ANGLES                                       
REMARK 500                                                                      
REMARK 500 THE STEREOCHEMICAL PARAMETERS OF THE FOLLOWING RESIDUES              
REMARK 500 HAVE VALUES WHICH DEVIATE FROM EXPECTED VALUES BY MORE               
REMARK 500 THAN 6*RMSD (M=MODEL NUMBER; RES=RESIDUE NAME; C=CHAIN               
REMARK 500 IDENTIFIER; SSEQ=SEQUENCE NUMBER; I=INSERTION CODE).                 
REMARK 500                                                                      
REMARK 500 STANDARD TABLE:                                                      
REMARK 500 FORMAT: (10X,I3,1X,A3,1X,A1,I4,A1,3(1X,A4,2X),12X,F5.1)              
REMARK 500                                                                      
REMARK 500 EXPECTED VALUES PROTEIN: ENGH AND HUBER, 1999                        
REMARK 500 EXPECTED VALUES NUCLEIC ACID: CLOWNEY ET AL 1996                     
REMARK 500                                                                      
REMARK 500  M RES CSSEQI ATM1   ATM2   ATM3                                     
REMARK 500    ASP A  23   CB  -  CG  -  OD2 ANGL. DEV. =   6.5 DEGREES          
REMARK 500    ASP B  44   CB  -  CG  -  OD2 ANGL. DEV. =   5.9 DEGREES          
REMARK 500    ASP C  23   CB  -  CG  -  OD2 ANGL. DEV. =   6.4 DEGREES          
REMARK 500    ASP D 179   CB  -  CG  -  OD2 ANGL. DEV. =   6.1 DEGREES          
REMARK 500                                                                      
REMARK 500 REMARK: NULL                                                         
REMARK 500                                                                      
REMARK 500 GEOMETRY AND STEREOCHEMISTRY                                         
REMARK 500 SUBTOPIC: TORSION ANGLES                                             
REMARK 500                                                                      
REMARK 500 TORSION ANGLES OUTSIDE THE EXPECTED RAMACHANDRAN REGIONS:            
REMARK 500 (M=MODEL NUMBER; RES=RESIDUE NAME; C=CHAIN IDENTIFIER;               
REMARK 500 SSEQ=SEQUENCE NUMBER; I=INSERTION CODE).                             
REMARK 500 STANDARD TABLE:                                                      
REMARK 500 FORMAT:(10X,I3,1X,A3,1X,A1,I4,A1,4X,F7.2,3X,F7.2)                    
REMARK 500                                                                      
REMARK 500 EXPECTED VALUES: GJ KLEYWEGT AND TA JONES (1996). PHI/PSI-           
REMARK 500 CHOLOGY: RAMACHANDRAN REVISITED. STRUCTURE 4, 1395 - 1400            
REMARK 500                                                                      
REMARK 500  M RES CSSEQI        PSI       PHI                                   
REMARK 500    THR A 129     -173.68    -69.65                                   
REMARK 500    SER A 199       -7.01    155.01                                   
REMARK 500    GLN A 200       61.64     62.78                                   
REMARK 500    TYR A 248      160.05    174.51                                   
REMARK 500    ASP A 273     -147.51   -105.27                                   
REMARK 500    LEU A 280       52.27    -91.11                                   
REMARK 500    ASN B 121       67.18     60.56                                   
REMARK 500    TRP B 157       73.87   -157.80                                   
REMARK 500    ARG C  92      -51.99   -120.51                                   
REMARK 500    THR C 121      -43.71   -130.26                                   
REMARK 500    THR C 129     -174.24    -69.93                                   
REMARK 500    SER C 199       -8.73    156.34                                   
REMARK 500    GLN C 200       64.74     62.87                                   
REMARK 500    TYR C 248      161.64    177.02                                   
REMARK 500    ASP C 273     -149.88   -104.07                                   
REMARK 500    LEU C 280       51.79    -90.81                                   
REMARK 500    GLU D  82       53.27   -112.39                                   
REMARK 500    ASN D 121       67.54     62.15                                   
REMARK 500    TRP D 157       72.91   -157.38                                   
REMARK 500    ASP D 173     -163.56   -100.58                                   
REMARK 500                                                                      
REMARK 500 REMARK: NULL                                                         
REMARK 525                                                                      
REMARK 525 SOLVENT                                                              
REMARK 525                                                                      
REMARK 525 THE SOLVENT MOLECULES HAVE CHAIN IDENTIFIERS THAT                    
REMARK 525 INDICATE THE POLYMER CHAIN WITH WHICH THEY ARE MOST                  
REMARK 525 CLOSELY ASSOCIATED. THE REMARK LISTS ALL THE SOLVENT                 
REMARK 525 MOLECULES WHICH ARE MORE THAN 5A AWAY FROM THE                       
REMARK 525 NEAREST POLYMER CHAIN (M = MODEL NUMBER;                             
REMARK 525 RES=RESIDUE NAME; C=CHAIN IDENTIFIER; SSEQ=SEQUENCE                  
REMARK 525 NUMBER; I=INSERTION CODE):                                           
REMARK 620                                                                      
REMARK 620 METAL COORDINATION                                                   
REMARK 620  (M=MODEL NUMBER; RES=RESIDUE NAME; C=CHAIN IDENTIFIER;              
REMARK 620   SSEQ=SEQUENCE NUMBER; I=INSERTION CODE):                           
REMARK 620                                                                      
REMARK 620 COORDINATION ANGLES FOR:  M RES CSSEQI METAL                         
REMARK 620                              ZN A 999  ZN                            
REMARK 620 N RES CSSEQI ATOM                                                    
REMARK 620 1 GLU A  72   OE1                                                    
REMARK 620 2 GLU A  72   OE2  57.9                                              
REMARK 620 3 HOH A2390   O   124.2  91.1                                        
REMARK 620 4 HIS A 196   ND1  92.4 150.2 106.1                                  
REMARK 620 5 HIS A  69   ND1 118.0  95.5 109.4 101.2                            
REMARK 620 N                    1     2     3     4                             
REMARK 620                                                                      
REMARK 620 COORDINATION ANGLES FOR:  M RES CSSEQI METAL                         
REMARK 620                              ZN C 999  ZN                            
REMARK 620 N RES CSSEQI ATOM                                                    
REMARK 620 1 HIS C  69   ND1                                                    
REMARK 620 2 HIS C 196   ND1 103.1                                              
REMARK 620 3 HOH C2361   O   109.1 104.9                                        
REMARK 620 4 GLU C  72   OE1 119.2  92.9 122.6                                  
REMARK 620 5 GLU C  72   OE2  93.0 150.0  93.1  57.1                            
REMARK 620 N                    1     2     3     4                             
REMARK 800                                                                      
REMARK 800 SITE                                                                 
REMARK 800 SITE_IDENTIFIER: AC1                                                 
REMARK 800 EVIDENCE_CODE: SOFTWARE                                              
REMARK 800 SITE_DESCRIPTION: BINDING SITE FOR RESIDUE NAG A 901                 
REMARK 800                                                                      
REMARK 800 SITE_IDENTIFIER: AC2                                                 
REMARK 800 EVIDENCE_CODE: SOFTWARE                                              
REMARK 800 SITE_DESCRIPTION: BINDING SITE FOR RESIDUE NAG C 901                 
REMARK 800                                                                      
REMARK 800 SITE_IDENTIFIER: AC3                                                 
REMARK 800 EVIDENCE_CODE: SOFTWARE                                              
REMARK 800 SITE_DESCRIPTION: BINDING SITE FOR RESIDUE  ZN A 999                 
REMARK 800                                                                      
REMARK 800 SITE_IDENTIFIER: AC4                                                 
REMARK 800 EVIDENCE_CODE: SOFTWARE                                              
REMARK 800 SITE_DESCRIPTION: BINDING SITE FOR RESIDUE  ZN C 999                 
REMARK 800                                                                      
REMARK 800 SITE_IDENTIFIER: AC5                                                 
REMARK 800 EVIDENCE_CODE: SOFTWARE                                              
REMARK 800 SITE_DESCRIPTION: BINDING SITE FOR RESIDUE VAL A 998                 
REMARK 800                                                                      
REMARK 800 SITE_IDENTIFIER: AC6                                                 
REMARK 800 EVIDENCE_CODE: SOFTWARE                                              
REMARK 800 SITE_DESCRIPTION: BINDING SITE FOR RESIDUE VAL C 998                 
REMARK 800                                                                      
REMARK 800 SITE_IDENTIFIER: AC7                                                 
REMARK 800 EVIDENCE_CODE: SOFTWARE                                              
REMARK 800 SITE_DESCRIPTION: BINDING SITE FOR RESIDUE MPD L   1                 
REMARK 800                                                                      
REMARK 800 SITE_IDENTIFIER: AC8                                                 
REMARK 800 EVIDENCE_CODE: SOFTWARE                                              
REMARK 800 SITE_DESCRIPTION: BINDING SITE FOR RESIDUE MPD L   2                 
REMARK 800                                                                      
REMARK 800 SITE_IDENTIFIER: AC9                                                 
REMARK 800 EVIDENCE_CODE: SOFTWARE                                              
REMARK 800 SITE_DESCRIPTION: BINDING SITE FOR RESIDUE MPD L   3                 
REMARK 800                                                                      
REMARK 800 SITE_IDENTIFIER: BC1                                                 
REMARK 800 EVIDENCE_CODE: SOFTWARE                                              
REMARK 800 SITE_DESCRIPTION: BINDING SITE FOR RESIDUE MPD L   4                 
REMARK 800                                                                      
REMARK 800 SITE_IDENTIFIER: BC2                                                 
REMARK 800 EVIDENCE_CODE: SOFTWARE                                              
REMARK 800 SITE_DESCRIPTION: BINDING SITE FOR RESIDUE MPD L   5                 
REMARK 800                                                                      
REMARK 800 SITE_IDENTIFIER: BC3                                                 
REMARK 800 EVIDENCE_CODE: SOFTWARE                                              
REMARK 800 SITE_DESCRIPTION: BINDING SITE FOR RESIDUE MPD L   6                 
REMARK 800                                                                      
REMARK 800 SITE_IDENTIFIER: BC4                                                 
REMARK 800 EVIDENCE_CODE: SOFTWARE                                              
REMARK 800 SITE_DESCRIPTION: BINDING SITE FOR RESIDUE MPD L   7                 
REMARK 800                                                                      
REMARK 800 SITE_IDENTIFIER: BC5                                                 
REMARK 800 EVIDENCE_CODE: SOFTWARE                                              
REMARK 800 SITE_DESCRIPTION: BINDING SITE FOR RESIDUE MPD L   8                 
REMARK 800                                                                      
REMARK 800 SITE_IDENTIFIER: BC6                                                 
REMARK 800 EVIDENCE_CODE: SOFTWARE                                              
REMARK 800 SITE_DESCRIPTION: BINDING SITE FOR RESIDUE MPD L   9                 
REMARK 800                                                                      
REMARK 800 SITE_IDENTIFIER: BC7                                                 
REMARK 800 EVIDENCE_CODE: SOFTWARE                                              
REMARK 800 SITE_DESCRIPTION: BINDING SITE FOR RESIDUE MPD L  10                 
REMARK 800                                                                      
REMARK 800 SITE_IDENTIFIER: BC8                                                 
REMARK 800 EVIDENCE_CODE: SOFTWARE                                              
REMARK 800 SITE_DESCRIPTION: BINDING SITE FOR RESIDUE MPD L  11                 
REMARK 800                                                                      
REMARK 800 SITE_IDENTIFIER: BC9                                                 
REMARK 800 EVIDENCE_CODE: SOFTWARE                                              
REMARK 800 SITE_DESCRIPTION: BINDING SITE FOR RESIDUE MPD L  12                 
REMARK 800                                                                      
REMARK 800 SITE_IDENTIFIER: CC1                                                 
REMARK 800 EVIDENCE_CODE: SOFTWARE                                              
REMARK 800 SITE_DESCRIPTION: BINDING SITE FOR RESIDUE ACN L  13                 
REMARK 900                                                                      
REMARK 900 RELATED ENTRIES                                                      
REMARK 900 RELATED ID: 2BOA   RELATED DB: PDB                                   
REMARK 900  HUMAN PROCARBOXYPEPTIDASE A4.                                       
DBREF  2BO9 A    3   309  UNP    Q9UI42   CBPA4_HUMAN    114    421             
DBREF  2BO9 B    1   222  UNP    Q9BS40   LXN_HUMAN        1    222             
DBREF  2BO9 C    3   309  UNP    Q9UI42   CBPA4_HUMAN    114    421             
DBREF  2BO9 D    1   222  UNP    Q9BS40   LXN_HUMAN        1    222             
SEQRES   1 A  308  SER SER ASN ASN PHE ASN TYR GLY ALA TYR HIS SER LEU          
SEQRES   2 A  308  GLU ALA ILE TYR HIS GLU MET ASP ASN ILE ALA ALA ASP          
SEQRES   3 A  308  PHE PRO ASP LEU ALA ARG ARG VAL LYS ILE GLY HIS SER          
SEQRES   4 A  308  PHE GLU ASN ARG PRO MET TYR VAL LEU LYS PHE SER THR          
SEQRES   5 A  308  GLY LYS GLY VAL ARG ARG PRO ALA VAL TRP LEU ASN ALA          
SEQRES   6 A  308  GLY ILE HIS SER ARG GLU TRP ILE SER GLN ALA THR ALA          
SEQRES   7 A  308  ILE TRP THR ALA ARG LYS ILE VAL SER ASP TYR GLN ARG          
SEQRES   8 A  308  ASP PRO ALA ILE THR SER ILE LEU GLU LYS MET ASP ILE          
SEQRES   9 A  308  PHE LEU LEU PRO VAL ALA ASN PRO ASP GLY TYR VAL TYR          
SEQRES  10 A  308  THR GLN THR GLN ASN ARG LEU TRP ARG LYS THR ARG SER          
SEQRES  11 A  308  ARG ASN PRO GLY SER SER CYS ILE GLY ALA ASP PRO ASN          
SEQRES  12 A  308  ARG ASN TRP ASN ALA SER PHE ALA GLY LYS GLY ALA SER          
SEQRES  13 A  308  ASP ASN PRO CYS SER GLU VAL TYR HIS GLY PRO HIS ALA          
SEQRES  14 A  308  ASN SER GLU VAL GLU VAL LYS SER VAL VAL ASP PHE ILE          
SEQRES  15 A  308  GLN LYS HIS GLY ASN PHE LYS GLY PHE ILE ASP LEU HIS          
SEQRES  16 A  308  SER TYR SER GLN LEU LEU MET TYR PRO TYR GLY TYR SER          
SEQRES  17 A  308  VAL LYS LYS ALA PRO ASP ALA GLU GLU LEU ASP LYS VAL          
SEQRES  18 A  308  ALA ARG LEU ALA ALA LYS ALA LEU ALA SER VAL SER GLY          
SEQRES  19 A  308  THR GLU TYR GLN VAL GLY PRO THR CYS THR THR VAL TYR          
SEQRES  20 A  308  PRO ALA SER GLY SER SER ILE ASP TRP ALA TYR ASP ASN          
SEQRES  21 A  308  GLY ILE LYS PHE ALA PHE THR PHE GLU LEU ARG ASP THR          
SEQRES  22 A  308  GLY THR TYR GLY PHE LEU LEU PRO ALA ASN GLN ILE ILE          
SEQRES  23 A  308  PRO THR ALA GLU GLU THR TRP LEU GLY LEU LYS THR ILE          
SEQRES  24 A  308  MET GLU HIS VAL ARG ASP ASN LEU TYR                          
SEQRES   1 B  222  MET GLU ILE PRO PRO THR ASN TYR PRO ALA SER ARG ALA          
SEQRES   2 B  222  ALA LEU VAL ALA GLN ASN TYR ILE ASN TYR GLN GLN GLY          
SEQRES   3 B  222  THR PRO HIS ARG VAL PHE GLU VAL GLN LYS VAL LYS GLN          
SEQRES   4 B  222  ALA SER MET GLU ASP ILE PRO GLY ARG GLY HIS LYS TYR          
SEQRES   5 B  222  ARG LEU LYS PHE ALA VAL GLU GLU ILE ILE GLN LYS GLN          
SEQRES   6 B  222  VAL LYS VAL ASN CYS THR ALA GLU VAL LEU TYR PRO SER          
SEQRES   7 B  222  THR GLY GLN GLU THR ALA PRO GLU VAL ASN PHE THR PHE          
SEQRES   8 B  222  GLU GLY GLU THR GLY LYS ASN PRO ASP GLU GLU ASP ASN          
SEQRES   9 B  222  THR PHE TYR GLN ARG LEU LYS SER MET LYS GLU PRO LEU          
SEQRES  10 B  222  GLU ALA GLN ASN ILE PRO ASP ASN PHE GLY ASN VAL SER          
SEQRES  11 B  222  PRO GLU MET THR LEU VAL LEU HIS LEU ALA TRP VAL ALA          
SEQRES  12 B  222  CYS GLY TYR ILE ILE TRP GLN ASN SER THR GLU ASP THR          
SEQRES  13 B  222  TRP TYR LYS MET VAL LYS ILE GLN THR VAL LYS GLN VAL          
SEQRES  14 B  222  GLN ARG ASN ASP ASP PHE ILE GLU LEU ASP TYR THR ILE          
SEQRES  15 B  222  LEU LEU HIS ASN ILE ALA SER GLN GLU ILE ILE PRO TRP          
SEQRES  16 B  222  GLN MET GLN VAL LEU TRP HIS PRO GLN TYR GLY THR LYS          
SEQRES  17 B  222  VAL LYS HIS ASN SER ARG LEU PRO LYS GLU VAL GLN LEU          
SEQRES  18 B  222  GLU                                                          
SEQRES   1 C  308  SER SER ASN ASN PHE ASN TYR GLY ALA TYR HIS SER LEU          
SEQRES   2 C  308  GLU ALA ILE TYR HIS GLU MET ASP ASN ILE ALA ALA ASP          
SEQRES   3 C  308  PHE PRO ASP LEU ALA ARG ARG VAL LYS ILE GLY HIS SER          
SEQRES   4 C  308  PHE GLU ASN ARG PRO MET TYR VAL LEU LYS PHE SER THR          
SEQRES   5 C  308  GLY LYS GLY VAL ARG ARG PRO ALA VAL TRP LEU ASN ALA          
SEQRES   6 C  308  GLY ILE HIS SER ARG GLU TRP ILE SER GLN ALA THR ALA          
SEQRES   7 C  308  ILE TRP THR ALA ARG LYS ILE VAL SER ASP TYR GLN ARG          
SEQRES   8 C  308  ASP PRO ALA ILE THR SER ILE LEU GLU LYS MET ASP ILE          
SEQRES   9 C  308  PHE LEU LEU PRO VAL ALA ASN PRO ASP GLY TYR VAL TYR          
SEQRES  10 C  308  THR GLN THR GLN ASN ARG LEU TRP ARG LYS THR ARG SER          
SEQRES  11 C  308  ARG ASN PRO GLY SER SER CYS ILE GLY ALA ASP PRO ASN          
SEQRES  12 C  308  ARG ASN TRP ASN ALA SER PHE ALA GLY LYS GLY ALA SER          
SEQRES  13 C  308  ASP ASN PRO CYS SER GLU VAL TYR HIS GLY PRO HIS ALA          
SEQRES  14 C  308  ASN SER GLU VAL GLU VAL LYS SER VAL VAL ASP PHE ILE          
SEQRES  15 C  308  GLN LYS HIS GLY ASN PHE LYS GLY PHE ILE ASP LEU HIS          
SEQRES  16 C  308  SER TYR SER GLN LEU LEU MET TYR PRO TYR GLY TYR SER          
SEQRES  17 C  308  VAL LYS LYS ALA PRO ASP ALA GLU GLU LEU ASP LYS VAL          
SEQRES  18 C  308  ALA ARG LEU ALA ALA LYS ALA LEU ALA SER VAL SER GLY          
SEQRES  19 C  308  THR GLU TYR GLN VAL GLY PRO THR CYS THR THR VAL TYR          
SEQRES  20 C  308  PRO ALA SER GLY SER SER ILE ASP TRP ALA TYR ASP ASN          
SEQRES  21 C  308  GLY ILE LYS PHE ALA PHE THR PHE GLU LEU ARG ASP THR          
SEQRES  22 C  308  GLY THR TYR GLY PHE LEU LEU PRO ALA ASN GLN ILE ILE          
SEQRES  23 C  308  PRO THR ALA GLU GLU THR TRP LEU GLY LEU LYS THR ILE          
SEQRES  24 C  308  MET GLU HIS VAL ARG ASP ASN LEU TYR                          
SEQRES   1 D  222  MET GLU ILE PRO PRO THR ASN TYR PRO ALA SER ARG ALA          
SEQRES   2 D  222  ALA LEU VAL ALA GLN ASN TYR ILE ASN TYR GLN GLN GLY          
SEQRES   3 D  222  THR PRO HIS ARG VAL PHE GLU VAL GLN LYS VAL LYS GLN          
SEQRES   4 D  222  ALA SER MET GLU ASP ILE PRO GLY ARG GLY HIS LYS TYR          
SEQRES   5 D  222  ARG LEU LYS PHE ALA VAL GLU GLU ILE ILE GLN LYS GLN          
SEQRES   6 D  222  VAL LYS VAL ASN CYS THR ALA GLU VAL LEU TYR PRO SER          
SEQRES   7 D  222  THR GLY GLN GLU THR ALA PRO GLU VAL ASN PHE THR PHE          
SEQRES   8 D  222  GLU GLY GLU THR GLY LYS ASN PRO ASP GLU GLU ASP ASN          
SEQRES   9 D  222  THR PHE TYR GLN ARG LEU LYS SER MET LYS GLU PRO LEU          
SEQRES  10 D  222  GLU ALA GLN ASN ILE PRO ASP ASN PHE GLY ASN VAL SER          
SEQRES  11 D  222  PRO GLU MET THR LEU VAL LEU HIS LEU ALA TRP VAL ALA          
SEQRES  12 D  222  CYS GLY TYR ILE ILE TRP GLN ASN SER THR GLU ASP THR          
SEQRES  13 D  222  TRP TYR LYS MET VAL LYS ILE GLN THR VAL LYS GLN VAL          
SEQRES  14 D  222  GLN ARG ASN ASP ASP PHE ILE GLU LEU ASP TYR THR ILE          
SEQRES  15 D  222  LEU LEU HIS ASN ILE ALA SER GLN GLU ILE ILE PRO TRP          
SEQRES  16 D  222  GLN MET GLN VAL LEU TRP HIS PRO GLN TYR GLY THR LYS          
SEQRES  17 D  222  VAL LYS HIS ASN SER ARG LEU PRO LYS GLU VAL GLN LEU          
SEQRES  18 D  222  GLU                                                          
HET    NAG  A 901      14                                                       
HET    NAG  C 901      14                                                       
HET     ZN  A 999       1                                                       
HET     ZN  C 999       1                                                       
HET    VAL  A 998       8                                                       
HET    VAL  C 998       8                                                       
HET    MPD  L   1       8                                                       
HET    MPD  L   2       8                                                       
HET    MPD  L   3       8                                                       
HET    MPD  L   4       8                                                       
HET    MPD  L   5       8                                                       
HET    MPD  L   6       8                                                       
HET    MPD  L   7       8                                                       
HET    MPD  L   8       8                                                       
HET    MPD  L   9       8                                                       
HET    MPD  L  10       8                                                       
HET    MPD  L  11       8                                                       
HET    MPD  L  12       8                                                       
HET    ACN  L  13       4                                                       
HETNAM     NAG N-ACETYL-D-GLUCOSAMINE                                           
HETNAM      ZN ZINC ION                                                         
HETNAM     VAL VALINE                                                           
HETNAM     MPD (4S)-2-METHYL-2,4-PENTANEDIOL                                    
HETNAM     ACN ACETONE                                                          
HETSYN     NAG NAG                                                              
FORMUL   5  NAG    2(C8 H15 N O6)                                               
FORMUL   7   ZN    2(ZN 2+)                                                     
FORMUL   9  VAL    2(C5 H11 N O2)                                               
FORMUL  11  MPD    12(C6 H14 O2)                                                
FORMUL  23  ACN    C3 H6 O1                                                     
FORMUL  24  HOH   *1153(H2 O1)                                                  
HELIX    1   1 SER A   14  PHE A   29  1                                  16    
HELIX    2   2 GLU A   72  TYR A   90  1                                  19    
HELIX    3   3 ASP A   93  MET A  103  1                                  11    
HELIX    4   4 ASN A  112  GLN A  122  1                                  11    
HELIX    5   5 ASP A  142  ASN A  146  5                                   5    
HELIX    6   6 GLU A  173  GLY A  187  1                                  15    
HELIX    7   7 ASP A  215  SER A  232  1                                  18    
HELIX    8   8 THR A  243  VAL A  247  1                                   5    
HELIX    9   9 SER A  253  ASN A  261  1                                   9    
HELIX   10  10 PRO A  282  ASN A  284  5                                   3    
HELIX   11  11 GLN A  285  ASP A  306  1                                  22    
HELIX   12  12 ASN B    7  GLY B   26  1                                  20    
HELIX   13  13 PRO B   99  MET B  113  1                                  15    
HELIX   14  14 SER B  130  SER B  152  1                                  23    
HELIX   15  15 SER C   14  PHE C   29  1                                  16    
HELIX   16  16 GLU C   72  TYR C   90  1                                  19    
HELIX   17  17 ASP C   93  MET C  103  1                                  11    
HELIX   18  18 ASN C  112  GLN C  122  1                                  11    
HELIX   19  19 ASP C  142  ASN C  146  5                                   5    
HELIX   20  20 GLU C  173  GLY C  187  1                                  15    
HELIX   21  21 ASP C  215  SER C  232  1                                  18    
HELIX   22  22 THR C  243  VAL C  247  1                                   5    
HELIX   23  23 SER C  253  ASN C  261  1                                   9    
HELIX   24  24 PRO C  282  ASN C  284  5                                   3    
HELIX   25  25 GLN C  285  ASP C  306  1                                  22    
HELIX   26  26 ASN D    7  GLY D   26  1                                  20    
HELIX   27  27 PRO D   99  SER D  112  1                                  14    
HELIX   28  28 SER D  130  GLU D  132  5                                   3    
HELIX   29  29 MET D  133  SER D  152  1                                  20    
SHEET    1  AA 8 ALA A  33  HIS A  40  0                                        
SHEET    2  AA 8 PRO A  46  PHE A  52 -1  O  MET A  47   N  ILE A  38           
SHEET    3  AA 8 ASP A 104  LEU A 108 -1  O  ILE A 105   N  PHE A  52           
SHEET    4  AA 8 ALA A  61  ALA A  66  1  O  VAL A  62   N  PHE A 106           
SHEET    5  AA 8 PHE A 189  HIS A 196  1  N  LYS A 190   O  ALA A  61           
SHEET    6  AA 8 PHE A 265  GLU A 270  1  O  PHE A 265   N  PHE A 192           
SHEET    7  AA 8 LEU A 201  TYR A 204 -1  O  LEU A 201   N  GLU A 270           
SHEET    8  AA 8 GLN A 239  PRO A 242  1  O  GLN A 239   N  LEU A 202           
SHEET    1  BA 4 PHE B  32  ILE B  45  0                                        
SHEET    2  BA 4 GLY B  49  GLU B  60 -1  O  GLY B  49   N  ILE B  45           
SHEET    3  BA 4 LYS B  67  PRO B  77 -1  O  VAL B  68   N  VAL B  58           
SHEET    4  BA 4 GLU B  86  PHE B  91 -1  O  GLU B  86   N  LEU B  75           
SHEET    1  BB 5 GLU B 118  ILE B 122  0                                        
SHEET    2  BB 5 TYR B 158  VAL B 169 -1  O  ILE B 163   N  ILE B 122           
SHEET    3  BB 5 ILE B 176  ASN B 186 -1  O  GLU B 177   N  VAL B 169           
SHEET    4  BB 5 ILE B 192  HIS B 202 -1  O  ILE B 193   N  LEU B 184           
SHEET    5  BB 5 GLY B 206  ARG B 214 -1  O  GLY B 206   N  HIS B 202           
SHEET    1  CA 8 ALA C  33  HIS C  40  0                                        
SHEET    2  CA 8 PRO C  46  PHE C  52 -1  O  MET C  47   N  ILE C  38           
SHEET    3  CA 8 ASP C 104  LEU C 108 -1  O  ILE C 105   N  PHE C  52           
SHEET    4  CA 8 ALA C  61  ALA C  66  1  O  VAL C  62   N  PHE C 106           
SHEET    5  CA 8 PHE C 189  HIS C 196  1  N  LYS C 190   O  ALA C  61           
SHEET    6  CA 8 PHE C 265  GLU C 270  1  O  PHE C 265   N  PHE C 192           
SHEET    7  CA 8 LEU C 201  TYR C 204 -1  O  LEU C 201   N  GLU C 270           
SHEET    8  CA 8 GLN C 239  PRO C 242  1  O  GLN C 239   N  LEU C 202           
SHEET    1  DA 4 PHE D  32  ILE D  45  0                                        
SHEET    2  DA 4 GLY D  49  GLU D  60 -1  O  GLY D  49   N  ILE D  45           
SHEET    3  DA 4 LYS D  67  PRO D  77 -1  O  VAL D  68   N  VAL D  58           
SHEET    4  DA 4 GLU D  86  GLU D  92 -1  O  GLU D  86   N  LEU D  75           
SHEET    1  DB 5 GLU D 118  ILE D 122  0                                        
SHEET    2  DB 5 TYR D 158  VAL D 169 -1  O  ILE D 163   N  ILE D 122           
SHEET    3  DB 5 ILE D 176  ASN D 186 -1  O  GLU D 177   N  VAL D 169           
SHEET    4  DB 5 ILE D 192  TRP D 201 -1  O  ILE D 193   N  LEU D 184           
SHEET    5  DB 5 THR D 207  ARG D 214 -1  O  LYS D 208   N  LEU D 200           
SSBOND   1 CYS A  138    CYS A  161                          1555   1555  2.04  
SSBOND   2 CYS C  138    CYS C  161                          1555   1555  2.03  
LINK         ND2 ASN A 148                 C1  NAG A 901     1555   1555  1.45  
LINK        ZN    ZN A 999                 OE1 GLU A  72     1555   1555  2.28  
LINK        ZN    ZN A 999                 OE2 GLU A  72     1555   1555  2.27  
LINK        ZN    ZN A 999                 O   HOH A2390     1555   1555  2.20  
LINK        ZN    ZN A 999                 ND1 HIS A 196     1555   1555  2.03  
LINK        ZN    ZN A 999                 ND1 HIS A  69     1555   1555  2.03  
LINK         ND2 ASN C 148                 C1  NAG C 901     1555   1555  1.45  
LINK        ZN    ZN C 999                 ND1 HIS C 196     1555   1555  2.07  
LINK        ZN    ZN C 999                 O   HOH C2361     1555   1555  2.24  
LINK        ZN    ZN C 999                 OE1 GLU C  72     1555   1555  2.32  
LINK        ZN    ZN C 999                 OE2 GLU C  72     1555   1555  2.31  
LINK        ZN    ZN C 999                 ND1 HIS C  69     1555   1555  2.02  
CISPEP   1 SER A  197    TYR A  198          0        -2.55                     
CISPEP   2 PRO A  205    TYR A  206          0         3.59                     
CISPEP   3 ARG A  272    ASP A  273          0        -6.49                     
CISPEP   4 ILE B  122    PRO B  123          0        -5.37                     
CISPEP   5 SER C  197    TYR C  198          0        -3.04                     
CISPEP   6 PRO C  205    TYR C  206          0         1.89                     
CISPEP   7 ARG C  272    ASP C  273          0        -7.70                     
CISPEP   8 ILE D  122    PRO D  123          0        -6.81                     
SITE     1 AC1  7 ASN A 148  HOH A2221  HOH A2385  HOH A2386                    
SITE     2 AC1  7 HOH A2387  HOH A2388  HOH A2389                               
SITE     1 AC2  5 ASN C 148  HOH C2227  HOH C2358  HOH C2359                    
SITE     2 AC2  5 HOH C2360                                                     
SITE     1 AC3  4 HIS A  69  GLU A  72  HIS A 196  HOH A2390                    
SITE     1 AC4  4 HIS C  69  GLU C  72  HIS C 196  HOH C2361                    
SITE     1 AC5  8 HIS C  69  ARG C 127  ASN C 144  ARG C 145                    
SITE     2 AC5  8 MET C 203  TYR C 248  GLU C 270  HOH C2361                    
SITE     1 AC6  9 HIS A  69  ARG A 127  ASN A 144  ARG A 145                    
SITE     2 AC6  9 MET A 203  TYR A 248  GLU A 270  HOH A2331                    
SITE     3 AC6  9 HOH A2390                                                     
SITE     1 AC7  5 ASP C 215  TYR C 259  LYS C 264  HOH L2001                    
SITE     2 AC7  5 HOH L2002                                                     
SITE     1 AC8  3 TYR C 277  LYS D  64  HIS D 138                               
SITE     1 AC9  9 GLY C 275  GLN D  18  ASN D  19  GLU D  33                    
SITE     2 AC9  9 TRP D 141  MET D 160  HOH D2122  HOH L2003                    
SITE     3 AC9  9 HOH L2004                                                     
SITE     1 BC1  5 HOH C2263  VAL D  34  HOH D2010  HOH D2020                    
SITE     2 BC1  5 HOH D2124                                                     
SITE     1 BC2  5 ASN C 159  GLU D 191  ARG D 214  HOH L2007                    
SITE     2 BC2  5 HOH L2008                                                     
SITE     1 BC3  4 PRO A  30  ASP A  31  HOH L2009  HOH L2010                    
SITE     1 BC4  5 HOH A2284  VAL B  34  HOH B2011  HOH L2011                    
SITE     2 BC4  5 HOH L2012                                                     
SITE     1 BC5  4 ASP A 215  TYR A 259  LYS A 264  HOH L2013                    
SITE     1 BC6 10 GLY A 275  HOH A2347  GLN B  18  ASN B  19                    
SITE     2 BC6 10 TRP B 141  LYS B 159  MET B 160  HOH B2049                    
SITE     3 BC6 10 HOH B2166  HOH L2014                                          
SITE     1 BC7  4 TYR A 277  LYS B  64  THR B 134  HIS B 138                    
SITE     1 BC8  8 ARG A  58  GLN A 184  LYS A 185  HIS A 186                    
SITE     2 BC8  8 GLU D 118  ALA D 119  GLN D 120  HOH L2016                    
SITE     1 BC9  6 GLU B 118  ARG C  58  GLN C 184  LYS C 185                    
SITE     2 BC9  6 HIS C 186  HOH L2017                                          
SITE     1 CC1  2 HOH B2108  GLU D 132                                          
CRYST1   78.922   96.651   92.358  90.00  99.60  90.00 P 1 21 1      4          
ORIGX1      1.000000  0.000000  0.000000        0.00000                         
ORIGX2      0.000000  1.000000  0.000000        0.00000                         
ORIGX3      0.000000  0.000000  1.000000        0.00000                         
SCALE1      0.012671  0.000000  0.002143        0.00000                         
SCALE2      0.000000  0.010347  0.000000        0.00000                         
SCALE3      0.000000  0.000000  0.010981        0.00000                         
ATOM   4242  N   SER C   3      30.939  72.579  46.665  1.00 11.70           N  
ATOM   4243  CA  SER C   3      32.232  72.466  47.382  1.00 12.33           C  
ATOM   4244  C   SER C   3      31.980  71.882  48.762  1.00 12.10           C  
ATOM   4245  O   SER C   3      30.869  71.998  49.294  1.00 12.32           O  
ATOM   4246  CB  SER C   3      32.886  73.845  47.505  1.00 11.65           C  
ATOM   4247  OG ASER C   3      32.038  74.775  48.137  0.50  7.25           O  
ATOM   4248  OG BSER C   3      34.223  73.746  47.943  0.50 16.05           O  
ATOM   4249  N   SER C   4      33.022  71.257  49.301  1.00 12.86           N  
ATOM   4250  CA  SER C   4      33.069  70.788  50.681  1.00 14.20           C  
ATOM   4251  C   SER C   4      34.433  71.145  51.231  1.00 14.24           C  
ATOM   4252  O   SER C   4      35.428  71.154  50.498  1.00 14.08           O  
ATOM   4253  CB  SER C   4      32.897  69.267  50.731  1.00 14.36           C  
ATOM   4254  OG  SER C   4      33.168  68.796  52.052  1.00 19.32           O  
ATOM   4255  N   ASN C   5      34.509  71.411  52.535  1.00 14.49           N  
ATOM   4256  CA  ASN C   5      35.823  71.606  53.144  1.00 15.63           C  
ATOM   4257  C   ASN C   5      36.121  70.514  54.186  1.00 16.61           C  
ATOM   4258  O   ASN C   5      36.953  70.718  55.074  1.00 17.40           O  
ATOM   4259  CB  ASN C   5      35.983  73.024  53.712  1.00 14.82           C  
ATOM   4260  CG  ASN C   5      34.958  73.344  54.767  1.00 14.86           C  
ATOM   4261  OD1 ASN C   5      34.325  72.436  55.326  1.00 14.43           O  
ATOM   4262  ND2 ASN C   5      34.787  74.642  55.058  1.00 13.14           N  
ATOM   4263  N   ASN C   6      35.439  69.379  54.069  1.00 17.26           N  
ATOM   4264  CA  ASN C   6      35.581  68.312  55.063  1.00 18.68           C  
ATOM   4265  C   ASN C   6      35.757  66.925  54.476  1.00 18.33           C  
ATOM   4266  O   ASN C   6      35.476  65.930  55.148  1.00 19.80           O  
ATOM   4267  CB  ASN C   6      34.397  68.323  56.033  1.00 20.23           C  
ATOM   4268  CG  ASN C   6      33.073  67.955  55.370  1.00 23.45           C  
ATOM   4269  OD1 ASN C   6      33.012  67.435  54.250  1.00 29.10           O  
ATOM   4270  ND2 ASN C   6      31.985  68.224  56.087  1.00 30.56           N  
ATOM   4271  N   PHE C   7      36.214  66.859  53.229  1.00 16.55           N  
ATOM   4272  CA  PHE C   7      36.457  65.568  52.585  1.00 15.52           C  
ATOM   4273  C   PHE C   7      37.925  65.447  52.161  1.00 15.16           C  
ATOM   4274  O   PHE C   7      38.333  65.959  51.115  1.00 16.03           O  
ATOM   4275  CB  PHE C   7      35.497  65.350  51.405  1.00 15.55           C  
ATOM   4276  CG  PHE C   7      35.433  63.918  50.957  1.00 13.23           C  
ATOM   4277  CD1 PHE C   7      36.389  63.417  50.065  1.00 13.51           C  
ATOM   4278  CD2 PHE C   7      34.460  63.047  51.473  1.00 13.00           C  
ATOM   4279  CE1 PHE C   7      36.369  62.081  49.689  1.00 12.36           C  
ATOM   4280  CE2 PHE C   7      34.401  61.725  51.083  1.00 11.82           C  
ATOM   4281  CZ  PHE C   7      35.357  61.222  50.183  1.00 13.93           C  
ATOM   4282  N   ASN C   8      38.718  64.768  52.987  1.00 14.53           N  
ATOM   4283  CA  ASN C   8      40.123  64.550  52.717  1.00 14.29           C  
ATOM   4284  C   ASN C   8      40.259  63.296  51.857  1.00 13.47           C  
ATOM   4285  O   ASN C   8      39.887  62.190  52.282  1.00 13.08           O  
ATOM   4286  CB  ASN C   8      40.827  64.360  54.064  1.00 14.44           C  
ATOM   4287  CG  ASN C   8      42.316  64.077  53.946  1.00 16.57           C  
ATOM   4288  OD1 ASN C   8      42.899  64.032  52.858  1.00 15.45           O  
ATOM   4289  ND2 ASN C   8      42.946  63.879  55.116  1.00 20.57           N  
ATOM   4290  N   TYR C   9      40.775  63.457  50.634  1.00 13.13           N  
ATOM   4291  CA  TYR C   9      40.894  62.300  49.729  1.00 12.54           C  
ATOM   4292  C   TYR C   9      42.004  61.343  50.165  1.00 12.68           C  
ATOM   4293  O   TYR C   9      42.112  60.238  49.632  1.00 13.32           O  
ATOM   4294  CB  TYR C   9      41.055  62.739  48.265  1.00 12.20           C  
ATOM   4295  CG  TYR C   9      39.772  63.205  47.623  1.00 11.31           C  
ATOM   4296  CD1 TYR C   9      39.361  64.537  47.728  1.00 11.98           C  
ATOM   4297  CD2 TYR C   9      38.990  62.326  46.887  1.00 10.42           C  
ATOM   4298  CE1 TYR C   9      38.171  64.953  47.167  1.00 12.19           C  
ATOM   4299  CE2 TYR C   9      37.794  62.746  46.296  1.00 11.05           C  
ATOM   4300  CZ  TYR C   9      37.403  64.068  46.438  1.00 11.92           C  
ATOM   4301  OH  TYR C   9      36.202  64.474  45.847  1.00 13.07           O  
ATOM   4302  N   GLY C  10      42.800  61.776  51.138  1.00 12.24           N  
ATOM   4303  CA  GLY C  10      43.841  60.925  51.726  1.00 12.75           C  
ATOM   4304  C   GLY C  10      43.416  60.280  53.024  1.00 13.47           C  
ATOM   4305  O   GLY C  10      44.256  59.920  53.852  1.00 13.82           O  
ATOM   4306  N   ALA C  11      42.104  60.144  53.210  1.00 12.44           N  
ATOM   4307  CA  ALA C  11      41.526  59.427  54.368  1.00 12.47           C  
ATOM   4308  C   ALA C  11      40.437  58.476  53.909  1.00 12.21           C  
ATOM   4309  O   ALA C  11      39.831  58.699  52.869  1.00 12.64           O  
ATOM   4310  CB  ALA C  11      40.922  60.409  55.367  1.00 13.10           C  
ATOM   4311  N   TYR C  12      40.170  57.438  54.700  1.00 12.17           N  
ATOM   4312  CA  TYR C  12      39.050  56.553  54.413  1.00 12.32           C  
ATOM   4313  C   TYR C  12      37.777  57.166  54.957  1.00 12.34           C  
ATOM   4314  O   TYR C  12      37.810  57.822  56.023  1.00 15.19           O  
ATOM   4315  CB  TYR C  12      39.284  55.183  55.051  1.00 12.45           C  
ATOM   4316  CG  TYR C  12      40.434  54.436  54.405  1.00 11.17           C  
ATOM   4317  CD1 TYR C  12      40.310  53.943  53.097  1.00 11.28           C  
ATOM   4318  CD2 TYR C  12      41.634  54.240  55.098  1.00 12.68           C  
ATOM   4319  CE1 TYR C  12      41.362  53.275  52.480  1.00 11.40           C  
ATOM   4320  CE2 TYR C  12      42.709  53.549  54.493  1.00 10.92           C  
ATOM   4321  CZ  TYR C  12      42.538  53.071  53.190  1.00 11.28           C  
ATOM   4322  OH  TYR C  12      43.574  52.389  52.582  1.00 13.07           O  
ATOM   4323  N   HIS C  13      36.669  56.960  54.237  1.00 11.64           N  
ATOM   4324  CA  HIS C  13      35.406  57.592  54.590  1.00 11.93           C  
ATOM   4325  C   HIS C  13      34.239  56.638  54.788  1.00 11.89           C  
ATOM   4326  O   HIS C  13      34.230  55.508  54.290  1.00 12.38           O  
ATOM   4327  CB  HIS C  13      35.039  58.617  53.532  1.00 12.45           C  
ATOM   4328  CG  HIS C  13      35.933  59.805  53.560  1.00 14.01           C  
ATOM   4329  ND1 HIS C  13      35.772  60.821  54.476  1.00 14.54           N  
ATOM   4330  CD2 HIS C  13      37.015  60.131  52.811  1.00 15.36           C  
ATOM   4331  CE1 HIS C  13      36.714  61.729  54.284  1.00 14.82           C  
ATOM   4332  NE2 HIS C  13      37.476  61.332  53.283  1.00 14.55           N  
ATOM   4333  N   SER C  14      33.233  57.117  55.512  1.00 11.47           N  
ATOM   4334  CA  SER C  14      31.992  56.346  55.671  1.00 11.83           C  
ATOM   4335  C   SER C  14      31.192  56.291  54.372  1.00 11.44           C  
ATOM   4336  O   SER C  14      31.391  57.089  53.467  1.00 12.21           O  
ATOM   4337  CB  SER C  14      31.122  56.995  56.740  1.00 11.49           C  
ATOM   4338  OG  SER C  14      30.641  58.263  56.296  1.00 12.57           O  
ATOM   4339  N   LEU C  15      30.263  55.356  54.304  1.00 11.96           N  
ATOM   4340  CA  LEU C  15      29.340  55.297  53.173  1.00 12.24           C  
ATOM   4341  C   LEU C  15      28.646  56.648  52.946  1.00 12.64           C  
ATOM   4342  O   LEU C  15      28.624  57.161  51.817  1.00 12.93           O  
ATOM   4343  CB  LEU C  15      28.301  54.195  53.413  1.00 12.60           C  
ATOM   4344  CG  LEU C  15      27.402  53.994  52.191  1.00 11.80           C  
ATOM   4345  CD1 LEU C  15      28.173  53.318  51.025  1.00 13.83           C  
ATOM   4346  CD2 LEU C  15      26.171  53.158  52.565  1.00 13.35           C  
ATOM   4347  N   GLU C  16      28.112  57.219  54.029  1.00 12.97           N  
ATOM   4348  CA  GLU C  16      27.346  58.462  53.949  1.00 15.11           C  
ATOM   4349  C   GLU C  16      28.251  59.568  53.391  1.00 12.78           C  
ATOM   4350  O   GLU C  16      27.820  60.374  52.550  1.00 13.06           O  
ATOM   4351  CB  GLU C  16      26.809  58.827  55.341  1.00 15.26           C  
ATOM   4352  CG  GLU C  16      26.022  60.130  55.400  1.00 21.42           C  
ATOM   4353  CD  GLU C  16      25.642  60.562  56.815  1.00 22.22           C  
ATOM   4354  OE1 GLU C  16      24.938  61.600  56.945  1.00 31.50           O  
ATOM   4355  OE2 GLU C  16      26.026  59.888  57.811  1.00 31.40           O  
ATOM   4356  N   ALA C  17      29.503  59.608  53.848  1.00 12.15           N  
ATOM   4357  CA  ALA C  17      30.431  60.630  53.381  1.00 11.59           C  
ATOM   4358  C   ALA C  17      30.761  60.483  51.897  1.00 11.14           C  
ATOM   4359  O   ALA C  17      30.890  61.489  51.185  1.00 11.64           O  
ATOM   4360  CB  ALA C  17      31.723  60.615  54.209  1.00 12.00           C  
ATOM   4361  N   ILE C  18      30.933  59.240  51.442  1.00 11.08           N  
ATOM   4362  CA  ILE C  18      31.220  59.015  50.019  1.00 11.09           C  
ATOM   4363  C   ILE C  18      30.014  59.439  49.183  1.00 10.85           C  
ATOM   4364  O   ILE C  18      30.182  60.134  48.170  1.00 11.81           O  
ATOM   4365  CB  ILE C  18      31.597  57.536  49.764  1.00 10.33           C  
ATOM   4366  CG1 ILE C  18      32.953  57.229  50.424  1.00 10.73           C  
ATOM   4367  CG2 ILE C  18      31.615  57.219  48.256  1.00 12.19           C  
ATOM   4368  CD1 ILE C  18      33.338  55.717  50.418  1.00 13.07           C  
ATOM   4369  N   TYR C  19      28.809  59.047  49.609  1.00 10.84           N  
ATOM   4370  CA  TYR C  19      27.597  59.421  48.866  1.00 10.87           C  
ATOM   4371  C   TYR C  19      27.451  60.943  48.809  1.00 11.25           C  
ATOM   4372  O   TYR C  19      27.099  61.510  47.767  1.00 11.75           O  
ATOM   4373  CB  TYR C  19      26.377  58.826  49.531  1.00 11.34           C  
ATOM   4374  CG  TYR C  19      26.161  57.339  49.280  1.00 10.69           C  
ATOM   4375  CD1 TYR C  19      25.076  56.689  49.866  1.00 10.99           C  
ATOM   4376  CD2 TYR C  19      27.012  56.594  48.449  1.00 10.30           C  
ATOM   4377  CE1 TYR C  19      24.833  55.308  49.629  1.00 11.69           C  
ATOM   4378  CE2 TYR C  19      26.772  55.211  48.202  1.00 10.51           C  
ATOM   4379  CZ  TYR C  19      25.691  54.597  48.805  1.00 11.33           C  
ATOM   4380  OH  TYR C  19      25.456  53.269  48.536  1.00 12.76           O  
ATOM   4381  N   HIS C  20      27.690  61.606  49.935  1.00 11.49           N  
ATOM   4382  CA  HIS C  20      27.594  63.068  49.971  1.00 12.50           C  
ATOM   4383  C   HIS C  20      28.649  63.701  49.041  1.00 12.18           C  
ATOM   4384  O   HIS C  20      28.351  64.673  48.318  1.00 12.23           O  
ATOM   4385  CB  HIS C  20      27.721  63.546  51.426  1.00 12.42           C  
ATOM   4386  CG  HIS C  20      27.507  65.012  51.610  1.00 18.51           C  
ATOM   4387  ND1 HIS C  20      28.471  65.952  51.310  1.00 22.50           N  
ATOM   4388  CD2 HIS C  20      26.444  65.702  52.090  1.00 22.33           C  
ATOM   4389  CE1 HIS C  20      28.009  67.160  51.588  1.00 23.56           C  
ATOM   4390  NE2 HIS C  20      26.783  67.037  52.066  1.00 22.45           N  
ATOM   4391  N   GLU C  21      29.865  63.151  49.025  1.00 11.07           N  
ATOM   4392  CA  GLU C  21      30.906  63.674  48.139  1.00 11.19           C  
ATOM   4393  C   GLU C  21      30.573  63.447  46.652  1.00 10.84           C  
ATOM   4394  O   GLU C  21      30.860  64.288  45.802  1.00 10.43           O  
ATOM   4395  CB  GLU C  21      32.282  63.148  48.520  1.00 11.84           C  
ATOM   4396  CG  GLU C  21      33.448  63.749  47.733  1.00 11.52           C  
ATOM   4397  CD  GLU C  21      33.698  65.251  47.966  1.00 12.40           C  
ATOM   4398  OE1 GLU C  21      32.967  65.899  48.755  1.00 12.56           O  
ATOM   4399  OE2 GLU C  21      34.658  65.780  47.348  1.00 11.35           O  
ATOM   4400  N   MET C  22      29.977  62.301  46.323  1.00 10.22           N  
ATOM   4401  CA  MET C  22      29.464  62.113  44.955  1.00 10.85           C  
ATOM   4402  C   MET C  22      28.438  63.194  44.568  1.00 10.66           C  
ATOM   4403  O   MET C  22      28.471  63.713  43.460  1.00 11.16           O  
ATOM   4404  CB  MET C  22      28.797  60.742  44.823  1.00 10.23           C  
ATOM   4405  CG  MET C  22      29.787  59.634  45.018  1.00 10.60           C  
ATOM   4406  SD  MET C  22      29.041  57.974  45.091  1.00 12.49           S  
ATOM   4407  CE  MET C  22      28.469  57.760  43.383  1.00 13.80           C  
ATOM   4408  N   ASP C  23      27.522  63.523  45.481  1.00 11.11           N  
ATOM   4409  CA  ASP C  23      26.516  64.551  45.220  1.00 12.94           C  
ATOM   4410  C   ASP C  23      27.212  65.906  45.056  1.00 12.28           C  
ATOM   4411  O   ASP C  23      26.857  66.703  44.174  1.00 12.67           O  
ATOM   4412  CB  ASP C  23      25.584  64.619  46.434  1.00 13.69           C  
ATOM   4413  CG  ASP C  23      24.115  64.704  46.070  1.00 21.13           C  
ATOM   4414  OD1 ASP C  23      23.295  64.852  47.032  1.00 26.70           O  
ATOM   4415  OD2 ASP C  23      23.661  64.598  44.904  1.00 26.46           O  
ATOM   4416  N   ASN C  24      28.225  66.162  45.886  1.00 11.10           N  
ATOM   4417  CA  ASN C  24      28.999  67.425  45.826  1.00 11.71           C  
ATOM   4418  C   ASN C  24      29.701  67.569  44.470  1.00 10.98           C  
ATOM   4419  O   ASN C  24      29.679  68.652  43.852  1.00 11.15           O  
ATOM   4420  CB  ASN C  24      30.017  67.413  46.982  1.00 10.98           C  
ATOM   4421  CG  ASN C  24      30.933  68.605  46.997  1.00 13.17           C  
ATOM   4422  OD1 ASN C  24      30.525  69.721  46.710  1.00 13.87           O  
ATOM   4423  ND2 ASN C  24      32.198  68.375  47.361  1.00 12.46           N  
ATOM   4424  N   ILE C  25      30.307  66.468  44.004  1.00 10.64           N  
ATOM   4425  CA  ILE C  25      30.973  66.490  42.707  1.00 11.42           C  
ATOM   4426  C   ILE C  25      29.970  66.798  41.582  1.00 11.66           C  
ATOM   4427  O   ILE C  25      30.218  67.666  40.724  1.00 12.18           O  
ATOM   4428  CB  ILE C  25      31.706  65.160  42.454  1.00 11.05           C  
ATOM   4429  CG1 ILE C  25      32.952  65.086  43.347  1.00 11.92           C  
ATOM   4430  CG2 ILE C  25      32.081  65.030  40.939  1.00 12.10           C  
ATOM   4431  CD1 ILE C  25      33.554  63.703  43.452  1.00 12.48           C  
ATOM   4432  N   ALA C  26      28.843  66.091  41.581  1.00 11.70           N  
ATOM   4433  CA  ALA C  26      27.834  66.320  40.537  1.00 12.12           C  
ATOM   4434  C   ALA C  26      27.227  67.722  40.615  1.00 12.05           C  
ATOM   4435  O   ALA C  26      26.851  68.315  39.588  1.00 11.90           O  
ATOM   4436  CB  ALA C  26      26.735  65.257  40.640  1.00 13.00           C  
ATOM   4437  N   ALA C  27      27.127  68.264  41.825  1.00 11.25           N  
ATOM   4438  CA  ALA C  27      26.515  69.579  41.991  1.00 11.51           C  
ATOM   4439  C   ALA C  27      27.393  70.698  41.426  1.00 11.29           C  
ATOM   4440  O   ALA C  27      26.872  71.699  40.899  1.00 11.96           O  
ATOM   4441  CB  ALA C  27      26.176  69.839  43.450  1.00 11.13           C  
ATOM   4442  N   ASP C  28      28.715  70.553  41.553  1.00 11.68           N  
ATOM   4443  CA  ASP C  28      29.618  71.620  41.076  1.00 11.79           C  
ATOM   4444  C   ASP C  28      29.962  71.469  39.607  1.00 11.18           C  
ATOM   4445  O   ASP C  28      30.364  72.444  38.971  1.00 10.41           O  
ATOM   4446  CB  ASP C  28      30.931  71.621  41.870  1.00 12.07           C  
ATOM   4447  CG  ASP C  28      30.792  72.230  43.253  1.00 12.88           C  
ATOM   4448  OD1 ASP C  28      29.666  72.630  43.634  1.00 14.14           O  
ATOM   4449  OD2 ASP C  28      31.788  72.333  44.034  1.00 11.58           O  
ATOM   4450  N   PHE C  29      29.823  70.244  39.072  1.00 11.06           N  
ATOM   4451  CA  PHE C  29      30.111  70.005  37.652  1.00 11.89           C  
ATOM   4452  C   PHE C  29      28.915  69.388  36.942  1.00 11.60           C  
ATOM   4453  O   PHE C  29      29.052  68.330  36.304  1.00 12.17           O  
ATOM   4454  CB  PHE C  29      31.363  69.124  37.531  1.00 11.13           C  
ATOM   4455  CG  PHE C  29      32.575  69.747  38.160  1.00 11.39           C  
ATOM   4456  CD1 PHE C  29      32.828  69.573  39.529  1.00 11.43           C  
ATOM   4457  CD2 PHE C  29      33.438  70.530  37.395  1.00 11.78           C  
ATOM   4458  CE1 PHE C  29      33.934  70.178  40.140  1.00 12.07           C  
ATOM   4459  CE2 PHE C  29      34.557  71.123  37.998  1.00 12.69           C  
ATOM   4460  CZ  PHE C  29      34.795  70.938  39.382  1.00 11.29           C  
ATOM   4461  N   PRO C  30      27.741  70.013  37.040  1.00 11.77           N  
ATOM   4462  CA  PRO C  30      26.522  69.352  36.585  1.00 12.73           C  
ATOM   4463  C   PRO C  30      26.392  69.187  35.074  1.00 13.60           C  
ATOM   4464  O   PRO C  30      25.525  68.425  34.631  1.00 14.46           O  
ATOM   4465  CB  PRO C  30      25.406  70.280  37.087  1.00 12.72           C  
ATOM   4466  CG  PRO C  30      26.018  71.631  37.117  1.00 11.90           C  
ATOM   4467  CD  PRO C  30      27.441  71.355  37.602  1.00 11.05           C  
ATOM   4468  N   ASP C  31      27.211  69.900  34.301  1.00 13.40           N  
ATOM   4469  CA  ASP C  31      27.164  69.718  32.861  1.00 14.74           C  
ATOM   4470  C   ASP C  31      27.989  68.513  32.430  1.00 14.24           C  
ATOM   4471  O   ASP C  31      28.000  68.184  31.241  1.00 15.24           O  
ATOM   4472  CB  ASP C  31      27.692  70.950  32.136  1.00 14.80           C  
ATOM   4473  CG  ASP C  31      26.751  72.124  32.223  1.00 19.87           C  
ATOM   4474  OD1 ASP C  31      25.523  71.932  32.431  1.00 24.98           O  
ATOM   4475  OD2 ASP C  31      27.162  73.276  32.034  1.00 22.32           O  
ATOM   4476  N   LEU C  32      28.695  67.885  33.376  1.00 13.04           N  
ATOM   4477  CA  LEU C  32      29.546  66.730  33.079  1.00 13.51           C  
ATOM   4478  C   LEU C  32      29.148  65.502  33.889  1.00 12.97           C  
ATOM   4479  O   LEU C  32      29.195  64.374  33.380  1.00 12.59           O  
ATOM   4480  CB  LEU C  32      31.019  67.076  33.352  1.00 13.20           C  
ATOM   4481  CG  LEU C  32      32.006  65.943  33.094  1.00 14.70           C  
ATOM   4482  CD1 LEU C  32      32.031  65.571  31.601  1.00 17.67           C  
ATOM   4483  CD2 LEU C  32      33.409  66.274  33.581  1.00 15.94           C  
ATOM   4484  N   ALA C  33      28.775  65.714  35.154  1.00 11.34           N  
ATOM   4485  CA  ALA C  33      28.542  64.613  36.095  1.00 11.44           C  
ATOM   4486  C   ALA C  33      27.150  64.642  36.688  1.00 12.15           C  
ATOM   4487  O   ALA C  33      26.628  65.708  36.996  1.00 12.47           O  
ATOM   4488  CB  ALA C  33      29.589  64.681  37.214  1.00 11.43           C  
ATOM   4489  N   ARG C  34      26.564  63.459  36.875  1.00 11.58           N  
ATOM   4490  CA  ARG C  34      25.275  63.341  37.527  1.00 13.71           C  
ATOM   4491  C   ARG C  34      25.297  62.106  38.410  1.00 12.11           C  
ATOM   4492  O   ARG C  34      25.749  61.047  37.977  1.00 11.87           O  
ATOM   4493  CB  ARG C  34      24.173  63.185  36.469  1.00 13.70           C  
ATOM   4494  CG  ARG C  34      22.750  63.195  37.012  1.00 18.67           C  
ATOM   4495  CD  ARG C  34      21.674  63.175  35.908  1.00 19.75           C  
ATOM   4496  NE  ARG C  34      21.607  61.849  35.286  1.00 30.09           N  
ATOM   4497  CZ  ARG C  34      20.697  61.452  34.399  1.00 33.66           C  
ATOM   4498  NH1 ARG C  34      20.750  60.210  33.919  1.00 35.08           N  
ATOM   4499  NH2 ARG C  34      19.737  62.284  33.987  1.00 35.64           N  
ATOM   4500  N   ARG C  35      24.785  62.234  39.636  1.00 11.86           N  
ATOM   4501  CA  ARG C  35      24.643  61.064  40.521  1.00 12.15           C  
ATOM   4502  C   ARG C  35      23.320  60.397  40.188  1.00 13.03           C  
ATOM   4503  O   ARG C  35      22.272  61.067  40.161  1.00 13.92           O  
ATOM   4504  CB  ARG C  35      24.686  61.497  42.004  1.00 11.99           C  
ATOM   4505  CG  ARG C  35      24.950  60.314  42.942  1.00 12.54           C  
ATOM   4506  CD  ARG C  35      24.990  60.679  44.389  1.00 11.19           C  
ATOM   4507  NE  ARG C  35      23.655  61.020  44.855  1.00 13.28           N  
ATOM   4508  CZ  ARG C  35      23.351  61.251  46.123  1.00 14.20           C  
ATOM   4509  NH1 ARG C  35      24.295  61.178  47.066  1.00 13.00           N  
ATOM   4510  NH2 ARG C  35      22.098  61.540  46.446  1.00 15.19           N  
ATOM   4511  N   VAL C  36      23.362  59.087  39.944  1.00 12.48           N  
ATOM   4512  CA  VAL C  36      22.192  58.326  39.497  1.00 13.35           C  
ATOM   4513  C   VAL C  36      22.000  57.133  40.433  1.00 12.68           C  
ATOM   4514  O   VAL C  36      22.952  56.413  40.731  1.00 12.73           O  
ATOM   4515  CB  VAL C  36      22.391  57.818  38.052  1.00 13.29           C  
ATOM   4516  CG1 VAL C  36      21.188  56.974  37.574  1.00 15.68           C  
ATOM   4517  CG2 VAL C  36      22.621  58.994  37.104  1.00 14.53           C  
ATOM   4518  N   LYS C  37      20.776  56.959  40.922  1.00 12.76           N  
ATOM   4519  CA  LYS C  37      20.428  55.812  41.765  1.00 13.82           C  
ATOM   4520  C   LYS C  37      20.110  54.635  40.842  1.00 14.43           C  
ATOM   4521  O   LYS C  37      19.253  54.749  39.953  1.00 15.46           O  
ATOM   4522  CB  LYS C  37      19.208  56.146  42.642  1.00 13.90           C  
ATOM   4523  CG  LYS C  37      18.946  55.081  43.718  1.00 16.84           C  
ATOM   4524  CD  LYS C  37      17.679  55.368  44.541  1.00 17.16           C  
ATOM   4525  CE  LYS C  37      17.765  56.655  45.364  1.00 23.56           C  
ATOM   4526  NZ  LYS C  37      16.466  56.993  46.095  1.00 25.21           N  
ATOM   4527  N   ILE C  38      20.791  53.510  41.044  1.00 13.76           N  
ATOM   4528  CA  ILE C  38      20.628  52.362  40.143  1.00 14.47           C  
ATOM   4529  C   ILE C  38      19.931  51.175  40.801  1.00 14.51           C  
ATOM   4530  O   ILE C  38      19.670  50.175  40.146  1.00 15.13           O  
ATOM   4531  CB  ILE C  38      21.990  51.896  39.564  1.00 14.02           C  
ATOM   4532  CG1 ILE C  38      22.889  51.327  40.670  1.00 14.34           C  
ATOM   4533  CG2 ILE C  38      22.665  53.045  38.757  1.00 15.63           C  
ATOM   4534  CD1 ILE C  38      24.136  50.557  40.114  1.00 14.94           C  
ATOM   4535  N   GLY C  39      19.662  51.277  42.096  1.00 14.34           N  
ATOM   4536  CA  GLY C  39      19.012  50.186  42.816  1.00 14.48           C  
ATOM   4537  C   GLY C  39      19.165  50.366  44.303  1.00 14.68           C  
ATOM   4538  O   GLY C  39      19.554  51.431  44.768  1.00 14.38           O  
ATOM   4539  N   HIS C  40      18.866  49.310  45.047  1.00 15.53           N  
ATOM   4540  CA  HIS C  40      18.985  49.314  46.506  1.00 16.21           C  
ATOM   4541  C   HIS C  40      19.641  48.003  46.921  1.00 16.35           C  
ATOM   4542  O   HIS C  40      19.479  46.978  46.247  1.00 18.22           O  
ATOM   4543  CB  HIS C  40      17.598  49.439  47.171  1.00 17.33           C  
ATOM   4544  CG  HIS C  40      17.022  50.826  47.118  1.00 20.21           C  
ATOM   4545  ND1 HIS C  40      16.350  51.314  46.012  1.00 22.69           N  
ATOM   4546  CD2 HIS C  40      17.043  51.839  48.022  1.00 21.90           C  
ATOM   4547  CE1 HIS C  40      15.980  52.565  46.242  1.00 23.28           C  
ATOM   4548  NE2 HIS C  40      16.389  52.906  47.452  1.00 24.10           N  
ATOM   4549  N   SER C  41      20.381  48.037  48.023  1.00 13.62           N  
ATOM   4550  CA  SER C  41      21.032  46.844  48.546  1.00 12.85           C  
ATOM   4551  C   SER C  41      20.038  45.959  49.289  1.00 12.09           C  
ATOM   4552  O   SER C  41      18.853  46.292  49.442  1.00 11.66           O  
ATOM   4553  CB  SER C  41      22.130  47.271  49.530  1.00 12.65           C  
ATOM   4554  OG  SER C  41      21.474  47.898  50.649  1.00 12.22           O  
ATOM   4555  N   PHE C  42      20.527  44.818  49.777  1.00 11.77           N  
ATOM   4556  CA  PHE C  42      19.683  43.904  50.539  1.00 11.19           C  
ATOM   4557  C   PHE C  42      19.035  44.607  51.721  1.00 11.84           C  
ATOM   4558  O   PHE C  42      17.869  44.356  52.026  1.00 12.55           O  
ATOM   4559  CB  PHE C  42      20.492  42.692  51.030  1.00 11.52           C  
ATOM   4560  CG  PHE C  42      19.682  41.734  51.865  1.00 11.70           C  
ATOM   4561  CD1 PHE C  42      18.903  40.757  51.254  1.00 14.29           C  
ATOM   4562  CD2 PHE C  42      19.695  41.811  53.262  1.00 14.33           C  
ATOM   4563  CE1 PHE C  42      18.142  39.871  52.020  1.00 13.78           C  
ATOM   4564  CE2 PHE C  42      18.911  40.932  54.024  1.00 14.46           C  
ATOM   4565  CZ  PHE C  42      18.152  39.964  53.390  1.00 11.47           C  
ATOM   4566  N   GLU C  43      19.789  45.498  52.355  1.00 11.47           N  
ATOM   4567  CA  GLU C  43      19.309  46.257  53.513  1.00 12.85           C  
ATOM   4568  C   GLU C  43      18.633  47.578  53.134  1.00 12.94           C  
ATOM   4569  O   GLU C  43      18.391  48.429  54.003  1.00 13.30           O  
ATOM   4570  CB  GLU C  43      20.428  46.454  54.544  1.00 12.12           C  
ATOM   4571  CG  GLU C  43      20.900  45.100  55.096  1.00 12.93           C  
ATOM   4572  CD  GLU C  43      22.045  45.187  56.081  1.00 16.16           C  
ATOM   4573  OE1 GLU C  43      22.820  46.162  56.041  1.00 20.68           O  
ATOM   4574  OE2 GLU C  43      22.175  44.227  56.880  1.00 18.46           O  
ATOM   4575  N   ASN C  44      18.287  47.709  51.854  1.00 12.87           N  
ATOM   4576  CA  ASN C  44      17.550  48.862  51.326  1.00 13.46           C  
ATOM   4577  C   ASN C  44      18.305  50.186  51.345  1.00 13.60           C  
ATOM   4578  O   ASN C  44      17.690  51.266  51.373  1.00 14.70           O  
ATOM   4579  CB  ASN C  44      16.193  49.016  52.025  1.00 14.64           C  
ATOM   4580  CG AASN C  44      15.279  47.823  51.779  0.50 15.41           C  
ATOM   4581  OD1AASN C  44      15.197  47.309  50.662  0.50 18.04           O  
ATOM   4582  ND2AASN C  44      14.595  47.376  52.824  0.50 18.51           N  
ATOM   4583  CG BASN C  44      15.163  49.695  51.141  0.50 14.99           C  
ATOM   4584  OD1BASN C  44      15.144  49.501  49.926  0.50 17.48           O  
ATOM   4585  ND2BASN C  44      14.297  50.495  51.750  0.50 18.45           N  
ATOM   4586  N   ARG C  45      19.627  50.111  51.283  1.00 12.55           N  
ATOM   4587  CA  ARG C  45      20.426  51.313  51.079  1.00 13.34           C  
ATOM   4588  C   ARG C  45      20.475  51.612  49.587  1.00 12.90           C  
ATOM   4589  O   ARG C  45      20.620  50.696  48.781  1.00 13.29           O  
ATOM   4590  CB  ARG C  45      21.846  51.105  51.583  1.00 12.68           C  
ATOM   4591  CG  ARG C  45      21.952  50.851  53.076  1.00 13.75           C  
ATOM   4592  CD  ARG C  45      23.391  50.826  53.576  1.00 14.80           C  
ATOM   4593  NE  ARG C  45      23.411  50.884  55.033  1.00 18.96           N  
ATOM   4594  CZ  ARG C  45      23.312  49.807  55.771  1.00 16.73           C  
ATOM   4595  NH1 ARG C  45      23.216  48.631  55.163  1.00 16.56           N  
ATOM   4596  NH2 ARG C  45      23.307  49.885  57.101  1.00 19.13           N  
ATOM   4597  N   PRO C  46      20.399  52.883  49.194  1.00 12.96           N  
ATOM   4598  CA  PRO C  46      20.453  53.197  47.786  1.00 12.74           C  
ATOM   4599  C   PRO C  46      21.828  52.895  47.246  1.00 13.44           C  
ATOM   4600  O   PRO C  46      22.804  53.014  47.976  1.00 13.69           O  
ATOM   4601  CB  PRO C  46      20.199  54.713  47.741  1.00 13.59           C  
ATOM   4602  CG  PRO C  46      20.678  55.203  49.112  1.00 14.34           C  
ATOM   4603  CD  PRO C  46      20.303  54.082  50.056  1.00 12.95           C  
ATOM   4604  N   MET C  47      21.886  52.495  45.988  1.00 12.53           N  
ATOM   4605  CA  MET C  47      23.147  52.329  45.270  1.00 13.45           C  
ATOM   4606  C   MET C  47      23.273  53.459  44.259  1.00 12.81           C  
ATOM   4607  O   MET C  47      22.361  53.686  43.469  1.00 12.45           O  
ATOM   4608  CB  MET C  47      23.169  50.984  44.560  1.00 13.79           C  
ATOM   4609  CG  MET C  47      23.151  49.836  45.566  1.00 16.18           C  
ATOM   4610  SD  MET C  47      23.087  48.318  44.651  1.00 19.24           S  
ATOM   4611  CE  MET C  47      24.724  48.301  43.874  1.00 18.12           C  
ATOM   4612  N   TYR C  48      24.411  54.146  44.280  1.00 11.34           N  
ATOM   4613  CA  TYR C  48      24.594  55.339  43.452  1.00 11.93           C  
ATOM   4614  C   TYR C  48      25.790  55.198  42.546  1.00 11.62           C  
ATOM   4615  O   TYR C  48      26.877  54.755  42.978  1.00 11.65           O  
ATOM   4616  CB  TYR C  48      24.854  56.576  44.317  1.00 12.15           C  
ATOM   4617  CG  TYR C  48      23.679  57.054  45.103  1.00 12.52           C  
ATOM   4618  CD1 TYR C  48      23.715  57.064  46.490  1.00 12.61           C  
ATOM   4619  CD2 TYR C  48      22.531  57.524  44.456  1.00 12.64           C  
ATOM   4620  CE1 TYR C  48      22.650  57.516  47.222  1.00 13.31           C  
ATOM   4621  CE2 TYR C  48      21.444  57.974  45.196  1.00 14.13           C  
ATOM   4622  CZ  TYR C  48      21.520  57.971  46.572  1.00 14.46           C  
ATOM   4623  OH  TYR C  48      20.457  58.418  47.336  1.00 15.80           O  
ATOM   4624  N   VAL C  49      25.618  55.624  41.295  1.00 11.24           N  
ATOM   4625  CA  VAL C  49      26.760  55.791  40.406  1.00 11.25           C  
ATOM   4626  C   VAL C  49      26.928  57.269  40.084  1.00 11.33           C  
ATOM   4627  O   VAL C  49      25.987  58.073  40.227  1.00 11.96           O  
ATOM   4628  CB  VAL C  49      26.611  55.014  39.048  1.00 12.32           C  
ATOM   4629  CG1 VAL C  49      26.508  53.520  39.326  1.00 13.68           C  
ATOM   4630  CG2 VAL C  49      25.452  55.550  38.223  1.00 14.60           C  
ATOM   4631  N   LEU C  50      28.118  57.629  39.634  1.00 10.62           N  
ATOM   4632  CA  LEU C  50      28.289  58.911  38.924  1.00 10.33           C  
ATOM   4633  C   LEU C  50      28.387  58.613  37.428  1.00 10.82           C  
ATOM   4634  O   LEU C  50      29.175  57.749  37.006  1.00 11.40           O  
ATOM   4635  CB  LEU C  50      29.560  59.651  39.364  1.00 10.80           C  
ATOM   4636  CG  LEU C  50      29.406  60.407  40.678  1.00 11.42           C  
ATOM   4637  CD1 LEU C  50      30.773  60.807  41.193  1.00 12.14           C  
ATOM   4638  CD2 LEU C  50      28.577  61.670  40.457  1.00 12.17           C  
ATOM   4639  N   LYS C  51      27.541  59.294  36.654  1.00 10.45           N  
ATOM   4640  CA  LYS C  51      27.636  59.252  35.188  1.00 11.33           C  
ATOM   4641  C   LYS C  51      28.372  60.491  34.717  1.00 11.58           C  
ATOM   4642  O   LYS C  51      27.976  61.607  35.068  1.00 11.39           O  
ATOM   4643  CB  LYS C  51      26.230  59.221  34.584  1.00 11.52           C  
ATOM   4644  CG  LYS C  51      26.207  59.332  33.062  1.00 11.49           C  
ATOM   4645  CD  LYS C  51      24.766  59.425  32.550  1.00 12.47           C  
ATOM   4646  CE  LYS C  51      24.742  59.560  31.036  1.00 14.99           C  
ATOM   4647  NZ  LYS C  51      23.319  59.520  30.529  1.00 16.85           N  
ATOM   4648  N   PHE C  52      29.454  60.297  33.962  1.00 11.10           N  
ATOM   4649  CA  PHE C  52      30.185  61.411  33.350  1.00 11.22           C  
ATOM   4650  C   PHE C  52      29.908  61.356  31.866  1.00 11.79           C  
ATOM   4651  O   PHE C  52      30.127  60.316  31.240  1.00 11.29           O  
ATOM   4652  CB  PHE C  52      31.689  61.264  33.615  1.00 11.07           C  
ATOM   4653  CG  PHE C  52      32.026  61.147  35.084  1.00 10.83           C  
ATOM   4654  CD1 PHE C  52      32.107  59.889  35.694  1.00 12.45           C  
ATOM   4655  CD2 PHE C  52      32.223  62.300  35.862  1.00 12.60           C  
ATOM   4656  CE1 PHE C  52      32.400  59.767  37.051  1.00 12.44           C  
ATOM   4657  CE2 PHE C  52      32.527  62.189  37.229  1.00 12.26           C  
ATOM   4658  CZ  PHE C  52      32.612  60.922  37.818  1.00 11.01           C  
ATOM   4659  N   SER C  53      29.489  62.483  31.294  1.00 11.37           N  
ATOM   4660  CA  SER C  53      29.048  62.476  29.898  1.00 12.70           C  
ATOM   4661  C   SER C  53      29.114  63.862  29.308  1.00 13.13           C  
ATOM   4662  O   SER C  53      28.834  64.841  29.994  1.00 13.02           O  
ATOM   4663  CB  SER C  53      27.597  61.967  29.836  1.00 13.48           C  
ATOM   4664  OG  SER C  53      27.123  61.941  28.494  1.00 14.97           O  
ATOM   4665  N   THR C  54      29.438  63.919  28.020  1.00 13.74           N  
ATOM   4666  CA  THR C  54      29.296  65.151  27.223  1.00 15.89           C  
ATOM   4667  C   THR C  54      28.149  65.003  26.209  1.00 17.86           C  
ATOM   4668  O   THR C  54      28.014  65.835  25.297  1.00 19.53           O  
ATOM   4669  CB  THR C  54      30.597  65.464  26.471  1.00 15.66           C  
ATOM   4670  OG1 THR C  54      30.868  64.428  25.527  1.00 15.51           O  
ATOM   4671  CG2 THR C  54      31.802  65.443  27.402  1.00 16.41           C  
ATOM   4672  N   GLY C  55      27.333  63.968  26.384  1.00 18.67           N  
ATOM   4673  CA  GLY C  55      26.357  63.538  25.376  1.00 21.67           C  
ATOM   4674  C   GLY C  55      25.021  64.241  25.440  1.00 23.20           C  
ATOM   4675  O   GLY C  55      24.144  63.999  24.601  1.00 22.86           O  
ATOM   4676  N   LYS C  55A     24.850  65.098  26.439  1.00 24.62           N  
ATOM   4677  CA  LYS C  55A     23.583  65.824  26.601  1.00 27.25           C  
ATOM   4678  C   LYS C  55A     22.331  64.939  26.555  1.00 27.13           C  
ATOM   4679  O   LYS C  55A     21.298  65.331  25.989  1.00 28.27           O  
ATOM   4680  CB  LYS C  55A     23.489  66.972  25.586  1.00 27.96           C  
ATOM   4681  CG  LYS C  55A     23.881  68.319  26.169  1.00 31.99           C  
ATOM   4682  CD  LYS C  55A     22.809  68.805  27.154  1.00 35.69           C  
ATOM   4683  CE  LYS C  55A     22.649  70.319  27.116  1.00 37.85           C  
ATOM   4684  NZ  LYS C  55A     21.224  70.725  27.285  1.00 39.03           N  
ATOM   4685  N   GLY C  56      22.432  63.750  27.151  1.00 26.43           N  
ATOM   4686  CA  GLY C  56      21.287  62.861  27.356  1.00 25.25           C  
ATOM   4687  C   GLY C  56      21.131  61.735  26.342  1.00 24.42           C  
ATOM   4688  O   GLY C  56      20.385  60.783  26.582  1.00 25.14           O  
ATOM   4689  N   VAL C  57      21.833  61.853  25.216  1.00 22.88           N  
ATOM   4690  CA  VAL C  57      21.836  60.844  24.149  1.00 21.89           C  
ATOM   4691  C   VAL C  57      22.612  59.606  24.624  1.00 20.99           C  
ATOM   4692  O   VAL C  57      23.652  59.760  25.258  1.00 20.30           O  
ATOM   4693  CB  VAL C  57      22.511  61.436  22.877  1.00 21.95           C  
ATOM   4694  CG1 VAL C  57      22.617  60.414  21.778  1.00 23.26           C  
ATOM   4695  CG2 VAL C  57      21.739  62.687  22.375  1.00 22.69           C  
ATOM   4696  N   ARG C  58      22.124  58.396  24.321  1.00 19.54           N  
ATOM   4697  CA  ARG C  58      22.882  57.173  24.655  1.00 19.09           C  
ATOM   4698  C   ARG C  58      24.220  57.156  23.926  1.00 17.67           C  
ATOM   4699  O   ARG C  58      24.287  57.392  22.718  1.00 18.24           O  
ATOM   4700  CB  ARG C  58      22.138  55.882  24.312  1.00 19.15           C  
ATOM   4701  CG  ARG C  58      22.890  54.654  24.879  1.00 20.85           C  
ATOM   4702  CD  ARG C  58      22.429  53.302  24.405  1.00 20.90           C  
ATOM   4703  NE  ARG C  58      22.769  53.063  23.001  1.00 22.49           N  
ATOM   4704  CZ  ARG C  58      22.488  51.947  22.344  1.00 23.94           C  
ATOM   4705  NH1 ARG C  58      22.828  51.842  21.063  1.00 24.42           N  
ATOM   4706  NH2 ARG C  58      21.865  50.936  22.954  1.00 22.17           N  
ATOM   4707  N   ARG C  59      25.276  56.865  24.677  1.00 15.52           N  
ATOM   4708  CA  ARG C  59      26.627  56.815  24.110  1.00 14.35           C  
ATOM   4709  C   ARG C  59      27.256  55.485  24.447  1.00 12.64           C  
ATOM   4710  O   ARG C  59      26.850  54.856  25.416  1.00 12.94           O  
ATOM   4711  CB  ARG C  59      27.508  57.896  24.717  1.00 14.58           C  
ATOM   4712  CG AARG C  59      26.850  59.257  24.706  0.50 16.61           C  
ATOM   4713  CD AARG C  59      27.823  60.351  24.563  0.50 17.59           C  
ATOM   4714  NE AARG C  59      28.451  60.281  23.251  0.50 18.49           N  
ATOM   4715  CZ AARG C  59      29.503  60.995  22.917  0.50 19.10           C  
ATOM   4716  NH1AARG C  59      30.028  61.822  23.812  0.50 15.44           N  
ATOM   4717  NH2AARG C  59      30.025  60.879  21.696  0.50 18.29           N  
ATOM   4718  CG BARG C  59      26.961  59.331  24.609  0.50 16.30           C  
ATOM   4719  CD BARG C  59      26.887  59.898  23.215  0.50 17.61           C  
ATOM   4720  NE BARG C  59      28.136  59.713  22.475  0.50 18.20           N  
ATOM   4721  CZ BARG C  59      28.225  59.079  21.312  0.50 19.08           C  
ATOM   4722  NH1BARG C  59      27.135  58.580  20.738  0.50 18.31           N  
ATOM   4723  NH2BARG C  59      29.407  58.951  20.715  0.50 19.11           N  
ATOM   4724  N   PRO C  60      28.277  55.066  23.701  1.00 12.01           N  
ATOM   4725  CA  PRO C  60      29.065  53.915  24.133  1.00 12.05           C  
ATOM   4726  C   PRO C  60      29.615  54.256  25.508  1.00 12.04           C  
ATOM   4727  O   PRO C  60      29.872  55.425  25.791  1.00 11.96           O  
ATOM   4728  CB  PRO C  60      30.223  53.833  23.118  1.00 12.62           C  
ATOM   4729  CG  PRO C  60      30.148  55.050  22.283  1.00 13.85           C  
ATOM   4730  CD  PRO C  60      28.761  55.647  22.441  1.00 12.44           C  
ATOM   4731  N   ALA C  61      29.769  53.254  26.363  1.00 10.63           N  
ATOM   4732  CA  ALA C  61      30.075  53.559  27.765  1.00 10.98           C  
ATOM   4733  C   ALA C  61      31.061  52.580  28.348  1.00 10.84           C  
ATOM   4734  O   ALA C  61      31.174  51.416  27.913  1.00 10.68           O  
ATOM   4735  CB  ALA C  61      28.795  53.563  28.609  1.00 11.33           C  
ATOM   4736  N   VAL C  62      31.759  53.046  29.379  1.00 10.45           N  
ATOM   4737  CA  VAL C  62      32.610  52.167  30.185  1.00 11.56           C  
ATOM   4738  C   VAL C  62      32.086  52.165  31.606  1.00 11.42           C  
ATOM   4739  O   VAL C  62      31.750  53.214  32.144  1.00 12.15           O  
ATOM   4740  CB  VAL C  62      34.054  52.709  30.177  1.00 11.76           C  
ATOM   4741  CG1 VAL C  62      34.964  51.899  31.105  1.00 13.99           C  
ATOM   4742  CG2 VAL C  62      34.626  52.633  28.755  1.00 14.53           C  
ATOM   4743  N   TRP C  63      32.028  50.983  32.210  1.00 10.57           N  
ATOM   4744  CA  TRP C  63      31.628  50.844  33.598  1.00 11.24           C  
ATOM   4745  C   TRP C  63      32.880  50.692  34.438  1.00 11.74           C  
ATOM   4746  O   TRP C  63      33.681  49.817  34.160  1.00 12.17           O  
ATOM   4747  CB  TRP C  63      30.777  49.576  33.743  1.00 11.78           C  
ATOM   4748  CG  TRP C  63      30.180  49.431  35.119  1.00 11.02           C  
ATOM   4749  CD1 TRP C  63      30.745  48.802  36.205  1.00 13.96           C  
ATOM   4750  CD2 TRP C  63      28.917  49.953  35.565  1.00 11.83           C  
ATOM   4751  NE1 TRP C  63      29.905  48.900  37.292  1.00 13.09           N  
ATOM   4752  CE2 TRP C  63      28.774  49.596  36.933  1.00 11.80           C  
ATOM   4753  CE3 TRP C  63      27.882  50.662  34.944  1.00 12.03           C  
ATOM   4754  CZ2 TRP C  63      27.636  49.922  37.678  1.00 13.19           C  
ATOM   4755  CZ3 TRP C  63      26.742  50.987  35.703  1.00 12.93           C  
ATOM   4756  CH2 TRP C  63      26.646  50.620  37.052  1.00 12.05           C  
ATOM   4757  N   LEU C  64      32.997  51.496  35.498  1.00 10.83           N  
ATOM   4758  CA  LEU C  64      34.103  51.362  36.465  1.00 11.68           C  
ATOM   4759  C   LEU C  64      33.460  50.948  37.786  1.00 12.36           C  
ATOM   4760  O   LEU C  64      32.705  51.726  38.389  1.00 11.93           O  
ATOM   4761  CB  LEU C  64      34.815  52.707  36.655  1.00 12.27           C  
ATOM   4762  CG  LEU C  64      35.453  53.320  35.417  1.00 14.14           C  
ATOM   4763  CD1 LEU C  64      36.146  54.626  35.818  1.00 15.60           C  
ATOM   4764  CD2 LEU C  64      36.439  52.323  34.797  1.00 15.26           C  
ATOM   4765  N   ASN C  65      33.776  49.730  38.228  1.00 12.14           N  
ATOM   4766  CA  ASN C  65      33.171  49.128  39.430  1.00 12.60           C  
ATOM   4767  C   ASN C  65      34.193  49.172  40.551  1.00 13.01           C  
ATOM   4768  O   ASN C  65      35.366  48.876  40.331  1.00 13.53           O  
ATOM   4769  CB  ASN C  65      32.888  47.648  39.134  1.00 13.40           C  
ATOM   4770  CG  ASN C  65      31.701  47.076  39.909  1.00 14.06           C  
ATOM   4771  OD1 ASN C  65      30.592  47.602  39.836  1.00 14.14           O  
ATOM   4772  ND2 ASN C  65      31.915  45.932  40.582  1.00 14.32           N  
ATOM   4773  N   ALA C  66      33.750  49.493  41.769  1.00 12.19           N  
ATOM   4774  CA  ALA C  66      34.651  49.394  42.912  1.00 12.13           C  
ATOM   4775  C   ALA C  66      33.891  48.938  44.160  1.00 11.24           C  
ATOM   4776  O   ALA C  66      32.665  49.066  44.238  1.00 11.49           O  
ATOM   4777  CB  ALA C  66      35.368  50.756  43.188  1.00 12.63           C  
ATOM   4778  N   GLY C  67      34.646  48.408  45.121  1.00 10.90           N  
ATOM   4779  CA  GLY C  67      34.071  48.042  46.427  1.00 11.95           C  
ATOM   4780  C   GLY C  67      33.003  46.956  46.368  1.00 11.86           C  
ATOM   4781  O   GLY C  67      32.090  46.933  47.197  1.00 12.26           O  
ATOM   4782  N   ILE C  68      33.085  46.040  45.407  1.00 11.17           N  
ATOM   4783  CA  ILE C  68      32.135  44.939  45.451  1.00 11.07           C  
ATOM   4784  C   ILE C  68      32.432  44.068  46.684  1.00 10.84           C  
ATOM   4785  O   ILE C  68      31.527  43.427  47.225  1.00 11.55           O  
ATOM   4786  CB  ILE C  68      32.145  44.138  44.144  1.00 10.27           C  
ATOM   4787  CG1 ILE C  68      30.756  43.506  43.909  1.00 11.17           C  
ATOM   4788  CG2 ILE C  68      33.321  43.142  44.097  1.00 13.54           C  
ATOM   4789  CD1 ILE C  68      30.658  42.650  42.638  1.00 11.85           C  
ATOM   4790  N   HIS C  69      33.696  44.047  47.112  1.00 10.81           N  
ATOM   4791  CA  HIS C  69      34.120  43.373  48.344  1.00 10.06           C  
ATOM   4792  C   HIS C  69      34.462  44.436  49.388  1.00  9.85           C  
ATOM   4793  O   HIS C  69      35.378  45.234  49.212  1.00 11.69           O  
ATOM   4794  CB  HIS C  69      35.336  42.508  48.099  1.00  9.64           C  
ATOM   4795  CG  HIS C  69      35.064  41.341  47.208  1.00 10.70           C  
ATOM   4796  ND1 HIS C  69      35.941  40.922  46.224  1.00 11.18           N  
ATOM   4797  CD2 HIS C  69      33.992  40.512  47.151  1.00 11.09           C  
ATOM   4798  CE1 HIS C  69      35.427  39.862  45.617  1.00 11.66           C  
ATOM   4799  NE2 HIS C  69      34.248  39.590  46.165  1.00  9.98           N  
ATOM   4800  N   SER C  70      33.724  44.412  50.480  1.00 10.31           N  
ATOM   4801  CA  SER C  70      33.702  45.545  51.358  1.00  9.92           C  
ATOM   4802  C   SER C  70      35.026  45.820  52.063  1.00 10.59           C  
ATOM   4803  O   SER C  70      35.376  47.006  52.227  1.00 11.31           O  
ATOM   4804  CB  SER C  70      32.563  45.437  52.346  1.00 11.20           C  
ATOM   4805  OG  SER C  70      32.391  44.109  52.815  1.00 11.99           O  
ATOM   4806  N   ARG C  71      35.793  44.774  52.389  1.00 10.56           N  
ATOM   4807  CA  ARG C  71      37.057  44.980  53.123  1.00 10.08           C  
ATOM   4808  C   ARG C  71      38.159  45.590  52.258  1.00 10.39           C  
ATOM   4809  O   ARG C  71      39.205  45.954  52.784  1.00 10.15           O  
ATOM   4810  CB  ARG C  71      37.597  43.675  53.702  1.00  9.53           C  
ATOM   4811  CG  ARG C  71      37.801  42.560  52.649  1.00  8.62           C  
ATOM   4812  CD  ARG C  71      38.127  41.278  53.374  1.00 10.30           C  
ATOM   4813  NE  ARG C  71      38.372  40.142  52.479  1.00  9.82           N  
ATOM   4814  CZ  ARG C  71      38.279  38.879  52.880  1.00  9.61           C  
ATOM   4815  NH1 ARG C  71      37.870  38.565  54.125  1.00 11.57           N  
ATOM   4816  NH2 ARG C  71      38.570  37.903  52.004  1.00 11.63           N  
ATOM   4817  N   GLU C  72      37.933  45.690  50.951  1.00 10.36           N  
ATOM   4818  CA  GLU C  72      38.999  46.167  50.059  1.00 10.18           C  
ATOM   4819  C   GLU C  72      38.937  47.689  49.945  1.00 10.63           C  
ATOM   4820  O   GLU C  72      38.725  48.234  48.864  1.00 11.03           O  
ATOM   4821  CB  GLU C  72      38.841  45.494  48.700  1.00 10.21           C  
ATOM   4822  CG  GLU C  72      39.103  43.979  48.852  1.00 10.52           C  
ATOM   4823  CD  GLU C  72      38.612  43.146  47.669  1.00 10.97           C  
ATOM   4824  OE1 GLU C  72      38.466  43.671  46.540  1.00 11.53           O  
ATOM   4825  OE2 GLU C  72      38.376  41.956  47.932  1.00 12.22           O  
ATOM   4826  N   TRP C  73      39.120  48.350  51.094  1.00 10.39           N  
ATOM   4827  CA  TRP C  73      38.911  49.818  51.245  1.00 10.37           C  
ATOM   4828  C   TRP C  73      39.658  50.685  50.259  1.00 10.39           C  
ATOM   4829  O   TRP C  73      39.182  51.767  49.891  1.00 10.91           O  
ATOM   4830  CB  TRP C  73      39.326  50.238  52.661  1.00 10.78           C  
ATOM   4831  CG  TRP C  73      38.317  49.910  53.718  1.00 10.71           C  
ATOM   4832  CD1 TRP C  73      37.232  49.077  53.619  1.00 10.14           C  
ATOM   4833  CD2 TRP C  73      38.321  50.415  55.042  1.00  9.83           C  
ATOM   4834  NE1 TRP C  73      36.547  49.036  54.813  1.00 10.99           N  
ATOM   4835  CE2 TRP C  73      37.202  49.846  55.713  1.00 10.44           C  
ATOM   4836  CE3 TRP C  73      39.168  51.283  55.744  1.00 11.53           C  
ATOM   4837  CZ2 TRP C  73      36.902  50.126  57.059  1.00 11.36           C  
ATOM   4838  CZ3 TRP C  73      38.872  51.576  57.092  1.00 11.75           C  
ATOM   4839  CH2 TRP C  73      37.737  50.995  57.726  1.00 11.09           C  
ATOM   4840  N   ILE C  74      40.830  50.227  49.818  1.00 10.06           N  
ATOM   4841  CA  ILE C  74      41.574  51.032  48.825  1.00 10.74           C  
ATOM   4842  C   ILE C  74      40.771  51.201  47.528  1.00 10.91           C  
ATOM   4843  O   ILE C  74      40.980  52.170  46.800  1.00 10.76           O  
ATOM   4844  CB  ILE C  74      42.989  50.443  48.571  1.00 10.32           C  
ATOM   4845  CG1 ILE C  74      43.822  51.370  47.679  1.00 10.87           C  
ATOM   4846  CG2 ILE C  74      42.892  49.070  47.910  1.00 11.37           C  
ATOM   4847  CD1 ILE C  74      44.013  52.778  48.278  1.00 13.03           C  
ATOM   4848  N   SER C  75      39.889  50.246  47.214  1.00 10.46           N  
ATOM   4849  CA  SER C  75      39.089  50.347  45.978  1.00 11.51           C  
ATOM   4850  C   SER C  75      38.071  51.473  46.051  1.00 11.42           C  
ATOM   4851  O   SER C  75      37.990  52.280  45.121  1.00 11.27           O  
ATOM   4852  CB  SER C  75      38.450  49.004  45.592  1.00 13.04           C  
ATOM   4853  OG  SER C  75      37.428  48.643  46.460  1.00 15.02           O  
ATOM   4854  N   GLN C  76      37.316  51.562  47.158  1.00 11.02           N  
ATOM   4855  CA  GLN C  76      36.310  52.634  47.237  1.00 10.49           C  
ATOM   4856  C   GLN C  76      37.007  53.987  47.308  1.00 10.28           C  
ATOM   4857  O   GLN C  76      36.545  54.973  46.737  1.00 10.85           O  
ATOM   4858  CB  GLN C  76      35.393  52.490  48.469  1.00  9.98           C  
ATOM   4859  CG  GLN C  76      34.534  51.185  48.534  1.00 11.55           C  
ATOM   4860  CD  GLN C  76      35.210  50.023  49.252  1.00 13.52           C  
ATOM   4861  OE1 GLN C  76      34.544  49.058  49.705  1.00 15.97           O  
ATOM   4862  NE2 GLN C  76      36.509  50.084  49.363  1.00 10.10           N  
ATOM   4863  N   ALA C  77      38.123  54.048  48.030  1.00  9.96           N  
ATOM   4864  CA  ALA C  77      38.866  55.304  48.149  1.00 10.49           C  
ATOM   4865  C   ALA C  77      39.470  55.742  46.816  1.00 10.66           C  
ATOM   4866  O   ALA C  77      39.488  56.937  46.456  1.00 11.10           O  
ATOM   4867  CB  ALA C  77      39.957  55.122  49.182  1.00 11.15           C  
ATOM   4868  N   THR C  78      39.985  54.774  46.069  1.00  9.89           N  
ATOM   4869  CA  THR C  78      40.464  55.069  44.709  1.00 10.77           C  
ATOM   4870  C   THR C  78      39.312  55.535  43.831  1.00 10.36           C  
ATOM   4871  O   THR C  78      39.466  56.492  43.056  1.00 11.27           O  
ATOM   4872  CB  THR C  78      41.128  53.825  44.135  1.00 10.99           C  
ATOM   4873  OG1 THR C  78      42.348  53.608  44.852  1.00 11.06           O  
ATOM   4874  CG2 THR C  78      41.551  54.028  42.656  1.00 10.77           C  
ATOM   4875  N   ALA C  79      38.157  54.890  43.951  1.00 10.15           N  
ATOM   4876  CA  ALA C  79      37.016  55.262  43.109  1.00 10.25           C  
ATOM   4877  C   ALA C  79      36.539  56.694  43.348  1.00 10.80           C  
ATOM   4878  O   ALA C  79      36.321  57.453  42.387  1.00 10.76           O  
ATOM   4879  CB  ALA C  79      35.876  54.300  43.335  1.00 10.99           C  
ATOM   4880  N   ILE C  80      36.386  57.087  44.613  1.00 10.27           N  
ATOM   4881  CA  ILE C  80      35.919  58.468  44.846  1.00 10.36           C  
ATOM   4882  C   ILE C  80      36.968  59.504  44.419  1.00 10.81           C  
ATOM   4883  O   ILE C  80      36.605  60.539  43.846  1.00 10.63           O  
ATOM   4884  CB  ILE C  80      35.413  58.671  46.298  1.00 10.76           C  
ATOM   4885  CG1 ILE C  80      34.643  60.005  46.452  1.00 10.93           C  
ATOM   4886  CG2 ILE C  80      36.536  58.512  47.330  1.00 11.55           C  
ATOM   4887  CD1 ILE C  80      33.394  60.095  45.561  1.00 12.78           C  
ATOM   4888  N   TRP C  81      38.257  59.200  44.610  1.00 10.61           N  
ATOM   4889  CA  TRP C  81      39.333  60.047  44.076  1.00 11.20           C  
ATOM   4890  C   TRP C  81      39.229  60.167  42.557  1.00 10.72           C  
ATOM   4891  O   TRP C  81      39.408  61.253  41.995  1.00 10.44           O  
ATOM   4892  CB  TRP C  81      40.700  59.494  44.503  1.00 11.62           C  
ATOM   4893  CG  TRP C  81      41.867  60.297  44.019  1.00 12.08           C  
ATOM   4894  CD1 TRP C  81      42.580  61.233  44.733  1.00 12.66           C  
ATOM   4895  CD2 TRP C  81      42.476  60.233  42.726  1.00 12.51           C  
ATOM   4896  NE1 TRP C  81      43.593  61.758  43.955  1.00 14.74           N  
ATOM   4897  CE2 TRP C  81      43.556  61.158  42.722  1.00 13.70           C  
ATOM   4898  CE3 TRP C  81      42.212  59.495  41.557  1.00 12.84           C  
ATOM   4899  CZ2 TRP C  81      44.375  61.352  41.590  1.00 13.35           C  
ATOM   4900  CZ3 TRP C  81      43.048  59.692  40.424  1.00 12.45           C  
ATOM   4901  CH2 TRP C  81      44.092  60.621  40.466  1.00 12.51           C  
ATOM   4902  N   THR C  82      38.948  59.044  41.894  1.00 10.49           N  
ATOM   4903  CA  THR C  82      38.785  59.042  40.428  1.00 11.28           C  
ATOM   4904  C   THR C  82      37.674  59.961  39.957  1.00 10.53           C  
ATOM   4905  O   THR C  82      37.852  60.665  38.963  1.00 11.54           O  
ATOM   4906  CB  THR C  82      38.567  57.607  39.950  1.00 11.22           C  
ATOM   4907  OG1 THR C  82      39.737  56.863  40.301  1.00 11.55           O  
ATOM   4908  CG2 THR C  82      38.517  57.528  38.423  1.00 11.98           C  
ATOM   4909  N   ALA C  83      36.548  59.979  40.675  1.00 10.74           N  
ATOM   4910  CA  ALA C  83      35.472  60.890  40.319  1.00 11.54           C  
ATOM   4911  C   ALA C  83      35.970  62.334  40.361  1.00 11.53           C  
ATOM   4912  O   ALA C  83      35.659  63.130  39.463  1.00 11.25           O  
ATOM   4913  CB  ALA C  83      34.292  60.725  41.283  1.00 12.06           C  
ATOM   4914  N   ARG C  84      36.735  62.672  41.407  1.00 11.01           N  
ATOM   4915  CA  ARG C  84      37.252  64.027  41.570  1.00 11.10           C  
ATOM   4916  C   ARG C  84      38.251  64.328  40.462  1.00 10.71           C  
ATOM   4917  O   ARG C  84      38.304  65.438  39.938  1.00 11.46           O  
ATOM   4918  CB  ARG C  84      37.876  64.187  42.966  1.00 10.22           C  
ATOM   4919  CG  ARG C  84      38.547  65.550  43.209  1.00 10.43           C  
ATOM   4920  CD  ARG C  84      37.609  66.739  42.978  1.00 11.21           C  
ATOM   4921  NE  ARG C  84      36.507  66.704  43.943  1.00 10.34           N  
ATOM   4922  CZ  ARG C  84      35.621  67.697  44.077  1.00 12.11           C  
ATOM   4923  NH1 ARG C  84      35.720  68.750  43.287  1.00 12.51           N  
ATOM   4924  NH2 ARG C  84      34.649  67.637  44.971  1.00 11.70           N  
ATOM   4925  N   LYS C  85      39.057  63.336  40.103  1.00 10.66           N  
ATOM   4926  CA  LYS C  85      40.079  63.552  39.080  1.00 11.41           C  
ATOM   4927  C   LYS C  85      39.419  63.831  37.735  1.00 11.27           C  
ATOM   4928  O   LYS C  85      39.886  64.712  36.991  1.00 11.72           O  
ATOM   4929  CB  LYS C  85      40.985  62.320  38.998  1.00 11.75           C  
ATOM   4930  CG  LYS C  85      42.144  62.463  38.011  1.00 12.76           C  
ATOM   4931  CD  LYS C  85      43.127  63.530  38.453  1.00 14.31           C  
ATOM   4932  CE  LYS C  85      44.446  63.286  37.763  1.00 15.56           C  
ATOM   4933  NZ  LYS C  85      45.397  64.421  37.987  1.00 15.65           N  
ATOM   4934  N   ILE C  86      38.325  63.136  37.436  1.00 11.22           N  
ATOM   4935  CA  ILE C  86      37.675  63.316  36.144  1.00 11.60           C  
ATOM   4936  C   ILE C  86      37.157  64.742  36.022  1.00 12.08           C  
ATOM   4937  O   ILE C  86      37.422  65.421  35.021  1.00 13.23           O  
ATOM   4938  CB  ILE C  86      36.547  62.304  35.943  1.00 11.79           C  
ATOM   4939  CG1 ILE C  86      37.154  60.903  35.752  1.00 11.54           C  
ATOM   4940  CG2 ILE C  86      35.712  62.681  34.706  1.00 12.37           C  
ATOM   4941  CD1 ILE C  86      36.137  59.756  35.890  1.00 13.07           C  
ATOM   4942  N   VAL C  87      36.429  65.205  37.032  1.00 12.61           N  
ATOM   4943  CA  VAL C  87      35.854  66.564  36.921  1.00 12.68           C  
ATOM   4944  C   VAL C  87      36.926  67.650  36.971  1.00 13.32           C  
ATOM   4945  O   VAL C  87      36.775  68.731  36.348  1.00 14.66           O  
ATOM   4946  CB  VAL C  87      34.756  66.854  37.964  1.00 12.27           C  
ATOM   4947  CG1 VAL C  87      33.591  65.912  37.788  1.00 12.39           C  
ATOM   4948  CG2 VAL C  87      35.290  66.810  39.411  1.00 11.06           C  
ATOM   4949  N   SER C  88      38.022  67.376  37.667  1.00 13.12           N  
ATOM   4950  CA  SER C  88      39.125  68.332  37.788  1.00 13.54           C  
ATOM   4951  C   SER C  88      39.912  68.477  36.494  1.00 13.91           C  
ATOM   4952  O   SER C  88      40.418  69.563  36.189  1.00 14.64           O  
ATOM   4953  CB  SER C  88      40.094  67.909  38.899  1.00 13.15           C  
ATOM   4954  OG  SER C  88      39.432  67.908  40.166  1.00 14.68           O  
ATOM   4955  N   ASP C  89      40.031  67.371  35.759  1.00 12.87           N  
ATOM   4956  CA  ASP C  89      40.879  67.352  34.564  1.00 13.84           C  
ATOM   4957  C   ASP C  89      40.175  67.458  33.230  1.00 13.84           C  
ATOM   4958  O   ASP C  89      40.841  67.617  32.203  1.00 13.79           O  
ATOM   4959  CB  ASP C  89      41.748  66.103  34.559  1.00 13.90           C  
ATOM   4960  CG  ASP C  89      42.913  66.218  35.486  1.00 17.64           C  
ATOM   4961  OD1 ASP C  89      42.984  67.235  36.231  1.00 21.54           O  
ATOM   4962  OD2 ASP C  89      43.805  65.349  35.524  1.00 20.04           O  
ATOM   4963  N   TYR C  90      38.852  67.372  33.215  1.00 14.14           N  
ATOM   4964  CA  TYR C  90      38.140  67.461  31.955  1.00 14.28           C  
ATOM   4965  C   TYR C  90      38.388  68.837  31.348  1.00 14.77           C  
ATOM   4966  O   TYR C  90      38.272  69.863  32.031  1.00 14.16           O  
ATOM   4967  CB  TYR C  90      36.638  67.192  32.132  1.00 15.12           C  
ATOM   4968  CG  TYR C  90      35.867  67.376  30.844  1.00 14.87           C  
ATOM   4969  CD1 TYR C  90      36.024  66.495  29.770  1.00 15.57           C  
ATOM   4970  CD2 TYR C  90      35.008  68.460  30.693  1.00 16.44           C  
ATOM   4971  CE1 TYR C  90      35.324  66.708  28.568  1.00 15.91           C  
ATOM   4972  CE2 TYR C  90      34.314  68.678  29.503  1.00 16.37           C  
ATOM   4973  CZ  TYR C  90      34.470  67.795  28.458  1.00 17.37           C  
ATOM   4974  OH  TYR C  90      33.773  68.049  27.298  1.00 18.62           O  
ATOM   4975  N   GLN C  91      38.750  68.823  30.066  1.00 14.94           N  
ATOM   4976  CA  GLN C  91      39.144  70.026  29.303  1.00 16.51           C  
ATOM   4977  C   GLN C  91      40.480  70.612  29.740  1.00 16.18           C  
ATOM   4978  O   GLN C  91      40.849  71.725  29.321  1.00 17.12           O  
ATOM   4979  CB  GLN C  91      38.026  71.068  29.240  1.00 17.22           C  
ATOM   4980  CG  GLN C  91      36.970  70.667  28.216  1.00 21.65           C  
ATOM   4981  CD  GLN C  91      36.043  71.788  27.828  1.00 27.89           C  
ATOM   4982  OE1 GLN C  91      35.391  72.384  28.686  1.00 31.54           O  
ATOM   4983  NE2 GLN C  91      35.966  72.077  26.529  1.00 30.63           N  
ATOM   4984  N   ARG C  92      41.236  69.850  30.525  1.00 15.87           N  
ATOM   4985  CA  ARG C  92      42.610  70.222  30.860  1.00 16.72           C  
ATOM   4986  C   ARG C  92      43.573  69.128  30.387  1.00 15.94           C  
ATOM   4987  O   ARG C  92      44.551  69.401  29.668  1.00 16.54           O  
ATOM   4988  CB  ARG C  92      42.751  70.519  32.361  1.00 16.53           C  
ATOM   4989  CG  ARG C  92      41.736  71.578  32.868  1.00 17.85           C  
ATOM   4990  CD  ARG C  92      42.087  72.241  34.195  1.00 18.57           C  
ATOM   4991  NE  ARG C  92      42.335  71.235  35.206  1.00 19.52           N  
ATOM   4992  CZ  ARG C  92      43.296  71.290  36.114  1.00 21.81           C  
ATOM   4993  NH1 ARG C  92      44.133  72.330  36.171  1.00 20.80           N  
ATOM   4994  NH2 ARG C  92      43.423  70.285  36.976  1.00 23.21           N  
ATOM   4995  N   ASP C  93      43.280  67.891  30.781  1.00 15.11           N  
ATOM   4996  CA  ASP C  93      44.032  66.749  30.313  1.00 15.11           C  
ATOM   4997  C   ASP C  93      43.429  66.303  28.980  1.00 15.08           C  
ATOM   4998  O   ASP C  93      42.240  65.959  28.909  1.00 15.00           O  
ATOM   4999  CB  ASP C  93      43.916  65.621  31.352  1.00 14.24           C  
ATOM   5000  CG  ASP C  93      44.380  64.290  30.819  1.00 16.82           C  
ATOM   5001  OD1 ASP C  93      45.302  64.265  29.963  1.00 19.25           O  
ATOM   5002  OD2 ASP C  93      43.886  63.212  31.217  1.00 16.67           O  
ATOM   5003  N   PRO C  94      44.220  66.299  27.905  1.00 15.67           N  
ATOM   5004  CA  PRO C  94      43.699  65.872  26.601  1.00 15.75           C  
ATOM   5005  C   PRO C  94      43.186  64.417  26.603  1.00 15.61           C  
ATOM   5006  O   PRO C  94      42.233  64.111  25.893  1.00 16.35           O  
ATOM   5007  CB  PRO C  94      44.921  65.999  25.672  1.00 15.91           C  
ATOM   5008  CG  PRO C  94      45.842  66.922  26.393  1.00 16.88           C  
ATOM   5009  CD  PRO C  94      45.644  66.665  27.847  1.00 15.88           C  
ATOM   5010  N   ALA C  95      43.799  63.540  27.394  1.00 15.59           N  
ATOM   5011  CA  ALA C  95      43.401  62.120  27.404  1.00 14.83           C  
ATOM   5012  C   ALA C  95      41.968  61.934  27.892  1.00 14.36           C  
ATOM   5013  O   ALA C  95      41.119  61.397  27.164  1.00 14.94           O  
ATOM   5014  CB  ALA C  95      44.375  61.301  28.245  1.00 15.15           C  
ATOM   5015  N   ILE C  96      41.685  62.357  29.128  1.00 13.81           N  
ATOM   5016  CA  ILE C  96      40.334  62.168  29.648  1.00 12.96           C  
ATOM   5017  C   ILE C  96      39.317  62.986  28.840  1.00 12.72           C  
ATOM   5018  O   ILE C  96      38.181  62.553  28.666  1.00 13.49           O  
ATOM   5019  CB  ILE C  96      40.258  62.411  31.182  1.00 12.56           C  
ATOM   5020  CG1 ILE C  96      38.925  61.893  31.758  1.00 13.30           C  
ATOM   5021  CG2 ILE C  96      40.398  63.891  31.508  1.00 12.44           C  
ATOM   5022  CD1 ILE C  96      38.658  60.410  31.549  1.00 14.53           C  
ATOM   5023  N   THR C  97      39.733  64.139  28.310  1.00 12.72           N  
ATOM   5024  CA  THR C  97      38.831  64.948  27.501  1.00 12.31           C  
ATOM   5025  C   THR C  97      38.442  64.185  26.223  1.00 12.95           C  
ATOM   5026  O   THR C  97      37.257  64.142  25.857  1.00 13.07           O  
ATOM   5027  CB  THR C  97      39.534  66.261  27.141  1.00 11.99           C  
ATOM   5028  OG1 THR C  97      39.904  66.910  28.358  1.00 12.95           O  
ATOM   5029  CG2 THR C  97      38.549  67.208  26.462  1.00 12.60           C  
ATOM   5030  N   SER C  98      39.436  63.581  25.569  1.00 13.05           N  
ATOM   5031  CA  SER C  98      39.219  62.819  24.343  1.00 14.32           C  
ATOM   5032  C   SER C  98      38.335  61.597  24.616  1.00 13.81           C  
ATOM   5033  O   SER C  98      37.479  61.255  23.794  1.00 14.85           O  
ATOM   5034  CB  SER C  98      40.571  62.413  23.737  1.00 14.03           C  
ATOM   5035  OG ASER C  98      40.435  61.577  22.606  0.50 17.31           O  
ATOM   5036  OG BSER C  98      41.160  61.354  24.423  0.50 13.29           O  
ATOM   5037  N   ILE C  99      38.539  60.950  25.761  1.00 13.06           N  
ATOM   5038  CA  ILE C  99      37.702  59.807  26.145  1.00 12.64           C  
ATOM   5039  C   ILE C  99      36.240  60.235  26.284  1.00 12.54           C  
ATOM   5040  O   ILE C  99      35.329  59.613  25.712  1.00 11.85           O  
ATOM   5041  CB  ILE C  99      38.241  59.190  27.453  1.00 13.06           C  
ATOM   5042  CG1 ILE C  99      39.560  58.452  27.162  1.00 13.64           C  
ATOM   5043  CG2 ILE C  99      37.212  58.261  28.115  1.00 13.58           C  
ATOM   5044  CD1 ILE C  99      40.434  58.263  28.397  1.00 13.48           C  
ATOM   5045  N   LEU C 100      36.009  61.313  27.028  1.00 12.73           N  
ATOM   5046  CA  LEU C 100      34.640  61.722  27.312  1.00 13.23           C  
ATOM   5047  C   LEU C 100      33.949  62.364  26.128  1.00 14.05           C  
ATOM   5048  O   LEU C 100      32.712  62.425  26.094  1.00 13.85           O  
ATOM   5049  CB  LEU C 100      34.595  62.649  28.534  1.00 12.67           C  
ATOM   5050  CG  LEU C 100      34.757  61.869  29.842  1.00 12.85           C  
ATOM   5051  CD1 LEU C 100      35.071  62.833  30.962  1.00 14.21           C  
ATOM   5052  CD2 LEU C 100      33.482  61.136  30.134  1.00 14.37           C  
ATOM   5053  N   GLU C 101      34.726  62.801  25.138  1.00 14.90           N  
ATOM   5054  CA  GLU C 101      34.132  63.326  23.915  1.00 17.46           C  
ATOM   5055  C   GLU C 101      33.373  62.210  23.204  1.00 16.02           C  
ATOM   5056  O   GLU C 101      32.368  62.472  22.551  1.00 16.00           O  
ATOM   5057  CB  GLU C 101      35.217  63.897  22.991  1.00 17.39           C  
ATOM   5058  CG  GLU C 101      34.659  64.608  21.764  1.00 22.35           C  
ATOM   5059  CD  GLU C 101      35.673  64.811  20.646  1.00 24.10           C  
ATOM   5060  OE1 GLU C 101      36.906  64.697  20.883  1.00 32.09           O  
ATOM   5061  OE2 GLU C 101      35.229  65.096  19.506  1.00 31.57           O  
ATOM   5062  N   LYS C 102      33.855  60.977  23.360  1.00 14.98           N  
ATOM   5063  CA  LYS C 102      33.352  59.834  22.600  1.00 15.75           C  
ATOM   5064  C   LYS C 102      32.513  58.866  23.423  1.00 15.27           C  
ATOM   5065  O   LYS C 102      31.683  58.136  22.863  1.00 15.52           O  
ATOM   5066  CB  LYS C 102      34.522  59.046  21.986  1.00 16.43           C  
ATOM   5067  CG  LYS C 102      35.314  59.796  20.910  1.00 19.63           C  
ATOM   5068  CD  LYS C 102      34.441  60.256  19.763  1.00 26.14           C  
ATOM   5069  CE  LYS C 102      35.272  61.022  18.727  1.00 29.57           C  
ATOM   5070  NZ  LYS C 102      34.408  61.618  17.661  1.00 32.89           N  
ATOM   5071  N   MET C 103      32.729  58.829  24.737  1.00 13.38           N  
ATOM   5072  CA  MET C 103      32.048  57.816  25.550  1.00 13.02           C  
ATOM   5073  C   MET C 103      31.579  58.375  26.865  1.00 12.11           C  
ATOM   5074  O   MET C 103      32.117  59.365  27.339  1.00 12.64           O  
ATOM   5075  CB  MET C 103      32.964  56.609  25.822  1.00 13.74           C  
ATOM   5076  CG AMET C 103      33.614  56.002  24.614  0.50 12.80           C  
ATOM   5077  SD AMET C 103      34.702  54.668  25.144  0.50 15.15           S  
ATOM   5078  CE AMET C 103      36.089  55.587  25.814  0.50 15.60           C  
ATOM   5079  CG BMET C 103      34.089  56.794  26.820  0.50 13.05           C  
ATOM   5080  SD BMET C 103      35.202  55.358  26.769  0.50 13.55           S  
ATOM   5081  CE BMET C 103      35.951  55.673  25.172  0.50 12.96           C  
ATOM   5082  N   ASP C 104      30.591  57.717  27.465  1.00 11.61           N  
ATOM   5083  CA  ASP C 104      30.235  57.998  28.852  1.00 11.25           C  
ATOM   5084  C   ASP C 104      31.024  57.080  29.788  1.00 11.45           C  
ATOM   5085  O   ASP C 104      31.354  55.934  29.426  1.00 10.98           O  
ATOM   5086  CB  ASP C 104      28.759  57.706  29.075  1.00 10.93           C  
ATOM   5087  CG  ASP C 104      27.851  58.701  28.404  1.00 12.95           C  
ATOM   5088  OD1 ASP C 104      28.334  59.754  27.879  1.00 12.88           O  
ATOM   5089  OD2 ASP C 104      26.606  58.515  28.391  1.00 14.74           O  
ATOM   5090  N   ILE C 105      31.269  57.551  31.017  1.00 10.25           N  
ATOM   5091  CA  ILE C 105      31.833  56.700  32.079  1.00 11.27           C  
ATOM   5092  C   ILE C 105      30.799  56.623  33.196  1.00 11.54           C  
ATOM   5093  O   ILE C 105      30.269  57.639  33.645  1.00 11.15           O  
ATOM   5094  CB  ILE C 105      33.139  57.313  32.622  1.00 11.64           C  
ATOM   5095  CG1 ILE C 105      34.219  57.347  31.516  1.00 12.57           C  
ATOM   5096  CG2 ILE C 105      33.632  56.552  33.865  1.00 11.99           C  
ATOM   5097  CD1 ILE C 105      35.434  58.195  31.914  1.00 14.20           C  
ATOM   5098  N   PHE C 106      30.544  55.408  33.652  1.00 11.29           N  
ATOM   5099  CA  PHE C 106      29.690  55.186  34.801  1.00 12.15           C  
ATOM   5100  C   PHE C 106      30.551  54.588  35.892  1.00 12.86           C  
ATOM   5101  O   PHE C 106      31.214  53.576  35.683  1.00 13.44           O  
ATOM   5102  CB  PHE C 106      28.549  54.230  34.448  1.00 11.74           C  
ATOM   5103  CG  PHE C 106      27.535  54.806  33.512  1.00 10.25           C  
ATOM   5104  CD1 PHE C 106      26.347  55.320  34.011  1.00 10.41           C  
ATOM   5105  CD2 PHE C 106      27.745  54.823  32.136  1.00 11.67           C  
ATOM   5106  CE1 PHE C 106      25.372  55.852  33.144  1.00 12.55           C  
ATOM   5107  CE2 PHE C 106      26.762  55.354  31.275  1.00 11.43           C  
ATOM   5108  CZ  PHE C 106      25.584  55.850  31.796  1.00 12.84           C  
ATOM   5109  N   LEU C 107      30.556  55.237  37.051  1.00 11.20           N  
ATOM   5110  CA  LEU C 107      31.459  54.844  38.131  1.00 11.23           C  
ATOM   5111  C   LEU C 107      30.630  54.488  39.360  1.00 10.95           C  
ATOM   5112  O   LEU C 107      29.851  55.296  39.837  1.00 11.24           O  
ATOM   5113  CB  LEU C 107      32.360  56.045  38.443  1.00 11.91           C  
ATOM   5114  CG  LEU C 107      33.226  55.971  39.705  1.00 12.69           C  
ATOM   5115  CD1 LEU C 107      34.286  54.897  39.563  1.00 14.65           C  
ATOM   5116  CD2 LEU C 107      33.843  57.343  40.019  1.00 13.68           C  
ATOM   5117  N   LEU C 108      30.820  53.278  39.881  1.00 10.32           N  
ATOM   5118  CA  LEU C 108      30.141  52.801  41.091  1.00 10.79           C  
ATOM   5119  C   LEU C 108      31.175  52.663  42.202  1.00 10.76           C  
ATOM   5120  O   LEU C 108      31.845  51.649  42.304  1.00 11.23           O  
ATOM   5121  CB  LEU C 108      29.501  51.429  40.824  1.00 10.47           C  
ATOM   5122  CG  LEU C 108      28.803  50.713  41.981  1.00 10.35           C  
ATOM   5123  CD1 LEU C 108      27.767  51.613  42.648  1.00 12.93           C  
ATOM   5124  CD2 LEU C 108      28.095  49.471  41.460  1.00 11.75           C  
ATOM   5125  N   PRO C 109      31.356  53.694  43.047  1.00 10.99           N  
ATOM   5126  CA  PRO C 109      32.380  53.607  44.076  1.00 10.65           C  
ATOM   5127  C   PRO C 109      32.155  52.548  45.156  1.00 10.92           C  
ATOM   5128  O   PRO C 109      33.127  52.031  45.682  1.00 11.76           O  
ATOM   5129  CB  PRO C 109      32.404  55.019  44.695  1.00 11.12           C  
ATOM   5130  CG  PRO C 109      31.915  55.892  43.578  1.00 12.07           C  
ATOM   5131  CD  PRO C 109      30.787  55.047  42.935  1.00 11.00           C  
ATOM   5132  N   VAL C 110      30.894  52.260  45.487  1.00 10.98           N  
ATOM   5133  CA  VAL C 110      30.595  51.301  46.548  1.00 11.75           C  
ATOM   5134  C   VAL C 110      29.590  50.303  46.050  1.00 11.15           C  
ATOM   5135  O   VAL C 110      28.376  50.474  46.220  1.00 12.09           O  
ATOM   5136  CB  VAL C 110      30.117  51.960  47.874  1.00 11.33           C  
ATOM   5137  CG1 VAL C 110      30.174  50.896  48.981  1.00 12.06           C  
ATOM   5138  CG2 VAL C 110      31.001  53.152  48.268  1.00 12.66           C  
ATOM   5139  N   ALA C 111      30.090  49.251  45.412  1.00 11.78           N  
ATOM   5140  CA  ALA C 111      29.196  48.275  44.795  1.00 11.53           C  
ATOM   5141  C   ALA C 111      28.502  47.385  45.831  1.00 12.40           C  
ATOM   5142  O   ALA C 111      27.507  46.724  45.507  1.00 12.79           O  
ATOM   5143  CB  ALA C 111      29.951  47.432  43.756  1.00 12.15           C  
ATOM   5144  N   ASN C 112      28.998  47.408  47.074  1.00 11.02           N  
ATOM   5145  CA  ASN C 112      28.435  46.575  48.159  1.00 11.19           C  
ATOM   5146  C   ASN C 112      28.302  47.480  49.406  1.00 10.74           C  
ATOM   5147  O   ASN C 112      29.117  47.413  50.330  1.00 11.54           O  
ATOM   5148  CB  ASN C 112      29.406  45.397  48.368  1.00 10.78           C  
ATOM   5149  CG  ASN C 112      29.018  44.464  49.528  1.00 10.45           C  
ATOM   5150  OD1 ASN C 112      27.975  44.613  50.196  1.00 10.95           O  
ATOM   5151  ND2 ASN C 112      29.902  43.500  49.785  1.00 11.78           N  
ATOM   5152  N   PRO C 113      27.285  48.331  49.422  1.00 10.72           N  
ATOM   5153  CA  PRO C 113      27.146  49.292  50.517  1.00 10.39           C  
ATOM   5154  C   PRO C 113      26.874  48.651  51.884  1.00 10.99           C  
ATOM   5155  O   PRO C 113      27.357  49.164  52.895  1.00 10.19           O  
ATOM   5156  CB  PRO C 113      25.965  50.181  50.098  1.00 11.41           C  
ATOM   5157  CG  PRO C 113      25.280  49.469  49.036  1.00 13.04           C  
ATOM   5158  CD  PRO C 113      26.252  48.497  48.381  1.00 11.08           C  
ATOM   5159  N   ASP C 114      26.117  47.553  51.924  1.00 10.49           N  
ATOM   5160  CA  ASP C 114      25.825  46.928  53.215  1.00 10.39           C  
ATOM   5161  C   ASP C 114      27.102  46.372  53.839  1.00 10.09           C  
ATOM   5162  O   ASP C 114      27.354  46.537  55.070  1.00 11.17           O  
ATOM   5163  CB  ASP C 114      24.816  45.783  53.100  1.00 10.23           C  
ATOM   5164  CG  ASP C 114      23.474  46.234  52.598  1.00 11.06           C  
ATOM   5165  OD1 ASP C 114      23.155  47.462  52.620  1.00 11.15           O  
ATOM   5166  OD2 ASP C 114      22.658  45.374  52.214  1.00 11.45           O  
ATOM   5167  N   GLY C 115      27.913  45.696  53.013  1.00  9.76           N  
ATOM   5168  CA  GLY C 115      29.203  45.212  53.509  1.00 10.45           C  
ATOM   5169  C   GLY C 115      30.081  46.353  53.945  1.00 10.04           C  
ATOM   5170  O   GLY C 115      30.805  46.239  54.938  1.00 10.29           O  
ATOM   5171  N   TYR C 116      30.051  47.471  53.210  1.00  9.68           N  
ATOM   5172  CA  TYR C 116      30.973  48.545  53.569  1.00 10.39           C  
ATOM   5173  C   TYR C 116      30.626  49.108  54.945  1.00 10.07           C  
ATOM   5174  O   TYR C 116      31.505  49.248  55.793  1.00  9.88           O  
ATOM   5175  CB  TYR C 116      30.933  49.649  52.521  1.00 11.07           C  
ATOM   5176  CG  TYR C 116      32.060  50.653  52.679  1.00 10.91           C  
ATOM   5177  CD1 TYR C 116      33.391  50.251  52.565  1.00 10.84           C  
ATOM   5178  CD2 TYR C 116      31.782  52.000  52.873  1.00 11.83           C  
ATOM   5179  CE1 TYR C 116      34.430  51.148  52.704  1.00 11.10           C  
ATOM   5180  CE2 TYR C 116      32.816  52.921  52.992  1.00 12.51           C  
ATOM   5181  CZ  TYR C 116      34.130  52.490  52.897  1.00 12.00           C  
ATOM   5182  OH  TYR C 116      35.160  53.384  53.002  1.00 12.57           O  
ATOM   5183  N   VAL C 117      29.350  49.377  55.198  1.00 10.16           N  
ATOM   5184  CA  VAL C 117      28.942  49.811  56.536  1.00  9.81           C  
ATOM   5185  C   VAL C 117      29.372  48.767  57.570  1.00  9.19           C  
ATOM   5186  O   VAL C 117      29.885  49.120  58.649  1.00 11.07           O  
ATOM   5187  CB  VAL C 117      27.429  50.046  56.584  1.00  9.69           C  
ATOM   5188  CG1 VAL C 117      26.986  50.306  58.009  1.00 11.27           C  
ATOM   5189  CG2 VAL C 117      27.063  51.248  55.672  1.00 10.58           C  
ATOM   5190  N   TYR C 118      29.206  47.492  57.233  1.00  9.59           N  
ATOM   5191  CA  TYR C 118      29.604  46.423  58.164  1.00  9.86           C  
ATOM   5192  C   TYR C 118      31.087  46.485  58.487  1.00 10.80           C  
ATOM   5193  O   TYR C 118      31.480  46.281  59.638  1.00 10.97           O  
ATOM   5194  CB  TYR C 118      29.209  45.076  57.568  1.00 10.40           C  
ATOM   5195  CG  TYR C 118      29.107  43.980  58.609  1.00  9.91           C  
ATOM   5196  CD1 TYR C 118      28.002  43.903  59.464  1.00  9.42           C  
ATOM   5197  CD2 TYR C 118      30.096  43.025  58.728  1.00 11.21           C  
ATOM   5198  CE1 TYR C 118      27.868  42.882  60.407  1.00 10.19           C  
ATOM   5199  CE2 TYR C 118      29.978  41.976  59.680  1.00 10.49           C  
ATOM   5200  CZ  TYR C 118      28.860  41.929  60.511  1.00 11.45           C  
ATOM   5201  OH  TYR C 118      28.722  40.928  61.467  1.00 11.85           O  
ATOM   5202  N   THR C 119      31.917  46.781  57.483  1.00 10.11           N  
ATOM   5203  CA  THR C 119      33.370  46.833  57.780  1.00 10.37           C  
ATOM   5204  C   THR C 119      33.746  48.026  58.643  1.00 10.65           C  
ATOM   5205  O   THR C 119      34.835  48.029  59.223  1.00 11.50           O  
ATOM   5206  CB  THR C 119      34.238  46.844  56.514  1.00 10.41           C  
ATOM   5207  OG1 THR C 119      33.971  48.034  55.732  1.00 11.21           O  
ATOM   5208  CG2 THR C 119      33.927  45.602  55.655  1.00 11.15           C  
ATOM   5209  N   GLN C 120      32.895  49.044  58.694  1.00 10.97           N  
ATOM   5210  CA  GLN C 120      33.187  50.237  59.505  1.00 11.92           C  
ATOM   5211  C   GLN C 120      32.563  50.222  60.882  1.00 12.73           C  
ATOM   5212  O   GLN C 120      32.787  51.137  61.684  1.00 14.95           O  
ATOM   5213  CB  GLN C 120      32.782  51.484  58.752  1.00 12.43           C  
ATOM   5214  CG  GLN C 120      33.620  51.545  57.481  1.00 15.01           C  
ATOM   5215  CD  GLN C 120      33.699  52.878  56.905  1.00 19.76           C  
ATOM   5216  OE1 GLN C 120      32.812  53.711  57.143  1.00 21.36           O  
ATOM   5217  NE2 GLN C 120      34.755  53.116  56.103  1.00 19.31           N  
ATOM   5218  N   THR C 121      31.793  49.176  61.172  1.00 12.24           N  
ATOM   5219  CA  THR C 121      31.061  49.096  62.429  1.00 12.54           C  
ATOM   5220  C   THR C 121      31.266  47.765  63.148  1.00 12.48           C  
ATOM   5221  O   THR C 121      31.480  47.763  64.373  1.00 13.71           O  
ATOM   5222  CB  THR C 121      29.557  49.305  62.184  1.00 12.93           C  
ATOM   5223  OG1 THR C 121      29.115  48.396  61.171  1.00 12.75           O  
ATOM   5224  CG2 THR C 121      29.252  50.703  61.606  1.00 14.10           C  
ATOM   5225  N   GLN C 122      31.218  46.653  62.407  1.00 11.26           N  
ATOM   5226  CA  GLN C 122      31.191  45.322  63.023  1.00 11.70           C  
ATOM   5227  C   GLN C 122      32.405  44.444  62.769  1.00 11.35           C  
ATOM   5228  O   GLN C 122      32.877  43.742  63.680  1.00 12.45           O  
ATOM   5229  CB  GLN C 122      29.932  44.530  62.622  1.00 11.99           C  
ATOM   5230  CG  GLN C 122      28.608  45.291  62.837  1.00 11.48           C  
ATOM   5231  CD  GLN C 122      28.518  45.861  64.240  1.00 13.55           C  
ATOM   5232  OE1 GLN C 122      28.321  47.067  64.389  1.00 15.45           O  
ATOM   5233  NE2 GLN C 122      28.691  45.024  65.255  1.00 13.25           N  
ATOM   5234  N   ASN C 123      32.899  44.443  61.537  1.00 10.64           N  
ATOM   5235  CA  ASN C 123      33.994  43.530  61.192  1.00 11.01           C  
ATOM   5236  C   ASN C 123      34.719  44.051  59.969  1.00 10.55           C  
ATOM   5237  O   ASN C 123      34.207  44.007  58.838  1.00 11.19           O  
ATOM   5238  CB  ASN C 123      33.426  42.124  60.950  1.00 11.11           C  
ATOM   5239  CG  ASN C 123      34.484  41.089  60.592  1.00 14.98           C  
ATOM   5240  OD1 ASN C 123      35.628  41.391  60.238  1.00 15.51           O  
ATOM   5241  ND2 ASN C 123      34.067  39.814  60.666  1.00 22.00           N  
ATOM   5242  N   ARG C 124      35.931  44.539  60.218  1.00 11.20           N  
ATOM   5243  CA  ARG C 124      36.725  45.211  59.213  1.00 10.73           C  
ATOM   5244  C   ARG C 124      37.039  44.316  58.026  1.00 10.60           C  
ATOM   5245  O   ARG C 124      37.327  44.818  56.947  1.00 10.60           O  
ATOM   5246  CB  ARG C 124      38.038  45.693  59.860  1.00 10.11           C  
ATOM   5247  CG  ARG C 124      39.076  46.294  58.901  1.00  9.46           C  
ATOM   5248  CD  ARG C 124      38.639  47.573  58.198  1.00  8.84           C  
ATOM   5249  NE  ARG C 124      39.680  48.118  57.315  1.00 10.83           N  
ATOM   5250  CZ  ARG C 124      39.961  47.628  56.109  1.00 10.05           C  
ATOM   5251  NH1 ARG C 124      39.283  46.576  55.620  1.00  9.85           N  
ATOM   5252  NH2 ARG C 124      40.924  48.212  55.380  1.00 11.09           N  
ATOM   5253  N   LEU C 125      36.998  42.997  58.240  1.00 10.95           N  
ATOM   5254  CA  LEU C 125      37.438  42.055  57.210  1.00 11.00           C  
ATOM   5255  C   LEU C 125      36.271  41.347  56.538  1.00 11.21           C  
ATOM   5256  O   LEU C 125      36.460  40.292  55.925  1.00 11.84           O  
ATOM   5257  CB  LEU C 125      38.423  41.056  57.789  1.00 11.24           C  
ATOM   5258  CG  LEU C 125      39.704  41.701  58.339  1.00 12.48           C  
ATOM   5259  CD1 LEU C 125      40.570  40.676  59.102  1.00 13.40           C  
ATOM   5260  CD2 LEU C 125      40.497  42.392  57.204  1.00 13.20           C  
ATOM   5261  N   TRP C 126      35.067  41.918  56.639  1.00 10.21           N  
ATOM   5262  CA  TRP C 126      33.925  41.336  55.924  1.00 10.06           C  
ATOM   5263  C   TRP C 126      34.076  41.557  54.419  1.00  9.99           C  
ATOM   5264  O   TRP C 126      34.439  42.650  53.990  1.00 11.25           O  
ATOM   5265  CB  TRP C 126      32.625  41.992  56.424  1.00 10.51           C  
ATOM   5266  CG  TRP C 126      31.429  41.281  55.892  1.00 10.24           C  
ATOM   5267  CD1 TRP C 126      30.632  41.663  54.839  1.00 10.88           C  
ATOM   5268  CD2 TRP C 126      30.921  40.037  56.353  1.00 10.29           C  
ATOM   5269  NE1 TRP C 126      29.644  40.725  54.631  1.00 11.11           N  
ATOM   5270  CE2 TRP C 126      29.796  39.712  55.549  1.00 10.94           C  
ATOM   5271  CE3 TRP C 126      31.298  39.150  57.380  1.00 10.72           C  
ATOM   5272  CZ2 TRP C 126      29.060  38.530  55.713  1.00 10.73           C  
ATOM   5273  CZ3 TRP C 126      30.559  37.975  57.551  1.00 12.02           C  
ATOM   5274  CH2 TRP C 126      29.449  37.679  56.723  1.00 11.35           C  
ATOM   5275  N   ARG C 127      33.781  40.521  53.628  1.00  9.76           N  
ATOM   5276  CA  ARG C 127      33.952  40.566  52.165  1.00 10.35           C  
ATOM   5277  C   ARG C 127      32.627  40.548  51.396  1.00 10.67           C  
ATOM   5278  O   ARG C 127      32.500  41.214  50.356  1.00 11.46           O  
ATOM   5279  CB  ARG C 127      34.796  39.358  51.736  1.00  9.84           C  
ATOM   5280  CG  ARG C 127      34.787  38.986  50.262  1.00  9.93           C  
ATOM   5281  CD  ARG C 127      35.556  37.701  50.028  1.00  9.75           C  
ATOM   5282  NE  ARG C 127      35.469  37.166  48.670  1.00 10.43           N  
ATOM   5283  CZ  ARG C 127      36.334  37.444  47.677  1.00 11.55           C  
ATOM   5284  NH1 ARG C 127      36.166  36.862  46.489  1.00 12.06           N  
ATOM   5285  NH2 ARG C 127      37.353  38.282  47.861  1.00 12.95           N  
ATOM   5286  N   LYS C 128      31.666  39.761  51.909  1.00  9.97           N  
ATOM   5287  CA  LYS C 128      30.435  39.386  51.187  1.00  9.41           C  
ATOM   5288  C   LYS C 128      29.346  40.457  51.289  1.00  9.02           C  
ATOM   5289  O   LYS C 128      29.540  41.520  51.915  1.00  9.16           O  
ATOM   5290  CB  LYS C 128      29.928  38.037  51.731  1.00 10.10           C  
ATOM   5291  CG  LYS C 128      30.914  36.900  51.407  1.00  9.98           C  
ATOM   5292  CD  LYS C 128      30.288  35.515  51.626  1.00  9.38           C  
ATOM   5293  CE  LYS C 128      30.130  35.247  53.138  1.00 10.64           C  
ATOM   5294  NZ  LYS C 128      29.402  33.945  53.336  1.00 10.22           N  
ATOM   5295  N   THR C 129      28.191  40.196  50.649  1.00  9.47           N  
ATOM   5296  CA  THR C 129      26.982  40.987  50.946  1.00 10.12           C  
ATOM   5297  C   THR C 129      26.504  40.627  52.348  1.00 10.02           C  
ATOM   5298  O   THR C 129      27.189  39.883  53.074  1.00 10.00           O  
ATOM   5299  CB  THR C 129      25.863  40.656  49.949  1.00  9.30           C  
ATOM   5300  OG1 THR C 129      25.479  39.270  50.119  1.00 10.09           O  
ATOM   5301  CG2 THR C 129      26.357  40.829  48.505  1.00 11.09           C  
ATOM   5302  N   ARG C 130      25.348  41.169  52.726  1.00  9.35           N  
ATOM   5303  CA  ARG C 130      24.767  40.853  54.031  1.00 10.27           C  
ATOM   5304  C   ARG C 130      23.395  40.210  53.904  1.00 10.61           C  
ATOM   5305  O   ARG C 130      22.565  40.296  54.822  1.00 11.71           O  
ATOM   5306  CB  ARG C 130      24.688  42.125  54.894  1.00 10.34           C  
ATOM   5307  CG  ARG C 130      26.065  42.700  55.255  1.00 10.42           C  
ATOM   5308  CD  ARG C 130      26.855  41.851  56.250  1.00 10.56           C  
ATOM   5309  NE  ARG C 130      26.083  41.664  57.490  1.00  9.99           N  
ATOM   5310  CZ  ARG C 130      26.386  40.756  58.428  1.00 10.94           C  
ATOM   5311  NH1 ARG C 130      27.444  39.932  58.287  1.00 12.47           N  
ATOM   5312  NH2 ARG C 130      25.601  40.687  59.512  1.00 12.26           N  
ATOM   5313  N   SER C 131      23.156  39.529  52.777  1.00 11.35           N  
ATOM   5314  CA  SER C 131      21.865  38.863  52.572  1.00 11.80           C  
ATOM   5315  C   SER C 131      21.714  37.689  53.526  1.00 13.68           C  
ATOM   5316  O   SER C 131      22.702  37.057  53.933  1.00 12.49           O  
ATOM   5317  CB  SER C 131      21.725  38.377  51.130  1.00 11.46           C  
ATOM   5318  OG  SER C 131      22.800  37.519  50.781  1.00 12.24           O  
ATOM   5319  N   ARG C 132      20.468  37.426  53.889  1.00 16.88           N  
ATOM   5320  CA  ARG C 132      20.144  36.381  54.835  1.00 21.94           C  
ATOM   5321  C   ARG C 132      19.746  35.179  54.042  1.00 24.71           C  
ATOM   5322  O   ARG C 132      18.856  35.270  53.188  1.00 25.88           O  
ATOM   5323  CB  ARG C 132      19.013  36.843  55.745  1.00 22.34           C  
ATOM   5324  CG  ARG C 132      19.398  37.148  57.174  1.00 27.77           C  
ATOM   5325  CD  ARG C 132      20.622  38.043  57.394  1.00 32.32           C  
ATOM   5326  NE  ARG C 132      20.482  38.801  58.646  1.00 37.58           N  
ATOM   5327  CZ  ARG C 132      20.389  38.277  59.878  1.00 37.54           C  
ATOM   5328  NH1 ARG C 132      20.426  36.963  60.099  1.00 37.73           N  
ATOM   5329  NH2 ARG C 132      20.255  39.095  60.905  1.00 40.32           N  
ATOM   5330  N   ASN C 133      20.435  34.079  54.357  1.00 26.95           N  
ATOM   5331  CA  ASN C 133      20.348  32.773  53.727  1.00 28.86           C  
ATOM   5332  C   ASN C 133      19.193  31.988  54.389  1.00 29.77           C  
ATOM   5333  O   ASN C 133      19.312  31.585  55.531  1.00 30.08           O  
ATOM   5334  CB  ASN C 133      21.713  32.055  53.925  1.00 29.00           C  
ATOM   5335  CG  ASN C 133      22.854  32.628  53.023  1.00 28.11           C  
ATOM   5336  OD1 ASN C 133      22.649  32.837  51.842  1.00 33.64           O  
ATOM   5337  ND2 ASN C 133      24.041  32.862  53.585  1.00 30.54           N  
ATOM   5338  N   PRO C 134      18.066  31.806  53.699  1.00 30.68           N  
ATOM   5339  CA  PRO C 134      16.883  31.170  54.319  1.00 30.96           C  
ATOM   5340  C   PRO C 134      17.207  29.747  54.817  1.00 30.52           C  
ATOM   5341  O   PRO C 134      16.746  29.317  55.881  1.00 31.48           O  
ATOM   5342  CB  PRO C 134      15.865  31.132  53.175  1.00 31.30           C  
ATOM   5343  CG  PRO C 134      16.325  32.176  52.225  1.00 31.58           C  
ATOM   5344  CD  PRO C 134      17.832  32.172  52.291  1.00 31.03           C  
ATOM   5345  N   GLY C 135      18.038  29.040  54.070  1.00 29.63           N  
ATOM   5346  CA  GLY C 135      18.437  27.713  54.475  1.00 27.68           C  
ATOM   5347  C   GLY C 135      19.729  27.680  55.262  1.00 26.12           C  
ATOM   5348  O   GLY C 135      20.321  26.610  55.408  1.00 26.30           O  
ATOM   5349  N   SER C 136      20.175  28.823  55.782  1.00 24.25           N  
ATOM   5350  CA  SER C 136      21.436  28.859  56.542  1.00 22.86           C  
ATOM   5351  C   SER C 136      21.503  29.994  57.541  1.00 22.48           C  
ATOM   5352  O   SER C 136      20.987  31.079  57.269  1.00 22.44           O  
ATOM   5353  CB  SER C 136      22.654  29.000  55.611  1.00 22.89           C  
ATOM   5354  OG  SER C 136      23.856  29.076  56.375  1.00 22.39           O  
ATOM   5355  N   SER C 137      22.199  29.761  58.654  1.00 21.63           N  
ATOM   5356  CA  SER C 137      22.479  30.849  59.603  1.00 21.25           C  
ATOM   5357  C   SER C 137      23.701  31.723  59.265  1.00 21.00           C  
ATOM   5358  O   SER C 137      23.920  32.755  59.917  1.00 20.58           O  
ATOM   5359  CB  SER C 137      22.687  30.282  60.987  1.00 22.29           C  
ATOM   5360  OG  SER C 137      23.830  29.468  60.970  1.00 25.26           O  
ATOM   5361  N   CYS C 138      24.523  31.292  58.308  1.00 19.58           N  
ATOM   5362  CA  CYS C 138      25.656  32.136  57.866  1.00 19.24           C  
ATOM   5363  C   CYS C 138      25.094  33.258  57.024  1.00 17.08           C  
ATOM   5364  O   CYS C 138      24.027  33.113  56.452  1.00 17.94           O  
ATOM   5365  CB  CYS C 138      26.712  31.329  57.094  1.00 20.39           C  
ATOM   5366  SG  CYS C 138      27.945  30.503  58.204  1.00 24.44           S  
ATOM   5367  N   ILE C 139      25.788  34.393  56.990  1.00 13.71           N  
ATOM   5368  CA  ILE C 139      25.269  35.575  56.288  1.00 12.48           C  
ATOM   5369  C   ILE C 139      26.109  35.913  55.060  1.00 11.33           C  
ATOM   5370  O   ILE C 139      27.333  35.806  55.076  1.00 12.05           O  
ATOM   5371  CB  ILE C 139      25.171  36.775  57.260  1.00 11.92           C  
ATOM   5372  CG1 ILE C 139      24.087  36.480  58.325  1.00 12.25           C  
ATOM   5373  CG2 ILE C 139      24.843  38.085  56.506  1.00 11.80           C  
ATOM   5374  CD1 ILE C 139      24.182  37.352  59.591  1.00 13.73           C  
ATOM   5375  N   GLY C 140      25.417  36.286  53.990  1.00 10.06           N  
ATOM   5376  CA  GLY C 140      26.072  36.870  52.816  1.00 10.02           C  
ATOM   5377  C   GLY C 140      26.502  35.893  51.742  1.00 10.47           C  
ATOM   5378  O   GLY C 140      26.800  34.714  52.037  1.00 10.94           O  
ATOM   5379  N   ALA C 141      26.547  36.399  50.513  1.00  9.77           N  
ATOM   5380  CA  ALA C 141      27.146  35.679  49.385  1.00  9.95           C  
ATOM   5381  C   ALA C 141      28.278  36.539  48.826  1.00 10.02           C  
ATOM   5382  O   ALA C 141      28.298  37.772  49.000  1.00  9.72           O  
ATOM   5383  CB  ALA C 141      26.085  35.433  48.306  1.00 10.83           C  
ATOM   5384  N   ASP C 142      29.214  35.897  48.135  1.00  9.81           N  
ATOM   5385  CA  ASP C 142      30.276  36.646  47.486  1.00 10.13           C  
ATOM   5386  C   ASP C 142      29.667  37.248  46.204  1.00  9.81           C  
ATOM   5387  O   ASP C 142      29.327  36.513  45.282  1.00  9.92           O  
ATOM   5388  CB  ASP C 142      31.415  35.684  47.141  1.00 10.38           C  
ATOM   5389  CG  ASP C 142      32.585  36.380  46.518  1.00 11.19           C  
ATOM   5390  OD1 ASP C 142      32.418  37.566  46.097  1.00 10.54           O  
ATOM   5391  OD2 ASP C 142      33.695  35.824  46.467  1.00 10.95           O  
ATOM   5392  N   PRO C 143      29.512  38.568  46.137  1.00 10.30           N  
ATOM   5393  CA  PRO C 143      28.872  39.172  44.972  1.00 10.27           C  
ATOM   5394  C   PRO C 143      29.721  38.968  43.721  1.00 11.07           C  
ATOM   5395  O   PRO C 143      29.166  38.994  42.610  1.00 11.19           O  
ATOM   5396  CB  PRO C 143      28.767  40.659  45.341  1.00 10.26           C  
ATOM   5397  CG  PRO C 143      29.951  40.871  46.286  1.00 10.46           C  
ATOM   5398  CD  PRO C 143      30.005  39.582  47.094  1.00 10.75           C  
ATOM   5399  N   ASN C 144      31.022  38.702  43.872  1.00  9.78           N  
ATOM   5400  CA  ASN C 144      31.829  38.422  42.688  1.00 10.13           C  
ATOM   5401  C   ASN C 144      31.939  36.931  42.335  1.00  9.92           C  
ATOM   5402  O   ASN C 144      32.838  36.525  41.582  1.00 10.82           O  
ATOM   5403  CB  ASN C 144      33.214  39.053  42.751  1.00 10.18           C  
ATOM   5404  CG  ASN C 144      33.720  39.444  41.375  1.00 11.88           C  
ATOM   5405  OD1 ASN C 144      32.927  39.834  40.505  1.00 11.63           O  
ATOM   5406  ND2 ASN C 144      35.036  39.406  41.193  1.00 11.26           N  
ATOM   5407  N   ARG C 145      31.028  36.148  42.899  1.00  9.20           N  
ATOM   5408  CA  ARG C 145      30.802  34.773  42.435  1.00  9.70           C  
ATOM   5409  C   ARG C 145      29.326  34.611  42.021  1.00  9.64           C  
ATOM   5410  O   ARG C 145      28.874  33.492  41.751  1.00  9.73           O  
ATOM   5411  CB  ARG C 145      31.157  33.757  43.532  1.00 10.16           C  
ATOM   5412  CG  ARG C 145      32.616  33.724  43.944  1.00 11.34           C  
ATOM   5413  CD  ARG C 145      33.582  33.360  42.811  1.00 11.62           C  
ATOM   5414  NE  ARG C 145      34.937  33.358  43.333  1.00 10.63           N  
ATOM   5415  CZ  ARG C 145      35.678  34.457  43.477  1.00 11.87           C  
ATOM   5416  NH1 ARG C 145      36.888  34.389  44.028  1.00 11.67           N  
ATOM   5417  NH2 ARG C 145      35.191  35.641  43.094  1.00 11.05           N  
ATOM   5418  N   ASN C 146      28.576  35.720  41.972  1.00  9.70           N  
ATOM   5419  CA  ASN C 146      27.111  35.667  41.835  1.00 10.37           C  
ATOM   5420  C   ASN C 146      26.615  35.972  40.425  1.00 10.35           C  
ATOM   5421  O   ASN C 146      25.417  35.937  40.173  1.00 11.04           O  
ATOM   5422  CB  ASN C 146      26.501  36.686  42.809  1.00 10.05           C  
ATOM   5423  CG  ASN C 146      25.006  36.491  43.026  1.00 10.77           C  
ATOM   5424  OD1 ASN C 146      24.213  37.411  42.789  1.00 11.11           O  
ATOM   5425  ND2 ASN C 146      24.609  35.304  43.481  1.00 11.05           N  
ATOM   5426  N   TRP C 147      27.542  36.296  39.532  1.00 10.33           N  
ATOM   5427  CA  TRP C 147      27.132  36.708  38.168  1.00 10.60           C  
ATOM   5428  C   TRP C 147      26.887  35.492  37.293  1.00 10.70           C  
ATOM   5429  O   TRP C 147      27.373  34.399  37.566  1.00 10.70           O  
ATOM   5430  CB  TRP C 147      28.203  37.584  37.516  1.00 10.18           C  
ATOM   5431  CG  TRP C 147      28.530  38.820  38.317  1.00  9.54           C  
ATOM   5432  CD1 TRP C 147      29.157  38.867  39.548  1.00 10.19           C  
ATOM   5433  CD2 TRP C 147      28.293  40.190  37.934  1.00  9.98           C  
ATOM   5434  NE1 TRP C 147      29.282  40.169  39.961  1.00 11.64           N  
ATOM   5435  CE2 TRP C 147      28.796  41.006  38.978  1.00 10.20           C  
ATOM   5436  CE3 TRP C 147      27.750  40.809  36.787  1.00 11.65           C  
ATOM   5437  CZ2 TRP C 147      28.726  42.409  38.950  1.00 10.56           C  
ATOM   5438  CZ3 TRP C 147      27.668  42.204  36.749  1.00 11.12           C  
ATOM   5439  CH2 TRP C 147      28.171  42.996  37.822  1.00 12.14           C  
ATOM   5440  N   ASN C 148      26.111  35.700  36.231  1.00 11.04           N  
ATOM   5441  CA  ASN C 148      25.742  34.618  35.343  1.00 12.14           C  
ATOM   5442  C   ASN C 148      26.867  34.338  34.332  1.00 12.37           C  
ATOM   5443  O   ASN C 148      26.746  34.613  33.126  1.00 14.24           O  
ATOM   5444  CB  ASN C 148      24.418  35.002  34.684  1.00 12.36           C  
ATOM   5445  CG  ASN C 148      23.860  33.920  33.797  1.00 14.01           C  
ATOM   5446  OD1 ASN C 148      24.091  32.732  34.012  1.00 17.26           O  
ATOM   5447  ND2 ASN C 148      23.099  34.351  32.802  1.00 15.74           N  
ATOM   5448  N   ALA C 149      27.961  33.776  34.841  1.00 11.68           N  
ATOM   5449  CA  ALA C 149      29.119  33.424  34.021  1.00 11.89           C  
ATOM   5450  C   ALA C 149      29.680  32.126  34.580  1.00 12.31           C  
ATOM   5451  O   ALA C 149      30.453  32.119  35.540  1.00 11.92           O  
ATOM   5452  CB  ALA C 149      30.177  34.535  34.055  1.00 12.82           C  
ATOM   5453  N   SER C 150      29.280  31.019  33.961  1.00 11.97           N  
ATOM   5454  CA  SER C 150      29.476  29.697  34.548  1.00 11.94           C  
ATOM   5455  C   SER C 150      29.171  29.696  36.049  1.00 11.77           C  
ATOM   5456  O   SER C 150      29.952  29.210  36.869  1.00 11.36           O  
ATOM   5457  CB  SER C 150      30.877  29.170  34.274  1.00 13.28           C  
ATOM   5458  OG  SER C 150      30.828  27.748  34.289  1.00 15.25           O  
ATOM   5459  N   PHE C 151      27.997  30.226  36.382  1.00 10.91           N  
ATOM   5460  CA  PHE C 151      27.589  30.355  37.760  1.00 10.86           C  
ATOM   5461  C   PHE C 151      27.693  28.994  38.453  1.00 11.13           C  
ATOM   5462  O   PHE C 151      27.209  27.970  37.936  1.00 11.25           O  
ATOM   5463  CB  PHE C 151      26.155  30.874  37.848  1.00 11.14           C  
ATOM   5464  CG  PHE C 151      25.643  30.915  39.244  1.00 10.14           C  
ATOM   5465  CD1 PHE C 151      26.050  31.934  40.108  1.00 11.18           C  
ATOM   5466  CD2 PHE C 151      24.797  29.920  39.725  1.00 10.95           C  
ATOM   5467  CE1 PHE C 151      25.625  31.963  41.429  1.00 11.45           C  
ATOM   5468  CE2 PHE C 151      24.366  29.946  41.048  1.00 12.29           C  
ATOM   5469  CZ  PHE C 151      24.771  30.968  41.897  1.00 12.43           C  
ATOM   5470  N   ALA C 152      28.295  29.033  39.640  1.00 11.09           N  
ATOM   5471  CA  ALA C 152      28.456  27.860  40.523  1.00 11.22           C  
ATOM   5472  C   ALA C 152      29.435  26.827  39.983  1.00 11.02           C  
ATOM   5473  O   ALA C 152      29.553  25.725  40.515  1.00 11.98           O  
ATOM   5474  CB  ALA C 152      27.103  27.232  40.867  1.00 11.98           C  
ATOM   5475  N   GLY C 153      30.198  27.181  38.960  1.00 10.94           N  
ATOM   5476  CA  GLY C 153      31.229  26.287  38.490  1.00 11.46           C  
ATOM   5477  C   GLY C 153      32.421  26.287  39.428  1.00 12.08           C  
ATOM   5478  O   GLY C 153      32.487  27.071  40.393  1.00 11.32           O  
ATOM   5479  N   LYS C 154      33.377  25.407  39.145  1.00 12.70           N  
ATOM   5480  CA  LYS C 154      34.644  25.404  39.883  1.00 14.41           C  
ATOM   5481  C   LYS C 154      35.168  26.834  39.995  1.00 13.95           C  
ATOM   5482  O   LYS C 154      35.203  27.568  38.996  1.00 13.90           O  
ATOM   5483  CB  LYS C 154      35.690  24.514  39.190  1.00 14.87           C  
ATOM   5484  CG  LYS C 154      36.956  24.343  40.018  1.00 17.53           C  
ATOM   5485  CD  LYS C 154      38.037  23.538  39.287  1.00 19.16           C  
ATOM   5486  CE  LYS C 154      39.328  23.574  40.125  1.00 26.55           C  
ATOM   5487  NZ  LYS C 154      40.577  23.481  39.277  1.00 31.72           N  
ATOM   5488  N   GLY C 155      35.554  27.217  41.216  1.00 12.30           N  
ATOM   5489  CA  GLY C 155      35.973  28.600  41.489  1.00 12.35           C  
ATOM   5490  C   GLY C 155      35.004  29.344  42.374  1.00 12.35           C  
ATOM   5491  O   GLY C 155      35.075  30.570  42.460  1.00 12.53           O  
ATOM   5492  N   ALA C 156      34.097  28.630  43.041  1.00 11.50           N  
ATOM   5493  CA  ALA C 156      33.256  29.236  44.074  1.00 10.50           C  
ATOM   5494  C   ALA C 156      32.967  28.153  45.096  1.00 11.12           C  
ATOM   5495  O   ALA C 156      33.525  27.051  45.011  1.00 12.12           O  
ATOM   5496  CB  ALA C 156      31.912  29.806  43.476  1.00 11.02           C  
ATOM   5497  N   SER C 157      32.083  28.439  46.042  1.00 10.11           N  
ATOM   5498  CA  SER C 157      31.777  27.441  47.056  1.00 10.15           C  
ATOM   5499  C   SER C 157      30.278  27.294  47.236  1.00  9.52           C  
ATOM   5500  O   SER C 157      29.534  28.293  47.173  1.00  9.78           O  
ATOM   5501  CB  SER C 157      32.453  27.823  48.383  1.00  9.98           C  
ATOM   5502  OG  SER C 157      32.088  26.882  49.403  1.00 10.65           O  
ATOM   5503  N   ASP C 158      29.849  26.054  47.480  1.00  9.40           N  
ATOM   5504  CA  ASP C 158      28.472  25.750  47.878  1.00 10.51           C  
ATOM   5505  C   ASP C 158      28.194  26.036  49.347  1.00 10.19           C  
ATOM   5506  O   ASP C 158      27.030  25.995  49.782  1.00 10.22           O  
ATOM   5507  CB  ASP C 158      28.186  24.264  47.711  1.00 10.60           C  
ATOM   5508  CG  ASP C 158      28.215  23.809  46.283  1.00 12.96           C  
ATOM   5509  OD1 ASP C 158      28.046  24.642  45.342  1.00 12.96           O  
ATOM   5510  OD2 ASP C 158      28.401  22.598  46.042  1.00 13.19           O  
ATOM   5511  N   ASN C 159      29.251  26.261  50.114  1.00  9.89           N  
ATOM   5512  CA  ASN C 159      29.128  26.417  51.562  1.00  9.72           C  
ATOM   5513  C   ASN C 159      28.734  27.869  51.901  1.00 10.17           C  
ATOM   5514  O   ASN C 159      29.490  28.776  51.609  1.00 10.20           O  
ATOM   5515  CB  ASN C 159      30.465  26.046  52.184  1.00 10.29           C  
ATOM   5516  CG  ASN C 159      30.433  26.042  53.704  1.00 10.67           C  
ATOM   5517  OD1 ASN C 159      29.560  26.657  54.331  1.00 12.29           O  
ATOM   5518  ND2 ASN C 159      31.387  25.331  54.316  1.00 10.19           N  
ATOM   5519  N   PRO C 160      27.555  28.099  52.483  1.00 10.90           N  
ATOM   5520  CA  PRO C 160      27.092  29.474  52.702  1.00 11.93           C  
ATOM   5521  C   PRO C 160      27.995  30.255  53.647  1.00 11.35           C  
ATOM   5522  O   PRO C 160      27.977  31.491  53.633  1.00 11.61           O  
ATOM   5523  CB  PRO C 160      25.692  29.291  53.294  1.00 12.07           C  
ATOM   5524  CG  PRO C 160      25.289  27.927  52.854  1.00 14.99           C  
ATOM   5525  CD  PRO C 160      26.554  27.102  52.912  1.00 11.22           C  
ATOM   5526  N   CYS C 161      28.806  29.533  54.420  1.00 11.42           N  
ATOM   5527  CA  CYS C 161      29.749  30.151  55.351  1.00 13.14           C  
ATOM   5528  C   CYS C 161      31.046  30.591  54.679  1.00 12.28           C  
ATOM   5529  O   CYS C 161      31.805  31.366  55.259  1.00 13.64           O  
ATOM   5530  CB  CYS C 161      30.068  29.175  56.466  1.00 14.56           C  
ATOM   5531  SG  CYS C 161      28.602  28.747  57.438  1.00 22.25           S  
ATOM   5532  N   SER C 162      31.285  30.125  53.452  1.00 10.87           N  
ATOM   5533  CA  SER C 162      32.526  30.425  52.752  1.00 10.44           C  
ATOM   5534  C   SER C 162      32.543  31.877  52.296  1.00 10.55           C  
ATOM   5535  O   SER C 162      31.505  32.429  51.908  1.00 11.08           O  
ATOM   5536  CB  SER C 162      32.622  29.504  51.514  1.00 10.54           C  
ATOM   5537  OG  SER C 162      33.631  29.963  50.627  1.00 10.84           O  
ATOM   5538  N   GLU C 163      33.741  32.456  52.272  1.00  9.83           N  
ATOM   5539  CA  GLU C 163      33.944  33.801  51.721  1.00 10.56           C  
ATOM   5540  C   GLU C 163      33.717  33.861  50.207  1.00  9.96           C  
ATOM   5541  O   GLU C 163      33.630  34.983  49.650  1.00 11.18           O  
ATOM   5542  CB  GLU C 163      35.366  34.280  52.037  1.00 10.76           C  
ATOM   5543  CG  GLU C 163      35.637  34.438  53.524  1.00 12.75           C  
ATOM   5544  CD  GLU C 163      34.968  35.651  54.150  1.00 17.61           C  
ATOM   5545  OE1 GLU C 163      34.106  36.289  53.520  1.00 16.60           O  
ATOM   5546  OE2 GLU C 163      35.332  35.987  55.297  1.00 22.47           O  
ATOM   5547  N   VAL C 164      33.673  32.698  49.546  1.00  9.37           N  
ATOM   5548  CA  VAL C 164      33.426  32.657  48.093  1.00 10.10           C  
ATOM   5549  C   VAL C 164      32.145  31.921  47.765  1.00  9.67           C  
ATOM   5550  O   VAL C 164      31.989  31.390  46.652  1.00  9.54           O  
ATOM   5551  CB  VAL C 164      34.641  32.131  47.272  1.00  9.67           C  
ATOM   5552  CG1 VAL C 164      35.819  33.049  47.461  1.00 11.37           C  
ATOM   5553  CG2 VAL C 164      35.012  30.687  47.659  1.00 10.93           C  
ATOM   5554  N   TYR C 165      31.214  31.931  48.721  1.00  9.63           N  
ATOM   5555  CA  TYR C 165      29.885  31.341  48.497  1.00 10.33           C  
ATOM   5556  C   TYR C 165      29.170  32.003  47.318  1.00  9.39           C  
ATOM   5557  O   TYR C 165      29.084  33.230  47.245  1.00 10.21           O  
ATOM   5558  CB  TYR C 165      29.044  31.528  49.759  1.00 10.02           C  
ATOM   5559  CG  TYR C 165      27.610  31.081  49.608  1.00 10.27           C  
ATOM   5560  CD1 TYR C 165      27.290  29.814  49.071  1.00  9.49           C  
ATOM   5561  CD2 TYR C 165      26.570  31.916  50.013  1.00 11.36           C  
ATOM   5562  CE1 TYR C 165      25.965  29.432  48.917  1.00 10.42           C  
ATOM   5563  CE2 TYR C 165      25.244  31.533  49.884  1.00 10.09           C  
ATOM   5564  CZ  TYR C 165      24.940  30.297  49.326  1.00 11.01           C  
ATOM   5565  OH  TYR C 165      23.619  29.900  49.194  1.00 12.16           O  
ATOM   5566  N   HIS C 166      28.691  31.201  46.369  1.00  9.11           N  
ATOM   5567  CA  HIS C 166      28.101  31.778  45.149  1.00  9.69           C  
ATOM   5568  C   HIS C 166      26.682  32.327  45.304  1.00 10.99           C  
ATOM   5569  O   HIS C 166      26.208  33.053  44.420  1.00 11.16           O  
ATOM   5570  CB  HIS C 166      28.157  30.790  43.970  1.00  8.92           C  
ATOM   5571  CG  HIS C 166      27.721  29.395  44.321  1.00  9.80           C  
ATOM   5572  ND1 HIS C 166      26.460  29.108  44.801  1.00 12.12           N  
ATOM   5573  CD2 HIS C 166      28.371  28.209  44.243  1.00 11.84           C  
ATOM   5574  CE1 HIS C 166      26.354  27.804  45.011  1.00 12.98           C  
ATOM   5575  NE2 HIS C 166      27.506  27.240  44.697  1.00 12.57           N  
ATOM   5576  N   GLY C 167      25.999  31.970  46.389  1.00 11.73           N  
ATOM   5577  CA  GLY C 167      24.583  32.357  46.538  1.00 12.74           C  
ATOM   5578  C   GLY C 167      23.680  31.309  45.897  1.00 13.20           C  
ATOM   5579  O   GLY C 167      24.155  30.399  45.206  1.00 13.42           O  
ATOM   5580  N   PRO C 168      22.377  31.388  46.145  1.00 14.26           N  
ATOM   5581  CA  PRO C 168      21.453  30.346  45.677  1.00 14.93           C  
ATOM   5582  C   PRO C 168      21.253  30.245  44.168  1.00 14.51           C  
ATOM   5583  O   PRO C 168      20.929  29.153  43.665  1.00 15.35           O  
ATOM   5584  CB  PRO C 168      20.128  30.702  46.365  1.00 15.42           C  
ATOM   5585  CG  PRO C 168      20.243  32.133  46.651  1.00 15.71           C  
ATOM   5586  CD  PRO C 168      21.714  32.396  46.989  1.00 14.43           C  
ATOM   5587  N   HIS C 169      21.417  31.362  43.456  1.00 13.95           N  
ATOM   5588  CA  HIS C 169      21.266  31.374  42.005  1.00 13.50           C  
ATOM   5589  C   HIS C 169      21.921  32.637  41.463  1.00 12.82           C  
ATOM   5590  O   HIS C 169      22.162  33.575  42.236  1.00 12.70           O  
ATOM   5591  CB  HIS C 169      19.782  31.295  41.596  1.00 13.80           C  
ATOM   5592  CG  HIS C 169      18.920  32.362  42.199  1.00 15.62           C  
ATOM   5593  ND1 HIS C 169      18.827  33.633  41.672  1.00 19.01           N  
ATOM   5594  CD2 HIS C 169      18.089  32.339  43.270  1.00 18.21           C  
ATOM   5595  CE1 HIS C 169      17.979  34.348  42.393  1.00 17.98           C  
ATOM   5596  NE2 HIS C 169      17.531  33.593  43.375  1.00 19.66           N  
ATOM   5597  N   ALA C 170      22.220  32.662  40.159  1.00 12.69           N  
ATOM   5598  CA  ALA C 170      22.872  33.828  39.557  1.00 12.45           C  
ATOM   5599  C   ALA C 170      22.012  35.070  39.764  1.00 12.33           C  
ATOM   5600  O   ALA C 170      20.778  34.995  39.652  1.00 12.65           O  
ATOM   5601  CB  ALA C 170      23.147  33.613  38.081  1.00 13.02           C  
ATOM   5602  N   ASN C 171      22.670  36.189  40.084  1.00 11.39           N  
ATOM   5603  CA  ASN C 171      21.985  37.467  40.332  1.00 12.00           C  
ATOM   5604  C   ASN C 171      21.017  37.431  41.516  1.00 11.88           C  
ATOM   5605  O   ASN C 171      20.145  38.294  41.614  1.00 12.61           O  
ATOM   5606  CB  ASN C 171      21.245  37.954  39.061  1.00 12.37           C  
ATOM   5607  CG  ASN C 171      22.164  38.066  37.864  1.00 12.83           C  
ATOM   5608  OD1 ASN C 171      23.298  38.491  37.986  1.00 14.97           O  
ATOM   5609  ND2 ASN C 171      21.673  37.631  36.692  1.00 15.20           N  
ATOM   5610  N   SER C 172      21.171  36.457  42.423  1.00 11.36           N  
ATOM   5611  CA  SER C 172      20.369  36.454  43.662  1.00 11.22           C  
ATOM   5612  C   SER C 172      20.665  37.711  44.498  1.00 11.00           C  
ATOM   5613  O   SER C 172      19.804  38.160  45.280  1.00 11.78           O  
ATOM   5614  CB  SER C 172      20.679  35.205  44.509  1.00 11.40           C  
ATOM   5615  OG  SER C 172      22.034  35.199  44.935  1.00 12.10           O  
ATOM   5616  N   GLU C 173      21.888  38.225  44.386  1.00 10.94           N  
ATOM   5617  CA  GLU C 173      22.272  39.404  45.189  1.00 10.72           C  
ATOM   5618  C   GLU C 173      21.775  40.653  44.489  1.00 11.06           C  
ATOM   5619  O   GLU C 173      22.188  40.936  43.368  1.00 11.52           O  
ATOM   5620  CB  GLU C 173      23.798  39.446  45.445  1.00 10.23           C  
ATOM   5621  CG  GLU C 173      24.327  38.164  46.090  1.00 11.38           C  
ATOM   5622  CD  GLU C 173      23.482  37.700  47.265  1.00 12.02           C  
ATOM   5623  OE1 GLU C 173      23.582  38.339  48.332  1.00 12.71           O  
ATOM   5624  OE2 GLU C 173      22.663  36.727  47.131  1.00 12.87           O  
ATOM   5625  N   VAL C 174      20.852  41.373  45.135  1.00 11.01           N  
ATOM   5626  CA  VAL C 174      20.216  42.523  44.490  1.00 11.47           C  
ATOM   5627  C   VAL C 174      21.248  43.564  44.050  1.00 11.66           C  
ATOM   5628  O   VAL C 174      21.036  44.287  43.076  1.00 12.03           O  
ATOM   5629  CB  VAL C 174      19.108  43.158  45.390  1.00 11.88           C  
ATOM   5630  CG1 VAL C 174      19.666  43.741  46.687  1.00 12.90           C  
ATOM   5631  CG2 VAL C 174      18.299  44.186  44.612  1.00 15.13           C  
ATOM   5632  N   GLU C 175      22.370  43.644  44.769  1.00 11.08           N  
ATOM   5633  CA  GLU C 175      23.461  44.559  44.365  1.00 11.53           C  
ATOM   5634  C   GLU C 175      24.038  44.235  42.979  1.00 11.56           C  
ATOM   5635  O   GLU C 175      24.386  45.136  42.204  1.00 13.15           O  
ATOM   5636  CB  GLU C 175      24.621  44.549  45.381  1.00 11.69           C  
ATOM   5637  CG  GLU C 175      24.203  44.991  46.788  1.00 12.36           C  
ATOM   5638  CD  GLU C 175      23.583  43.881  47.647  1.00 14.30           C  
ATOM   5639  OE1 GLU C 175      23.349  42.742  47.163  1.00 12.40           O  
ATOM   5640  OE2 GLU C 175      23.331  44.163  48.848  1.00 12.93           O  
ATOM   5641  N   VAL C 176      24.145  42.947  42.674  1.00 11.62           N  
ATOM   5642  CA  VAL C 176      24.622  42.491  41.379  1.00 11.38           C  
ATOM   5643  C   VAL C 176      23.537  42.631  40.319  1.00 11.62           C  
ATOM   5644  O   VAL C 176      23.801  43.160  39.231  1.00 11.73           O  
ATOM   5645  CB  VAL C 176      25.087  41.041  41.505  1.00 11.22           C  
ATOM   5646  CG1 VAL C 176      25.390  40.439  40.121  1.00 12.67           C  
ATOM   5647  CG2 VAL C 176      26.328  41.024  42.400  1.00 12.78           C  
ATOM   5648  N   LYS C 177      22.327  42.209  40.661  1.00 11.22           N  
ATOM   5649  CA  LYS C 177      21.188  42.320  39.752  1.00 12.91           C  
ATOM   5650  C   LYS C 177      20.996  43.772  39.320  1.00 12.31           C  
ATOM   5651  O   LYS C 177      20.672  44.049  38.151  1.00 12.04           O  
ATOM   5652  CB  LYS C 177      19.899  41.804  40.407  1.00 13.02           C  
ATOM   5653  CG  LYS C 177      18.711  41.791  39.441  1.00 15.99           C  
ATOM   5654  CD  LYS C 177      17.392  41.497  40.186  1.00 18.03           C  
ATOM   5655  CE  LYS C 177      16.155  41.910  39.341  1.00 24.33           C  
ATOM   5656  NZ  LYS C 177      16.312  41.457  37.921  1.00 29.38           N  
ATOM   5657  N   SER C 178      21.209  44.703  40.246  1.00 11.76           N  
ATOM   5658  CA  SER C 178      21.027  46.127  39.917  1.00 12.22           C  
ATOM   5659  C   SER C 178      21.978  46.562  38.807  1.00 11.48           C  
ATOM   5660  O   SER C 178      21.609  47.320  37.898  1.00 12.14           O  
ATOM   5661  CB  SER C 178      21.225  46.997  41.177  1.00 11.69           C  
ATOM   5662  OG  SER C 178      20.201  46.713  42.124  1.00 13.94           O  
ATOM   5663  N   VAL C 179      23.232  46.124  38.895  1.00 10.85           N  
ATOM   5664  CA  VAL C 179      24.255  46.488  37.912  1.00 11.76           C  
ATOM   5665  C   VAL C 179      23.996  45.805  36.572  1.00 11.51           C  
ATOM   5666  O   VAL C 179      23.997  46.459  35.523  1.00 11.99           O  
ATOM   5667  CB  VAL C 179      25.641  46.161  38.437  1.00 11.17           C  
ATOM   5668  CG1 VAL C 179      26.708  46.414  37.367  1.00 11.38           C  
ATOM   5669  CG2 VAL C 179      25.925  47.034  39.652  1.00 11.40           C  
ATOM   5670  N   VAL C 180      23.711  44.504  36.629  1.00 11.36           N  
ATOM   5671  CA  VAL C 180      23.351  43.763  35.417  1.00 11.50           C  
ATOM   5672  C   VAL C 180      22.169  44.428  34.694  1.00 11.46           C  
ATOM   5673  O   VAL C 180      22.208  44.644  33.463  1.00 11.66           O  
ATOM   5674  CB  VAL C 180      22.980  42.324  35.788  1.00 11.12           C  
ATOM   5675  CG1 VAL C 180      22.345  41.584  34.582  1.00 10.82           C  
ATOM   5676  CG2 VAL C 180      24.204  41.599  36.290  1.00 12.59           C  
ATOM   5677  N   ASP C 181      21.119  44.761  35.445  1.00 12.08           N  
ATOM   5678  CA  ASP C 181      19.920  45.347  34.846  1.00 12.41           C  
ATOM   5679  C   ASP C 181      20.235  46.676  34.172  1.00 12.20           C  
ATOM   5680  O   ASP C 181      19.745  46.964  33.081  1.00 12.89           O  
ATOM   5681  CB  ASP C 181      18.859  45.597  35.921  1.00 12.49           C  
ATOM   5682  CG  ASP C 181      18.139  44.334  36.367  1.00 14.92           C  
ATOM   5683  OD1 ASP C 181      18.268  43.259  35.735  1.00 16.65           O  
ATOM   5684  OD2 ASP C 181      17.369  44.358  37.358  1.00 17.62           O  
ATOM   5685  N   PHE C 182      21.052  47.495  34.835  1.00 11.04           N  
ATOM   5686  CA  PHE C 182      21.386  48.807  34.302  1.00 11.93           C  
ATOM   5687  C   PHE C 182      22.175  48.661  33.002  1.00 12.19           C  
ATOM   5688  O   PHE C 182      21.901  49.342  32.004  1.00 11.84           O  
ATOM   5689  CB  PHE C 182      22.187  49.610  35.330  1.00 12.55           C  
ATOM   5690  CG  PHE C 182      22.413  51.033  34.911  1.00 13.39           C  
ATOM   5691  CD1 PHE C 182      21.562  52.031  35.355  1.00 16.41           C  
ATOM   5692  CD2 PHE C 182      23.462  51.362  34.044  1.00 14.38           C  
ATOM   5693  CE1 PHE C 182      21.745  53.358  34.963  1.00 17.01           C  
ATOM   5694  CE2 PHE C 182      23.654  52.692  33.624  1.00 16.56           C  
ATOM   5695  CZ  PHE C 182      22.803  53.683  34.102  1.00 16.13           C  
ATOM   5696  N   ILE C 183      23.155  47.767  33.017  1.00 11.41           N  
ATOM   5697  CA  ILE C 183      24.024  47.583  31.857  1.00 11.96           C  
ATOM   5698  C   ILE C 183      23.243  46.991  30.669  1.00 12.86           C  
ATOM   5699  O   ILE C 183      23.403  47.437  29.517  1.00 13.16           O  
ATOM   5700  CB  ILE C 183      25.242  46.727  32.244  1.00 11.88           C  
ATOM   5701  CG1 ILE C 183      26.184  47.571  33.105  1.00 11.93           C  
ATOM   5702  CG2 ILE C 183      25.967  46.190  30.983  1.00 12.36           C  
ATOM   5703  CD1 ILE C 183      27.392  46.785  33.588  1.00 13.01           C  
ATOM   5704  N   GLN C 184      22.373  46.024  30.957  1.00 13.36           N  
ATOM   5705  CA  GLN C 184      21.552  45.439  29.902  1.00 14.30           C  
ATOM   5706  C   GLN C 184      20.549  46.443  29.351  1.00 14.85           C  
ATOM   5707  O   GLN C 184      20.276  46.436  28.144  1.00 14.59           O  
ATOM   5708  CB  GLN C 184      20.838  44.175  30.385  1.00 14.38           C  
ATOM   5709  CG  GLN C 184      21.811  43.063  30.670  1.00 15.53           C  
ATOM   5710  CD  GLN C 184      21.139  41.760  31.045  1.00 17.73           C  
ATOM   5711  OE1 GLN C 184      20.180  41.743  31.824  1.00 17.85           O  
ATOM   5712  NE2 GLN C 184      21.668  40.659  30.519  1.00 18.32           N  
ATOM   5713  N   LYS C 185      19.993  47.299  30.208  1.00 14.48           N  
ATOM   5714  CA  LYS C 185      18.990  48.273  29.748  1.00 15.76           C  
ATOM   5715  C   LYS C 185      19.651  49.321  28.856  1.00 15.54           C  
ATOM   5716  O   LYS C 185      19.074  49.765  27.862  1.00 15.71           O  
ATOM   5717  CB  LYS C 185      18.305  48.955  30.942  1.00 16.45           C  
ATOM   5718  CG  LYS C 185      17.302  50.061  30.581  1.00 20.66           C  
ATOM   5719  CD  LYS C 185      15.994  49.490  30.031  1.00 27.22           C  
ATOM   5720  CE  LYS C 185      14.794  50.372  30.387  1.00 30.21           C  
ATOM   5721  NZ  LYS C 185      15.173  51.807  30.564  1.00 33.51           N  
ATOM   5722  N   HIS C 186      20.858  49.726  29.221  1.00 14.35           N  
ATOM   5723  CA  HIS C 186      21.631  50.684  28.427  1.00 13.86           C  
ATOM   5724  C   HIS C 186      21.952  50.099  27.059  1.00 14.17           C  
ATOM   5725  O   HIS C 186      21.651  50.715  26.010  1.00 13.82           O  
ATOM   5726  CB  HIS C 186      22.895  51.064  29.204  1.00 13.73           C  
ATOM   5727  CG  HIS C 186      23.794  52.012  28.480  1.00 13.20           C  
ATOM   5728  ND1 HIS C 186      24.603  51.610  27.437  1.00 12.70           N  
ATOM   5729  CD2 HIS C 186      24.018  53.340  28.646  1.00 14.71           C  
ATOM   5730  CE1 HIS C 186      25.298  52.648  26.997  1.00 13.35           C  
ATOM   5731  NE2 HIS C 186      24.961  53.712  27.714  1.00 13.88           N  
ATOM   5732  N   GLY C 187      22.575  48.926  27.066  1.00 13.73           N  
ATOM   5733  CA  GLY C 187      22.739  48.129  25.864  1.00 13.68           C  
ATOM   5734  C   GLY C 187      23.930  48.463  25.008  1.00 13.75           C  
ATOM   5735  O   GLY C 187      24.135  47.824  23.964  1.00 15.31           O  
ATOM   5736  N   ASN C 188      24.729  49.435  25.437  1.00 13.13           N  
ATOM   5737  CA  ASN C 188      25.904  49.802  24.644  1.00 12.67           C  
ATOM   5738  C   ASN C 188      27.164  50.023  25.476  1.00 12.05           C  
ATOM   5739  O   ASN C 188      27.976  50.876  25.161  1.00 11.97           O  
ATOM   5740  CB  ASN C 188      25.602  51.005  23.744  1.00 12.43           C  
ATOM   5741  CG  ASN C 188      26.552  51.102  22.547  1.00 13.71           C  
ATOM   5742  OD1 ASN C 188      27.105  50.092  22.079  1.00 16.12           O  
ATOM   5743  ND2 ASN C 188      26.748  52.325  22.052  1.00 15.12           N  
ATOM   5744  N   PHE C 189      27.361  49.191  26.500  1.00 11.69           N  
ATOM   5745  CA  PHE C 189      28.631  49.205  27.199  1.00 12.23           C  
ATOM   5746  C   PHE C 189      29.737  48.539  26.414  1.00 11.73           C  
ATOM   5747  O   PHE C 189      29.532  47.473  25.816  1.00 12.89           O  
ATOM   5748  CB  PHE C 189      28.480  48.577  28.599  1.00 11.12           C  
ATOM   5749  CG  PHE C 189      27.991  49.555  29.608  1.00 10.96           C  
ATOM   5750  CD1 PHE C 189      26.645  49.862  29.713  1.00 11.81           C  
ATOM   5751  CD2 PHE C 189      28.901  50.239  30.389  1.00 10.91           C  
ATOM   5752  CE1 PHE C 189      26.202  50.826  30.644  1.00 11.60           C  
ATOM   5753  CE2 PHE C 189      28.498  51.198  31.297  1.00 10.61           C  
ATOM   5754  CZ  PHE C 189      27.135  51.498  31.426  1.00 10.85           C  
ATOM   5755  N   LYS C 190      30.920  49.156  26.459  1.00 11.66           N  
ATOM   5756  CA  LYS C 190      32.064  48.687  25.687  1.00 11.52           C  
ATOM   5757  C   LYS C 190      33.216  48.214  26.573  1.00 11.75           C  
ATOM   5758  O   LYS C 190      34.069  47.447  26.107  1.00 12.58           O  
ATOM   5759  CB  LYS C 190      32.594  49.804  24.765  1.00 11.06           C  
ATOM   5760  CG  LYS C 190      31.573  50.405  23.810  1.00 12.03           C  
ATOM   5761  CD  LYS C 190      31.036  49.392  22.825  1.00 15.68           C  
ATOM   5762  CE  LYS C 190      30.217  50.120  21.769  1.00 17.19           C  
ATOM   5763  NZ  LYS C 190      29.786  49.208  20.659  1.00 20.19           N  
ATOM   5764  N   GLY C 191      33.249  48.676  27.820  1.00 11.48           N  
ATOM   5765  CA  GLY C 191      34.330  48.310  28.734  1.00 11.40           C  
ATOM   5766  C   GLY C 191      33.754  48.112  30.125  1.00 11.44           C  
ATOM   5767  O   GLY C 191      32.725  48.705  30.475  1.00 11.14           O  
ATOM   5768  N   PHE C 192      34.395  47.255  30.909  1.00 10.87           N  
ATOM   5769  CA  PHE C 192      33.945  47.011  32.290  1.00 11.34           C  
ATOM   5770  C   PHE C 192      35.213  46.765  33.080  1.00 11.04           C  
ATOM   5771  O   PHE C 192      35.914  45.778  32.818  1.00 11.71           O  
ATOM   5772  CB  PHE C 192      33.053  45.760  32.339  1.00 11.69           C  
ATOM   5773  CG  PHE C 192      32.447  45.500  33.676  1.00 11.98           C  
ATOM   5774  CD1 PHE C 192      33.199  44.964  34.718  1.00 12.36           C  
ATOM   5775  CD2 PHE C 192      31.113  45.783  33.908  1.00 12.99           C  
ATOM   5776  CE1 PHE C 192      32.626  44.719  35.973  1.00 14.70           C  
ATOM   5777  CE2 PHE C 192      30.515  45.539  35.184  1.00 14.70           C  
ATOM   5778  CZ  PHE C 192      31.287  45.007  36.212  1.00 16.68           C  
ATOM   5779  N   ILE C 193      35.517  47.641  34.038  1.00 11.05           N  
ATOM   5780  CA  ILE C 193      36.759  47.500  34.828  1.00 11.69           C  
ATOM   5781  C   ILE C 193      36.394  47.406  36.307  1.00 11.97           C  
ATOM   5782  O   ILE C 193      35.628  48.255  36.797  1.00 12.41           O  
ATOM   5783  CB  ILE C 193      37.693  48.699  34.587  1.00 11.76           C  
ATOM   5784  CG1 ILE C 193      37.987  48.841  33.089  1.00 12.75           C  
ATOM   5785  CG2 ILE C 193      38.973  48.554  35.397  1.00 12.13           C  
ATOM   5786  CD1 ILE C 193      38.704  50.171  32.715  1.00 14.43           C  
ATOM   5787  N   ASP C 194      36.894  46.372  36.987  1.00 12.12           N  
ATOM   5788  CA  ASP C 194      36.480  46.078  38.375  1.00 12.57           C  
ATOM   5789  C   ASP C 194      37.663  46.281  39.299  1.00 12.92           C  
ATOM   5790  O   ASP C 194      38.678  45.616  39.147  1.00 13.27           O  
ATOM   5791  CB  ASP C 194      36.019  44.613  38.410  1.00 12.53           C  
ATOM   5792  CG  ASP C 194      35.144  44.263  39.611  1.00 16.77           C  
ATOM   5793  OD1 ASP C 194      34.727  45.186  40.344  1.00 16.04           O  
ATOM   5794  OD2 ASP C 194      34.872  43.051  39.865  1.00 18.52           O  
ATOM   5795  N   LEU C 195      37.537  47.177  40.271  1.00 12.06           N  
ATOM   5796  CA  LEU C 195      38.655  47.485  41.179  1.00 11.93           C  
ATOM   5797  C   LEU C 195      38.498  46.714  42.477  1.00 12.09           C  
ATOM   5798  O   LEU C 195      37.485  46.859  43.177  1.00 12.61           O  
ATOM   5799  CB  LEU C 195      38.672  48.993  41.516  1.00 12.63           C  
ATOM   5800  CG  LEU C 195      38.768  49.969  40.352  1.00 13.38           C  
ATOM   5801  CD1 LEU C 195      38.883  51.410  40.888  1.00 14.14           C  
ATOM   5802  CD2 LEU C 195      39.992  49.628  39.474  1.00 15.26           C  
ATOM   5803  N   HIS C 196      39.547  45.956  42.808  1.00 11.50           N  
ATOM   5804  CA  HIS C 196      39.615  45.095  43.979  1.00 11.38           C  
ATOM   5805  C   HIS C 196      40.946  45.384  44.684  1.00 11.31           C  
ATOM   5806  O   HIS C 196      41.762  46.165  44.191  1.00 11.76           O  
ATOM   5807  CB  HIS C 196      39.642  43.637  43.484  1.00 10.76           C  
ATOM   5808  CG  HIS C 196      38.307  43.137  43.028  1.00 10.85           C  
ATOM   5809  ND1 HIS C 196      37.502  42.344  43.814  1.00 11.78           N  
ATOM   5810  CD2 HIS C 196      37.634  43.336  41.871  1.00 13.42           C  
ATOM   5811  CE1 HIS C 196      36.387  42.073  43.167  1.00 11.09           C  
ATOM   5812  NE2 HIS C 196      36.443  42.654  41.974  1.00 11.93           N  
ATOM   5813  N   SER C 197      41.183  44.744  45.825  1.00 11.41           N  
ATOM   5814  CA  SER C 197      42.544  44.594  46.360  1.00 10.90           C  
ATOM   5815  C   SER C 197      42.615  43.233  47.047  1.00 11.76           C  
ATOM   5816  O   SER C 197      41.574  42.637  47.352  1.00 11.49           O  
ATOM   5817  CB  SER C 197      42.913  45.724  47.336  1.00 11.88           C  
ATOM   5818  OG  SER C 197      42.336  45.506  48.619  1.00 12.84           O  
ATOM   5819  N   TYR C 198      43.800  42.702  47.323  1.00 11.42           N  
ATOM   5820  CA  TYR C 198      45.119  43.254  46.984  1.00 11.55           C  
ATOM   5821  C   TYR C 198      45.919  42.209  46.259  1.00 12.60           C  
ATOM   5822  O   TYR C 198      45.587  41.014  46.326  1.00 14.10           O  
ATOM   5823  CB  TYR C 198      45.872  43.634  48.275  1.00 11.35           C  
ATOM   5824  CG  TYR C 198      46.059  42.464  49.221  1.00 10.30           C  
ATOM   5825  CD1 TYR C 198      45.064  42.121  50.142  1.00 11.29           C  
ATOM   5826  CD2 TYR C 198      47.206  41.665  49.154  1.00 12.43           C  
ATOM   5827  CE1 TYR C 198      45.212  41.008  50.989  1.00 12.07           C  
ATOM   5828  CE2 TYR C 198      47.368  40.558  49.981  1.00 11.84           C  
ATOM   5829  CZ  TYR C 198      46.364  40.225  50.889  1.00 11.23           C  
ATOM   5830  OH  TYR C 198      46.551  39.127  51.725  1.00 12.31           O  
ATOM   5831  N   SER C 199      46.996  42.666  45.609  1.00 12.49           N  
ATOM   5832  CA  SER C 199      48.104  41.818  45.073  1.00 13.20           C  
ATOM   5833  C   SER C 199      48.868  42.480  43.930  1.00 13.16           C  
ATOM   5834  O   SER C 199      49.877  41.929  43.488  1.00 13.97           O  
ATOM   5835  CB  SER C 199      47.620  40.445  44.588  1.00 14.16           C  
ATOM   5836  OG  SER C 199      47.588  39.520  45.666  1.00 15.39           O  
ATOM   5837  N   GLN C 200      48.371  43.618  43.427  1.00 11.79           N  
ATOM   5838  CA  GLN C 200      49.022  44.329  42.316  1.00 11.67           C  
ATOM   5839  C   GLN C 200      49.033  43.460  41.060  1.00 11.64           C  
ATOM   5840  O   GLN C 200      50.084  43.092  40.497  1.00 11.89           O  
ATOM   5841  CB  GLN C 200      50.414  44.853  42.701  1.00 11.66           C  
ATOM   5842  CG  GLN C 200      50.283  45.872  43.831  1.00 11.78           C  
ATOM   5843  CD  GLN C 200      51.606  46.391  44.377  1.00 12.00           C  
ATOM   5844  OE1 GLN C 200      51.608  47.053  45.422  1.00 13.33           O  
ATOM   5845  NE2 GLN C 200      52.724  46.115  43.673  1.00 15.39           N  
ATOM   5846  N   LEU C 201      47.820  43.201  40.583  1.00 12.16           N  
ATOM   5847  CA  LEU C 201      47.585  42.403  39.383  1.00 12.00           C  
ATOM   5848  C   LEU C 201      46.576  43.101  38.494  1.00 12.39           C  
ATOM   5849  O   LEU C 201      45.658  43.772  38.981  1.00 12.09           O  
ATOM   5850  CB  LEU C 201      47.026  41.026  39.736  1.00 12.73           C  
ATOM   5851  CG  LEU C 201      47.936  40.188  40.641  1.00 13.04           C  
ATOM   5852  CD1 LEU C 201      47.162  38.999  41.207  1.00 15.15           C  
ATOM   5853  CD2 LEU C 201      49.166  39.708  39.892  1.00 14.12           C  
ATOM   5854  N   LEU C 202      46.779  42.950  37.187  1.00 11.79           N  
ATOM   5855  CA  LEU C 202      45.821  43.444  36.209  1.00 12.83           C  
ATOM   5856  C   LEU C 202      45.437  42.230  35.384  1.00 11.91           C  
ATOM   5857  O   LEU C 202      46.262  41.679  34.653  1.00 12.34           O  
ATOM   5858  CB  LEU C 202      46.403  44.584  35.353  1.00 12.74           C  
ATOM   5859  CG  LEU C 202      45.461  45.222  34.316  1.00 16.28           C  
ATOM   5860  CD1 LEU C 202      44.010  45.368  34.727  1.00 21.16           C  
ATOM   5861  CD2 LEU C 202      46.049  46.549  33.798  1.00 16.09           C  
ATOM   5862  N   MET C 203      44.181  41.801  35.527  1.00 11.97           N  
ATOM   5863  CA  MET C 203      43.758  40.529  34.960  1.00 11.32           C  
ATOM   5864  C   MET C 203      42.581  40.692  34.014  1.00 11.80           C  
ATOM   5865  O   MET C 203      41.888  41.714  34.023  1.00 11.62           O  
ATOM   5866  CB  MET C 203      43.416  39.532  36.080  1.00 11.65           C  
ATOM   5867  CG  MET C 203      44.624  39.233  36.944  1.00 11.25           C  
ATOM   5868  SD  MET C 203      44.266  38.116  38.315  1.00 13.12           S  
ATOM   5869  CE  MET C 203      43.323  39.226  39.339  1.00 15.09           C  
ATOM   5870  N   TYR C 204      42.395  39.674  33.182  1.00 11.20           N  
ATOM   5871  CA  TYR C 204      41.321  39.666  32.179  1.00 11.60           C  
ATOM   5872  C   TYR C 204      40.751  38.234  32.114  1.00 11.39           C  
ATOM   5873  O   TYR C 204      41.272  37.326  32.784  1.00 10.92           O  
ATOM   5874  CB  TYR C 204      41.879  40.134  30.824  1.00 12.37           C  
ATOM   5875  CG  TYR C 204      43.140  39.428  30.413  1.00 12.25           C  
ATOM   5876  CD1 TYR C 204      44.389  39.979  30.699  1.00 10.75           C  
ATOM   5877  CD2 TYR C 204      43.097  38.195  29.771  1.00 10.67           C  
ATOM   5878  CE1 TYR C 204      45.567  39.331  30.329  1.00 12.36           C  
ATOM   5879  CE2 TYR C 204      44.270  37.532  29.393  1.00 10.69           C  
ATOM   5880  CZ  TYR C 204      45.497  38.101  29.687  1.00 12.58           C  
ATOM   5881  OH  TYR C 204      46.646  37.435  29.318  1.00 13.98           O  
ATOM   5882  N   PRO C 205      39.651  38.016  31.392  1.00 11.17           N  
ATOM   5883  CA  PRO C 205      39.014  36.693  31.414  1.00 11.41           C  
ATOM   5884  C   PRO C 205      39.921  35.589  30.871  1.00 11.87           C  
ATOM   5885  O   PRO C 205      40.823  35.874  30.071  1.00 11.38           O  
ATOM   5886  CB  PRO C 205      37.786  36.871  30.517  1.00 11.04           C  
ATOM   5887  CG  PRO C 205      37.456  38.370  30.621  1.00 11.62           C  
ATOM   5888  CD  PRO C 205      38.853  39.000  30.635  1.00 10.94           C  
ATOM   5889  N   TYR C 206      39.704  34.329  31.263  1.00 12.14           N  
ATOM   5890  CA  TYR C 206      38.628  33.917  32.152  1.00 11.82           C  
ATOM   5891  C   TYR C 206      39.100  33.571  33.544  1.00 12.35           C  
ATOM   5892  O   TYR C 206      40.260  33.166  33.757  1.00 12.09           O  
ATOM   5893  CB  TYR C 206      37.976  32.669  31.550  1.00 11.86           C  
ATOM   5894  CG  TYR C 206      37.105  32.950  30.350  1.00 12.39           C  
ATOM   5895  CD1 TYR C 206      37.523  32.606  29.063  1.00 13.71           C  
ATOM   5896  CD2 TYR C 206      35.866  33.564  30.510  1.00 12.33           C  
ATOM   5897  CE1 TYR C 206      36.699  32.869  27.955  1.00 13.59           C  
ATOM   5898  CE2 TYR C 206      35.031  33.811  29.416  1.00 12.75           C  
ATOM   5899  CZ  TYR C 206      35.459  33.465  28.154  1.00 14.01           C  
ATOM   5900  OH  TYR C 206      34.621  33.723  27.091  1.00 15.90           O  
ATOM   5901  N   GLY C 207      38.173  33.692  34.501  1.00 11.71           N  
ATOM   5902  CA  GLY C 207      38.369  33.075  35.825  1.00 12.65           C  
ATOM   5903  C   GLY C 207      37.743  31.686  35.896  1.00 12.79           C  
ATOM   5904  O   GLY C 207      38.232  30.821  36.640  1.00 13.46           O  
ATOM   5905  N   TYR C 208      36.673  31.448  35.130  1.00 12.82           N  
ATOM   5906  CA  TYR C 208      35.905  30.197  35.287  1.00 13.14           C  
ATOM   5907  C   TYR C 208      36.471  29.019  34.509  1.00 13.49           C  
ATOM   5908  O   TYR C 208      35.986  27.883  34.641  1.00 15.15           O  
ATOM   5909  CB  TYR C 208      34.414  30.398  34.993  1.00 13.38           C  
ATOM   5910  CG  TYR C 208      33.986  30.697  33.562  1.00 13.45           C  
ATOM   5911  CD1 TYR C 208      33.449  31.935  33.227  1.00 13.94           C  
ATOM   5912  CD2 TYR C 208      34.063  29.728  32.567  1.00 13.85           C  
ATOM   5913  CE1 TYR C 208      33.018  32.213  31.919  1.00 13.80           C  
ATOM   5914  CE2 TYR C 208      33.655  29.992  31.257  1.00 14.67           C  
ATOM   5915  CZ  TYR C 208      33.136  31.229  30.934  1.00 14.94           C  
ATOM   5916  OH  TYR C 208      32.710  31.458  29.634  1.00 16.51           O  
ATOM   5917  N   SER C 209      37.490  29.282  33.702  1.00 13.57           N  
ATOM   5918  CA  SER C 209      38.090  28.227  32.884  1.00 15.55           C  
ATOM   5919  C   SER C 209      39.511  28.600  32.563  1.00 15.61           C  
ATOM   5920  O   SER C 209      39.855  29.796  32.509  1.00 16.09           O  
ATOM   5921  CB  SER C 209      37.309  28.100  31.576  1.00 14.89           C  
ATOM   5922  OG  SER C 209      37.920  27.171  30.678  1.00 17.94           O  
ATOM   5923  N   VAL C 210      40.345  27.588  32.337  1.00 16.76           N  
ATOM   5924  CA  VAL C 210      41.682  27.829  31.802  1.00 17.72           C  
ATOM   5925  C   VAL C 210      41.697  28.039  30.277  1.00 18.06           C  
ATOM   5926  O   VAL C 210      42.741  28.357  29.731  1.00 18.39           O  
ATOM   5927  CB  VAL C 210      42.716  26.739  32.210  1.00 18.09           C  
ATOM   5928  CG1 VAL C 210      42.842  26.655  33.728  1.00 19.55           C  
ATOM   5929  CG2 VAL C 210      42.360  25.386  31.601  1.00 18.49           C  
ATOM   5930  N   LYS C 211      40.554  27.879  29.602  1.00 18.09           N  
ATOM   5931  CA  LYS C 211      40.476  28.115  28.153  1.00 19.60           C  
ATOM   5932  C   LYS C 211      40.913  29.555  27.881  1.00 18.92           C  
ATOM   5933  O   LYS C 211      40.580  30.457  28.653  1.00 17.77           O  
ATOM   5934  CB  LYS C 211      39.045  27.870  27.624  1.00 20.18           C  
ATOM   5935  CG  LYS C 211      38.021  28.983  27.921  1.00 22.81           C  
ATOM   5936  CD  LYS C 211      36.554  28.601  27.563  1.00 22.03           C  
ATOM   5937  CE  LYS C 211      35.572  29.656  28.098  1.00 25.13           C  
ATOM   5938  NZ  LYS C 211      34.129  29.551  27.654  1.00 27.40           N  
ATOM   5939  N   LYS C 212      41.685  29.757  26.815  1.00 19.04           N  
ATOM   5940  CA  LYS C 212      42.075  31.105  26.377  1.00 19.47           C  
ATOM   5941  C   LYS C 212      40.840  31.883  25.903  1.00 18.31           C  
ATOM   5942  O   LYS C 212      40.060  31.379  25.082  1.00 18.82           O  
ATOM   5943  CB  LYS C 212      43.108  30.989  25.238  1.00 19.95           C  
ATOM   5944  CG  LYS C 212      43.773  32.292  24.829  1.00 22.07           C  
ATOM   5945  CD  LYS C 212      44.769  32.093  23.670  1.00 22.57           C  
ATOM   5946  CE  LYS C 212      44.049  32.063  22.307  1.00 27.91           C  
ATOM   5947  NZ  LYS C 212      43.243  33.318  22.080  1.00 27.42           N  
ATOM   5948  N   ALA C 213      40.666  33.114  26.395  1.00 16.09           N  
ATOM   5949  CA  ALA C 213      39.638  34.007  25.847  1.00 15.62           C  
ATOM   5950  C   ALA C 213      39.947  34.253  24.376  1.00 15.05           C  
ATOM   5951  O   ALA C 213      41.107  34.435  24.002  1.00 14.88           O  
ATOM   5952  CB  ALA C 213      39.656  35.334  26.594  1.00 15.26           C  
ATOM   5953  N   PRO C 214      38.931  34.275  23.523  1.00 14.75           N  
ATOM   5954  CA  PRO C 214      39.158  34.570  22.119  1.00 14.83           C  
ATOM   5955  C   PRO C 214      39.966  35.840  21.892  1.00 14.08           C  
ATOM   5956  O   PRO C 214      40.745  35.909  20.930  1.00 14.39           O  
ATOM   5957  CB  PRO C 214      37.742  34.729  21.552  1.00 15.05           C  
ATOM   5958  CG  PRO C 214      36.887  33.929  22.450  1.00 16.71           C  
ATOM   5959  CD  PRO C 214      37.515  33.972  23.816  1.00 15.46           C  
ATOM   5960  N   ASP C 215      39.797  36.832  22.771  1.00 12.46           N  
ATOM   5961  CA  ASP C 215      40.512  38.094  22.623  1.00 12.43           C  
ATOM   5962  C   ASP C 215      41.705  38.208  23.547  1.00 12.29           C  
ATOM   5963  O   ASP C 215      42.190  39.319  23.776  1.00 12.14           O  
ATOM   5964  CB  ASP C 215      39.557  39.252  22.895  1.00 11.62           C  
ATOM   5965  CG  ASP C 215      38.390  39.221  21.968  1.00 14.46           C  
ATOM   5966  OD1 ASP C 215      38.599  39.477  20.762  1.00 16.09           O  
ATOM   5967  OD2 ASP C 215      37.253  38.882  22.338  1.00 14.57           O  
ATOM   5968  N   ALA C 216      42.215  37.078  24.050  1.00 12.17           N  
ATOM   5969  CA  ALA C 216      43.317  37.128  25.013  1.00 12.30           C  
ATOM   5970  C   ALA C 216      44.521  37.913  24.541  1.00 12.28           C  
ATOM   5971  O   ALA C 216      45.126  38.641  25.335  1.00 13.05           O  
ATOM   5972  CB  ALA C 216      43.756  35.723  25.431  1.00 12.88           C  
ATOM   5973  N   GLU C 217      44.887  37.779  23.275  1.00 13.03           N  
ATOM   5974  CA  GLU C 217      46.090  38.449  22.823  1.00 13.13           C  
ATOM   5975  C   GLU C 217      45.937  39.972  22.939  1.00 12.00           C  
ATOM   5976  O   GLU C 217      46.837  40.660  23.425  1.00 11.79           O  
ATOM   5977  CB  GLU C 217      46.432  38.010  21.410  1.00 13.94           C  
ATOM   5978  CG  GLU C 217      46.857  36.542  21.361  1.00 18.62           C  
ATOM   5979  CD  GLU C 217      45.693  35.540  21.271  1.00 25.50           C  
ATOM   5980  OE1 GLU C 217      44.482  35.931  21.361  1.00 27.79           O  
ATOM   5981  OE2 GLU C 217      46.011  34.328  21.077  1.00 29.78           O  
ATOM   5982  N   GLU C 218      44.786  40.484  22.507  1.00 11.79           N  
ATOM   5983  CA  GLU C 218      44.510  41.928  22.586  1.00 12.15           C  
ATOM   5984  C   GLU C 218      44.403  42.394  24.040  1.00 12.00           C  
ATOM   5985  O   GLU C 218      44.955  43.429  24.422  1.00 11.83           O  
ATOM   5986  CB  GLU C 218      43.217  42.265  21.835  1.00 11.51           C  
ATOM   5987  CG  GLU C 218      42.842  43.739  21.897  1.00 11.77           C  
ATOM   5988  CD  GLU C 218      41.633  44.075  21.043  1.00 14.01           C  
ATOM   5989  OE1 GLU C 218      41.015  43.133  20.495  1.00 15.53           O  
ATOM   5990  OE2 GLU C 218      41.309  45.285  20.905  1.00 15.15           O  
ATOM   5991  N   LEU C 219      43.691  41.622  24.860  1.00 12.24           N  
ATOM   5992  CA  LEU C 219      43.505  41.997  26.253  1.00 12.61           C  
ATOM   5993  C   LEU C 219      44.829  42.008  27.002  1.00 12.04           C  
ATOM   5994  O   LEU C 219      45.092  42.927  27.783  1.00 12.85           O  
ATOM   5995  CB  LEU C 219      42.454  41.110  26.942  1.00 12.39           C  
ATOM   5996  CG  LEU C 219      41.040  41.214  26.320  1.00 14.45           C  
ATOM   5997  CD1 LEU C 219      40.088  40.409  27.163  1.00 16.56           C  
ATOM   5998  CD2 LEU C 219      40.543  42.672  26.196  1.00 16.29           C  
ATOM   5999  N   ASP C 220      45.686  41.022  26.712  1.00 12.21           N  
ATOM   6000  CA  ASP C 220      46.976  40.968  27.381  1.00 12.51           C  
ATOM   6001  C   ASP C 220      47.811  42.180  26.980  1.00 12.59           C  
ATOM   6002  O   ASP C 220      48.472  42.789  27.833  1.00 12.15           O  
ATOM   6003  CB  ASP C 220      47.693  39.665  27.011  1.00 12.61           C  
ATOM   6004  CG  ASP C 220      48.907  39.423  27.852  1.00 14.46           C  
ATOM   6005  OD1 ASP C 220      50.025  39.777  27.413  1.00 17.07           O  
ATOM   6006  OD2 ASP C 220      48.828  38.890  28.962  1.00 15.28           O  
ATOM   6007  N   LYS C 221      47.795  42.525  25.685  1.00 12.49           N  
ATOM   6008  CA  LYS C 221      48.586  43.668  25.182  1.00 14.04           C  
ATOM   6009  C   LYS C 221      48.173  44.967  25.884  1.00 13.06           C  
ATOM   6010  O   LYS C 221      49.018  45.770  26.341  1.00 13.59           O  
ATOM   6011  CB  LYS C 221      48.412  43.787  23.663  1.00 13.54           C  
ATOM   6012  CG  LYS C 221      49.002  45.039  23.036  1.00 17.54           C  
ATOM   6013  CD  LYS C 221      48.733  45.049  21.535  1.00 18.15           C  
ATOM   6014  CE  LYS C 221      49.064  46.403  20.902  1.00 26.17           C  
ATOM   6015  NZ  LYS C 221      48.950  46.376  19.391  1.00 29.29           N  
ATOM   6016  N   VAL C 222      46.863  45.174  25.968  1.00 12.23           N  
ATOM   6017  CA  VAL C 222      46.322  46.380  26.602  1.00 12.30           C  
ATOM   6018  C   VAL C 222      46.643  46.388  28.086  1.00 11.89           C  
ATOM   6019  O   VAL C 222      47.001  47.424  28.643  1.00 12.33           O  
ATOM   6020  CB  VAL C 222      44.800  46.472  26.405  1.00 12.41           C  
ATOM   6021  CG1 VAL C 222      44.204  47.674  27.165  1.00 13.93           C  
ATOM   6022  CG2 VAL C 222      44.449  46.552  24.906  1.00 13.43           C  
ATOM   6023  N   ALA C 223      46.511  45.233  28.729  1.00 11.28           N  
ATOM   6024  CA  ALA C 223      46.793  45.142  30.159  1.00 12.56           C  
ATOM   6025  C   ALA C 223      48.258  45.464  30.417  1.00 11.95           C  
ATOM   6026  O   ALA C 223      48.562  46.141  31.395  1.00 12.88           O  
ATOM   6027  CB  ALA C 223      46.460  43.766  30.682  1.00 12.16           C  
ATOM   6028  N   ARG C 224      49.151  44.995  29.541  1.00 12.45           N  
ATOM   6029  CA  ARG C 224      50.584  45.292  29.708  1.00 12.75           C  
ATOM   6030  C   ARG C 224      50.890  46.774  29.522  1.00 12.66           C  
ATOM   6031  O   ARG C 224      51.685  47.348  30.281  1.00 12.72           O  
ATOM   6032  CB  ARG C 224      51.463  44.432  28.783  1.00 12.64           C  
ATOM   6033  CG  ARG C 224      51.458  42.999  29.244  1.00 14.27           C  
ATOM   6034  CD  ARG C 224      52.393  42.037  28.506  1.00 14.78           C  
ATOM   6035  NE  ARG C 224      51.978  40.684  28.869  1.00 20.92           N  
ATOM   6036  CZ  ARG C 224      52.267  40.067  30.014  1.00 26.70           C  
ATOM   6037  NH1 ARG C 224      53.074  40.623  30.918  1.00 27.25           N  
ATOM   6038  NH2 ARG C 224      51.754  38.862  30.252  1.00 30.72           N  
ATOM   6039  N   LEU C 225      50.257  47.396  28.528  1.00 12.56           N  
ATOM   6040  CA  LEU C 225      50.412  48.834  28.335  1.00 13.48           C  
ATOM   6041  C   LEU C 225      49.914  49.603  29.559  1.00 12.84           C  
ATOM   6042  O   LEU C 225      50.522  50.596  29.975  1.00 13.21           O  
ATOM   6043  CB  LEU C 225      49.637  49.289  27.087  1.00 13.90           C  
ATOM   6044  CG  LEU C 225      50.325  48.901  25.777  1.00 17.49           C  
ATOM   6045  CD1 LEU C 225      49.360  49.127  24.600  1.00 19.31           C  
ATOM   6046  CD2 LEU C 225      51.631  49.687  25.573  1.00 19.41           C  
ATOM   6047  N   ALA C 226      48.800  49.155  30.128  1.00 11.79           N  
ATOM   6048  CA  ALA C 226      48.222  49.849  31.274  1.00 12.09           C  
ATOM   6049  C   ALA C 226      49.120  49.697  32.512  1.00 12.14           C  
ATOM   6050  O   ALA C 226      49.315  50.651  33.267  1.00 12.23           O  
ATOM   6051  CB  ALA C 226      46.777  49.333  31.568  1.00 12.52           C  
ATOM   6052  N   ALA C 227      49.670  48.498  32.702  1.00 12.20           N  
ATOM   6053  CA  ALA C 227      50.573  48.248  33.831  1.00 13.02           C  
ATOM   6054  C   ALA C 227      51.850  49.061  33.687  1.00 13.78           C  
ATOM   6055  O   ALA C 227      52.414  49.532  34.696  1.00 13.58           O  
ATOM   6056  CB  ALA C 227      50.906  46.762  33.953  1.00 12.41           C  
ATOM   6057  N   LYS C 228      52.326  49.240  32.452  1.00 13.60           N  
ATOM   6058  CA  LYS C 228      53.506  50.085  32.260  1.00 14.55           C  
ATOM   6059  C   LYS C 228      53.207  51.548  32.587  1.00 14.23           C  
ATOM   6060  O   LYS C 228      54.012  52.229  33.227  1.00 14.23           O  
ATOM   6061  CB  LYS C 228      54.061  49.972  30.849  1.00 15.87           C  
ATOM   6062  CG  LYS C 228      54.891  48.736  30.619  1.00 20.33           C  
ATOM   6063  CD  LYS C 228      55.999  48.987  29.591  1.00 26.93           C  
ATOM   6064  CE  LYS C 228      55.465  49.519  28.268  1.00 30.67           C  
ATOM   6065  NZ  LYS C 228      55.143  50.983  28.307  1.00 32.97           N  
ATOM   6066  N   ALA C 229      52.045  52.028  32.156  1.00 13.26           N  
ATOM   6067  CA  ALA C 229      51.655  53.398  32.469  1.00 13.33           C  
ATOM   6068  C   ALA C 229      51.519  53.586  33.972  1.00 13.25           C  
ATOM   6069  O   ALA C 229      52.005  54.568  34.543  1.00 12.86           O  
ATOM   6070  CB  ALA C 229      50.337  53.759  31.771  1.00 13.21           C  
ATOM   6071  N   LEU C 230      50.879  52.625  34.623  1.00 13.02           N  
ATOM   6072  CA  LEU C 230      50.708  52.684  36.068  1.00 13.24           C  
ATOM   6073  C   LEU C 230      52.085  52.772  36.755  1.00 13.12           C  
ATOM   6074  O   LEU C 230      52.290  53.601  37.659  1.00 13.49           O  
ATOM   6075  CB  LEU C 230      49.929  51.442  36.536  1.00 12.64           C  
ATOM   6076  CG  LEU C 230      49.567  51.343  38.020  1.00 13.16           C  
ATOM   6077  CD1 LEU C 230      48.345  50.445  38.156  1.00 11.83           C  
ATOM   6078  CD2 LEU C 230      50.718  50.822  38.897  1.00 12.49           C  
ATOM   6079  N   ALA C 231      53.037  51.944  36.313  1.00 12.93           N  
ATOM   6080  CA  ALA C 231      54.380  51.925  36.935  1.00 13.41           C  
ATOM   6081  C   ALA C 231      55.141  53.234  36.746  1.00 14.01           C  
ATOM   6082  O   ALA C 231      56.110  53.491  37.473  1.00 13.89           O  
ATOM   6083  CB  ALA C 231      55.196  50.786  36.368  1.00 13.05           C  
ATOM   6084  N   SER C 232      54.724  54.051  35.779  1.00 14.24           N  
ATOM   6085  CA  SER C 232      55.497  55.254  35.423  1.00 14.91           C  
ATOM   6086  C   SER C 232      55.401  56.315  36.512  1.00 15.89           C  
ATOM   6087  O   SER C 232      56.235  57.206  36.590  1.00 16.69           O  
ATOM   6088  CB  SER C 232      55.065  55.813  34.068  1.00 14.77           C  
ATOM   6089  OG  SER C 232      53.820  56.476  34.154  1.00 15.98           O  
ATOM   6090  N   VAL C 233      54.400  56.208  37.384  1.00 16.33           N  
ATOM   6091  CA  VAL C 233      54.208  57.229  38.417  1.00 17.52           C  
ATOM   6092  C   VAL C 233      55.205  57.092  39.578  1.00 17.60           C  
ATOM   6093  O   VAL C 233      55.947  58.044  39.889  1.00 18.55           O  
ATOM   6094  CB  VAL C 233      52.752  57.236  38.936  1.00 17.57           C  
ATOM   6095  CG1 VAL C 233      52.555  58.355  39.950  1.00 18.72           C  
ATOM   6096  CG2 VAL C 233      51.787  57.378  37.769  1.00 17.97           C  
ATOM   6097  N   SER C 234      55.222  55.911  40.203  1.00 17.60           N  
ATOM   6098  CA  SER C 234      55.939  55.662  41.455  1.00 19.00           C  
ATOM   6099  C   SER C 234      56.766  54.389  41.368  1.00 18.15           C  
ATOM   6100  O   SER C 234      57.379  53.984  42.360  1.00 18.81           O  
ATOM   6101  CB  SER C 234      54.914  55.499  42.610  1.00 19.77           C  
ATOM   6102  OG  SER C 234      54.455  56.777  42.977  1.00 26.43           O  
ATOM   6103  N   GLY C 235      56.768  53.739  40.202  1.00 16.32           N  
ATOM   6104  CA  GLY C 235      57.481  52.473  40.039  1.00 16.68           C  
ATOM   6105  C   GLY C 235      56.762  51.225  40.527  1.00 16.13           C  
ATOM   6106  O   GLY C 235      57.364  50.160  40.607  1.00 16.87           O  
ATOM   6107  N   THR C 236      55.471  51.343  40.862  1.00 15.43           N  
ATOM   6108  CA  THR C 236      54.690  50.198  41.316  1.00 14.73           C  
ATOM   6109  C   THR C 236      54.543  49.177  40.211  1.00 15.32           C  
ATOM   6110  O   THR C 236      54.026  49.494  39.129  1.00 14.30           O  
ATOM   6111  CB  THR C 236      53.308  50.673  41.794  1.00 14.53           C  
ATOM   6112  OG1 THR C 236      53.507  51.608  42.851  1.00 13.80           O  
ATOM   6113  CG2 THR C 236      52.487  49.518  42.414  1.00 14.74           C  
ATOM   6114  N   GLU C 237      55.002  47.952  40.487  1.00 16.20           N  
ATOM   6115  CA  GLU C 237      54.971  46.873  39.502  1.00 18.30           C  
ATOM   6116  C   GLU C 237      53.763  45.949  39.662  1.00 16.69           C  
ATOM   6117  O   GLU C 237      53.481  45.446  40.756  1.00 17.37           O  
ATOM   6118  CB  GLU C 237      56.289  46.084  39.546  1.00 18.49           C  
ATOM   6119  CG  GLU C 237      57.473  46.907  39.041  1.00 22.11           C  
ATOM   6120  CD  GLU C 237      58.760  46.107  38.888  1.00 23.34           C  
ATOM   6121  OE1 GLU C 237      58.702  44.949  38.397  1.00 29.69           O  
ATOM   6122  OE2 GLU C 237      59.848  46.649  39.236  1.00 29.02           O  
ATOM   6123  N   TYR C 238      52.999  45.812  38.580  1.00 15.03           N  
ATOM   6124  CA  TYR C 238      51.905  44.868  38.495  1.00 14.38           C  
ATOM   6125  C   TYR C 238      52.273  43.704  37.583  1.00 14.86           C  
ATOM   6126  O   TYR C 238      53.058  43.876  36.643  1.00 15.68           O  
ATOM   6127  CB  TYR C 238      50.688  45.565  37.877  1.00 13.63           C  
ATOM   6128  CG  TYR C 238      49.803  46.292  38.857  1.00 13.84           C  
ATOM   6129  CD1 TYR C 238      50.297  47.279  39.709  1.00 12.57           C  
ATOM   6130  CD2 TYR C 238      48.430  46.024  38.890  1.00 14.20           C  
ATOM   6131  CE1 TYR C 238      49.432  47.954  40.618  1.00 13.56           C  
ATOM   6132  CE2 TYR C 238      47.572  46.677  39.799  1.00 12.93           C  
ATOM   6133  CZ  TYR C 238      48.081  47.641  40.631  1.00 14.89           C  
ATOM   6134  OH  TYR C 238      47.221  48.303  41.489  1.00 14.06           O  
ATOM   6135  N   GLN C 239      51.708  42.533  37.859  1.00 13.97           N  
ATOM   6136  CA  GLN C 239      51.775  41.434  36.904  1.00 14.36           C  
ATOM   6137  C   GLN C 239      50.426  41.315  36.216  1.00 13.76           C  
ATOM   6138  O   GLN C 239      49.410  41.827  36.718  1.00 13.29           O  
ATOM   6139  CB  GLN C 239      52.179  40.121  37.574  1.00 15.30           C  
ATOM   6140  CG  GLN C 239      53.576  40.178  38.216  1.00 18.30           C  
ATOM   6141  CD  GLN C 239      54.698  40.607  37.252  1.00 23.52           C  
ATOM   6142  OE1 GLN C 239      54.696  40.273  36.057  1.00 25.02           O  
ATOM   6143  NE2 GLN C 239      55.672  41.349  37.788  1.00 26.26           N  
ATOM   6144  N   VAL C 240      50.431  40.633  35.080  1.00 13.40           N  
ATOM   6145  CA  VAL C 240      49.288  40.611  34.175  1.00 13.66           C  
ATOM   6146  C   VAL C 240      48.989  39.183  33.758  1.00 13.50           C  
ATOM   6147  O   VAL C 240      49.903  38.390  33.532  1.00 14.74           O  
ATOM   6148  CB  VAL C 240      49.598  41.458  32.924  1.00 13.81           C  
ATOM   6149  CG1 VAL C 240      48.587  41.227  31.806  1.00 16.14           C  
ATOM   6150  CG2 VAL C 240      49.666  42.945  33.304  1.00 14.47           C  
ATOM   6151  N   GLY C 241      47.714  38.839  33.646  1.00 11.83           N  
ATOM   6152  CA  GLY C 241      47.367  37.520  33.121  1.00 12.21           C  
ATOM   6153  C   GLY C 241      45.889  37.247  33.271  1.00 11.87           C  
ATOM   6154  O   GLY C 241      45.153  38.072  33.843  1.00 12.33           O  
ATOM   6155  N   PRO C 242      45.440  36.093  32.788  1.00 11.70           N  
ATOM   6156  CA  PRO C 242      44.053  35.714  32.949  1.00 11.77           C  
ATOM   6157  C   PRO C 242      43.789  35.331  34.408  1.00 11.92           C  
ATOM   6158  O   PRO C 242      44.675  34.779  35.066  1.00 12.16           O  
ATOM   6159  CB  PRO C 242      43.916  34.488  32.037  1.00 12.07           C  
ATOM   6160  CG  PRO C 242      45.255  33.933  31.976  1.00 13.11           C  
ATOM   6161  CD  PRO C 242      46.225  35.082  32.049  1.00 12.07           C  
ATOM   6162  N   THR C 243      42.585  35.606  34.893  1.00 11.65           N  
ATOM   6163  CA  THR C 243      42.260  35.344  36.302  1.00 12.16           C  
ATOM   6164  C   THR C 243      42.628  33.931  36.747  1.00 12.30           C  
ATOM   6165  O   THR C 243      43.315  33.731  37.770  1.00 12.34           O  
ATOM   6166  CB  THR C 243      40.772  35.582  36.493  1.00 13.14           C  
ATOM   6167  OG1 THR C 243      40.513  36.961  36.215  1.00 14.58           O  
ATOM   6168  CG2 THR C 243      40.386  35.372  37.983  1.00 13.45           C  
ATOM   6169  N   CYS C 244      42.175  32.956  35.968  1.00 11.60           N  
ATOM   6170  CA  CYS C 244      42.218  31.545  36.388  1.00 13.76           C  
ATOM   6171  C   CYS C 244      43.598  31.044  36.748  1.00 13.81           C  
ATOM   6172  O   CYS C 244      43.739  30.250  37.682  1.00 15.06           O  
ATOM   6173  CB  CYS C 244      41.636  30.653  35.286  1.00 13.58           C  
ATOM   6174  SG ACYS C 244      41.138  29.038  36.024  0.50 12.03           S  
ATOM   6175  SG BCYS C 244      42.510  30.850  33.668  0.50 20.02           S  
ATOM   6176  N   THR C 245      44.609  31.486  36.007  1.00 13.41           N  
ATOM   6177  CA  THR C 245      45.978  30.993  36.230  1.00 13.64           C  
ATOM   6178  C   THR C 245      46.849  31.982  36.980  1.00 13.58           C  
ATOM   6179  O   THR C 245      47.949  31.612  37.418  1.00 13.63           O  
ATOM   6180  CB  THR C 245      46.681  30.628  34.894  1.00 14.20           C  
ATOM   6181  OG1 THR C 245      46.631  31.752  34.008  1.00 16.83           O  
ATOM   6182  CG2 THR C 245      45.928  29.529  34.167  1.00 16.22           C  
ATOM   6183  N   THR C 246      46.376  33.223  37.138  1.00 12.68           N  
ATOM   6184  CA  THR C 246      47.160  34.250  37.837  1.00 12.51           C  
ATOM   6185  C   THR C 246      46.866  34.268  39.332  1.00 13.33           C  
ATOM   6186  O   THR C 246      47.777  34.468  40.143  1.00 13.10           O  
ATOM   6187  CB  THR C 246      46.876  35.636  37.218  1.00 13.20           C  
ATOM   6188  OG1 THR C 246      47.131  35.577  35.795  1.00 13.36           O  
ATOM   6189  CG2 THR C 246      47.882  36.685  37.750  1.00 13.52           C  
ATOM   6190  N   VAL C 247      45.598  34.108  39.694  1.00 13.12           N  
ATOM   6191  CA  VAL C 247      45.225  34.020  41.113  1.00 14.51           C  
ATOM   6192  C   VAL C 247      44.603  32.696  41.524  1.00 13.75           C  
ATOM   6193  O   VAL C 247      45.079  32.041  42.454  1.00 14.27           O  
ATOM   6194  CB  VAL C 247      44.363  35.221  41.615  1.00 14.15           C  
ATOM   6195  CG1 VAL C 247      45.171  36.473  41.635  1.00 18.30           C  
ATOM   6196  CG2 VAL C 247      43.078  35.434  40.804  1.00 14.59           C  
ATOM   6197  N   TYR C 248      43.524  32.307  40.850  1.00 13.48           N  
ATOM   6198  CA  TYR C 248      42.808  31.078  41.201  1.00 13.45           C  
ATOM   6199  C   TYR C 248      41.607  30.966  40.305  1.00 13.23           C  
ATOM   6200  O   TYR C 248      41.173  31.969  39.732  1.00 12.88           O  
ATOM   6201  CB  TYR C 248      42.311  31.085  42.662  1.00 14.26           C  
ATOM   6202  CG  TYR C 248      41.829  32.425  43.190  1.00 13.35           C  
ATOM   6203  CD1 TYR C 248      42.511  33.070  44.235  1.00 15.08           C  
ATOM   6204  CD2 TYR C 248      40.697  33.058  42.654  1.00 13.03           C  
ATOM   6205  CE1 TYR C 248      42.089  34.287  44.727  1.00 15.18           C  
ATOM   6206  CE2 TYR C 248      40.243  34.289  43.165  1.00 13.84           C  
ATOM   6207  CZ  TYR C 248      40.946  34.894  44.203  1.00 16.25           C  
ATOM   6208  OH  TYR C 248      40.550  36.120  44.710  1.00 16.04           O  
ATOM   6209  N   PRO C 249      41.033  29.776  40.188  1.00 12.36           N  
ATOM   6210  CA  PRO C 249      39.719  29.669  39.559  1.00 12.75           C  
ATOM   6211  C   PRO C 249      38.694  30.534  40.289  1.00 12.46           C  
ATOM   6212  O   PRO C 249      38.664  30.574  41.536  1.00 12.50           O  
ATOM   6213  CB  PRO C 249      39.369  28.190  39.733  1.00 12.91           C  
ATOM   6214  CG  PRO C 249      40.737  27.511  39.802  1.00 13.82           C  
ATOM   6215  CD  PRO C 249      41.563  28.457  40.620  1.00 13.37           C  
ATOM   6216  N   ALA C 250      37.849  31.222  39.525  1.00 11.84           N  
ATOM   6217  CA  ALA C 250      36.789  32.026  40.106  1.00 11.39           C  
ATOM   6218  C   ALA C 250      35.657  31.978  39.107  1.00 11.64           C  
ATOM   6219  O   ALA C 250      35.833  32.396  37.972  1.00 12.05           O  
ATOM   6220  CB  ALA C 250      37.249  33.473  40.325  1.00 11.29           C  
ATOM   6221  N   SER C 251      34.516  31.442  39.529  1.00 10.21           N  
ATOM   6222  CA  SER C 251      33.335  31.376  38.664  1.00 10.43           C  
ATOM   6223  C   SER C 251      32.308  32.438  39.036  1.00 10.20           C  
ATOM   6224  O   SER C 251      32.258  32.918  40.182  1.00 10.52           O  
ATOM   6225  CB  SER C 251      32.680  30.006  38.784  1.00 10.91           C  
ATOM   6226  OG  SER C 251      32.261  29.782  40.135  1.00 11.47           O  
ATOM   6227  N   GLY C 252      31.491  32.832  38.055  1.00 10.48           N  
ATOM   6228  CA  GLY C 252      30.453  33.824  38.320  1.00 10.77           C  
ATOM   6229  C   GLY C 252      31.015  35.206  38.639  1.00 11.02           C  
ATOM   6230  O   GLY C 252      30.411  35.956  39.391  1.00 11.09           O  
ATOM   6231  N   SER C 253      32.175  35.537  38.080  1.00 11.07           N  
ATOM   6232  CA  SER C 253      32.776  36.860  38.332  1.00 11.38           C  
ATOM   6233  C   SER C 253      32.288  37.922  37.354  1.00 11.20           C  
ATOM   6234  O   SER C 253      31.859  37.616  36.230  1.00 11.71           O  
ATOM   6235  CB  SER C 253      34.300  36.769  38.326  1.00 11.76           C  
ATOM   6236  OG  SER C 253      34.772  36.581  37.011  1.00 13.06           O  
ATOM   6237  N   SER C 254      32.412  39.169  37.783  1.00 11.28           N  
ATOM   6238  CA  SER C 254      31.842  40.294  37.039  1.00 11.28           C  
ATOM   6239  C   SER C 254      32.466  40.440  35.652  1.00 11.42           C  
ATOM   6240  O   SER C 254      31.736  40.606  34.657  1.00 11.74           O  
ATOM   6241  CB  SER C 254      32.033  41.581  37.849  1.00 12.46           C  
ATOM   6242  OG  SER C 254      33.404  41.898  37.977  1.00 13.73           O  
ATOM   6243  N   ILE C 255      33.789  40.336  35.553  1.00 10.48           N  
ATOM   6244  CA  ILE C 255      34.417  40.560  34.255  1.00 11.08           C  
ATOM   6245  C   ILE C 255      34.127  39.451  33.275  1.00 10.98           C  
ATOM   6246  O   ILE C 255      34.003  39.696  32.065  1.00 11.17           O  
ATOM   6247  CB  ILE C 255      35.933  40.877  34.343  1.00 10.13           C  
ATOM   6248  CG1 ILE C 255      36.766  39.703  34.869  1.00 11.75           C  
ATOM   6249  CG2 ILE C 255      36.176  42.148  35.195  1.00 10.79           C  
ATOM   6250  CD1 ILE C 255      38.273  39.833  34.523  1.00 12.89           C  
ATOM   6251  N   ASP C 256      33.998  38.211  33.760  1.00 10.86           N  
ATOM   6252  CA  ASP C 256      33.661  37.129  32.832  1.00 10.73           C  
ATOM   6253  C   ASP C 256      32.241  37.296  32.345  1.00 11.07           C  
ATOM   6254  O   ASP C 256      31.959  37.025  31.187  1.00 11.34           O  
ATOM   6255  CB  ASP C 256      33.813  35.777  33.514  1.00 10.96           C  
ATOM   6256  CG  ASP C 256      35.246  35.371  33.695  1.00 12.17           C  
ATOM   6257  OD1 ASP C 256      36.171  36.131  33.316  1.00 11.95           O  
ATOM   6258  OD2 ASP C 256      35.520  34.269  34.224  1.00 11.57           O  
ATOM   6259  N   TRP C 257      31.341  37.753  33.218  1.00 10.93           N  
ATOM   6260  CA  TRP C 257      29.962  37.990  32.781  1.00 11.37           C  
ATOM   6261  C   TRP C 257      29.964  39.096  31.718  1.00 11.40           C  
ATOM   6262  O   TRP C 257      29.345  38.957  30.656  1.00 11.92           O  
ATOM   6263  CB  TRP C 257      29.066  38.414  33.951  1.00 11.15           C  
ATOM   6264  CG  TRP C 257      27.709  38.834  33.464  1.00 12.74           C  
ATOM   6265  CD1 TRP C 257      26.659  38.016  33.179  1.00 13.10           C  
ATOM   6266  CD2 TRP C 257      27.295  40.161  33.119  1.00 12.43           C  
ATOM   6267  NE1 TRP C 257      25.585  38.750  32.720  1.00 12.43           N  
ATOM   6268  CE2 TRP C 257      25.950  40.071  32.659  1.00 12.90           C  
ATOM   6269  CE3 TRP C 257      27.914  41.420  33.163  1.00 13.90           C  
ATOM   6270  CZ2 TRP C 257      25.225  41.197  32.227  1.00 12.91           C  
ATOM   6271  CZ3 TRP C 257      27.196  42.548  32.734  1.00 13.34           C  
ATOM   6272  CH2 TRP C 257      25.858  42.417  32.283  1.00 13.10           C  
ATOM   6273  N   ALA C 258      30.689  40.173  31.998  1.00 10.76           N  
ATOM   6274  CA  ALA C 258      30.721  41.293  31.051  1.00 10.53           C  
ATOM   6275  C   ALA C 258      31.234  40.788  29.699  1.00 11.31           C  
ATOM   6276  O   ALA C 258      30.610  41.004  28.647  1.00 11.38           O  
ATOM   6277  CB  ALA C 258      31.624  42.385  31.583  1.00 10.79           C  
ATOM   6278  N   TYR C 259      32.351  40.074  29.739  1.00 10.90           N  
ATOM   6279  CA  TYR C 259      33.007  39.631  28.516  1.00 11.86           C  
ATOM   6280  C   TYR C 259      32.102  38.698  27.713  1.00 12.71           C  
ATOM   6281  O   TYR C 259      31.978  38.853  26.484  1.00 12.61           O  
ATOM   6282  CB  TYR C 259      34.318  38.946  28.905  1.00 11.68           C  
ATOM   6283  CG  TYR C 259      35.130  38.506  27.729  1.00 11.26           C  
ATOM   6284  CD1 TYR C 259      35.823  39.437  26.948  1.00 12.34           C  
ATOM   6285  CD2 TYR C 259      35.195  37.158  27.377  1.00 11.72           C  
ATOM   6286  CE1 TYR C 259      36.566  39.032  25.840  1.00 11.59           C  
ATOM   6287  CE2 TYR C 259      35.960  36.738  26.268  1.00 12.83           C  
ATOM   6288  CZ  TYR C 259      36.624  37.683  25.512  1.00 12.04           C  
ATOM   6289  OH  TYR C 259      37.330  37.237  24.413  1.00 13.35           O  
ATOM   6290  N   ASP C 260      31.475  37.741  28.393  1.00 12.77           N  
ATOM   6291  CA  ASP C 260      30.613  36.786  27.684  1.00 13.83           C  
ATOM   6292  C   ASP C 260      29.333  37.419  27.191  1.00 14.22           C  
ATOM   6293  O   ASP C 260      28.644  36.838  26.353  1.00 14.82           O  
ATOM   6294  CB  ASP C 260      30.304  35.611  28.584  1.00 14.55           C  
ATOM   6295  CG  ASP C 260      31.426  34.579  28.577  1.00 16.23           C  
ATOM   6296  OD1 ASP C 260      31.378  33.675  29.430  1.00 17.94           O  
ATOM   6297  OD2 ASP C 260      32.368  34.585  27.748  1.00 18.20           O  
ATOM   6298  N   ASN C 261      29.019  38.602  27.705  1.00 13.80           N  
ATOM   6299  CA  ASN C 261      27.885  39.362  27.200  1.00 14.96           C  
ATOM   6300  C   ASN C 261      28.281  40.476  26.235  1.00 15.75           C  
ATOM   6301  O   ASN C 261      27.503  41.416  25.999  1.00 17.57           O  
ATOM   6302  CB  ASN C 261      27.052  39.864  28.370  1.00 15.31           C  
ATOM   6303  CG  ASN C 261      26.226  38.756  28.968  1.00 15.87           C  
ATOM   6304  OD1 ASN C 261      25.107  38.505  28.519  1.00 17.61           O  
ATOM   6305  ND2 ASN C 261      26.806  38.005  29.909  1.00 14.34           N  
ATOM   6306  N   GLY C 262      29.490  40.369  25.683  1.00 14.58           N  
ATOM   6307  CA  GLY C 262      29.867  41.227  24.555  1.00 14.58           C  
ATOM   6308  C   GLY C 262      30.608  42.487  24.930  1.00 14.38           C  
ATOM   6309  O   GLY C 262      30.899  43.323  24.056  1.00 15.07           O  
ATOM   6310  N   ILE C 263      30.904  42.645  26.225  1.00 13.50           N  
ATOM   6311  CA  ILE C 263      31.676  43.793  26.679  1.00 13.43           C  
ATOM   6312  C   ILE C 263      33.119  43.345  26.673  1.00 13.49           C  
ATOM   6313  O   ILE C 263      33.598  42.730  27.638  1.00 13.81           O  
ATOM   6314  CB  ILE C 263      31.223  44.271  28.077  1.00 12.84           C  
ATOM   6315  CG1 ILE C 263      29.736  44.626  28.042  1.00 12.92           C  
ATOM   6316  CG2 ILE C 263      32.041  45.488  28.475  1.00 14.87           C  
ATOM   6317  CD1 ILE C 263      29.077  44.818  29.441  1.00 15.22           C  
ATOM   6318  N   LYS C 264      33.794  43.635  25.566  1.00 13.34           N  
ATOM   6319  CA  LYS C 264      35.077  43.027  25.285  1.00 13.37           C  
ATOM   6320  C   LYS C 264      36.175  43.477  26.246  1.00 12.57           C  
ATOM   6321  O   LYS C 264      37.010  42.667  26.674  1.00 12.90           O  
ATOM   6322  CB  LYS C 264      35.459  43.332  23.836  1.00 13.68           C  
ATOM   6323  CG  LYS C 264      36.838  42.882  23.423  1.00 15.20           C  
ATOM   6324  CD  LYS C 264      36.978  43.222  21.915  1.00 16.73           C  
ATOM   6325  CE  LYS C 264      38.366  43.079  21.453  1.00 18.31           C  
ATOM   6326  NZ  LYS C 264      38.379  43.222  19.963  1.00 13.98           N  
ATOM   6327  N   PHE C 265      36.180  44.761  26.601  1.00 11.81           N  
ATOM   6328  CA  PHE C 265      37.299  45.296  27.356  1.00 11.78           C  
ATOM   6329  C   PHE C 265      36.959  45.177  28.828  1.00 11.78           C  
ATOM   6330  O   PHE C 265      36.567  46.135  29.484  1.00 12.33           O  
ATOM   6331  CB  PHE C 265      37.606  46.731  26.878  1.00 11.63           C  
ATOM   6332  CG  PHE C 265      37.954  46.759  25.406  1.00 12.47           C  
ATOM   6333  CD1 PHE C 265      39.104  46.104  24.961  1.00 14.01           C  
ATOM   6334  CD2 PHE C 265      37.069  47.291  24.470  1.00 13.36           C  
ATOM   6335  CE1 PHE C 265      39.413  46.049  23.578  1.00 15.17           C  
ATOM   6336  CE2 PHE C 265      37.378  47.246  23.090  1.00 14.86           C  
ATOM   6337  CZ  PHE C 265      38.552  46.624  22.667  1.00 15.03           C  
ATOM   6338  N   ALA C 266      37.163  43.964  29.336  1.00 11.06           N  
ATOM   6339  CA  ALA C 266      36.767  43.563  30.690  1.00 11.37           C  
ATOM   6340  C   ALA C 266      38.045  43.232  31.476  1.00 11.13           C  
ATOM   6341  O   ALA C 266      38.759  42.294  31.116  1.00 11.07           O  
ATOM   6342  CB  ALA C 266      35.905  42.334  30.605  1.00 12.02           C  
ATOM   6343  N   PHE C 267      38.307  43.990  32.544  1.00 10.92           N  
ATOM   6344  CA  PHE C 267      39.568  43.879  33.300  1.00 11.01           C  
ATOM   6345  C   PHE C 267      39.304  43.997  34.798  1.00 11.57           C  
ATOM   6346  O   PHE C 267      38.459  44.787  35.228  1.00 11.47           O  
ATOM   6347  CB  PHE C 267      40.537  45.006  32.938  1.00 11.74           C  
ATOM   6348  CG  PHE C 267      41.006  44.976  31.510  1.00 10.95           C  
ATOM   6349  CD1 PHE C 267      40.347  45.719  30.526  1.00 11.72           C  
ATOM   6350  CD2 PHE C 267      42.104  44.207  31.155  1.00 14.71           C  
ATOM   6351  CE1 PHE C 267      40.789  45.693  29.196  1.00 11.94           C  
ATOM   6352  CE2 PHE C 267      42.559  44.181  29.831  1.00 11.92           C  
ATOM   6353  CZ  PHE C 267      41.903  44.919  28.856  1.00 12.79           C  
ATOM   6354  N   THR C 268      40.065  43.228  35.576  1.00 11.62           N  
ATOM   6355  CA  THR C 268      40.112  43.363  37.054  1.00 12.87           C  
ATOM   6356  C   THR C 268      41.444  43.977  37.483  1.00 12.58           C  
ATOM   6357  O   THR C 268      42.495  43.502  37.049  1.00 12.53           O  
ATOM   6358  CB  THR C 268      40.014  41.979  37.721  1.00 14.16           C  
ATOM   6359  OG1 THR C 268      38.740  41.401  37.437  1.00 17.46           O  
ATOM   6360  CG2 THR C 268      40.034  42.150  39.251  1.00 16.03           C  
ATOM   6361  N   PHE C 269      41.420  45.017  38.327  1.00 12.43           N  
ATOM   6362  CA  PHE C 269      42.641  45.479  39.023  1.00 13.52           C  
ATOM   6363  C   PHE C 269      42.607  44.961  40.449  1.00 14.26           C  
ATOM   6364  O   PHE C 269      41.604  45.167  41.150  1.00 14.14           O  
ATOM   6365  CB  PHE C 269      42.701  47.009  39.138  1.00 14.42           C  
ATOM   6366  CG  PHE C 269      43.105  47.728  37.870  1.00 13.98           C  
ATOM   6367  CD1 PHE C 269      42.228  47.823  36.787  1.00 16.39           C  
ATOM   6368  CD2 PHE C 269      44.349  48.336  37.779  1.00 15.95           C  
ATOM   6369  CE1 PHE C 269      42.602  48.516  35.614  1.00 16.22           C  
ATOM   6370  CE2 PHE C 269      44.727  49.046  36.626  1.00 15.72           C  
ATOM   6371  CZ  PHE C 269      43.857  49.123  35.537  1.00 16.41           C  
ATOM   6372  N   GLU C 270      43.668  44.287  40.880  1.00 12.75           N  
ATOM   6373  CA  GLU C 270      43.896  44.016  42.313  1.00 14.03           C  
ATOM   6374  C   GLU C 270      44.924  45.059  42.707  1.00 12.49           C  
ATOM   6375  O   GLU C 270      46.079  44.998  42.274  1.00 12.52           O  
ATOM   6376  CB  GLU C 270      44.478  42.625  42.550  1.00 14.73           C  
ATOM   6377  CG  GLU C 270      43.509  41.490  42.239  1.00 19.79           C  
ATOM   6378  CD  GLU C 270      42.430  41.333  43.281  1.00 26.48           C  
ATOM   6379  OE1 GLU C 270      42.500  41.960  44.353  1.00 26.49           O  
ATOM   6380  OE2 GLU C 270      41.482  40.580  43.007  1.00 31.97           O  
ATOM   6381  N   LEU C 271      44.474  46.053  43.465  1.00 11.18           N  
ATOM   6382  CA  LEU C 271      45.295  47.210  43.799  1.00 10.86           C  
ATOM   6383  C   LEU C 271      46.340  46.867  44.882  1.00 11.02           C  
ATOM   6384  O   LEU C 271      46.523  45.705  45.258  1.00 11.25           O  
ATOM   6385  CB  LEU C 271      44.381  48.372  44.229  1.00 10.48           C  
ATOM   6386  CG  LEU C 271      43.343  48.788  43.167  1.00 11.00           C  
ATOM   6387  CD1 LEU C 271      42.387  49.794  43.809  1.00 12.57           C  
ATOM   6388  CD2 LEU C 271      44.010  49.429  41.952  1.00 12.56           C  
ATOM   6389  N   ARG C 272      47.037  47.890  45.364  1.00 11.21           N  
ATOM   6390  CA  ARG C 272      48.098  47.701  46.350  1.00 10.55           C  
ATOM   6391  C   ARG C 272      47.559  47.056  47.638  1.00 11.13           C  
ATOM   6392  O   ARG C 272      46.363  47.218  47.944  1.00 11.51           O  
ATOM   6393  CB  ARG C 272      48.648  49.058  46.765  1.00 10.82           C  
ATOM   6394  CG  ARG C 272      49.408  49.837  45.702  1.00 11.38           C  
ATOM   6395  CD  ARG C 272      50.189  50.933  46.416  1.00 11.38           C  
ATOM   6396  NE  ARG C 272      50.728  51.934  45.512  1.00 11.29           N  
ATOM   6397  CZ  ARG C 272      51.433  52.981  45.936  1.00 11.76           C  
ATOM   6398  NH1 ARG C 272      51.661  53.150  47.232  1.00 12.52           N  
ATOM   6399  NH2 ARG C 272      51.900  53.876  45.061  1.00 12.21           N  
ATOM   6400  N   ASP C 273      48.405  46.392  48.446  1.00 11.00           N  
ATOM   6401  CA  ASP C 273      49.811  46.085  48.120  1.00 12.07           C  
ATOM   6402  C   ASP C 273      49.974  44.606  47.732  1.00 12.20           C  
ATOM   6403  O   ASP C 273      49.062  44.036  47.145  1.00 12.38           O  
ATOM   6404  CB  ASP C 273      50.764  46.536  49.255  1.00 12.05           C  
ATOM   6405  CG  ASP C 273      50.463  45.901  50.612  1.00 13.39           C  
ATOM   6406  OD1 ASP C 273      49.684  44.914  50.691  1.00 11.97           O  
ATOM   6407  OD2 ASP C 273      50.987  46.371  51.663  1.00 13.82           O  
ATOM   6408  N   THR C 274      51.135  43.999  47.991  1.00 12.29           N  
ATOM   6409  CA  THR C 274      51.246  42.561  47.684  1.00 13.05           C  
ATOM   6410  C   THR C 274      51.064  41.719  48.932  1.00 14.06           C  
ATOM   6411  O   THR C 274      51.178  40.482  48.871  1.00 15.13           O  
ATOM   6412  CB  THR C 274      52.570  42.194  47.005  1.00 13.36           C  
ATOM   6413  OG1 THR C 274      53.648  42.491  47.900  1.00 14.28           O  
ATOM   6414  CG2 THR C 274      52.821  43.056  45.743  1.00 13.49           C  
ATOM   6415  N   GLY C 275      50.779  42.357  50.071  1.00 13.68           N  
ATOM   6416  CA  GLY C 275      50.560  41.587  51.283  1.00 14.13           C  
ATOM   6417  C   GLY C 275      51.202  42.094  52.550  1.00 14.33           C  
ATOM   6418  O   GLY C 275      50.927  41.551  53.627  1.00 15.55           O  
ATOM   6419  N   THR C 276      52.061  43.115  52.459  1.00 13.94           N  
ATOM   6420  CA  THR C 276      52.677  43.652  53.668  1.00 13.92           C  
ATOM   6421  C   THR C 276      51.579  44.144  54.598  1.00 12.92           C  
ATOM   6422  O   THR C 276      51.533  43.751  55.759  1.00 13.03           O  
ATOM   6423  CB  THR C 276      53.606  44.812  53.346  1.00 14.43           C  
ATOM   6424  OG1 THR C 276      54.719  44.325  52.577  1.00 18.26           O  
ATOM   6425  CG2 THR C 276      54.257  45.364  54.629  1.00 16.24           C  
ATOM   6426  N   TYR C 277      50.694  44.986  54.056  1.00 12.23           N  
ATOM   6427  CA  TYR C 277      49.485  45.393  54.797  1.00 12.46           C  
ATOM   6428  C   TYR C 277      48.223  44.689  54.319  1.00 12.11           C  
ATOM   6429  O   TYR C 277      47.239  44.584  55.081  1.00 11.60           O  
ATOM   6430  CB  TYR C 277      49.261  46.891  54.660  1.00 12.36           C  
ATOM   6431  CG  TYR C 277      50.270  47.753  55.387  1.00 12.47           C  
ATOM   6432  CD1 TYR C 277      50.100  48.080  56.735  1.00 13.69           C  
ATOM   6433  CD2 TYR C 277      51.354  48.282  54.704  1.00 13.37           C  
ATOM   6434  CE1 TYR C 277      51.003  48.901  57.388  1.00 14.63           C  
ATOM   6435  CE2 TYR C 277      52.278  49.110  55.347  1.00 13.72           C  
ATOM   6436  CZ  TYR C 277      52.094  49.409  56.681  1.00 14.22           C  
ATOM   6437  OH  TYR C 277      52.970  50.244  57.341  1.00 15.88           O  
ATOM   6438  N   GLY C 278      48.230  44.217  53.070  1.00 11.73           N  
ATOM   6439  CA  GLY C 278      47.064  43.533  52.520  1.00 11.54           C  
ATOM   6440  C   GLY C 278      45.868  44.474  52.506  1.00 11.74           C  
ATOM   6441  O   GLY C 278      45.926  45.555  51.915  1.00 12.11           O  
ATOM   6442  N   PHE C 279      44.789  44.066  53.175  1.00 11.09           N  
ATOM   6443  CA  PHE C 279      43.567  44.873  53.225  1.00 11.26           C  
ATOM   6444  C   PHE C 279      43.697  46.152  54.017  1.00 10.68           C  
ATOM   6445  O   PHE C 279      42.963  47.106  53.755  1.00 11.70           O  
ATOM   6446  CB  PHE C 279      42.388  44.061  53.793  1.00 11.77           C  
ATOM   6447  CG  PHE C 279      42.085  42.820  53.004  1.00 11.08           C  
ATOM   6448  CD1 PHE C 279      41.616  42.938  51.710  1.00 11.26           C  
ATOM   6449  CD2 PHE C 279      42.243  41.551  53.574  1.00 11.73           C  
ATOM   6450  CE1 PHE C 279      41.326  41.814  50.945  1.00 11.56           C  
ATOM   6451  CE2 PHE C 279      41.949  40.409  52.810  1.00 11.32           C  
ATOM   6452  CZ  PHE C 279      41.506  40.543  51.513  1.00 12.16           C  
ATOM   6453  N   LEU C 280      44.588  46.155  55.008  1.00 10.06           N  
ATOM   6454  CA  LEU C 280      44.713  47.262  55.965  1.00 10.49           C  
ATOM   6455  C   LEU C 280      45.725  48.282  55.458  1.00 10.35           C  
ATOM   6456  O   LEU C 280      46.654  48.662  56.170  1.00 11.35           O  
ATOM   6457  CB  LEU C 280      45.083  46.729  57.360  1.00  9.50           C  
ATOM   6458  CG  LEU C 280      44.191  45.629  57.918  1.00 11.44           C  
ATOM   6459  CD1 LEU C 280      44.656  45.235  59.326  1.00 12.05           C  
ATOM   6460  CD2 LEU C 280      42.686  46.051  57.928  1.00 12.11           C  
ATOM   6461  N   LEU C 281      45.533  48.720  54.212  1.00 11.34           N  
ATOM   6462  CA  LEU C 281      46.511  49.618  53.571  1.00 11.64           C  
ATOM   6463  C   LEU C 281      46.432  50.989  54.259  1.00 11.49           C  
ATOM   6464  O   LEU C 281      45.351  51.534  54.426  1.00 11.94           O  
ATOM   6465  CB  LEU C 281      46.211  49.747  52.074  1.00 11.43           C  
ATOM   6466  CG  LEU C 281      47.346  50.337  51.234  1.00 12.08           C  
ATOM   6467  CD1 LEU C 281      48.511  49.355  51.082  1.00 13.41           C  
ATOM   6468  CD2 LEU C 281      46.813  50.748  49.863  1.00 12.55           C  
ATOM   6469  N   PRO C 282      47.552  51.555  54.702  1.00 11.51           N  
ATOM   6470  CA  PRO C 282      47.507  52.882  55.316  1.00 11.77           C  
ATOM   6471  C   PRO C 282      46.907  53.940  54.408  1.00 11.37           C  
ATOM   6472  O   PRO C 282      47.089  53.905  53.180  1.00 11.23           O  
ATOM   6473  CB  PRO C 282      48.977  53.186  55.580  1.00 11.69           C  
ATOM   6474  CG  PRO C 282      49.551  51.801  55.780  1.00 12.94           C  
ATOM   6475  CD  PRO C 282      48.912  50.975  54.713  1.00 11.93           C  
ATOM   6476  N   ALA C 283      46.201  54.892  55.033  1.00 11.94           N  
ATOM   6477  CA  ALA C 283      45.550  55.960  54.289  1.00 12.25           C  
ATOM   6478  C   ALA C 283      46.565  56.787  53.500  1.00 11.71           C  
ATOM   6479  O   ALA C 283      46.206  57.367  52.479  1.00 11.25           O  
ATOM   6480  CB  ALA C 283      44.743  56.847  55.238  1.00 12.41           C  
ATOM   6481  N   ASN C 284      47.820  56.849  53.954  1.00 11.37           N  
ATOM   6482  CA  ASN C 284      48.822  57.619  53.210  1.00 12.05           C  
ATOM   6483  C   ASN C 284      49.221  57.003  51.882  1.00 12.05           C  
ATOM   6484  O   ASN C 284      50.021  57.584  51.133  1.00 12.98           O  
ATOM   6485  CB  ASN C 284      50.039  57.924  54.090  1.00 11.82           C  
ATOM   6486  CG  ASN C 284      50.817  56.691  54.498  1.00 13.75           C  
ATOM   6487  OD1 ASN C 284      50.640  55.608  53.965  1.00 15.44           O  
ATOM   6488  ND2 ASN C 284      51.735  56.877  55.453  1.00 18.56           N  
ATOM   6489  N   GLN C 285      48.656  55.825  51.592  1.00 11.63           N  
ATOM   6490  CA  GLN C 285      48.812  55.228  50.270  1.00 11.14           C  
ATOM   6491  C   GLN C 285      47.620  55.440  49.352  1.00 11.38           C  
ATOM   6492  O   GLN C 285      47.680  55.038  48.184  1.00 11.30           O  
ATOM   6493  CB  GLN C 285      49.134  53.742  50.396  1.00 11.63           C  
ATOM   6494  CG  GLN C 285      50.513  53.515  51.035  1.00 11.08           C  
ATOM   6495  CD  GLN C 285      51.059  52.108  50.791  1.00 11.78           C  
ATOM   6496  OE1 GLN C 285      50.963  51.577  49.678  1.00 12.87           O  
ATOM   6497  NE2 GLN C 285      51.603  51.488  51.853  1.00 14.31           N  
ATOM   6498  N   ILE C 286      46.538  56.053  49.846  1.00 10.68           N  
ATOM   6499  CA  ILE C 286      45.357  56.198  48.989  1.00 11.62           C  
ATOM   6500  C   ILE C 286      45.686  57.013  47.742  1.00 11.41           C  
ATOM   6501  O   ILE C 286      45.413  56.578  46.617  1.00 11.36           O  
ATOM   6502  CB  ILE C 286      44.196  56.865  49.750  1.00 10.83           C  
ATOM   6503  CG1 ILE C 286      43.662  55.944  50.838  1.00 11.49           C  
ATOM   6504  CG2 ILE C 286      43.052  57.248  48.772  1.00 11.81           C  
ATOM   6505  CD1 ILE C 286      42.785  56.679  51.871  1.00 11.73           C  
ATOM   6506  N   ILE C 287      46.209  58.222  47.933  1.00 11.50           N  
ATOM   6507  CA  ILE C 287      46.443  59.092  46.783  1.00 12.22           C  
ATOM   6508  C   ILE C 287      47.527  58.521  45.832  1.00 12.46           C  
ATOM   6509  O   ILE C 287      47.289  58.455  44.625  1.00 11.59           O  
ATOM   6510  CB  ILE C 287      46.686  60.545  47.220  1.00 12.71           C  
ATOM   6511  CG1 ILE C 287      45.373  61.123  47.754  1.00 14.25           C  
ATOM   6512  CG2 ILE C 287      47.226  61.354  46.036  1.00 13.62           C  
ATOM   6513  CD1 ILE C 287      45.513  62.451  48.505  1.00 16.36           C  
ATOM   6514  N   PRO C 288      48.680  58.072  46.336  1.00 11.88           N  
ATOM   6515  CA  PRO C 288      49.648  57.397  45.447  1.00 12.14           C  
ATOM   6516  C   PRO C 288      49.038  56.229  44.667  1.00 11.48           C  
ATOM   6517  O   PRO C 288      49.349  56.068  43.488  1.00 11.76           O  
ATOM   6518  CB  PRO C 288      50.732  56.907  46.406  1.00 12.34           C  
ATOM   6519  CG  PRO C 288      50.679  57.905  47.544  1.00 12.86           C  
ATOM   6520  CD  PRO C 288      49.213  58.217  47.713  1.00 12.77           C  
ATOM   6521  N   THR C 289      48.184  55.428  45.312  1.00 10.89           N  
ATOM   6522  CA  THR C 289      47.563  54.324  44.614  1.00 10.95           C  
ATOM   6523  C   THR C 289      46.625  54.869  43.536  1.00 11.40           C  
ATOM   6524  O   THR C 289      46.617  54.383  42.415  1.00 10.74           O  
ATOM   6525  CB  THR C 289      46.733  53.479  45.593  1.00 10.91           C  
ATOM   6526  OG1 THR C 289      47.607  52.835  46.553  1.00 11.11           O  
ATOM   6527  CG2 THR C 289      46.025  52.320  44.856  1.00 11.43           C  
ATOM   6528  N   ALA C 290      45.832  55.876  43.883  1.00 10.86           N  
ATOM   6529  CA  ALA C 290      44.819  56.347  42.933  1.00 11.20           C  
ATOM   6530  C   ALA C 290      45.473  57.017  41.725  1.00 11.40           C  
ATOM   6531  O   ALA C 290      45.013  56.849  40.593  1.00 11.99           O  
ATOM   6532  CB  ALA C 290      43.852  57.278  43.637  1.00 11.32           C  
ATOM   6533  N   GLU C 291      46.540  57.764  41.969  1.00 11.84           N  
ATOM   6534  CA  GLU C 291      47.253  58.474  40.894  1.00 12.06           C  
ATOM   6535  C   GLU C 291      47.819  57.494  39.884  1.00 12.14           C  
ATOM   6536  O   GLU C 291      47.674  57.671  38.677  1.00 12.40           O  
ATOM   6537  CB  GLU C 291      48.391  59.304  41.490  1.00 12.03           C  
ATOM   6538  CG  GLU C 291      47.928  60.566  42.221  1.00 14.70           C  
ATOM   6539  CD  GLU C 291      47.696  61.778  41.313  1.00 16.02           C  
ATOM   6540  OE1 GLU C 291      47.528  62.876  41.878  1.00 20.07           O  
ATOM   6541  OE2 GLU C 291      47.680  61.671  40.064  1.00 19.31           O  
ATOM   6542  N   GLU C 292      48.460  56.439  40.376  1.00 11.95           N  
ATOM   6543  CA  GLU C 292      49.061  55.481  39.452  1.00 11.62           C  
ATOM   6544  C   GLU C 292      47.989  54.662  38.750  1.00 11.94           C  
ATOM   6545  O   GLU C 292      48.107  54.396  37.554  1.00 12.21           O  
ATOM   6546  CB  GLU C 292      50.103  54.602  40.167  1.00 11.40           C  
ATOM   6547  CG  GLU C 292      49.493  53.577  41.109  1.00 12.05           C  
ATOM   6548  CD  GLU C 292      50.473  52.948  42.078  1.00 12.67           C  
ATOM   6549  OE1 GLU C 292      51.642  53.424  42.197  1.00 12.86           O  
ATOM   6550  OE2 GLU C 292      50.052  51.969  42.742  1.00 13.09           O  
ATOM   6551  N   THR C 293      46.933  54.281  39.485  1.00 11.74           N  
ATOM   6552  CA  THR C 293      45.840  53.511  38.899  1.00 11.28           C  
ATOM   6553  C   THR C 293      45.194  54.292  37.784  1.00 11.76           C  
ATOM   6554  O   THR C 293      44.812  53.715  36.770  1.00 11.69           O  
ATOM   6555  CB  THR C 293      44.835  53.139  39.981  1.00 11.08           C  
ATOM   6556  OG1 THR C 293      45.525  52.374  40.991  1.00 11.51           O  
ATOM   6557  CG2 THR C 293      43.740  52.214  39.434  1.00 12.87           C  
ATOM   6558  N   TRP C 294      45.120  55.615  37.955  1.00 11.22           N  
ATOM   6559  CA  TRP C 294      44.440  56.449  36.975  1.00 11.67           C  
ATOM   6560  C   TRP C 294      45.113  56.362  35.609  1.00 11.74           C  
ATOM   6561  O   TRP C 294      44.436  56.354  34.564  1.00 11.75           O  
ATOM   6562  CB  TRP C 294      44.406  57.880  37.481  1.00 12.65           C  
ATOM   6563  CG  TRP C 294      43.725  58.852  36.557  1.00 11.89           C  
ATOM   6564  CD1 TRP C 294      44.242  60.021  36.102  1.00 14.89           C  
ATOM   6565  CD2 TRP C 294      42.410  58.743  35.992  1.00 13.75           C  
ATOM   6566  NE1 TRP C 294      43.332  60.664  35.295  1.00 15.35           N  
ATOM   6567  CE2 TRP C 294      42.196  59.904  35.213  1.00 15.40           C  
ATOM   6568  CE3 TRP C 294      41.383  57.790  36.079  1.00 14.06           C  
ATOM   6569  CZ2 TRP C 294      41.004  60.133  34.502  1.00 14.74           C  
ATOM   6570  CZ3 TRP C 294      40.181  58.018  35.351  1.00 15.61           C  
ATOM   6571  CH2 TRP C 294      40.022  59.184  34.582  1.00 15.56           C  
ATOM   6572  N   LEU C 295      46.439  56.305  35.597  1.00 11.38           N  
ATOM   6573  CA  LEU C 295      47.130  56.153  34.308  1.00 11.91           C  
ATOM   6574  C   LEU C 295      46.812  54.805  33.661  1.00 12.24           C  
ATOM   6575  O   LEU C 295      46.650  54.726  32.430  1.00 12.74           O  
ATOM   6576  CB  LEU C 295      48.643  56.372  34.456  1.00 12.10           C  
ATOM   6577  CG  LEU C 295      49.050  57.786  34.889  1.00 14.70           C  
ATOM   6578  CD1 LEU C 295      50.514  57.937  34.581  1.00 16.50           C  
ATOM   6579  CD2 LEU C 295      48.265  58.880  34.173  1.00 16.29           C  
ATOM   6580  N   GLY C 296      46.671  53.752  34.481  1.00 11.74           N  
ATOM   6581  CA  GLY C 296      46.258  52.439  33.967  1.00 11.47           C  
ATOM   6582  C   GLY C 296      44.843  52.519  33.413  1.00 11.93           C  
ATOM   6583  O   GLY C 296      44.559  51.984  32.321  1.00 12.21           O  
ATOM   6584  N   LEU C 297      43.940  53.144  34.168  1.00 11.71           N  
ATOM   6585  CA  LEU C 297      42.551  53.258  33.705  1.00 11.95           C  
ATOM   6586  C   LEU C 297      42.445  54.034  32.393  1.00 11.46           C  
ATOM   6587  O   LEU C 297      41.703  53.639  31.465  1.00 11.37           O  
ATOM   6588  CB  LEU C 297      41.654  53.921  34.769  1.00 11.68           C  
ATOM   6589  CG  LEU C 297      41.464  53.079  36.032  1.00 10.67           C  
ATOM   6590  CD1 LEU C 297      40.679  53.896  37.047  1.00 13.53           C  
ATOM   6591  CD2 LEU C 297      40.745  51.759  35.735  1.00 13.55           C  
ATOM   6592  N   LYS C 298      43.146  55.168  32.305  1.00 11.69           N  
ATOM   6593  CA  LYS C 298      43.095  55.968  31.085  1.00 11.31           C  
ATOM   6594  C   LYS C 298      43.656  55.177  29.908  1.00 11.62           C  
ATOM   6595  O   LYS C 298      43.158  55.304  28.800  1.00 11.86           O  
ATOM   6596  CB  LYS C 298      43.866  57.287  31.229  1.00 11.09           C  
ATOM   6597  CG  LYS C 298      43.136  58.303  32.115  1.00 11.68           C  
ATOM   6598  CD  LYS C 298      43.724  59.712  31.905  1.00 13.51           C  
ATOM   6599  CE  LYS C 298      45.150  59.819  32.466  1.00 15.86           C  
ATOM   6600  NZ  LYS C 298      45.677  61.206  32.187  1.00 18.15           N  
ATOM   6601  N   THR C 299      44.701  54.375  30.146  1.00 11.88           N  
ATOM   6602  CA  THR C 299      45.255  53.552  29.070  1.00 12.38           C  
ATOM   6603  C   THR C 299      44.215  52.612  28.497  1.00 12.09           C  
ATOM   6604  O   THR C 299      44.071  52.514  27.273  1.00 13.08           O  
ATOM   6605  CB  THR C 299      46.468  52.772  29.565  1.00 12.54           C  
ATOM   6606  OG1 THR C 299      47.488  53.722  29.898  1.00 14.36           O  
ATOM   6607  CG2 THR C 299      47.083  51.938  28.405  1.00 13.37           C  
ATOM   6608  N   ILE C 300      43.468  51.947  29.369  1.00 11.63           N  
ATOM   6609  CA  ILE C 300      42.420  51.050  28.890  1.00 11.52           C  
ATOM   6610  C   ILE C 300      41.346  51.852  28.179  1.00 11.35           C  
ATOM   6611  O   ILE C 300      40.909  51.469  27.095  1.00 11.53           O  
ATOM   6612  CB  ILE C 300      41.821  50.253  30.043  1.00 11.03           C  
ATOM   6613  CG1 ILE C 300      42.912  49.358  30.636  1.00 12.35           C  
ATOM   6614  CG2 ILE C 300      40.642  49.415  29.552  1.00 13.69           C  
ATOM   6615  CD1 ILE C 300      42.488  48.743  32.002  1.00 12.93           C  
ATOM   6616  N   MET C 301      40.938  52.967  28.779  1.00 11.70           N  
ATOM   6617  CA  MET C 301      39.868  53.750  28.172  1.00 11.77           C  
ATOM   6618  C   MET C 301      40.250  54.383  26.833  1.00 11.69           C  
ATOM   6619  O   MET C 301      39.400  54.557  25.961  1.00 11.00           O  
ATOM   6620  CB  MET C 301      39.308  54.787  29.145  1.00 11.20           C  
ATOM   6621  CG  MET C 301      38.534  54.088  30.249  1.00 12.22           C  
ATOM   6622  SD  MET C 301      37.632  55.244  31.308  1.00 15.04           S  
ATOM   6623  CE  MET C 301      38.992  56.076  32.116  1.00 15.12           C  
ATOM   6624  N   GLU C 302      41.523  54.718  26.672  1.00 10.49           N  
ATOM   6625  CA  GLU C 302      42.002  55.218  25.369  1.00 12.72           C  
ATOM   6626  C   GLU C 302      41.902  54.119  24.321  1.00 11.78           C  
ATOM   6627  O   GLU C 302      41.569  54.384  23.156  1.00 11.91           O  
ATOM   6628  CB  GLU C 302      43.454  55.663  25.469  1.00 12.65           C  
ATOM   6629  CG  GLU C 302      43.674  56.938  26.269  1.00 15.81           C  
ATOM   6630  CD  GLU C 302      45.172  57.236  26.473  1.00 18.62           C  
ATOM   6631  OE1 GLU C 302      46.003  56.292  26.569  1.00 24.48           O  
ATOM   6632  OE2 GLU C 302      45.533  58.423  26.554  1.00 25.81           O  
ATOM   6633  N   HIS C 303      42.192  52.885  24.723  1.00 11.54           N  
ATOM   6634  CA  HIS C 303      42.050  51.774  23.781  1.00 11.58           C  
ATOM   6635  C   HIS C 303      40.576  51.584  23.407  1.00 11.65           C  
ATOM   6636  O   HIS C 303      40.239  51.419  22.217  1.00 12.53           O  
ATOM   6637  CB  HIS C 303      42.623  50.496  24.384  1.00 11.82           C  
ATOM   6638  CG  HIS C 303      42.670  49.361  23.421  1.00 13.47           C  
ATOM   6639  ND1 HIS C 303      43.690  49.213  22.502  1.00 15.04           N  
ATOM   6640  CD2 HIS C 303      41.813  48.333  23.210  1.00 14.36           C  
ATOM   6641  CE1 HIS C 303      43.467  48.130  21.774  1.00 15.39           C  
ATOM   6642  NE2 HIS C 303      42.338  47.573  22.186  1.00 14.97           N  
ATOM   6643  N   VAL C 304      39.688  51.662  24.397  1.00 10.73           N  
ATOM   6644  CA  VAL C 304      38.241  51.554  24.107  1.00 11.61           C  
ATOM   6645  C   VAL C 304      37.799  52.655  23.142  1.00 11.83           C  
ATOM   6646  O   VAL C 304      37.067  52.405  22.178  1.00 12.10           O  
ATOM   6647  CB  VAL C 304      37.407  51.604  25.402  1.00 11.44           C  
ATOM   6648  CG1 VAL C 304      35.910  51.502  25.081  1.00 12.54           C  
ATOM   6649  CG2 VAL C 304      37.807  50.446  26.316  1.00 12.41           C  
ATOM   6650  N   ARG C 305      38.260  53.886  23.391  1.00 11.79           N  
ATOM   6651  CA  ARG C 305      37.936  55.046  22.559  1.00 12.71           C  
ATOM   6652  C   ARG C 305      38.309  54.833  21.089  1.00 12.59           C  
ATOM   6653  O   ARG C 305      37.584  55.250  20.166  1.00 13.06           O  
ATOM   6654  CB  ARG C 305      38.681  56.273  23.112  1.00 12.65           C  
ATOM   6655  CG  ARG C 305      38.588  57.565  22.292  1.00 13.47           C  
ATOM   6656  CD  ARG C 305      39.788  58.504  22.505  1.00 14.72           C  
ATOM   6657  NE  ARG C 305      41.066  57.880  22.130  1.00 16.33           N  
ATOM   6658  CZ  ARG C 305      42.256  58.197  22.639  1.00 18.51           C  
ATOM   6659  NH1 ARG C 305      42.383  59.168  23.545  1.00 18.29           N  
ATOM   6660  NH2 ARG C 305      43.328  57.540  22.233  1.00 17.00           N  
ATOM   6661  N   ASP C 306      39.447  54.182  20.872  1.00 12.11           N  
ATOM   6662  CA  ASP C 306      39.960  53.961  19.527  1.00 12.32           C  
ATOM   6663  C   ASP C 306      39.352  52.731  18.861  1.00 12.08           C  
ATOM   6664  O   ASP C 306      39.684  52.448  17.717  1.00 12.53           O  
ATOM   6665  CB  ASP C 306      41.482  53.798  19.594  1.00 12.24           C  
ATOM   6666  CG  ASP C 306      42.199  55.113  19.901  1.00 13.92           C  
ATOM   6667  OD1 ASP C 306      41.621  56.211  19.707  1.00 15.22           O  
ATOM   6668  OD2 ASP C 306      43.356  55.121  20.340  1.00 19.67           O  
ATOM   6669  N   ASN C 307      38.448  52.042  19.552  1.00 11.53           N  
ATOM   6670  CA  ASN C 307      37.861  50.797  19.054  1.00 12.29           C  
ATOM   6671  C   ASN C 307      36.334  50.847  19.041  1.00 13.13           C  
ATOM   6672  O   ASN C 307      35.659  49.844  19.273  1.00 13.35           O  
ATOM   6673  CB  ASN C 307      38.396  49.619  19.873  1.00 11.85           C  
ATOM   6674  CG  ASN C 307      39.766  49.198  19.399  1.00 13.54           C  
ATOM   6675  OD1 ASN C 307      39.891  48.453  18.412  1.00 12.45           O  
ATOM   6676  ND2 ASN C 307      40.811  49.732  20.045  1.00 14.27           N  
ATOM   6677  N   LEU C 308      35.806  52.034  18.763  1.00 13.79           N  
ATOM   6678  CA  LEU C 308      34.354  52.225  18.587  1.00 15.20           C  
ATOM   6679  C   LEU C 308      33.831  52.091  17.137  1.00 15.92           C  
ATOM   6680  O   LEU C 308      34.596  52.120  16.135  1.00 17.25           O  
ATOM   6681  CB  LEU C 308      33.945  53.579  19.172  1.00 14.45           C  
ATOM   6682  CG  LEU C 308      34.316  53.795  20.644  1.00 14.38           C  
ATOM   6683  CD1 LEU C 308      34.046  55.272  21.033  1.00 15.83           C  
ATOM   6684  CD2 LEU C 308      33.570  52.819  21.564  1.00 17.30           C  
TER    6685      LEU C 308                                                      
HETATM 6686  N   VAL C 998      16.914  53.224  86.407  1.00 15.53           N  
HETATM 6687  CA  VAL C 998      18.334  53.444  85.944  1.00 12.54           C  
HETATM 6688  C   VAL C 998      19.062  54.228  87.017  1.00 10.22           C  
HETATM 6689  O   VAL C 998      18.475  55.132  87.630  1.00  9.39           O  
HETATM 6690  CB  VAL C 998      18.413  54.234  84.621  1.00 14.19           C  
HETATM 6691  CG1 VAL C 998      19.878  54.481  84.176  1.00 15.67           C  
HETATM 6692  CG2 VAL C 998      17.676  53.507  83.551  1.00 13.48           C  
HETATM 6693  OXT VAL C 998      20.232  53.929  87.267  1.00  8.70           O  
