# Supplementary material for: A new benchmark illustrates that integration of geometric constraints inferred from enzyme reaction chemistry can increase enzyme active site modeling accuracy
Source: PLoS One. 2019 Apr 4;14(4):e0214126. doi: 10.1371/journal.pone.0214126 (PMC6448891; doi:10.1371/journal.pone.0214126)
Supplement: S1 Files — (GZ) [file pone.0214126.s008.gz › benchmark-lite/templates/6cpa/2bo9.pdb.pdb]

REMARK query_anchored_aln --STNTFNYATYHTLDEIYDFMDLLVAQHPELVSKLQIGRSYEGRPIYVLKFSTGGSNRPAIWIDLGIHSREWITQATGVWFAKKFTENYGQNPSFTAILDSMDIFLEIVTNPNGFAFTHSENRLWRKTRSVTSSSLCVGVDANRNWDAGFGKAGASSSPCSETYHGKYANSEVEVKSIVDFVKNHGNFKAFLSIHSYSQLLLYPYGYTTQSIPDKTELNQVAKSAVAALKSLYGTSYKYGSIITTIYQASGGSIDWSYNQGIKYSFTFELRDTGRYGFLLPASQIIPTAQETWLGVLTIMEHTVNN
ATOM      1  N   SER A   3      24.308  19.409  92.314  1.00  0.00           N  
ATOM      2  CA  SER A   3      22.835  19.549  92.560  1.00  0.00           C  
ATOM      3  C   SER A   3      22.575  20.121  93.943  1.00  0.00           C  
ATOM      4  O   SER A   3      23.418  19.996  94.837  1.00  0.00           O  
ATOM      5  CB  SER A   3      22.134  18.211  92.432  1.00  0.00           C  
ATOM      6  OG  SER A   3      22.531  17.336  93.452  1.00  0.00           O  
ATOM      7  H   SER A   3      24.950  19.539  93.083  1.00  0.00           H  
ATOM      8  HA  SER A   3      22.422  20.227  91.812  1.00  0.00           H  
ATOM      9 1HB  SER A   3      21.055  18.360  92.475  1.00  0.00           H  
ATOM     10 2HB  SER A   3      22.364  17.771  91.462  1.00  0.00           H  
ATOM     11  HG  SER A   3      22.289  17.764  94.276  1.00  0.00           H  
ATOM     12  N   THR A   4      21.394  20.719  94.087  1.00  0.00           N  
ATOM     13  CA  THR A   4      20.866  21.197  95.367  1.00  0.00           C  
ATOM     14  C   THR A   4      19.400  20.827  95.425  1.00  0.00           C  
ATOM     15  O   THR A   4      18.711  20.772  94.400  1.00  0.00           O  
ATOM     16  CB  THR A   4      21.040  22.717  95.541  1.00  0.00           C  
ATOM     17  OG1 THR A   4      20.608  23.103  96.852  1.00  0.00           O  
ATOM     18  CG2 THR A   4      20.226  23.470  94.501  1.00  0.00           C  
ATOM     19  H   THR A   4      20.842  20.842  93.250  1.00  0.00           H  
ATOM     20  HA  THR A   4      21.413  20.705  96.172  1.00  0.00           H  
ATOM     21  HB  THR A   4      22.093  22.978  95.429  1.00  0.00           H  
ATOM     22  HG1 THR A   4      21.373  23.208  97.423  1.00  0.00           H  
ATOM     23 1HG2 THR A   4      20.362  24.543  94.639  1.00  0.00           H  
ATOM     24 2HG2 THR A   4      20.560  23.187  93.503  1.00  0.00           H  
ATOM     25 3HG2 THR A   4      19.172  23.221  94.614  1.00  0.00           H  
ATOM     26  N   ASN A   5      18.901  20.579  96.628  1.00  0.00           N  
ATOM     27  CA  ASN A   5      17.464  20.363  96.774  1.00  0.00           C  
ATOM     28  C   ASN A   5      16.833  21.443  97.652  1.00  0.00           C  
ATOM     29  O   ASN A   5      15.755  21.219  98.228  1.00  0.00           O  
ATOM     30  CB  ASN A   5      17.186  18.982  97.340  1.00  0.00           C  
ATOM     31  CG  ASN A   5      17.552  17.882  96.383  1.00  0.00           C  
ATOM     32  OD1 ASN A   5      17.034  17.819  95.262  1.00  0.00           O  
ATOM     33  ND2 ASN A   5      18.434  17.012  96.803  1.00  0.00           N  
ATOM     34  H   ASN A   5      19.491  20.536  97.447  1.00  0.00           H  
ATOM     35  HA  ASN A   5      17.001  20.435  95.788  1.00  0.00           H  
ATOM     36 1HB  ASN A   5      17.750  18.847  98.264  1.00  0.00           H  
ATOM     37 2HB  ASN A   5      16.128  18.897  97.587  1.00  0.00           H  
ATOM     38 1HD2 ASN A   5      18.715  16.258  96.209  1.00  0.00           H  
ATOM     39 2HD2 ASN A   5      18.827  17.101  97.718  1.00  0.00           H  
ATOM     40  N   THR A   6      17.501  22.587  97.750  1.00  0.00           N  
ATOM     41  CA  THR A   6      17.067  23.643  98.669  1.00  0.00           C  
ATOM     42  C   THR A   6      17.129  25.033  98.060  1.00  0.00           C  
ATOM     43  O   THR A   6      17.186  26.036  98.787  1.00  0.00           O  
ATOM     44  CB  THR A   6      17.912  23.625  99.956  1.00  0.00           C  
ATOM     45  OG1 THR A   6      19.295  23.806  99.626  1.00  0.00           O  
ATOM     46  CG2 THR A   6      17.738  22.303 100.689  1.00  0.00           C  
ATOM     47  H   THR A   6      18.323  22.736  97.183  1.00  0.00           H  
ATOM     48  HA  THR A   6      16.025  23.463  98.935  1.00  0.00           H  
ATOM     49  HB  THR A   6      17.599  24.440 100.609  1.00  0.00           H  
ATOM     50  HG1 THR A   6      19.387  23.898  98.674  1.00  0.00           H  
ATOM     51 1HG2 THR A   6      18.342  22.309 101.597  1.00  0.00           H  
ATOM     52 2HG2 THR A   6      16.689  22.168 100.952  1.00  0.00           H  
ATOM     53 3HG2 THR A   6      18.059  21.485 100.046  1.00  0.00           H  
ATOM     54  N   PHE A   7      17.128  25.102  96.734  1.00  0.00           N  
ATOM     55  CA  PHE A   7      17.089  26.407  96.065  1.00  0.00           C  
ATOM     56  C   PHE A   7      15.844  26.543  95.193  1.00  0.00           C  
ATOM     57  O   PHE A   7      15.780  26.046  94.062  1.00  0.00           O  
ATOM     58  CB  PHE A   7      18.340  26.608  95.208  1.00  0.00           C  
ATOM     59  CG  PHE A   7      18.433  27.971  94.583  1.00  0.00           C  
ATOM     60  CD1 PHE A   7      19.300  28.926  95.094  1.00  0.00           C  
ATOM     61  CD2 PHE A   7      17.656  28.302  93.484  1.00  0.00           C  
ATOM     62  CE1 PHE A   7      19.387  30.181  94.520  1.00  0.00           C  
ATOM     63  CE2 PHE A   7      17.741  29.554  92.907  1.00  0.00           C  
ATOM     64  CZ  PHE A   7      18.608  30.494  93.427  1.00  0.00           C  
ATOM     65  H   PHE A   7      17.154  24.262  96.173  1.00  0.00           H  
ATOM     66  HA  PHE A   7      17.061  27.186  96.828  1.00  0.00           H  
ATOM     67 1HB  PHE A   7      19.228  26.452  95.818  1.00  0.00           H  
ATOM     68 2HB  PHE A   7      18.357  25.867  94.410  1.00  0.00           H  
ATOM     69  HD1 PHE A   7      19.916  28.677  95.958  1.00  0.00           H  
ATOM     70  HD2 PHE A   7      16.971  27.559  93.073  1.00  0.00           H  
ATOM     71  HE1 PHE A   7      20.071  30.921  94.932  1.00  0.00           H  
ATOM     72  HE2 PHE A   7      17.124  29.801  92.043  1.00  0.00           H  
ATOM     73  HZ  PHE A   7      18.675  31.483  92.975  1.00  0.00           H  
ATOM     74  N   ASN A   8      14.851  27.247  95.724  1.00  0.00           N  
ATOM     75  CA  ASN A   8      13.609  27.484  94.995  1.00  0.00           C  
ATOM     76  C   ASN A   8      13.770  28.741  94.147  1.00  0.00           C  
ATOM     77  O   ASN A   8      13.973  29.838  94.676  1.00  0.00           O  
ATOM     78  CB  ASN A   8      12.429  27.607  95.941  1.00  0.00           C  
ATOM     79  CG  ASN A   8      11.120  27.758  95.217  1.00  0.00           C  
ATOM     80  OD1 ASN A   8      11.086  27.854  93.984  1.00  0.00           O  
ATOM     81  ND2 ASN A   8      10.042  27.780  95.957  1.00  0.00           N  
ATOM     82  H   ASN A   8      14.956  27.628  96.654  1.00  0.00           H  
ATOM     83  HA  ASN A   8      13.429  26.636  94.333  1.00  0.00           H  
ATOM     84 1HB  ASN A   8      12.379  26.723  96.578  1.00  0.00           H  
ATOM     85 2HB  ASN A   8      12.572  28.471  96.591  1.00  0.00           H  
ATOM     86 1HD2 ASN A   8       9.143  27.878  95.529  1.00  0.00           H  
ATOM     87 2HD2 ASN A   8      10.116  27.700  96.951  1.00  0.00           H  
ATOM     88  N   TYR A   9      13.702  28.589  92.826  1.00  0.00           N  
ATOM     89  CA  TYR A   9      13.893  29.747  91.943  1.00  0.00           C  
ATOM     90  C   TYR A   9      12.708  30.711  91.982  1.00  0.00           C  
ATOM     91  O   TYR A   9      12.798  31.827  91.461  1.00  0.00           O  
ATOM     92  CB  TYR A   9      14.138  29.282  90.506  1.00  0.00           C  
ATOM     93  CG  TYR A   9      12.951  28.584  89.879  1.00  0.00           C  
ATOM     94  CD1 TYR A   9      11.978  29.325  89.223  1.00  0.00           C  
ATOM     95  CD2 TYR A   9      12.835  27.205  89.960  1.00  0.00           C  
ATOM     96  CE1 TYR A   9      10.894  28.688  88.651  1.00  0.00           C  
ATOM     97  CE2 TYR A   9      11.751  26.568  89.388  1.00  0.00           C  
ATOM     98  CZ  TYR A   9      10.784  27.304  88.736  1.00  0.00           C  
ATOM     99  OH  TYR A   9       9.704  26.670  88.165  1.00  0.00           O  
ATOM    100  H   TYR A   9      13.520  27.683  92.417  1.00  0.00           H  
ATOM    101  HA  TYR A   9      14.766  30.303  92.285  1.00  0.00           H  
ATOM    102 1HB  TYR A   9      14.396  30.140  89.884  1.00  0.00           H  
ATOM    103 2HB  TYR A   9      14.985  28.596  90.485  1.00  0.00           H  
ATOM    104  HD1 TYR A   9      12.070  30.409  89.160  1.00  0.00           H  
ATOM    105  HD2 TYR A   9      13.599  26.623  90.476  1.00  0.00           H  
ATOM    106  HE1 TYR A   9      10.130  29.270  88.136  1.00  0.00           H  
ATOM    107  HE2 TYR A   9      11.659  25.483  89.452  1.00  0.00           H  
ATOM    108  HH  TYR A   9       9.776  25.724  88.311  1.00  0.00           H  
ATOM    109  N   ALA A  10      11.617  30.276  92.608  1.00  0.00           N  
ATOM    110  CA  ALA A  10      10.437  31.136  92.817  1.00  0.00           C  
ATOM    111  C   ALA A  10      10.418  31.790  94.182  1.00  0.00           C  
ATOM    112  O   ALA A  10       9.346  32.153  94.690  1.00  0.00           O  
ATOM    113  CB  ALA A  10       9.158  30.334  92.621  1.00  0.00           C  
ATOM    114  H   ALA A  10      11.600  29.326  92.950  1.00  0.00           H  
ATOM    115  HA  ALA A  10      10.468  31.939  92.080  1.00  0.00           H  
ATOM    116 1HB  ALA A  10       8.296  30.982  92.778  1.00  0.00           H  
ATOM    117 2HB  ALA A  10       9.132  29.934  91.607  1.00  0.00           H  
ATOM    118 3HB  ALA A  10       9.131  29.513  93.335  1.00  0.00           H  
ATOM    119  N   THR A  11      11.594  31.920  94.800  1.00  0.00           N  
ATOM    120  CA  THR A  11      11.740  32.625  96.088  1.00  0.00           C  
ATOM    121  C   THR A  11      12.944  33.546  96.010  1.00  0.00           C  
ATOM    122  O   THR A  11      13.861  33.302  95.219  1.00  0.00           O  
ATOM    123  CB  THR A  11      11.903  31.648  97.267  1.00  0.00           C  
ATOM    124  OG1 THR A  11      13.114  30.898  97.106  1.00  0.00           O  
ATOM    125  CG2 THR A  11      10.723  30.691  97.335  1.00  0.00           C  
ATOM    126  H   THR A  11      12.411  31.518  94.364  1.00  0.00           H  
ATOM    127  HA  THR A  11      10.840  33.214  96.264  1.00  0.00           H  
ATOM    128  HB  THR A  11      11.962  32.210  98.199  1.00  0.00           H  
ATOM    129  HG1 THR A  11      13.388  30.929  96.186  1.00  0.00           H  
ATOM    130 1HG2 THR A  11      10.855  30.009  98.174  1.00  0.00           H  
ATOM    131 2HG2 THR A  11       9.802  31.258  97.469  1.00  0.00           H  
ATOM    132 3HG2 THR A  11      10.665  30.120  96.409  1.00  0.00           H  
ATOM    133  N   TYR A  12      12.950  34.578  96.844  1.00  0.00           N  
ATOM    134  CA  TYR A  12      14.106  35.464  96.938  1.00  0.00           C  
ATOM    135  C   TYR A  12      15.107  34.850  97.901  1.00  0.00           C  
ATOM    136  O   TYR A  12      14.714  34.187  98.887  1.00  0.00           O  
ATOM    137  CB  TYR A  12      13.697  36.866  97.397  1.00  0.00           C  
ATOM    138  CG  TYR A  12      12.894  37.634  96.370  1.00  0.00           C  
ATOM    139  CD1 TYR A  12      11.618  38.080  96.681  1.00  0.00           C  
ATOM    140  CD2 TYR A  12      13.433  37.891  95.119  1.00  0.00           C  
ATOM    141  CE1 TYR A  12      10.885  38.782  95.744  1.00  0.00           C  
ATOM    142  CE2 TYR A  12      12.700  38.592  94.182  1.00  0.00           C  
ATOM    143  CZ  TYR A  12      11.431  39.037  94.491  1.00  0.00           C  
ATOM    144  OH  TYR A  12      10.700  39.736  93.557  1.00  0.00           O  
ATOM    145  H   TYR A  12      12.144  34.758  97.425  1.00  0.00           H  
ATOM    146  HA  TYR A  12      14.559  35.547  95.950  1.00  0.00           H  
ATOM    147 1HB  TYR A  12      13.103  36.792  98.308  1.00  0.00           H  
ATOM    148 2HB  TYR A  12      14.589  37.445  97.634  1.00  0.00           H  
ATOM    149  HD1 TYR A  12      11.194  37.878  97.665  1.00  0.00           H  
ATOM    150  HD2 TYR A  12      14.436  37.539  94.874  1.00  0.00           H  
ATOM    151  HE1 TYR A  12       9.882  39.133  95.988  1.00  0.00           H  
ATOM    152  HE2 TYR A  12      13.124  38.794  93.197  1.00  0.00           H  
ATOM    153  HH  TYR A  12       9.846  39.969  93.930  1.00  0.00           H  
ATOM    154  N   HIS A  13      16.392  35.063  97.604  1.00  0.00           N  
ATOM    155  CA  HIS A  13      17.477  34.413  98.339  1.00  0.00           C  
ATOM    156  C   HIS A  13      18.498  35.359  98.907  1.00  0.00           C  
ATOM    157  O   HIS A  13      18.650  36.489  98.443  1.00  0.00           O  
ATOM    158  CB  HIS A  13      18.197  33.406  97.436  1.00  0.00           C  
ATOM    159  CG  HIS A  13      17.328  32.275  96.983  1.00  0.00           C  
ATOM    160  ND1 HIS A  13      16.966  31.236  97.814  1.00  0.00           N  
ATOM    161  CD2 HIS A  13      16.749  32.020  95.786  1.00  0.00           C  
ATOM    162  CE1 HIS A  13      16.200  30.390  97.147  1.00  0.00           C  
ATOM    163  NE2 HIS A  13      16.054  30.842  95.915  1.00  0.00           N  
ATOM    164  H   HIS A  13      16.618  35.693  96.848  1.00  0.00           H  
ATOM    165  HA  HIS A  13      17.066  33.874  99.193  1.00  0.00           H  
ATOM    166 1HB  HIS A  13      18.579  33.919  96.552  1.00  0.00           H  
ATOM    167 2HB  HIS A  13      19.052  32.988  97.967  1.00  0.00           H  
ATOM    168  HD1 HIS A  13      17.169  31.162  98.790  1.00  0.00           H  
ATOM    169  HD2 HIS A  13      16.751  32.551  94.834  1.00  0.00           H  
ATOM    170  HE1 HIS A  13      15.807  29.496  97.632  1.00  0.00           H  
ATOM    171  N   THR A  14      19.232  34.868  99.915  1.00  0.00           N  
ATOM    172  CA  THR A  14      20.348  35.633 100.496  1.00  0.00           C  
ATOM    173  C   THR A  14      21.508  35.690  99.521  1.00  0.00           C  
ATOM    174  O   THR A  14      21.593  34.888  98.602  1.00  0.00           O  
ATOM    175  CB  THR A  14      20.824  35.023 101.828  1.00  0.00           C  
ATOM    176  OG1 THR A  14      21.312  33.695 101.601  1.00  0.00           O  
ATOM    177  CG2 THR A  14      19.681  34.975 102.831  1.00  0.00           C  
ATOM    178  H   THR A  14      19.017  33.954 100.286  1.00  0.00           H  
ATOM    179  HA  THR A  14      20.005  36.649 100.693  1.00  0.00           H  
ATOM    180  HB  THR A  14      21.633  35.628 102.236  1.00  0.00           H  
ATOM    181  HG1 THR A  14      21.030  33.124 102.320  1.00  0.00           H  
ATOM    182 1HG2 THR A  14      20.036  34.542 103.766  1.00  0.00           H  
ATOM    183 2HG2 THR A  14      19.315  35.986 103.014  1.00  0.00           H  
ATOM    184 3HG2 THR A  14      18.873  34.364 102.432  1.00  0.00           H  
ATOM    185  N   LEU A  15      22.431  36.615  99.771  1.00  0.00           N  
ATOM    186  CA  LEU A  15      23.669  36.678  99.005  1.00  0.00           C  
ATOM    187  C   LEU A  15      24.406  35.321  99.043  1.00  0.00           C  
ATOM    188  O   LEU A  15      24.864  34.825  98.003  1.00  0.00           O  
ATOM    189  CB  LEU A  15      24.573  37.786  99.559  1.00  0.00           C  
ATOM    190  CG  LEU A  15      25.934  37.942  98.868  1.00  0.00           C  
ATOM    191  CD1 LEU A  15      25.723  38.308  97.405  1.00  0.00           C  
ATOM    192  CD2 LEU A  15      26.750  39.006  99.586  1.00  0.00           C  
ATOM    193  H   LEU A  15      22.273  37.289 100.507  1.00  0.00           H  
ATOM    194  HA  LEU A  15      23.423  36.909  97.969  1.00  0.00           H  
ATOM    195 1HB  LEU A  15      24.049  38.737  99.475  1.00  0.00           H  
ATOM    196 2HB  LEU A  15      24.758  37.589 100.615  1.00  0.00           H  
ATOM    197  HG  LEU A  15      26.469  36.992  98.900  1.00  0.00           H  
ATOM    198 1HD1 LEU A  15      26.690  38.418  96.915  1.00  0.00           H  
ATOM    199 2HD1 LEU A  15      25.154  37.520  96.911  1.00  0.00           H  
ATOM    200 3HD1 LEU A  15      25.175  39.247  97.342  1.00  0.00           H  
ATOM    201 1HD2 LEU A  15      27.717  39.116  99.096  1.00  0.00           H  
ATOM    202 2HD2 LEU A  15      26.216  39.957  99.554  1.00  0.00           H  
ATOM    203 3HD2 LEU A  15      26.901  38.710 100.625  1.00  0.00           H  
ATOM    204  N   ASP A  16      24.550  34.760 100.246  1.00  0.00           N  
ATOM    205  CA  ASP A  16      25.246  33.482 100.410  1.00  0.00           C  
ATOM    206  C   ASP A  16      24.590  32.393  99.568  1.00  0.00           C  
ATOM    207  O   ASP A  16      25.275  31.584  98.936  1.00  0.00           O  
ATOM    208  CB  ASP A  16      25.260  33.059 101.881  1.00  0.00           C  
ATOM    209  CG  ASP A  16      26.193  33.909 102.733  1.00  0.00           C  
ATOM    210  OD1 ASP A  16      27.026  34.583 102.175  1.00  0.00           O  
ATOM    211  OD2 ASP A  16      26.063  33.876 103.934  1.00  0.00           O  
ATOM    212  H   ASP A  16      24.173  35.223 101.061  1.00  0.00           H  
ATOM    213  HA  ASP A  16      26.276  33.604 100.074  1.00  0.00           H  
ATOM    214 1HB  ASP A  16      24.252  33.131 102.290  1.00  0.00           H  
ATOM    215 2HB  ASP A  16      25.571  32.017 101.957  1.00  0.00           H  
ATOM    216  N   GLU A  17      23.252  32.372  99.582  1.00  0.00           N  
ATOM    217  CA  GLU A  17      22.518  31.345  98.856  1.00  0.00           C  
ATOM    218  C   GLU A  17      22.703  31.494  97.350  1.00  0.00           C  
ATOM    219  O   GLU A  17      22.866  30.495  96.635  1.00  0.00           O  
ATOM    220  CB  GLU A  17      21.030  31.407  99.206  1.00  0.00           C  
ATOM    221  CG  GLU A  17      20.700  30.979 100.629  1.00  0.00           C  
ATOM    222  CD  GLU A  17      19.240  31.116 100.959  1.00  0.00           C  
ATOM    223  OE1 GLU A  17      18.622  32.028 100.464  1.00  0.00           O  
ATOM    224  OE2 GLU A  17      18.741  30.308 101.706  1.00  0.00           O  
ATOM    225  H   GLU A  17      22.738  33.072 100.099  1.00  0.00           H  
ATOM    226  HA  GLU A  17      22.906  30.369  99.150  1.00  0.00           H  
ATOM    227 1HB  GLU A  17      20.666  32.426  99.071  1.00  0.00           H  
ATOM    228 2HB  GLU A  17      20.469  30.766  98.526  1.00  0.00           H  
ATOM    229 1HG  GLU A  17      20.994  29.938 100.762  1.00  0.00           H  
ATOM    230 2HG  GLU A  17      21.283  31.583 101.323  1.00  0.00           H  
ATOM    231  N   ILE A  18      22.681  32.739  96.872  1.00  0.00           N  
ATOM    232  CA  ILE A  18      22.946  32.978  95.438  1.00  0.00           C  
ATOM    233  C   ILE A  18      24.338  32.553  95.046  1.00  0.00           C  
ATOM    234  O   ILE A  18      24.505  31.856  94.048  1.00  0.00           O  
ATOM    235  CB  ILE A  18      22.761  34.463  95.076  1.00  0.00           C  
ATOM    236  CG1 ILE A  18      21.288  34.862  95.196  1.00  0.00           C  
ATOM    237  CG2 ILE A  18      23.277  34.737  93.672  1.00  0.00           C  
ATOM    238  CD1 ILE A  18      21.052  36.354  95.134  1.00  0.00           C  
ATOM    239  H   ILE A  18      22.486  33.526  97.474  1.00  0.00           H  
ATOM    240  HA  ILE A  18      22.237  32.393  94.853  1.00  0.00           H  
ATOM    241  HB  ILE A  18      23.313  35.081  95.783  1.00  0.00           H  
ATOM    242 1HG1 ILE A  18      20.717  34.393  94.396  1.00  0.00           H  
ATOM    243 2HG1 ILE A  18      20.887  34.494  96.141  1.00  0.00           H  
ATOM    244 1HG2 ILE A  18      23.138  35.791  93.432  1.00  0.00           H  
ATOM    245 2HG2 ILE A  18      24.336  34.490  93.620  1.00  0.00           H  
ATOM    246 3HG2 ILE A  18      22.726  34.126  92.956  1.00  0.00           H  
ATOM    247 1HD1 ILE A  18      19.985  36.558  95.226  1.00  0.00           H  
ATOM    248 2HD1 ILE A  18      21.587  36.842  95.950  1.00  0.00           H  
ATOM    249 3HD1 ILE A  18      21.414  36.739  94.181  1.00  0.00           H  
ATOM    250  N   TYR A  19      25.330  32.930  95.854  1.00  0.00           N  
ATOM    251  CA  TYR A  19      26.713  32.546  95.552  1.00  0.00           C  
ATOM    252  C   TYR A  19      26.864  31.016  95.536  1.00  0.00           C  
ATOM    253  O   TYR A  19      27.542  30.453  94.673  1.00  0.00           O  
ATOM    254  CB  TYR A  19      27.676  33.168  96.566  1.00  0.00           C  
ATOM    255  CG  TYR A  19      27.868  34.658  96.391  1.00  0.00           C  
ATOM    256  CD1 TYR A  19      27.162  35.338  95.409  1.00  0.00           C  
ATOM    257  CD2 TYR A  19      28.750  35.345  97.212  1.00  0.00           C  
ATOM    258  CE1 TYR A  19      27.338  36.699  95.249  1.00  0.00           C  
ATOM    259  CE2 TYR A  19      28.925  36.706  97.052  1.00  0.00           C  
ATOM    260  CZ  TYR A  19      28.223  37.382  96.075  1.00  0.00           C  
ATOM    261  OH  TYR A  19      28.398  38.737  95.916  1.00  0.00           O  
ATOM    262  H   TYR A  19      25.141  33.481  96.679  1.00  0.00           H  
ATOM    263  HA  TYR A  19      26.966  32.917  94.559  1.00  0.00           H  
ATOM    264 1HB  TYR A  19      27.306  32.989  97.577  1.00  0.00           H  
ATOM    265 2HB  TYR A  19      28.650  32.687  96.484  1.00  0.00           H  
ATOM    266  HD1 TYR A  19      26.469  34.798  94.763  1.00  0.00           H  
ATOM    267  HD2 TYR A  19      29.305  34.811  97.983  1.00  0.00           H  
ATOM    268  HE1 TYR A  19      26.784  37.233  94.477  1.00  0.00           H  
ATOM    269  HE2 TYR A  19      29.619  37.245  97.698  1.00  0.00           H  
ATOM    270  HH  TYR A  19      29.037  39.054  96.559  1.00  0.00           H  
ATOM    271  N   ASP A  20      26.225  30.347  96.490  1.00  0.00           N  
ATOM    272  CA  ASP A  20      26.301  28.889  96.563  1.00  0.00           C  
ATOM    273  C   ASP A  20      25.632  28.271  95.333  1.00  0.00           C  
ATOM    274  O   ASP A  20      26.141  27.302  94.767  1.00  0.00           O  
ATOM    275  CB  ASP A  20      25.634  28.372  97.840  1.00  0.00           C  
ATOM    276  CG  ASP A  20      26.436  28.685  99.096  1.00  0.00           C  
ATOM    277  OD1 ASP A  20      27.596  28.998  98.974  1.00  0.00           O  
ATOM    278  OD2 ASP A  20      25.880  28.608 100.166  1.00  0.00           O  
ATOM    279  H   ASP A  20      25.678  30.846  97.177  1.00  0.00           H  
ATOM    280  HA  ASP A  20      27.352  28.598  96.580  1.00  0.00           H  
ATOM    281 1HB  ASP A  20      24.643  28.817  97.939  1.00  0.00           H  
ATOM    282 2HB  ASP A  20      25.502  27.292  97.770  1.00  0.00           H  
ATOM    283  N   PHE A  21      24.506  28.838  94.912  1.00  0.00           N  
ATOM    284  CA  PHE A  21      23.812  28.284  93.740  1.00  0.00           C  
ATOM    285  C   PHE A  21      24.625  28.530  92.450  1.00  0.00           C  
ATOM    286  O   PHE A  21      24.649  27.687  91.554  1.00  0.00           O  
ATOM    287  CB  PHE A  21      22.420  28.903  93.603  1.00  0.00           C  
ATOM    288  CG  PHE A  21      21.585  28.283  92.518  1.00  0.00           C  
ATOM    289  CD1 PHE A  21      20.982  27.049  92.707  1.00  0.00           C  
ATOM    290  CD2 PHE A  21      21.403  28.933  91.307  1.00  0.00           C  
ATOM    291  CE1 PHE A  21      20.214  26.478  91.710  1.00  0.00           C  
ATOM    292  CE2 PHE A  21      20.635  28.365  90.309  1.00  0.00           C  
ATOM    293  CZ  PHE A  21      20.040  27.136  90.511  1.00  0.00           C  
ATOM    294  H   PHE A  21      24.115  29.643  95.380  1.00  0.00           H  
ATOM    295  HA  PHE A  21      23.704  27.207  93.879  1.00  0.00           H  
ATOM    296 1HB  PHE A  21      21.882  28.802  94.545  1.00  0.00           H  
ATOM    297 2HB  PHE A  21      22.514  29.968  93.393  1.00  0.00           H  
ATOM    298  HD1 PHE A  21      21.119  26.529  93.656  1.00  0.00           H  
ATOM    299  HD2 PHE A  21      21.873  29.904  91.147  1.00  0.00           H  
ATOM    300  HE1 PHE A  21      19.746  25.507  91.872  1.00  0.00           H  
ATOM    301  HE2 PHE A  21      20.498  28.886  89.361  1.00  0.00           H  
ATOM    302  HZ  PHE A  21      19.436  26.686  89.724  1.00  0.00           H  
ATOM    303  N   MET A  22      25.314  29.669  92.357  1.00  0.00           N  
ATOM    304  CA  MET A  22      26.246  29.863  91.238  1.00  0.00           C  
ATOM    305  C   MET A  22      27.322  28.780  91.212  1.00  0.00           C  
ATOM    306  O   MET A  22      27.677  28.247  90.147  1.00  0.00           O  
ATOM    307  CB  MET A  22      26.890  31.246  91.320  1.00  0.00           C  
ATOM    308  CG  MET A  22      25.937  32.401  91.048  1.00  0.00           C  
ATOM    309  SD  MET A  22      26.703  34.012  91.319  1.00  0.00           S  
ATOM    310  CE  MET A  22      27.860  34.071  89.954  1.00  0.00           C  
ATOM    311  H   MET A  22      25.208  30.404  93.042  1.00  0.00           H  
ATOM    312  HA  MET A  22      25.686  29.792  90.306  1.00  0.00           H  
ATOM    313 1HB  MET A  22      27.315  31.390  92.312  1.00  0.00           H  
ATOM    314 2HB  MET A  22      27.707  31.310  90.601  1.00  0.00           H  
ATOM    315 1HG  MET A  22      25.593  32.353  90.015  1.00  0.00           H  
ATOM    316 2HG  MET A  22      25.069  32.318  91.701  1.00  0.00           H  
ATOM    317 1HE  MET A  22      28.411  35.011  89.985  1.00  0.00           H  
ATOM    318 2HE  MET A  22      28.558  33.237  90.033  1.00  0.00           H  
ATOM    319 3HE  MET A  22      27.315  34.001  89.012  1.00  0.00           H  
ATOM    320  N   ASP A  23      27.869  28.455  92.390  1.00  0.00           N  
ATOM    321  CA  ASP A  23      28.870  27.408  92.486  1.00  0.00           C  
ATOM    322  C   ASP A  23      28.278  26.056  92.064  1.00  0.00           C  
ATOM    323  O   ASP A  23      28.919  25.273  91.354  1.00  0.00           O  
ATOM    324  CB  ASP A  23      29.418  27.321  93.913  1.00  0.00           C  
ATOM    325  CG  ASP A  23      30.582  26.349  94.042  1.00  0.00           C  
ATOM    326  OD1 ASP A  23      31.543  26.504  93.327  1.00  0.00           O  
ATOM    327  OD2 ASP A  23      30.499  25.460  94.856  1.00  0.00           O  
ATOM    328  H   ASP A  23      27.585  28.942  93.228  1.00  0.00           H  
ATOM    329  HA  ASP A  23      29.691  27.652  91.811  1.00  0.00           H  
ATOM    330 1HB  ASP A  23      29.750  28.308  94.236  1.00  0.00           H  
ATOM    331 2HB  ASP A  23      28.623  27.006  94.589  1.00  0.00           H  
ATOM    332  N   LEU A  24      27.050  25.796  92.503  1.00  0.00           N  
ATOM    333  CA  LEU A  24      26.332  24.545  92.172  1.00  0.00           C  
ATOM    334  C   LEU A  24      26.138  24.401  90.659  1.00  0.00           C  
ATOM    335  O   LEU A  24      26.333  23.310  90.075  1.00  0.00           O  
ATOM    336  CB  LEU A  24      24.966  24.512  92.869  1.00  0.00           C  
ATOM    337  CG  LEU A  24      25.001  24.350  94.394  1.00  0.00           C  
ATOM    338  CD1 LEU A  24      23.598  24.527  94.957  1.00  0.00           C  
ATOM    339  CD2 LEU A  24      25.564  22.981  94.747  1.00  0.00           C  
ATOM    340  H   LEU A  24      26.595  26.485  93.085  1.00  0.00           H  
ATOM    341  HA  LEU A  24      26.925  23.702  92.526  1.00  0.00           H  
ATOM    342 1HB  LEU A  24      24.440  25.438  92.646  1.00  0.00           H  
ATOM    343 2HB  LEU A  24      24.388  23.682  92.461  1.00  0.00           H  
ATOM    344  HG  LEU A  24      25.634  25.125  94.828  1.00  0.00           H  
ATOM    345 1HD1 LEU A  24      23.623  24.413  96.040  1.00  0.00           H  
ATOM    346 2HD1 LEU A  24      23.228  25.522  94.706  1.00  0.00           H  
ATOM    347 3HD1 LEU A  24      22.937  23.775  94.528  1.00  0.00           H  
ATOM    348 1HD2 LEU A  24      25.589  22.867  95.831  1.00  0.00           H  
ATOM    349 2HD2 LEU A  24      24.931  22.206  94.316  1.00  0.00           H  
ATOM    350 3HD2 LEU A  24      26.574  22.889  94.349  1.00  0.00           H  
ATOM    351  N   LEU A  25      25.754  25.508  90.021  1.00  0.00           N  
ATOM    352  CA  LEU A  25      25.542  25.485  88.573  1.00  0.00           C  
ATOM    353  C   LEU A  25      26.838  25.182  87.850  1.00  0.00           C  
ATOM    354  O   LEU A  25      26.877  24.329  86.965  1.00  0.00           O  
ATOM    355  CB  LEU A  25      24.982  26.828  88.088  1.00  0.00           C  
ATOM    356  CG  LEU A  25      23.542  27.142  88.514  1.00  0.00           C  
ATOM    357  CD1 LEU A  25      23.202  28.577  88.138  1.00  0.00           C  
ATOM    358  CD2 LEU A  25      22.590  26.161  87.847  1.00  0.00           C  
ATOM    359  H   LEU A  25      25.606  26.370  90.526  1.00  0.00           H  
ATOM    360  HA  LEU A  25      24.819  24.704  88.342  1.00  0.00           H  
ATOM    361 1HB  LEU A  25      25.620  27.626  88.465  1.00  0.00           H  
ATOM    362 2HB  LEU A  25      25.017  26.847  86.999  1.00  0.00           H  
ATOM    363  HG  LEU A  25      23.456  27.052  89.597  1.00  0.00           H  
ATOM    364 1HD1 LEU A  25      22.179  28.800  88.441  1.00  0.00           H  
ATOM    365 2HD1 LEU A  25      23.886  29.258  88.644  1.00  0.00           H  
ATOM    366 3HD1 LEU A  25      23.296  28.703  87.060  1.00  0.00           H  
ATOM    367 1HD2 LEU A  25      21.567  26.383  88.150  1.00  0.00           H  
ATOM    368 2HD2 LEU A  25      22.675  26.251  86.763  1.00  0.00           H  
ATOM    369 3HD2 LEU A  25      22.845  25.145  88.147  1.00  0.00           H  
ATOM    370  N   VAL A  26      27.903  25.891  88.227  1.00  0.00           N  
ATOM    371  CA  VAL A  26      29.201  25.668  87.584  1.00  0.00           C  
ATOM    372  C   VAL A  26      29.772  24.276  87.881  1.00  0.00           C  
ATOM    373  O   VAL A  26      30.445  23.687  87.036  1.00  0.00           O  
ATOM    374  CB  VAL A  26      30.208  26.735  88.052  1.00  0.00           C  
ATOM    375  CG1 VAL A  26      29.729  28.126  87.665  1.00  0.00           C  
ATOM    376  CG2 VAL A  26      30.409  26.633  89.556  1.00  0.00           C  
ATOM    377  H   VAL A  26      27.828  26.586  88.956  1.00  0.00           H  
ATOM    378  HA  VAL A  26      29.072  25.753  86.504  1.00  0.00           H  
ATOM    379  HB  VAL A  26      31.159  26.571  87.546  1.00  0.00           H  
ATOM    380 1HG1 VAL A  26      30.452  28.868  88.003  1.00  0.00           H  
ATOM    381 2HG1 VAL A  26      29.627  28.187  86.581  1.00  0.00           H  
ATOM    382 3HG1 VAL A  26      28.764  28.322  88.133  1.00  0.00           H  
ATOM    383 1HG2 VAL A  26      31.122  27.390  89.880  1.00  0.00           H  
ATOM    384 2HG2 VAL A  26      29.456  26.792  90.062  1.00  0.00           H  
ATOM    385 3HG2 VAL A  26      30.792  25.644  89.806  1.00  0.00           H  
ATOM    386  N   ALA A  27      29.477  23.734  89.057  1.00  0.00           N  
ATOM    387  CA  ALA A  27      29.998  22.409  89.386  1.00  0.00           C  
ATOM    388  C   ALA A  27      29.336  21.290  88.578  1.00  0.00           C  
ATOM    389  O   ALA A  27      29.985  20.278  88.283  1.00  0.00           O  
ATOM    390  CB  ALA A  27      29.830  22.144  90.875  1.00  0.00           C  
ATOM    391  H   ALA A  27      28.900  24.217  89.731  1.00  0.00           H  
ATOM    392  HA  ALA A  27      31.059  22.391  89.137  1.00  0.00           H  
ATOM    393 1HB  ALA A  27      30.220  21.155  91.115  1.00  0.00           H  
ATOM    394 2HB  ALA A  27      30.376  22.897  91.443  1.00  0.00           H  
ATOM    395 3HB  ALA A  27      28.774  22.190  91.135  1.00  0.00           H  
ATOM    396  N   GLN A  28      28.060  21.449  88.235  1.00  0.00           N  
ATOM    397  CA  GLN A  28      27.384  20.379  87.484  1.00  0.00           C  
ATOM    398  C   GLN A  28      27.542  20.530  85.985  1.00  0.00           C  
ATOM    399  O   GLN A  28      27.385  19.573  85.246  1.00  0.00           O  
ATOM    400  CB  GLN A  28      25.894  20.340  87.833  1.00  0.00           C  
ATOM    401  CG  GLN A  28      25.604  20.024  89.291  1.00  0.00           C  
ATOM    402  CD  GLN A  28      26.131  18.663  89.703  1.00  0.00           C  
ATOM    403  OE1 GLN A  28      25.859  17.652  89.049  1.00  0.00           O  
ATOM    404  NE2 GLN A  28      26.889  18.628  90.793  1.00  0.00           N  
ATOM    405  H   GLN A  28      27.544  22.283  88.476  1.00  0.00           H  
ATOM    406  HA  GLN A  28      27.832  19.425  87.762  1.00  0.00           H  
ATOM    407 1HB  GLN A  28      25.441  21.304  87.602  1.00  0.00           H  
ATOM    408 2HB  GLN A  28      25.396  19.589  87.221  1.00  0.00           H  
ATOM    409 1HG  GLN A  28      26.080  20.779  89.917  1.00  0.00           H  
ATOM    410 2HG  GLN A  28      24.525  20.035  89.446  1.00  0.00           H  
ATOM    411 1HE2 GLN A  28      27.265  17.757  91.114  1.00  0.00           H  
ATOM    412 2HE2 GLN A  28      27.084  19.471  91.294  1.00  0.00           H  
ATOM    413  N   HIS A  29      27.846  21.753  85.538  1.00  0.00           N  
ATOM    414  CA  HIS A  29      28.036  22.005  84.105  1.00  0.00           C  
ATOM    415  C   HIS A  29      29.385  22.632  83.834  1.00  0.00           C  
ATOM    416  O   HIS A  29      29.458  23.666  83.147  1.00  0.00           O  
ATOM    417  CB  HIS A  29      26.933  22.916  83.557  1.00  0.00           C  
ATOM    418  CG  HIS A  29      25.559  22.329  83.665  1.00  0.00           C  
ATOM    419  ND1 HIS A  29      24.846  22.319  84.846  1.00  0.00           N  
ATOM    420  CD2 HIS A  29      24.769  21.733  82.742  1.00  0.00           C  
ATOM    421  CE1 HIS A  29      23.675  21.742  84.643  1.00  0.00           C  
ATOM    422  NE2 HIS A  29      23.604  21.377  83.376  1.00  0.00           N  
ATOM    423  H   HIS A  29      27.948  22.518  86.190  1.00  0.00           H  
ATOM    424  HA  HIS A  29      27.992  21.062  83.561  1.00  0.00           H  
ATOM    425 1HB  HIS A  29      26.942  23.864  84.095  1.00  0.00           H  
ATOM    426 2HB  HIS A  29      27.129  23.134  82.507  1.00  0.00           H  
ATOM    427  HD2 HIS A  29      25.012  21.565  81.693  1.00  0.00           H  
ATOM    428  HE1 HIS A  29      22.899  21.592  85.394  1.00  0.00           H  
ATOM    429  HE2 HIS A  29      22.822  20.912  82.938  1.00  0.00           H  
ATOM    430  N   PRO A  30      30.466  21.997  84.303  1.00  0.00           N  
ATOM    431  CA  PRO A  30      31.780  22.637  84.286  1.00  0.00           C  
ATOM    432  C   PRO A  30      32.395  22.786  82.897  1.00  0.00           C  
ATOM    433  O   PRO A  30      33.350  23.557  82.754  1.00  0.00           O  
ATOM    434  CB  PRO A  30      32.611  21.688  85.155  1.00  0.00           C  
ATOM    435  CG  PRO A  30      31.929  20.370  85.013  1.00  0.00           C  
ATOM    436  CD  PRO A  30      30.467  20.715  84.906  1.00  0.00           C  
ATOM    437  HA  PRO A  30      31.702  23.635  84.743  1.00  0.00           H  
ATOM    438 1HB  PRO A  30      33.653  21.669  84.802  1.00  0.00           H  
ATOM    439 2HB  PRO A  30      32.631  22.049  86.194  1.00  0.00           H  
ATOM    440 1HG  PRO A  30      32.305  19.841  84.125  1.00  0.00           H  
ATOM    441 2HG  PRO A  30      32.151  19.732  85.881  1.00  0.00           H  
ATOM    442 1HD  PRO A  30      29.962  19.976  84.267  1.00  0.00           H  
ATOM    443 2HD  PRO A  30      30.019  20.731  85.910  1.00  0.00           H  
ATOM    444  N   GLU A  31      31.868  22.077  81.901  1.00  0.00           N  
ATOM    445  CA  GLU A  31      32.376  22.267  80.547  1.00  0.00           C  
ATOM    446  C   GLU A  31      31.728  23.464  79.858  1.00  0.00           C  
ATOM    447  O   GLU A  31      32.101  23.795  78.719  1.00  0.00           O  
ATOM    448  CB  GLU A  31      32.143  21.004  79.714  1.00  0.00           C  
ATOM    449  CG  GLU A  31      32.929  19.788  80.184  1.00  0.00           C  
ATOM    450  CD  GLU A  31      32.656  18.561  79.359  1.00  0.00           C  
ATOM    451  OE1 GLU A  31      31.795  18.616  78.513  1.00  0.00           O  
ATOM    452  OE2 GLU A  31      33.309  17.567  79.574  1.00  0.00           O  
ATOM    453  H   GLU A  31      31.125  21.411  82.059  1.00  0.00           H  
ATOM    454  HA  GLU A  31      33.448  22.458  80.603  1.00  0.00           H  
ATOM    455 1HB  GLU A  31      31.084  20.746  79.733  1.00  0.00           H  
ATOM    456 2HB  GLU A  31      32.415  21.198  78.676  1.00  0.00           H  
ATOM    457 1HG  GLU A  31      33.994  20.015  80.134  1.00  0.00           H  
ATOM    458 2HG  GLU A  31      32.676  19.585  81.223  1.00  0.00           H  
ATOM    459  N   LEU A  32      30.767  24.097  80.531  1.00  0.00           N  
ATOM    460  CA  LEU A  32      30.068  25.252  79.983  1.00  0.00           C  
ATOM    461  C   LEU A  32      30.173  26.477  80.876  1.00  0.00           C  
ATOM    462  O   LEU A  32      30.270  27.614  80.384  1.00  0.00           O  
ATOM    463  CB  LEU A  32      28.589  24.910  79.763  1.00  0.00           C  
ATOM    464  CG  LEU A  32      28.309  23.780  78.763  1.00  0.00           C  
ATOM    465  CD1 LEU A  32      26.815  23.491  78.728  1.00  0.00           C  
ATOM    466  CD2 LEU A  32      28.821  24.182  77.388  1.00  0.00           C  
ATOM    467  H   LEU A  32      30.518  23.762  81.451  1.00  0.00           H  
ATOM    468  HA  LEU A  32      30.519  25.506  79.024  1.00  0.00           H  
ATOM    469 1HB  LEU A  32      28.154  24.621  80.718  1.00  0.00           H  
ATOM    470 2HB  LEU A  32      28.075  25.802  79.407  1.00  0.00           H  
ATOM    471  HG  LEU A  32      28.817  22.872  79.088  1.00  0.00           H  
ATOM    472 1HD1 LEU A  32      26.616  22.688  78.018  1.00  0.00           H  
ATOM    473 2HD1 LEU A  32      26.480  23.188  79.720  1.00  0.00           H  
ATOM    474 3HD1 LEU A  32      26.278  24.388  78.422  1.00  0.00           H  
ATOM    475 1HD2 LEU A  32      28.622  23.379  76.677  1.00  0.00           H  
ATOM    476 2HD2 LEU A  32      28.312  25.089  77.061  1.00  0.00           H  
ATOM    477 3HD2 LEU A  32      29.894  24.365  77.438  1.00  0.00           H  
ATOM    478  N   VAL A  33      30.128  26.261  82.184  1.00  0.00           N  
ATOM    479  CA  VAL A  33      30.020  27.385  83.129  1.00  0.00           C  
ATOM    480  C   VAL A  33      31.123  27.336  84.165  1.00  0.00           C  
ATOM    481  O   VAL A  33      31.504  26.253  84.632  1.00  0.00           O  
ATOM    482  CB  VAL A  33      28.657  27.363  83.846  1.00  0.00           C  
ATOM    483  CG1 VAL A  33      28.573  28.489  84.865  1.00  0.00           C  
ATOM    484  CG2 VAL A  33      27.534  27.474  82.826  1.00  0.00           C  
ATOM    485  H   VAL A  33      30.168  25.318  82.544  1.00  0.00           H  
ATOM    486  HA  VAL A  33      30.103  28.317  82.569  1.00  0.00           H  
ATOM    487  HB  VAL A  33      28.560  26.426  84.394  1.00  0.00           H  
ATOM    488 1HG1 VAL A  33      27.603  28.459  85.363  1.00  0.00           H  
ATOM    489 2HG1 VAL A  33      29.364  28.370  85.605  1.00  0.00           H  
ATOM    490 3HG1 VAL A  33      28.690  29.448  84.359  1.00  0.00           H  
ATOM    491 1HG2 VAL A  33      26.573  27.457  83.340  1.00  0.00           H  
ATOM    492 2HG2 VAL A  33      27.634  28.408  82.274  1.00  0.00           H  
ATOM    493 3HG2 VAL A  33      27.589  26.635  82.132  1.00  0.00           H  
ATOM    494  N   SER A  34      31.620  28.518  84.547  1.00  0.00           N  
ATOM    495  CA  SER A  34      32.636  28.629  85.593  1.00  0.00           C  
ATOM    496  C   SER A  34      32.324  29.843  86.439  1.00  0.00           C  
ATOM    497  O   SER A  34      32.001  30.903  85.891  1.00  0.00           O  
ATOM    498  CB  SER A  34      34.024  28.748  84.995  1.00  0.00           C  
ATOM    499  OG  SER A  34      34.992  28.898  85.998  1.00  0.00           O  
ATOM    500  H   SER A  34      31.282  29.357  84.098  1.00  0.00           H  
ATOM    501  HA  SER A  34      32.602  27.727  86.206  1.00  0.00           H  
ATOM    502 1HB  SER A  34      34.243  27.858  84.405  1.00  0.00           H  
ATOM    503 2HB  SER A  34      34.058  29.603  84.322  1.00  0.00           H  
ATOM    504  HG  SER A  34      34.606  29.485  86.652  1.00  0.00           H  
ATOM    505  N   LYS A  35      32.427  29.708  87.765  1.00  0.00           N  
ATOM    506  CA  LYS A  35      32.233  30.877  88.637  1.00  0.00           C  
ATOM    507  C   LYS A  35      33.588  31.546  88.792  1.00  0.00           C  
ATOM    508  O   LYS A  35      34.592  30.889  89.125  1.00  0.00           O  
ATOM    509  CB  LYS A  35      31.659  30.484  89.999  1.00  0.00           C  
ATOM    510  CG  LYS A  35      31.366  31.661  90.921  1.00  0.00           C  
ATOM    511  CD  LYS A  35      30.682  31.203  92.200  1.00  0.00           C  
ATOM    512  CE  LYS A  35      31.654  30.479  93.120  1.00  0.00           C  
ATOM    513  NZ  LYS A  35      32.668  31.404  93.696  1.00  0.00           N  
ATOM    514  H   LYS A  35      32.637  28.812  88.182  1.00  0.00           H  
ATOM    515  HA  LYS A  35      31.525  31.553  88.157  1.00  0.00           H  
ATOM    516 1HB  LYS A  35      30.730  29.931  89.857  1.00  0.00           H  
ATOM    517 2HB  LYS A  35      32.358  29.824  90.512  1.00  0.00           H  
ATOM    518 1HG  LYS A  35      32.299  32.164  91.178  1.00  0.00           H  
ATOM    519 2HG  LYS A  35      30.719  32.372  90.408  1.00  0.00           H  
ATOM    520 1HD  LYS A  35      30.274  32.068  92.725  1.00  0.00           H  
ATOM    521 2HD  LYS A  35      29.861  30.530  91.954  1.00  0.00           H  
ATOM    522 1HE  LYS A  35      31.103  30.011  93.935  1.00  0.00           H  
ATOM    523 2HE  LYS A  35      32.169  29.698  92.562  1.00  0.00           H  
ATOM    524 1HZ  LYS A  35      33.292  30.886  94.299  1.00  0.00           H  
ATOM    525 2HZ  LYS A  35      33.198  31.831  92.950  1.00  0.00           H  
ATOM    526 3HZ  LYS A  35      32.203  32.122  94.232  1.00  0.00           H  
ATOM    527  N   LEU A  36      33.629  32.852  88.521  1.00  0.00           N  
ATOM    528  CA  LEU A  36      34.890  33.600  88.493  1.00  0.00           C  
ATOM    529  C   LEU A  36      34.791  34.777  89.460  1.00  0.00           C  
ATOM    530  O   LEU A  36      33.833  35.531  89.410  1.00  0.00           O  
ATOM    531  CB  LEU A  36      35.197  34.103  87.077  1.00  0.00           C  
ATOM    532  CG  LEU A  36      36.462  34.959  86.934  1.00  0.00           C  
ATOM    533  CD1 LEU A  36      37.688  34.110  87.241  1.00  0.00           C  
ATOM    534  CD2 LEU A  36      36.531  35.532  85.527  1.00  0.00           C  
ATOM    535  H   LEU A  36      32.764  33.338  88.330  1.00  0.00           H  
ATOM    536  HA  LEU A  36      35.694  32.934  88.804  1.00  0.00           H  
ATOM    537 1HB  LEU A  36      35.304  33.242  86.418  1.00  0.00           H  
ATOM    538 2HB  LEU A  36      34.353  34.698  86.729  1.00  0.00           H  
ATOM    539  HG  LEU A  36      36.432  35.775  87.657  1.00  0.00           H  
ATOM    540 1HD1 LEU A  36      38.587  34.718  87.140  1.00  0.00           H  
ATOM    541 2HD1 LEU A  36      37.621  33.729  88.260  1.00  0.00           H  
ATOM    542 3HD1 LEU A  36      37.735  33.274  86.543  1.00  0.00           H  
ATOM    543 1HD2 LEU A  36      37.430  36.141  85.426  1.00  0.00           H  
ATOM    544 2HD2 LEU A  36      36.562  34.717  84.803  1.00  0.00           H  
ATOM    545 3HD2 LEU A  36      35.652  36.149  85.341  1.00  0.00           H  
ATOM    546  N   GLN A  37      35.798  34.938  90.327  1.00  0.00           N  
ATOM    547  CA  GLN A  37      35.853  36.080  91.248  1.00  0.00           C  
ATOM    548  C   GLN A  37      36.446  37.262  90.483  1.00  0.00           C  
ATOM    549  O   GLN A  37      37.560  37.145  89.930  1.00  0.00           O  
ATOM    550  CB  GLN A  37      36.690  35.762  92.490  1.00  0.00           C  
ATOM    551  CG  GLN A  37      36.724  36.879  93.520  1.00  0.00           C  
ATOM    552  CD  GLN A  37      37.505  36.496  94.763  1.00  0.00           C  
ATOM    553  OE1 GLN A  37      37.702  35.312  95.049  1.00  0.00           O  
ATOM    554  NE2 GLN A  37      37.955  37.498  95.509  1.00  0.00           N  
ATOM    555  H   GLN A  37      36.540  34.254  90.347  1.00  0.00           H  
ATOM    556  HA  GLN A  37      34.839  36.311  91.573  1.00  0.00           H  
ATOM    557 1HB  GLN A  37      36.296  34.869  92.975  1.00  0.00           H  
ATOM    558 2HB  GLN A  37      37.716  35.548  92.193  1.00  0.00           H  
ATOM    559 1HG  GLN A  37      37.196  37.755  93.075  1.00  0.00           H  
ATOM    560 2HG  GLN A  37      35.702  37.115  93.818  1.00  0.00           H  
ATOM    561 1HE2 GLN A  37      38.478  37.307  96.341  1.00  0.00           H  
ATOM    562 2HE2 GLN A  37      37.772  38.444  95.240  1.00  0.00           H  
ATOM    563  N   ILE A  38      35.727  38.387  90.447  1.00  0.00           N  
ATOM    564  CA  ILE A  38      36.203  39.546  89.675  1.00  0.00           C  
ATOM    565  C   ILE A  38      36.661  40.713  90.543  1.00  0.00           C  
ATOM    566  O   ILE A  38      37.146  41.721  90.016  1.00  0.00           O  
ATOM    567  CB  ILE A  38      35.102  40.044  88.721  1.00  0.00           C  
ATOM    568  CG1 ILE A  38      33.888  40.533  89.515  1.00  0.00           C  
ATOM    569  CG2 ILE A  38      34.700  38.942  87.752  1.00  0.00           C  
ATOM    570  CD1 ILE A  38      32.861  41.259  88.675  1.00  0.00           C  
ATOM    571  H   ILE A  38      34.852  38.455  90.947  1.00  0.00           H  
ATOM    572  HA  ILE A  38      37.064  39.237  89.084  1.00  0.00           H  
ATOM    573  HB  ILE A  38      35.472  40.897  88.152  1.00  0.00           H  
ATOM    574 1HG1 ILE A  38      33.400  39.684  89.993  1.00  0.00           H  
ATOM    575 2HG1 ILE A  38      34.218  41.207  90.306  1.00  0.00           H  
ATOM    576 1HG2 ILE A  38      33.921  39.310  87.086  1.00  0.00           H  
ATOM    577 2HG2 ILE A  38      35.566  38.640  87.165  1.00  0.00           H  
ATOM    578 3HG2 ILE A  38      34.323  38.085  88.312  1.00  0.00           H  
ATOM    579 1HD1 ILE A  38      32.032  41.575  89.308  1.00  0.00           H  
ATOM    580 2HD1 ILE A  38      33.321  42.134  88.215  1.00  0.00           H  
ATOM    581 3HD1 ILE A  38      32.490  40.592  87.898  1.00  0.00           H  
ATOM    582  N   GLY A  39      36.458  40.602  91.846  1.00  0.00           N  
ATOM    583  CA  GLY A  39      36.867  41.680  92.755  1.00  0.00           C  
ATOM    584  C   GLY A  39      36.205  41.521  94.097  1.00  0.00           C  
ATOM    585  O   GLY A  39      35.679  40.467  94.415  1.00  0.00           O  
ATOM    586  H   GLY A  39      36.020  39.776  92.228  1.00  0.00           H  
ATOM    587 1HA  GLY A  39      37.951  41.667  92.870  1.00  0.00           H  
ATOM    588 2HA  GLY A  39      36.601  42.643  92.320  1.00  0.00           H  
ATOM    589  N   ARG A  40      36.241  42.592  94.887  1.00  0.00           N  
ATOM    590  CA  ARG A  40      35.687  42.594  96.240  1.00  0.00           C  
ATOM    591  C   ARG A  40      34.923  43.895  96.398  1.00  0.00           C  
ATOM    592  O   ARG A  40      35.278  44.910  95.795  1.00  0.00           O  
ATOM    593  CB  ARG A  40      36.773  42.487  97.300  1.00  0.00           C  
ATOM    594  CG  ARG A  40      37.563  41.188  97.278  1.00  0.00           C  
ATOM    595  CD  ARG A  40      38.627  41.175  98.314  1.00  0.00           C  
ATOM    596  NE  ARG A  40      38.074  41.159  99.659  1.00  0.00           N  
ATOM    597  CZ  ARG A  40      38.798  41.305 100.786  1.00  0.00           C  
ATOM    598  NH1 ARG A  40      40.100  41.476 100.713  1.00  0.00           N  
ATOM    599  NH2 ARG A  40      38.200  41.276 101.964  1.00  0.00           N  
ATOM    600  H   ARG A  40      36.670  43.434  94.530  1.00  0.00           H  
ATOM    601  HA  ARG A  40      35.029  41.731  96.346  1.00  0.00           H  
ATOM    602 1HB  ARG A  40      37.482  43.306  97.178  1.00  0.00           H  
ATOM    603 2HB  ARG A  40      36.327  42.585  98.290  1.00  0.00           H  
ATOM    604 1HG  ARG A  40      36.891  40.351  97.465  1.00  0.00           H  
ATOM    605 2HG  ARG A  40      38.034  41.065  96.302  1.00  0.00           H  
ATOM    606 1HD  ARG A  40      39.245  40.286  98.189  1.00  0.00           H  
ATOM    607 2HD  ARG A  40      39.247  42.065  98.211  1.00  0.00           H  
ATOM    608  HE  ARG A  40      37.076  41.029  99.755  1.00  0.00           H  
ATOM    609 1HH1 ARG A  40      40.557  41.499  99.812  1.00  0.00           H  
ATOM    610 2HH1 ARG A  40      40.642  41.586 101.557  1.00  0.00           H  
ATOM    611 1HH2 ARG A  40      37.200  41.144 102.020  1.00  0.00           H  
ATOM    612 2HH2 ARG A  40      38.743  41.385 102.808  1.00  0.00           H  
ATOM    613  N   SER A  41      33.874  43.868  97.206  1.00  0.00           N  
ATOM    614  CA  SER A  41      33.093  45.061  97.479  1.00  0.00           C  
ATOM    615  C   SER A  41      33.789  45.953  98.508  1.00  0.00           C  
ATOM    616  O   SER A  41      34.870  45.633  99.042  1.00  0.00           O  
ATOM    617  CB  SER A  41      31.713  44.674  97.975  1.00  0.00           C  
ATOM    618  OG  SER A  41      31.782  44.095  99.249  1.00  0.00           O  
ATOM    619  H   SER A  41      33.610  42.997  97.643  1.00  0.00           H  
ATOM    620  HA  SER A  41      32.989  45.626  96.552  1.00  0.00           H  
ATOM    621 1HB  SER A  41      31.078  45.559  98.009  1.00  0.00           H  
ATOM    622 2HB  SER A  41      31.260  43.972  97.278  1.00  0.00           H  
ATOM    623  HG  SER A  41      31.542  44.789  99.869  1.00  0.00           H  
ATOM    624  N   TYR A  42      33.153  47.083  98.803  1.00  0.00           N  
ATOM    625  CA  TYR A  42      33.699  47.981  99.835  1.00  0.00           C  
ATOM    626  C   TYR A  42      33.928  47.283 101.170  1.00  0.00           C  
ATOM    627  O   TYR A  42      34.946  47.535 101.831  1.00  0.00           O  
ATOM    628  CB  TYR A  42      32.771  49.181 100.036  1.00  0.00           C  
ATOM    629  CG  TYR A  42      33.261  50.165 101.075  1.00  0.00           C  
ATOM    630  CD1 TYR A  42      34.267  51.065 100.758  1.00  0.00           C  
ATOM    631  CD2 TYR A  42      32.704  50.166 102.345  1.00  0.00           C  
ATOM    632  CE1 TYR A  42      34.715  51.964 101.707  1.00  0.00           C  
ATOM    633  CE2 TYR A  42      33.152  51.064 103.295  1.00  0.00           C  
ATOM    634  CZ  TYR A  42      34.153  51.960 102.979  1.00  0.00           C  
ATOM    635  OH  TYR A  42      34.598  52.855 103.925  1.00  0.00           O  
ATOM    636  H   TYR A  42      32.298  47.339  98.330  1.00  0.00           H  
ATOM    637  HA  TYR A  42      34.672  48.342  99.500  1.00  0.00           H  
ATOM    638 1HB  TYR A  42      32.655  49.714  99.091  1.00  0.00           H  
ATOM    639 2HB  TYR A  42      31.784  48.831 100.337  1.00  0.00           H  
ATOM    640  HD1 TYR A  42      34.705  51.064  99.759  1.00  0.00           H  
ATOM    641  HD2 TYR A  42      31.914  49.457 102.595  1.00  0.00           H  
ATOM    642  HE1 TYR A  42      35.505  52.671 101.458  1.00  0.00           H  
ATOM    643  HE2 TYR A  42      32.715  51.065 104.294  1.00  0.00           H  
ATOM    644  HH  TYR A  42      35.291  53.401 103.545  1.00  0.00           H  
ATOM    645  N   GLU A  43      32.991  46.419 101.547  1.00  0.00           N  
ATOM    646  CA  GLU A  43      33.070  45.650 102.783  1.00  0.00           C  
ATOM    647  C   GLU A  43      33.803  44.316 102.631  1.00  0.00           C  
ATOM    648  O   GLU A  43      33.711  43.447 103.515  1.00  0.00           O  
ATOM    649  CB  GLU A  43      31.660  45.395 103.319  1.00  0.00           C  
ATOM    650  CG  GLU A  43      30.909  46.651 103.737  1.00  0.00           C  
ATOM    651  CD  GLU A  43      29.528  46.362 104.257  1.00  0.00           C  
ATOM    652  OE1 GLU A  43      29.115  45.229 104.193  1.00  0.00           O  
ATOM    653  OE2 GLU A  43      28.886  47.276 104.719  1.00  0.00           O  
ATOM    654  H   GLU A  43      32.191  46.297 100.942  1.00  0.00           H  
ATOM    655  HA  GLU A  43      33.631  46.230 103.516  1.00  0.00           H  
ATOM    656 1HB  GLU A  43      31.067  44.888 102.558  1.00  0.00           H  
ATOM    657 2HB  GLU A  43      31.714  44.734 104.185  1.00  0.00           H  
ATOM    658 1HG  GLU A  43      31.478  47.161 104.514  1.00  0.00           H  
ATOM    659 2HG  GLU A  43      30.837  47.320 102.880  1.00  0.00           H  
ATOM    660  N   GLY A  44      34.566  44.191 101.548  1.00  0.00           N  
ATOM    661  CA  GLY A  44      35.430  43.042 101.262  1.00  0.00           C  
ATOM    662  C   GLY A  44      34.696  41.711 101.009  1.00  0.00           C  
ATOM    663  O   GLY A  44      35.261  40.620 101.207  1.00  0.00           O  
ATOM    664  H   GLY A  44      34.531  44.956 100.889  1.00  0.00           H  
ATOM    665 1HA  GLY A  44      36.038  43.254 100.382  1.00  0.00           H  
ATOM    666 2HA  GLY A  44      36.115  42.886 102.095  1.00  0.00           H  
ATOM    667  N   ARG A  45      33.452  41.788 100.550  1.00  0.00           N  
ATOM    668  CA  ARG A  45      32.777  40.583 100.076  1.00  0.00           C  
ATOM    669  C   ARG A  45      33.229  40.294  98.640  1.00  0.00           C  
ATOM    670  O   ARG A  45      33.360  41.220  97.829  1.00  0.00           O  
ATOM    671  CB  ARG A  45      31.265  40.746 100.124  1.00  0.00           C  
ATOM    672  CG  ARG A  45      30.681  40.888 101.520  1.00  0.00           C  
ATOM    673  CD  ARG A  45      29.199  40.988 101.488  1.00  0.00           C  
ATOM    674  NE  ARG A  45      28.639  41.175 102.817  1.00  0.00           N  
ATOM    675  CZ  ARG A  45      28.321  40.173 103.660  1.00  0.00           C  
ATOM    676  NH1 ARG A  45      28.512  38.924 103.299  1.00  0.00           N  
ATOM    677  NH2 ARG A  45      27.816  40.447 104.851  1.00  0.00           N  
ATOM    678  H   ARG A  45      32.961  42.670 100.522  1.00  0.00           H  
ATOM    679  HA  ARG A  45      33.053  39.753 100.727  1.00  0.00           H  
ATOM    680 1HB  ARG A  45      30.976  41.628  99.555  1.00  0.00           H  
ATOM    681 2HB  ARG A  45      30.791  39.884  99.654  1.00  0.00           H  
ATOM    682 1HG  ARG A  45      30.952  40.017 102.118  1.00  0.00           H  
ATOM    683 2HG  ARG A  45      31.076  41.789 101.990  1.00  0.00           H  
ATOM    684 1HD  ARG A  45      28.905  41.838 100.872  1.00  0.00           H  
ATOM    685 2HD  ARG A  45      28.782  40.074 101.068  1.00  0.00           H  
ATOM    686  HE  ARG A  45      28.478  42.123 103.130  1.00  0.00           H  
ATOM    687 1HH1 ARG A  45      28.898  38.714 102.390  1.00  0.00           H  
ATOM    688 2HH1 ARG A  45      28.273  38.174 103.931  1.00  0.00           H  
ATOM    689 1HH2 ARG A  45      27.669  41.408 105.128  1.00  0.00           H  
ATOM    690 2HH2 ARG A  45      27.577  39.697 105.482  1.00  0.00           H  
ATOM    691  N   PRO A  46      33.436  39.031  98.289  1.00  0.00           N  
ATOM    692  CA  PRO A  46      33.848  38.722  96.929  1.00  0.00           C  
ATOM    693  C   PRO A  46      32.716  39.015  95.968  1.00  0.00           C  
ATOM    694  O   PRO A  46      31.558  38.907  96.338  1.00  0.00           O  
ATOM    695  CB  PRO A  46      34.173  37.226  96.987  1.00  0.00           C  
ATOM    696  CG  PRO A  46      33.346  36.716  98.118  1.00  0.00           C  
ATOM    697  CD  PRO A  46      33.312  37.856  99.101  1.00  0.00           C  
ATOM    698  HA  PRO A  46      34.746  39.307  96.681  1.00  0.00           H  
ATOM    699 1HB  PRO A  46      33.924  36.749  96.028  1.00  0.00           H  
ATOM    700 2HB  PRO A  46      35.251  37.081  97.148  1.00  0.00           H  
ATOM    701 1HG  PRO A  46      32.344  36.436  97.759  1.00  0.00           H  
ATOM    702 2HG  PRO A  46      33.798  35.806  98.539  1.00  0.00           H  
ATOM    703 1HD  PRO A  46      32.347  37.856  99.630  1.00  0.00           H  
ATOM    704 2HD  PRO A  46      34.145  37.752  99.812  1.00  0.00           H  
ATOM    705  N   ILE A  47      33.081  39.388  94.754  1.00  0.00           N  
ATOM    706  CA  ILE A  47      32.124  39.586  93.659  1.00  0.00           C  
ATOM    707  C   ILE A  47      32.327  38.463  92.654  1.00  0.00           C  
ATOM    708  O   ILE A  47      33.469  38.233  92.227  1.00  0.00           O  
ATOM    709  CB  ILE A  47      32.307  40.952  92.973  1.00  0.00           C  
ATOM    710  CG1 ILE A  47      32.079  42.087  93.974  1.00  0.00           C  
ATOM    711  CG2 ILE A  47      31.360  41.084  91.789  1.00  0.00           C  
ATOM    712  CD1 ILE A  47      32.463  43.452  93.449  1.00  0.00           C  
ATOM    713  H   ILE A  47      34.064  39.541  94.582  1.00  0.00           H  
ATOM    714  HA  ILE A  47      31.116  39.550  94.070  1.00  0.00           H  
ATOM    715  HB  ILE A  47      33.333  41.046  92.618  1.00  0.00           H  
ATOM    716 1HG1 ILE A  47      31.028  42.115  94.259  1.00  0.00           H  
ATOM    717 2HG1 ILE A  47      32.657  41.896  94.879  1.00  0.00           H  
ATOM    718 1HG2 ILE A  47      31.502  42.055  91.316  1.00  0.00           H  
ATOM    719 2HG2 ILE A  47      31.569  40.295  91.068  1.00  0.00           H  
ATOM    720 3HG2 ILE A  47      30.330  40.996  92.136  1.00  0.00           H  
ATOM    721 1HD1 ILE A  47      32.274  44.204  94.215  1.00  0.00           H  
ATOM    722 2HD1 ILE A  47      33.523  43.457  93.190  1.00  0.00           H  
ATOM    723 3HD1 ILE A  47      31.872  43.680  92.563  1.00  0.00           H  
ATOM    724  N   TYR A  48      31.238  37.764  92.316  1.00  0.00           N  
ATOM    725  CA  TYR A  48      31.326  36.604  91.444  1.00  0.00           C  
ATOM    726  C   TYR A  48      30.499  36.770  90.193  1.00  0.00           C  
ATOM    727  O   TYR A  48      29.331  37.239  90.234  1.00  0.00           O  
ATOM    728  CB  TYR A  48      30.892  35.341  92.192  1.00  0.00           C  
ATOM    729  CG  TYR A  48      31.792  34.979  93.352  1.00  0.00           C  
ATOM    730  CD1 TYR A  48      31.274  34.914  94.637  1.00  0.00           C  
ATOM    731  CD2 TYR A  48      33.135  34.712  93.131  1.00  0.00           C  
ATOM    732  CE1 TYR A  48      32.097  34.583  95.697  1.00  0.00           C  
ATOM    733  CE2 TYR A  48      33.957  34.381  94.190  1.00  0.00           C  
ATOM    734  CZ  TYR A  48      33.442  34.316  95.469  1.00  0.00           C  
ATOM    735  OH  TYR A  48      34.261  33.986  96.525  1.00  0.00           O  
ATOM    736  H   TYR A  48      30.335  38.045  92.672  1.00  0.00           H  
ATOM    737  HA  TYR A  48      32.363  36.485  91.130  1.00  0.00           H  
ATOM    738 1HB  TYR A  48      29.879  35.476  92.575  1.00  0.00           H  
ATOM    739 2HB  TYR A  48      30.871  34.499  91.501  1.00  0.00           H  
ATOM    740  HD1 TYR A  48      30.219  35.124  94.811  1.00  0.00           H  
ATOM    741  HD2 TYR A  48      33.542  34.764  92.121  1.00  0.00           H  
ATOM    742  HE1 TYR A  48      31.690  34.531  96.707  1.00  0.00           H  
ATOM    743  HE2 TYR A  48      35.013  34.172  94.017  1.00  0.00           H  
ATOM    744  HH  TYR A  48      35.152  33.834  96.201  1.00  0.00           H  
ATOM    745  N   VAL A  49      31.068  36.318  89.079  1.00  0.00           N  
ATOM    746  CA  VAL A  49      30.311  36.172  87.843  1.00  0.00           C  
ATOM    747  C   VAL A  49      30.234  34.707  87.479  1.00  0.00           C  
ATOM    748  O   VAL A  49      31.056  33.903  87.944  1.00  0.00           O  
ATOM    749  CB  VAL A  49      30.971  36.959  86.695  1.00  0.00           C  
ATOM    750  CG1 VAL A  49      31.017  38.443  87.024  1.00  0.00           C  
ATOM    751  CG2 VAL A  49      32.369  36.420  86.435  1.00  0.00           C  
ATOM    752  H   VAL A  49      32.047  36.070  89.089  1.00  0.00           H  
ATOM    753  HA  VAL A  49      29.309  36.571  88.002  1.00  0.00           H  
ATOM    754  HB  VAL A  49      30.365  36.848  85.796  1.00  0.00           H  
ATOM    755 1HG1 VAL A  49      31.487  38.984  86.202  1.00  0.00           H  
ATOM    756 2HG1 VAL A  49      30.003  38.815  87.171  1.00  0.00           H  
ATOM    757 3HG1 VAL A  49      31.596  38.596  87.935  1.00  0.00           H  
ATOM    758 1HG2 VAL A  49      32.830  36.980  85.622  1.00  0.00           H  
ATOM    759 2HG2 VAL A  49      32.973  36.526  87.336  1.00  0.00           H  
ATOM    760 3HG2 VAL A  49      32.308  35.367  86.161  1.00  0.00           H  
ATOM    761  N   LEU A  50      29.254  34.352  86.660  1.00  0.00           N  
ATOM    762  CA  LEU A  50      29.339  33.076  85.921  1.00  0.00           C  
ATOM    763  C   LEU A  50      29.757  33.372  84.484  1.00  0.00           C  
ATOM    764  O   LEU A  50      29.149  34.227  83.823  1.00  0.00           O  
ATOM    765  CB  LEU A  50      27.996  32.336  85.938  1.00  0.00           C  
ATOM    766  CG  LEU A  50      27.458  31.964  87.326  1.00  0.00           C  
ATOM    767  CD1 LEU A  50      26.094  31.303  87.182  1.00  0.00           C  
ATOM    768  CD2 LEU A  50      28.445  31.038  88.021  1.00  0.00           C  
ATOM    769  H   LEU A  50      28.445  34.942  86.531  1.00  0.00           H  
ATOM    770  HA  LEU A  50      30.084  32.445  86.405  1.00  0.00           H  
ATOM    771 1HB  LEU A  50      27.249  32.960  85.450  1.00  0.00           H  
ATOM    772 2HB  LEU A  50      28.100  31.414  85.365  1.00  0.00           H  
ATOM    773  HG  LEU A  50      27.329  32.869  87.920  1.00  0.00           H  
ATOM    774 1HD1 LEU A  50      25.712  31.039  88.168  1.00  0.00           H  
ATOM    775 2HD1 LEU A  50      25.403  31.994  86.699  1.00  0.00           H  
ATOM    776 3HD1 LEU A  50      26.189  30.402  86.577  1.00  0.00           H  
ATOM    777 1HD2 LEU A  50      28.063  30.774  89.008  1.00  0.00           H  
ATOM    778 2HD2 LEU A  50      28.573  30.132  87.428  1.00  0.00           H  
ATOM    779 3HD2 LEU A  50      29.405  31.542  88.126  1.00  0.00           H  
ATOM    780  N   LYS A  51      30.793  32.674  84.021  1.00  0.00           N  
ATOM    781  CA  LYS A  51      31.203  32.725  82.634  1.00  0.00           C  
ATOM    782  C   LYS A  51      30.640  31.497  81.926  1.00  0.00           C  
ATOM    783  O   LYS A  51      30.899  30.376  82.375  1.00  0.00           O  
ATOM    784  CB  LYS A  51      32.726  32.781  82.510  1.00  0.00           C  
ATOM    785  CG  LYS A  51      33.237  32.901  81.080  1.00  0.00           C  
ATOM    786  CD  LYS A  51      34.734  33.168  81.049  1.00  0.00           C  
ATOM    787  CE  LYS A  51      35.526  31.940  81.473  1.00  0.00           C  
ATOM    788  NZ  LYS A  51      36.993  32.146  81.329  1.00  0.00           N  
ATOM    789  H   LYS A  51      31.307  32.090  84.665  1.00  0.00           H  
ATOM    790  HA  LYS A  51      30.789  33.628  82.184  1.00  0.00           H  
ATOM    791 1HB  LYS A  51      33.107  33.633  83.074  1.00  0.00           H  
ATOM    792 2HB  LYS A  51      33.160  31.880  82.945  1.00  0.00           H  
ATOM    793 1HG  LYS A  51      33.030  31.976  80.540  1.00  0.00           H  
ATOM    794 2HG  LYS A  51      32.720  33.718  80.577  1.00  0.00           H  
ATOM    795 1HD  LYS A  51      35.033  33.451  80.038  1.00  0.00           H  
ATOM    796 2HD  LYS A  51      34.971  33.992  81.722  1.00  0.00           H  
ATOM    797 1HE  LYS A  51      35.305  31.708  82.514  1.00  0.00           H  
ATOM    798 2HE  LYS A  51      35.230  31.087  80.863  1.00  0.00           H  
ATOM    799 1HZ  LYS A  51      37.480  31.310  81.619  1.00  0.00           H  
ATOM    800 2HZ  LYS A  51      37.211  32.344  80.362  1.00  0.00           H  
ATOM    801 3HZ  LYS A  51      37.283  32.923  81.905  1.00  0.00           H  
ATOM    802  N   PHE A  52      29.889  31.716  80.841  1.00  0.00           N  
ATOM    803  CA  PHE A  52      29.370  30.606  80.014  1.00  0.00           C  
ATOM    804  C   PHE A  52      30.112  30.641  78.703  1.00  0.00           C  
ATOM    805  O   PHE A  52      30.143  31.685  78.038  1.00  0.00           O  
ATOM    806  CB  PHE A  52      27.864  30.726  79.771  1.00  0.00           C  
ATOM    807  CG  PHE A  52      27.035  30.568  81.013  1.00  0.00           C  
ATOM    808  CD1 PHE A  52      27.031  31.552  81.991  1.00  0.00           C  
ATOM    809  CD2 PHE A  52      26.259  29.436  81.207  1.00  0.00           C  
ATOM    810  CE1 PHE A  52      26.269  31.407  83.135  1.00  0.00           C  
ATOM    811  CE2 PHE A  52      25.495  29.289  82.349  1.00  0.00           C  
ATOM    812  CZ  PHE A  52      25.500  30.276  83.314  1.00  0.00           C  
ATOM    813  H   PHE A  52      29.671  32.667  80.580  1.00  0.00           H  
ATOM    814  HA  PHE A  52      29.550  29.668  80.541  1.00  0.00           H  
ATOM    815 1HB  PHE A  52      27.643  31.700  79.336  1.00  0.00           H  
ATOM    816 2HB  PHE A  52      27.550  29.969  79.054  1.00  0.00           H  
ATOM    817  HD1 PHE A  52      27.638  32.446  81.850  1.00  0.00           H  
ATOM    818  HD2 PHE A  52      26.254  28.656  80.445  1.00  0.00           H  
ATOM    819  HE1 PHE A  52      26.275  32.187  83.896  1.00  0.00           H  
ATOM    820  HE2 PHE A  52      24.888  28.395  82.489  1.00  0.00           H  
ATOM    821  HZ  PHE A  52      24.900  30.161  84.215  1.00  0.00           H  
ATOM    822  N   SER A  53      30.704  29.509  78.324  1.00  0.00           N  
ATOM    823  CA  SER A  53      31.577  29.515  77.148  1.00  0.00           C  
ATOM    824  C   SER A  53      31.689  28.130  76.545  1.00  0.00           C  
ATOM    825  O   SER A  53      31.729  27.138  77.274  1.00  0.00           O  
ATOM    826  CB  SER A  53      32.957  30.023  77.517  1.00  0.00           C  
ATOM    827  OG  SER A  53      33.807  30.023  76.403  1.00  0.00           O  
ATOM    828  H   SER A  53      30.565  28.645  78.829  1.00  0.00           H  
ATOM    829  HA  SER A  53      31.147  30.183  76.401  1.00  0.00           H  
ATOM    830 1HB  SER A  53      32.878  31.034  77.917  1.00  0.00           H  
ATOM    831 2HB  SER A  53      33.379  29.394  78.300  1.00  0.00           H  
ATOM    832  HG  SER A  53      33.589  30.814  75.904  1.00  0.00           H  
ATOM    833  N   THR A  54      31.798  28.085  75.222  1.00  0.00           N  
ATOM    834  CA  THR A  54      32.177  26.838  74.519  1.00  0.00           C  
ATOM    835  C   THR A  54      33.588  26.990  73.927  1.00  0.00           C  
ATOM    836  O   THR A  54      33.993  26.190  73.081  1.00  0.00           O  
ATOM    837  CB  THR A  54      31.175  26.486  73.404  1.00  0.00           C  
ATOM    838  OG1 THR A  54      31.113  27.561  72.457  1.00  0.00           O  
ATOM    839  CG2 THR A  54      29.791  26.247  73.986  1.00  0.00           C  
ATOM    840  H   THR A  54      31.619  28.919  74.682  1.00  0.00           H  
ATOM    841  HA  THR A  54      32.180  26.021  75.241  1.00  0.00           H  
ATOM    842  HB  THR A  54      31.507  25.585  72.888  1.00  0.00           H  
ATOM    843  HG1 THR A  54      30.336  28.097  72.634  1.00  0.00           H  
ATOM    844 1HG2 THR A  54      29.096  25.999  73.184  1.00  0.00           H  
ATOM    845 2HG2 THR A  54      29.833  25.423  74.698  1.00  0.00           H  
ATOM    846 3HG2 THR A  54      29.450  27.148  74.495  1.00  0.00           H  
ATOM    847  N   GLY A  55      34.326  27.995  74.385  1.00  0.00           N  
ATOM    848  CA  GLY A  55      35.586  28.409  73.754  1.00  0.00           C  
ATOM    849  C   GLY A  55      36.824  27.688  74.253  1.00  0.00           C  
ATOM    850  O   GLY A  55      37.932  27.936  73.753  1.00  0.00           O  
ATOM    851  H   GLY A  55      33.999  28.490  75.202  1.00  0.00           H  
ATOM    852 1HA  GLY A  55      35.523  28.250  72.677  1.00  0.00           H  
ATOM    853 2HA  GLY A  55      35.739  29.476  73.913  1.00  0.00           H  
ATOM    854  N   GLY A  56      38.690  28.093  76.687  1.00  0.00           N  
ATOM    855  CA  GLY A  56      39.710  28.991  77.239  1.00  0.00           C  
ATOM    856  C   GLY A  56      40.186  30.136  76.354  1.00  0.00           C  
ATOM    857  O   GLY A  56      40.788  31.085  76.840  1.00  0.00           O  
ATOM    858  H   GLY A  56      38.421  27.273  77.212  1.00  0.00           H  
ATOM    859 1HA  GLY A  56      39.337  29.445  78.157  1.00  0.00           H  
ATOM    860 2HA  GLY A  56      40.597  28.416  77.503  1.00  0.00           H  
ATOM    861  N   SER A  57      39.907  30.041  75.059  1.00  0.00           N  
ATOM    862  CA  SER A  57      40.269  31.052  74.076  1.00  0.00           C  
ATOM    863  C   SER A  57      39.368  32.295  74.282  1.00  0.00           C  
ATOM    864  O   SER A  57      38.181  32.146  74.558  1.00  0.00           O  
ATOM    865  CB  SER A  57      40.116  30.503  72.671  1.00  0.00           C  
ATOM    866  OG  SER A  57      40.381  31.491  71.714  1.00  0.00           O  
ATOM    867  H   SER A  57      39.415  29.213  74.755  1.00  0.00           H  
ATOM    868  HA  SER A  57      41.313  31.328  74.231  1.00  0.00           H  
ATOM    869 1HB  SER A  57      40.799  29.665  72.532  1.00  0.00           H  
ATOM    870 2HB  SER A  57      39.103  30.125  72.537  1.00  0.00           H  
ATOM    871  HG  SER A  57      39.743  32.191  71.872  1.00  0.00           H  
ATOM    872  N   ASN A  58      39.928  33.507  74.177  1.00  0.00           N  
ATOM    873  CA  ASN A  58      39.086  34.717  74.253  1.00  0.00           C  
ATOM    874  C   ASN A  58      38.067  34.739  73.116  1.00  0.00           C  
ATOM    875  O   ASN A  58      38.419  34.516  71.948  1.00  0.00           O  
ATOM    876  CB  ASN A  58      39.937  35.973  74.228  1.00  0.00           C  
ATOM    877  CG  ASN A  58      40.755  36.142  75.479  1.00  0.00           C  
ATOM    878  OD1 ASN A  58      40.363  35.683  76.558  1.00  0.00           O  
ATOM    879  ND2 ASN A  58      41.883  36.793  75.355  1.00  0.00           N  
ATOM    880  H   ASN A  58      40.924  33.608  74.046  1.00  0.00           H  
ATOM    881  HA  ASN A  58      38.532  34.695  75.193  1.00  0.00           H  
ATOM    882 1HB  ASN A  58      40.610  35.940  73.370  1.00  0.00           H  
ATOM    883 2HB  ASN A  58      39.295  36.846  74.107  1.00  0.00           H  
ATOM    884 1HD2 ASN A  58      42.468  36.936  76.154  1.00  0.00           H  
ATOM    885 2HD2 ASN A  58      42.160  37.148  74.463  1.00  0.00           H  
ATOM    886  N   ARG A  59      36.812  35.017  73.480  1.00  0.00           N  
ATOM    887  CA  ARG A  59      35.726  35.085  72.519  1.00  0.00           C  
ATOM    888  C   ARG A  59      35.080  36.457  72.612  1.00  0.00           C  
ATOM    889  O   ARG A  59      35.137  37.083  73.670  1.00  0.00           O  
ATOM    890  CB  ARG A  59      34.689  34.002  72.780  1.00  0.00           C  
ATOM    891  CG  ARG A  59      35.221  32.579  72.719  1.00  0.00           C  
ATOM    892  CD  ARG A  59      35.554  32.176  71.329  1.00  0.00           C  
ATOM    893  NE  ARG A  59      35.999  30.794  71.257  1.00  0.00           N  
ATOM    894  CZ  ARG A  59      36.375  30.169  70.124  1.00  0.00           C  
ATOM    895  NH1 ARG A  59      36.354  30.815  68.979  1.00  0.00           N  
ATOM    896  NH2 ARG A  59      36.764  28.907  70.164  1.00  0.00           N  
ATOM    897  H   ARG A  59      36.616  35.185  74.457  1.00  0.00           H  
ATOM    898  HA  ARG A  59      36.137  34.931  71.521  1.00  0.00           H  
ATOM    899 1HB  ARG A  59      34.251  34.149  73.766  1.00  0.00           H  
ATOM    900 2HB  ARG A  59      33.885  34.085  72.049  1.00  0.00           H  
ATOM    901 1HG  ARG A  59      36.125  32.503  73.324  1.00  0.00           H  
ATOM    902 2HG  ARG A  59      34.467  31.892  73.105  1.00  0.00           H  
ATOM    903 1HD  ARG A  59      34.673  32.284  70.698  1.00  0.00           H  
ATOM    904 2HD  ARG A  59      36.353  32.811  70.948  1.00  0.00           H  
ATOM    905  HE  ARG A  59      36.029  30.264  72.118  1.00  0.00           H  
ATOM    906 1HH1 ARG A  59      36.056  31.780  68.949  1.00  0.00           H  
ATOM    907 2HH1 ARG A  59      36.636  30.347  68.130  1.00  0.00           H  
ATOM    908 1HH2 ARG A  59      36.781  28.410  71.044  1.00  0.00           H  
ATOM    909 2HH2 ARG A  59      37.046  28.439  69.315  1.00  0.00           H  
ATOM    910  N   PRO A  60      34.388  36.904  71.563  1.00  0.00           N  
ATOM    911  CA  PRO A  60      33.521  38.065  71.715  1.00  0.00           C  
ATOM    912  C   PRO A  60      32.531  37.753  72.831  1.00  0.00           C  
ATOM    913  O   PRO A  60      32.149  36.596  72.997  1.00  0.00           O  
ATOM    914  CB  PRO A  60      32.838  38.198  70.350  1.00  0.00           C  
ATOM    915  CG  PRO A  60      33.790  37.554  69.401  1.00  0.00           C  
ATOM    916  CD  PRO A  60      34.367  36.399  70.175  1.00  0.00           C  
ATOM    917  HA  PRO A  60      34.137  38.951  71.926  1.00  0.00           H  
ATOM    918 1HB  PRO A  60      31.856  37.703  70.371  1.00  0.00           H  
ATOM    919 2HB  PRO A  60      32.659  39.258  70.121  1.00  0.00           H  
ATOM    920 1HG  PRO A  60      33.261  37.232  68.492  1.00  0.00           H  
ATOM    921 2HG  PRO A  60      34.557  38.276  69.084  1.00  0.00           H  
ATOM    922 1HD  PRO A  60      33.713  35.521  70.067  1.00  0.00           H  
ATOM    923 2HD  PRO A  60      35.379  36.177  69.804  1.00  0.00           H  
ATOM    924  N   ALA A  61      32.153  38.758  73.600  1.00  0.00           N  
ATOM    925  CA  ALA A  61      31.385  38.469  74.832  1.00  0.00           C  
ATOM    926  C   ALA A  61      30.248  39.435  75.046  1.00  0.00           C  
ATOM    927  O   ALA A  61      30.280  40.593  74.593  1.00  0.00           O  
ATOM    928  CB  ALA A  61      32.299  38.488  76.048  1.00  0.00           C  
ATOM    929  H   ALA A  61      32.373  39.717  73.371  1.00  0.00           H  
ATOM    930  HA  ALA A  61      30.950  37.474  74.734  1.00  0.00           H  
ATOM    931 1HB  ALA A  61      31.717  38.273  76.945  1.00  0.00           H  
ATOM    932 2HB  ALA A  61      33.076  37.732  75.931  1.00  0.00           H  
ATOM    933 3HB  ALA A  61      32.760  39.470  76.142  1.00  0.00           H  
ATOM    934  N   ILE A  62      29.250  38.964  75.792  1.00  0.00           N  
ATOM    935  CA  ILE A  62      28.181  39.831  76.293  1.00  0.00           C  
ATOM    936  C   ILE A  62      28.209  39.828  77.812  1.00  0.00           C  
ATOM    937  O   ILE A  62      28.283  38.777  78.431  1.00  0.00           O  
ATOM    938  CB  ILE A  62      26.798  39.374  75.794  1.00  0.00           C  
ATOM    939  CG1 ILE A  62      26.753  39.383  74.264  1.00  0.00           C  
ATOM    940  CG2 ILE A  62      25.705  40.262  76.368  1.00  0.00           C  
ATOM    941  CD1 ILE A  62      27.156  38.070  73.633  1.00  0.00           C  
ATOM    942  H   ILE A  62      29.232  37.980  76.018  1.00  0.00           H  
ATOM    943  HA  ILE A  62      28.355  40.842  75.926  1.00  0.00           H  
ATOM    944  HB  ILE A  62      26.620  38.346  76.108  1.00  0.00           H  
ATOM    945 1HG1 ILE A  62      25.744  39.626  73.932  1.00  0.00           H  
ATOM    946 2HG1 ILE A  62      27.417  40.160  73.885  1.00  0.00           H  
ATOM    947 1HG2 ILE A  62      24.734  39.925  76.005  1.00  0.00           H  
ATOM    948 2HG2 ILE A  62      25.725  40.206  77.455  1.00  0.00           H  
ATOM    949 3HG2 ILE A  62      25.872  41.293  76.054  1.00  0.00           H  
ATOM    950 1HD1 ILE A  62      27.099  38.155  72.547  1.00  0.00           H  
ATOM    951 2HD1 ILE A  62      28.177  37.824  73.925  1.00  0.00           H  
ATOM    952 3HD1 ILE A  62      26.483  37.283  73.970  1.00  0.00           H  
ATOM    953  N   TRP A  63      28.094  41.011  78.397  1.00  0.00           N  
ATOM    954  CA  TRP A  63      28.006  41.162  79.838  1.00  0.00           C  
ATOM    955  C   TRP A  63      26.553  41.343  80.218  1.00  0.00           C  
ATOM    956  O   TRP A  63      25.898  42.207  79.675  1.00  0.00           O  
ATOM    957  CB  TRP A  63      28.831  42.357  80.319  1.00  0.00           C  
ATOM    958  CG  TRP A  63      28.779  42.561  81.803  1.00  0.00           C  
ATOM    959  CD1 TRP A  63      27.963  43.416  82.481  1.00  0.00           C  
ATOM    960  CD2 TRP A  63      29.582  41.893  82.807  1.00  0.00           C  
ATOM    961  NE1 TRP A  63      28.201  43.328  83.830  1.00  0.00           N  
ATOM    962  CE2 TRP A  63      29.188  42.400  84.048  1.00  0.00           C  
ATOM    963  CE3 TRP A  63      30.587  40.920  82.752  1.00  0.00           C  
ATOM    964  CZ2 TRP A  63      29.764  41.970  85.233  1.00  0.00           C  
ATOM    965  CZ3 TRP A  63      31.164  40.488  83.940  1.00  0.00           C  
ATOM    966  CH2 TRP A  63      30.762  40.999  85.148  1.00  0.00           C  
ATOM    967  H   TRP A  63      28.067  41.835  77.813  1.00  0.00           H  
ATOM    968  HA  TRP A  63      28.404  40.261  80.305  1.00  0.00           H  
ATOM    969 1HB  TRP A  63      29.872  42.222  80.028  1.00  0.00           H  
ATOM    970 2HB  TRP A  63      28.471  43.266  79.836  1.00  0.00           H  
ATOM    971  HD1 TRP A  63      27.228  44.073  82.019  1.00  0.00           H  
ATOM    972  HE1 TRP A  63      27.728  43.860  84.547  1.00  0.00           H  
ATOM    973  HE3 TRP A  63      30.908  40.508  81.796  1.00  0.00           H  
ATOM    974  HZ2 TRP A  63      29.459  42.365  86.202  1.00  0.00           H  
ATOM    975  HZ3 TRP A  63      31.947  39.730  83.889  1.00  0.00           H  
ATOM    976  HH2 TRP A  63      31.236  40.638  86.061  1.00  0.00           H  
ATOM    977  N   ILE A  64      26.086  40.538  81.173  1.00  0.00           N  
ATOM    978  CA  ILE A  64      24.735  40.676  81.743  1.00  0.00           C  
ATOM    979  C   ILE A  64      24.895  41.070  83.212  1.00  0.00           C  
ATOM    980  O   ILE A  64      25.406  40.287  84.023  1.00  0.00           O  
ATOM    981  CB  ILE A  64      23.921  39.374  81.624  1.00  0.00           C  
ATOM    982  CG1 ILE A  64      23.865  38.911  80.166  1.00  0.00           C  
ATOM    983  CG2 ILE A  64      22.518  39.572  82.177  1.00  0.00           C  
ATOM    984  CD1 ILE A  64      23.201  39.900  79.236  1.00  0.00           C  
ATOM    985  H   ILE A  64      26.691  39.805  81.514  1.00  0.00           H  
ATOM    986  HA  ILE A  64      24.205  41.453  81.193  1.00  0.00           H  
ATOM    987  HB  ILE A  64      24.415  38.584  82.188  1.00  0.00           H  
ATOM    988 1HG1 ILE A  64      24.877  38.728  79.804  1.00  0.00           H  
ATOM    989 2HG1 ILE A  64      23.322  37.968  80.105  1.00  0.00           H  
ATOM    990 1HG2 ILE A  64      21.956  38.643  82.085  1.00  0.00           H  
ATOM    991 2HG2 ILE A  64      22.578  39.857  83.227  1.00  0.00           H  
ATOM    992 3HG2 ILE A  64      22.013  40.359  81.616  1.00  0.00           H  
ATOM    993 1HD1 ILE A  64      23.199  39.500  78.221  1.00  0.00           H  
ATOM    994 2HD1 ILE A  64      22.174  40.071  79.560  1.00  0.00           H  
ATOM    995 3HD1 ILE A  64      23.749  40.841  79.254  1.00  0.00           H  
ATOM    996  N   ASP A  65      24.482  42.299  83.524  1.00  0.00           N  
ATOM    997  CA  ASP A  65      24.651  42.899  84.848  1.00  0.00           C  
ATOM    998  C   ASP A  65      23.316  42.865  85.566  1.00  0.00           C  
ATOM    999  O   ASP A  65      22.281  43.133  84.946  1.00  0.00           O  
ATOM   1000  CB  ASP A  65      25.162  44.339  84.749  1.00  0.00           C  
ATOM   1001  CG  ASP A  65      25.466  44.954  86.108  1.00  0.00           C  
ATOM   1002  OD1 ASP A  65      26.537  44.720  86.618  1.00  0.00           O  
ATOM   1003  OD2 ASP A  65      24.626  45.652  86.624  1.00  0.00           O  
ATOM   1004  H   ASP A  65      24.029  42.833  82.796  1.00  0.00           H  
ATOM   1005  HA  ASP A  65      25.387  42.315  85.401  1.00  0.00           H  
ATOM   1006 1HB  ASP A  65      26.068  44.362  84.144  1.00  0.00           H  
ATOM   1007 2HB  ASP A  65      24.416  44.955  84.246  1.00  0.00           H  
ATOM   1008  N   LEU A  66      23.316  42.533  86.857  1.00  0.00           N  
ATOM   1009  CA  LEU A  66      22.108  42.632  87.642  1.00  0.00           C  
ATOM   1010  C   LEU A  66      22.404  43.076  89.058  1.00  0.00           C  
ATOM   1011  O   LEU A  66      23.515  42.933  89.527  1.00  0.00           O  
ATOM   1012  CB  LEU A  66      21.382  41.281  87.664  1.00  0.00           C  
ATOM   1013  CG  LEU A  66      20.887  40.770  86.305  1.00  0.00           C  
ATOM   1014  CD1 LEU A  66      20.416  39.329  86.445  1.00  0.00           C  
ATOM   1015  CD2 LEU A  66      19.764  41.666  85.804  1.00  0.00           C  
ATOM   1016  H   LEU A  66      24.164  42.208  87.298  1.00  0.00           H  
ATOM   1017  HA  LEU A  66      21.456  43.374  87.182  1.00  0.00           H  
ATOM   1018 1HB  LEU A  66      22.056  40.531  88.074  1.00  0.00           H  
ATOM   1019 2HB  LEU A  66      20.517  41.362  88.323  1.00  0.00           H  
ATOM   1020  HG  LEU A  66      21.709  40.784  85.589  1.00  0.00           H  
ATOM   1021 1HD1 LEU A  66      20.064  38.965  85.480  1.00  0.00           H  
ATOM   1022 2HD1 LEU A  66      21.243  38.707  86.786  1.00  0.00           H  
ATOM   1023 3HD1 LEU A  66      19.603  39.280  87.169  1.00  0.00           H  
ATOM   1024 1HD2 LEU A  66      19.412  41.303  84.838  1.00  0.00           H  
ATOM   1025 2HD2 LEU A  66      18.940  41.652  86.518  1.00  0.00           H  
ATOM   1026 3HD2 LEU A  66      20.133  42.686  85.696  1.00  0.00           H  
ATOM   1027  N   GLY A  67      21.389  43.632  89.706  1.00  0.00           N  
ATOM   1028  CA  GLY A  67      21.481  43.980  91.114  1.00  0.00           C  
ATOM   1029  C   GLY A  67      22.526  45.052  91.419  1.00  0.00           C  
ATOM   1030  O   GLY A  67      23.075  45.071  92.521  1.00  0.00           O  
ATOM   1031  H   GLY A  67      20.530  43.818  89.208  1.00  0.00           H  
ATOM   1032 1HA  GLY A  67      20.512  44.337  91.465  1.00  0.00           H  
ATOM   1033 2HA  GLY A  67      21.725  43.090  91.693  1.00  0.00           H  
ATOM   1034  N   ILE A  68      22.808  45.962  90.480  1.00  0.00           N  
ATOM   1035  CA  ILE A  68      23.679  47.073  90.863  1.00  0.00           C  
ATOM   1036  C   ILE A  68      22.988  47.941  91.928  1.00  0.00           C  
ATOM   1037  O   ILE A  68      23.671  48.548  92.756  1.00  0.00           O  
ATOM   1038  CB  ILE A  68      24.047  47.935  89.642  1.00  0.00           C  
ATOM   1039  CG1 ILE A  68      25.241  48.837  89.965  1.00  0.00           C  
ATOM   1040  CG2 ILE A  68      22.853  48.765  89.197  1.00  0.00           C  
ATOM   1041  CD1 ILE A  68      25.848  49.506  88.753  1.00  0.00           C  
ATOM   1042  H   ILE A  68      22.453  45.918  89.535  1.00  0.00           H  
ATOM   1043  HA  ILE A  68      24.597  46.664  91.283  1.00  0.00           H  
ATOM   1044  HB  ILE A  68      24.355  47.289  88.820  1.00  0.00           H  
ATOM   1045 1HG1 ILE A  68      24.931  49.613  90.664  1.00  0.00           H  
ATOM   1046 2HG1 ILE A  68      26.019  48.250  90.454  1.00  0.00           H  
ATOM   1047 1HG2 ILE A  68      23.131  49.369  88.333  1.00  0.00           H  
ATOM   1048 2HG2 ILE A  68      22.031  48.104  88.928  1.00  0.00           H  
ATOM   1049 3HG2 ILE A  68      22.542  49.420  90.011  1.00  0.00           H  
ATOM   1050 1HD1 ILE A  68      26.688  50.128  89.062  1.00  0.00           H  
ATOM   1051 2HD1 ILE A  68      26.198  48.745  88.054  1.00  0.00           H  
ATOM   1052 3HD1 ILE A  68      25.097  50.127  88.267  1.00  0.00           H  
ATOM   1053  N   HIS A  69      21.654  47.995  91.893  1.00  0.00           N  
ATOM   1054  CA  HIS A  69      20.823  48.651  92.918  1.00  0.00           C  
ATOM   1055  C   HIS A  69      20.167  47.590  93.787  1.00  0.00           C  
ATOM   1056  O   HIS A  69      19.329  46.816  93.324  1.00  0.00           O  
ATOM   1057  CB  HIS A  69      19.750  49.543  92.285  1.00  0.00           C  
ATOM   1058  CG  HIS A  69      20.308  50.690  91.501  1.00  0.00           C  
ATOM   1059  ND1 HIS A  69      21.265  51.543  92.010  1.00  0.00           N  
ATOM   1060  CD2 HIS A  69      20.043  51.126  90.247  1.00  0.00           C  
ATOM   1061  CE1 HIS A  69      21.565  52.454  91.100  1.00  0.00           C  
ATOM   1062  NE2 HIS A  69      20.837  52.224  90.023  1.00  0.00           N  
ATOM   1063  H   HIS A  69      21.204  47.552  91.105  1.00  0.00           H  
ATOM   1064  HA  HIS A  69      21.451  49.284  93.545  1.00  0.00           H  
ATOM   1065 1HB  HIS A  69      19.127  48.945  91.619  1.00  0.00           H  
ATOM   1066 2HB  HIS A  69      19.104  49.945  93.065  1.00  0.00           H  
ATOM   1067  HD1 HIS A  69      21.731  51.451  92.890  1.00  0.00           H  
ATOM   1068  HD2 HIS A  69      19.364  50.776  89.469  1.00  0.00           H  
ATOM   1069  HE1 HIS A  69      22.307  53.224  91.311  1.00  0.00           H  
ATOM   1070  N   SER A  70      20.555  47.586  95.056  1.00  0.00           N  
ATOM   1071  CA  SER A  70      20.251  46.442  95.904  1.00  0.00           C  
ATOM   1072  C   SER A  70      18.759  46.182  96.116  1.00  0.00           C  
ATOM   1073  O   SER A  70      18.356  45.004  96.178  1.00  0.00           O  
ATOM   1074  CB  SER A  70      20.917  46.636  97.252  1.00  0.00           C  
ATOM   1075  OG  SER A  70      20.366  47.730  97.932  1.00  0.00           O  
ATOM   1076  H   SER A  70      21.061  48.368  95.447  1.00  0.00           H  
ATOM   1077  HA  SER A  70      20.649  45.544  95.430  1.00  0.00           H  
ATOM   1078 1HB  SER A  70      20.796  45.734  97.851  1.00  0.00           H  
ATOM   1079 2HB  SER A  70      21.986  46.793  97.111  1.00  0.00           H  
ATOM   1080  HG  SER A  70      19.937  48.268  97.263  1.00  0.00           H  
ATOM   1081  N   ARG A  71      17.952  47.245  96.194  1.00  0.00           N  
ATOM   1082  CA  ARG A  71      16.510  47.064  96.454  1.00  0.00           C  
ATOM   1083  C   ARG A  71      15.736  46.462  95.266  1.00  0.00           C  
ATOM   1084  O   ARG A  71      14.587  46.080  95.438  1.00  0.00           O  
ATOM   1085  CB  ARG A  71      15.878  48.399  96.821  1.00  0.00           C  
ATOM   1086  CG  ARG A  71      15.836  49.418  95.694  1.00  0.00           C  
ATOM   1087  CD  ARG A  71      15.283  50.719  96.150  1.00  0.00           C  
ATOM   1088  NE  ARG A  71      15.214  51.688  95.068  1.00  0.00           N  
ATOM   1089  CZ  ARG A  71      14.739  52.943  95.194  1.00  0.00           C  
ATOM   1090  NH1 ARG A  71      14.295  53.364  96.358  1.00  0.00           N  
ATOM   1091  NH2 ARG A  71      14.718  53.750  94.148  1.00  0.00           N  
ATOM   1092  H   ARG A  71      18.317  48.179  96.077  1.00  0.00           H  
ATOM   1093  HA  ARG A  71      16.393  46.375  97.291  1.00  0.00           H  
ATOM   1094 1HB  ARG A  71      14.855  48.236  97.157  1.00  0.00           H  
ATOM   1095 2HB  ARG A  71      16.428  48.846  97.650  1.00  0.00           H  
ATOM   1096 1HG  ARG A  71      16.845  49.587  95.318  1.00  0.00           H  
ATOM   1097 2HG  ARG A  71      15.206  49.042  94.887  1.00  0.00           H  
ATOM   1098 1HD  ARG A  71      14.277  50.570  96.539  1.00  0.00           H  
ATOM   1099 2HD  ARG A  71      15.918  51.129  96.935  1.00  0.00           H  
ATOM   1100  HE  ARG A  71      15.547  51.401  94.158  1.00  0.00           H  
ATOM   1101 1HH1 ARG A  71      14.311  52.747  97.158  1.00  0.00           H  
ATOM   1102 2HH1 ARG A  71      13.939  54.304  96.452  1.00  0.00           H  
ATOM   1103 1HH2 ARG A  71      15.060  53.426  93.253  1.00  0.00           H  
ATOM   1104 2HH2 ARG A  71      14.362  54.689  94.242  1.00  0.00           H  
ATOM   1105  N   GLU A  72      16.371  46.352  94.098  1.00  0.00           N  
ATOM   1106  CA  GLU A  72      15.662  45.870  92.888  1.00  0.00           C  
ATOM   1107  C   GLU A  72      15.743  44.341  92.821  1.00  0.00           C  
ATOM   1108  O   GLU A  72      16.307  43.766  91.898  1.00  0.00           O  
ATOM   1109  CB  GLU A  72      16.259  46.483  91.619  1.00  0.00           C  
ATOM   1110  CG  GLU A  72      16.082  47.990  91.505  1.00  0.00           C  
ATOM   1111  CD  GLU A  72      17.113  48.760  92.283  1.00  0.00           C  
ATOM   1112  OE1 GLU A  72      17.623  48.232  93.241  1.00  0.00           O  
ATOM   1113  OE2 GLU A  72      17.390  49.878  91.917  1.00  0.00           O  
ATOM   1114  H   GLU A  72      17.348  46.599  94.030  1.00  0.00           H  
ATOM   1115  HA  GLU A  72      14.616  46.172  92.956  1.00  0.00           H  
ATOM   1116 1HB  GLU A  72      17.327  46.267  91.579  1.00  0.00           H  
ATOM   1117 2HB  GLU A  72      15.799  46.025  90.743  1.00  0.00           H  
ATOM   1118 1HG  GLU A  72      16.148  48.275  90.456  1.00  0.00           H  
ATOM   1119 2HG  GLU A  72      15.089  48.257  91.864  1.00  0.00           H  
ATOM   1120  N   TRP A  73      15.168  43.699  93.835  1.00  0.00           N  
ATOM   1121  CA  TRP A  73      15.302  42.235  94.065  1.00  0.00           C  
ATOM   1122  C   TRP A  73      14.945  41.361  92.873  1.00  0.00           C  
ATOM   1123  O   TRP A  73      15.523  40.291  92.690  1.00  0.00           O  
ATOM   1124  CB  TRP A  73      14.424  41.812  95.245  1.00  0.00           C  
ATOM   1125  CG  TRP A  73      14.934  42.289  96.571  1.00  0.00           C  
ATOM   1126  CD1 TRP A  73      16.205  42.686  96.861  1.00  0.00           C  
ATOM   1127  CD2 TRP A  73      14.181  42.424  97.801  1.00  0.00           C  
ATOM   1128  NE1 TRP A  73      16.296  43.055  98.180  1.00  0.00           N  
ATOM   1129  CE2 TRP A  73      15.067  42.902  98.770  1.00  0.00           C  
ATOM   1130  CE3 TRP A  73      12.848  42.180  98.151  1.00  0.00           C  
ATOM   1131  CZ2 TRP A  73      14.666  43.143 100.075  1.00  0.00           C  
ATOM   1132  CZ3 TRP A  73      12.445  42.424  99.459  1.00  0.00           C  
ATOM   1133  CH2 TRP A  73      13.331  42.893 100.395  1.00  0.00           C  
ATOM   1134  H   TRP A  73      14.613  44.249  94.475  1.00  0.00           H  
ATOM   1135  HA  TRP A  73      16.343  42.016  94.302  1.00  0.00           H  
ATOM   1136 1HB  TRP A  73      13.415  42.201  95.105  1.00  0.00           H  
ATOM   1137 2HB  TRP A  73      14.355  40.725  95.275  1.00  0.00           H  
ATOM   1138  HD1 TRP A  73      17.029  42.707  96.149  1.00  0.00           H  
ATOM   1139  HE1 TRP A  73      17.131  43.384  98.643  1.00  0.00           H  
ATOM   1140  HE3 TRP A  73      12.139  41.810  97.411  1.00  0.00           H  
ATOM   1141  HZ2 TRP A  73      15.355  43.516 100.833  1.00  0.00           H  
ATOM   1142  HZ3 TRP A  73      11.405  42.231  99.724  1.00  0.00           H  
ATOM   1143  HH2 TRP A  73      12.982  43.073 101.412  1.00  0.00           H  
ATOM   1144  N   ILE A  74      13.997  41.811  92.060  1.00  0.00           N  
ATOM   1145  CA  ILE A  74      13.640  41.010  90.892  1.00  0.00           C  
ATOM   1146  C   ILE A  74      14.810  40.854  89.929  1.00  0.00           C  
ATOM   1147  O   ILE A  74      14.855  39.881  89.167  1.00  0.00           O  
ATOM   1148  CB  ILE A  74      12.448  41.636  90.146  1.00  0.00           C  
ATOM   1149  CG1 ILE A  74      11.844  40.629  89.163  1.00  0.00           C  
ATOM   1150  CG2 ILE A  74      12.880  42.900  89.419  1.00  0.00           C  
ATOM   1151  CD1 ILE A  74      11.235  39.416  89.829  1.00  0.00           C  
ATOM   1152  H   ILE A  74      13.517  42.685  92.223  1.00  0.00           H  
ATOM   1153  HA  ILE A  74      13.353  40.015  91.230  1.00  0.00           H  
ATOM   1154  HB  ILE A  74      11.664  41.888  90.859  1.00  0.00           H  
ATOM   1155 1HG1 ILE A  74      11.071  41.117  88.571  1.00  0.00           H  
ATOM   1156 2HG1 ILE A  74      12.616  40.286  88.474  1.00  0.00           H  
ATOM   1157 1HG2 ILE A  74      12.025  43.330  88.896  1.00  0.00           H  
ATOM   1158 2HG2 ILE A  74      13.263  43.621  90.140  1.00  0.00           H  
ATOM   1159 3HG2 ILE A  74      13.661  42.657  88.698  1.00  0.00           H  
ATOM   1160 1HD1 ILE A  74      10.829  38.749  89.068  1.00  0.00           H  
ATOM   1161 2HD1 ILE A  74      12.001  38.891  90.400  1.00  0.00           H  
ATOM   1162 3HD1 ILE A  74      10.436  39.732  90.498  1.00  0.00           H  
ATOM   1163  N   THR A  75      15.769  41.795  89.943  1.00  0.00           N  
ATOM   1164  CA  THR A  75      16.901  41.691  89.008  1.00  0.00           C  
ATOM   1165  C   THR A  75      17.842  40.575  89.407  1.00  0.00           C  
ATOM   1166  O   THR A  75      18.241  39.775  88.550  1.00  0.00           O  
ATOM   1167  CB  THR A  75      17.687  43.013  88.927  1.00  0.00           C  
ATOM   1168  OG1 THR A  75      18.174  43.363  90.229  1.00  0.00           O  
ATOM   1169  CG2 THR A  75      16.798  44.131  88.404  1.00  0.00           C  
ATOM   1170  H   THR A  75      15.730  42.575  90.583  1.00  0.00           H  
ATOM   1171  HA  THR A  75      16.510  41.466  88.015  1.00  0.00           H  
ATOM   1172  HB  THR A  75      18.538  42.889  88.257  1.00  0.00           H  
ATOM   1173  HG1 THR A  75      17.501  43.167  90.885  1.00  0.00           H  
ATOM   1174 1HG2 THR A  75      17.370  45.057  88.353  1.00  0.00           H  
ATOM   1175 2HG2 THR A  75      16.435  43.872  87.409  1.00  0.00           H  
ATOM   1176 3HG2 THR A  75      15.951  44.265  89.075  1.00  0.00           H  
ATOM   1177  N   GLN A  76      18.185  40.486  90.699  1.00  0.00           N  
ATOM   1178  CA  GLN A  76      19.062  39.391  91.137  1.00  0.00           C  
ATOM   1179  C   GLN A  76      18.364  38.057  90.944  1.00  0.00           C  
ATOM   1180  O   GLN A  76      18.997  37.050  90.554  1.00  0.00           O  
ATOM   1181  CB  GLN A  76      19.467  39.563  92.604  1.00  0.00           C  
ATOM   1182  CG  GLN A  76      20.373  40.754  92.864  1.00  0.00           C  
ATOM   1183  CD  GLN A  76      19.599  42.052  92.998  1.00  0.00           C  
ATOM   1184  OE1 GLN A  76      18.699  42.339  92.203  1.00  0.00           O  
ATOM   1185  NE2 GLN A  76      19.944  42.844  94.006  1.00  0.00           N  
ATOM   1186  H   GLN A  76      17.855  41.154  91.380  1.00  0.00           H  
ATOM   1187  HA  GLN A  76      19.965  39.407  90.528  1.00  0.00           H  
ATOM   1188 1HB  GLN A  76      18.573  39.680  93.216  1.00  0.00           H  
ATOM   1189 2HB  GLN A  76      19.983  38.666  92.946  1.00  0.00           H  
ATOM   1190 1HG  GLN A  76      20.920  40.585  93.791  1.00  0.00           H  
ATOM   1191 2HG  GLN A  76      21.070  40.856  92.032  1.00  0.00           H  
ATOM   1192 1HE2 GLN A  76      19.468  43.714  94.145  1.00  0.00           H  
ATOM   1193 2HE2 GLN A  76      20.679  42.573  94.627  1.00  0.00           H  
ATOM   1194  N   ALA A  77      17.073  38.030  91.278  1.00  0.00           N  
ATOM   1195  CA  ALA A  77      16.297  36.775  91.131  1.00  0.00           C  
ATOM   1196  C   ALA A  77      16.190  36.315  89.674  1.00  0.00           C  
ATOM   1197  O   ALA A  77      16.271  35.099  89.340  1.00  0.00           O  
ATOM   1198  CB  ALA A  77      14.904  36.946  91.719  1.00  0.00           C  
ATOM   1199  H   ALA A  77      16.611  38.855  91.632  1.00  0.00           H  
ATOM   1200  HA  ALA A  77      16.818  35.989  91.678  1.00  0.00           H  
ATOM   1201 1HB  ALA A  77      14.344  36.018  91.604  1.00  0.00           H  
ATOM   1202 2HB  ALA A  77      14.983  37.194  92.777  1.00  0.00           H  
ATOM   1203 3HB  ALA A  77      14.385  37.749  91.196  1.00  0.00           H  
ATOM   1204  N   THR A  78      16.020  37.278  88.787  1.00  0.00           N  
ATOM   1205  CA  THR A  78      15.992  36.975  87.346  1.00  0.00           C  
ATOM   1206  C   THR A  78      17.361  36.514  86.878  1.00  0.00           C  
ATOM   1207  O   THR A  78      17.468  35.561  86.102  1.00  0.00           O  
ATOM   1208  CB  THR A  78      15.548  38.195  86.518  1.00  0.00           C  
ATOM   1209  OG1 THR A  78      14.225  38.585  86.908  1.00  0.00           O  
ATOM   1210  CG2 THR A  78      15.557  37.863  85.033  1.00  0.00           C  
ATOM   1211  H   THR A  78      15.907  38.235  89.091  1.00  0.00           H  
ATOM   1212  HA  THR A  78      15.276  36.171  87.175  1.00  0.00           H  
ATOM   1213  HB  THR A  78      16.227  39.027  86.702  1.00  0.00           H  
ATOM   1214  HG1 THR A  78      14.270  39.099  87.718  1.00  0.00           H  
ATOM   1215 1HG2 THR A  78      15.241  38.737  84.463  1.00  0.00           H  
ATOM   1216 2HG2 THR A  78      16.564  37.577  84.730  1.00  0.00           H  
ATOM   1217 3HG2 THR A  78      14.872  37.038  84.841  1.00  0.00           H  
ATOM   1218  N   GLY A  79      18.412  37.140  87.398  1.00  0.00           N  
ATOM   1219  CA  GLY A  79      19.769  36.777  86.978  1.00  0.00           C  
ATOM   1220  C   GLY A  79      20.119  35.340  87.375  1.00  0.00           C  
ATOM   1221  O   GLY A  79      20.608  34.581  86.544  1.00  0.00           O  
ATOM   1222  H   GLY A  79      18.288  37.870  88.085  1.00  0.00           H  
ATOM   1223 1HA  GLY A  79      19.857  36.887  85.897  1.00  0.00           H  
ATOM   1224 2HA  GLY A  79      20.485  37.463  87.429  1.00  0.00           H  
ATOM   1225  N   VAL A  80      19.816  34.937  88.601  1.00  0.00           N  
ATOM   1226  CA  VAL A  80      20.220  33.569  89.002  1.00  0.00           C  
ATOM   1227  C   VAL A  80      19.355  32.535  88.236  1.00  0.00           C  
ATOM   1228  O   VAL A  80      19.866  31.482  87.820  1.00  0.00           O  
ATOM   1229  CB  VAL A  80      20.050  33.371  90.520  1.00  0.00           C  
ATOM   1230  CG1 VAL A  80      18.575  33.290  90.885  1.00  0.00           C  
ATOM   1231  CG2 VAL A  80      20.786  32.116  90.964  1.00  0.00           C  
ATOM   1232  H   VAL A  80      19.326  35.520  89.265  1.00  0.00           H  
ATOM   1233  HA  VAL A  80      21.272  33.431  88.751  1.00  0.00           H  
ATOM   1234  HB  VAL A  80      20.462  34.237  91.038  1.00  0.00           H  
ATOM   1235 1HG1 VAL A  80      18.474  33.151  91.962  1.00  0.00           H  
ATOM   1236 2HG1 VAL A  80      18.077  34.214  90.591  1.00  0.00           H  
ATOM   1237 3HG1 VAL A  80      18.118  32.448  90.366  1.00  0.00           H  
ATOM   1238 1HG2 VAL A  80      20.662  31.983  92.038  1.00  0.00           H  
ATOM   1239 2HG2 VAL A  80      20.377  31.251  90.441  1.00  0.00           H  
ATOM   1240 3HG2 VAL A  80      21.846  32.214  90.731  1.00  0.00           H  
ATOM   1241  N   TRP A  81      18.070  32.862  87.992  1.00  0.00           N  
ATOM   1242  CA  TRP A  81      17.241  32.003  87.128  1.00  0.00           C  
ATOM   1243  C   TRP A  81      17.843  31.874  85.735  1.00  0.00           C  
ATOM   1244  O   TRP A  81      17.870  30.783  85.150  1.00  0.00           O  
ATOM   1245  CB  TRP A  81      15.821  32.561  87.017  1.00  0.00           C  
ATOM   1246  CG  TRP A  81      14.918  31.732  86.155  1.00  0.00           C  
ATOM   1247  CD1 TRP A  81      14.190  30.647  86.544  1.00  0.00           C  
ATOM   1248  CD2 TRP A  81      14.639  31.918  84.746  1.00  0.00           C  
ATOM   1249  NE1 TRP A  81      13.483  30.146  85.479  1.00  0.00           N  
ATOM   1250  CE2 TRP A  81      13.744  30.913  84.371  1.00  0.00           C  
ATOM   1251  CE3 TRP A  81      15.071  32.844  83.788  1.00  0.00           C  
ATOM   1252  CZ2 TRP A  81      13.268  30.800  83.074  1.00  0.00           C  
ATOM   1253  CZ3 TRP A  81      14.592  32.732  82.488  1.00  0.00           C  
ATOM   1254  CH2 TRP A  81      13.714  31.736  82.141  1.00  0.00           C  
ATOM   1255  H   TRP A  81      17.663  33.694  88.395  1.00  0.00           H  
ATOM   1256  HA  TRP A  81      17.190  31.010  87.575  1.00  0.00           H  
ATOM   1257 1HB  TRP A  81      15.378  32.630  88.011  1.00  0.00           H  
ATOM   1258 2HB  TRP A  81      15.858  33.569  86.604  1.00  0.00           H  
ATOM   1259  HD1 TRP A  81      14.173  30.238  87.552  1.00  0.00           H  
ATOM   1260  HE1 TRP A  81      12.870  29.344  85.505  1.00  0.00           H  
ATOM   1261  HE3 TRP A  81      15.766  33.638  84.058  1.00  0.00           H  
ATOM   1262  HZ2 TRP A  81      12.570  30.016  82.779  1.00  0.00           H  
ATOM   1263  HZ3 TRP A  81      14.934  33.456  81.748  1.00  0.00           H  
ATOM   1264  HH2 TRP A  81      13.359  31.677  81.112  1.00  0.00           H  
ATOM   1265  N   PHE A  82      18.326  32.989  85.180  1.00  0.00           N  
ATOM   1266  CA  PHE A  82      18.927  32.982  83.849  1.00  0.00           C  
ATOM   1267  C   PHE A  82      20.130  32.060  83.780  1.00  0.00           C  
ATOM   1268  O   PHE A  82      20.311  31.354  82.785  1.00  0.00           O  
ATOM   1269  CB  PHE A  82      19.347  34.397  83.446  1.00  0.00           C  
ATOM   1270  CG  PHE A  82      18.196  35.289  83.079  1.00  0.00           C  
ATOM   1271  CD1 PHE A  82      17.011  34.754  82.596  1.00  0.00           C  
ATOM   1272  CD2 PHE A  82      18.295  36.666  83.216  1.00  0.00           C  
ATOM   1273  CE1 PHE A  82      15.951  35.575  82.258  1.00  0.00           C  
ATOM   1274  CE2 PHE A  82      17.237  37.488  82.881  1.00  0.00           C  
ATOM   1275  CZ  PHE A  82      16.064  36.941  82.401  1.00  0.00           C  
ATOM   1276  H   PHE A  82      18.275  33.858  85.692  1.00  0.00           H  
ATOM   1277  HA  PHE A  82      18.184  32.621  83.136  1.00  0.00           H  
ATOM   1278 1HB  PHE A  82      19.891  34.862  84.267  1.00  0.00           H  
ATOM   1279 2HB  PHE A  82      20.023  34.346  82.593  1.00  0.00           H  
ATOM   1280  HD1 PHE A  82      16.922  33.673  82.484  1.00  0.00           H  
ATOM   1281  HD2 PHE A  82      19.222  37.098  83.595  1.00  0.00           H  
ATOM   1282  HE1 PHE A  82      15.026  35.141  81.879  1.00  0.00           H  
ATOM   1283  HE2 PHE A  82      17.328  38.568  82.993  1.00  0.00           H  
ATOM   1284  HZ  PHE A  82      15.230  37.588  82.134  1.00  0.00           H  
ATOM   1285  N   ALA A  83      20.945  32.048  84.830  1.00  0.00           N  
ATOM   1286  CA  ALA A  83      22.092  31.134  84.872  1.00  0.00           C  
ATOM   1287  C   ALA A  83      21.619  29.683  84.754  1.00  0.00           C  
ATOM   1288  O   ALA A  83      22.175  28.893  83.977  1.00  0.00           O  
ATOM   1289  CB  ALA A  83      22.891  31.333  86.152  1.00  0.00           C  
ATOM   1290  H   ALA A  83      20.782  32.669  85.610  1.00  0.00           H  
ATOM   1291  HA  ALA A  83      22.734  31.357  84.020  1.00  0.00           H  
ATOM   1292 1HB  ALA A  83      23.737  30.645  86.163  1.00  0.00           H  
ATOM   1293 2HB  ALA A  83      23.256  32.359  86.197  1.00  0.00           H  
ATOM   1294 3HB  ALA A  83      22.253  31.137  87.012  1.00  0.00           H  
ATOM   1295  N   LYS A  84      20.584  29.341  85.523  1.00  0.00           N  
ATOM   1296  CA  LYS A  84      20.002  28.003  85.462  1.00  0.00           C  
ATOM   1297  C   LYS A  84      19.417  27.723  84.078  1.00  0.00           C  
ATOM   1298  O   LYS A  84      19.537  26.620  83.557  1.00  0.00           O  
ATOM   1299  CB  LYS A  84      18.924  27.838  86.534  1.00  0.00           C  
ATOM   1300  CG  LYS A  84      18.300  26.450  86.591  1.00  0.00           C  
ATOM   1301  CD  LYS A  84      17.309  26.336  87.739  1.00  0.00           C  
ATOM   1302  CE  LYS A  84      16.756  24.923  87.856  1.00  0.00           C  
ATOM   1303  NZ  LYS A  84      15.959  24.536  86.660  1.00  0.00           N  
ATOM   1304  H   LYS A  84      20.193  30.019  86.161  1.00  0.00           H  
ATOM   1305  HA  LYS A  84      20.791  27.274  85.646  1.00  0.00           H  
ATOM   1306 1HB  LYS A  84      19.350  28.053  87.515  1.00  0.00           H  
ATOM   1307 2HB  LYS A  84      18.124  28.557  86.360  1.00  0.00           H  
ATOM   1308 1HG  LYS A  84      17.783  26.245  85.653  1.00  0.00           H  
ATOM   1309 2HG  LYS A  84      19.084  25.704  86.723  1.00  0.00           H  
ATOM   1310 1HD  LYS A  84      17.802  26.602  88.674  1.00  0.00           H  
ATOM   1311 2HD  LYS A  84      16.481  27.026  87.575  1.00  0.00           H  
ATOM   1312 1HE  LYS A  84      17.579  24.219  87.972  1.00  0.00           H  
ATOM   1313 2HE  LYS A  84      16.120  24.853  88.738  1.00  0.00           H  
ATOM   1314 1HZ  LYS A  84      15.611  23.595  86.776  1.00  0.00           H  
ATOM   1315 2HZ  LYS A  84      15.181  25.172  86.553  1.00  0.00           H  
ATOM   1316 3HZ  LYS A  84      16.544  24.578  85.837  1.00  0.00           H  
ATOM   1317  N   LYS A  85      18.777  28.719  83.475  1.00  0.00           N  
ATOM   1318  CA  LYS A  85      18.156  28.505  82.168  1.00  0.00           C  
ATOM   1319  C   LYS A  85      19.212  28.201  81.110  1.00  0.00           C  
ATOM   1320  O   LYS A  85      19.003  27.313  80.265  1.00  0.00           O  
ATOM   1321  CB  LYS A  85      17.332  29.726  81.756  1.00  0.00           C  
ATOM   1322  CG  LYS A  85      16.610  29.577  80.423  1.00  0.00           C  
ATOM   1323  CD  LYS A  85      15.532  28.506  80.496  1.00  0.00           C  
ATOM   1324  CE  LYS A  85      14.741  28.427  79.198  1.00  0.00           C  
ATOM   1325  NZ  LYS A  85      13.706  27.359  79.242  1.00  0.00           N  
ATOM   1326  H   LYS A  85      18.712  29.629  83.908  1.00  0.00           H  
ATOM   1327  HA  LYS A  85      17.490  27.644  82.238  1.00  0.00           H  
ATOM   1328 1HB  LYS A  85      16.584  29.935  82.520  1.00  0.00           H  
ATOM   1329 2HB  LYS A  85      17.983  30.598  81.688  1.00  0.00           H  
ATOM   1330 1HG  LYS A  85      16.150  30.527  80.150  1.00  0.00           H  
ATOM   1331 2HG  LYS A  85      17.328  29.306  79.649  1.00  0.00           H  
ATOM   1332 1HD  LYS A  85      15.993  27.537  80.690  1.00  0.00           H  
ATOM   1333 2HD  LYS A  85      14.848  28.734  81.313  1.00  0.00           H  
ATOM   1334 1HE  LYS A  85      14.253  29.382  79.011  1.00  0.00           H  
ATOM   1335 2HE  LYS A  85      15.420  28.223  78.370  1.00  0.00           H  
ATOM   1336 1HZ  LYS A  85      13.205  27.339  78.364  1.00  0.00           H  
ATOM   1337 2HZ  LYS A  85      14.150  26.465  79.396  1.00  0.00           H  
ATOM   1338 3HZ  LYS A  85      13.058  27.548  79.993  1.00  0.00           H  
ATOM   1339  N   PHE A  86      20.350  28.894  81.171  1.00  0.00           N  
ATOM   1340  CA  PHE A  86      21.412  28.694  80.180  1.00  0.00           C  
ATOM   1341  C   PHE A  86      21.916  27.263  80.238  1.00  0.00           C  
ATOM   1342  O   PHE A  86      21.977  26.587  79.210  1.00  0.00           O  
ATOM   1343  CB  PHE A  86      22.573  29.661  80.419  1.00  0.00           C  
ATOM   1344  CG  PHE A  86      22.274  31.078  80.018  1.00  0.00           C  
ATOM   1345  CD1 PHE A  86      21.334  31.352  79.036  1.00  0.00           C  
ATOM   1346  CD2 PHE A  86      22.932  32.139  80.621  1.00  0.00           C  
ATOM   1347  CE1 PHE A  86      21.058  32.654  78.665  1.00  0.00           C  
ATOM   1348  CE2 PHE A  86      22.658  33.442  80.254  1.00  0.00           C  
ATOM   1349  CZ  PHE A  86      21.720  33.699  79.274  1.00  0.00           C  
ATOM   1350  H   PHE A  86      20.487  29.569  81.910  1.00  0.00           H  
ATOM   1351  HA  PHE A  86      21.001  28.888  79.188  1.00  0.00           H  
ATOM   1352 1HB  PHE A  86      22.839  29.656  81.476  1.00  0.00           H  
ATOM   1353 2HB  PHE A  86      23.446  29.327  79.861  1.00  0.00           H  
ATOM   1354  HD1 PHE A  86      20.810  30.525  78.555  1.00  0.00           H  
ATOM   1355  HD2 PHE A  86      23.674  31.935  81.394  1.00  0.00           H  
ATOM   1356  HE1 PHE A  86      20.318  32.855  77.892  1.00  0.00           H  
ATOM   1357  HE2 PHE A  86      23.182  34.267  80.736  1.00  0.00           H  
ATOM   1358  HZ  PHE A  86      21.504  34.726  78.983  1.00  0.00           H  
ATOM   1359  N   THR A  87      22.266  26.798  81.435  1.00  0.00           N  
ATOM   1360  CA  THR A  87      22.816  25.436  81.506  1.00  0.00           C  
ATOM   1361  C   THR A  87      21.766  24.371  81.200  1.00  0.00           C  
ATOM   1362  O   THR A  87      22.101  23.288  80.660  1.00  0.00           O  
ATOM   1363  CB  THR A  87      23.427  25.161  82.892  1.00  0.00           C  
ATOM   1364  OG1 THR A  87      22.419  25.312  83.900  1.00  0.00           O  
ATOM   1365  CG2 THR A  87      24.568  26.127  83.174  1.00  0.00           C  
ATOM   1366  H   THR A  87      22.171  27.335  82.285  1.00  0.00           H  
ATOM   1367  HA  THR A  87      23.603  25.341  80.758  1.00  0.00           H  
ATOM   1368  HB  THR A  87      23.806  24.140  82.927  1.00  0.00           H  
ATOM   1369  HG1 THR A  87      21.695  25.838  83.552  1.00  0.00           H  
ATOM   1370 1HG2 THR A  87      24.988  25.917  84.157  1.00  0.00           H  
ATOM   1371 2HG2 THR A  87      25.342  26.007  82.415  1.00  0.00           H  
ATOM   1372 3HG2 THR A  87      24.193  27.149  83.150  1.00  0.00           H  
ATOM   1373  N   GLU A  88      20.508  24.661  81.522  1.00  0.00           N  
ATOM   1374  CA  GLU A  88      19.410  23.724  81.251  1.00  0.00           C  
ATOM   1375  C   GLU A  88      19.122  23.577  79.762  1.00  0.00           C  
ATOM   1376  O   GLU A  88      18.737  22.500  79.307  1.00  0.00           O  
ATOM   1377  CB  GLU A  88      18.138  24.178  81.971  1.00  0.00           C  
ATOM   1378  CG  GLU A  88      16.968  23.213  81.850  1.00  0.00           C  
ATOM   1379  CD  GLU A  88      15.778  23.631  82.667  1.00  0.00           C  
ATOM   1380  OE1 GLU A  88      15.968  24.260  83.680  1.00  0.00           O  
ATOM   1381  OE2 GLU A  88      14.676  23.321  82.278  1.00  0.00           O  
ATOM   1382  H   GLU A  88      20.302  25.546  81.963  1.00  0.00           H  
ATOM   1383  HA  GLU A  88      19.694  22.740  81.627  1.00  0.00           H  
ATOM   1384 1HB  GLU A  88      18.350  24.316  83.032  1.00  0.00           H  
ATOM   1385 2HB  GLU A  88      17.819  25.142  81.573  1.00  0.00           H  
ATOM   1386 1HG  GLU A  88      16.671  23.147  80.804  1.00  0.00           H  
ATOM   1387 2HG  GLU A  88      17.293  22.223  82.170  1.00  0.00           H  
ATOM   1388  N   ASN A  89      19.304  24.669  79.018  1.00  0.00           N  
ATOM   1389  CA  ASN A  89      18.861  24.722  77.623  1.00  0.00           C  
ATOM   1390  C   ASN A  89      19.970  24.613  76.593  1.00  0.00           C  
ATOM   1391  O   ASN A  89      19.687  24.448  75.402  1.00  0.00           O  
ATOM   1392  CB  ASN A  89      18.075  25.998  77.385  1.00  0.00           C  
ATOM   1393  CG  ASN A  89      18.916  27.234  77.546  1.00  0.00           C  
ATOM   1394  OD1 ASN A  89      20.138  27.150  77.713  1.00  0.00           O  
ATOM   1395  ND2 ASN A  89      18.285  28.380  77.500  1.00  0.00           N  
ATOM   1396  H   ASN A  89      19.756  25.477  79.422  1.00  0.00           H  
ATOM   1397  HA  ASN A  89      18.214  23.864  77.432  1.00  0.00           H  
ATOM   1398 1HB  ASN A  89      17.657  25.986  76.377  1.00  0.00           H  
ATOM   1399 2HB  ASN A  89      17.240  26.047  78.084  1.00  0.00           H  
ATOM   1400 1HD2 ASN A  89      18.794  29.235  77.601  1.00  0.00           H  
ATOM   1401 2HD2 ASN A  89      17.296  28.400  77.363  1.00  0.00           H  
ATOM   1402  N   TYR A  90      21.222  24.699  77.025  1.00  0.00           N  
ATOM   1403  CA  TYR A  90      22.319  24.581  76.076  1.00  0.00           C  
ATOM   1404  C   TYR A  90      22.271  23.205  75.407  1.00  0.00           C  
ATOM   1405  O   TYR A  90      22.149  22.185  76.082  1.00  0.00           O  
ATOM   1406  CB  TYR A  90      23.665  24.803  76.770  1.00  0.00           C  
ATOM   1407  CG  TYR A  90      24.854  24.706  75.841  1.00  0.00           C  
ATOM   1408  CD1 TYR A  90      25.158  25.760  74.992  1.00  0.00           C  
ATOM   1409  CD2 TYR A  90      25.641  23.564  75.837  1.00  0.00           C  
ATOM   1410  CE1 TYR A  90      26.245  25.673  74.143  1.00  0.00           C  
ATOM   1411  CE2 TYR A  90      26.727  23.476  74.989  1.00  0.00           C  
ATOM   1412  CZ  TYR A  90      27.030  24.525  74.144  1.00  0.00           C  
ATOM   1413  OH  TYR A  90      28.112  24.437  73.299  1.00  0.00           O  
ATOM   1414  H   TYR A  90      21.431  24.845  78.002  1.00  0.00           H  
ATOM   1415  HA  TYR A  90      22.196  25.345  75.308  1.00  0.00           H  
ATOM   1416 1HB  TYR A  90      23.676  25.789  77.237  1.00  0.00           H  
ATOM   1417 2HB  TYR A  90      23.791  24.065  77.562  1.00  0.00           H  
ATOM   1418  HD1 TYR A  90      24.540  26.658  74.995  1.00  0.00           H  
ATOM   1419  HD2 TYR A  90      25.401  22.735  76.504  1.00  0.00           H  
ATOM   1420  HE1 TYR A  90      26.484  26.501  73.476  1.00  0.00           H  
ATOM   1421  HE2 TYR A  90      27.345  22.578  74.985  1.00  0.00           H  
ATOM   1422  HH  TYR A  90      28.545  23.589  73.421  1.00  0.00           H  
ATOM   1423  N   GLY A  91      22.361  23.218  74.080  1.00  0.00           N  
ATOM   1424  CA  GLY A  91      22.242  22.012  73.221  1.00  0.00           C  
ATOM   1425  C   GLY A  91      20.836  21.416  73.197  1.00  0.00           C  
ATOM   1426  O   GLY A  91      20.625  20.304  72.672  1.00  0.00           O  
ATOM   1427  H   GLY A  91      22.521  24.116  73.647  1.00  0.00           H  
ATOM   1428 1HA  GLY A  91      22.528  22.263  72.199  1.00  0.00           H  
ATOM   1429 2HA  GLY A  91      22.935  21.247  73.570  1.00  0.00           H  
ATOM   1430  N   GLN A  92      19.864  22.160  73.716  1.00  0.00           N  
ATOM   1431  CA  GLN A  92      18.450  21.835  73.532  1.00  0.00           C  
ATOM   1432  C   GLN A  92      17.729  22.945  72.769  1.00  0.00           C  
ATOM   1433  O   GLN A  92      17.055  22.689  71.763  1.00  0.00           O  
ATOM   1434  CB  GLN A  92      17.771  21.602  74.885  1.00  0.00           C  
ATOM   1435  CG  GLN A  92      18.317  20.415  75.659  1.00  0.00           C  
ATOM   1436  CD  GLN A  92      18.103  19.101  74.930  1.00  0.00           C  
ATOM   1437  OE1 GLN A  92      16.988  18.785  74.506  1.00  0.00           O  
ATOM   1438  NE2 GLN A  92      19.173  18.329  74.780  1.00  0.00           N  
ATOM   1439  H   GLN A  92      20.115  22.976  74.255  1.00  0.00           H  
ATOM   1440  HA  GLN A  92      18.379  20.919  72.945  1.00  0.00           H  
ATOM   1441 1HB  GLN A  92      17.885  22.490  75.506  1.00  0.00           H  
ATOM   1442 2HB  GLN A  92      16.704  21.444  74.733  1.00  0.00           H  
ATOM   1443 1HG  GLN A  92      19.387  20.552  75.808  1.00  0.00           H  
ATOM   1444 2HG  GLN A  92      17.809  20.358  76.622  1.00  0.00           H  
ATOM   1445 1HE2 GLN A  92      19.093  17.450  74.307  1.00  0.00           H  
ATOM   1446 2HE2 GLN A  92      20.058  18.624  75.139  1.00  0.00           H  
ATOM   1447  N   ASN A  93      17.857  24.178  73.258  1.00  0.00           N  
ATOM   1448  CA  ASN A  93      17.285  25.315  72.568  1.00  0.00           C  
ATOM   1449  C   ASN A  93      18.276  25.785  71.506  1.00  0.00           C  
ATOM   1450  O   ASN A  93      19.414  26.157  71.833  1.00  0.00           O  
ATOM   1451  CB  ASN A  93      16.940  26.429  73.539  1.00  0.00           C  
ATOM   1452  CG  ASN A  93      16.245  27.583  72.871  1.00  0.00           C  
ATOM   1453  OD1 ASN A  93      16.891  28.536  72.419  1.00  0.00           O  
ATOM   1454  ND2 ASN A  93      14.940  27.517  72.800  1.00  0.00           N  
ATOM   1455  H   ASN A  93      18.359  24.328  74.122  1.00  0.00           H  
ATOM   1456  HA  ASN A  93      16.366  24.994  72.074  1.00  0.00           H  
ATOM   1457 1HB  ASN A  93      16.295  26.039  74.327  1.00  0.00           H  
ATOM   1458 2HB  ASN A  93      17.852  26.794  74.012  1.00  0.00           H  
ATOM   1459 1HD2 ASN A  93      14.424  28.256  72.366  1.00  0.00           H  
ATOM   1460 2HD2 ASN A  93      14.458  26.727  73.179  1.00  0.00           H  
ATOM   1461  N   PRO A  94      17.891  25.789  70.228  1.00  0.00           N  
ATOM   1462  CA  PRO A  94      18.830  26.207  69.183  1.00  0.00           C  
ATOM   1463  C   PRO A  94      19.303  27.657  69.358  1.00  0.00           C  
ATOM   1464  O   PRO A  94      20.438  27.969  69.005  1.00  0.00           O  
ATOM   1465  CB  PRO A  94      18.002  26.040  67.905  1.00  0.00           C  
ATOM   1466  CG  PRO A  94      16.991  25.003  68.258  1.00  0.00           C  
ATOM   1467  CD  PRO A  94      16.658  25.280  69.700  1.00  0.00           C  
ATOM   1468  HA  PRO A  94      19.698  25.531  69.185  1.00  0.00           H  
ATOM   1469 1HB  PRO A  94      17.548  27.001  67.622  1.00  0.00           H  
ATOM   1470 2HB  PRO A  94      18.653  25.735  67.072  1.00  0.00           H  
ATOM   1471 1HG  PRO A  94      16.115  25.087  67.597  1.00  0.00           H  
ATOM   1472 2HG  PRO A  94      17.409  23.997  68.105  1.00  0.00           H  
ATOM   1473 1HD  PRO A  94      15.852  26.026  69.754  1.00  0.00           H  
ATOM   1474 2HD  PRO A  94      16.354  24.344  70.192  1.00  0.00           H  
ATOM   1475  N   SER A  95      18.460  28.528  69.907  1.00  0.00           N  
ATOM   1476  CA  SER A  95      18.842  29.942  70.033  1.00  0.00           C  
ATOM   1477  C   SER A  95      20.024  30.119  70.978  1.00  0.00           C  
ATOM   1478  O   SER A  95      21.078  30.638  70.578  1.00  0.00           O  
ATOM   1479  CB  SER A  95      17.667  30.760  70.531  1.00  0.00           C  
ATOM   1480  OG  SER A  95      18.018  32.109  70.672  1.00  0.00           O  
ATOM   1481  H   SER A  95      17.554  28.231  70.241  1.00  0.00           H  
ATOM   1482  HA  SER A  95      19.135  30.311  69.049  1.00  0.00           H  
ATOM   1483 1HB  SER A  95      16.837  30.669  69.829  1.00  0.00           H  
ATOM   1484 2HB  SER A  95      17.329  30.367  71.489  1.00  0.00           H  
ATOM   1485  HG  SER A  95      17.978  32.487  69.790  1.00  0.00           H  
ATOM   1486  N   PHE A  96      19.879  29.691  72.233  1.00  0.00           N  
ATOM   1487  CA  PHE A  96      21.012  29.877  73.159  1.00  0.00           C  
ATOM   1488  C   PHE A  96      22.230  29.058  72.715  1.00  0.00           C  
ATOM   1489  O   PHE A  96      23.380  29.477  72.945  1.00  0.00           O  
ATOM   1490  CB  PHE A  96      20.615  29.476  74.581  1.00  0.00           C  
ATOM   1491  CG  PHE A  96      21.662  29.786  75.613  1.00  0.00           C  
ATOM   1492  CD1 PHE A  96      22.200  31.060  75.714  1.00  0.00           C  
ATOM   1493  CD2 PHE A  96      22.112  28.804  76.483  1.00  0.00           C  
ATOM   1494  CE1 PHE A  96      23.164  31.347  76.663  1.00  0.00           C  
ATOM   1495  CE2 PHE A  96      23.074  29.088  77.432  1.00  0.00           C  
ATOM   1496  CZ  PHE A  96      23.601  30.361  77.522  1.00  0.00           C  
ATOM   1497  H   PHE A  96      19.035  29.250  72.570  1.00  0.00           H  
ATOM   1498  HA  PHE A  96      21.289  30.932  73.160  1.00  0.00           H  
ATOM   1499 1HB  PHE A  96      19.698  29.991  74.862  1.00  0.00           H  
ATOM   1500 2HB  PHE A  96      20.412  28.406  74.614  1.00  0.00           H  
ATOM   1501  HD1 PHE A  96      21.854  31.840  75.035  1.00  0.00           H  
ATOM   1502  HD2 PHE A  96      21.696  27.799  76.412  1.00  0.00           H  
ATOM   1503  HE1 PHE A  96      23.578  32.352  76.732  1.00  0.00           H  
ATOM   1504  HE2 PHE A  96      23.419  28.308  78.111  1.00  0.00           H  
ATOM   1505  HZ  PHE A  96      24.360  30.585  78.269  1.00  0.00           H  
ATOM   1506  N   THR A  97      21.990  27.909  72.061  1.00  0.00           N  
ATOM   1507  CA  THR A  97      23.106  27.089  71.588  1.00  0.00           C  
ATOM   1508  C   THR A  97      23.908  27.835  70.518  1.00  0.00           C  
ATOM   1509  O   THR A  97      25.151  27.856  70.578  1.00  0.00           O  
ATOM   1510  CB  THR A  97      22.610  25.744  71.025  1.00  0.00           C  
ATOM   1511  OG1 THR A  97      21.943  25.008  72.059  1.00  0.00           O  
ATOM   1512  CG2 THR A  97      23.778  24.924  70.498  1.00  0.00           C  
ATOM   1513  H   THR A  97      21.044  27.599  71.889  1.00  0.00           H  
ATOM   1514  HA  THR A  97      23.767  26.885  72.431  1.00  0.00           H  
ATOM   1515  HB  THR A  97      21.906  25.926  70.214  1.00  0.00           H  
ATOM   1516  HG1 THR A  97      21.048  25.342  72.161  1.00  0.00           H  
ATOM   1517 1HG2 THR A  97      23.409  23.977  70.104  1.00  0.00           H  
ATOM   1518 2HG2 THR A  97      24.281  25.476  69.704  1.00  0.00           H  
ATOM   1519 3HG2 THR A  97      24.481  24.730  71.306  1.00  0.00           H  
ATOM   1520  N   ALA A  98      23.210  28.468  69.570  1.00  0.00           N  
ATOM   1521  CA  ALA A  98      23.858  29.221  68.505  1.00  0.00           C  
ATOM   1522  C   ALA A  98      24.606  30.436  69.062  1.00  0.00           C  
ATOM   1523  O   ALA A  98      25.692  30.769  68.600  1.00  0.00           O  
ATOM   1524  CB  ALA A  98      22.832  29.656  67.469  1.00  0.00           C  
ATOM   1525  H   ALA A  98      22.201  28.421  69.596  1.00  0.00           H  
ATOM   1526  HA  ALA A  98      24.590  28.570  68.027  1.00  0.00           H  
ATOM   1527 1HB  ALA A  98      23.329  30.218  66.678  1.00  0.00           H  
ATOM   1528 2HB  ALA A  98      22.351  28.776  67.041  1.00  0.00           H  
ATOM   1529 3HB  ALA A  98      22.081  30.285  67.943  1.00  0.00           H  
ATOM   1530  N   ILE A  99      24.017  31.080  70.062  1.00  0.00           N  
ATOM   1531  CA  ILE A  99      24.663  32.228  70.710  1.00  0.00           C  
ATOM   1532  C   ILE A  99      25.988  31.778  71.338  1.00  0.00           C  
ATOM   1533  O   ILE A  99      27.044  32.384  71.126  1.00  0.00           O  
ATOM   1534  CB  ILE A  99      23.755  32.850  71.787  1.00  0.00           C  
ATOM   1535  CG1 ILE A  99      22.531  33.503  71.141  1.00  0.00           C  
ATOM   1536  CG2 ILE A  99      24.530  33.865  72.614  1.00  0.00           C  
ATOM   1537  CD1 ILE A  99      21.450  33.884  72.127  1.00  0.00           C  
ATOM   1538  H   ILE A  99      23.109  30.779  70.386  1.00  0.00           H  
ATOM   1539  HA  ILE A  99      24.861  32.986  69.953  1.00  0.00           H  
ATOM   1540  HB  ILE A  99      23.383  32.066  72.446  1.00  0.00           H  
ATOM   1541 1HG1 ILE A  99      22.837  34.402  70.607  1.00  0.00           H  
ATOM   1542 2HG1 ILE A  99      22.098  32.821  70.409  1.00  0.00           H  
ATOM   1543 1HG2 ILE A  99      23.873  34.295  73.370  1.00  0.00           H  
ATOM   1544 2HG2 ILE A  99      25.369  33.371  73.101  1.00  0.00           H  
ATOM   1545 3HG2 ILE A  99      24.902  34.656  71.963  1.00  0.00           H  
ATOM   1546 1HD1 ILE A  99      20.615  34.340  71.594  1.00  0.00           H  
ATOM   1547 2HD1 ILE A  99      21.103  32.991  72.649  1.00  0.00           H  
ATOM   1548 3HD1 ILE A  99      21.850  34.594  72.849  1.00  0.00           H  
ATOM   1549  N   LEU A 100      25.944  30.698  72.115  1.00  0.00           N  
ATOM   1550  CA  LEU A 100      27.124  30.286  72.854  1.00  0.00           C  
ATOM   1551  C   LEU A 100      28.180  29.643  71.969  1.00  0.00           C  
ATOM   1552  O   LEU A 100      29.333  29.553  72.360  1.00  0.00           O  
ATOM   1553  CB  LEU A 100      26.723  29.305  73.963  1.00  0.00           C  
ATOM   1554  CG  LEU A 100      27.836  28.922  74.947  1.00  0.00           C  
ATOM   1555  CD1 LEU A 100      28.357  30.175  75.637  1.00  0.00           C  
ATOM   1556  CD2 LEU A 100      27.297  27.923  75.960  1.00  0.00           C  
ATOM   1557  H   LEU A 100      25.096  30.156  72.200  1.00  0.00           H  
ATOM   1558  HA  LEU A 100      27.574  31.169  73.307  1.00  0.00           H  
ATOM   1559 1HB  LEU A 100      25.909  29.743  74.537  1.00  0.00           H  
ATOM   1560 2HB  LEU A 100      26.360  28.387  73.500  1.00  0.00           H  
ATOM   1561  HG  LEU A 100      28.666  28.473  74.401  1.00  0.00           H  
ATOM   1562 1HD1 LEU A 100      29.148  29.903  76.336  1.00  0.00           H  
ATOM   1563 2HD1 LEU A 100      28.754  30.863  74.891  1.00  0.00           H  
ATOM   1564 3HD1 LEU A 100      27.544  30.656  76.179  1.00  0.00           H  
ATOM   1565 1HD2 LEU A 100      28.088  27.651  76.659  1.00  0.00           H  
ATOM   1566 2HD2 LEU A 100      26.468  28.372  76.507  1.00  0.00           H  
ATOM   1567 3HD2 LEU A 100      26.948  27.030  75.441  1.00  0.00           H  
ATOM   1568  N   ASP A 101      27.797  29.214  70.773  1.00  0.00           N  
ATOM   1569  CA  ASP A 101      28.788  28.682  69.852  1.00  0.00           C  
ATOM   1570  C   ASP A 101      29.743  29.785  69.376  1.00  0.00           C  
ATOM   1571  O   ASP A 101      30.898  29.512  69.039  1.00  0.00           O  
ATOM   1572  CB  ASP A 101      28.101  28.029  68.650  1.00  0.00           C  
ATOM   1573  CG  ASP A 101      27.407  26.721  69.003  1.00  0.00           C  
ATOM   1574  OD1 ASP A 101      27.703  26.174  70.038  1.00  0.00           O  
ATOM   1575  OD2 ASP A 101      26.586  26.281  68.233  1.00  0.00           O  
ATOM   1576  H   ASP A 101      26.829  29.249  70.488  1.00  0.00           H  
ATOM   1577  HA  ASP A 101      29.374  27.925  70.374  1.00  0.00           H  
ATOM   1578 1HB  ASP A 101      27.363  28.716  68.236  1.00  0.00           H  
ATOM   1579 2HB  ASP A 101      28.839  27.834  67.871  1.00  0.00           H  
ATOM   1580  N   SER A 102      29.255  31.026  69.386  1.00  0.00           N  
ATOM   1581  CA  SER A 102      30.018  32.153  68.831  1.00  0.00           C  
ATOM   1582  C   SER A 102      30.515  33.135  69.881  1.00  0.00           C  
ATOM   1583  O   SER A 102      31.479  33.857  69.619  1.00  0.00           O  
ATOM   1584  CB  SER A 102      29.164  32.899  67.824  1.00  0.00           C  
ATOM   1585  OG  SER A 102      28.032  33.452  68.437  1.00  0.00           O  
ATOM   1586  H   SER A 102      28.342  31.198  69.783  1.00  0.00           H  
ATOM   1587  HA  SER A 102      30.901  31.758  68.327  1.00  0.00           H  
ATOM   1588 1HB  SER A 102      29.754  33.690  67.362  1.00  0.00           H  
ATOM   1589 2HB  SER A 102      28.856  32.216  67.033  1.00  0.00           H  
ATOM   1590  HG  SER A 102      27.911  32.966  69.257  1.00  0.00           H  
ATOM   1591  N   MET A 103      29.849  33.193  71.035  1.00  0.00           N  
ATOM   1592  CA  MET A 103      30.212  34.196  72.040  1.00  0.00           C  
ATOM   1593  C   MET A 103      30.204  33.635  73.455  1.00  0.00           C  
ATOM   1594  O   MET A 103      29.524  32.629  73.722  1.00  0.00           O  
ATOM   1595  CB  MET A 103      29.266  35.392  71.948  1.00  0.00           C  
ATOM   1596  CG  MET A 103      29.328  36.144  70.626  1.00  0.00           C  
ATOM   1597  SD  MET A 103      28.206  37.555  70.576  1.00  0.00           S  
ATOM   1598  CE  MET A 103      28.494  38.157  68.915  1.00  0.00           C  
ATOM   1599  H   MET A 103      29.093  32.553  71.230  1.00  0.00           H  
ATOM   1600  HA  MET A 103      31.229  34.534  71.840  1.00  0.00           H  
ATOM   1601 1HB  MET A 103      28.240  35.056  72.093  1.00  0.00           H  
ATOM   1602 2HB  MET A 103      29.495  36.099  72.746  1.00  0.00           H  
ATOM   1603 1HG  MET A 103      30.343  36.504  70.460  1.00  0.00           H  
ATOM   1604 2HG  MET A 103      29.068  35.469  69.811  1.00  0.00           H  
ATOM   1605 1HE  MET A 103      27.869  39.032  68.731  1.00  0.00           H  
ATOM   1606 2HE  MET A 103      29.544  38.430  68.803  1.00  0.00           H  
ATOM   1607 3HE  MET A 103      28.243  37.376  68.196  1.00  0.00           H  
ATOM   1608  N   ASP A 104      30.954  34.287  74.345  1.00  0.00           N  
ATOM   1609  CA  ASP A 104      30.843  34.015  75.785  1.00  0.00           C  
ATOM   1610  C   ASP A 104      29.786  34.925  76.401  1.00  0.00           C  
ATOM   1611  O   ASP A 104      29.585  36.062  75.947  1.00  0.00           O  
ATOM   1612  CB  ASP A 104      32.186  34.224  76.490  1.00  0.00           C  
ATOM   1613  CG  ASP A 104      33.227  33.183  76.100  1.00  0.00           C  
ATOM   1614  OD1 ASP A 104      32.850  32.156  75.588  1.00  0.00           O  
ATOM   1615  OD2 ASP A 104      34.390  33.426  76.318  1.00  0.00           O  
ATOM   1616  H   ASP A 104      31.613  34.983  74.025  1.00  0.00           H  
ATOM   1617  HA  ASP A 104      30.543  32.975  75.919  1.00  0.00           H  
ATOM   1618 1HB  ASP A 104      32.574  35.213  76.248  1.00  0.00           H  
ATOM   1619 2HB  ASP A 104      32.040  34.184  77.570  1.00  0.00           H  
ATOM   1620  N   ILE A 105      29.149  34.443  77.461  1.00  0.00           N  
ATOM   1621  CA  ILE A 105      28.264  35.288  78.264  1.00  0.00           C  
ATOM   1622  C   ILE A 105      28.874  35.390  79.661  1.00  0.00           C  
ATOM   1623  O   ILE A 105      29.244  34.365  80.270  1.00  0.00           O  
ATOM   1624  CB  ILE A 105      26.836  34.718  78.341  1.00  0.00           C  
ATOM   1625  CG1 ILE A 105      26.258  34.535  76.935  1.00  0.00           C  
ATOM   1626  CG2 ILE A 105      25.944  35.626  79.173  1.00  0.00           C  
ATOM   1627  CD1 ILE A 105      26.121  35.825  76.159  1.00  0.00           C  
ATOM   1628  H   ILE A 105      29.275  33.475  77.721  1.00  0.00           H  
ATOM   1629  HA  ILE A 105      28.207  36.271  77.798  1.00  0.00           H  
ATOM   1630  HB  ILE A 105      26.863  33.730  78.801  1.00  0.00           H  
ATOM   1631 1HG1 ILE A 105      26.894  33.859  76.365  1.00  0.00           H  
ATOM   1632 2HG1 ILE A 105      25.272  34.073  77.005  1.00  0.00           H  
ATOM   1633 1HG2 ILE A 105      24.939  35.209  79.217  1.00  0.00           H  
ATOM   1634 2HG2 ILE A 105      26.348  35.707  80.182  1.00  0.00           H  
ATOM   1635 3HG2 ILE A 105      25.907  36.616  78.717  1.00  0.00           H  
ATOM   1636 1HD1 ILE A 105      25.704  35.614  75.174  1.00  0.00           H  
ATOM   1637 2HD1 ILE A 105      25.457  36.504  76.696  1.00  0.00           H  
ATOM   1638 3HD1 ILE A 105      27.100  36.287  76.046  1.00  0.00           H  
ATOM   1639  N   PHE A 106      28.962  36.611  80.188  1.00  0.00           N  
ATOM   1640  CA  PHE A 106      29.410  36.800  81.567  1.00  0.00           C  
ATOM   1641  C   PHE A 106      28.241  37.392  82.315  1.00  0.00           C  
ATOM   1642  O   PHE A 106      27.714  38.419  81.913  1.00  0.00           O  
ATOM   1643  CB  PHE A 106      30.628  37.721  81.654  1.00  0.00           C  
ATOM   1644  CG  PHE A 106      31.860  37.160  81.004  1.00  0.00           C  
ATOM   1645  CD1 PHE A 106      31.948  37.056  79.624  1.00  0.00           C  
ATOM   1646  CD2 PHE A 106      32.934  36.733  81.771  1.00  0.00           C  
ATOM   1647  CE1 PHE A 106      33.081  36.540  79.024  1.00  0.00           C  
ATOM   1648  CE2 PHE A 106      34.068  36.217  81.175  1.00  0.00           C  
ATOM   1649  CZ  PHE A 106      34.141  36.120  79.799  1.00  0.00           C  
ATOM   1650  H   PHE A 106      28.718  37.420  79.635  1.00  0.00           H  
ATOM   1651  HA  PHE A 106      29.695  35.829  81.975  1.00  0.00           H  
ATOM   1652 1HB  PHE A 106      30.398  38.674  81.180  1.00  0.00           H  
ATOM   1653 2HB  PHE A 106      30.857  37.923  82.699  1.00  0.00           H  
ATOM   1654  HD1 PHE A 106      31.110  37.389  79.010  1.00  0.00           H  
ATOM   1655  HD2 PHE A 106      32.876  36.809  82.857  1.00  0.00           H  
ATOM   1656  HE1 PHE A 106      33.137  36.464  77.939  1.00  0.00           H  
ATOM   1657  HE2 PHE A 106      34.905  35.886  81.789  1.00  0.00           H  
ATOM   1658  HZ  PHE A 106      35.034  35.712  79.328  1.00  0.00           H  
ATOM   1659  N   LEU A 107      27.826  36.728  83.386  1.00  0.00           N  
ATOM   1660  CA  LEU A 107      26.628  37.136  84.143  1.00  0.00           C  
ATOM   1661  C   LEU A 107      27.008  37.490  85.576  1.00  0.00           C  
ATOM   1662  O   LEU A 107      27.625  36.684  86.277  1.00  0.00           O  
ATOM   1663  CB  LEU A 107      25.580  36.016  84.146  1.00  0.00           C  
ATOM   1664  CG  LEU A 107      24.310  36.296  84.959  1.00  0.00           C  
ATOM   1665  CD1 LEU A 107      23.550  37.458  84.332  1.00  0.00           C  
ATOM   1666  CD2 LEU A 107      23.449  35.042  85.006  1.00  0.00           C  
ATOM   1667  H   LEU A 107      28.348  35.919  83.690  1.00  0.00           H  
ATOM   1668  HA  LEU A 107      26.196  38.012  83.661  1.00  0.00           H  
ATOM   1669 1HB  LEU A 107      25.279  35.819  83.119  1.00  0.00           H  
ATOM   1670 2HB  LEU A 107      26.038  35.112  84.548  1.00  0.00           H  
ATOM   1671  HG  LEU A 107      24.583  36.586  85.974  1.00  0.00           H  
ATOM   1672 1HD1 LEU A 107      22.648  37.657  84.909  1.00  0.00           H  
ATOM   1673 2HD1 LEU A 107      24.182  38.346  84.329  1.00  0.00           H  
ATOM   1674 3HD1 LEU A 107      23.277  37.203  83.308  1.00  0.00           H  
ATOM   1675 1HD2 LEU A 107      22.547  35.241  85.584  1.00  0.00           H  
ATOM   1676 2HD2 LEU A 107      23.174  34.752  83.992  1.00  0.00           H  
ATOM   1677 3HD2 LEU A 107      24.010  34.234  85.475  1.00  0.00           H  
ATOM   1678  N   GLU A 108      26.647  38.699  86.004  1.00  0.00           N  
ATOM   1679  CA  GLU A 108      26.897  39.163  87.386  1.00  0.00           C  
ATOM   1680  C   GLU A 108      25.555  39.316  88.104  1.00  0.00           C  
ATOM   1681  O   GLU A 108      24.883  40.331  87.978  1.00  0.00           O  
ATOM   1682  CB  GLU A 108      27.658  40.491  87.398  1.00  0.00           C  
ATOM   1683  CG  GLU A 108      27.949  41.036  88.788  1.00  0.00           C  
ATOM   1684  CD  GLU A 108      28.822  40.124  89.604  1.00  0.00           C  
ATOM   1685  OE1 GLU A 108      30.012  40.131  89.398  1.00  0.00           O  
ATOM   1686  OE2 GLU A 108      28.299  39.419  90.434  1.00  0.00           O  
ATOM   1687  H   GLU A 108      26.185  39.318  85.353  1.00  0.00           H  
ATOM   1688  HA  GLU A 108      27.505  38.416  87.897  1.00  0.00           H  
ATOM   1689 1HB  GLU A 108      28.610  40.369  86.880  1.00  0.00           H  
ATOM   1690 2HB  GLU A 108      27.085  41.243  86.856  1.00  0.00           H  
ATOM   1691 1HG  GLU A 108      28.443  42.003  88.692  1.00  0.00           H  
ATOM   1692 2HG  GLU A 108      27.006  41.192  89.311  1.00  0.00           H  
ATOM   1693  N   ILE A 109      25.116  38.293  88.843  1.00  0.00           N  
ATOM   1694  CA  ILE A 109      23.813  38.375  89.488  1.00  0.00           C  
ATOM   1695  C   ILE A 109      23.672  39.433  90.574  1.00  0.00           C  
ATOM   1696  O   ILE A 109      22.571  39.970  90.750  1.00  0.00           O  
ATOM   1697  CB  ILE A 109      23.453  37.007  90.096  1.00  0.00           C  
ATOM   1698  CG1 ILE A 109      23.220  35.976  88.989  1.00  0.00           C  
ATOM   1699  CG2 ILE A 109      22.225  37.126  90.984  1.00  0.00           C  
ATOM   1700  CD1 ILE A 109      23.122  34.553  89.490  1.00  0.00           C  
ATOM   1701  H   ILE A 109      25.673  37.459  88.964  1.00  0.00           H  
ATOM   1702  HA  ILE A 109      23.071  38.637  88.735  1.00  0.00           H  
ATOM   1703  HB  ILE A 109      24.289  36.644  90.694  1.00  0.00           H  
ATOM   1704 1HG1 ILE A 109      22.299  36.214  88.457  1.00  0.00           H  
ATOM   1705 2HG1 ILE A 109      24.036  36.026  88.267  1.00  0.00           H  
ATOM   1706 1HG2 ILE A 109      21.984  36.150  91.405  1.00  0.00           H  
ATOM   1707 2HG2 ILE A 109      22.426  37.829  91.791  1.00  0.00           H  
ATOM   1708 3HG2 ILE A 109      21.381  37.484  90.393  1.00  0.00           H  
ATOM   1709 1HD1 ILE A 109      22.957  33.881  88.648  1.00  0.00           H  
ATOM   1710 2HD1 ILE A 109      24.049  34.281  89.996  1.00  0.00           H  
ATOM   1711 3HD1 ILE A 109      22.290  34.470  90.188  1.00  0.00           H  
ATOM   1712  N   VAL A 110      24.745  39.704  91.317  1.00  0.00           N  
ATOM   1713  CA  VAL A 110      24.679  40.680  92.405  1.00  0.00           C  
ATOM   1714  C   VAL A 110      25.846  41.680  92.287  1.00  0.00           C  
ATOM   1715  O   VAL A 110      26.934  41.499  92.842  1.00  0.00           O  
ATOM   1716  CB  VAL A 110      24.736  39.969  93.770  1.00  0.00           C  
ATOM   1717  CG1 VAL A 110      24.610  40.978  94.902  1.00  0.00           C  
ATOM   1718  CG2 VAL A 110      23.635  38.923  93.855  1.00  0.00           C  
ATOM   1719  H   VAL A 110      25.619  39.232  91.131  1.00  0.00           H  
ATOM   1720  HA  VAL A 110      23.733  41.218  92.331  1.00  0.00           H  
ATOM   1721  HB  VAL A 110      25.707  39.486  93.878  1.00  0.00           H  
ATOM   1722 1HG1 VAL A 110      24.652  40.459  95.859  1.00  0.00           H  
ATOM   1723 2HG1 VAL A 110      25.428  41.696  94.842  1.00  0.00           H  
ATOM   1724 3HG1 VAL A 110      23.658  41.503  94.817  1.00  0.00           H  
ATOM   1725 1HG2 VAL A 110      23.682  38.424  94.823  1.00  0.00           H  
ATOM   1726 2HG2 VAL A 110      22.664  39.406  93.742  1.00  0.00           H  
ATOM   1727 3HG2 VAL A 110      23.770  38.188  93.061  1.00  0.00           H  
ATOM   1728  N   THR A 111      25.598  42.742  91.534  1.00  0.00           N  
ATOM   1729  CA  THR A 111      26.635  43.699  91.227  1.00  0.00           C  
ATOM   1730  C   THR A 111      26.966  44.587  92.444  1.00  0.00           C  
ATOM   1731  O   THR A 111      28.012  45.257  92.465  1.00  0.00           O  
ATOM   1732  CB  THR A 111      26.222  44.576  90.031  1.00  0.00           C  
ATOM   1733  OG1 THR A 111      26.009  43.749  88.879  1.00  0.00           O  
ATOM   1734  CG2 THR A 111      27.303  45.600  89.722  1.00  0.00           C  
ATOM   1735  H   THR A 111      24.669  42.889  91.166  1.00  0.00           H  
ATOM   1736  HA  THR A 111      27.542  43.154  90.963  1.00  0.00           H  
ATOM   1737  HB  THR A 111      25.293  45.096  90.264  1.00  0.00           H  
ATOM   1738  HG1 THR A 111      26.361  44.188  88.101  1.00  0.00           H  
ATOM   1739 1HG2 THR A 111      26.994  46.211  88.874  1.00  0.00           H  
ATOM   1740 2HG2 THR A 111      27.459  46.238  90.591  1.00  0.00           H  
ATOM   1741 3HG2 THR A 111      28.232  45.086  89.478  1.00  0.00           H  
ATOM   1742  N   ASN A 112      26.078  44.578  93.448  1.00  0.00           N  
ATOM   1743  CA  ASN A 112      26.254  45.384  94.670  1.00  0.00           C  
ATOM   1744  C   ASN A 112      25.964  44.500  95.888  1.00  0.00           C  
ATOM   1745  O   ASN A 112      24.880  44.568  96.481  1.00  0.00           O  
ATOM   1746  CB  ASN A 112      25.360  46.611  94.659  1.00  0.00           C  
ATOM   1747  CG  ASN A 112      25.629  47.532  95.816  1.00  0.00           C  
ATOM   1748  OD1 ASN A 112      26.462  47.236  96.681  1.00  0.00           O  
ATOM   1749  ND2 ASN A 112      24.940  48.644  95.849  1.00  0.00           N  
ATOM   1750  H   ASN A 112      25.259  43.994  93.357  1.00  0.00           H  
ATOM   1751  HA  ASN A 112      27.291  45.719  94.717  1.00  0.00           H  
ATOM   1752 1HB  ASN A 112      25.509  47.161  93.729  1.00  0.00           H  
ATOM   1753 2HB  ASN A 112      24.316  46.300  94.692  1.00  0.00           H  
ATOM   1754 1HD2 ASN A 112      25.077  49.295  96.596  1.00  0.00           H  
ATOM   1755 2HD2 ASN A 112      24.277  48.843  95.128  1.00  0.00           H  
ATOM   1756  N   PRO A 113      26.913  43.642  96.239  1.00  0.00           N  
ATOM   1757  CA  PRO A 113      26.665  42.683  97.319  1.00  0.00           C  
ATOM   1758  C   PRO A 113      26.438  43.320  98.696  1.00  0.00           C  
ATOM   1759  O   PRO A 113      25.611  42.799  99.466  1.00  0.00           O  
ATOM   1760  CB  PRO A 113      27.948  41.846  97.305  1.00  0.00           C  
ATOM   1761  CG  PRO A 113      28.450  41.969  95.907  1.00  0.00           C  
ATOM   1762  CD  PRO A 113      28.123  43.385  95.515  1.00  0.00           C  
ATOM   1763  HA  PRO A 113      25.785  42.073  97.066  1.00  0.00           H  
ATOM   1764 1HB  PRO A 113      28.659  42.235  98.049  1.00  0.00           H  
ATOM   1765 2HB  PRO A 113      27.723  40.807  97.588  1.00  0.00           H  
ATOM   1766 1HG  PRO A 113      29.529  41.757  95.871  1.00  0.00           H  
ATOM   1767 2HG  PRO A 113      27.959  41.227  95.261  1.00  0.00           H  
ATOM   1768 1HD  PRO A 113      28.938  44.052  95.833  1.00  0.00           H  
ATOM   1769 2HD  PRO A 113      27.979  43.441  94.426  1.00  0.00           H  
ATOM   1770  N   ASN A 114      27.153  44.410  98.998  1.00  0.00           N  
ATOM   1771  CA  ASN A 114      26.997  45.021 100.314  1.00  0.00           C  
ATOM   1772  C   ASN A 114      25.597  45.584 100.471  1.00  0.00           C  
ATOM   1773  O   ASN A 114      24.945  45.412 101.524  1.00  0.00           O  
ATOM   1774  CB  ASN A 114      28.039  46.102 100.538  1.00  0.00           C  
ATOM   1775  CG  ASN A 114      29.413  45.540 100.772  1.00  0.00           C  
ATOM   1776  OD1 ASN A 114      30.422  46.177 100.446  1.00  0.00           O  
ATOM   1777  ND2 ASN A 114      29.474  44.359 101.332  1.00  0.00           N  
ATOM   1778  H   ASN A 114      27.798  44.821  98.338  1.00  0.00           H  
ATOM   1779  HA  ASN A 114      27.133  44.249 101.073  1.00  0.00           H  
ATOM   1780 1HB  ASN A 114      28.071  46.761  99.669  1.00  0.00           H  
ATOM   1781 2HB  ASN A 114      27.755  46.708 101.398  1.00  0.00           H  
ATOM   1782 1HD2 ASN A 114      30.362  43.935 101.512  1.00  0.00           H  
ATOM   1783 2HD2 ASN A 114      28.632  43.879 101.579  1.00  0.00           H  
ATOM   1784  N   GLY A 115      25.126  46.282  99.445  1.00  0.00           N  
ATOM   1785  CA  GLY A 115      23.738  46.763  99.480  1.00  0.00           C  
ATOM   1786  C   GLY A 115      22.744  45.629  99.573  1.00  0.00           C  
ATOM   1787  O   GLY A 115      21.726  45.740 100.266  1.00  0.00           O  
ATOM   1788  H   GLY A 115      25.699  46.491  98.640  1.00  0.00           H  
ATOM   1789 1HA  GLY A 115      23.605  47.428 100.334  1.00  0.00           H  
ATOM   1790 2HA  GLY A 115      23.533  47.347  98.583  1.00  0.00           H  
ATOM   1791  N   PHE A 116      23.005  44.527  98.865  1.00  0.00           N  
ATOM   1792  CA  PHE A 116      22.041  43.432  98.906  1.00  0.00           C  
ATOM   1793  C   PHE A 116      21.902  42.870 100.310  1.00  0.00           C  
ATOM   1794  O   PHE A 116      20.791  42.724 100.818  1.00  0.00           O  
ATOM   1795  CB  PHE A 116      22.458  42.315  97.947  1.00  0.00           C  
ATOM   1796  CG  PHE A 116      21.538  41.128  97.964  1.00  0.00           C  
ATOM   1797  CD1 PHE A 116      20.592  40.951  96.965  1.00  0.00           C  
ATOM   1798  CD2 PHE A 116      21.617  40.185  98.978  1.00  0.00           C  
ATOM   1799  CE1 PHE A 116      19.746  39.858  96.979  1.00  0.00           C  
ATOM   1800  CE2 PHE A 116      20.773  39.092  98.994  1.00  0.00           C  
ATOM   1801  CZ  PHE A 116      19.836  38.929  97.994  1.00  0.00           C  
ATOM   1802  H   PHE A 116      23.840  44.426  98.306  1.00  0.00           H  
ATOM   1803  HA  PHE A 116      21.069  43.815  98.594  1.00  0.00           H  
ATOM   1804 1HB  PHE A 116      22.493  42.704  96.930  1.00  0.00           H  
ATOM   1805 2HB  PHE A 116      23.460  41.973  98.201  1.00  0.00           H  
ATOM   1806  HD1 PHE A 116      20.522  41.685  96.162  1.00  0.00           H  
ATOM   1807  HD2 PHE A 116      22.356  40.315  99.769  1.00  0.00           H  
ATOM   1808  HE1 PHE A 116      19.007  39.732  96.188  1.00  0.00           H  
ATOM   1809  HE2 PHE A 116      20.845  38.358  99.797  1.00  0.00           H  
ATOM   1810  HZ  PHE A 116      19.169  38.068  98.006  1.00  0.00           H  
ATOM   1811  N   ALA A 117      23.022  42.569 100.969  1.00  0.00           N  
ATOM   1812  CA  ALA A 117      22.951  42.150 102.383  1.00  0.00           C  
ATOM   1813  C   ALA A 117      22.196  43.202 103.228  1.00  0.00           C  
ATOM   1814  O   ALA A 117      21.343  42.860 104.061  1.00  0.00           O  
ATOM   1815  CB  ALA A 117      24.348  41.921 102.941  1.00  0.00           C  
ATOM   1816  H   ALA A 117      23.923  42.623 100.516  1.00  0.00           H  
ATOM   1817  HA  ALA A 117      22.395  41.214 102.431  1.00  0.00           H  
ATOM   1818 1HB  ALA A 117      24.278  41.613 103.984  1.00  0.00           H  
ATOM   1819 2HB  ALA A 117      24.847  41.141 102.365  1.00  0.00           H  
ATOM   1820 3HB  ALA A 117      24.922  42.844 102.874  1.00  0.00           H  
ATOM   1821  N   PHE A 118      22.466  44.476 102.955  1.00  0.00           N  
ATOM   1822  CA  PHE A 118      21.814  45.546 103.726  1.00  0.00           C  
ATOM   1823  C   PHE A 118      20.299  45.496 103.540  1.00  0.00           C  
ATOM   1824  O   PHE A 118      19.538  45.689 104.486  1.00  0.00           O  
ATOM   1825  CB  PHE A 118      22.340  46.918 103.301  1.00  0.00           C  
ATOM   1826  CG  PHE A 118      21.769  48.059 104.095  1.00  0.00           C  
ATOM   1827  CD1 PHE A 118      22.229  48.330 105.375  1.00  0.00           C  
ATOM   1828  CD2 PHE A 118      20.772  48.862 103.564  1.00  0.00           C  
ATOM   1829  CE1 PHE A 118      21.704  49.379 106.107  1.00  0.00           C  
ATOM   1830  CE2 PHE A 118      20.246  49.912 104.292  1.00  0.00           C  
ATOM   1831  CZ  PHE A 118      20.713  50.170 105.565  1.00  0.00           C  
ATOM   1832  H   PHE A 118      23.116  44.723 102.222  1.00  0.00           H  
ATOM   1833  HA  PHE A 118      22.042  45.400 104.783  1.00  0.00           H  
ATOM   1834 1HB  PHE A 118      23.424  46.940 103.405  1.00  0.00           H  
ATOM   1835 2HB  PHE A 118      22.109  47.086 102.250  1.00  0.00           H  
ATOM   1836  HD1 PHE A 118      23.013  47.705 105.803  1.00  0.00           H  
ATOM   1837  HD2 PHE A 118      20.402  48.658 102.558  1.00  0.00           H  
ATOM   1838  HE1 PHE A 118      22.075  49.580 107.111  1.00  0.00           H  
ATOM   1839  HE2 PHE A 118      19.463  50.536 103.863  1.00  0.00           H  
ATOM   1840  HZ  PHE A 118      20.299  50.996 106.141  1.00  0.00           H  
ATOM   1841  N   THR A 119      19.845  45.204 102.315  1.00  0.00           N  
ATOM   1842  CA  THR A 119      18.389  45.150 102.121  1.00  0.00           C  
ATOM   1843  C   THR A 119      17.733  43.952 102.795  1.00  0.00           C  
ATOM   1844  O   THR A 119      16.515  43.940 102.963  1.00  0.00           O  
ATOM   1845  CB  THR A 119      18.041  45.130 100.621  1.00  0.00           C  
ATOM   1846  OG1 THR A 119      18.626  43.974 100.008  1.00  0.00           O  
ATOM   1847  CG2 THR A 119      18.564  46.382  99.935  1.00  0.00           C  
ATOM   1848  H   THR A 119      20.453  45.022 101.529  1.00  0.00           H  
ATOM   1849  HA  THR A 119      17.947  46.041 102.568  1.00  0.00           H  
ATOM   1850  HB  THR A 119      16.959  45.080 100.499  1.00  0.00           H  
ATOM   1851  HG1 THR A 119      19.341  43.646 100.560  1.00  0.00           H  
ATOM   1852 1HG2 THR A 119      18.309  46.351  98.876  1.00  0.00           H  
ATOM   1853 2HG2 THR A 119      18.113  47.263 100.392  1.00  0.00           H  
ATOM   1854 3HG2 THR A 119      19.647  46.432 100.045  1.00  0.00           H  
ATOM   1855  N   HIS A 120      18.518  42.936 103.131  1.00  0.00           N  
ATOM   1856  CA  HIS A 120      17.965  41.756 103.782  1.00  0.00           C  
ATOM   1857  C   HIS A 120      18.119  41.776 105.285  1.00  0.00           C  
ATOM   1858  O   HIS A 120      17.652  40.858 105.965  1.00  0.00           O  
ATOM   1859  CB  HIS A 120      18.624  40.488 103.230  1.00  0.00           C  
ATOM   1860  CG  HIS A 120      18.332  40.240 101.783  1.00  0.00           C  
ATOM   1861  ND1 HIS A 120      18.985  40.907 100.767  1.00  0.00           N  
ATOM   1862  CD2 HIS A 120      17.459  39.399 101.180  1.00  0.00           C  
ATOM   1863  CE1 HIS A 120      18.525  40.486  99.602  1.00  0.00           C  
ATOM   1864  NE2 HIS A 120      17.598  39.572  99.825  1.00  0.00           N  
ATOM   1865  H   HIS A 120      19.509  42.972 102.938  1.00  0.00           H  
ATOM   1866  HA  HIS A 120      16.895  41.699 103.584  1.00  0.00           H  
ATOM   1867 1HB  HIS A 120      19.705  40.556 103.353  1.00  0.00           H  
ATOM   1868 2HB  HIS A 120      18.283  39.623 103.800  1.00  0.00           H  
ATOM   1869  HD1 HIS A 120      19.746  41.547 100.874  1.00  0.00           H  
ATOM   1870  HD2 HIS A 120      16.736  38.680 101.567  1.00  0.00           H  
ATOM   1871  HE1 HIS A 120      18.917  40.895  98.670  1.00  0.00           H  
ATOM   1872  N   SER A 121      18.760  42.825 105.808  1.00  0.00           N  
ATOM   1873  CA  SER A 121      19.038  42.918 107.237  1.00  0.00           C  
ATOM   1874  C   SER A 121      18.582  44.237 107.855  1.00  0.00           C  
ATOM   1875  O   SER A 121      17.983  44.230 108.956  1.00  0.00           O  
ATOM   1876  CB  SER A 121      20.524  42.738 107.477  1.00  0.00           C  
ATOM   1877  OG  SER A 121      20.830  42.846 108.840  1.00  0.00           O  
ATOM   1878  H   SER A 121      19.060  43.573 105.199  1.00  0.00           H  
ATOM   1879  HA  SER A 121      18.495  42.122 107.748  1.00  0.00           H  
ATOM   1880 1HB  SER A 121      20.837  41.761 107.107  1.00  0.00           H  
ATOM   1881 2HB  SER A 121      21.077  43.491 106.917  1.00  0.00           H  
ATOM   1882  HG  SER A 121      20.857  43.786 109.032  1.00  0.00           H  
ATOM   1883  N   GLU A 122      18.842  45.359 107.164  1.00  0.00           N  
ATOM   1884  CA  GLU A 122      18.682  46.685 107.772  1.00  0.00           C  
ATOM   1885  C   GLU A 122      17.639  47.561 107.119  1.00  0.00           C  
ATOM   1886  O   GLU A 122      16.898  48.254 107.818  1.00  0.00           O  
ATOM   1887  CB  GLU A 122      20.021  47.426 107.755  1.00  0.00           C  
ATOM   1888  CG  GLU A 122      21.119  46.760 108.572  1.00  0.00           C  
ATOM   1889  CD  GLU A 122      20.850  46.796 110.051  1.00  0.00           C  
ATOM   1890  OE1 GLU A 122      20.312  47.773 110.514  1.00  0.00           O  
ATOM   1891  OE2 GLU A 122      21.183  45.845 110.718  1.00  0.00           O  
ATOM   1892  H   GLU A 122      19.154  45.292 106.206  1.00  0.00           H  
ATOM   1893  HA  GLU A 122      18.361  46.555 108.806  1.00  0.00           H  
ATOM   1894 1HB  GLU A 122      20.375  47.513 106.727  1.00  0.00           H  
ATOM   1895 2HB  GLU A 122      19.883  48.436 108.140  1.00  0.00           H  
ATOM   1896 1HG  GLU A 122      21.213  45.721 108.257  1.00  0.00           H  
ATOM   1897 2HG  GLU A 122      22.064  47.260 108.367  1.00  0.00           H  
ATOM   1898  N   ASN A 123      17.569  47.544 105.787  1.00  0.00           N  
ATOM   1899  CA  ASN A 123      16.685  48.470 105.091  1.00  0.00           C  
ATOM   1900  C   ASN A 123      16.406  47.941 103.685  1.00  0.00           C  
ATOM   1901  O   ASN A 123      17.276  47.984 102.787  1.00  0.00           O  
ATOM   1902  CB  ASN A 123      17.283  49.864 105.043  1.00  0.00           C  
ATOM   1903  CG  ASN A 123      16.344  50.876 104.447  1.00  0.00           C  
ATOM   1904  OD1 ASN A 123      15.549  50.553 103.557  1.00  0.00           O  
ATOM   1905  ND2 ASN A 123      16.421  52.093 104.920  1.00  0.00           N  
ATOM   1906  H   ASN A 123      18.123  46.894 105.248  1.00  0.00           H  
ATOM   1907  HA  ASN A 123      15.740  48.520 105.633  1.00  0.00           H  
ATOM   1908 1HB  ASN A 123      17.547  50.182 106.053  1.00  0.00           H  
ATOM   1909 2HB  ASN A 123      18.201  49.847 104.455  1.00  0.00           H  
ATOM   1910 1HD2 ASN A 123      15.820  52.808 104.560  1.00  0.00           H  
ATOM   1911 2HD2 ASN A 123      17.079  52.309 105.640  1.00  0.00           H  
ATOM   1912  N   ARG A 124      15.183  47.442 103.521  1.00  0.00           N  
ATOM   1913  CA  ARG A 124      14.746  46.780 102.293  1.00  0.00           C  
ATOM   1914  C   ARG A 124      14.857  47.686 101.068  1.00  0.00           C  
ATOM   1915  O   ARG A 124      14.933  47.192  99.947  1.00  0.00           O  
ATOM   1916  CB  ARG A 124      13.306  46.310 102.433  1.00  0.00           C  
ATOM   1917  CG  ARG A 124      13.103  45.146 103.391  1.00  0.00           C  
ATOM   1918  CD  ARG A 124      11.670  44.775 103.509  1.00  0.00           C  
ATOM   1919  NE  ARG A 124      11.471  43.663 104.424  1.00  0.00           N  
ATOM   1920  CZ  ARG A 124      10.268  43.207 104.824  1.00  0.00           C  
ATOM   1921  NH1 ARG A 124       9.169  43.777 104.383  1.00  0.00           N  
ATOM   1922  NH2 ARG A 124      10.193  42.187 105.661  1.00  0.00           N  
ATOM   1923  H   ARG A 124      14.534  47.531 104.290  1.00  0.00           H  
ATOM   1924  HA  ARG A 124      15.384  45.912 102.122  1.00  0.00           H  
ATOM   1925 1HB  ARG A 124      12.686  47.135 102.781  1.00  0.00           H  
ATOM   1926 2HB  ARG A 124      12.926  46.004 101.458  1.00  0.00           H  
ATOM   1927 1HG  ARG A 124      13.654  44.277 103.029  1.00  0.00           H  
ATOM   1928 2HG  ARG A 124      13.469  45.422 104.381  1.00  0.00           H  
ATOM   1929 1HD  ARG A 124      11.103  45.628 103.881  1.00  0.00           H  
ATOM   1930 2HD  ARG A 124      11.288  44.484 102.531  1.00  0.00           H  
ATOM   1931  HE  ARG A 124      12.294  43.198 104.785  1.00  0.00           H  
ATOM   1932 1HH1 ARG A 124       9.226  44.557 103.743  1.00  0.00           H  
ATOM   1933 2HH1 ARG A 124       8.267  43.436 104.683  1.00  0.00           H  
ATOM   1934 1HH2 ARG A 124      11.038  41.748 106.000  1.00  0.00           H  
ATOM   1935 2HH2 ARG A 124       9.292  41.846 105.961  1.00  0.00           H  
ATOM   1936  N   LEU A 125      14.844  49.006 101.293  1.00  0.00           N  
ATOM   1937  CA  LEU A 125      14.770  49.977 100.187  1.00  0.00           C  
ATOM   1938  C   LEU A 125      16.095  50.680  99.939  1.00  0.00           C  
ATOM   1939  O   LEU A 125      16.138  51.724  99.282  1.00  0.00           O  
ATOM   1940  CB  LEU A 125      13.691  51.028 100.479  1.00  0.00           C  
ATOM   1941  CG  LEU A 125      12.260  50.492 100.612  1.00  0.00           C  
ATOM   1942  CD1 LEU A 125      11.324  51.633 100.990  1.00  0.00           C  
ATOM   1943  CD2 LEU A 125      11.835  49.847  99.302  1.00  0.00           C  
ATOM   1944  H   LEU A 125      14.886  49.345 102.243  1.00  0.00           H  
ATOM   1945  HA  LEU A 125      14.503  49.443  99.276  1.00  0.00           H  
ATOM   1946 1HB  LEU A 125      13.943  51.535 101.409  1.00  0.00           H  
ATOM   1947 2HB  LEU A 125      13.696  51.764  99.675  1.00  0.00           H  
ATOM   1948  HG  LEU A 125      12.222  49.751 101.411  1.00  0.00           H  
ATOM   1949 1HD1 LEU A 125      10.307  51.252 101.085  1.00  0.00           H  
ATOM   1950 2HD1 LEU A 125      11.640  52.063 101.940  1.00  0.00           H  
ATOM   1951 3HD1 LEU A 125      11.354  52.399 100.216  1.00  0.00           H  
ATOM   1952 1HD2 LEU A 125      10.818  49.466  99.397  1.00  0.00           H  
ATOM   1953 2HD2 LEU A 125      11.871  50.588  98.503  1.00  0.00           H  
ATOM   1954 3HD2 LEU A 125      12.510  49.025  99.065  1.00  0.00           H  
ATOM   1955  N   TRP A 126      17.177  50.108 100.465  1.00  0.00           N  
ATOM   1956  CA  TRP A 126      18.502  50.657 100.154  1.00  0.00           C  
ATOM   1957  C   TRP A 126      18.860  50.449  98.678  1.00  0.00           C  
ATOM   1958  O   TRP A 126      18.628  49.362  98.131  1.00  0.00           O  
ATOM   1959  CB  TRP A 126      19.568  50.006 101.037  1.00  0.00           C  
ATOM   1960  CG  TRP A 126      20.945  50.557 100.817  1.00  0.00           C  
ATOM   1961  CD1 TRP A 126      21.917  50.027 100.023  1.00  0.00           C  
ATOM   1962  CD2 TRP A 126      21.512  51.754 101.401  1.00  0.00           C  
ATOM   1963  NE1 TRP A 126      23.046  50.808 100.072  1.00  0.00           N  
ATOM   1964  CE2 TRP A 126      22.815  51.870 100.910  1.00  0.00           C  
ATOM   1965  CE3 TRP A 126      21.025  52.723 102.287  1.00  0.00           C  
ATOM   1966  CZ2 TRP A 126      23.647  52.917 101.275  1.00  0.00           C  
ATOM   1967  CZ3 TRP A 126      21.859  53.774 102.652  1.00  0.00           C  
ATOM   1968  CH2 TRP A 126      23.135  53.868 102.158  1.00  0.00           C  
ATOM   1969  H   TRP A 126      17.108  49.305 101.073  1.00  0.00           H  
ATOM   1970  HA  TRP A 126      18.488  51.728 100.355  1.00  0.00           H  
ATOM   1971 1HB  TRP A 126      19.307  50.145 102.086  1.00  0.00           H  
ATOM   1972 2HB  TRP A 126      19.594  48.933 100.845  1.00  0.00           H  
ATOM   1973  HD1 TRP A 126      21.814  49.117  99.434  1.00  0.00           H  
ATOM   1974  HE1 TRP A 126      23.906  50.630  99.575  1.00  0.00           H  
ATOM   1975  HE3 TRP A 126      20.011  52.655 102.680  1.00  0.00           H  
ATOM   1976  HZ2 TRP A 126      24.664  53.009 100.893  1.00  0.00           H  
ATOM   1977  HZ3 TRP A 126      21.472  54.523 103.343  1.00  0.00           H  
ATOM   1978  HH2 TRP A 126      23.762  54.705 102.465  1.00  0.00           H  
ATOM   1979  N   ARG A 127      19.401  51.493  98.042  1.00  0.00           N  
ATOM   1980  CA  ARG A 127      19.770  51.458  96.613  1.00  0.00           C  
ATOM   1981  C   ARG A 127      21.288  51.473  96.345  1.00  0.00           C  
ATOM   1982  O   ARG A 127      21.792  50.792  95.428  1.00  0.00           O  
ATOM   1983  CB  ARG A 127      19.140  52.641  95.892  1.00  0.00           C  
ATOM   1984  CG  ARG A 127      19.372  52.671  94.390  1.00  0.00           C  
ATOM   1985  CD  ARG A 127      18.665  53.809  93.748  1.00  0.00           C  
ATOM   1986  NE  ARG A 127      18.926  53.872  92.318  1.00  0.00           N  
ATOM   1987  CZ  ARG A 127      18.244  53.180  91.385  1.00  0.00           C  
ATOM   1988  NH1 ARG A 127      17.266  52.378  91.745  1.00  0.00           N  
ATOM   1989  NH2 ARG A 127      18.558  53.307  90.108  1.00  0.00           N  
ATOM   1990  H   ARG A 127      19.561  52.339  98.571  1.00  0.00           H  
ATOM   1991  HA  ARG A 127      19.388  50.533  96.180  1.00  0.00           H  
ATOM   1992 1HB  ARG A 127      18.064  52.637  96.059  1.00  0.00           H  
ATOM   1993 2HB  ARG A 127      19.533  53.570  96.305  1.00  0.00           H  
ATOM   1994 1HG  ARG A 127      20.439  52.772  94.188  1.00  0.00           H  
ATOM   1995 2HG  ARG A 127      19.005  51.745  93.946  1.00  0.00           H  
ATOM   1996 1HD  ARG A 127      17.591  53.699  93.894  1.00  0.00           H  
ATOM   1997 2HD  ARG A 127      18.999  54.744  94.196  1.00  0.00           H  
ATOM   1998  HE  ARG A 127      19.671  54.478  92.003  1.00  0.00           H  
ATOM   1999 1HH1 ARG A 127      17.026  52.281  92.722  1.00  0.00           H  
ATOM   2000 2HH1 ARG A 127      16.755  51.860  91.046  1.00  0.00           H  
ATOM   2001 1HH2 ARG A 127      19.310  53.923  89.831  1.00  0.00           H  
ATOM   2002 2HH2 ARG A 127      18.047  52.788  89.409  1.00  0.00           H  
ATOM   2003  N   LYS A 128      22.010  52.254  97.153  1.00  0.00           N  
ATOM   2004  CA  LYS A 128      23.417  52.598  96.892  1.00  0.00           C  
ATOM   2005  C   LYS A 128      24.392  51.526  97.333  1.00  0.00           C  
ATOM   2006  O   LYS A 128      23.999  50.462  97.848  1.00  0.00           O  
ATOM   2007  CB  LYS A 128      23.775  53.916  97.580  1.00  0.00           C  
ATOM   2008  CG  LYS A 128      23.019  55.128  97.051  1.00  0.00           C  
ATOM   2009  CD  LYS A 128      23.519  56.414  97.690  1.00  0.00           C  
ATOM   2010  CE  LYS A 128      23.089  56.514  99.146  1.00  0.00           C  
ATOM   2011  NZ  LYS A 128      23.500  57.806  99.760  1.00  0.00           N  
ATOM   2012  H   LYS A 128      21.559  52.620  97.979  1.00  0.00           H  
ATOM   2013  HA  LYS A 128      23.551  52.716  95.816  1.00  0.00           H  
ATOM   2014 1HB  LYS A 128      23.572  53.836  98.648  1.00  0.00           H  
ATOM   2015 2HB  LYS A 128      24.841  54.110  97.463  1.00  0.00           H  
ATOM   2016 1HG  LYS A 128      23.148  55.194  95.970  1.00  0.00           H  
ATOM   2017 2HG  LYS A 128      21.956  55.015  97.265  1.00  0.00           H  
ATOM   2018 1HD  LYS A 128      24.608  56.447  97.638  1.00  0.00           H  
ATOM   2019 2HD  LYS A 128      23.122  57.270  97.144  1.00  0.00           H  
ATOM   2020 1HE  LYS A 128      22.006  56.423  99.212  1.00  0.00           H  
ATOM   2021 2HE  LYS A 128      23.536  55.698  99.714  1.00  0.00           H  
ATOM   2022 1HZ  LYS A 128      23.197  57.832 100.724  1.00  0.00           H  
ATOM   2023 2HZ  LYS A 128      24.506  57.893  99.721  1.00  0.00           H  
ATOM   2024 3HZ  LYS A 128      23.077  58.570  99.254  1.00  0.00           H  
ATOM   2025  N   THR A 129      25.675  51.792  97.100  1.00  0.00           N  
ATOM   2026  CA  THR A 129      26.719  50.990  97.779  1.00  0.00           C  
ATOM   2027  C   THR A 129      26.721  51.329  99.271  1.00  0.00           C  
ATOM   2028  O   THR A 129      25.862  52.089  99.749  1.00  0.00           O  
ATOM   2029  CB  THR A 129      28.116  51.242  97.182  1.00  0.00           C  
ATOM   2030  OG1 THR A 129      28.486  52.612  97.386  1.00  0.00           O  
ATOM   2031  CG2 THR A 129      28.123  50.934  95.693  1.00  0.00           C  
ATOM   2032  H   THR A 129      25.954  52.530  96.469  1.00  0.00           H  
ATOM   2033  HA  THR A 129      26.483  49.934  97.648  1.00  0.00           H  
ATOM   2034  HB  THR A 129      28.845  50.605  97.683  1.00  0.00           H  
ATOM   2035  HG1 THR A 129      29.357  52.766  97.013  1.00  0.00           H  
ATOM   2036 1HG2 THR A 129      29.119  51.118  95.288  1.00  0.00           H  
ATOM   2037 2HG2 THR A 129      27.854  49.890  95.535  1.00  0.00           H  
ATOM   2038 3HG2 THR A 129      27.403  51.575  95.186  1.00  0.00           H  
ATOM   2039  N   ARG A 130      27.701  50.779  99.999  1.00  0.00           N  
ATOM   2040  CA  ARG A 130      27.810  51.078 101.426  1.00  0.00           C  
ATOM   2041  C   ARG A 130      29.140  51.730 101.787  1.00  0.00           C  
ATOM   2042  O   ARG A 130      29.614  51.623 102.931  1.00  0.00           O  
ATOM   2043  CB  ARG A 130      27.644  49.806 102.245  1.00  0.00           C  
ATOM   2044  CG  ARG A 130      26.326  49.078 102.035  1.00  0.00           C  
ATOM   2045  CD  ARG A 130      25.177  49.859 102.560  1.00  0.00           C  
ATOM   2046  NE  ARG A 130      25.240  50.011 104.005  1.00  0.00           N  
ATOM   2047  CZ  ARG A 130      24.435  50.817 104.725  1.00  0.00           C  
ATOM   2048  NH1 ARG A 130      23.513  51.534 104.122  1.00  0.00           N  
ATOM   2049  NH2 ARG A 130      24.572  50.886 106.037  1.00  0.00           N  
ATOM   2050  H   ARG A 130      28.372  50.155  99.574  1.00  0.00           H  
ATOM   2051  HA  ARG A 130      27.015  51.774 101.695  1.00  0.00           H  
ATOM   2052 1HB  ARG A 130      28.447  49.111 102.004  1.00  0.00           H  
ATOM   2053 2HB  ARG A 130      27.724  50.044 103.306  1.00  0.00           H  
ATOM   2054 1HG  ARG A 130      26.169  48.910 100.969  1.00  0.00           H  
ATOM   2055 2HG  ARG A 130      26.354  48.118 102.553  1.00  0.00           H  
ATOM   2056 1HD  ARG A 130      25.177  50.852 102.112  1.00  0.00           H  
ATOM   2057 2HD  ARG A 130      24.247  49.349 102.312  1.00  0.00           H  
ATOM   2058  HE  ARG A 130      25.937  49.475 104.504  1.00  0.00           H  
ATOM   2059 1HH1 ARG A 130      23.408  51.481 103.118  1.00  0.00           H  
ATOM   2060 2HH1 ARG A 130      22.909  52.137 104.661  1.00  0.00           H  
ATOM   2061 1HH2 ARG A 130      25.281  50.334 106.501  1.00  0.00           H  
ATOM   2062 2HH2 ARG A 130      23.969  51.489 106.577  1.00  0.00           H  
ATOM   2063  N   SER A 131      29.737  52.412 100.810  1.00  0.00           N  
ATOM   2064  CA  SER A 131      31.034  53.052 101.057  1.00  0.00           C  
ATOM   2065  C   SER A 131      30.849  54.240 101.988  1.00  0.00           C  
ATOM   2066  O   SER A 131      29.772  54.848 102.054  1.00  0.00           O  
ATOM   2067  CB  SER A 131      31.666  53.505  99.755  1.00  0.00           C  
ATOM   2068  OG  SER A 131      31.949  52.411  98.927  1.00  0.00           O  
ATOM   2069  H   SER A 131      29.312  52.498  99.898  1.00  0.00           H  
ATOM   2070  HA  SER A 131      31.695  52.323 101.528  1.00  0.00           H  
ATOM   2071 1HB  SER A 131      30.990  54.189  99.242  1.00  0.00           H  
ATOM   2072 2HB  SER A 131      32.584  54.051  99.968  1.00  0.00           H  
ATOM   2073  HG  SER A 131      31.447  52.553  98.121  1.00  0.00           H  
ATOM   2074  N   VAL A 132      31.905  54.571 102.712  1.00  0.00           N  
ATOM   2075  CA  VAL A 132      31.782  55.642 103.697  1.00  0.00           C  
ATOM   2076  C   VAL A 132      32.220  56.950 103.094  1.00  0.00           C  
ATOM   2077  O   VAL A 132      33.287  57.020 102.502  1.00  0.00           O  
ATOM   2078  CB  VAL A 132      32.636  55.343 104.943  1.00  0.00           C  
ATOM   2079  CG1 VAL A 132      32.558  56.497 105.932  1.00  0.00           C  
ATOM   2080  CG2 VAL A 132      32.172  54.047 105.590  1.00  0.00           C  
ATOM   2081  H   VAL A 132      32.793  54.103 102.602  1.00  0.00           H  
ATOM   2082  HA  VAL A 132      30.738  55.712 104.003  1.00  0.00           H  
ATOM   2083  HB  VAL A 132      33.680  55.247 104.643  1.00  0.00           H  
ATOM   2084 1HG1 VAL A 132      33.168  56.269 106.806  1.00  0.00           H  
ATOM   2085 2HG1 VAL A 132      32.929  57.407 105.459  1.00  0.00           H  
ATOM   2086 3HG1 VAL A 132      31.523  56.643 106.240  1.00  0.00           H  
ATOM   2087 1HG2 VAL A 132      32.781  53.842 106.470  1.00  0.00           H  
ATOM   2088 2HG2 VAL A 132      31.127  54.141 105.885  1.00  0.00           H  
ATOM   2089 3HG2 VAL A 132      32.276  53.228 104.879  1.00  0.00           H  
ATOM   2090  N   THR A 133      31.372  57.967 103.254  1.00  0.00           N  
ATOM   2091  CA  THR A 133      31.580  59.296 102.701  1.00  0.00           C  
ATOM   2092  C   THR A 133      32.475  60.113 103.679  1.00  0.00           C  
ATOM   2093  O   THR A 133      31.976  60.631 104.656  1.00  0.00           O  
ATOM   2094  CB  THR A 133      30.240  60.015 102.457  1.00  0.00           C  
ATOM   2095  OG1 THR A 133      29.499  60.077 103.682  1.00  0.00           O  
ATOM   2096  CG2 THR A 133      29.421  59.276 101.410  1.00  0.00           C  
ATOM   2097  H   THR A 133      30.539  57.784 103.796  1.00  0.00           H  
ATOM   2098  HA  THR A 133      32.093  59.196 101.744  1.00  0.00           H  
ATOM   2099  HB  THR A 133      30.430  61.031 102.112  1.00  0.00           H  
ATOM   2100  HG1 THR A 133      29.330  59.187 103.999  1.00  0.00           H  
ATOM   2101 1HG2 THR A 133      28.478  59.799 101.250  1.00  0.00           H  
ATOM   2102 2HG2 THR A 133      29.978  59.237 100.474  1.00  0.00           H  
ATOM   2103 3HG2 THR A 133      29.220  58.263 101.754  1.00  0.00           H  
ATOM   2104  N   SER A 134      33.788  60.183 103.431  1.00  0.00           N  
ATOM   2105  CA  SER A 134      34.752  60.679 104.438  1.00  0.00           C  
ATOM   2106  C   SER A 134      34.559  62.173 104.717  1.00  0.00           C  
ATOM   2107  O   SER A 134      34.814  62.658 105.828  1.00  0.00           O  
ATOM   2108  CB  SER A 134      36.173  60.430 103.970  1.00  0.00           C  
ATOM   2109  OG  SER A 134      36.468  61.194 102.834  1.00  0.00           O  
ATOM   2110  H   SER A 134      34.129  59.887 102.527  1.00  0.00           H  
ATOM   2111  HA  SER A 134      34.589  60.136 105.370  1.00  0.00           H  
ATOM   2112 1HB  SER A 134      36.868  60.680 104.771  1.00  0.00           H  
ATOM   2113 2HB  SER A 134      36.301  59.372 103.744  1.00  0.00           H  
ATOM   2114  HG  SER A 134      36.670  62.077 103.153  1.00  0.00           H  
ATOM   2115  N   SER A 135      34.087  62.895 103.712  1.00  0.00           N  
ATOM   2116  CA  SER A 135      33.650  64.255 103.923  1.00  0.00           C  
ATOM   2117  C   SER A 135      32.189  64.325 104.317  1.00  0.00           C  
ATOM   2118  O   SER A 135      31.619  65.418 104.343  1.00  0.00           O  
ATOM   2119  CB  SER A 135      33.881  65.071 102.666  1.00  0.00           C  
ATOM   2120  OG  SER A 135      33.104  64.589 101.604  1.00  0.00           O  
ATOM   2121  H   SER A 135      34.029  62.498 102.785  1.00  0.00           H  
ATOM   2122  HA  SER A 135      34.236  64.684 104.737  1.00  0.00           H  
ATOM   2123 1HB  SER A 135      33.632  66.114 102.858  1.00  0.00           H  
ATOM   2124 2HB  SER A 135      34.936  65.031 102.396  1.00  0.00           H  
ATOM   2125  HG  SER A 135      33.050  65.306 100.969  1.00  0.00           H  
ATOM   2126  N   SER A 136      31.577  63.180 104.631  1.00  0.00           N  
ATOM   2127  CA  SER A 136      30.145  63.149 104.971  1.00  0.00           C  
ATOM   2128  C   SER A 136      29.760  62.009 105.896  1.00  0.00           C  
ATOM   2129  O   SER A 136      30.377  60.935 105.851  1.00  0.00           O  
ATOM   2130  CB  SER A 136      29.320  63.051 103.702  1.00  0.00           C  
ATOM   2131  OG  SER A 136      27.950  63.017 103.995  1.00  0.00           O  
ATOM   2132  H   SER A 136      32.103  62.318 104.636  1.00  0.00           H  
ATOM   2133  HA  SER A 136      29.892  64.075 105.489  1.00  0.00           H  
ATOM   2134 1HB  SER A 136      29.537  63.906 103.061  1.00  0.00           H  
ATOM   2135 2HB  SER A 136      29.600  62.152 103.155  1.00  0.00           H  
ATOM   2136  HG  SER A 136      27.626  63.908 103.846  1.00  0.00           H  
ATOM   2137  N   LEU A 137      28.709  62.230 106.683  1.00  0.00           N  
ATOM   2138  CA  LEU A 137      28.146  61.167 107.513  1.00  0.00           C  
ATOM   2139  C   LEU A 137      27.124  60.256 106.793  1.00  0.00           C  
ATOM   2140  O   LEU A 137      26.733  59.209 107.336  1.00  0.00           O  
ATOM   2141  CB  LEU A 137      27.480  61.797 108.742  1.00  0.00           C  
ATOM   2142  CG  LEU A 137      28.418  62.548 109.696  1.00  0.00           C  
ATOM   2143  CD1 LEU A 137      27.601  63.205 110.800  1.00  0.00           C  
ATOM   2144  CD2 LEU A 137      29.437  61.578 110.274  1.00  0.00           C  
ATOM   2145  H   LEU A 137      28.290  63.149 106.709  1.00  0.00           H  
ATOM   2146  HA  LEU A 137      28.956  60.514 107.835  1.00  0.00           H  
ATOM   2147 1HB  LEU A 137      26.720  62.500 108.404  1.00  0.00           H  
ATOM   2148 2HB  LEU A 137      26.988  61.010 109.313  1.00  0.00           H  
ATOM   2149  HG  LEU A 137      28.936  63.337 109.150  1.00  0.00           H  
ATOM   2150 1HD1 LEU A 137      28.267  63.739 111.477  1.00  0.00           H  
ATOM   2151 2HD1 LEU A 137      26.893  63.908 110.360  1.00  0.00           H  
ATOM   2152 3HD1 LEU A 137      27.057  62.441 111.354  1.00  0.00           H  
ATOM   2153 1HD2 LEU A 137      30.105  62.112 110.951  1.00  0.00           H  
ATOM   2154 2HD2 LEU A 137      28.920  60.790 110.821  1.00  0.00           H  
ATOM   2155 3HD2 LEU A 137      30.019  61.137 109.464  1.00  0.00           H  
ATOM   2156  N   CYS A 138      26.648  60.662 105.614  1.00  0.00           N  
ATOM   2157  CA  CYS A 138      25.724  59.799 104.836  1.00  0.00           C  
ATOM   2158  C   CYS A 138      26.543  58.699 104.207  1.00  0.00           C  
ATOM   2159  O   CYS A 138      27.740  58.846 104.050  1.00  0.00           O  
ATOM   2160  CB  CYS A 138      24.990  60.579 103.745  1.00  0.00           C  
ATOM   2161  SG  CYS A 138      23.880  61.861 104.373  1.00  0.00           S  
ATOM   2162  H   CYS A 138      26.913  61.562 105.240  1.00  0.00           H  
ATOM   2163  HA  CYS A 138      24.976  59.392 105.516  1.00  0.00           H  
ATOM   2164 1HB  CYS A 138      25.717  61.055 103.086  1.00  0.00           H  
ATOM   2165 2HB  CYS A 138      24.401  59.890 103.139  1.00  0.00           H  
ATOM   2166  HG  CYS A 138      23.104  61.041 105.075  1.00  0.00           H  
ATOM   2167  N   VAL A 139      25.906  57.569 103.907  1.00  0.00           N  
ATOM   2168  CA  VAL A 139      26.642  56.391 103.424  1.00  0.00           C  
ATOM   2169  C   VAL A 139      26.245  56.041 101.980  1.00  0.00           C  
ATOM   2170  O   VAL A 139      25.065  56.138 101.601  1.00  0.00           O  
ATOM   2171  CB  VAL A 139      26.370  55.180 104.337  1.00  0.00           C  
ATOM   2172  CG1 VAL A 139      27.071  53.941 103.800  1.00  0.00           C  
ATOM   2173  CG2 VAL A 139      26.827  55.488 105.754  1.00  0.00           C  
ATOM   2174  H   VAL A 139      24.903  57.514 104.011  1.00  0.00           H  
ATOM   2175  HA  VAL A 139      27.709  56.616 103.449  1.00  0.00           H  
ATOM   2176  HB  VAL A 139      25.300  54.970 104.336  1.00  0.00           H  
ATOM   2177 1HG1 VAL A 139      26.868  53.095 104.457  1.00  0.00           H  
ATOM   2178 2HG1 VAL A 139      26.702  53.719 102.799  1.00  0.00           H  
ATOM   2179 3HG1 VAL A 139      28.146  54.119 103.762  1.00  0.00           H  
ATOM   2180 1HG2 VAL A 139      26.631  54.628 106.394  1.00  0.00           H  
ATOM   2181 2HG2 VAL A 139      27.895  55.704 105.754  1.00  0.00           H  
ATOM   2182 3HG2 VAL A 139      26.282  56.353 106.133  1.00  0.00           H  
ATOM   2183  N   GLY A 140      27.251  55.662 101.198  1.00  0.00           N  
ATOM   2184  CA  GLY A 140      27.017  55.066  99.876  1.00  0.00           C  
ATOM   2185  C   GLY A 140      26.929  56.050  98.730  1.00  0.00           C  
ATOM   2186  O   GLY A 140      26.603  57.239  98.918  1.00  0.00           O  
ATOM   2187  H   GLY A 140      28.200  55.787 101.520  1.00  0.00           H  
ATOM   2188 1HA  GLY A 140      27.819  54.364  99.646  1.00  0.00           H  
ATOM   2189 2HA  GLY A 140      26.088  54.497  99.893  1.00  0.00           H  
ATOM   2190  N   VAL A 141      27.263  55.541  97.550  1.00  0.00           N  
ATOM   2191  CA  VAL A 141      27.112  56.285  96.304  1.00  0.00           C  
ATOM   2192  C   VAL A 141      26.266  55.431  95.386  1.00  0.00           C  
ATOM   2193  O   VAL A 141      26.187  54.205  95.542  1.00  0.00           O  
ATOM   2194  CB  VAL A 141      28.475  56.583  95.651  1.00  0.00           C  
ATOM   2195  CG1 VAL A 141      29.330  57.441  96.571  1.00  0.00           C  
ATOM   2196  CG2 VAL A 141      29.184  55.280  95.314  1.00  0.00           C  
ATOM   2197  H   VAL A 141      27.635  54.603  97.521  1.00  0.00           H  
ATOM   2198  HA  VAL A 141      26.628  57.237  96.526  1.00  0.00           H  
ATOM   2199  HB  VAL A 141      28.312  57.156  94.738  1.00  0.00           H  
ATOM   2200 1HG1 VAL A 141      30.289  57.642  96.094  1.00  0.00           H  
ATOM   2201 2HG1 VAL A 141      28.819  58.383  96.770  1.00  0.00           H  
ATOM   2202 3HG1 VAL A 141      29.497  56.913  97.510  1.00  0.00           H  
ATOM   2203 1HG2 VAL A 141      30.146  55.499  94.852  1.00  0.00           H  
ATOM   2204 2HG2 VAL A 141      29.341  54.705  96.227  1.00  0.00           H  
ATOM   2205 3HG2 VAL A 141      28.572  54.702  94.622  1.00  0.00           H  
ATOM   2206  N   ASP A 142      25.620  56.080  94.428  1.00  0.00           N  
ATOM   2207  CA  ASP A 142      24.826  55.338  93.451  1.00  0.00           C  
ATOM   2208  C   ASP A 142      25.801  54.734  92.440  1.00  0.00           C  
ATOM   2209  O   ASP A 142      26.464  55.458  91.683  1.00  0.00           O  
ATOM   2210  CB  ASP A 142      23.808  56.241  92.749  1.00  0.00           C  
ATOM   2211  CG  ASP A 142      22.909  55.481  91.783  1.00  0.00           C  
ATOM   2212  OD1 ASP A 142      23.417  54.940  90.830  1.00  0.00           O  
ATOM   2213  OD2 ASP A 142      21.723  55.450  92.008  1.00  0.00           O  
ATOM   2214  H   ASP A 142      25.667  57.087  94.361  1.00  0.00           H  
ATOM   2215  HA  ASP A 142      24.279  54.553  93.974  1.00  0.00           H  
ATOM   2216 1HB  ASP A 142      23.183  56.732  93.495  1.00  0.00           H  
ATOM   2217 2HB  ASP A 142      24.333  57.021  92.197  1.00  0.00           H  
ATOM   2218  N   ALA A 143      25.954  53.409  92.424  1.00  0.00           N  
ATOM   2219  CA  ALA A 143      26.933  52.804  91.533  1.00  0.00           C  
ATOM   2220  C   ALA A 143      26.588  53.026  90.062  1.00  0.00           C  
ATOM   2221  O   ALA A 143      27.497  53.010  89.210  1.00  0.00           O  
ATOM   2222  CB  ALA A 143      27.053  51.315  91.826  1.00  0.00           C  
ATOM   2223  H   ALA A 143      25.400  52.814  93.023  1.00  0.00           H  
ATOM   2224  HA  ALA A 143      27.896  53.281  91.714  1.00  0.00           H  
ATOM   2225 1HB  ALA A 143      27.788  50.871  91.154  1.00  0.00           H  
ATOM   2226 2HB  ALA A 143      27.371  51.172  92.858  1.00  0.00           H  
ATOM   2227 3HB  ALA A 143      26.087  50.836  91.674  1.00  0.00           H  
ATOM   2228  N   ASN A 144      25.313  53.284  89.775  1.00  0.00           N  
ATOM   2229  CA  ASN A 144      24.930  53.576  88.396  1.00  0.00           C  
ATOM   2230  C   ASN A 144      24.947  55.061  88.055  1.00  0.00           C  
ATOM   2231  O   ASN A 144      24.360  55.466  87.034  1.00  0.00           O  
ATOM   2232  CB  ASN A 144      23.558  52.995  88.108  1.00  0.00           C  
ATOM   2233  CG  ASN A 144      23.292  52.846  86.635  1.00  0.00           C  
ATOM   2234  OD1 ASN A 144      24.073  52.218  85.911  1.00  0.00           O  
ATOM   2235  ND2 ASN A 144      22.202  53.409  86.179  1.00  0.00           N  
ATOM   2236  H   ASN A 144      24.603  53.282  90.493  1.00  0.00           H  
ATOM   2237  HA  ASN A 144      25.658  53.112  87.729  1.00  0.00           H  
ATOM   2238 1HB  ASN A 144      23.469  52.017  88.582  1.00  0.00           H  
ATOM   2239 2HB  ASN A 144      22.792  53.639  88.540  1.00  0.00           H  
ATOM   2240 1HD2 ASN A 144      21.974  53.342  85.207  1.00  0.00           H  
ATOM   2241 2HD2 ASN A 144      21.599  53.907  86.801  1.00  0.00           H  
ATOM   2242  N   ARG A 145      25.631  55.842  88.894  1.00  0.00           N  
ATOM   2243  CA  ARG A 145      26.018  57.210  88.520  1.00  0.00           C  
ATOM   2244  C   ARG A 145      27.550  57.374  88.600  1.00  0.00           C  
ATOM   2245  O   ARG A 145      28.071  58.494  88.493  1.00  0.00           O  
ATOM   2246  CB  ARG A 145      25.346  58.228  89.429  1.00  0.00           C  
ATOM   2247  CG  ARG A 145      23.940  58.630  89.011  1.00  0.00           C  
ATOM   2248  CD  ARG A 145      22.969  57.526  89.218  1.00  0.00           C  
ATOM   2249  NE  ARG A 145      21.614  57.922  88.869  1.00  0.00           N  
ATOM   2250  CZ  ARG A 145      20.550  57.096  88.872  1.00  0.00           C  
ATOM   2251  NH1 ARG A 145      20.699  55.833  89.206  1.00  0.00           N  
ATOM   2252  NH2 ARG A 145      19.356  57.554  88.538  1.00  0.00           N  
ATOM   2253  H   ARG A 145      25.889  55.489  89.804  1.00  0.00           H  
ATOM   2254  HA  ARG A 145      25.694  57.393  87.495  1.00  0.00           H  
ATOM   2255 1HB  ARG A 145      25.287  57.829  90.441  1.00  0.00           H  
ATOM   2256 2HB  ARG A 145      25.950  59.135  89.470  1.00  0.00           H  
ATOM   2257 1HG  ARG A 145      23.616  59.487  89.601  1.00  0.00           H  
ATOM   2258 2HG  ARG A 145      23.937  58.895  87.953  1.00  0.00           H  
ATOM   2259 1HD  ARG A 145      23.246  56.675  88.596  1.00  0.00           H  
ATOM   2260 2HD  ARG A 145      22.977  57.226  90.265  1.00  0.00           H  
ATOM   2261  HE  ARG A 145      21.460  58.887  88.606  1.00  0.00           H  
ATOM   2262 1HH1 ARG A 145      21.612  55.483  89.461  1.00  0.00           H  
ATOM   2263 2HH1 ARG A 145      19.902  55.214  89.208  1.00  0.00           H  
ATOM   2264 1HH2 ARG A 145      19.242  58.525  88.281  1.00  0.00           H  
ATOM   2265 2HH2 ARG A 145      18.560  56.935  88.539  1.00  0.00           H  
ATOM   2266  N   ASN A 146      28.271  56.267  88.830  1.00  0.00           N  
ATOM   2267  CA  ASN A 146      29.693  56.316  89.176  1.00  0.00           C  
ATOM   2268  C   ASN A 146      30.619  55.982  88.007  1.00  0.00           C  
ATOM   2269  O   ASN A 146      31.839  56.022  88.141  1.00  0.00           O  
ATOM   2270  CB  ASN A 146      29.974  55.386  90.342  1.00  0.00           C  
ATOM   2271  CG  ASN A 146      29.337  55.853  91.621  1.00  0.00           C  
ATOM   2272  OD1 ASN A 146      28.719  56.923  91.666  1.00  0.00           O  
ATOM   2273  ND2 ASN A 146      29.476  55.073  92.662  1.00  0.00           N  
ATOM   2274  H   ASN A 146      27.812  55.370  88.761  1.00  0.00           H  
ATOM   2275  HA  ASN A 146      29.943  57.337  89.470  1.00  0.00           H  
ATOM   2276 1HB  ASN A 146      29.602  54.387  90.108  1.00  0.00           H  
ATOM   2277 2HB  ASN A 146      31.050  55.307  90.493  1.00  0.00           H  
ATOM   2278 1HD2 ASN A 146      29.073  55.333  93.540  1.00  0.00           H  
ATOM   2279 2HD2 ASN A 146      29.984  54.216  92.580  1.00  0.00           H  
ATOM   2280  N   TRP A 147      30.034  55.637  86.860  1.00  0.00           N  
ATOM   2281  CA  TRP A 147      30.863  55.266  85.719  1.00  0.00           C  
ATOM   2282  C   TRP A 147      31.408  56.484  84.988  1.00  0.00           C  
ATOM   2283  O   TRP A 147      30.854  57.596  85.062  1.00  0.00           O  
ATOM   2284  CB  TRP A 147      30.061  54.405  84.742  1.00  0.00           C  
ATOM   2285  CG  TRP A 147      29.712  53.051  85.284  1.00  0.00           C  
ATOM   2286  CD1 TRP A 147      28.779  52.770  86.235  1.00  0.00           C  
ATOM   2287  CD2 TRP A 147      30.295  51.781  84.905  1.00  0.00           C  
ATOM   2288  NE1 TRP A 147      28.740  51.419  86.476  1.00  0.00           N  
ATOM   2289  CE2 TRP A 147      29.660  50.798  85.669  1.00  0.00           C  
ATOM   2290  CE3 TRP A 147      31.288  51.404  83.992  1.00  0.00           C  
ATOM   2291  CZ2 TRP A 147      29.985  49.455  85.554  1.00  0.00           C  
ATOM   2292  CZ3 TRP A 147      31.613  50.058  83.876  1.00  0.00           C  
ATOM   2293  CH2 TRP A 147      30.978  49.109  84.637  1.00  0.00           C  
ATOM   2294  H   TRP A 147      29.029  55.626  86.762  1.00  0.00           H  
ATOM   2295  HA  TRP A 147      31.712  54.687  86.082  1.00  0.00           H  
ATOM   2296 1HB  TRP A 147      29.135  54.918  84.480  1.00  0.00           H  
ATOM   2297 2HB  TRP A 147      30.632  54.269  83.823  1.00  0.00           H  
ATOM   2298  HD1 TRP A 147      28.154  53.510  86.733  1.00  0.00           H  
ATOM   2299  HE1 TRP A 147      28.135  50.956  87.138  1.00  0.00           H  
ATOM   2300  HE3 TRP A 147      31.794  52.153  83.384  1.00  0.00           H  
ATOM   2301  HZ2 TRP A 147      29.492  48.687  86.150  1.00  0.00           H  
ATOM   2302  HZ3 TRP A 147      32.388  49.774  83.164  1.00  0.00           H  
ATOM   2303  HH2 TRP A 147      31.257  48.062  84.520  1.00  0.00           H  
ATOM   2304  N   ASP A 148      32.479  56.250  84.239  1.00  0.00           N  
ATOM   2305  CA  ASP A 148      33.136  57.326  83.514  1.00  0.00           C  
ATOM   2306  C   ASP A 148      32.440  57.628  82.189  1.00  0.00           C  
ATOM   2307  O   ASP A 148      32.972  57.356  81.087  1.00  0.00           O  
ATOM   2308  CB  ASP A 148      34.602  56.971  83.256  1.00  0.00           C  
ATOM   2309  CG  ASP A 148      35.400  58.133  82.678  1.00  0.00           C  
ATOM   2310  OD1 ASP A 148      34.815  59.157  82.415  1.00  0.00           O  
ATOM   2311  OD2 ASP A 148      36.586  57.985  82.506  1.00  0.00           O  
ATOM   2312  H   ASP A 148      32.847  55.312  84.168  1.00  0.00           H  
ATOM   2313  HA  ASP A 148      33.095  58.229  84.124  1.00  0.00           H  
ATOM   2314 1HB  ASP A 148      35.070  56.656  84.189  1.00  0.00           H  
ATOM   2315 2HB  ASP A 148      34.657  56.132  82.562  1.00  0.00           H  
ATOM   2316  N   ALA A 149      31.244  58.204  82.300  1.00  0.00           N  
ATOM   2317  CA  ALA A 149      30.445  58.575  81.140  1.00  0.00           C  
ATOM   2318  C   ALA A 149      29.761  59.873  81.470  1.00  0.00           C  
ATOM   2319  O   ALA A 149      28.720  59.893  82.128  1.00  0.00           O  
ATOM   2320  CB  ALA A 149      29.432  57.497  80.784  1.00  0.00           C  
ATOM   2321  H   ALA A 149      30.883  58.388  83.225  1.00  0.00           H  
ATOM   2322  HA  ALA A 149      31.118  58.704  80.292  1.00  0.00           H  
ATOM   2323 1HB  ALA A 149      28.856  57.812  79.914  1.00  0.00           H  
ATOM   2324 2HB  ALA A 149      29.955  56.567  80.556  1.00  0.00           H  
ATOM   2325 3HB  ALA A 149      28.760  57.338  81.625  1.00  0.00           H  
ATOM   2326  N   GLY A 150      30.393  60.968  81.068  1.00  0.00           N  
ATOM   2327  CA  GLY A 150      30.016  62.300  81.534  1.00  0.00           C  
ATOM   2328  C   GLY A 150      29.803  62.290  83.052  1.00  0.00           C  
ATOM   2329  O   GLY A 150      28.788  62.772  83.570  1.00  0.00           O  
ATOM   2330  H   GLY A 150      31.160  60.873  80.418  1.00  0.00           H  
ATOM   2331 1HA  GLY A 150      30.797  63.013  81.268  1.00  0.00           H  
ATOM   2332 2HA  GLY A 150      29.105  62.618  81.028  1.00  0.00           H  
ATOM   2333  N   PHE A 151      30.769  61.710  83.760  1.00  0.00           N  
ATOM   2334  CA  PHE A 151      30.659  61.595  85.205  1.00  0.00           C  
ATOM   2335  C   PHE A 151      30.377  62.968  85.820  1.00  0.00           C  
ATOM   2336  O   PHE A 151      31.024  63.975  85.464  1.00  0.00           O  
ATOM   2337  CB  PHE A 151      31.940  61.006  85.797  1.00  0.00           C  
ATOM   2338  CG  PHE A 151      33.155  61.866  85.591  1.00  0.00           C  
ATOM   2339  CD1 PHE A 151      33.517  62.817  86.534  1.00  0.00           C  
ATOM   2340  CD2 PHE A 151      33.937  61.727  84.455  1.00  0.00           C  
ATOM   2341  CE1 PHE A 151      34.633  63.609  86.345  1.00  0.00           C  
ATOM   2342  CE2 PHE A 151      35.054  62.516  84.264  1.00  0.00           C  
ATOM   2343  CZ  PHE A 151      35.402  63.459  85.211  1.00  0.00           C  
ATOM   2344  H   PHE A 151      31.589  61.344  83.298  1.00  0.00           H  
ATOM   2345  HA  PHE A 151      29.829  60.926  85.437  1.00  0.00           H  
ATOM   2346 1HB  PHE A 151      31.810  60.853  86.868  1.00  0.00           H  
ATOM   2347 2HB  PHE A 151      32.134  60.032  85.350  1.00  0.00           H  
ATOM   2348  HD1 PHE A 151      32.909  62.935  87.431  1.00  0.00           H  
ATOM   2349  HD2 PHE A 151      33.662  60.982  83.707  1.00  0.00           H  
ATOM   2350  HE1 PHE A 151      34.906  64.353  87.093  1.00  0.00           H  
ATOM   2351  HE2 PHE A 151      35.661  62.396  83.367  1.00  0.00           H  
ATOM   2352  HZ  PHE A 151      36.282  64.083  85.061  1.00  0.00           H  
ATOM   2353  N   LYS A 153      29.446  62.953  86.774  1.00  0.00           N  
ATOM   2354  CA  LYS A 153      29.010  64.138  87.548  1.00  0.00           C  
ATOM   2355  C   LYS A 153      28.225  65.162  86.707  1.00  0.00           C  
ATOM   2356  O   LYS A 153      27.855  66.240  87.192  1.00  0.00           O  
ATOM   2357  CB  LYS A 153      30.222  64.822  88.183  1.00  0.00           C  
ATOM   2358  CG  LYS A 153      30.892  64.016  89.287  1.00  0.00           C  
ATOM   2359  CD  LYS A 153      32.087  64.759  89.867  1.00  0.00           C  
ATOM   2360  CE  LYS A 153      32.761  63.953  90.967  1.00  0.00           C  
ATOM   2361  NZ  LYS A 153      33.951  64.653  91.520  1.00  0.00           N  
ATOM   2362  H   LYS A 153      30.317  62.502  87.014  1.00  0.00           H  
ATOM   2363  HA  LYS A 153      28.337  63.806  88.339  1.00  0.00           H  
ATOM   2364 1HB  LYS A 153      30.969  65.025  87.415  1.00  0.00           H  
ATOM   2365 2HB  LYS A 153      29.918  65.780  88.606  1.00  0.00           H  
ATOM   2366 1HG  LYS A 153      30.174  63.822  90.084  1.00  0.00           H  
ATOM   2367 2HG  LYS A 153      31.229  63.061  88.886  1.00  0.00           H  
ATOM   2368 1HD  LYS A 153      32.812  64.956  89.076  1.00  0.00           H  
ATOM   2369 2HD  LYS A 153      31.757  65.713  90.279  1.00  0.00           H  
ATOM   2370 1HE  LYS A 153      32.051  63.776  91.774  1.00  0.00           H  
ATOM   2371 2HE  LYS A 153      33.075  62.988  90.571  1.00  0.00           H  
ATOM   2372 1HZ  LYS A 153      34.369  64.087  92.245  1.00  0.00           H  
ATOM   2373 2HZ  LYS A 153      34.625  64.806  90.783  1.00  0.00           H  
ATOM   2374 3HZ  LYS A 153      33.670  65.542  91.908  1.00  0.00           H  
ATOM   2375  N   ALA A 154      27.910  64.817  85.459  1.00  0.00           N  
ATOM   2376  CA  ALA A 154      27.066  65.670  84.633  1.00  0.00           C  
ATOM   2377  C   ALA A 154      25.641  65.707  85.129  1.00  0.00           C  
ATOM   2378  O   ALA A 154      25.231  64.946  86.016  1.00  0.00           O  
ATOM   2379  CB  ALA A 154      27.099  65.204  83.185  1.00  0.00           C  
ATOM   2380  H   ALA A 154      28.260  63.951  85.075  1.00  0.00           H  
ATOM   2381  HA  ALA A 154      27.457  66.686  84.686  1.00  0.00           H  
ATOM   2382 1HB  ALA A 154      26.464  65.850  82.580  1.00  0.00           H  
ATOM   2383 2HB  ALA A 154      28.123  65.248  82.812  1.00  0.00           H  
ATOM   2384 3HB  ALA A 154      26.736  64.179  83.125  1.00  0.00           H  
ATOM   2385  N   GLY A 155      22.076  64.835  85.786  1.00  0.00           N  
ATOM   2386  CA  GLY A 155      21.567  63.461  85.895  1.00  0.00           C  
ATOM   2387  C   GLY A 155      22.171  62.698  87.057  1.00  0.00           C  
ATOM   2388  O   GLY A 155      22.088  61.475  87.117  1.00  0.00           O  
ATOM   2389  H   GLY A 155      21.434  65.607  85.893  1.00  0.00           H  
ATOM   2390 1HA  GLY A 155      20.484  63.483  86.014  1.00  0.00           H  
ATOM   2391 2HA  GLY A 155      21.778  62.921  84.973  1.00  0.00           H  
ATOM   2392  N   ALA A 156      22.770  63.402  88.017  1.00  0.00           N  
ATOM   2393  CA  ALA A 156      23.211  62.768  89.266  1.00  0.00           C  
ATOM   2394  C   ALA A 156      23.158  63.847  90.339  1.00  0.00           C  
ATOM   2395  O   ALA A 156      22.709  64.976  90.065  1.00  0.00           O  
ATOM   2396  CB  ALA A 156      24.608  62.179  89.140  1.00  0.00           C  
ATOM   2397  H   ALA A 156      22.925  64.391  87.886  1.00  0.00           H  
ATOM   2398  HA  ALA A 156      22.520  61.957  89.497  1.00  0.00           H  
ATOM   2399 1HB  ALA A 156      24.896  61.720  90.086  1.00  0.00           H  
ATOM   2400 2HB  ALA A 156      24.616  61.424  88.354  1.00  0.00           H  
ATOM   2401 3HB  ALA A 156      25.315  62.969  88.891  1.00  0.00           H  
ATOM   2402  N   SER A 157      23.649  63.530  91.537  1.00  0.00           N  
ATOM   2403  CA  SER A 157      23.659  64.539  92.610  1.00  0.00           C  
ATOM   2404  C   SER A 157      25.007  64.684  93.270  1.00  0.00           C  
ATOM   2405  O   SER A 157      25.730  63.698  93.426  1.00  0.00           O  
ATOM   2406  CB  SER A 157      22.630  64.186  93.666  1.00  0.00           C  
ATOM   2407  OG  SER A 157      22.662  65.104  94.724  1.00  0.00           O  
ATOM   2408  H   SER A 157      24.016  62.608  91.725  1.00  0.00           H  
ATOM   2409  HA  SER A 157      23.402  65.507  92.177  1.00  0.00           H  
ATOM   2410 1HB  SER A 157      21.637  64.178  93.218  1.00  0.00           H  
ATOM   2411 2HB  SER A 157      22.826  63.184  94.045  1.00  0.00           H  
ATOM   2412  HG  SER A 157      21.934  65.712  94.570  1.00  0.00           H  
ATOM   2413  N   SER A 158      25.331  65.913  93.665  1.00  0.00           N  
ATOM   2414  CA  SER A 158      26.511  66.186  94.470  1.00  0.00           C  
ATOM   2415  C   SER A 158      26.253  65.906  95.951  1.00  0.00           C  
ATOM   2416  O   SER A 158      27.198  65.943  96.751  1.00  0.00           O  
ATOM   2417  CB  SER A 158      26.942  67.628  94.284  1.00  0.00           C  
ATOM   2418  OG  SER A 158      25.996  68.508  94.826  1.00  0.00           O  
ATOM   2419  H   SER A 158      24.733  66.680  93.393  1.00  0.00           H  
ATOM   2420  HA  SER A 158      27.317  65.531  94.136  1.00  0.00           H  
ATOM   2421 1HB  SER A 158      27.906  67.784  94.766  1.00  0.00           H  
ATOM   2422 2HB  SER A 158      27.069  67.835  93.222  1.00  0.00           H  
ATOM   2423  HG  SER A 158      26.498  69.207  95.252  1.00  0.00           H  
ATOM   2424  N   SER A 159      24.993  65.702  96.328  1.00  0.00           N  
ATOM   2425  CA  SER A 159      24.647  65.568  97.737  1.00  0.00           C  
ATOM   2426  C   SER A 159      24.910  64.111  98.175  1.00  0.00           C  
ATOM   2427  O   SER A 159      24.297  63.195  97.645  1.00  0.00           O  
ATOM   2428  CB  SER A 159      23.196  65.945  97.967  1.00  0.00           C  
ATOM   2429  OG  SER A 159      22.821  65.708  99.296  1.00  0.00           O  
ATOM   2430  H   SER A 159      24.262  65.638  95.634  1.00  0.00           H  
ATOM   2431  HA  SER A 159      25.278  66.245  98.314  1.00  0.00           H  
ATOM   2432 1HB  SER A 159      23.051  66.998  97.727  1.00  0.00           H  
ATOM   2433 2HB  SER A 159      22.560  65.366  97.298  1.00  0.00           H  
ATOM   2434  HG  SER A 159      22.264  66.448  99.549  1.00  0.00           H  
ATOM   2435  N   PRO A 160      25.837  63.871  99.103  1.00  0.00           N  
ATOM   2436  CA  PRO A 160      26.148  62.488  99.479  1.00  0.00           C  
ATOM   2437  C   PRO A 160      24.948  61.719 100.053  1.00  0.00           C  
ATOM   2438  O   PRO A 160      24.954  60.477 100.030  1.00  0.00           O  
ATOM   2439  CB  PRO A 160      27.242  62.676 100.535  1.00  0.00           C  
ATOM   2440  CG  PRO A 160      27.832  64.007 100.217  1.00  0.00           C  
ATOM   2441  CD  PRO A 160      26.664  64.830  99.742  1.00  0.00           C  
ATOM   2442  HA  PRO A 160      26.530  61.951  98.598  1.00  0.00           H  
ATOM   2443 1HB  PRO A 160      26.804  62.633 101.543  1.00  0.00           H  
ATOM   2444 2HB  PRO A 160      27.974  61.858 100.468  1.00  0.00           H  
ATOM   2445 1HG  PRO A 160      28.314  64.432 101.110  1.00  0.00           H  
ATOM   2446 2HG  PRO A 160      28.616  63.903  99.452  1.00  0.00           H  
ATOM   2447 1HD  PRO A 160      26.166  65.295 100.606  1.00  0.00           H  
ATOM   2448 2HD  PRO A 160      27.019  65.599  99.039  1.00  0.00           H  
ATOM   2449  N   CYS A 161      23.930  62.445 100.519  1.00  0.00           N  
ATOM   2450  CA  CYS A 161      22.745  61.819 101.075  1.00  0.00           C  
ATOM   2451  C   CYS A 161      21.741  61.392 100.001  1.00  0.00           C  
ATOM   2452  O   CYS A 161      20.805  60.640 100.293  1.00  0.00           O  
ATOM   2453  CB  CYS A 161      22.058  62.776 102.050  1.00  0.00           C  
ATOM   2454  SG  CYS A 161      21.333  64.235 101.264  1.00  0.00           S  
ATOM   2455  H   CYS A 161      23.984  63.453 100.485  1.00  0.00           H  
ATOM   2456  HA  CYS A 161      23.049  60.922 101.615  1.00  0.00           H  
ATOM   2457 1HB  CYS A 161      21.265  62.249 102.579  1.00  0.00           H  
ATOM   2458 2HB  CYS A 161      22.779  63.116 102.794  1.00  0.00           H  
ATOM   2459  HG  CYS A 161      20.499  63.567 100.474  1.00  0.00           H  
ATOM   2460  N   SER A 162      21.945  61.845  98.765  1.00  0.00           N  
ATOM   2461  CA  SER A 162      21.024  61.559  97.677  1.00  0.00           C  
ATOM   2462  C   SER A 162      21.133  60.105  97.237  1.00  0.00           C  
ATOM   2463  O   SER A 162      22.229  59.530  97.223  1.00  0.00           O  
ATOM   2464  CB  SER A 162      21.302  62.477  96.503  1.00  0.00           C  
ATOM   2465  OG  SER A 162      20.485  62.157  95.410  1.00  0.00           O  
ATOM   2466  H   SER A 162      22.766  62.404  98.581  1.00  0.00           H  
ATOM   2467  HA  SER A 162      20.007  61.737  98.029  1.00  0.00           H  
ATOM   2468 1HB  SER A 162      21.128  63.511  96.800  1.00  0.00           H  
ATOM   2469 2HB  SER A 162      22.349  62.391  96.215  1.00  0.00           H  
ATOM   2470  HG  SER A 162      19.767  62.793  95.422  1.00  0.00           H  
ATOM   2471  N   GLU A 163      20.007  59.547  96.815  1.00  0.00           N  
ATOM   2472  CA  GLU A 163      19.970  58.211  96.213  1.00  0.00           C  
ATOM   2473  C   GLU A 163      20.688  58.153  94.876  1.00  0.00           C  
ATOM   2474  O   GLU A 163      20.979  57.037  94.394  1.00  0.00           O  
ATOM   2475  CB  GLU A 163      18.521  57.754  96.029  1.00  0.00           C  
ATOM   2476  CG  GLU A 163      17.776  57.489  97.330  1.00  0.00           C  
ATOM   2477  CD  GLU A 163      16.351  57.061  97.111  1.00  0.00           C  
ATOM   2478  OE1 GLU A 163      15.911  57.081  95.987  1.00  0.00           O  
ATOM   2479  OE2 GLU A 163      15.703  56.713  98.069  1.00  0.00           O  
ATOM   2480  H   GLU A 163      19.146  60.066  96.914  1.00  0.00           H  
ATOM   2481  HA  GLU A 163      20.475  57.515  96.884  1.00  0.00           H  
ATOM   2482 1HB  GLU A 163      17.968  58.513  95.476  1.00  0.00           H  
ATOM   2483 2HB  GLU A 163      18.500  56.838  95.439  1.00  0.00           H  
ATOM   2484 1HG  GLU A 163      18.297  56.707  97.882  1.00  0.00           H  
ATOM   2485 2HG  GLU A 163      17.789  58.394  97.935  1.00  0.00           H  
ATOM   2486  N   THR A 164      20.962  59.319  94.268  1.00  0.00           N  
ATOM   2487  CA  THR A 164      21.673  59.343  92.983  1.00  0.00           C  
ATOM   2488  C   THR A 164      23.013  60.066  93.112  1.00  0.00           C  
ATOM   2489  O   THR A 164      23.546  60.591  92.119  1.00  0.00           O  
ATOM   2490  CB  THR A 164      20.826  60.018  91.889  1.00  0.00           C  
ATOM   2491  OG1 THR A 164      20.485  61.349  92.298  1.00  0.00           O  
ATOM   2492  CG2 THR A 164      19.551  59.227  91.637  1.00  0.00           C  
ATOM   2493  H   THR A 164      20.680  60.192  94.691  1.00  0.00           H  
ATOM   2494  HA  THR A 164      21.870  58.315  92.677  1.00  0.00           H  
ATOM   2495  HB  THR A 164      21.401  60.072  90.965  1.00  0.00           H  
ATOM   2496  HG1 THR A 164      20.577  61.424  93.251  1.00  0.00           H  
ATOM   2497 1HG2 THR A 164      18.965  59.719  90.861  1.00  0.00           H  
ATOM   2498 2HG2 THR A 164      19.806  58.218  91.315  1.00  0.00           H  
ATOM   2499 3HG2 THR A 164      18.967  59.178  92.556  1.00  0.00           H  
ATOM   2500  N   TYR A 165      23.565  60.050  94.325  1.00  0.00           N  
ATOM   2501  CA  TYR A 165      24.899  60.617  94.543  1.00  0.00           C  
ATOM   2502  C   TYR A 165      25.947  59.946  93.650  1.00  0.00           C  
ATOM   2503  O   TYR A 165      26.065  58.712  93.608  1.00  0.00           O  
ATOM   2504  CB  TYR A 165      25.299  60.489  96.015  1.00  0.00           C  
ATOM   2505  CG  TYR A 165      26.662  61.063  96.329  1.00  0.00           C  
ATOM   2506  CD1 TYR A 165      26.971  62.362  95.954  1.00  0.00           C  
ATOM   2507  CD2 TYR A 165      27.604  60.291  96.993  1.00  0.00           C  
ATOM   2508  CE1 TYR A 165      28.217  62.887  96.241  1.00  0.00           C  
ATOM   2509  CE2 TYR A 165      28.849  60.815  97.280  1.00  0.00           C  
ATOM   2510  CZ  TYR A 165      29.156  62.107  96.906  1.00  0.00           C  
ATOM   2511  OH  TYR A 165      30.397  62.630  97.192  1.00  0.00           O  
ATOM   2512  H   TYR A 165      23.068  59.646  95.106  1.00  0.00           H  
ATOM   2513  HA  TYR A 165      24.873  61.674  94.279  1.00  0.00           H  
ATOM   2514 1HB  TYR A 165      24.562  60.999  96.638  1.00  0.00           H  
ATOM   2515 2HB  TYR A 165      25.298  59.438  96.302  1.00  0.00           H  
ATOM   2516  HD1 TYR A 165      26.231  62.970  95.432  1.00  0.00           H  
ATOM   2517  HD2 TYR A 165      27.361  59.270  97.287  1.00  0.00           H  
ATOM   2518  HE1 TYR A 165      28.459  63.907  95.946  1.00  0.00           H  
ATOM   2519  HE2 TYR A 165      29.589  60.207  97.801  1.00  0.00           H  
ATOM   2520  HH  TYR A 165      30.446  63.532  96.867  1.00  0.00           H  
ATOM   2521  N   HIS A 166      26.718  60.751  92.932  1.00  0.00           N  
ATOM   2522  CA  HIS A 166      27.704  60.190  91.988  1.00  0.00           C  
ATOM   2523  C   HIS A 166      28.967  59.623  92.619  1.00  0.00           C  
ATOM   2524  O   HIS A 166      29.695  58.884  91.948  1.00  0.00           O  
ATOM   2525  CB  HIS A 166      28.114  61.260  90.971  1.00  0.00           C  
ATOM   2526  CG  HIS A 166      28.859  62.410  91.574  1.00  0.00           C  
ATOM   2527  ND1 HIS A 166      28.359  63.150  92.625  1.00  0.00           N  
ATOM   2528  CD2 HIS A 166      30.064  62.947  91.274  1.00  0.00           C  
ATOM   2529  CE1 HIS A 166      29.227  64.094  92.946  1.00  0.00           C  
ATOM   2530  NE2 HIS A 166      30.269  63.992  92.141  1.00  0.00           N  
ATOM   2531  H   HIS A 166      26.639  61.754  93.023  1.00  0.00           H  
ATOM   2532  HA  HIS A 166      27.258  59.354  91.450  1.00  0.00           H  
ATOM   2533 1HB  HIS A 166      28.745  60.809  90.203  1.00  0.00           H  
ATOM   2534 2HB  HIS A 166      27.225  61.651  90.476  1.00  0.00           H  
ATOM   2535  HD1 HIS A 166      27.517  62.964  93.131  1.00  0.00           H  
ATOM   2536  HD2 HIS A 166      30.819  62.703  90.526  1.00  0.00           H  
ATOM   2537  HE1 HIS A 166      29.017  64.788  93.759  1.00  0.00           H  
ATOM   2538  N   GLY A 167      29.234  59.955  93.878  1.00  0.00           N  
ATOM   2539  CA  GLY A 167      30.535  59.562  94.480  1.00  0.00           C  
ATOM   2540  C   GLY A 167      31.600  60.604  94.195  1.00  0.00           C  
ATOM   2541  O   GLY A 167      31.404  61.533  93.420  1.00  0.00           O  
ATOM   2542  H   GLY A 167      28.569  60.471  94.437  1.00  0.00           H  
ATOM   2543 1HA  GLY A 167      30.416  59.439  95.557  1.00  0.00           H  
ATOM   2544 2HA  GLY A 167      30.844  58.597  94.079  1.00  0.00           H  
ATOM   2545  N   LYS A 168      32.747  60.493  94.857  1.00  0.00           N  
ATOM   2546  CA  LYS A 168      33.783  61.521  94.742  1.00  0.00           C  
ATOM   2547  C   LYS A 168      34.503  61.631  93.387  1.00  0.00           C  
ATOM   2548  O   LYS A 168      34.976  62.718  93.009  1.00  0.00           O  
ATOM   2549  CB  LYS A 168      34.825  61.292  95.838  1.00  0.00           C  
ATOM   2550  CG  LYS A 168      35.892  62.376  95.927  1.00  0.00           C  
ATOM   2551  CD  LYS A 168      36.812  62.148  97.117  1.00  0.00           C  
ATOM   2552  CE  LYS A 168      37.883  63.226  97.204  1.00  0.00           C  
ATOM   2553  NZ  LYS A 168      38.791  63.016  98.364  1.00  0.00           N  
ATOM   2554  H   LYS A 168      32.913  59.692  95.449  1.00  0.00           H  
ATOM   2555  HA  LYS A 168      33.318  62.498  94.880  1.00  0.00           H  
ATOM   2556 1HB  LYS A 168      34.328  61.232  96.806  1.00  0.00           H  
ATOM   2557 2HB  LYS A 168      35.328  60.340  95.669  1.00  0.00           H  
ATOM   2558 1HG  LYS A 168      36.487  62.377  95.013  1.00  0.00           H  
ATOM   2559 2HG  LYS A 168      35.414  63.349  96.030  1.00  0.00           H  
ATOM   2560 1HD  LYS A 168      36.226  62.154  98.037  1.00  0.00           H  
ATOM   2561 2HD  LYS A 168      37.296  61.176  97.022  1.00  0.00           H  
ATOM   2562 1HE  LYS A 168      38.475  63.225  96.290  1.00  0.00           H  
ATOM   2563 2HE  LYS A 168      37.409  64.202  97.303  1.00  0.00           H  
ATOM   2564 1HZ  LYS A 168      39.484  63.750  98.387  1.00  0.00           H  
ATOM   2565 2HZ  LYS A 168      38.254  63.033  99.220  1.00  0.00           H  
ATOM   2566 3HZ  LYS A 168      39.251  62.121  98.275  1.00  0.00           H  
ATOM   2567  N   TYR A 169      34.567  60.522  92.655  1.00  0.00           N  
ATOM   2568  CA  TYR A 169      35.184  60.514  91.342  1.00  0.00           C  
ATOM   2569  C   TYR A 169      34.727  59.271  90.584  1.00  0.00           C  
ATOM   2570  O   TYR A 169      34.221  58.341  91.210  1.00  0.00           O  
ATOM   2571  CB  TYR A 169      36.710  60.557  91.454  1.00  0.00           C  
ATOM   2572  CG  TYR A 169      37.303  59.362  92.168  1.00  0.00           C  
ATOM   2573  CD1 TYR A 169      37.676  58.238  91.446  1.00  0.00           C  
ATOM   2574  CD2 TYR A 169      37.474  59.391  93.544  1.00  0.00           C  
ATOM   2575  CE1 TYR A 169      38.218  57.147  92.097  1.00  0.00           C  
ATOM   2576  CE2 TYR A 169      38.016  58.300  94.195  1.00  0.00           C  
ATOM   2577  CZ  TYR A 169      38.387  57.182  93.477  1.00  0.00           C  
ATOM   2578  OH  TYR A 169      38.927  56.095  94.126  1.00  0.00           O  
ATOM   2579  H   TYR A 169      34.177  59.665  93.021  1.00  0.00           H  
ATOM   2580  HA  TYR A 169      34.854  61.400  90.799  1.00  0.00           H  
ATOM   2581 1HB  TYR A 169      37.147  60.609  90.456  1.00  0.00           H  
ATOM   2582 2HB  TYR A 169      37.010  61.457  91.990  1.00  0.00           H  
ATOM   2583  HD1 TYR A 169      37.541  58.215  90.364  1.00  0.00           H  
ATOM   2584  HD2 TYR A 169      37.180  60.274  94.111  1.00  0.00           H  
ATOM   2585  HE1 TYR A 169      38.511  56.264  91.530  1.00  0.00           H  
ATOM   2586  HE2 TYR A 169      38.150  58.322  95.277  1.00  0.00           H  
ATOM   2587  HH  TYR A 169      39.128  55.409  93.486  1.00  0.00           H  
ATOM   2588  N   ALA A 170      34.905  59.255  89.264  1.00  0.00           N  
ATOM   2589  CA  ALA A 170      34.459  58.102  88.471  1.00  0.00           C  
ATOM   2590  C   ALA A 170      35.196  56.847  88.938  1.00  0.00           C  
ATOM   2591  O   ALA A 170      36.403  56.891  89.239  1.00  0.00           O  
ATOM   2592  CB  ALA A 170      34.691  58.340  86.986  1.00  0.00           C  
ATOM   2593  H   ALA A 170      35.347  60.033  88.795  1.00  0.00           H  
ATOM   2594  HA  ALA A 170      33.390  57.968  88.639  1.00  0.00           H  
ATOM   2595 1HB  ALA A 170      34.352  57.472  86.421  1.00  0.00           H  
ATOM   2596 2HB  ALA A 170      34.133  59.221  86.667  1.00  0.00           H  
ATOM   2597 3HB  ALA A 170      35.753  58.499  86.805  1.00  0.00           H  
ATOM   2598  N   ASN A 171      34.463  55.739  89.006  1.00  0.00           N  
ATOM   2599  CA  ASN A 171      35.031  54.465  89.444  1.00  0.00           C  
ATOM   2600  C   ASN A 171      35.537  54.461  90.890  1.00  0.00           C  
ATOM   2601  O   ASN A 171      36.325  53.574  91.277  1.00  0.00           O  
ATOM   2602  CB  ASN A 171      36.152  54.058  88.505  1.00  0.00           C  
ATOM   2603  CG  ASN A 171      35.665  53.789  87.108  1.00  0.00           C  
ATOM   2604  OD1 ASN A 171      34.524  53.358  86.907  1.00  0.00           O  
ATOM   2605  ND2 ASN A 171      36.509  54.034  86.138  1.00  0.00           N  
ATOM   2606  H   ASN A 171      33.487  55.780  88.748  1.00  0.00           H  
ATOM   2607  HA  ASN A 171      34.247  53.707  89.413  1.00  0.00           H  
ATOM   2608 1HB  ASN A 171      36.902  54.849  88.470  1.00  0.00           H  
ATOM   2609 2HB  ASN A 171      36.639  53.161  88.887  1.00  0.00           H  
ATOM   2610 1HD2 ASN A 171      36.240  53.873  85.188  1.00  0.00           H  
ATOM   2611 2HD2 ASN A 171      37.423  54.381  86.347  1.00  0.00           H  
ATOM   2612  N   SER A 172      35.097  55.437  91.693  1.00  0.00           N  
ATOM   2613  CA  SER A 172      35.444  55.421  93.129  1.00  0.00           C  
ATOM   2614  C   SER A 172      34.865  54.186  93.811  1.00  0.00           C  
ATOM   2615  O   SER A 172      35.403  53.739  94.827  1.00  0.00           O  
ATOM   2616  CB  SER A 172      34.929  56.672  93.814  1.00  0.00           C  
ATOM   2617  OG  SER A 172      33.528  56.696  93.829  1.00  0.00           O  
ATOM   2618  H   SER A 172      34.528  56.190  91.333  1.00  0.00           H  
ATOM   2619  HA  SER A 172      36.531  55.395  93.222  1.00  0.00           H  
ATOM   2620 1HB  SER A 172      35.306  56.708  94.836  1.00  0.00           H  
ATOM   2621 2HB  SER A 172      35.305  57.552  93.295  1.00  0.00           H  
ATOM   2622  HG  SER A 172      33.260  56.997  92.957  1.00  0.00           H  
ATOM   2623  N   GLU A 173      33.735  53.674  93.301  1.00  0.00           N  
ATOM   2624  CA  GLU A 173      33.106  52.513  93.939  1.00  0.00           C  
ATOM   2625  C   GLU A 173      33.774  51.258  93.436  1.00  0.00           C  
ATOM   2626  O   GLU A 173      33.752  50.983  92.228  1.00  0.00           O  
ATOM   2627  CB  GLU A 173      31.604  52.462  93.648  1.00  0.00           C  
ATOM   2628  CG  GLU A 173      30.878  51.291  94.295  1.00  0.00           C  
ATOM   2629  CD  GLU A 173      30.845  51.379  95.795  1.00  0.00           C  
ATOM   2630  OE1 GLU A 173      30.993  52.461  96.311  1.00  0.00           O  
ATOM   2631  OE2 GLU A 173      30.671  50.363  96.426  1.00  0.00           O  
ATOM   2632  H   GLU A 173      33.306  54.076  92.480  1.00  0.00           H  
ATOM   2633  HA  GLU A 173      33.242  52.595  95.018  1.00  0.00           H  
ATOM   2634 1HB  GLU A 173      31.134  53.381  93.999  1.00  0.00           H  
ATOM   2635 2HB  GLU A 173      31.444  52.402  92.572  1.00  0.00           H  
ATOM   2636 1HG  GLU A 173      29.855  51.260  93.921  1.00  0.00           H  
ATOM   2637 2HG  GLU A 173      31.371  50.365  94.001  1.00  0.00           H  
ATOM   2638  N   VAL A 174      34.410  50.529  94.348  1.00  0.00           N  
ATOM   2639  CA  VAL A 174      35.219  49.366  93.935  1.00  0.00           C  
ATOM   2640  C   VAL A 174      34.362  48.340  93.189  1.00  0.00           C  
ATOM   2641  O   VAL A 174      34.903  47.608  92.333  1.00  0.00           O  
ATOM   2642  CB  VAL A 174      35.864  48.694  95.162  1.00  0.00           C  
ATOM   2643  CG1 VAL A 174      34.806  47.996  96.004  1.00  0.00           C  
ATOM   2644  CG2 VAL A 174      36.931  47.708  94.711  1.00  0.00           C  
ATOM   2645  H   VAL A 174      34.347  50.761  95.329  1.00  0.00           H  
ATOM   2646  HA  VAL A 174      36.012  49.714  93.272  1.00  0.00           H  
ATOM   2647  HB  VAL A 174      36.318  49.461  95.788  1.00  0.00           H  
ATOM   2648 1HG1 VAL A 174      35.279  47.526  96.866  1.00  0.00           H  
ATOM   2649 2HG1 VAL A 174      34.073  48.726  96.345  1.00  0.00           H  
ATOM   2650 3HG1 VAL A 174      34.309  47.233  95.404  1.00  0.00           H  
ATOM   2651 1HG2 VAL A 174      37.383  47.237  95.583  1.00  0.00           H  
ATOM   2652 2HG2 VAL A 174      36.477  46.944  94.079  1.00  0.00           H  
ATOM   2653 3HG2 VAL A 174      37.699  48.237  94.146  1.00  0.00           H  
ATOM   2654  N   GLU A 175      33.060  48.270  93.483  1.00  0.00           N  
ATOM   2655  CA  GLU A 175      32.195  47.342  92.747  1.00  0.00           C  
ATOM   2656  C   GLU A 175      32.142  47.681  91.258  1.00  0.00           C  
ATOM   2657  O   GLU A 175      32.081  46.794  90.403  1.00  0.00           O  
ATOM   2658  CB  GLU A 175      30.780  47.358  93.330  1.00  0.00           C  
ATOM   2659  CG  GLU A 175      30.663  46.738  94.715  1.00  0.00           C  
ATOM   2660  CD  GLU A 175      29.276  46.835  95.284  1.00  0.00           C  
ATOM   2661  OE1 GLU A 175      28.449  47.475  94.679  1.00  0.00           O  
ATOM   2662  OE2 GLU A 175      29.042  46.270  96.327  1.00  0.00           O  
ATOM   2663  H   GLU A 175      32.658  48.848  94.207  1.00  0.00           H  
ATOM   2664  HA  GLU A 175      32.603  46.336  92.847  1.00  0.00           H  
ATOM   2665 1HB  GLU A 175      30.424  48.387  93.393  1.00  0.00           H  
ATOM   2666 2HB  GLU A 175      30.106  46.819  92.664  1.00  0.00           H  
ATOM   2667 1HG  GLU A 175      30.947  45.687  94.656  1.00  0.00           H  
ATOM   2668 2HG  GLU A 175      31.362  47.237  95.385  1.00  0.00           H  
ATOM   2669  N   VAL A 176      32.101  48.962  90.948  1.00  0.00           N  
ATOM   2670  CA  VAL A 176      32.102  49.425  89.554  1.00  0.00           C  
ATOM   2671  C   VAL A 176      33.478  49.276  88.930  1.00  0.00           C  
ATOM   2672  O   VAL A 176      33.610  48.763  87.817  1.00  0.00           O  
ATOM   2673  CB  VAL A 176      31.668  50.901  89.474  1.00  0.00           C  
ATOM   2674  CG1 VAL A 176      31.822  51.425  88.054  1.00  0.00           C  
ATOM   2675  CG2 VAL A 176      30.230  51.044  89.949  1.00  0.00           C  
ATOM   2676  H   VAL A 176      32.068  49.643  91.693  1.00  0.00           H  
ATOM   2677  HA  VAL A 176      31.391  48.822  88.989  1.00  0.00           H  
ATOM   2678  HB  VAL A 176      32.323  51.497  90.109  1.00  0.00           H  
ATOM   2679 1HG1 VAL A 176      31.511  52.469  88.015  1.00  0.00           H  
ATOM   2680 2HG1 VAL A 176      32.865  51.346  87.748  1.00  0.00           H  
ATOM   2681 3HG1 VAL A 176      31.199  50.837  87.379  1.00  0.00           H  
ATOM   2682 1HG2 VAL A 176      29.930  52.090  89.890  1.00  0.00           H  
ATOM   2683 2HG2 VAL A 176      29.576  50.443  89.317  1.00  0.00           H  
ATOM   2684 3HG2 VAL A 176      30.152  50.702  90.981  1.00  0.00           H  
ATOM   2685  N   LYS A 177      34.506  49.716  89.644  1.00  0.00           N  
ATOM   2686  CA  LYS A 177      35.867  49.573  89.140  1.00  0.00           C  
ATOM   2687  C   LYS A 177      36.177  48.112  88.793  1.00  0.00           C  
ATOM   2688  O   LYS A 177      36.841  47.830  87.774  1.00  0.00           O  
ATOM   2689  CB  LYS A 177      36.873  50.099  90.165  1.00  0.00           C  
ATOM   2690  CG  LYS A 177      38.324  50.047  89.707  1.00  0.00           C  
ATOM   2691  CD  LYS A 177      39.252  50.675  90.736  1.00  0.00           C  
ATOM   2692  CE  LYS A 177      40.689  50.710  90.239  1.00  0.00           C  
ATOM   2693  NZ  LYS A 177      41.252  49.343  90.066  1.00  0.00           N  
ATOM   2694  H   LYS A 177      34.357  50.154  90.542  1.00  0.00           H  
ATOM   2695  HA  LYS A 177      35.961  50.160  88.226  1.00  0.00           H  
ATOM   2696 1HB  LYS A 177      36.636  51.135  90.409  1.00  0.00           H  
ATOM   2697 2HB  LYS A 177      36.791  49.520  91.085  1.00  0.00           H  
ATOM   2698 1HG  LYS A 177      38.619  49.009  89.550  1.00  0.00           H  
ATOM   2699 2HG  LYS A 177      38.427  50.582  88.763  1.00  0.00           H  
ATOM   2700 1HD  LYS A 177      38.924  51.694  90.948  1.00  0.00           H  
ATOM   2701 2HD  LYS A 177      39.212  50.100  91.661  1.00  0.00           H  
ATOM   2702 1HE  LYS A 177      40.731  51.230  89.283  1.00  0.00           H  
ATOM   2703 2HE  LYS A 177      41.308  51.256  90.951  1.00  0.00           H  
ATOM   2704 1HZ  LYS A 177      42.204  49.409  89.737  1.00  0.00           H  
ATOM   2705 2HZ  LYS A 177      41.236  48.857  90.952  1.00  0.00           H  
ATOM   2706 3HZ  LYS A 177      40.698  48.833  89.393  1.00  0.00           H  
ATOM   2707  N   SER A 178      35.694  47.175  89.609  1.00  0.00           N  
ATOM   2708  CA  SER A 178      35.945  45.761  89.332  1.00  0.00           C  
ATOM   2709  C   SER A 178      35.402  45.335  87.968  1.00  0.00           C  
ATOM   2710  O   SER A 178      36.045  44.577  87.244  1.00  0.00           O  
ATOM   2711  CB  SER A 178      35.322  44.905  90.418  1.00  0.00           C  
ATOM   2712  OG  SER A 178      35.952  45.120  91.650  1.00  0.00           O  
ATOM   2713  H   SER A 178      35.152  47.428  90.423  1.00  0.00           H  
ATOM   2714  HA  SER A 178      37.023  45.596  89.326  1.00  0.00           H  
ATOM   2715 1HB  SER A 178      34.261  45.141  90.502  1.00  0.00           H  
ATOM   2716 2HB  SER A 178      35.403  43.854  90.143  1.00  0.00           H  
ATOM   2717  HG  SER A 178      35.579  45.933  92.000  1.00  0.00           H  
ATOM   2718  N   ILE A 179      34.196  45.791  87.629  1.00  0.00           N  
ATOM   2719  CA  ILE A 179      33.569  45.428  86.361  1.00  0.00           C  
ATOM   2720  C   ILE A 179      34.264  46.124  85.190  1.00  0.00           C  
ATOM   2721  O   ILE A 179      34.591  45.491  84.184  1.00  0.00           O  
ATOM   2722  CB  ILE A 179      32.073  45.790  86.364  1.00  0.00           C  
ATOM   2723  CG1 ILE A 179      31.317  44.929  87.378  1.00  0.00           C  
ATOM   2724  CG2 ILE A 179      31.482  45.621  84.972  1.00  0.00           C  
ATOM   2725  CD1 ILE A 179      29.902  45.394  87.641  1.00  0.00           C  
ATOM   2726  H   ILE A 179      33.703  46.403  88.264  1.00  0.00           H  
ATOM   2727  HA  ILE A 179      33.662  44.351  86.225  1.00  0.00           H  
ATOM   2728  HB  ILE A 179      31.950  46.826  86.677  1.00  0.00           H  
ATOM   2729 1HG1 ILE A 179      31.277  43.899  87.023  1.00  0.00           H  
ATOM   2730 2HG1 ILE A 179      31.855  44.926  88.326  1.00  0.00           H  
ATOM   2731 1HG2 ILE A 179      30.424  45.881  84.992  1.00  0.00           H  
ATOM   2732 2HG2 ILE A 179      32.003  46.276  84.274  1.00  0.00           H  
ATOM   2733 3HG2 ILE A 179      31.596  44.585  84.652  1.00  0.00           H  
ATOM   2734 1HD1 ILE A 179      29.432  44.734  88.370  1.00  0.00           H  
ATOM   2735 2HD1 ILE A 179      29.921  46.412  88.031  1.00  0.00           H  
ATOM   2736 3HD1 ILE A 179      29.334  45.371  86.712  1.00  0.00           H  
ATOM   2737  N   VAL A 180      34.540  47.417  85.352  1.00  0.00           N  
ATOM   2738  CA  VAL A 180      35.257  48.162  84.332  1.00  0.00           C  
ATOM   2739  C   VAL A 180      36.610  47.507  84.059  1.00  0.00           C  
ATOM   2740  O   VAL A 180      36.974  47.274  82.888  1.00  0.00           O  
ATOM   2741  CB  VAL A 180      35.465  49.622  84.777  1.00  0.00           C  
ATOM   2742  CG1 VAL A 180      36.396  50.344  83.815  1.00  0.00           C  
ATOM   2743  CG2 VAL A 180      34.123  50.332  84.864  1.00  0.00           C  
ATOM   2744  H   VAL A 180      34.249  47.892  86.195  1.00  0.00           H  
ATOM   2745  HA  VAL A 180      34.662  48.157  83.418  1.00  0.00           H  
ATOM   2746  HB  VAL A 180      35.945  49.629  85.756  1.00  0.00           H  
ATOM   2747 1HG1 VAL A 180      36.532  51.375  84.145  1.00  0.00           H  
ATOM   2748 2HG1 VAL A 180      37.362  49.840  83.796  1.00  0.00           H  
ATOM   2749 3HG1 VAL A 180      35.962  50.339  82.816  1.00  0.00           H  
ATOM   2750 1HG2 VAL A 180      34.277  51.364  85.180  1.00  0.00           H  
ATOM   2751 2HG2 VAL A 180      33.640  50.320  83.887  1.00  0.00           H  
ATOM   2752 3HG2 VAL A 180      33.488  49.823  85.589  1.00  0.00           H  
ATOM   2753  N   ASP A 181      37.354  47.178  85.117  1.00  0.00           N  
ATOM   2754  CA  ASP A 181      38.663  46.558  84.903  1.00  0.00           C  
ATOM   2755  C   ASP A 181      38.570  45.213  84.169  1.00  0.00           C  
ATOM   2756  O   ASP A 181      39.416  44.909  83.319  1.00  0.00           O  
ATOM   2757  CB  ASP A 181      39.373  46.357  86.244  1.00  0.00           C  
ATOM   2758  CG  ASP A 181      39.855  47.663  86.861  1.00  0.00           C  
ATOM   2759  OD1 ASP A 181      39.927  48.640  86.154  1.00  0.00           O  
ATOM   2760  OD2 ASP A 181      40.147  47.672  88.033  1.00  0.00           O  
ATOM   2761  H   ASP A 181      37.038  47.346  86.061  1.00  0.00           H  
ATOM   2762  HA  ASP A 181      39.264  47.223  84.282  1.00  0.00           H  
ATOM   2763 1HB  ASP A 181      38.695  45.870  86.945  1.00  0.00           H  
ATOM   2764 2HB  ASP A 181      40.231  45.698  86.107  1.00  0.00           H  
ATOM   2765  N   PHE A 182      37.571  44.406  84.530  1.00  0.00           N  
ATOM   2766  CA  PHE A 182      37.403  43.112  83.893  1.00  0.00           C  
ATOM   2767  C   PHE A 182      37.114  43.275  82.399  1.00  0.00           C  
ATOM   2768  O   PHE A 182      37.721  42.596  81.555  1.00  0.00           O  
ATOM   2769  CB  PHE A 182      36.270  42.332  84.562  1.00  0.00           C  
ATOM   2770  CG  PHE A 182      36.006  40.991  83.939  1.00  0.00           C  
ATOM   2771  CD1 PHE A 182      36.836  39.912  84.203  1.00  0.00           C  
ATOM   2772  CD2 PHE A 182      34.928  40.807  83.086  1.00  0.00           C  
ATOM   2773  CE1 PHE A 182      36.594  38.678  83.630  1.00  0.00           C  
ATOM   2774  CE2 PHE A 182      34.684  39.574  82.512  1.00  0.00           C  
ATOM   2775  CZ  PHE A 182      35.518  38.509  82.785  1.00  0.00           C  
ATOM   2776  H   PHE A 182      36.922  44.688  85.250  1.00  0.00           H  
ATOM   2777  HA  PHE A 182      38.330  42.548  84.006  1.00  0.00           H  
ATOM   2778 1HB  PHE A 182      36.506  42.177  85.614  1.00  0.00           H  
ATOM   2779 2HB  PHE A 182      35.351  42.915  84.516  1.00  0.00           H  
ATOM   2780  HD1 PHE A 182      37.686  40.046  84.873  1.00  0.00           H  
ATOM   2781  HD2 PHE A 182      34.269  41.648  82.870  1.00  0.00           H  
ATOM   2782  HE1 PHE A 182      37.254  37.838  83.846  1.00  0.00           H  
ATOM   2783  HE2 PHE A 182      33.833  39.442  81.844  1.00  0.00           H  
ATOM   2784  HZ  PHE A 182      35.327  37.537  82.332  1.00  0.00           H  
ATOM   2785  N   VAL A 183      36.165  44.159  82.076  1.00  0.00           N  
ATOM   2786  CA  VAL A 183      35.746  44.359  80.686  1.00  0.00           C  
ATOM   2787  C   VAL A 183      36.900  44.938  79.861  1.00  0.00           C  
ATOM   2788  O   VAL A 183      37.167  44.486  78.719  1.00  0.00           O  
ATOM   2789  CB  VAL A 183      34.535  45.309  80.618  1.00  0.00           C  
ATOM   2790  CG1 VAL A 183      34.219  45.666  79.173  1.00  0.00           C  
ATOM   2791  CG2 VAL A 183      33.333  44.663  81.290  1.00  0.00           C  
ATOM   2792  H   VAL A 183      35.726  44.702  82.805  1.00  0.00           H  
ATOM   2793  HA  VAL A 183      35.455  43.394  80.270  1.00  0.00           H  
ATOM   2794  HB  VAL A 183      34.784  46.237  81.131  1.00  0.00           H  
ATOM   2795 1HG1 VAL A 183      33.361  46.338  79.144  1.00  0.00           H  
ATOM   2796 2HG1 VAL A 183      35.081  46.159  78.723  1.00  0.00           H  
ATOM   2797 3HG1 VAL A 183      33.987  44.758  78.617  1.00  0.00           H  
ATOM   2798 1HG2 VAL A 183      32.481  45.340  81.239  1.00  0.00           H  
ATOM   2799 2HG2 VAL A 183      33.087  43.731  80.780  1.00  0.00           H  
ATOM   2800 3HG2 VAL A 183      33.568  44.454  82.334  1.00  0.00           H  
ATOM   2801  N   LYS A 184      37.640  45.882  80.447  1.00  0.00           N  
ATOM   2802  CA  LYS A 184      38.765  46.475  79.713  1.00  0.00           C  
ATOM   2803  C   LYS A 184      39.876  45.465  79.504  1.00  0.00           C  
ATOM   2804  O   LYS A 184      40.491  45.438  78.433  1.00  0.00           O  
ATOM   2805  CB  LYS A 184      39.309  47.700  80.450  1.00  0.00           C  
ATOM   2806  CG  LYS A 184      38.391  48.915  80.413  1.00  0.00           C  
ATOM   2807  CD  LYS A 184      38.929  50.040  81.284  1.00  0.00           C  
ATOM   2808  CE  LYS A 184      40.199  50.638  80.697  1.00  0.00           C  
ATOM   2809  NZ  LYS A 184      40.689  51.796  81.492  1.00  0.00           N  
ATOM   2810  H   LYS A 184      37.444  46.199  81.386  1.00  0.00           H  
ATOM   2811  HA  LYS A 184      38.410  46.791  78.732  1.00  0.00           H  
ATOM   2812 1HB  LYS A 184      39.486  47.446  81.496  1.00  0.00           H  
ATOM   2813 2HB  LYS A 184      40.266  47.990  80.017  1.00  0.00           H  
ATOM   2814 1HG  LYS A 184      38.302  49.272  79.387  1.00  0.00           H  
ATOM   2815 2HG  LYS A 184      37.401  48.634  80.768  1.00  0.00           H  
ATOM   2816 1HD  LYS A 184      38.176  50.824  81.373  1.00  0.00           H  
ATOM   2817 2HD  LYS A 184      39.148  49.656  82.281  1.00  0.00           H  
ATOM   2818 1HE  LYS A 184      40.978  49.878  80.666  1.00  0.00           H  
ATOM   2819 2HE  LYS A 184      40.006  50.970  79.677  1.00  0.00           H  
ATOM   2820 1HZ  LYS A 184      41.530  52.163  81.070  1.00  0.00           H  
ATOM   2821 2HZ  LYS A 184      39.980  52.516  81.512  1.00  0.00           H  
ATOM   2822 3HZ  LYS A 184      40.890  51.496  82.436  1.00  0.00           H  
ATOM   2823  N   ASN A 185      40.145  44.628  80.507  1.00  0.00           N  
ATOM   2824  CA  ASN A 185      41.201  43.613  80.390  1.00  0.00           C  
ATOM   2825  C   ASN A 185      40.862  42.576  79.307  1.00  0.00           C  
ATOM   2826  O   ASN A 185      41.755  42.135  78.551  1.00  0.00           O  
ATOM   2827  CB  ASN A 185      41.436  42.933  81.726  1.00  0.00           C  
ATOM   2828  CG  ASN A 185      42.153  43.818  82.707  1.00  0.00           C  
ATOM   2829  OD1 ASN A 185      42.905  44.717  82.316  1.00  0.00           O  
ATOM   2830  ND2 ASN A 185      41.935  43.580  83.976  1.00  0.00           N  
ATOM   2831  H   ASN A 185      39.615  44.690  81.365  1.00  0.00           H  
ATOM   2832  HA  ASN A 185      42.124  44.108  80.084  1.00  0.00           H  
ATOM   2833 1HB  ASN A 185      40.479  42.634  82.156  1.00  0.00           H  
ATOM   2834 2HB  ASN A 185      42.023  42.027  81.575  1.00  0.00           H  
ATOM   2835 1HD2 ASN A 185      42.386  44.138  84.673  1.00  0.00           H  
ATOM   2836 2HD2 ASN A 185      41.319  42.842  84.247  1.00  0.00           H  
ATOM   2837  N   HIS A 186      39.584  42.205  79.241  1.00  0.00           N  
ATOM   2838  CA  HIS A 186      39.110  41.228  78.248  1.00  0.00           C  
ATOM   2839  C   HIS A 186      39.270  41.821  76.866  1.00  0.00           C  
ATOM   2840  O   HIS A 186      39.918  41.218  75.987  1.00  0.00           O  
ATOM   2841  CB  HIS A 186      37.646  40.843  78.485  1.00  0.00           C  
ATOM   2842  CG  HIS A 186      37.123  39.835  77.510  1.00  0.00           C  
ATOM   2843  ND1 HIS A 186      36.679  40.180  76.251  1.00  0.00           N  
ATOM   2844  CD2 HIS A 186      36.973  38.493  77.609  1.00  0.00           C  
ATOM   2845  CE1 HIS A 186      36.278  39.091  75.616  1.00  0.00           C  
ATOM   2846  NE2 HIS A 186      36.446  38.056  76.418  1.00  0.00           N  
ATOM   2847  H   HIS A 186      38.923  42.606  79.891  1.00  0.00           H  
ATOM   2848  HA  HIS A 186      39.704  40.318  78.321  1.00  0.00           H  
ATOM   2849 1HB  HIS A 186      37.535  40.435  79.491  1.00  0.00           H  
ATOM   2850 2HB  HIS A 186      37.021  41.734  78.423  1.00  0.00           H  
ATOM   2851  HD2 HIS A 186      37.223  37.875  78.471  1.00  0.00           H  
ATOM   2852  HE1 HIS A 186      35.878  39.055  74.603  1.00  0.00           H  
ATOM   2853  HE2 HIS A 186      36.225  37.095  76.198  1.00  0.00           H  
ATOM   2854  N   GLY A 187      38.673  42.996  76.672  1.00  0.00           N  
ATOM   2855  CA  GLY A 187      38.925  43.789  75.468  1.00  0.00           C  
ATOM   2856  C   GLY A 187      38.097  43.446  74.259  1.00  0.00           C  
ATOM   2857  O   GLY A 187      38.277  44.060  73.210  1.00  0.00           O  
ATOM   2858  H   GLY A 187      38.033  43.349  77.369  1.00  0.00           H  
ATOM   2859 1HA  GLY A 187      38.752  44.844  75.684  1.00  0.00           H  
ATOM   2860 2HA  GLY A 187      39.970  43.687  75.178  1.00  0.00           H  
ATOM   2861  N   ASN A 188      37.163  42.511  74.404  1.00  0.00           N  
ATOM   2862  CA  ASN A 188      36.307  42.151  73.266  1.00  0.00           C  
ATOM   2863  C   ASN A 188      34.845  41.942  73.634  1.00  0.00           C  
ATOM   2864  O   ASN A 188      34.176  41.079  73.073  1.00  0.00           O  
ATOM   2865  CB  ASN A 188      36.846  40.906  72.585  1.00  0.00           C  
ATOM   2866  CG  ASN A 188      38.178  41.138  71.928  1.00  0.00           C  
ATOM   2867  OD1 ASN A 188      38.305  41.985  71.035  1.00  0.00           O  
ATOM   2868  ND2 ASN A 188      39.174  40.403  72.351  1.00  0.00           N  
ATOM   2869  H   ASN A 188      37.030  42.040  75.288  1.00  0.00           H  
ATOM   2870  HA  ASN A 188      36.315  42.976  72.552  1.00  0.00           H  
ATOM   2871 1HB  ASN A 188      36.950  40.106  73.319  1.00  0.00           H  
ATOM   2872 2HB  ASN A 188      36.136  40.568  71.830  1.00  0.00           H  
ATOM   2873 1HD2 ASN A 188      40.084  40.514  71.950  1.00  0.00           H  
ATOM   2874 2HD2 ASN A 188      39.026  39.730  73.076  1.00  0.00           H  
ATOM   2875  N   PHE A 189      34.336  42.771  74.547  1.00  0.00           N  
ATOM   2876  CA  PHE A 189      32.909  42.782  74.783  1.00  0.00           C  
ATOM   2877  C   PHE A 189      32.170  43.446  73.667  1.00  0.00           C  
ATOM   2878  O   PHE A 189      32.571  44.508  73.190  1.00  0.00           O  
ATOM   2879  CB  PHE A 189      32.587  43.496  76.097  1.00  0.00           C  
ATOM   2880  CG  PHE A 189      32.992  42.724  77.321  1.00  0.00           C  
ATOM   2881  CD1 PHE A 189      34.331  42.550  77.638  1.00  0.00           C  
ATOM   2882  CD2 PHE A 189      32.035  42.169  78.157  1.00  0.00           C  
ATOM   2883  CE1 PHE A 189      34.704  41.840  78.763  1.00  0.00           C  
ATOM   2884  CE2 PHE A 189      32.405  41.459  79.283  1.00  0.00           C  
ATOM   2885  CZ  PHE A 189      33.742  41.295  79.586  1.00  0.00           C  
ATOM   2886  H   PHE A 189      34.927  43.393  75.079  1.00  0.00           H  
ATOM   2887  HA  PHE A 189      32.562  41.750  74.853  1.00  0.00           H  
ATOM   2888 1HB  PHE A 189      33.093  44.460  76.121  1.00  0.00           H  
ATOM   2889 2HB  PHE A 189      31.517  43.687  76.155  1.00  0.00           H  
ATOM   2890  HD1 PHE A 189      35.092  42.983  76.988  1.00  0.00           H  
ATOM   2891  HD2 PHE A 189      30.979  42.298  77.917  1.00  0.00           H  
ATOM   2892  HE1 PHE A 189      35.760  41.711  79.000  1.00  0.00           H  
ATOM   2893  HE2 PHE A 189      31.643  41.029  79.932  1.00  0.00           H  
ATOM   2894  HZ  PHE A 189      34.035  40.734  80.472  1.00  0.00           H  
ATOM   2895  N   LYS A 190      31.043  42.830  73.310  1.00  0.00           N  
ATOM   2896  CA  LYS A 190      30.207  43.319  72.215  1.00  0.00           C  
ATOM   2897  C   LYS A 190      28.845  43.819  72.691  1.00  0.00           C  
ATOM   2898  O   LYS A 190      28.188  44.587  71.976  1.00  0.00           O  
ATOM   2899  CB  LYS A 190      30.016  42.220  71.169  1.00  0.00           C  
ATOM   2900  CG  LYS A 190      31.309  41.726  70.532  1.00  0.00           C  
ATOM   2901  CD  LYS A 190      32.000  42.836  69.753  1.00  0.00           C  
ATOM   2902  CE  LYS A 190      33.243  42.322  69.042  1.00  0.00           C  
ATOM   2903  NZ  LYS A 190      33.952  43.406  68.309  1.00  0.00           N  
ATOM   2904  H   LYS A 190      30.760  42.001  73.812  1.00  0.00           H  
ATOM   2905  HA  LYS A 190      30.710  44.167  71.748  1.00  0.00           H  
ATOM   2906 1HB  LYS A 190      29.521  41.363  71.627  1.00  0.00           H  
ATOM   2907 2HB  LYS A 190      29.369  42.584  70.371  1.00  0.00           H  
ATOM   2908 1HG  LYS A 190      31.983  41.365  71.310  1.00  0.00           H  
ATOM   2909 2HG  LYS A 190      31.089  40.901  69.855  1.00  0.00           H  
ATOM   2910 1HD  LYS A 190      31.311  43.245  69.013  1.00  0.00           H  
ATOM   2911 2HD  LYS A 190      32.288  43.635  70.437  1.00  0.00           H  
ATOM   2912 1HE  LYS A 190      33.925  41.887  69.771  1.00  0.00           H  
ATOM   2913 2HE  LYS A 190      32.961  41.545  68.332  1.00  0.00           H  
ATOM   2914 1HZ  LYS A 190      34.769  43.025  67.852  1.00  0.00           H  
ATOM   2915 2HZ  LYS A 190      33.334  43.805  67.616  1.00  0.00           H  
ATOM   2916 3HZ  LYS A 190      34.236  44.124  68.960  1.00  0.00           H  
ATOM   2917  N   ALA A 191      28.399  43.362  73.853  1.00  0.00           N  
ATOM   2918  CA  ALA A 191      27.083  43.726  74.352  1.00  0.00           C  
ATOM   2919  C   ALA A 191      27.193  43.922  75.858  1.00  0.00           C  
ATOM   2920  O   ALA A 191      28.061  43.305  76.521  1.00  0.00           O  
ATOM   2921  CB  ALA A 191      26.049  42.664  74.008  1.00  0.00           C  
ATOM   2922  H   ALA A 191      28.982  42.749  74.405  1.00  0.00           H  
ATOM   2923  HA  ALA A 191      26.788  44.662  73.877  1.00  0.00           H  
ATOM   2924 1HB  ALA A 191      25.075  42.965  74.395  1.00  0.00           H  
ATOM   2925 2HB  ALA A 191      25.990  42.550  72.926  1.00  0.00           H  
ATOM   2926 3HB  ALA A 191      26.339  41.715  74.457  1.00  0.00           H  
ATOM   2927  N   PHE A 192      26.314  44.765  76.405  1.00  0.00           N  
ATOM   2928  CA  PHE A 192      26.277  45.003  77.847  1.00  0.00           C  
ATOM   2929  C   PHE A 192      24.825  45.273  78.176  1.00  0.00           C  
ATOM   2930  O   PHE A 192      24.275  46.263  77.681  1.00  0.00           O  
ATOM   2931  CB  PHE A 192      27.159  46.183  78.261  1.00  0.00           C  
ATOM   2932  CG  PHE A 192      27.222  46.400  79.746  1.00  0.00           C  
ATOM   2933  CD1 PHE A 192      28.438  46.619  80.378  1.00  0.00           C  
ATOM   2934  CD2 PHE A 192      26.068  46.384  80.515  1.00  0.00           C  
ATOM   2935  CE1 PHE A 192      28.497  46.819  81.744  1.00  0.00           C  
ATOM   2936  CE2 PHE A 192      26.125  46.584  81.880  1.00  0.00           C  
ATOM   2937  CZ  PHE A 192      27.342  46.802  82.495  1.00  0.00           C  
ATOM   2938  H   PHE A 192      25.659  45.250  75.809  1.00  0.00           H  
ATOM   2939  HA  PHE A 192      26.651  44.113  78.354  1.00  0.00           H  
ATOM   2940 1HB  PHE A 192      28.173  46.024  77.897  1.00  0.00           H  
ATOM   2941 2HB  PHE A 192      26.784  47.096  77.800  1.00  0.00           H  
ATOM   2942  HD1 PHE A 192      29.352  46.634  79.783  1.00  0.00           H  
ATOM   2943  HD2 PHE A 192      25.107  46.211  80.029  1.00  0.00           H  
ATOM   2944  HE1 PHE A 192      29.459  46.991  82.228  1.00  0.00           H  
ATOM   2945  HE2 PHE A 192      25.210  46.570  82.473  1.00  0.00           H  
ATOM   2946  HZ  PHE A 192      27.388  46.958  83.572  1.00  0.00           H  
ATOM   2947  N   LEU A 193      24.213  44.413  78.984  1.00  0.00           N  
ATOM   2948  CA  LEU A 193      22.791  44.561  79.304  1.00  0.00           C  
ATOM   2949  C   LEU A 193      22.648  44.654  80.807  1.00  0.00           C  
ATOM   2950  O   LEU A 193      23.180  43.794  81.515  1.00  0.00           O  
ATOM   2951  CB  LEU A 193      21.974  43.379  78.767  1.00  0.00           C  
ATOM   2952  CG  LEU A 193      21.787  43.336  77.245  1.00  0.00           C  
ATOM   2953  CD1 LEU A 193      23.058  42.810  76.591  1.00  0.00           C  
ATOM   2954  CD2 LEU A 193      20.593  42.457  76.905  1.00  0.00           C  
ATOM   2955  H   LEU A 193      24.730  43.644  79.386  1.00  0.00           H  
ATOM   2956  HA  LEU A 193      22.424  45.472  78.833  1.00  0.00           H  
ATOM   2957 1HB  LEU A 193      22.464  42.454  79.067  1.00  0.00           H  
ATOM   2958 2HB  LEU A 193      20.984  43.405  79.222  1.00  0.00           H  
ATOM   2959  HG  LEU A 193      21.613  44.345  76.871  1.00  0.00           H  
ATOM   2960 1HD1 LEU A 193      22.925  42.780  75.510  1.00  0.00           H  
ATOM   2961 2HD1 LEU A 193      23.892  43.469  76.835  1.00  0.00           H  
ATOM   2962 3HD1 LEU A 193      23.268  41.807  76.959  1.00  0.00           H  
ATOM   2963 1HD2 LEU A 193      20.460  42.427  75.823  1.00  0.00           H  
ATOM   2964 2HD2 LEU A 193      20.767  41.447  77.277  1.00  0.00           H  
ATOM   2965 3HD2 LEU A 193      19.696  42.866  77.370  1.00  0.00           H  
ATOM   2966  N   SER A 194      21.973  45.694  81.293  1.00  0.00           N  
ATOM   2967  CA  SER A 194      21.919  45.965  82.731  1.00  0.00           C  
ATOM   2968  C   SER A 194      20.483  45.785  83.210  1.00  0.00           C  
ATOM   2969  O   SER A 194      19.580  46.468  82.729  1.00  0.00           O  
ATOM   2970  CB  SER A 194      22.405  47.369  83.035  1.00  0.00           C  
ATOM   2971  OG  SER A 194      22.272  47.661  84.399  1.00  0.00           O  
ATOM   2972  H   SER A 194      21.487  46.311  80.658  1.00  0.00           H  
ATOM   2973  HA  SER A 194      22.572  45.256  83.242  1.00  0.00           H  
ATOM   2974 1HB  SER A 194      23.450  47.464  82.741  1.00  0.00           H  
ATOM   2975 2HB  SER A 194      21.833  48.087  82.449  1.00  0.00           H  
ATOM   2976  HG  SER A 194      22.807  47.013  84.863  1.00  0.00           H  
ATOM   2977  N   ILE A 195      20.266  44.853  84.136  1.00  0.00           N  
ATOM   2978  CA  ILE A 195      18.913  44.571  84.642  1.00  0.00           C  
ATOM   2979  C   ILE A 195      18.614  45.333  85.917  1.00  0.00           C  
ATOM   2980  O   ILE A 195      19.316  45.162  86.937  1.00  0.00           O  
ATOM   2981  CB  ILE A 195      18.724  43.065  84.903  1.00  0.00           C  
ATOM   2982  CG1 ILE A 195      18.818  42.280  83.592  1.00  0.00           C  
ATOM   2983  CG2 ILE A 195      17.390  42.808  85.587  1.00  0.00           C  
ATOM   2984  CD1 ILE A 195      20.236  42.012  83.142  1.00  0.00           C  
ATOM   2985  H   ILE A 195      21.047  44.327  84.500  1.00  0.00           H  
ATOM   2986  HA  ILE A 195      18.190  44.883  83.889  1.00  0.00           H  
ATOM   2987  HB  ILE A 195      19.527  42.704  85.545  1.00  0.00           H  
ATOM   2988 1HG1 ILE A 195      18.308  41.324  83.703  1.00  0.00           H  
ATOM   2989 2HG1 ILE A 195      18.309  42.831  82.801  1.00  0.00           H  
ATOM   2990 1HG2 ILE A 195      17.273  41.739  85.763  1.00  0.00           H  
ATOM   2991 2HG2 ILE A 195      17.361  43.338  86.538  1.00  0.00           H  
ATOM   2992 3HG2 ILE A 195      16.580  43.161  84.949  1.00  0.00           H  
ATOM   2993 1HD1 ILE A 195      20.220  41.452  82.206  1.00  0.00           H  
ATOM   2994 2HD1 ILE A 195      20.755  42.958  82.989  1.00  0.00           H  
ATOM   2995 3HD1 ILE A 195      20.755  41.431  83.903  1.00  0.00           H  
ATOM   2996  N   HIS A 196      17.544  46.132  85.856  1.00  0.00           N  
ATOM   2997  CA  HIS A 196      17.106  46.956  86.974  1.00  0.00           C  
ATOM   2998  C   HIS A 196      15.625  46.686  87.202  1.00  0.00           C  
ATOM   2999  O   HIS A 196      15.000  45.905  86.468  1.00  0.00           O  
ATOM   3000  CB  HIS A 196      17.346  48.445  86.705  1.00  0.00           C  
ATOM   3001  CG  HIS A 196      18.791  48.803  86.546  1.00  0.00           C  
ATOM   3002  ND1 HIS A 196      19.244  49.646  85.554  1.00  0.00           N  
ATOM   3003  CD2 HIS A 196      19.884  48.431  87.253  1.00  0.00           C  
ATOM   3004  CE1 HIS A 196      20.555  49.778  85.657  1.00  0.00           C  
ATOM   3005  NE2 HIS A 196      20.967  49.051  86.679  1.00  0.00           N  
ATOM   3006  H   HIS A 196      17.023  46.158  84.991  1.00  0.00           H  
ATOM   3007  HA  HIS A 196      17.670  46.688  87.867  1.00  0.00           H  
ATOM   3008 1HB  HIS A 196      16.819  48.741  85.797  1.00  0.00           H  
ATOM   3009 2HB  HIS A 196      16.937  49.033  87.526  1.00  0.00           H  
ATOM   3010  HD1 HIS A 196      18.676  50.153  84.904  1.00  0.00           H  
ATOM   3011  HD2 HIS A 196      20.022  47.781  88.117  1.00  0.00           H  
ATOM   3012  HE1 HIS A 196      21.106  50.409  84.960  1.00  0.00           H  
ATOM   3013  N   SER A 197      15.054  47.342  88.204  1.00  0.00           N  
ATOM   3014  CA  SER A 197      13.604  47.500  88.246  1.00  0.00           C  
ATOM   3015  C   SER A 197      13.292  48.863  88.859  1.00  0.00           C  
ATOM   3016  O   SER A 197      14.173  49.440  89.487  1.00  0.00           O  
ATOM   3017  CB  SER A 197      12.961  46.391  89.055  1.00  0.00           C  
ATOM   3018  OG  SER A 197      13.334  46.471  90.403  1.00  0.00           O  
ATOM   3019  H   SER A 197      15.614  47.738  88.946  1.00  0.00           H  
ATOM   3020  HA  SER A 197      13.221  47.449  87.226  1.00  0.00           H  
ATOM   3021 1HB  SER A 197      11.876  46.461  88.970  1.00  0.00           H  
ATOM   3022 2HB  SER A 197      13.259  45.425  88.649  1.00  0.00           H  
ATOM   3023  HG  SER A 197      12.519  46.585  90.897  1.00  0.00           H  
ATOM   3024  N   TYR A 198      12.077  49.391  88.716  1.00  0.00           N  
ATOM   3025  CA  TYR A 198      10.950  48.817  87.958  1.00  0.00           C  
ATOM   3026  C   TYR A 198      10.458  49.882  87.008  1.00  0.00           C  
ATOM   3027  O   TYR A 198      10.796  51.070  87.172  1.00  0.00           O  
ATOM   3028  CB  TYR A 198       9.822  48.345  88.878  1.00  0.00           C  
ATOM   3029  CG  TYR A 198       9.137  49.465  89.629  1.00  0.00           C  
ATOM   3030  CD1 TYR A 198       8.032  50.097  89.076  1.00  0.00           C  
ATOM   3031  CD2 TYR A 198       9.614  49.862  90.869  1.00  0.00           C  
ATOM   3032  CE1 TYR A 198       7.407  51.120  89.762  1.00  0.00           C  
ATOM   3033  CE2 TYR A 198       8.988  50.885  91.555  1.00  0.00           C  
ATOM   3034  CZ  TYR A 198       7.889  51.513  91.005  1.00  0.00           C  
ATOM   3035  OH  TYR A 198       7.267  52.532  91.688  1.00  0.00           O  
ATOM   3036  H   TYR A 198      11.952  50.275  89.189  1.00  0.00           H  
ATOM   3037  HA  TYR A 198      11.312  47.953  87.401  1.00  0.00           H  
ATOM   3038 1HB  TYR A 198       9.068  47.819  88.290  1.00  0.00           H  
ATOM   3039 2HB  TYR A 198      10.218  47.640  89.607  1.00  0.00           H  
ATOM   3040  HD1 TYR A 198       7.658  49.785  88.101  1.00  0.00           H  
ATOM   3041  HD2 TYR A 198      10.482  49.366  91.303  1.00  0.00           H  
ATOM   3042  HE1 TYR A 198       6.539  51.616  89.328  1.00  0.00           H  
ATOM   3043  HE2 TYR A 198       9.364  51.197  92.530  1.00  0.00           H  
ATOM   3044  HH  TYR A 198       6.526  52.857  91.170  1.00  0.00           H  
ATOM   3045  N   SER A 199       9.645  49.449  86.039  1.00  0.00           N  
ATOM   3046  CA  SER A 199       8.808  50.320  85.165  1.00  0.00           C  
ATOM   3047  C   SER A 199       8.481  49.670  83.829  1.00  0.00           C  
ATOM   3048  O   SER A 199       7.686  50.231  83.066  1.00  0.00           O  
ATOM   3049  CB  SER A 199       9.511  51.639  84.911  1.00  0.00           C  
ATOM   3050  OG  SER A 199       8.746  52.463  84.074  1.00  0.00           O  
ATOM   3051  H   SER A 199       9.614  48.448  85.910  1.00  0.00           H  
ATOM   3052  HA  SER A 199       7.864  50.518  85.675  1.00  0.00           H  
ATOM   3053 1HB  SER A 199       9.689  52.145  85.859  1.00  0.00           H  
ATOM   3054 2HB  SER A 199      10.481  51.452  84.453  1.00  0.00           H  
ATOM   3055  HG  SER A 199       8.132  51.881  83.620  1.00  0.00           H  
ATOM   3056  N   GLN A 200       9.072  48.505  83.530  1.00  0.00           N  
ATOM   3057  CA  GLN A 200       8.787  47.813  82.247  1.00  0.00           C  
ATOM   3058  C   GLN A 200       9.235  48.679  81.066  1.00  0.00           C  
ATOM   3059  O   GLN A 200       8.435  49.068  80.189  1.00  0.00           O  
ATOM   3060  CB  GLN A 200       7.297  47.486  82.118  1.00  0.00           C  
ATOM   3061  CG  GLN A 200       6.766  46.564  83.202  1.00  0.00           C  
ATOM   3062  CD  GLN A 200       5.299  46.229  83.009  1.00  0.00           C  
ATOM   3063  OE1 GLN A 200       4.685  46.617  82.011  1.00  0.00           O  
ATOM   3064  NE2 GLN A 200       4.728  45.505  83.965  1.00  0.00           N  
ATOM   3065  H   GLN A 200       9.721  48.086  84.181  1.00  0.00           H  
ATOM   3066  HA  GLN A 200       9.347  46.878  82.227  1.00  0.00           H  
ATOM   3067 1HB  GLN A 200       6.718  48.409  82.148  1.00  0.00           H  
ATOM   3068 2HB  GLN A 200       7.110  47.014  81.153  1.00  0.00           H  
ATOM   3069 1HG  GLN A 200       7.334  45.634  83.183  1.00  0.00           H  
ATOM   3070 2HG  GLN A 200       6.881  47.052  84.169  1.00  0.00           H  
ATOM   3071 1HE2 GLN A 200       3.762  45.253  83.893  1.00  0.00           H  
ATOM   3072 2HE2 GLN A 200       5.262  45.211  84.757  1.00  0.00           H  
ATOM   3073  N   LEU A 201      10.543  48.935  81.049  1.00  0.00           N  
ATOM   3074  CA  LEU A 201      11.175  49.735  80.004  1.00  0.00           C  
ATOM   3075  C   LEU A 201      12.407  49.023  79.488  1.00  0.00           C  
ATOM   3076  O   LEU A 201      13.116  48.351  80.234  1.00  0.00           O  
ATOM   3077  CB  LEU A 201      11.558  51.121  80.537  1.00  0.00           C  
ATOM   3078  CG  LEU A 201      10.391  51.998  81.009  1.00  0.00           C  
ATOM   3079  CD1 LEU A 201      10.936  53.241  81.699  1.00  0.00           C  
ATOM   3080  CD2 LEU A 201       9.521  52.371  79.818  1.00  0.00           C  
ATOM   3081  H   LEU A 201      11.113  48.557  81.792  1.00  0.00           H  
ATOM   3082  HA  LEU A 201      10.464  49.862  79.189  1.00  0.00           H  
ATOM   3083 1HB  LEU A 201      12.238  50.995  81.377  1.00  0.00           H  
ATOM   3084 2HB  LEU A 201      12.083  51.663  79.750  1.00  0.00           H  
ATOM   3085  HG  LEU A 201       9.794  51.448  81.737  1.00  0.00           H  
ATOM   3086 1HD1 LEU A 201      10.107  53.864  82.035  1.00  0.00           H  
ATOM   3087 2HD1 LEU A 201      11.538  52.946  82.559  1.00  0.00           H  
ATOM   3088 3HD1 LEU A 201      11.553  53.805  81.000  1.00  0.00           H  
ATOM   3089 1HD2 LEU A 201       8.692  52.994  80.154  1.00  0.00           H  
ATOM   3090 2HD2 LEU A 201      10.118  52.923  79.091  1.00  0.00           H  
ATOM   3091 3HD2 LEU A 201       9.131  51.465  79.355  1.00  0.00           H  
ATOM   3092  N   LEU A 202      12.651  49.167  78.200  1.00  0.00           N  
ATOM   3093  CA  LEU A 202      13.894  48.685  77.600  1.00  0.00           C  
ATOM   3094  C   LEU A 202      14.519  49.897  76.945  1.00  0.00           C  
ATOM   3095  O   LEU A 202      13.987  50.430  75.976  1.00  0.00           O  
ATOM   3096  CB  LEU A 202      13.644  47.574  76.573  1.00  0.00           C  
ATOM   3097  CG  LEU A 202      14.889  47.040  75.853  1.00  0.00           C  
ATOM   3098  CD1 LEU A 202      15.830  46.406  76.868  1.00  0.00           C  
ATOM   3099  CD2 LEU A 202      14.470  46.034  74.792  1.00  0.00           C  
ATOM   3100  H   LEU A 202      11.965  49.620  77.613  1.00  0.00           H  
ATOM   3101  HA  LEU A 202      14.523  48.275  78.390  1.00  0.00           H  
ATOM   3102 1HB  LEU A 202      13.168  46.735  77.078  1.00  0.00           H  
ATOM   3103 2HB  LEU A 202      12.958  47.950  75.814  1.00  0.00           H  
ATOM   3104  HG  LEU A 202      15.418  47.868  75.380  1.00  0.00           H  
ATOM   3105 1HD1 LEU A 202      16.715  46.027  76.357  1.00  0.00           H  
ATOM   3106 2HD1 LEU A 202      16.129  47.152  77.604  1.00  0.00           H  
ATOM   3107 3HD1 LEU A 202      15.322  45.583  77.371  1.00  0.00           H  
ATOM   3108 1HD2 LEU A 202      15.355  45.655  74.280  1.00  0.00           H  
ATOM   3109 2HD2 LEU A 202      13.942  45.205  75.264  1.00  0.00           H  
ATOM   3110 3HD2 LEU A 202      13.813  46.519  74.070  1.00  0.00           H  
ATOM   3111  N   LEU A 203      15.655  50.327  77.500  1.00  0.00           N  
ATOM   3112  CA  LEU A 203      16.241  51.592  77.105  1.00  0.00           C  
ATOM   3113  C   LEU A 203      17.661  51.427  76.592  1.00  0.00           C  
ATOM   3114  O   LEU A 203      18.317  50.402  76.818  1.00  0.00           O  
ATOM   3115  CB  LEU A 203      16.233  52.564  78.291  1.00  0.00           C  
ATOM   3116  CG  LEU A 203      14.854  52.871  78.891  1.00  0.00           C  
ATOM   3117  CD1 LEU A 203      15.022  53.718  80.145  1.00  0.00           C  
ATOM   3118  CD2 LEU A 203      13.999  53.588  77.857  1.00  0.00           C  
ATOM   3119  H   LEU A 203      16.117  49.769  78.204  1.00  0.00           H  
ATOM   3120  HA  LEU A 203      15.642  52.014  76.298  1.00  0.00           H  
ATOM   3121 1HB  LEU A 203      16.854  52.150  79.084  1.00  0.00           H  
ATOM   3122 2HB  LEU A 203      16.672  53.509  77.970  1.00  0.00           H  
ATOM   3123  HG  LEU A 203      14.368  51.939  79.180  1.00  0.00           H  
ATOM   3124 1HD1 LEU A 203      14.043  53.935  80.571  1.00  0.00           H  
ATOM   3125 2HD1 LEU A 203      15.621  53.173  80.874  1.00  0.00           H  
ATOM   3126 3HD1 LEU A 203      15.522  54.651  79.889  1.00  0.00           H  
ATOM   3127 1HD2 LEU A 203      13.019  53.805  78.283  1.00  0.00           H  
ATOM   3128 2HD2 LEU A 203      14.484  54.521  77.568  1.00  0.00           H  
ATOM   3129 3HD2 LEU A 203      13.881  52.953  76.979  1.00  0.00           H  
ATOM   3130  N   TYR A 204      18.114  52.437  75.862  1.00  0.00           N  
ATOM   3131  CA  TYR A 204      19.455  52.445  75.283  1.00  0.00           C  
ATOM   3132  C   TYR A 204      20.045  53.866  75.442  1.00  0.00           C  
ATOM   3133  O   TYR A 204      19.356  54.779  75.936  1.00  0.00           O  
ATOM   3134  CB  TYR A 204      19.421  52.019  73.814  1.00  0.00           C  
ATOM   3135  CG  TYR A 204      18.686  52.987  72.914  1.00  0.00           C  
ATOM   3136  CD1 TYR A 204      19.378  54.013  72.286  1.00  0.00           C  
ATOM   3137  CD2 TYR A 204      17.320  52.851  72.717  1.00  0.00           C  
ATOM   3138  CE1 TYR A 204      18.707  54.897  71.464  1.00  0.00           C  
ATOM   3139  CE2 TYR A 204      16.649  53.735  71.895  1.00  0.00           C  
ATOM   3140  CZ  TYR A 204      17.337  54.755  71.270  1.00  0.00           C  
ATOM   3141  OH  TYR A 204      16.669  55.636  70.452  1.00  0.00           O  
ATOM   3142  H   TYR A 204      17.505  53.227  75.704  1.00  0.00           H  
ATOM   3143  HA  TYR A 204      20.073  51.735  75.833  1.00  0.00           H  
ATOM   3144 1HB  TYR A 204      20.441  51.915  73.441  1.00  0.00           H  
ATOM   3145 2HB  TYR A 204      18.940  51.044  73.729  1.00  0.00           H  
ATOM   3146  HD1 TYR A 204      20.452  54.120  72.441  1.00  0.00           H  
ATOM   3147  HD2 TYR A 204      16.776  52.046  73.211  1.00  0.00           H  
ATOM   3148  HE1 TYR A 204      19.251  55.703  70.971  1.00  0.00           H  
ATOM   3149  HE2 TYR A 204      15.575  53.628  71.741  1.00  0.00           H  
ATOM   3150  HH  TYR A 204      15.738  55.402  70.425  1.00  0.00           H  
ATOM   3151  N   PRO A 205      21.323  54.066  75.116  1.00  0.00           N  
ATOM   3152  CA  PRO A 205      21.931  55.377  75.352  1.00  0.00           C  
ATOM   3153  C   PRO A 205      21.254  56.494  74.542  1.00  0.00           C  
ATOM   3154  O   PRO A 205      20.689  56.227  73.469  1.00  0.00           O  
ATOM   3155  CB  PRO A 205      23.379  55.158  74.903  1.00  0.00           C  
ATOM   3156  CG  PRO A 205      23.572  53.683  74.996  1.00  0.00           C  
ATOM   3157  CD  PRO A 205      22.233  53.106  74.622  1.00  0.00           C  
ATOM   3158  HA  PRO A 205      21.879  55.612  76.425  1.00  0.00           H  
ATOM   3159 1HB  PRO A 205      23.519  55.543  73.882  1.00  0.00           H  
ATOM   3160 2HB  PRO A 205      24.064  55.720  75.555  1.00  0.00           H  
ATOM   3161 1HG  PRO A 205      24.376  53.361  74.318  1.00  0.00           H  
ATOM   3162 2HG  PRO A 205      23.884  53.404  76.014  1.00  0.00           H  
ATOM   3163 1HD  PRO A 205      22.172  52.999  73.529  1.00  0.00           H  
ATOM   3164 2HD  PRO A 205      22.102  52.132  75.115  1.00  0.00           H  
ATOM   3165  N   TYR A 206      21.326  57.749  74.999  1.00  0.00           N  
ATOM   3166  CA  TYR A 206      22.067  58.169  76.184  1.00  0.00           C  
ATOM   3167  C   TYR A 206      21.171  58.528  77.345  1.00  0.00           C  
ATOM   3168  O   TYR A 206      20.009  58.926  77.165  1.00  0.00           O  
ATOM   3169  CB  TYR A 206      22.971  59.357  75.847  1.00  0.00           C  
ATOM   3170  CG  TYR A 206      24.084  59.022  74.880  1.00  0.00           C  
ATOM   3171  CD1 TYR A 206      24.171  59.686  73.665  1.00  0.00           C  
ATOM   3172  CD2 TYR A 206      25.018  58.050  75.207  1.00  0.00           C  
ATOM   3173  CE1 TYR A 206      25.188  59.380  72.781  1.00  0.00           C  
ATOM   3174  CE2 TYR A 206      26.035  57.744  74.323  1.00  0.00           C  
ATOM   3175  CZ  TYR A 206      26.121  58.405  73.115  1.00  0.00           C  
ATOM   3176  OH  TYR A 206      27.134  58.101  72.234  1.00  0.00           O  
ATOM   3177  H   TYR A 206      20.820  58.441  74.465  1.00  0.00           H  
ATOM   3178  HA  TYR A 206      22.689  57.337  76.516  1.00  0.00           H  
ATOM   3179 1HB  TYR A 206      22.372  60.159  75.413  1.00  0.00           H  
ATOM   3180 2HB  TYR A 206      23.420  59.743  76.762  1.00  0.00           H  
ATOM   3181  HD1 TYR A 206      23.437  60.450  73.408  1.00  0.00           H  
ATOM   3182  HD2 TYR A 206      24.950  57.528  76.161  1.00  0.00           H  
ATOM   3183  HE1 TYR A 206      25.256  59.902  71.827  1.00  0.00           H  
ATOM   3184  HE2 TYR A 206      26.769  56.980  74.580  1.00  0.00           H  
ATOM   3185  HH  TYR A 206      27.688  57.413  72.612  1.00  0.00           H  
ATOM   3186  N   GLY A 207      21.733  58.393  78.546  1.00  0.00           N  
ATOM   3187  CA  GLY A 207      21.158  58.998  79.756  1.00  0.00           C  
ATOM   3188  C   GLY A 207      21.744  60.387  80.010  1.00  0.00           C  
ATOM   3189  O   GLY A 207      21.078  61.247  80.590  1.00  0.00           O  
ATOM   3190  H   GLY A 207      22.584  57.855  78.622  1.00  0.00           H  
ATOM   3191 1HA  GLY A 207      20.076  59.069  79.648  1.00  0.00           H  
ATOM   3192 2HA  GLY A 207      21.354  58.354  80.613  1.00  0.00           H  
ATOM   3193  N   TYR A 208      22.989  60.627  79.608  1.00  0.00           N  
ATOM   3194  CA  TYR A 208      23.664  61.865  80.058  1.00  0.00           C  
ATOM   3195  C   TYR A 208      23.422  63.048  79.147  1.00  0.00           C  
ATOM   3196  O   TYR A 208      23.853  64.169  79.442  1.00  0.00           O  
ATOM   3197  CB  TYR A 208      25.171  61.632  80.190  1.00  0.00           C  
ATOM   3198  CG  TYR A 208      25.839  61.216  78.898  1.00  0.00           C  
ATOM   3199  CD1 TYR A 208      26.292  62.180  78.009  1.00  0.00           C  
ATOM   3200  CD2 TYR A 208      25.999  59.870  78.602  1.00  0.00           C  
ATOM   3201  CE1 TYR A 208      26.903  61.800  76.830  1.00  0.00           C  
ATOM   3202  CE2 TYR A 208      26.609  59.490  77.422  1.00  0.00           C  
ATOM   3203  CZ  TYR A 208      27.060  60.449  76.539  1.00  0.00           C  
ATOM   3204  OH  TYR A 208      27.668  60.071  75.364  1.00  0.00           O  
ATOM   3205  H   TYR A 208      23.486  59.987  79.004  1.00  0.00           H  
ATOM   3206  HA  TYR A 208      23.266  62.140  81.035  1.00  0.00           H  
ATOM   3207 1HB  TYR A 208      25.651  62.545  80.543  1.00  0.00           H  
ATOM   3208 2HB  TYR A 208      25.355  60.857  80.933  1.00  0.00           H  
ATOM   3209  HD1 TYR A 208      26.167  63.237  78.242  1.00  0.00           H  
ATOM   3210  HD2 TYR A 208      25.642  59.112  79.300  1.00  0.00           H  
ATOM   3211  HE1 TYR A 208      27.259  62.557  76.132  1.00  0.00           H  
ATOM   3212  HE2 TYR A 208      26.734  58.432  77.189  1.00  0.00           H  
ATOM   3213  HH  TYR A 208      27.919  60.854  74.868  1.00  0.00           H  
ATOM   3214  N   THR A 209      22.738  62.798  78.037  1.00  0.00           N  
ATOM   3215  CA  THR A 209      22.455  63.854  77.054  1.00  0.00           C  
ATOM   3216  C   THR A 209      21.210  63.488  76.292  1.00  0.00           C  
ATOM   3217  O   THR A 209      20.890  62.295  76.144  1.00  0.00           O  
ATOM   3218  CB  THR A 209      23.623  64.064  76.073  1.00  0.00           C  
ATOM   3219  OG1 THR A 209      23.350  65.195  75.236  1.00  0.00           O  
ATOM   3220  CG2 THR A 209      23.819  62.831  75.205  1.00  0.00           C  
ATOM   3221  H   THR A 209      22.404  61.861  77.863  1.00  0.00           H  
ATOM   3222  HA  THR A 209      22.296  64.791  77.589  1.00  0.00           H  
ATOM   3223  HB  THR A 209      24.538  64.256  76.633  1.00  0.00           H  
ATOM   3224  HG1 THR A 209      24.037  65.856  75.357  1.00  0.00           H  
ATOM   3225 1HG2 THR A 209      24.649  62.997  74.518  1.00  0.00           H  
ATOM   3226 2HG2 THR A 209      24.039  61.971  75.838  1.00  0.00           H  
ATOM   3227 3HG2 THR A 209      22.911  62.639  74.635  1.00  0.00           H  
ATOM   3228  N   THR A 210      20.518  64.502  75.775  1.00  0.00           N  
ATOM   3229  CA  THR A 210      19.405  64.250  74.849  1.00  0.00           C  
ATOM   3230  C   THR A 210      19.896  64.041  73.406  1.00  0.00           C  
ATOM   3231  O   THR A 210      19.097  63.725  72.529  1.00  0.00           O  
ATOM   3232  CB  THR A 210      18.390  65.407  74.884  1.00  0.00           C  
ATOM   3233  OG1 THR A 210      19.035  66.624  74.487  1.00  0.00           O  
ATOM   3234  CG2 THR A 210      17.819  65.574  76.284  1.00  0.00           C  
ATOM   3235  H   THR A 210      20.752  65.455  76.015  1.00  0.00           H  
ATOM   3236  HA  THR A 210      18.897  63.336  75.159  1.00  0.00           H  
ATOM   3237  HB  THR A 210      17.577  65.199  74.189  1.00  0.00           H  
ATOM   3238  HG1 THR A 210      19.379  66.528  73.596  1.00  0.00           H  
ATOM   3239 1HG2 THR A 210      17.103  66.396  76.289  1.00  0.00           H  
ATOM   3240 2HG2 THR A 210      17.318  64.654  76.584  1.00  0.00           H  
ATOM   3241 3HG2 THR A 210      18.626  65.791  76.982  1.00  0.00           H  
ATOM   3242  N   GLN A 211      21.196  64.203  73.168  1.00  0.00           N  
ATOM   3243  CA  GLN A 211      21.763  63.947  71.842  1.00  0.00           C  
ATOM   3244  C   GLN A 211      21.425  62.512  71.425  1.00  0.00           C  
ATOM   3245  O   GLN A 211      21.449  61.595  72.257  1.00  0.00           O  
ATOM   3246  CB  GLN A 211      23.278  64.165  71.839  1.00  0.00           C  
ATOM   3247  CG  GLN A 211      23.927  64.008  70.474  1.00  0.00           C  
ATOM   3248  CD  GLN A 211      25.417  64.293  70.505  1.00  0.00           C  
ATOM   3249  OE1 GLN A 211      26.009  64.461  71.575  1.00  0.00           O  
ATOM   3250  NE2 GLN A 211      26.032  64.349  69.330  1.00  0.00           N  
ATOM   3251  H   GLN A 211      21.806  64.508  73.913  1.00  0.00           H  
ATOM   3252  HA  GLN A 211      21.315  64.644  71.134  1.00  0.00           H  
ATOM   3253 1HB  GLN A 211      23.503  65.167  72.205  1.00  0.00           H  
ATOM   3254 2HB  GLN A 211      23.749  63.455  72.519  1.00  0.00           H  
ATOM   3255 1HG  GLN A 211      23.782  62.984  70.130  1.00  0.00           H  
ATOM   3256 2HG  GLN A 211      23.460  64.706  69.779  1.00  0.00           H  
ATOM   3257 1HE2 GLN A 211      27.015  64.534  69.287  1.00  0.00           H  
ATOM   3258 2HE2 GLN A 211      25.514  64.206  68.486  1.00  0.00           H  
ATOM   3259  N   SER A 212      21.106  62.327  70.147  1.00  0.00           N  
ATOM   3260  CA  SER A 212      20.846  60.991  69.604  1.00  0.00           C  
ATOM   3261  C   SER A 212      22.135  60.177  69.553  1.00  0.00           C  
ATOM   3262  O   SER A 212      23.129  60.631  68.986  1.00  0.00           O  
ATOM   3263  CB  SER A 212      20.242  61.092  68.217  1.00  0.00           C  
ATOM   3264  OG  SER A 212      18.987  61.712  68.259  1.00  0.00           O  
ATOM   3265  H   SER A 212      21.041  63.128  69.535  1.00  0.00           H  
ATOM   3266  HA  SER A 212      20.135  60.484  70.258  1.00  0.00           H  
ATOM   3267 1HB  SER A 212      20.910  61.660  67.570  1.00  0.00           H  
ATOM   3268 2HB  SER A 212      20.144  60.094  67.790  1.00  0.00           H  
ATOM   3269  HG  SER A 212      19.060  62.496  67.710  1.00  0.00           H  
ATOM   3270  N   ILE A 213      22.108  58.950  70.085  1.00  0.00           N  
ATOM   3271  CA  ILE A 213      23.236  58.029  69.883  1.00  0.00           C  
ATOM   3272  C   ILE A 213      23.431  57.781  68.390  1.00  0.00           C  
ATOM   3273  O   ILE A 213      22.448  57.629  67.668  1.00  0.00           O  
ATOM   3274  CB  ILE A 213      23.008  56.690  70.608  1.00  0.00           C  
ATOM   3275  CG1 ILE A 213      22.892  56.914  72.118  1.00  0.00           C  
ATOM   3276  CG2 ILE A 213      24.136  55.718  70.296  1.00  0.00           C  
ATOM   3277  CD1 ILE A 213      24.130  57.515  72.744  1.00  0.00           C  
ATOM   3278  H   ILE A 213      21.314  58.644  70.630  1.00  0.00           H  
ATOM   3279  HA  ILE A 213      24.135  58.488  70.293  1.00  0.00           H  
ATOM   3280  HB  ILE A 213      22.065  56.255  70.281  1.00  0.00           H  
ATOM   3281 1HG1 ILE A 213      22.050  57.574  72.324  1.00  0.00           H  
ATOM   3282 2HG1 ILE A 213      22.689  55.963  72.612  1.00  0.00           H  
ATOM   3283 1HG2 ILE A 213      23.959  54.777  70.817  1.00  0.00           H  
ATOM   3284 2HG2 ILE A 213      24.173  55.537  69.223  1.00  0.00           H  
ATOM   3285 3HG2 ILE A 213      25.084  56.143  70.625  1.00  0.00           H  
ATOM   3286 1HD1 ILE A 213      23.971  57.643  73.815  1.00  0.00           H  
ATOM   3287 2HD1 ILE A 213      24.980  56.852  72.580  1.00  0.00           H  
ATOM   3288 3HD1 ILE A 213      24.333  58.484  72.289  1.00  0.00           H  
ATOM   3289  N   PRO A 214      24.675  57.717  67.907  1.00  0.00           N  
ATOM   3290  CA  PRO A 214      24.898  57.434  66.482  1.00  0.00           C  
ATOM   3291  C   PRO A 214      24.168  56.176  66.004  1.00  0.00           C  
ATOM   3292  O   PRO A 214      23.743  56.104  64.839  1.00  0.00           O  
ATOM   3293  CB  PRO A 214      26.418  57.256  66.410  1.00  0.00           C  
ATOM   3294  CG  PRO A 214      26.938  58.100  67.523  1.00  0.00           C  
ATOM   3295  CD  PRO A 214      25.936  57.917  68.632  1.00  0.00           C  
ATOM   3296  HA  PRO A 214      24.571  58.299  65.886  1.00  0.00           H  
ATOM   3297 1HB  PRO A 214      26.678  56.193  66.523  1.00  0.00           H  
ATOM   3298 2HB  PRO A 214      26.788  57.574  65.424  1.00  0.00           H  
ATOM   3299 1HG  PRO A 214      27.949  57.772  67.807  1.00  0.00           H  
ATOM   3300 2HG  PRO A 214      27.023  59.147  67.198  1.00  0.00           H  
ATOM   3301 1HD  PRO A 214      26.204  57.031  69.226  1.00  0.00           H  
ATOM   3302 2HD  PRO A 214      25.919  58.817  69.263  1.00  0.00           H  
ATOM   3303  N   ASP A 215      24.011  55.198  66.899  1.00  0.00           N  
ATOM   3304  CA  ASP A 215      23.371  53.938  66.547  1.00  0.00           C  
ATOM   3305  C   ASP A 215      21.942  53.835  67.030  1.00  0.00           C  
ATOM   3306  O   ASP A 215      21.389  52.736  67.074  1.00  0.00           O  
ATOM   3307  CB  ASP A 215      24.175  52.765  67.114  1.00  0.00           C  
ATOM   3308  CG  ASP A 215      25.548  52.622  66.472  1.00  0.00           C  
ATOM   3309  OD1 ASP A 215      25.738  53.144  65.399  1.00  0.00           O  
ATOM   3310  OD2 ASP A 215      26.394  51.993  67.061  1.00  0.00           O  
ATOM   3311  H   ASP A 215      24.344  55.334  67.843  1.00  0.00           H  
ATOM   3312  HA  ASP A 215      23.345  53.855  65.460  1.00  0.00           H  
ATOM   3313 1HB  ASP A 215      24.304  52.898  68.188  1.00  0.00           H  
ATOM   3314 2HB  ASP A 215      23.621  51.838  66.963  1.00  0.00           H  
ATOM   3315  N   LYS A 216      21.325  54.967  67.360  1.00  0.00           N  
ATOM   3316  CA  LYS A 216      19.960  54.947  67.884  1.00  0.00           C  
ATOM   3317  C   LYS A 216      18.953  54.182  67.035  1.00  0.00           C  
ATOM   3318  O   LYS A 216      18.104  53.464  67.588  1.00  0.00           O  
ATOM   3319  CB  LYS A 216      19.466  56.382  68.072  1.00  0.00           C  
ATOM   3320  CG  LYS A 216      18.095  56.495  68.725  1.00  0.00           C  
ATOM   3321  CD  LYS A 216      17.635  57.943  68.798  1.00  0.00           C  
ATOM   3322  CE  LYS A 216      18.449  58.733  69.813  1.00  0.00           C  
ATOM   3323  NZ  LYS A 216      17.944  60.124  69.971  1.00  0.00           N  
ATOM   3324  H   LYS A 216      21.797  55.853  67.251  1.00  0.00           H  
ATOM   3325  HA  LYS A 216      19.968  54.442  68.850  1.00  0.00           H  
ATOM   3326 1HB  LYS A 216      20.176  56.934  68.689  1.00  0.00           H  
ATOM   3327 2HB  LYS A 216      19.418  56.880  67.104  1.00  0.00           H  
ATOM   3328 1HG  LYS A 216      17.369  55.921  68.148  1.00  0.00           H  
ATOM   3329 2HG  LYS A 216      18.137  56.085  69.733  1.00  0.00           H  
ATOM   3330 1HD  LYS A 216      17.742  58.409  67.818  1.00  0.00           H  
ATOM   3331 2HD  LYS A 216      16.584  57.977  69.085  1.00  0.00           H  
ATOM   3332 1HE  LYS A 216      18.407  58.233  70.780  1.00  0.00           H  
ATOM   3333 2HE  LYS A 216      19.490  58.772  69.494  1.00  0.00           H  
ATOM   3334 1HZ  LYS A 216      18.509  60.613  70.650  1.00  0.00           H  
ATOM   3335 2HZ  LYS A 216      17.995  60.603  69.083  1.00  0.00           H  
ATOM   3336 3HZ  LYS A 216      16.985  60.101  70.286  1.00  0.00           H  
ATOM   3337  N   THR A 217      19.000  54.359  65.716  1.00  0.00           N  
ATOM   3338  CA  THR A 217      18.011  53.669  64.877  1.00  0.00           C  
ATOM   3339  C   THR A 217      18.101  52.145  65.058  1.00  0.00           C  
ATOM   3340  O   THR A 217      17.085  51.466  65.234  1.00  0.00           O  
ATOM   3341  CB  THR A 217      18.198  54.027  63.391  1.00  0.00           C  
ATOM   3342  OG1 THR A 217      17.999  55.435  63.208  1.00  0.00           O  
ATOM   3343  CG2 THR A 217      17.205  53.263  62.529  1.00  0.00           C  
ATOM   3344  H   THR A 217      19.691  54.950  65.277  1.00  0.00           H  
ATOM   3345  HA  THR A 217      17.015  53.987  65.184  1.00  0.00           H  
ATOM   3346  HB  THR A 217      19.211  53.774  63.080  1.00  0.00           H  
ATOM   3347  HG1 THR A 217      17.805  55.613  62.284  1.00  0.00           H  
ATOM   3348 1HG2 THR A 217      17.352  53.528  61.482  1.00  0.00           H  
ATOM   3349 2HG2 THR A 217      17.361  52.192  62.658  1.00  0.00           H  
ATOM   3350 3HG2 THR A 217      16.190  53.519  62.829  1.00  0.00           H  
ATOM   3351  N   GLU A 218      19.320  51.620  65.022  1.00  0.00           N  
ATOM   3352  CA  GLU A 218      19.526  50.178  65.174  1.00  0.00           C  
ATOM   3353  C   GLU A 218      19.171  49.723  66.574  1.00  0.00           C  
ATOM   3354  O   GLU A 218      18.516  48.695  66.762  1.00  0.00           O  
ATOM   3355  CB  GLU A 218      20.977  49.804  64.863  1.00  0.00           C  
ATOM   3356  CG  GLU A 218      21.270  48.312  64.932  1.00  0.00           C  
ATOM   3357  CD  GLU A 218      22.684  47.975  64.548  1.00  0.00           C  
ATOM   3358  OE1 GLU A 218      23.418  48.873  64.213  1.00  0.00           O  
ATOM   3359  OE2 GLU A 218      23.030  46.817  64.589  1.00  0.00           O  
ATOM   3360  H   GLU A 218      20.121  52.220  64.888  1.00  0.00           H  
ATOM   3361  HA  GLU A 218      18.875  49.659  64.469  1.00  0.00           H  
ATOM   3362 1HB  GLU A 218      21.236  50.150  63.862  1.00  0.00           H  
ATOM   3363 2HB  GLU A 218      21.641  50.307  65.566  1.00  0.00           H  
ATOM   3364 1HG  GLU A 218      21.088  47.962  65.948  1.00  0.00           H  
ATOM   3365 2HG  GLU A 218      20.583  47.787  64.269  1.00  0.00           H  
ATOM   3366  N   LEU A 219      19.623  50.469  67.585  1.00  0.00           N  
ATOM   3367  CA  LEU A 219      19.348  50.071  68.956  1.00  0.00           C  
ATOM   3368  C   LEU A 219      17.839  50.080  69.240  1.00  0.00           C  
ATOM   3369  O   LEU A 219      17.329  49.176  69.904  1.00  0.00           O  
ATOM   3370  CB  LEU A 219      20.071  51.009  69.930  1.00  0.00           C  
ATOM   3371  CG  LEU A 219      21.601  50.898  69.950  1.00  0.00           C  
ATOM   3372  CD1 LEU A 219      22.180  52.002  70.825  1.00  0.00           C  
ATOM   3373  CD2 LEU A 219      22.003  49.524  70.465  1.00  0.00           C  
ATOM   3374  H   LEU A 219      20.156  51.310  67.414  1.00  0.00           H  
ATOM   3375  HA  LEU A 219      19.719  49.057  69.103  1.00  0.00           H  
ATOM   3376 1HB  LEU A 219      19.817  52.037  69.676  1.00  0.00           H  
ATOM   3377 2HB  LEU A 219      19.711  50.807  70.939  1.00  0.00           H  
ATOM   3378  HG  LEU A 219      21.989  51.035  68.940  1.00  0.00           H  
ATOM   3379 1HD1 LEU A 219      23.267  51.923  70.839  1.00  0.00           H  
ATOM   3380 2HD1 LEU A 219      21.892  52.973  70.423  1.00  0.00           H  
ATOM   3381 3HD1 LEU A 219      21.796  51.900  71.839  1.00  0.00           H  
ATOM   3382 1HD2 LEU A 219      23.091  49.445  70.478  1.00  0.00           H  
ATOM   3383 2HD2 LEU A 219      21.617  49.387  71.475  1.00  0.00           H  
ATOM   3384 3HD2 LEU A 219      21.591  48.755  69.811  1.00  0.00           H  
ATOM   3385  N   ASN A 220      17.128  51.078  68.697  1.00  0.00           N  
ATOM   3386  CA  ASN A 220      15.692  51.152  68.891  1.00  0.00           C  
ATOM   3387  C   ASN A 220      14.994  49.966  68.219  1.00  0.00           C  
ATOM   3388  O   ASN A 220      14.066  49.380  68.807  1.00  0.00           O  
ATOM   3389  CB  ASN A 220      15.151  52.469  68.366  1.00  0.00           C  
ATOM   3390  CG  ASN A 220      13.693  52.660  68.676  1.00  0.00           C  
ATOM   3391  OD1 ASN A 220      13.323  53.533  69.471  1.00  0.00           O  
ATOM   3392  ND2 ASN A 220      12.856  51.861  68.065  1.00  0.00           N  
ATOM   3393  H   ASN A 220      17.587  51.789  68.146  1.00  0.00           H  
ATOM   3394  HA  ASN A 220      15.484  51.091  69.960  1.00  0.00           H  
ATOM   3395 1HB  ASN A 220      15.715  53.294  68.803  1.00  0.00           H  
ATOM   3396 2HB  ASN A 220      15.290  52.514  67.285  1.00  0.00           H  
ATOM   3397 1HD2 ASN A 220      11.873  51.942  68.233  1.00  0.00           H  
ATOM   3398 2HD2 ASN A 220      13.199  51.169  67.431  1.00  0.00           H  
ATOM   3399  N   GLN A 221      15.441  49.608  67.003  1.00  0.00           N  
ATOM   3400  CA  GLN A 221      14.851  48.484  66.274  1.00  0.00           C  
ATOM   3401  C   GLN A 221      15.023  47.195  67.072  1.00  0.00           C  
ATOM   3402  O   GLN A 221      14.084  46.403  67.225  1.00  0.00           O  
ATOM   3403  CB  GLN A 221      15.488  48.337  64.889  1.00  0.00           C  
ATOM   3404  CG  GLN A 221      15.129  49.449  63.918  1.00  0.00           C  
ATOM   3405  CD  GLN A 221      15.849  49.313  62.590  1.00  0.00           C  
ATOM   3406  OE1 GLN A 221      16.925  48.714  62.511  1.00  0.00           O  
ATOM   3407  NE2 GLN A 221      15.259  49.868  61.538  1.00  0.00           N  
ATOM   3408  H   GLN A 221      16.200  50.124  66.581  1.00  0.00           H  
ATOM   3409  HA  GLN A 221      13.786  48.676  66.145  1.00  0.00           H  
ATOM   3410 1HB  GLN A 221      16.573  48.315  64.988  1.00  0.00           H  
ATOM   3411 2HB  GLN A 221      15.180  47.391  64.446  1.00  0.00           H  
ATOM   3412 1HG  GLN A 221      14.056  49.420  63.730  1.00  0.00           H  
ATOM   3413 2HG  GLN A 221      15.405  50.407  64.360  1.00  0.00           H  
ATOM   3414 1HE2 GLN A 221      15.687  49.811  60.635  1.00  0.00           H  
ATOM   3415 2HE2 GLN A 221      14.386  50.345  61.648  1.00  0.00           H  
ATOM   3416  N   VAL A 222      16.234  46.976  67.578  1.00  0.00           N  
ATOM   3417  CA  VAL A 222      16.527  45.765  68.335  1.00  0.00           C  
ATOM   3418  C   VAL A 222      15.704  45.749  69.629  1.00  0.00           C  
ATOM   3419  O   VAL A 222      15.132  44.725  69.997  1.00  0.00           O  
ATOM   3420  CB  VAL A 222      18.028  45.687  68.669  1.00  0.00           C  
ATOM   3421  CG1 VAL A 222      18.303  44.529  69.617  1.00  0.00           C  
ATOM   3422  CG2 VAL A 222      18.837  45.540  67.389  1.00  0.00           C  
ATOM   3423  H   VAL A 222      16.966  47.658  67.438  1.00  0.00           H  
ATOM   3424  HA  VAL A 222      16.261  44.902  67.724  1.00  0.00           H  
ATOM   3425  HB  VAL A 222      18.325  46.601  69.184  1.00  0.00           H  
ATOM   3426 1HG1 VAL A 222      19.369  44.488  69.843  1.00  0.00           H  
ATOM   3427 2HG1 VAL A 222      17.743  44.673  70.540  1.00  0.00           H  
ATOM   3428 3HG1 VAL A 222      17.997  43.594  69.148  1.00  0.00           H  
ATOM   3429 1HG2 VAL A 222      19.898  45.486  67.633  1.00  0.00           H  
ATOM   3430 2HG2 VAL A 222      18.536  44.629  66.872  1.00  0.00           H  
ATOM   3431 3HG2 VAL A 222      18.657  46.400  66.744  1.00  0.00           H  
ATOM   3432  N   ALA A 223      15.634  46.889  70.311  1.00  0.00           N  
ATOM   3433  CA  ALA A 223      14.845  46.960  71.547  1.00  0.00           C  
ATOM   3434  C   ALA A 223      13.372  46.647  71.305  1.00  0.00           C  
ATOM   3435  O   ALA A 223      12.757  45.951  72.114  1.00  0.00           O  
ATOM   3436  CB  ALA A 223      14.987  48.335  72.184  1.00  0.00           C  
ATOM   3437  H   ALA A 223      16.119  47.714  69.989  1.00  0.00           H  
ATOM   3438  HA  ALA A 223      15.228  46.208  72.237  1.00  0.00           H  
ATOM   3439 1HB  ALA A 223      14.397  48.374  73.100  1.00  0.00           H  
ATOM   3440 2HB  ALA A 223      16.035  48.520  72.420  1.00  0.00           H  
ATOM   3441 3HB  ALA A 223      14.631  49.095  71.491  1.00  0.00           H  
ATOM   3442  N   LYS A 224      12.817  47.142  70.202  1.00  0.00           N  
ATOM   3443  CA  LYS A 224      11.408  46.854  69.902  1.00  0.00           C  
ATOM   3444  C   LYS A 224      11.181  45.374  69.615  1.00  0.00           C  
ATOM   3445  O   LYS A 224      10.185  44.794  70.056  1.00  0.00           O  
ATOM   3446  CB  LYS A 224      10.932  47.691  68.714  1.00  0.00           C  
ATOM   3447  CG  LYS A 224       9.459  47.514  68.369  1.00  0.00           C  
ATOM   3448  CD  LYS A 224       9.040  48.443  67.240  1.00  0.00           C  
ATOM   3449  CE  LYS A 224       7.572  48.258  66.886  1.00  0.00           C  
ATOM   3450  NZ  LYS A 224       7.148  49.161  65.782  1.00  0.00           N  
ATOM   3451  H   LYS A 224      13.349  47.715  69.563  1.00  0.00           H  
ATOM   3452  HA  LYS A 224      10.808  47.115  70.775  1.00  0.00           H  
ATOM   3453 1HB  LYS A 224      11.102  48.748  68.922  1.00  0.00           H  
ATOM   3454 2HB  LYS A 224      11.516  47.434  67.830  1.00  0.00           H  
ATOM   3455 1HG  LYS A 224       9.278  46.482  68.065  1.00  0.00           H  
ATOM   3456 2HG  LYS A 224       8.852  47.727  69.248  1.00  0.00           H  
ATOM   3457 1HD  LYS A 224       9.205  49.479  67.540  1.00  0.00           H  
ATOM   3458 2HD  LYS A 224       9.645  48.239  66.357  1.00  0.00           H  
ATOM   3459 1HE  LYS A 224       7.399  47.227  66.582  1.00  0.00           H  
ATOM   3460 2HE  LYS A 224       6.957  48.463  67.762  1.00  0.00           H  
ATOM   3461 1HZ  LYS A 224       6.170  49.008  65.578  1.00  0.00           H  
ATOM   3462 2HZ  LYS A 224       7.287  50.123  66.060  1.00  0.00           H  
ATOM   3463 3HZ  LYS A 224       7.697  48.967  64.957  1.00  0.00           H  
ATOM   3464  N   SER A 225      12.095  44.773  68.857  1.00  0.00           N  
ATOM   3465  CA  SER A 225      12.020  43.328  68.602  1.00  0.00           C  
ATOM   3466  C   SER A 225      12.092  42.542  69.920  1.00  0.00           C  
ATOM   3467  O   SER A 225      11.343  41.578  70.130  1.00  0.00           O  
ATOM   3468  CB  SER A 225      13.144  42.898  67.680  1.00  0.00           C  
ATOM   3469  OG  SER A 225      12.993  43.464  66.407  1.00  0.00           O  
ATOM   3470  H   SER A 225      12.850  45.306  68.449  1.00  0.00           H  
ATOM   3471  HA  SER A 225      11.067  43.111  68.118  1.00  0.00           H  
ATOM   3472 1HB  SER A 225      14.100  43.202  68.105  1.00  0.00           H  
ATOM   3473 2HB  SER A 225      13.152  41.812  67.599  1.00  0.00           H  
ATOM   3474  HG  SER A 225      13.321  44.364  66.476  1.00  0.00           H  
ATOM   3475  N   ALA A 226      12.987  42.963  70.810  1.00  0.00           N  
ATOM   3476  CA  ALA A 226      13.133  42.270  72.083  1.00  0.00           C  
ATOM   3477  C   ALA A 226      11.880  42.442  72.947  1.00  0.00           C  
ATOM   3478  O   ALA A 226      11.424  41.491  73.598  1.00  0.00           O  
ATOM   3479  CB  ALA A 226      14.364  42.775  72.821  1.00  0.00           C  
ATOM   3480  H   ALA A 226      13.572  43.763  70.615  1.00  0.00           H  
ATOM   3481  HA  ALA A 226      13.256  41.206  71.878  1.00  0.00           H  
ATOM   3482 1HB  ALA A 226      14.461  42.249  73.771  1.00  0.00           H  
ATOM   3483 2HB  ALA A 226      15.252  42.595  72.214  1.00  0.00           H  
ATOM   3484 3HB  ALA A 226      14.263  43.843  73.008  1.00  0.00           H  
ATOM   3485  N   VAL A 227      11.311  43.649  72.941  1.00  0.00           N  
ATOM   3486  CA  VAL A 227      10.074  43.887  73.702  1.00  0.00           C  
ATOM   3487  C   VAL A 227       8.925  43.060  73.153  1.00  0.00           C  
ATOM   3488  O   VAL A 227       8.096  42.568  73.922  1.00  0.00           O  
ATOM   3489  CB  VAL A 227       9.688  45.378  73.656  1.00  0.00           C  
ATOM   3490  CG1 VAL A 227       8.317  45.592  74.279  1.00  0.00           C  
ATOM   3491  CG2 VAL A 227      10.742  46.207  74.374  1.00  0.00           C  
ATOM   3492  H   VAL A 227      11.720  44.409  72.417  1.00  0.00           H  
ATOM   3493  HA  VAL A 227      10.247  43.604  74.741  1.00  0.00           H  
ATOM   3494  HB  VAL A 227       9.622  45.695  72.616  1.00  0.00           H  
ATOM   3495 1HG1 VAL A 227       8.060  46.651  74.238  1.00  0.00           H  
ATOM   3496 2HG1 VAL A 227       7.573  45.018  73.727  1.00  0.00           H  
ATOM   3497 3HG1 VAL A 227       8.333  45.264  75.318  1.00  0.00           H  
ATOM   3498 1HG2 VAL A 227      10.464  47.260  74.337  1.00  0.00           H  
ATOM   3499 2HG2 VAL A 227      10.812  45.886  75.414  1.00  0.00           H  
ATOM   3500 3HG2 VAL A 227      11.708  46.070  73.886  1.00  0.00           H  
ATOM   3501  N   ALA A 228       8.860  42.892  71.827  1.00  0.00           N  
ATOM   3502  CA  ALA A 228       7.815  42.058  71.244  1.00  0.00           C  
ATOM   3503  C   ALA A 228       7.987  40.601  71.656  1.00  0.00           C  
ATOM   3504  O   ALA A 228       7.002  39.926  71.995  1.00  0.00           O  
ATOM   3505  CB  ALA A 228       7.818  42.184  69.728  1.00  0.00           C  
ATOM   3506  H   ALA A 228       9.530  43.338  71.218  1.00  0.00           H  
ATOM   3507  HA  ALA A 228       6.854  42.404  71.624  1.00  0.00           H  
ATOM   3508 1HB  ALA A 228       7.033  41.556  69.308  1.00  0.00           H  
ATOM   3509 2HB  ALA A 228       7.640  43.223  69.448  1.00  0.00           H  
ATOM   3510 3HB  ALA A 228       8.784  41.865  69.338  1.00  0.00           H  
ATOM   3511  N   ALA A 229       9.238  40.130  71.648  1.00  0.00           N  
ATOM   3512  CA  ALA A 229       9.518  38.755  72.072  1.00  0.00           C  
ATOM   3513  C   ALA A 229       9.148  38.564  73.527  1.00  0.00           C  
ATOM   3514  O   ALA A 229       8.513  37.575  73.897  1.00  0.00           O  
ATOM   3515  CB  ALA A 229      10.983  38.408  71.851  1.00  0.00           C  
ATOM   3516  H   ALA A 229      10.003  40.718  71.349  1.00  0.00           H  
ATOM   3517  HA  ALA A 229       8.906  38.084  71.470  1.00  0.00           H  
ATOM   3518 1HB  ALA A 229      11.167  37.383  72.173  1.00  0.00           H  
ATOM   3519 2HB  ALA A 229      11.224  38.504  70.792  1.00  0.00           H  
ATOM   3520 3HB  ALA A 229      11.609  39.087  72.428  1.00  0.00           H  
ATOM   3521  N   LEU A 230       9.515  39.532  74.362  1.00  0.00           N  
ATOM   3522  CA  LEU A 230       9.172  39.483  75.774  1.00  0.00           C  
ATOM   3523  C   LEU A 230       7.640  39.397  75.968  1.00  0.00           C  
ATOM   3524  O   LEU A 230       7.147  38.560  76.746  1.00  0.00           O  
ATOM   3525  CB  LEU A 230       9.727  40.721  76.489  1.00  0.00           C  
ATOM   3526  CG  LEU A 230       9.532  40.754  78.010  1.00  0.00           C  
ATOM   3527  CD1 LEU A 230      10.608  41.627  78.642  1.00  0.00           C  
ATOM   3528  CD2 LEU A 230       8.141  41.282  78.332  1.00  0.00           C  
ATOM   3529  H   LEU A 230      10.043  40.318  74.011  1.00  0.00           H  
ATOM   3530  HA  LEU A 230       9.623  38.592  76.209  1.00  0.00           H  
ATOM   3531 1HB  LEU A 230      10.796  40.786  76.291  1.00  0.00           H  
ATOM   3532 2HB  LEU A 230       9.247  41.607  76.074  1.00  0.00           H  
ATOM   3533  HG  LEU A 230       9.640  39.747  78.413  1.00  0.00           H  
ATOM   3534 1HD1 LEU A 230      10.469  41.650  79.723  1.00  0.00           H  
ATOM   3535 2HD1 LEU A 230      11.591  41.215  78.413  1.00  0.00           H  
ATOM   3536 3HD1 LEU A 230      10.535  42.639  78.245  1.00  0.00           H  
ATOM   3537 1HD2 LEU A 230       8.002  41.305  79.413  1.00  0.00           H  
ATOM   3538 2HD2 LEU A 230       8.033  42.290  77.931  1.00  0.00           H  
ATOM   3539 3HD2 LEU A 230       7.392  40.630  77.883  1.00  0.00           H  
ATOM   3540  N   LYS A 231       6.892  40.207  75.216  1.00  0.00           N  
ATOM   3541  CA  LYS A 231       5.444  40.272  75.387  1.00  0.00           C  
ATOM   3542  C   LYS A 231       4.783  38.961  74.985  1.00  0.00           C  
ATOM   3543  O   LYS A 231       3.627  38.691  75.374  1.00  0.00           O  
ATOM   3544  CB  LYS A 231       4.859  41.427  74.572  1.00  0.00           C  
ATOM   3545  CG  LYS A 231       3.376  41.679  74.814  1.00  0.00           C  
ATOM   3546  CD  LYS A 231       2.896  42.911  74.061  1.00  0.00           C  
ATOM   3547  CE  LYS A 231       1.410  43.151  74.283  1.00  0.00           C  
ATOM   3548  NZ  LYS A 231       0.925  44.353  73.552  1.00  0.00           N  
ATOM   3549  H   LYS A 231       7.331  40.787  74.515  1.00  0.00           H  
ATOM   3550  HA  LYS A 231       5.228  40.445  76.442  1.00  0.00           H  
ATOM   3551 1HB  LYS A 231       5.397  42.346  74.805  1.00  0.00           H  
ATOM   3552 2HB  LYS A 231       4.995  41.228  73.509  1.00  0.00           H  
ATOM   3553 1HG  LYS A 231       2.801  40.814  74.483  1.00  0.00           H  
ATOM   3554 2HG  LYS A 231       3.201  41.823  75.880  1.00  0.00           H  
ATOM   3555 1HD  LYS A 231       3.452  43.785  74.401  1.00  0.00           H  
ATOM   3556 2HD  LYS A 231       3.077  42.779  72.995  1.00  0.00           H  
ATOM   3557 1HE  LYS A 231       0.846  42.283  73.944  1.00  0.00           H  
ATOM   3558 2HE  LYS A 231       1.218  43.287  75.348  1.00  0.00           H  
ATOM   3559 1HZ  LYS A 231      -0.062  44.478  73.726  1.00  0.00           H  
ATOM   3560 2HZ  LYS A 231       1.428  45.169  73.873  1.00  0.00           H  
ATOM   3561 3HZ  LYS A 231       1.080  44.231  72.562  1.00  0.00           H  
ATOM   3562  N   SER A 232       5.492  38.150  74.194  1.00  0.00           N  
ATOM   3563  CA  SER A 232       4.883  36.942  73.616  1.00  0.00           C  
ATOM   3564  C   SER A 232       4.576  35.883  74.669  1.00  0.00           C  
ATOM   3565  O   SER A 232       3.730  35.021  74.453  1.00  0.00           O  
ATOM   3566  CB  SER A 232       5.802  36.352  72.564  1.00  0.00           C  
ATOM   3567  OG  SER A 232       6.971  35.845  73.145  1.00  0.00           O  
ATOM   3568  H   SER A 232       6.457  38.362  73.986  1.00  0.00           H  
ATOM   3569  HA  SER A 232       3.940  37.221  73.145  1.00  0.00           H  
ATOM   3570 1HB  SER A 232       5.281  35.556  72.032  1.00  0.00           H  
ATOM   3571 2HB  SER A 232       6.058  37.119  71.834  1.00  0.00           H  
ATOM   3572  HG  SER A 232       7.222  36.473  73.827  1.00  0.00           H  
ATOM   3573  N   LEU A 233       5.249  35.968  75.815  1.00  0.00           N  
ATOM   3574  CA  LEU A 233       5.101  34.940  76.843  1.00  0.00           C  
ATOM   3575  C   LEU A 233       3.781  35.084  77.602  1.00  0.00           C  
ATOM   3576  O   LEU A 233       2.989  34.128  77.670  1.00  0.00           O  
ATOM   3577  CB  LEU A 233       6.273  35.011  77.830  1.00  0.00           C  
ATOM   3578  CG  LEU A 233       6.237  33.997  78.980  1.00  0.00           C  
ATOM   3579  CD1 LEU A 233       6.259  32.584  78.412  1.00  0.00           C  
ATOM   3580  CD2 LEU A 233       7.423  34.233  79.903  1.00  0.00           C  
ATOM   3581  H   LEU A 233       5.870  36.747  75.984  1.00  0.00           H  
ATOM   3582  HA  LEU A 233       5.107  33.964  76.359  1.00  0.00           H  
ATOM   3583 1HB  LEU A 233       7.200  34.856  77.280  1.00  0.00           H  
ATOM   3584 2HB  LEU A 233       6.298  36.009  78.269  1.00  0.00           H  
ATOM   3585  HG  LEU A 233       5.311  34.116  79.542  1.00  0.00           H  
ATOM   3586 1HD1 LEU A 233       6.234  31.863  79.229  1.00  0.00           H  
ATOM   3587 2HD1 LEU A 233       5.390  32.436  77.771  1.00  0.00           H  
ATOM   3588 3HD1 LEU A 233       7.169  32.440  77.830  1.00  0.00           H  
ATOM   3589 1HD2 LEU A 233       7.398  33.513  80.721  1.00  0.00           H  
ATOM   3590 2HD2 LEU A 233       8.351  34.113  79.342  1.00  0.00           H  
ATOM   3591 3HD2 LEU A 233       7.373  35.244  80.308  1.00  0.00           H  
ATOM   3592  N   TYR A 234       3.537  36.255  78.183  1.00  0.00           N  
ATOM   3593  CA  TYR A 234       2.335  36.448  78.993  1.00  0.00           C  
ATOM   3594  C   TYR A 234       1.698  37.816  78.779  1.00  0.00           C  
ATOM   3595  O   TYR A 234       0.806  38.216  79.529  1.00  0.00           O  
ATOM   3596  CB  TYR A 234       2.662  36.252  80.475  1.00  0.00           C  
ATOM   3597  CG  TYR A 234       3.153  34.862  80.814  1.00  0.00           C  
ATOM   3598  CD1 TYR A 234       4.404  34.689  81.386  1.00  0.00           C  
ATOM   3599  CD2 TYR A 234       2.351  33.761  80.552  1.00  0.00           C  
ATOM   3600  CE1 TYR A 234       4.853  33.419  81.695  1.00  0.00           C  
ATOM   3601  CE2 TYR A 234       2.799  32.492  80.861  1.00  0.00           C  
ATOM   3602  CZ  TYR A 234       4.045  32.319  81.431  1.00  0.00           C  
ATOM   3603  OH  TYR A 234       4.491  31.054  81.739  1.00  0.00           O  
ATOM   3604  H   TYR A 234       4.182  37.024  78.069  1.00  0.00           H  
ATOM   3605  HA  TYR A 234       1.594  35.705  78.695  1.00  0.00           H  
ATOM   3606 1HB  TYR A 234       3.429  36.967  80.776  1.00  0.00           H  
ATOM   3607 2HB  TYR A 234       1.774  36.455  81.073  1.00  0.00           H  
ATOM   3608  HD1 TYR A 234       5.034  35.555  81.592  1.00  0.00           H  
ATOM   3609  HD2 TYR A 234       1.368  33.897  80.101  1.00  0.00           H  
ATOM   3610  HE1 TYR A 234       5.836  33.283  82.145  1.00  0.00           H  
ATOM   3611  HE2 TYR A 234       2.170  31.626  80.655  1.00  0.00           H  
ATOM   3612  HH  TYR A 234       5.368  31.111  82.125  1.00  0.00           H  
ATOM   3613  N   GLY A 235       2.139  38.518  77.734  1.00  0.00           N  
ATOM   3614  CA  GLY A 235       1.516  39.770  77.337  1.00  0.00           C  
ATOM   3615  C   GLY A 235       2.052  41.005  78.037  1.00  0.00           C  
ATOM   3616  O   GLY A 235       1.457  42.081  77.917  1.00  0.00           O  
ATOM   3617  H   GLY A 235       2.926  38.171  77.205  1.00  0.00           H  
ATOM   3618 1HA  GLY A 235       1.644  39.916  76.264  1.00  0.00           H  
ATOM   3619 2HA  GLY A 235       0.445  39.720  77.529  1.00  0.00           H  
ATOM   3620  N   THR A 236       3.180  40.889  78.749  1.00  0.00           N  
ATOM   3621  CA  THR A 236       3.755  42.033  79.463  1.00  0.00           C  
ATOM   3622  C   THR A 236       4.283  43.065  78.481  1.00  0.00           C  
ATOM   3623  O   THR A 236       5.085  42.733  77.603  1.00  0.00           O  
ATOM   3624  CB  THR A 236       4.887  41.595  80.410  1.00  0.00           C  
ATOM   3625  OG1 THR A 236       4.380  40.649  81.360  1.00  0.00           O  
ATOM   3626  CG2 THR A 236       5.458  42.794  81.150  1.00  0.00           C  
ATOM   3627  H   THR A 236       3.647  39.994  78.796  1.00  0.00           H  
ATOM   3628  HA  THR A 236       2.971  42.496  80.062  1.00  0.00           H  
ATOM   3629  HB  THR A 236       5.680  41.119  79.833  1.00  0.00           H  
ATOM   3630  HG1 THR A 236       5.029  39.956  81.499  1.00  0.00           H  
ATOM   3631 1HG2 THR A 236       6.257  42.466  81.815  1.00  0.00           H  
ATOM   3632 2HG2 THR A 236       5.856  43.510  80.431  1.00  0.00           H  
ATOM   3633 3HG2 THR A 236       4.672  43.268  81.736  1.00  0.00           H  
ATOM   3634  N   SER A 237       3.789  44.301  78.600  1.00  0.00           N  
ATOM   3635  CA  SER A 237       4.140  45.355  77.660  1.00  0.00           C  
ATOM   3636  C   SER A 237       5.227  46.261  78.199  1.00  0.00           C  
ATOM   3637  O   SER A 237       5.104  46.806  79.307  1.00  0.00           O  
ATOM   3638  CB  SER A 237       2.913  46.180  77.325  1.00  0.00           C  
ATOM   3639  OG  SER A 237       3.247  47.271  76.512  1.00  0.00           O  
ATOM   3640  H   SER A 237       3.157  44.510  79.360  1.00  0.00           H  
ATOM   3641  HA  SER A 237       4.515  44.893  76.746  1.00  0.00           H  
ATOM   3642 1HB  SER A 237       2.181  45.554  76.815  1.00  0.00           H  
ATOM   3643 2HB  SER A 237       2.453  46.537  78.246  1.00  0.00           H  
ATOM   3644  HG  SER A 237       4.080  47.608  76.851  1.00  0.00           H  
ATOM   3645  N   TYR A 238       6.310  46.372  77.432  1.00  0.00           N  
ATOM   3646  CA  TYR A 238       7.379  47.318  77.702  1.00  0.00           C  
ATOM   3647  C   TYR A 238       7.345  48.477  76.721  1.00  0.00           C  
ATOM   3648  O   TYR A 238       6.927  48.311  75.566  1.00  0.00           O  
ATOM   3649  CB  TYR A 238       8.739  46.618  77.651  1.00  0.00           C  
ATOM   3650  CG  TYR A 238       8.946  45.604  78.754  1.00  0.00           C  
ATOM   3651  CD1 TYR A 238       7.925  45.344  79.657  1.00  0.00           C  
ATOM   3652  CD2 TYR A 238      10.156  44.936  78.864  1.00  0.00           C  
ATOM   3653  CE1 TYR A 238       8.114  44.418  80.665  1.00  0.00           C  
ATOM   3654  CE2 TYR A 238      10.345  44.010  79.871  1.00  0.00           C  
ATOM   3655  CZ  TYR A 238       9.330  43.751  80.769  1.00  0.00           C  
ATOM   3656  OH  TYR A 238       9.518  42.829  81.773  1.00  0.00           O  
ATOM   3657  H   TYR A 238       6.381  45.765  76.628  1.00  0.00           H  
ATOM   3658  HA  TYR A 238       7.235  47.727  78.703  1.00  0.00           H  
ATOM   3659 1HB  TYR A 238       8.849  46.107  76.693  1.00  0.00           H  
ATOM   3660 2HB  TYR A 238       9.533  47.361  77.718  1.00  0.00           H  
ATOM   3661  HD1 TYR A 238       6.974  45.870  79.571  1.00  0.00           H  
ATOM   3662  HD2 TYR A 238      10.958  45.141  78.155  1.00  0.00           H  
ATOM   3663  HE1 TYR A 238       7.313  44.213  81.374  1.00  0.00           H  
ATOM   3664  HE2 TYR A 238      11.296  43.485  79.958  1.00  0.00           H  
ATOM   3665  HH  TYR A 238      10.402  42.461  81.707  1.00  0.00           H  
ATOM   3666  N   LYS A 239       7.797  49.643  77.169  1.00  0.00           N  
ATOM   3667  CA  LYS A 239       8.046  50.750  76.244  1.00  0.00           C  
ATOM   3668  C   LYS A 239       9.547  50.843  76.038  1.00  0.00           C  
ATOM   3669  O   LYS A 239      10.330  50.334  76.855  1.00  0.00           O  
ATOM   3670  CB  LYS A 239       7.486  52.070  76.777  1.00  0.00           C  
ATOM   3671  CG  LYS A 239       5.969  52.101  76.912  1.00  0.00           C  
ATOM   3672  CD  LYS A 239       5.486  53.454  77.411  1.00  0.00           C  
ATOM   3673  CE  LYS A 239       3.971  53.487  77.546  1.00  0.00           C  
ATOM   3674  NZ  LYS A 239       3.485  54.802  78.045  1.00  0.00           N  
ATOM   3675  H   LYS A 239       7.973  49.776  78.155  1.00  0.00           H  
ATOM   3676  HA  LYS A 239       7.549  50.529  75.299  1.00  0.00           H  
ATOM   3677 1HB  LYS A 239       7.913  52.277  77.758  1.00  0.00           H  
ATOM   3678 2HB  LYS A 239       7.779  52.884  76.114  1.00  0.00           H  
ATOM   3679 1HG  LYS A 239       5.513  51.897  75.942  1.00  0.00           H  
ATOM   3680 2HG  LYS A 239       5.650  51.330  77.612  1.00  0.00           H  
ATOM   3681 1HD  LYS A 239       5.934  53.665  78.383  1.00  0.00           H  
ATOM   3682 2HD  LYS A 239       5.795  54.231  76.712  1.00  0.00           H  
ATOM   3683 1HE  LYS A 239       3.515  53.288  76.578  1.00  0.00           H  
ATOM   3684 2HE  LYS A 239       3.651  52.709  78.240  1.00  0.00           H  
ATOM   3685 1HZ  LYS A 239       2.478  54.782  78.121  1.00  0.00           H  
ATOM   3686 2HZ  LYS A 239       3.887  54.988  78.953  1.00  0.00           H  
ATOM   3687 3HZ  LYS A 239       3.759  55.529  77.400  1.00  0.00           H  
ATOM   3688  N   TYR A 240       9.935  51.515  74.961  1.00  0.00           N  
ATOM   3689  CA  TYR A 240      11.317  51.572  74.518  1.00  0.00           C  
ATOM   3690  C   TYR A 240      11.726  52.997  74.207  1.00  0.00           C  
ATOM   3691  O   TYR A 240      10.939  53.785  73.656  1.00  0.00           O  
ATOM   3692  CB  TYR A 240      11.527  50.679  73.293  1.00  0.00           C  
ATOM   3693  CG  TYR A 240      10.738  51.114  72.078  1.00  0.00           C  
ATOM   3694  CD1 TYR A 240      11.297  52.000  71.169  1.00  0.00           C  
ATOM   3695  CD2 TYR A 240       9.455  50.628  71.873  1.00  0.00           C  
ATOM   3696  CE1 TYR A 240      10.576  52.398  70.059  1.00  0.00           C  
ATOM   3697  CE2 TYR A 240       8.735  51.025  70.764  1.00  0.00           C  
ATOM   3698  CZ  TYR A 240       9.291  51.906  69.859  1.00  0.00           C  
ATOM   3699  OH  TYR A 240       8.573  52.302  68.754  1.00  0.00           O  
ATOM   3700  H   TYR A 240       9.228  52.006  74.432  1.00  0.00           H  
ATOM   3701  HA  TYR A 240      11.954  51.210  75.325  1.00  0.00           H  
ATOM   3702 1HB  TYR A 240      12.585  50.670  73.026  1.00  0.00           H  
ATOM   3703 2HB  TYR A 240      11.242  49.656  73.535  1.00  0.00           H  
ATOM   3704  HD1 TYR A 240      12.305  52.383  71.329  1.00  0.00           H  
ATOM   3705  HD2 TYR A 240       9.016  49.932  72.589  1.00  0.00           H  
ATOM   3706  HE1 TYR A 240      11.015  53.093  69.345  1.00  0.00           H  
ATOM   3707  HE2 TYR A 240       7.726  50.643  70.603  1.00  0.00           H  
ATOM   3708  HH  TYR A 240       9.101  52.911  68.232  1.00  0.00           H  
ATOM   3709  N   GLY A 241      12.966  53.334  74.541  1.00  0.00           N  
ATOM   3710  CA  GLY A 241      13.501  54.653  74.173  1.00  0.00           C  
ATOM   3711  C   GLY A 241      14.841  54.910  74.818  1.00  0.00           C  
ATOM   3712  O   GLY A 241      15.339  54.075  75.590  1.00  0.00           O  
ATOM   3713  H   GLY A 241      13.554  52.689  75.050  1.00  0.00           H  
ATOM   3714 1HA  GLY A 241      13.601  54.716  73.089  1.00  0.00           H  
ATOM   3715 2HA  GLY A 241      12.798  55.428  74.476  1.00  0.00           H  
ATOM   3716  N   SER A 242      15.448  56.058  74.526  1.00  0.00           N  
ATOM   3717  CA  SER A 242      16.739  56.387  75.144  1.00  0.00           C  
ATOM   3718  C   SER A 242      16.490  56.773  76.594  1.00  0.00           C  
ATOM   3719  O   SER A 242      15.420  57.319  76.914  1.00  0.00           O  
ATOM   3720  CB  SER A 242      17.425  57.520  74.406  1.00  0.00           C  
ATOM   3721  OG  SER A 242      16.699  58.713  74.531  1.00  0.00           O  
ATOM   3722  H   SER A 242      15.031  56.713  73.880  1.00  0.00           H  
ATOM   3723  HA  SER A 242      17.381  55.507  75.094  1.00  0.00           H  
ATOM   3724 1HB  SER A 242      18.429  57.659  74.806  1.00  0.00           H  
ATOM   3725 2HB  SER A 242      17.525  57.261  73.353  1.00  0.00           H  
ATOM   3726  HG  SER A 242      17.318  59.420  74.334  1.00  0.00           H  
ATOM   3727  N   ILE A 243      17.468  56.520  77.457  1.00  0.00           N  
ATOM   3728  CA  ILE A 243      17.286  56.776  78.886  1.00  0.00           C  
ATOM   3729  C   ILE A 243      16.827  58.198  79.191  1.00  0.00           C  
ATOM   3730  O   ILE A 243      15.862  58.415  79.934  1.00  0.00           O  
ATOM   3731  CB  ILE A 243      18.594  56.499  79.650  1.00  0.00           C  
ATOM   3732  CG1 ILE A 243      18.914  55.002  79.634  1.00  0.00           C  
ATOM   3733  CG2 ILE A 243      18.493  57.010  81.079  1.00  0.00           C  
ATOM   3734  CD1 ILE A 243      20.313  54.672  80.105  1.00  0.00           C  
ATOM   3735  H   ILE A 243      18.349  56.147  77.132  1.00  0.00           H  
ATOM   3736  HA  ILE A 243      16.513  56.106  79.261  1.00  0.00           H  
ATOM   3737  HB  ILE A 243      19.420  57.004  79.151  1.00  0.00           H  
ATOM   3738 1HG1 ILE A 243      18.207  54.472  80.270  1.00  0.00           H  
ATOM   3739 2HG1 ILE A 243      18.796  54.615  78.622  1.00  0.00           H  
ATOM   3740 1HG2 ILE A 243      19.425  56.806  81.605  1.00  0.00           H  
ATOM   3741 2HG2 ILE A 243      18.310  58.084  81.069  1.00  0.00           H  
ATOM   3742 3HG2 ILE A 243      17.671  56.507  81.589  1.00  0.00           H  
ATOM   3743 1HD1 ILE A 243      20.465  53.594  80.065  1.00  0.00           H  
ATOM   3744 2HD1 ILE A 243      21.040  55.166  79.459  1.00  0.00           H  
ATOM   3745 3HD1 ILE A 243      20.443  55.019  81.129  1.00  0.00           H  
ATOM   3746  N   ILE A 244      17.531  59.170  78.629  1.00  0.00           N  
ATOM   3747  CA  ILE A 244      17.358  60.574  79.019  1.00  0.00           C  
ATOM   3748  C   ILE A 244      15.948  61.091  78.889  1.00  0.00           C  
ATOM   3749  O   ILE A 244      15.503  61.867  79.732  1.00  0.00           O  
ATOM   3750  CB  ILE A 244      18.282  61.479  78.184  1.00  0.00           C  
ATOM   3751  CG1 ILE A 244      18.405  62.860  78.833  1.00  0.00           C  
ATOM   3752  CG2 ILE A 244      17.762  61.601  76.760  1.00  0.00           C  
ATOM   3753  CD1 ILE A 244      17.235  63.775  78.548  1.00  0.00           C  
ATOM   3754  H   ILE A 244      18.205  58.938  77.913  1.00  0.00           H  
ATOM   3755  HA  ILE A 244      17.625  60.676  80.070  1.00  0.00           H  
ATOM   3756  HB  ILE A 244      19.284  61.052  78.160  1.00  0.00           H  
ATOM   3757 1HG1 ILE A 244      18.496  62.748  79.913  1.00  0.00           H  
ATOM   3758 2HG1 ILE A 244      19.313  63.349  78.479  1.00  0.00           H  
ATOM   3759 1HG2 ILE A 244      18.426  62.245  76.184  1.00  0.00           H  
ATOM   3760 2HG2 ILE A 244      17.725  60.614  76.301  1.00  0.00           H  
ATOM   3761 3HG2 ILE A 244      16.761  62.032  76.774  1.00  0.00           H  
ATOM   3762 1HD1 ILE A 244      17.395  64.734  79.041  1.00  0.00           H  
ATOM   3763 2HD1 ILE A 244      17.148  63.930  77.472  1.00  0.00           H  
ATOM   3764 3HD1 ILE A 244      16.320  63.322  78.926  1.00  0.00           H  
ATOM   3765  N   THR A 245      15.245  60.682  77.833  1.00  0.00           N  
ATOM   3766  CA  THR A 245      13.888  61.181  77.588  1.00  0.00           C  
ATOM   3767  C   THR A 245      12.819  60.198  78.026  1.00  0.00           C  
ATOM   3768  O   THR A 245      11.639  60.585  78.120  1.00  0.00           O  
ATOM   3769  CB  THR A 245      13.685  61.514  76.098  1.00  0.00           C  
ATOM   3770  OG1 THR A 245      13.852  60.326  75.313  1.00  0.00           O  
ATOM   3771  CG2 THR A 245      14.688  62.563  75.644  1.00  0.00           C  
ATOM   3772  H   THR A 245      15.649  60.018  77.188  1.00  0.00           H  
ATOM   3773  HA  THR A 245      13.745  62.093  78.168  1.00  0.00           H  
ATOM   3774  HB  THR A 245      12.675  61.895  75.945  1.00  0.00           H  
ATOM   3775  HG1 THR A 245      14.584  59.813  75.664  1.00  0.00           H  
ATOM   3776 1HG2 THR A 245      14.529  62.786  74.590  1.00  0.00           H  
ATOM   3777 2HG2 THR A 245      14.555  63.471  76.232  1.00  0.00           H  
ATOM   3778 3HG2 THR A 245      15.699  62.184  75.786  1.00  0.00           H  
ATOM   3779  N   THR A 246      13.197  58.941  78.294  1.00  0.00           N  
ATOM   3780  CA  THR A 246      12.192  57.935  78.698  1.00  0.00           C  
ATOM   3781  C   THR A 246      11.964  57.927  80.202  1.00  0.00           C  
ATOM   3782  O   THR A 246      10.817  57.782  80.654  1.00  0.00           O  
ATOM   3783  CB  THR A 246      12.605  56.522  78.245  1.00  0.00           C  
ATOM   3784  OG1 THR A 246      13.862  56.176  78.839  1.00  0.00           O  
ATOM   3785  CG2 THR A 246      12.730  56.464  76.730  1.00  0.00           C  
ATOM   3786  H   THR A 246      14.167  58.667  78.224  1.00  0.00           H  
ATOM   3787  HA  THR A 246      11.243  58.184  78.222  1.00  0.00           H  
ATOM   3788  HB  THR A 246      11.854  55.802  78.570  1.00  0.00           H  
ATOM   3789  HG1 THR A 246      14.574  56.587  78.343  1.00  0.00           H  
ATOM   3790 1HG2 THR A 246      13.022  55.458  76.428  1.00  0.00           H  
ATOM   3791 2HG2 THR A 246      11.773  56.716  76.275  1.00  0.00           H  
ATOM   3792 3HG2 THR A 246      13.487  57.175  76.400  1.00  0.00           H  
ATOM   3793  N   ILE A 247      13.038  58.080  80.981  1.00  0.00           N  
ATOM   3794  CA  ILE A 247      12.890  58.156  82.438  1.00  0.00           C  
ATOM   3795  C   ILE A 247      13.373  59.472  83.043  1.00  0.00           C  
ATOM   3796  O   ILE A 247      12.630  60.124  83.782  1.00  0.00           O  
ATOM   3797  CB  ILE A 247      13.647  56.996  83.110  1.00  0.00           C  
ATOM   3798  CG1 ILE A 247      13.057  55.651  82.677  1.00  0.00           C  
ATOM   3799  CG2 ILE A 247      13.602  57.138  84.624  1.00  0.00           C  
ATOM   3800  CD1 ILE A 247      13.871  54.457  83.120  1.00  0.00           C  
ATOM   3801  H   ILE A 247      13.961  58.145  80.576  1.00  0.00           H  
ATOM   3802  HA  ILE A 247      11.832  58.073  82.683  1.00  0.00           H  
ATOM   3803  HB  ILE A 247      14.687  57.004  82.785  1.00  0.00           H  
ATOM   3804 1HG1 ILE A 247      12.051  55.548  83.081  1.00  0.00           H  
ATOM   3805 2HG1 ILE A 247      12.976  55.623  81.590  1.00  0.00           H  
ATOM   3806 1HG2 ILE A 247      14.141  56.309  85.083  1.00  0.00           H  
ATOM   3807 2HG2 ILE A 247      14.067  58.079  84.915  1.00  0.00           H  
ATOM   3808 3HG2 ILE A 247      12.565  57.126  84.960  1.00  0.00           H  
ATOM   3809 1HD1 ILE A 247      13.390  53.541  82.775  1.00  0.00           H  
ATOM   3810 2HD1 ILE A 247      14.874  54.522  82.696  1.00  0.00           H  
ATOM   3811 3HD1 ILE A 247      13.936  54.444  84.207  1.00  0.00           H  
ATOM   3812  N   TYR A 248      14.602  59.864  82.728  1.00  0.00           N  
ATOM   3813  CA  TYR A 248      15.212  61.067  83.341  1.00  0.00           C  
ATOM   3814  C   TYR A 248      16.647  61.171  82.888  1.00  0.00           C  
ATOM   3815  O   TYR A 248      17.244  60.155  82.486  1.00  0.00           O  
ATOM   3816  CB  TYR A 248      15.139  61.022  84.869  1.00  0.00           C  
ATOM   3817  CG  TYR A 248      15.868  59.846  85.480  1.00  0.00           C  
ATOM   3818  CD1 TYR A 248      17.014  60.056  86.233  1.00  0.00           C  
ATOM   3819  CD2 TYR A 248      15.390  58.558  85.289  1.00  0.00           C  
ATOM   3820  CE1 TYR A 248      17.680  58.982  86.792  1.00  0.00           C  
ATOM   3821  CE2 TYR A 248      16.056  57.484  85.847  1.00  0.00           C  
ATOM   3822  CZ  TYR A 248      17.196  57.693  86.596  1.00  0.00           C  
ATOM   3823  OH  TYR A 248      17.859  56.623  87.152  1.00  0.00           O  
ATOM   3824  H   TYR A 248      15.134  59.331  82.055  1.00  0.00           H  
ATOM   3825  HA  TYR A 248      14.661  61.945  83.002  1.00  0.00           H  
ATOM   3826 1HB  TYR A 248      15.565  61.938  85.281  1.00  0.00           H  
ATOM   3827 2HB  TYR A 248      14.097  60.976  85.182  1.00  0.00           H  
ATOM   3828  HD1 TYR A 248      17.390  61.068  86.384  1.00  0.00           H  
ATOM   3829  HD2 TYR A 248      14.490  58.393  84.697  1.00  0.00           H  
ATOM   3830  HE1 TYR A 248      18.581  59.146  87.383  1.00  0.00           H  
ATOM   3831  HE2 TYR A 248      15.681  56.472  85.696  1.00  0.00           H  
ATOM   3832  HH  TYR A 248      17.401  55.811  86.925  1.00  0.00           H  
ATOM   3833  N   GLN A 249      17.231  62.359  82.988  1.00  0.00           N  
ATOM   3834  CA  GLN A 249      18.691  62.449  82.836  1.00  0.00           C  
ATOM   3835  C   GLN A 249      19.375  61.556  83.868  1.00  0.00           C  
ATOM   3836  O   GLN A 249      18.959  61.498  85.042  1.00  0.00           O  
ATOM   3837  CB  GLN A 249      19.171  63.895  82.988  1.00  0.00           C  
ATOM   3838  CG  GLN A 249      18.714  64.823  81.876  1.00  0.00           C  
ATOM   3839  CD  GLN A 249      19.232  66.238  82.053  1.00  0.00           C  
ATOM   3840  OE1 GLN A 249      19.520  66.672  83.172  1.00  0.00           O  
ATOM   3841  NE2 GLN A 249      19.352  66.965  80.949  1.00  0.00           N  
ATOM   3842  H   GLN A 249      16.702  63.201  83.165  1.00  0.00           H  
ATOM   3843  HA  GLN A 249      18.957  62.102  81.838  1.00  0.00           H  
ATOM   3844 1HB  GLN A 249      18.810  64.300  83.934  1.00  0.00           H  
ATOM   3845 2HB  GLN A 249      20.260  63.915  83.018  1.00  0.00           H  
ATOM   3846 1HG  GLN A 249      19.083  64.441  80.924  1.00  0.00           H  
ATOM   3847 2HG  GLN A 249      17.625  64.856  81.868  1.00  0.00           H  
ATOM   3848 1HE2 GLN A 249      19.689  67.907  81.003  1.00  0.00           H  
ATOM   3849 2HE2 GLN A 249      19.107  66.574  80.062  1.00  0.00           H  
ATOM   3850  N   ALA A 250      20.419  60.856  83.434  1.00  0.00           N  
ATOM   3851  CA  ALA A 250      21.204  60.019  84.338  1.00  0.00           C  
ATOM   3852  C   ALA A 250      22.597  60.062  83.773  1.00  0.00           C  
ATOM   3853  O   ALA A 250      22.789  59.631  82.647  1.00  0.00           O  
ATOM   3854  CB  ALA A 250      20.674  58.595  84.424  1.00  0.00           C  
ATOM   3855  H   ALA A 250      20.677  60.903  82.459  1.00  0.00           H  
ATOM   3856  HA  ALA A 250      21.151  60.456  85.335  1.00  0.00           H  
ATOM   3857 1HB  ALA A 250      21.294  58.017  85.109  1.00  0.00           H  
ATOM   3858 2HB  ALA A 250      19.647  58.610  84.789  1.00  0.00           H  
ATOM   3859 3HB  ALA A 250      20.701  58.137  83.437  1.00  0.00           H  
ATOM   3860  N   SER A 251      23.555  60.601  84.538  1.00  0.00           N  
ATOM   3861  CA  SER A 251      24.954  60.666  84.095  1.00  0.00           C  
ATOM   3862  C   SER A 251      25.784  59.596  84.798  1.00  0.00           C  
ATOM   3863  O   SER A 251      25.410  59.121  85.880  1.00  0.00           O  
ATOM   3864  CB  SER A 251      25.536  62.038  84.375  1.00  0.00           C  
ATOM   3865  OG  SER A 251      25.581  62.293  85.752  1.00  0.00           O  
ATOM   3866  H   SER A 251      23.308  60.973  85.444  1.00  0.00           H  
ATOM   3867  HA  SER A 251      24.985  60.487  83.019  1.00  0.00           H  
ATOM   3868 1HB  SER A 251      26.541  62.098  83.958  1.00  0.00           H  
ATOM   3869 2HB  SER A 251      24.931  62.797  83.881  1.00  0.00           H  
ATOM   3870  HG  SER A 251      25.328  63.213  85.859  1.00  0.00           H  
ATOM   3871  N   GLY A 252      26.902  59.199  84.180  1.00  0.00           N  
ATOM   3872  CA  GLY A 252      27.723  58.162  84.779  1.00  0.00           C  
ATOM   3873  C   GLY A 252      27.073  56.787  84.868  1.00  0.00           C  
ATOM   3874  O   GLY A 252      27.377  56.006  85.787  1.00  0.00           O  
ATOM   3875  H   GLY A 252      27.188  59.607  83.302  1.00  0.00           H  
ATOM   3876 1HA  GLY A 252      28.645  58.053  84.208  1.00  0.00           H  
ATOM   3877 2HA  GLY A 252      28.004  58.458  85.789  1.00  0.00           H  
ATOM   3878  N   GLY A 253      26.168  56.472  83.928  1.00  0.00           N  
ATOM   3879  CA  GLY A 253      25.506  55.150  83.966  1.00  0.00           C  
ATOM   3880  C   GLY A 253      26.287  54.086  83.205  1.00  0.00           C  
ATOM   3881  O   GLY A 253      27.100  54.381  82.309  1.00  0.00           O  
ATOM   3882  H   GLY A 253      25.928  57.121  83.192  1.00  0.00           H  
ATOM   3883 1HA  GLY A 253      25.388  54.832  85.002  1.00  0.00           H  
ATOM   3884 2HA  GLY A 253      24.507  55.231  83.539  1.00  0.00           H  
ATOM   3885  N   SER A 254      26.045  52.841  83.600  1.00  0.00           N  
ATOM   3886  CA  SER A 254      26.804  51.726  83.045  1.00  0.00           C  
ATOM   3887  C   SER A 254      26.669  51.604  81.527  1.00  0.00           C  
ATOM   3888  O   SER A 254      27.688  51.407  80.817  1.00  0.00           O  
ATOM   3889  CB  SER A 254      26.354  50.433  83.697  1.00  0.00           C  
ATOM   3890  OG  SER A 254      26.679  50.418  85.060  1.00  0.00           O  
ATOM   3891  H   SER A 254      25.331  52.655  84.290  1.00  0.00           H  
ATOM   3892  HA  SER A 254      27.861  51.886  83.260  1.00  0.00           H  
ATOM   3893 1HB  SER A 254      25.277  50.320  83.576  1.00  0.00           H  
ATOM   3894 2HB  SER A 254      26.830  49.590  83.198  1.00  0.00           H  
ATOM   3895  HG  SER A 254      26.003  50.939  85.499  1.00  0.00           H  
ATOM   3896  N   ILE A 255      25.444  51.694  81.011  1.00  0.00           N  
ATOM   3897  CA  ILE A 255      25.270  51.457  79.572  1.00  0.00           C  
ATOM   3898  C   ILE A 255      25.878  52.565  78.745  1.00  0.00           C  
ATOM   3899  O   ILE A 255      26.373  52.323  77.643  1.00  0.00           O  
ATOM   3900  CB  ILE A 255      23.780  51.320  79.209  1.00  0.00           C  
ATOM   3901  CG1 ILE A 255      23.051  52.648  79.435  1.00  0.00           C  
ATOM   3902  CG2 ILE A 255      23.134  50.209  80.023  1.00  0.00           C  
ATOM   3903  CD1 ILE A 255      22.993  53.529  78.208  1.00  0.00           C  
ATOM   3904  H   ILE A 255      24.636  51.919  81.574  1.00  0.00           H  
ATOM   3905  HA  ILE A 255      25.773  50.527  79.312  1.00  0.00           H  
ATOM   3906  HB  ILE A 255      23.684  51.085  78.149  1.00  0.00           H  
ATOM   3907 1HG1 ILE A 255      22.031  52.451  79.763  1.00  0.00           H  
ATOM   3908 2HG1 ILE A 255      23.548  53.204  80.230  1.00  0.00           H  
ATOM   3909 1HG2 ILE A 255      22.081  50.127  79.754  1.00  0.00           H  
ATOM   3910 2HG2 ILE A 255      23.637  49.266  79.813  1.00  0.00           H  
ATOM   3911 3HG2 ILE A 255      23.221  50.439  81.085  1.00  0.00           H  
ATOM   3912 1HD1 ILE A 255      22.462  54.451  78.447  1.00  0.00           H  
ATOM   3913 2HD1 ILE A 255      24.006  53.768  77.883  1.00  0.00           H  
ATOM   3914 3HD1 ILE A 255      22.469  53.006  77.410  1.00  0.00           H  
ATOM   3915  N   ASP A 256      25.864  53.793  79.262  1.00  0.00           N  
ATOM   3916  CA  ASP A 256      26.509  54.890  78.508  1.00  0.00           C  
ATOM   3917  C   ASP A 256      28.017  54.721  78.495  1.00  0.00           C  
ATOM   3918  O   ASP A 256      28.671  55.000  77.497  1.00  0.00           O  
ATOM   3919  CB  ASP A 256      26.155  56.252  79.110  1.00  0.00           C  
ATOM   3920  CG  ASP A 256      24.706  56.650  78.864  1.00  0.00           C  
ATOM   3921  OD1 ASP A 256      24.088  56.068  78.004  1.00  0.00           O  
ATOM   3922  OD2 ASP A 256      24.230  57.531  79.540  1.00  0.00           O  
ATOM   3923  H   ASP A 256      25.428  53.996  80.150  1.00  0.00           H  
ATOM   3924  HA  ASP A 256      26.146  54.863  77.480  1.00  0.00           H  
ATOM   3925 1HB  ASP A 256      26.334  56.233  80.185  1.00  0.00           H  
ATOM   3926 2HB  ASP A 256      26.804  57.018  78.683  1.00  0.00           H  
ATOM   3927  N   TRP A 257      28.583  54.276  79.625  1.00  0.00           N  
ATOM   3928  CA  TRP A 257      30.012  54.001  79.670  1.00  0.00           C  
ATOM   3929  C   TRP A 257      30.345  52.889  78.656  1.00  0.00           C  
ATOM   3930  O   TRP A 257      31.285  53.010  77.867  1.00  0.00           O  
ATOM   3931  CB  TRP A 257      30.438  53.583  81.079  1.00  0.00           C  
ATOM   3932  CG  TRP A 257      31.902  53.282  81.197  1.00  0.00           C  
ATOM   3933  CD1 TRP A 257      32.847  54.055  81.802  1.00  0.00           C  
ATOM   3934  CD2 TRP A 257      32.599  52.117  80.694  1.00  0.00           C  
ATOM   3935  NE1 TRP A 257      34.078  53.455  81.711  1.00  0.00           N  
ATOM   3936  CE2 TRP A 257      33.945  52.267  81.037  1.00  0.00           C  
ATOM   3937  CE3 TRP A 257      32.194  50.975  79.991  1.00  0.00           C  
ATOM   3938  CZ2 TRP A 257      34.898  51.318  80.701  1.00  0.00           C  
ATOM   3939  CZ3 TRP A 257      33.149  50.023  79.656  1.00  0.00           C  
ATOM   3940  CH2 TRP A 257      34.466  50.191  80.002  1.00  0.00           C  
ATOM   3941  H   TRP A 257      28.027  54.127  80.455  1.00  0.00           H  
ATOM   3942  HA  TRP A 257      30.548  54.911  79.401  1.00  0.00           H  
ATOM   3943 1HB  TRP A 257      30.194  54.379  81.783  1.00  0.00           H  
ATOM   3944 2HB  TRP A 257      29.880  52.697  81.380  1.00  0.00           H  
ATOM   3945  HD1 TRP A 257      32.653  55.009  82.288  1.00  0.00           H  
ATOM   3946  HE1 TRP A 257      34.942  53.826  82.079  1.00  0.00           H  
ATOM   3947  HE3 TRP A 257      31.149  50.835  79.716  1.00  0.00           H  
ATOM   3948  HZ2 TRP A 257      35.949  51.434  80.967  1.00  0.00           H  
ATOM   3949  HZ3 TRP A 257      32.826  49.137  79.108  1.00  0.00           H  
ATOM   3950  HH2 TRP A 257      35.190  49.424  79.724  1.00  0.00           H  
ATOM   3951  N   SER A 258      29.547  51.824  78.671  1.00  0.00           N  
ATOM   3952  CA  SER A 258      29.807  50.720  77.745  1.00  0.00           C  
ATOM   3953  C   SER A 258      29.771  51.220  76.304  1.00  0.00           C  
ATOM   3954  O   SER A 258      30.699  50.993  75.520  1.00  0.00           O  
ATOM   3955  CB  SER A 258      28.786  49.616  77.937  1.00  0.00           C  
ATOM   3956  OG  SER A 258      27.494  50.069  77.639  1.00  0.00           O  
ATOM   3957  H   SER A 258      28.765  51.759  79.307  1.00  0.00           H  
ATOM   3958  HA  SER A 258      30.799  50.318  77.955  1.00  0.00           H  
ATOM   3959 1HB  SER A 258      29.036  48.773  77.293  1.00  0.00           H  
ATOM   3960 2HB  SER A 258      28.822  49.262  78.966  1.00  0.00           H  
ATOM   3961  HG  SER A 258      27.302  49.756  76.751  1.00  0.00           H  
ATOM   3962  N   TYR A 259      28.727  51.959  75.978  1.00  0.00           N  
ATOM   3963  CA  TYR A 259      28.518  52.419  74.621  1.00  0.00           C  
ATOM   3964  C   TYR A 259      29.657  53.336  74.164  1.00  0.00           C  
ATOM   3965  O   TYR A 259      30.219  53.150  73.083  1.00  0.00           O  
ATOM   3966  CB  TYR A 259      27.172  53.138  74.509  1.00  0.00           C  
ATOM   3967  CG  TYR A 259      26.875  53.665  73.123  1.00  0.00           C  
ATOM   3968  CD1 TYR A 259      26.003  52.978  72.291  1.00  0.00           C  
ATOM   3969  CD2 TYR A 259      27.475  54.836  72.683  1.00  0.00           C  
ATOM   3970  CE1 TYR A 259      25.732  53.460  71.025  1.00  0.00           C  
ATOM   3971  CE2 TYR A 259      27.204  55.318  71.417  1.00  0.00           C  
ATOM   3972  CZ  TYR A 259      26.336  54.634  70.590  1.00  0.00           C  
ATOM   3973  OH  TYR A 259      26.066  55.114  69.329  1.00  0.00           O  
ATOM   3974  H   TYR A 259      28.057  52.210  76.691  1.00  0.00           H  
ATOM   3975  HA  TYR A 259      28.510  51.552  73.959  1.00  0.00           H  
ATOM   3976 1HB  TYR A 259      26.369  52.455  74.792  1.00  0.00           H  
ATOM   3977 2HB  TYR A 259      27.148  53.976  75.204  1.00  0.00           H  
ATOM   3978  HD1 TYR A 259      25.531  52.058  72.636  1.00  0.00           H  
ATOM   3979  HD2 TYR A 259      28.161  55.375  73.336  1.00  0.00           H  
ATOM   3980  HE1 TYR A 259      25.047  52.920  70.371  1.00  0.00           H  
ATOM   3981  HE2 TYR A 259      27.676  56.237  71.071  1.00  0.00           H  
ATOM   3982  HH  TYR A 259      25.449  54.525  68.889  1.00  0.00           H  
ATOM   3983  N   ASN A 260      30.032  54.283  75.012  1.00  0.00           N  
ATOM   3984  CA  ASN A 260      31.088  55.233  74.653  1.00  0.00           C  
ATOM   3985  C   ASN A 260      32.450  54.572  74.592  1.00  0.00           C  
ATOM   3986  O   ASN A 260      33.400  55.151  74.017  1.00  0.00           O  
ATOM   3987  CB  ASN A 260      31.114  56.396  75.628  1.00  0.00           C  
ATOM   3988  CG  ASN A 260      29.948  57.328  75.448  1.00  0.00           C  
ATOM   3989  OD1 ASN A 260      29.126  57.145  74.542  1.00  0.00           O  
ATOM   3990  ND2 ASN A 260      29.860  58.323  76.292  1.00  0.00           N  
ATOM   3991  H   ASN A 260      29.590  54.357  75.917  1.00  0.00           H  
ATOM   3992  HA  ASN A 260      30.880  55.621  73.655  1.00  0.00           H  
ATOM   3993 1HB  ASN A 260      31.105  56.014  76.650  1.00  0.00           H  
ATOM   3994 2HB  ASN A 260      32.038  56.959  75.497  1.00  0.00           H  
ATOM   3995 1HD2 ASN A 260      29.104  58.975  76.220  1.00  0.00           H  
ATOM   3996 2HD2 ASN A 260      30.547  58.432  77.010  1.00  0.00           H  
ATOM   3997  N   GLN A 261      32.545  53.377  75.163  1.00  0.00           N  
ATOM   3998  CA  GLN A 261      33.788  52.616  75.080  1.00  0.00           C  
ATOM   3999  C   GLN A 261      33.733  51.530  74.031  1.00  0.00           C  
ATOM   4000  O   GLN A 261      34.563  50.626  74.032  1.00  0.00           O  
ATOM   4001  CB  GLN A 261      34.123  51.994  76.439  1.00  0.00           C  
ATOM   4002  CG  GLN A 261      34.343  53.007  77.549  1.00  0.00           C  
ATOM   4003  CD  GLN A 261      35.520  53.923  77.273  1.00  0.00           C  
ATOM   4004  OE1 GLN A 261      36.623  53.464  76.966  1.00  0.00           O  
ATOM   4005  NE2 GLN A 261      35.291  55.227  77.379  1.00  0.00           N  
ATOM   4006  H   GLN A 261      31.759  52.983  75.660  1.00  0.00           H  
ATOM   4007  HA  GLN A 261      34.592  53.296  74.799  1.00  0.00           H  
ATOM   4008 1HB  GLN A 261      33.314  51.330  76.744  1.00  0.00           H  
ATOM   4009 2HB  GLN A 261      35.026  51.391  76.350  1.00  0.00           H  
ATOM   4010 1HG  GLN A 261      33.448  53.621  77.649  1.00  0.00           H  
ATOM   4011 2HG  GLN A 261      34.536  52.474  78.480  1.00  0.00           H  
ATOM   4012 1HE2 GLN A 261      36.030  55.881  77.208  1.00  0.00           H  
ATOM   4013 2HE2 GLN A 261      34.381  55.557  77.630  1.00  0.00           H  
ATOM   4014  N   GLY A 262      32.756  51.629  73.132  1.00  0.00           N  
ATOM   4015  CA  GLY A 262      32.767  50.774  71.939  1.00  0.00           C  
ATOM   4016  C   GLY A 262      31.961  49.503  72.044  1.00  0.00           C  
ATOM   4017  O   GLY A 262      31.979  48.684  71.112  1.00  0.00           O  
ATOM   4018  H   GLY A 262      32.001  52.288  73.258  1.00  0.00           H  
ATOM   4019 1HA  GLY A 262      32.384  51.334  71.086  1.00  0.00           H  
ATOM   4020 2HA  GLY A 262      33.792  50.492  71.703  1.00  0.00           H  
ATOM   4021  N   ILE A 263      31.226  49.351  73.156  1.00  0.00           N  
ATOM   4022  CA  ILE A 263      30.329  48.212  73.312  1.00  0.00           C  
ATOM   4023  C   ILE A 263      28.970  48.676  72.814  1.00  0.00           C  
ATOM   4024  O   ILE A 263      28.198  49.297  73.535  1.00  0.00           O  
ATOM   4025  CB  ILE A 263      30.240  47.731  74.772  1.00  0.00           C  
ATOM   4026  CG1 ILE A 263      31.624  47.327  75.286  1.00  0.00           C  
ATOM   4027  CG2 ILE A 263      29.264  46.571  74.891  1.00  0.00           C  
ATOM   4028  CD1 ILE A 263      31.665  47.041  76.770  1.00  0.00           C  
ATOM   4029  H   ILE A 263      31.290  50.032  73.899  1.00  0.00           H  
ATOM   4030  HA  ILE A 263      30.712  47.386  72.714  1.00  0.00           H  
ATOM   4031  HB  ILE A 263      29.896  48.550  75.404  1.00  0.00           H  
ATOM   4032 1HG1 ILE A 263      31.963  46.437  74.758  1.00  0.00           H  
ATOM   4033 2HG1 ILE A 263      32.338  48.124  75.074  1.00  0.00           H  
ATOM   4034 1HG2 ILE A 263      29.214  46.243  75.930  1.00  0.00           H  
ATOM   4035 2HG2 ILE A 263      28.276  46.891  74.564  1.00  0.00           H  
ATOM   4036 3HG2 ILE A 263      29.604  45.745  74.266  1.00  0.00           H  
ATOM   4037 1HD1 ILE A 263      32.678  46.762  77.059  1.00  0.00           H  
ATOM   4038 2HD1 ILE A 263      31.362  47.932  77.321  1.00  0.00           H  
ATOM   4039 3HD1 ILE A 263      30.984  46.223  77.001  1.00  0.00           H  
ATOM   4040  N   LYS A 264      28.695  48.370  71.554  1.00  0.00           N  
ATOM   4041  CA  LYS A 264      27.593  48.986  70.852  1.00  0.00           C  
ATOM   4042  C   LYS A 264      26.231  48.562  71.397  1.00  0.00           C  
ATOM   4043  O   LYS A 264      25.308  49.385  71.502  1.00  0.00           O  
ATOM   4044  CB  LYS A 264      27.683  48.660  69.360  1.00  0.00           C  
ATOM   4045  CG  LYS A 264      28.832  49.347  68.634  1.00  0.00           C  
ATOM   4046  CD  LYS A 264      28.866  48.960  67.163  1.00  0.00           C  
ATOM   4047  CE  LYS A 264      30.019  49.640  66.438  1.00  0.00           C  
ATOM   4048  NZ  LYS A 264      30.088  49.242  65.006  1.00  0.00           N  
ATOM   4049  H   LYS A 264      29.267  47.691  71.072  1.00  0.00           H  
ATOM   4050  HA  LYS A 264      27.660  50.067  70.984  1.00  0.00           H  
ATOM   4051 1HB  LYS A 264      27.801  47.583  69.230  1.00  0.00           H  
ATOM   4052 2HB  LYS A 264      26.755  48.949  68.868  1.00  0.00           H  
ATOM   4053 1HG  LYS A 264      28.718  50.429  68.715  1.00  0.00           H  
ATOM   4054 2HG  LYS A 264      29.777  49.064  69.098  1.00  0.00           H  
ATOM   4055 1HD  LYS A 264      28.979  47.879  67.074  1.00  0.00           H  
ATOM   4056 2HD  LYS A 264      27.929  49.251  66.689  1.00  0.00           H  
ATOM   4057 1HE  LYS A 264      29.898  50.721  66.496  1.00  0.00           H  
ATOM   4058 2HE  LYS A 264      30.959  49.376  66.921  1.00  0.00           H  
ATOM   4059 1HZ  LYS A 264      30.863  49.712  64.562  1.00  0.00           H  
ATOM   4060 2HZ  LYS A 264      30.219  48.242  64.941  1.00  0.00           H  
ATOM   4061 3HZ  LYS A 264      29.228  49.499  64.543  1.00  0.00           H  
ATOM   4062  N   TYR A 265      26.097  47.281  71.744  1.00  0.00           N  
ATOM   4063  CA  TYR A 265      24.764  46.764  72.062  1.00  0.00           C  
ATOM   4064  C   TYR A 265      24.571  46.876  73.554  1.00  0.00           C  
ATOM   4065  O   TYR A 265      24.759  45.924  74.315  1.00  0.00           O  
ATOM   4066  CB  TYR A 265      24.591  45.316  71.598  1.00  0.00           C  
ATOM   4067  CG  TYR A 265      24.654  45.145  70.096  1.00  0.00           C  
ATOM   4068  CD1 TYR A 265      25.854  44.810  69.486  1.00  0.00           C  
ATOM   4069  CD2 TYR A 265      23.512  45.323  69.329  1.00  0.00           C  
ATOM   4070  CE1 TYR A 265      25.912  44.654  68.114  1.00  0.00           C  
ATOM   4071  CE2 TYR A 265      23.570  45.167  67.958  1.00  0.00           C  
ATOM   4072  CZ  TYR A 265      24.763  44.834  67.351  1.00  0.00           C  
ATOM   4073  OH  TYR A 265      24.821  44.678  65.985  1.00  0.00           O  
ATOM   4074  H   TYR A 265      26.891  46.658  71.793  1.00  0.00           H  
ATOM   4075  HA  TYR A 265      24.024  47.375  71.545  1.00  0.00           H  
ATOM   4076 1HB  TYR A 265      25.370  44.695  72.044  1.00  0.00           H  
ATOM   4077 2HB  TYR A 265      23.631  44.935  71.943  1.00  0.00           H  
ATOM   4078  HD1 TYR A 265      26.752  44.670  70.088  1.00  0.00           H  
ATOM   4079  HD2 TYR A 265      22.570  45.587  69.809  1.00  0.00           H  
ATOM   4080  HE1 TYR A 265      26.854  44.391  67.635  1.00  0.00           H  
ATOM   4081  HE2 TYR A 265      22.672  45.308  67.355  1.00  0.00           H  
ATOM   4082  HH  TYR A 265      23.951  44.835  65.609  1.00  0.00           H  
ATOM   4083  N   SER A 266      24.198  48.091  73.958  1.00  0.00           N  
ATOM   4084  CA  SER A 266      24.144  48.486  75.363  1.00  0.00           C  
ATOM   4085  C   SER A 266      22.707  48.844  75.702  1.00  0.00           C  
ATOM   4086  O   SER A 266      22.172  49.783  75.138  1.00  0.00           O  
ATOM   4087  CB  SER A 266      25.062  49.662  75.634  1.00  0.00           C  
ATOM   4088  OG  SER A 266      26.401  49.317  75.408  1.00  0.00           O  
ATOM   4089  H   SER A 266      23.943  48.762  73.248  1.00  0.00           H  
ATOM   4090  HA  SER A 266      24.476  47.644  75.972  1.00  0.00           H  
ATOM   4091 1HB  SER A 266      24.784  50.496  74.989  1.00  0.00           H  
ATOM   4092 2HB  SER A 266      24.937  49.991  76.665  1.00  0.00           H  
ATOM   4093  HG  SER A 266      26.529  49.365  74.457  1.00  0.00           H  
ATOM   4094  N   PHE A 267      22.102  48.083  76.615  1.00  0.00           N  
ATOM   4095  CA  PHE A 267      20.678  48.222  76.938  1.00  0.00           C  
ATOM   4096  C   PHE A 267      20.433  48.090  78.433  1.00  0.00           C  
ATOM   4097  O   PHE A 267      21.098  47.290  79.124  1.00  0.00           O  
ATOM   4098  CB  PHE A 267      19.853  47.172  76.192  1.00  0.00           C  
ATOM   4099  CG  PHE A 267      19.934  47.288  74.696  1.00  0.00           C  
ATOM   4100  CD1 PHE A 267      20.867  46.552  73.979  1.00  0.00           C  
ATOM   4101  CD2 PHE A 267      19.080  48.132  74.004  1.00  0.00           C  
ATOM   4102  CE1 PHE A 267      20.943  46.658  72.603  1.00  0.00           C  
ATOM   4103  CE2 PHE A 267      19.153  48.239  72.628  1.00  0.00           C  
ATOM   4104  CZ  PHE A 267      20.086  47.501  71.928  1.00  0.00           C  
ATOM   4105  H   PHE A 267      22.651  47.386  77.099  1.00  0.00           H  
ATOM   4106  HA  PHE A 267      20.347  49.213  76.624  1.00  0.00           H  
ATOM   4107 1HB  PHE A 267      20.191  46.176  76.475  1.00  0.00           H  
ATOM   4108 2HB  PHE A 267      18.807  47.257  76.483  1.00  0.00           H  
ATOM   4109  HD1 PHE A 267      21.543  45.885  74.513  1.00  0.00           H  
ATOM   4110  HD2 PHE A 267      18.343  48.715  74.557  1.00  0.00           H  
ATOM   4111  HE1 PHE A 267      21.680  46.075  72.052  1.00  0.00           H  
ATOM   4112  HE2 PHE A 267      18.475  48.906  72.096  1.00  0.00           H  
ATOM   4113  HZ  PHE A 267      20.146  47.586  70.844  1.00  0.00           H  
ATOM   4114  N   THR A 268      19.437  48.836  78.900  1.00  0.00           N  
ATOM   4115  CA  THR A 268      18.932  48.700  80.276  1.00  0.00           C  
ATOM   4116  C   THR A 268      17.547  48.109  80.239  1.00  0.00           C  
ATOM   4117  O   THR A 268      16.700  48.593  79.484  1.00  0.00           O  
ATOM   4118  CB  THR A 268      18.901  50.049  81.018  1.00  0.00           C  
ATOM   4119  OG1 THR A 268      20.228  50.585  81.098  1.00  0.00           O  
ATOM   4120  CG2 THR A 268      18.344  49.873  82.422  1.00  0.00           C  
ATOM   4121  H   THR A 268      19.015  49.518  78.286  1.00  0.00           H  
ATOM   4122  HA  THR A 268      19.597  48.033  80.824  1.00  0.00           H  
ATOM   4123  HB  THR A 268      18.272  50.751  80.470  1.00  0.00           H  
ATOM   4124  HG1 THR A 268      20.703  50.155  81.813  1.00  0.00           H  
ATOM   4125 1HG2 THR A 268      18.329  50.836  82.931  1.00  0.00           H  
ATOM   4126 2HG2 THR A 268      17.330  49.476  82.365  1.00  0.00           H  
ATOM   4127 3HG2 THR A 268      18.973  49.179  82.978  1.00  0.00           H  
ATOM   4128  N   PHE A 269      17.300  47.061  81.020  1.00  0.00           N  
ATOM   4129  CA  PHE A 269      15.898  46.615  81.261  1.00  0.00           C  
ATOM   4130  C   PHE A 269      15.466  47.133  82.614  1.00  0.00           C  
ATOM   4131  O   PHE A 269      16.174  46.893  83.614  1.00  0.00           O  
ATOM   4132  CB  PHE A 269      15.769  45.091  81.224  1.00  0.00           C  
ATOM   4133  CG  PHE A 269      16.004  44.496  79.865  1.00  0.00           C  
ATOM   4134  CD1 PHE A 269      17.275  44.479  79.310  1.00  0.00           C  
ATOM   4135  CD2 PHE A 269      14.956  43.952  79.138  1.00  0.00           C  
ATOM   4136  CE1 PHE A 269      17.493  43.932  78.059  1.00  0.00           C  
ATOM   4137  CE2 PHE A 269      15.171  43.404  77.889  1.00  0.00           C  
ATOM   4138  CZ  PHE A 269      16.441  43.394  77.349  1.00  0.00           C  
ATOM   4139  H   PHE A 269      18.059  46.557  81.457  1.00  0.00           H  
ATOM   4140  HA  PHE A 269      15.264  47.025  80.474  1.00  0.00           H  
ATOM   4141 1HB  PHE A 269      16.483  44.649  81.917  1.00  0.00           H  
ATOM   4142 2HB  PHE A 269      14.772  44.802  81.553  1.00  0.00           H  
ATOM   4143  HD1 PHE A 269      18.107  44.904  79.872  1.00  0.00           H  
ATOM   4144  HD2 PHE A 269      13.952  43.960  79.565  1.00  0.00           H  
ATOM   4145  HE1 PHE A 269      18.497  43.926  77.635  1.00  0.00           H  
ATOM   4146  HE2 PHE A 269      14.338  42.979  77.329  1.00  0.00           H  
ATOM   4147  HZ  PHE A 269      16.611  42.964  76.363  1.00  0.00           H  
ATOM   4148  N   GLU A 270      14.329  47.824  82.676  1.00  0.00           N  
ATOM   4149  CA  GLU A 270      13.662  48.072  83.956  1.00  0.00           C  
ATOM   4150  C   GLU A 270      12.557  47.048  83.995  1.00  0.00           C  
ATOM   4151  O   GLU A 270      11.589  47.137  83.218  1.00  0.00           O  
ATOM   4152  CB  GLU A 270      13.108  49.494  84.067  1.00  0.00           C  
ATOM   4153  CG  GLU A 270      14.171  50.584  84.078  1.00  0.00           C  
ATOM   4154  CD  GLU A 270      14.997  50.582  85.334  1.00  0.00           C  
ATOM   4155  OE1 GLU A 270      14.663  49.859  86.241  1.00  0.00           O  
ATOM   4156  OE2 GLU A 270      15.963  51.306  85.387  1.00  0.00           O  
ATOM   4157  H   GLU A 270      13.916  48.185  81.828  1.00  0.00           H  
ATOM   4158  HA  GLU A 270      14.390  47.939  84.757  1.00  0.00           H  
ATOM   4159 1HB  GLU A 270      12.437  49.690  83.231  1.00  0.00           H  
ATOM   4160 2HB  GLU A 270      12.525  49.587  84.983  1.00  0.00           H  
ATOM   4161 1HG  GLU A 270      14.831  50.442  83.223  1.00  0.00           H  
ATOM   4162 2HG  GLU A 270      13.684  51.552  83.970  1.00  0.00           H  
ATOM   4163  N   LEU A 271      12.709  46.060  84.872  1.00  0.00           N  
ATOM   4164  CA  LEU A 271      11.811  44.903  84.889  1.00  0.00           C  
ATOM   4165  C   LEU A 271      10.469  45.227  85.567  1.00  0.00           C  
ATOM   4166  O   LEU A 271      10.172  46.399  85.859  1.00  0.00           O  
ATOM   4167  CB  LEU A 271      12.485  43.730  85.613  1.00  0.00           C  
ATOM   4168  CG  LEU A 271      13.792  43.226  84.989  1.00  0.00           C  
ATOM   4169  CD1 LEU A 271      14.380  42.125  85.860  1.00  0.00           C  
ATOM   4170  CD2 LEU A 271      13.521  42.722  83.579  1.00  0.00           C  
ATOM   4171  H   LEU A 271      13.462  46.108  85.543  1.00  0.00           H  
ATOM   4172  HA  LEU A 271      11.604  44.611  83.860  1.00  0.00           H  
ATOM   4173 1HB  LEU A 271      12.701  44.032  86.636  1.00  0.00           H  
ATOM   4174 2HB  LEU A 271      11.787  42.893  85.642  1.00  0.00           H  
ATOM   4175  HG  LEU A 271      14.515  44.042  84.950  1.00  0.00           H  
ATOM   4176 1HD1 LEU A 271      15.309  41.767  85.417  1.00  0.00           H  
ATOM   4177 2HD1 LEU A 271      14.582  42.518  86.857  1.00  0.00           H  
ATOM   4178 3HD1 LEU A 271      13.671  41.300  85.932  1.00  0.00           H  
ATOM   4179 1HD2 LEU A 271      14.451  42.365  83.135  1.00  0.00           H  
ATOM   4180 2HD2 LEU A 271      12.800  41.906  83.617  1.00  0.00           H  
ATOM   4181 3HD2 LEU A 271      13.119  43.534  82.973  1.00  0.00           H  
ATOM   4182  N   ARG A 272       9.653  44.201  85.819  1.00  0.00           N  
ATOM   4183  CA  ARG A 272       8.321  44.433  86.379  1.00  0.00           C  
ATOM   4184  C   ARG A 272       8.411  45.083  87.774  1.00  0.00           C  
ATOM   4185  O   ARG A 272       9.439  44.930  88.456  1.00  0.00           O  
ATOM   4186  CB  ARG A 272       7.550  43.125  86.475  1.00  0.00           C  
ATOM   4187  CG  ARG A 272       7.214  42.481  85.140  1.00  0.00           C  
ATOM   4188  CD  ARG A 272       6.523  41.178  85.317  1.00  0.00           C  
ATOM   4189  NE  ARG A 272       5.223  41.335  85.950  1.00  0.00           N  
ATOM   4190  CZ  ARG A 272       4.071  41.551  85.287  1.00  0.00           C  
ATOM   4191  NH1 ARG A 272       4.072  41.632  83.975  1.00  0.00           N  
ATOM   4192  NH2 ARG A 272       2.938  41.680  85.955  1.00  0.00           N  
ATOM   4193  H   ARG A 272       9.947  43.254  85.625  1.00  0.00           H  
ATOM   4194  HA  ARG A 272       7.780  45.109  85.716  1.00  0.00           H  
ATOM   4195 1HB  ARG A 272       8.127  42.404  87.053  1.00  0.00           H  
ATOM   4196 2HB  ARG A 272       6.612  43.294  87.005  1.00  0.00           H  
ATOM   4197 1HG  ARG A 272       6.560  43.141  84.571  1.00  0.00           H  
ATOM   4198 2HG  ARG A 272       8.133  42.308  84.578  1.00  0.00           H  
ATOM   4199 1HD  ARG A 272       6.374  40.710  84.344  1.00  0.00           H  
ATOM   4200 2HD  ARG A 272       7.131  40.526  85.943  1.00  0.00           H  
ATOM   4201  HE  ARG A 272       5.182  41.278  86.959  1.00  0.00           H  
ATOM   4202 1HH1 ARG A 272       4.938  41.533  83.463  1.00  0.00           H  
ATOM   4203 2HH1 ARG A 272       3.208  41.794  83.478  1.00  0.00           H  
ATOM   4204 1HH2 ARG A 272       2.937  41.617  86.964  1.00  0.00           H  
ATOM   4205 2HH2 ARG A 272       2.075  41.842  85.459  1.00  0.00           H  
ATOM   4206  N   ASP A 273       7.353  45.760  88.241  1.00  0.00           N  
ATOM   4207  CA  ASP A 273       6.148  46.043  87.450  1.00  0.00           C  
ATOM   4208  C   ASP A 273       6.132  47.530  87.020  1.00  0.00           C  
ATOM   4209  O   ASP A 273       7.184  48.101  86.773  1.00  0.00           O  
ATOM   4210  CB  ASP A 273       4.886  45.711  88.251  1.00  0.00           C  
ATOM   4211  CG  ASP A 273       4.713  46.597  89.477  1.00  0.00           C  
ATOM   4212  OD1 ASP A 273       5.495  47.502  89.647  1.00  0.00           O  
ATOM   4213  OD2 ASP A 273       3.801  46.359  90.233  1.00  0.00           O  
ATOM   4214  H   ASP A 273       7.404  46.088  89.195  1.00  0.00           H  
ATOM   4215  HA  ASP A 273       6.166  45.418  86.556  1.00  0.00           H  
ATOM   4216 1HB  ASP A 273       4.010  45.824  87.612  1.00  0.00           H  
ATOM   4217 2HB  ASP A 273       4.924  44.671  88.574  1.00  0.00           H  
ATOM   4218  N   THR A 274       4.960  48.154  86.901  1.00  0.00           N  
ATOM   4219  CA  THR A 274       4.963  49.593  86.587  1.00  0.00           C  
ATOM   4220  C   THR A 274       4.690  50.460  87.812  1.00  0.00           C  
ATOM   4221  O   THR A 274       4.655  51.695  87.711  1.00  0.00           O  
ATOM   4222  CB  THR A 274       3.925  49.920  85.498  1.00  0.00           C  
ATOM   4223  OG1 THR A 274       2.615  49.563  85.959  1.00  0.00           O  
ATOM   4224  CG2 THR A 274       4.234  49.155  84.220  1.00  0.00           C  
ATOM   4225  H   THR A 274       4.077  47.678  87.018  1.00  0.00           H  
ATOM   4226  HA  THR A 274       5.951  49.864  86.214  1.00  0.00           H  
ATOM   4227  HB  THR A 274       3.942  50.989  85.288  1.00  0.00           H  
ATOM   4228  HG1 THR A 274       2.057  50.344  85.972  1.00  0.00           H  
ATOM   4229 1HG2 THR A 274       3.490  49.399  83.461  1.00  0.00           H  
ATOM   4230 2HG2 THR A 274       5.224  49.433  83.860  1.00  0.00           H  
ATOM   4231 3HG2 THR A 274       4.208  48.085  84.421  1.00  0.00           H  
ATOM   4232  N   GLY A 275       4.548  49.824  88.970  1.00  0.00           N  
ATOM   4233  CA  GLY A 275       4.438  50.554  90.219  1.00  0.00           C  
ATOM   4234  C   GLY A 275       3.361  50.055  91.163  1.00  0.00           C  
ATOM   4235  O   GLY A 275       3.228  50.592  92.259  1.00  0.00           O  
ATOM   4236  H   GLY A 275       4.516  48.815  88.986  1.00  0.00           H  
ATOM   4237 1HA  GLY A 275       5.389  50.511  90.750  1.00  0.00           H  
ATOM   4238 2HA  GLY A 275       4.234  51.603  90.010  1.00  0.00           H  
ATOM   4239  N   ARG A 276       2.579  49.044  90.786  1.00  0.00           N  
ATOM   4240  CA  ARG A 276       1.608  48.500  91.735  1.00  0.00           C  
ATOM   4241  C   ARG A 276       2.316  48.008  92.989  1.00  0.00           C  
ATOM   4242  O   ARG A 276       1.974  48.408  94.092  1.00  0.00           O  
ATOM   4243  CB  ARG A 276       0.822  47.355  91.113  1.00  0.00           C  
ATOM   4244  CG  ARG A 276      -0.230  46.736  92.019  1.00  0.00           C  
ATOM   4245  CD  ARG A 276      -1.012  45.687  91.316  1.00  0.00           C  
ATOM   4246  NE  ARG A 276      -1.991  45.061  92.190  1.00  0.00           N  
ATOM   4247  CZ  ARG A 276      -2.816  44.062  91.824  1.00  0.00           C  
ATOM   4248  NH1 ARG A 276      -2.770  43.587  90.599  1.00  0.00           N  
ATOM   4249  NH2 ARG A 276      -3.673  43.559  92.695  1.00  0.00           N  
ATOM   4250  H   ARG A 276       2.640  48.644  89.861  1.00  0.00           H  
ATOM   4251  HA  ARG A 276       0.908  49.291  92.006  1.00  0.00           H  
ATOM   4252 1HB  ARG A 276       0.318  47.706  90.214  1.00  0.00           H  
ATOM   4253 2HB  ARG A 276       1.508  46.562  90.815  1.00  0.00           H  
ATOM   4254 1HG  ARG A 276       0.255  46.280  92.883  1.00  0.00           H  
ATOM   4255 2HG  ARG A 276      -0.921  47.509  92.357  1.00  0.00           H  
ATOM   4256 1HD  ARG A 276      -1.542  46.131  90.474  1.00  0.00           H  
ATOM   4257 2HD  ARG A 276      -0.337  44.913  90.951  1.00  0.00           H  
ATOM   4258  HE  ARG A 276      -2.056  45.400  93.141  1.00  0.00           H  
ATOM   4259 1HH1 ARG A 276      -2.115  43.971  89.932  1.00  0.00           H  
ATOM   4260 2HH1 ARG A 276      -3.389  42.838  90.324  1.00  0.00           H  
ATOM   4261 1HH2 ARG A 276      -3.709  43.924  93.637  1.00  0.00           H  
ATOM   4262 2HH2 ARG A 276      -4.292  42.811  92.421  1.00  0.00           H  
ATOM   4263  N   TYR A 277       3.326  47.163  92.783  1.00  0.00           N  
ATOM   4264  CA  TYR A 277       4.211  46.734  93.867  1.00  0.00           C  
ATOM   4265  C   TYR A 277       5.543  47.438  93.831  1.00  0.00           C  
ATOM   4266  O   TYR A 277       6.224  47.523  94.878  1.00  0.00           O  
ATOM   4267  CB  TYR A 277       4.427  45.220  93.814  1.00  0.00           C  
ATOM   4268  CG  TYR A 277       3.171  44.415  94.061  1.00  0.00           C  
ATOM   4269  CD1 TYR A 277       2.433  43.934  92.989  1.00  0.00           C  
ATOM   4270  CD2 TYR A 277       2.756  44.157  95.360  1.00  0.00           C  
ATOM   4271  CE1 TYR A 277       1.285  43.199  93.215  1.00  0.00           C  
ATOM   4272  CE2 TYR A 277       1.609  43.422  95.585  1.00  0.00           C  
ATOM   4273  CZ  TYR A 277       0.875  42.944  94.519  1.00  0.00           C  
ATOM   4274  OH  TYR A 277      -0.268  42.211  94.743  1.00  0.00           O  
ATOM   4275  H   TYR A 277       3.484  46.809  91.850  1.00  0.00           H  
ATOM   4276  HA  TYR A 277       3.741  46.986  94.818  1.00  0.00           H  
ATOM   4277 1HB  TYR A 277       4.823  44.942  92.836  1.00  0.00           H  
ATOM   4278 2HB  TYR A 277       5.168  44.932  94.560  1.00  0.00           H  
ATOM   4279  HD1 TYR A 277       2.759  44.137  91.969  1.00  0.00           H  
ATOM   4280  HD2 TYR A 277       3.335  44.536  96.202  1.00  0.00           H  
ATOM   4281  HE1 TYR A 277       0.706  42.821  92.373  1.00  0.00           H  
ATOM   4282  HE2 TYR A 277       1.282  43.220  96.606  1.00  0.00           H  
ATOM   4283  HH  TYR A 277      -0.411  42.126  95.689  1.00  0.00           H  
ATOM   4284  N   GLY A 278       5.973  47.890  92.645  1.00  0.00           N  
ATOM   4285  CA  GLY A 278       7.265  48.580  92.531  1.00  0.00           C  
ATOM   4286  C   GLY A 278       8.408  47.646  92.918  1.00  0.00           C  
ATOM   4287  O   GLY A 278       8.556  46.563  92.334  1.00  0.00           O  
ATOM   4288  H   GLY A 278       5.410  47.759  91.817  1.00  0.00           H  
ATOM   4289 1HA  GLY A 278       7.401  48.932  91.508  1.00  0.00           H  
ATOM   4290 2HA  GLY A 278       7.266  49.458  93.176  1.00  0.00           H  
ATOM   4291  N   PHE A 279       9.201  48.047  93.918  1.00  0.00           N  
ATOM   4292  CA  PHE A 279      10.323  47.221  94.343  1.00  0.00           C  
ATOM   4293  C   PHE A 279       9.899  45.946  95.043  1.00  0.00           C  
ATOM   4294  O   PHE A 279      10.664  44.987  95.028  1.00  0.00           O  
ATOM   4295  CB  PHE A 279      11.236  48.021  95.274  1.00  0.00           C  
ATOM   4296  CG  PHE A 279      12.050  49.070  94.570  1.00  0.00           C  
ATOM   4297  CD1 PHE A 279      11.621  50.388  94.530  1.00  0.00           C  
ATOM   4298  CD2 PHE A 279      13.244  48.741  93.947  1.00  0.00           C  
ATOM   4299  CE1 PHE A 279      12.369  51.354  93.883  1.00  0.00           C  
ATOM   4300  CE2 PHE A 279      13.993  49.704  93.300  1.00  0.00           C  
ATOM   4301  CZ  PHE A 279      13.555  51.012  93.268  1.00  0.00           C  
ATOM   4302  H   PHE A 279       9.030  48.925  94.388  1.00  0.00           H  
ATOM   4303  HA  PHE A 279      10.890  46.926  93.459  1.00  0.00           H  
ATOM   4304 1HB  PHE A 279      10.636  48.512  96.038  1.00  0.00           H  
ATOM   4305 2HB  PHE A 279      11.922  47.343  95.781  1.00  0.00           H  
ATOM   4306  HD1 PHE A 279      10.684  50.659  95.017  1.00  0.00           H  
ATOM   4307  HD2 PHE A 279      13.590  47.707  93.972  1.00  0.00           H  
ATOM   4308  HE1 PHE A 279      12.020  52.387  93.858  1.00  0.00           H  
ATOM   4309  HE2 PHE A 279      14.930  49.432  92.815  1.00  0.00           H  
ATOM   4310  HZ  PHE A 279      14.144  51.773  92.757  1.00  0.00           H  
ATOM   4311  N   LEU A 280       8.718  45.959  95.681  1.00  0.00           N  
ATOM   4312  CA  LEU A 280       8.309  44.851  96.541  1.00  0.00           C  
ATOM   4313  C   LEU A 280       7.521  43.819  95.723  1.00  0.00           C  
ATOM   4314  O   LEU A 280       6.387  43.440  96.072  1.00  0.00           O  
ATOM   4315  CB  LEU A 280       7.456  45.364  97.708  1.00  0.00           C  
ATOM   4316  CG  LEU A 280       8.140  46.372  98.640  1.00  0.00           C  
ATOM   4317  CD1 LEU A 280       7.149  46.842  99.696  1.00  0.00           C  
ATOM   4318  CD2 LEU A 280       9.358  45.724  99.282  1.00  0.00           C  
ATOM   4319  H   LEU A 280       8.098  46.748  95.567  1.00  0.00           H  
ATOM   4320  HA  LEU A 280       9.204  44.379  96.945  1.00  0.00           H  
ATOM   4321 1HB  LEU A 280       6.564  45.840  97.303  1.00  0.00           H  
ATOM   4322 2HB  LEU A 280       7.144  44.512  98.312  1.00  0.00           H  
ATOM   4323  HG  LEU A 280       8.453  47.244  98.065  1.00  0.00           H  
ATOM   4324 1HD1 LEU A 280       7.635  47.558 100.359  1.00  0.00           H  
ATOM   4325 2HD1 LEU A 280       6.298  47.318  99.210  1.00  0.00           H  
ATOM   4326 3HD1 LEU A 280       6.805  45.987 100.277  1.00  0.00           H  
ATOM   4327 1HD2 LEU A 280       9.845  46.441  99.944  1.00  0.00           H  
ATOM   4328 2HD2 LEU A 280       9.046  44.853  99.857  1.00  0.00           H  
ATOM   4329 3HD2 LEU A 280      10.057  45.415  98.505  1.00  0.00           H  
ATOM   4330  N   LEU A 281       8.113  43.390  94.614  1.00  0.00           N  
ATOM   4331  CA  LEU A 281       7.406  42.461  93.710  1.00  0.00           C  
ATOM   4332  C   LEU A 281       7.250  41.095  94.383  1.00  0.00           C  
ATOM   4333  O   LEU A 281       8.232  40.559  94.916  1.00  0.00           O  
ATOM   4334  CB  LEU A 281       8.167  42.306  92.387  1.00  0.00           C  
ATOM   4335  CG  LEU A 281       7.493  41.420  91.332  1.00  0.00           C  
ATOM   4336  CD1 LEU A 281       6.196  42.073  90.873  1.00  0.00           C  
ATOM   4337  CD2 LEU A 281       8.443  41.212  90.162  1.00  0.00           C  
ATOM   4338  H   LEU A 281       9.047  43.692  94.377  1.00  0.00           H  
ATOM   4339  HA  LEU A 281       6.419  42.871  93.496  1.00  0.00           H  
ATOM   4340 1HB  LEU A 281       8.307  43.294  91.950  1.00  0.00           H  
ATOM   4341 2HB  LEU A 281       9.148  41.882  92.598  1.00  0.00           H  
ATOM   4342  HG  LEU A 281       7.242  40.455  91.773  1.00  0.00           H  
ATOM   4343 1HD1 LEU A 281       5.716  41.444  90.124  1.00  0.00           H  
ATOM   4344 2HD1 LEU A 281       5.527  42.193  91.726  1.00  0.00           H  
ATOM   4345 3HD1 LEU A 281       6.413  43.050  90.442  1.00  0.00           H  
ATOM   4346 1HD2 LEU A 281       7.964  40.581  89.412  1.00  0.00           H  
ATOM   4347 2HD2 LEU A 281       8.693  42.176  89.719  1.00  0.00           H  
ATOM   4348 3HD2 LEU A 281       9.353  40.727  90.515  1.00  0.00           H  
ATOM   4349  N   PRO A 282       6.044  40.534  94.399  1.00  0.00           N  
ATOM   4350  CA  PRO A 282       5.865  39.220  95.026  1.00  0.00           C  
ATOM   4351  C   PRO A 282       6.725  38.147  94.379  1.00  0.00           C  
ATOM   4352  O   PRO A 282       6.944  38.167  93.145  1.00  0.00           O  
ATOM   4353  CB  PRO A 282       4.374  38.941  94.812  1.00  0.00           C  
ATOM   4354  CG  PRO A 282       3.767  40.293  94.656  1.00  0.00           C  
ATOM   4355  CD  PRO A 282       4.811  41.089  93.919  1.00  0.00           C  
ATOM   4356  HA  PRO A 282       6.103  39.295  96.097  1.00  0.00           H  
ATOM   4357 1HB  PRO A 282       4.234  38.305  93.925  1.00  0.00           H  
ATOM   4358 2HB  PRO A 282       3.968  38.387  95.671  1.00  0.00           H  
ATOM   4359 1HG  PRO A 282       2.819  40.222  94.103  1.00  0.00           H  
ATOM   4360 2HG  PRO A 282       3.528  40.718  95.642  1.00  0.00           H  
ATOM   4361 1HD  PRO A 282       4.687  40.943  92.836  1.00  0.00           H  
ATOM   4362 2HD  PRO A 282       4.714  42.153  94.180  1.00  0.00           H  
ATOM   4363  N   ALA A 283       7.169  37.185  95.199  1.00  0.00           N  
ATOM   4364  CA  ALA A 283       8.003  36.112  94.696  1.00  0.00           C  
ATOM   4365  C   ALA A 283       7.313  35.309  93.609  1.00  0.00           C  
ATOM   4366  O   ALA A 283       8.004  34.733  92.764  1.00  0.00           O  
ATOM   4367  CB  ALA A 283       8.420  35.197  95.838  1.00  0.00           C  
ATOM   4368  H   ALA A 283       6.925  37.200  96.179  1.00  0.00           H  
ATOM   4369  HA  ALA A 283       8.894  36.556  94.252  1.00  0.00           H  
ATOM   4370 1HB  ALA A 283       9.046  34.393  95.451  1.00  0.00           H  
ATOM   4371 2HB  ALA A 283       8.980  35.770  96.577  1.00  0.00           H  
ATOM   4372 3HB  ALA A 283       7.533  34.772  96.305  1.00  0.00           H  
ATOM   4373  N   SER A 284       5.977  35.268  93.620  1.00  0.00           N  
ATOM   4374  CA  SER A 284       5.249  34.509  92.584  1.00  0.00           C  
ATOM   4375  C   SER A 284       5.335  35.111  91.181  1.00  0.00           C  
ATOM   4376  O   SER A 284       4.871  34.507  90.207  1.00  0.00           O  
ATOM   4377  CB  SER A 284       3.789  34.392  92.977  1.00  0.00           C  
ATOM   4378  OG  SER A 284       3.167  35.647  92.979  1.00  0.00           O  
ATOM   4379  H   SER A 284       5.453  35.753  94.334  1.00  0.00           H  
ATOM   4380  HA  SER A 284       5.683  33.510  92.517  1.00  0.00           H  
ATOM   4381 1HB  SER A 284       3.277  33.730  92.280  1.00  0.00           H  
ATOM   4382 2HB  SER A 284       3.715  33.945  93.968  1.00  0.00           H  
ATOM   4383  HG  SER A 284       2.382  35.553  93.523  1.00  0.00           H  
ATOM   4384  N   GLN A 285       5.971  36.282  91.095  1.00  0.00           N  
ATOM   4385  CA  GLN A 285       6.263  36.873  89.782  1.00  0.00           C  
ATOM   4386  C   GLN A 285       7.708  36.674  89.341  1.00  0.00           C  
ATOM   4387  O   GLN A 285       8.065  37.093  88.242  1.00  0.00           O  
ATOM   4388  CB  GLN A 285       5.940  38.370  89.796  1.00  0.00           C  
ATOM   4389  CG  GLN A 285       4.482  38.689  90.076  1.00  0.00           C  
ATOM   4390  CD  GLN A 285       3.551  38.114  89.026  1.00  0.00           C  
ATOM   4391  OE1 GLN A 285       3.747  38.317  87.824  1.00  0.00           O  
ATOM   4392  NE2 GLN A 285       2.531  37.391  89.473  1.00  0.00           N  
ATOM   4393  H   GLN A 285       6.257  36.773  91.930  1.00  0.00           H  
ATOM   4394  HA  GLN A 285       5.636  36.385  89.036  1.00  0.00           H  
ATOM   4395 1HB  GLN A 285       6.545  38.865  90.555  1.00  0.00           H  
ATOM   4396 2HB  GLN A 285       6.202  38.807  88.832  1.00  0.00           H  
ATOM   4397 1HG  GLN A 285       4.208  38.269  91.044  1.00  0.00           H  
ATOM   4398 2HG  GLN A 285       4.354  39.772  90.090  1.00  0.00           H  
ATOM   4399 1HE2 GLN A 285       1.883  36.985  88.827  1.00  0.00           H  
ATOM   4400 2HE2 GLN A 285       2.409  37.251  90.456  1.00  0.00           H  
ATOM   4401  N   ILE A 286       8.544  36.022  90.155  1.00  0.00           N  
ATOM   4402  CA  ILE A 286       9.956  35.882  89.748  1.00  0.00           C  
ATOM   4403  C   ILE A 286      10.072  35.054  88.461  1.00  0.00           C  
ATOM   4404  O   ILE A 286      10.703  35.490  87.488  1.00  0.00           O  
ATOM   4405  CB  ILE A 286      10.791  35.222  90.860  1.00  0.00           C  
ATOM   4406  CG1 ILE A 286      10.895  36.152  92.073  1.00  0.00           C  
ATOM   4407  CG2 ILE A 286      12.175  34.861  90.343  1.00  0.00           C  
ATOM   4408  CD1 ILE A 286      11.449  35.483  93.310  1.00  0.00           C  
ATOM   4409  H   ILE A 286       8.244  35.625  91.034  1.00  0.00           H  
ATOM   4410  HA  ILE A 286      10.361  36.875  89.558  1.00  0.00           H  
ATOM   4411  HB  ILE A 286      10.293  34.315  91.200  1.00  0.00           H  
ATOM   4412 1HG1 ILE A 286      11.533  37.000  91.828  1.00  0.00           H  
ATOM   4413 2HG1 ILE A 286       9.907  36.546  92.314  1.00  0.00           H  
ATOM   4414 1HG2 ILE A 286      12.753  34.397  91.142  1.00  0.00           H  
ATOM   4415 2HG2 ILE A 286      12.082  34.165  89.511  1.00  0.00           H  
ATOM   4416 3HG2 ILE A 286      12.685  35.764  90.005  1.00  0.00           H  
ATOM   4417 1HD1 ILE A 286      11.492  36.204  94.126  1.00  0.00           H  
ATOM   4418 2HD1 ILE A 286      10.804  34.650  93.594  1.00  0.00           H  
ATOM   4419 3HD1 ILE A 286      12.452  35.110  93.103  1.00  0.00           H  
ATOM   4420  N   ILE A 287       9.480  33.853  88.462  1.00  0.00           N  
ATOM   4421  CA  ILE A 287       9.639  32.980  87.302  1.00  0.00           C  
ATOM   4422  C   ILE A 287       8.939  33.566  86.050  1.00  0.00           C  
ATOM   4423  O   ILE A 287       9.551  33.610  84.971  1.00  0.00           O  
ATOM   4424  CB  ILE A 287       9.080  31.577  87.603  1.00  0.00           C  
ATOM   4425  CG1 ILE A 287       9.930  30.881  88.668  1.00  0.00           C  
ATOM   4426  CG2 ILE A 287       9.024  30.743  86.332  1.00  0.00           C  
ATOM   4427  CD1 ILE A 287       9.304  29.622  89.223  1.00  0.00           C  
ATOM   4428  H   ILE A 287       8.926  33.535  89.245  1.00  0.00           H  
ATOM   4429  HA  ILE A 287      10.702  32.891  87.080  1.00  0.00           H  
ATOM   4430  HB  ILE A 287       8.074  31.667  88.012  1.00  0.00           H  
ATOM   4431 1HG1 ILE A 287      10.901  30.622  88.247  1.00  0.00           H  
ATOM   4432 2HG1 ILE A 287      10.107  31.566  89.498  1.00  0.00           H  
ATOM   4433 1HG2 ILE A 287       8.627  29.755  86.563  1.00  0.00           H  
ATOM   4434 2HG2 ILE A 287       8.378  31.232  85.604  1.00  0.00           H  
ATOM   4435 3HG2 ILE A 287      10.028  30.643  85.918  1.00  0.00           H  
ATOM   4436 1HD1 ILE A 287       9.965  29.186  89.972  1.00  0.00           H  
ATOM   4437 2HD1 ILE A 287       8.345  29.864  89.682  1.00  0.00           H  
ATOM   4438 3HD1 ILE A 287       9.150  28.907  88.416  1.00  0.00           H  
ATOM   4439  N   PRO A 288       7.698  34.042  86.156  1.00  0.00           N  
ATOM   4440  CA  PRO A 288       7.081  34.711  85.000  1.00  0.00           C  
ATOM   4441  C   PRO A 288       7.920  35.878  84.481  1.00  0.00           C  
ATOM   4442  O   PRO A 288       8.054  36.034  83.266  1.00  0.00           O  
ATOM   4443  CB  PRO A 288       5.742  35.197  85.565  1.00  0.00           C  
ATOM   4444  CG  PRO A 288       5.421  34.215  86.640  1.00  0.00           C  
ATOM   4445  CD  PRO A 288       6.748  33.921  87.287  1.00  0.00           C  
ATOM   4446  HA  PRO A 288       6.928  33.976  84.196  1.00  0.00           H  
ATOM   4447 1HB  PRO A 288       5.844  36.225  85.943  1.00  0.00           H  
ATOM   4448 2HB  PRO A 288       4.984  35.221  84.768  1.00  0.00           H  
ATOM   4449 1HG  PRO A 288       4.694  34.647  87.343  1.00  0.00           H  
ATOM   4450 2HG  PRO A 288       4.952  33.319  86.208  1.00  0.00           H  
ATOM   4451 1HD  PRO A 288       6.952  34.671  88.065  1.00  0.00           H  
ATOM   4452 2HD  PRO A 288       6.730  32.909  87.718  1.00  0.00           H  
ATOM   4453  N   THR A 289       8.498  36.678  85.383  1.00  0.00           N  
ATOM   4454  CA  THR A 289       9.332  37.785  84.911  1.00  0.00           C  
ATOM   4455  C   THR A 289      10.561  37.240  84.206  1.00  0.00           C  
ATOM   4456  O   THR A 289      10.955  37.727  83.153  1.00  0.00           O  
ATOM   4457  CB  THR A 289       9.760  38.707  86.068  1.00  0.00           C  
ATOM   4458  OG1 THR A 289       8.598  39.280  86.681  1.00  0.00           O  
ATOM   4459  CG2 THR A 289      10.660  39.821  85.556  1.00  0.00           C  
ATOM   4460  H   THR A 289       8.377  36.542  86.376  1.00  0.00           H  
ATOM   4461  HA  THR A 289       8.752  38.377  84.203  1.00  0.00           H  
ATOM   4462  HB  THR A 289      10.299  38.126  86.815  1.00  0.00           H  
ATOM   4463  HG1 THR A 289       8.205  38.641  87.280  1.00  0.00           H  
ATOM   4464 1HG2 THR A 289      10.953  40.463  86.387  1.00  0.00           H  
ATOM   4465 2HG2 THR A 289      11.551  39.389  85.100  1.00  0.00           H  
ATOM   4466 3HG2 THR A 289      10.123  40.412  84.815  1.00  0.00           H  
ATOM   4467  N   ALA A 290      11.206  36.251  84.806  1.00  0.00           N  
ATOM   4468  CA  ALA A 290      12.458  35.760  84.227  1.00  0.00           C  
ATOM   4469  C   ALA A 290      12.252  35.067  82.875  1.00  0.00           C  
ATOM   4470  O   ALA A 290      13.072  35.217  81.973  1.00  0.00           O  
ATOM   4471  CB  ALA A 290      13.141  34.811  85.200  1.00  0.00           C  
ATOM   4472  H   ALA A 290      10.856  35.827  85.653  1.00  0.00           H  
ATOM   4473  HA  ALA A 290      13.108  36.617  84.049  1.00  0.00           H  
ATOM   4474 1HB  ALA A 290      14.072  34.449  84.763  1.00  0.00           H  
ATOM   4475 2HB  ALA A 290      13.358  35.336  86.130  1.00  0.00           H  
ATOM   4476 3HB  ALA A 290      12.485  33.966  85.405  1.00  0.00           H  
ATOM   4477  N   GLN A 291      11.153  34.324  82.740  1.00  0.00           N  
ATOM   4478  CA  GLN A 291      10.835  33.625  81.464  1.00  0.00           C  
ATOM   4479  C   GLN A 291      10.639  34.632  80.333  1.00  0.00           C  
ATOM   4480  O   GLN A 291      11.156  34.441  79.238  1.00  0.00           O  
ATOM   4481  CB  GLN A 291       9.580  32.761  81.608  1.00  0.00           C  
ATOM   4482  CG  GLN A 291       9.762  31.540  82.494  1.00  0.00           C  
ATOM   4483  CD  GLN A 291       8.474  30.761  82.679  1.00  0.00           C  
ATOM   4484  OE1 GLN A 291       7.376  31.314  82.567  1.00  0.00           O  
ATOM   4485  NE2 GLN A 291       8.600  29.470  82.964  1.00  0.00           N  
ATOM   4486  H   GLN A 291      10.520  34.233  83.522  1.00  0.00           H  
ATOM   4487  HA  GLN A 291      11.672  32.975  81.208  1.00  0.00           H  
ATOM   4488 1HB  GLN A 291       8.771  33.361  82.025  1.00  0.00           H  
ATOM   4489 2HB  GLN A 291       9.259  32.418  80.624  1.00  0.00           H  
ATOM   4490 1HG  GLN A 291      10.499  30.879  82.036  1.00  0.00           H  
ATOM   4491 2HG  GLN A 291      10.110  31.864  83.475  1.00  0.00           H  
ATOM   4492 1HE2 GLN A 291       7.785  28.905  83.097  1.00  0.00           H  
ATOM   4493 2HE2 GLN A 291       9.509  29.062  83.046  1.00  0.00           H  
ATOM   4494  N   GLU A 292       9.884  35.698  80.581  1.00  0.00           N  
ATOM   4495  CA  GLU A 292       9.614  36.656  79.502  1.00  0.00           C  
ATOM   4496  C   GLU A 292      10.876  37.452  79.210  1.00  0.00           C  
ATOM   4497  O   GLU A 292      11.212  37.708  78.045  1.00  0.00           O  
ATOM   4498  CB  GLU A 292       8.470  37.601  79.877  1.00  0.00           C  
ATOM   4499  CG  GLU A 292       7.104  36.934  79.956  1.00  0.00           C  
ATOM   4500  CD  GLU A 292       6.015  37.879  80.380  1.00  0.00           C  
ATOM   4501  OE1 GLU A 292       6.072  38.364  81.484  1.00  0.00           O  
ATOM   4502  OE2 GLU A 292       5.124  38.117  79.598  1.00  0.00           O  
ATOM   4503  H   GLU A 292       9.491  35.864  81.496  1.00  0.00           H  
ATOM   4504  HA  GLU A 292       9.322  36.100  78.611  1.00  0.00           H  
ATOM   4505 1HB  GLU A 292       8.676  38.056  80.845  1.00  0.00           H  
ATOM   4506 2HB  GLU A 292       8.407  38.405  79.143  1.00  0.00           H  
ATOM   4507 1HG  GLU A 292       6.854  36.524  78.978  1.00  0.00           H  
ATOM   4508 2HG  GLU A 292       7.156  36.106  80.663  1.00  0.00           H  
ATOM   4509  N   THR A 293      11.596  37.825  80.269  1.00  0.00           N  
ATOM   4510  CA  THR A 293      12.835  38.600  80.073  1.00  0.00           C  
ATOM   4511  C   THR A 293      13.807  37.808  79.224  1.00  0.00           C  
ATOM   4512  O   THR A 293      14.551  38.383  78.410  1.00  0.00           O  
ATOM   4513  CB  THR A 293      13.500  38.967  81.413  1.00  0.00           C  
ATOM   4514  OG1 THR A 293      12.605  39.776  82.187  1.00  0.00           O  
ATOM   4515  CG2 THR A 293      14.792  39.733  81.175  1.00  0.00           C  
ATOM   4516  H   THR A 293      11.308  37.586  81.207  1.00  0.00           H  
ATOM   4517  HA  THR A 293      12.585  39.527  79.556  1.00  0.00           H  
ATOM   4518  HB  THR A 293      13.720  38.058  81.971  1.00  0.00           H  
ATOM   4519  HG1 THR A 293      11.956  39.214  82.616  1.00  0.00           H  
ATOM   4520 1HG2 THR A 293      15.248  39.983  82.132  1.00  0.00           H  
ATOM   4521 2HG2 THR A 293      15.479  39.116  80.596  1.00  0.00           H  
ATOM   4522 3HG2 THR A 293      14.577  40.648  80.625  1.00  0.00           H  
ATOM   4523  N   TRP A 294      13.806  36.483  79.418  1.00  0.00           N  
ATOM   4524  CA  TRP A 294      14.770  35.647  78.722  1.00  0.00           C  
ATOM   4525  C   TRP A 294      14.577  35.746  77.208  1.00  0.00           C  
ATOM   4526  O   TRP A 294      15.555  35.769  76.434  1.00  0.00           O  
ATOM   4527  CB  TRP A 294      14.634  34.191  79.170  1.00  0.00           C  
ATOM   4528  CG  TRP A 294      15.616  33.268  78.513  1.00  0.00           C  
ATOM   4529  CD1 TRP A 294      16.975  33.337  78.586  1.00  0.00           C  
ATOM   4530  CD2 TRP A 294      15.317  32.126  77.674  1.00  0.00           C  
ATOM   4531  NE1 TRP A 294      17.540  32.323  77.854  1.00  0.00           N  
ATOM   4532  CE2 TRP A 294      16.540  31.571  77.290  1.00  0.00           C  
ATOM   4533  CE3 TRP A 294      14.127  31.539  77.226  1.00  0.00           C  
ATOM   4534  CZ2 TRP A 294      16.615  30.454  76.474  1.00  0.00           C  
ATOM   4535  CZ3 TRP A 294      14.202  30.417  76.408  1.00  0.00           C  
ATOM   4536  CH2 TRP A 294      15.414  29.889  76.043  1.00  0.00           C  
ATOM   4537  H   TRP A 294      13.142  36.051  80.044  1.00  0.00           H  
ATOM   4538  HA  TRP A 294      15.772  35.996  78.969  1.00  0.00           H  
ATOM   4539 1HB  TRP A 294      14.775  34.127  80.250  1.00  0.00           H  
ATOM   4540 2HB  TRP A 294      13.628  33.834  78.950  1.00  0.00           H  
ATOM   4541  HD1 TRP A 294      17.531  34.088  79.145  1.00  0.00           H  
ATOM   4542  HE1 TRP A 294      18.530  32.157  77.746  1.00  0.00           H  
ATOM   4543  HE3 TRP A 294      13.162  31.953  77.515  1.00  0.00           H  
ATOM   4544  HZ2 TRP A 294      17.569  30.019  76.172  1.00  0.00           H  
ATOM   4545  HZ3 TRP A 294      13.271  29.967  76.063  1.00  0.00           H  
ATOM   4546  HH2 TRP A 294      15.437  29.008  75.401  1.00  0.00           H  
ATOM   4547  N   LEU A 295      13.323  35.817  76.761  1.00  0.00           N  
ATOM   4548  CA  LEU A 295      13.099  35.948  75.310  1.00  0.00           C  
ATOM   4549  C   LEU A 295      13.607  37.304  74.808  1.00  0.00           C  
ATOM   4550  O   LEU A 295      14.166  37.396  73.699  1.00  0.00           O  
ATOM   4551  CB  LEU A 295      11.608  35.798  74.981  1.00  0.00           C  
ATOM   4552  CG  LEU A 295      11.018  34.398  75.194  1.00  0.00           C  
ATOM   4553  CD1 LEU A 295       9.510  34.446  74.987  1.00  0.00           C  
ATOM   4554  CD2 LEU A 295      11.671  33.419  74.230  1.00  0.00           C  
ATOM   4555  H   LEU A 295      12.526  35.784  77.381  1.00  0.00           H  
ATOM   4556  HA  LEU A 295      13.649  35.156  74.802  1.00  0.00           H  
ATOM   4557 1HB  LEU A 295      11.044  36.493  75.600  1.00  0.00           H  
ATOM   4558 2HB  LEU A 295      11.454  36.067  73.936  1.00  0.00           H  
ATOM   4559  HG  LEU A 295      11.203  34.077  76.219  1.00  0.00           H  
ATOM   4560 1HD1 LEU A 295       9.090  33.452  75.138  1.00  0.00           H  
ATOM   4561 2HD1 LEU A 295       9.066  35.139  75.702  1.00  0.00           H  
ATOM   4562 3HD1 LEU A 295       9.292  34.781  73.973  1.00  0.00           H  
ATOM   4563 1HD2 LEU A 295      11.252  32.424  74.382  1.00  0.00           H  
ATOM   4564 2HD2 LEU A 295      11.485  33.739  73.205  1.00  0.00           H  
ATOM   4565 3HD2 LEU A 295      12.746  33.392  74.412  1.00  0.00           H  
ATOM   4566  N   GLY A 296      13.451  38.356  75.622  1.00  0.00           N  
ATOM   4567  CA  GLY A 296      14.076  39.665  75.314  1.00  0.00           C  
ATOM   4568  C   GLY A 296      15.597  39.580  75.253  1.00  0.00           C  
ATOM   4569  O   GLY A 296      16.233  40.088  74.313  1.00  0.00           O  
ATOM   4570  H   GLY A 296      12.898  38.260  76.462  1.00  0.00           H  
ATOM   4571 1HA  GLY A 296      13.700  40.032  74.359  1.00  0.00           H  
ATOM   4572 2HA  GLY A 296      13.789  40.392  76.073  1.00  0.00           H  
ATOM   4573  N   VAL A 297      16.200  38.954  76.261  1.00  0.00           N  
ATOM   4574  CA  VAL A 297      17.663  38.832  76.286  1.00  0.00           C  
ATOM   4575  C   VAL A 297      18.169  38.041  75.079  1.00  0.00           C  
ATOM   4576  O   VAL A 297      19.161  38.433  74.435  1.00  0.00           O  
ATOM   4577  CB  VAL A 297      18.122  38.135  77.581  1.00  0.00           C  
ATOM   4578  CG1 VAL A 297      19.609  37.822  77.519  1.00  0.00           C  
ATOM   4579  CG2 VAL A 297      17.805  39.013  78.782  1.00  0.00           C  
ATOM   4580  H   VAL A 297      15.660  38.557  77.017  1.00  0.00           H  
ATOM   4581  HA  VAL A 297      18.094  39.833  76.257  1.00  0.00           H  
ATOM   4582  HB  VAL A 297      17.597  37.184  77.676  1.00  0.00           H  
ATOM   4583 1HG1 VAL A 297      19.917  37.330  78.442  1.00  0.00           H  
ATOM   4584 2HG1 VAL A 297      19.808  37.164  76.673  1.00  0.00           H  
ATOM   4585 3HG1 VAL A 297      20.171  38.748  77.398  1.00  0.00           H  
ATOM   4586 1HG2 VAL A 297      18.131  38.514  79.693  1.00  0.00           H  
ATOM   4587 2HG2 VAL A 297      18.325  39.966  78.683  1.00  0.00           H  
ATOM   4588 3HG2 VAL A 297      16.730  39.190  78.830  1.00  0.00           H  
ATOM   4589  N   LEU A 298      17.518  36.911  74.779  1.00  0.00           N  
ATOM   4590  CA  LEU A 298      17.941  36.107  73.619  1.00  0.00           C  
ATOM   4591  C   LEU A 298      17.808  36.893  72.315  1.00  0.00           C  
ATOM   4592  O   LEU A 298      18.654  36.752  71.415  1.00  0.00           O  
ATOM   4593  CB  LEU A 298      17.107  34.823  73.530  1.00  0.00           C  
ATOM   4594  CG  LEU A 298      17.354  33.791  74.638  1.00  0.00           C  
ATOM   4595  CD1 LEU A 298      16.344  32.658  74.512  1.00  0.00           C  
ATOM   4596  CD2 LEU A 298      18.779  33.267  74.536  1.00  0.00           C  
ATOM   4597  H   LEU A 298      16.737  36.597  75.337  1.00  0.00           H  
ATOM   4598  HA  LEU A 298      18.988  35.836  73.749  1.00  0.00           H  
ATOM   4599 1HB  LEU A 298      16.052  35.091  73.555  1.00  0.00           H  
ATOM   4600 2HB  LEU A 298      17.315  34.339  72.575  1.00  0.00           H  
ATOM   4601  HG  LEU A 298      17.209  34.261  75.611  1.00  0.00           H  
ATOM   4602 1HD1 LEU A 298      16.519  31.926  75.300  1.00  0.00           H  
ATOM   4603 2HD1 LEU A 298      15.335  33.059  74.608  1.00  0.00           H  
ATOM   4604 3HD1 LEU A 298      16.454  32.179  73.540  1.00  0.00           H  
ATOM   4605 1HD2 LEU A 298      18.954  32.534  75.324  1.00  0.00           H  
ATOM   4606 2HD2 LEU A 298      18.925  32.796  73.564  1.00  0.00           H  
ATOM   4607 3HD2 LEU A 298      19.480  34.094  74.647  1.00  0.00           H  
ATOM   4608  N   THR A 299      16.777  37.727  72.199  1.00  0.00           N  
ATOM   4609  CA  THR A 299      16.616  38.544  70.984  1.00  0.00           C  
ATOM   4610  C   THR A 299      17.807  39.454  70.779  1.00  0.00           C  
ATOM   4611  O   THR A 299      18.357  39.521  69.674  1.00  0.00           O  
ATOM   4612  CB  THR A 299      15.332  39.392  71.040  1.00  0.00           C  
ATOM   4613  OG1 THR A 299      14.189  38.530  71.114  1.00  0.00           O  
ATOM   4614  CG2 THR A 299      15.219  40.272  69.804  1.00  0.00           C  
ATOM   4615  H   THR A 299      16.096  37.808  72.940  1.00  0.00           H  
ATOM   4616  HA  THR A 299      16.545  37.876  70.125  1.00  0.00           H  
ATOM   4617  HB  THR A 299      15.351  40.024  71.928  1.00  0.00           H  
ATOM   4618  HG1 THR A 299      14.249  37.988  71.904  1.00  0.00           H  
ATOM   4619 1HG2 THR A 299      14.307  40.864  69.861  1.00  0.00           H  
ATOM   4620 2HG2 THR A 299      16.081  40.937  69.751  1.00  0.00           H  
ATOM   4621 3HG2 THR A 299      15.190  39.645  68.913  1.00  0.00           H  
ATOM   4622  N   ILE A 300      18.204  40.142  71.851  1.00  0.00           N  
ATOM   4623  CA  ILE A 300      19.379  41.017  71.776  1.00  0.00           C  
ATOM   4624  C   ILE A 300      20.614  40.199  71.463  1.00  0.00           C  
ATOM   4625  O   ILE A 300      21.385  40.566  70.568  1.00  0.00           O  
ATOM   4626  CB  ILE A 300      19.592  41.789  73.091  1.00  0.00           C  
ATOM   4627  CG1 ILE A 300      18.462  42.800  73.306  1.00  0.00           C  
ATOM   4628  CG2 ILE A 300      20.943  42.490  73.083  1.00  0.00           C  
ATOM   4629  CD1 ILE A 300      18.435  43.399  74.693  1.00  0.00           C  
ATOM   4630  H   ILE A 300      17.701  40.068  72.724  1.00  0.00           H  
ATOM   4631  HA  ILE A 300      19.220  41.742  70.979  1.00  0.00           H  
ATOM   4632  HB  ILE A 300      19.559  41.095  73.930  1.00  0.00           H  
ATOM   4633 1HG1 ILE A 300      18.558  43.611  72.585  1.00  0.00           H  
ATOM   4634 2HG1 ILE A 300      17.502  42.315  73.126  1.00  0.00           H  
ATOM   4635 1HG2 ILE A 300      21.077  43.031  74.019  1.00  0.00           H  
ATOM   4636 2HG2 ILE A 300      21.735  41.750  72.975  1.00  0.00           H  
ATOM   4637 3HG2 ILE A 300      20.984  43.191  72.249  1.00  0.00           H  
ATOM   4638 1HD1 ILE A 300      17.607  44.104  74.769  1.00  0.00           H  
ATOM   4639 2HD1 ILE A 300      18.304  42.606  75.430  1.00  0.00           H  
ATOM   4640 3HD1 ILE A 300      19.373  43.920  74.883  1.00  0.00           H  
ATOM   4641  N   MET A 301      20.810  39.081  72.167  1.00  0.00           N  
ATOM   4642  CA  MET A 301      22.030  38.319  71.926  1.00  0.00           C  
ATOM   4643  C   MET A 301      22.090  37.674  70.520  1.00  0.00           C  
ATOM   4644  O   MET A 301      23.183  37.494  69.966  1.00  0.00           O  
ATOM   4645  CB  MET A 301      22.172  37.247  73.005  1.00  0.00           C  
ATOM   4646  CG  MET A 301      22.469  37.789  74.396  1.00  0.00           C  
ATOM   4647  SD  MET A 301      22.599  36.485  75.636  1.00  0.00           S  
ATOM   4648  CE  MET A 301      22.851  37.455  77.120  1.00  0.00           C  
ATOM   4649  H   MET A 301      20.149  38.747  72.854  1.00  0.00           H  
ATOM   4650  HA  MET A 301      22.879  39.000  71.981  1.00  0.00           H  
ATOM   4651 1HB  MET A 301      21.253  36.665  73.062  1.00  0.00           H  
ATOM   4652 2HB  MET A 301      22.977  36.562  72.734  1.00  0.00           H  
ATOM   4653 1HG  MET A 301      23.407  38.342  74.378  1.00  0.00           H  
ATOM   4654 2HG  MET A 301      21.676  38.473  74.697  1.00  0.00           H  
ATOM   4655 1HE  MET A 301      22.949  36.789  77.978  1.00  0.00           H  
ATOM   4656 2HE  MET A 301      23.758  38.051  77.016  1.00  0.00           H  
ATOM   4657 3HE  MET A 301      21.997  38.117  77.272  1.00  0.00           H  
ATOM   4658  N   GLU A 302      20.933  37.312  69.967  1.00  0.00           N  
ATOM   4659  CA  GLU A 302      20.900  36.809  68.578  1.00  0.00           C  
ATOM   4660  C   GLU A 302      21.351  37.911  67.613  1.00  0.00           C  
ATOM   4661  O   GLU A 302      22.050  37.650  66.623  1.00  0.00           O  
ATOM   4662  CB  GLU A 302      19.496  36.328  68.204  1.00  0.00           C  
ATOM   4663  CG  GLU A 302      19.055  35.059  68.920  1.00  0.00           C  
ATOM   4664  CD  GLU A 302      17.650  34.652  68.576  1.00  0.00           C  
ATOM   4665  OE1 GLU A 302      16.835  35.518  68.365  1.00  0.00           O  
ATOM   4666  OE2 GLU A 302      17.390  33.473  68.525  1.00  0.00           O  
ATOM   4667  H   GLU A 302      20.070  37.377  70.487  1.00  0.00           H  
ATOM   4668  HA  GLU A 302      21.586  35.965  68.499  1.00  0.00           H  
ATOM   4669 1HB  GLU A 302      18.771  37.109  68.431  1.00  0.00           H  
ATOM   4670 2HB  GLU A 302      19.450  36.140  67.132  1.00  0.00           H  
ATOM   4671 1HG  GLU A 302      19.732  34.249  68.652  1.00  0.00           H  
ATOM   4672 2HG  GLU A 302      19.130  35.217  69.995  1.00  0.00           H  
ATOM   4673  N   HIS A 303      20.965  39.150  67.907  1.00  0.00           N  
ATOM   4674  CA  HIS A 303      21.431  40.264  67.076  1.00  0.00           C  
ATOM   4675  C   HIS A 303      22.929  40.434  67.202  1.00  0.00           C  
ATOM   4676  O   HIS A 303      23.643  40.581  66.184  1.00  0.00           O  
ATOM   4677  CB  HIS A 303      20.732  41.571  67.463  1.00  0.00           C  
ATOM   4678  CG  HIS A 303      19.286  41.618  67.077  1.00  0.00           C  
ATOM   4679  ND1 HIS A 303      18.870  41.750  65.769  1.00  0.00           N  
ATOM   4680  CD2 HIS A 303      18.161  41.550  67.826  1.00  0.00           C  
ATOM   4681  CE1 HIS A 303      17.548  41.761  65.731  1.00  0.00           C  
ATOM   4682  NE2 HIS A 303      17.095  41.642  66.965  1.00  0.00           N  
ATOM   4683  H   HIS A 303      20.357  39.341  68.691  1.00  0.00           H  
ATOM   4684  HA  HIS A 303      21.200  40.059  66.031  1.00  0.00           H  
ATOM   4685 1HB  HIS A 303      20.802  41.716  68.542  1.00  0.00           H  
ATOM   4686 2HB  HIS A 303      21.239  42.410  66.987  1.00  0.00           H  
ATOM   4687  HD1 HIS A 303      19.456  41.752  64.959  1.00  0.00           H  
ATOM   4688  HD2 HIS A 303      17.989  41.446  68.898  1.00  0.00           H  
ATOM   4689  HE1 HIS A 303      17.022  41.858  64.782  1.00  0.00           H  
ATOM   4690  N   THR A 304      23.432  40.351  68.426  1.00  0.00           N  
ATOM   4691  CA  THR A 304      24.887  40.427  68.622  1.00  0.00           C  
ATOM   4692  C   THR A 304      25.612  39.317  67.861  1.00  0.00           C  
ATOM   4693  O   THR A 304      26.591  39.567  67.172  1.00  0.00           O  
ATOM   4694  CB  THR A 304      25.251  40.347  70.116  1.00  0.00           C  
ATOM   4695  OG1 THR A 304      24.742  39.126  70.670  1.00  0.00           O  
ATOM   4696  CG2 THR A 304      24.661  41.527  70.873  1.00  0.00           C  
ATOM   4697  H   THR A 304      22.833  40.236  69.231  1.00  0.00           H  
ATOM   4698  HA  THR A 304      25.239  41.383  68.234  1.00  0.00           H  
ATOM   4699  HB  THR A 304      26.335  40.356  70.227  1.00  0.00           H  
ATOM   4700  HG1 THR A 304      25.333  38.403  70.445  1.00  0.00           H  
ATOM   4701 1HG2 THR A 304      24.929  41.454  71.927  1.00  0.00           H  
ATOM   4702 2HG2 THR A 304      25.055  42.456  70.462  1.00  0.00           H  
ATOM   4703 3HG2 THR A 304      23.576  41.517  70.773  1.00  0.00           H  
ATOM   4704  N   VAL A 305      25.107  38.092  67.969  1.00  0.00           N  
ATOM   4705  CA  VAL A 305      25.651  36.931  67.265  1.00  0.00           C  
ATOM   4706  C   VAL A 305      25.792  37.167  65.767  1.00  0.00           C  
ATOM   4707  O   VAL A 305      26.776  36.734  65.148  1.00  0.00           O  
ATOM   4708  CB  VAL A 305      24.747  35.705  67.495  1.00  0.00           C  
ATOM   4709  CG1 VAL A 305      25.175  34.553  66.598  1.00  0.00           C  
ATOM   4710  CG2 VAL A 305      24.792  35.295  68.959  1.00  0.00           C  
ATOM   4711  H   VAL A 305      24.306  37.971  68.572  1.00  0.00           H  
ATOM   4712  HA  VAL A 305      26.643  36.718  67.664  1.00  0.00           H  
ATOM   4713  HB  VAL A 305      23.724  35.963  67.220  1.00  0.00           H  
ATOM   4714 1HG1 VAL A 305      24.525  33.695  66.773  1.00  0.00           H  
ATOM   4715 2HG1 VAL A 305      25.100  34.857  65.554  1.00  0.00           H  
ATOM   4716 3HG1 VAL A 305      26.205  34.279  66.825  1.00  0.00           H  
ATOM   4717 1HG2 VAL A 305      24.150  34.429  69.114  1.00  0.00           H  
ATOM   4718 2HG2 VAL A 305      25.817  35.043  69.234  1.00  0.00           H  
ATOM   4719 3HG2 VAL A 305      24.443  36.121  69.579  1.00  0.00           H  
ATOM   4720  N   ASN A 306      24.786  37.834  65.186  1.00  0.00           N  
ATOM   4721  CA  ASN A 306      24.740  38.073  63.743  1.00  0.00           C  
ATOM   4722  C   ASN A 306      25.547  39.294  63.329  1.00  0.00           C  
ATOM   4723  O   ASN A 306      25.627  39.589  62.135  1.00  0.00           O  
ATOM   4724  CB  ASN A 306      23.302  38.214  63.277  1.00  0.00           C  
ATOM   4725  CG  ASN A 306      22.548  36.914  63.329  1.00  0.00           C  
ATOM   4726  OD1 ASN A 306      23.136  35.836  63.187  1.00  0.00           O  
ATOM   4727  ND2 ASN A 306      21.258  36.996  63.528  1.00  0.00           N  
ATOM   4728  H   ASN A 306      24.036  38.182  65.766  1.00  0.00           H  
ATOM   4729  HA  ASN A 306      25.190  37.218  63.236  1.00  0.00           H  
ATOM   4730 1HB  ASN A 306      22.787  38.945  63.902  1.00  0.00           H  
ATOM   4731 2HB  ASN A 306      23.287  38.590  62.254  1.00  0.00           H  
ATOM   4732 1HD2 ASN A 306      20.705  36.163  63.572  1.00  0.00           H  
ATOM   4733 2HD2 ASN A 306      20.824  37.890  63.637  1.00  0.00           H  
ATOM   4734  N   ASN A 307      26.169  39.968  64.297  1.00  0.00           N  
ATOM   4735  CA  ASN A 307      26.920  41.198  64.041  1.00  0.00           C  
ATOM   4736  C   ASN A 307      28.383  41.149  64.511  1.00  0.00           C  
ATOM   4737  O   ASN A 307      28.938  42.140  64.988  1.00  0.00           O  
ATOM   4738  OXT ASN A 307      28.938  42.140  64.988  1.00  0.00           O  
ATOM   4739  CB  ASN A 307      26.207  42.373  64.684  1.00  0.00           C  
ATOM   4740  CG  ASN A 307      26.864  43.689  64.371  1.00  0.00           C  
ATOM   4741  OD1 ASN A 307      28.018  43.926  64.748  1.00  0.00           O  
ATOM   4742  ND2 ASN A 307      26.152  44.550  63.690  1.00  0.00           N  
ATOM   4743  H   ASN A 307      26.116  39.611  65.240  1.00  0.00           H  
ATOM   4744  HA  ASN A 307      26.967  41.357  62.962  1.00  0.00           H  
ATOM   4745 1HB  ASN A 307      25.173  42.406  64.339  1.00  0.00           H  
ATOM   4746 2HB  ASN A 307      26.187  42.239  65.766  1.00  0.00           H  
ATOM   4747 1HD2 ASN A 307      26.538  45.442  63.452  1.00  0.00           H  
ATOM   4748 2HD2 ASN A 307      25.223  44.316  63.406  1.00  0.00           H  
TER                                                                             
