# Supplementary material for: A new benchmark illustrates that integration of geometric constraints inferred from enzyme reaction chemistry can increase enzyme active site modeling accuracy
Source: PLoS One. 2019 Apr 4;14(4):e0214126. doi: 10.1371/journal.pone.0214126 (PMC6448891; doi:10.1371/journal.pone.0214126)
Supplement: S1 Files — (GZ) [file pone.0214126.s008.gz › benchmark-lite/templates/6cpa/2boa.pdb]

HEADER    HYDROLASE                               08-APR-05   2BOA              
TITLE     HUMAN PROCARBOXYPEPTIDASE A4.                                         
COMPND    MOL_ID: 1;                                                            
COMPND   2 MOLECULE: CARBOXYPEPTIDASE A4;                                       
COMPND   3 CHAIN: A, B;                                                         
COMPND   4 FRAGMENT: ALPHA/BETA-HYDROLASE DOMAIN, RESIDUES 18-421;              
COMPND   5 SYNONYM: CARBOXYPEPTIDASE A3;                                        
COMPND   6 ENGINEERED: YES;                                                     
COMPND   7 OTHER_DETAILS: N-GLYCOSYLATION AT ASN148 IN BOTH COPIES              
COMPND   8  PRESENT                                                             
SOURCE    MOL_ID: 1;                                                            
SOURCE   2 ORGANISM_SCIENTIFIC: HOMO SAPIENS;                                   
SOURCE   3 ORGANISM_COMMON: HUMAN;                                              
SOURCE   4 ORGANISM_TAXID: 9606;                                                
SOURCE   5 EXPRESSION_SYSTEM: PICHIA PASTORIS;                                  
SOURCE   6 EXPRESSION_SYSTEM_TAXID: 4922;                                       
SOURCE   7 EXPRESSION_SYSTEM_PLASMID: PPIC9                                     
KEYWDS    METALLOPROCARBOXYPEPTIDASE, X-RAY CRYSTAL STRUCTURE,                  
KEYWDS   2 ZYMOGEN, METALLOPROTEASE, EXOPROPEPTIDASE, HYDROLASE,                
KEYWDS   3 CARBOXYPEPTIDASE                                                     
EXPDTA    X-RAY DIFFRACTION                                                     
AUTHOR    R.GARCIA-CASTELLANOS,R.BONET-FIGUEREDO,I.PALLARES,S.VENTURA,          
AUTHOR   2 F.X.AVILES,J.VENDRELL,F.X.GOMIS-RUTH                                 
REVDAT   2   24-FEB-09 2BOA    1       VERSN                                    
REVDAT   1   13-DEC-05 2BOA    0                                                
JRNL        AUTH   R.GARCIA-CASTELLANOS,R.BONET-FIGUEREDO,I.PALLARES,           
JRNL        AUTH 2 S.VENTURA,F.X.AVILES,J.VENDRELL,F.X.GOMIS-RUTH               
JRNL        TITL   DETAILED MOLECULAR COMPARISON BETWEEN THE                    
JRNL        TITL 2 INHIBITION MODE OF A/B-TYPE CARBOXYPEPTIDASES IN             
JRNL        TITL 3 THE ZYMOGEN STATE AND BY THE ENDOGENOUS INHIBITOR            
JRNL        TITL 4 LATEXIN.                                                     
JRNL        REF    CELL.MOL.LIFE SCI.            V.  62  1996 2005              
JRNL        REFN                   ISSN 1420-682X                               
JRNL        PMID   16091843                                                     
JRNL        DOI    10.1007/S00018-005-5174-4                                    
REMARK   1                                                                      
REMARK   1 REFERENCE 1                                                          
REMARK   1  AUTH   I.PALLARES,R.BONET,R.GARCIA-CASTELLANOS,S.VENTURA,           
REMARK   1  AUTH 2 F.X.AVILES,J.VENDRELL,F.X.GOMIS-RUETH                        
REMARK   1  TITL   STRUCTURE OF HUMAN CARBOXYPEPTIDASE A4 WITH ITS              
REMARK   1  TITL 2 ENDOGENOUS PROTEIN INHIBITOR, LATEXIN.                       
REMARK   1  REF    PROC.NATL.ACAD.SCI.USA        V. 102  3978 2005              
REMARK   1  REFN                   ISSN 0027-8424                               
REMARK   1  PMID   15738388                                                     
REMARK   1  DOI    10.1073/PNAS.0500678102                                      
REMARK   2                                                                      
REMARK   2 RESOLUTION.    2.20 ANGSTROMS.                                       
REMARK   3                                                                      
REMARK   3 REFINEMENT.                                                          
REMARK   3   PROGRAM     : REFMAC 5.0                                           
REMARK   3   AUTHORS     : MURSHUDOV,VAGIN,DODSON                               
REMARK   3                                                                      
REMARK   3    REFINEMENT TARGET : MAXIMUM LIKELIHOOD                            
REMARK   3                                                                      
REMARK   3  DATA USED IN REFINEMENT.                                            
REMARK   3   RESOLUTION RANGE HIGH (ANGSTROMS) : 2.20                           
REMARK   3   RESOLUTION RANGE LOW  (ANGSTROMS) : 50.00                          
REMARK   3   DATA CUTOFF            (SIGMA(F)) : 0.000                          
REMARK   3   COMPLETENESS FOR RANGE        (%) : 96.4                           
REMARK   3   NUMBER OF REFLECTIONS             : 45815                          
REMARK   3                                                                      
REMARK   3  FIT TO DATA USED IN REFINEMENT.                                     
REMARK   3   CROSS-VALIDATION METHOD          : THROUGHOUT                      
REMARK   3   FREE R VALUE TEST SET SELECTION  : RANDOM                          
REMARK   3   R VALUE     (WORKING + TEST SET) : 0.221                           
REMARK   3   R VALUE            (WORKING SET) : 0.220                           
REMARK   3   FREE R VALUE                     : 0.293                           
REMARK   3   FREE R VALUE TEST SET SIZE   (%) : NULL                            
REMARK   3   FREE R VALUE TEST SET COUNT      : 709                             
REMARK   3                                                                      
REMARK   3  FIT IN THE HIGHEST RESOLUTION BIN.                                  
REMARK   3   TOTAL NUMBER OF BINS USED           : NULL                         
REMARK   3   BIN RESOLUTION RANGE HIGH       (A) : NULL                         
REMARK   3   BIN RESOLUTION RANGE LOW        (A) : NULL                         
REMARK   3   REFLECTION IN BIN     (WORKING SET) : NULL                         
REMARK   3   BIN COMPLETENESS (WORKING+TEST) (%) : NULL                         
REMARK   3   BIN R VALUE           (WORKING SET) : NULL                         
REMARK   3   BIN FREE R VALUE SET COUNT          : NULL                         
REMARK   3   BIN FREE R VALUE                    : NULL                         
REMARK   3                                                                      
REMARK   3  NUMBER OF NON-HYDROGEN ATOMS USED IN REFINEMENT.                    
REMARK   3   PROTEIN ATOMS            : 6440                                    
REMARK   3   NUCLEIC ACID ATOMS       : 0                                       
REMARK   3   HETEROGEN ATOMS          : 68                                      
REMARK   3   SOLVENT ATOMS            : 374                                     
REMARK   3                                                                      
REMARK   3  B VALUES.                                                           
REMARK   3   FROM WILSON PLOT           (A**2) : 29.00                          
REMARK   3   MEAN B VALUE      (OVERALL, A**2) : 35.50                          
REMARK   3   OVERALL ANISOTROPIC B VALUE.                                       
REMARK   3    B11 (A**2) : NULL                                                 
REMARK   3    B22 (A**2) : NULL                                                 
REMARK   3    B33 (A**2) : NULL                                                 
REMARK   3    B12 (A**2) : NULL                                                 
REMARK   3    B13 (A**2) : NULL                                                 
REMARK   3    B23 (A**2) : NULL                                                 
REMARK   3                                                                      
REMARK   3  ESTIMATED OVERALL COORDINATE ERROR.                                 
REMARK   3   ESU BASED ON R VALUE                            (A): NULL          
REMARK   3   ESU BASED ON FREE R VALUE                       (A): NULL          
REMARK   3   ESU BASED ON MAXIMUM LIKELIHOOD                 (A): NULL          
REMARK   3   ESU FOR B VALUES BASED ON MAXIMUM LIKELIHOOD (A**2): NULL          
REMARK   3                                                                      
REMARK   3 CORRELATION COEFFICIENTS.                                            
REMARK   3   CORRELATION COEFFICIENT FO-FC      : NULL                          
REMARK   3   CORRELATION COEFFICIENT FO-FC FREE : NULL                          
REMARK   3                                                                      
REMARK   3  RMS DEVIATIONS FROM IDEAL VALUES        COUNT    RMS    WEIGHT      
REMARK   3   BOND LENGTHS REFINED ATOMS        (A):     0 ; 0.011 ; 0.000       
REMARK   3   BOND LENGTHS OTHERS               (A):  NULL ;  NULL ;  NULL       
REMARK   3   BOND ANGLES REFINED ATOMS   (DEGREES):     0 ; 1.330 ; 0.000       
REMARK   3   BOND ANGLES OTHERS          (DEGREES):  NULL ;  NULL ;  NULL       
REMARK   3   TORSION ANGLES, PERIOD 1    (DEGREES):  NULL ;  NULL ;  NULL       
REMARK   3   TORSION ANGLES, PERIOD 2    (DEGREES):  NULL ;  NULL ;  NULL       
REMARK   3   TORSION ANGLES, PERIOD 3    (DEGREES):  NULL ;  NULL ;  NULL       
REMARK   3   TORSION ANGLES, PERIOD 4    (DEGREES):  NULL ;  NULL ;  NULL       
REMARK   3   CHIRAL-CENTER RESTRAINTS       (A**3):  NULL ;  NULL ;  NULL       
REMARK   3   GENERAL PLANES REFINED ATOMS      (A):  NULL ;  NULL ;  NULL       
REMARK   3   GENERAL PLANES OTHERS             (A):  NULL ;  NULL ;  NULL       
REMARK   3   NON-BONDED CONTACTS REFINED ATOMS (A):  NULL ;  NULL ;  NULL       
REMARK   3   NON-BONDED CONTACTS OTHERS        (A):  NULL ;  NULL ;  NULL       
REMARK   3   NON-BONDED TORSION REFINED ATOMS  (A):  NULL ;  NULL ;  NULL       
REMARK   3   NON-BONDED TORSION OTHERS         (A):  NULL ;  NULL ;  NULL       
REMARK   3   H-BOND (X...Y) REFINED ATOMS      (A):  NULL ;  NULL ;  NULL       
REMARK   3   H-BOND (X...Y) OTHERS             (A):  NULL ;  NULL ;  NULL       
REMARK   3   POTENTIAL METAL-ION REFINED ATOMS (A):  NULL ;  NULL ;  NULL       
REMARK   3   POTENTIAL METAL-ION OTHERS        (A):  NULL ;  NULL ;  NULL       
REMARK   3   SYMMETRY VDW REFINED ATOMS        (A):  NULL ;  NULL ;  NULL       
REMARK   3   SYMMETRY VDW OTHERS               (A):  NULL ;  NULL ;  NULL       
REMARK   3   SYMMETRY H-BOND REFINED ATOMS     (A):  NULL ;  NULL ;  NULL       
REMARK   3   SYMMETRY H-BOND OTHERS            (A):  NULL ;  NULL ;  NULL       
REMARK   3   SYMMETRY METAL-ION REFINED ATOMS  (A):  NULL ;  NULL ;  NULL       
REMARK   3   SYMMETRY METAL-ION OTHERS         (A):  NULL ;  NULL ;  NULL       
REMARK   3                                                                      
REMARK   3  ISOTROPIC THERMAL FACTOR RESTRAINTS.     COUNT   RMS    WEIGHT      
REMARK   3   MAIN-CHAIN BOND REFINED ATOMS  (A**2):  NULL ;  NULL ;  NULL       
REMARK   3   MAIN-CHAIN BOND OTHER ATOMS    (A**2):  NULL ;  NULL ;  NULL       
REMARK   3   MAIN-CHAIN ANGLE REFINED ATOMS (A**2):  NULL ;  NULL ;  NULL       
REMARK   3   SIDE-CHAIN BOND REFINED ATOMS  (A**2):  NULL ;  NULL ;  NULL       
REMARK   3   SIDE-CHAIN ANGLE REFINED ATOMS (A**2):  NULL ;  NULL ;  NULL       
REMARK   3                                                                      
REMARK   3 ANISOTROPIC THERMAL FACTOR RESTRAINTS.    COUNT   RMS   WEIGHT       
REMARK   3   RIGID-BOND RESTRAINTS          (A**2):  NULL ;  NULL ;  NULL       
REMARK   3   SPHERICITY; FREE ATOMS         (A**2):  NULL ;  NULL ;  NULL       
REMARK   3   SPHERICITY; BONDED ATOMS       (A**2):  NULL ;  NULL ;  NULL       
REMARK   3                                                                      
REMARK   3  NCS RESTRAINTS STATISTICS                                           
REMARK   3   NUMBER OF DIFFERENT NCS GROUPS : NULL                              
REMARK   3                                                                      
REMARK   3  TLS DETAILS                                                         
REMARK   3   NUMBER OF TLS GROUPS  : NULL                                       
REMARK   3                                                                      
REMARK   3  BULK SOLVENT MODELLING.                                             
REMARK   3   METHOD USED : NULL                                                 
REMARK   3   PARAMETERS FOR MASK CALCULATION                                    
REMARK   3   VDW PROBE RADIUS   : NULL                                          
REMARK   3   ION PROBE RADIUS   : NULL                                          
REMARK   3   SHRINKAGE RADIUS   : NULL                                          
REMARK   3                                                                      
REMARK   3  OTHER REFINEMENT REMARKS: HYDROGENS HAVE BEEN ADDED IN THE          
REMARK   3  RIDING POSITIONS.                                                   
REMARK   4                                                                      
REMARK   4 2BOA COMPLIES WITH FORMAT V. 3.15, 01-DEC-08                         
REMARK 100                                                                      
REMARK 100 THIS ENTRY HAS BEEN PROCESSED BY PDBE ON 14-APR-05.                  
REMARK 100 THE PDBE ID CODE IS EBI-23580.                                       
REMARK 200                                                                      
REMARK 200 EXPERIMENTAL DETAILS                                                 
REMARK 200  EXPERIMENT TYPE                : X-RAY DIFFRACTION                  
REMARK 200  DATE OF DATA COLLECTION        : NULL                               
REMARK 200  TEMPERATURE           (KELVIN) : 100.0                              
REMARK 200  PH                             : 9.00                               
REMARK 200  NUMBER OF CRYSTALS USED        : 1                                  
REMARK 200                                                                      
REMARK 200  SYNCHROTRON              (Y/N) : Y                                  
REMARK 200  RADIATION SOURCE               : ESRF                               
REMARK 200  BEAMLINE                       : ID29                               
REMARK 200  X-RAY GENERATOR MODEL          : NULL                               
REMARK 200  MONOCHROMATIC OR LAUE    (M/L) : M                                  
REMARK 200  WAVELENGTH OR RANGE        (A) : 0.9791                             
REMARK 200  MONOCHROMATOR                  : NULL                               
REMARK 200  OPTICS                         : NULL                               
REMARK 200                                                                      
REMARK 200  DETECTOR TYPE                  : CCD                                
REMARK 200  DETECTOR MANUFACTURER          : ADSC                               
REMARK 200  INTENSITY-INTEGRATION SOFTWARE : MOSFLM                             
REMARK 200  DATA SCALING SOFTWARE          : CCP4 (SCALA)                       
REMARK 200                                                                      
REMARK 200  NUMBER OF UNIQUE REFLECTIONS   : 46526                              
REMARK 200  RESOLUTION RANGE HIGH      (A) : 2.200                              
REMARK 200  RESOLUTION RANGE LOW       (A) : 62.000                             
REMARK 200  REJECTION CRITERIA  (SIGMA(I)) : 0.000                              
REMARK 200                                                                      
REMARK 200 OVERALL.                                                             
REMARK 200  COMPLETENESS FOR RANGE     (%) : 97.9                               
REMARK 200  DATA REDUNDANCY                : 3.400                              
REMARK 200  R MERGE                    (I) : 0.09000                            
REMARK 200  R SYM                      (I) : NULL                               
REMARK 200  <I/SIGMA(I)> FOR THE DATA SET  : 10.5000                            
REMARK 200                                                                      
REMARK 200 IN THE HIGHEST RESOLUTION SHELL.                                     
REMARK 200  HIGHEST RESOLUTION SHELL, RANGE HIGH (A) : 2.20                     
REMARK 200  HIGHEST RESOLUTION SHELL, RANGE LOW  (A) : 2.32                     
REMARK 200  COMPLETENESS FOR SHELL     (%) : 95.9                               
REMARK 200  DATA REDUNDANCY IN SHELL       : 3.00                               
REMARK 200  R MERGE FOR SHELL          (I) : 0.44000                            
REMARK 200  R SYM FOR SHELL            (I) : NULL                               
REMARK 200  <I/SIGMA(I)> FOR SHELL         : 2.200                              
REMARK 200                                                                      
REMARK 200 DIFFRACTION PROTOCOL: SINGLE WAVELENGTH                              
REMARK 200 METHOD USED TO DETERMINE THE STRUCTURE: MOLECULAR REPLACEMENT        
REMARK 200 SOFTWARE USED: AMORE                                                 
REMARK 200 STARTING MODEL: PDB ENTRY 1AYE                                       
REMARK 200                                                                      
REMARK 200 REMARK: NULL                                                         
REMARK 280                                                                      
REMARK 280 CRYSTAL                                                              
REMARK 280 SOLVENT CONTENT, VS   (%): 56                                        
REMARK 280 MATTHEWS COEFFICIENT, VM (ANGSTROMS**3/DA): 2.6                      
REMARK 280                                                                      
REMARK 280 CRYSTALLIZATION CONDITIONS: 14.5% PEG4000; 0.1M BICINE PH            
REMARK 280  9.0; 0.2M MAGCL2.                                                   
REMARK 290                                                                      
REMARK 290 CRYSTALLOGRAPHIC SYMMETRY                                            
REMARK 290 SYMMETRY OPERATORS FOR SPACE GROUP: C 1 2 1                          
REMARK 290                                                                      
REMARK 290      SYMOP   SYMMETRY                                                
REMARK 290     NNNMMM   OPERATOR                                                
REMARK 290       1555   X,Y,Z                                                   
REMARK 290       2555   -X,Y,-Z                                                 
REMARK 290       3555   X+1/2,Y+1/2,Z                                           
REMARK 290       4555   -X+1/2,Y+1/2,-Z                                         
REMARK 290                                                                      
REMARK 290     WHERE NNN -> OPERATOR NUMBER                                     
REMARK 290           MMM -> TRANSLATION VECTOR                                  
REMARK 290                                                                      
REMARK 290 CRYSTALLOGRAPHIC SYMMETRY TRANSFORMATIONS                            
REMARK 290 THE FOLLOWING TRANSFORMATIONS OPERATE ON THE ATOM/HETATM             
REMARK 290 RECORDS IN THIS ENTRY TO PRODUCE CRYSTALLOGRAPHICALLY                
REMARK 290 RELATED MOLECULES.                                                   
REMARK 290   SMTRY1   1  1.000000  0.000000  0.000000        0.00000            
REMARK 290   SMTRY2   1  0.000000  1.000000  0.000000        0.00000            
REMARK 290   SMTRY3   1  0.000000  0.000000  1.000000        0.00000            
REMARK 290   SMTRY1   2 -1.000000  0.000000  0.000000        0.00000            
REMARK 290   SMTRY2   2  0.000000  1.000000  0.000000        0.00000            
REMARK 290   SMTRY3   2  0.000000  0.000000 -1.000000        0.00000            
REMARK 290   SMTRY1   3  1.000000  0.000000  0.000000       68.40000            
REMARK 290   SMTRY2   3  0.000000  1.000000  0.000000       43.60000            
REMARK 290   SMTRY3   3  0.000000  0.000000  1.000000        0.00000            
REMARK 290   SMTRY1   4 -1.000000  0.000000  0.000000       68.40000            
REMARK 290   SMTRY2   4  0.000000  1.000000  0.000000       43.60000            
REMARK 290   SMTRY3   4  0.000000  0.000000 -1.000000        0.00000            
REMARK 290                                                                      
REMARK 290 REMARK: NULL                                                         
REMARK 300                                                                      
REMARK 300 BIOMOLECULE: 1, 2                                                    
REMARK 300 SEE REMARK 350 FOR THE AUTHOR PROVIDED AND/OR PROGRAM                
REMARK 300 GENERATED ASSEMBLY INFORMATION FOR THE STRUCTURE IN                  
REMARK 300 THIS ENTRY.  THE REMARK MAY ALSO PROVIDE INFORMATION ON              
REMARK 300 BURIED SURFACE AREA.                                                 
REMARK 350                                                                      
REMARK 350 GENERATING THE BIOMOLECULE                                           
REMARK 350 COORDINATES FOR A COMPLETE MULTIMER REPRESENTING THE KNOWN           
REMARK 350 BIOLOGICALLY SIGNIFICANT OLIGOMERIZATION STATE OF THE                
REMARK 350 MOLECULE CAN BE GENERATED BY APPLYING BIOMT TRANSFORMATIONS          
REMARK 350 GIVEN BELOW.  BOTH NON-CRYSTALLOGRAPHIC AND                          
REMARK 350 CRYSTALLOGRAPHIC OPERATIONS ARE GIVEN.                               
REMARK 350                                                                      
REMARK 350 BIOMOLECULE:  1                                                      
REMARK 350 AUTHOR DETERMINED BIOLOGICAL UNIT: MONOMERIC                         
REMARK 350 SOFTWARE DETERMINED QUATERNARY STRUCTURE: MONOMERIC                  
REMARK 350 SOFTWARE USED: PQS                                                   
REMARK 350 APPLY THE FOLLOWING TO CHAINS: A                                     
REMARK 350   BIOMT1   1  1.000000  0.000000  0.000000        0.00000            
REMARK 350   BIOMT2   1  0.000000  1.000000  0.000000        0.00000            
REMARK 350   BIOMT3   1  0.000000  0.000000  1.000000        0.00000            
REMARK 350 BIOMOLECULE:  2                                                      
REMARK 350 AUTHOR DETERMINED BIOLOGICAL UNIT: MONOMERIC                         
REMARK 350 SOFTWARE DETERMINED QUATERNARY STRUCTURE: MONOMERIC                  
REMARK 350 SOFTWARE USED: PQS                                                   
REMARK 350 APPLY THE FOLLOWING TO CHAINS: B                                     
REMARK 350   BIOMT1   1  1.000000  0.000000  0.000000        0.00000            
REMARK 350   BIOMT2   1  0.000000  1.000000  0.000000        0.00000            
REMARK 350   BIOMT3   1  0.000000  0.000000  1.000000        0.00000            
REMARK 500                                                                      
REMARK 500 GEOMETRY AND STEREOCHEMISTRY                                         
REMARK 500 SUBTOPIC: COVALENT BOND ANGLES                                       
REMARK 500                                                                      
REMARK 500 THE STEREOCHEMICAL PARAMETERS OF THE FOLLOWING RESIDUES              
REMARK 500 HAVE VALUES WHICH DEVIATE FROM EXPECTED VALUES BY MORE               
REMARK 500 THAN 6*RMSD (M=MODEL NUMBER; RES=RESIDUE NAME; C=CHAIN               
REMARK 500 IDENTIFIER; SSEQ=SEQUENCE NUMBER; I=INSERTION CODE).                 
REMARK 500                                                                      
REMARK 500 STANDARD TABLE:                                                      
REMARK 500 FORMAT: (10X,I3,1X,A3,1X,A1,I4,A1,3(1X,A4,2X),12X,F5.1)              
REMARK 500                                                                      
REMARK 500 EXPECTED VALUES PROTEIN: ENGH AND HUBER, 1999                        
REMARK 500 EXPECTED VALUES NUCLEIC ACID: CLOWNEY ET AL 1996                     
REMARK 500                                                                      
REMARK 500  M RES CSSEQI ATM1   ATM2   ATM3                                     
REMARK 500    ASP A  91   CB  -  CG  -  OD2 ANGL. DEV. =   5.9 DEGREES          
REMARK 500    ASP A1260   CB  -  CG  -  OD2 ANGL. DEV. =   5.9 DEGREES          
REMARK 500    ASP B  87   CB  -  CG  -  OD2 ANGL. DEV. =   6.5 DEGREES          
REMARK 500    ASP B1023   CB  -  CG  -  OD2 ANGL. DEV. =   5.6 DEGREES          
REMARK 500                                                                      
REMARK 500 REMARK: NULL                                                         
REMARK 500                                                                      
REMARK 500 GEOMETRY AND STEREOCHEMISTRY                                         
REMARK 500 SUBTOPIC: TORSION ANGLES                                             
REMARK 500                                                                      
REMARK 500 TORSION ANGLES OUTSIDE THE EXPECTED RAMACHANDRAN REGIONS:            
REMARK 500 (M=MODEL NUMBER; RES=RESIDUE NAME; C=CHAIN IDENTIFIER;               
REMARK 500 SSEQ=SEQUENCE NUMBER; I=INSERTION CODE).                             
REMARK 500 STANDARD TABLE:                                                      
REMARK 500 FORMAT:(10X,I3,1X,A3,1X,A1,I4,A1,4X,F7.2,3X,F7.2)                    
REMARK 500                                                                      
REMARK 500 EXPECTED VALUES: GJ KLEYWEGT AND TA JONES (1996). PHI/PSI-           
REMARK 500 CHOLOGY: RAMACHANDRAN REVISITED. STRUCTURE 4, 1395 - 1400            
REMARK 500                                                                      
REMARK 500  M RES CSSEQI        PSI       PHI                                   
REMARK 500    ASN A  31       43.30    -72.59                                   
REMARK 500    LEU A  33      -15.61     86.20                                   
REMARK 500    SER A  46      -92.00    -95.49                                   
REMARK 500    SER A  47     -156.49   -158.17                                   
REMARK 500    PHE A  48      -50.36    -24.18                                   
REMARK 500    ASN A  49      -89.64    -68.20                                   
REMARK 500    LEU A1032      -36.06   -132.04                                   
REMARK 500    ASN A1044       28.05     83.27                                   
REMARK 500    ARG A1092      -60.87   -143.36                                   
REMARK 500    GLN A1122      -39.69   -131.10                                   
REMARK 500    ASN A1123      103.46   -161.21                                   
REMARK 500    SER A1199      -12.78    157.72                                   
REMARK 500    LYS A1212      111.11     77.15                                   
REMARK 500    VAL A1247      -96.76   -106.44                                   
REMARK 500    ASP A1273     -139.99   -112.31                                   
REMARK 500    LEU A1280       42.36    -85.06                                   
REMARK 500    ARG B  18      -76.44   -102.01                                   
REMARK 500    VAL B  30       54.52   -118.87                                   
REMARK 500    SER B  30B      68.24    -68.86                                   
REMARK 500    ASN B  32      -44.36   -130.40                                   
REMARK 500    SER B  47     -148.26     57.38                                   
REMARK 500    PHE B  48     -141.05     41.64                                   
REMARK 500    ASN B1005      -17.77     71.75                                   
REMARK 500    ASN B1044       27.48     82.77                                   
REMARK 500    GLN B1091      -12.92     73.40                                   
REMARK 500    GLN B1122      -48.31   -133.66                                   
REMARK 500    THR B1129     -177.96    -69.35                                   
REMARK 500    SER B1199      -11.69    146.60                                   
REMARK 500    GLN B1200       65.63     60.59                                   
REMARK 500    THR B1246      -71.36    -69.91                                   
REMARK 500    VAL B1247     -100.36    -77.16                                   
REMARK 500    ASP B1273     -145.57   -113.47                                   
REMARK 500                                                                      
REMARK 500 REMARK: NULL                                                         
REMARK 500                                                                      
REMARK 500 GEOMETRY AND STEREOCHEMISTRY                                         
REMARK 500 SUBTOPIC: PLANAR GROUPS                                              
REMARK 500                                                                      
REMARK 500 PLANAR GROUPS IN THE FOLLOWING RESIDUES HAVE A TOTAL                 
REMARK 500 RMS DISTANCE OF ALL ATOMS FROM THE BEST-FIT PLANE                    
REMARK 500 BY MORE THAN AN EXPECTED VALUE OF 6*RMSD, WITH AN                    
REMARK 500 RMSD 0.02 ANGSTROMS, OR AT LEAST ONE ATOM HAS                        
REMARK 500 AN RMSD GREATER THAN THIS VALUE                                      
REMARK 500 (M=MODEL NUMBER; RES=RESIDUE NAME; C=CHAIN IDENTIFIER;               
REMARK 500 SSEQ=SEQUENCE NUMBER; I=INSERTION CODE).                             
REMARK 500                                                                      
REMARK 500  M RES CSSEQI        RMS     TYPE                                    
REMARK 500    ARG B1034         0.29    SIDE CHAIN                              
REMARK 500                                                                      
REMARK 500 REMARK: NULL                                                         
REMARK 525                                                                      
REMARK 525 SOLVENT                                                              
REMARK 525                                                                      
REMARK 525 THE SOLVENT MOLECULES HAVE CHAIN IDENTIFIERS THAT                    
REMARK 525 INDICATE THE POLYMER CHAIN WITH WHICH THEY ARE MOST                  
REMARK 525 CLOSELY ASSOCIATED. THE REMARK LISTS ALL THE SOLVENT                 
REMARK 525 MOLECULES WHICH ARE MORE THAN 5A AWAY FROM THE                       
REMARK 525 NEAREST POLYMER CHAIN (M = MODEL NUMBER;                             
REMARK 525 RES=RESIDUE NAME; C=CHAIN IDENTIFIER; SSEQ=SEQUENCE                  
REMARK 525 NUMBER; I=INSERTION CODE):                                           
REMARK 620                                                                      
REMARK 620 METAL COORDINATION                                                   
REMARK 620  (M=MODEL NUMBER; RES=RESIDUE NAME; C=CHAIN IDENTIFIER;              
REMARK 620   SSEQ=SEQUENCE NUMBER; I=INSERTION CODE):                           
REMARK 620                                                                      
REMARK 620 COORDINATION ANGLES FOR:  M RES CSSEQI METAL                         
REMARK 620                              ZN A 999  ZN                            
REMARK 620 N RES CSSEQI ATOM                                                    
REMARK 620 1 GLU A1072   OE1                                                    
REMARK 620 2 HIS A1069   ND1 137.5                                              
REMARK 620 3 HIS A1196   ND1  94.6 101.2                                        
REMARK 620 4 GLU A1072   OE2  67.9 102.7 156.1                                  
REMARK 620 5 HOH A2044   O   114.3 107.2  80.1  92.2                            
REMARK 620 N                    1     2     3     4                             
REMARK 620                                                                      
REMARK 620 COORDINATION ANGLES FOR:  M RES CSSEQI METAL                         
REMARK 620                              ZN B 999  ZN                            
REMARK 620 N RES CSSEQI ATOM                                                    
REMARK 620 1 GLU B1072   OE1                                                    
REMARK 620 2 HIS B1196   ND1  97.7                                              
REMARK 620 3 HIS B1069   ND1 130.7  92.7                                        
REMARK 620 4 GLU B1072   OE2  68.4 163.6 102.9                                  
REMARK 620 5 HOH B2029   O   138.7 104.5  83.0  82.6                            
REMARK 620 N                    1     2     3     4                             
REMARK 800                                                                      
REMARK 800 SITE                                                                 
REMARK 800 SITE_IDENTIFIER: AC1                                                 
REMARK 800 EVIDENCE_CODE: SOFTWARE                                              
REMARK 800 SITE_DESCRIPTION: BINDING SITE FOR RESIDUE NAG A 901                 
REMARK 800                                                                      
REMARK 800 SITE_IDENTIFIER: AC2                                                 
REMARK 800 EVIDENCE_CODE: SOFTWARE                                              
REMARK 800 SITE_DESCRIPTION: BINDING SITE FOR RESIDUE NAG B 901                 
REMARK 800                                                                      
REMARK 800 SITE_IDENTIFIER: AC3                                                 
REMARK 800 EVIDENCE_CODE: SOFTWARE                                              
REMARK 800 SITE_DESCRIPTION: BINDING SITE FOR RESIDUE NAG B 902                 
REMARK 800                                                                      
REMARK 800 SITE_IDENTIFIER: AC4                                                 
REMARK 800 EVIDENCE_CODE: SOFTWARE                                              
REMARK 800 SITE_DESCRIPTION: BINDING SITE FOR RESIDUE  ZN A 999                 
REMARK 800                                                                      
REMARK 800 SITE_IDENTIFIER: AC5                                                 
REMARK 800 EVIDENCE_CODE: SOFTWARE                                              
REMARK 800 SITE_DESCRIPTION: BINDING SITE FOR RESIDUE  ZN B 999                 
REMARK 800                                                                      
REMARK 800 SITE_IDENTIFIER: AC6                                                 
REMARK 800 EVIDENCE_CODE: SOFTWARE                                              
REMARK 800 SITE_DESCRIPTION: BINDING SITE FOR RESIDUE GOL W 901                 
REMARK 800                                                                      
REMARK 800 SITE_IDENTIFIER: AC7                                                 
REMARK 800 EVIDENCE_CODE: SOFTWARE                                              
REMARK 800 SITE_DESCRIPTION: BINDING SITE FOR RESIDUE GOL W 902                 
REMARK 800                                                                      
REMARK 800 SITE_IDENTIFIER: AC8                                                 
REMARK 800 EVIDENCE_CODE: SOFTWARE                                              
REMARK 800 SITE_DESCRIPTION: BINDING SITE FOR RESIDUE GOL W 903                 
REMARK 800                                                                      
REMARK 800 SITE_IDENTIFIER: AC9                                                 
REMARK 800 EVIDENCE_CODE: SOFTWARE                                              
REMARK 800 SITE_DESCRIPTION: BINDING SITE FOR RESIDUE GOL W 904                 
REMARK 900                                                                      
REMARK 900 RELATED ENTRIES                                                      
REMARK 900 RELATED ID: 2BO9   RELATED DB: PDB                                   
REMARK 900  HUMAN CARBOXYPEPTIDASE A4 IN COMPLEX WITH                           
REMARK 900  HUMAN LATEXIN.                                                      
REMARK 999                                                                      
REMARK 999 SEQUENCE                                                             
REMARK 999 UNIPROT ENTRY CONTAINS ALSO THE SIGNAL SEQUENCE. DUE TO              
REMARK 999 THE CLONING PROCEDURE, THE FIRST GLUTAMINE OF THE MATURE             
REMARK 999 PROTEIN IS REPLACED BY ARGININE IN THE PRESENT ENTRY.                
REMARK 999                                                                      
REMARK 999 IN THE PRESENT PDB ENTRY, THE RESIDUES OF THE TWO CHEMICALLY         
REMARK 999 IDENTICAL POLYPEPTIDE CHAINS PRESENT IN THE ASYMMETRIC UNIT          
REMARK 999 AND LABELED AS A AND B HAD TO BE RENAMED TO FOLLOW THE PDB           
REMARK 999 CONVENTION AND DUE TO RATIONALITY REASONS.                           
REMARK 999 ACCORDINGLY, RESIDUES 4 TO 99, CORRESPONDING TO THE ACTIVATION       
REMARK 999 SEGMENT, WOULD CORRESPOND TO RESIDUES 4A TO 99A AS DESCRIBED         
REMARK 999 IN THE PRIMARY PUBLICATION UNDER FIGURE 2 (THE INSERTED AMINO        
REMARK 999 ACIDS 30A AND 30B EQUAL 301A AND 302A IN THE TEXT).                  
REMARK 999 RESIDUES 1001 TO 1309 OF THE PRESENT ENTRY, BELONGING TO             
REMARK 999 THE PROTEASE DOMAIN, CORRESPOND TO  RESIDUES 1 TO 309 IN THE         
REMARK 999 PRIMARY PUBLICATION (THE HEREIN INSERTED RESIDUE 1055A IS 551        
REMARK 999 IN THE TEXT).                                                        
DBREF  2BOA A    4     4  PDB    2BOA     2BOA             4      4             
DBREF  2BOA A    5    99  UNP    Q9UI42   CBPA4_HUMAN     19    111             
DBREF  2BOA A 1001  1309  UNP    Q9UI42   CBPA4_HUMAN    112    421             
DBREF  2BOA B    4     4  PDB    2BOA     2BOA             4      4             
DBREF  2BOA B    5    99  UNP    Q9UI42   CBPA4_HUMAN     19    111             
DBREF  2BOA B 1001  1309  UNP    Q9UI42   CBPA4_HUMAN    112    421             
SEQRES   1 A  404  ARG GLU LYS PHE PHE GLY ASP GLN VAL LEU ARG ILE ASN          
SEQRES   2 A  404  VAL ARG ASN GLY ASP GLU ILE SER LYS LEU SER GLN LEU          
SEQRES   3 A  404  VAL ASN SER ASN ASN LEU LYS LEU ASN PHE TRP LYS SER          
SEQRES   4 A  404  PRO SER SER PHE ASN ARG PRO VAL ASP VAL LEU VAL PRO          
SEQRES   5 A  404  SER VAL SER LEU GLN ALA PHE LYS SER PHE LEU ARG SER          
SEQRES   6 A  404  GLN GLY LEU GLU TYR ALA VAL THR ILE GLU ASP LEU GLN          
SEQRES   7 A  404  ALA LEU LEU ASP ASN GLU ASP ASP GLU MET GLN HIS ASN          
SEQRES   8 A  404  GLU GLY GLN GLU ARG SER SER ASN ASN PHE ASN TYR GLY          
SEQRES   9 A  404  ALA TYR HIS SER LEU GLU ALA ILE TYR HIS GLU MET ASP          
SEQRES  10 A  404  ASN ILE ALA ALA ASP PHE PRO ASP LEU ALA ARG ARG VAL          
SEQRES  11 A  404  LYS ILE GLY HIS SER PHE GLU ASN ARG PRO MET TYR VAL          
SEQRES  12 A  404  LEU LYS PHE SER THR GLY LYS GLY VAL ARG ARG PRO ALA          
SEQRES  13 A  404  VAL TRP LEU ASN ALA GLY ILE HIS SER ARG GLU TRP ILE          
SEQRES  14 A  404  SER GLN ALA THR ALA ILE TRP THR ALA ARG LYS ILE VAL          
SEQRES  15 A  404  SER ASP TYR GLN ARG ASP PRO ALA ILE THR SER ILE LEU          
SEQRES  16 A  404  GLU LYS MET ASP ILE PHE LEU LEU PRO VAL ALA ASN PRO          
SEQRES  17 A  404  ASP GLY TYR VAL TYR THR GLN THR GLN ASN ARG LEU TRP          
SEQRES  18 A  404  ARG LYS THR ARG SER ARG ASN PRO GLY SER SER CYS ILE          
SEQRES  19 A  404  GLY ALA ASP PRO ASN ARG ASN TRP ASN ALA SER PHE ALA          
SEQRES  20 A  404  GLY LYS GLY ALA SER ASP ASN PRO CYS SER GLU VAL TYR          
SEQRES  21 A  404  HIS GLY PRO HIS ALA ASN SER GLU VAL GLU VAL LYS SER          
SEQRES  22 A  404  VAL VAL ASP PHE ILE GLN LYS HIS GLY ASN PHE LYS GLY          
SEQRES  23 A  404  PHE ILE ASP LEU HIS SER TYR SER GLN LEU LEU MET TYR          
SEQRES  24 A  404  PRO TYR GLY TYR SER VAL LYS LYS ALA PRO ASP ALA GLU          
SEQRES  25 A  404  GLU LEU ASP LYS VAL ALA ARG LEU ALA ALA LYS ALA LEU          
SEQRES  26 A  404  ALA SER VAL SER GLY THR GLU TYR GLN VAL GLY PRO THR          
SEQRES  27 A  404  CYS THR THR VAL TYR PRO ALA SER GLY SER SER ILE ASP          
SEQRES  28 A  404  TRP ALA TYR ASP ASN GLY ILE LYS PHE ALA PHE THR PHE          
SEQRES  29 A  404  GLU LEU ARG ASP THR GLY THR TYR GLY PHE LEU LEU PRO          
SEQRES  30 A  404  ALA ASN GLN ILE ILE PRO THR ALA GLU GLU THR TRP LEU          
SEQRES  31 A  404  GLY LEU LYS THR ILE MET GLU HIS VAL ARG ASP ASN LEU          
SEQRES  32 A  404  TYR                                                          
SEQRES   1 B  404  ARG GLU LYS PHE PHE GLY ASP GLN VAL LEU ARG ILE ASN          
SEQRES   2 B  404  VAL ARG ASN GLY ASP GLU ILE SER LYS LEU SER GLN LEU          
SEQRES   3 B  404  VAL ASN SER ASN ASN LEU LYS LEU ASN PHE TRP LYS SER          
SEQRES   4 B  404  PRO SER SER PHE ASN ARG PRO VAL ASP VAL LEU VAL PRO          
SEQRES   5 B  404  SER VAL SER LEU GLN ALA PHE LYS SER PHE LEU ARG SER          
SEQRES   6 B  404  GLN GLY LEU GLU TYR ALA VAL THR ILE GLU ASP LEU GLN          
SEQRES   7 B  404  ALA LEU LEU ASP ASN GLU ASP ASP GLU MET GLN HIS ASN          
SEQRES   8 B  404  GLU GLY GLN GLU ARG SER SER ASN ASN PHE ASN TYR GLY          
SEQRES   9 B  404  ALA TYR HIS SER LEU GLU ALA ILE TYR HIS GLU MET ASP          
SEQRES  10 B  404  ASN ILE ALA ALA ASP PHE PRO ASP LEU ALA ARG ARG VAL          
SEQRES  11 B  404  LYS ILE GLY HIS SER PHE GLU ASN ARG PRO MET TYR VAL          
SEQRES  12 B  404  LEU LYS PHE SER THR GLY LYS GLY VAL ARG ARG PRO ALA          
SEQRES  13 B  404  VAL TRP LEU ASN ALA GLY ILE HIS SER ARG GLU TRP ILE          
SEQRES  14 B  404  SER GLN ALA THR ALA ILE TRP THR ALA ARG LYS ILE VAL          
SEQRES  15 B  404  SER ASP TYR GLN ARG ASP PRO ALA ILE THR SER ILE LEU          
SEQRES  16 B  404  GLU LYS MET ASP ILE PHE LEU LEU PRO VAL ALA ASN PRO          
SEQRES  17 B  404  ASP GLY TYR VAL TYR THR GLN THR GLN ASN ARG LEU TRP          
SEQRES  18 B  404  ARG LYS THR ARG SER ARG ASN PRO GLY SER SER CYS ILE          
SEQRES  19 B  404  GLY ALA ASP PRO ASN ARG ASN TRP ASN ALA SER PHE ALA          
SEQRES  20 B  404  GLY LYS GLY ALA SER ASP ASN PRO CYS SER GLU VAL TYR          
SEQRES  21 B  404  HIS GLY PRO HIS ALA ASN SER GLU VAL GLU VAL LYS SER          
SEQRES  22 B  404  VAL VAL ASP PHE ILE GLN LYS HIS GLY ASN PHE LYS GLY          
SEQRES  23 B  404  PHE ILE ASP LEU HIS SER TYR SER GLN LEU LEU MET TYR          
SEQRES  24 B  404  PRO TYR GLY TYR SER VAL LYS LYS ALA PRO ASP ALA GLU          
SEQRES  25 B  404  GLU LEU ASP LYS VAL ALA ARG LEU ALA ALA LYS ALA LEU          
SEQRES  26 B  404  ALA SER VAL SER GLY THR GLU TYR GLN VAL GLY PRO THR          
SEQRES  27 B  404  CYS THR THR VAL TYR PRO ALA SER GLY SER SER ILE ASP          
SEQRES  28 B  404  TRP ALA TYR ASP ASN GLY ILE LYS PHE ALA PHE THR PHE          
SEQRES  29 B  404  GLU LEU ARG ASP THR GLY THR TYR GLY PHE LEU LEU PRO          
SEQRES  30 B  404  ALA ASN GLN ILE ILE PRO THR ALA GLU GLU THR TRP LEU          
SEQRES  31 B  404  GLY LEU LYS THR ILE MET GLU HIS VAL ARG ASP ASN LEU          
SEQRES  32 B  404  TYR                                                          
HET    NAG  A 901      14                                                       
HET    NAG  B 901      14                                                       
HET    NAG  B 902      14                                                       
HET     ZN  A 999       1                                                       
HET     ZN  B 999       1                                                       
HET    GOL  W 901       6                                                       
HET    GOL  W 902       6                                                       
HET    GOL  W 903       6                                                       
HET    GOL  W 904       6                                                       
HETNAM     NAG N-ACETYL-D-GLUCOSAMINE                                           
HETNAM      ZN ZINC ION                                                         
HETNAM     GOL GLYCEROL                                                         
HETSYN     NAG NAG                                                              
FORMUL   3  NAG    3(C8 H15 N O6)                                               
FORMUL   5   ZN    2(ZN 2+)                                                     
FORMUL   7  GOL    4(C3 H8 O3)                                                  
FORMUL  11  HOH   *374(H2 O1)                                                   
HELIX    1   1 ASN A   19  VAL A   30  1                                  12    
HELIX    2   2 ASN A   31  LEU A   35  5                                   5    
HELIX    3   3 PRO A   57  VAL A   59  5                                   3    
HELIX    4   4 SER A   60  GLN A   71  1                                  12    
HELIX    5   5 ASP A   81  ASN A 1005  1                                  24    
HELIX    6   6 SER A 1014  PHE A 1029  1                                  16    
HELIX    7   7 GLU A 1072  ASP A 1089  1                                  18    
HELIX    8   8 ASP A 1093  MET A 1103  1                                  11    
HELIX    9   9 ASN A 1112  GLN A 1122  1                                  11    
HELIX   10  10 ASP A 1142  ASN A 1146  5                                   5    
HELIX   11  11 GLU A 1173  GLY A 1187  1                                  15    
HELIX   12  12 ASP A 1215  GLY A 1235  1                                  21    
HELIX   13  13 THR A 1243  VAL A 1247  1                                   5    
HELIX   14  14 SER A 1253  ASN A 1261  1                                   9    
HELIX   15  15 PRO A 1282  ASN A 1284  5                                   3    
HELIX   16  16 GLN A 1285  ASN A 1307  1                                  23    
HELIX   17  17 ASN B   19  VAL B   30  1                                  12    
HELIX   18  18 PRO B   57  VAL B   59  5                                   3    
HELIX   19  19 SER B   60  GLY B   72  1                                  13    
HELIX   20  20 ASP B   81  ASN B 1005  1                                  24    
HELIX   21  21 SER B 1014  PHE B 1029  1                                  16    
HELIX   22  22 GLU B 1072  TYR B 1090  1                                  19    
HELIX   23  23 ASP B 1093  MET B 1103  1                                  11    
HELIX   24  24 ASN B 1112  GLN B 1122  1                                  11    
HELIX   25  25 ASP B 1142  ASN B 1146  5                                   5    
HELIX   26  26 GLU B 1173  GLY B 1187  1                                  15    
HELIX   27  27 ASP B 1215  SER B 1232  1                                  18    
HELIX   28  28 THR B 1243  VAL B 1247  1                                   5    
HELIX   29  29 SER B 1253  ASN B 1261  1                                   9    
HELIX   30  30 PRO B 1282  ASN B 1284  5                                   3    
HELIX   31  31 GLN B 1285  ASN B 1307  1                                  23    
SHEET    1  AA 4 ASN A  36  LYS A  39  0                                        
SHEET    2  AA 4 VAL A  52  VAL A  56 -1  O  ASP A  53   N  TRP A  38           
SHEET    3  AA 4 GLN A  11  ILE A  15 -1  O  GLN A  11   N  VAL A  56           
SHEET    4  AA 4 TYR A  75  ILE A  79 -1  O  ALA A  76   N  ARG A  14           
SHEET    1  AB 8 ALA A1033  HIS A1040  0                                        
SHEET    2  AB 8 PRO A1046  PHE A1052 -1  O  MET A1047   N  ILE A1038           
SHEET    3  AB 8 ASP A1104  LEU A1108 -1  O  ILE A1105   N  PHE A1052           
SHEET    4  AB 8 ALA A1061  ALA A1066  1  O  VAL A1062   N  PHE A1106           
SHEET    5  AB 8 PHE A1189  HIS A1196  1  N  LYS A1190   O  ALA A1061           
SHEET    6  AB 8 PHE A1265  GLU A1270  1  O  PHE A1265   N  PHE A1192           
SHEET    7  AB 8 LEU A1201  TYR A1204 -1  O  LEU A1201   N  GLU A1270           
SHEET    8  AB 8 GLN A1239  PRO A1242  1  O  GLN A1239   N  LEU A1202           
SHEET    1  BA 4 ASN B  36  LYS B  39  0                                        
SHEET    2  BA 4 PRO B  51  VAL B  56 -1  O  ASP B  53   N  TRP B  38           
SHEET    3  BA 4 GLN B  11  ASN B  16 -1  O  GLN B  11   N  VAL B  56           
SHEET    4  BA 4 TYR B  75  ILE B  79 -1  O  ALA B  76   N  ARG B  14           
SHEET    1  BB 8 ALA B1033  HIS B1040  0                                        
SHEET    2  BB 8 PRO B1046  PHE B1052 -1  O  MET B1047   N  ILE B1038           
SHEET    3  BB 8 ASP B1104  LEU B1108 -1  O  ILE B1105   N  PHE B1052           
SHEET    4  BB 8 ALA B1061  ALA B1066  1  O  VAL B1062   N  PHE B1106           
SHEET    5  BB 8 PHE B1189  HIS B1196  1  N  LYS B1190   O  ALA B1061           
SHEET    6  BB 8 PHE B1265  GLU B1270  1  O  PHE B1265   N  PHE B1192           
SHEET    7  BB 8 LEU B1201  TYR B1204 -1  O  LEU B1201   N  GLU B1270           
SHEET    8  BB 8 GLN B1239  PRO B1242  1  O  GLN B1239   N  LEU B1202           
SSBOND   1 CYS A 1138    CYS A 1161                          1555   1555  2.02  
SSBOND   2 CYS B 1138    CYS B 1161                          1555   1555  2.05  
LINK         C1  NAG A 901                 ND2 ASN A1148     1555   1555  1.44  
LINK        ZN    ZN A 999                 OE1 GLU A1072     1555   1555  2.00  
LINK        ZN    ZN A 999                 ND1 HIS A1069     1555   1555  2.10  
LINK        ZN    ZN A 999                 ND1 HIS A1196     1555   1555  2.07  
LINK        ZN    ZN A 999                 OE2 GLU A1072     1555   1555  1.99  
LINK        ZN    ZN A 999                 O   HOH A2044     1555   1555  2.04  
LINK         O4  NAG B 901                 C1  NAG B 902     1555   1555  1.46  
LINK         C1  NAG B 901                 ND2 ASN B1148     1555   1555  1.44  
LINK        ZN    ZN B 999                 ND1 HIS B1196     1555   1555  2.08  
LINK        ZN    ZN B 999                 ND1 HIS B1069     1555   1555  2.09  
LINK        ZN    ZN B 999                 OE2 GLU B1072     1555   1555  1.97  
LINK        ZN    ZN B 999                 O   HOH B2029     1555   1555  2.10  
LINK        ZN    ZN B 999                 OE1 GLU B1072     1555   1555  1.99  
CISPEP   1 SER A 1197    TYR A 1198          0        -8.14                     
CISPEP   2 PRO A 1205    TYR A 1206          0         2.33                     
CISPEP   3 ARG A 1272    ASP A 1273          0        -1.76                     
CISPEP   4 SER B 1197    TYR B 1198          0        -6.95                     
CISPEP   5 PRO B 1205    TYR B 1206          0         5.86                     
CISPEP   6 ARG B 1272    ASP B 1273          0        -3.09                     
SITE     1 AC1  3 ASN A1148  HOH A2043  HOH A2178                               
SITE     1 AC2  4 NAG B 902  ASN B1148  ASN B1171  HOH B2028                    
SITE     1 AC3  1 NAG B 901                                                     
SITE     1 AC4  4 HIS A1069  GLU A1072  HIS A1196  HOH A2044                    
SITE     1 AC5  4 HIS B1069  GLU B1072  HIS B1196  HOH B2029                    
SITE     1 AC6  7 GLU A1043  TYR A1118  ARG A1130  HOH A2088                    
SITE     2 AC6  7 PHE B1042  ASN B1044  HOH W2002                               
SITE     1 AC7  3 TYR A1206  TYR A1259  HOH W2004                               
SITE     1 AC8  5 GLU A1016  HIS B1020  ASP B1023  ARG B1035                    
SITE     2 AC8  5 HOH W2005                                                     
SITE     1 AC9  4 ILE B1038  VAL B1174  SER B1178  ASP B1181                    
CRYST1  136.800   87.200   89.700  90.00 117.20  90.00 C 1 2 1       8          
ORIGX1      1.000000  0.000000  0.000000        0.00000                         
ORIGX2      0.000000  1.000000  0.000000        0.00000                         
ORIGX3      0.000000  0.000000  1.000000        0.00000                         
SCALE1      0.007310  0.000000  0.003757        0.00000                         
SCALE2      0.000000  0.011468  0.000000        0.00000                         
SCALE3      0.000000  0.000000  0.012534        0.00000                         
ATOM      1  N   ARG A   4     -18.503 -23.199   0.351  1.00 45.05           N  
ATOM      2  CA  ARG A   4     -19.094 -21.831   0.245  1.00 45.87           C  
ATOM      3  C   ARG A   4     -19.010 -21.073   1.579  1.00 45.76           C  
ATOM      4  O   ARG A   4     -19.119 -21.675   2.657  1.00 46.30           O  
ATOM      5  CB  ARG A   4     -20.547 -21.906  -0.229  1.00 45.43           C  
ATOM      6  CG  ARG A   4     -21.051 -20.630  -0.879  1.00 46.79           C  
ATOM      7  CD  ARG A   4     -22.543 -20.382  -0.718  1.00 46.38           C  
ATOM      8  NE  ARG A   4     -23.342 -21.180  -1.644  1.00 47.84           N  
ATOM      9  CZ  ARG A   4     -24.504 -20.784  -2.174  1.00 47.73           C  
ATOM     10  NH1 ARG A   4     -25.163 -21.585  -3.002  1.00 47.52           N  
ATOM     11  NH2 ARG A   4     -25.012 -19.592  -1.876  1.00 46.73           N  
ATOM     12  N   GLU A   5     -18.821 -19.758   1.503  1.00 45.22           N  
ATOM     13  CA  GLU A   5     -18.690 -18.956   2.703  1.00 44.78           C  
ATOM     14  C   GLU A   5     -19.967 -18.952   3.518  1.00 44.49           C  
ATOM     15  O   GLU A   5     -21.068 -18.669   3.010  1.00 43.38           O  
ATOM     16  CB  GLU A   5     -18.266 -17.532   2.381  1.00 45.18           C  
ATOM     17  CG  GLU A   5     -16.974 -17.123   3.052  1.00 46.95           C  
ATOM     18  CD  GLU A   5     -15.784 -17.886   2.503  1.00 50.32           C  
ATOM     19  OE1 GLU A   5     -14.969 -17.274   1.770  1.00 50.51           O  
ATOM     20  OE2 GLU A   5     -15.669 -19.103   2.800  1.00 51.85           O  
ATOM     21  N   LYS A   6     -19.796 -19.321   4.787  1.00 44.00           N  
ATOM     22  CA  LYS A   6     -20.855 -19.222   5.772  1.00 43.16           C  
ATOM     23  C   LYS A   6     -20.539 -18.076   6.730  1.00 42.39           C  
ATOM     24  O   LYS A   6     -19.364 -17.779   7.005  1.00 41.80           O  
ATOM     25  CB  LYS A   6     -20.997 -20.553   6.513  1.00 43.24           C  
ATOM     26  CG  LYS A   6     -21.654 -21.663   5.671  1.00 43.87           C  
ATOM     27  CD  LYS A   6     -22.944 -21.184   4.984  1.00 43.45           C  
ATOM     28  CE  LYS A   6     -23.538 -22.238   4.046  1.00 43.98           C  
ATOM     29  NZ  LYS A   6     -25.023 -22.101   3.941  1.00 44.36           N  
ATOM     30  N   PHE A   7     -21.586 -17.417   7.218  1.00 41.41           N  
ATOM     31  CA  PHE A   7     -21.396 -16.340   8.187  1.00 40.58           C  
ATOM     32  C   PHE A   7     -22.208 -16.545   9.477  1.00 39.98           C  
ATOM     33  O   PHE A   7     -22.887 -15.630   9.939  1.00 39.62           O  
ATOM     34  CB  PHE A   7     -21.676 -14.970   7.542  1.00 40.51           C  
ATOM     35  CG  PHE A   7     -21.017 -14.777   6.190  1.00 40.26           C  
ATOM     36  CD1 PHE A   7     -19.807 -14.118   6.083  1.00 40.46           C  
ATOM     37  CD2 PHE A   7     -21.615 -15.253   5.031  1.00 40.39           C  
ATOM     38  CE1 PHE A   7     -19.205 -13.941   4.850  1.00 41.23           C  
ATOM     39  CE2 PHE A   7     -21.013 -15.086   3.795  1.00 39.45           C  
ATOM     40  CZ  PHE A   7     -19.820 -14.424   3.703  1.00 39.79           C  
ATOM     41  N   PHE A   8     -22.115 -17.752  10.048  1.00 39.62           N  
ATOM     42  CA  PHE A   8     -22.838 -18.124  11.271  1.00 39.52           C  
ATOM     43  C   PHE A   8     -22.260 -17.380  12.471  1.00 39.15           C  
ATOM     44  O   PHE A   8     -21.061 -17.509  12.778  1.00 39.08           O  
ATOM     45  CB  PHE A   8     -22.738 -19.633  11.553  1.00 40.18           C  
ATOM     46  CG  PHE A   8     -23.466 -20.511  10.569  1.00 41.25           C  
ATOM     47  CD1 PHE A   8     -22.757 -21.432   9.790  1.00 43.45           C  
ATOM     48  CD2 PHE A   8     -24.854 -20.462  10.453  1.00 42.35           C  
ATOM     49  CE1 PHE A   8     -23.424 -22.267   8.883  1.00 43.87           C  
ATOM     50  CE2 PHE A   8     -25.527 -21.284   9.546  1.00 43.14           C  
ATOM     51  CZ  PHE A   8     -24.811 -22.185   8.758  1.00 43.64           C  
ATOM     52  N   GLY A   9     -23.115 -16.625  13.153  1.00 38.77           N  
ATOM     53  CA  GLY A   9     -22.703 -15.840  14.306  1.00 38.49           C  
ATOM     54  C   GLY A   9     -22.030 -14.509  13.995  1.00 38.05           C  
ATOM     55  O   GLY A   9     -21.740 -13.725  14.902  1.00 37.96           O  
ATOM     56  N   ASP A  10     -21.774 -14.261  12.712  1.00 37.69           N  
ATOM     57  CA  ASP A  10     -21.195 -13.009  12.254  1.00 36.90           C  
ATOM     58  C   ASP A  10     -22.140 -11.867  12.528  1.00 36.20           C  
ATOM     59  O   ASP A  10     -23.351 -11.977  12.284  1.00 36.31           O  
ATOM     60  CB  ASP A  10     -20.911 -13.083  10.751  1.00 37.20           C  
ATOM     61  CG  ASP A  10     -19.711 -13.963  10.418  1.00 38.06           C  
ATOM     62  OD1 ASP A  10     -19.394 -14.894  11.196  1.00 39.24           O  
ATOM     63  OD2 ASP A  10     -19.026 -13.795   9.392  1.00 39.20           O  
ATOM     64  N   GLN A  11     -21.580 -10.764  13.017  1.00 35.48           N  
ATOM     65  CA  GLN A  11     -22.362  -9.574  13.327  1.00 34.85           C  
ATOM     66  C   GLN A  11     -21.801  -8.348  12.641  1.00 34.25           C  
ATOM     67  O   GLN A  11     -20.572  -8.168  12.561  1.00 33.08           O  
ATOM     68  CB  GLN A  11     -22.410  -9.304  14.838  1.00 35.21           C  
ATOM     69  CG  GLN A  11     -23.193 -10.320  15.666  1.00 36.18           C  
ATOM     70  CD  GLN A  11     -23.208  -9.990  17.159  1.00 38.15           C  
ATOM     71  OE1 GLN A  11     -22.302  -9.331  17.674  1.00 39.68           O  
ATOM     72  NE2 GLN A  11     -24.230 -10.459  17.851  1.00 39.39           N  
ATOM     73  N   VAL A  12     -22.717  -7.504  12.158  1.00 33.24           N  
ATOM     74  CA  VAL A  12     -22.361  -6.172  11.701  1.00 32.98           C  
ATOM     75  C   VAL A  12     -22.458  -5.264  12.914  1.00 32.97           C  
ATOM     76  O   VAL A  12     -23.491  -5.219  13.581  1.00 33.20           O  
ATOM     77  CB  VAL A  12     -23.289  -5.677  10.545  1.00 33.00           C  
ATOM     78  CG1 VAL A  12     -22.924  -4.259  10.079  1.00 31.46           C  
ATOM     79  CG2 VAL A  12     -23.245  -6.655   9.378  1.00 33.17           C  
ATOM     80  N   LEU A  13     -21.375  -4.556  13.207  1.00 33.19           N  
ATOM     81  CA  LEU A  13     -21.350  -3.624  14.324  1.00 33.61           C  
ATOM     82  C   LEU A  13     -21.222  -2.203  13.790  1.00 34.16           C  
ATOM     83  O   LEU A  13     -20.474  -1.952  12.846  1.00 34.26           O  
ATOM     84  CB  LEU A  13     -20.232  -3.959  15.334  1.00 33.19           C  
ATOM     85  CG  LEU A  13     -20.167  -5.348  15.997  1.00 33.42           C  
ATOM     86  CD1 LEU A  13     -19.158  -5.389  17.147  1.00 33.19           C  
ATOM     87  CD2 LEU A  13     -21.503  -5.839  16.485  1.00 32.97           C  
ATOM     88  N   ARG A  14     -21.986  -1.285  14.377  1.00 35.06           N  
ATOM     89  CA  ARG A  14     -21.955   0.125  13.990  1.00 35.62           C  
ATOM     90  C   ARG A  14     -21.239   0.916  15.069  1.00 36.36           C  
ATOM     91  O   ARG A  14     -21.614   0.877  16.237  1.00 36.13           O  
ATOM     92  CB  ARG A  14     -23.365   0.675  13.753  1.00 35.20           C  
ATOM     93  CG  ARG A  14     -23.398   2.121  13.250  1.00 34.60           C  
ATOM     94  CD  ARG A  14     -24.730   2.543  12.645  1.00 34.39           C  
ATOM     95  NE  ARG A  14     -24.852   2.181  11.229  1.00 33.81           N  
ATOM     96  CZ  ARG A  14     -25.821   2.615  10.419  1.00 35.23           C  
ATOM     97  NH1 ARG A  14     -26.761   3.438  10.866  1.00 35.37           N  
ATOM     98  NH2 ARG A  14     -25.850   2.238   9.150  1.00 36.09           N  
ATOM     99  N   ILE A  15     -20.202   1.629  14.664  1.00 37.88           N  
ATOM    100  CA  ILE A  15     -19.305   2.271  15.610  1.00 39.55           C  
ATOM    101  C   ILE A  15     -19.267   3.768  15.386  1.00 40.74           C  
ATOM    102  O   ILE A  15     -19.072   4.238  14.260  1.00 40.91           O  
ATOM    103  CB  ILE A  15     -17.884   1.649  15.513  1.00 39.32           C  
ATOM    104  CG1 ILE A  15     -17.895   0.216  16.044  1.00 39.65           C  
ATOM    105  CG2 ILE A  15     -16.877   2.446  16.329  1.00 39.41           C  
ATOM    106  CD1 ILE A  15     -18.113  -0.846  15.001  1.00 38.90           C  
ATOM    107  N   ASN A  16     -19.475   4.503  16.473  1.00 42.56           N  
ATOM    108  CA  ASN A  16     -19.321   5.948  16.490  1.00 44.28           C  
ATOM    109  C   ASN A  16     -17.856   6.332  16.607  1.00 45.62           C  
ATOM    110  O   ASN A  16     -17.106   5.760  17.407  1.00 45.61           O  
ATOM    111  CB  ASN A  16     -20.128   6.565  17.639  1.00 44.21           C  
ATOM    112  CG  ASN A  16     -21.606   6.694  17.307  1.00 44.08           C  
ATOM    113  OD1 ASN A  16     -21.979   7.028  16.179  1.00 43.84           O  
ATOM    114  ND2 ASN A  16     -22.455   6.420  18.288  1.00 43.74           N  
ATOM    115  N   VAL A  17     -17.463   7.311  15.801  1.00 47.38           N  
ATOM    116  CA  VAL A  17     -16.080   7.749  15.729  1.00 49.10           C  
ATOM    117  C   VAL A  17     -16.020   9.283  15.650  1.00 50.42           C  
ATOM    118  O   VAL A  17     -16.802   9.903  14.923  1.00 50.50           O  
ATOM    119  CB  VAL A  17     -15.346   7.021  14.560  1.00 49.01           C  
ATOM    120  CG1 VAL A  17     -15.615   7.681  13.205  1.00 49.05           C  
ATOM    121  CG2 VAL A  17     -13.868   6.879  14.848  1.00 48.87           C  
ATOM    122  N   ARG A  18     -15.115   9.888  16.421  1.00 52.17           N  
ATOM    123  CA  ARG A  18     -15.077  11.350  16.559  1.00 53.94           C  
ATOM    124  C   ARG A  18     -13.820  12.019  15.997  1.00 55.10           C  
ATOM    125  O   ARG A  18     -13.900  13.122  15.447  1.00 55.25           O  
ATOM    126  CB  ARG A  18     -15.284  11.767  18.023  1.00 53.87           C  
ATOM    127  CG  ARG A  18     -16.726  12.115  18.386  1.00 54.22           C  
ATOM    128  CD  ARG A  18     -17.621  10.900  18.656  1.00 54.89           C  
ATOM    129  NE  ARG A  18     -19.039  11.190  18.433  1.00 55.21           N  
ATOM    130  CZ  ARG A  18     -19.666  11.088  17.260  1.00 55.26           C  
ATOM    131  NH1 ARG A  18     -19.012  10.699  16.173  1.00 55.57           N  
ATOM    132  NH2 ARG A  18     -20.957  11.380  17.172  1.00 54.90           N  
ATOM    133  N   ASN A  19     -12.670  11.359  16.136  1.00 56.50           N  
ATOM    134  CA  ASN A  19     -11.391  11.938  15.709  1.00 57.79           C  
ATOM    135  C   ASN A  19     -10.378  10.908  15.203  1.00 58.65           C  
ATOM    136  O   ASN A  19     -10.671   9.711  15.150  1.00 58.68           O  
ATOM    137  CB  ASN A  19     -10.776  12.785  16.834  1.00 57.75           C  
ATOM    138  CG  ASN A  19     -11.251  12.363  18.209  1.00 58.00           C  
ATOM    139  OD1 ASN A  19     -12.025  13.070  18.853  1.00 57.93           O  
ATOM    140  ND2 ASN A  19     -10.800  11.196  18.660  1.00 58.49           N  
ATOM    141  N   GLY A  20      -9.190  11.394  14.839  1.00 59.74           N  
ATOM    142  CA  GLY A  20      -8.108  10.568  14.324  1.00 61.12           C  
ATOM    143  C   GLY A  20      -7.551   9.521  15.279  1.00 62.11           C  
ATOM    144  O   GLY A  20      -6.961   8.536  14.831  1.00 62.08           O  
ATOM    145  N   ASP A  21      -7.717   9.737  16.585  1.00 63.11           N  
ATOM    146  CA  ASP A  21      -7.360   8.733  17.592  1.00 64.12           C  
ATOM    147  C   ASP A  21      -8.210   7.473  17.385  1.00 64.67           C  
ATOM    148  O   ASP A  21      -7.678   6.379  17.162  1.00 64.69           O  
ATOM    149  CB  ASP A  21      -7.536   9.299  19.014  1.00 64.13           C  
ATOM    150  CG  ASP A  21      -7.350   8.242  20.107  1.00 64.47           C  
ATOM    151  OD1 ASP A  21      -6.201   7.807  20.336  1.00 64.72           O  
ATOM    152  OD2 ASP A  21      -8.293   7.792  20.795  1.00 64.37           O  
ATOM    153  N   GLU A  22      -9.529   7.653  17.434  1.00 65.43           N  
ATOM    154  CA  GLU A  22     -10.490   6.570  17.247  1.00 66.22           C  
ATOM    155  C   GLU A  22     -10.490   6.026  15.809  1.00 66.77           C  
ATOM    156  O   GLU A  22     -10.574   4.811  15.608  1.00 66.85           O  
ATOM    157  CB  GLU A  22     -11.899   7.036  17.631  1.00 66.24           C  
ATOM    158  CG  GLU A  22     -12.149   7.208  19.122  1.00 66.16           C  
ATOM    159  CD  GLU A  22     -13.242   8.222  19.410  1.00 66.00           C  
ATOM    160  OE1 GLU A  22     -14.430   7.928  19.149  1.00 65.53           O  
ATOM    161  OE2 GLU A  22     -12.910   9.322  19.897  1.00 66.31           O  
ATOM    162  N   ILE A  23     -10.397   6.925  14.825  1.00 67.36           N  
ATOM    163  CA  ILE A  23     -10.379   6.542  13.407  1.00 67.96           C  
ATOM    164  C   ILE A  23      -9.172   5.663  13.044  1.00 68.39           C  
ATOM    165  O   ILE A  23      -9.340   4.618  12.409  1.00 68.47           O  
ATOM    166  CB  ILE A  23     -10.494   7.795  12.468  1.00 67.93           C  
ATOM    167  CG1 ILE A  23     -11.943   8.005  12.028  1.00 67.82           C  
ATOM    168  CG2 ILE A  23      -9.606   7.668  11.224  1.00 68.02           C  
ATOM    169  CD1 ILE A  23     -12.403   9.445  12.081  1.00 67.63           C  
ATOM    170  N   SER A  24      -7.973   6.082  13.461  1.00 68.88           N  
ATOM    171  CA  SER A  24      -6.731   5.399  13.085  1.00 69.28           C  
ATOM    172  C   SER A  24      -6.585   4.033  13.743  1.00 69.52           C  
ATOM    173  O   SER A  24      -6.224   3.068  13.075  1.00 69.55           O  
ATOM    174  CB  SER A  24      -5.498   6.267  13.373  1.00 69.41           C  
ATOM    175  OG  SER A  24      -4.401   5.907  12.545  1.00 69.29           O  
ATOM    176  N   LYS A  25      -6.873   3.949  15.041  1.00 69.83           N  
ATOM    177  CA  LYS A  25      -6.778   2.675  15.752  1.00 70.21           C  
ATOM    178  C   LYS A  25      -7.767   1.644  15.212  1.00 70.45           C  
ATOM    179  O   LYS A  25      -7.451   0.455  15.140  1.00 70.48           O  
ATOM    180  CB  LYS A  25      -6.958   2.861  17.257  1.00 70.13           C  
ATOM    181  CG  LYS A  25      -5.943   2.081  18.073  1.00 70.36           C  
ATOM    182  CD  LYS A  25      -4.911   3.000  18.706  1.00 70.93           C  
ATOM    183  CE  LYS A  25      -3.671   3.147  17.832  1.00 71.24           C  
ATOM    184  NZ  LYS A  25      -2.971   4.443  18.078  1.00 71.41           N  
ATOM    185  N   LEU A  26      -8.955   2.110  14.831  1.00 70.77           N  
ATOM    186  CA  LEU A  26      -9.952   1.264  14.178  1.00 71.05           C  
ATOM    187  C   LEU A  26      -9.533   0.941  12.743  1.00 71.33           C  
ATOM    188  O   LEU A  26      -9.687  -0.198  12.291  1.00 71.43           O  
ATOM    189  CB  LEU A  26     -11.331   1.932  14.194  1.00 70.95           C  
ATOM    190  CG  LEU A  26     -12.592   1.111  14.499  1.00 70.68           C  
ATOM    191  CD1 LEU A  26     -13.752   1.654  13.686  1.00 70.30           C  
ATOM    192  CD2 LEU A  26     -12.427  -0.390  14.258  1.00 70.29           C  
ATOM    193  N   SER A  27      -9.009   1.947  12.039  1.00 71.56           N  
ATOM    194  CA  SER A  27      -8.438   1.759  10.708  1.00 71.79           C  
ATOM    195  C   SER A  27      -7.311   0.728  10.764  1.00 71.90           C  
ATOM    196  O   SER A  27      -7.270  -0.202   9.960  1.00 71.86           O  
ATOM    197  CB  SER A  27      -7.912   3.087  10.145  1.00 71.80           C  
ATOM    198  OG  SER A  27      -8.887   3.750   9.351  1.00 71.92           O  
ATOM    199  N   GLN A  28      -6.418   0.891  11.737  1.00 72.12           N  
ATOM    200  CA  GLN A  28      -5.277   0.000  11.913  1.00 72.33           C  
ATOM    201  C   GLN A  28      -5.706  -1.434  12.190  1.00 72.42           C  
ATOM    202  O   GLN A  28      -5.268  -2.359  11.500  1.00 72.50           O  
ATOM    203  CB  GLN A  28      -4.381   0.494  13.051  1.00 72.26           C  
ATOM    204  CG  GLN A  28      -2.904   0.488  12.721  1.00 72.39           C  
ATOM    205  CD  GLN A  28      -2.215   1.797  13.075  1.00 72.65           C  
ATOM    206  OE1 GLN A  28      -1.808   2.550  12.186  1.00 72.54           O  
ATOM    207  NE2 GLN A  28      -2.071   2.065  14.371  1.00 72.70           N  
ATOM    208  N   LEU A  29      -6.582  -1.600  13.182  1.00 72.50           N  
ATOM    209  CA  LEU A  29      -6.886  -2.910  13.768  1.00 72.54           C  
ATOM    210  C   LEU A  29      -7.205  -4.020  12.772  1.00 72.41           C  
ATOM    211  O   LEU A  29      -6.864  -5.181  13.019  1.00 72.51           O  
ATOM    212  CB  LEU A  29      -7.996  -2.804  14.817  1.00 72.56           C  
ATOM    213  CG  LEU A  29      -8.076  -4.000  15.770  1.00 72.81           C  
ATOM    214  CD1 LEU A  29      -7.277  -3.758  17.050  1.00 73.20           C  
ATOM    215  CD2 LEU A  29      -9.526  -4.341  16.076  1.00 72.85           C  
ATOM    216  N   VAL A  30      -7.858  -3.677  11.664  1.00 72.21           N  
ATOM    217  CA  VAL A  30      -8.115  -4.674  10.626  1.00 72.10           C  
ATOM    218  C   VAL A  30      -7.915  -4.201   9.178  1.00 71.97           C  
ATOM    219  O   VAL A  30      -8.569  -4.677   8.239  1.00 71.88           O  
ATOM    220  CB  VAL A  30      -9.460  -5.390  10.819  1.00 72.17           C  
ATOM    221  CG1 VAL A  30     -10.596  -4.600  10.164  1.00 72.64           C  
ATOM    222  CG2 VAL A  30      -9.367  -6.825  10.290  1.00 71.88           C  
ATOM    223  N   ASN A  30A     -7.000  -3.257   9.005  1.00 71.74           N  
ATOM    224  CA  ASN A  30A     -6.320  -3.146   7.728  1.00 71.34           C  
ATOM    225  C   ASN A  30A     -5.128  -4.110   7.773  1.00 70.80           C  
ATOM    226  O   ASN A  30A     -4.671  -4.591   6.736  1.00 70.92           O  
ATOM    227  CB  ASN A  30A     -5.950  -1.696   7.402  1.00 71.36           C  
ATOM    228  CG  ASN A  30A     -7.167  -0.871   6.977  1.00 71.75           C  
ATOM    229  OD1 ASN A  30A     -7.999  -1.325   6.182  1.00 71.44           O  
ATOM    230  ND2 ASN A  30A     -7.281   0.336   7.518  1.00 71.94           N  
ATOM    231  N   SER A  30B     -4.660  -4.399   8.992  1.00 70.02           N  
ATOM    232  CA  SER A  30B     -3.819  -5.563   9.271  1.00 69.28           C  
ATOM    233  C   SER A  30B     -4.700  -6.610   9.936  1.00 68.59           C  
ATOM    234  O   SER A  30B     -5.149  -6.429  11.072  1.00 68.42           O  
ATOM    235  CB  SER A  30B     -2.649  -5.204  10.183  1.00 69.42           C  
ATOM    236  OG  SER A  30B     -1.924  -6.367  10.566  1.00 69.51           O  
ATOM    237  N   ASN A  31      -4.910  -7.716   9.230  1.00 67.79           N  
ATOM    238  CA  ASN A  31      -6.054  -8.594   9.474  1.00 66.89           C  
ATOM    239  C   ASN A  31      -6.083  -9.474  10.730  1.00 66.05           C  
ATOM    240  O   ASN A  31      -6.476 -10.647  10.659  1.00 65.99           O  
ATOM    241  CB  ASN A  31      -6.352  -9.428   8.225  1.00 67.14           C  
ATOM    242  CG  ASN A  31      -7.251  -8.704   7.253  1.00 67.73           C  
ATOM    243  OD1 ASN A  31      -6.775  -7.942   6.413  1.00 68.34           O  
ATOM    244  ND2 ASN A  31      -8.564  -8.922   7.371  1.00 67.88           N  
ATOM    245  N   ASN A  32      -5.697  -8.912  11.876  1.00 64.85           N  
ATOM    246  CA  ASN A  32      -6.125  -9.485  13.147  1.00 63.70           C  
ATOM    247  C   ASN A  32      -7.652  -9.414  13.161  1.00 62.90           C  
ATOM    248  O   ASN A  32      -8.224  -8.348  12.897  1.00 62.76           O  
ATOM    249  CB  ASN A  32      -5.574  -8.708  14.348  1.00 63.80           C  
ATOM    250  CG  ASN A  32      -4.087  -8.418  14.244  1.00 64.10           C  
ATOM    251  OD1 ASN A  32      -3.304  -9.245  13.770  1.00 65.02           O  
ATOM    252  ND2 ASN A  32      -3.688  -7.238  14.707  1.00 63.88           N  
ATOM    253  N   LEU A  33      -8.304 -10.549  13.428  1.00 61.67           N  
ATOM    254  CA  LEU A  33      -9.769 -10.624  13.621  1.00 60.19           C  
ATOM    255  C   LEU A  33     -10.627 -10.790  12.355  1.00 59.06           C  
ATOM    256  O   LEU A  33     -11.802 -11.152  12.453  1.00 58.91           O  
ATOM    257  CB  LEU A  33     -10.287  -9.462  14.491  1.00 60.22           C  
ATOM    258  CG  LEU A  33      -9.663  -9.286  15.883  1.00 59.95           C  
ATOM    259  CD1 LEU A  33     -10.315  -8.130  16.629  1.00 59.54           C  
ATOM    260  CD2 LEU A  33      -9.745 -10.575  16.690  1.00 59.65           C  
ATOM    261  N   LYS A  34     -10.035 -10.534  11.186  1.00 57.85           N  
ATOM    262  CA  LYS A  34     -10.654 -10.801   9.877  1.00 56.51           C  
ATOM    263  C   LYS A  34     -11.921  -9.981   9.640  1.00 55.66           C  
ATOM    264  O   LYS A  34     -12.896 -10.473   9.068  1.00 55.63           O  
ATOM    265  CB  LYS A  34     -10.951 -12.299   9.687  1.00 56.69           C  
ATOM    266  CG  LYS A  34      -9.749 -13.219   9.834  1.00 56.85           C  
ATOM    267  CD  LYS A  34     -10.067 -14.370  10.783  1.00 57.94           C  
ATOM    268  CE  LYS A  34      -8.933 -14.616  11.773  1.00 58.02           C  
ATOM    269  NZ  LYS A  34      -9.246 -14.177  13.168  1.00 57.33           N  
ATOM    270  N   LEU A  35     -11.893  -8.725  10.072  1.00 54.38           N  
ATOM    271  CA  LEU A  35     -13.051  -7.852   9.967  1.00 53.08           C  
ATOM    272  C   LEU A  35     -13.174  -7.237   8.573  1.00 52.22           C  
ATOM    273  O   LEU A  35     -12.211  -6.682   8.036  1.00 52.07           O  
ATOM    274  CB  LEU A  35     -13.007  -6.759  11.044  1.00 53.10           C  
ATOM    275  CG  LEU A  35     -12.492  -7.068  12.457  1.00 52.80           C  
ATOM    276  CD1 LEU A  35     -12.098  -5.793  13.179  1.00 52.21           C  
ATOM    277  CD2 LEU A  35     -13.520  -7.829  13.272  1.00 52.45           C  
ATOM    278  N   ASN A  36     -14.363  -7.361   7.993  1.00 51.07           N  
ATOM    279  CA  ASN A  36     -14.688  -6.718   6.723  1.00 50.06           C  
ATOM    280  C   ASN A  36     -15.514  -5.444   6.935  1.00 49.36           C  
ATOM    281  O   ASN A  36     -16.677  -5.504   7.357  1.00 49.42           O  
ATOM    282  CB  ASN A  36     -15.408  -7.701   5.789  1.00 49.91           C  
ATOM    283  CG  ASN A  36     -15.834  -7.064   4.464  1.00 50.15           C  
ATOM    284  OD1 ASN A  36     -17.019  -7.079   4.110  1.00 50.35           O  
ATOM    285  ND2 ASN A  36     -14.872  -6.507   3.731  1.00 49.65           N  
ATOM    286  N   PHE A  37     -14.907  -4.294   6.651  1.00 48.28           N  
ATOM    287  CA  PHE A  37     -15.616  -3.018   6.730  1.00 47.62           C  
ATOM    288  C   PHE A  37     -16.724  -2.953   5.694  1.00 46.32           C  
ATOM    289  O   PHE A  37     -16.508  -3.287   4.528  1.00 46.20           O  
ATOM    290  CB  PHE A  37     -14.653  -1.843   6.553  1.00 47.89           C  
ATOM    291  CG  PHE A  37     -13.963  -1.438   7.817  1.00 49.79           C  
ATOM    292  CD1 PHE A  37     -12.733  -2.006   8.167  1.00 51.73           C  
ATOM    293  CD2 PHE A  37     -14.543  -0.499   8.672  1.00 50.62           C  
ATOM    294  CE1 PHE A  37     -12.081  -1.632   9.355  1.00 52.63           C  
ATOM    295  CE2 PHE A  37     -13.905  -0.122   9.857  1.00 52.10           C  
ATOM    296  CZ  PHE A  37     -12.669  -0.688  10.201  1.00 52.50           C  
ATOM    297  N   TRP A  38     -17.911  -2.542   6.135  1.00 45.10           N  
ATOM    298  CA  TRP A  38     -19.089  -2.465   5.275  1.00 43.77           C  
ATOM    299  C   TRP A  38     -19.356  -1.015   4.878  1.00 44.39           C  
ATOM    300  O   TRP A  38     -19.689  -0.720   3.733  1.00 43.97           O  
ATOM    301  CB  TRP A  38     -20.313  -3.013   6.000  1.00 42.97           C  
ATOM    302  CG  TRP A  38     -20.626  -4.440   5.741  1.00 38.80           C  
ATOM    303  CD1 TRP A  38     -19.743  -5.443   5.523  1.00 35.68           C  
ATOM    304  CD2 TRP A  38     -21.930  -5.041   5.712  1.00 36.01           C  
ATOM    305  NE1 TRP A  38     -20.403  -6.636   5.357  1.00 33.95           N  
ATOM    306  CE2 TRP A  38     -21.751  -6.419   5.455  1.00 33.41           C  
ATOM    307  CE3 TRP A  38     -23.232  -4.557   5.876  1.00 33.32           C  
ATOM    308  CZ2 TRP A  38     -22.820  -7.316   5.349  1.00 30.32           C  
ATOM    309  CZ3 TRP A  38     -24.299  -5.450   5.767  1.00 34.03           C  
ATOM    310  CH2 TRP A  38     -24.080  -6.821   5.518  1.00 31.13           C  
ATOM    311  N   LYS A  39     -19.236  -0.125   5.855  1.00 45.21           N  
ATOM    312  CA  LYS A  39     -19.291   1.312   5.626  1.00 46.44           C  
ATOM    313  C   LYS A  39     -17.997   1.908   6.129  1.00 47.26           C  
ATOM    314  O   LYS A  39     -17.647   1.784   7.311  1.00 46.83           O  
ATOM    315  CB  LYS A  39     -20.483   1.941   6.329  1.00 46.23           C  
ATOM    316  CG  LYS A  39     -21.606   2.324   5.394  1.00 46.72           C  
ATOM    317  CD  LYS A  39     -21.785   3.835   5.363  1.00 47.62           C  
ATOM    318  CE  LYS A  39     -22.456   4.354   6.627  1.00 47.39           C  
ATOM    319  NZ  LYS A  39     -22.880   5.767   6.442  1.00 48.04           N  
ATOM    320  N   SER A  40     -17.281   2.535   5.206  1.00 48.57           N  
ATOM    321  CA  SER A  40     -15.912   2.971   5.450  1.00 49.86           C  
ATOM    322  C   SER A  40     -15.870   4.172   6.401  1.00 50.72           C  
ATOM    323  O   SER A  40     -16.797   4.994   6.406  1.00 50.68           O  
ATOM    324  CB  SER A  40     -15.219   3.298   4.120  1.00 49.89           C  
ATOM    325  OG  SER A  40     -15.725   2.491   3.061  1.00 49.91           O  
ATOM    326  N   PRO A  41     -14.815   4.249   7.219  1.00 51.47           N  
ATOM    327  CA  PRO A  41     -14.563   5.431   8.055  1.00 52.27           C  
ATOM    328  C   PRO A  41     -14.501   6.721   7.237  1.00 53.05           C  
ATOM    329  O   PRO A  41     -13.714   6.837   6.292  1.00 53.21           O  
ATOM    330  CB  PRO A  41     -13.204   5.123   8.698  1.00 52.20           C  
ATOM    331  CG  PRO A  41     -13.143   3.628   8.726  1.00 51.84           C  
ATOM    332  CD  PRO A  41     -13.802   3.198   7.438  1.00 51.48           C  
ATOM    333  N   SER A  46     -15.359   7.669   7.595  1.00 53.84           N  
ATOM    334  CA  SER A  46     -15.390   8.973   6.952  1.00 54.83           C  
ATOM    335  C   SER A  46     -14.553   9.939   7.786  1.00 55.21           C  
ATOM    336  O   SER A  46     -13.334  10.050   7.599  1.00 55.32           O  
ATOM    337  CB  SER A  46     -16.835   9.478   6.830  1.00 54.86           C  
ATOM    338  OG  SER A  46     -17.739   8.404   6.618  1.00 56.03           O  
ATOM    339  N   SER A  47     -15.223  10.623   8.710  1.00 55.55           N  
ATOM    340  CA  SER A  47     -14.585  11.519   9.663  1.00 56.01           C  
ATOM    341  C   SER A  47     -15.510  11.696  10.870  1.00 56.11           C  
ATOM    342  O   SER A  47     -16.347  10.830  11.147  1.00 56.15           O  
ATOM    343  CB  SER A  47     -14.271  12.867   9.002  1.00 56.03           C  
ATOM    344  OG  SER A  47     -13.014  12.836   8.348  1.00 56.33           O  
ATOM    345  N   PHE A  48     -15.335  12.809  11.582  1.00 56.21           N  
ATOM    346  CA  PHE A  48     -16.235  13.271  12.647  1.00 56.32           C  
ATOM    347  C   PHE A  48     -17.676  12.746  12.533  1.00 55.96           C  
ATOM    348  O   PHE A  48     -18.224  12.192  13.493  1.00 55.91           O  
ATOM    349  CB  PHE A  48     -16.250  14.815  12.682  1.00 56.60           C  
ATOM    350  CG  PHE A  48     -15.806  15.471  11.383  1.00 57.76           C  
ATOM    351  CD1 PHE A  48     -14.629  16.222  11.336  1.00 58.99           C  
ATOM    352  CD2 PHE A  48     -16.565  15.345  10.214  1.00 58.63           C  
ATOM    353  CE1 PHE A  48     -14.207  16.830  10.142  1.00 59.64           C  
ATOM    354  CE2 PHE A  48     -16.153  15.944   9.013  1.00 59.37           C  
ATOM    355  CZ  PHE A  48     -14.973  16.690   8.978  1.00 59.87           C  
ATOM    356  N   ASN A  49     -18.253  12.903  11.341  1.00 55.51           N  
ATOM    357  CA  ASN A  49     -19.674  12.665  11.072  1.00 55.00           C  
ATOM    358  C   ASN A  49     -20.169  11.208  11.146  1.00 54.56           C  
ATOM    359  O   ASN A  49     -20.583  10.743  12.214  1.00 54.55           O  
ATOM    360  CB  ASN A  49     -20.049  13.280   9.712  1.00 55.01           C  
ATOM    361  CG  ASN A  49     -20.919  14.518   9.845  1.00 55.10           C  
ATOM    362  OD1 ASN A  49     -21.659  14.867   8.925  1.00 55.09           O  
ATOM    363  ND2 ASN A  49     -20.831  15.192  10.988  1.00 55.05           N  
ATOM    364  N   ARG A  50     -20.105  10.511  10.009  1.00 53.61           N  
ATOM    365  CA  ARG A  50     -20.801   9.239   9.779  1.00 52.74           C  
ATOM    366  C   ARG A  50     -20.468   8.090  10.754  1.00 51.64           C  
ATOM    367  O   ARG A  50     -19.430   8.108  11.429  1.00 51.46           O  
ATOM    368  CB  ARG A  50     -20.583   8.791   8.317  1.00 53.00           C  
ATOM    369  CG  ARG A  50     -21.806   8.910   7.372  1.00 54.02           C  
ATOM    370  CD  ARG A  50     -22.688  10.158   7.557  1.00 55.48           C  
ATOM    371  NE  ARG A  50     -23.859   9.870   8.392  1.00 57.20           N  
ATOM    372  CZ  ARG A  50     -24.795  10.756   8.738  1.00 58.33           C  
ATOM    373  NH1 ARG A  50     -24.734  12.020   8.325  1.00 58.16           N  
ATOM    374  NH2 ARG A  50     -25.807  10.373   9.508  1.00 59.00           N  
ATOM    375  N   PRO A  51     -21.369   7.106  10.837  1.00 50.54           N  
ATOM    376  CA  PRO A  51     -21.087   5.857  11.548  1.00 49.50           C  
ATOM    377  C   PRO A  51     -20.386   4.810  10.664  1.00 48.19           C  
ATOM    378  O   PRO A  51     -20.699   4.662   9.479  1.00 48.00           O  
ATOM    379  CB  PRO A  51     -22.485   5.370  11.924  1.00 49.61           C  
ATOM    380  CG  PRO A  51     -23.342   5.806  10.763  1.00 50.08           C  
ATOM    381  CD  PRO A  51     -22.745   7.116  10.296  1.00 50.66           C  
ATOM    382  N   VAL A  52     -19.446   4.093  11.270  1.00 46.57           N  
ATOM    383  CA  VAL A  52     -18.745   2.989  10.634  1.00 45.10           C  
ATOM    384  C   VAL A  52     -19.521   1.686  10.826  1.00 44.05           C  
ATOM    385  O   VAL A  52     -19.958   1.378  11.935  1.00 44.00           O  
ATOM    386  CB  VAL A  52     -17.341   2.823  11.250  1.00 45.07           C  
ATOM    387  CG1 VAL A  52     -16.755   1.467  10.911  1.00 45.32           C  
ATOM    388  CG2 VAL A  52     -16.413   3.935  10.786  1.00 45.12           C  
ATOM    389  N   ASP A  53     -19.705   0.933   9.747  1.00 42.55           N  
ATOM    390  CA  ASP A  53     -20.251  -0.411   9.845  1.00 41.29           C  
ATOM    391  C   ASP A  53     -19.124  -1.365   9.554  1.00 41.05           C  
ATOM    392  O   ASP A  53     -18.336  -1.129   8.638  1.00 40.96           O  
ATOM    393  CB  ASP A  53     -21.385  -0.631   8.841  1.00 41.20           C  
ATOM    394  CG  ASP A  53     -22.633   0.203   9.152  1.00 40.82           C  
ATOM    395  OD1 ASP A  53     -22.729   0.766  10.262  1.00 41.86           O  
ATOM    396  OD2 ASP A  53     -23.580   0.348   8.348  1.00 40.09           O  
ATOM    397  N   VAL A  54     -19.027  -2.437  10.335  1.00 40.63           N  
ATOM    398  CA  VAL A  54     -18.005  -3.455  10.092  1.00 39.97           C  
ATOM    399  C   VAL A  54     -18.487  -4.854  10.461  1.00 39.66           C  
ATOM    400  O   VAL A  54     -18.962  -5.078  11.580  1.00 39.82           O  
ATOM    401  CB  VAL A  54     -16.643  -3.098  10.780  1.00 39.94           C  
ATOM    402  CG1 VAL A  54     -16.857  -2.600  12.177  1.00 39.83           C  
ATOM    403  CG2 VAL A  54     -15.673  -4.282  10.768  1.00 39.76           C  
ATOM    404  N   LEU A  55     -18.371  -5.771   9.495  1.00 39.11           N  
ATOM    405  CA  LEU A  55     -18.644  -7.200   9.674  1.00 38.72           C  
ATOM    406  C   LEU A  55     -17.589  -7.849  10.562  1.00 38.35           C  
ATOM    407  O   LEU A  55     -16.390  -7.722  10.317  1.00 37.94           O  
ATOM    408  CB  LEU A  55     -18.717  -7.918   8.308  1.00 38.91           C  
ATOM    409  CG  LEU A  55     -19.388  -9.292   8.093  1.00 38.99           C  
ATOM    410  CD1 LEU A  55     -18.508 -10.430   8.602  1.00 41.13           C  
ATOM    411  CD2 LEU A  55     -20.777  -9.403   8.711  1.00 39.02           C  
ATOM    412  N   VAL A  56     -18.056  -8.536  11.604  1.00 38.61           N  
ATOM    413  CA  VAL A  56     -17.193  -9.152  12.605  1.00 38.84           C  
ATOM    414  C   VAL A  56     -17.505 -10.641  12.670  1.00 39.68           C  
ATOM    415  O   VAL A  56     -18.620 -11.025  13.025  1.00 40.08           O  
ATOM    416  CB  VAL A  56     -17.379  -8.500  13.997  1.00 38.71           C  
ATOM    417  CG1 VAL A  56     -16.448  -9.129  15.043  1.00 38.17           C  
ATOM    418  CG2 VAL A  56     -17.148  -6.999  13.919  1.00 37.96           C  
ATOM    419  N   PRO A  57     -16.531 -11.480  12.308  1.00 40.50           N  
ATOM    420  CA  PRO A  57     -16.737 -12.932  12.287  1.00 40.81           C  
ATOM    421  C   PRO A  57     -17.048 -13.442  13.682  1.00 41.29           C  
ATOM    422  O   PRO A  57     -16.450 -12.946  14.636  1.00 41.45           O  
ATOM    423  CB  PRO A  57     -15.385 -13.471  11.805  1.00 41.06           C  
ATOM    424  CG  PRO A  57     -14.720 -12.308  11.114  1.00 40.85           C  
ATOM    425  CD  PRO A  57     -15.164 -11.111  11.888  1.00 40.65           C  
ATOM    426  N   SER A  58     -17.975 -14.394  13.792  1.00 41.82           N  
ATOM    427  CA  SER A  58     -18.375 -14.975  15.083  1.00 42.35           C  
ATOM    428  C   SER A  58     -17.205 -15.402  15.967  1.00 42.71           C  
ATOM    429  O   SER A  58     -17.188 -15.118  17.165  1.00 42.56           O  
ATOM    430  CB  SER A  58     -19.280 -16.174  14.868  1.00 42.07           C  
ATOM    431  OG  SER A  58     -19.412 -16.912  16.068  1.00 43.48           O  
ATOM    432  N   VAL A  59     -16.239 -16.091  15.364  1.00 43.44           N  
ATOM    433  CA  VAL A  59     -15.010 -16.512  16.044  1.00 44.12           C  
ATOM    434  C   VAL A  59     -14.283 -15.358  16.739  1.00 44.16           C  
ATOM    435  O   VAL A  59     -13.520 -15.569  17.690  1.00 44.48           O  
ATOM    436  CB  VAL A  59     -14.003 -17.161  15.048  1.00 44.26           C  
ATOM    437  CG1 VAL A  59     -13.813 -18.640  15.357  1.00 44.50           C  
ATOM    438  CG2 VAL A  59     -14.444 -16.933  13.583  1.00 45.16           C  
ATOM    439  N   SER A  60     -14.526 -14.144  16.256  1.00 44.21           N  
ATOM    440  CA  SER A  60     -13.747 -12.978  16.646  1.00 44.18           C  
ATOM    441  C   SER A  60     -14.617 -11.887  17.300  1.00 44.14           C  
ATOM    442  O   SER A  60     -14.200 -10.736  17.430  1.00 44.29           O  
ATOM    443  CB  SER A  60     -12.984 -12.469  15.412  1.00 44.12           C  
ATOM    444  OG  SER A  60     -12.826 -11.066  15.406  1.00 44.28           O  
ATOM    445  N   LEU A  61     -15.816 -12.268  17.738  1.00 44.06           N  
ATOM    446  CA  LEU A  61     -16.766 -11.334  18.349  1.00 44.12           C  
ATOM    447  C   LEU A  61     -16.226 -10.780  19.655  1.00 44.23           C  
ATOM    448  O   LEU A  61     -16.301  -9.572  19.916  1.00 44.09           O  
ATOM    449  CB  LEU A  61     -18.095 -12.042  18.614  1.00 44.08           C  
ATOM    450  CG  LEU A  61     -19.424 -11.557  18.020  1.00 45.12           C  
ATOM    451  CD1 LEU A  61     -19.279 -10.595  16.829  1.00 45.49           C  
ATOM    452  CD2 LEU A  61     -20.286 -12.761  17.645  1.00 45.21           C  
ATOM    453  N   GLN A  62     -15.665 -11.690  20.453  1.00 44.20           N  
ATOM    454  CA  GLN A  62     -15.211 -11.422  21.806  1.00 44.13           C  
ATOM    455  C   GLN A  62     -14.035 -10.444  21.876  1.00 43.64           C  
ATOM    456  O   GLN A  62     -14.107  -9.459  22.609  1.00 43.84           O  
ATOM    457  CB  GLN A  62     -14.902 -12.748  22.530  1.00 44.41           C  
ATOM    458  CG  GLN A  62     -13.618 -13.506  22.090  1.00 46.28           C  
ATOM    459  CD  GLN A  62     -13.486 -13.704  20.576  1.00 47.35           C  
ATOM    460  OE1 GLN A  62     -12.663 -13.052  19.922  1.00 47.08           O  
ATOM    461  NE2 GLN A  62     -14.285 -14.608  20.027  1.00 47.84           N  
ATOM    462  N   ALA A  63     -12.972 -10.703  21.115  1.00 42.92           N  
ATOM    463  CA  ALA A  63     -11.795  -9.836  21.109  1.00 42.43           C  
ATOM    464  C   ALA A  63     -12.156  -8.405  20.690  1.00 42.21           C  
ATOM    465  O   ALA A  63     -11.799  -7.443  21.370  1.00 42.17           O  
ATOM    466  CB  ALA A  63     -10.708 -10.406  20.207  1.00 41.89           C  
ATOM    467  N   PHE A  64     -12.880  -8.280  19.580  1.00 42.05           N  
ATOM    468  CA  PHE A  64     -13.231  -6.976  19.025  1.00 41.77           C  
ATOM    469  C   PHE A  64     -14.097  -6.134  19.972  1.00 41.65           C  
ATOM    470  O   PHE A  64     -13.859  -4.937  20.129  1.00 41.38           O  
ATOM    471  CB  PHE A  64     -13.895  -7.144  17.659  1.00 41.56           C  
ATOM    472  CG  PHE A  64     -14.112  -5.848  16.918  1.00 41.42           C  
ATOM    473  CD1 PHE A  64     -15.392  -5.460  16.535  1.00 40.81           C  
ATOM    474  CD2 PHE A  64     -13.043  -5.019  16.603  1.00 40.91           C  
ATOM    475  CE1 PHE A  64     -15.605  -4.271  15.846  1.00 40.81           C  
ATOM    476  CE2 PHE A  64     -13.244  -3.830  15.918  1.00 40.94           C  
ATOM    477  CZ  PHE A  64     -14.528  -3.454  15.538  1.00 41.17           C  
ATOM    478  N   LYS A  65     -15.078  -6.764  20.615  1.00 41.79           N  
ATOM    479  CA  LYS A  65     -15.981  -6.056  21.518  1.00 41.98           C  
ATOM    480  C   LYS A  65     -15.240  -5.600  22.770  1.00 42.74           C  
ATOM    481  O   LYS A  65     -15.378  -4.448  23.198  1.00 42.90           O  
ATOM    482  CB  LYS A  65     -17.184  -6.926  21.880  1.00 41.55           C  
ATOM    483  CG  LYS A  65     -18.236  -6.993  20.792  1.00 40.88           C  
ATOM    484  CD  LYS A  65     -19.446  -7.809  21.205  1.00 38.37           C  
ATOM    485  CE  LYS A  65     -20.241  -8.246  19.990  1.00 38.16           C  
ATOM    486  NZ  LYS A  65     -21.653  -8.615  20.300  1.00 37.93           N  
ATOM    487  N   SER A  66     -14.454  -6.512  23.344  1.00 43.32           N  
ATOM    488  CA  SER A  66     -13.563  -6.211  24.465  1.00 43.93           C  
ATOM    489  C   SER A  66     -12.633  -5.032  24.143  1.00 44.42           C  
ATOM    490  O   SER A  66     -12.431  -4.144  24.977  1.00 44.65           O  
ATOM    491  CB  SER A  66     -12.746  -7.458  24.830  1.00 43.95           C  
ATOM    492  OG  SER A  66     -11.801  -7.191  25.850  1.00 43.95           O  
ATOM    493  N   PHE A  67     -12.081  -5.032  22.929  1.00 44.90           N  
ATOM    494  CA  PHE A  67     -11.190  -3.969  22.465  1.00 45.50           C  
ATOM    495  C   PHE A  67     -11.916  -2.633  22.276  1.00 45.59           C  
ATOM    496  O   PHE A  67     -11.363  -1.576  22.587  1.00 45.61           O  
ATOM    497  CB  PHE A  67     -10.474  -4.396  21.176  1.00 45.57           C  
ATOM    498  CG  PHE A  67      -9.926  -3.248  20.367  1.00 46.57           C  
ATOM    499  CD1 PHE A  67     -10.631  -2.752  19.264  1.00 47.23           C  
ATOM    500  CD2 PHE A  67      -8.705  -2.665  20.701  1.00 47.10           C  
ATOM    501  CE1 PHE A  67     -10.130  -1.687  18.506  1.00 47.31           C  
ATOM    502  CE2 PHE A  67      -8.194  -1.603  19.946  1.00 47.72           C  
ATOM    503  CZ  PHE A  67      -8.909  -1.114  18.847  1.00 47.67           C  
ATOM    504  N   LEU A  68     -13.146  -2.689  21.765  1.00 45.77           N  
ATOM    505  CA  LEU A  68     -13.987  -1.499  21.620  1.00 45.92           C  
ATOM    506  C   LEU A  68     -14.234  -0.860  22.981  1.00 46.15           C  
ATOM    507  O   LEU A  68     -14.141   0.359  23.128  1.00 46.34           O  
ATOM    508  CB  LEU A  68     -15.326  -1.855  20.965  1.00 45.85           C  
ATOM    509  CG  LEU A  68     -15.621  -1.672  19.467  1.00 45.46           C  
ATOM    510  CD1 LEU A  68     -14.391  -1.456  18.601  1.00 45.31           C  
ATOM    511  CD2 LEU A  68     -16.408  -2.862  18.969  1.00 45.52           C  
ATOM    512  N   ARG A  69     -14.540  -1.695  23.971  1.00 46.47           N  
ATOM    513  CA  ARG A  69     -14.745  -1.247  25.347  1.00 46.79           C  
ATOM    514  C   ARG A  69     -13.501  -0.549  25.892  1.00 46.58           C  
ATOM    515  O   ARG A  69     -13.597   0.523  26.496  1.00 46.60           O  
ATOM    516  CB  ARG A  69     -15.101  -2.433  26.250  1.00 47.06           C  
ATOM    517  CG  ARG A  69     -16.553  -2.878  26.178  1.00 48.40           C  
ATOM    518  CD  ARG A  69     -16.785  -4.318  26.635  1.00 50.80           C  
ATOM    519  NE  ARG A  69     -18.040  -4.859  26.108  1.00 52.48           N  
ATOM    520  CZ  ARG A  69     -18.194  -6.091  25.626  1.00 53.11           C  
ATOM    521  NH1 ARG A  69     -19.380  -6.479  25.170  1.00 52.57           N  
ATOM    522  NH2 ARG A  69     -17.169  -6.940  25.600  1.00 53.46           N  
ATOM    523  N   SER A  70     -12.341  -1.163  25.659  1.00 46.37           N  
ATOM    524  CA  SER A  70     -11.068  -0.681  26.191  1.00 46.07           C  
ATOM    525  C   SER A  70     -10.540   0.562  25.466  1.00 45.97           C  
ATOM    526  O   SER A  70      -9.659   1.251  25.981  1.00 45.85           O  
ATOM    527  CB  SER A  70     -10.026  -1.808  26.189  1.00 46.01           C  
ATOM    528  OG  SER A  70      -9.329  -1.879  24.959  1.00 46.08           O  
ATOM    529  N   GLN A  71     -11.087   0.852  24.284  1.00 45.85           N  
ATOM    530  CA  GLN A  71     -10.690   2.038  23.515  1.00 45.67           C  
ATOM    531  C   GLN A  71     -11.747   3.146  23.524  1.00 45.33           C  
ATOM    532  O   GLN A  71     -11.660   4.103  22.746  1.00 45.46           O  
ATOM    533  CB  GLN A  71     -10.336   1.658  22.078  1.00 45.84           C  
ATOM    534  CG  GLN A  71      -9.059   0.838  21.955  1.00 46.59           C  
ATOM    535  CD  GLN A  71      -7.800   1.686  21.940  1.00 47.21           C  
ATOM    536  OE1 GLN A  71      -7.004   1.645  22.884  1.00 47.72           O  
ATOM    537  NE2 GLN A  71      -7.611   2.451  20.870  1.00 47.47           N  
ATOM    538  N   GLY A  72     -12.735   3.009  24.409  1.00 44.79           N  
ATOM    539  CA  GLY A  72     -13.824   3.963  24.526  1.00 44.16           C  
ATOM    540  C   GLY A  72     -14.618   4.131  23.245  1.00 43.79           C  
ATOM    541  O   GLY A  72     -15.027   5.242  22.903  1.00 43.88           O  
ATOM    542  N   LEU A  73     -14.818   3.029  22.528  1.00 43.19           N  
ATOM    543  CA  LEU A  73     -15.627   3.035  21.315  1.00 42.63           C  
ATOM    544  C   LEU A  73     -16.985   2.423  21.602  1.00 42.20           C  
ATOM    545  O   LEU A  73     -17.079   1.338  22.178  1.00 42.25           O  
ATOM    546  CB  LEU A  73     -14.929   2.286  20.176  1.00 42.59           C  
ATOM    547  CG  LEU A  73     -13.812   3.029  19.437  1.00 42.44           C  
ATOM    548  CD1 LEU A  73     -12.998   2.072  18.574  1.00 41.41           C  
ATOM    549  CD2 LEU A  73     -14.371   4.175  18.601  1.00 42.85           C  
ATOM    550  N   GLU A  74     -18.034   3.141  21.216  1.00 41.52           N  
ATOM    551  CA  GLU A  74     -19.394   2.681  21.439  1.00 40.89           C  
ATOM    552  C   GLU A  74     -19.954   2.067  20.168  1.00 40.05           C  
ATOM    553  O   GLU A  74     -19.734   2.579  19.071  1.00 39.99           O  
ATOM    554  CB  GLU A  74     -20.278   3.829  21.914  1.00 41.12           C  
ATOM    555  CG  GLU A  74     -20.256   4.020  23.418  1.00 42.14           C  
ATOM    556  CD  GLU A  74     -20.669   5.418  23.830  1.00 43.80           C  
ATOM    557  OE1 GLU A  74     -20.657   5.704  25.049  1.00 44.12           O  
ATOM    558  OE2 GLU A  74     -21.009   6.230  22.935  1.00 44.74           O  
ATOM    559  N   TYR A  75     -20.679   0.966  20.328  1.00 39.06           N  
ATOM    560  CA  TYR A  75     -21.181   0.204  19.200  1.00 38.30           C  
ATOM    561  C   TYR A  75     -22.591  -0.299  19.465  1.00 37.89           C  
ATOM    562  O   TYR A  75     -22.960  -0.559  20.601  1.00 37.31           O  
ATOM    563  CB  TYR A  75     -20.237  -0.975  18.879  1.00 38.22           C  
ATOM    564  CG  TYR A  75     -20.151  -2.004  19.990  1.00 37.56           C  
ATOM    565  CD1 TYR A  75     -21.037  -3.082  20.031  1.00 37.19           C  
ATOM    566  CD2 TYR A  75     -19.205  -1.892  21.000  1.00 36.54           C  
ATOM    567  CE1 TYR A  75     -20.994  -4.012  21.043  1.00 36.89           C  
ATOM    568  CE2 TYR A  75     -19.142  -2.830  22.026  1.00 36.85           C  
ATOM    569  CZ  TYR A  75     -20.043  -3.887  22.039  1.00 36.96           C  
ATOM    570  OH  TYR A  75     -20.010  -4.821  23.044  1.00 36.31           O  
ATOM    571  N   ALA A  76     -23.379  -0.398  18.400  1.00 37.82           N  
ATOM    572  CA  ALA A  76     -24.597  -1.201  18.398  1.00 37.25           C  
ATOM    573  C   ALA A  76     -24.370  -2.410  17.474  1.00 36.99           C  
ATOM    574  O   ALA A  76     -23.574  -2.332  16.535  1.00 36.57           O  
ATOM    575  CB  ALA A  76     -25.759  -0.377  17.911  1.00 37.20           C  
ATOM    576  N   VAL A  77     -25.060  -3.515  17.750  1.00 36.72           N  
ATOM    577  CA  VAL A  77     -25.099  -4.661  16.848  1.00 36.86           C  
ATOM    578  C   VAL A  77     -26.279  -4.482  15.898  1.00 37.58           C  
ATOM    579  O   VAL A  77     -27.437  -4.644  16.296  1.00 38.04           O  
ATOM    580  CB  VAL A  77     -25.259  -6.001  17.607  1.00 36.71           C  
ATOM    581  CG1 VAL A  77     -25.307  -7.168  16.631  1.00 35.82           C  
ATOM    582  CG2 VAL A  77     -24.153  -6.193  18.647  1.00 36.00           C  
ATOM    583  N   THR A  78     -26.001  -4.147  14.645  1.00 38.15           N  
ATOM    584  CA  THR A  78     -27.083  -3.835  13.714  1.00 38.95           C  
ATOM    585  C   THR A  78     -27.639  -5.064  12.996  1.00 39.58           C  
ATOM    586  O   THR A  78     -28.834  -5.123  12.692  1.00 39.48           O  
ATOM    587  CB  THR A  78     -26.660  -2.756  12.724  1.00 38.92           C  
ATOM    588  OG1 THR A  78     -25.539  -3.215  11.972  1.00 39.02           O  
ATOM    589  CG2 THR A  78     -26.115  -1.544  13.465  1.00 39.34           C  
ATOM    590  N   ILE A  79     -26.771  -6.036  12.718  1.00 40.57           N  
ATOM    591  CA  ILE A  79     -27.225  -7.347  12.246  1.00 41.19           C  
ATOM    592  C   ILE A  79     -26.677  -8.424  13.169  1.00 41.64           C  
ATOM    593  O   ILE A  79     -25.464  -8.620  13.266  1.00 41.77           O  
ATOM    594  CB  ILE A  79     -26.868  -7.604  10.748  1.00 40.95           C  
ATOM    595  CG1 ILE A  79     -27.528  -6.552   9.845  1.00 40.53           C  
ATOM    596  CG2 ILE A  79     -27.290  -9.018  10.319  1.00 40.37           C  
ATOM    597  CD1 ILE A  79     -26.810  -6.321   8.516  1.00 38.89           C  
ATOM    598  N   GLU A  80     -27.600  -9.101  13.851  1.00 42.65           N  
ATOM    599  CA  GLU A  80     -27.275 -10.083  14.888  1.00 43.64           C  
ATOM    600  C   GLU A  80     -26.776 -11.406  14.308  1.00 43.55           C  
ATOM    601  O   GLU A  80     -25.888 -12.046  14.880  1.00 43.15           O  
ATOM    602  CB  GLU A  80     -28.483 -10.314  15.807  1.00 44.09           C  
ATOM    603  CG  GLU A  80     -28.219  -9.959  17.267  1.00 46.43           C  
ATOM    604  CD  GLU A  80     -28.975  -8.718  17.741  1.00 49.03           C  
ATOM    605  OE1 GLU A  80     -29.262  -8.640  18.958  1.00 49.84           O  
ATOM    606  OE2 GLU A  80     -29.279  -7.816  16.915  1.00 50.94           O  
ATOM    607  N   ASP A  81     -27.362 -11.820  13.187  1.00 43.56           N  
ATOM    608  CA  ASP A  81     -26.845 -12.980  12.457  1.00 43.90           C  
ATOM    609  C   ASP A  81     -26.935 -12.773  10.958  1.00 43.31           C  
ATOM    610  O   ASP A  81     -28.019 -12.800  10.369  1.00 43.04           O  
ATOM    611  CB  ASP A  81     -27.541 -14.285  12.877  1.00 44.51           C  
ATOM    612  CG  ASP A  81     -26.798 -15.530  12.405  1.00 45.15           C  
ATOM    613  OD1 ASP A  81     -25.812 -15.410  11.645  1.00 46.21           O  
ATOM    614  OD2 ASP A  81     -27.135 -16.682  12.745  1.00 47.26           O  
ATOM    615  N   LEU A  82     -25.767 -12.567  10.356  1.00 43.09           N  
ATOM    616  CA  LEU A  82     -25.652 -12.364   8.917  1.00 42.06           C  
ATOM    617  C   LEU A  82     -26.217 -13.570   8.179  1.00 41.28           C  
ATOM    618  O   LEU A  82     -27.035 -13.412   7.281  1.00 41.04           O  
ATOM    619  CB  LEU A  82     -24.185 -12.139   8.543  1.00 42.18           C  
ATOM    620  CG  LEU A  82     -23.817 -11.176   7.408  1.00 41.79           C  
ATOM    621  CD1 LEU A  82     -23.338 -11.967   6.220  1.00 42.33           C  
ATOM    622  CD2 LEU A  82     -24.922 -10.216   7.003  1.00 39.39           C  
ATOM    623  N   GLN A  83     -25.815 -14.772   8.608  1.00 40.59           N  
ATOM    624  CA  GLN A  83     -26.221 -16.014   7.941  1.00 39.80           C  
ATOM    625  C   GLN A  83     -27.745 -16.183   7.834  1.00 39.15           C  
ATOM    626  O   GLN A  83     -28.238 -16.720   6.830  1.00 39.38           O  
ATOM    627  CB  GLN A  83     -25.540 -17.246   8.563  1.00 39.87           C  
ATOM    628  CG  GLN A  83     -25.664 -18.549   7.740  1.00 39.69           C  
ATOM    629  CD  GLN A  83     -25.280 -18.402   6.272  1.00 39.11           C  
ATOM    630  OE1 GLN A  83     -24.236 -17.851   5.950  1.00 39.02           O  
ATOM    631  NE2 GLN A  83     -26.121 -18.918   5.386  1.00 39.25           N  
ATOM    632  N   ALA A  84     -28.481 -15.698   8.838  1.00 38.05           N  
ATOM    633  CA  ALA A  84     -29.946 -15.694   8.801  1.00 37.11           C  
ATOM    634  C   ALA A  84     -30.472 -14.889   7.614  1.00 36.70           C  
ATOM    635  O   ALA A  84     -31.332 -15.355   6.861  1.00 36.04           O  
ATOM    636  CB  ALA A  84     -30.516 -15.151  10.107  1.00 37.21           C  
ATOM    637  N   LEU A  85     -29.951 -13.677   7.451  1.00 36.46           N  
ATOM    638  CA  LEU A  85     -30.305 -12.858   6.299  1.00 37.02           C  
ATOM    639  C   LEU A  85     -29.941 -13.524   4.965  1.00 37.22           C  
ATOM    640  O   LEU A  85     -30.718 -13.469   4.014  1.00 37.90           O  
ATOM    641  CB  LEU A  85     -29.666 -11.473   6.392  1.00 37.12           C  
ATOM    642  CG  LEU A  85     -30.325 -10.404   7.256  1.00 36.19           C  
ATOM    643  CD1 LEU A  85     -29.795  -9.076   6.794  1.00 36.00           C  
ATOM    644  CD2 LEU A  85     -31.846 -10.444   7.154  1.00 37.63           C  
ATOM    645  N   LEU A  86     -28.771 -14.148   4.909  1.00 36.97           N  
ATOM    646  CA  LEU A  86     -28.332 -14.895   3.733  1.00 37.19           C  
ATOM    647  C   LEU A  86     -29.232 -16.080   3.395  1.00 36.84           C  
ATOM    648  O   LEU A  86     -29.496 -16.356   2.231  1.00 36.51           O  
ATOM    649  CB  LEU A  86     -26.903 -15.400   3.940  1.00 37.42           C  
ATOM    650  CG  LEU A  86     -25.873 -14.904   2.931  1.00 39.56           C  
ATOM    651  CD1 LEU A  86     -26.552 -14.400   1.650  1.00 39.88           C  
ATOM    652  CD2 LEU A  86     -24.996 -13.823   3.530  1.00 40.93           C  
ATOM    653  N   ASP A  87     -29.670 -16.802   4.419  1.00 36.72           N  
ATOM    654  CA  ASP A  87     -30.621 -17.876   4.226  1.00 36.81           C  
ATOM    655  C   ASP A  87     -31.911 -17.363   3.577  1.00 36.11           C  
ATOM    656  O   ASP A  87     -32.362 -17.933   2.586  1.00 35.48           O  
ATOM    657  CB  ASP A  87     -30.940 -18.538   5.564  1.00 37.33           C  
ATOM    658  CG  ASP A  87     -29.808 -19.400   6.089  1.00 38.50           C  
ATOM    659  OD1 ASP A  87     -28.739 -19.530   5.433  1.00 39.33           O  
ATOM    660  OD2 ASP A  87     -29.920 -19.992   7.185  1.00 40.47           O  
ATOM    661  N   ASN A  88     -32.494 -16.299   4.135  1.00 36.15           N  
ATOM    662  CA  ASN A  88     -33.737 -15.714   3.587  1.00 37.03           C  
ATOM    663  C   ASN A  88     -33.604 -15.460   2.070  1.00 37.08           C  
ATOM    664  O   ASN A  88     -34.482 -15.829   1.268  1.00 37.16           O  
ATOM    665  CB  ASN A  88     -34.079 -14.359   4.254  1.00 37.14           C  
ATOM    666  CG  ASN A  88     -34.530 -14.469   5.730  1.00 38.89           C  
ATOM    667  OD1 ASN A  88     -34.886 -13.444   6.329  1.00 39.94           O  
ATOM    668  ND2 ASN A  88     -34.518 -15.680   6.313  1.00 39.46           N  
ATOM    669  N   GLU A  89     -32.486 -14.826   1.708  1.00 36.94           N  
ATOM    670  CA  GLU A  89     -32.169 -14.424   0.339  1.00 36.99           C  
ATOM    671  C   GLU A  89     -32.094 -15.620  -0.618  1.00 37.03           C  
ATOM    672  O   GLU A  89     -32.689 -15.599  -1.700  1.00 36.56           O  
ATOM    673  CB  GLU A  89     -30.866 -13.635   0.338  1.00 36.48           C  
ATOM    674  CG  GLU A  89     -30.534 -12.982  -0.995  1.00 37.37           C  
ATOM    675  CD  GLU A  89     -29.377 -12.020  -0.886  1.00 36.55           C  
ATOM    676  OE1 GLU A  89     -28.236 -12.476  -0.660  1.00 37.92           O  
ATOM    677  OE2 GLU A  89     -29.612 -10.808  -1.008  1.00 37.18           O  
ATOM    678  N   ASP A  90     -31.357 -16.646  -0.205  1.00 37.15           N  
ATOM    679  CA  ASP A  90     -31.281 -17.922  -0.919  1.00 37.73           C  
ATOM    680  C   ASP A  90     -32.657 -18.528  -1.225  1.00 37.15           C  
ATOM    681  O   ASP A  90     -32.961 -18.855  -2.379  1.00 36.97           O  
ATOM    682  CB  ASP A  90     -30.473 -18.919  -0.099  1.00 38.25           C  
ATOM    683  CG  ASP A  90     -29.051 -19.015  -0.544  1.00 41.86           C  
ATOM    684  OD1 ASP A  90     -28.149 -18.820   0.316  1.00 45.91           O  
ATOM    685  OD2 ASP A  90     -28.733 -19.298  -1.730  1.00 45.62           O  
ATOM    686  N   ASP A  91     -33.487 -18.680  -0.195  1.00 36.71           N  
ATOM    687  CA  ASP A  91     -34.826 -19.239  -0.389  1.00 36.01           C  
ATOM    688  C   ASP A  91     -35.653 -18.397  -1.362  1.00 35.78           C  
ATOM    689  O   ASP A  91     -36.247 -18.939  -2.301  1.00 35.36           O  
ATOM    690  CB  ASP A  91     -35.567 -19.428   0.946  1.00 36.30           C  
ATOM    691  CG  ASP A  91     -34.678 -19.995   2.057  1.00 36.61           C  
ATOM    692  OD1 ASP A  91     -35.103 -19.942   3.230  1.00 36.70           O  
ATOM    693  OD2 ASP A  91     -33.548 -20.503   1.866  1.00 38.05           O  
ATOM    694  N   GLU A  92     -35.677 -17.080  -1.149  1.00 35.44           N  
ATOM    695  CA  GLU A  92     -36.389 -16.153  -2.042  1.00 35.58           C  
ATOM    696  C   GLU A  92     -35.943 -16.298  -3.505  1.00 35.11           C  
ATOM    697  O   GLU A  92     -36.774 -16.298  -4.420  1.00 34.77           O  
ATOM    698  CB  GLU A  92     -36.196 -14.707  -1.580  1.00 36.01           C  
ATOM    699  CG  GLU A  92     -37.344 -14.113  -0.772  1.00 38.37           C  
ATOM    700  CD  GLU A  92     -36.930 -13.701   0.649  1.00 42.09           C  
ATOM    701  OE1 GLU A  92     -35.707 -13.440   0.902  1.00 41.03           O  
ATOM    702  OE2 GLU A  92     -37.842 -13.641   1.520  1.00 42.45           O  
ATOM    703  N   MET A  93     -34.627 -16.417  -3.701  1.00 34.52           N  
ATOM    704  CA  MET A  93     -34.011 -16.635  -5.013  1.00 34.65           C  
ATOM    705  C   MET A  93     -34.366 -18.007  -5.578  1.00 34.65           C  
ATOM    706  O   MET A  93     -34.890 -18.113  -6.695  1.00 34.28           O  
ATOM    707  CB  MET A  93     -32.485 -16.507  -4.909  1.00 34.59           C  
ATOM    708  CG  MET A  93     -31.961 -15.121  -5.165  1.00 35.01           C  
ATOM    709  SD  MET A  93     -30.282 -15.138  -5.858  1.00 37.44           S  
ATOM    710  CE  MET A  93     -30.638 -15.689  -7.535  1.00 38.86           C  
ATOM    711  N   GLN A  94     -34.059 -19.045  -4.796  1.00 34.87           N  
ATOM    712  CA  GLN A  94     -34.421 -20.426  -5.093  1.00 35.20           C  
ATOM    713  C   GLN A  94     -35.865 -20.529  -5.590  1.00 35.38           C  
ATOM    714  O   GLN A  94     -36.124 -21.113  -6.651  1.00 35.36           O  
ATOM    715  CB  GLN A  94     -34.249 -21.280  -3.831  1.00 35.29           C  
ATOM    716  CG  GLN A  94     -33.855 -22.743  -4.057  1.00 35.54           C  
ATOM    717  CD  GLN A  94     -32.780 -23.217  -3.072  1.00 35.83           C  
ATOM    718  OE1 GLN A  94     -31.592 -23.275  -3.422  1.00 35.39           O  
ATOM    719  NE2 GLN A  94     -33.191 -23.536  -1.841  1.00 33.72           N  
ATOM    720  N   HIS A  95     -36.792 -19.951  -4.826  1.00 35.60           N  
ATOM    721  CA  HIS A  95     -38.218 -20.036  -5.124  1.00 36.02           C  
ATOM    722  C   HIS A  95     -38.505 -19.376  -6.465  1.00 36.44           C  
ATOM    723  O   HIS A  95     -39.062 -20.010  -7.370  1.00 36.70           O  
ATOM    724  CB  HIS A  95     -39.052 -19.393  -4.002  1.00 35.81           C  
ATOM    725  CG  HIS A  95     -40.529 -19.654  -4.107  1.00 36.63           C  
ATOM    726  ND1 HIS A  95     -41.231 -20.346  -3.142  1.00 37.71           N  
ATOM    727  CD2 HIS A  95     -41.438 -19.296  -5.046  1.00 36.48           C  
ATOM    728  CE1 HIS A  95     -42.506 -20.412  -3.488  1.00 38.89           C  
ATOM    729  NE2 HIS A  95     -42.659 -19.781  -4.638  1.00 38.49           N  
ATOM    730  N   ASN A  96     -38.104 -18.111  -6.595  1.00 36.91           N  
ATOM    731  CA  ASN A  96     -38.321 -17.357  -7.823  1.00 37.34           C  
ATOM    732  C   ASN A  96     -37.864 -18.076  -9.100  1.00 37.63           C  
ATOM    733  O   ASN A  96     -38.551 -18.034 -10.125  1.00 37.10           O  
ATOM    734  CB  ASN A  96     -37.673 -15.977  -7.743  1.00 37.43           C  
ATOM    735  CG  ASN A  96     -37.980 -15.131  -8.967  1.00 37.98           C  
ATOM    736  OD1 ASN A  96     -39.113 -14.701  -9.151  1.00 37.09           O  
ATOM    737  ND2 ASN A  96     -36.973 -14.909  -9.822  1.00 38.26           N  
ATOM    738  N   GLU A  97     -36.710 -18.729  -9.031  1.00 37.84           N  
ATOM    739  CA  GLU A  97     -36.189 -19.468 -10.176  1.00 38.80           C  
ATOM    740  C   GLU A  97     -37.079 -20.645 -10.567  1.00 38.94           C  
ATOM    741  O   GLU A  97     -37.128 -21.015 -11.737  1.00 39.15           O  
ATOM    742  CB  GLU A  97     -34.769 -19.960  -9.912  1.00 38.90           C  
ATOM    743  CG  GLU A  97     -33.674 -18.935 -10.157  1.00 40.09           C  
ATOM    744  CD  GLU A  97     -32.379 -19.318  -9.449  1.00 42.58           C  
ATOM    745  OE1 GLU A  97     -31.369 -18.560  -9.540  1.00 42.73           O  
ATOM    746  OE2 GLU A  97     -32.376 -20.394  -8.801  1.00 43.13           O  
ATOM    747  N   GLY A  98     -37.770 -21.232  -9.590  1.00 39.15           N  
ATOM    748  CA  GLY A  98     -38.703 -22.312  -9.852  1.00 39.27           C  
ATOM    749  C   GLY A  98     -39.927 -21.792 -10.578  1.00 39.83           C  
ATOM    750  O   GLY A  98     -40.410 -22.403 -11.542  1.00 39.96           O  
ATOM    751  N   GLN A  99     -40.439 -20.660 -10.104  1.00 40.02           N  
ATOM    752  CA  GLN A  99     -41.591 -20.016 -10.732  1.00 40.15           C  
ATOM    753  C   GLN A  99     -41.258 -19.618 -12.171  1.00 40.28           C  
ATOM    754  O   GLN A  99     -41.975 -19.992 -13.093  1.00 39.97           O  
ATOM    755  CB  GLN A  99     -42.026 -18.787  -9.935  1.00 40.05           C  
ATOM    756  CG  GLN A  99     -42.488 -19.086  -8.528  1.00 40.74           C  
ATOM    757  CD  GLN A  99     -42.860 -17.829  -7.767  1.00 41.96           C  
ATOM    758  OE1 GLN A  99     -41.985 -17.027  -7.415  1.00 42.98           O  
ATOM    759  NE2 GLN A  99     -44.155 -17.649  -7.510  1.00 41.08           N  
ATOM    760  N   GLU A1001     -40.144 -18.901 -12.344  1.00 40.42           N  
ATOM    761  CA  GLU A1001     -39.679 -18.427 -13.652  1.00 40.68           C  
ATOM    762  C   GLU A1001     -39.446 -19.546 -14.688  1.00 41.25           C  
ATOM    763  O   GLU A1001     -39.898 -19.434 -15.837  1.00 41.11           O  
ATOM    764  CB  GLU A1001     -38.418 -17.587 -13.482  1.00 40.38           C  
ATOM    765  CG  GLU A1001     -38.645 -16.129 -13.112  1.00 39.12           C  
ATOM    766  CD  GLU A1001     -37.347 -15.332 -13.092  1.00 38.90           C  
ATOM    767  OE1 GLU A1001     -36.350 -15.783 -13.696  1.00 37.44           O  
ATOM    768  OE2 GLU A1001     -37.317 -14.244 -12.479  1.00 38.86           O  
ATOM    769  N   ARG A1002     -38.746 -20.608 -14.273  1.00 41.78           N  
ATOM    770  CA  ARG A1002     -38.574 -21.831 -15.075  1.00 42.34           C  
ATOM    771  C   ARG A1002     -39.902 -22.448 -15.534  1.00 42.37           C  
ATOM    772  O   ARG A1002     -39.993 -22.987 -16.640  1.00 42.75           O  
ATOM    773  CB  ARG A1002     -37.784 -22.876 -14.285  1.00 42.57           C  
ATOM    774  CG  ARG A1002     -36.936 -23.830 -15.133  1.00 44.01           C  
ATOM    775  CD  ARG A1002     -36.101 -24.824 -14.313  1.00 45.89           C  
ATOM    776  NE  ARG A1002     -36.916 -25.531 -13.317  1.00 48.00           N  
ATOM    777  CZ  ARG A1002     -36.813 -26.826 -13.010  1.00 48.56           C  
ATOM    778  NH1 ARG A1002     -37.613 -27.347 -12.089  1.00 48.53           N  
ATOM    779  NH2 ARG A1002     -35.918 -27.604 -13.612  1.00 49.52           N  
ATOM    780  N   SER A1003     -40.927 -22.371 -14.687  1.00 42.19           N  
ATOM    781  CA  SER A1003     -42.260 -22.854 -15.055  1.00 41.89           C  
ATOM    782  C   SER A1003     -43.095 -21.775 -15.749  1.00 41.58           C  
ATOM    783  O   SER A1003     -43.963 -22.082 -16.568  1.00 41.77           O  
ATOM    784  CB  SER A1003     -42.998 -23.380 -13.822  1.00 41.93           C  
ATOM    785  OG  SER A1003     -44.385 -23.083 -13.883  1.00 42.16           O  
ATOM    786  N   SER A1004     -42.832 -20.519 -15.405  1.00 41.18           N  
ATOM    787  CA  SER A1004     -43.570 -19.379 -15.938  1.00 40.72           C  
ATOM    788  C   SER A1004     -43.148 -19.000 -17.353  1.00 40.50           C  
ATOM    789  O   SER A1004     -43.993 -18.658 -18.181  1.00 40.63           O  
ATOM    790  CB  SER A1004     -43.388 -18.158 -15.032  1.00 40.54           C  
ATOM    791  OG  SER A1004     -44.416 -18.066 -14.062  1.00 40.50           O  
ATOM    792  N   ASN A1005     -41.843 -19.056 -17.619  1.00 40.09           N  
ATOM    793  CA  ASN A1005     -41.250 -18.440 -18.805  1.00 39.55           C  
ATOM    794  C   ASN A1005     -41.160 -16.929 -18.608  1.00 39.03           C  
ATOM    795  O   ASN A1005     -40.734 -16.195 -19.500  1.00 39.19           O  
ATOM    796  CB  ASN A1005     -42.054 -18.757 -20.072  1.00 39.59           C  
ATOM    797  CG  ASN A1005     -41.262 -19.555 -21.085  1.00 39.85           C  
ATOM    798  OD1 ASN A1005     -40.154 -19.169 -21.478  1.00 40.23           O  
ATOM    799  ND2 ASN A1005     -41.831 -20.675 -21.523  1.00 39.71           N  
ATOM    800  N   ASN A1006     -41.572 -16.479 -17.426  1.00 38.20           N  
ATOM    801  CA  ASN A1006     -41.568 -15.071 -17.073  1.00 37.05           C  
ATOM    802  C   ASN A1006     -40.210 -14.683 -16.597  1.00 35.88           C  
ATOM    803  O   ASN A1006     -39.390 -15.540 -16.273  1.00 37.30           O  
ATOM    804  CB  ASN A1006     -42.544 -14.809 -15.933  1.00 37.37           C  
ATOM    805  CG  ASN A1006     -43.866 -14.278 -16.414  1.00 37.14           C  
ATOM    806  OD1 ASN A1006     -43.948 -13.154 -16.895  1.00 38.17           O  
ATOM    807  ND2 ASN A1006     -44.913 -15.083 -16.285  1.00 36.67           N  
ATOM    808  N   PHE A1007     -39.960 -13.382 -16.561  1.00 33.87           N  
ATOM    809  CA  PHE A1007     -38.862 -12.844 -15.773  1.00 31.16           C  
ATOM    810  C   PHE A1007     -39.550 -11.930 -14.773  1.00 30.26           C  
ATOM    811  O   PHE A1007     -40.218 -10.951 -15.135  1.00 30.43           O  
ATOM    812  CB  PHE A1007     -37.858 -12.103 -16.660  1.00 30.57           C  
ATOM    813  CG  PHE A1007     -36.678 -11.522 -15.923  1.00 27.94           C  
ATOM    814  CD1 PHE A1007     -36.772 -10.291 -15.287  1.00 24.89           C  
ATOM    815  CD2 PHE A1007     -35.458 -12.181 -15.916  1.00 25.24           C  
ATOM    816  CE1 PHE A1007     -35.688  -9.735 -14.627  1.00 22.15           C  
ATOM    817  CE2 PHE A1007     -34.356 -11.626 -15.255  1.00 25.87           C  
ATOM    818  CZ  PHE A1007     -34.474 -10.386 -14.622  1.00 24.76           C  
ATOM    819  N   ASN A1008     -39.452 -12.326 -13.518  1.00 28.96           N  
ATOM    820  CA  ASN A1008     -39.922 -11.552 -12.388  1.00 27.84           C  
ATOM    821  C   ASN A1008     -38.863 -10.497 -11.999  1.00 26.62           C  
ATOM    822  O   ASN A1008     -37.845 -10.826 -11.394  1.00 24.90           O  
ATOM    823  CB  ASN A1008     -40.178 -12.527 -11.240  1.00 28.42           C  
ATOM    824  CG  ASN A1008     -40.610 -11.848  -9.957  1.00 30.23           C  
ATOM    825  OD1 ASN A1008     -40.624 -10.622  -9.845  1.00 33.76           O  
ATOM    826  ND2 ASN A1008     -40.966 -12.655  -8.971  1.00 30.21           N  
ATOM    827  N   TYR A1009     -39.122  -9.233 -12.341  1.00 25.16           N  
ATOM    828  CA  TYR A1009     -38.227  -8.137 -11.971  1.00 24.84           C  
ATOM    829  C   TYR A1009     -38.069  -7.855 -10.455  1.00 25.09           C  
ATOM    830  O   TYR A1009     -37.121  -7.182 -10.053  1.00 24.69           O  
ATOM    831  CB  TYR A1009     -38.546  -6.870 -12.765  1.00 23.82           C  
ATOM    832  CG  TYR A1009     -38.227  -6.985 -14.240  1.00 23.28           C  
ATOM    833  CD1 TYR A1009     -39.220  -7.323 -15.176  1.00 25.00           C  
ATOM    834  CD2 TYR A1009     -36.939  -6.726 -14.715  1.00 22.40           C  
ATOM    835  CE1 TYR A1009     -38.911  -7.424 -16.555  1.00 24.21           C  
ATOM    836  CE2 TYR A1009     -36.628  -6.821 -16.070  1.00 21.38           C  
ATOM    837  CZ  TYR A1009     -37.605  -7.174 -16.981  1.00 24.26           C  
ATOM    838  OH  TYR A1009     -37.273  -7.259 -18.321  1.00 25.14           O  
ATOM    839  N   GLY A1010     -38.979  -8.398  -9.633  1.00 25.37           N  
ATOM    840  CA  GLY A1010     -38.958  -8.235  -8.185  1.00 24.96           C  
ATOM    841  C   GLY A1010     -38.139  -9.300  -7.474  1.00 25.39           C  
ATOM    842  O   GLY A1010     -38.524  -9.779  -6.402  1.00 25.01           O  
ATOM    843  N   ALA A1011     -37.008  -9.668  -8.078  1.00 24.87           N  
ATOM    844  CA  ALA A1011     -36.166 -10.756  -7.589  1.00 24.64           C  
ATOM    845  C   ALA A1011     -34.734 -10.492  -7.984  1.00 24.63           C  
ATOM    846  O   ALA A1011     -34.464  -9.647  -8.833  1.00 25.12           O  
ATOM    847  CB  ALA A1011     -36.612 -12.077  -8.177  1.00 24.29           C  
ATOM    848  N   TYR A1012     -33.833 -11.246  -7.377  1.00 24.46           N  
ATOM    849  CA  TYR A1012     -32.411 -11.188  -7.671  1.00 24.45           C  
ATOM    850  C   TYR A1012     -32.091 -12.326  -8.649  1.00 23.88           C  
ATOM    851  O   TYR A1012     -32.723 -13.378  -8.583  1.00 24.47           O  
ATOM    852  CB  TYR A1012     -31.616 -11.315  -6.368  1.00 24.02           C  
ATOM    853  CG  TYR A1012     -31.648 -10.065  -5.492  1.00 24.98           C  
ATOM    854  CD1 TYR A1012     -31.140  -8.833  -5.958  1.00 23.37           C  
ATOM    855  CD2 TYR A1012     -32.171 -10.115  -4.180  1.00 25.25           C  
ATOM    856  CE1 TYR A1012     -31.137  -7.694  -5.147  1.00 23.87           C  
ATOM    857  CE2 TYR A1012     -32.200  -8.974  -3.361  1.00 24.59           C  
ATOM    858  CZ  TYR A1012     -31.691  -7.761  -3.848  1.00 27.22           C  
ATOM    859  OH  TYR A1012     -31.731  -6.635  -3.040  1.00 24.68           O  
ATOM    860  N   HIS A1013     -31.158 -12.110  -9.578  1.00 22.84           N  
ATOM    861  CA  HIS A1013     -30.874 -13.131 -10.603  1.00 22.03           C  
ATOM    862  C   HIS A1013     -29.396 -13.461 -10.766  1.00 22.01           C  
ATOM    863  O   HIS A1013     -28.521 -12.647 -10.437  1.00 22.13           O  
ATOM    864  CB  HIS A1013     -31.455 -12.770 -11.976  1.00 22.36           C  
ATOM    865  CG  HIS A1013     -32.943 -12.578 -11.996  1.00 20.89           C  
ATOM    866  ND1 HIS A1013     -33.542 -11.388 -11.651  1.00 22.98           N  
ATOM    867  CD2 HIS A1013     -33.952 -13.417 -12.345  1.00 19.97           C  
ATOM    868  CE1 HIS A1013     -34.856 -11.495 -11.785  1.00 20.46           C  
ATOM    869  NE2 HIS A1013     -35.129 -12.710 -12.226  1.00 21.47           N  
ATOM    870  N   SER A1014     -29.151 -14.697 -11.216  1.00 21.21           N  
ATOM    871  CA  SER A1014     -27.893 -15.114 -11.806  1.00 20.74           C  
ATOM    872  C   SER A1014     -27.558 -14.206 -12.994  1.00 20.67           C  
ATOM    873  O   SER A1014     -28.458 -13.653 -13.683  1.00 20.06           O  
ATOM    874  CB  SER A1014     -27.986 -16.584 -12.270  1.00 20.35           C  
ATOM    875  OG  SER A1014     -28.925 -16.737 -13.341  1.00 20.13           O  
ATOM    876  N   LEU A1015     -26.257 -14.100 -13.234  1.00 20.76           N  
ATOM    877  CA  LEU A1015     -25.691 -13.450 -14.403  1.00 20.97           C  
ATOM    878  C   LEU A1015     -26.269 -13.951 -15.751  1.00 21.38           C  
ATOM    879  O   LEU A1015     -26.432 -13.140 -16.671  1.00 21.86           O  
ATOM    880  CB  LEU A1015     -24.165 -13.599 -14.406  1.00 21.09           C  
ATOM    881  CG  LEU A1015     -23.532 -12.782 -15.539  1.00 20.23           C  
ATOM    882  CD1 LEU A1015     -23.761 -11.284 -15.308  1.00 23.51           C  
ATOM    883  CD2 LEU A1015     -22.071 -13.090 -15.781  1.00 20.41           C  
ATOM    884  N   GLU A1016     -26.563 -15.259 -15.853  1.00 20.65           N  
ATOM    885  CA  GLU A1016     -27.181 -15.861 -17.042  1.00 20.12           C  
ATOM    886  C   GLU A1016     -28.595 -15.364 -17.283  1.00 20.59           C  
ATOM    887  O   GLU A1016     -29.024 -15.224 -18.446  1.00 21.51           O  
ATOM    888  CB  GLU A1016     -27.219 -17.398 -16.887  1.00 20.24           C  
ATOM    889  CG  GLU A1016     -27.643 -18.172 -18.125  1.00 17.81           C  
ATOM    890  CD  GLU A1016     -27.813 -19.686 -17.879  1.00 21.67           C  
ATOM    891  OE1 GLU A1016     -26.819 -20.319 -17.427  1.00 13.24           O  
ATOM    892  OE2 GLU A1016     -28.947 -20.257 -18.174  1.00 17.04           O  
ATOM    893  N   ALA A1017     -29.356 -15.165 -16.205  1.00 20.26           N  
ATOM    894  CA  ALA A1017     -30.734 -14.656 -16.350  1.00 19.67           C  
ATOM    895  C   ALA A1017     -30.710 -13.160 -16.709  1.00 19.60           C  
ATOM    896  O   ALA A1017     -31.498 -12.712 -17.543  1.00 18.94           O  
ATOM    897  CB  ALA A1017     -31.588 -14.924 -15.081  1.00 18.69           C  
ATOM    898  N   ILE A1018     -29.784 -12.410 -16.113  1.00 19.28           N  
ATOM    899  CA  ILE A1018     -29.602 -10.990 -16.457  1.00 20.29           C  
ATOM    900  C   ILE A1018     -29.219 -10.844 -17.954  1.00 20.31           C  
ATOM    901  O   ILE A1018     -29.940 -10.199 -18.748  1.00 22.59           O  
ATOM    902  CB  ILE A1018     -28.552 -10.295 -15.526  1.00 20.62           C  
ATOM    903  CG1 ILE A1018     -28.961 -10.352 -14.036  1.00 18.46           C  
ATOM    904  CG2 ILE A1018     -28.332  -8.866 -16.011  1.00 20.83           C  
ATOM    905  CD1 ILE A1018     -27.865  -9.957 -13.052  1.00 24.96           C  
ATOM    906  N   TYR A1019     -28.154 -11.519 -18.362  1.00 20.23           N  
ATOM    907  CA  TYR A1019     -27.706 -11.481 -19.754  1.00 19.96           C  
ATOM    908  C   TYR A1019     -28.827 -11.887 -20.710  1.00 20.23           C  
ATOM    909  O   TYR A1019     -28.970 -11.275 -21.770  1.00 20.38           O  
ATOM    910  CB  TYR A1019     -26.527 -12.397 -19.947  1.00 18.92           C  
ATOM    911  CG  TYR A1019     -25.208 -11.810 -19.481  1.00 21.06           C  
ATOM    912  CD1 TYR A1019     -24.037 -12.558 -19.579  1.00 21.44           C  
ATOM    913  CD2 TYR A1019     -25.115 -10.509 -18.936  1.00 21.35           C  
ATOM    914  CE1 TYR A1019     -22.787 -12.036 -19.152  1.00 20.76           C  
ATOM    915  CE2 TYR A1019     -23.827  -9.982 -18.501  1.00 19.18           C  
ATOM    916  CZ  TYR A1019     -22.703 -10.745 -18.631  1.00 19.73           C  
ATOM    917  OH  TYR A1019     -21.451 -10.264 -18.214  1.00 22.77           O  
ATOM    918  N   HIS A1020     -29.604 -12.906 -20.324  1.00 20.03           N  
ATOM    919  CA  HIS A1020     -30.705 -13.416 -21.143  1.00 21.29           C  
ATOM    920  C   HIS A1020     -31.836 -12.433 -21.286  1.00 21.08           C  
ATOM    921  O   HIS A1020     -32.418 -12.299 -22.365  1.00 22.43           O  
ATOM    922  CB  HIS A1020     -31.261 -14.723 -20.584  1.00 20.74           C  
ATOM    923  CG  HIS A1020     -32.202 -15.407 -21.510  1.00 23.03           C  
ATOM    924  ND1 HIS A1020     -31.802 -15.924 -22.723  1.00 25.36           N  
ATOM    925  CD2 HIS A1020     -33.535 -15.619 -21.432  1.00 21.18           C  
ATOM    926  CE1 HIS A1020     -32.838 -16.455 -23.338  1.00 19.79           C  
ATOM    927  NE2 HIS A1020     -33.901 -16.283 -22.574  1.00 24.47           N  
ATOM    928  N   GLU A1021     -32.173 -11.773 -20.186  1.00 21.60           N  
ATOM    929  CA  GLU A1021     -33.273 -10.828 -20.163  1.00 21.88           C  
ATOM    930  C   GLU A1021     -32.899  -9.592 -20.959  1.00 21.82           C  
ATOM    931  O   GLU A1021     -33.744  -8.966 -21.600  1.00 23.84           O  
ATOM    932  CB  GLU A1021     -33.695 -10.498 -18.717  1.00 21.67           C  
ATOM    933  CG  GLU A1021     -34.948  -9.630 -18.568  1.00 20.87           C  
ATOM    934  CD  GLU A1021     -36.174 -10.194 -19.258  1.00 20.63           C  
ATOM    935  OE1 GLU A1021     -36.157 -11.375 -19.646  1.00 19.73           O  
ATOM    936  OE2 GLU A1021     -37.186  -9.464 -19.410  1.00 24.41           O  
ATOM    937  N   MET A1022     -31.618  -9.280 -20.958  1.00 22.27           N  
ATOM    938  CA  MET A1022     -31.069  -8.214 -21.801  1.00 21.24           C  
ATOM    939  C   MET A1022     -31.181  -8.566 -23.262  1.00 20.43           C  
ATOM    940  O   MET A1022     -31.439  -7.702 -24.081  1.00 21.08           O  
ATOM    941  CB  MET A1022     -29.599  -8.009 -21.485  1.00 19.63           C  
ATOM    942  CG  MET A1022     -29.342  -7.116 -20.343  1.00 19.29           C  
ATOM    943  SD  MET A1022     -27.610  -7.329 -19.876  1.00 22.55           S  
ATOM    944  CE  MET A1022     -26.845  -6.020 -20.954  1.00 15.66           C  
ATOM    945  N   ASP A1023     -30.919  -9.831 -23.585  1.00 19.83           N  
ATOM    946  CA  ASP A1023     -31.081 -10.313 -24.948  1.00 19.04           C  
ATOM    947  C   ASP A1023     -32.566 -10.272 -25.318  1.00 19.11           C  
ATOM    948  O   ASP A1023     -32.908  -9.956 -26.465  1.00 19.17           O  
ATOM    949  CB  ASP A1023     -30.501 -11.728 -25.101  1.00 17.44           C  
ATOM    950  CG  ASP A1023     -30.281 -12.124 -26.559  1.00 17.76           C  
ATOM    951  OD1 ASP A1023     -31.276 -12.479 -27.288  1.00 15.07           O  
ATOM    952  OD2 ASP A1023     -29.139 -12.134 -27.082  1.00 14.38           O  
ATOM    953  N   ASN A1024     -33.440 -10.576 -24.356  1.00 20.05           N  
ATOM    954  CA  ASN A1024     -34.910 -10.521 -24.596  1.00 21.69           C  
ATOM    955  C   ASN A1024     -35.473  -9.113 -24.746  1.00 22.75           C  
ATOM    956  O   ASN A1024     -36.427  -8.920 -25.485  1.00 23.42           O  
ATOM    957  CB  ASN A1024     -35.723 -11.249 -23.502  1.00 21.16           C  
ATOM    958  CG  ASN A1024     -35.584 -12.770 -23.562  1.00 23.00           C  
ATOM    959  OD1 ASN A1024     -34.970 -13.319 -24.470  1.00 26.52           O  
ATOM    960  ND2 ASN A1024     -36.143 -13.452 -22.573  1.00 24.88           N  
ATOM    961  N   ILE A1025     -34.934  -8.145 -24.003  1.00 24.41           N  
ATOM    962  CA  ILE A1025     -35.372  -6.742 -24.123  1.00 25.30           C  
ATOM    963  C   ILE A1025     -35.096  -6.217 -25.556  1.00 26.05           C  
ATOM    964  O   ILE A1025     -35.912  -5.494 -26.131  1.00 26.94           O  
ATOM    965  CB  ILE A1025     -34.662  -5.875 -23.033  1.00 25.57           C  
ATOM    966  CG1 ILE A1025     -35.378  -5.990 -21.669  1.00 25.35           C  
ATOM    967  CG2 ILE A1025     -34.494  -4.409 -23.472  1.00 26.15           C  
ATOM    968  CD1 ILE A1025     -34.387  -5.975 -20.438  1.00 20.62           C  
ATOM    969  N   ALA A1026     -33.958  -6.627 -26.123  1.00 26.62           N  
ATOM    970  CA  ALA A1026     -33.526  -6.265 -27.473  1.00 26.74           C  
ATOM    971  C   ALA A1026     -34.328  -7.000 -28.546  1.00 27.55           C  
ATOM    972  O   ALA A1026     -34.652  -6.426 -29.591  1.00 27.60           O  
ATOM    973  CB  ALA A1026     -32.037  -6.567 -27.632  1.00 26.70           C  
ATOM    974  N   ALA A1027     -34.631  -8.273 -28.296  1.00 28.06           N  
ATOM    975  CA  ALA A1027     -35.417  -9.079 -29.222  1.00 28.70           C  
ATOM    976  C   ALA A1027     -36.830  -8.530 -29.352  1.00 29.07           C  
ATOM    977  O   ALA A1027     -37.379  -8.484 -30.450  1.00 29.06           O  
ATOM    978  CB  ALA A1027     -35.468 -10.524 -28.761  1.00 29.04           C  
ATOM    979  N   ASP A1028     -37.395  -8.099 -28.227  1.00 29.60           N  
ATOM    980  CA  ASP A1028     -38.776  -7.624 -28.161  1.00 30.54           C  
ATOM    981  C   ASP A1028     -38.957  -6.254 -28.807  1.00 30.16           C  
ATOM    982  O   ASP A1028     -40.010  -5.964 -29.392  1.00 30.27           O  
ATOM    983  CB  ASP A1028     -39.227  -7.570 -26.698  1.00 31.19           C  
ATOM    984  CG  ASP A1028     -39.562  -8.942 -26.135  1.00 32.68           C  
ATOM    985  OD1 ASP A1028     -39.680  -9.913 -26.931  1.00 33.51           O  
ATOM    986  OD2 ASP A1028     -39.734  -9.129 -24.907  1.00 34.74           O  
ATOM    987  N   PHE A1029     -37.921  -5.429 -28.687  1.00 29.87           N  
ATOM    988  CA  PHE A1029     -37.895  -4.078 -29.232  1.00 29.69           C  
ATOM    989  C   PHE A1029     -36.629  -3.901 -30.093  1.00 30.10           C  
ATOM    990  O   PHE A1029     -35.669  -3.229 -29.685  1.00 29.66           O  
ATOM    991  CB  PHE A1029     -37.953  -3.052 -28.092  1.00 29.54           C  
ATOM    992  CG  PHE A1029     -39.164  -3.191 -27.209  1.00 27.67           C  
ATOM    993  CD1 PHE A1029     -39.114  -3.964 -26.052  1.00 26.60           C  
ATOM    994  CD2 PHE A1029     -40.354  -2.542 -27.529  1.00 27.63           C  
ATOM    995  CE1 PHE A1029     -40.222  -4.093 -25.221  1.00 24.47           C  
ATOM    996  CE2 PHE A1029     -41.497  -2.669 -26.705  1.00 26.03           C  
ATOM    997  CZ  PHE A1029     -41.426  -3.446 -25.555  1.00 26.41           C  
ATOM    998  N   PRO A1030     -36.636  -4.502 -31.288  1.00 30.34           N  
ATOM    999  CA  PRO A1030     -35.435  -4.576 -32.133  1.00 30.85           C  
ATOM   1000  C   PRO A1030     -34.983  -3.217 -32.671  1.00 31.31           C  
ATOM   1001  O   PRO A1030     -33.814  -3.038 -32.958  1.00 31.43           O  
ATOM   1002  CB  PRO A1030     -35.887  -5.477 -33.291  1.00 31.11           C  
ATOM   1003  CG  PRO A1030     -37.366  -5.296 -33.358  1.00 30.04           C  
ATOM   1004  CD  PRO A1030     -37.799  -5.137 -31.939  1.00 30.12           C  
ATOM   1005  N   ASP A1031     -35.916  -2.278 -32.777  1.00 32.14           N  
ATOM   1006  CA  ASP A1031     -35.643  -0.939 -33.282  1.00 32.57           C  
ATOM   1007  C   ASP A1031     -35.154   0.071 -32.234  1.00 32.06           C  
ATOM   1008  O   ASP A1031     -34.956   1.242 -32.561  1.00 31.76           O  
ATOM   1009  CB  ASP A1031     -36.897  -0.394 -33.958  1.00 32.68           C  
ATOM   1010  CG  ASP A1031     -36.880  -0.607 -35.451  1.00 35.45           C  
ATOM   1011  OD1 ASP A1031     -36.154   0.146 -36.156  1.00 37.04           O  
ATOM   1012  OD2 ASP A1031     -37.549  -1.509 -36.007  1.00 38.70           O  
ATOM   1013  N   LEU A1032     -34.971  -0.368 -30.988  1.00 31.21           N  
ATOM   1014  CA  LEU A1032     -34.686   0.569 -29.899  1.00 30.99           C  
ATOM   1015  C   LEU A1032     -33.515   0.116 -29.059  1.00 30.68           C  
ATOM   1016  O   LEU A1032     -32.717   0.928 -28.589  1.00 30.53           O  
ATOM   1017  CB  LEU A1032     -35.921   0.748 -29.010  1.00 31.63           C  
ATOM   1018  CG  LEU A1032     -35.961   1.866 -27.960  1.00 32.28           C  
ATOM   1019  CD1 LEU A1032     -35.938   3.243 -28.618  1.00 31.80           C  
ATOM   1020  CD2 LEU A1032     -37.211   1.714 -27.072  1.00 32.03           C  
ATOM   1021  N   ALA A1033     -33.424  -1.196 -28.887  1.00 29.82           N  
ATOM   1022  CA  ALA A1033     -32.472  -1.781 -27.990  1.00 29.50           C  
ATOM   1023  C   ALA A1033     -31.651  -2.823 -28.723  1.00 28.70           C  
ATOM   1024  O   ALA A1033     -32.171  -3.572 -29.548  1.00 29.11           O  
ATOM   1025  CB  ALA A1033     -33.208  -2.404 -26.797  1.00 29.80           C  
ATOM   1026  N   ARG A1034     -30.354  -2.832 -28.452  1.00 27.62           N  
ATOM   1027  CA  ARG A1034     -29.505  -3.963 -28.804  1.00 26.77           C  
ATOM   1028  C   ARG A1034     -28.458  -4.196 -27.726  1.00 25.75           C  
ATOM   1029  O   ARG A1034     -27.996  -3.247 -27.075  1.00 25.07           O  
ATOM   1030  CB  ARG A1034     -28.890  -3.843 -30.212  1.00 27.24           C  
ATOM   1031  CG  ARG A1034     -27.844  -2.770 -30.417  1.00 29.03           C  
ATOM   1032  CD  ARG A1034     -27.411  -2.631 -31.885  1.00 35.01           C  
ATOM   1033  NE  ARG A1034     -26.245  -3.452 -32.198  1.00 37.17           N  
ATOM   1034  CZ  ARG A1034     -24.996  -2.985 -32.279  1.00 40.45           C  
ATOM   1035  NH1 ARG A1034     -23.999  -3.818 -32.556  1.00 40.93           N  
ATOM   1036  NH2 ARG A1034     -24.738  -1.687 -32.092  1.00 41.50           N  
ATOM   1037  N   ARG A1035     -28.118  -5.469 -27.535  1.00 24.74           N  
ATOM   1038  CA  ARG A1035     -27.090  -5.874 -26.578  1.00 24.36           C  
ATOM   1039  C   ARG A1035     -25.734  -5.839 -27.267  1.00 24.33           C  
ATOM   1040  O   ARG A1035     -25.463  -6.612 -28.187  1.00 25.03           O  
ATOM   1041  CB  ARG A1035     -27.344  -7.291 -26.136  1.00 23.07           C  
ATOM   1042  CG  ARG A1035     -26.972  -7.589 -24.764  1.00 22.48           C  
ATOM   1043  CD  ARG A1035     -27.491  -8.941 -24.349  1.00 21.46           C  
ATOM   1044  NE  ARG A1035     -27.095  -9.978 -25.310  1.00 20.14           N  
ATOM   1045  CZ  ARG A1035     -27.291 -11.280 -25.105  1.00 20.10           C  
ATOM   1046  NH1 ARG A1035     -27.885 -11.677 -23.984  1.00 21.58           N  
ATOM   1047  NH2 ARG A1035     -26.904 -12.188 -26.001  1.00 15.69           N  
ATOM   1048  N   VAL A1036     -24.874  -4.952 -26.813  1.00 23.50           N  
ATOM   1049  CA  VAL A1036     -23.597  -4.766 -27.461  1.00 22.51           C  
ATOM   1050  C   VAL A1036     -22.573  -5.384 -26.497  1.00 22.53           C  
ATOM   1051  O   VAL A1036     -22.650  -5.174 -25.308  1.00 22.00           O  
ATOM   1052  CB  VAL A1036     -23.379  -3.252 -27.700  1.00 22.30           C  
ATOM   1053  CG1 VAL A1036     -22.053  -2.977 -28.300  1.00 21.89           C  
ATOM   1054  CG2 VAL A1036     -24.520  -2.665 -28.598  1.00 22.30           C  
ATOM   1055  N   LYS A1037     -21.668  -6.204 -27.012  1.00 23.15           N  
ATOM   1056  CA  LYS A1037     -20.588  -6.746 -26.209  1.00 24.19           C  
ATOM   1057  C   LYS A1037     -19.418  -5.784 -26.290  1.00 24.00           C  
ATOM   1058  O   LYS A1037     -18.917  -5.514 -27.371  1.00 24.75           O  
ATOM   1059  CB  LYS A1037     -20.184  -8.137 -26.715  1.00 24.25           C  
ATOM   1060  CG  LYS A1037     -19.094  -8.803 -25.835  1.00 26.30           C  
ATOM   1061  CD  LYS A1037     -18.155  -9.651 -26.665  1.00 30.90           C  
ATOM   1062  CE  LYS A1037     -18.633 -11.090 -26.730  1.00 32.76           C  
ATOM   1063  NZ  LYS A1037     -18.049 -11.863 -27.882  1.00 35.60           N  
ATOM   1064  N   ILE A1038     -18.975  -5.271 -25.145  1.00 24.36           N  
ATOM   1065  CA  ILE A1038     -17.967  -4.208 -25.111  1.00 23.36           C  
ATOM   1066  C   ILE A1038     -16.574  -4.703 -24.731  1.00 24.28           C  
ATOM   1067  O   ILE A1038     -15.561  -3.987 -24.920  1.00 23.37           O  
ATOM   1068  CB  ILE A1038     -18.398  -3.034 -24.173  1.00 23.41           C  
ATOM   1069  CG1 ILE A1038     -18.539  -3.489 -22.713  1.00 22.79           C  
ATOM   1070  CG2 ILE A1038     -19.688  -2.389 -24.658  1.00 21.22           C  
ATOM   1071  CD1 ILE A1038     -18.495  -2.328 -21.706  1.00 19.88           C  
ATOM   1072  N   GLY A1039     -16.502  -5.931 -24.225  1.00 24.42           N  
ATOM   1073  CA  GLY A1039     -15.215  -6.451 -23.782  1.00 25.16           C  
ATOM   1074  C   GLY A1039     -15.355  -7.797 -23.115  1.00 25.27           C  
ATOM   1075  O   GLY A1039     -16.372  -8.473 -23.285  1.00 24.24           O  
ATOM   1076  N   HIS A1040     -14.314  -8.182 -22.376  1.00 25.36           N  
ATOM   1077  CA  HIS A1040     -14.337  -9.418 -21.624  1.00 25.45           C  
ATOM   1078  C   HIS A1040     -13.938  -9.261 -20.181  1.00 24.97           C  
ATOM   1079  O   HIS A1040     -13.094  -8.430 -19.820  1.00 26.15           O  
ATOM   1080  CB  HIS A1040     -13.504 -10.504 -22.305  1.00 26.18           C  
ATOM   1081  CG  HIS A1040     -14.207 -11.135 -23.476  1.00 27.89           C  
ATOM   1082  ND1 HIS A1040     -13.795 -10.960 -24.783  1.00 28.95           N  
ATOM   1083  CD2 HIS A1040     -15.281 -11.951 -23.528  1.00 29.03           C  
ATOM   1084  CE1 HIS A1040     -14.593 -11.638 -25.587  1.00 33.35           C  
ATOM   1085  NE2 HIS A1040     -15.523 -12.227 -24.856  1.00 32.77           N  
ATOM   1086  N   SER A1041     -14.541 -10.081 -19.339  1.00 23.27           N  
ATOM   1087  CA  SER A1041     -14.235 -10.021 -17.930  1.00 22.85           C  
ATOM   1088  C   SER A1041     -12.876 -10.686 -17.740  1.00 20.95           C  
ATOM   1089  O   SER A1041     -12.303 -11.229 -18.677  1.00 20.87           O  
ATOM   1090  CB  SER A1041     -15.345 -10.738 -17.170  1.00 22.05           C  
ATOM   1091  OG  SER A1041     -14.926 -12.056 -16.898  1.00 23.76           O  
ATOM   1092  N   PHE A1042     -12.333 -10.684 -16.536  1.00 21.95           N  
ATOM   1093  CA  PHE A1042     -11.037 -11.316 -16.344  1.00 20.10           C  
ATOM   1094  C   PHE A1042     -11.117 -12.847 -16.636  1.00 20.70           C  
ATOM   1095  O   PHE A1042     -10.171 -13.451 -17.204  1.00 20.62           O  
ATOM   1096  CB  PHE A1042     -10.506 -11.048 -14.937  1.00 21.21           C  
ATOM   1097  CG  PHE A1042      -9.204 -11.739 -14.658  1.00 19.95           C  
ATOM   1098  CD1 PHE A1042      -7.988 -11.113 -14.949  1.00 21.39           C  
ATOM   1099  CD2 PHE A1042      -9.181 -13.043 -14.144  1.00 21.88           C  
ATOM   1100  CE1 PHE A1042      -6.737 -11.773 -14.742  1.00 13.84           C  
ATOM   1101  CE2 PHE A1042      -7.956 -13.719 -13.912  1.00 15.11           C  
ATOM   1102  CZ  PHE A1042      -6.732 -13.075 -14.223  1.00 19.12           C  
ATOM   1103  N   GLU A1043     -12.243 -13.465 -16.243  1.00 18.55           N  
ATOM   1104  CA  GLU A1043     -12.408 -14.902 -16.361  1.00 17.94           C  
ATOM   1105  C   GLU A1043     -12.985 -15.190 -17.732  1.00 17.64           C  
ATOM   1106  O   GLU A1043     -13.294 -16.333 -18.068  1.00 17.03           O  
ATOM   1107  CB  GLU A1043     -13.237 -15.452 -15.190  1.00 18.20           C  
ATOM   1108  CG  GLU A1043     -12.356 -15.695 -13.952  1.00 18.83           C  
ATOM   1109  CD  GLU A1043     -13.152 -15.953 -12.683  1.00 20.48           C  
ATOM   1110  OE1 GLU A1043     -14.398 -15.786 -12.659  1.00 19.90           O  
ATOM   1111  OE2 GLU A1043     -12.523 -16.346 -11.703  1.00 19.62           O  
ATOM   1112  N   ASN A1044     -13.045 -14.108 -18.524  1.00 15.62           N  
ATOM   1113  CA  ASN A1044     -13.275 -14.125 -19.947  1.00 14.71           C  
ATOM   1114  C   ASN A1044     -14.761 -14.211 -20.301  1.00 13.76           C  
ATOM   1115  O   ASN A1044     -15.091 -14.737 -21.338  1.00 15.40           O  
ATOM   1116  CB  ASN A1044     -12.525 -15.253 -20.640  1.00 14.68           C  
ATOM   1117  CG  ASN A1044     -11.017 -15.081 -20.626  1.00 17.48           C  
ATOM   1118  OD1 ASN A1044     -10.475 -14.093 -21.145  1.00 21.39           O  
ATOM   1119  ND2 ASN A1044     -10.325 -16.054 -20.025  1.00 17.07           N  
ATOM   1120  N   ARG A1045     -15.656 -13.712 -19.453  1.00 13.95           N  
ATOM   1121  CA  ARG A1045     -17.108 -13.662 -19.759  1.00 11.84           C  
ATOM   1122  C   ARG A1045     -17.388 -12.431 -20.620  1.00 11.69           C  
ATOM   1123  O   ARG A1045     -16.620 -11.488 -20.453  1.00 10.46           O  
ATOM   1124  CB  ARG A1045     -17.845 -13.467 -18.417  1.00 12.71           C  
ATOM   1125  CG  ARG A1045     -17.668 -14.589 -17.359  1.00 12.03           C  
ATOM   1126  CD  ARG A1045     -18.436 -14.351 -15.981  1.00  8.85           C  
ATOM   1127  NE  ARG A1045     -18.652 -15.665 -15.417  1.00  4.32           N  
ATOM   1128  CZ  ARG A1045     -17.807 -16.306 -14.635  1.00 12.04           C  
ATOM   1129  NH1 ARG A1045     -16.682 -15.688 -14.209  1.00  9.51           N  
ATOM   1130  NH2 ARG A1045     -18.082 -17.576 -14.278  1.00  4.95           N  
ATOM   1131  N   PRO A1046     -18.492 -12.343 -21.460  1.00  9.16           N  
ATOM   1132  CA  PRO A1046     -18.775 -11.087 -22.134  1.00  7.98           C  
ATOM   1133  C   PRO A1046     -19.075 -10.006 -21.161  1.00  8.94           C  
ATOM   1134  O   PRO A1046     -19.708 -10.219 -20.122  1.00 10.00           O  
ATOM   1135  CB  PRO A1046     -20.121 -11.350 -22.996  1.00  9.69           C  
ATOM   1136  CG  PRO A1046     -20.591 -12.756 -22.673  1.00  9.26           C  
ATOM   1137  CD  PRO A1046     -19.373 -13.442 -21.918  1.00  8.88           C  
ATOM   1138  N   MET A1047     -18.730  -8.784 -21.517  1.00 11.14           N  
ATOM   1139  CA  MET A1047     -19.221  -7.634 -20.770  1.00 13.02           C  
ATOM   1140  C   MET A1047     -20.356  -7.099 -21.689  1.00 13.75           C  
ATOM   1141  O   MET A1047     -20.064  -6.676 -22.812  1.00 15.28           O  
ATOM   1142  CB  MET A1047     -18.106  -6.607 -20.624  1.00 14.00           C  
ATOM   1143  CG  MET A1047     -16.867  -6.999 -19.824  1.00 20.02           C  
ATOM   1144  SD  MET A1047     -17.116  -6.965 -18.049  1.00 32.50           S  
ATOM   1145  CE  MET A1047     -17.404  -5.079 -17.758  1.00 28.78           C  
ATOM   1146  N   TYR A1048     -21.616  -7.207 -21.258  1.00 13.84           N  
ATOM   1147  CA  TYR A1048     -22.803  -6.853 -22.062  1.00 14.24           C  
ATOM   1148  C   TYR A1048     -23.441  -5.579 -21.613  1.00 16.74           C  
ATOM   1149  O   TYR A1048     -23.784  -5.451 -20.432  1.00 17.82           O  
ATOM   1150  CB  TYR A1048     -23.881  -7.902 -21.898  1.00 12.66           C  
ATOM   1151  CG  TYR A1048     -23.587  -9.120 -22.705  1.00  8.11           C  
ATOM   1152  CD1 TYR A1048     -23.802 -10.349 -22.185  1.00  6.50           C  
ATOM   1153  CD2 TYR A1048     -23.042  -9.008 -23.977  1.00  5.70           C  
ATOM   1154  CE1 TYR A1048     -23.477 -11.466 -22.875  1.00  4.09           C  
ATOM   1155  CE2 TYR A1048     -22.727 -10.087 -24.669  1.00  5.51           C  
ATOM   1156  CZ  TYR A1048     -22.949 -11.312 -24.102  1.00  4.29           C  
ATOM   1157  OH  TYR A1048     -22.664 -12.425 -24.780  1.00 10.80           O  
ATOM   1158  N   VAL A1049     -23.700  -4.692 -22.577  1.00 18.23           N  
ATOM   1159  CA  VAL A1049     -24.324  -3.406 -22.353  1.00 19.77           C  
ATOM   1160  C   VAL A1049     -25.596  -3.465 -23.182  1.00 20.72           C  
ATOM   1161  O   VAL A1049     -25.630  -4.239 -24.135  1.00 21.20           O  
ATOM   1162  CB  VAL A1049     -23.379  -2.320 -22.918  1.00 20.87           C  
ATOM   1163  CG1 VAL A1049     -24.076  -1.400 -23.900  1.00 21.69           C  
ATOM   1164  CG2 VAL A1049     -22.635  -1.586 -21.821  1.00 19.91           C  
ATOM   1165  N   LEU A1050     -26.646  -2.732 -22.793  1.00 20.79           N  
ATOM   1166  CA  LEU A1050     -27.748  -2.405 -23.715  1.00 22.04           C  
ATOM   1167  C   LEU A1050     -27.593  -0.955 -24.220  1.00 22.36           C  
ATOM   1168  O   LEU A1050     -27.311  -0.020 -23.441  1.00 21.77           O  
ATOM   1169  CB  LEU A1050     -29.128  -2.586 -23.080  1.00 21.20           C  
ATOM   1170  CG  LEU A1050     -29.779  -3.970 -23.182  1.00 23.32           C  
ATOM   1171  CD1 LEU A1050     -30.873  -4.168 -22.100  1.00 20.66           C  
ATOM   1172  CD2 LEU A1050     -30.363  -4.223 -24.591  1.00 23.37           C  
ATOM   1173  N   LYS A1051     -27.738  -0.803 -25.532  1.00 23.04           N  
ATOM   1174  CA  LYS A1051     -27.708   0.491 -26.173  1.00 24.03           C  
ATOM   1175  C   LYS A1051     -29.163   0.847 -26.529  1.00 24.48           C  
ATOM   1176  O   LYS A1051     -29.886   0.036 -27.109  1.00 24.12           O  
ATOM   1177  CB  LYS A1051     -26.810   0.426 -27.414  1.00 24.34           C  
ATOM   1178  CG  LYS A1051     -26.937   1.616 -28.367  1.00 25.32           C  
ATOM   1179  CD  LYS A1051     -26.095   1.410 -29.611  1.00 25.51           C  
ATOM   1180  CE  LYS A1051     -25.520   2.724 -30.097  1.00 26.54           C  
ATOM   1181  NZ  LYS A1051     -24.704   2.590 -31.356  1.00 27.57           N  
ATOM   1182  N   PHE A1052     -29.594   2.043 -26.132  1.00 24.89           N  
ATOM   1183  CA  PHE A1052     -30.928   2.521 -26.451  1.00 25.76           C  
ATOM   1184  C   PHE A1052     -30.802   3.764 -27.333  1.00 26.36           C  
ATOM   1185  O   PHE A1052     -30.078   4.702 -26.993  1.00 26.46           O  
ATOM   1186  CB  PHE A1052     -31.725   2.819 -25.181  1.00 25.29           C  
ATOM   1187  CG  PHE A1052     -31.977   1.603 -24.300  1.00 25.23           C  
ATOM   1188  CD1 PHE A1052     -31.184   1.364 -23.183  1.00 24.04           C  
ATOM   1189  CD2 PHE A1052     -33.028   0.724 -24.572  1.00 24.67           C  
ATOM   1190  CE1 PHE A1052     -31.426   0.268 -22.355  1.00 25.06           C  
ATOM   1191  CE2 PHE A1052     -33.273  -0.373 -23.745  1.00 24.69           C  
ATOM   1192  CZ  PHE A1052     -32.466  -0.600 -22.634  1.00 23.44           C  
ATOM   1193  N   SER A1053     -31.503   3.758 -28.464  1.00 27.03           N  
ATOM   1194  CA  SER A1053     -31.278   4.744 -29.521  1.00 27.85           C  
ATOM   1195  C   SER A1053     -32.382   4.760 -30.563  1.00 28.55           C  
ATOM   1196  O   SER A1053     -32.903   3.716 -30.971  1.00 28.86           O  
ATOM   1197  CB  SER A1053     -29.947   4.480 -30.230  1.00 27.51           C  
ATOM   1198  OG  SER A1053     -29.651   5.530 -31.138  1.00 28.78           O  
ATOM   1199  N   THR A1054     -32.720   5.963 -31.004  1.00 29.13           N  
ATOM   1200  CA  THR A1054     -33.669   6.151 -32.092  1.00 29.86           C  
ATOM   1201  C   THR A1054     -32.923   6.654 -33.321  1.00 29.93           C  
ATOM   1202  O   THR A1054     -33.532   6.964 -34.338  1.00 29.73           O  
ATOM   1203  CB  THR A1054     -34.782   7.146 -31.679  1.00 30.00           C  
ATOM   1204  OG1 THR A1054     -34.204   8.426 -31.382  1.00 30.72           O  
ATOM   1205  CG2 THR A1054     -35.404   6.730 -30.351  1.00 30.01           C  
ATOM   1206  N   GLY A1055     -31.596   6.696 -33.209  1.00 30.31           N  
ATOM   1207  CA  GLY A1055     -30.710   7.221 -34.236  1.00 31.20           C  
ATOM   1208  C   GLY A1055     -30.420   6.353 -35.451  1.00 31.38           C  
ATOM   1209  O   GLY A1055     -29.785   6.822 -36.401  1.00 32.09           O  
ATOM   1210  N   LYS A1055A    -30.875   5.103 -35.409  1.00 31.49           N  
ATOM   1211  CA  LYS A1055A    -30.796   4.152 -36.524  1.00 31.49           C  
ATOM   1212  C   LYS A1055A    -29.370   3.819 -37.021  1.00 31.62           C  
ATOM   1213  O   LYS A1055A    -29.171   3.526 -38.200  1.00 31.79           O  
ATOM   1214  CB  LYS A1055A    -31.707   4.587 -37.686  1.00 31.52           C  
ATOM   1215  CG  LYS A1055A    -33.180   4.720 -37.342  1.00 31.14           C  
ATOM   1216  CD  LYS A1055A    -34.037   4.382 -38.543  1.00 32.29           C  
ATOM   1217  CE  LYS A1055A    -35.500   4.821 -38.357  1.00 32.12           C  
ATOM   1218  NZ  LYS A1055A    -36.188   4.040 -37.292  1.00 31.64           N  
ATOM   1219  N   GLY A1056     -28.397   3.840 -36.112  1.00 31.74           N  
ATOM   1220  CA  GLY A1056     -27.017   3.498 -36.438  1.00 31.54           C  
ATOM   1221  C   GLY A1056     -26.011   4.598 -36.135  1.00 31.50           C  
ATOM   1222  O   GLY A1056     -24.866   4.338 -35.735  1.00 31.94           O  
ATOM   1223  N   VAL A1057     -26.448   5.832 -36.353  1.00 31.32           N  
ATOM   1224  CA  VAL A1057     -25.664   7.041 -36.121  1.00 31.22           C  
ATOM   1225  C   VAL A1057     -25.265   7.189 -34.646  1.00 31.12           C  
ATOM   1226  O   VAL A1057     -26.026   6.819 -33.756  1.00 31.63           O  
ATOM   1227  CB  VAL A1057     -26.480   8.279 -36.626  1.00 31.37           C  
ATOM   1228  CG1 VAL A1057     -26.067   9.592 -35.943  1.00 31.40           C  
ATOM   1229  CG2 VAL A1057     -26.409   8.387 -38.144  1.00 30.15           C  
ATOM   1230  N   ARG A1058     -24.068   7.713 -34.395  1.00 31.21           N  
ATOM   1231  CA  ARG A1058     -23.614   8.022 -33.039  1.00 31.40           C  
ATOM   1232  C   ARG A1058     -24.237   9.337 -32.576  1.00 31.27           C  
ATOM   1233  O   ARG A1058     -24.128  10.356 -33.258  1.00 31.67           O  
ATOM   1234  CB  ARG A1058     -22.093   8.125 -33.011  1.00 31.47           C  
ATOM   1235  CG  ARG A1058     -21.484   8.760 -31.747  1.00 33.07           C  
ATOM   1236  CD  ARG A1058     -19.948   8.817 -31.760  1.00 36.20           C  
ATOM   1237  NE  ARG A1058     -19.414   8.326 -33.037  1.00 39.99           N  
ATOM   1238  CZ  ARG A1058     -18.910   9.083 -34.017  1.00 40.92           C  
ATOM   1239  NH1 ARG A1058     -18.492   8.505 -35.126  1.00 42.13           N  
ATOM   1240  NH2 ARG A1058     -18.815  10.405 -33.897  1.00 42.30           N  
ATOM   1241  N   ARG A1059     -24.888   9.294 -31.421  1.00 30.80           N  
ATOM   1242  CA  ARG A1059     -25.519  10.454 -30.794  1.00 30.32           C  
ATOM   1243  C   ARG A1059     -24.792  10.804 -29.488  1.00 30.25           C  
ATOM   1244  O   ARG A1059     -24.054   9.975 -28.955  1.00 29.85           O  
ATOM   1245  CB  ARG A1059     -26.979  10.130 -30.476  1.00 30.10           C  
ATOM   1246  CG  ARG A1059     -27.900  10.167 -31.671  1.00 30.05           C  
ATOM   1247  CD  ARG A1059     -29.230  10.809 -31.407  1.00 30.03           C  
ATOM   1248  NE  ARG A1059     -29.991  10.984 -32.647  1.00 30.41           N  
ATOM   1249  CZ  ARG A1059     -31.173  10.426 -32.875  1.00 30.01           C  
ATOM   1250  NH1 ARG A1059     -31.734   9.651 -31.943  1.00 29.81           N  
ATOM   1251  NH2 ARG A1059     -31.793  10.630 -34.028  1.00 28.63           N  
ATOM   1252  N   PRO A1060     -24.973  12.032 -28.985  1.00 30.30           N  
ATOM   1253  CA  PRO A1060     -24.591  12.357 -27.605  1.00 30.00           C  
ATOM   1254  C   PRO A1060     -25.169  11.308 -26.643  1.00 29.83           C  
ATOM   1255  O   PRO A1060     -26.299  10.865 -26.856  1.00 29.21           O  
ATOM   1256  CB  PRO A1060     -25.234  13.726 -27.375  1.00 30.13           C  
ATOM   1257  CG  PRO A1060     -26.131  13.958 -28.569  1.00 30.06           C  
ATOM   1258  CD  PRO A1060     -25.510  13.211 -29.696  1.00 30.12           C  
ATOM   1259  N   ALA A1061     -24.409  10.925 -25.618  1.00 29.24           N  
ATOM   1260  CA  ALA A1061     -24.718   9.708 -24.867  1.00 29.57           C  
ATOM   1261  C   ALA A1061     -24.630   9.779 -23.327  1.00 29.44           C  
ATOM   1262  O   ALA A1061     -23.799  10.506 -22.761  1.00 29.33           O  
ATOM   1263  CB  ALA A1061     -23.842   8.545 -25.395  1.00 29.40           C  
ATOM   1264  N   VAL A1062     -25.490   9.000 -22.667  1.00 29.08           N  
ATOM   1265  CA  VAL A1062     -25.425   8.820 -21.220  1.00 28.62           C  
ATOM   1266  C   VAL A1062     -25.042   7.378 -20.867  1.00 28.45           C  
ATOM   1267  O   VAL A1062     -25.664   6.422 -21.336  1.00 28.27           O  
ATOM   1268  CB  VAL A1062     -26.749   9.221 -20.514  1.00 28.69           C  
ATOM   1269  CG1 VAL A1062     -26.654   8.993 -19.029  1.00 29.11           C  
ATOM   1270  CG2 VAL A1062     -27.073  10.682 -20.764  1.00 28.88           C  
ATOM   1271  N   TRP A1063     -24.004   7.242 -20.048  1.00 27.74           N  
ATOM   1272  CA  TRP A1063     -23.575   5.951 -19.565  1.00 28.13           C  
ATOM   1273  C   TRP A1063     -24.148   5.637 -18.183  1.00 28.28           C  
ATOM   1274  O   TRP A1063     -24.044   6.435 -17.250  1.00 28.02           O  
ATOM   1275  CB  TRP A1063     -22.054   5.868 -19.508  1.00 27.60           C  
ATOM   1276  CG  TRP A1063     -21.593   4.511 -19.179  1.00 28.89           C  
ATOM   1277  CD1 TRP A1063     -21.407   3.986 -17.924  1.00 29.05           C  
ATOM   1278  CD2 TRP A1063     -21.257   3.466 -20.102  1.00 29.71           C  
ATOM   1279  NE1 TRP A1063     -20.969   2.687 -18.014  1.00 28.32           N  
ATOM   1280  CE2 TRP A1063     -20.867   2.339 -19.337  1.00 30.32           C  
ATOM   1281  CE3 TRP A1063     -21.246   3.362 -21.504  1.00 30.62           C  
ATOM   1282  CZ2 TRP A1063     -20.466   1.126 -19.926  1.00 31.14           C  
ATOM   1283  CZ3 TRP A1063     -20.841   2.156 -22.093  1.00 29.65           C  
ATOM   1284  CH2 TRP A1063     -20.457   1.059 -21.304  1.00 30.83           C  
ATOM   1285  N   LEU A1064     -24.711   4.445 -18.061  1.00 28.15           N  
ATOM   1286  CA  LEU A1064     -25.347   4.012 -16.832  1.00 28.30           C  
ATOM   1287  C   LEU A1064     -24.765   2.636 -16.544  1.00 28.16           C  
ATOM   1288  O   LEU A1064     -25.093   1.682 -17.242  1.00 27.97           O  
ATOM   1289  CB  LEU A1064     -26.881   3.920 -17.035  1.00 27.68           C  
ATOM   1290  CG  LEU A1064     -27.892   5.044 -16.702  1.00 29.08           C  
ATOM   1291  CD1 LEU A1064     -27.396   6.464 -16.970  1.00 28.80           C  
ATOM   1292  CD2 LEU A1064     -29.288   4.836 -17.369  1.00 27.12           C  
ATOM   1293  N   ASN A1065     -23.881   2.534 -15.555  1.00 28.68           N  
ATOM   1294  CA  ASN A1065     -23.419   1.219 -15.139  1.00 30.05           C  
ATOM   1295  C   ASN A1065     -23.690   0.877 -13.661  1.00 30.76           C  
ATOM   1296  O   ASN A1065     -23.715   1.751 -12.774  1.00 31.50           O  
ATOM   1297  CB  ASN A1065     -21.941   1.015 -15.473  1.00 30.86           C  
ATOM   1298  CG  ASN A1065     -21.041   1.785 -14.560  1.00 29.74           C  
ATOM   1299  OD1 ASN A1065     -19.960   1.343 -14.244  1.00 29.21           O  
ATOM   1300  ND2 ASN A1065     -21.510   2.948 -14.107  1.00 27.92           N  
ATOM   1301  N   ALA A1066     -23.897  -0.403 -13.412  1.00 30.58           N  
ATOM   1302  CA  ALA A1066     -24.194  -0.878 -12.080  1.00 30.55           C  
ATOM   1303  C   ALA A1066     -23.279  -2.040 -11.780  1.00 30.67           C  
ATOM   1304  O   ALA A1066     -22.777  -2.665 -12.702  1.00 31.29           O  
ATOM   1305  CB  ALA A1066     -25.630  -1.298 -11.999  1.00 30.44           C  
ATOM   1306  N   GLY A1067     -23.035  -2.298 -10.493  1.00 30.31           N  
ATOM   1307  CA  GLY A1067     -22.497  -3.570 -10.058  1.00 30.49           C  
ATOM   1308  C   GLY A1067     -21.004  -3.687 -10.261  1.00 30.82           C  
ATOM   1309  O   GLY A1067     -20.495  -4.766 -10.512  1.00 31.22           O  
ATOM   1310  N   ILE A1068     -20.309  -2.562 -10.166  1.00 30.66           N  
ATOM   1311  CA  ILE A1068     -18.871  -2.565 -10.216  1.00 30.68           C  
ATOM   1312  C   ILE A1068     -18.334  -3.258  -8.958  1.00 30.25           C  
ATOM   1313  O   ILE A1068     -17.317  -3.931  -8.999  1.00 30.45           O  
ATOM   1314  CB  ILE A1068     -18.352  -1.121 -10.405  1.00 30.76           C  
ATOM   1315  CG1 ILE A1068     -17.186  -1.117 -11.402  1.00 31.22           C  
ATOM   1316  CG2 ILE A1068     -17.977  -0.447  -9.046  1.00 31.47           C  
ATOM   1317  CD1 ILE A1068     -16.954   0.231 -12.063  1.00 32.71           C  
ATOM   1318  N   HIS A1069     -19.044  -3.087  -7.842  1.00 29.75           N  
ATOM   1319  CA  HIS A1069     -18.807  -3.865  -6.638  1.00 28.69           C  
ATOM   1320  C   HIS A1069     -19.855  -4.979  -6.544  1.00 27.99           C  
ATOM   1321  O   HIS A1069     -21.029  -4.724  -6.350  1.00 28.24           O  
ATOM   1322  CB  HIS A1069     -18.847  -2.974  -5.408  1.00 28.16           C  
ATOM   1323  CG  HIS A1069     -17.758  -1.959  -5.358  1.00 29.37           C  
ATOM   1324  ND1 HIS A1069     -17.995  -0.632  -5.062  1.00 31.56           N  
ATOM   1325  CD2 HIS A1069     -16.423  -2.073  -5.563  1.00 29.62           C  
ATOM   1326  CE1 HIS A1069     -16.848   0.026  -5.097  1.00 31.25           C  
ATOM   1327  NE2 HIS A1069     -15.880  -0.824  -5.399  1.00 30.13           N  
ATOM   1328  N   SER A1070     -19.400  -6.214  -6.654  1.00 27.86           N  
ATOM   1329  CA  SER A1070     -20.274  -7.384  -6.823  1.00 27.51           C  
ATOM   1330  C   SER A1070     -21.351  -7.629  -5.762  1.00 27.29           C  
ATOM   1331  O   SER A1070     -22.499  -7.941  -6.110  1.00 27.95           O  
ATOM   1332  CB  SER A1070     -19.418  -8.633  -7.017  1.00 27.44           C  
ATOM   1333  OG  SER A1070     -18.260  -8.567  -6.236  1.00 26.42           O  
ATOM   1334  N   ARG A1071     -21.005  -7.473  -4.488  1.00 27.35           N  
ATOM   1335  CA  ARG A1071     -21.966  -7.656  -3.384  1.00 27.64           C  
ATOM   1336  C   ARG A1071     -23.136  -6.662  -3.282  1.00 28.20           C  
ATOM   1337  O   ARG A1071     -24.114  -6.909  -2.560  1.00 28.47           O  
ATOM   1338  CB  ARG A1071     -21.239  -7.691  -2.050  1.00 27.72           C  
ATOM   1339  CG  ARG A1071     -20.602  -6.376  -1.620  1.00 25.70           C  
ATOM   1340  CD  ARG A1071     -19.529  -6.632  -0.545  1.00 26.57           C  
ATOM   1341  NE  ARG A1071     -19.029  -5.413   0.058  1.00 27.26           N  
ATOM   1342  CZ  ARG A1071     -18.314  -5.356   1.175  1.00 25.36           C  
ATOM   1343  NH1 ARG A1071     -17.997  -6.449   1.830  1.00 26.02           N  
ATOM   1344  NH2 ARG A1071     -17.936  -4.188   1.649  1.00 24.70           N  
ATOM   1345  N   GLU A1072     -23.031  -5.546  -3.999  1.00 28.72           N  
ATOM   1346  CA  GLU A1072     -24.028  -4.481  -3.976  1.00 28.67           C  
ATOM   1347  C   GLU A1072     -25.181  -4.855  -4.919  1.00 28.22           C  
ATOM   1348  O   GLU A1072     -25.516  -4.117  -5.839  1.00 29.34           O  
ATOM   1349  CB  GLU A1072     -23.363  -3.128  -4.306  1.00 28.63           C  
ATOM   1350  CG  GLU A1072     -21.996  -2.944  -3.606  1.00 30.39           C  
ATOM   1351  CD  GLU A1072     -21.322  -1.579  -3.816  1.00 33.21           C  
ATOM   1352  OE1 GLU A1072     -21.789  -0.805  -4.685  1.00 35.04           O  
ATOM   1353  OE2 GLU A1072     -20.373  -1.316  -3.044  1.00 32.55           O  
ATOM   1354  N   TRP A1073     -25.794  -6.010  -4.657  1.00 27.71           N  
ATOM   1355  CA  TRP A1073     -26.818  -6.604  -5.538  1.00 26.71           C  
ATOM   1356  C   TRP A1073     -27.981  -5.732  -5.960  1.00 26.75           C  
ATOM   1357  O   TRP A1073     -28.619  -6.008  -6.983  1.00 27.05           O  
ATOM   1358  CB  TRP A1073     -27.387  -7.893  -4.929  1.00 26.21           C  
ATOM   1359  CG  TRP A1073     -26.444  -9.075  -4.921  1.00 25.17           C  
ATOM   1360  CD1 TRP A1073     -25.094  -9.054  -5.106  1.00 23.61           C  
ATOM   1361  CD2 TRP A1073     -26.792 -10.443  -4.691  1.00 23.21           C  
ATOM   1362  NE1 TRP A1073     -24.581 -10.323  -5.006  1.00 22.89           N  
ATOM   1363  CE2 TRP A1073     -25.604 -11.195  -4.750  1.00 23.51           C  
ATOM   1364  CE3 TRP A1073     -27.993 -11.112  -4.421  1.00 23.79           C  
ATOM   1365  CZ2 TRP A1073     -25.582 -12.587  -4.560  1.00 22.85           C  
ATOM   1366  CZ3 TRP A1073     -27.970 -12.482  -4.234  1.00 22.77           C  
ATOM   1367  CH2 TRP A1073     -26.774 -13.205  -4.311  1.00 24.11           C  
ATOM   1368  N   ILE A1074     -28.314  -4.710  -5.177  1.00 27.10           N  
ATOM   1369  CA  ILE A1074     -29.466  -3.868  -5.531  1.00 26.11           C  
ATOM   1370  C   ILE A1074     -29.183  -3.061  -6.815  1.00 26.09           C  
ATOM   1371  O   ILE A1074     -30.117  -2.714  -7.561  1.00 26.27           O  
ATOM   1372  CB  ILE A1074     -29.924  -2.976  -4.308  1.00 26.44           C  
ATOM   1373  CG1 ILE A1074     -31.229  -2.215  -4.585  1.00 24.80           C  
ATOM   1374  CG2 ILE A1074     -28.847  -1.989  -3.907  1.00 26.01           C  
ATOM   1375  CD1 ILE A1074     -32.409  -3.047  -5.086  1.00 19.23           C  
ATOM   1376  N   SER A1075     -27.899  -2.808  -7.101  1.00 26.13           N  
ATOM   1377  CA  SER A1075     -27.518  -2.046  -8.315  1.00 26.11           C  
ATOM   1378  C   SER A1075     -27.838  -2.806  -9.605  1.00 25.71           C  
ATOM   1379  O   SER A1075     -28.567  -2.282 -10.470  1.00 25.68           O  
ATOM   1380  CB  SER A1075     -26.061  -1.585  -8.288  1.00 25.91           C  
ATOM   1381  OG  SER A1075     -25.189  -2.669  -8.017  1.00 27.98           O  
ATOM   1382  N   GLN A1076     -27.348  -4.047  -9.706  1.00 25.49           N  
ATOM   1383  CA  GLN A1076     -27.595  -4.903 -10.870  1.00 24.85           C  
ATOM   1384  C   GLN A1076     -29.102  -5.011 -11.130  1.00 25.24           C  
ATOM   1385  O   GLN A1076     -29.561  -4.804 -12.265  1.00 25.60           O  
ATOM   1386  CB  GLN A1076     -27.002  -6.302 -10.655  1.00 24.26           C  
ATOM   1387  CG  GLN A1076     -25.453  -6.370 -10.673  1.00 24.87           C  
ATOM   1388  CD  GLN A1076     -24.816  -6.235  -9.296  1.00 24.25           C  
ATOM   1389  OE1 GLN A1076     -25.375  -5.599  -8.383  1.00 25.50           O  
ATOM   1390  NE2 GLN A1076     -23.623  -6.814  -9.143  1.00 27.65           N  
ATOM   1391  N   ALA A1077     -29.856  -5.292 -10.062  1.00 24.97           N  
ATOM   1392  CA  ALA A1077     -31.288  -5.573 -10.131  1.00 25.65           C  
ATOM   1393  C   ALA A1077     -32.071  -4.330 -10.490  1.00 25.68           C  
ATOM   1394  O   ALA A1077     -33.090  -4.404 -11.188  1.00 27.05           O  
ATOM   1395  CB  ALA A1077     -31.788  -6.152  -8.786  1.00 25.50           C  
ATOM   1396  N   THR A1078     -31.610  -3.196  -9.971  1.00 26.00           N  
ATOM   1397  CA  THR A1078     -32.122  -1.878 -10.343  1.00 26.40           C  
ATOM   1398  C   THR A1078     -31.836  -1.590 -11.808  1.00 26.69           C  
ATOM   1399  O   THR A1078     -32.706  -1.071 -12.512  1.00 27.26           O  
ATOM   1400  CB  THR A1078     -31.513  -0.780  -9.421  1.00 26.43           C  
ATOM   1401  OG1 THR A1078     -32.104  -0.869  -8.119  1.00 26.70           O  
ATOM   1402  CG2 THR A1078     -31.865   0.631  -9.875  1.00 25.37           C  
ATOM   1403  N   ALA A1079     -30.626  -1.938 -12.262  1.00 27.24           N  
ATOM   1404  CA  ALA A1079     -30.205  -1.720 -13.655  1.00 26.94           C  
ATOM   1405  C   ALA A1079     -30.996  -2.537 -14.678  1.00 26.80           C  
ATOM   1406  O   ALA A1079     -31.380  -2.007 -15.712  1.00 27.66           O  
ATOM   1407  CB  ALA A1079     -28.725  -1.964 -13.807  1.00 26.54           C  
ATOM   1408  N   ILE A1080     -31.255  -3.815 -14.404  1.00 26.57           N  
ATOM   1409  CA  ILE A1080     -32.022  -4.622 -15.349  1.00 26.96           C  
ATOM   1410  C   ILE A1080     -33.517  -4.213 -15.350  1.00 27.21           C  
ATOM   1411  O   ILE A1080     -34.223  -4.402 -16.341  1.00 26.98           O  
ATOM   1412  CB  ILE A1080     -31.772  -6.150 -15.123  1.00 27.51           C  
ATOM   1413  CG1 ILE A1080     -32.426  -7.005 -16.222  1.00 27.80           C  
ATOM   1414  CG2 ILE A1080     -32.210  -6.601 -13.712  1.00 28.09           C  
ATOM   1415  CD1 ILE A1080     -31.746  -6.911 -17.580  1.00 28.56           C  
ATOM   1416  N   TRP A1081     -33.987  -3.641 -14.241  1.00 27.67           N  
ATOM   1417  CA  TRP A1081     -35.351  -3.100 -14.176  1.00 27.87           C  
ATOM   1418  C   TRP A1081     -35.433  -1.810 -15.001  1.00 27.84           C  
ATOM   1419  O   TRP A1081     -36.416  -1.566 -15.704  1.00 26.66           O  
ATOM   1420  CB  TRP A1081     -35.769  -2.847 -12.724  1.00 27.72           C  
ATOM   1421  CG  TRP A1081     -37.110  -2.258 -12.607  1.00 28.51           C  
ATOM   1422  CD1 TRP A1081     -38.268  -2.932 -12.421  1.00 29.03           C  
ATOM   1423  CD2 TRP A1081     -37.464  -0.864 -12.719  1.00 29.52           C  
ATOM   1424  NE1 TRP A1081     -39.323  -2.056 -12.378  1.00 30.72           N  
ATOM   1425  CE2 TRP A1081     -38.863  -0.780 -12.574  1.00 30.15           C  
ATOM   1426  CE3 TRP A1081     -36.736   0.323 -12.933  1.00 29.90           C  
ATOM   1427  CZ2 TRP A1081     -39.565   0.443 -12.624  1.00 29.35           C  
ATOM   1428  CZ3 TRP A1081     -37.430   1.542 -12.986  1.00 30.58           C  
ATOM   1429  CH2 TRP A1081     -38.834   1.587 -12.819  1.00 30.02           C  
ATOM   1430  N   THR A1082     -34.380  -0.997 -14.912  1.00 28.20           N  
ATOM   1431  CA  THR A1082     -34.259   0.204 -15.739  1.00 28.79           C  
ATOM   1432  C   THR A1082     -34.336  -0.104 -17.258  1.00 28.53           C  
ATOM   1433  O   THR A1082     -35.047   0.585 -17.994  1.00 27.87           O  
ATOM   1434  CB  THR A1082     -32.955   0.958 -15.384  1.00 28.93           C  
ATOM   1435  OG1 THR A1082     -32.956   1.268 -13.985  1.00 29.26           O  
ATOM   1436  CG2 THR A1082     -32.937   2.327 -16.018  1.00 29.55           C  
ATOM   1437  N   ALA A1083     -33.619  -1.136 -17.709  1.00 28.06           N  
ATOM   1438  CA  ALA A1083     -33.608  -1.500 -19.124  1.00 27.94           C  
ATOM   1439  C   ALA A1083     -35.017  -1.777 -19.639  1.00 28.38           C  
ATOM   1440  O   ALA A1083     -35.391  -1.344 -20.732  1.00 27.69           O  
ATOM   1441  CB  ALA A1083     -32.714  -2.696 -19.368  1.00 28.01           C  
ATOM   1442  N   ARG A1084     -35.798  -2.492 -18.827  1.00 28.41           N  
ATOM   1443  CA  ARG A1084     -37.167  -2.821 -19.168  1.00 27.65           C  
ATOM   1444  C   ARG A1084     -38.084  -1.603 -19.031  1.00 28.03           C  
ATOM   1445  O   ARG A1084     -39.138  -1.538 -19.678  1.00 27.25           O  
ATOM   1446  CB  ARG A1084     -37.656  -3.986 -18.300  1.00 27.61           C  
ATOM   1447  CG  ARG A1084     -39.105  -4.430 -18.562  1.00 27.41           C  
ATOM   1448  CD  ARG A1084     -39.387  -4.899 -19.981  1.00 25.39           C  
ATOM   1449  NE  ARG A1084     -38.858  -6.234 -20.276  1.00 24.94           N  
ATOM   1450  CZ  ARG A1084     -39.039  -6.846 -21.444  1.00 25.07           C  
ATOM   1451  NH1 ARG A1084     -39.738  -6.238 -22.391  1.00 27.03           N  
ATOM   1452  NH2 ARG A1084     -38.546  -8.057 -21.670  1.00 23.22           N  
ATOM   1453  N   LYS A1085     -37.671  -0.637 -18.210  1.00 28.03           N  
ATOM   1454  CA  LYS A1085     -38.454   0.576 -18.001  1.00 28.61           C  
ATOM   1455  C   LYS A1085     -38.407   1.485 -19.219  1.00 28.56           C  
ATOM   1456  O   LYS A1085     -39.433   2.003 -19.660  1.00 28.76           O  
ATOM   1457  CB  LYS A1085     -38.005   1.325 -16.742  1.00 28.49           C  
ATOM   1458  CG  LYS A1085     -38.963   2.432 -16.296  1.00 29.37           C  
ATOM   1459  CD  LYS A1085     -40.408   1.926 -16.115  1.00 30.14           C  
ATOM   1460  CE  LYS A1085     -41.324   3.002 -15.535  1.00 30.11           C  
ATOM   1461  NZ  LYS A1085     -42.776   2.763 -15.831  1.00 30.70           N  
ATOM   1462  N   ILE A1086     -37.209   1.645 -19.761  1.00 28.88           N  
ATOM   1463  CA  ILE A1086     -36.959   2.443 -20.960  1.00 28.76           C  
ATOM   1464  C   ILE A1086     -37.776   1.965 -22.170  1.00 29.61           C  
ATOM   1465  O   ILE A1086     -38.455   2.755 -22.809  1.00 29.47           O  
ATOM   1466  CB  ILE A1086     -35.443   2.436 -21.293  1.00 28.33           C  
ATOM   1467  CG1 ILE A1086     -34.627   3.048 -20.142  1.00 26.71           C  
ATOM   1468  CG2 ILE A1086     -35.186   3.189 -22.596  1.00 27.87           C  
ATOM   1469  CD1 ILE A1086     -33.190   2.558 -20.039  1.00 26.84           C  
ATOM   1470  N   VAL A1087     -37.704   0.670 -22.474  1.00 30.77           N  
ATOM   1471  CA  VAL A1087     -38.343   0.113 -23.675  1.00 31.38           C  
ATOM   1472  C   VAL A1087     -39.867   0.069 -23.591  1.00 31.98           C  
ATOM   1473  O   VAL A1087     -40.541   0.086 -24.622  1.00 32.11           O  
ATOM   1474  CB  VAL A1087     -37.801  -1.307 -24.032  1.00 31.53           C  
ATOM   1475  CG1 VAL A1087     -36.322  -1.259 -24.367  1.00 30.87           C  
ATOM   1476  CG2 VAL A1087     -38.067  -2.314 -22.909  1.00 31.55           C  
ATOM   1477  N   SER A1088     -40.394  -0.012 -22.368  1.00 32.92           N  
ATOM   1478  CA  SER A1088     -41.842  -0.060 -22.124  1.00 33.99           C  
ATOM   1479  C   SER A1088     -42.465   1.340 -22.057  1.00 34.63           C  
ATOM   1480  O   SER A1088     -43.657   1.508 -22.279  1.00 34.32           O  
ATOM   1481  CB  SER A1088     -42.154  -0.849 -20.845  1.00 33.84           C  
ATOM   1482  OG  SER A1088     -41.741  -2.201 -20.970  1.00 33.68           O  
ATOM   1483  N   ASP A1089     -41.622   2.327 -21.768  1.00 35.90           N  
ATOM   1484  CA  ASP A1089     -42.026   3.708 -21.551  1.00 36.86           C  
ATOM   1485  C   ASP A1089     -41.582   4.604 -22.701  1.00 37.52           C  
ATOM   1486  O   ASP A1089     -41.690   5.829 -22.623  1.00 37.56           O  
ATOM   1487  CB  ASP A1089     -41.404   4.216 -20.250  1.00 37.24           C  
ATOM   1488  CG  ASP A1089     -42.407   4.350 -19.138  1.00 38.14           C  
ATOM   1489  OD1 ASP A1089     -43.544   3.850 -19.284  1.00 38.63           O  
ATOM   1490  OD2 ASP A1089     -42.141   4.946 -18.074  1.00 40.06           O  
ATOM   1491  N   TYR A1090     -41.063   4.000 -23.762  1.00 38.09           N  
ATOM   1492  CA  TYR A1090     -40.778   4.757 -24.967  1.00 38.89           C  
ATOM   1493  C   TYR A1090     -42.070   4.825 -25.757  1.00 39.25           C  
ATOM   1494  O   TYR A1090     -42.770   3.817 -25.889  1.00 39.21           O  
ATOM   1495  CB  TYR A1090     -39.639   4.123 -25.787  1.00 38.98           C  
ATOM   1496  CG  TYR A1090     -39.355   4.855 -27.085  1.00 39.33           C  
ATOM   1497  CD1 TYR A1090     -38.799   6.136 -27.083  1.00 40.13           C  
ATOM   1498  CD2 TYR A1090     -39.652   4.272 -28.312  1.00 40.40           C  
ATOM   1499  CE1 TYR A1090     -38.549   6.822 -28.277  1.00 40.60           C  
ATOM   1500  CE2 TYR A1090     -39.408   4.948 -29.513  1.00 41.41           C  
ATOM   1501  CZ  TYR A1090     -38.863   6.223 -29.488  1.00 41.17           C  
ATOM   1502  OH  TYR A1090     -38.629   6.889 -30.675  1.00 41.32           O  
ATOM   1503  N   GLN A1091     -42.386   6.025 -26.247  1.00 39.88           N  
ATOM   1504  CA  GLN A1091     -43.615   6.310 -26.997  1.00 40.51           C  
ATOM   1505  C   GLN A1091     -44.839   6.323 -26.080  1.00 40.56           C  
ATOM   1506  O   GLN A1091     -45.969   6.144 -26.537  1.00 40.40           O  
ATOM   1507  CB  GLN A1091     -43.814   5.305 -28.141  1.00 40.82           C  
ATOM   1508  CG  GLN A1091     -43.886   5.915 -29.525  1.00 42.41           C  
ATOM   1509  CD  GLN A1091     -42.713   5.531 -30.409  1.00 44.65           C  
ATOM   1510  OE1 GLN A1091     -42.198   6.370 -31.148  1.00 46.26           O  
ATOM   1511  NE2 GLN A1091     -42.294   4.267 -30.347  1.00 45.43           N  
ATOM   1512  N   ARG A1092     -44.599   6.543 -24.788  1.00 40.53           N  
ATOM   1513  CA  ARG A1092     -45.642   6.497 -23.769  1.00 40.58           C  
ATOM   1514  C   ARG A1092     -45.396   7.567 -22.696  1.00 40.14           C  
ATOM   1515  O   ARG A1092     -46.234   8.446 -22.492  1.00 39.76           O  
ATOM   1516  CB  ARG A1092     -45.700   5.102 -23.139  1.00 41.24           C  
ATOM   1517  CG  ARG A1092     -46.831   4.210 -23.645  1.00 42.54           C  
ATOM   1518  CD  ARG A1092     -46.789   2.793 -23.062  1.00 45.22           C  
ATOM   1519  NE  ARG A1092     -47.419   2.717 -21.739  1.00 47.25           N  
ATOM   1520  CZ  ARG A1092     -47.020   1.921 -20.744  1.00 47.89           C  
ATOM   1521  NH1 ARG A1092     -45.981   1.109 -20.891  1.00 48.17           N  
ATOM   1522  NH2 ARG A1092     -47.672   1.938 -19.590  1.00 48.30           N  
ATOM   1523  N   ASP A1093     -44.253   7.476 -22.007  1.00 39.37           N  
ATOM   1524  CA  ASP A1093     -43.788   8.550 -21.128  1.00 38.80           C  
ATOM   1525  C   ASP A1093     -43.073   9.615 -21.979  1.00 38.50           C  
ATOM   1526  O   ASP A1093     -42.106   9.305 -22.683  1.00 38.03           O  
ATOM   1527  CB  ASP A1093     -42.872   7.993 -20.027  1.00 39.11           C  
ATOM   1528  CG  ASP A1093     -42.003   9.062 -19.371  1.00 39.25           C  
ATOM   1529  OD1 ASP A1093     -42.510  10.154 -19.045  1.00 40.91           O  
ATOM   1530  OD2 ASP A1093     -40.794   8.893 -19.131  1.00 39.54           O  
ATOM   1531  N   PRO A1094     -43.557  10.860 -21.920  1.00 37.92           N  
ATOM   1532  CA  PRO A1094     -43.063  11.941 -22.790  1.00 37.49           C  
ATOM   1533  C   PRO A1094     -41.618  12.387 -22.531  1.00 36.90           C  
ATOM   1534  O   PRO A1094     -41.028  13.005 -23.422  1.00 36.97           O  
ATOM   1535  CB  PRO A1094     -44.035  13.098 -22.489  1.00 37.38           C  
ATOM   1536  CG  PRO A1094     -45.211  12.450 -21.857  1.00 37.24           C  
ATOM   1537  CD  PRO A1094     -44.634  11.336 -21.034  1.00 37.87           C  
ATOM   1538  N   ALA A1095     -41.083  12.103 -21.345  1.00 36.13           N  
ATOM   1539  CA  ALA A1095     -39.740  12.530 -20.958  1.00 35.78           C  
ATOM   1540  C   ALA A1095     -38.640  11.564 -21.435  1.00 35.41           C  
ATOM   1541  O   ALA A1095     -37.643  12.001 -22.025  1.00 35.39           O  
ATOM   1542  CB  ALA A1095     -39.660  12.720 -19.456  1.00 35.93           C  
ATOM   1543  N   ILE A1096     -38.806  10.264 -21.177  1.00 34.62           N  
ATOM   1544  CA  ILE A1096     -37.880   9.271 -21.743  1.00 33.81           C  
ATOM   1545  C   ILE A1096     -38.003   9.192 -23.285  1.00 33.82           C  
ATOM   1546  O   ILE A1096     -36.997   9.055 -23.982  1.00 33.49           O  
ATOM   1547  CB  ILE A1096     -37.969   7.881 -21.021  1.00 33.50           C  
ATOM   1548  CG1 ILE A1096     -36.716   7.029 -21.288  1.00 33.25           C  
ATOM   1549  CG2 ILE A1096     -39.201   7.102 -21.427  1.00 33.06           C  
ATOM   1550  CD1 ILE A1096     -35.425   7.572 -20.680  1.00 30.84           C  
ATOM   1551  N   THR A1097     -39.220   9.320 -23.814  1.00 33.59           N  
ATOM   1552  CA  THR A1097     -39.409   9.409 -25.262  1.00 33.56           C  
ATOM   1553  C   THR A1097     -38.541  10.555 -25.802  1.00 33.67           C  
ATOM   1554  O   THR A1097     -37.706  10.346 -26.689  1.00 33.56           O  
ATOM   1555  CB  THR A1097     -40.904   9.591 -25.629  1.00 33.46           C  
ATOM   1556  OG1 THR A1097     -41.662   8.503 -25.088  1.00 33.05           O  
ATOM   1557  CG2 THR A1097     -41.130   9.442 -27.142  1.00 33.30           C  
ATOM   1558  N   SER A1098     -38.704  11.735 -25.204  1.00 33.68           N  
ATOM   1559  CA  SER A1098     -37.940  12.926 -25.562  1.00 33.81           C  
ATOM   1560  C   SER A1098     -36.432  12.857 -25.299  1.00 33.88           C  
ATOM   1561  O   SER A1098     -35.663  13.508 -26.010  1.00 33.78           O  
ATOM   1562  CB  SER A1098     -38.519  14.153 -24.864  1.00 33.78           C  
ATOM   1563  OG  SER A1098     -37.565  15.198 -24.834  1.00 34.30           O  
ATOM   1564  N   ILE A1099     -36.017  12.118 -24.266  1.00 34.10           N  
ATOM   1565  CA  ILE A1099     -34.594  11.905 -23.988  1.00 34.47           C  
ATOM   1566  C   ILE A1099     -33.966  11.099 -25.132  1.00 34.78           C  
ATOM   1567  O   ILE A1099     -32.901  11.443 -25.646  1.00 35.01           O  
ATOM   1568  CB  ILE A1099     -34.393  11.168 -22.632  1.00 34.42           C  
ATOM   1569  CG1 ILE A1099     -34.590  12.123 -21.448  1.00 34.27           C  
ATOM   1570  CG2 ILE A1099     -33.011  10.489 -22.556  1.00 34.46           C  
ATOM   1571  CD1 ILE A1099     -34.913  11.421 -20.130  1.00 30.63           C  
ATOM   1572  N   LEU A1100     -34.657  10.034 -25.528  1.00 35.13           N  
ATOM   1573  CA  LEU A1100     -34.166   9.078 -26.514  1.00 35.32           C  
ATOM   1574  C   LEU A1100     -34.187   9.637 -27.935  1.00 35.56           C  
ATOM   1575  O   LEU A1100     -33.539   9.096 -28.839  1.00 35.28           O  
ATOM   1576  CB  LEU A1100     -34.988   7.788 -26.440  1.00 35.00           C  
ATOM   1577  CG  LEU A1100     -34.592   6.773 -25.373  1.00 34.79           C  
ATOM   1578  CD1 LEU A1100     -35.638   5.680 -25.299  1.00 33.67           C  
ATOM   1579  CD2 LEU A1100     -33.198   6.182 -25.655  1.00 33.24           C  
ATOM   1580  N   GLU A1101     -34.940  10.717 -28.118  1.00 35.95           N  
ATOM   1581  CA  GLU A1101     -34.982  11.416 -29.389  1.00 36.66           C  
ATOM   1582  C   GLU A1101     -33.677  12.175 -29.629  1.00 36.59           C  
ATOM   1583  O   GLU A1101     -33.233  12.303 -30.767  1.00 36.42           O  
ATOM   1584  CB  GLU A1101     -36.174  12.371 -29.439  1.00 36.81           C  
ATOM   1585  CG  GLU A1101     -37.502  11.700 -29.763  1.00 38.33           C  
ATOM   1586  CD  GLU A1101     -38.701  12.615 -29.547  1.00 41.11           C  
ATOM   1587  OE1 GLU A1101     -38.553  13.861 -29.636  1.00 42.29           O  
ATOM   1588  OE2 GLU A1101     -39.806  12.086 -29.299  1.00 42.47           O  
ATOM   1589  N   LYS A1102     -33.069  12.655 -28.546  1.00 36.69           N  
ATOM   1590  CA  LYS A1102     -31.855  13.467 -28.623  1.00 36.83           C  
ATOM   1591  C   LYS A1102     -30.571  12.720 -28.269  1.00 36.78           C  
ATOM   1592  O   LYS A1102     -29.485  13.102 -28.712  1.00 36.79           O  
ATOM   1593  CB  LYS A1102     -31.981  14.698 -27.719  1.00 36.93           C  
ATOM   1594  CG  LYS A1102     -32.372  15.970 -28.437  1.00 37.47           C  
ATOM   1595  CD  LYS A1102     -31.429  16.288 -29.600  1.00 38.64           C  
ATOM   1596  CE  LYS A1102     -32.205  16.431 -30.897  1.00 39.35           C  
ATOM   1597  NZ  LYS A1102     -32.619  17.843 -31.182  1.00 38.98           N  
ATOM   1598  N   MET A1103     -30.690  11.667 -27.463  1.00 36.59           N  
ATOM   1599  CA  MET A1103     -29.514  10.965 -26.971  1.00 36.73           C  
ATOM   1600  C   MET A1103     -29.643   9.458 -26.977  1.00 36.16           C  
ATOM   1601  O   MET A1103     -30.746   8.909 -27.005  1.00 36.27           O  
ATOM   1602  CB  MET A1103     -29.203  11.384 -25.537  1.00 37.25           C  
ATOM   1603  CG  MET A1103     -28.791  12.824 -25.357  1.00 39.23           C  
ATOM   1604  SD  MET A1103     -28.870  13.223 -23.614  1.00 44.28           S  
ATOM   1605  CE  MET A1103     -30.625  13.010 -23.304  1.00 42.83           C  
ATOM   1606  N   ASP A1104     -28.482   8.812 -26.920  1.00 35.62           N  
ATOM   1607  CA  ASP A1104     -28.352   7.381 -26.671  1.00 34.37           C  
ATOM   1608  C   ASP A1104     -28.134   7.109 -25.187  1.00 33.60           C  
ATOM   1609  O   ASP A1104     -27.464   7.885 -24.497  1.00 33.34           O  
ATOM   1610  CB  ASP A1104     -27.176   6.816 -27.473  1.00 34.28           C  
ATOM   1611  CG  ASP A1104     -27.464   6.721 -28.969  1.00 34.28           C  
ATOM   1612  OD1 ASP A1104     -28.544   7.180 -29.420  1.00 34.02           O  
ATOM   1613  OD2 ASP A1104     -26.652   6.205 -29.774  1.00 34.35           O  
ATOM   1614  N   ILE A1105     -28.726   6.017 -24.701  1.00 32.86           N  
ATOM   1615  CA  ILE A1105     -28.451   5.497 -23.364  1.00 32.05           C  
ATOM   1616  C   ILE A1105     -27.786   4.139 -23.522  1.00 31.61           C  
ATOM   1617  O   ILE A1105     -28.289   3.270 -24.261  1.00 31.22           O  
ATOM   1618  CB  ILE A1105     -29.747   5.381 -22.483  1.00 32.17           C  
ATOM   1619  CG1 ILE A1105     -30.336   6.761 -22.170  1.00 33.37           C  
ATOM   1620  CG2 ILE A1105     -29.467   4.659 -21.168  1.00 31.68           C  
ATOM   1621  CD1 ILE A1105     -31.886   6.787 -21.982  1.00 34.10           C  
ATOM   1622  N   PHE A1106     -26.650   3.994 -22.840  1.00 30.77           N  
ATOM   1623  CA  PHE A1106     -25.902   2.749 -22.723  1.00 30.46           C  
ATOM   1624  C   PHE A1106     -25.964   2.259 -21.289  1.00 30.03           C  
ATOM   1625  O   PHE A1106     -25.525   2.969 -20.365  1.00 29.90           O  
ATOM   1626  CB  PHE A1106     -24.427   2.976 -23.080  1.00 31.06           C  
ATOM   1627  CG  PHE A1106     -24.181   3.197 -24.547  1.00 31.55           C  
ATOM   1628  CD1 PHE A1106     -23.837   2.134 -25.375  1.00 31.58           C  
ATOM   1629  CD2 PHE A1106     -24.298   4.470 -25.102  1.00 32.29           C  
ATOM   1630  CE1 PHE A1106     -23.614   2.339 -26.731  1.00 30.79           C  
ATOM   1631  CE2 PHE A1106     -24.064   4.683 -26.452  1.00 31.49           C  
ATOM   1632  CZ  PHE A1106     -23.720   3.616 -27.266  1.00 31.00           C  
ATOM   1633  N   LEU A1107     -26.495   1.047 -21.105  1.00 29.15           N  
ATOM   1634  CA  LEU A1107     -26.698   0.464 -19.769  1.00 28.11           C  
ATOM   1635  C   LEU A1107     -25.868  -0.795 -19.540  1.00 27.50           C  
ATOM   1636  O   LEU A1107     -25.988  -1.762 -20.279  1.00 27.79           O  
ATOM   1637  CB  LEU A1107     -28.188   0.156 -19.547  1.00 27.98           C  
ATOM   1638  CG  LEU A1107     -28.855  -0.321 -18.241  1.00 27.58           C  
ATOM   1639  CD1 LEU A1107     -28.192   0.215 -16.993  1.00 27.84           C  
ATOM   1640  CD2 LEU A1107     -30.315   0.127 -18.270  1.00 26.55           C  
ATOM   1641  N   LEU A1108     -25.052  -0.787 -18.494  1.00 26.50           N  
ATOM   1642  CA  LEU A1108     -24.252  -1.949 -18.146  1.00 26.04           C  
ATOM   1643  C   LEU A1108     -24.676  -2.448 -16.794  1.00 25.21           C  
ATOM   1644  O   LEU A1108     -24.233  -1.926 -15.783  1.00 25.51           O  
ATOM   1645  CB  LEU A1108     -22.765  -1.606 -18.146  1.00 25.94           C  
ATOM   1646  CG  LEU A1108     -21.774  -2.671 -17.667  1.00 24.94           C  
ATOM   1647  CD1 LEU A1108     -21.775  -3.957 -18.545  1.00 24.83           C  
ATOM   1648  CD2 LEU A1108     -20.420  -2.043 -17.642  1.00 22.25           C  
ATOM   1649  N   PRO A1109     -25.590  -3.404 -16.774  1.00 24.96           N  
ATOM   1650  CA  PRO A1109     -26.160  -3.929 -15.522  1.00 24.85           C  
ATOM   1651  C   PRO A1109     -25.148  -4.532 -14.558  1.00 25.58           C  
ATOM   1652  O   PRO A1109     -25.270  -4.332 -13.355  1.00 26.41           O  
ATOM   1653  CB  PRO A1109     -27.137  -4.984 -16.023  1.00 24.42           C  
ATOM   1654  CG  PRO A1109     -27.567  -4.411 -17.369  1.00 24.94           C  
ATOM   1655  CD  PRO A1109     -26.282  -3.943 -17.959  1.00 25.89           C  
ATOM   1656  N   VAL A1110     -24.172  -5.262 -15.084  1.00 24.72           N  
ATOM   1657  CA  VAL A1110     -23.217  -5.959 -14.273  1.00 24.94           C  
ATOM   1658  C   VAL A1110     -21.853  -5.546 -14.764  1.00 24.93           C  
ATOM   1659  O   VAL A1110     -21.305  -6.184 -15.663  1.00 25.29           O  
ATOM   1660  CB  VAL A1110     -23.384  -7.490 -14.419  1.00 24.35           C  
ATOM   1661  CG1 VAL A1110     -22.447  -8.235 -13.436  1.00 25.51           C  
ATOM   1662  CG2 VAL A1110     -24.858  -7.878 -14.243  1.00 23.08           C  
ATOM   1663  N   ALA A1111     -21.313  -4.470 -14.192  1.00 24.61           N  
ATOM   1664  CA  ALA A1111     -19.993  -4.000 -14.580  1.00 24.87           C  
ATOM   1665  C   ALA A1111     -18.843  -4.909 -14.077  1.00 24.99           C  
ATOM   1666  O   ALA A1111     -17.713  -4.788 -14.559  1.00 25.04           O  
ATOM   1667  CB  ALA A1111     -19.776  -2.546 -14.126  1.00 25.16           C  
ATOM   1668  N   ASN A1112     -19.137  -5.814 -13.133  1.00 24.73           N  
ATOM   1669  CA  ASN A1112     -18.116  -6.745 -12.559  1.00 24.14           C  
ATOM   1670  C   ASN A1112     -18.633  -8.185 -12.478  1.00 23.97           C  
ATOM   1671  O   ASN A1112     -18.957  -8.655 -11.417  1.00 24.60           O  
ATOM   1672  CB  ASN A1112     -17.679  -6.234 -11.171  1.00 23.67           C  
ATOM   1673  CG  ASN A1112     -16.737  -7.181 -10.427  1.00 24.51           C  
ATOM   1674  OD1 ASN A1112     -16.232  -8.182 -10.984  1.00 21.67           O  
ATOM   1675  ND2 ASN A1112     -16.509  -6.877  -9.136  1.00 21.80           N  
ATOM   1676  N   PRO A1113     -18.687  -8.890 -13.605  1.00 25.06           N  
ATOM   1677  CA  PRO A1113     -19.402 -10.170 -13.727  1.00 24.37           C  
ATOM   1678  C   PRO A1113     -18.739 -11.363 -13.061  1.00 24.75           C  
ATOM   1679  O   PRO A1113     -19.458 -12.308 -12.707  1.00 25.59           O  
ATOM   1680  CB  PRO A1113     -19.427 -10.394 -15.246  1.00 24.00           C  
ATOM   1681  CG  PRO A1113     -19.034  -9.071 -15.819  1.00 23.68           C  
ATOM   1682  CD  PRO A1113     -18.020  -8.534 -14.875  1.00 25.65           C  
ATOM   1683  N   ASP A1114     -17.409 -11.377 -12.917  1.00 23.88           N  
ATOM   1684  CA  ASP A1114     -16.780 -12.490 -12.223  1.00 22.97           C  
ATOM   1685  C   ASP A1114     -17.036 -12.428 -10.732  1.00 22.75           C  
ATOM   1686  O   ASP A1114     -17.217 -13.463 -10.085  1.00 23.03           O  
ATOM   1687  CB  ASP A1114     -15.259 -12.530 -12.437  1.00 23.50           C  
ATOM   1688  CG  ASP A1114     -14.857 -12.633 -13.881  1.00 22.11           C  
ATOM   1689  OD1 ASP A1114     -15.721 -12.835 -14.770  1.00 21.79           O  
ATOM   1690  OD2 ASP A1114     -13.660 -12.539 -14.199  1.00 24.77           O  
ATOM   1691  N   GLY A1115     -16.988 -11.212 -10.186  1.00 23.15           N  
ATOM   1692  CA  GLY A1115     -17.316 -10.934  -8.794  1.00 21.44           C  
ATOM   1693  C   GLY A1115     -18.767 -11.229  -8.491  1.00 20.60           C  
ATOM   1694  O   GLY A1115     -19.090 -11.777  -7.441  1.00 20.28           O  
ATOM   1695  N   TYR A1116     -19.658 -10.927  -9.437  1.00 20.51           N  
ATOM   1696  CA  TYR A1116     -21.060 -11.206  -9.218  1.00 19.69           C  
ATOM   1697  C   TYR A1116     -21.334 -12.719  -9.111  1.00 20.50           C  
ATOM   1698  O   TYR A1116     -21.988 -13.183  -8.147  1.00 20.87           O  
ATOM   1699  CB  TYR A1116     -21.904 -10.618 -10.334  1.00 19.53           C  
ATOM   1700  CG  TYR A1116     -23.368 -10.643 -10.010  1.00 20.49           C  
ATOM   1701  CD1 TYR A1116     -23.860 -10.047  -8.848  1.00 18.30           C  
ATOM   1702  CD2 TYR A1116     -24.281 -11.285 -10.871  1.00 21.45           C  
ATOM   1703  CE1 TYR A1116     -25.233 -10.075  -8.562  1.00 18.58           C  
ATOM   1704  CE2 TYR A1116     -25.613 -11.328 -10.580  1.00 20.40           C  
ATOM   1705  CZ  TYR A1116     -26.101 -10.707  -9.431  1.00 20.76           C  
ATOM   1706  OH  TYR A1116     -27.487 -10.743  -9.190  1.00 23.53           O  
ATOM   1707  N   VAL A1117     -20.850 -13.477 -10.099  1.00 20.14           N  
ATOM   1708  CA  VAL A1117     -20.869 -14.929 -10.015  1.00 20.30           C  
ATOM   1709  C   VAL A1117     -20.205 -15.430  -8.734  1.00 20.88           C  
ATOM   1710  O   VAL A1117     -20.818 -16.191  -8.003  1.00 21.91           O  
ATOM   1711  CB  VAL A1117     -20.343 -15.662 -11.305  1.00 19.23           C  
ATOM   1712  CG1 VAL A1117     -20.444 -17.128 -11.092  1.00 16.88           C  
ATOM   1713  CG2 VAL A1117     -21.259 -15.339 -12.550  1.00 19.81           C  
ATOM   1714  N   TYR A1118     -18.978 -15.001  -8.438  1.00 21.80           N  
ATOM   1715  CA  TYR A1118     -18.354 -15.362  -7.144  1.00 21.96           C  
ATOM   1716  C   TYR A1118     -19.301 -15.070  -5.945  1.00 22.91           C  
ATOM   1717  O   TYR A1118     -19.339 -15.858  -5.024  1.00 23.36           O  
ATOM   1718  CB  TYR A1118     -17.006 -14.649  -6.959  1.00 21.28           C  
ATOM   1719  CG  TYR A1118     -16.090 -15.233  -5.879  1.00 21.74           C  
ATOM   1720  CD1 TYR A1118     -15.386 -16.411  -6.099  1.00 21.36           C  
ATOM   1721  CD2 TYR A1118     -15.904 -14.588  -4.667  1.00 22.70           C  
ATOM   1722  CE1 TYR A1118     -14.544 -16.934  -5.145  1.00 22.45           C  
ATOM   1723  CE2 TYR A1118     -15.035 -15.116  -3.689  1.00 24.21           C  
ATOM   1724  CZ  TYR A1118     -14.386 -16.292  -3.945  1.00 22.46           C  
ATOM   1725  OH  TYR A1118     -13.555 -16.845  -3.025  1.00 28.92           O  
ATOM   1726  N   THR A1119     -20.055 -13.955  -5.953  1.00 23.49           N  
ATOM   1727  CA  THR A1119     -20.949 -13.671  -4.816  1.00 24.35           C  
ATOM   1728  C   THR A1119     -22.132 -14.635  -4.750  1.00 24.57           C  
ATOM   1729  O   THR A1119     -22.603 -14.941  -3.665  1.00 24.84           O  
ATOM   1730  CB  THR A1119     -21.469 -12.196  -4.734  1.00 24.51           C  
ATOM   1731  OG1 THR A1119     -22.314 -11.887  -5.856  1.00 26.20           O  
ATOM   1732  CG2 THR A1119     -20.308 -11.184  -4.788  1.00 24.24           C  
ATOM   1733  N   GLN A1120     -22.584 -15.133  -5.897  1.00 24.43           N  
ATOM   1734  CA  GLN A1120     -23.688 -16.094  -5.915  1.00 24.23           C  
ATOM   1735  C   GLN A1120     -23.275 -17.550  -5.705  1.00 24.40           C  
ATOM   1736  O   GLN A1120     -24.151 -18.375  -5.544  1.00 23.96           O  
ATOM   1737  CB  GLN A1120     -24.556 -15.960  -7.181  1.00 24.48           C  
ATOM   1738  CG  GLN A1120     -24.964 -14.574  -7.501  1.00 24.44           C  
ATOM   1739  CD  GLN A1120     -26.325 -14.473  -8.170  1.00 28.92           C  
ATOM   1740  OE1 GLN A1120     -26.649 -15.241  -9.087  1.00 30.65           O  
ATOM   1741  NE2 GLN A1120     -27.113 -13.511  -7.731  1.00 25.93           N  
ATOM   1742  N   THR A1121     -21.963 -17.856  -5.676  1.00 24.50           N  
ATOM   1743  CA  THR A1121     -21.471 -19.242  -5.603  1.00 24.69           C  
ATOM   1744  C   THR A1121     -20.434 -19.484  -4.509  1.00 25.64           C  
ATOM   1745  O   THR A1121     -20.257 -20.627  -4.074  1.00 26.18           O  
ATOM   1746  CB  THR A1121     -20.780 -19.713  -6.935  1.00 24.96           C  
ATOM   1747  OG1 THR A1121     -19.811 -18.740  -7.330  1.00 23.39           O  
ATOM   1748  CG2 THR A1121     -21.727 -19.780  -8.113  1.00 24.59           C  
ATOM   1749  N   GLN A1122     -19.701 -18.455  -4.099  1.00 24.73           N  
ATOM   1750  CA  GLN A1122     -18.571 -18.721  -3.225  1.00 26.03           C  
ATOM   1751  C   GLN A1122     -18.527 -17.825  -1.990  1.00 25.49           C  
ATOM   1752  O   GLN A1122     -18.178 -18.295  -0.911  1.00 25.77           O  
ATOM   1753  CB  GLN A1122     -17.259 -18.627  -4.026  1.00 25.46           C  
ATOM   1754  CG  GLN A1122     -16.246 -19.717  -3.800  1.00 29.68           C  
ATOM   1755  CD  GLN A1122     -16.776 -21.136  -4.021  1.00 31.40           C  
ATOM   1756  OE1 GLN A1122     -16.653 -21.974  -3.137  1.00 32.43           O  
ATOM   1757  NE2 GLN A1122     -17.352 -21.401  -5.192  1.00 31.90           N  
ATOM   1758  N   ASN A1123     -18.858 -16.551  -2.161  1.00 24.49           N  
ATOM   1759  CA  ASN A1123     -18.703 -15.573  -1.102  1.00 25.53           C  
ATOM   1760  C   ASN A1123     -19.552 -14.359  -1.386  1.00 25.60           C  
ATOM   1761  O   ASN A1123     -19.186 -13.522  -2.211  1.00 26.44           O  
ATOM   1762  CB  ASN A1123     -17.224 -15.149  -0.979  1.00 25.84           C  
ATOM   1763  CG  ASN A1123     -16.990 -14.148   0.126  1.00 26.38           C  
ATOM   1764  OD1 ASN A1123     -17.945 -13.622   0.713  1.00 26.72           O  
ATOM   1765  ND2 ASN A1123     -15.704 -13.884   0.436  1.00 25.10           N  
ATOM   1766  N   ARG A1124     -20.677 -14.260  -0.680  1.00 25.88           N  
ATOM   1767  CA  ARG A1124     -21.688 -13.248  -0.931  1.00 26.13           C  
ATOM   1768  C   ARG A1124     -21.179 -11.825  -0.705  1.00 25.59           C  
ATOM   1769  O   ARG A1124     -21.728 -10.886  -1.237  1.00 24.69           O  
ATOM   1770  CB  ARG A1124     -22.930 -13.536  -0.062  1.00 26.54           C  
ATOM   1771  CG  ARG A1124     -24.044 -12.452  -0.094  1.00 28.15           C  
ATOM   1772  CD  ARG A1124     -25.003 -12.549  -1.274  1.00 28.23           C  
ATOM   1773  NE  ARG A1124     -26.047 -11.514  -1.239  1.00 29.20           N  
ATOM   1774  CZ  ARG A1124     -25.815 -10.195  -1.341  1.00 28.70           C  
ATOM   1775  NH1 ARG A1124     -24.579  -9.732  -1.481  1.00 27.06           N  
ATOM   1776  NH2 ARG A1124     -26.824  -9.337  -1.294  1.00 29.56           N  
ATOM   1777  N   LEU A1125     -20.114 -11.691   0.075  1.00 26.61           N  
ATOM   1778  CA  LEU A1125     -19.658 -10.398   0.549  1.00 27.11           C  
ATOM   1779  C   LEU A1125     -18.441  -9.935  -0.228  1.00 26.99           C  
ATOM   1780  O   LEU A1125     -17.786  -8.944   0.133  1.00 26.60           O  
ATOM   1781  CB  LEU A1125     -19.329 -10.500   2.043  1.00 27.56           C  
ATOM   1782  CG  LEU A1125     -20.436 -10.041   2.999  1.00 29.16           C  
ATOM   1783  CD1 LEU A1125     -21.832 -10.049   2.368  1.00 29.20           C  
ATOM   1784  CD2 LEU A1125     -20.405 -10.860   4.252  1.00 29.03           C  
ATOM   1785  N   TRP A1126     -18.129 -10.677  -1.283  1.00 26.51           N  
ATOM   1786  CA  TRP A1126     -16.978 -10.370  -2.106  1.00 26.10           C  
ATOM   1787  C   TRP A1126     -17.266  -9.053  -2.835  1.00 26.04           C  
ATOM   1788  O   TRP A1126     -18.392  -8.834  -3.270  1.00 25.68           O  
ATOM   1789  CB  TRP A1126     -16.706 -11.518  -3.090  1.00 25.78           C  
ATOM   1790  CG  TRP A1126     -15.502 -11.258  -3.878  1.00 23.59           C  
ATOM   1791  CD1 TRP A1126     -15.457 -10.723  -5.112  1.00 23.76           C  
ATOM   1792  CD2 TRP A1126     -14.152 -11.448  -3.465  1.00 21.66           C  
ATOM   1793  NE1 TRP A1126     -14.156 -10.576  -5.515  1.00 19.98           N  
ATOM   1794  CE2 TRP A1126     -13.331 -11.027  -4.526  1.00 22.68           C  
ATOM   1795  CE3 TRP A1126     -13.545 -11.960  -2.312  1.00 20.24           C  
ATOM   1796  CZ2 TRP A1126     -11.928 -11.072  -4.467  1.00 20.39           C  
ATOM   1797  CZ3 TRP A1126     -12.134 -12.015  -2.255  1.00 21.44           C  
ATOM   1798  CH2 TRP A1126     -11.353 -11.573  -3.325  1.00 20.61           C  
ATOM   1799  N   ARG A1127     -16.275  -8.165  -2.949  1.00 25.76           N  
ATOM   1800  CA  ARG A1127     -16.525  -6.911  -3.672  1.00 26.61           C  
ATOM   1801  C   ARG A1127     -15.626  -6.587  -4.881  1.00 26.66           C  
ATOM   1802  O   ARG A1127     -16.052  -5.851  -5.779  1.00 26.96           O  
ATOM   1803  CB  ARG A1127     -16.641  -5.709  -2.723  1.00 26.61           C  
ATOM   1804  CG  ARG A1127     -15.325  -5.267  -2.130  1.00 27.36           C  
ATOM   1805  CD  ARG A1127     -15.469  -4.339  -0.950  1.00 29.37           C  
ATOM   1806  NE  ARG A1127     -15.942  -3.013  -1.362  1.00 32.72           N  
ATOM   1807  CZ  ARG A1127     -15.151  -2.060  -1.834  1.00 31.08           C  
ATOM   1808  NH1 ARG A1127     -13.850  -2.279  -1.965  1.00 30.35           N  
ATOM   1809  NH2 ARG A1127     -15.665  -0.900  -2.190  1.00 30.68           N  
ATOM   1810  N   LYS A1128     -14.413  -7.136  -4.905  1.00 26.93           N  
ATOM   1811  CA  LYS A1128     -13.434  -6.832  -5.941  1.00 26.24           C  
ATOM   1812  C   LYS A1128     -13.671  -7.555  -7.281  1.00 26.93           C  
ATOM   1813  O   LYS A1128     -14.704  -8.213  -7.482  1.00 26.77           O  
ATOM   1814  CB  LYS A1128     -12.044  -7.110  -5.403  1.00 26.91           C  
ATOM   1815  CG  LYS A1128     -11.644  -6.218  -4.217  1.00 25.37           C  
ATOM   1816  CD  LYS A1128     -10.142  -6.241  -4.033  1.00 23.71           C  
ATOM   1817  CE  LYS A1128      -9.682  -7.283  -3.051  1.00 24.57           C  
ATOM   1818  NZ  LYS A1128      -8.196  -7.522  -3.222  1.00 22.80           N  
ATOM   1819  N   THR A1129     -12.737  -7.397  -8.224  1.00 27.27           N  
ATOM   1820  CA  THR A1129     -12.765  -8.193  -9.467  1.00 26.79           C  
ATOM   1821  C   THR A1129     -12.232  -9.577  -9.056  1.00 26.29           C  
ATOM   1822  O   THR A1129     -12.016  -9.797  -7.869  1.00 26.64           O  
ATOM   1823  CB  THR A1129     -11.853  -7.594 -10.549  1.00 26.42           C  
ATOM   1824  OG1 THR A1129     -10.510  -7.533 -10.049  1.00 25.44           O  
ATOM   1825  CG2 THR A1129     -12.187  -6.145 -10.846  1.00 26.90           C  
ATOM   1826  N   ARG A1130     -12.025 -10.496 -10.007  1.00 25.81           N  
ATOM   1827  CA  ARG A1130     -11.314 -11.737  -9.697  1.00 26.37           C  
ATOM   1828  C   ARG A1130      -9.928 -11.871 -10.364  1.00 27.25           C  
ATOM   1829  O   ARG A1130      -9.489 -12.973 -10.647  1.00 28.28           O  
ATOM   1830  CB  ARG A1130     -12.198 -12.958  -9.972  1.00 25.87           C  
ATOM   1831  CG  ARG A1130     -13.515 -12.983  -9.153  1.00 25.32           C  
ATOM   1832  CD  ARG A1130     -13.336 -13.264  -7.662  1.00 21.84           C  
ATOM   1833  NE  ARG A1130     -12.665 -14.542  -7.512  1.00 21.43           N  
ATOM   1834  CZ  ARG A1130     -12.052 -14.969  -6.419  1.00 20.28           C  
ATOM   1835  NH1 ARG A1130     -12.043 -14.245  -5.313  1.00 21.63           N  
ATOM   1836  NH2 ARG A1130     -11.480 -16.153  -6.429  1.00 17.25           N  
ATOM   1837  N   SER A1131      -9.235 -10.756 -10.589  1.00 28.06           N  
ATOM   1838  CA  SER A1131      -7.914 -10.787 -11.204  1.00 29.02           C  
ATOM   1839  C   SER A1131      -6.851 -11.393 -10.290  1.00 30.83           C  
ATOM   1840  O   SER A1131      -6.885 -11.225  -9.075  1.00 30.33           O  
ATOM   1841  CB  SER A1131      -7.497  -9.389 -11.675  1.00 28.76           C  
ATOM   1842  OG  SER A1131      -7.236  -8.502 -10.592  1.00 26.46           O  
ATOM   1843  N   ARG A1132      -5.903 -12.093 -10.902  1.00 33.20           N  
ATOM   1844  CA  ARG A1132      -4.908 -12.862 -10.186  1.00 35.65           C  
ATOM   1845  C   ARG A1132      -3.619 -12.049 -10.064  1.00 37.12           C  
ATOM   1846  O   ARG A1132      -2.851 -11.927 -11.017  1.00 37.76           O  
ATOM   1847  CB  ARG A1132      -4.671 -14.185 -10.917  1.00 35.55           C  
ATOM   1848  CG  ARG A1132      -3.836 -15.174 -10.159  1.00 38.77           C  
ATOM   1849  CD  ARG A1132      -4.636 -16.111  -9.254  1.00 41.36           C  
ATOM   1850  NE  ARG A1132      -4.329 -15.894  -7.838  1.00 41.46           N  
ATOM   1851  CZ  ARG A1132      -3.193 -16.223  -7.237  1.00 43.44           C  
ATOM   1852  NH1 ARG A1132      -2.192 -16.806  -7.897  1.00 43.94           N  
ATOM   1853  NH2 ARG A1132      -3.059 -15.963  -5.951  1.00 43.24           N  
ATOM   1854  N   ASN A1133      -3.387 -11.501  -8.877  1.00 38.66           N  
ATOM   1855  CA  ASN A1133      -2.383 -10.473  -8.705  1.00 39.94           C  
ATOM   1856  C   ASN A1133      -0.965 -11.078  -8.718  1.00 40.84           C  
ATOM   1857  O   ASN A1133      -0.558 -11.773  -7.779  1.00 41.03           O  
ATOM   1858  CB  ASN A1133      -2.706  -9.615  -7.473  1.00 40.14           C  
ATOM   1859  CG  ASN A1133      -4.194  -9.148  -7.431  1.00 41.35           C  
ATOM   1860  OD1 ASN A1133      -4.902  -9.110  -8.461  1.00 44.24           O  
ATOM   1861  ND2 ASN A1133      -4.666  -8.804  -6.236  1.00 39.69           N  
ATOM   1862  N   PRO A1134      -0.228 -10.792  -9.797  1.00 41.51           N  
ATOM   1863  CA  PRO A1134       0.916 -11.610 -10.244  1.00 42.01           C  
ATOM   1864  C   PRO A1134       2.106 -11.792  -9.298  1.00 42.02           C  
ATOM   1865  O   PRO A1134       2.926 -12.648  -9.602  1.00 42.69           O  
ATOM   1866  CB  PRO A1134       1.380 -10.896 -11.521  1.00 42.12           C  
ATOM   1867  CG  PRO A1134       0.888  -9.486 -11.351  1.00 42.13           C  
ATOM   1868  CD  PRO A1134      -0.440  -9.625 -10.676  1.00 41.87           C  
ATOM   1869  N   GLY A1135       2.219 -11.024  -8.218  1.00 42.18           N  
ATOM   1870  CA  GLY A1135       3.245 -11.277  -7.209  1.00 42.09           C  
ATOM   1871  C   GLY A1135       2.658 -11.651  -5.852  1.00 42.43           C  
ATOM   1872  O   GLY A1135       3.318 -11.503  -4.810  1.00 42.02           O  
ATOM   1873  N   SER A1136       1.407 -12.135  -5.873  1.00 42.36           N  
ATOM   1874  CA  SER A1136       0.650 -12.420  -4.656  1.00 41.96           C  
ATOM   1875  C   SER A1136      -0.319 -13.584  -4.830  1.00 41.61           C  
ATOM   1876  O   SER A1136      -0.734 -13.904  -5.946  1.00 41.96           O  
ATOM   1877  CB  SER A1136      -0.135 -11.178  -4.218  1.00 42.03           C  
ATOM   1878  OG  SER A1136      -0.212 -11.095  -2.805  1.00 42.07           O  
ATOM   1879  N   SER A1137      -0.684 -14.200  -3.711  1.00 40.89           N  
ATOM   1880  CA  SER A1137      -1.709 -15.228  -3.701  1.00 40.30           C  
ATOM   1881  C   SER A1137      -3.121 -14.632  -3.551  1.00 39.71           C  
ATOM   1882  O   SER A1137      -4.111 -15.352  -3.705  1.00 39.59           O  
ATOM   1883  CB  SER A1137      -1.438 -16.264  -2.613  1.00 40.34           C  
ATOM   1884  OG  SER A1137      -1.448 -15.667  -1.328  1.00 41.64           O  
ATOM   1885  N   CYS A1138      -3.203 -13.326  -3.274  1.00 38.82           N  
ATOM   1886  CA  CYS A1138      -4.483 -12.620  -3.116  1.00 37.93           C  
ATOM   1887  C   CYS A1138      -5.143 -12.205  -4.429  1.00 36.23           C  
ATOM   1888  O   CYS A1138      -4.469 -11.899  -5.412  1.00 36.18           O  
ATOM   1889  CB  CYS A1138      -4.305 -11.405  -2.212  1.00 38.60           C  
ATOM   1890  SG  CYS A1138      -4.333 -11.838  -0.452  1.00 41.30           S  
ATOM   1891  N   ILE A1139      -6.471 -12.174  -4.426  1.00 34.60           N  
ATOM   1892  CA  ILE A1139      -7.238 -12.038  -5.646  1.00 32.62           C  
ATOM   1893  C   ILE A1139      -7.963 -10.681  -5.766  1.00 32.12           C  
ATOM   1894  O   ILE A1139      -8.621 -10.224  -4.831  1.00 31.30           O  
ATOM   1895  CB  ILE A1139      -8.286 -13.208  -5.757  1.00 33.07           C  
ATOM   1896  CG1 ILE A1139      -7.647 -14.524  -6.199  1.00 33.51           C  
ATOM   1897  CG2 ILE A1139      -9.328 -12.888  -6.781  1.00 29.86           C  
ATOM   1898  CD1 ILE A1139      -6.847 -15.227  -5.119  1.00 36.35           C  
ATOM   1899  N   GLY A1140      -7.856 -10.055  -6.931  1.00 30.95           N  
ATOM   1900  CA  GLY A1140      -8.792  -9.001  -7.302  1.00 29.75           C  
ATOM   1901  C   GLY A1140      -8.346  -7.606  -6.928  1.00 28.73           C  
ATOM   1902  O   GLY A1140      -7.518  -7.397  -6.024  1.00 29.09           O  
ATOM   1903  N   ALA A1141      -8.884  -6.641  -7.643  1.00 27.70           N  
ATOM   1904  CA  ALA A1141      -8.655  -5.245  -7.305  1.00 27.72           C  
ATOM   1905  C   ALA A1141     -10.005  -4.562  -7.123  1.00 27.64           C  
ATOM   1906  O   ALA A1141     -11.021  -5.077  -7.591  1.00 27.51           O  
ATOM   1907  CB  ALA A1141      -7.815  -4.558  -8.380  1.00 27.12           C  
ATOM   1908  N   ASP A1142     -10.017  -3.435  -6.409  1.00 27.66           N  
ATOM   1909  CA  ASP A1142     -11.211  -2.624  -6.290  1.00 27.89           C  
ATOM   1910  C   ASP A1142     -11.444  -1.946  -7.638  1.00 28.47           C  
ATOM   1911  O   ASP A1142     -10.704  -1.033  -8.008  1.00 28.89           O  
ATOM   1912  CB  ASP A1142     -11.051  -1.594  -5.161  1.00 27.76           C  
ATOM   1913  CG  ASP A1142     -12.319  -0.793  -4.897  1.00 28.26           C  
ATOM   1914  OD1 ASP A1142     -13.157  -0.589  -5.813  1.00 30.40           O  
ATOM   1915  OD2 ASP A1142     -12.578  -0.320  -3.779  1.00 29.27           O  
ATOM   1916  N   PRO A1143     -12.483  -2.369  -8.366  1.00 29.26           N  
ATOM   1917  CA  PRO A1143     -12.736  -1.853  -9.718  1.00 29.17           C  
ATOM   1918  C   PRO A1143     -12.843  -0.334  -9.685  1.00 29.30           C  
ATOM   1919  O   PRO A1143     -12.344   0.337 -10.586  1.00 29.26           O  
ATOM   1920  CB  PRO A1143     -14.077  -2.480 -10.087  1.00 29.65           C  
ATOM   1921  CG  PRO A1143     -14.204  -3.675  -9.224  1.00 29.44           C  
ATOM   1922  CD  PRO A1143     -13.503  -3.348  -7.948  1.00 29.17           C  
ATOM   1923  N   ASN A1144     -13.447   0.176  -8.611  1.00 29.51           N  
ATOM   1924  CA  ASN A1144     -13.672   1.593  -8.394  1.00 29.84           C  
ATOM   1925  C   ASN A1144     -12.509   2.361  -7.734  1.00 30.23           C  
ATOM   1926  O   ASN A1144     -12.681   3.480  -7.262  1.00 29.75           O  
ATOM   1927  CB  ASN A1144     -14.972   1.814  -7.628  1.00 29.50           C  
ATOM   1928  CG  ASN A1144     -15.529   3.210  -7.847  1.00 29.82           C  
ATOM   1929  OD1 ASN A1144     -16.077   3.516  -8.897  1.00 27.70           O  
ATOM   1930  ND2 ASN A1144     -15.351   4.070  -6.863  1.00 31.26           N  
ATOM   1931  N   ARG A1145     -11.329   1.753  -7.736  1.00 30.62           N  
ATOM   1932  CA  ARG A1145     -10.109   2.415  -7.294  1.00 31.23           C  
ATOM   1933  C   ARG A1145      -9.078   2.323  -8.408  1.00 30.98           C  
ATOM   1934  O   ARG A1145      -7.941   2.754  -8.261  1.00 30.54           O  
ATOM   1935  CB  ARG A1145      -9.568   1.714  -6.056  1.00 31.47           C  
ATOM   1936  CG  ARG A1145      -9.483   2.586  -4.853  1.00 33.85           C  
ATOM   1937  CD  ARG A1145     -10.543   2.337  -3.841  1.00 36.75           C  
ATOM   1938  NE  ARG A1145     -11.701   3.155  -4.158  1.00 40.78           N  
ATOM   1939  CZ  ARG A1145     -12.446   3.792  -3.273  1.00 40.75           C  
ATOM   1940  NH1 ARG A1145     -12.173   3.722  -1.973  1.00 40.94           N  
ATOM   1941  NH2 ARG A1145     -13.476   4.505  -3.707  1.00 42.43           N  
ATOM   1942  N   ASN A1146      -9.507   1.767  -9.536  1.00 30.89           N  
ATOM   1943  CA  ASN A1146      -8.591   1.320 -10.570  1.00 31.18           C  
ATOM   1944  C   ASN A1146      -8.455   2.304 -11.740  1.00 31.47           C  
ATOM   1945  O   ASN A1146      -7.485   2.240 -12.500  1.00 30.91           O  
ATOM   1946  CB  ASN A1146      -9.038  -0.073 -11.041  1.00 30.92           C  
ATOM   1947  CG  ASN A1146      -8.153  -0.657 -12.125  1.00 31.18           C  
ATOM   1948  OD1 ASN A1146      -8.624  -0.922 -13.246  1.00 30.40           O  
ATOM   1949  ND2 ASN A1146      -6.878  -0.893 -11.801  1.00 28.30           N  
ATOM   1950  N   TRP A1147      -9.434   3.204 -11.858  1.00 31.79           N  
ATOM   1951  CA  TRP A1147      -9.557   4.142 -12.979  1.00 32.25           C  
ATOM   1952  C   TRP A1147      -8.401   5.129 -13.059  1.00 32.44           C  
ATOM   1953  O   TRP A1147      -7.764   5.420 -12.060  1.00 32.43           O  
ATOM   1954  CB  TRP A1147     -10.895   4.902 -12.906  1.00 32.14           C  
ATOM   1955  CG  TRP A1147     -12.099   4.015 -12.950  1.00 31.08           C  
ATOM   1956  CD1 TRP A1147     -12.559   3.205 -11.950  1.00 30.97           C  
ATOM   1957  CD2 TRP A1147     -13.017   3.852 -14.046  1.00 30.33           C  
ATOM   1958  NE1 TRP A1147     -13.691   2.538 -12.359  1.00 30.98           N  
ATOM   1959  CE2 TRP A1147     -13.998   2.918 -13.639  1.00 29.64           C  
ATOM   1960  CE3 TRP A1147     -13.107   4.394 -15.333  1.00 30.74           C  
ATOM   1961  CZ2 TRP A1147     -15.054   2.512 -14.474  1.00 29.35           C  
ATOM   1962  CZ3 TRP A1147     -14.166   3.984 -16.172  1.00 30.61           C  
ATOM   1963  CH2 TRP A1147     -15.116   3.053 -15.735  1.00 29.28           C  
ATOM   1964  N   ASN A1148      -8.125   5.628 -14.261  1.00 33.25           N  
ATOM   1965  CA  ASN A1148      -7.038   6.598 -14.463  1.00 34.26           C  
ATOM   1966  C   ASN A1148      -7.427   8.016 -14.004  1.00 34.13           C  
ATOM   1967  O   ASN A1148      -7.614   8.908 -14.817  1.00 34.42           O  
ATOM   1968  CB  ASN A1148      -6.578   6.587 -15.934  1.00 34.39           C  
ATOM   1969  CG  ASN A1148      -5.294   7.372 -16.162  1.00 36.26           C  
ATOM   1970  OD1 ASN A1148      -4.579   7.724 -15.212  1.00 35.45           O  
ATOM   1971  ND2 ASN A1148      -4.990   7.638 -17.445  1.00 39.13           N  
ATOM   1972  N   ALA A1149      -7.564   8.197 -12.694  1.00 34.39           N  
ATOM   1973  CA  ALA A1149      -7.958   9.476 -12.099  1.00 34.67           C  
ATOM   1974  C   ALA A1149      -7.316   9.596 -10.727  1.00 34.66           C  
ATOM   1975  O   ALA A1149      -7.821   9.034  -9.759  1.00 35.19           O  
ATOM   1976  CB  ALA A1149      -9.480   9.566 -11.984  1.00 34.46           C  
ATOM   1977  N   SER A1150      -6.206  10.329 -10.648  1.00 34.81           N  
ATOM   1978  CA  SER A1150      -5.353  10.374  -9.449  1.00 34.54           C  
ATOM   1979  C   SER A1150      -5.171   8.979  -8.853  1.00 34.29           C  
ATOM   1980  O   SER A1150      -5.269   8.777  -7.641  1.00 34.38           O  
ATOM   1981  CB  SER A1150      -5.885  11.363  -8.403  1.00 34.69           C  
ATOM   1982  OG  SER A1150      -5.031  11.417  -7.267  1.00 34.93           O  
ATOM   1983  N   PHE A1151      -4.912   8.029  -9.747  1.00 34.04           N  
ATOM   1984  CA  PHE A1151      -4.679   6.628  -9.422  1.00 33.38           C  
ATOM   1985  C   PHE A1151      -3.583   6.493  -8.360  1.00 33.95           C  
ATOM   1986  O   PHE A1151      -2.624   7.280  -8.341  1.00 33.41           O  
ATOM   1987  CB  PHE A1151      -4.318   5.872 -10.713  1.00 32.74           C  
ATOM   1988  CG  PHE A1151      -3.880   4.463 -10.488  1.00 30.44           C  
ATOM   1989  CD1 PHE A1151      -4.818   3.430 -10.421  1.00 28.33           C  
ATOM   1990  CD2 PHE A1151      -2.529   4.162 -10.340  1.00 26.89           C  
ATOM   1991  CE1 PHE A1151      -4.410   2.123 -10.210  1.00 27.15           C  
ATOM   1992  CE2 PHE A1151      -2.115   2.863 -10.121  1.00 25.50           C  
ATOM   1993  CZ  PHE A1151      -3.045   1.843 -10.048  1.00 24.89           C  
ATOM   1994  N   ALA A1152      -3.748   5.501  -7.476  1.00 34.41           N  
ATOM   1995  CA  ALA A1152      -2.855   5.280  -6.328  1.00 35.08           C  
ATOM   1996  C   ALA A1152      -2.703   6.503  -5.403  1.00 35.56           C  
ATOM   1997  O   ALA A1152      -1.645   6.713  -4.801  1.00 36.06           O  
ATOM   1998  CB  ALA A1152      -1.480   4.742  -6.784  1.00 34.59           C  
ATOM   1999  N   GLY A1153      -3.770   7.299  -5.297  1.00 36.14           N  
ATOM   2000  CA  GLY A1153      -3.816   8.447  -4.402  1.00 36.49           C  
ATOM   2001  C   GLY A1153      -4.352   8.057  -3.035  1.00 36.64           C  
ATOM   2002  O   GLY A1153      -3.991   7.007  -2.509  1.00 37.04           O  
ATOM   2003  N   LYS A1154      -5.213   8.895  -2.462  1.00 36.42           N  
ATOM   2004  CA  LYS A1154      -5.802   8.605  -1.157  1.00 36.13           C  
ATOM   2005  C   LYS A1154      -6.963   7.623  -1.253  1.00 35.79           C  
ATOM   2006  O   LYS A1154      -7.591   7.492  -2.307  1.00 36.35           O  
ATOM   2007  CB  LYS A1154      -6.255   9.885  -0.444  1.00 36.32           C  
ATOM   2008  CG  LYS A1154      -6.584  11.059  -1.350  1.00 36.83           C  
ATOM   2009  CD  LYS A1154      -5.841  12.313  -0.906  1.00 37.51           C  
ATOM   2010  CE  LYS A1154      -4.396  12.337  -1.424  1.00 37.64           C  
ATOM   2011  NZ  LYS A1154      -3.427  12.647  -0.332  1.00 37.50           N  
ATOM   2012  N   GLY A1155      -7.239   6.930  -0.151  1.00 35.09           N  
ATOM   2013  CA  GLY A1155      -8.361   6.006  -0.074  1.00 34.37           C  
ATOM   2014  C   GLY A1155      -8.182   4.688  -0.809  1.00 33.71           C  
ATOM   2015  O   GLY A1155      -9.119   3.889  -0.885  1.00 34.07           O  
ATOM   2016  N   ALA A1156      -6.987   4.470  -1.358  1.00 33.09           N  
ATOM   2017  CA  ALA A1156      -6.622   3.216  -2.009  1.00 32.08           C  
ATOM   2018  C   ALA A1156      -5.394   2.581  -1.343  1.00 31.89           C  
ATOM   2019  O   ALA A1156      -4.591   3.260  -0.701  1.00 31.83           O  
ATOM   2020  CB  ALA A1156      -6.369   3.439  -3.499  1.00 32.02           C  
ATOM   2021  N   SER A1157      -5.250   1.273  -1.508  1.00 31.29           N  
ATOM   2022  CA  SER A1157      -4.119   0.558  -0.945  1.00 30.76           C  
ATOM   2023  C   SER A1157      -3.314  -0.063  -2.079  1.00 30.43           C  
ATOM   2024  O   SER A1157      -3.887  -0.420  -3.122  1.00 29.86           O  
ATOM   2025  CB  SER A1157      -4.629  -0.526   0.011  1.00 30.71           C  
ATOM   2026  OG  SER A1157      -3.698  -1.577   0.185  1.00 30.32           O  
ATOM   2027  N   ASP A1158      -2.000  -0.190  -1.888  1.00 29.76           N  
ATOM   2028  CA  ASP A1158      -1.214  -0.989  -2.823  1.00 29.81           C  
ATOM   2029  C   ASP A1158      -1.000  -2.436  -2.355  1.00 29.40           C  
ATOM   2030  O   ASP A1158      -0.168  -3.153  -2.911  1.00 29.34           O  
ATOM   2031  CB  ASP A1158       0.086  -0.280  -3.305  1.00 30.22           C  
ATOM   2032  CG  ASP A1158       1.095  -0.070  -2.219  1.00 30.60           C  
ATOM   2033  OD1 ASP A1158       0.795  -0.379  -1.060  1.00 32.50           O  
ATOM   2034  OD2 ASP A1158       2.238   0.412  -2.427  1.00 33.59           O  
ATOM   2035  N   ASN A1159      -1.791  -2.864  -1.367  1.00 28.88           N  
ATOM   2036  CA  ASN A1159      -1.808  -4.261  -0.910  1.00 28.56           C  
ATOM   2037  C   ASN A1159      -2.849  -5.085  -1.672  1.00 28.83           C  
ATOM   2038  O   ASN A1159      -4.038  -4.828  -1.538  1.00 28.65           O  
ATOM   2039  CB  ASN A1159      -2.089  -4.325   0.603  1.00 28.42           C  
ATOM   2040  CG  ASN A1159      -2.224  -5.750   1.126  1.00 27.33           C  
ATOM   2041  OD1 ASN A1159      -1.847  -6.716   0.464  1.00 26.83           O  
ATOM   2042  ND2 ASN A1159      -2.751  -5.881   2.335  1.00 26.35           N  
ATOM   2043  N   PRO A1160      -2.425  -6.068  -2.473  1.00 29.04           N  
ATOM   2044  CA  PRO A1160      -3.382  -6.889  -3.228  1.00 29.32           C  
ATOM   2045  C   PRO A1160      -4.462  -7.524  -2.346  1.00 29.75           C  
ATOM   2046  O   PRO A1160      -5.548  -7.741  -2.858  1.00 29.62           O  
ATOM   2047  CB  PRO A1160      -2.492  -7.961  -3.868  1.00 29.09           C  
ATOM   2048  CG  PRO A1160      -1.173  -7.291  -3.993  1.00 28.52           C  
ATOM   2049  CD  PRO A1160      -1.032  -6.458  -2.758  1.00 28.84           C  
ATOM   2050  N   CYS A1161      -4.168  -7.795  -1.068  1.00 30.51           N  
ATOM   2051  CA  CYS A1161      -5.121  -8.436  -0.154  1.00 31.59           C  
ATOM   2052  C   CYS A1161      -6.184  -7.491   0.346  1.00 31.22           C  
ATOM   2053  O   CYS A1161      -7.210  -7.931   0.873  1.00 31.33           O  
ATOM   2054  CB  CYS A1161      -4.421  -9.063   1.037  1.00 31.98           C  
ATOM   2055  SG  CYS A1161      -3.322 -10.404   0.550  1.00 37.85           S  
ATOM   2056  N   SER A1162      -5.929  -6.197   0.175  1.00 30.85           N  
ATOM   2057  CA  SER A1162      -6.834  -5.155   0.616  1.00 30.13           C  
ATOM   2058  C   SER A1162      -8.074  -5.027  -0.245  1.00 29.84           C  
ATOM   2059  O   SER A1162      -8.038  -5.183  -1.458  1.00 29.84           O  
ATOM   2060  CB  SER A1162      -6.118  -3.800   0.697  1.00 30.27           C  
ATOM   2061  OG  SER A1162      -7.058  -2.737   0.605  1.00 28.93           O  
ATOM   2062  N   GLU A1163      -9.165  -4.693   0.424  1.00 29.55           N  
ATOM   2063  CA  GLU A1163     -10.455  -4.477  -0.205  1.00 29.02           C  
ATOM   2064  C   GLU A1163     -10.493  -3.217  -1.076  1.00 28.74           C  
ATOM   2065  O   GLU A1163     -11.370  -3.074  -1.935  1.00 27.58           O  
ATOM   2066  CB  GLU A1163     -11.523  -4.428   0.886  1.00 28.92           C  
ATOM   2067  CG  GLU A1163     -11.738  -5.788   1.542  1.00 31.18           C  
ATOM   2068  CD  GLU A1163     -12.594  -6.710   0.681  1.00 34.58           C  
ATOM   2069  OE1 GLU A1163     -13.813  -6.465   0.590  1.00 36.97           O  
ATOM   2070  OE2 GLU A1163     -12.065  -7.677   0.093  1.00 34.34           O  
ATOM   2071  N   VAL A1164      -9.525  -2.319  -0.854  1.00 28.59           N  
ATOM   2072  CA  VAL A1164      -9.414  -1.082  -1.626  1.00 28.16           C  
ATOM   2073  C   VAL A1164      -8.156  -1.054  -2.526  1.00 28.17           C  
ATOM   2074  O   VAL A1164      -7.697   0.031  -2.917  1.00 27.89           O  
ATOM   2075  CB  VAL A1164      -9.508   0.199  -0.715  1.00 28.06           C  
ATOM   2076  CG1 VAL A1164     -10.856   0.241   0.003  1.00 28.39           C  
ATOM   2077  CG2 VAL A1164      -8.344   0.290   0.289  1.00 26.99           C  
ATOM   2078  N   TYR A1165      -7.618  -2.236  -2.847  1.00 27.99           N  
ATOM   2079  CA  TYR A1165      -6.425  -2.364  -3.702  1.00 28.23           C  
ATOM   2080  C   TYR A1165      -6.677  -1.744  -5.062  1.00 28.60           C  
ATOM   2081  O   TYR A1165      -7.604  -2.140  -5.774  1.00 29.23           O  
ATOM   2082  CB  TYR A1165      -6.023  -3.830  -3.900  1.00 27.64           C  
ATOM   2083  CG  TYR A1165      -4.833  -4.054  -4.844  1.00 28.30           C  
ATOM   2084  CD1 TYR A1165      -3.641  -3.325  -4.695  1.00 26.99           C  
ATOM   2085  CD2 TYR A1165      -4.891  -5.012  -5.873  1.00 27.99           C  
ATOM   2086  CE1 TYR A1165      -2.556  -3.532  -5.531  1.00 26.71           C  
ATOM   2087  CE2 TYR A1165      -3.789  -5.228  -6.728  1.00 26.71           C  
ATOM   2088  CZ  TYR A1165      -2.627  -4.483  -6.546  1.00 27.64           C  
ATOM   2089  OH  TYR A1165      -1.525  -4.670  -7.374  1.00 27.02           O  
ATOM   2090  N   HIS A1166      -5.842  -0.776  -5.420  1.00 29.37           N  
ATOM   2091  CA  HIS A1166      -6.026  -0.022  -6.648  1.00 29.32           C  
ATOM   2092  C   HIS A1166      -5.662  -0.805  -7.933  1.00 29.52           C  
ATOM   2093  O   HIS A1166      -6.124  -0.452  -9.024  1.00 28.79           O  
ATOM   2094  CB  HIS A1166      -5.314   1.329  -6.571  1.00 29.25           C  
ATOM   2095  CG  HIS A1166      -3.927   1.276  -6.011  1.00 29.59           C  
ATOM   2096  ND1 HIS A1166      -2.938   0.467  -6.529  1.00 30.25           N  
ATOM   2097  CD2 HIS A1166      -3.346   1.986  -5.014  1.00 29.95           C  
ATOM   2098  CE1 HIS A1166      -1.814   0.666  -5.865  1.00 29.63           C  
ATOM   2099  NE2 HIS A1166      -2.035   1.579  -4.936  1.00 29.34           N  
ATOM   2100  N   GLY A1167      -4.870  -1.875  -7.788  1.00 29.37           N  
ATOM   2101  CA  GLY A1167      -4.427  -2.671  -8.920  1.00 29.19           C  
ATOM   2102  C   GLY A1167      -3.011  -2.264  -9.254  1.00 29.23           C  
ATOM   2103  O   GLY A1167      -2.551  -1.242  -8.744  1.00 29.72           O  
ATOM   2104  N   PRO A1168      -2.301  -3.047 -10.076  1.00 29.03           N  
ATOM   2105  CA  PRO A1168      -0.894  -2.741 -10.392  1.00 28.83           C  
ATOM   2106  C   PRO A1168      -0.708  -1.489 -11.253  1.00 28.49           C  
ATOM   2107  O   PRO A1168       0.352  -0.924 -11.182  1.00 28.85           O  
ATOM   2108  CB  PRO A1168      -0.387  -4.001 -11.101  1.00 28.61           C  
ATOM   2109  CG  PRO A1168      -1.640  -4.730 -11.562  1.00 28.96           C  
ATOM   2110  CD  PRO A1168      -2.767  -4.294 -10.709  1.00 28.71           C  
ATOM   2111  N   HIS A1169      -1.704  -1.083 -12.037  1.00 28.64           N  
ATOM   2112  CA  HIS A1169      -1.675   0.207 -12.748  1.00 28.22           C  
ATOM   2113  C   HIS A1169      -3.110   0.643 -13.122  1.00 28.14           C  
ATOM   2114  O   HIS A1169      -4.038  -0.146 -13.047  1.00 27.74           O  
ATOM   2115  CB  HIS A1169      -0.775   0.141 -13.996  1.00 27.80           C  
ATOM   2116  CG  HIS A1169      -1.121  -0.980 -14.928  1.00 28.19           C  
ATOM   2117  ND1 HIS A1169      -2.075  -0.858 -15.920  1.00 27.63           N  
ATOM   2118  CD2 HIS A1169      -0.663  -2.252 -15.001  1.00 27.06           C  
ATOM   2119  CE1 HIS A1169      -2.181  -2.004 -16.567  1.00 27.52           C  
ATOM   2120  NE2 HIS A1169      -1.337  -2.866 -16.028  1.00 29.73           N  
ATOM   2121  N   ALA A1170      -3.268   1.902 -13.517  1.00 28.27           N  
ATOM   2122  CA  ALA A1170      -4.554   2.451 -13.938  1.00 28.72           C  
ATOM   2123  C   ALA A1170      -5.189   1.667 -15.086  1.00 28.72           C  
ATOM   2124  O   ALA A1170      -4.512   1.311 -16.054  1.00 29.17           O  
ATOM   2125  CB  ALA A1170      -4.377   3.932 -14.333  1.00 28.99           C  
ATOM   2126  N   ASN A1171      -6.491   1.410 -14.978  1.00 29.14           N  
ATOM   2127  CA  ASN A1171      -7.246   0.615 -15.966  1.00 28.94           C  
ATOM   2128  C   ASN A1171      -6.690  -0.807 -16.198  1.00 29.18           C  
ATOM   2129  O   ASN A1171      -6.930  -1.422 -17.248  1.00 29.21           O  
ATOM   2130  CB  ASN A1171      -7.437   1.348 -17.314  1.00 28.71           C  
ATOM   2131  CG  ASN A1171      -7.696   2.840 -17.165  1.00 29.40           C  
ATOM   2132  OD1 ASN A1171      -8.455   3.287 -16.298  1.00 31.16           O  
ATOM   2133  ND2 ASN A1171      -7.060   3.626 -18.029  1.00 28.49           N  
ATOM   2134  N   SER A1172      -5.964  -1.319 -15.208  1.00 29.39           N  
ATOM   2135  CA  SER A1172      -5.418  -2.672 -15.233  1.00 29.88           C  
ATOM   2136  C   SER A1172      -6.517  -3.713 -15.283  1.00 30.25           C  
ATOM   2137  O   SER A1172      -6.364  -4.753 -15.930  1.00 31.38           O  
ATOM   2138  CB  SER A1172      -4.543  -2.920 -13.998  1.00 29.92           C  
ATOM   2139  OG  SER A1172      -5.337  -3.072 -12.822  1.00 30.25           O  
ATOM   2140  N   GLU A1173      -7.629  -3.427 -14.601  1.00 29.98           N  
ATOM   2141  CA  GLU A1173      -8.771  -4.318 -14.563  1.00 28.54           C  
ATOM   2142  C   GLU A1173      -9.494  -4.233 -15.896  1.00 28.62           C  
ATOM   2143  O   GLU A1173      -9.994  -3.156 -16.261  1.00 28.80           O  
ATOM   2144  CB  GLU A1173      -9.693  -3.938 -13.401  1.00 28.35           C  
ATOM   2145  CG  GLU A1173      -9.056  -4.024 -12.007  1.00 28.11           C  
ATOM   2146  CD  GLU A1173      -8.260  -5.299 -11.783  1.00 29.74           C  
ATOM   2147  OE1 GLU A1173      -8.913  -6.356 -11.596  1.00 28.45           O  
ATOM   2148  OE2 GLU A1173      -6.982  -5.250 -11.792  1.00 28.86           O  
ATOM   2149  N   VAL A1174      -9.554  -5.371 -16.607  1.00 27.96           N  
ATOM   2150  CA  VAL A1174      -9.997  -5.425 -17.999  1.00 26.93           C  
ATOM   2151  C   VAL A1174     -11.468  -5.015 -18.138  1.00 27.17           C  
ATOM   2152  O   VAL A1174     -11.886  -4.539 -19.191  1.00 26.87           O  
ATOM   2153  CB  VAL A1174      -9.680  -6.789 -18.692  1.00 27.35           C  
ATOM   2154  CG1 VAL A1174      -8.137  -7.086 -18.671  1.00 27.41           C  
ATOM   2155  CG2 VAL A1174     -10.458  -7.947 -18.069  1.00 26.48           C  
ATOM   2156  N   GLU A1175     -12.229  -5.212 -17.064  1.00 26.73           N  
ATOM   2157  CA  GLU A1175     -13.592  -4.684 -16.929  1.00 27.32           C  
ATOM   2158  C   GLU A1175     -13.647  -3.136 -16.985  1.00 27.11           C  
ATOM   2159  O   GLU A1175     -14.546  -2.572 -17.603  1.00 27.87           O  
ATOM   2160  CB  GLU A1175     -14.242  -5.199 -15.630  1.00 27.12           C  
ATOM   2161  CG  GLU A1175     -14.354  -6.726 -15.525  1.00 27.09           C  
ATOM   2162  CD  GLU A1175     -13.110  -7.355 -14.878  1.00 25.82           C  
ATOM   2163  OE1 GLU A1175     -12.132  -6.629 -14.673  1.00 24.82           O  
ATOM   2164  OE2 GLU A1175     -13.112  -8.565 -14.565  1.00 23.84           O  
ATOM   2165  N   VAL A1176     -12.675  -2.474 -16.367  1.00 27.13           N  
ATOM   2166  CA  VAL A1176     -12.569  -1.011 -16.363  1.00 27.30           C  
ATOM   2167  C   VAL A1176     -12.046  -0.517 -17.716  1.00 27.90           C  
ATOM   2168  O   VAL A1176     -12.628   0.400 -18.325  1.00 28.59           O  
ATOM   2169  CB  VAL A1176     -11.651  -0.499 -15.204  1.00 26.98           C  
ATOM   2170  CG1 VAL A1176     -11.400   0.997 -15.326  1.00 26.34           C  
ATOM   2171  CG2 VAL A1176     -12.253  -0.820 -13.836  1.00 26.73           C  
ATOM   2172  N   LYS A1177     -10.972  -1.144 -18.185  1.00 27.82           N  
ATOM   2173  CA  LYS A1177     -10.411  -0.848 -19.491  1.00 28.21           C  
ATOM   2174  C   LYS A1177     -11.458  -0.952 -20.593  1.00 28.11           C  
ATOM   2175  O   LYS A1177     -11.572  -0.065 -21.435  1.00 28.54           O  
ATOM   2176  CB  LYS A1177      -9.206  -1.750 -19.792  1.00 28.01           C  
ATOM   2177  CG  LYS A1177      -8.335  -1.246 -20.927  1.00 28.67           C  
ATOM   2178  CD  LYS A1177      -7.891   0.205 -20.665  1.00 30.73           C  
ATOM   2179  CE  LYS A1177      -7.257   0.861 -21.886  1.00 33.10           C  
ATOM   2180  NZ  LYS A1177      -5.797   0.529 -21.998  1.00 34.22           N  
ATOM   2181  N   SER A1178     -12.234  -2.029 -20.573  1.00 28.25           N  
ATOM   2182  CA  SER A1178     -13.350  -2.205 -21.505  1.00 28.36           C  
ATOM   2183  C   SER A1178     -14.283  -0.997 -21.581  1.00 28.09           C  
ATOM   2184  O   SER A1178     -14.724  -0.608 -22.666  1.00 28.33           O  
ATOM   2185  CB  SER A1178     -14.170  -3.416 -21.086  1.00 28.59           C  
ATOM   2186  OG  SER A1178     -13.542  -4.603 -21.499  1.00 29.85           O  
ATOM   2187  N   VAL A1179     -14.623  -0.435 -20.427  1.00 28.19           N  
ATOM   2188  CA  VAL A1179     -15.521   0.716 -20.376  1.00 28.40           C  
ATOM   2189  C   VAL A1179     -14.759   1.996 -20.760  1.00 28.52           C  
ATOM   2190  O   VAL A1179     -15.273   2.815 -21.506  1.00 28.28           O  
ATOM   2191  CB  VAL A1179     -16.228   0.879 -18.992  1.00 28.54           C  
ATOM   2192  CG1 VAL A1179     -17.045   2.156 -18.963  1.00 28.04           C  
ATOM   2193  CG2 VAL A1179     -17.122  -0.343 -18.652  1.00 27.49           C  
ATOM   2194  N   VAL A1180     -13.531   2.141 -20.259  1.00 28.98           N  
ATOM   2195  CA  VAL A1180     -12.688   3.290 -20.561  1.00 29.46           C  
ATOM   2196  C   VAL A1180     -12.462   3.377 -22.073  1.00 30.02           C  
ATOM   2197  O   VAL A1180     -12.367   4.475 -22.630  1.00 29.69           O  
ATOM   2198  CB  VAL A1180     -11.326   3.191 -19.830  1.00 29.73           C  
ATOM   2199  CG1 VAL A1180     -10.252   4.056 -20.492  1.00 28.43           C  
ATOM   2200  CG2 VAL A1180     -11.475   3.548 -18.373  1.00 29.56           C  
ATOM   2201  N   ASP A1181     -12.394   2.207 -22.716  1.00 30.17           N  
ATOM   2202  CA  ASP A1181     -12.096   2.094 -24.135  1.00 30.34           C  
ATOM   2203  C   ASP A1181     -13.339   2.403 -24.925  1.00 29.93           C  
ATOM   2204  O   ASP A1181     -13.282   3.129 -25.915  1.00 29.93           O  
ATOM   2205  CB  ASP A1181     -11.619   0.677 -24.489  1.00 30.65           C  
ATOM   2206  CG  ASP A1181     -10.144   0.467 -24.210  1.00 31.98           C  
ATOM   2207  OD1 ASP A1181      -9.438   1.444 -23.892  1.00 34.37           O  
ATOM   2208  OD2 ASP A1181      -9.587  -0.645 -24.304  1.00 34.66           O  
ATOM   2209  N   PHE A1182     -14.470   1.850 -24.501  1.00 29.38           N  
ATOM   2210  CA  PHE A1182     -15.698   2.107 -25.217  1.00 28.55           C  
ATOM   2211  C   PHE A1182     -16.011   3.606 -25.248  1.00 28.91           C  
ATOM   2212  O   PHE A1182     -16.302   4.177 -26.300  1.00 28.87           O  
ATOM   2213  CB  PHE A1182     -16.879   1.349 -24.628  1.00 28.88           C  
ATOM   2214  CG  PHE A1182     -18.113   1.420 -25.497  1.00 27.68           C  
ATOM   2215  CD1 PHE A1182     -18.336   0.465 -26.477  1.00 26.91           C  
ATOM   2216  CD2 PHE A1182     -19.002   2.473 -25.373  1.00 27.12           C  
ATOM   2217  CE1 PHE A1182     -19.434   0.520 -27.288  1.00 26.93           C  
ATOM   2218  CE2 PHE A1182     -20.129   2.557 -26.203  1.00 27.99           C  
ATOM   2219  CZ  PHE A1182     -20.339   1.573 -27.162  1.00 28.61           C  
ATOM   2220  N   ILE A1183     -15.942   4.227 -24.082  1.00 28.59           N  
ATOM   2221  CA  ILE A1183     -16.339   5.605 -23.922  1.00 28.76           C  
ATOM   2222  C   ILE A1183     -15.468   6.554 -24.759  1.00 28.71           C  
ATOM   2223  O   ILE A1183     -16.000   7.349 -25.516  1.00 28.47           O  
ATOM   2224  CB  ILE A1183     -16.417   5.936 -22.411  1.00 28.79           C  
ATOM   2225  CG1 ILE A1183     -17.804   5.523 -21.892  1.00 28.95           C  
ATOM   2226  CG2 ILE A1183     -16.079   7.407 -22.111  1.00 28.41           C  
ATOM   2227  CD1 ILE A1183     -17.954   5.603 -20.394  1.00 29.21           C  
ATOM   2228  N   GLN A1184     -14.147   6.401 -24.676  1.00 29.02           N  
ATOM   2229  CA  GLN A1184     -13.196   7.228 -25.430  1.00 29.14           C  
ATOM   2230  C   GLN A1184     -13.214   6.973 -26.929  1.00 29.26           C  
ATOM   2231  O   GLN A1184     -12.962   7.891 -27.714  1.00 29.60           O  
ATOM   2232  CB  GLN A1184     -11.780   7.028 -24.904  1.00 29.32           C  
ATOM   2233  CG  GLN A1184     -11.644   7.300 -23.425  1.00 29.57           C  
ATOM   2234  CD  GLN A1184     -10.227   7.577 -23.045  1.00 32.92           C  
ATOM   2235  OE1 GLN A1184      -9.812   8.742 -23.010  1.00 36.04           O  
ATOM   2236  NE2 GLN A1184      -9.457   6.522 -22.783  1.00 32.87           N  
ATOM   2237  N   LYS A1185     -13.490   5.736 -27.333  1.00 28.74           N  
ATOM   2238  CA  LYS A1185     -13.737   5.445 -28.742  1.00 28.38           C  
ATOM   2239  C   LYS A1185     -14.984   6.190 -29.252  1.00 28.03           C  
ATOM   2240  O   LYS A1185     -14.951   6.793 -30.318  1.00 28.40           O  
ATOM   2241  CB  LYS A1185     -13.866   3.934 -28.978  1.00 28.48           C  
ATOM   2242  CG  LYS A1185     -14.240   3.521 -30.408  1.00 30.05           C  
ATOM   2243  CD  LYS A1185     -15.780   3.297 -30.617  1.00 32.71           C  
ATOM   2244  CE  LYS A1185     -16.575   3.136 -29.294  1.00 32.66           C  
ATOM   2245  NZ  LYS A1185     -17.509   1.997 -29.314  1.00 33.38           N  
ATOM   2246  N   HIS A1186     -16.084   6.118 -28.506  1.00 27.19           N  
ATOM   2247  CA  HIS A1186     -17.326   6.806 -28.860  1.00 26.41           C  
ATOM   2248  C   HIS A1186     -17.045   8.315 -28.992  1.00 26.54           C  
ATOM   2249  O   HIS A1186     -17.280   8.905 -30.050  1.00 26.17           O  
ATOM   2250  CB  HIS A1186     -18.380   6.511 -27.784  1.00 26.24           C  
ATOM   2251  CG  HIS A1186     -19.745   7.072 -28.061  1.00 25.29           C  
ATOM   2252  ND1 HIS A1186     -20.082   8.379 -27.781  1.00 23.77           N  
ATOM   2253  CD2 HIS A1186     -20.873   6.484 -28.526  1.00 24.18           C  
ATOM   2254  CE1 HIS A1186     -21.352   8.581 -28.090  1.00 24.35           C  
ATOM   2255  NE2 HIS A1186     -21.855   7.447 -28.548  1.00 25.15           N  
ATOM   2256  N   GLY A1187     -16.540   8.912 -27.909  1.00 26.43           N  
ATOM   2257  CA  GLY A1187     -16.042  10.277 -27.898  1.00 26.51           C  
ATOM   2258  C   GLY A1187     -17.071  11.343 -27.555  1.00 26.56           C  
ATOM   2259  O   GLY A1187     -16.725  12.514 -27.395  1.00 27.04           O  
ATOM   2260  N   ASN A1188     -18.331  10.948 -27.430  1.00 26.04           N  
ATOM   2261  CA  ASN A1188     -19.411  11.917 -27.280  1.00 25.89           C  
ATOM   2262  C   ASN A1188     -20.375  11.601 -26.127  1.00 25.82           C  
ATOM   2263  O   ASN A1188     -21.593  11.689 -26.286  1.00 25.54           O  
ATOM   2264  CB  ASN A1188     -20.157  12.076 -28.615  1.00 25.52           C  
ATOM   2265  CG  ASN A1188     -20.714  13.473 -28.820  1.00 24.99           C  
ATOM   2266  OD1 ASN A1188     -20.475  14.381 -28.025  1.00 23.39           O  
ATOM   2267  ND2 ASN A1188     -21.467  13.648 -29.897  1.00 24.93           N  
ATOM   2268  N   PHE A1189     -19.813  11.228 -24.974  1.00 26.20           N  
ATOM   2269  CA  PHE A1189     -20.599  10.974 -23.765  1.00 26.88           C  
ATOM   2270  C   PHE A1189     -20.821  12.245 -22.960  1.00 27.62           C  
ATOM   2271  O   PHE A1189     -19.899  13.032 -22.735  1.00 27.70           O  
ATOM   2272  CB  PHE A1189     -19.994   9.853 -22.893  1.00 26.10           C  
ATOM   2273  CG  PHE A1189     -20.465   8.473 -23.284  1.00 24.55           C  
ATOM   2274  CD1 PHE A1189     -19.920   7.824 -24.389  1.00 23.43           C  
ATOM   2275  CD2 PHE A1189     -21.480   7.846 -22.579  1.00 24.11           C  
ATOM   2276  CE1 PHE A1189     -20.362   6.562 -24.776  1.00 23.46           C  
ATOM   2277  CE2 PHE A1189     -21.943   6.580 -22.954  1.00 24.12           C  
ATOM   2278  CZ  PHE A1189     -21.376   5.933 -24.058  1.00 25.04           C  
ATOM   2279  N   LYS A1190     -22.065  12.434 -22.540  1.00 28.58           N  
ATOM   2280  CA  LYS A1190     -22.468  13.647 -21.841  1.00 29.47           C  
ATOM   2281  C   LYS A1190     -22.742  13.348 -20.378  1.00 30.01           C  
ATOM   2282  O   LYS A1190     -22.545  14.207 -19.508  1.00 30.28           O  
ATOM   2283  CB  LYS A1190     -23.705  14.262 -22.508  1.00 29.24           C  
ATOM   2284  CG  LYS A1190     -23.567  14.545 -24.002  1.00 28.61           C  
ATOM   2285  CD  LYS A1190     -22.607  15.683 -24.275  1.00 28.44           C  
ATOM   2286  CE  LYS A1190     -21.524  15.238 -25.232  1.00 28.79           C  
ATOM   2287  NZ  LYS A1190     -20.845  16.372 -25.926  1.00 29.26           N  
ATOM   2288  N   GLY A1191     -23.191  12.119 -20.125  1.00 30.67           N  
ATOM   2289  CA  GLY A1191     -23.554  11.668 -18.801  1.00 31.18           C  
ATOM   2290  C   GLY A1191     -22.930  10.325 -18.475  1.00 31.94           C  
ATOM   2291  O   GLY A1191     -22.738   9.491 -19.369  1.00 31.92           O  
ATOM   2292  N   PHE A1192     -22.611  10.149 -17.188  1.00 32.39           N  
ATOM   2293  CA  PHE A1192     -22.008   8.952 -16.619  1.00 32.78           C  
ATOM   2294  C   PHE A1192     -22.530   8.802 -15.195  1.00 33.39           C  
ATOM   2295  O   PHE A1192     -22.229   9.612 -14.315  1.00 33.50           O  
ATOM   2296  CB  PHE A1192     -20.473   9.047 -16.595  1.00 32.54           C  
ATOM   2297  CG  PHE A1192     -19.789   7.754 -16.188  1.00 31.59           C  
ATOM   2298  CD1 PHE A1192     -19.945   7.233 -14.902  1.00 31.54           C  
ATOM   2299  CD2 PHE A1192     -19.009   7.049 -17.102  1.00 30.64           C  
ATOM   2300  CE1 PHE A1192     -19.330   6.033 -14.520  1.00 30.51           C  
ATOM   2301  CE2 PHE A1192     -18.381   5.844 -16.729  1.00 31.96           C  
ATOM   2302  CZ  PHE A1192     -18.547   5.340 -15.438  1.00 31.17           C  
ATOM   2303  N   ILE A1193     -23.300   7.745 -14.970  1.00 33.93           N  
ATOM   2304  CA  ILE A1193     -23.960   7.525 -13.695  1.00 34.11           C  
ATOM   2305  C   ILE A1193     -23.611   6.147 -13.170  1.00 34.35           C  
ATOM   2306  O   ILE A1193     -23.946   5.133 -13.781  1.00 34.04           O  
ATOM   2307  CB  ILE A1193     -25.499   7.673 -13.829  1.00 34.31           C  
ATOM   2308  CG1 ILE A1193     -25.871   9.062 -14.387  1.00 34.83           C  
ATOM   2309  CG2 ILE A1193     -26.177   7.408 -12.471  1.00 33.94           C  
ATOM   2310  CD1 ILE A1193     -27.383   9.289 -14.586  1.00 33.98           C  
ATOM   2311  N   ASP A1194     -22.950   6.143 -12.016  1.00 34.72           N  
ATOM   2312  CA  ASP A1194     -22.526   4.940 -11.330  1.00 34.84           C  
ATOM   2313  C   ASP A1194     -23.491   4.558 -10.194  1.00 34.57           C  
ATOM   2314  O   ASP A1194     -23.765   5.371  -9.307  1.00 34.24           O  
ATOM   2315  CB  ASP A1194     -21.112   5.169 -10.785  1.00 35.22           C  
ATOM   2316  CG  ASP A1194     -20.384   3.880 -10.501  1.00 36.50           C  
ATOM   2317  OD1 ASP A1194     -20.766   2.822 -11.045  1.00 38.06           O  
ATOM   2318  OD2 ASP A1194     -19.408   3.824  -9.733  1.00 39.94           O  
ATOM   2319  N   LEU A1195     -23.998   3.323 -10.229  1.00 34.02           N  
ATOM   2320  CA  LEU A1195     -24.975   2.856  -9.239  1.00 33.08           C  
ATOM   2321  C   LEU A1195     -24.347   1.875  -8.276  1.00 33.18           C  
ATOM   2322  O   LEU A1195     -23.913   0.792  -8.682  1.00 33.54           O  
ATOM   2323  CB  LEU A1195     -26.189   2.189  -9.892  1.00 32.53           C  
ATOM   2324  CG  LEU A1195     -27.092   2.917 -10.892  1.00 31.71           C  
ATOM   2325  CD1 LEU A1195     -28.308   2.076 -11.198  1.00 27.69           C  
ATOM   2326  CD2 LEU A1195     -27.517   4.299 -10.397  1.00 31.67           C  
ATOM   2327  N   HIS A1196     -24.333   2.270  -7.001  1.00 32.78           N  
ATOM   2328  CA  HIS A1196     -23.772   1.502  -5.897  1.00 32.47           C  
ATOM   2329  C   HIS A1196     -24.828   1.193  -4.809  1.00 32.02           C  
ATOM   2330  O   HIS A1196     -26.010   1.463  -4.991  1.00 31.67           O  
ATOM   2331  CB  HIS A1196     -22.610   2.281  -5.282  1.00 32.42           C  
ATOM   2332  CG  HIS A1196     -21.374   2.290  -6.121  1.00 33.36           C  
ATOM   2333  ND1 HIS A1196     -20.278   1.500  -5.845  1.00 34.58           N  
ATOM   2334  CD2 HIS A1196     -21.062   2.987  -7.239  1.00 33.18           C  
ATOM   2335  CE1 HIS A1196     -19.340   1.723  -6.746  1.00 32.00           C  
ATOM   2336  NE2 HIS A1196     -19.793   2.619  -7.603  1.00 32.58           N  
ATOM   2337  N   SER A1197     -24.378   0.594  -3.702  1.00 31.84           N  
ATOM   2338  CA  SER A1197     -25.142   0.446  -2.468  1.00 31.48           C  
ATOM   2339  C   SER A1197     -24.083   0.243  -1.395  1.00 32.70           C  
ATOM   2340  O   SER A1197     -22.957  -0.114  -1.724  1.00 32.34           O  
ATOM   2341  CB  SER A1197     -26.107  -0.735  -2.552  1.00 31.40           C  
ATOM   2342  OG  SER A1197     -25.578  -1.985  -2.089  1.00 30.44           O  
ATOM   2343  N   TYR A1198     -24.374   0.531  -0.128  1.00 33.17           N  
ATOM   2344  CA  TYR A1198     -25.593   1.195   0.314  1.00 33.66           C  
ATOM   2345  C   TYR A1198     -25.202   2.503   1.005  1.00 33.97           C  
ATOM   2346  O   TYR A1198     -24.026   2.739   1.284  1.00 34.41           O  
ATOM   2347  CB  TYR A1198     -26.327   0.277   1.304  1.00 33.10           C  
ATOM   2348  CG  TYR A1198     -25.486  -0.059   2.521  1.00 32.89           C  
ATOM   2349  CD1 TYR A1198     -24.522  -1.071   2.485  1.00 31.50           C  
ATOM   2350  CD2 TYR A1198     -25.646   0.653   3.701  1.00 32.81           C  
ATOM   2351  CE1 TYR A1198     -23.737  -1.364   3.610  1.00 31.33           C  
ATOM   2352  CE2 TYR A1198     -24.882   0.381   4.809  1.00 31.62           C  
ATOM   2353  CZ  TYR A1198     -23.937  -0.630   4.771  1.00 32.33           C  
ATOM   2354  OH  TYR A1198     -23.219  -0.870   5.908  1.00 29.21           O  
ATOM   2355  N   SER A1199     -26.185   3.348   1.267  1.00 34.67           N  
ATOM   2356  CA  SER A1199     -26.042   4.480   2.196  1.00 35.63           C  
ATOM   2357  C   SER A1199     -27.064   5.547   1.909  1.00 35.72           C  
ATOM   2358  O   SER A1199     -27.254   6.450   2.724  1.00 36.55           O  
ATOM   2359  CB  SER A1199     -24.644   5.093   2.161  1.00 35.78           C  
ATOM   2360  OG  SER A1199     -23.908   4.645   3.285  1.00 37.46           O  
ATOM   2361  N   GLN A1200     -27.715   5.427   0.752  1.00 35.36           N  
ATOM   2362  CA  GLN A1200     -28.694   6.396   0.270  1.00 35.71           C  
ATOM   2363  C   GLN A1200     -28.048   7.759   0.046  1.00 35.40           C  
ATOM   2364  O   GLN A1200     -28.443   8.767   0.637  1.00 35.50           O  
ATOM   2365  CB  GLN A1200     -29.933   6.461   1.171  1.00 35.64           C  
ATOM   2366  CG  GLN A1200     -30.832   5.244   0.995  1.00 35.93           C  
ATOM   2367  CD  GLN A1200     -32.036   5.242   1.911  1.00 35.77           C  
ATOM   2368  OE1 GLN A1200     -32.554   4.179   2.237  1.00 36.00           O  
ATOM   2369  NE2 GLN A1200     -32.501   6.427   2.308  1.00 35.35           N  
ATOM   2370  N   LEU A1201     -27.036   7.757  -0.819  1.00 34.87           N  
ATOM   2371  CA  LEU A1201     -26.321   8.966  -1.199  1.00 34.32           C  
ATOM   2372  C   LEU A1201     -26.407   9.233  -2.692  1.00 33.99           C  
ATOM   2373  O   LEU A1201     -26.670   8.334  -3.481  1.00 33.71           O  
ATOM   2374  CB  LEU A1201     -24.853   8.876  -0.788  1.00 33.93           C  
ATOM   2375  CG  LEU A1201     -24.537   8.493   0.648  1.00 32.96           C  
ATOM   2376  CD1 LEU A1201     -23.027   8.319   0.795  1.00 31.83           C  
ATOM   2377  CD2 LEU A1201     -25.086   9.497   1.658  1.00 31.41           C  
ATOM   2378  N   LEU A1202     -26.176  10.490  -3.055  1.00 33.89           N  
ATOM   2379  CA  LEU A1202     -26.134  10.931  -4.437  1.00 33.84           C  
ATOM   2380  C   LEU A1202     -25.011  11.952  -4.525  1.00 33.78           C  
ATOM   2381  O   LEU A1202     -25.136  13.061  -4.015  1.00 33.83           O  
ATOM   2382  CB  LEU A1202     -27.483  11.529  -4.850  1.00 33.85           C  
ATOM   2383  CG  LEU A1202     -27.646  12.199  -6.219  1.00 33.68           C  
ATOM   2384  CD1 LEU A1202     -26.800  11.561  -7.311  1.00 35.23           C  
ATOM   2385  CD2 LEU A1202     -29.107  12.177  -6.624  1.00 33.82           C  
ATOM   2386  N   MET A1203     -23.907  11.556  -5.152  1.00 33.88           N  
ATOM   2387  CA  MET A1203     -22.671  12.340  -5.125  1.00 34.20           C  
ATOM   2388  C   MET A1203     -22.111  12.646  -6.516  1.00 34.62           C  
ATOM   2389  O   MET A1203     -22.477  12.005  -7.497  1.00 34.56           O  
ATOM   2390  CB  MET A1203     -21.598  11.668  -4.251  1.00 34.10           C  
ATOM   2391  CG  MET A1203     -22.060  11.208  -2.875  1.00 33.42           C  
ATOM   2392  SD  MET A1203     -20.804  10.198  -2.063  1.00 35.83           S  
ATOM   2393  CE  MET A1203     -20.991   8.646  -2.885  1.00 33.06           C  
ATOM   2394  N   TYR A1204     -21.241  13.656  -6.570  1.00 35.23           N  
ATOM   2395  CA  TYR A1204     -20.598  14.130  -7.793  1.00 35.65           C  
ATOM   2396  C   TYR A1204     -19.109  14.394  -7.495  1.00 36.01           C  
ATOM   2397  O   TYR A1204     -18.703  14.323  -6.337  1.00 35.53           O  
ATOM   2398  CB  TYR A1204     -21.314  15.384  -8.327  1.00 35.75           C  
ATOM   2399  CG  TYR A1204     -21.635  16.415  -7.264  1.00 36.64           C  
ATOM   2400  CD1 TYR A1204     -22.882  16.437  -6.634  1.00 37.00           C  
ATOM   2401  CD2 TYR A1204     -20.685  17.359  -6.877  1.00 37.29           C  
ATOM   2402  CE1 TYR A1204     -23.170  17.367  -5.645  1.00 37.36           C  
ATOM   2403  CE2 TYR A1204     -20.962  18.297  -5.891  1.00 38.01           C  
ATOM   2404  CZ  TYR A1204     -22.205  18.299  -5.283  1.00 38.20           C  
ATOM   2405  OH  TYR A1204     -22.472  19.239  -4.316  1.00 38.28           O  
ATOM   2406  N   PRO A1205     -18.283  14.640  -8.522  1.00 36.78           N  
ATOM   2407  CA  PRO A1205     -16.851  14.928  -8.319  1.00 37.29           C  
ATOM   2408  C   PRO A1205     -16.609  16.167  -7.435  1.00 38.07           C  
ATOM   2409  O   PRO A1205     -17.462  17.052  -7.416  1.00 37.91           O  
ATOM   2410  CB  PRO A1205     -16.350  15.197  -9.739  1.00 37.12           C  
ATOM   2411  CG  PRO A1205     -17.307  14.497 -10.611  1.00 37.04           C  
ATOM   2412  CD  PRO A1205     -18.634  14.642  -9.954  1.00 36.80           C  
ATOM   2413  N   TYR A1206     -15.478  16.240  -6.731  1.00 39.01           N  
ATOM   2414  CA  TYR A1206     -14.431  15.225  -6.793  1.00 40.11           C  
ATOM   2415  C   TYR A1206     -14.494  14.247  -5.632  1.00 40.63           C  
ATOM   2416  O   TYR A1206     -15.362  14.362  -4.764  1.00 40.45           O  
ATOM   2417  CB  TYR A1206     -13.048  15.879  -6.907  1.00 40.15           C  
ATOM   2418  CG  TYR A1206     -12.785  16.397  -8.301  1.00 40.77           C  
ATOM   2419  CD1 TYR A1206     -12.532  17.754  -8.532  1.00 40.75           C  
ATOM   2420  CD2 TYR A1206     -12.818  15.531  -9.398  1.00 40.68           C  
ATOM   2421  CE1 TYR A1206     -12.305  18.234  -9.824  1.00 41.16           C  
ATOM   2422  CE2 TYR A1206     -12.598  15.998 -10.691  1.00 41.73           C  
ATOM   2423  CZ  TYR A1206     -12.341  17.348 -10.900  1.00 41.49           C  
ATOM   2424  OH  TYR A1206     -12.124  17.799 -12.180  1.00 40.84           O  
ATOM   2425  N   GLY A1207     -13.588  13.269  -5.661  1.00 41.49           N  
ATOM   2426  CA  GLY A1207     -13.456  12.273  -4.616  1.00 42.31           C  
ATOM   2427  C   GLY A1207     -12.016  12.075  -4.188  1.00 43.23           C  
ATOM   2428  O   GLY A1207     -11.757  11.716  -3.045  1.00 43.33           O  
ATOM   2429  N   TYR A1208     -11.075  12.301  -5.098  1.00 44.24           N  
ATOM   2430  CA  TYR A1208      -9.663  12.096  -4.783  1.00 45.58           C  
ATOM   2431  C   TYR A1208      -9.036  13.315  -4.105  1.00 46.42           C  
ATOM   2432  O   TYR A1208      -7.946  13.228  -3.539  1.00 46.72           O  
ATOM   2433  CB  TYR A1208      -8.864  11.656  -6.025  1.00 45.62           C  
ATOM   2434  CG  TYR A1208      -8.861  12.629  -7.196  1.00 45.93           C  
ATOM   2435  CD1 TYR A1208      -9.461  12.293  -8.413  1.00 45.83           C  
ATOM   2436  CD2 TYR A1208      -8.230  13.872  -7.097  1.00 45.84           C  
ATOM   2437  CE1 TYR A1208      -9.445  13.182  -9.490  1.00 45.84           C  
ATOM   2438  CE2 TYR A1208      -8.212  14.758  -8.158  1.00 45.74           C  
ATOM   2439  CZ  TYR A1208      -8.816  14.414  -9.348  1.00 45.74           C  
ATOM   2440  OH  TYR A1208      -8.785  15.312 -10.389  1.00 44.93           O  
ATOM   2441  N   SER A1209      -9.740  14.443  -4.158  1.00 47.45           N  
ATOM   2442  CA  SER A1209      -9.278  15.685  -3.550  1.00 48.44           C  
ATOM   2443  C   SER A1209     -10.458  16.555  -3.102  1.00 49.11           C  
ATOM   2444  O   SER A1209     -11.589  16.375  -3.562  1.00 49.25           O  
ATOM   2445  CB  SER A1209      -8.403  16.463  -4.544  1.00 48.53           C  
ATOM   2446  OG  SER A1209      -7.081  16.649  -4.061  1.00 48.52           O  
ATOM   2447  N   VAL A1210     -10.184  17.493  -2.197  1.00 50.00           N  
ATOM   2448  CA  VAL A1210     -11.122  18.569  -1.873  1.00 50.54           C  
ATOM   2449  C   VAL A1210     -10.937  19.685  -2.907  1.00 50.88           C  
ATOM   2450  O   VAL A1210     -11.230  20.861  -2.647  1.00 51.13           O  
ATOM   2451  CB  VAL A1210     -10.922  19.104  -0.430  1.00 50.55           C  
ATOM   2452  CG1 VAL A1210     -12.245  19.618   0.147  1.00 50.65           C  
ATOM   2453  CG2 VAL A1210     -10.327  18.022   0.473  1.00 50.71           C  
ATOM   2454  N   LYS A1211     -10.453  19.287  -4.087  1.00 51.20           N  
ATOM   2455  CA  LYS A1211     -10.130  20.194  -5.189  1.00 51.44           C  
ATOM   2456  C   LYS A1211     -11.311  21.081  -5.589  1.00 51.35           C  
ATOM   2457  O   LYS A1211     -11.136  22.271  -5.852  1.00 51.37           O  
ATOM   2458  CB  LYS A1211      -9.653  19.384  -6.400  1.00 51.59           C  
ATOM   2459  CG  LYS A1211      -8.154  19.477  -6.687  1.00 51.92           C  
ATOM   2460  CD  LYS A1211      -7.709  18.403  -7.678  1.00 51.82           C  
ATOM   2461  CE  LYS A1211      -7.897  18.852  -9.125  1.00 51.82           C  
ATOM   2462  NZ  LYS A1211      -6.678  18.611  -9.941  1.00 51.87           N  
ATOM   2463  N   LYS A1212     -12.503  20.481  -5.620  1.00 51.31           N  
ATOM   2464  CA  LYS A1212     -13.762  21.148  -5.983  1.00 51.02           C  
ATOM   2465  C   LYS A1212     -13.915  21.353  -7.494  1.00 50.56           C  
ATOM   2466  O   LYS A1212     -13.191  22.140  -8.112  1.00 50.48           O  
ATOM   2467  CB  LYS A1212     -13.978  22.452  -5.192  1.00 51.12           C  
ATOM   2468  CG  LYS A1212     -14.251  22.227  -3.705  1.00 51.65           C  
ATOM   2469  CD  LYS A1212     -14.685  23.508  -3.010  1.00 53.03           C  
ATOM   2470  CE  LYS A1212     -16.193  23.552  -2.811  1.00 53.27           C  
ATOM   2471  NZ  LYS A1212     -16.829  24.586  -3.675  1.00 53.06           N  
ATOM   2472  N   ALA A1213     -14.863  20.616  -8.068  1.00 50.01           N  
ATOM   2473  CA  ALA A1213     -15.146  20.635  -9.501  1.00 49.38           C  
ATOM   2474  C   ALA A1213     -15.618  22.009  -9.965  1.00 48.82           C  
ATOM   2475  O   ALA A1213     -16.316  22.700  -9.224  1.00 48.86           O  
ATOM   2476  CB  ALA A1213     -16.194  19.582  -9.835  1.00 49.35           C  
ATOM   2477  N   PRO A1214     -15.230  22.406 -11.180  1.00 48.23           N  
ATOM   2478  CA  PRO A1214     -15.706  23.659 -11.783  1.00 47.69           C  
ATOM   2479  C   PRO A1214     -17.235  23.764 -11.860  1.00 47.14           C  
ATOM   2480  O   PRO A1214     -17.775  24.855 -11.661  1.00 47.11           O  
ATOM   2481  CB  PRO A1214     -15.110  23.611 -13.190  1.00 47.67           C  
ATOM   2482  CG  PRO A1214     -13.904  22.764 -13.051  1.00 48.00           C  
ATOM   2483  CD  PRO A1214     -14.274  21.706 -12.059  1.00 48.19           C  
ATOM   2484  N   ASP A1215     -17.915  22.652 -12.134  1.00 46.47           N  
ATOM   2485  CA  ASP A1215     -19.375  22.657 -12.247  1.00 45.83           C  
ATOM   2486  C   ASP A1215     -20.100  22.176 -10.986  1.00 45.23           C  
ATOM   2487  O   ASP A1215     -21.280  21.825 -11.048  1.00 45.15           O  
ATOM   2488  CB  ASP A1215     -19.834  21.843 -13.462  1.00 45.95           C  
ATOM   2489  CG  ASP A1215     -19.455  22.491 -14.779  1.00 46.15           C  
ATOM   2490  OD1 ASP A1215     -19.975  23.587 -15.096  1.00 46.04           O  
ATOM   2491  OD2 ASP A1215     -18.642  21.967 -15.564  1.00 46.61           O  
ATOM   2492  N   ALA A1216     -19.407  22.189  -9.848  1.00 44.47           N  
ATOM   2493  CA  ALA A1216     -19.991  21.774  -8.568  1.00 43.79           C  
ATOM   2494  C   ALA A1216     -21.377  22.370  -8.323  1.00 43.27           C  
ATOM   2495  O   ALA A1216     -22.289  21.660  -7.904  1.00 43.21           O  
ATOM   2496  CB  ALA A1216     -19.054  22.106  -7.412  1.00 43.79           C  
ATOM   2497  N   GLU A1217     -21.529  23.665  -8.602  1.00 42.50           N  
ATOM   2498  CA  GLU A1217     -22.793  24.372  -8.401  1.00 41.94           C  
ATOM   2499  C   GLU A1217     -23.939  23.775  -9.213  1.00 41.34           C  
ATOM   2500  O   GLU A1217     -25.029  23.542  -8.680  1.00 41.07           O  
ATOM   2501  CB  GLU A1217     -22.637  25.858  -8.736  1.00 41.98           C  
ATOM   2502  CG  GLU A1217     -23.243  26.789  -7.696  1.00 42.33           C  
ATOM   2503  CD  GLU A1217     -22.986  28.258  -8.000  1.00 43.24           C  
ATOM   2504  OE1 GLU A1217     -21.806  28.653  -8.130  1.00 43.10           O  
ATOM   2505  OE2 GLU A1217     -23.967  29.025  -8.107  1.00 43.57           O  
ATOM   2506  N   GLU A1218     -23.680  23.539 -10.498  1.00 40.79           N  
ATOM   2507  CA  GLU A1218     -24.644  22.917 -11.408  1.00 40.29           C  
ATOM   2508  C   GLU A1218     -24.980  21.478 -11.001  1.00 39.86           C  
ATOM   2509  O   GLU A1218     -26.149  21.086 -10.986  1.00 39.62           O  
ATOM   2510  CB  GLU A1218     -24.093  22.930 -12.834  1.00 40.39           C  
ATOM   2511  CG  GLU A1218     -25.104  22.584 -13.920  1.00 40.52           C  
ATOM   2512  CD  GLU A1218     -24.567  22.819 -15.324  1.00 40.28           C  
ATOM   2513  OE1 GLU A1218     -23.537  23.515 -15.472  1.00 39.96           O  
ATOM   2514  OE2 GLU A1218     -25.182  22.308 -16.285  1.00 40.27           O  
ATOM   2515  N   LEU A1219     -23.945  20.707 -10.674  1.00 39.27           N  
ATOM   2516  CA  LEU A1219     -24.095  19.293 -10.331  1.00 38.93           C  
ATOM   2517  C   LEU A1219     -24.853  19.153  -9.016  1.00 38.95           C  
ATOM   2518  O   LEU A1219     -25.665  18.245  -8.855  1.00 38.82           O  
ATOM   2519  CB  LEU A1219     -22.725  18.608 -10.246  1.00 38.43           C  
ATOM   2520  CG  LEU A1219     -21.820  18.648 -11.485  1.00 37.77           C  
ATOM   2521  CD1 LEU A1219     -20.371  18.392 -11.117  1.00 36.44           C  
ATOM   2522  CD2 LEU A1219     -22.285  17.668 -12.544  1.00 37.85           C  
ATOM   2523  N   ASP A1220     -24.597  20.082  -8.097  1.00 39.16           N  
ATOM   2524  CA  ASP A1220     -25.286  20.138  -6.811  1.00 39.26           C  
ATOM   2525  C   ASP A1220     -26.787  20.350  -6.981  1.00 39.00           C  
ATOM   2526  O   ASP A1220     -27.592  19.676  -6.326  1.00 39.21           O  
ATOM   2527  CB  ASP A1220     -24.701  21.247  -5.941  1.00 39.27           C  
ATOM   2528  CG  ASP A1220     -25.051  21.082  -4.479  1.00 39.80           C  
ATOM   2529  OD1 ASP A1220     -26.039  21.698  -4.021  1.00 41.23           O  
ATOM   2530  OD2 ASP A1220     -24.393  20.364  -3.707  1.00 40.08           O  
ATOM   2531  N   LYS A1221     -27.153  21.273  -7.865  1.00 38.52           N  
ATOM   2532  CA  LYS A1221     -28.555  21.620  -8.099  1.00 38.34           C  
ATOM   2533  C   LYS A1221     -29.317  20.476  -8.771  1.00 38.08           C  
ATOM   2534  O   LYS A1221     -30.488  20.232  -8.464  1.00 37.87           O  
ATOM   2535  CB  LYS A1221     -28.666  22.911  -8.920  1.00 38.08           C  
ATOM   2536  CG  LYS A1221     -28.292  24.171  -8.141  1.00 38.69           C  
ATOM   2537  CD  LYS A1221     -29.025  25.420  -8.650  1.00 38.42           C  
ATOM   2538  CE  LYS A1221     -29.505  26.291  -7.488  1.00 38.76           C  
ATOM   2539  NZ  LYS A1221     -30.173  27.544  -7.945  1.00 38.06           N  
ATOM   2540  N   VAL A1222     -28.643  19.777  -9.681  1.00 37.94           N  
ATOM   2541  CA  VAL A1222     -29.238  18.642 -10.382  1.00 37.92           C  
ATOM   2542  C   VAL A1222     -29.446  17.487  -9.407  1.00 37.82           C  
ATOM   2543  O   VAL A1222     -30.535  16.913  -9.351  1.00 37.60           O  
ATOM   2544  CB  VAL A1222     -28.383  18.193 -11.605  1.00 38.14           C  
ATOM   2545  CG1 VAL A1222     -28.947  16.922 -12.247  1.00 37.96           C  
ATOM   2546  CG2 VAL A1222     -28.304  19.303 -12.641  1.00 37.60           C  
ATOM   2547  N   ALA A1223     -28.406  17.174  -8.632  1.00 37.99           N  
ATOM   2548  CA  ALA A1223     -28.458  16.115  -7.628  1.00 37.97           C  
ATOM   2549  C   ALA A1223     -29.525  16.392  -6.572  1.00 38.03           C  
ATOM   2550  O   ALA A1223     -30.272  15.492  -6.188  1.00 38.03           O  
ATOM   2551  CB  ALA A1223     -27.094  15.922  -6.980  1.00 38.10           C  
ATOM   2552  N   ARG A1224     -29.606  17.642  -6.119  1.00 38.19           N  
ATOM   2553  CA  ARG A1224     -30.640  18.044  -5.172  1.00 38.08           C  
ATOM   2554  C   ARG A1224     -32.041  17.784  -5.722  1.00 37.78           C  
ATOM   2555  O   ARG A1224     -32.886  17.245  -5.009  1.00 37.84           O  
ATOM   2556  CB  ARG A1224     -30.479  19.507  -4.775  1.00 38.52           C  
ATOM   2557  CG  ARG A1224     -29.974  19.697  -3.363  1.00 39.70           C  
ATOM   2558  CD  ARG A1224     -29.034  20.881  -3.175  1.00 41.32           C  
ATOM   2559  NE  ARG A1224     -27.876  20.487  -2.379  1.00 42.63           N  
ATOM   2560  CZ  ARG A1224     -27.822  20.520  -1.047  1.00 43.86           C  
ATOM   2561  NH1 ARG A1224     -28.859  20.953  -0.335  1.00 44.03           N  
ATOM   2562  NH2 ARG A1224     -26.723  20.117  -0.422  1.00 43.98           N  
ATOM   2563  N   LEU A1225     -32.279  18.141  -6.986  1.00 37.28           N  
ATOM   2564  CA  LEU A1225     -33.582  17.882  -7.604  1.00 37.05           C  
ATOM   2565  C   LEU A1225     -33.807  16.408  -7.953  1.00 36.69           C  
ATOM   2566  O   LEU A1225     -34.941  15.929  -7.931  1.00 36.49           O  
ATOM   2567  CB  LEU A1225     -33.824  18.761  -8.833  1.00 37.15           C  
ATOM   2568  CG  LEU A1225     -35.214  19.410  -8.883  1.00 38.04           C  
ATOM   2569  CD1 LEU A1225     -35.368  20.262 -10.129  1.00 38.02           C  
ATOM   2570  CD2 LEU A1225     -36.370  18.391  -8.772  1.00 38.38           C  
ATOM   2571  N   ALA A1226     -32.736  15.696  -8.287  1.00 36.34           N  
ATOM   2572  CA  ALA A1226     -32.844  14.262  -8.525  1.00 36.19           C  
ATOM   2573  C   ALA A1226     -33.245  13.542  -7.228  1.00 35.95           C  
ATOM   2574  O   ALA A1226     -34.123  12.680  -7.244  1.00 35.73           O  
ATOM   2575  CB  ALA A1226     -31.534  13.695  -9.115  1.00 36.11           C  
ATOM   2576  N   ALA A1227     -32.625  13.926  -6.111  1.00 35.95           N  
ATOM   2577  CA  ALA A1227     -32.966  13.372  -4.800  1.00 36.10           C  
ATOM   2578  C   ALA A1227     -34.393  13.722  -4.380  1.00 36.17           C  
ATOM   2579  O   ALA A1227     -35.132  12.852  -3.933  1.00 36.12           O  
ATOM   2580  CB  ALA A1227     -31.962  13.818  -3.738  1.00 36.05           C  
ATOM   2581  N   LYS A1228     -34.767  14.994  -4.529  1.00 36.61           N  
ATOM   2582  CA  LYS A1228     -36.123  15.467  -4.222  1.00 36.97           C  
ATOM   2583  C   LYS A1228     -37.199  14.666  -4.963  1.00 37.07           C  
ATOM   2584  O   LYS A1228     -38.213  14.287  -4.376  1.00 36.95           O  
ATOM   2585  CB  LYS A1228     -36.263  16.958  -4.560  1.00 37.14           C  
ATOM   2586  CG  LYS A1228     -35.590  17.910  -3.576  1.00 37.82           C  
ATOM   2587  CD  LYS A1228     -36.420  19.172  -3.371  1.00 40.32           C  
ATOM   2588  CE  LYS A1228     -35.939  20.323  -4.238  1.00 40.48           C  
ATOM   2589  NZ  LYS A1228     -36.655  21.586  -3.876  1.00 41.88           N  
ATOM   2590  N   ALA A1229     -36.962  14.423  -6.254  1.00 37.41           N  
ATOM   2591  CA  ALA A1229     -37.868  13.650  -7.112  1.00 37.69           C  
ATOM   2592  C   ALA A1229     -37.881  12.152  -6.785  1.00 37.92           C  
ATOM   2593  O   ALA A1229     -38.929  11.509  -6.881  1.00 38.08           O  
ATOM   2594  CB  ALA A1229     -37.526  13.865  -8.575  1.00 37.44           C  
ATOM   2595  N   LEU A1230     -36.719  11.606  -6.423  1.00 38.09           N  
ATOM   2596  CA  LEU A1230     -36.612  10.222  -5.953  1.00 38.42           C  
ATOM   2597  C   LEU A1230     -37.460  10.031  -4.691  1.00 38.51           C  
ATOM   2598  O   LEU A1230     -38.150   9.021  -4.557  1.00 38.57           O  
ATOM   2599  CB  LEU A1230     -35.143   9.841  -5.682  1.00 38.43           C  
ATOM   2600  CG  LEU A1230     -34.804   8.395  -5.274  1.00 39.25           C  
ATOM   2601  CD1 LEU A1230     -33.377   8.012  -5.652  1.00 40.24           C  
ATOM   2602  CD2 LEU A1230     -35.030   8.149  -3.785  1.00 39.07           C  
ATOM   2603  N   ALA A1231     -37.394  11.013  -3.785  1.00 38.78           N  
ATOM   2604  CA  ALA A1231     -38.164  11.032  -2.531  1.00 38.91           C  
ATOM   2605  C   ALA A1231     -39.667  11.015  -2.772  1.00 38.71           C  
ATOM   2606  O   ALA A1231     -40.417  10.424  -1.996  1.00 38.61           O  
ATOM   2607  CB  ALA A1231     -37.784  12.241  -1.688  1.00 38.42           C  
ATOM   2608  N   SER A1232     -40.090  11.643  -3.864  1.00 39.04           N  
ATOM   2609  CA  SER A1232     -41.508  11.749  -4.217  1.00 39.46           C  
ATOM   2610  C   SER A1232     -42.256  10.411  -4.156  1.00 39.83           C  
ATOM   2611  O   SER A1232     -43.441  10.373  -3.799  1.00 39.63           O  
ATOM   2612  CB  SER A1232     -41.670  12.402  -5.600  1.00 39.47           C  
ATOM   2613  OG  SER A1232     -42.198  11.505  -6.570  1.00 38.94           O  
ATOM   2614  N   VAL A1233     -41.554   9.323  -4.483  1.00 39.96           N  
ATOM   2615  CA  VAL A1233     -42.199   8.022  -4.659  1.00 40.14           C  
ATOM   2616  C   VAL A1233     -42.586   7.375  -3.335  1.00 40.47           C  
ATOM   2617  O   VAL A1233     -43.736   6.959  -3.164  1.00 40.85           O  
ATOM   2618  CB  VAL A1233     -41.354   7.050  -5.521  1.00 40.00           C  
ATOM   2619  CG1 VAL A1233     -42.097   5.732  -5.736  1.00 39.59           C  
ATOM   2620  CG2 VAL A1233     -40.996   7.688  -6.864  1.00 40.03           C  
ATOM   2621  N   SER A1234     -41.638   7.322  -2.401  1.00 40.70           N  
ATOM   2622  CA  SER A1234     -41.807   6.567  -1.167  1.00 41.15           C  
ATOM   2623  C   SER A1234     -41.506   7.357   0.099  1.00 41.13           C  
ATOM   2624  O   SER A1234     -41.942   6.974   1.188  1.00 41.40           O  
ATOM   2625  CB  SER A1234     -40.913   5.329  -1.194  1.00 41.31           C  
ATOM   2626  OG  SER A1234     -41.615   4.237  -1.744  1.00 42.50           O  
ATOM   2627  N   GLY A1235     -40.751   8.442  -0.043  1.00 40.84           N  
ATOM   2628  CA  GLY A1235     -40.263   9.189   1.102  1.00 40.45           C  
ATOM   2629  C   GLY A1235     -38.820   8.891   1.444  1.00 39.96           C  
ATOM   2630  O   GLY A1235     -38.333   9.296   2.494  1.00 40.16           O  
ATOM   2631  N   THR A1236     -38.140   8.187   0.543  1.00 39.88           N  
ATOM   2632  CA  THR A1236     -36.738   7.824   0.694  1.00 39.31           C  
ATOM   2633  C   THR A1236     -35.820   9.043   0.692  1.00 39.28           C  
ATOM   2634  O   THR A1236     -35.785   9.795  -0.278  1.00 39.38           O  
ATOM   2635  CB  THR A1236     -36.352   6.853  -0.427  1.00 39.40           C  
ATOM   2636  OG1 THR A1236     -37.277   5.758  -0.431  1.00 38.96           O  
ATOM   2637  CG2 THR A1236     -34.997   6.195  -0.142  1.00 38.42           C  
ATOM   2638  N   GLU A1237     -35.069   9.218   1.777  1.00 39.26           N  
ATOM   2639  CA  GLU A1237     -34.227  10.403   1.951  1.00 39.24           C  
ATOM   2640  C   GLU A1237     -32.758  10.155   1.589  1.00 38.93           C  
ATOM   2641  O   GLU A1237     -32.106   9.256   2.139  1.00 39.01           O  
ATOM   2642  CB  GLU A1237     -34.359  10.955   3.379  1.00 39.44           C  
ATOM   2643  CG  GLU A1237     -35.453  12.011   3.547  1.00 40.42           C  
ATOM   2644  CD  GLU A1237     -36.134  11.989   4.917  1.00 41.85           C  
ATOM   2645  OE1 GLU A1237     -37.271  12.506   5.029  1.00 41.52           O  
ATOM   2646  OE2 GLU A1237     -35.547  11.458   5.891  1.00 42.70           O  
ATOM   2647  N   TYR A1238     -32.255  10.964   0.656  1.00 38.52           N  
ATOM   2648  CA  TYR A1238     -30.870  10.892   0.186  1.00 37.85           C  
ATOM   2649  C   TYR A1238     -30.104  12.139   0.605  1.00 38.05           C  
ATOM   2650  O   TYR A1238     -30.628  13.254   0.518  1.00 37.94           O  
ATOM   2651  CB  TYR A1238     -30.821  10.795  -1.350  1.00 37.38           C  
ATOM   2652  CG  TYR A1238     -30.883   9.394  -1.917  1.00 35.52           C  
ATOM   2653  CD1 TYR A1238     -32.008   8.592  -1.727  1.00 33.60           C  
ATOM   2654  CD2 TYR A1238     -29.817   8.870  -2.657  1.00 34.23           C  
ATOM   2655  CE1 TYR A1238     -32.070   7.299  -2.242  1.00 32.07           C  
ATOM   2656  CE2 TYR A1238     -29.864   7.563  -3.187  1.00 31.37           C  
ATOM   2657  CZ  TYR A1238     -30.999   6.791  -2.975  1.00 31.29           C  
ATOM   2658  OH  TYR A1238     -31.095   5.524  -3.493  1.00 28.92           O  
ATOM   2659  N   GLN A1239     -28.866  11.943   1.052  1.00 38.27           N  
ATOM   2660  CA  GLN A1239     -27.907  13.030   1.222  1.00 38.59           C  
ATOM   2661  C   GLN A1239     -27.274  13.347  -0.128  1.00 38.52           C  
ATOM   2662  O   GLN A1239     -27.081  12.452  -0.947  1.00 38.15           O  
ATOM   2663  CB  GLN A1239     -26.804  12.617   2.190  1.00 38.85           C  
ATOM   2664  CG  GLN A1239     -27.100  12.872   3.654  1.00 40.58           C  
ATOM   2665  CD  GLN A1239     -25.853  13.242   4.437  1.00 41.91           C  
ATOM   2666  OE1 GLN A1239     -24.952  12.419   4.609  1.00 42.64           O  
ATOM   2667  NE2 GLN A1239     -25.794  14.485   4.903  1.00 42.94           N  
ATOM   2668  N   VAL A1240     -26.950  14.619  -0.348  1.00 38.63           N  
ATOM   2669  CA  VAL A1240     -26.311  15.082  -1.580  1.00 38.85           C  
ATOM   2670  C   VAL A1240     -24.995  15.799  -1.258  1.00 39.12           C  
ATOM   2671  O   VAL A1240     -24.873  16.440  -0.212  1.00 39.39           O  
ATOM   2672  CB  VAL A1240     -27.260  16.025  -2.385  1.00 38.87           C  
ATOM   2673  CG1 VAL A1240     -26.530  16.736  -3.520  1.00 39.04           C  
ATOM   2674  CG2 VAL A1240     -28.461  15.262  -2.928  1.00 38.28           C  
ATOM   2675  N   GLY A1241     -24.017  15.683  -2.154  1.00 39.40           N  
ATOM   2676  CA  GLY A1241     -22.759  16.402  -2.020  1.00 40.06           C  
ATOM   2677  C   GLY A1241     -21.587  15.799  -2.778  1.00 40.62           C  
ATOM   2678  O   GLY A1241     -21.738  14.760  -3.421  1.00 40.58           O  
ATOM   2679  N   PRO A1242     -20.417  16.438  -2.699  1.00 41.11           N  
ATOM   2680  CA  PRO A1242     -19.200  15.913  -3.338  1.00 41.45           C  
ATOM   2681  C   PRO A1242     -18.741  14.619  -2.666  1.00 41.81           C  
ATOM   2682  O   PRO A1242     -19.119  14.387  -1.522  1.00 41.91           O  
ATOM   2683  CB  PRO A1242     -18.168  17.029  -3.113  1.00 41.35           C  
ATOM   2684  CG  PRO A1242     -18.953  18.219  -2.684  1.00 41.32           C  
ATOM   2685  CD  PRO A1242     -20.161  17.701  -1.982  1.00 41.11           C  
ATOM   2686  N   THR A1243     -17.940  13.807  -3.354  1.00 42.24           N  
ATOM   2687  CA  THR A1243     -17.529  12.498  -2.833  1.00 42.79           C  
ATOM   2688  C   THR A1243     -16.602  12.580  -1.616  1.00 43.55           C  
ATOM   2689  O   THR A1243     -16.860  11.938  -0.596  1.00 43.54           O  
ATOM   2690  CB  THR A1243     -16.901  11.601  -3.959  1.00 42.49           C  
ATOM   2691  OG1 THR A1243     -17.900  11.267  -4.931  1.00 41.51           O  
ATOM   2692  CG2 THR A1243     -16.485  10.238  -3.411  1.00 41.63           C  
ATOM   2693  N   CYS A1244     -15.534  13.366  -1.726  1.00 44.57           N  
ATOM   2694  CA  CYS A1244     -14.487  13.398  -0.706  1.00 45.91           C  
ATOM   2695  C   CYS A1244     -15.004  13.814   0.675  1.00 46.49           C  
ATOM   2696  O   CYS A1244     -14.455  13.393   1.700  1.00 46.66           O  
ATOM   2697  CB  CYS A1244     -13.346  14.316  -1.138  1.00 45.96           C  
ATOM   2698  SG  CYS A1244     -13.772  16.076  -1.085  1.00 48.27           S  
ATOM   2699  N   THR A1245     -16.049  14.643   0.695  1.00 47.03           N  
ATOM   2700  CA  THR A1245     -16.650  15.084   1.954  1.00 47.56           C  
ATOM   2701  C   THR A1245     -17.801  14.183   2.408  1.00 47.88           C  
ATOM   2702  O   THR A1245     -17.811  13.736   3.559  1.00 48.13           O  
ATOM   2703  CB  THR A1245     -17.082  16.566   1.893  1.00 47.38           C  
ATOM   2704  OG1 THR A1245     -17.742  16.831   0.650  1.00 47.51           O  
ATOM   2705  CG2 THR A1245     -15.862  17.467   1.839  1.00 47.56           C  
ATOM   2706  N   THR A1246     -18.744  13.894   1.507  1.00 48.13           N  
ATOM   2707  CA  THR A1246     -19.898  13.046   1.836  1.00 48.53           C  
ATOM   2708  C   THR A1246     -19.503  11.637   2.300  1.00 48.84           C  
ATOM   2709  O   THR A1246     -20.074  11.120   3.262  1.00 49.10           O  
ATOM   2710  CB  THR A1246     -20.908  12.981   0.667  1.00 48.44           C  
ATOM   2711  OG1 THR A1246     -21.288  14.309   0.283  1.00 48.65           O  
ATOM   2712  CG2 THR A1246     -22.226  12.380   1.126  1.00 48.62           C  
ATOM   2713  N   VAL A1247     -18.536  11.016   1.627  1.00 49.11           N  
ATOM   2714  CA  VAL A1247     -17.998   9.742   2.114  1.00 49.47           C  
ATOM   2715  C   VAL A1247     -16.603   9.960   2.704  1.00 49.46           C  
ATOM   2716  O   VAL A1247     -16.484  10.363   3.864  1.00 49.80           O  
ATOM   2717  CB  VAL A1247     -18.034   8.597   1.051  1.00 49.35           C  
ATOM   2718  CG1 VAL A1247     -17.503   7.298   1.633  1.00 49.79           C  
ATOM   2719  CG2 VAL A1247     -19.444   8.356   0.571  1.00 49.31           C  
ATOM   2720  N   TYR A1248     -15.567   9.707   1.907  1.00 49.30           N  
ATOM   2721  CA  TYR A1248     -14.176   9.892   2.321  1.00 49.18           C  
ATOM   2722  C   TYR A1248     -13.257   9.958   1.092  1.00 48.47           C  
ATOM   2723  O   TYR A1248     -13.555   9.340   0.062  1.00 48.52           O  
ATOM   2724  CB  TYR A1248     -13.736   8.802   3.325  1.00 49.47           C  
ATOM   2725  CG  TYR A1248     -13.371   7.441   2.742  1.00 51.03           C  
ATOM   2726  CD1 TYR A1248     -12.169   6.818   3.091  1.00 52.30           C  
ATOM   2727  CD2 TYR A1248     -14.230   6.766   1.868  1.00 52.29           C  
ATOM   2728  CE1 TYR A1248     -11.823   5.569   2.574  1.00 53.31           C  
ATOM   2729  CE2 TYR A1248     -13.897   5.516   1.346  1.00 53.06           C  
ATOM   2730  CZ  TYR A1248     -12.691   4.924   1.701  1.00 53.63           C  
ATOM   2731  OH  TYR A1248     -12.350   3.690   1.190  1.00 54.04           O  
ATOM   2732  N   PRO A1249     -12.154  10.709   1.193  1.00 47.67           N  
ATOM   2733  CA  PRO A1249     -11.224  10.867   0.066  1.00 46.80           C  
ATOM   2734  C   PRO A1249     -10.904   9.525  -0.577  1.00 45.68           C  
ATOM   2735  O   PRO A1249     -10.308   8.665   0.072  1.00 45.67           O  
ATOM   2736  CB  PRO A1249      -9.973  11.472   0.718  1.00 46.91           C  
ATOM   2737  CG  PRO A1249     -10.218  11.368   2.209  1.00 47.47           C  
ATOM   2738  CD  PRO A1249     -11.700  11.460   2.377  1.00 47.59           C  
ATOM   2739  N   ALA A1250     -11.326   9.354  -1.827  1.00 44.33           N  
ATOM   2740  CA  ALA A1250     -11.145   8.102  -2.550  1.00 43.06           C  
ATOM   2741  C   ALA A1250     -10.688   8.350  -3.986  1.00 42.17           C  
ATOM   2742  O   ALA A1250     -11.335   9.075  -4.738  1.00 42.07           O  
ATOM   2743  CB  ALA A1250     -12.424   7.294  -2.523  1.00 43.19           C  
ATOM   2744  N   SER A1251      -9.561   7.739  -4.341  1.00 40.91           N  
ATOM   2745  CA  SER A1251      -8.899   7.925  -5.629  1.00 39.73           C  
ATOM   2746  C   SER A1251      -9.424   6.953  -6.684  1.00 38.77           C  
ATOM   2747  O   SER A1251      -9.985   5.911  -6.340  1.00 38.80           O  
ATOM   2748  CB  SER A1251      -7.411   7.654  -5.455  1.00 39.73           C  
ATOM   2749  OG  SER A1251      -7.188   6.250  -5.394  1.00 40.35           O  
ATOM   2750  N   GLY A1252      -9.230   7.307  -7.956  1.00 37.43           N  
ATOM   2751  CA  GLY A1252      -9.429   6.409  -9.084  1.00 35.46           C  
ATOM   2752  C   GLY A1252     -10.821   5.862  -9.283  1.00 34.33           C  
ATOM   2753  O   GLY A1252     -10.983   4.718  -9.700  1.00 34.16           O  
ATOM   2754  N   SER A1253     -11.828   6.673  -8.990  1.00 33.60           N  
ATOM   2755  CA  SER A1253     -13.214   6.231  -9.102  1.00 33.09           C  
ATOM   2756  C   SER A1253     -13.767   6.460 -10.506  1.00 32.53           C  
ATOM   2757  O   SER A1253     -13.260   7.285 -11.265  1.00 32.48           O  
ATOM   2758  CB  SER A1253     -14.097   6.903  -8.041  1.00 32.99           C  
ATOM   2759  OG  SER A1253     -14.200   8.301  -8.255  1.00 33.22           O  
ATOM   2760  N   SER A1254     -14.806   5.716 -10.854  1.00 32.03           N  
ATOM   2761  CA  SER A1254     -15.419   5.857 -12.173  1.00 31.60           C  
ATOM   2762  C   SER A1254     -15.792   7.302 -12.470  1.00 31.04           C  
ATOM   2763  O   SER A1254     -15.438   7.828 -13.507  1.00 31.18           O  
ATOM   2764  CB  SER A1254     -16.662   4.984 -12.286  1.00 31.17           C  
ATOM   2765  OG  SER A1254     -17.615   5.402 -11.335  1.00 31.51           O  
ATOM   2766  N   ILE A1255     -16.496   7.935 -11.544  1.00 30.79           N  
ATOM   2767  CA  ILE A1255     -17.110   9.231 -11.809  1.00 30.94           C  
ATOM   2768  C   ILE A1255     -16.110  10.372 -11.906  1.00 30.46           C  
ATOM   2769  O   ILE A1255     -16.333  11.324 -12.652  1.00 30.77           O  
ATOM   2770  CB  ILE A1255     -18.253   9.547 -10.798  1.00 31.25           C  
ATOM   2771  CG1 ILE A1255     -17.764   9.467  -9.343  1.00 31.23           C  
ATOM   2772  CG2 ILE A1255     -19.428   8.607 -11.042  1.00 30.76           C  
ATOM   2773  CD1 ILE A1255     -18.288  10.591  -8.452  1.00 32.71           C  
ATOM   2774  N   ASP A1256     -15.010  10.264 -11.168  1.00 30.02           N  
ATOM   2775  CA  ASP A1256     -13.929  11.240 -11.261  1.00 29.52           C  
ATOM   2776  C   ASP A1256     -13.232  11.135 -12.608  1.00 29.26           C  
ATOM   2777  O   ASP A1256     -13.009  12.151 -13.270  1.00 28.95           O  
ATOM   2778  CB  ASP A1256     -12.934  11.075 -10.113  1.00 29.27           C  
ATOM   2779  CG  ASP A1256     -13.411  11.745  -8.827  1.00 30.30           C  
ATOM   2780  OD1 ASP A1256     -14.553  12.260  -8.798  1.00 29.06           O  
ATOM   2781  OD2 ASP A1256     -12.710  11.792  -7.791  1.00 31.52           O  
ATOM   2782  N   TRP A1257     -12.911   9.906 -13.019  1.00 28.89           N  
ATOM   2783  CA  TRP A1257     -12.368   9.674 -14.354  1.00 28.69           C  
ATOM   2784  C   TRP A1257     -13.300  10.254 -15.424  1.00 28.62           C  
ATOM   2785  O   TRP A1257     -12.831  10.894 -16.358  1.00 28.44           O  
ATOM   2786  CB  TRP A1257     -12.086   8.179 -14.601  1.00 28.63           C  
ATOM   2787  CG  TRP A1257     -11.599   7.875 -15.998  1.00 27.87           C  
ATOM   2788  CD1 TRP A1257     -10.298   7.759 -16.414  1.00 27.72           C  
ATOM   2789  CD2 TRP A1257     -12.407   7.663 -17.160  1.00 27.12           C  
ATOM   2790  NE1 TRP A1257     -10.253   7.480 -17.761  1.00 28.05           N  
ATOM   2791  CE2 TRP A1257     -11.534   7.421 -18.244  1.00 27.91           C  
ATOM   2792  CE3 TRP A1257     -13.787   7.645 -17.396  1.00 26.77           C  
ATOM   2793  CZ2 TRP A1257     -11.995   7.171 -19.538  1.00 28.74           C  
ATOM   2794  CZ3 TRP A1257     -14.249   7.397 -18.674  1.00 27.61           C  
ATOM   2795  CH2 TRP A1257     -13.354   7.160 -19.735  1.00 29.26           C  
ATOM   2796  N   ALA A1258     -14.607  10.039 -15.276  1.00 28.70           N  
ATOM   2797  CA  ALA A1258     -15.583  10.489 -16.271  1.00 29.41           C  
ATOM   2798  C   ALA A1258     -15.613  12.018 -16.421  1.00 30.39           C  
ATOM   2799  O   ALA A1258     -15.610  12.549 -17.541  1.00 30.18           O  
ATOM   2800  CB  ALA A1258     -16.950   9.958 -15.938  1.00 28.92           C  
ATOM   2801  N   TYR A1259     -15.632  12.703 -15.279  1.00 31.28           N  
ATOM   2802  CA  TYR A1259     -15.571  14.154 -15.214  1.00 32.26           C  
ATOM   2803  C   TYR A1259     -14.265  14.709 -15.782  1.00 32.87           C  
ATOM   2804  O   TYR A1259     -14.273  15.688 -16.535  1.00 33.20           O  
ATOM   2805  CB  TYR A1259     -15.749  14.612 -13.764  1.00 32.15           C  
ATOM   2806  CG  TYR A1259     -16.072  16.075 -13.640  1.00 32.82           C  
ATOM   2807  CD1 TYR A1259     -17.279  16.580 -14.125  1.00 32.97           C  
ATOM   2808  CD2 TYR A1259     -15.169  16.962 -13.060  1.00 32.71           C  
ATOM   2809  CE1 TYR A1259     -17.583  17.922 -14.027  1.00 33.82           C  
ATOM   2810  CE2 TYR A1259     -15.470  18.316 -12.953  1.00 33.35           C  
ATOM   2811  CZ  TYR A1259     -16.679  18.785 -13.442  1.00 33.45           C  
ATOM   2812  OH  TYR A1259     -17.000  20.111 -13.355  1.00 33.29           O  
ATOM   2813  N   ASP A1260     -13.147  14.084 -15.413  1.00 33.58           N  
ATOM   2814  CA  ASP A1260     -11.820  14.502 -15.877  1.00 34.18           C  
ATOM   2815  C   ASP A1260     -11.633  14.267 -17.376  1.00 34.34           C  
ATOM   2816  O   ASP A1260     -10.712  14.804 -17.991  1.00 34.60           O  
ATOM   2817  CB  ASP A1260     -10.728  13.749 -15.120  1.00 34.37           C  
ATOM   2818  CG  ASP A1260     -10.339  14.419 -13.820  1.00 35.15           C  
ATOM   2819  OD1 ASP A1260      -9.584  13.787 -13.051  1.00 37.79           O  
ATOM   2820  OD2 ASP A1260     -10.725  15.554 -13.473  1.00 34.73           O  
ATOM   2821  N   ASN A1261     -12.509  13.452 -17.948  1.00 34.45           N  
ATOM   2822  CA  ASN A1261     -12.464  13.139 -19.365  1.00 34.40           C  
ATOM   2823  C   ASN A1261     -13.520  13.869 -20.201  1.00 34.33           C  
ATOM   2824  O   ASN A1261     -13.788  13.496 -21.341  1.00 34.33           O  
ATOM   2825  CB  ASN A1261     -12.510  11.626 -19.553  1.00 34.38           C  
ATOM   2826  CG  ASN A1261     -11.152  11.003 -19.386  1.00 34.67           C  
ATOM   2827  OD1 ASN A1261     -10.578  11.001 -18.288  1.00 34.63           O  
ATOM   2828  ND2 ASN A1261     -10.598  10.515 -20.484  1.00 34.73           N  
ATOM   2829  N   GLY A1262     -14.101  14.916 -19.619  1.00 34.44           N  
ATOM   2830  CA  GLY A1262     -14.983  15.814 -20.340  1.00 34.76           C  
ATOM   2831  C   GLY A1262     -16.446  15.431 -20.334  1.00 35.05           C  
ATOM   2832  O   GLY A1262     -17.232  15.978 -21.117  1.00 35.19           O  
ATOM   2833  N   ILE A1263     -16.810  14.490 -19.463  1.00 35.13           N  
ATOM   2834  CA  ILE A1263     -18.202  14.123 -19.246  1.00 35.01           C  
ATOM   2835  C   ILE A1263     -18.684  14.900 -18.029  1.00 35.39           C  
ATOM   2836  O   ILE A1263     -18.430  14.510 -16.885  1.00 35.34           O  
ATOM   2837  CB  ILE A1263     -18.357  12.584 -19.062  1.00 34.77           C  
ATOM   2838  CG1 ILE A1263     -17.812  11.839 -20.287  1.00 34.74           C  
ATOM   2839  CG2 ILE A1263     -19.818  12.211 -18.805  1.00 34.40           C  
ATOM   2840  CD1 ILE A1263     -17.642  10.344 -20.090  1.00 35.52           C  
ATOM   2841  N   LYS A1264     -19.366  16.013 -18.288  1.00 36.09           N  
ATOM   2842  CA  LYS A1264     -19.777  16.956 -17.241  1.00 36.50           C  
ATOM   2843  C   LYS A1264     -20.610  16.313 -16.124  1.00 36.61           C  
ATOM   2844  O   LYS A1264     -20.299  16.467 -14.942  1.00 36.61           O  
ATOM   2845  CB  LYS A1264     -20.540  18.138 -17.857  1.00 36.66           C  
ATOM   2846  CG  LYS A1264     -20.367  19.463 -17.118  1.00 37.56           C  
ATOM   2847  CD  LYS A1264     -21.280  20.547 -17.686  1.00 39.07           C  
ATOM   2848  CE  LYS A1264     -20.536  21.462 -18.673  1.00 40.33           C  
ATOM   2849  NZ  LYS A1264     -21.436  22.383 -19.440  1.00 40.21           N  
ATOM   2850  N   PHE A1265     -21.652  15.578 -16.501  1.00 36.63           N  
ATOM   2851  CA  PHE A1265     -22.628  15.102 -15.529  1.00 37.00           C  
ATOM   2852  C   PHE A1265     -22.316  13.694 -15.027  1.00 37.04           C  
ATOM   2853  O   PHE A1265     -22.936  12.708 -15.448  1.00 36.81           O  
ATOM   2854  CB  PHE A1265     -24.052  15.247 -16.089  1.00 37.34           C  
ATOM   2855  CG  PHE A1265     -24.318  16.596 -16.705  1.00 38.05           C  
ATOM   2856  CD1 PHE A1265     -24.288  17.752 -15.925  1.00 38.05           C  
ATOM   2857  CD2 PHE A1265     -24.560  16.714 -18.073  1.00 39.21           C  
ATOM   2858  CE1 PHE A1265     -24.511  19.001 -16.498  1.00 39.32           C  
ATOM   2859  CE2 PHE A1265     -24.786  17.960 -18.658  1.00 39.02           C  
ATOM   2860  CZ  PHE A1265     -24.765  19.106 -17.869  1.00 39.05           C  
ATOM   2861  N   ALA A1266     -21.331  13.638 -14.128  1.00 36.96           N  
ATOM   2862  CA  ALA A1266     -20.852  12.415 -13.508  1.00 37.08           C  
ATOM   2863  C   ALA A1266     -21.379  12.285 -12.069  1.00 37.41           C  
ATOM   2864  O   ALA A1266     -21.072  13.110 -11.201  1.00 37.22           O  
ATOM   2865  CB  ALA A1266     -19.334  12.378 -13.537  1.00 36.94           C  
ATOM   2866  N   PHE A1267     -22.166  11.236 -11.827  1.00 37.73           N  
ATOM   2867  CA  PHE A1267     -22.881  11.061 -10.563  1.00 37.76           C  
ATOM   2868  C   PHE A1267     -22.781   9.636 -10.007  1.00 37.76           C  
ATOM   2869  O   PHE A1267     -23.000   8.661 -10.732  1.00 37.47           O  
ATOM   2870  CB  PHE A1267     -24.367  11.399 -10.743  1.00 38.00           C  
ATOM   2871  CG  PHE A1267     -24.646  12.847 -11.091  1.00 39.09           C  
ATOM   2872  CD1 PHE A1267     -25.066  13.200 -12.377  1.00 39.38           C  
ATOM   2873  CD2 PHE A1267     -24.526  13.849 -10.129  1.00 39.31           C  
ATOM   2874  CE1 PHE A1267     -25.340  14.525 -12.702  1.00 39.25           C  
ATOM   2875  CE2 PHE A1267     -24.791  15.178 -10.450  1.00 39.92           C  
ATOM   2876  CZ  PHE A1267     -25.201  15.516 -11.736  1.00 39.52           C  
ATOM   2877  N   THR A1268     -22.471   9.537  -8.712  1.00 37.53           N  
ATOM   2878  CA  THR A1268     -22.592   8.293  -7.958  1.00 37.15           C  
ATOM   2879  C   THR A1268     -23.894   8.210  -7.151  1.00 36.98           C  
ATOM   2880  O   THR A1268     -24.144   9.014  -6.247  1.00 36.87           O  
ATOM   2881  CB  THR A1268     -21.397   8.106  -7.000  1.00 37.37           C  
ATOM   2882  OG1 THR A1268     -20.188   7.993  -7.755  1.00 37.50           O  
ATOM   2883  CG2 THR A1268     -21.496   6.747  -6.298  1.00 37.24           C  
ATOM   2884  N   PHE A1269     -24.711   7.220  -7.481  1.00 36.60           N  
ATOM   2885  CA  PHE A1269     -25.846   6.847  -6.655  1.00 35.91           C  
ATOM   2886  C   PHE A1269     -25.369   5.757  -5.695  1.00 35.42           C  
ATOM   2887  O   PHE A1269     -24.682   4.823  -6.107  1.00 35.17           O  
ATOM   2888  CB  PHE A1269     -26.963   6.286  -7.529  1.00 36.07           C  
ATOM   2889  CG  PHE A1269     -28.028   7.278  -7.887  1.00 36.32           C  
ATOM   2890  CD1 PHE A1269     -27.967   7.984  -9.078  1.00 36.45           C  
ATOM   2891  CD2 PHE A1269     -29.118   7.486  -7.031  1.00 38.41           C  
ATOM   2892  CE1 PHE A1269     -28.958   8.909  -9.413  1.00 38.21           C  
ATOM   2893  CE2 PHE A1269     -30.116   8.390  -7.342  1.00 36.86           C  
ATOM   2894  CZ  PHE A1269     -30.045   9.111  -8.546  1.00 38.70           C  
ATOM   2895  N   GLU A1270     -25.715   5.902  -4.419  1.00 34.85           N  
ATOM   2896  CA  GLU A1270     -25.550   4.867  -3.411  1.00 34.32           C  
ATOM   2897  C   GLU A1270     -26.951   4.541  -2.966  1.00 33.50           C  
ATOM   2898  O   GLU A1270     -27.615   5.363  -2.357  1.00 33.37           O  
ATOM   2899  CB  GLU A1270     -24.740   5.391  -2.234  1.00 34.77           C  
ATOM   2900  CG  GLU A1270     -23.317   5.764  -2.593  1.00 36.88           C  
ATOM   2901  CD  GLU A1270     -22.331   4.685  -2.203  1.00 41.32           C  
ATOM   2902  OE1 GLU A1270     -22.692   3.475  -2.280  1.00 41.33           O  
ATOM   2903  OE2 GLU A1270     -21.194   5.052  -1.801  1.00 43.73           O  
ATOM   2904  N   LEU A1271     -27.421   3.347  -3.290  1.00 32.72           N  
ATOM   2905  CA  LEU A1271     -28.839   3.072  -3.160  1.00 31.35           C  
ATOM   2906  C   LEU A1271     -29.159   2.545  -1.763  1.00 30.84           C  
ATOM   2907  O   LEU A1271     -28.291   2.551  -0.871  1.00 29.70           O  
ATOM   2908  CB  LEU A1271     -29.309   2.129  -4.274  1.00 31.73           C  
ATOM   2909  CG  LEU A1271     -28.942   2.497  -5.725  1.00 30.68           C  
ATOM   2910  CD1 LEU A1271     -28.979   1.271  -6.629  1.00 30.25           C  
ATOM   2911  CD2 LEU A1271     -29.820   3.602  -6.291  1.00 31.45           C  
ATOM   2912  N   ARG A1272     -30.412   2.131  -1.571  1.00 30.21           N  
ATOM   2913  CA  ARG A1272     -30.873   1.545  -0.306  1.00 29.67           C  
ATOM   2914  C   ARG A1272     -29.904   0.467   0.213  1.00 29.93           C  
ATOM   2915  O   ARG A1272     -29.251  -0.221  -0.577  1.00 29.99           O  
ATOM   2916  CB  ARG A1272     -32.286   0.968  -0.460  1.00 29.47           C  
ATOM   2917  CG  ARG A1272     -33.372   1.987  -0.739  1.00 26.63           C  
ATOM   2918  CD  ARG A1272     -34.766   1.570  -0.257  1.00 24.20           C  
ATOM   2919  NE  ARG A1272     -35.861   2.283  -0.952  1.00 20.99           N  
ATOM   2920  CZ  ARG A1272     -37.112   1.834  -1.051  1.00 19.34           C  
ATOM   2921  NH1 ARG A1272     -37.462   0.667  -0.530  1.00 19.24           N  
ATOM   2922  NH2 ARG A1272     -38.024   2.538  -1.702  1.00 18.84           N  
ATOM   2923  N   ASP A1273     -29.791   0.340   1.535  1.00 29.61           N  
ATOM   2924  CA  ASP A1273     -30.522   1.209   2.447  1.00 29.57           C  
ATOM   2925  C   ASP A1273     -29.542   2.107   3.183  1.00 28.60           C  
ATOM   2926  O   ASP A1273     -28.614   2.605   2.563  1.00 26.93           O  
ATOM   2927  CB  ASP A1273     -31.454   0.405   3.389  1.00 29.94           C  
ATOM   2928  CG  ASP A1273     -30.720  -0.648   4.216  1.00 30.18           C  
ATOM   2929  OD1 ASP A1273     -29.477  -0.598   4.336  1.00 28.77           O  
ATOM   2930  OD2 ASP A1273     -31.335  -1.553   4.830  1.00 34.17           O  
ATOM   2931  N   THR A1274     -29.769   2.333   4.479  1.00 28.26           N  
ATOM   2932  CA  THR A1274     -28.814   3.086   5.297  1.00 28.46           C  
ATOM   2933  C   THR A1274     -28.050   2.222   6.301  1.00 28.20           C  
ATOM   2934  O   THR A1274     -27.197   2.725   7.037  1.00 28.47           O  
ATOM   2935  CB  THR A1274     -29.485   4.309   6.007  1.00 28.14           C  
ATOM   2936  OG1 THR A1274     -30.472   3.858   6.951  1.00 28.60           O  
ATOM   2937  CG2 THR A1274     -30.268   5.136   5.030  1.00 27.97           C  
ATOM   2938  N   GLY A1275     -28.337   0.920   6.319  1.00 28.27           N  
ATOM   2939  CA  GLY A1275     -27.649   0.011   7.212  1.00 27.31           C  
ATOM   2940  C   GLY A1275     -28.457  -1.090   7.874  1.00 26.96           C  
ATOM   2941  O   GLY A1275     -27.874  -1.966   8.485  1.00 27.11           O  
ATOM   2942  N   THR A1276     -29.781  -1.061   7.762  1.00 27.22           N  
ATOM   2943  CA  THR A1276     -30.628  -2.091   8.386  1.00 27.21           C  
ATOM   2944  C   THR A1276     -30.334  -3.460   7.793  1.00 27.46           C  
ATOM   2945  O   THR A1276     -30.231  -4.444   8.503  1.00 27.75           O  
ATOM   2946  CB  THR A1276     -32.137  -1.751   8.251  1.00 26.84           C  
ATOM   2947  OG1 THR A1276     -32.390  -0.461   8.813  1.00 25.43           O  
ATOM   2948  CG2 THR A1276     -32.982  -2.692   9.114  1.00 26.50           C  
ATOM   2949  N   TYR A1277     -30.198  -3.508   6.477  1.00 28.22           N  
ATOM   2950  CA  TYR A1277     -29.895  -4.760   5.798  1.00 28.43           C  
ATOM   2951  C   TYR A1277     -28.587  -4.667   5.029  1.00 27.69           C  
ATOM   2952  O   TYR A1277     -28.061  -5.683   4.643  1.00 27.83           O  
ATOM   2953  CB  TYR A1277     -31.025  -5.129   4.831  1.00 28.35           C  
ATOM   2954  CG  TYR A1277     -32.353  -5.449   5.486  1.00 29.69           C  
ATOM   2955  CD1 TYR A1277     -32.577  -6.679   6.109  1.00 31.31           C  
ATOM   2956  CD2 TYR A1277     -33.402  -4.534   5.446  1.00 30.71           C  
ATOM   2957  CE1 TYR A1277     -33.818  -6.981   6.695  1.00 30.56           C  
ATOM   2958  CE2 TYR A1277     -34.633  -4.822   6.017  1.00 31.23           C  
ATOM   2959  CZ  TYR A1277     -34.833  -6.044   6.639  1.00 32.72           C  
ATOM   2960  OH  TYR A1277     -36.064  -6.313   7.206  1.00 33.91           O  
ATOM   2961  N   GLY A1278     -28.100  -3.448   4.786  1.00 27.41           N  
ATOM   2962  CA  GLY A1278     -26.906  -3.198   3.992  1.00 26.96           C  
ATOM   2963  C   GLY A1278     -26.942  -3.766   2.576  1.00 26.71           C  
ATOM   2964  O   GLY A1278     -27.888  -3.552   1.822  1.00 26.64           O  
ATOM   2965  N   PHE A1279     -25.895  -4.504   2.238  1.00 26.83           N  
ATOM   2966  CA  PHE A1279     -25.749  -5.212   0.964  1.00 26.36           C  
ATOM   2967  C   PHE A1279     -26.792  -6.296   0.790  1.00 26.57           C  
ATOM   2968  O   PHE A1279     -27.158  -6.640  -0.339  1.00 26.38           O  
ATOM   2969  CB  PHE A1279     -24.353  -5.862   0.899  1.00 26.05           C  
ATOM   2970  CG  PHE A1279     -23.234  -4.900   1.148  1.00 23.13           C  
ATOM   2971  CD1 PHE A1279     -23.104  -3.753   0.369  1.00 19.42           C  
ATOM   2972  CD2 PHE A1279     -22.314  -5.134   2.172  1.00 20.01           C  
ATOM   2973  CE1 PHE A1279     -22.076  -2.858   0.606  1.00 19.57           C  
ATOM   2974  CE2 PHE A1279     -21.280  -4.238   2.422  1.00 17.82           C  
ATOM   2975  CZ  PHE A1279     -21.139  -3.109   1.645  1.00 18.74           C  
ATOM   2976  N   LEU A1280     -27.261  -6.836   1.914  1.00 26.96           N  
ATOM   2977  CA  LEU A1280     -28.284  -7.892   1.917  1.00 27.36           C  
ATOM   2978  C   LEU A1280     -29.720  -7.337   1.845  1.00 27.17           C  
ATOM   2979  O   LEU A1280     -30.625  -7.818   2.530  1.00 27.75           O  
ATOM   2980  CB  LEU A1280     -28.124  -8.780   3.146  1.00 27.15           C  
ATOM   2981  CG  LEU A1280     -26.948  -9.750   3.299  1.00 27.84           C  
ATOM   2982  CD1 LEU A1280     -27.408 -11.155   2.959  1.00 29.43           C  
ATOM   2983  CD2 LEU A1280     -25.724  -9.386   2.479  1.00 26.76           C  
ATOM   2984  N   LEU A1281     -29.937  -6.341   1.007  1.00 26.74           N  
ATOM   2985  CA  LEU A1281     -31.281  -5.757   0.886  1.00 27.09           C  
ATOM   2986  C   LEU A1281     -32.335  -6.771   0.443  1.00 26.77           C  
ATOM   2987  O   LEU A1281     -32.148  -7.423  -0.566  1.00 26.43           O  
ATOM   2988  CB  LEU A1281     -31.261  -4.568  -0.053  1.00 26.60           C  
ATOM   2989  CG  LEU A1281     -32.346  -3.529   0.235  1.00 28.36           C  
ATOM   2990  CD1 LEU A1281     -31.995  -2.774   1.529  1.00 28.65           C  
ATOM   2991  CD2 LEU A1281     -32.495  -2.612  -0.948  1.00 22.78           C  
ATOM   2992  N   PRO A1282     -33.434  -6.909   1.196  1.00 27.55           N  
ATOM   2993  CA  PRO A1282     -34.484  -7.872   0.845  1.00 27.76           C  
ATOM   2994  C   PRO A1282     -34.957  -7.679  -0.591  1.00 27.73           C  
ATOM   2995  O   PRO A1282     -35.035  -6.541  -1.050  1.00 27.65           O  
ATOM   2996  CB  PRO A1282     -35.623  -7.535   1.831  1.00 27.52           C  
ATOM   2997  CG  PRO A1282     -34.947  -6.907   2.975  1.00 27.70           C  
ATOM   2998  CD  PRO A1282     -33.776  -6.169   2.424  1.00 27.35           C  
ATOM   2999  N   ALA A1283     -35.259  -8.781  -1.274  1.00 28.18           N  
ATOM   3000  CA  ALA A1283     -35.797  -8.751  -2.632  1.00 28.95           C  
ATOM   3001  C   ALA A1283     -37.033  -7.845  -2.803  1.00 29.42           C  
ATOM   3002  O   ALA A1283     -37.181  -7.217  -3.846  1.00 29.89           O  
ATOM   3003  CB  ALA A1283     -36.091 -10.170  -3.130  1.00 28.75           C  
ATOM   3004  N   ASN A1284     -37.887  -7.762  -1.780  1.00 29.91           N  
ATOM   3005  CA  ASN A1284     -39.169  -7.015  -1.862  1.00 30.77           C  
ATOM   3006  C   ASN A1284     -38.984  -5.502  -1.968  1.00 30.64           C  
ATOM   3007  O   ASN A1284     -39.918  -4.768  -2.257  1.00 30.47           O  
ATOM   3008  CB  ASN A1284     -40.131  -7.394  -0.713  1.00 30.74           C  
ATOM   3009  CG  ASN A1284     -39.541  -7.127   0.681  1.00 32.83           C  
ATOM   3010  OD1 ASN A1284     -39.205  -5.993   1.021  1.00 33.54           O  
ATOM   3011  ND2 ASN A1284     -39.412  -8.185   1.492  1.00 35.34           N  
ATOM   3012  N   GLN A1285     -37.750  -5.057  -1.755  1.00 31.20           N  
ATOM   3013  CA  GLN A1285     -37.408  -3.648  -1.902  1.00 31.53           C  
ATOM   3014  C   GLN A1285     -36.784  -3.268  -3.259  1.00 31.33           C  
ATOM   3015  O   GLN A1285     -36.441  -2.111  -3.459  1.00 31.81           O  
ATOM   3016  CB  GLN A1285     -36.451  -3.246  -0.788  1.00 31.91           C  
ATOM   3017  CG  GLN A1285     -37.093  -3.009   0.560  1.00 32.38           C  
ATOM   3018  CD  GLN A1285     -36.107  -2.380   1.521  1.00 32.97           C  
ATOM   3019  OE1 GLN A1285     -35.519  -1.341   1.211  1.00 34.76           O  
ATOM   3020  NE2 GLN A1285     -35.917  -2.997   2.673  1.00 30.90           N  
ATOM   3021  N   ILE A1286     -36.631  -4.222  -4.180  1.00 31.30           N  
ATOM   3022  CA  ILE A1286     -35.998  -3.955  -5.482  1.00 30.95           C  
ATOM   3023  C   ILE A1286     -36.852  -3.021  -6.341  1.00 30.47           C  
ATOM   3024  O   ILE A1286     -36.370  -2.006  -6.849  1.00 30.60           O  
ATOM   3025  CB  ILE A1286     -35.709  -5.268  -6.266  1.00 30.79           C  
ATOM   3026  CG1 ILE A1286     -34.677  -6.130  -5.546  1.00 32.14           C  
ATOM   3027  CG2 ILE A1286     -35.204  -4.940  -7.677  1.00 32.36           C  
ATOM   3028  CD1 ILE A1286     -34.576  -7.571  -6.068  1.00 31.67           C  
ATOM   3029  N   ILE A1287     -38.118  -3.383  -6.515  1.00 29.74           N  
ATOM   3030  CA  ILE A1287     -39.019  -2.600  -7.349  1.00 29.03           C  
ATOM   3031  C   ILE A1287     -39.256  -1.187  -6.757  1.00 29.53           C  
ATOM   3032  O   ILE A1287     -39.168  -0.222  -7.502  1.00 29.41           O  
ATOM   3033  CB  ILE A1287     -40.317  -3.399  -7.684  1.00 28.75           C  
ATOM   3034  CG1 ILE A1287     -40.021  -4.464  -8.757  1.00 27.51           C  
ATOM   3035  CG2 ILE A1287     -41.428  -2.481  -8.133  1.00 28.46           C  
ATOM   3036  CD1 ILE A1287     -41.154  -5.477  -8.982  1.00 24.12           C  
ATOM   3037  N   PRO A1288     -39.497  -1.038  -5.444  1.00 29.96           N  
ATOM   3038  CA  PRO A1288     -39.472   0.300  -4.824  1.00 30.24           C  
ATOM   3039  C   PRO A1288     -38.152   1.081  -5.019  1.00 30.60           C  
ATOM   3040  O   PRO A1288     -38.241   2.272  -5.334  1.00 30.46           O  
ATOM   3041  CB  PRO A1288     -39.717   0.012  -3.337  1.00 29.95           C  
ATOM   3042  CG  PRO A1288     -40.454  -1.262  -3.328  1.00 30.46           C  
ATOM   3043  CD  PRO A1288     -39.844  -2.074  -4.449  1.00 30.00           C  
ATOM   3044  N   THR A1289     -36.984   0.452  -4.835  1.00 30.97           N  
ATOM   3045  CA  THR A1289     -35.692   1.126  -5.083  1.00 31.63           C  
ATOM   3046  C   THR A1289     -35.576   1.521  -6.569  1.00 31.51           C  
ATOM   3047  O   THR A1289     -35.233   2.667  -6.915  1.00 31.33           O  
ATOM   3048  CB  THR A1289     -34.512   0.230  -4.626  1.00 32.15           C  
ATOM   3049  OG1 THR A1289     -34.672  -0.088  -3.242  1.00 32.93           O  
ATOM   3050  CG2 THR A1289     -33.161   0.974  -4.642  1.00 32.53           C  
ATOM   3051  N   ALA A1290     -35.921   0.580  -7.441  1.00 31.54           N  
ATOM   3052  CA  ALA A1290     -35.890   0.806  -8.885  1.00 31.20           C  
ATOM   3053  C   ALA A1290     -36.833   1.932  -9.306  1.00 31.28           C  
ATOM   3054  O   ALA A1290     -36.425   2.850 -10.015  1.00 31.15           O  
ATOM   3055  CB  ALA A1290     -36.235  -0.470  -9.608  1.00 31.24           C  
ATOM   3056  N   GLU A1291     -38.083   1.870  -8.848  1.00 31.14           N  
ATOM   3057  CA  GLU A1291     -39.110   2.816  -9.282  1.00 31.21           C  
ATOM   3058  C   GLU A1291     -38.816   4.249  -8.836  1.00 31.12           C  
ATOM   3059  O   GLU A1291     -39.106   5.204  -9.578  1.00 30.38           O  
ATOM   3060  CB  GLU A1291     -40.501   2.373  -8.819  1.00 31.55           C  
ATOM   3061  CG  GLU A1291     -40.936   1.035  -9.393  1.00 32.09           C  
ATOM   3062  CD  GLU A1291     -42.400   1.003  -9.750  1.00 33.04           C  
ATOM   3063  OE1 GLU A1291     -43.211   0.667  -8.855  1.00 35.05           O  
ATOM   3064  OE2 GLU A1291     -42.734   1.318 -10.915  1.00 32.41           O  
ATOM   3065  N   GLU A1292     -38.221   4.380  -7.645  1.00 30.73           N  
ATOM   3066  CA  GLU A1292     -37.849   5.677  -7.077  1.00 30.76           C  
ATOM   3067  C   GLU A1292     -36.563   6.250  -7.677  1.00 30.67           C  
ATOM   3068  O   GLU A1292     -36.468   7.453  -7.930  1.00 30.76           O  
ATOM   3069  CB  GLU A1292     -37.723   5.587  -5.554  1.00 30.96           C  
ATOM   3070  CG  GLU A1292     -36.405   5.006  -5.057  1.00 30.32           C  
ATOM   3071  CD  GLU A1292     -36.372   4.826  -3.558  1.00 33.31           C  
ATOM   3072  OE1 GLU A1292     -37.443   4.945  -2.910  1.00 34.14           O  
ATOM   3073  OE2 GLU A1292     -35.275   4.558  -3.020  1.00 36.00           O  
ATOM   3074  N   THR A1293     -35.579   5.377  -7.882  1.00 30.90           N  
ATOM   3075  CA  THR A1293     -34.298   5.715  -8.490  1.00 30.66           C  
ATOM   3076  C   THR A1293     -34.511   6.182  -9.912  1.00 30.70           C  
ATOM   3077  O   THR A1293     -33.795   7.048 -10.404  1.00 30.76           O  
ATOM   3078  CB  THR A1293     -33.372   4.477  -8.452  1.00 30.44           C  
ATOM   3079  OG1 THR A1293     -32.644   4.476  -7.223  1.00 29.94           O  
ATOM   3080  CG2 THR A1293     -32.276   4.565  -9.497  1.00 30.55           C  
ATOM   3081  N   TRP A1294     -35.523   5.608 -10.556  1.00 30.95           N  
ATOM   3082  CA  TRP A1294     -35.854   5.917 -11.931  1.00 31.06           C  
ATOM   3083  C   TRP A1294     -36.178   7.395 -12.127  1.00 31.87           C  
ATOM   3084  O   TRP A1294     -35.805   8.002 -13.150  1.00 31.60           O  
ATOM   3085  CB  TRP A1294     -36.998   5.020 -12.409  1.00 30.97           C  
ATOM   3086  CG  TRP A1294     -37.411   5.297 -13.834  1.00 31.32           C  
ATOM   3087  CD1 TRP A1294     -38.670   5.565 -14.283  1.00 30.82           C  
ATOM   3088  CD2 TRP A1294     -36.554   5.347 -14.988  1.00 30.90           C  
ATOM   3089  NE1 TRP A1294     -38.654   5.776 -15.641  1.00 31.19           N  
ATOM   3090  CE2 TRP A1294     -37.371   5.652 -16.101  1.00 30.39           C  
ATOM   3091  CE3 TRP A1294     -35.173   5.166 -15.193  1.00 29.71           C  
ATOM   3092  CZ2 TRP A1294     -36.861   5.778 -17.402  1.00 29.82           C  
ATOM   3093  CZ3 TRP A1294     -34.666   5.297 -16.473  1.00 30.71           C  
ATOM   3094  CH2 TRP A1294     -35.515   5.604 -17.571  1.00 30.04           C  
ATOM   3095  N   LEU A1295     -36.865   7.973 -11.143  1.00 32.29           N  
ATOM   3096  CA  LEU A1295     -37.172   9.403 -11.163  1.00 32.83           C  
ATOM   3097  C   LEU A1295     -35.925  10.250 -10.903  1.00 33.22           C  
ATOM   3098  O   LEU A1295     -35.772  11.307 -11.495  1.00 33.60           O  
ATOM   3099  CB  LEU A1295     -38.304   9.741 -10.187  1.00 32.59           C  
ATOM   3100  CG  LEU A1295     -39.691   9.216 -10.579  1.00 32.46           C  
ATOM   3101  CD1 LEU A1295     -40.789   9.934  -9.787  1.00 33.49           C  
ATOM   3102  CD2 LEU A1295     -39.945   9.339 -12.095  1.00 33.04           C  
ATOM   3103  N   GLY A1296     -35.036   9.773 -10.032  1.00 33.86           N  
ATOM   3104  CA  GLY A1296     -33.707  10.350  -9.893  1.00 33.99           C  
ATOM   3105  C   GLY A1296     -32.921  10.328 -11.201  1.00 34.25           C  
ATOM   3106  O   GLY A1296     -32.293  11.333 -11.565  1.00 34.20           O  
ATOM   3107  N   LEU A1297     -32.968   9.199 -11.913  1.00 34.03           N  
ATOM   3108  CA  LEU A1297     -32.254   9.045 -13.193  1.00 34.11           C  
ATOM   3109  C   LEU A1297     -32.846   9.873 -14.336  1.00 34.42           C  
ATOM   3110  O   LEU A1297     -32.105  10.421 -15.160  1.00 34.01           O  
ATOM   3111  CB  LEU A1297     -32.178   7.570 -13.612  1.00 33.77           C  
ATOM   3112  CG  LEU A1297     -31.325   6.628 -12.755  1.00 32.86           C  
ATOM   3113  CD1 LEU A1297     -31.274   5.250 -13.388  1.00 31.00           C  
ATOM   3114  CD2 LEU A1297     -29.924   7.183 -12.561  1.00 31.98           C  
ATOM   3115  N   LYS A1298     -34.175   9.943 -14.395  1.00 34.72           N  
ATOM   3116  CA  LYS A1298     -34.852  10.676 -15.459  1.00 35.14           C  
ATOM   3117  C   LYS A1298     -34.497  12.149 -15.354  1.00 35.48           C  
ATOM   3118  O   LYS A1298     -34.300  12.819 -16.375  1.00 35.42           O  
ATOM   3119  CB  LYS A1298     -36.366  10.503 -15.357  1.00 35.60           C  
ATOM   3120  CG  LYS A1298     -37.057  10.053 -16.638  1.00 36.15           C  
ATOM   3121  CD  LYS A1298     -38.374   9.350 -16.302  1.00 37.43           C  
ATOM   3122  CE  LYS A1298     -39.567  10.248 -16.566  1.00 36.99           C  
ATOM   3123  NZ  LYS A1298     -40.294  10.619 -15.323  1.00 36.90           N  
ATOM   3124  N   THR A1299     -34.401  12.635 -14.111  1.00 35.60           N  
ATOM   3125  CA  THR A1299     -34.099  14.035 -13.826  1.00 35.72           C  
ATOM   3126  C   THR A1299     -32.728  14.420 -14.353  1.00 36.14           C  
ATOM   3127  O   THR A1299     -32.590  15.416 -15.070  1.00 35.96           O  
ATOM   3128  CB  THR A1299     -34.193  14.334 -12.318  1.00 35.60           C  
ATOM   3129  OG1 THR A1299     -35.466  13.902 -11.821  1.00 34.96           O  
ATOM   3130  CG2 THR A1299     -34.220  15.847 -12.074  1.00 35.35           C  
ATOM   3131  N   ILE A1300     -31.721  13.619 -14.009  1.00 36.59           N  
ATOM   3132  CA  ILE A1300     -30.365  13.870 -14.471  1.00 36.81           C  
ATOM   3133  C   ILE A1300     -30.360  13.926 -15.999  1.00 37.19           C  
ATOM   3134  O   ILE A1300     -29.837  14.866 -16.602  1.00 36.89           O  
ATOM   3135  CB  ILE A1300     -29.403  12.807 -13.904  1.00 36.94           C  
ATOM   3136  CG1 ILE A1300     -29.180  13.065 -12.412  1.00 36.58           C  
ATOM   3137  CG2 ILE A1300     -28.069  12.832 -14.627  1.00 37.05           C  
ATOM   3138  CD1 ILE A1300     -29.114  11.816 -11.564  1.00 35.48           C  
ATOM   3139  N   MET A1301     -31.013  12.944 -16.608  1.00 37.75           N  
ATOM   3140  CA  MET A1301     -31.005  12.774 -18.057  1.00 38.13           C  
ATOM   3141  C   MET A1301     -31.833  13.822 -18.795  1.00 38.21           C  
ATOM   3142  O   MET A1301     -31.699  13.977 -20.001  1.00 38.04           O  
ATOM   3143  CB  MET A1301     -31.469  11.366 -18.424  1.00 38.10           C  
ATOM   3144  CG  MET A1301     -30.475  10.278 -18.040  1.00 39.23           C  
ATOM   3145  SD  MET A1301     -30.774   8.722 -18.897  1.00 40.83           S  
ATOM   3146  CE  MET A1301     -32.423   8.276 -18.286  1.00 41.60           C  
ATOM   3147  N   GLU A1302     -32.698  14.526 -18.068  1.00 38.57           N  
ATOM   3148  CA  GLU A1302     -33.437  15.639 -18.646  1.00 38.64           C  
ATOM   3149  C   GLU A1302     -32.590  16.891 -18.585  1.00 38.65           C  
ATOM   3150  O   GLU A1302     -32.680  17.732 -19.465  1.00 39.01           O  
ATOM   3151  CB  GLU A1302     -34.771  15.846 -17.945  1.00 38.68           C  
ATOM   3152  CG  GLU A1302     -35.841  14.877 -18.410  1.00 39.39           C  
ATOM   3153  CD  GLU A1302     -37.187  15.133 -17.771  1.00 40.32           C  
ATOM   3154  OE1 GLU A1302     -37.319  14.957 -16.543  1.00 40.42           O  
ATOM   3155  OE2 GLU A1302     -38.118  15.516 -18.507  1.00 43.14           O  
ATOM   3156  N   HIS A1303     -31.757  17.004 -17.556  1.00 38.75           N  
ATOM   3157  CA  HIS A1303     -30.801  18.100 -17.484  1.00 38.98           C  
ATOM   3158  C   HIS A1303     -29.731  17.975 -18.559  1.00 38.92           C  
ATOM   3159  O   HIS A1303     -29.294  18.975 -19.126  1.00 38.76           O  
ATOM   3160  CB  HIS A1303     -30.153  18.211 -16.101  1.00 39.00           C  
ATOM   3161  CG  HIS A1303     -29.428  19.505 -15.895  1.00 40.39           C  
ATOM   3162  ND1 HIS A1303     -30.074  20.673 -15.545  1.00 41.36           N  
ATOM   3163  CD2 HIS A1303     -28.120  19.829 -16.040  1.00 41.16           C  
ATOM   3164  CE1 HIS A1303     -29.192  21.653 -15.457  1.00 41.34           C  
ATOM   3165  NE2 HIS A1303     -28.000  21.169 -15.755  1.00 41.06           N  
ATOM   3166  N   VAL A1304     -29.314  16.741 -18.826  1.00 39.18           N  
ATOM   3167  CA  VAL A1304     -28.335  16.448 -19.866  1.00 39.49           C  
ATOM   3168  C   VAL A1304     -28.906  16.827 -21.240  1.00 39.77           C  
ATOM   3169  O   VAL A1304     -28.229  17.458 -22.051  1.00 39.56           O  
ATOM   3170  CB  VAL A1304     -27.923  14.947 -19.845  1.00 39.47           C  
ATOM   3171  CG1 VAL A1304     -26.938  14.624 -20.957  1.00 39.04           C  
ATOM   3172  CG2 VAL A1304     -27.338  14.556 -18.493  1.00 39.51           C  
ATOM   3173  N   ARG A1305     -30.159  16.442 -21.474  1.00 40.43           N  
ATOM   3174  CA  ARG A1305     -30.871  16.707 -22.722  1.00 41.40           C  
ATOM   3175  C   ARG A1305     -30.981  18.199 -23.004  1.00 42.22           C  
ATOM   3176  O   ARG A1305     -30.832  18.635 -24.148  1.00 42.53           O  
ATOM   3177  CB  ARG A1305     -32.273  16.106 -22.647  1.00 41.27           C  
ATOM   3178  CG  ARG A1305     -33.085  16.201 -23.925  1.00 40.40           C  
ATOM   3179  CD  ARG A1305     -34.567  15.907 -23.736  1.00 40.26           C  
ATOM   3180  NE  ARG A1305     -35.177  16.700 -22.665  1.00 39.34           N  
ATOM   3181  CZ  ARG A1305     -36.285  16.358 -22.011  1.00 39.22           C  
ATOM   3182  NH1 ARG A1305     -36.914  15.228 -22.312  1.00 38.84           N  
ATOM   3183  NH2 ARG A1305     -36.766  17.139 -21.048  1.00 38.53           N  
ATOM   3184  N   ASP A1306     -31.248  18.964 -21.946  1.00 43.20           N  
ATOM   3185  CA  ASP A1306     -31.462  20.406 -22.033  1.00 44.12           C  
ATOM   3186  C   ASP A1306     -30.173  21.227 -21.982  1.00 44.55           C  
ATOM   3187  O   ASP A1306     -30.183  22.413 -22.287  1.00 45.01           O  
ATOM   3188  CB  ASP A1306     -32.421  20.855 -20.927  1.00 44.12           C  
ATOM   3189  CG  ASP A1306     -33.803  20.232 -21.061  1.00 44.36           C  
ATOM   3190  OD1 ASP A1306     -34.187  19.843 -22.185  1.00 44.24           O  
ATOM   3191  OD2 ASP A1306     -34.578  20.094 -20.092  1.00 44.47           O  
ATOM   3192  N   ASN A1307     -29.071  20.593 -21.600  1.00 45.32           N  
ATOM   3193  CA  ASN A1307     -27.783  21.266 -21.497  1.00 46.00           C  
ATOM   3194  C   ASN A1307     -26.711  20.572 -22.330  1.00 46.69           C  
ATOM   3195  O   ASN A1307     -25.613  20.297 -21.829  1.00 47.00           O  
ATOM   3196  CB  ASN A1307     -27.334  21.338 -20.037  1.00 45.92           C  
ATOM   3197  CG  ASN A1307     -28.091  22.377 -19.244  1.00 45.71           C  
ATOM   3198  OD1 ASN A1307     -27.630  23.502 -19.092  1.00 45.64           O  
ATOM   3199  ND2 ASN A1307     -29.256  22.001 -18.725  1.00 44.99           N  
ATOM   3200  N   LEU A1308     -27.030  20.284 -23.592  1.00 47.29           N  
ATOM   3201  CA  LEU A1308     -26.081  19.623 -24.491  1.00 47.94           C  
ATOM   3202  C   LEU A1308     -24.944  20.566 -24.880  1.00 48.52           C  
ATOM   3203  O   LEU A1308     -25.175  21.721 -25.270  1.00 48.61           O  
ATOM   3204  CB  LEU A1308     -26.777  19.056 -25.736  1.00 47.76           C  
ATOM   3205  CG  LEU A1308     -27.568  17.757 -25.564  1.00 47.51           C  
ATOM   3206  CD1 LEU A1308     -28.406  17.466 -26.795  1.00 47.56           C  
ATOM   3207  CD2 LEU A1308     -26.660  16.585 -25.253  1.00 47.46           C  
ATOM   3208  N   TYR A1309     -23.720  20.057 -24.755  1.00 49.13           N  
ATOM   3209  CA  TYR A1309     -22.503  20.828 -24.997  1.00 49.73           C  
ATOM   3210  C   TYR A1309     -21.604  20.112 -26.013  1.00 49.85           C  
ATOM   3211  O   TYR A1309     -20.715  20.698 -26.632  1.00 50.06           O  
ATOM   3212  CB  TYR A1309     -21.756  21.082 -23.672  1.00 49.97           C  
ATOM   3213  CG  TYR A1309     -21.297  19.816 -22.972  1.00 50.45           C  
ATOM   3214  CD1 TYR A1309     -22.139  19.129 -22.094  1.00 51.04           C  
ATOM   3215  CD2 TYR A1309     -20.025  19.301 -23.201  1.00 51.16           C  
ATOM   3216  CE1 TYR A1309     -21.717  17.956 -21.462  1.00 51.30           C  
ATOM   3217  CE2 TYR A1309     -19.595  18.140 -22.578  1.00 51.47           C  
ATOM   3218  CZ  TYR A1309     -20.440  17.471 -21.711  1.00 51.33           C  
ATOM   3219  OH  TYR A1309     -19.996  16.320 -21.107  1.00 50.55           O  
ATOM   3220  OXT TYR A1309     -21.727  18.912 -26.276  1.00 49.84           O  
TER    3221      TYR A1309                                                      
ATOM   3222  N   ARG B   4      -4.256 -11.890 -27.054  1.00 47.32           N  
ATOM   3223  CA  ARG B   4      -4.881 -13.114 -27.622  1.00 47.90           C  
ATOM   3224  C   ARG B   4      -3.820 -13.866 -28.442  1.00 47.63           C  
ATOM   3225  O   ARG B   4      -3.346 -13.362 -29.466  1.00 48.01           O  
ATOM   3226  CB  ARG B   4      -6.118 -12.747 -28.462  1.00 47.88           C  
ATOM   3227  CG  ARG B   4      -6.720 -13.892 -29.261  1.00 48.75           C  
ATOM   3228  CD  ARG B   4      -8.071 -13.563 -29.894  1.00 51.04           C  
ATOM   3229  NE  ARG B   4      -8.915 -14.750 -30.036  1.00 52.90           N  
ATOM   3230  CZ  ARG B   4      -9.622 -15.047 -31.125  1.00 54.37           C  
ATOM   3231  NH1 ARG B   4      -9.598 -14.246 -32.188  1.00 54.51           N  
ATOM   3232  NH2 ARG B   4     -10.363 -16.149 -31.156  1.00 56.27           N  
ATOM   3233  N   GLU B   5      -3.452 -15.059 -27.967  1.00 46.88           N  
ATOM   3234  CA  GLU B   5      -2.348 -15.852 -28.521  1.00 46.08           C  
ATOM   3235  C   GLU B   5      -2.416 -16.020 -30.044  1.00 45.39           C  
ATOM   3236  O   GLU B   5      -3.462 -16.378 -30.606  1.00 44.75           O  
ATOM   3237  CB  GLU B   5      -2.273 -17.219 -27.830  1.00 46.03           C  
ATOM   3238  CG  GLU B   5      -0.936 -17.931 -27.926  1.00 47.58           C  
ATOM   3239  CD  GLU B   5       0.031 -17.513 -26.831  1.00 50.82           C  
ATOM   3240  OE1 GLU B   5       1.249 -17.431 -27.122  1.00 51.03           O  
ATOM   3241  OE2 GLU B   5      -0.424 -17.266 -25.684  1.00 51.53           O  
ATOM   3242  N   LYS B   6      -1.278 -15.734 -30.682  1.00 44.82           N  
ATOM   3243  CA  LYS B   6      -1.077 -15.872 -32.125  1.00 44.02           C  
ATOM   3244  C   LYS B   6      -0.043 -16.967 -32.450  1.00 43.58           C  
ATOM   3245  O   LYS B   6       0.898 -17.213 -31.674  1.00 43.13           O  
ATOM   3246  CB  LYS B   6      -0.626 -14.533 -32.737  1.00 43.92           C  
ATOM   3247  CG  LYS B   6      -1.687 -13.444 -32.787  1.00 44.09           C  
ATOM   3248  CD  LYS B   6      -2.900 -13.852 -33.616  1.00 44.45           C  
ATOM   3249  CE  LYS B   6      -3.947 -12.738 -33.697  1.00 45.05           C  
ATOM   3250  NZ  LYS B   6      -4.737 -12.828 -34.957  1.00 44.60           N  
ATOM   3251  N   PHE B   7      -0.215 -17.589 -33.619  1.00 42.98           N  
ATOM   3252  CA  PHE B   7       0.627 -18.698 -34.072  1.00 42.57           C  
ATOM   3253  C   PHE B   7       1.229 -18.443 -35.463  1.00 42.47           C  
ATOM   3254  O   PHE B   7       1.289 -19.347 -36.305  1.00 42.65           O  
ATOM   3255  CB  PHE B   7      -0.183 -20.013 -34.016  1.00 42.20           C  
ATOM   3256  CG  PHE B   7      -0.903 -20.198 -32.710  1.00 41.72           C  
ATOM   3257  CD1 PHE B   7      -0.213 -20.657 -31.583  1.00 40.72           C  
ATOM   3258  CD2 PHE B   7      -2.240 -19.827 -32.578  1.00 38.76           C  
ATOM   3259  CE1 PHE B   7      -0.859 -20.794 -30.355  1.00 41.02           C  
ATOM   3260  CE2 PHE B   7      -2.896 -19.951 -31.349  1.00 39.98           C  
ATOM   3261  CZ  PHE B   7      -2.206 -20.441 -30.234  1.00 40.16           C  
ATOM   3262  N   PHE B   8       1.689 -17.211 -35.679  1.00 42.30           N  
ATOM   3263  CA  PHE B   8       2.242 -16.771 -36.962  1.00 42.22           C  
ATOM   3264  C   PHE B   8       3.502 -17.547 -37.306  1.00 41.42           C  
ATOM   3265  O   PHE B   8       4.484 -17.483 -36.574  1.00 41.14           O  
ATOM   3266  CB  PHE B   8       2.563 -15.267 -36.926  1.00 42.65           C  
ATOM   3267  CG  PHE B   8       1.349 -14.379 -37.048  1.00 44.09           C  
ATOM   3268  CD1 PHE B   8       0.971 -13.544 -35.989  1.00 45.68           C  
ATOM   3269  CD2 PHE B   8       0.590 -14.362 -38.223  1.00 44.39           C  
ATOM   3270  CE1 PHE B   8      -0.159 -12.711 -36.098  1.00 45.99           C  
ATOM   3271  CE2 PHE B   8      -0.534 -13.532 -38.341  1.00 45.20           C  
ATOM   3272  CZ  PHE B   8      -0.909 -12.711 -37.276  1.00 45.13           C  
ATOM   3273  N   GLY B   9       3.447 -18.303 -38.402  1.00 40.77           N  
ATOM   3274  CA  GLY B   9       4.592 -19.066 -38.876  1.00 39.90           C  
ATOM   3275  C   GLY B   9       4.907 -20.348 -38.123  1.00 38.95           C  
ATOM   3276  O   GLY B   9       5.926 -20.989 -38.397  1.00 38.46           O  
ATOM   3277  N   ASP B  10       4.028 -20.718 -37.188  1.00 38.19           N  
ATOM   3278  CA  ASP B  10       4.195 -21.914 -36.372  1.00 37.34           C  
ATOM   3279  C   ASP B  10       3.892 -23.142 -37.189  1.00 36.50           C  
ATOM   3280  O   ASP B  10       3.053 -23.111 -38.094  1.00 35.86           O  
ATOM   3281  CB  ASP B  10       3.258 -21.878 -35.167  1.00 38.02           C  
ATOM   3282  CG  ASP B  10       3.704 -20.906 -34.104  1.00 39.35           C  
ATOM   3283  OD1 ASP B  10       4.714 -20.193 -34.319  1.00 41.83           O  
ATOM   3284  OD2 ASP B  10       3.097 -20.784 -33.016  1.00 40.71           O  
ATOM   3285  N   GLN B  11       4.565 -24.234 -36.863  1.00 36.09           N  
ATOM   3286  CA  GLN B  11       4.399 -25.458 -37.641  1.00 35.95           C  
ATOM   3287  C   GLN B  11       4.185 -26.694 -36.794  1.00 35.65           C  
ATOM   3288  O   GLN B  11       4.751 -26.833 -35.704  1.00 35.43           O  
ATOM   3289  CB  GLN B  11       5.587 -25.679 -38.584  1.00 36.00           C  
ATOM   3290  CG  GLN B  11       5.694 -24.655 -39.703  1.00 36.33           C  
ATOM   3291  CD  GLN B  11       6.777 -24.994 -40.700  1.00 37.96           C  
ATOM   3292  OE1 GLN B  11       7.769 -25.656 -40.369  1.00 37.20           O  
ATOM   3293  NE2 GLN B  11       6.598 -24.535 -41.927  1.00 39.33           N  
ATOM   3294  N   VAL B  12       3.353 -27.583 -37.318  1.00 35.42           N  
ATOM   3295  CA  VAL B  12       3.185 -28.911 -36.753  1.00 35.56           C  
ATOM   3296  C   VAL B  12       4.033 -29.906 -37.537  1.00 35.13           C  
ATOM   3297  O   VAL B  12       3.871 -30.063 -38.742  1.00 34.79           O  
ATOM   3298  CB  VAL B  12       1.708 -29.374 -36.748  1.00 35.27           C  
ATOM   3299  CG1 VAL B  12       1.573 -30.674 -35.977  1.00 35.22           C  
ATOM   3300  CG2 VAL B  12       0.796 -28.290 -36.157  1.00 35.51           C  
ATOM   3301  N   LEU B  13       4.941 -30.565 -36.836  1.00 35.15           N  
ATOM   3302  CA  LEU B  13       5.834 -31.519 -37.464  1.00 35.62           C  
ATOM   3303  C   LEU B  13       5.495 -32.914 -36.978  1.00 36.09           C  
ATOM   3304  O   LEU B  13       5.238 -33.121 -35.791  1.00 35.88           O  
ATOM   3305  CB  LEU B  13       7.310 -31.188 -37.185  1.00 35.19           C  
ATOM   3306  CG  LEU B  13       7.883 -29.792 -37.472  1.00 35.08           C  
ATOM   3307  CD1 LEU B  13       9.399 -29.830 -37.403  1.00 34.57           C  
ATOM   3308  CD2 LEU B  13       7.432 -29.208 -38.801  1.00 34.38           C  
ATOM   3309  N   ARG B  14       5.489 -33.856 -37.919  1.00 37.05           N  
ATOM   3310  CA  ARG B  14       5.177 -35.253 -37.654  1.00 38.24           C  
ATOM   3311  C   ARG B  14       6.484 -36.028 -37.668  1.00 39.60           C  
ATOM   3312  O   ARG B  14       7.188 -36.049 -38.680  1.00 39.96           O  
ATOM   3313  CB  ARG B  14       4.216 -35.789 -38.714  1.00 37.31           C  
ATOM   3314  CG  ARG B  14       3.926 -37.258 -38.595  1.00 36.21           C  
ATOM   3315  CD  ARG B  14       2.616 -37.683 -39.239  1.00 33.05           C  
ATOM   3316  NE  ARG B  14       1.470 -37.318 -38.417  1.00 31.07           N  
ATOM   3317  CZ  ARG B  14       0.210 -37.590 -38.735  1.00 31.14           C  
ATOM   3318  NH1 ARG B  14      -0.071 -38.249 -39.857  1.00 28.76           N  
ATOM   3319  NH2 ARG B  14      -0.771 -37.214 -37.922  1.00 30.22           N  
ATOM   3320  N   ILE B  15       6.812 -36.653 -36.543  1.00 41.17           N  
ATOM   3321  CA  ILE B  15       8.145 -37.208 -36.357  1.00 43.04           C  
ATOM   3322  C   ILE B  15       8.118 -38.719 -36.190  1.00 44.66           C  
ATOM   3323  O   ILE B  15       7.354 -39.252 -35.384  1.00 45.12           O  
ATOM   3324  CB  ILE B  15       8.851 -36.532 -35.158  1.00 42.74           C  
ATOM   3325  CG1 ILE B  15       9.000 -35.025 -35.403  1.00 42.02           C  
ATOM   3326  CG2 ILE B  15      10.211 -37.180 -34.892  1.00 43.25           C  
ATOM   3327  CD1 ILE B  15       9.097 -34.210 -34.143  1.00 40.80           C  
ATOM   3328  N   ASN B  16       8.959 -39.398 -36.965  1.00 46.59           N  
ATOM   3329  CA  ASN B  16       9.115 -40.840 -36.862  1.00 48.56           C  
ATOM   3330  C   ASN B  16       9.984 -41.202 -35.671  1.00 49.79           C  
ATOM   3331  O   ASN B  16      11.143 -40.789 -35.577  1.00 50.10           O  
ATOM   3332  CB  ASN B  16       9.708 -41.419 -38.155  1.00 48.55           C  
ATOM   3333  CG  ASN B  16       8.644 -41.840 -39.153  1.00 49.01           C  
ATOM   3334  OD1 ASN B  16       7.438 -41.660 -38.924  1.00 49.74           O  
ATOM   3335  ND2 ASN B  16       9.085 -42.409 -40.271  1.00 49.34           N  
ATOM   3336  N   VAL B  17       9.404 -41.968 -34.758  1.00 51.59           N  
ATOM   3337  CA  VAL B  17      10.106 -42.427 -33.572  1.00 53.30           C  
ATOM   3338  C   VAL B  17      10.081 -43.957 -33.578  1.00 54.52           C  
ATOM   3339  O   VAL B  17       9.024 -44.573 -33.413  1.00 54.61           O  
ATOM   3340  CB  VAL B  17       9.503 -41.774 -32.286  1.00 53.28           C  
ATOM   3341  CG1 VAL B  17       9.320 -42.776 -31.155  1.00 53.43           C  
ATOM   3342  CG2 VAL B  17      10.367 -40.599 -31.839  1.00 52.96           C  
ATOM   3343  N   ARG B  18      11.248 -44.557 -33.806  1.00 56.15           N  
ATOM   3344  CA  ARG B  18      11.354 -46.000 -34.033  1.00 57.75           C  
ATOM   3345  C   ARG B  18      11.849 -46.770 -32.804  1.00 58.78           C  
ATOM   3346  O   ARG B  18      11.054 -47.413 -32.108  1.00 58.88           O  
ATOM   3347  CB  ARG B  18      12.234 -46.303 -35.258  1.00 57.77           C  
ATOM   3348  CG  ARG B  18      11.880 -45.511 -36.518  1.00 58.24           C  
ATOM   3349  CD  ARG B  18      12.584 -45.991 -37.780  1.00 59.15           C  
ATOM   3350  NE  ARG B  18      14.044 -45.891 -37.689  1.00 59.83           N  
ATOM   3351  CZ  ARG B  18      14.884 -46.927 -37.718  1.00 59.73           C  
ATOM   3352  NH1 ARG B  18      14.432 -48.171 -37.833  1.00 59.61           N  
ATOM   3353  NH2 ARG B  18      16.190 -46.716 -37.630  1.00 59.98           N  
ATOM   3354  N   ASN B  19      13.154 -46.695 -32.536  1.00 60.11           N  
ATOM   3355  CA  ASN B  19      13.775 -47.458 -31.450  1.00 61.35           C  
ATOM   3356  C   ASN B  19      13.494 -46.913 -30.039  1.00 62.20           C  
ATOM   3357  O   ASN B  19      12.586 -46.091 -29.846  1.00 62.25           O  
ATOM   3358  CB  ASN B  19      15.285 -47.647 -31.698  1.00 61.39           C  
ATOM   3359  CG  ASN B  19      16.054 -46.330 -31.739  1.00 61.70           C  
ATOM   3360  OD1 ASN B  19      15.931 -45.489 -30.846  1.00 61.93           O  
ATOM   3361  ND2 ASN B  19      16.868 -46.158 -32.776  1.00 62.00           N  
ATOM   3362  N   GLY B  20      14.272 -47.379 -29.060  1.00 63.13           N  
ATOM   3363  CA  GLY B  20      14.100 -46.975 -27.674  1.00 64.27           C  
ATOM   3364  C   GLY B  20      14.590 -45.565 -27.398  1.00 65.01           C  
ATOM   3365  O   GLY B  20      13.927 -44.794 -26.694  1.00 64.90           O  
ATOM   3366  N   ASP B  21      15.753 -45.242 -27.966  1.00 65.75           N  
ATOM   3367  CA  ASP B  21      16.413 -43.945 -27.790  1.00 66.51           C  
ATOM   3368  C   ASP B  21      15.598 -42.770 -28.352  1.00 66.95           C  
ATOM   3369  O   ASP B  21      15.510 -41.709 -27.721  1.00 66.90           O  
ATOM   3370  CB  ASP B  21      17.814 -43.982 -28.427  1.00 66.60           C  
ATOM   3371  CG  ASP B  21      18.729 -42.877 -27.914  1.00 66.75           C  
ATOM   3372  OD1 ASP B  21      19.091 -42.903 -26.717  1.00 66.85           O  
ATOM   3373  OD2 ASP B  21      19.145 -41.947 -28.641  1.00 66.83           O  
ATOM   3374  N   GLU B  22      14.999 -42.972 -29.527  1.00 67.49           N  
ATOM   3375  CA  GLU B  22      14.286 -41.905 -30.235  1.00 68.07           C  
ATOM   3376  C   GLU B  22      13.074 -41.367 -29.465  1.00 68.42           C  
ATOM   3377  O   GLU B  22      12.738 -40.188 -29.597  1.00 68.43           O  
ATOM   3378  CB  GLU B  22      13.891 -42.350 -31.650  1.00 68.08           C  
ATOM   3379  CG  GLU B  22      15.080 -42.659 -32.556  1.00 68.50           C  
ATOM   3380  CD  GLU B  22      14.725 -42.714 -34.035  1.00 69.06           C  
ATOM   3381  OE1 GLU B  22      13.675 -43.298 -34.387  1.00 69.38           O  
ATOM   3382  OE2 GLU B  22      15.507 -42.184 -34.853  1.00 68.93           O  
ATOM   3383  N   ILE B  23      12.436 -42.222 -28.662  1.00 68.88           N  
ATOM   3384  CA  ILE B  23      11.348 -41.795 -27.771  1.00 69.39           C  
ATOM   3385  C   ILE B  23      11.866 -40.815 -26.712  1.00 69.63           C  
ATOM   3386  O   ILE B  23      11.315 -39.724 -26.541  1.00 69.64           O  
ATOM   3387  CB  ILE B  23      10.659 -43.007 -27.077  1.00 69.42           C  
ATOM   3388  CG1 ILE B  23      10.117 -44.008 -28.103  1.00 69.60           C  
ATOM   3389  CG2 ILE B  23       9.531 -42.534 -26.154  1.00 69.52           C  
ATOM   3390  CD1 ILE B  23      10.158 -45.464 -27.646  1.00 69.88           C  
ATOM   3391  N   SER B  24      12.933 -41.218 -26.020  1.00 70.00           N  
ATOM   3392  CA  SER B  24      13.502 -40.453 -24.906  1.00 70.25           C  
ATOM   3393  C   SER B  24      13.975 -39.053 -25.294  1.00 70.42           C  
ATOM   3394  O   SER B  24      13.515 -38.067 -24.719  1.00 70.49           O  
ATOM   3395  CB  SER B  24      14.637 -41.232 -24.222  1.00 70.27           C  
ATOM   3396  OG  SER B  24      15.265 -42.143 -25.110  1.00 70.19           O  
ATOM   3397  N   LYS B  25      14.871 -38.968 -26.277  1.00 70.62           N  
ATOM   3398  CA  LYS B  25      15.484 -37.691 -26.652  1.00 70.77           C  
ATOM   3399  C   LYS B  25      14.513 -36.680 -27.280  1.00 70.88           C  
ATOM   3400  O   LYS B  25      14.819 -35.487 -27.357  1.00 70.91           O  
ATOM   3401  CB  LYS B  25      16.709 -37.911 -27.549  1.00 70.76           C  
ATOM   3402  CG  LYS B  25      18.050 -37.829 -26.809  1.00 70.60           C  
ATOM   3403  CD  LYS B  25      18.375 -36.400 -26.373  1.00 70.19           C  
ATOM   3404  CE  LYS B  25      19.633 -35.872 -27.044  1.00 69.92           C  
ATOM   3405  NZ  LYS B  25      20.145 -34.629 -26.400  1.00 69.15           N  
ATOM   3406  N   LEU B  26      13.352 -37.159 -27.719  1.00 70.96           N  
ATOM   3407  CA  LEU B  26      12.298 -36.287 -28.229  1.00 71.22           C  
ATOM   3408  C   LEU B  26      11.454 -35.755 -27.074  1.00 71.40           C  
ATOM   3409  O   LEU B  26      11.319 -34.538 -26.903  1.00 71.28           O  
ATOM   3410  CB  LEU B  26      11.401 -37.035 -29.225  1.00 71.20           C  
ATOM   3411  CG  LEU B  26      10.799 -36.319 -30.446  1.00 71.08           C  
ATOM   3412  CD1 LEU B  26       9.584 -37.088 -30.948  1.00 70.97           C  
ATOM   3413  CD2 LEU B  26      10.434 -34.853 -30.203  1.00 70.87           C  
ATOM   3414  N   SER B  27      10.898 -36.684 -26.293  1.00 71.56           N  
ATOM   3415  CA  SER B  27      10.032 -36.366 -25.160  1.00 71.77           C  
ATOM   3416  C   SER B  27      10.734 -35.517 -24.101  1.00 71.88           C  
ATOM   3417  O   SER B  27      10.125 -34.610 -23.530  1.00 72.01           O  
ATOM   3418  CB  SER B  27       9.475 -37.646 -24.534  1.00 71.75           C  
ATOM   3419  OG  SER B  27       8.064 -37.717 -24.693  1.00 72.09           O  
ATOM   3420  N   GLN B  28      12.010 -35.810 -23.855  1.00 71.93           N  
ATOM   3421  CA  GLN B  28      12.817 -35.043 -22.908  1.00 72.02           C  
ATOM   3422  C   GLN B  28      13.045 -33.613 -23.393  1.00 72.14           C  
ATOM   3423  O   GLN B  28      12.934 -32.668 -22.606  1.00 72.23           O  
ATOM   3424  CB  GLN B  28      14.158 -35.745 -22.644  1.00 71.94           C  
ATOM   3425  CG  GLN B  28      15.308 -34.826 -22.214  1.00 71.86           C  
ATOM   3426  CD  GLN B  28      16.451 -34.794 -23.222  1.00 71.49           C  
ATOM   3427  OE1 GLN B  28      16.690 -33.773 -23.872  1.00 71.29           O  
ATOM   3428  NE2 GLN B  28      17.158 -35.910 -23.350  1.00 71.38           N  
ATOM   3429  N   LEU B  29      13.343 -33.466 -24.686  1.00 72.27           N  
ATOM   3430  CA  LEU B  29      13.770 -32.186 -25.265  1.00 72.28           C  
ATOM   3431  C   LEU B  29      12.951 -30.988 -24.784  1.00 72.18           C  
ATOM   3432  O   LEU B  29      13.517 -30.039 -24.227  1.00 72.29           O  
ATOM   3433  CB  LEU B  29      13.808 -32.247 -26.800  1.00 72.44           C  
ATOM   3434  CG  LEU B  29      14.652 -31.217 -27.572  1.00 72.58           C  
ATOM   3435  CD1 LEU B  29      13.797 -30.059 -28.088  1.00 72.76           C  
ATOM   3436  CD2 LEU B  29      15.851 -30.698 -26.773  1.00 73.44           C  
ATOM   3437  N   VAL B  30      11.637 -31.024 -25.000  1.00 71.79           N  
ATOM   3438  CA  VAL B  30      10.770 -30.001 -24.411  1.00 71.61           C  
ATOM   3439  C   VAL B  30       9.725 -30.582 -23.449  1.00 71.46           C  
ATOM   3440  O   VAL B  30       8.513 -30.411 -23.604  1.00 71.65           O  
ATOM   3441  CB  VAL B  30      10.214 -28.979 -25.446  1.00 71.54           C  
ATOM   3442  CG1 VAL B  30       9.076 -28.156 -24.863  1.00 71.53           C  
ATOM   3443  CG2 VAL B  30      11.320 -28.038 -25.884  1.00 71.20           C  
ATOM   3444  N   ASN B  30A     10.248 -31.328 -22.483  1.00 71.25           N  
ATOM   3445  CA  ASN B  30A      9.635 -31.480 -21.175  1.00 70.88           C  
ATOM   3446  C   ASN B  30A     10.566 -30.730 -20.228  1.00 70.59           C  
ATOM   3447  O   ASN B  30A     10.126 -29.869 -19.461  1.00 70.70           O  
ATOM   3448  CB  ASN B  30A      9.489 -32.951 -20.797  1.00 70.96           C  
ATOM   3449  CG  ASN B  30A      8.121 -33.506 -21.151  1.00 70.82           C  
ATOM   3450  OD1 ASN B  30A      7.305 -33.769 -20.270  1.00 71.08           O  
ATOM   3451  ND2 ASN B  30A      7.863 -33.680 -22.446  1.00 70.39           N  
ATOM   3452  N   SER B  30B     11.860 -31.057 -20.319  1.00 70.07           N  
ATOM   3453  CA  SER B  30B     12.946 -30.204 -19.833  1.00 69.41           C  
ATOM   3454  C   SER B  30B     12.981 -28.977 -20.757  1.00 68.93           C  
ATOM   3455  O   SER B  30B     13.929 -28.795 -21.532  1.00 69.04           O  
ATOM   3456  CB  SER B  30B     14.283 -30.963 -19.882  1.00 69.42           C  
ATOM   3457  OG  SER B  30B     15.103 -30.681 -18.760  1.00 69.18           O  
ATOM   3458  N   ASN B  31      11.935 -28.152 -20.664  1.00 68.10           N  
ATOM   3459  CA  ASN B  31      11.627 -27.108 -21.648  1.00 67.16           C  
ATOM   3460  C   ASN B  31      12.805 -26.272 -22.138  1.00 66.29           C  
ATOM   3461  O   ASN B  31      13.572 -25.726 -21.337  1.00 66.29           O  
ATOM   3462  CB  ASN B  31      10.516 -26.189 -21.133  1.00 67.38           C  
ATOM   3463  CG  ASN B  31       9.593 -25.712 -22.242  1.00 67.69           C  
ATOM   3464  OD1 ASN B  31      10.003 -24.965 -23.136  1.00 67.83           O  
ATOM   3465  ND2 ASN B  31       8.338 -26.142 -22.188  1.00 68.60           N  
ATOM   3466  N   ASN B  32      12.931 -26.188 -23.460  1.00 64.99           N  
ATOM   3467  CA  ASN B  32      13.924 -25.344 -24.115  1.00 63.67           C  
ATOM   3468  C   ASN B  32      13.309 -24.463 -25.218  1.00 62.65           C  
ATOM   3469  O   ASN B  32      13.598 -23.270 -25.292  1.00 62.75           O  
ATOM   3470  CB  ASN B  32      15.067 -26.198 -24.681  1.00 63.85           C  
ATOM   3471  CG  ASN B  32      16.329 -26.172 -23.806  1.00 64.39           C  
ATOM   3472  OD1 ASN B  32      16.461 -25.349 -22.890  1.00 64.78           O  
ATOM   3473  ND2 ASN B  32      17.267 -27.079 -24.095  1.00 64.09           N  
ATOM   3474  N   LEU B  33      12.443 -25.050 -26.047  1.00 61.23           N  
ATOM   3475  CA  LEU B  33      11.949 -24.401 -27.274  1.00 59.64           C  
ATOM   3476  C   LEU B  33      10.445 -24.077 -27.311  1.00 58.45           C  
ATOM   3477  O   LEU B  33       9.922 -23.692 -28.362  1.00 58.49           O  
ATOM   3478  CB  LEU B  33      12.346 -25.226 -28.516  1.00 59.54           C  
ATOM   3479  CG  LEU B  33      13.851 -25.338 -28.825  1.00 59.31           C  
ATOM   3480  CD1 LEU B  33      14.160 -26.605 -29.614  1.00 58.73           C  
ATOM   3481  CD2 LEU B  33      14.379 -24.107 -29.555  1.00 58.55           C  
ATOM   3482  N   LYS B  34       9.768 -24.219 -26.168  1.00 57.00           N  
ATOM   3483  CA  LYS B  34       8.310 -24.009 -26.040  1.00 55.59           C  
ATOM   3484  C   LYS B  34       7.469 -24.833 -27.037  1.00 54.27           C  
ATOM   3485  O   LYS B  34       6.519 -24.331 -27.653  1.00 53.93           O  
ATOM   3486  CB  LYS B  34       7.926 -22.517 -26.105  1.00 55.86           C  
ATOM   3487  CG  LYS B  34       8.845 -21.556 -25.342  1.00 56.21           C  
ATOM   3488  CD  LYS B  34       8.630 -20.093 -25.767  1.00 57.55           C  
ATOM   3489  CE  LYS B  34       8.299 -19.944 -27.263  1.00 58.17           C  
ATOM   3490  NZ  LYS B  34       9.356 -19.215 -28.026  1.00 58.95           N  
ATOM   3491  N   LEU B  35       7.827 -26.105 -27.178  1.00 52.62           N  
ATOM   3492  CA  LEU B  35       7.101 -27.019 -28.053  1.00 51.07           C  
ATOM   3493  C   LEU B  35       5.799 -27.504 -27.406  1.00 50.02           C  
ATOM   3494  O   LEU B  35       5.722 -27.666 -26.187  1.00 50.09           O  
ATOM   3495  CB  LEU B  35       7.990 -28.206 -28.444  1.00 50.76           C  
ATOM   3496  CG  LEU B  35       9.384 -27.910 -29.017  1.00 50.26           C  
ATOM   3497  CD1 LEU B  35      10.181 -29.197 -29.146  1.00 49.66           C  
ATOM   3498  CD2 LEU B  35       9.322 -27.190 -30.353  1.00 49.09           C  
ATOM   3499  N   ASN B  36       4.777 -27.722 -28.224  1.00 48.49           N  
ATOM   3500  CA  ASN B  36       3.504 -28.260 -27.737  1.00 47.24           C  
ATOM   3501  C   ASN B  36       3.164 -29.549 -28.478  1.00 46.55           C  
ATOM   3502  O   ASN B  36       2.864 -29.526 -29.674  1.00 45.91           O  
ATOM   3503  CB  ASN B  36       2.370 -27.215 -27.841  1.00 46.78           C  
ATOM   3504  CG  ASN B  36       0.984 -27.784 -27.490  1.00 46.23           C  
ATOM   3505  OD1 ASN B  36       0.029 -27.640 -28.260  1.00 44.29           O  
ATOM   3506  ND2 ASN B  36       0.874 -28.419 -26.327  1.00 44.91           N  
ATOM   3507  N   PHE B  37       3.254 -30.669 -27.761  1.00 45.92           N  
ATOM   3508  CA  PHE B  37       2.882 -31.975 -28.293  1.00 45.47           C  
ATOM   3509  C   PHE B  37       1.395 -31.977 -28.625  1.00 44.65           C  
ATOM   3510  O   PHE B  37       0.573 -31.635 -27.775  1.00 44.58           O  
ATOM   3511  CB  PHE B  37       3.182 -33.082 -27.272  1.00 45.60           C  
ATOM   3512  CG  PHE B  37       4.584 -33.651 -27.355  1.00 47.40           C  
ATOM   3513  CD1 PHE B  37       5.251 -34.060 -26.193  1.00 48.55           C  
ATOM   3514  CD2 PHE B  37       5.232 -33.808 -28.584  1.00 48.54           C  
ATOM   3515  CE1 PHE B  37       6.545 -34.596 -26.250  1.00 49.11           C  
ATOM   3516  CE2 PHE B  37       6.529 -34.340 -28.654  1.00 49.28           C  
ATOM   3517  CZ  PHE B  37       7.185 -34.737 -27.484  1.00 49.90           C  
ATOM   3518  N   TRP B  38       1.064 -32.327 -29.865  1.00 43.71           N  
ATOM   3519  CA  TRP B  38      -0.319 -32.540 -30.285  1.00 43.18           C  
ATOM   3520  C   TRP B  38      -0.671 -34.036 -30.189  1.00 44.03           C  
ATOM   3521  O   TRP B  38      -1.765 -34.399 -29.761  1.00 44.05           O  
ATOM   3522  CB  TRP B  38      -0.541 -32.026 -31.712  1.00 42.28           C  
ATOM   3523  CG  TRP B  38      -0.825 -30.551 -31.849  1.00 38.97           C  
ATOM   3524  CD1 TRP B  38      -0.404 -29.543 -31.021  1.00 38.27           C  
ATOM   3525  CD2 TRP B  38      -1.557 -29.917 -32.902  1.00 36.17           C  
ATOM   3526  NE1 TRP B  38      -0.845 -28.327 -31.485  1.00 36.45           N  
ATOM   3527  CE2 TRP B  38      -1.561 -28.525 -32.637  1.00 35.38           C  
ATOM   3528  CE3 TRP B  38      -2.233 -30.385 -34.045  1.00 34.90           C  
ATOM   3529  CZ2 TRP B  38      -2.207 -27.597 -33.469  1.00 34.34           C  
ATOM   3530  CZ3 TRP B  38      -2.877 -29.469 -34.870  1.00 34.46           C  
ATOM   3531  CH2 TRP B  38      -2.863 -28.084 -34.574  1.00 34.41           C  
ATOM   3532  N   LYS B  39       0.270 -34.885 -30.602  1.00 45.02           N  
ATOM   3533  CA  LYS B  39       0.198 -36.337 -30.446  1.00 45.97           C  
ATOM   3534  C   LYS B  39       1.573 -36.804 -29.974  1.00 46.76           C  
ATOM   3535  O   LYS B  39       2.536 -36.777 -30.736  1.00 46.50           O  
ATOM   3536  CB  LYS B  39      -0.185 -36.998 -31.776  1.00 45.88           C  
ATOM   3537  CG  LYS B  39      -0.210 -38.525 -31.770  1.00 46.46           C  
ATOM   3538  CD  LYS B  39      -0.608 -39.076 -33.142  1.00 47.52           C  
ATOM   3539  CE  LYS B  39      -1.003 -40.554 -33.073  1.00 48.81           C  
ATOM   3540  NZ  LYS B  39       0.122 -41.469 -33.463  1.00 49.43           N  
ATOM   3541  N   SER B  40       1.669 -37.200 -28.709  1.00 48.22           N  
ATOM   3542  CA  SER B  40       2.945 -37.628 -28.115  1.00 49.78           C  
ATOM   3543  C   SER B  40       3.299 -39.099 -28.448  1.00 50.82           C  
ATOM   3544  O   SER B  40       2.544 -39.763 -29.170  1.00 50.93           O  
ATOM   3545  CB  SER B  40       2.942 -37.370 -26.599  1.00 49.79           C  
ATOM   3546  OG  SER B  40       1.748 -37.827 -25.988  1.00 50.09           O  
ATOM   3547  N   PRO B  41       4.446 -39.594 -27.959  1.00 52.01           N  
ATOM   3548  CA  PRO B  41       4.863 -40.991 -28.192  1.00 52.80           C  
ATOM   3549  C   PRO B  41       3.814 -42.075 -27.879  1.00 53.62           C  
ATOM   3550  O   PRO B  41       3.261 -42.128 -26.774  1.00 53.77           O  
ATOM   3551  CB  PRO B  41       6.088 -41.156 -27.271  1.00 52.78           C  
ATOM   3552  CG  PRO B  41       6.073 -39.959 -26.366  1.00 52.51           C  
ATOM   3553  CD  PRO B  41       5.466 -38.857 -27.185  1.00 52.09           C  
ATOM   3554  N   SER B  46       3.567 -42.931 -28.870  1.00 54.42           N  
ATOM   3555  CA  SER B  46       2.675 -44.082 -28.742  1.00 55.11           C  
ATOM   3556  C   SER B  46       3.443 -45.405 -28.926  1.00 55.56           C  
ATOM   3557  O   SER B  46       2.863 -46.423 -29.339  1.00 55.82           O  
ATOM   3558  CB  SER B  46       1.534 -43.981 -29.768  1.00 55.14           C  
ATOM   3559  OG  SER B  46       0.769 -42.799 -29.594  1.00 55.22           O  
ATOM   3560  N   SER B  47       4.740 -45.380 -28.602  1.00 55.94           N  
ATOM   3561  CA  SER B  47       5.679 -46.482 -28.887  1.00 56.29           C  
ATOM   3562  C   SER B  47       5.746 -46.836 -30.387  1.00 56.46           C  
ATOM   3563  O   SER B  47       5.589 -45.947 -31.230  1.00 56.46           O  
ATOM   3564  CB  SER B  47       5.398 -47.711 -28.009  1.00 56.33           C  
ATOM   3565  OG  SER B  47       6.499 -47.984 -27.156  1.00 56.39           O  
ATOM   3566  N   PHE B  48       5.990 -48.115 -30.705  1.00 56.59           N  
ATOM   3567  CA  PHE B  48       6.145 -48.605 -32.091  1.00 56.62           C  
ATOM   3568  C   PHE B  48       6.981 -47.631 -32.941  1.00 56.32           C  
ATOM   3569  O   PHE B  48       7.974 -47.084 -32.446  1.00 56.56           O  
ATOM   3570  CB  PHE B  48       4.776 -48.889 -32.741  1.00 56.81           C  
ATOM   3571  CG  PHE B  48       3.879 -49.787 -31.922  1.00 57.74           C  
ATOM   3572  CD1 PHE B  48       2.890 -49.244 -31.099  1.00 58.74           C  
ATOM   3573  CD2 PHE B  48       4.014 -51.174 -31.981  1.00 58.63           C  
ATOM   3574  CE1 PHE B  48       2.053 -50.069 -30.340  1.00 59.22           C  
ATOM   3575  CE2 PHE B  48       3.186 -52.009 -31.225  1.00 58.99           C  
ATOM   3576  CZ  PHE B  48       2.201 -51.455 -30.403  1.00 59.24           C  
ATOM   3577  N   ASN B  49       6.609 -47.431 -34.208  1.00 55.76           N  
ATOM   3578  CA  ASN B  49       7.062 -46.240 -34.940  1.00 55.07           C  
ATOM   3579  C   ASN B  49       5.905 -45.354 -35.431  1.00 54.45           C  
ATOM   3580  O   ASN B  49       5.991 -44.719 -36.488  1.00 54.58           O  
ATOM   3581  CB  ASN B  49       8.141 -46.499 -36.030  1.00 55.23           C  
ATOM   3582  CG  ASN B  49       8.121 -47.914 -36.601  1.00 55.54           C  
ATOM   3583  OD1 ASN B  49       7.782 -48.114 -37.769  1.00 55.72           O  
ATOM   3584  ND2 ASN B  49       8.539 -48.891 -35.800  1.00 55.76           N  
ATOM   3585  N   ARG B  50       4.836 -45.323 -34.630  1.00 53.45           N  
ATOM   3586  CA  ARG B  50       3.683 -44.431 -34.825  1.00 52.45           C  
ATOM   3587  C   ARG B  50       4.101 -42.959 -34.736  1.00 51.16           C  
ATOM   3588  O   ARG B  50       5.042 -42.631 -34.008  1.00 51.21           O  
ATOM   3589  CB  ARG B  50       2.585 -44.714 -33.786  1.00 52.71           C  
ATOM   3590  CG  ARG B  50       2.434 -46.173 -33.385  1.00 53.70           C  
ATOM   3591  CD  ARG B  50       1.377 -46.930 -34.179  1.00 55.59           C  
ATOM   3592  NE  ARG B  50       0.430 -47.611 -33.301  1.00 57.01           N  
ATOM   3593  CZ  ARG B  50      -0.546 -47.004 -32.632  1.00 57.79           C  
ATOM   3594  NH1 ARG B  50      -0.721 -45.687 -32.733  1.00 58.35           N  
ATOM   3595  NH2 ARG B  50      -1.352 -47.716 -31.855  1.00 57.82           N  
ATOM   3596  N   PRO B  51       3.398 -42.078 -35.455  1.00 49.83           N  
ATOM   3597  CA  PRO B  51       3.820 -40.676 -35.593  1.00 48.45           C  
ATOM   3598  C   PRO B  51       3.604 -39.816 -34.344  1.00 46.77           C  
ATOM   3599  O   PRO B  51       2.557 -39.893 -33.708  1.00 46.65           O  
ATOM   3600  CB  PRO B  51       2.936 -40.162 -36.737  1.00 48.53           C  
ATOM   3601  CG  PRO B  51       2.299 -41.387 -37.337  1.00 49.24           C  
ATOM   3602  CD  PRO B  51       2.148 -42.336 -36.196  1.00 49.90           C  
ATOM   3603  N   VAL B  52       4.609 -39.012 -34.014  1.00 44.94           N  
ATOM   3604  CA  VAL B  52       4.497 -37.952 -33.015  1.00 43.38           C  
ATOM   3605  C   VAL B  52       4.210 -36.610 -33.704  1.00 42.03           C  
ATOM   3606  O   VAL B  52       4.893 -36.247 -34.651  1.00 42.14           O  
ATOM   3607  CB  VAL B  52       5.809 -37.815 -32.189  1.00 43.36           C  
ATOM   3608  CG1 VAL B  52       5.843 -36.497 -31.425  1.00 43.52           C  
ATOM   3609  CG2 VAL B  52       5.976 -38.973 -31.233  1.00 43.10           C  
ATOM   3610  N   ASP B  53       3.207 -35.878 -33.232  1.00 40.44           N  
ATOM   3611  CA  ASP B  53       2.952 -34.526 -33.727  1.00 39.22           C  
ATOM   3612  C   ASP B  53       3.330 -33.454 -32.689  1.00 38.64           C  
ATOM   3613  O   ASP B  53       2.959 -33.541 -31.508  1.00 37.84           O  
ATOM   3614  CB  ASP B  53       1.497 -34.355 -34.152  1.00 38.95           C  
ATOM   3615  CG  ASP B  53       1.116 -35.241 -35.331  1.00 39.49           C  
ATOM   3616  OD1 ASP B  53       1.983 -35.949 -35.886  1.00 41.90           O  
ATOM   3617  OD2 ASP B  53      -0.039 -35.294 -35.780  1.00 38.54           O  
ATOM   3618  N   VAL B  54       4.076 -32.448 -33.136  1.00 37.49           N  
ATOM   3619  CA  VAL B  54       4.446 -31.352 -32.245  1.00 37.14           C  
ATOM   3620  C   VAL B  54       4.319 -30.006 -32.940  1.00 36.79           C  
ATOM   3621  O   VAL B  54       4.711 -29.857 -34.101  1.00 36.58           O  
ATOM   3622  CB  VAL B  54       5.844 -31.570 -31.603  1.00 37.09           C  
ATOM   3623  CG1 VAL B  54       6.822 -32.159 -32.601  1.00 36.69           C  
ATOM   3624  CG2 VAL B  54       6.384 -30.296 -30.970  1.00 37.53           C  
ATOM   3625  N   LEU B  55       3.727 -29.048 -32.224  1.00 36.59           N  
ATOM   3626  CA  LEU B  55       3.641 -27.669 -32.679  1.00 36.41           C  
ATOM   3627  C   LEU B  55       4.922 -26.968 -32.299  1.00 36.28           C  
ATOM   3628  O   LEU B  55       5.327 -26.975 -31.134  1.00 35.66           O  
ATOM   3629  CB  LEU B  55       2.449 -26.926 -32.069  1.00 36.67           C  
ATOM   3630  CG  LEU B  55       2.166 -25.600 -32.787  1.00 36.72           C  
ATOM   3631  CD1 LEU B  55       0.720 -25.527 -33.146  1.00 38.42           C  
ATOM   3632  CD2 LEU B  55       2.547 -24.402 -31.951  1.00 37.86           C  
ATOM   3633  N   VAL B  56       5.564 -26.388 -33.308  1.00 36.54           N  
ATOM   3634  CA  VAL B  56       6.847 -25.721 -33.140  1.00 36.63           C  
ATOM   3635  C   VAL B  56       6.653 -24.247 -33.459  1.00 37.11           C  
ATOM   3636  O   VAL B  56       6.226 -23.897 -34.559  1.00 36.89           O  
ATOM   3637  CB  VAL B  56       7.951 -26.343 -34.031  1.00 36.40           C  
ATOM   3638  CG1 VAL B  56       9.339 -25.720 -33.724  1.00 36.76           C  
ATOM   3639  CG2 VAL B  56       7.983 -27.853 -33.858  1.00 35.82           C  
ATOM   3640  N   PRO B  57       6.948 -23.386 -32.487  1.00 38.00           N  
ATOM   3641  CA  PRO B  57       6.795 -21.938 -32.668  1.00 38.49           C  
ATOM   3642  C   PRO B  57       7.748 -21.390 -33.719  1.00 38.81           C  
ATOM   3643  O   PRO B  57       8.800 -21.986 -33.964  1.00 38.44           O  
ATOM   3644  CB  PRO B  57       7.119 -21.381 -31.278  1.00 38.67           C  
ATOM   3645  CG  PRO B  57       6.876 -22.545 -30.359  1.00 38.91           C  
ATOM   3646  CD  PRO B  57       7.420 -23.717 -31.130  1.00 38.07           C  
ATOM   3647  N   SER B  58       7.357 -20.269 -34.326  1.00 39.50           N  
ATOM   3648  CA  SER B  58       8.102 -19.639 -35.416  1.00 40.11           C  
ATOM   3649  C   SER B  58       9.606 -19.492 -35.145  1.00 40.27           C  
ATOM   3650  O   SER B  58      10.417 -19.861 -35.993  1.00 40.27           O  
ATOM   3651  CB  SER B  58       7.481 -18.283 -35.773  1.00 40.20           C  
ATOM   3652  OG  SER B  58       7.675 -17.977 -37.148  1.00 40.86           O  
ATOM   3653  N   VAL B  59       9.966 -18.981 -33.965  1.00 40.45           N  
ATOM   3654  CA  VAL B  59      11.375 -18.725 -33.628  1.00 40.87           C  
ATOM   3655  C   VAL B  59      12.189 -19.992 -33.351  1.00 40.76           C  
ATOM   3656  O   VAL B  59      13.433 -19.968 -33.409  1.00 41.26           O  
ATOM   3657  CB  VAL B  59      11.563 -17.694 -32.446  1.00 40.90           C  
ATOM   3658  CG1 VAL B  59      10.707 -16.449 -32.651  1.00 41.68           C  
ATOM   3659  CG2 VAL B  59      11.288 -18.329 -31.084  1.00 40.76           C  
ATOM   3660  N   SER B  60      11.492 -21.083 -33.048  1.00 40.31           N  
ATOM   3661  CA  SER B  60      12.139 -22.345 -32.707  1.00 40.18           C  
ATOM   3662  C   SER B  60      12.340 -23.235 -33.929  1.00 39.73           C  
ATOM   3663  O   SER B  60      12.983 -24.284 -33.845  1.00 39.32           O  
ATOM   3664  CB  SER B  60      11.321 -23.091 -31.646  1.00 40.33           C  
ATOM   3665  OG  SER B  60      11.493 -22.512 -30.363  1.00 41.12           O  
ATOM   3666  N   LEU B  61      11.790 -22.807 -35.060  1.00 39.72           N  
ATOM   3667  CA  LEU B  61      11.750 -23.637 -36.257  1.00 40.02           C  
ATOM   3668  C   LEU B  61      13.140 -24.129 -36.660  1.00 40.27           C  
ATOM   3669  O   LEU B  61      13.422 -25.331 -36.581  1.00 40.30           O  
ATOM   3670  CB  LEU B  61      11.074 -22.891 -37.412  1.00 40.00           C  
ATOM   3671  CG  LEU B  61       9.842 -23.497 -38.097  1.00 39.43           C  
ATOM   3672  CD1 LEU B  61       9.320 -24.746 -37.404  1.00 39.97           C  
ATOM   3673  CD2 LEU B  61       8.759 -22.455 -38.173  1.00 38.29           C  
ATOM   3674  N   GLN B  62      14.000 -23.197 -37.071  1.00 40.44           N  
ATOM   3675  CA  GLN B  62      15.363 -23.510 -37.498  1.00 40.52           C  
ATOM   3676  C   GLN B  62      16.105 -24.325 -36.433  1.00 40.29           C  
ATOM   3677  O   GLN B  62      16.716 -25.345 -36.745  1.00 40.27           O  
ATOM   3678  CB  GLN B  62      16.110 -22.211 -37.824  1.00 40.98           C  
ATOM   3679  CG  GLN B  62      17.621 -22.333 -38.024  1.00 41.79           C  
ATOM   3680  CD  GLN B  62      18.360 -21.056 -37.638  1.00 44.19           C  
ATOM   3681  OE1 GLN B  62      19.007 -20.424 -38.481  1.00 45.34           O  
ATOM   3682  NE2 GLN B  62      18.266 -20.673 -36.364  1.00 44.70           N  
ATOM   3683  N   ALA B  63      16.013 -23.874 -35.182  1.00 40.04           N  
ATOM   3684  CA  ALA B  63      16.662 -24.510 -34.035  1.00 39.91           C  
ATOM   3685  C   ALA B  63      16.259 -25.975 -33.824  1.00 39.58           C  
ATOM   3686  O   ALA B  63      17.118 -26.831 -33.600  1.00 39.89           O  
ATOM   3687  CB  ALA B  63      16.394 -23.690 -32.757  1.00 40.03           C  
ATOM   3688  N   PHE B  64      14.959 -26.248 -33.902  1.00 39.11           N  
ATOM   3689  CA  PHE B  64      14.408 -27.580 -33.643  1.00 38.51           C  
ATOM   3690  C   PHE B  64      14.596 -28.549 -34.808  1.00 38.15           C  
ATOM   3691  O   PHE B  64      14.952 -29.712 -34.600  1.00 38.04           O  
ATOM   3692  CB  PHE B  64      12.925 -27.478 -33.279  1.00 38.16           C  
ATOM   3693  CG  PHE B  64      12.302 -28.785 -32.875  1.00 37.69           C  
ATOM   3694  CD1 PHE B  64      11.149 -29.244 -33.515  1.00 37.27           C  
ATOM   3695  CD2 PHE B  64      12.848 -29.549 -31.848  1.00 37.01           C  
ATOM   3696  CE1 PHE B  64      10.546 -30.448 -33.143  1.00 37.14           C  
ATOM   3697  CE2 PHE B  64      12.258 -30.755 -31.467  1.00 37.50           C  
ATOM   3698  CZ  PHE B  64      11.103 -31.206 -32.115  1.00 37.43           C  
ATOM   3699  N   LYS B  65      14.345 -28.076 -36.025  1.00 37.66           N  
ATOM   3700  CA  LYS B  65      14.564 -28.891 -37.212  1.00 37.54           C  
ATOM   3701  C   LYS B  65      16.011 -29.364 -37.246  1.00 37.65           C  
ATOM   3702  O   LYS B  65      16.287 -30.516 -37.592  1.00 37.66           O  
ATOM   3703  CB  LYS B  65      14.241 -28.104 -38.479  1.00 37.30           C  
ATOM   3704  CG  LYS B  65      12.795 -27.712 -38.612  1.00 37.30           C  
ATOM   3705  CD  LYS B  65      12.467 -27.251 -40.015  1.00 35.99           C  
ATOM   3706  CE  LYS B  65      10.957 -27.217 -40.218  1.00 34.63           C  
ATOM   3707  NZ  LYS B  65      10.568 -26.143 -41.166  1.00 33.84           N  
ATOM   3708  N   SER B  66      16.922 -28.464 -36.872  1.00 37.77           N  
ATOM   3709  CA  SER B  66      18.364 -28.728 -36.831  1.00 37.91           C  
ATOM   3710  C   SER B  66      18.714 -29.847 -35.844  1.00 38.00           C  
ATOM   3711  O   SER B  66      19.538 -30.713 -36.137  1.00 37.82           O  
ATOM   3712  CB  SER B  66      19.114 -27.439 -36.477  1.00 37.79           C  
ATOM   3713  OG  SER B  66      20.516 -27.635 -36.442  1.00 38.17           O  
ATOM   3714  N   PHE B  67      18.073 -29.814 -34.679  1.00 38.58           N  
ATOM   3715  CA  PHE B  67      18.213 -30.850 -33.658  1.00 39.02           C  
ATOM   3716  C   PHE B  67      17.691 -32.195 -34.177  1.00 39.04           C  
ATOM   3717  O   PHE B  67      18.365 -33.219 -34.042  1.00 38.95           O  
ATOM   3718  CB  PHE B  67      17.485 -30.413 -32.377  1.00 39.36           C  
ATOM   3719  CG  PHE B  67      17.226 -31.528 -31.398  1.00 40.42           C  
ATOM   3720  CD1 PHE B  67      15.962 -32.108 -31.304  1.00 41.10           C  
ATOM   3721  CD2 PHE B  67      18.239 -31.980 -30.552  1.00 41.25           C  
ATOM   3722  CE1 PHE B  67      15.708 -33.137 -30.398  1.00 41.68           C  
ATOM   3723  CE2 PHE B  67      17.996 -33.009 -29.636  1.00 42.08           C  
ATOM   3724  CZ  PHE B  67      16.726 -33.590 -29.562  1.00 42.15           C  
ATOM   3725  N   LEU B  68      16.505 -32.175 -34.785  1.00 39.07           N  
ATOM   3726  CA  LEU B  68      15.902 -33.369 -35.369  1.00 39.30           C  
ATOM   3727  C   LEU B  68      16.879 -34.046 -36.320  1.00 39.43           C  
ATOM   3728  O   LEU B  68      17.229 -35.214 -36.131  1.00 39.55           O  
ATOM   3729  CB  LEU B  68      14.599 -33.015 -36.103  1.00 39.31           C  
ATOM   3730  CG  LEU B  68      13.230 -33.173 -35.414  1.00 39.44           C  
ATOM   3731  CD1 LEU B  68      13.318 -33.245 -33.898  1.00 38.51           C  
ATOM   3732  CD2 LEU B  68      12.283 -32.058 -35.842  1.00 39.31           C  
ATOM   3733  N   ARG B  69      17.334 -33.296 -37.322  1.00 39.56           N  
ATOM   3734  CA  ARG B  69      18.287 -33.799 -38.314  1.00 39.81           C  
ATOM   3735  C   ARG B  69      19.547 -34.394 -37.676  1.00 40.14           C  
ATOM   3736  O   ARG B  69      19.969 -35.485 -38.052  1.00 39.98           O  
ATOM   3737  CB  ARG B  69      18.638 -32.709 -39.340  1.00 39.53           C  
ATOM   3738  CG  ARG B  69      17.471 -32.354 -40.278  1.00 39.59           C  
ATOM   3739  CD  ARG B  69      17.785 -31.357 -41.390  1.00 39.03           C  
ATOM   3740  NE  ARG B  69      18.619 -30.246 -40.930  1.00 39.64           N  
ATOM   3741  CZ  ARG B  69      18.227 -28.978 -40.860  1.00 38.99           C  
ATOM   3742  NH1 ARG B  69      19.074 -28.056 -40.426  1.00 38.14           N  
ATOM   3743  NH2 ARG B  69      16.994 -28.625 -41.220  1.00 39.13           N  
ATOM   3744  N   SER B  70      20.121 -33.692 -36.697  1.00 40.75           N  
ATOM   3745  CA  SER B  70      21.348 -34.150 -36.036  1.00 41.48           C  
ATOM   3746  C   SER B  70      21.129 -35.388 -35.160  1.00 41.80           C  
ATOM   3747  O   SER B  70      21.969 -36.282 -35.136  1.00 41.76           O  
ATOM   3748  CB  SER B  70      22.016 -33.019 -35.237  1.00 41.49           C  
ATOM   3749  OG  SER B  70      21.316 -32.737 -34.034  1.00 41.51           O  
ATOM   3750  N   GLN B  71      20.000 -35.443 -34.458  1.00 42.32           N  
ATOM   3751  CA  GLN B  71      19.694 -36.593 -33.604  1.00 42.72           C  
ATOM   3752  C   GLN B  71      19.158 -37.773 -34.409  1.00 42.84           C  
ATOM   3753  O   GLN B  71      18.926 -38.852 -33.859  1.00 42.87           O  
ATOM   3754  CB  GLN B  71      18.733 -36.211 -32.467  1.00 42.82           C  
ATOM   3755  CG  GLN B  71      19.433 -35.793 -31.160  1.00 43.18           C  
ATOM   3756  CD  GLN B  71      20.178 -36.937 -30.468  1.00 43.42           C  
ATOM   3757  OE1 GLN B  71      19.560 -37.820 -29.863  1.00 43.18           O  
ATOM   3758  NE2 GLN B  71      21.507 -36.916 -30.550  1.00 43.50           N  
ATOM   3759  N   GLY B  72      18.964 -37.550 -35.710  1.00 43.12           N  
ATOM   3760  CA  GLY B  72      18.605 -38.598 -36.655  1.00 43.17           C  
ATOM   3761  C   GLY B  72      17.136 -38.981 -36.725  1.00 43.21           C  
ATOM   3762  O   GLY B  72      16.822 -40.152 -36.962  1.00 43.19           O  
ATOM   3763  N   LEU B  73      16.238 -38.013 -36.527  1.00 43.20           N  
ATOM   3764  CA  LEU B  73      14.792 -38.272 -36.623  1.00 43.20           C  
ATOM   3765  C   LEU B  73      14.167 -37.644 -37.864  1.00 43.04           C  
ATOM   3766  O   LEU B  73      14.201 -36.425 -38.036  1.00 42.96           O  
ATOM   3767  CB  LEU B  73      14.022 -37.806 -35.373  1.00 43.32           C  
ATOM   3768  CG  LEU B  73      14.637 -37.616 -33.984  1.00 43.64           C  
ATOM   3769  CD1 LEU B  73      13.672 -36.796 -33.138  1.00 44.57           C  
ATOM   3770  CD2 LEU B  73      14.930 -38.952 -33.304  1.00 43.71           C  
ATOM   3771  N   GLU B  74      13.592 -38.486 -38.720  1.00 42.98           N  
ATOM   3772  CA  GLU B  74      12.919 -38.019 -39.928  1.00 42.83           C  
ATOM   3773  C   GLU B  74      11.598 -37.351 -39.563  1.00 42.38           C  
ATOM   3774  O   GLU B  74      10.875 -37.815 -38.675  1.00 42.56           O  
ATOM   3775  CB  GLU B  74      12.691 -39.169 -40.913  1.00 42.99           C  
ATOM   3776  CG  GLU B  74      13.903 -39.490 -41.777  1.00 43.79           C  
ATOM   3777  CD  GLU B  74      14.222 -40.979 -41.821  1.00 45.29           C  
ATOM   3778  OE1 GLU B  74      14.475 -41.570 -40.749  1.00 45.94           O  
ATOM   3779  OE2 GLU B  74      14.228 -41.566 -42.927  1.00 45.65           O  
ATOM   3780  N   TYR B  75      11.294 -36.255 -40.249  1.00 41.64           N  
ATOM   3781  CA  TYR B  75      10.099 -35.476 -39.964  1.00 40.90           C  
ATOM   3782  C   TYR B  75       9.476 -34.928 -41.238  1.00 40.50           C  
ATOM   3783  O   TYR B  75      10.138 -34.808 -42.271  1.00 40.39           O  
ATOM   3784  CB  TYR B  75      10.433 -34.314 -39.008  1.00 40.95           C  
ATOM   3785  CG  TYR B  75      11.277 -33.216 -39.632  1.00 40.21           C  
ATOM   3786  CD1 TYR B  75      10.687 -32.191 -40.374  1.00 39.37           C  
ATOM   3787  CD2 TYR B  75      12.666 -33.202 -39.481  1.00 39.76           C  
ATOM   3788  CE1 TYR B  75      11.453 -31.188 -40.950  1.00 39.42           C  
ATOM   3789  CE2 TYR B  75      13.439 -32.199 -40.059  1.00 39.32           C  
ATOM   3790  CZ  TYR B  75      12.821 -31.197 -40.791  1.00 39.23           C  
ATOM   3791  OH  TYR B  75      13.570 -30.197 -41.366  1.00 40.64           O  
ATOM   3792  N   ALA B  76       8.201 -34.574 -41.140  1.00 39.87           N  
ATOM   3793  CA  ALA B  76       7.513 -33.825 -42.180  1.00 39.37           C  
ATOM   3794  C   ALA B  76       6.785 -32.631 -41.566  1.00 38.85           C  
ATOM   3795  O   ALA B  76       6.222 -32.743 -40.482  1.00 38.70           O  
ATOM   3796  CB  ALA B  76       6.522 -34.730 -42.900  1.00 39.29           C  
ATOM   3797  N   VAL B  77       6.802 -31.493 -42.251  1.00 38.55           N  
ATOM   3798  CA  VAL B  77       5.887 -30.402 -41.926  1.00 38.52           C  
ATOM   3799  C   VAL B  77       4.509 -30.817 -42.422  1.00 38.40           C  
ATOM   3800  O   VAL B  77       4.312 -31.013 -43.622  1.00 38.50           O  
ATOM   3801  CB  VAL B  77       6.270 -29.063 -42.616  1.00 38.47           C  
ATOM   3802  CG1 VAL B  77       5.287 -27.959 -42.226  1.00 37.92           C  
ATOM   3803  CG2 VAL B  77       7.723 -28.663 -42.319  1.00 38.69           C  
ATOM   3804  N   THR B  78       3.569 -30.959 -41.495  1.00 38.47           N  
ATOM   3805  CA  THR B  78       2.192 -31.339 -41.822  1.00 38.36           C  
ATOM   3806  C   THR B  78       1.280 -30.116 -41.854  1.00 38.72           C  
ATOM   3807  O   THR B  78       0.319 -30.075 -42.628  1.00 38.51           O  
ATOM   3808  CB  THR B  78       1.657 -32.376 -40.822  1.00 38.17           C  
ATOM   3809  OG1 THR B  78       1.716 -31.839 -39.497  1.00 36.95           O  
ATOM   3810  CG2 THR B  78       2.588 -33.564 -40.743  1.00 38.37           C  
ATOM   3811  N   ILE B  79       1.582 -29.135 -41.002  1.00 38.80           N  
ATOM   3812  CA  ILE B  79       0.900 -27.844 -41.023  1.00 39.50           C  
ATOM   3813  C   ILE B  79       1.904 -26.685 -41.191  1.00 40.36           C  
ATOM   3814  O   ILE B  79       2.788 -26.449 -40.343  1.00 39.60           O  
ATOM   3815  CB  ILE B  79      -0.023 -27.692 -39.788  1.00 39.44           C  
ATOM   3816  CG1 ILE B  79      -1.273 -28.575 -39.954  1.00 39.10           C  
ATOM   3817  CG2 ILE B  79      -0.443 -26.244 -39.587  1.00 40.04           C  
ATOM   3818  CD1 ILE B  79      -1.814 -29.186 -38.661  1.00 36.92           C  
ATOM   3819  N   GLU B  80       1.766 -25.987 -42.316  1.00 41.42           N  
ATOM   3820  CA  GLU B  80       2.749 -24.996 -42.756  1.00 42.57           C  
ATOM   3821  C   GLU B  80       2.638 -23.672 -41.983  1.00 42.79           C  
ATOM   3822  O   GLU B  80       3.657 -23.069 -41.603  1.00 42.78           O  
ATOM   3823  CB  GLU B  80       2.625 -24.765 -44.272  1.00 42.78           C  
ATOM   3824  CG  GLU B  80       3.922 -24.940 -45.051  1.00 44.82           C  
ATOM   3825  CD  GLU B  80       4.267 -26.394 -45.377  1.00 47.49           C  
ATOM   3826  OE1 GLU B  80       5.426 -26.637 -45.791  1.00 48.99           O  
ATOM   3827  OE2 GLU B  80       3.402 -27.296 -45.231  1.00 48.80           O  
ATOM   3828  N   ASP B  81       1.401 -23.221 -41.780  1.00 42.87           N  
ATOM   3829  CA  ASP B  81       1.134 -22.036 -40.972  1.00 43.25           C  
ATOM   3830  C   ASP B  81      -0.187 -22.224 -40.226  1.00 42.71           C  
ATOM   3831  O   ASP B  81      -1.277 -22.141 -40.799  1.00 42.47           O  
ATOM   3832  CB  ASP B  81       1.148 -20.748 -41.821  1.00 43.77           C  
ATOM   3833  CG  ASP B  81       1.043 -19.461 -40.975  1.00 45.24           C  
ATOM   3834  OD1 ASP B  81       1.516 -19.425 -39.811  1.00 46.40           O  
ATOM   3835  OD2 ASP B  81       0.498 -18.422 -41.409  1.00 46.94           O  
ATOM   3836  N   LEU B  82      -0.049 -22.505 -38.936  1.00 42.31           N  
ATOM   3837  CA  LEU B  82      -1.171 -22.712 -38.040  1.00 41.69           C  
ATOM   3838  C   LEU B  82      -2.145 -21.544 -38.063  1.00 41.20           C  
ATOM   3839  O   LEU B  82      -3.350 -21.765 -38.018  1.00 41.03           O  
ATOM   3840  CB  LEU B  82      -0.661 -22.944 -36.613  1.00 41.73           C  
ATOM   3841  CG  LEU B  82      -1.302 -24.024 -35.736  1.00 41.43           C  
ATOM   3842  CD1 LEU B  82      -1.846 -23.371 -34.474  1.00 41.34           C  
ATOM   3843  CD2 LEU B  82      -2.390 -24.833 -36.456  1.00 41.45           C  
ATOM   3844  N   GLN B  83      -1.617 -20.314 -38.148  1.00 40.82           N  
ATOM   3845  CA  GLN B  83      -2.434 -19.093 -38.086  1.00 40.18           C  
ATOM   3846  C   GLN B  83      -3.422 -18.964 -39.257  1.00 40.00           C  
ATOM   3847  O   GLN B  83      -4.535 -18.448 -39.089  1.00 40.25           O  
ATOM   3848  CB  GLN B  83      -1.551 -17.851 -37.931  1.00 40.23           C  
ATOM   3849  CG  GLN B  83      -2.279 -16.562 -37.502  1.00 39.58           C  
ATOM   3850  CD  GLN B  83      -3.077 -16.681 -36.200  1.00 37.92           C  
ATOM   3851  OE1 GLN B  83      -2.539 -17.045 -35.157  1.00 37.23           O  
ATOM   3852  NE2 GLN B  83      -4.356 -16.344 -36.265  1.00 37.40           N  
ATOM   3853  N   ALA B  84      -3.034 -19.471 -40.423  1.00 39.36           N  
ATOM   3854  CA  ALA B  84      -3.917 -19.495 -41.572  1.00 38.80           C  
ATOM   3855  C   ALA B  84      -5.138 -20.355 -41.259  1.00 39.04           C  
ATOM   3856  O   ALA B  84      -6.267 -19.930 -41.503  1.00 38.87           O  
ATOM   3857  CB  ALA B  84      -3.195 -20.028 -42.778  1.00 38.66           C  
ATOM   3858  N   LEU B  85      -4.905 -21.555 -40.721  1.00 38.94           N  
ATOM   3859  CA  LEU B  85      -5.987 -22.422 -40.256  1.00 39.31           C  
ATOM   3860  C   LEU B  85      -6.826 -21.696 -39.215  1.00 38.87           C  
ATOM   3861  O   LEU B  85      -8.052 -21.695 -39.291  1.00 39.42           O  
ATOM   3862  CB  LEU B  85      -5.459 -23.723 -39.638  1.00 39.37           C  
ATOM   3863  CG  LEU B  85      -4.760 -24.836 -40.419  1.00 39.69           C  
ATOM   3864  CD1 LEU B  85      -5.047 -26.165 -39.741  1.00 38.76           C  
ATOM   3865  CD2 LEU B  85      -5.117 -24.870 -41.906  1.00 40.71           C  
ATOM   3866  N   LEU B  86      -6.156 -21.075 -38.252  1.00 38.52           N  
ATOM   3867  CA  LEU B  86      -6.841 -20.317 -37.210  1.00 38.29           C  
ATOM   3868  C   LEU B  86      -7.699 -19.188 -37.768  1.00 37.49           C  
ATOM   3869  O   LEU B  86      -8.859 -19.062 -37.399  1.00 37.05           O  
ATOM   3870  CB  LEU B  86      -5.850 -19.769 -36.194  1.00 38.14           C  
ATOM   3871  CG  LEU B  86      -6.143 -20.004 -34.714  1.00 40.29           C  
ATOM   3872  CD1 LEU B  86      -7.609 -20.343 -34.444  1.00 42.17           C  
ATOM   3873  CD2 LEU B  86      -5.229 -21.097 -34.162  1.00 42.04           C  
ATOM   3874  N   ASP B  87      -7.125 -18.383 -38.662  1.00 37.09           N  
ATOM   3875  CA  ASP B  87      -7.843 -17.278 -39.278  1.00 36.82           C  
ATOM   3876  C   ASP B  87      -9.047 -17.741 -40.112  1.00 36.64           C  
ATOM   3877  O   ASP B  87     -10.092 -17.095 -40.088  1.00 36.66           O  
ATOM   3878  CB  ASP B  87      -6.868 -16.392 -40.073  1.00 36.95           C  
ATOM   3879  CG  ASP B  87      -5.908 -15.633 -39.162  1.00 37.93           C  
ATOM   3880  OD1 ASP B  87      -6.303 -15.351 -38.011  1.00 39.57           O  
ATOM   3881  OD2 ASP B  87      -4.741 -15.287 -39.479  1.00 38.52           O  
ATOM   3882  N   ASN B  88      -8.908 -18.866 -40.818  1.00 36.57           N  
ATOM   3883  CA  ASN B  88     -10.023 -19.482 -41.539  1.00 36.82           C  
ATOM   3884  C   ASN B  88     -11.175 -19.870 -40.600  1.00 36.46           C  
ATOM   3885  O   ASN B  88     -12.346 -19.743 -40.956  1.00 36.09           O  
ATOM   3886  CB  ASN B  88      -9.559 -20.743 -42.295  1.00 37.48           C  
ATOM   3887  CG  ASN B  88      -8.912 -20.438 -43.659  1.00 38.40           C  
ATOM   3888  OD1 ASN B  88      -7.789 -20.865 -43.921  1.00 38.86           O  
ATOM   3889  ND2 ASN B  88      -9.636 -19.739 -44.539  1.00 38.81           N  
ATOM   3890  N   GLU B  89     -10.814 -20.345 -39.404  1.00 36.15           N  
ATOM   3891  CA  GLU B  89     -11.763 -20.809 -38.388  1.00 35.65           C  
ATOM   3892  C   GLU B  89     -12.543 -19.630 -37.796  1.00 35.86           C  
ATOM   3893  O   GLU B  89     -13.794 -19.610 -37.833  1.00 34.72           O  
ATOM   3894  CB  GLU B  89     -11.009 -21.588 -37.313  1.00 35.07           C  
ATOM   3895  CG  GLU B  89     -11.851 -22.163 -36.177  1.00 35.21           C  
ATOM   3896  CD  GLU B  89     -10.989 -22.938 -35.204  1.00 33.69           C  
ATOM   3897  OE1 GLU B  89     -10.327 -22.295 -34.374  1.00 34.78           O  
ATOM   3898  OE2 GLU B  89     -10.938 -24.183 -35.290  1.00 33.37           O  
ATOM   3899  N   ASP B  90     -11.794 -18.641 -37.291  1.00 36.10           N  
ATOM   3900  CA  ASP B  90     -12.363 -17.387 -36.794  1.00 36.99           C  
ATOM   3901  C   ASP B  90     -13.361 -16.818 -37.804  1.00 37.07           C  
ATOM   3902  O   ASP B  90     -14.491 -16.501 -37.453  1.00 36.85           O  
ATOM   3903  CB  ASP B  90     -11.268 -16.349 -36.495  1.00 37.17           C  
ATOM   3904  CG  ASP B  90     -10.330 -16.775 -35.359  1.00 39.01           C  
ATOM   3905  OD1 ASP B  90      -9.209 -16.212 -35.252  1.00 40.07           O  
ATOM   3906  OD2 ASP B  90     -10.624 -17.653 -34.516  1.00 41.77           O  
ATOM   3907  N   ASP B  91     -12.928 -16.720 -39.059  1.00 37.74           N  
ATOM   3908  CA  ASP B  91     -13.724 -16.156 -40.141  1.00 38.33           C  
ATOM   3909  C   ASP B  91     -15.035 -16.885 -40.349  1.00 38.65           C  
ATOM   3910  O   ASP B  91     -16.084 -16.254 -40.471  1.00 38.84           O  
ATOM   3911  CB  ASP B  91     -12.914 -16.179 -41.432  1.00 38.78           C  
ATOM   3912  CG  ASP B  91     -12.011 -14.974 -41.570  1.00 39.34           C  
ATOM   3913  OD1 ASP B  91     -11.840 -14.511 -42.720  1.00 41.74           O  
ATOM   3914  OD2 ASP B  91     -11.424 -14.432 -40.598  1.00 38.71           O  
ATOM   3915  N   GLU B  92     -14.960 -18.214 -40.382  1.00 39.11           N  
ATOM   3916  CA  GLU B  92     -16.120 -19.069 -40.558  1.00 39.50           C  
ATOM   3917  C   GLU B  92     -17.039 -18.998 -39.338  1.00 39.24           C  
ATOM   3918  O   GLU B  92     -18.261 -18.928 -39.476  1.00 38.69           O  
ATOM   3919  CB  GLU B  92     -15.665 -20.505 -40.826  1.00 40.22           C  
ATOM   3920  CG  GLU B  92     -14.784 -20.648 -42.068  1.00 43.41           C  
ATOM   3921  CD  GLU B  92     -14.370 -22.090 -42.355  1.00 47.42           C  
ATOM   3922  OE1 GLU B  92     -13.247 -22.503 -41.929  1.00 46.75           O  
ATOM   3923  OE2 GLU B  92     -15.181 -22.806 -43.006  1.00 46.87           O  
ATOM   3924  N   MET B  93     -16.439 -19.006 -38.149  1.00 39.20           N  
ATOM   3925  CA  MET B  93     -17.185 -18.837 -36.905  1.00 39.58           C  
ATOM   3926  C   MET B  93     -17.834 -17.450 -36.790  1.00 39.59           C  
ATOM   3927  O   MET B  93     -18.957 -17.340 -36.306  1.00 40.02           O  
ATOM   3928  CB  MET B  93     -16.271 -19.069 -35.708  1.00 39.93           C  
ATOM   3929  CG  MET B  93     -16.644 -20.222 -34.816  1.00 40.11           C  
ATOM   3930  SD  MET B  93     -15.674 -20.117 -33.286  1.00 44.18           S  
ATOM   3931  CE  MET B  93     -16.998 -19.675 -32.134  1.00 44.00           C  
ATOM   3932  N   GLN B  94     -17.130 -16.405 -37.237  1.00 39.59           N  
ATOM   3933  CA  GLN B  94     -17.643 -15.031 -37.186  1.00 39.63           C  
ATOM   3934  C   GLN B  94     -18.771 -14.803 -38.185  1.00 39.58           C  
ATOM   3935  O   GLN B  94     -19.740 -14.111 -37.876  1.00 39.71           O  
ATOM   3936  CB  GLN B  94     -16.528 -14.006 -37.407  1.00 39.44           C  
ATOM   3937  CG  GLN B  94     -16.914 -12.557 -37.047  1.00 40.99           C  
ATOM   3938  CD  GLN B  94     -15.984 -11.473 -37.646  1.00 42.59           C  
ATOM   3939  OE1 GLN B  94     -14.949 -11.776 -38.255  1.00 42.88           O  
ATOM   3940  NE2 GLN B  94     -16.364 -10.211 -37.465  1.00 42.77           N  
ATOM   3941  N   HIS B  95     -18.639 -15.370 -39.382  1.00 39.42           N  
ATOM   3942  CA  HIS B  95     -19.693 -15.275 -40.374  1.00 39.80           C  
ATOM   3943  C   HIS B  95     -20.949 -15.925 -39.809  1.00 39.80           C  
ATOM   3944  O   HIS B  95     -21.983 -15.265 -39.676  1.00 39.61           O  
ATOM   3945  CB  HIS B  95     -19.285 -15.946 -41.688  1.00 39.84           C  
ATOM   3946  CG  HIS B  95     -20.250 -15.719 -42.814  1.00 40.91           C  
ATOM   3947  ND1 HIS B  95     -20.005 -14.826 -43.838  1.00 42.77           N  
ATOM   3948  CD2 HIS B  95     -21.455 -16.275 -43.083  1.00 41.66           C  
ATOM   3949  CE1 HIS B  95     -21.020 -14.840 -44.686  1.00 43.10           C  
ATOM   3950  NE2 HIS B  95     -21.914 -15.712 -44.250  1.00 43.01           N  
ATOM   3951  N   ASN B  96     -20.830 -17.206 -39.452  1.00 39.84           N  
ATOM   3952  CA  ASN B  96     -21.962 -18.006 -38.998  1.00 40.00           C  
ATOM   3953  C   ASN B  96     -22.715 -17.398 -37.828  1.00 40.13           C  
ATOM   3954  O   ASN B  96     -23.934 -17.507 -37.753  1.00 40.30           O  
ATOM   3955  CB  ASN B  96     -21.534 -19.432 -38.634  1.00 39.83           C  
ATOM   3956  CG  ASN B  96     -22.714 -20.290 -38.199  1.00 40.02           C  
ATOM   3957  OD1 ASN B  96     -23.594 -20.607 -39.009  1.00 39.64           O  
ATOM   3958  ND2 ASN B  96     -22.759 -20.637 -36.914  1.00 38.09           N  
ATOM   3959  N   GLU B  97     -21.983 -16.763 -36.919  1.00 40.25           N  
ATOM   3960  CA  GLU B  97     -22.592 -16.101 -35.778  1.00 40.47           C  
ATOM   3961  C   GLU B  97     -23.518 -14.969 -36.216  1.00 40.71           C  
ATOM   3962  O   GLU B  97     -24.604 -14.807 -35.660  1.00 40.57           O  
ATOM   3963  CB  GLU B  97     -21.510 -15.569 -34.854  1.00 40.57           C  
ATOM   3964  CG  GLU B  97     -21.945 -15.372 -33.423  1.00 40.75           C  
ATOM   3965  CD  GLU B  97     -20.750 -15.159 -32.526  1.00 43.46           C  
ATOM   3966  OE1 GLU B  97     -20.164 -16.176 -32.070  1.00 42.55           O  
ATOM   3967  OE2 GLU B  97     -20.391 -13.973 -32.300  1.00 44.13           O  
ATOM   3968  N   GLY B  98     -23.076 -14.193 -37.207  1.00 41.06           N  
ATOM   3969  CA  GLY B  98     -23.877 -13.137 -37.794  1.00 40.93           C  
ATOM   3970  C   GLY B  98     -25.101 -13.702 -38.473  1.00 41.31           C  
ATOM   3971  O   GLY B  98     -26.185 -13.115 -38.410  1.00 41.02           O  
ATOM   3972  N   GLN B  99     -24.929 -14.858 -39.110  1.00 41.62           N  
ATOM   3973  CA  GLN B  99     -26.042 -15.550 -39.771  1.00 41.82           C  
ATOM   3974  C   GLN B  99     -27.100 -16.075 -38.786  1.00 42.10           C  
ATOM   3975  O   GLN B  99     -28.300 -15.989 -39.057  1.00 41.92           O  
ATOM   3976  CB  GLN B  99     -25.524 -16.688 -40.649  1.00 41.60           C  
ATOM   3977  CG  GLN B  99     -24.966 -16.230 -41.976  1.00 41.85           C  
ATOM   3978  CD  GLN B  99     -24.879 -17.355 -42.986  1.00 42.87           C  
ATOM   3979  OE1 GLN B  99     -24.018 -18.236 -42.873  1.00 42.65           O  
ATOM   3980  NE2 GLN B  99     -25.776 -17.337 -43.974  1.00 42.82           N  
ATOM   3981  N   GLU B1001     -26.644 -16.618 -37.654  1.00 42.33           N  
ATOM   3982  CA  GLU B1001     -27.535 -17.080 -36.579  1.00 42.63           C  
ATOM   3983  C   GLU B1001     -28.209 -15.902 -35.879  1.00 42.68           C  
ATOM   3984  O   GLU B1001     -29.384 -15.974 -35.515  1.00 42.49           O  
ATOM   3985  CB  GLU B1001     -26.761 -17.905 -35.549  1.00 42.66           C  
ATOM   3986  CG  GLU B1001     -26.388 -19.297 -36.024  1.00 43.06           C  
ATOM   3987  CD  GLU B1001     -25.790 -20.145 -34.928  1.00 43.60           C  
ATOM   3988  OE1 GLU B1001     -25.814 -19.721 -33.748  1.00 44.28           O  
ATOM   3989  OE2 GLU B1001     -25.288 -21.240 -35.247  1.00 43.89           O  
ATOM   3990  N   ARG B1002     -27.442 -14.827 -35.690  1.00 42.83           N  
ATOM   3991  CA  ARG B1002     -27.944 -13.571 -35.139  1.00 43.08           C  
ATOM   3992  C   ARG B1002     -29.169 -13.051 -35.880  1.00 42.80           C  
ATOM   3993  O   ARG B1002     -29.995 -12.370 -35.283  1.00 43.09           O  
ATOM   3994  CB  ARG B1002     -26.856 -12.499 -35.179  1.00 43.14           C  
ATOM   3995  CG  ARG B1002     -26.500 -11.905 -33.830  1.00 44.09           C  
ATOM   3996  CD  ARG B1002     -25.050 -11.435 -33.718  1.00 46.33           C  
ATOM   3997  NE  ARG B1002     -24.633 -10.674 -34.897  1.00 47.68           N  
ATOM   3998  CZ  ARG B1002     -23.396 -10.645 -35.395  1.00 48.50           C  
ATOM   3999  NH1 ARG B1002     -22.408 -11.334 -34.824  1.00 47.75           N  
ATOM   4000  NH2 ARG B1002     -23.150  -9.920 -36.483  1.00 49.41           N  
ATOM   4001  N   SER B1003     -29.275 -13.374 -37.172  1.00 42.61           N  
ATOM   4002  CA  SER B1003     -30.369 -12.893 -38.028  1.00 42.34           C  
ATOM   4003  C   SER B1003     -31.451 -13.947 -38.304  1.00 42.06           C  
ATOM   4004  O   SER B1003     -32.639 -13.647 -38.227  1.00 42.11           O  
ATOM   4005  CB  SER B1003     -29.811 -12.339 -39.346  1.00 42.51           C  
ATOM   4006  OG  SER B1003     -30.765 -12.412 -40.398  1.00 42.34           O  
ATOM   4007  N   SER B1004     -31.030 -15.169 -38.628  1.00 41.77           N  
ATOM   4008  CA  SER B1004     -31.946 -16.266 -38.946  1.00 41.35           C  
ATOM   4009  C   SER B1004     -32.526 -16.927 -37.696  1.00 41.17           C  
ATOM   4010  O   SER B1004     -33.514 -17.674 -37.786  1.00 41.16           O  
ATOM   4011  CB  SER B1004     -31.238 -17.325 -39.795  1.00 41.44           C  
ATOM   4012  OG  SER B1004     -30.394 -18.138 -38.991  1.00 41.14           O  
ATOM   4013  N   ASN B1005     -31.899 -16.673 -36.543  1.00 40.54           N  
ATOM   4014  CA  ASN B1005     -32.320 -17.253 -35.265  1.00 40.02           C  
ATOM   4015  C   ASN B1005     -32.016 -18.742 -35.152  1.00 39.40           C  
ATOM   4016  O   ASN B1005     -32.012 -19.302 -34.057  1.00 39.52           O  
ATOM   4017  CB  ASN B1005     -33.813 -17.028 -35.028  1.00 40.35           C  
ATOM   4018  CG  ASN B1005     -34.081 -15.903 -34.072  1.00 41.11           C  
ATOM   4019  OD1 ASN B1005     -34.110 -16.106 -32.855  1.00 42.19           O  
ATOM   4020  ND2 ASN B1005     -34.286 -14.700 -34.611  1.00 41.07           N  
ATOM   4021  N   ASN B1006     -31.772 -19.384 -36.288  1.00 38.39           N  
ATOM   4022  CA  ASN B1006     -31.571 -20.820 -36.308  1.00 37.00           C  
ATOM   4023  C   ASN B1006     -30.155 -21.186 -35.931  1.00 35.75           C  
ATOM   4024  O   ASN B1006     -29.211 -20.465 -36.240  1.00 36.21           O  
ATOM   4025  CB  ASN B1006     -31.971 -21.412 -37.657  1.00 37.41           C  
ATOM   4026  CG  ASN B1006     -33.414 -21.873 -37.671  1.00 37.61           C  
ATOM   4027  OD1 ASN B1006     -33.720 -23.010 -37.296  1.00 38.08           O  
ATOM   4028  ND2 ASN B1006     -34.316 -20.986 -38.078  1.00 38.59           N  
ATOM   4029  N   PHE B1007     -30.033 -22.303 -35.226  1.00 33.75           N  
ATOM   4030  CA  PHE B1007     -28.769 -22.798 -34.730  1.00 31.17           C  
ATOM   4031  C   PHE B1007     -28.205 -23.730 -35.786  1.00 30.77           C  
ATOM   4032  O   PHE B1007     -28.854 -24.693 -36.200  1.00 30.61           O  
ATOM   4033  CB  PHE B1007     -29.009 -23.539 -33.418  1.00 30.59           C  
ATOM   4034  CG  PHE B1007     -27.758 -23.957 -32.696  1.00 25.59           C  
ATOM   4035  CD1 PHE B1007     -27.122 -25.145 -33.013  1.00 23.07           C  
ATOM   4036  CD2 PHE B1007     -27.264 -23.204 -31.668  1.00 21.57           C  
ATOM   4037  CE1 PHE B1007     -25.987 -25.553 -32.338  1.00 21.50           C  
ATOM   4038  CE2 PHE B1007     -26.115 -23.620 -30.969  1.00 20.98           C  
ATOM   4039  CZ  PHE B1007     -25.495 -24.800 -31.304  1.00 19.81           C  
ATOM   4040  N   ASN B1008     -26.995 -23.408 -36.221  1.00 29.89           N  
ATOM   4041  CA  ASN B1008     -26.288 -24.128 -37.253  1.00 29.04           C  
ATOM   4042  C   ASN B1008     -25.357 -25.139 -36.605  1.00 28.59           C  
ATOM   4043  O   ASN B1008     -24.282 -24.788 -36.119  1.00 27.89           O  
ATOM   4044  CB  ASN B1008     -25.485 -23.123 -38.091  1.00 29.52           C  
ATOM   4045  CG  ASN B1008     -24.657 -23.780 -39.194  1.00 29.84           C  
ATOM   4046  OD1 ASN B1008     -24.493 -25.006 -39.242  1.00 30.35           O  
ATOM   4047  ND2 ASN B1008     -24.130 -22.957 -40.091  1.00 30.08           N  
ATOM   4048  N   TYR B1009     -25.767 -26.402 -36.610  1.00 28.01           N  
ATOM   4049  CA  TYR B1009     -24.955 -27.468 -36.034  1.00 27.93           C  
ATOM   4050  C   TYR B1009     -23.649 -27.715 -36.785  1.00 27.75           C  
ATOM   4051  O   TYR B1009     -22.811 -28.487 -36.338  1.00 28.05           O  
ATOM   4052  CB  TYR B1009     -25.792 -28.746 -35.952  1.00 27.84           C  
ATOM   4053  CG  TYR B1009     -26.815 -28.671 -34.843  1.00 27.33           C  
ATOM   4054  CD1 TYR B1009     -28.138 -28.363 -35.126  1.00 26.12           C  
ATOM   4055  CD2 TYR B1009     -26.448 -28.874 -33.496  1.00 25.29           C  
ATOM   4056  CE1 TYR B1009     -29.092 -28.278 -34.120  1.00 24.80           C  
ATOM   4057  CE2 TYR B1009     -27.407 -28.787 -32.476  1.00 25.63           C  
ATOM   4058  CZ  TYR B1009     -28.734 -28.491 -32.814  1.00 24.23           C  
ATOM   4059  OH  TYR B1009     -29.719 -28.393 -31.859  1.00 24.84           O  
ATOM   4060  N   GLY B1010     -23.493 -27.047 -37.926  1.00 28.00           N  
ATOM   4061  CA  GLY B1010     -22.327 -27.177 -38.781  1.00 27.88           C  
ATOM   4062  C   GLY B1010     -21.320 -26.069 -38.564  1.00 27.41           C  
ATOM   4063  O   GLY B1010     -20.514 -25.794 -39.444  1.00 28.04           O  
ATOM   4064  N   ALA B1011     -21.388 -25.431 -37.395  1.00 27.28           N  
ATOM   4065  CA  ALA B1011     -20.387 -24.470 -36.934  1.00 26.02           C  
ATOM   4066  C   ALA B1011     -20.017 -24.750 -35.494  1.00 25.96           C  
ATOM   4067  O   ALA B1011     -20.712 -25.523 -34.820  1.00 25.45           O  
ATOM   4068  CB  ALA B1011     -20.929 -23.081 -37.032  1.00 26.17           C  
ATOM   4069  N   TYR B1012     -18.911 -24.119 -35.069  1.00 24.76           N  
ATOM   4070  CA  TYR B1012     -18.470 -24.004 -33.685  1.00 24.99           C  
ATOM   4071  C   TYR B1012     -19.198 -22.831 -33.030  1.00 24.69           C  
ATOM   4072  O   TYR B1012     -19.544 -21.856 -33.700  1.00 25.12           O  
ATOM   4073  CB  TYR B1012     -16.927 -23.814 -33.609  1.00 23.78           C  
ATOM   4074  CG  TYR B1012     -16.211 -24.996 -34.217  1.00 23.72           C  
ATOM   4075  CD1 TYR B1012     -16.274 -26.252 -33.607  1.00 21.64           C  
ATOM   4076  CD2 TYR B1012     -15.538 -24.887 -35.443  1.00 23.43           C  
ATOM   4077  CE1 TYR B1012     -15.658 -27.340 -34.159  1.00 21.63           C  
ATOM   4078  CE2 TYR B1012     -14.926 -25.990 -36.029  1.00 21.07           C  
ATOM   4079  CZ  TYR B1012     -14.991 -27.218 -35.382  1.00 23.67           C  
ATOM   4080  OH  TYR B1012     -14.414 -28.342 -35.933  1.00 21.56           O  
ATOM   4081  N   HIS B1013     -19.439 -22.931 -31.726  1.00 23.87           N  
ATOM   4082  CA  HIS B1013     -20.240 -21.926 -31.037  1.00 22.27           C  
ATOM   4083  C   HIS B1013     -19.533 -21.575 -29.769  1.00 21.96           C  
ATOM   4084  O   HIS B1013     -18.759 -22.356 -29.253  1.00 22.28           O  
ATOM   4085  CB  HIS B1013     -21.659 -22.431 -30.715  1.00 22.03           C  
ATOM   4086  CG  HIS B1013     -22.507 -22.696 -31.921  1.00 20.75           C  
ATOM   4087  ND1 HIS B1013     -22.535 -23.918 -32.551  1.00 21.42           N  
ATOM   4088  CD2 HIS B1013     -23.380 -21.910 -32.592  1.00 21.15           C  
ATOM   4089  CE1 HIS B1013     -23.365 -23.871 -33.578  1.00 19.29           C  
ATOM   4090  NE2 HIS B1013     -23.908 -22.667 -33.616  1.00 21.00           N  
ATOM   4091  N   SER B1014     -19.788 -20.365 -29.302  1.00 22.08           N  
ATOM   4092  CA  SER B1014     -19.346 -19.888 -28.019  1.00 21.32           C  
ATOM   4093  C   SER B1014     -20.045 -20.747 -26.968  1.00 21.30           C  
ATOM   4094  O   SER B1014     -21.150 -21.233 -27.199  1.00 20.27           O  
ATOM   4095  CB  SER B1014     -19.764 -18.422 -27.873  1.00 21.31           C  
ATOM   4096  OG  SER B1014     -21.162 -18.299 -27.807  1.00 21.34           O  
ATOM   4097  N   LEU B1015     -19.395 -20.922 -25.819  1.00 20.45           N  
ATOM   4098  CA  LEU B1015     -20.016 -21.601 -24.698  1.00 19.78           C  
ATOM   4099  C   LEU B1015     -21.413 -21.102 -24.370  1.00 20.60           C  
ATOM   4100  O   LEU B1015     -22.276 -21.895 -23.943  1.00 20.68           O  
ATOM   4101  CB  LEU B1015     -19.205 -21.420 -23.431  1.00 18.92           C  
ATOM   4102  CG  LEU B1015     -19.860 -22.166 -22.268  1.00 16.64           C  
ATOM   4103  CD1 LEU B1015     -19.726 -23.690 -22.504  1.00 18.27           C  
ATOM   4104  CD2 LEU B1015     -19.322 -21.735 -20.914  1.00 18.28           C  
ATOM   4105  N   GLU B1016     -21.593 -19.783 -24.473  1.00 20.33           N  
ATOM   4106  CA  GLU B1016     -22.888 -19.179 -24.281  1.00 20.86           C  
ATOM   4107  C   GLU B1016     -23.897 -19.838 -25.179  1.00 21.08           C  
ATOM   4108  O   GLU B1016     -24.970 -20.189 -24.707  1.00 23.24           O  
ATOM   4109  CB  GLU B1016     -22.845 -17.680 -24.560  1.00 20.51           C  
ATOM   4110  CG  GLU B1016     -23.968 -16.911 -23.892  1.00 22.18           C  
ATOM   4111  CD  GLU B1016     -24.212 -15.539 -24.509  1.00 24.88           C  
ATOM   4112  OE1 GLU B1016     -23.370 -14.662 -24.268  1.00 21.57           O  
ATOM   4113  OE2 GLU B1016     -25.258 -15.334 -25.213  1.00 24.66           O  
ATOM   4114  N   ALA B1017     -23.596 -19.959 -26.475  1.00 21.10           N  
ATOM   4115  CA  ALA B1017     -24.592 -20.457 -27.448  1.00 20.72           C  
ATOM   4116  C   ALA B1017     -24.884 -21.952 -27.290  1.00 20.62           C  
ATOM   4117  O   ALA B1017     -26.011 -22.387 -27.511  1.00 20.66           O  
ATOM   4118  CB  ALA B1017     -24.170 -20.169 -28.879  1.00 20.22           C  
ATOM   4119  N   ILE B1018     -23.863 -22.726 -26.940  1.00 20.10           N  
ATOM   4120  CA  ILE B1018     -24.076 -24.135 -26.654  1.00 20.79           C  
ATOM   4121  C   ILE B1018     -25.083 -24.259 -25.488  1.00 21.25           C  
ATOM   4122  O   ILE B1018     -26.105 -24.896 -25.624  1.00 21.57           O  
ATOM   4123  CB  ILE B1018     -22.754 -24.845 -26.300  1.00 19.38           C  
ATOM   4124  CG1 ILE B1018     -21.763 -24.814 -27.482  1.00 18.96           C  
ATOM   4125  CG2 ILE B1018     -23.053 -26.286 -25.812  1.00 17.34           C  
ATOM   4126  CD1 ILE B1018     -20.225 -24.987 -27.051  1.00 17.81           C  
ATOM   4127  N   TYR B1019     -24.781 -23.616 -24.362  1.00 21.80           N  
ATOM   4128  CA  TYR B1019     -25.651 -23.650 -23.185  1.00 21.74           C  
ATOM   4129  C   TYR B1019     -27.079 -23.300 -23.540  1.00 21.73           C  
ATOM   4130  O   TYR B1019     -27.995 -24.006 -23.145  1.00 22.25           O  
ATOM   4131  CB  TYR B1019     -25.133 -22.685 -22.138  1.00 21.29           C  
ATOM   4132  CG  TYR B1019     -24.024 -23.247 -21.294  1.00 19.82           C  
ATOM   4133  CD1 TYR B1019     -23.412 -22.453 -20.341  1.00 17.58           C  
ATOM   4134  CD2 TYR B1019     -23.595 -24.588 -21.431  1.00 18.20           C  
ATOM   4135  CE1 TYR B1019     -22.383 -22.955 -19.545  1.00 20.67           C  
ATOM   4136  CE2 TYR B1019     -22.543 -25.101 -20.612  1.00 18.63           C  
ATOM   4137  CZ  TYR B1019     -21.952 -24.288 -19.689  1.00 20.15           C  
ATOM   4138  OH  TYR B1019     -20.919 -24.763 -18.863  1.00 21.92           O  
ATOM   4139  N   HIS B1020     -27.264 -22.218 -24.296  1.00 21.59           N  
ATOM   4140  CA  HIS B1020     -28.590 -21.876 -24.816  1.00 21.59           C  
ATOM   4141  C   HIS B1020     -29.209 -22.965 -25.676  1.00 21.84           C  
ATOM   4142  O   HIS B1020     -30.405 -23.251 -25.552  1.00 22.61           O  
ATOM   4143  CB  HIS B1020     -28.525 -20.615 -25.663  1.00 21.67           C  
ATOM   4144  CG  HIS B1020     -29.854 -19.973 -25.895  1.00 20.47           C  
ATOM   4145  ND1 HIS B1020     -30.672 -19.573 -24.863  1.00 20.29           N  
ATOM   4146  CD2 HIS B1020     -30.505 -19.657 -27.039  1.00 20.23           C  
ATOM   4147  CE1 HIS B1020     -31.770 -19.029 -25.359  1.00 20.71           C  
ATOM   4148  NE2 HIS B1020     -31.691 -19.064 -26.678  1.00 20.12           N  
ATOM   4149  N   GLU B1021     -28.441 -23.542 -26.596  1.00 21.71           N  
ATOM   4150  CA  GLU B1021     -29.040 -24.578 -27.424  1.00 22.65           C  
ATOM   4151  C   GLU B1021     -29.448 -25.752 -26.564  1.00 22.31           C  
ATOM   4152  O   GLU B1021     -30.460 -26.365 -26.826  1.00 22.55           O  
ATOM   4153  CB  GLU B1021     -28.173 -24.999 -28.626  1.00 23.19           C  
ATOM   4154  CG  GLU B1021     -28.848 -25.981 -29.603  1.00 22.06           C  
ATOM   4155  CD  GLU B1021     -30.076 -25.454 -30.359  1.00 24.26           C  
ATOM   4156  OE1 GLU B1021     -30.499 -24.301 -30.164  1.00 26.17           O  
ATOM   4157  OE2 GLU B1021     -30.642 -26.216 -31.178  1.00 20.91           O  
ATOM   4158  N   MET B1022     -28.675 -26.052 -25.521  1.00 22.25           N  
ATOM   4159  CA  MET B1022     -29.057 -27.139 -24.612  1.00 21.53           C  
ATOM   4160  C   MET B1022     -30.418 -26.902 -23.941  1.00 20.97           C  
ATOM   4161  O   MET B1022     -31.160 -27.845 -23.681  1.00 20.40           O  
ATOM   4162  CB  MET B1022     -27.978 -27.327 -23.544  1.00 21.16           C  
ATOM   4163  CG  MET B1022     -26.697 -27.904 -24.067  1.00 20.30           C  
ATOM   4164  SD  MET B1022     -25.436 -27.888 -22.803  1.00 25.75           S  
ATOM   4165  CE  MET B1022     -26.080 -29.249 -21.733  1.00 21.55           C  
ATOM   4166  N   ASP B1023     -30.707 -25.632 -23.648  1.00 20.57           N  
ATOM   4167  CA  ASP B1023     -31.934 -25.203 -23.009  1.00 21.09           C  
ATOM   4168  C   ASP B1023     -33.063 -25.235 -24.015  1.00 21.51           C  
ATOM   4169  O   ASP B1023     -34.194 -25.508 -23.669  1.00 21.42           O  
ATOM   4170  CB  ASP B1023     -31.779 -23.771 -22.509  1.00 21.19           C  
ATOM   4171  CG  ASP B1023     -32.710 -23.444 -21.364  1.00 22.19           C  
ATOM   4172  OD1 ASP B1023     -33.041 -22.249 -21.193  1.00 25.94           O  
ATOM   4173  OD2 ASP B1023     -33.153 -24.293 -20.560  1.00 23.53           O  
ATOM   4174  N   ASN B1024     -32.730 -24.907 -25.254  1.00 22.77           N  
ATOM   4175  CA  ASN B1024     -33.658 -24.934 -26.375  1.00 23.64           C  
ATOM   4176  C   ASN B1024     -34.140 -26.364 -26.630  1.00 23.87           C  
ATOM   4177  O   ASN B1024     -35.318 -26.594 -26.660  1.00 24.47           O  
ATOM   4178  CB  ASN B1024     -32.968 -24.351 -27.622  1.00 23.97           C  
ATOM   4179  CG  ASN B1024     -33.127 -22.816 -27.755  1.00 24.42           C  
ATOM   4180  OD1 ASN B1024     -33.806 -22.157 -26.954  1.00 24.43           O  
ATOM   4181  ND2 ASN B1024     -32.495 -22.252 -28.796  1.00 22.00           N  
ATOM   4182  N   ILE B1025     -33.226 -27.323 -26.792  1.00 25.01           N  
ATOM   4183  CA  ILE B1025     -33.584 -28.760 -26.869  1.00 25.56           C  
ATOM   4184  C   ILE B1025     -34.568 -29.201 -25.751  1.00 26.45           C  
ATOM   4185  O   ILE B1025     -35.700 -29.649 -26.040  1.00 27.08           O  
ATOM   4186  CB  ILE B1025     -32.293 -29.626 -26.862  1.00 25.35           C  
ATOM   4187  CG1 ILE B1025     -31.515 -29.445 -28.168  1.00 24.63           C  
ATOM   4188  CG2 ILE B1025     -32.605 -31.106 -26.618  1.00 24.42           C  
ATOM   4189  CD1 ILE B1025     -30.014 -29.387 -28.000  1.00 19.36           C  
ATOM   4190  N   ALA B1026     -34.140 -29.052 -24.492  1.00 27.24           N  
ATOM   4191  CA  ALA B1026     -34.987 -29.258 -23.316  1.00 28.14           C  
ATOM   4192  C   ALA B1026     -36.352 -28.585 -23.479  1.00 28.95           C  
ATOM   4193  O   ALA B1026     -37.396 -29.239 -23.333  1.00 29.47           O  
ATOM   4194  CB  ALA B1026     -34.294 -28.753 -22.067  1.00 27.98           C  
ATOM   4195  N   ALA B1027     -36.355 -27.292 -23.806  1.00 29.54           N  
ATOM   4196  CA  ALA B1027     -37.618 -26.567 -24.010  1.00 30.07           C  
ATOM   4197  C   ALA B1027     -38.425 -27.053 -25.227  1.00 30.24           C  
ATOM   4198  O   ALA B1027     -39.644 -26.910 -25.256  1.00 30.55           O  
ATOM   4199  CB  ALA B1027     -37.365 -25.062 -24.086  1.00 30.23           C  
ATOM   4200  N   ASP B1028     -37.753 -27.616 -26.233  1.00 30.58           N  
ATOM   4201  CA  ASP B1028     -38.449 -28.174 -27.403  1.00 31.25           C  
ATOM   4202  C   ASP B1028     -39.053 -29.530 -27.079  1.00 30.85           C  
ATOM   4203  O   ASP B1028     -40.059 -29.918 -27.648  1.00 30.79           O  
ATOM   4204  CB  ASP B1028     -37.493 -28.352 -28.593  1.00 31.57           C  
ATOM   4205  CG  ASP B1028     -37.443 -27.140 -29.505  1.00 32.30           C  
ATOM   4206  OD1 ASP B1028     -38.452 -26.396 -29.567  1.00 32.14           O  
ATOM   4207  OD2 ASP B1028     -36.431 -26.870 -30.203  1.00 31.30           O  
ATOM   4208  N   PHE B1029     -38.406 -30.257 -26.179  1.00 30.94           N  
ATOM   4209  CA  PHE B1029     -38.839 -31.602 -25.833  1.00 30.83           C  
ATOM   4210  C   PHE B1029     -38.969 -31.757 -24.323  1.00 30.65           C  
ATOM   4211  O   PHE B1029     -38.236 -32.540 -23.699  1.00 30.16           O  
ATOM   4212  CB  PHE B1029     -37.883 -32.629 -26.439  1.00 30.75           C  
ATOM   4213  CG  PHE B1029     -37.940 -32.676 -27.943  1.00 31.11           C  
ATOM   4214  CD1 PHE B1029     -37.042 -31.937 -28.715  1.00 31.34           C  
ATOM   4215  CD2 PHE B1029     -38.904 -33.433 -28.585  1.00 29.47           C  
ATOM   4216  CE1 PHE B1029     -37.095 -31.970 -30.102  1.00 29.92           C  
ATOM   4217  CE2 PHE B1029     -38.961 -33.470 -29.973  1.00 30.32           C  
ATOM   4218  CZ  PHE B1029     -38.053 -32.740 -30.729  1.00 30.40           C  
ATOM   4219  N   PRO B1030     -39.945 -31.043 -23.754  1.00 30.48           N  
ATOM   4220  CA  PRO B1030     -40.018 -30.849 -22.300  1.00 30.58           C  
ATOM   4221  C   PRO B1030     -40.373 -32.125 -21.549  1.00 30.64           C  
ATOM   4222  O   PRO B1030     -40.298 -32.147 -20.322  1.00 30.25           O  
ATOM   4223  CB  PRO B1030     -41.111 -29.794 -22.149  1.00 30.63           C  
ATOM   4224  CG  PRO B1030     -42.022 -30.029 -23.346  1.00 30.40           C  
ATOM   4225  CD  PRO B1030     -41.086 -30.417 -24.455  1.00 30.38           C  
ATOM   4226  N   ASP B1031     -40.709 -33.171 -22.303  1.00 31.07           N  
ATOM   4227  CA  ASP B1031     -41.140 -34.464 -21.773  1.00 31.88           C  
ATOM   4228  C   ASP B1031     -40.057 -35.511 -21.970  1.00 31.32           C  
ATOM   4229  O   ASP B1031     -40.263 -36.682 -21.636  1.00 32.26           O  
ATOM   4230  CB  ASP B1031     -42.394 -34.961 -22.510  1.00 31.98           C  
ATOM   4231  CG  ASP B1031     -43.692 -34.503 -21.868  1.00 34.69           C  
ATOM   4232  OD1 ASP B1031     -44.272 -35.277 -21.065  1.00 37.61           O  
ATOM   4233  OD2 ASP B1031     -44.240 -33.409 -22.140  1.00 36.72           O  
ATOM   4234  N   LEU B1032     -38.935 -35.116 -22.560  1.00 30.50           N  
ATOM   4235  CA  LEU B1032     -37.856 -36.059 -22.849  1.00 29.70           C  
ATOM   4236  C   LEU B1032     -36.495 -35.608 -22.336  1.00 29.48           C  
ATOM   4237  O   LEU B1032     -35.685 -36.442 -21.917  1.00 30.11           O  
ATOM   4238  CB  LEU B1032     -37.777 -36.341 -24.350  1.00 29.62           C  
ATOM   4239  CG  LEU B1032     -36.771 -37.384 -24.839  1.00 28.89           C  
ATOM   4240  CD1 LEU B1032     -37.250 -38.803 -24.533  1.00 27.51           C  
ATOM   4241  CD2 LEU B1032     -36.521 -37.206 -26.330  1.00 29.31           C  
ATOM   4242  N   ALA B1033     -36.229 -34.304 -22.374  1.00 28.88           N  
ATOM   4243  CA  ALA B1033     -34.906 -33.797 -21.992  1.00 27.89           C  
ATOM   4244  C   ALA B1033     -34.960 -32.686 -20.954  1.00 27.20           C  
ATOM   4245  O   ALA B1033     -35.850 -31.837 -20.985  1.00 25.99           O  
ATOM   4246  CB  ALA B1033     -34.156 -33.314 -23.225  1.00 28.56           C  
ATOM   4247  N   ARG B1034     -33.982 -32.686 -20.049  1.00 26.99           N  
ATOM   4248  CA  ARG B1034     -33.777 -31.563 -19.134  1.00 26.97           C  
ATOM   4249  C   ARG B1034     -32.307 -31.191 -18.997  1.00 26.45           C  
ATOM   4250  O   ARG B1034     -31.432 -32.068 -18.930  1.00 25.85           O  
ATOM   4251  CB  ARG B1034     -34.420 -31.815 -17.749  1.00 27.51           C  
ATOM   4252  CG  ARG B1034     -33.853 -33.017 -16.961  1.00 30.20           C  
ATOM   4253  CD  ARG B1034     -34.429 -33.197 -15.537  1.00 36.13           C  
ATOM   4254  NE  ARG B1034     -33.422 -33.039 -14.476  1.00 39.66           N  
ATOM   4255  CZ  ARG B1034     -33.519 -33.527 -13.231  1.00 40.21           C  
ATOM   4256  NH1 ARG B1034     -33.215 -34.793 -12.999  1.00 40.53           N  
ATOM   4257  NH2 ARG B1034     -33.922 -32.772 -12.214  1.00 40.93           N  
ATOM   4258  N   ARG B1035     -32.044 -29.887 -18.954  1.00 26.16           N  
ATOM   4259  CA  ARG B1035     -30.699 -29.385 -18.684  1.00 26.45           C  
ATOM   4260  C   ARG B1035     -30.572 -29.357 -17.172  1.00 26.72           C  
ATOM   4261  O   ARG B1035     -31.319 -28.666 -16.487  1.00 27.19           O  
ATOM   4262  CB  ARG B1035     -30.497 -27.984 -19.278  1.00 26.26           C  
ATOM   4263  CG  ARG B1035     -29.045 -27.569 -19.457  1.00 26.61           C  
ATOM   4264  CD  ARG B1035     -28.854 -26.126 -19.918  1.00 23.84           C  
ATOM   4265  NE  ARG B1035     -29.036 -25.168 -18.825  1.00 23.50           N  
ATOM   4266  CZ  ARG B1035     -28.833 -23.848 -18.925  1.00 21.02           C  
ATOM   4267  NH1 ARG B1035     -28.361 -23.319 -20.059  1.00 17.52           N  
ATOM   4268  NH2 ARG B1035     -29.065 -23.055 -17.870  1.00 20.70           N  
ATOM   4269  N   VAL B1036     -29.641 -30.143 -16.653  1.00 26.81           N  
ATOM   4270  CA  VAL B1036     -29.443 -30.254 -15.226  1.00 25.87           C  
ATOM   4271  C   VAL B1036     -28.081 -29.660 -14.943  1.00 26.19           C  
ATOM   4272  O   VAL B1036     -27.126 -29.904 -15.657  1.00 26.18           O  
ATOM   4273  CB  VAL B1036     -29.496 -31.735 -14.757  1.00 26.12           C  
ATOM   4274  CG1 VAL B1036     -29.599 -31.829 -13.256  1.00 25.42           C  
ATOM   4275  CG2 VAL B1036     -30.661 -32.477 -15.410  1.00 24.57           C  
ATOM   4276  N   LYS B1037     -28.011 -28.865 -13.894  1.00 25.92           N  
ATOM   4277  CA  LYS B1037     -26.789 -28.294 -13.455  1.00 26.06           C  
ATOM   4278  C   LYS B1037     -26.227 -29.290 -12.483  1.00 25.60           C  
ATOM   4279  O   LYS B1037     -26.889 -29.618 -11.484  1.00 25.48           O  
ATOM   4280  CB  LYS B1037     -27.099 -26.997 -12.727  1.00 26.91           C  
ATOM   4281  CG  LYS B1037     -25.986 -26.021 -12.729  1.00 29.13           C  
ATOM   4282  CD  LYS B1037     -26.015 -25.194 -11.464  1.00 34.67           C  
ATOM   4283  CE  LYS B1037     -24.974 -24.097 -11.514  1.00 36.76           C  
ATOM   4284  NZ  LYS B1037     -25.259 -23.035 -10.477  1.00 37.48           N  
ATOM   4285  N   ILE B1038     -24.999 -29.748 -12.759  1.00 24.41           N  
ATOM   4286  CA  ILE B1038     -24.358 -30.776 -11.949  1.00 23.13           C  
ATOM   4287  C   ILE B1038     -23.280 -30.201 -11.037  1.00 22.59           C  
ATOM   4288  O   ILE B1038     -22.819 -30.888 -10.114  1.00 22.36           O  
ATOM   4289  CB  ILE B1038     -23.817 -31.945 -12.831  1.00 22.68           C  
ATOM   4290  CG1 ILE B1038     -22.612 -31.477 -13.678  1.00 22.74           C  
ATOM   4291  CG2 ILE B1038     -24.948 -32.488 -13.716  1.00 22.13           C  
ATOM   4292  CD1 ILE B1038     -21.742 -32.588 -14.327  1.00 19.87           C  
ATOM   4293  N   GLY B1039     -22.909 -28.939 -11.269  1.00 22.38           N
[truncated: 217,000 more chars]
