# Supplementary material for: A new benchmark illustrates that integration of geometric constraints inferred from enzyme reaction chemistry can increase enzyme active site modeling accuracy
Source: PLoS One. 2019 Apr 4;14(4):e0214126. doi: 10.1371/journal.pone.0214126 (PMC6448891; doi:10.1371/journal.pone.0214126)
Supplement: S1 Files — (GZ) [file pone.0214126.s008.gz › benchmark-lite/templates/6cpa/2boa.pdb.clean2]

HEADER    HYDROLASE                               08-APR-05   2BOA              
TITLE     HUMAN PROCARBOXYPEPTIDASE A4.                                         
COMPND    MOL_ID: 1;                                                            
COMPND   2 MOLECULE: CARBOXYPEPTIDASE A4;                                       
COMPND   3 CHAIN: A, B;                                                         
COMPND   4 FRAGMENT: ALPHA/BETA-HYDROLASE DOMAIN, RESIDUES 18-421;              
COMPND   5 SYNONYM: CARBOXYPEPTIDASE A3;                                        
COMPND   6 ENGINEERED: YES;                                                     
COMPND   7 OTHER_DETAILS: N-GLYCOSYLATION AT ASN148 IN BOTH COPIES              
COMPND   8  PRESENT                                                             
SOURCE    MOL_ID: 1;                                                            
SOURCE   2 ORGANISM_SCIENTIFIC: HOMO SAPIENS;                                   
SOURCE   3 ORGANISM_COMMON: HUMAN;                                              
SOURCE   4 ORGANISM_TAXID: 9606;                                                
SOURCE   5 EXPRESSION_SYSTEM: PICHIA PASTORIS;                                  
SOURCE   6 EXPRESSION_SYSTEM_TAXID: 4922;                                       
SOURCE   7 EXPRESSION_SYSTEM_PLASMID: PPIC9                                     
KEYWDS    METALLOPROCARBOXYPEPTIDASE, X-RAY CRYSTAL STRUCTURE,                  
KEYWDS   2 ZYMOGEN, METALLOPROTEASE, EXOPROPEPTIDASE, HYDROLASE,                
KEYWDS   3 CARBOXYPEPTIDASE                                                     
EXPDTA    X-RAY DIFFRACTION                                                     
AUTHOR    R.GARCIA-CASTELLANOS,R.BONET-FIGUEREDO,I.PALLARES,S.VENTURA,          
AUTHOR   2 F.X.AVILES,J.VENDRELL,F.X.GOMIS-RUTH                                 
REVDAT   2   24-FEB-09 2BOA    1       VERSN                                    
REVDAT   1   13-DEC-05 2BOA    0                                                
JRNL        AUTH   R.GARCIA-CASTELLANOS,R.BONET-FIGUEREDO,I.PALLARES,           
JRNL        AUTH 2 S.VENTURA,F.X.AVILES,J.VENDRELL,F.X.GOMIS-RUTH               
JRNL        TITL   DETAILED MOLECULAR COMPARISON BETWEEN THE                    
JRNL        TITL 2 INHIBITION MODE OF A/B-TYPE CARBOXYPEPTIDASES IN             
JRNL        TITL 3 THE ZYMOGEN STATE AND BY THE ENDOGENOUS INHIBITOR            
JRNL        TITL 4 LATEXIN.                                                     
JRNL        REF    CELL.MOL.LIFE SCI.            V.  62  1996 2005              
JRNL        REFN                   ISSN 1420-682X                               
JRNL        PMID   16091843                                                     
JRNL        DOI    10.1007/S00018-005-5174-4                                    
REMARK   1                                                                      
REMARK   1 REFERENCE 1                                                          
REMARK   1  AUTH   I.PALLARES,R.BONET,R.GARCIA-CASTELLANOS,S.VENTURA,           
REMARK   1  AUTH 2 F.X.AVILES,J.VENDRELL,F.X.GOMIS-RUETH                        
REMARK   1  TITL   STRUCTURE OF HUMAN CARBOXYPEPTIDASE A4 WITH ITS              
REMARK   1  TITL 2 ENDOGENOUS PROTEIN INHIBITOR, LATEXIN.                       
REMARK   1  REF    PROC.NATL.ACAD.SCI.USA        V. 102  3978 2005              
REMARK   1  REFN                   ISSN 0027-8424                               
REMARK   1  PMID   15738388                                                     
REMARK   1  DOI    10.1073/PNAS.0500678102                                      
REMARK   2                                                                      
REMARK   2 RESOLUTION.    2.20 ANGSTROMS.                                       
REMARK   3                                                                      
REMARK   3 REFINEMENT.                                                          
REMARK   3   PROGRAM     : REFMAC 5.0                                           
REMARK   3   AUTHORS     : MURSHUDOV,VAGIN,DODSON                               
REMARK   3                                                                      
REMARK   3    REFINEMENT TARGET : MAXIMUM LIKELIHOOD                            
REMARK   3                                                                      
REMARK   3  DATA USED IN REFINEMENT.                                            
REMARK   3   RESOLUTION RANGE HIGH (ANGSTROMS) : 2.20                           
REMARK   3   RESOLUTION RANGE LOW  (ANGSTROMS) : 50.00                          
REMARK   3   DATA CUTOFF            (SIGMA(F)) : 0.000                          
REMARK   3   COMPLETENESS FOR RANGE        (%) : 96.4                           
REMARK   3   NUMBER OF REFLECTIONS             : 45815                          
REMARK   3                                                                      
REMARK   3  FIT TO DATA USED IN REFINEMENT.                                     
REMARK   3   CROSS-VALIDATION METHOD          : THROUGHOUT                      
REMARK   3   FREE R VALUE TEST SET SELECTION  : RANDOM                          
REMARK   3   R VALUE     (WORKING + TEST SET) : 0.221                           
REMARK   3   R VALUE            (WORKING SET) : 0.220                           
REMARK   3   FREE R VALUE                     : 0.293                           
REMARK   3   FREE R VALUE TEST SET SIZE   (%) : NULL                            
REMARK   3   FREE R VALUE TEST SET COUNT      : 709                             
REMARK   3                                                                      
REMARK   3  FIT IN THE HIGHEST RESOLUTION BIN.                                  
REMARK   3   TOTAL NUMBER OF BINS USED           : NULL                         
REMARK   3   BIN RESOLUTION RANGE HIGH       (A) : NULL                         
REMARK   3   BIN RESOLUTION RANGE LOW        (A) : NULL                         
REMARK   3   REFLECTION IN BIN     (WORKING SET) : NULL                         
REMARK   3   BIN COMPLETENESS (WORKING+TEST) (%) : NULL                         
REMARK   3   BIN R VALUE           (WORKING SET) : NULL                         
REMARK   3   BIN FREE R VALUE SET COUNT          : NULL                         
REMARK   3   BIN FREE R VALUE                    : NULL                         
REMARK   3                                                                      
REMARK   3  NUMBER OF NON-HYDROGEN ATOMS USED IN REFINEMENT.                    
REMARK   3   PROTEIN ATOMS            : 6440                                    
REMARK   3   NUCLEIC ACID ATOMS       : 0                                       
REMARK   3   HETEROGEN ATOMS          : 68                                      
REMARK   3   SOLVENT ATOMS            : 374                                     
REMARK   3                                                                      
REMARK   3  B VALUES.                                                           
REMARK   3   FROM WILSON PLOT           (A**2) : 29.00                          
REMARK   3   MEAN B VALUE      (OVERALL, A**2) : 35.50                          
REMARK   3   OVERALL ANISOTROPIC B VALUE.                                       
REMARK   3    B11 (A**2) : NULL                                                 
REMARK   3    B22 (A**2) : NULL                                                 
REMARK   3    B33 (A**2) : NULL                                                 
REMARK   3    B12 (A**2) : NULL                                                 
REMARK   3    B13 (A**2) : NULL                                                 
REMARK   3    B23 (A**2) : NULL                                                 
REMARK   3                                                                      
REMARK   3  ESTIMATED OVERALL COORDINATE ERROR.                                 
REMARK   3   ESU BASED ON R VALUE                            (A): NULL          
REMARK   3   ESU BASED ON FREE R VALUE                       (A): NULL          
REMARK   3   ESU BASED ON MAXIMUM LIKELIHOOD                 (A): NULL          
REMARK   3   ESU FOR B VALUES BASED ON MAXIMUM LIKELIHOOD (A**2): NULL          
REMARK   3                                                                      
REMARK   3 CORRELATION COEFFICIENTS.                                            
REMARK   3   CORRELATION COEFFICIENT FO-FC      : NULL                          
REMARK   3   CORRELATION COEFFICIENT FO-FC FREE : NULL                          
REMARK   3                                                                      
REMARK   3  RMS DEVIATIONS FROM IDEAL VALUES        COUNT    RMS    WEIGHT      
REMARK   3   BOND LENGTHS REFINED ATOMS        (A):     0 ; 0.011 ; 0.000       
REMARK   3   BOND LENGTHS OTHERS               (A):  NULL ;  NULL ;  NULL       
REMARK   3   BOND ANGLES REFINED ATOMS   (DEGREES):     0 ; 1.330 ; 0.000       
REMARK   3   BOND ANGLES OTHERS          (DEGREES):  NULL ;  NULL ;  NULL       
REMARK   3   TORSION ANGLES, PERIOD 1    (DEGREES):  NULL ;  NULL ;  NULL       
REMARK   3   TORSION ANGLES, PERIOD 2    (DEGREES):  NULL ;  NULL ;  NULL       
REMARK   3   TORSION ANGLES, PERIOD 3    (DEGREES):  NULL ;  NULL ;  NULL       
REMARK   3   TORSION ANGLES, PERIOD 4    (DEGREES):  NULL ;  NULL ;  NULL       
REMARK   3   CHIRAL-CENTER RESTRAINTS       (A**3):  NULL ;  NULL ;  NULL       
REMARK   3   GENERAL PLANES REFINED ATOMS      (A):  NULL ;  NULL ;  NULL       
REMARK   3   GENERAL PLANES OTHERS             (A):  NULL ;  NULL ;  NULL       
REMARK   3   NON-BONDED CONTACTS REFINED ATOMS (A):  NULL ;  NULL ;  NULL       
REMARK   3   NON-BONDED CONTACTS OTHERS        (A):  NULL ;  NULL ;  NULL       
REMARK   3   NON-BONDED TORSION REFINED ATOMS  (A):  NULL ;  NULL ;  NULL       
REMARK   3   NON-BONDED TORSION OTHERS         (A):  NULL ;  NULL ;  NULL       
REMARK   3   H-BOND (X...Y) REFINED ATOMS      (A):  NULL ;  NULL ;  NULL       
REMARK   3   H-BOND (X...Y) OTHERS             (A):  NULL ;  NULL ;  NULL       
REMARK   3   POTENTIAL METAL-ION REFINED ATOMS (A):  NULL ;  NULL ;  NULL       
REMARK   3   POTENTIAL METAL-ION OTHERS        (A):  NULL ;  NULL ;  NULL       
REMARK   3   SYMMETRY VDW REFINED ATOMS        (A):  NULL ;  NULL ;  NULL       
REMARK   3   SYMMETRY VDW OTHERS               (A):  NULL ;  NULL ;  NULL       
REMARK   3   SYMMETRY H-BOND REFINED ATOMS     (A):  NULL ;  NULL ;  NULL       
REMARK   3   SYMMETRY H-BOND OTHERS            (A):  NULL ;  NULL ;  NULL       
REMARK   3   SYMMETRY METAL-ION REFINED ATOMS  (A):  NULL ;  NULL ;  NULL       
REMARK   3   SYMMETRY METAL-ION OTHERS         (A):  NULL ;  NULL ;  NULL       
REMARK   3                                                                      
REMARK   3  ISOTROPIC THERMAL FACTOR RESTRAINTS.     COUNT   RMS    WEIGHT      
REMARK   3   MAIN-CHAIN BOND REFINED ATOMS  (A**2):  NULL ;  NULL ;  NULL       
REMARK   3   MAIN-CHAIN BOND OTHER ATOMS    (A**2):  NULL ;  NULL ;  NULL       
REMARK   3   MAIN-CHAIN ANGLE REFINED ATOMS (A**2):  NULL ;  NULL ;  NULL       
REMARK   3   SIDE-CHAIN BOND REFINED ATOMS  (A**2):  NULL ;  NULL ;  NULL       
REMARK   3   SIDE-CHAIN ANGLE REFINED ATOMS (A**2):  NULL ;  NULL ;  NULL       
REMARK   3                                                                      
REMARK   3 ANISOTROPIC THERMAL FACTOR RESTRAINTS.    COUNT   RMS   WEIGHT       
REMARK   3   RIGID-BOND RESTRAINTS          (A**2):  NULL ;  NULL ;  NULL       
REMARK   3   SPHERICITY; FREE ATOMS         (A**2):  NULL ;  NULL ;  NULL       
REMARK   3   SPHERICITY; BONDED ATOMS       (A**2):  NULL ;  NULL ;  NULL       
REMARK   3                                                                      
REMARK   3  NCS RESTRAINTS STATISTICS                                           
REMARK   3   NUMBER OF DIFFERENT NCS GROUPS : NULL                              
REMARK   3                                                                      
REMARK   3  TLS DETAILS                                                         
REMARK   3   NUMBER OF TLS GROUPS  : NULL                                       
REMARK   3                                                                      
REMARK   3  BULK SOLVENT MODELLING.                                             
REMARK   3   METHOD USED : NULL                                                 
REMARK   3   PARAMETERS FOR MASK CALCULATION                                    
REMARK   3   VDW PROBE RADIUS   : NULL                                          
REMARK   3   ION PROBE RADIUS   : NULL                                          
REMARK   3   SHRINKAGE RADIUS   : NULL                                          
REMARK   3                                                                      
REMARK   3  OTHER REFINEMENT REMARKS: HYDROGENS HAVE BEEN ADDED IN THE          
REMARK   3  RIDING POSITIONS.                                                   
REMARK   4                                                                      
REMARK   4 2BOA COMPLIES WITH FORMAT V. 3.15, 01-DEC-08                         
REMARK 100                                                                      
REMARK 100 THIS ENTRY HAS BEEN PROCESSED BY PDBE ON 14-APR-05.                  
REMARK 100 THE PDBE ID CODE IS EBI-23580.                                       
REMARK 200                                                                      
REMARK 200 EXPERIMENTAL DETAILS                                                 
REMARK 200  EXPERIMENT TYPE                : X-RAY DIFFRACTION                  
REMARK 200  DATE OF DATA COLLECTION        : NULL                               
REMARK 200  TEMPERATURE           (KELVIN) : 100.0                              
REMARK 200  PH                             : 9.00                               
REMARK 200  NUMBER OF CRYSTALS USED        : 1                                  
REMARK 200                                                                      
REMARK 200  SYNCHROTRON              (Y/N) : Y                                  
REMARK 200  RADIATION SOURCE               : ESRF                               
REMARK 200  BEAMLINE                       : ID29                               
REMARK 200  X-RAY GENERATOR MODEL          : NULL                               
REMARK 200  MONOCHROMATIC OR LAUE    (M/L) : M                                  
REMARK 200  WAVELENGTH OR RANGE        (A) : 0.9791                             
REMARK 200  MONOCHROMATOR                  : NULL                               
REMARK 200  OPTICS                         : NULL                               
REMARK 200                                                                      
REMARK 200  DETECTOR TYPE                  : CCD                                
REMARK 200  DETECTOR MANUFACTURER          : ADSC                               
REMARK 200  INTENSITY-INTEGRATION SOFTWARE : MOSFLM                             
REMARK 200  DATA SCALING SOFTWARE          : CCP4 (SCALA)                       
REMARK 200                                                                      
REMARK 200  NUMBER OF UNIQUE REFLECTIONS   : 46526                              
REMARK 200  RESOLUTION RANGE HIGH      (A) : 2.200                              
REMARK 200  RESOLUTION RANGE LOW       (A) : 62.000                             
REMARK 200  REJECTION CRITERIA  (SIGMA(I)) : 0.000                              
REMARK 200                                                                      
REMARK 200 OVERALL.                                                             
REMARK 200  COMPLETENESS FOR RANGE     (%) : 97.9                               
REMARK 200  DATA REDUNDANCY                : 3.400                              
REMARK 200  R MERGE                    (I) : 0.09000                            
REMARK 200  R SYM                      (I) : NULL                               
REMARK 200  <I/SIGMA(I)> FOR THE DATA SET  : 10.5000                            
REMARK 200                                                                      
REMARK 200 IN THE HIGHEST RESOLUTION SHELL.                                     
REMARK 200  HIGHEST RESOLUTION SHELL, RANGE HIGH (A) : 2.20                     
REMARK 200  HIGHEST RESOLUTION SHELL, RANGE LOW  (A) : 2.32                     
REMARK 200  COMPLETENESS FOR SHELL     (%) : 95.9                               
REMARK 200  DATA REDUNDANCY IN SHELL       : 3.00                               
REMARK 200  R MERGE FOR SHELL          (I) : 0.44000                            
REMARK 200  R SYM FOR SHELL            (I) : NULL                               
REMARK 200  <I/SIGMA(I)> FOR SHELL         : 2.200                              
REMARK 200                                                                      
REMARK 200 DIFFRACTION PROTOCOL: SINGLE WAVELENGTH                              
REMARK 200 METHOD USED TO DETERMINE THE STRUCTURE: MOLECULAR REPLACEMENT        
REMARK 200 SOFTWARE USED: AMORE                                                 
REMARK 200 STARTING MODEL: PDB ENTRY 1AYE                                       
REMARK 200                                                                      
REMARK 200 REMARK: NULL                                                         
REMARK 280                                                                      
REMARK 280 CRYSTAL                                                              
REMARK 280 SOLVENT CONTENT, VS   (%): 56                                        
REMARK 280 MATTHEWS COEFFICIENT, VM (ANGSTROMS**3/DA): 2.6                      
REMARK 280                                                                      
REMARK 280 CRYSTALLIZATION CONDITIONS: 14.5% PEG4000; 0.1M BICINE PH            
REMARK 280  9.0; 0.2M MAGCL2.                                                   
REMARK 290                                                                      
REMARK 290 CRYSTALLOGRAPHIC SYMMETRY                                            
REMARK 290 SYMMETRY OPERATORS FOR SPACE GROUP: C 1 2 1                          
REMARK 290                                                                      
REMARK 290      SYMOP   SYMMETRY                                                
REMARK 290     NNNMMM   OPERATOR                                                
REMARK 290       1555   X,Y,Z                                                   
REMARK 290       2555   -X,Y,-Z                                                 
REMARK 290       3555   X+1/2,Y+1/2,Z                                           
REMARK 290       4555   -X+1/2,Y+1/2,-Z                                         
REMARK 290                                                                      
REMARK 290     WHERE NNN -> OPERATOR NUMBER                                     
REMARK 290           MMM -> TRANSLATION VECTOR                                  
REMARK 290                                                                      
REMARK 290 CRYSTALLOGRAPHIC SYMMETRY TRANSFORMATIONS                            
REMARK 290 THE FOLLOWING TRANSFORMATIONS OPERATE ON THE ATOM/HETATM             
REMARK 290 RECORDS IN THIS ENTRY TO PRODUCE CRYSTALLOGRAPHICALLY                
REMARK 290 RELATED MOLECULES.                                                   
REMARK 290   SMTRY1   1  1.000000  0.000000  0.000000        0.00000            
REMARK 290   SMTRY2   1  0.000000  1.000000  0.000000        0.00000            
REMARK 290   SMTRY3   1  0.000000  0.000000  1.000000        0.00000            
REMARK 290   SMTRY1   2 -1.000000  0.000000  0.000000        0.00000            
REMARK 290   SMTRY2   2  0.000000  1.000000  0.000000        0.00000            
REMARK 290   SMTRY3   2  0.000000  0.000000 -1.000000        0.00000            
REMARK 290   SMTRY1   3  1.000000  0.000000  0.000000       68.40000            
REMARK 290   SMTRY2   3  0.000000  1.000000  0.000000       43.60000            
REMARK 290   SMTRY3   3  0.000000  0.000000  1.000000        0.00000            
REMARK 290   SMTRY1   4 -1.000000  0.000000  0.000000       68.40000            
REMARK 290   SMTRY2   4  0.000000  1.000000  0.000000       43.60000            
REMARK 290   SMTRY3   4  0.000000  0.000000 -1.000000        0.00000            
REMARK 290                                                                      
REMARK 290 REMARK: NULL                                                         
REMARK 300                                                                      
REMARK 300 BIOMOLECULE: 1, 2                                                    
REMARK 300 SEE REMARK 350 FOR THE AUTHOR PROVIDED AND/OR PROGRAM                
REMARK 300 GENERATED ASSEMBLY INFORMATION FOR THE STRUCTURE IN                  
REMARK 300 THIS ENTRY.  THE REMARK MAY ALSO PROVIDE INFORMATION ON              
REMARK 300 BURIED SURFACE AREA.                                                 
REMARK 350                                                                      
REMARK 350 GENERATING THE BIOMOLECULE                                           
REMARK 350 COORDINATES FOR A COMPLETE MULTIMER REPRESENTING THE KNOWN           
REMARK 350 BIOLOGICALLY SIGNIFICANT OLIGOMERIZATION STATE OF THE                
REMARK 350 MOLECULE CAN BE GENERATED BY APPLYING BIOMT TRANSFORMATIONS          
REMARK 350 GIVEN BELOW.  BOTH NON-CRYSTALLOGRAPHIC AND                          
REMARK 350 CRYSTALLOGRAPHIC OPERATIONS ARE GIVEN.                               
REMARK 350                                                                      
REMARK 350 BIOMOLECULE:  1                                                      
REMARK 350 AUTHOR DETERMINED BIOLOGICAL UNIT: MONOMERIC                         
REMARK 350 SOFTWARE DETERMINED QUATERNARY STRUCTURE: MONOMERIC                  
REMARK 350 SOFTWARE USED: PQS                                                   
REMARK 350 APPLY THE FOLLOWING TO CHAINS: A                                     
REMARK 350   BIOMT1   1  1.000000  0.000000  0.000000        0.00000            
REMARK 350   BIOMT2   1  0.000000  1.000000  0.000000        0.00000            
REMARK 350   BIOMT3   1  0.000000  0.000000  1.000000        0.00000            
REMARK 350 BIOMOLECULE:  2                                                      
REMARK 350 AUTHOR DETERMINED BIOLOGICAL UNIT: MONOMERIC                         
REMARK 350 SOFTWARE DETERMINED QUATERNARY STRUCTURE: MONOMERIC                  
REMARK 350 SOFTWARE USED: PQS                                                   
REMARK 350 APPLY THE FOLLOWING TO CHAINS: B                                     
REMARK 350   BIOMT1   1  1.000000  0.000000  0.000000        0.00000            
REMARK 350   BIOMT2   1  0.000000  1.000000  0.000000        0.00000            
REMARK 350   BIOMT3   1  0.000000  0.000000  1.000000        0.00000            
REMARK 500                                                                      
REMARK 500 GEOMETRY AND STEREOCHEMISTRY                                         
REMARK 500 SUBTOPIC: COVALENT BOND ANGLES                                       
REMARK 500                                                                      
REMARK 500 THE STEREOCHEMICAL PARAMETERS OF THE FOLLOWING RESIDUES              
REMARK 500 HAVE VALUES WHICH DEVIATE FROM EXPECTED VALUES BY MORE               
REMARK 500 THAN 6*RMSD (M=MODEL NUMBER; RES=RESIDUE NAME; C=CHAIN               
REMARK 500 IDENTIFIER; SSEQ=SEQUENCE NUMBER; I=INSERTION CODE).                 
REMARK 500                                                                      
REMARK 500 STANDARD TABLE:                                                      
REMARK 500 FORMAT: (10X,I3,1X,A3,1X,A1,I4,A1,3(1X,A4,2X),12X,F5.1)              
REMARK 500                                                                      
REMARK 500 EXPECTED VALUES PROTEIN: ENGH AND HUBER, 1999                        
REMARK 500 EXPECTED VALUES NUCLEIC ACID: CLOWNEY ET AL 1996                     
REMARK 500                                                                      
REMARK 500  M RES CSSEQI ATM1   ATM2   ATM3                                     
REMARK 500    ASP A  91   CB  -  CG  -  OD2 ANGL. DEV. =   5.9 DEGREES          
REMARK 500    ASP A1260   CB  -  CG  -  OD2 ANGL. DEV. =   5.9 DEGREES          
REMARK 500    ASP B  87   CB  -  CG  -  OD2 ANGL. DEV. =   6.5 DEGREES          
REMARK 500    ASP B1023   CB  -  CG  -  OD2 ANGL. DEV. =   5.6 DEGREES          
REMARK 500                                                                      
REMARK 500 REMARK: NULL                                                         
REMARK 500                                                                      
REMARK 500 GEOMETRY AND STEREOCHEMISTRY                                         
REMARK 500 SUBTOPIC: TORSION ANGLES                                             
REMARK 500                                                                      
REMARK 500 TORSION ANGLES OUTSIDE THE EXPECTED RAMACHANDRAN REGIONS:            
REMARK 500 (M=MODEL NUMBER; RES=RESIDUE NAME; C=CHAIN IDENTIFIER;               
REMARK 500 SSEQ=SEQUENCE NUMBER; I=INSERTION CODE).                             
REMARK 500 STANDARD TABLE:                                                      
REMARK 500 FORMAT:(10X,I3,1X,A3,1X,A1,I4,A1,4X,F7.2,3X,F7.2)                    
REMARK 500                                                                      
REMARK 500 EXPECTED VALUES: GJ KLEYWEGT AND TA JONES (1996). PHI/PSI-           
REMARK 500 CHOLOGY: RAMACHANDRAN REVISITED. STRUCTURE 4, 1395 - 1400            
REMARK 500                                                                      
REMARK 500  M RES CSSEQI        PSI       PHI                                   
REMARK 500    ASN A  31       43.30    -72.59                                   
REMARK 500    LEU A  33      -15.61     86.20                                   
REMARK 500    SER A  46      -92.00    -95.49                                   
REMARK 500    SER A  47     -156.49   -158.17                                   
REMARK 500    PHE A  48      -50.36    -24.18                                   
REMARK 500    ASN A  49      -89.64    -68.20                                   
REMARK 500    LEU A1032      -36.06   -132.04                                   
REMARK 500    ASN A1044       28.05     83.27                                   
REMARK 500    ARG A1092      -60.87   -143.36                                   
REMARK 500    GLN A1122      -39.69   -131.10                                   
REMARK 500    ASN A1123      103.46   -161.21                                   
REMARK 500    SER A1199      -12.78    157.72                                   
REMARK 500    LYS A1212      111.11     77.15                                   
REMARK 500    VAL A1247      -96.76   -106.44                                   
REMARK 500    ASP A1273     -139.99   -112.31                                   
REMARK 500    LEU A1280       42.36    -85.06                                   
REMARK 500    ARG B  18      -76.44   -102.01                                   
REMARK 500    VAL B  30       54.52   -118.87                                   
REMARK 500    SER B  30B      68.24    -68.86                                   
REMARK 500    ASN B  32      -44.36   -130.40                                   
REMARK 500    SER B  47     -148.26     57.38                                   
REMARK 500    PHE B  48     -141.05     41.64                                   
REMARK 500    ASN B1005      -17.77     71.75                                   
REMARK 500    ASN B1044       27.48     82.77                                   
REMARK 500    GLN B1091      -12.92     73.40                                   
REMARK 500    GLN B1122      -48.31   -133.66                                   
REMARK 500    THR B1129     -177.96    -69.35                                   
REMARK 500    SER B1199      -11.69    146.60                                   
REMARK 500    GLN B1200       65.63     60.59                                   
REMARK 500    THR B1246      -71.36    -69.91                                   
REMARK 500    VAL B1247     -100.36    -77.16                                   
REMARK 500    ASP B1273     -145.57   -113.47                                   
REMARK 500                                                                      
REMARK 500 REMARK: NULL                                                         
REMARK 500                                                                      
REMARK 500 GEOMETRY AND STEREOCHEMISTRY                                         
REMARK 500 SUBTOPIC: PLANAR GROUPS                                              
REMARK 500                                                                      
REMARK 500 PLANAR GROUPS IN THE FOLLOWING RESIDUES HAVE A TOTAL                 
REMARK 500 RMS DISTANCE OF ALL ATOMS FROM THE BEST-FIT PLANE                    
REMARK 500 BY MORE THAN AN EXPECTED VALUE OF 6*RMSD, WITH AN                    
REMARK 500 RMSD 0.02 ANGSTROMS, OR AT LEAST ONE ATOM HAS                        
REMARK 500 AN RMSD GREATER THAN THIS VALUE                                      
REMARK 500 (M=MODEL NUMBER; RES=RESIDUE NAME; C=CHAIN IDENTIFIER;               
REMARK 500 SSEQ=SEQUENCE NUMBER; I=INSERTION CODE).                             
REMARK 500                                                                      
REMARK 500  M RES CSSEQI        RMS     TYPE                                    
REMARK 500    ARG B1034         0.29    SIDE CHAIN                              
REMARK 500                                                                      
REMARK 500 REMARK: NULL                                                         
REMARK 525                                                                      
REMARK 525 SOLVENT                                                              
REMARK 525                                                                      
REMARK 525 THE SOLVENT MOLECULES HAVE CHAIN IDENTIFIERS THAT                    
REMARK 525 INDICATE THE POLYMER CHAIN WITH WHICH THEY ARE MOST                  
REMARK 525 CLOSELY ASSOCIATED. THE REMARK LISTS ALL THE SOLVENT                 
REMARK 525 MOLECULES WHICH ARE MORE THAN 5A AWAY FROM THE                       
REMARK 525 NEAREST POLYMER CHAIN (M = MODEL NUMBER;                             
REMARK 525 RES=RESIDUE NAME; C=CHAIN IDENTIFIER; SSEQ=SEQUENCE                  
REMARK 525 NUMBER; I=INSERTION CODE):                                           
REMARK 620                                                                      
REMARK 620 METAL COORDINATION                                                   
REMARK 620  (M=MODEL NUMBER; RES=RESIDUE NAME; C=CHAIN IDENTIFIER;              
REMARK 620   SSEQ=SEQUENCE NUMBER; I=INSERTION CODE):                           
REMARK 620                                                                      
REMARK 620 COORDINATION ANGLES FOR:  M RES CSSEQI METAL                         
REMARK 620                              ZN A 999  ZN                            
REMARK 620 N RES CSSEQI ATOM                                                    
REMARK 620 1 GLU A1072   OE1                                                    
REMARK 620 2 HIS A1069   ND1 137.5                                              
REMARK 620 3 HIS A1196   ND1  94.6 101.2                                        
REMARK 620 4 GLU A1072   OE2  67.9 102.7 156.1                                  
REMARK 620 5 HOH A2044   O   114.3 107.2  80.1  92.2                            
REMARK 620 N                    1     2     3     4                             
REMARK 620                                                                      
REMARK 620 COORDINATION ANGLES FOR:  M RES CSSEQI METAL                         
REMARK 620                              ZN B 999  ZN                            
REMARK 620 N RES CSSEQI ATOM                                                    
REMARK 620 1 GLU B1072   OE1                                                    
REMARK 620 2 HIS B1196   ND1  97.7                                              
REMARK 620 3 HIS B1069   ND1 130.7  92.7                                        
REMARK 620 4 GLU B1072   OE2  68.4 163.6 102.9                                  
REMARK 620 5 HOH B2029   O   138.7 104.5  83.0  82.6                            
REMARK 620 N                    1     2     3     4                             
REMARK 800                                                                      
REMARK 800 SITE                                                                 
REMARK 800 SITE_IDENTIFIER: AC1                                                 
REMARK 800 EVIDENCE_CODE: SOFTWARE                                              
REMARK 800 SITE_DESCRIPTION: BINDING SITE FOR RESIDUE NAG A 901                 
REMARK 800                                                                      
REMARK 800 SITE_IDENTIFIER: AC2                                                 
REMARK 800 EVIDENCE_CODE: SOFTWARE                                              
REMARK 800 SITE_DESCRIPTION: BINDING SITE FOR RESIDUE NAG B 901                 
REMARK 800                                                                      
REMARK 800 SITE_IDENTIFIER: AC3                                                 
REMARK 800 EVIDENCE_CODE: SOFTWARE                                              
REMARK 800 SITE_DESCRIPTION: BINDING SITE FOR RESIDUE NAG B 902                 
REMARK 800                                                                      
REMARK 800 SITE_IDENTIFIER: AC4                                                 
REMARK 800 EVIDENCE_CODE: SOFTWARE                                              
REMARK 800 SITE_DESCRIPTION: BINDING SITE FOR RESIDUE  ZN A 999                 
REMARK 800                                                                      
REMARK 800 SITE_IDENTIFIER: AC5                                                 
REMARK 800 EVIDENCE_CODE: SOFTWARE                                              
REMARK 800 SITE_DESCRIPTION: BINDING SITE FOR RESIDUE  ZN B 999                 
REMARK 800                                                                      
REMARK 800 SITE_IDENTIFIER: AC6                                                 
REMARK 800 EVIDENCE_CODE: SOFTWARE                                              
REMARK 800 SITE_DESCRIPTION: BINDING SITE FOR RESIDUE GOL W 901                 
REMARK 800                                                                      
REMARK 800 SITE_IDENTIFIER: AC7                                                 
REMARK 800 EVIDENCE_CODE: SOFTWARE                                              
REMARK 800 SITE_DESCRIPTION: BINDING SITE FOR RESIDUE GOL W 902                 
REMARK 800                                                                      
REMARK 800 SITE_IDENTIFIER: AC8                                                 
REMARK 800 EVIDENCE_CODE: SOFTWARE                                              
REMARK 800 SITE_DESCRIPTION: BINDING SITE FOR RESIDUE GOL W 903                 
REMARK 800                                                                      
REMARK 800 SITE_IDENTIFIER: AC9                                                 
REMARK 800 EVIDENCE_CODE: SOFTWARE                                              
REMARK 800 SITE_DESCRIPTION: BINDING SITE FOR RESIDUE GOL W 904                 
REMARK 900                                                                      
REMARK 900 RELATED ENTRIES                                                      
REMARK 900 RELATED ID: 2BO9   RELATED DB: PDB                                   
REMARK 900  HUMAN CARBOXYPEPTIDASE A4 IN COMPLEX WITH                           
REMARK 900  HUMAN LATEXIN.                                                      
REMARK 999                                                                      
REMARK 999 SEQUENCE                                                             
REMARK 999 UNIPROT ENTRY CONTAINS ALSO THE SIGNAL SEQUENCE. DUE TO              
REMARK 999 THE CLONING PROCEDURE, THE FIRST GLUTAMINE OF THE MATURE             
REMARK 999 PROTEIN IS REPLACED BY ARGININE IN THE PRESENT ENTRY.                
REMARK 999                                                                      
REMARK 999 IN THE PRESENT PDB ENTRY, THE RESIDUES OF THE TWO CHEMICALLY         
REMARK 999 IDENTICAL POLYPEPTIDE CHAINS PRESENT IN THE ASYMMETRIC UNIT          
REMARK 999 AND LABELED AS A AND B HAD TO BE RENAMED TO FOLLOW THE PDB           
REMARK 999 CONVENTION AND DUE TO RATIONALITY REASONS.                           
REMARK 999 ACCORDINGLY, RESIDUES 4 TO 99, CORRESPONDING TO THE ACTIVATION       
REMARK 999 SEGMENT, WOULD CORRESPOND TO RESIDUES 4A TO 99A AS DESCRIBED         
REMARK 999 IN THE PRIMARY PUBLICATION UNDER FIGURE 2 (THE INSERTED AMINO        
REMARK 999 ACIDS 30A AND 30B EQUAL 301A AND 302A IN THE TEXT).                  
REMARK 999 RESIDUES 1001 TO 1309 OF THE PRESENT ENTRY, BELONGING TO             
REMARK 999 THE PROTEASE DOMAIN, CORRESPOND TO  RESIDUES 1 TO 309 IN THE         
REMARK 999 PRIMARY PUBLICATION (THE HEREIN INSERTED RESIDUE 1055A IS 551        
REMARK 999 IN THE TEXT).                                                        
DBREF  2BOA A    4     4  PDB    2BOA     2BOA             4      4             
DBREF  2BOA A    5    99  UNP    Q9UI42   CBPA4_HUMAN     19    111             
DBREF  2BOA A 1001  1309  UNP    Q9UI42   CBPA4_HUMAN    112    421             
DBREF  2BOA B    4     4  PDB    2BOA     2BOA             4      4             
DBREF  2BOA B    5    99  UNP    Q9UI42   CBPA4_HUMAN     19    111             
DBREF  2BOA B 1001  1309  UNP    Q9UI42   CBPA4_HUMAN    112    421             
SEQRES   1 A  404  ARG GLU LYS PHE PHE GLY ASP GLN VAL LEU ARG ILE ASN          
SEQRES   2 A  404  VAL ARG ASN GLY ASP GLU ILE SER LYS LEU SER GLN LEU          
SEQRES   3 A  404  VAL ASN SER ASN ASN LEU LYS LEU ASN PHE TRP LYS SER          
SEQRES   4 A  404  PRO SER SER PHE ASN ARG PRO VAL ASP VAL LEU VAL PRO          
SEQRES   5 A  404  SER VAL SER LEU GLN ALA PHE LYS SER PHE LEU ARG SER          
SEQRES   6 A  404  GLN GLY LEU GLU TYR ALA VAL THR ILE GLU ASP LEU GLN          
SEQRES   7 A  404  ALA LEU LEU ASP ASN GLU ASP ASP GLU MET GLN HIS ASN          
SEQRES   8 A  404  GLU GLY GLN GLU ARG SER SER ASN ASN PHE ASN TYR GLY          
SEQRES   9 A  404  ALA TYR HIS SER LEU GLU ALA ILE TYR HIS GLU MET ASP          
SEQRES  10 A  404  ASN ILE ALA ALA ASP PHE PRO ASP LEU ALA ARG ARG VAL          
SEQRES  11 A  404  LYS ILE GLY HIS SER PHE GLU ASN ARG PRO MET TYR VAL          
SEQRES  12 A  404  LEU LYS PHE SER THR GLY LYS GLY VAL ARG ARG PRO ALA          
SEQRES  13 A  404  VAL TRP LEU ASN ALA GLY ILE HIS SER ARG GLU TRP ILE          
SEQRES  14 A  404  SER GLN ALA THR ALA ILE TRP THR ALA ARG LYS ILE VAL          
SEQRES  15 A  404  SER ASP TYR GLN ARG ASP PRO ALA ILE THR SER ILE LEU          
SEQRES  16 A  404  GLU LYS MET ASP ILE PHE LEU LEU PRO VAL ALA ASN PRO          
SEQRES  17 A  404  ASP GLY TYR VAL TYR THR GLN THR GLN ASN ARG LEU TRP          
SEQRES  18 A  404  ARG LYS THR ARG SER ARG ASN PRO GLY SER SER CYS ILE          
SEQRES  19 A  404  GLY ALA ASP PRO ASN ARG ASN TRP ASN ALA SER PHE ALA          
SEQRES  20 A  404  GLY LYS GLY ALA SER ASP ASN PRO CYS SER GLU VAL TYR          
SEQRES  21 A  404  HIS GLY PRO HIS ALA ASN SER GLU VAL GLU VAL LYS SER          
SEQRES  22 A  404  VAL VAL ASP PHE ILE GLN LYS HIS GLY ASN PHE LYS GLY          
SEQRES  23 A  404  PHE ILE ASP LEU HIS SER TYR SER GLN LEU LEU MET TYR          
SEQRES  24 A  404  PRO TYR GLY TYR SER VAL LYS LYS ALA PRO ASP ALA GLU          
SEQRES  25 A  404  GLU LEU ASP LYS VAL ALA ARG LEU ALA ALA LYS ALA LEU          
SEQRES  26 A  404  ALA SER VAL SER GLY THR GLU TYR GLN VAL GLY PRO THR          
SEQRES  27 A  404  CYS THR THR VAL TYR PRO ALA SER GLY SER SER ILE ASP          
SEQRES  28 A  404  TRP ALA TYR ASP ASN GLY ILE LYS PHE ALA PHE THR PHE          
SEQRES  29 A  404  GLU LEU ARG ASP THR GLY THR TYR GLY PHE LEU LEU PRO          
SEQRES  30 A  404  ALA ASN GLN ILE ILE PRO THR ALA GLU GLU THR TRP LEU          
SEQRES  31 A  404  GLY LEU LYS THR ILE MET GLU HIS VAL ARG ASP ASN LEU          
SEQRES  32 A  404  TYR                                                          
SEQRES   1 B  404  ARG GLU LYS PHE PHE GLY ASP GLN VAL LEU ARG ILE ASN          
SEQRES   2 B  404  VAL ARG ASN GLY ASP GLU ILE SER LYS LEU SER GLN LEU          
SEQRES   3 B  404  VAL ASN SER ASN ASN LEU LYS LEU ASN PHE TRP LYS SER          
SEQRES   4 B  404  PRO SER SER PHE ASN ARG PRO VAL ASP VAL LEU VAL PRO          
SEQRES   5 B  404  SER VAL SER LEU GLN ALA PHE LYS SER PHE LEU ARG SER          
SEQRES   6 B  404  GLN GLY LEU GLU TYR ALA VAL THR ILE GLU ASP LEU GLN          
SEQRES   7 B  404  ALA LEU LEU ASP ASN GLU ASP ASP GLU MET GLN HIS ASN          
SEQRES   8 B  404  GLU GLY GLN GLU ARG SER SER ASN ASN PHE ASN TYR GLY          
SEQRES   9 B  404  ALA TYR HIS SER LEU GLU ALA ILE TYR HIS GLU MET ASP          
SEQRES  10 B  404  ASN ILE ALA ALA ASP PHE PRO ASP LEU ALA ARG ARG VAL          
SEQRES  11 B  404  LYS ILE GLY HIS SER PHE GLU ASN ARG PRO MET TYR VAL          
SEQRES  12 B  404  LEU LYS PHE SER THR GLY LYS GLY VAL ARG ARG PRO ALA          
SEQRES  13 B  404  VAL TRP LEU ASN ALA GLY ILE HIS SER ARG GLU TRP ILE          
SEQRES  14 B  404  SER GLN ALA THR ALA ILE TRP THR ALA ARG LYS ILE VAL          
SEQRES  15 B  404  SER ASP TYR GLN ARG ASP PRO ALA ILE THR SER ILE LEU          
SEQRES  16 B  404  GLU LYS MET ASP ILE PHE LEU LEU PRO VAL ALA ASN PRO          
SEQRES  17 B  404  ASP GLY TYR VAL TYR THR GLN THR GLN ASN ARG LEU TRP          
SEQRES  18 B  404  ARG LYS THR ARG SER ARG ASN PRO GLY SER SER CYS ILE          
SEQRES  19 B  404  GLY ALA ASP PRO ASN ARG ASN TRP ASN ALA SER PHE ALA          
SEQRES  20 B  404  GLY LYS GLY ALA SER ASP ASN PRO CYS SER GLU VAL TYR          
SEQRES  21 B  404  HIS GLY PRO HIS ALA ASN SER GLU VAL GLU VAL LYS SER          
SEQRES  22 B  404  VAL VAL ASP PHE ILE GLN LYS HIS GLY ASN PHE LYS GLY          
SEQRES  23 B  404  PHE ILE ASP LEU HIS SER TYR SER GLN LEU LEU MET TYR          
SEQRES  24 B  404  PRO TYR GLY TYR SER VAL LYS LYS ALA PRO ASP ALA GLU          
SEQRES  25 B  404  GLU LEU ASP LYS VAL ALA ARG LEU ALA ALA LYS ALA LEU          
SEQRES  26 B  404  ALA SER VAL SER GLY THR GLU TYR GLN VAL GLY PRO THR          
SEQRES  27 B  404  CYS THR THR VAL TYR PRO ALA SER GLY SER SER ILE ASP          
SEQRES  28 B  404  TRP ALA TYR ASP ASN GLY ILE LYS PHE ALA PHE THR PHE          
SEQRES  29 B  404  GLU LEU ARG ASP THR GLY THR TYR GLY PHE LEU LEU PRO          
SEQRES  30 B  404  ALA ASN GLN ILE ILE PRO THR ALA GLU GLU THR TRP LEU          
SEQRES  31 B  404  GLY LEU LYS THR ILE MET GLU HIS VAL ARG ASP ASN LEU          
SEQRES  32 B  404  TYR                                                          
HET    NAG  A 901      14                                                       
HET    NAG  B 901      14                                                       
HET    NAG  B 902      14                                                       
HET     ZN  A 999       1                                                       
HET     ZN  B 999       1                                                       
HET    GOL  W 901       6                                                       
HET    GOL  W 902       6                                                       
HET    GOL  W 903       6                                                       
HET    GOL  W 904       6                                                       
HETNAM     NAG N-ACETYL-D-GLUCOSAMINE                                           
HETNAM      ZN ZINC ION                                                         
HETNAM     GOL GLYCEROL                                                         
HETSYN     NAG NAG                                                              
FORMUL   3  NAG    3(C8 H15 N O6)                                               
FORMUL   5   ZN    2(ZN 2+)                                                     
FORMUL   7  GOL    4(C3 H8 O3)                                                  
FORMUL  11  HOH   *374(H2 O1)                                                   
HELIX    1   1 ASN A   19  VAL A   30  1                                  12    
HELIX    2   2 ASN A   31  LEU A   35  5                                   5    
HELIX    3   3 PRO A   57  VAL A   59  5                                   3    
HELIX    4   4 SER A   60  GLN A   71  1                                  12    
HELIX    5   5 ASP A   81  ASN A 1005  1                                  24    
HELIX    6   6 SER A 1014  PHE A 1029  1                                  16    
HELIX    7   7 GLU A 1072  ASP A 1089  1                                  18    
HELIX    8   8 ASP A 1093  MET A 1103  1                                  11    
HELIX    9   9 ASN A 1112  GLN A 1122  1                                  11    
HELIX   10  10 ASP A 1142  ASN A 1146  5                                   5    
HELIX   11  11 GLU A 1173  GLY A 1187  1                                  15    
HELIX   12  12 ASP A 1215  GLY A 1235  1                                  21    
HELIX   13  13 THR A 1243  VAL A 1247  1                                   5    
HELIX   14  14 SER A 1253  ASN A 1261  1                                   9    
HELIX   15  15 PRO A 1282  ASN A 1284  5                                   3    
HELIX   16  16 GLN A 1285  ASN A 1307  1                                  23    
HELIX   17  17 ASN B   19  VAL B   30  1                                  12    
HELIX   18  18 PRO B   57  VAL B   59  5                                   3    
HELIX   19  19 SER B   60  GLY B   72  1                                  13    
HELIX   20  20 ASP B   81  ASN B 1005  1                                  24    
HELIX   21  21 SER B 1014  PHE B 1029  1                                  16    
HELIX   22  22 GLU B 1072  TYR B 1090  1                                  19    
HELIX   23  23 ASP B 1093  MET B 1103  1                                  11    
HELIX   24  24 ASN B 1112  GLN B 1122  1                                  11    
HELIX   25  25 ASP B 1142  ASN B 1146  5                                   5    
HELIX   26  26 GLU B 1173  GLY B 1187  1                                  15    
HELIX   27  27 ASP B 1215  SER B 1232  1                                  18    
HELIX   28  28 THR B 1243  VAL B 1247  1                                   5    
HELIX   29  29 SER B 1253  ASN B 1261  1                                   9    
HELIX   30  30 PRO B 1282  ASN B 1284  5                                   3    
HELIX   31  31 GLN B 1285  ASN B 1307  1                                  23    
SHEET    1  AA 4 ASN A  36  LYS A  39  0                                        
SHEET    2  AA 4 VAL A  52  VAL A  56 -1  O  ASP A  53   N  TRP A  38           
SHEET    3  AA 4 GLN A  11  ILE A  15 -1  O  GLN A  11   N  VAL A  56           
SHEET    4  AA 4 TYR A  75  ILE A  79 -1  O  ALA A  76   N  ARG A  14           
SHEET    1  AB 8 ALA A1033  HIS A1040  0                                        
SHEET    2  AB 8 PRO A1046  PHE A1052 -1  O  MET A1047   N  ILE A1038           
SHEET    3  AB 8 ASP A1104  LEU A1108 -1  O  ILE A1105   N  PHE A1052           
SHEET    4  AB 8 ALA A1061  ALA A1066  1  O  VAL A1062   N  PHE A1106           
SHEET    5  AB 8 PHE A1189  HIS A1196  1  N  LYS A1190   O  ALA A1061           
SHEET    6  AB 8 PHE A1265  GLU A1270  1  O  PHE A1265   N  PHE A1192           
SHEET    7  AB 8 LEU A1201  TYR A1204 -1  O  LEU A1201   N  GLU A1270           
SHEET    8  AB 8 GLN A1239  PRO A1242  1  O  GLN A1239   N  LEU A1202           
SHEET    1  BA 4 ASN B  36  LYS B  39  0                                        
SHEET    2  BA 4 PRO B  51  VAL B  56 -1  O  ASP B  53   N  TRP B  38           
SHEET    3  BA 4 GLN B  11  ASN B  16 -1  O  GLN B  11   N  VAL B  56           
SHEET    4  BA 4 TYR B  75  ILE B  79 -1  O  ALA B  76   N  ARG B  14           
SHEET    1  BB 8 ALA B1033  HIS B1040  0                                        
SHEET    2  BB 8 PRO B1046  PHE B1052 -1  O  MET B1047   N  ILE B1038           
SHEET    3  BB 8 ASP B1104  LEU B1108 -1  O  ILE B1105   N  PHE B1052           
SHEET    4  BB 8 ALA B1061  ALA B1066  1  O  VAL B1062   N  PHE B1106           
SHEET    5  BB 8 PHE B1189  HIS B1196  1  N  LYS B1190   O  ALA B1061           
SHEET    6  BB 8 PHE B1265  GLU B1270  1  O  PHE B1265   N  PHE B1192           
SHEET    7  BB 8 LEU B1201  TYR B1204 -1  O  LEU B1201   N  GLU B1270           
SHEET    8  BB 8 GLN B1239  PRO B1242  1  O  GLN B1239   N  LEU B1202           
SSBOND   1 CYS A 1138    CYS A 1161                          1555   1555  2.02  
SSBOND   2 CYS B 1138    CYS B 1161                          1555   1555  2.05  
LINK         C1  NAG A 901                 ND2 ASN A1148     1555   1555  1.44  
LINK        ZN    ZN A 999                 OE1 GLU A1072     1555   1555  2.00  
LINK        ZN    ZN A 999                 ND1 HIS A1069     1555   1555  2.10  
LINK        ZN    ZN A 999                 ND1 HIS A1196     1555   1555  2.07  
LINK        ZN    ZN A 999                 OE2 GLU A1072     1555   1555  1.99  
LINK        ZN    ZN A 999                 O   HOH A2044     1555   1555  2.04  
LINK         O4  NAG B 901                 C1  NAG B 902     1555   1555  1.46  
LINK         C1  NAG B 901                 ND2 ASN B1148     1555   1555  1.44  
LINK        ZN    ZN B 999                 ND1 HIS B1196     1555   1555  2.08  
LINK        ZN    ZN B 999                 ND1 HIS B1069     1555   1555  2.09  
LINK        ZN    ZN B 999                 OE2 GLU B1072     1555   1555  1.97  
LINK        ZN    ZN B 999                 O   HOH B2029     1555   1555  2.10  
LINK        ZN    ZN B 999                 OE1 GLU B1072     1555   1555  1.99  
CISPEP   1 SER A 1197    TYR A 1198          0        -8.14                     
CISPEP   2 PRO A 1205    TYR A 1206          0         2.33                     
CISPEP   3 ARG A 1272    ASP A 1273          0        -1.76                     
CISPEP   4 SER B 1197    TYR B 1198          0        -6.95                     
CISPEP   5 PRO B 1205    TYR B 1206          0         5.86                     
CISPEP   6 ARG B 1272    ASP B 1273          0        -3.09                     
SITE     1 AC1  3 ASN A1148  HOH A2043  HOH A2178                               
SITE     1 AC2  4 NAG B 902  ASN B1148  ASN B1171  HOH B2028                    
SITE     1 AC3  1 NAG B 901                                                     
SITE     1 AC4  4 HIS A1069  GLU A1072  HIS A1196  HOH A2044                    
SITE     1 AC5  4 HIS B1069  GLU B1072  HIS B1196  HOH B2029                    
SITE     1 AC6  7 GLU A1043  TYR A1118  ARG A1130  HOH A2088                    
SITE     2 AC6  7 PHE B1042  ASN B1044  HOH W2002                               
SITE     1 AC7  3 TYR A1206  TYR A1259  HOH W2004                               
SITE     1 AC8  5 GLU A1016  HIS B1020  ASP B1023  ARG B1035                    
SITE     2 AC8  5 HOH W2005                                                     
SITE     1 AC9  4 ILE B1038  VAL B1174  SER B1178  ASP B1181                    
CRYST1  136.800   87.200   89.700  90.00 117.20  90.00 C 1 2 1       8          
ORIGX1      1.000000  0.000000  0.000000        0.00000                         
ORIGX2      0.000000  1.000000  0.000000        0.00000                         
ORIGX3      0.000000  0.000000  1.000000        0.00000                         
SCALE1      0.007310  0.000000  0.003757        0.00000                         
SCALE2      0.000000  0.011468  0.000000        0.00000                         
SCALE3      0.000000  0.000000  0.012534        0.00000                         
ATOM   3222  N   ARG B   4      -4.256 -11.890 -27.054  1.00 47.32           N  
ATOM   3223  CA  ARG B   4      -4.881 -13.114 -27.622  1.00 47.90           C  
ATOM   3224  C   ARG B   4      -3.820 -13.866 -28.442  1.00 47.63           C  
ATOM   3225  O   ARG B   4      -3.346 -13.362 -29.466  1.00 48.01           O  
ATOM   3226  CB  ARG B   4      -6.118 -12.747 -28.462  1.00 47.88           C  
ATOM   3227  CG  ARG B   4      -6.720 -13.892 -29.261  1.00 48.75           C  
ATOM   3228  CD  ARG B   4      -8.071 -13.563 -29.894  1.00 51.04           C  
ATOM   3229  NE  ARG B   4      -8.915 -14.750 -30.036  1.00 52.90           N  
ATOM   3230  CZ  ARG B   4      -9.622 -15.047 -31.125  1.00 54.37           C  
ATOM   3231  NH1 ARG B   4      -9.598 -14.246 -32.188  1.00 54.51           N  
ATOM   3232  NH2 ARG B   4     -10.363 -16.149 -31.156  1.00 56.27           N  
ATOM   3233  N   GLU B   5      -3.452 -15.059 -27.967  1.00 46.88           N  
ATOM   3234  CA  GLU B   5      -2.348 -15.852 -28.521  1.00 46.08           C  
ATOM   3235  C   GLU B   5      -2.416 -16.020 -30.044  1.00 45.39           C  
ATOM   3236  O   GLU B   5      -3.462 -16.378 -30.606  1.00 44.75           O  
ATOM   3237  CB  GLU B   5      -2.273 -17.219 -27.830  1.00 46.03           C  
ATOM   3238  CG  GLU B   5      -0.936 -17.931 -27.926  1.00 47.58           C  
ATOM   3239  CD  GLU B   5       0.031 -17.513 -26.831  1.00 50.82           C  
ATOM   3240  OE1 GLU B   5       1.249 -17.431 -27.122  1.00 51.03           O  
ATOM   3241  OE2 GLU B   5      -0.424 -17.266 -25.684  1.00 51.53           O  
ATOM   3242  N   LYS B   6      -1.278 -15.734 -30.682  1.00 44.82           N  
ATOM   3243  CA  LYS B   6      -1.077 -15.872 -32.125  1.00 44.02           C  
ATOM   3244  C   LYS B   6      -0.043 -16.967 -32.450  1.00 43.58           C  
ATOM   3245  O   LYS B   6       0.898 -17.213 -31.674  1.00 43.13           O  
ATOM   3246  CB  LYS B   6      -0.626 -14.533 -32.737  1.00 43.92           C  
ATOM   3247  CG  LYS B   6      -1.687 -13.444 -32.787  1.00 44.09           C  
ATOM   3248  CD  LYS B   6      -2.900 -13.852 -33.616  1.00 44.45           C  
ATOM   3249  CE  LYS B   6      -3.947 -12.738 -33.697  1.00 45.05           C  
ATOM   3250  NZ  LYS B   6      -4.737 -12.828 -34.957  1.00 44.60           N  
ATOM   3251  N   PHE B   7      -0.215 -17.589 -33.619  1.00 42.98           N  
ATOM   3252  CA  PHE B   7       0.627 -18.698 -34.072  1.00 42.57           C  
ATOM   3253  C   PHE B   7       1.229 -18.443 -35.463  1.00 42.47           C  
ATOM   3254  O   PHE B   7       1.289 -19.347 -36.305  1.00 42.65           O  
ATOM   3255  CB  PHE B   7      -0.183 -20.013 -34.016  1.00 42.20           C  
ATOM   3256  CG  PHE B   7      -0.903 -20.198 -32.710  1.00 41.72           C  
ATOM   3257  CD1 PHE B   7      -0.213 -20.657 -31.583  1.00 40.72           C  
ATOM   3258  CD2 PHE B   7      -2.240 -19.827 -32.578  1.00 38.76           C  
ATOM   3259  CE1 PHE B   7      -0.859 -20.794 -30.355  1.00 41.02           C  
ATOM   3260  CE2 PHE B   7      -2.896 -19.951 -31.349  1.00 39.98           C  
ATOM   3261  CZ  PHE B   7      -2.206 -20.441 -30.234  1.00 40.16           C  
ATOM   3262  N   PHE B   8       1.689 -17.211 -35.679  1.00 42.30           N  
ATOM   3263  CA  PHE B   8       2.242 -16.771 -36.962  1.00 42.22           C  
ATOM   3264  C   PHE B   8       3.502 -17.547 -37.306  1.00 41.42           C  
ATOM   3265  O   PHE B   8       4.484 -17.483 -36.574  1.00 41.14           O  
ATOM   3266  CB  PHE B   8       2.563 -15.267 -36.926  1.00 42.65           C  
ATOM   3267  CG  PHE B   8       1.349 -14.379 -37.048  1.00 44.09           C  
ATOM   3268  CD1 PHE B   8       0.971 -13.544 -35.989  1.00 45.68           C  
ATOM   3269  CD2 PHE B   8       0.590 -14.362 -38.223  1.00 44.39           C  
ATOM   3270  CE1 PHE B   8      -0.159 -12.711 -36.098  1.00 45.99           C  
ATOM   3271  CE2 PHE B   8      -0.534 -13.532 -38.341  1.00 45.20           C  
ATOM   3272  CZ  PHE B   8      -0.909 -12.711 -37.276  1.00 45.13           C  
ATOM   3273  N   GLY B   9       3.447 -18.303 -38.402  1.00 40.77           N  
ATOM   3274  CA  GLY B   9       4.592 -19.066 -38.876  1.00 39.90           C  
ATOM   3275  C   GLY B   9       4.907 -20.348 -38.123  1.00 38.95           C  
ATOM   3276  O   GLY B   9       5.926 -20.989 -38.397  1.00 38.46           O  
ATOM   3277  N   ASP B  10       4.028 -20.718 -37.188  1.00 38.19           N  
ATOM   3278  CA  ASP B  10       4.195 -21.914 -36.372  1.00 37.34           C  
ATOM   3279  C   ASP B  10       3.892 -23.142 -37.189  1.00 36.50           C  
ATOM   3280  O   ASP B  10       3.053 -23.111 -38.094  1.00 35.86           O  
ATOM   3281  CB  ASP B  10       3.258 -21.878 -35.167  1.00 38.02           C  
ATOM   3282  CG  ASP B  10       3.704 -20.906 -34.104  1.00 39.35           C  
ATOM   3283  OD1 ASP B  10       4.714 -20.193 -34.319  1.00 41.83           O  
ATOM   3284  OD2 ASP B  10       3.097 -20.784 -33.016  1.00 40.71           O  
ATOM   3285  N   GLN B  11       4.565 -24.234 -36.863  1.00 36.09           N  
ATOM   3286  CA  GLN B  11       4.399 -25.458 -37.641  1.00 35.95           C  
ATOM   3287  C   GLN B  11       4.185 -26.694 -36.794  1.00 35.65           C  
ATOM   3288  O   GLN B  11       4.751 -26.833 -35.704  1.00 35.43           O  
ATOM   3289  CB  GLN B  11       5.587 -25.679 -38.584  1.00 36.00           C  
ATOM   3290  CG  GLN B  11       5.694 -24.655 -39.703  1.00 36.33           C  
ATOM   3291  CD  GLN B  11       6.777 -24.994 -40.700  1.00 37.96           C  
ATOM   3292  OE1 GLN B  11       7.769 -25.656 -40.369  1.00 37.20           O  
ATOM   3293  NE2 GLN B  11       6.598 -24.535 -41.927  1.00 39.33           N  
ATOM   3294  N   VAL B  12       3.353 -27.583 -37.318  1.00 35.42           N  
ATOM   3295  CA  VAL B  12       3.185 -28.911 -36.753  1.00 35.56           C  
ATOM   3296  C   VAL B  12       4.033 -29.906 -37.537  1.00 35.13           C  
ATOM   3297  O   VAL B  12       3.871 -30.063 -38.742  1.00 34.79           O  
ATOM   3298  CB  VAL B  12       1.708 -29.374 -36.748  1.00 35.27           C  
ATOM   3299  CG1 VAL B  12       1.573 -30.674 -35.977  1.00 35.22           C  
ATOM   3300  CG2 VAL B  12       0.796 -28.290 -36.157  1.00 35.51           C  
ATOM   3301  N   LEU B  13       4.941 -30.565 -36.836  1.00 35.15           N  
ATOM   3302  CA  LEU B  13       5.834 -31.519 -37.464  1.00 35.62           C  
ATOM   3303  C   LEU B  13       5.495 -32.914 -36.978  1.00 36.09           C  
ATOM   3304  O   LEU B  13       5.238 -33.121 -35.791  1.00 35.88           O  
ATOM   3305  CB  LEU B  13       7.310 -31.188 -37.185  1.00 35.19           C  
ATOM   3306  CG  LEU B  13       7.883 -29.792 -37.472  1.00 35.08           C  
ATOM   3307  CD1 LEU B  13       9.399 -29.830 -37.403  1.00 34.57           C  
ATOM   3308  CD2 LEU B  13       7.432 -29.208 -38.801  1.00 34.38           C  
ATOM   3309  N   ARG B  14       5.489 -33.856 -37.919  1.00 37.05           N  
ATOM   3310  CA  ARG B  14       5.177 -35.253 -37.654  1.00 38.24           C  
ATOM   3311  C   ARG B  14       6.484 -36.028 -37.668  1.00 39.60           C  
ATOM   3312  O   ARG B  14       7.188 -36.049 -38.680  1.00 39.96           O  
ATOM   3313  CB  ARG B  14       4.216 -35.789 -38.714  1.00 37.31           C  
ATOM   3314  CG  ARG B  14       3.926 -37.258 -38.595  1.00 36.21           C  
ATOM   3315  CD  ARG B  14       2.616 -37.683 -39.239  1.00 33.05           C  
ATOM   3316  NE  ARG B  14       1.470 -37.318 -38.417  1.00 31.07           N  
ATOM   3317  CZ  ARG B  14       0.210 -37.590 -38.735  1.00 31.14           C  
ATOM   3318  NH1 ARG B  14      -0.071 -38.249 -39.857  1.00 28.76           N  
ATOM   3319  NH2 ARG B  14      -0.771 -37.214 -37.922  1.00 30.22           N  
ATOM   3320  N   ILE B  15       6.812 -36.653 -36.543  1.00 41.17           N  
ATOM   3321  CA  ILE B  15       8.145 -37.208 -36.357  1.00 43.04           C  
ATOM   3322  C   ILE B  15       8.118 -38.719 -36.190  1.00 44.66           C  
ATOM   3323  O   ILE B  15       7.354 -39.252 -35.384  1.00 45.12           O  
ATOM   3324  CB  ILE B  15       8.851 -36.532 -35.158  1.00 42.74           C  
ATOM   3325  CG1 ILE B  15       9.000 -35.025 -35.403  1.00 42.02           C  
ATOM   3326  CG2 ILE B  15      10.211 -37.180 -34.892  1.00 43.25           C  
ATOM   3327  CD1 ILE B  15       9.097 -34.210 -34.143  1.00 40.80           C  
ATOM   3328  N   ASN B  16       8.959 -39.398 -36.965  1.00 46.59           N  
ATOM   3329  CA  ASN B  16       9.115 -40.840 -36.862  1.00 48.56           C  
ATOM   3330  C   ASN B  16       9.984 -41.202 -35.671  1.00 49.79           C  
ATOM   3331  O   ASN B  16      11.143 -40.789 -35.577  1.00 50.10           O  
ATOM   3332  CB  ASN B  16       9.708 -41.419 -38.155  1.00 48.55           C  
ATOM   3333  CG  ASN B  16       8.644 -41.840 -39.153  1.00 49.01           C  
ATOM   3334  OD1 ASN B  16       7.438 -41.660 -38.924  1.00 49.74           O  
ATOM   3335  ND2 ASN B  16       9.085 -42.409 -40.271  1.00 49.34           N  
ATOM   3336  N   VAL B  17       9.404 -41.968 -34.758  1.00 51.59           N  
ATOM   3337  CA  VAL B  17      10.106 -42.427 -33.572  1.00 53.30           C  
ATOM   3338  C   VAL B  17      10.081 -43.957 -33.578  1.00 54.52           C  
ATOM   3339  O   VAL B  17       9.024 -44.573 -33.413  1.00 54.61           O  
ATOM   3340  CB  VAL B  17       9.503 -41.774 -32.286  1.00 53.28           C  
ATOM   3341  CG1 VAL B  17       9.320 -42.776 -31.155  1.00 53.43           C  
ATOM   3342  CG2 VAL B  17      10.367 -40.599 -31.839  1.00 52.96           C  
ATOM   3343  N   ARG B  18      11.248 -44.557 -33.806  1.00 56.15           N  
ATOM   3344  CA  ARG B  18      11.354 -46.000 -34.033  1.00 57.75           C  
ATOM   3345  C   ARG B  18      11.849 -46.770 -32.804  1.00 58.78           C  
ATOM   3346  O   ARG B  18      11.054 -47.413 -32.108  1.00 58.88           O  
ATOM   3347  CB  ARG B  18      12.234 -46.303 -35.258  1.00 57.77           C  
ATOM   3348  CG  ARG B  18      11.880 -45.511 -36.518  1.00 58.24           C  
ATOM   3349  CD  ARG B  18      12.584 -45.991 -37.780  1.00 59.15           C  
ATOM   3350  NE  ARG B  18      14.044 -45.891 -37.689  1.00 59.83           N  
ATOM   3351  CZ  ARG B  18      14.884 -46.927 -37.718  1.00 59.73           C  
ATOM   3352  NH1 ARG B  18      14.432 -48.171 -37.833  1.00 59.61           N  
ATOM   3353  NH2 ARG B  18      16.190 -46.716 -37.630  1.00 59.98           N  
ATOM   3354  N   ASN B  19      13.154 -46.695 -32.536  1.00 60.11           N  
ATOM   3355  CA  ASN B  19      13.775 -47.458 -31.450  1.00 61.35           C  
ATOM   3356  C   ASN B  19      13.494 -46.913 -30.039  1.00 62.20           C  
ATOM   3357  O   ASN B  19      12.586 -46.091 -29.846  1.00 62.25           O  
ATOM   3358  CB  ASN B  19      15.285 -47.647 -31.698  1.00 61.39           C  
ATOM   3359  CG  ASN B  19      16.054 -46.330 -31.739  1.00 61.70           C  
ATOM   3360  OD1 ASN B  19      15.931 -45.489 -30.846  1.00 61.93           O  
ATOM   3361  ND2 ASN B  19      16.868 -46.158 -32.776  1.00 62.00           N  
ATOM   3362  N   GLY B  20      14.272 -47.379 -29.060  1.00 63.13           N  
ATOM   3363  CA  GLY B  20      14.100 -46.975 -27.674  1.00 64.27           C  
ATOM   3364  C   GLY B  20      14.590 -45.565 -27.398  1.00 65.01           C  
ATOM   3365  O   GLY B  20      13.927 -44.794 -26.694  1.00 64.90           O  
ATOM   3366  N   ASP B  21      15.753 -45.242 -27.966  1.00 65.75           N  
ATOM   3367  CA  ASP B  21      16.413 -43.945 -27.790  1.00 66.51           C  
ATOM   3368  C   ASP B  21      15.598 -42.770 -28.352  1.00 66.95           C  
ATOM   3369  O   ASP B  21      15.510 -41.709 -27.721  1.00 66.90           O  
ATOM   3370  CB  ASP B  21      17.814 -43.982 -28.427  1.00 66.60           C  
ATOM   3371  CG  ASP B  21      18.729 -42.877 -27.914  1.00 66.75           C  
ATOM   3372  OD1 ASP B  21      19.091 -42.903 -26.717  1.00 66.85           O  
ATOM   3373  OD2 ASP B  21      19.145 -41.947 -28.641  1.00 66.83           O  
ATOM   3374  N   GLU B  22      14.999 -42.972 -29.527  1.00 67.49           N  
ATOM   3375  CA  GLU B  22      14.286 -41.905 -30.235  1.00 68.07           C  
ATOM   3376  C   GLU B  22      13.074 -41.367 -29.465  1.00 68.42           C  
ATOM   3377  O   GLU B  22      12.738 -40.188 -29.597  1.00 68.43           O  
ATOM   3378  CB  GLU B  22      13.891 -42.350 -31.650  1.00 68.08           C  
ATOM   3379  CG  GLU B  22      15.080 -42.659 -32.556  1.00 68.50           C  
ATOM   3380  CD  GLU B  22      14.725 -42.714 -34.035  1.00 69.06           C  
ATOM   3381  OE1 GLU B  22      13.675 -43.298 -34.387  1.00 69.38           O  
ATOM   3382  OE2 GLU B  22      15.507 -42.184 -34.853  1.00 68.93           O  
ATOM   3383  N   ILE B  23      12.436 -42.222 -28.662  1.00 68.88           N  
ATOM   3384  CA  ILE B  23      11.348 -41.795 -27.771  1.00 69.39           C  
ATOM   3385  C   ILE B  23      11.866 -40.815 -26.712  1.00 69.63           C  
ATOM   3386  O   ILE B  23      11.315 -39.724 -26.541  1.00 69.64           O  
ATOM   3387  CB  ILE B  23      10.659 -43.007 -27.077  1.00 69.42           C  
ATOM   3388  CG1 ILE B  23      10.117 -44.008 -28.103  1.00 69.60           C  
ATOM   3389  CG2 ILE B  23       9.531 -42.534 -26.154  1.00 69.52           C  
ATOM   3390  CD1 ILE B  23      10.158 -45.464 -27.646  1.00 69.88           C  
ATOM   3391  N   SER B  24      12.933 -41.218 -26.020  1.00 70.00           N  
ATOM   3392  CA  SER B  24      13.502 -40.453 -24.906  1.00 70.25           C  
ATOM   3393  C   SER B  24      13.975 -39.053 -25.294  1.00 70.42           C  
ATOM   3394  O   SER B  24      13.515 -38.067 -24.719  1.00 70.49           O  
ATOM   3395  CB  SER B  24      14.637 -41.232 -24.222  1.00 70.27           C  
ATOM   3396  OG  SER B  24      15.265 -42.143 -25.110  1.00 70.19           O  
ATOM   3397  N   LYS B  25      14.871 -38.968 -26.277  1.00 70.62           N  
ATOM   3398  CA  LYS B  25      15.484 -37.691 -26.652  1.00 70.77           C  
ATOM   3399  C   LYS B  25      14.513 -36.680 -27.280  1.00 70.88           C  
ATOM   3400  O   LYS B  25      14.819 -35.487 -27.357  1.00 70.91           O  
ATOM   3401  CB  LYS B  25      16.709 -37.911 -27.549  1.00 70.76           C  
ATOM   3402  CG  LYS B  25      18.050 -37.829 -26.809  1.00 70.60           C  
ATOM   3403  CD  LYS B  25      18.375 -36.400 -26.373  1.00 70.19           C  
ATOM   3404  CE  LYS B  25      19.633 -35.872 -27.044  1.00 69.92           C  
ATOM   3405  NZ  LYS B  25      20.145 -34.629 -26.400  1.00 69.15           N  
ATOM   3406  N   LEU B  26      13.352 -37.159 -27.719  1.00 70.96           N  
ATOM   3407  CA  LEU B  26      12.298 -36.287 -28.229  1.00 71.22           C  
ATOM   3408  C   LEU B  26      11.454 -35.755 -27.074  1.00 71.40           C  
ATOM   3409  O   LEU B  26      11.319 -34.538 -26.903  1.00 71.28           O  
ATOM   3410  CB  LEU B  26      11.401 -37.035 -29.225  1.00 71.20           C  
ATOM   3411  CG  LEU B  26      10.799 -36.319 -30.446  1.00 71.08           C  
ATOM   3412  CD1 LEU B  26       9.584 -37.088 -30.948  1.00 70.97           C  
ATOM   3413  CD2 LEU B  26      10.434 -34.853 -30.203  1.00 70.87           C  
ATOM   3414  N   SER B  27      10.898 -36.684 -26.293  1.00 71.56           N  
ATOM   3415  CA  SER B  27      10.032 -36.366 -25.160  1.00 71.77           C  
ATOM   3416  C   SER B  27      10.734 -35.517 -24.101  1.00 71.88           C  
ATOM   3417  O   SER B  27      10.125 -34.610 -23.530  1.00 72.01           O  
ATOM   3418  CB  SER B  27       9.475 -37.646 -24.534  1.00 71.75           C  
ATOM   3419  OG  SER B  27       8.064 -37.717 -24.693  1.00 72.09           O  
ATOM   3420  N   GLN B  28      12.010 -35.810 -23.855  1.00 71.93           N  
ATOM   3421  CA  GLN B  28      12.817 -35.043 -22.908  1.00 72.02           C  
ATOM   3422  C   GLN B  28      13.045 -33.613 -23.393  1.00 72.14           C  
ATOM   3423  O   GLN B  28      12.934 -32.668 -22.606  1.00 72.23           O  
ATOM   3424  CB  GLN B  28      14.158 -35.745 -22.644  1.00 71.94           C  
ATOM   3425  CG  GLN B  28      15.308 -34.826 -22.214  1.00 71.86           C  
ATOM   3426  CD  GLN B  28      16.451 -34.794 -23.222  1.00 71.49           C  
ATOM   3427  OE1 GLN B  28      16.690 -33.773 -23.872  1.00 71.29           O  
ATOM   3428  NE2 GLN B  28      17.158 -35.910 -23.350  1.00 71.38           N  
ATOM   3429  N   LEU B  29      13.343 -33.466 -24.686  1.00 72.27           N  
ATOM   3430  CA  LEU B  29      13.770 -32.186 -25.265  1.00 72.28           C  
ATOM   3431  C   LEU B  29      12.951 -30.988 -24.784  1.00 72.18           C  
ATOM   3432  O   LEU B  29      13.517 -30.039 -24.227  1.00 72.29           O  
ATOM   3433  CB  LEU B  29      13.808 -32.247 -26.800  1.00 72.44           C  
ATOM   3434  CG  LEU B  29      14.652 -31.217 -27.572  1.00 72.58           C  
ATOM   3435  CD1 LEU B  29      13.797 -30.059 -28.088  1.00 72.76           C  
ATOM   3436  CD2 LEU B  29      15.851 -30.698 -26.773  1.00 73.44           C  
ATOM   3437  N   VAL B  30      11.637 -31.024 -25.000  1.00 71.79           N  
ATOM   3438  CA  VAL B  30      10.770 -30.001 -24.411  1.00 71.61           C  
ATOM   3439  C   VAL B  30       9.725 -30.582 -23.449  1.00 71.46           C  
ATOM   3440  O   VAL B  30       8.513 -30.411 -23.604  1.00 71.65           O  
ATOM   3441  CB  VAL B  30      10.214 -28.979 -25.446  1.00 71.54           C  
ATOM   3442  CG1 VAL B  30       9.076 -28.156 -24.863  1.00 71.53           C  
ATOM   3443  CG2 VAL B  30      11.320 -28.038 -25.884  1.00 71.20           C  
ATOM   3444  N   ASN B  30A     10.248 -31.328 -22.483  1.00 71.25           N  
ATOM   3445  CA  ASN B  30A      9.635 -31.480 -21.175  1.00 70.88           C  
ATOM   3446  C   ASN B  30A     10.566 -30.730 -20.228  1.00 70.59           C  
ATOM   3447  O   ASN B  30A     10.126 -29.869 -19.461  1.00 70.70           O  
ATOM   3448  CB  ASN B  30A      9.489 -32.951 -20.797  1.00 70.96           C  
ATOM   3449  CG  ASN B  30A      8.121 -33.506 -21.151  1.00 70.82           C  
ATOM   3450  OD1 ASN B  30A      7.305 -33.769 -20.270  1.00 71.08           O  
ATOM   3451  ND2 ASN B  30A      7.863 -33.680 -22.446  1.00 70.39           N  
ATOM   3452  N   SER B  30B     11.860 -31.057 -20.319  1.00 70.07           N  
ATOM   3453  CA  SER B  30B     12.946 -30.204 -19.833  1.00 69.41           C  
ATOM   3454  C   SER B  30B     12.981 -28.977 -20.757  1.00 68.93           C  
ATOM   3455  O   SER B  30B     13.929 -28.795 -21.532  1.00 69.04           O  
ATOM   3456  CB  SER B  30B     14.283 -30.963 -19.882  1.00 69.42           C  
ATOM   3457  OG  SER B  30B     15.103 -30.681 -18.760  1.00 69.18           O  
ATOM   3458  N   ASN B  31      11.935 -28.152 -20.664  1.00 68.10           N  
ATOM   3459  CA  ASN B  31      11.627 -27.108 -21.648  1.00 67.16           C  
ATOM   3460  C   ASN B  31      12.805 -26.272 -22.138  1.00 66.29           C  
ATOM   3461  O   ASN B  31      13.572 -25.726 -21.337  1.00 66.29           O  
ATOM   3462  CB  ASN B  31      10.516 -26.189 -21.133  1.00 67.38           C  
ATOM   3463  CG  ASN B  31       9.593 -25.712 -22.242  1.00 67.69           C  
ATOM   3464  OD1 ASN B  31      10.003 -24.965 -23.136  1.00 67.83           O  
ATOM   3465  ND2 ASN B  31       8.338 -26.142 -22.188  1.00 68.60           N  
ATOM   3466  N   ASN B  32      12.931 -26.188 -23.460  1.00 64.99           N  
ATOM   3467  CA  ASN B  32      13.924 -25.344 -24.115  1.00 63.67           C  
ATOM   3468  C   ASN B  32      13.309 -24.463 -25.218  1.00 62.65           C  
ATOM   3469  O   ASN B  32      13.598 -23.270 -25.292  1.00 62.75           O  
ATOM   3470  CB  ASN B  32      15.067 -26.198 -24.681  1.00 63.85           C  
ATOM   3471  CG  ASN B  32      16.329 -26.172 -23.806  1.00 64.39           C  
ATOM   3472  OD1 ASN B  32      16.461 -25.349 -22.890  1.00 64.78           O  
ATOM   3473  ND2 ASN B  32      17.267 -27.079 -24.095  1.00 64.09           N  
ATOM   3474  N   LEU B  33      12.443 -25.050 -26.047  1.00 61.23           N  
ATOM   3475  CA  LEU B  33      11.949 -24.401 -27.274  1.00 59.64           C  
ATOM   3476  C   LEU B  33      10.445 -24.077 -27.311  1.00 58.45           C  
ATOM   3477  O   LEU B  33       9.922 -23.692 -28.362  1.00 58.49           O  
ATOM   3478  CB  LEU B  33      12.346 -25.226 -28.516  1.00 59.54           C  
ATOM   3479  CG  LEU B  33      13.851 -25.338 -28.825  1.00 59.31           C  
ATOM   3480  CD1 LEU B  33      14.160 -26.605 -29.614  1.00 58.73           C  
ATOM   3481  CD2 LEU B  33      14.379 -24.107 -29.555  1.00 58.55           C  
ATOM   3482  N   LYS B  34       9.768 -24.219 -26.168  1.00 57.00           N  
ATOM   3483  CA  LYS B  34       8.310 -24.009 -26.040  1.00 55.59           C  
ATOM   3484  C   LYS B  34       7.469 -24.833 -27.037  1.00 54.27           C  
ATOM   3485  O   LYS B  34       6.519 -24.331 -27.653  1.00 53.93           O  
ATOM   3486  CB  LYS B  34       7.926 -22.517 -26.105  1.00 55.86           C  
ATOM   3487  CG  LYS B  34       8.845 -21.556 -25.342  1.00 56.21           C  
ATOM   3488  CD  LYS B  34       8.630 -20.093 -25.767  1.00 57.55           C  
ATOM   3489  CE  LYS B  34       8.299 -19.944 -27.263  1.00 58.17           C  
ATOM   3490  NZ  LYS B  34       9.356 -19.215 -28.026  1.00 58.95           N  
ATOM   3491  N   LEU B  35       7.827 -26.105 -27.178  1.00 52.62           N  
ATOM   3492  CA  LEU B  35       7.101 -27.019 -28.053  1.00 51.07           C  
ATOM   3493  C   LEU B  35       5.799 -27.504 -27.406  1.00 50.02           C  
ATOM   3494  O   LEU B  35       5.722 -27.666 -26.187  1.00 50.09           O  
ATOM   3495  CB  LEU B  35       7.990 -28.206 -28.444  1.00 50.76           C  
ATOM   3496  CG  LEU B  35       9.384 -27.910 -29.017  1.00 50.26           C  
ATOM   3497  CD1 LEU B  35      10.181 -29.197 -29.146  1.00 49.66           C  
ATOM   3498  CD2 LEU B  35       9.322 -27.190 -30.353  1.00 49.09           C  
ATOM   3499  N   ASN B  36       4.777 -27.722 -28.224  1.00 48.49           N  
ATOM   3500  CA  ASN B  36       3.504 -28.260 -27.737  1.00 47.24           C  
ATOM   3501  C   ASN B  36       3.164 -29.549 -28.478  1.00 46.55           C  
ATOM   3502  O   ASN B  36       2.864 -29.526 -29.674  1.00 45.91           O  
ATOM   3503  CB  ASN B  36       2.370 -27.215 -27.841  1.00 46.78           C  
ATOM   3504  CG  ASN B  36       0.984 -27.784 -27.490  1.00 46.23           C  
ATOM   3505  OD1 ASN B  36       0.029 -27.640 -28.260  1.00 44.29           O  
ATOM   3506  ND2 ASN B  36       0.874 -28.419 -26.327  1.00 44.91           N  
ATOM   3507  N   PHE B  37       3.254 -30.669 -27.761  1.00 45.92           N  
ATOM   3508  CA  PHE B  37       2.882 -31.975 -28.293  1.00 45.47           C  
ATOM   3509  C   PHE B  37       1.395 -31.977 -28.625  1.00 44.65           C  
ATOM   3510  O   PHE B  37       0.573 -31.635 -27.775  1.00 44.58           O  
ATOM   3511  CB  PHE B  37       3.182 -33.082 -27.272  1.00 45.60           C  
ATOM   3512  CG  PHE B  37       4.584 -33.651 -27.355  1.00 47.40           C  
ATOM   3513  CD1 PHE B  37       5.251 -34.060 -26.193  1.00 48.55           C  
ATOM   3514  CD2 PHE B  37       5.232 -33.808 -28.584  1.00 48.54           C  
ATOM   3515  CE1 PHE B  37       6.545 -34.596 -26.250  1.00 49.11           C  
ATOM   3516  CE2 PHE B  37       6.529 -34.340 -28.654  1.00 49.28           C  
ATOM   3517  CZ  PHE B  37       7.185 -34.737 -27.484  1.00 49.90           C  
ATOM   3518  N   TRP B  38       1.064 -32.327 -29.865  1.00 43.71           N  
ATOM   3519  CA  TRP B  38      -0.319 -32.540 -30.285  1.00 43.18           C  
ATOM   3520  C   TRP B  38      -0.671 -34.036 -30.189  1.00 44.03           C  
ATOM   3521  O   TRP B  38      -1.765 -34.399 -29.761  1.00 44.05           O  
ATOM   3522  CB  TRP B  38      -0.541 -32.026 -31.712  1.00 42.28           C  
ATOM   3523  CG  TRP B  38      -0.825 -30.551 -31.849  1.00 38.97           C  
ATOM   3524  CD1 TRP B  38      -0.404 -29.543 -31.021  1.00 38.27           C  
ATOM   3525  CD2 TRP B  38      -1.557 -29.917 -32.902  1.00 36.17           C  
ATOM   3526  NE1 TRP B  38      -0.845 -28.327 -31.485  1.00 36.45           N  
ATOM   3527  CE2 TRP B  38      -1.561 -28.525 -32.637  1.00 35.38           C  
ATOM   3528  CE3 TRP B  38      -2.233 -30.385 -34.045  1.00 34.90           C  
ATOM   3529  CZ2 TRP B  38      -2.207 -27.597 -33.469  1.00 34.34           C  
ATOM   3530  CZ3 TRP B  38      -2.877 -29.469 -34.870  1.00 34.46           C  
ATOM   3531  CH2 TRP B  38      -2.863 -28.084 -34.574  1.00 34.41           C  
ATOM   3532  N   LYS B  39       0.270 -34.885 -30.602  1.00 45.02           N  
ATOM   3533  CA  LYS B  39       0.198 -36.337 -30.446  1.00 45.97           C  
ATOM   3534  C   LYS B  39       1.573 -36.804 -29.974  1.00 46.76           C  
ATOM   3535  O   LYS B  39       2.536 -36.777 -30.736  1.00 46.50           O  
ATOM   3536  CB  LYS B  39      -0.185 -36.998 -31.776  1.00 45.88           C  
ATOM   3537  CG  LYS B  39      -0.210 -38.525 -31.770  1.00 46.46           C  
ATOM   3538  CD  LYS B  39      -0.608 -39.076 -33.142  1.00 47.52           C  
ATOM   3539  CE  LYS B  39      -1.003 -40.554 -33.073  1.00 48.81           C  
ATOM   3540  NZ  LYS B  39       0.122 -41.469 -33.463  1.00 49.43           N  
ATOM   3541  N   SER B  40       1.669 -37.200 -28.709  1.00 48.22           N  
ATOM   3542  CA  SER B  40       2.945 -37.628 -28.115  1.00 49.78           C  
ATOM   3543  C   SER B  40       3.299 -39.099 -28.448  1.00 50.82           C  
ATOM   3544  O   SER B  40       2.544 -39.763 -29.170  1.00 50.93           O  
ATOM   3545  CB  SER B  40       2.942 -37.370 -26.599  1.00 49.79           C  
ATOM   3546  OG  SER B  40       1.748 -37.827 -25.988  1.00 50.09           O  
ATOM   3547  N   PRO B  41       4.446 -39.594 -27.959  1.00 52.01           N  
ATOM   3548  CA  PRO B  41       4.863 -40.991 -28.192  1.00 52.80           C  
ATOM   3549  C   PRO B  41       3.814 -42.075 -27.879  1.00 53.62           C  
ATOM   3550  O   PRO B  41       3.261 -42.128 -26.774  1.00 53.77           O  
ATOM   3551  CB  PRO B  41       6.088 -41.156 -27.271  1.00 52.78           C  
ATOM   3552  CG  PRO B  41       6.073 -39.959 -26.366  1.00 52.51           C  
ATOM   3553  CD  PRO B  41       5.466 -38.857 -27.185  1.00 52.09           C  
ATOM   3554  N   SER B  46       3.567 -42.931 -28.870  1.00 54.42           N  
ATOM   3555  CA  SER B  46       2.675 -44.082 -28.742  1.00 55.11           C  
ATOM   3556  C   SER B  46       3.443 -45.405 -28.926  1.00 55.56           C  
ATOM   3557  O   SER B  46       2.863 -46.423 -29.339  1.00 55.82           O  
ATOM   3558  CB  SER B  46       1.534 -43.981 -29.768  1.00 55.14           C  
ATOM   3559  OG  SER B  46       0.769 -42.799 -29.594  1.00 55.22           O  
ATOM   3560  N   SER B  47       4.740 -45.380 -28.602  1.00 55.94           N  
ATOM   3561  CA  SER B  47       5.679 -46.482 -28.887  1.00 56.29           C  
ATOM   3562  C   SER B  47       5.746 -46.836 -30.387  1.00 56.46           C  
ATOM   3563  O   SER B  47       5.589 -45.947 -31.230  1.00 56.46           O  
ATOM   3564  CB  SER B  47       5.398 -47.711 -28.009  1.00 56.33           C  
ATOM   3565  OG  SER B  47       6.499 -47.984 -27.156  1.00 56.39           O  
ATOM   3566  N   PHE B  48       5.990 -48.115 -30.705  1.00 56.59           N  
ATOM   3567  CA  PHE B  48       6.145 -48.605 -32.091  1.00 56.62           C  
ATOM   3568  C   PHE B  48       6.981 -47.631 -32.941  1.00 56.32           C  
ATOM   3569  O   PHE B  48       7.974 -47.084 -32.446  1.00 56.56           O  
ATOM   3570  CB  PHE B  48       4.776 -48.889 -32.741  1.00 56.81           C  
ATOM   3571  CG  PHE B  48       3.879 -49.787 -31.922  1.00 57.74           C  
ATOM   3572  CD1 PHE B  48       2.890 -49.244 -31.099  1.00 58.74           C  
ATOM   3573  CD2 PHE B  48       4.014 -51.174 -31.981  1.00 58.63           C  
ATOM   3574  CE1 PHE B  48       2.053 -50.069 -30.340  1.00 59.22           C  
ATOM   3575  CE2 PHE B  48       3.186 -52.009 -31.225  1.00 58.99           C  
ATOM   3576  CZ  PHE B  48       2.201 -51.455 -30.403  1.00 59.24           C  
ATOM   3577  N   ASN B  49       6.609 -47.431 -34.208  1.00 55.76           N  
ATOM   3578  CA  ASN B  49       7.062 -46.240 -34.940  1.00 55.07           C  
ATOM   3579  C   ASN B  49       5.905 -45.354 -35.431  1.00 54.45           C  
ATOM   3580  O   ASN B  49       5.991 -44.719 -36.488  1.00 54.58           O  
ATOM   3581  CB  ASN B  49       8.141 -46.499 -36.030  1.00 55.23           C  
ATOM   3582  CG  ASN B  49       8.121 -47.914 -36.601  1.00 55.54           C  
ATOM   3583  OD1 ASN B  49       7.782 -48.114 -37.769  1.00 55.72           O  
ATOM   3584  ND2 ASN B  49       8.539 -48.891 -35.800  1.00 55.76           N  
ATOM   3585  N   ARG B  50       4.836 -45.323 -34.630  1.00 53.45           N  
ATOM   3586  CA  ARG B  50       3.683 -44.431 -34.825  1.00 52.45           C  
ATOM   3587  C   ARG B  50       4.101 -42.959 -34.736  1.00 51.16           C  
ATOM   3588  O   ARG B  50       5.042 -42.631 -34.008  1.00 51.21           O  
ATOM   3589  CB  ARG B  50       2.585 -44.714 -33.786  1.00 52.71           C  
ATOM   3590  CG  ARG B  50       2.434 -46.173 -33.385  1.00 53.70           C  
ATOM   3591  CD  ARG B  50       1.377 -46.930 -34.179  1.00 55.59           C  
ATOM   3592  NE  ARG B  50       0.430 -47.611 -33.301  1.00 57.01           N  
ATOM   3593  CZ  ARG B  50      -0.546 -47.004 -32.632  1.00 57.79           C  
ATOM   3594  NH1 ARG B  50      -0.721 -45.687 -32.733  1.00 58.35           N  
ATOM   3595  NH2 ARG B  50      -1.352 -47.716 -31.855  1.00 57.82           N  
ATOM   3596  N   PRO B  51       3.398 -42.078 -35.455  1.00 49.83           N  
ATOM   3597  CA  PRO B  51       3.820 -40.676 -35.593  1.00 48.45           C  
ATOM   3598  C   PRO B  51       3.604 -39.816 -34.344  1.00 46.77           C  
ATOM   3599  O   PRO B  51       2.557 -39.893 -33.708  1.00 46.65           O  
ATOM   3600  CB  PRO B  51       2.936 -40.162 -36.737  1.00 48.53           C  
ATOM   3601  CG  PRO B  51       2.299 -41.387 -37.337  1.00 49.24           C  
ATOM   3602  CD  PRO B  51       2.148 -42.336 -36.196  1.00 49.90           C  
ATOM   3603  N   VAL B  52       4.609 -39.012 -34.014  1.00 44.94           N  
ATOM   3604  CA  VAL B  52       4.497 -37.952 -33.015  1.00 43.38           C  
ATOM   3605  C   VAL B  52       4.210 -36.610 -33.704  1.00 42.03           C  
ATOM   3606  O   VAL B  52       4.893 -36.247 -34.651  1.00 42.14           O  
ATOM   3607  CB  VAL B  52       5.809 -37.815 -32.189  1.00 43.36           C  
ATOM   3608  CG1 VAL B  52       5.843 -36.497 -31.425  1.00 43.52           C  
ATOM   3609  CG2 VAL B  52       5.976 -38.973 -31.233  1.00 43.10           C  
ATOM   3610  N   ASP B  53       3.207 -35.878 -33.232  1.00 40.44           N  
ATOM   3611  CA  ASP B  53       2.952 -34.526 -33.727  1.00 39.22           C  
ATOM   3612  C   ASP B  53       3.330 -33.454 -32.689  1.00 38.64           C  
ATOM   3613  O   ASP B  53       2.959 -33.541 -31.508  1.00 37.84           O  
ATOM   3614  CB  ASP B  53       1.497 -34.355 -34.152  1.00 38.95           C  
ATOM   3615  CG  ASP B  53       1.116 -35.241 -35.331  1.00 39.49           C  
ATOM   3616  OD1 ASP B  53       1.983 -35.949 -35.886  1.00 41.90           O  
ATOM   3617  OD2 ASP B  53      -0.039 -35.294 -35.780  1.00 38.54           O  
ATOM   3618  N   VAL B  54       4.076 -32.448 -33.136  1.00 37.49           N  
ATOM   3619  CA  VAL B  54       4.446 -31.352 -32.245  1.00 37.14           C  
ATOM   3620  C   VAL B  54       4.319 -30.006 -32.940  1.00 36.79           C  
ATOM   3621  O   VAL B  54       4.711 -29.857 -34.101  1.00 36.58           O  
ATOM   3622  CB  VAL B  54       5.844 -31.570 -31.603  1.00 37.09           C  
ATOM   3623  CG1 VAL B  54       6.822 -32.159 -32.601  1.00 36.69           C  
ATOM   3624  CG2 VAL B  54       6.384 -30.296 -30.970  1.00 37.53           C  
ATOM   3625  N   LEU B  55       3.727 -29.048 -32.224  1.00 36.59           N  
ATOM   3626  CA  LEU B  55       3.641 -27.669 -32.679  1.00 36.41           C  
ATOM   3627  C   LEU B  55       4.922 -26.968 -32.299  1.00 36.28           C  
ATOM   3628  O   LEU B  55       5.327 -26.975 -31.134  1.00 35.66           O  
ATOM   3629  CB  LEU B  55       2.449 -26.926 -32.069  1.00 36.67           C  
ATOM   3630  CG  LEU B  55       2.166 -25.600 -32.787  1.00 36.72           C  
ATOM   3631  CD1 LEU B  55       0.720 -25.527 -33.146  1.00 38.42           C  
ATOM   3632  CD2 LEU B  55       2.547 -24.402 -31.951  1.00 37.86           C  
ATOM   3633  N   VAL B  56       5.564 -26.388 -33.308  1.00 36.54           N  
ATOM   3634  CA  VAL B  56       6.847 -25.721 -33.140  1.00 36.63           C  
ATOM   3635  C   VAL B  56       6.653 -24.247 -33.459  1.00 37.11           C  
ATOM   3636  O   VAL B  56       6.226 -23.897 -34.559  1.00 36.89           O  
ATOM   3637  CB  VAL B  56       7.951 -26.343 -34.031  1.00 36.40           C  
ATOM   3638  CG1 VAL B  56       9.339 -25.720 -33.724  1.00 36.76           C  
ATOM   3639  CG2 VAL B  56       7.983 -27.853 -33.858  1.00 35.82           C  
ATOM   3640  N   PRO B  57       6.948 -23.386 -32.487  1.00 38.00           N  
ATOM   3641  CA  PRO B  57       6.795 -21.938 -32.668  1.00 38.49           C  
ATOM   3642  C   PRO B  57       7.748 -21.390 -33.719  1.00 38.81           C  
ATOM   3643  O   PRO B  57       8.800 -21.986 -33.964  1.00 38.44           O  
ATOM   3644  CB  PRO B  57       7.119 -21.381 -31.278  1.00 38.67           C  
ATOM   3645  CG  PRO B  57       6.876 -22.545 -30.359  1.00 38.91           C  
ATOM   3646  CD  PRO B  57       7.420 -23.717 -31.130  1.00 38.07           C  
ATOM   3647  N   SER B  58       7.357 -20.269 -34.326  1.00 39.50           N  
ATOM   3648  CA  SER B  58       8.102 -19.639 -35.416  1.00 40.11           C  
ATOM   3649  C   SER B  58       9.606 -19.492 -35.145  1.00 40.27           C  
ATOM   3650  O   SER B  58      10.417 -19.861 -35.993  1.00 40.27           O  
ATOM   3651  CB  SER B  58       7.481 -18.283 -35.773  1.00 40.20           C  
ATOM   3652  OG  SER B  58       7.675 -17.977 -37.148  1.00 40.86           O  
ATOM   3653  N   VAL B  59       9.966 -18.981 -33.965  1.00 40.45           N  
ATOM   3654  CA  VAL B  59      11.375 -18.725 -33.628  1.00 40.87           C  
ATOM   3655  C   VAL B  59      12.189 -19.992 -33.351  1.00 40.76           C  
ATOM   3656  O   VAL B  59      13.433 -19.968 -33.409  1.00 41.26           O  
ATOM   3657  CB  VAL B  59      11.563 -17.694 -32.446  1.00 40.90           C  
ATOM   3658  CG1 VAL B  59      10.707 -16.449 -32.651  1.00 41.68           C  
ATOM   3659  CG2 VAL B  59      11.288 -18.329 -31.084  1.00 40.76           C  
ATOM   3660  N   SER B  60      11.492 -21.083 -33.048  1.00 40.31           N  
ATOM   3661  CA  SER B  60      12.139 -22.345 -32.707  1.00 40.18           C  
ATOM   3662  C   SER B  60      12.340 -23.235 -33.929  1.00 39.73           C  
ATOM   3663  O   SER B  60      12.983 -24.284 -33.845  1.00 39.32           O  
ATOM   3664  CB  SER B  60      11.321 -23.091 -31.646  1.00 40.33           C  
ATOM   3665  OG  SER B  60      11.493 -22.512 -30.363  1.00 41.12           O  
ATOM   3666  N   LEU B  61      11.790 -22.807 -35.060  1.00 39.72           N  
ATOM   3667  CA  LEU B  61      11.750 -23.637 -36.257  1.00 40.02           C  
ATOM   3668  C   LEU B  61      13.140 -24.129 -36.660  1.00 40.27           C  
ATOM   3669  O   LEU B  61      13.422 -25.331 -36.581  1.00 40.30           O  
ATOM   3670  CB  LEU B  61      11.074 -22.891 -37.412  1.00 40.00           C  
ATOM   3671  CG  LEU B  61       9.842 -23.497 -38.097  1.00 39.43           C  
ATOM   3672  CD1 LEU B  61       9.320 -24.746 -37.404  1.00 39.97           C  
ATOM   3673  CD2 LEU B  61       8.759 -22.455 -38.173  1.00 38.29           C  
ATOM   3674  N   GLN B  62      14.000 -23.197 -37.071  1.00 40.44           N  
ATOM   3675  CA  GLN B  62      15.363 -23.510 -37.498  1.00 40.52           C  
ATOM   3676  C   GLN B  62      16.105 -24.325 -36.433  1.00 40.29           C  
ATOM   3677  O   GLN B  62      16.716 -25.345 -36.745  1.00 40.27           O  
ATOM   3678  CB  GLN B  62      16.110 -22.211 -37.824  1.00 40.98           C  
ATOM   3679  CG  GLN B  62      17.621 -22.333 -38.024  1.00 41.79           C  
ATOM   3680  CD  GLN B  62      18.360 -21.056 -37.638  1.00 44.19           C  
ATOM   3681  OE1 GLN B  62      19.007 -20.424 -38.481  1.00 45.34           O  
ATOM   3682  NE2 GLN B  62      18.266 -20.673 -36.364  1.00 44.70           N  
ATOM   3683  N   ALA B  63      16.013 -23.874 -35.182  1.00 40.04           N  
ATOM   3684  CA  ALA B  63      16.662 -24.510 -34.035  1.00 39.91           C  
ATOM   3685  C   ALA B  63      16.259 -25.975 -33.824  1.00 39.58           C  
ATOM   3686  O   ALA B  63      17.118 -26.831 -33.600  1.00 39.89           O  
ATOM   3687  CB  ALA B  63      16.394 -23.690 -32.757  1.00 40.03           C  
ATOM   3688  N   PHE B  64      14.959 -26.248 -33.902  1.00 39.11           N  
ATOM   3689  CA  PHE B  64      14.408 -27.580 -33.643  1.00 38.51           C  
ATOM   3690  C   PHE B  64      14.596 -28.549 -34.808  1.00 38.15           C  
ATOM   3691  O   PHE B  64      14.952 -29.712 -34.600  1.00 38.04           O  
ATOM   3692  CB  PHE B  64      12.925 -27.478 -33.279  1.00 38.16           C  
ATOM   3693  CG  PHE B  64      12.302 -28.785 -32.875  1.00 37.69           C  
ATOM   3694  CD1 PHE B  64      11.149 -29.244 -33.515  1.00 37.27           C  
ATOM   3695  CD2 PHE B  64      12.848 -29.549 -31.848  1.00 37.01           C  
ATOM   3696  CE1 PHE B  64      10.546 -30.448 -33.143  1.00 37.14           C  
ATOM   3697  CE2 PHE B  64      12.258 -30.755 -31.467  1.00 37.50           C  
ATOM   3698  CZ  PHE B  64      11.103 -31.206 -32.115  1.00 37.43           C  
ATOM   3699  N   LYS B  65      14.345 -28.076 -36.025  1.00 37.66           N  
ATOM   3700  CA  LYS B  65      14.564 -28.891 -37.212  1.00 37.54           C  
ATOM   3701  C   LYS B  65      16.011 -29.364 -37.246  1.00 37.65           C  
ATOM   3702  O   LYS B  65      16.287 -30.516 -37.592  1.00 37.66           O  
ATOM   3703  CB  LYS B  65      14.241 -28.104 -38.479  1.00 37.30           C  
ATOM   3704  CG  LYS B  65      12.795 -27.712 -38.612  1.00 37.30           C  
ATOM   3705  CD  LYS B  65      12.467 -27.251 -40.015  1.00 35.99           C  
ATOM   3706  CE  LYS B  65      10.957 -27.217 -40.218  1.00 34.63           C  
ATOM   3707  NZ  LYS B  65      10.568 -26.143 -41.166  1.00 33.84           N  
ATOM   3708  N   SER B  66      16.922 -28.464 -36.872  1.00 37.77           N  
ATOM   3709  CA  SER B  66      18.364 -28.728 -36.831  1.00 37.91           C  
ATOM   3710  C   SER B  66      18.714 -29.847 -35.844  1.00 38.00           C  
ATOM   3711  O   SER B  66      19.538 -30.713 -36.137  1.00 37.82           O  
ATOM   3712  CB  SER B  66      19.114 -27.439 -36.477  1.00 37.79           C  
ATOM   3713  OG  SER B  66      20.516 -27.635 -36.442  1.00 38.17           O  
ATOM   3714  N   PHE B  67      18.073 -29.814 -34.679  1.00 38.58           N  
ATOM   3715  CA  PHE B  67      18.213 -30.850 -33.658  1.00 39.02           C  
ATOM   3716  C   PHE B  67      17.691 -32.195 -34.177  1.00 39.04           C  
ATOM   3717  O   PHE B  67      18.365 -33.219 -34.042  1.00 38.95           O  
ATOM   3718  CB  PHE B  67      17.485 -30.413 -32.377  1.00 39.36           C  
ATOM   3719  CG  PHE B  67      17.226 -31.528 -31.398  1.00 40.42           C  
ATOM   3720  CD1 PHE B  67      15.962 -32.108 -31.304  1.00 41.10           C  
ATOM   3721  CD2 PHE B  67      18.239 -31.980 -30.552  1.00 41.25           C  
ATOM   3722  CE1 PHE B  67      15.708 -33.137 -30.398  1.00 41.68           C  
ATOM   3723  CE2 PHE B  67      17.996 -33.009 -29.636  1.00 42.08           C  
ATOM   3724  CZ  PHE B  67      16.726 -33.590 -29.562  1.00 42.15           C  
ATOM   3725  N   LEU B  68      16.505 -32.175 -34.785  1.00 39.07           N  
ATOM   3726  CA  LEU B  68      15.902 -33.369 -35.369  1.00 39.30           C  
ATOM   3727  C   LEU B  68      16.879 -34.046 -36.320  1.00 39.43           C  
ATOM   3728  O   LEU B  68      17.229 -35.214 -36.131  1.00 39.55           O  
ATOM   3729  CB  LEU B  68      14.599 -33.015 -36.103  1.00 39.31           C  
ATOM   3730  CG  LEU B  68      13.230 -33.173 -35.414  1.00 39.44           C  
ATOM   3731  CD1 LEU B  68      13.318 -33.245 -33.898  1.00 38.51           C  
ATOM   3732  CD2 LEU B  68      12.283 -32.058 -35.842  1.00 39.31           C  
ATOM   3733  N   ARG B  69      17.334 -33.296 -37.322  1.00 39.56           N  
ATOM   3734  CA  ARG B  69      18.287 -33.799 -38.314  1.00 39.81           C  
ATOM   3735  C   ARG B  69      19.547 -34.394 -37.676  1.00 40.14           C  
ATOM   3736  O   ARG B  69      19.969 -35.485 -38.052  1.00 39.98           O  
ATOM   3737  CB  ARG B  69      18.638 -32.709 -39.340  1.00 39.53           C  
ATOM   3738  CG  ARG B  69      17.471 -32.354 -40.278  1.00 39.59           C  
ATOM   3739  CD  ARG B  69      17.785 -31.357 -41.390  1.00 39.03           C  
ATOM   3740  NE  ARG B  69      18.619 -30.246 -40.930  1.00 39.64           N  
ATOM   3741  CZ  ARG B  69      18.227 -28.978 -40.860  1.00 38.99           C  
ATOM   3742  NH1 ARG B  69      19.074 -28.056 -40.426  1.00 38.14           N  
ATOM   3743  NH2 ARG B  69      16.994 -28.625 -41.220  1.00 39.13           N  
ATOM   3744  N   SER B  70      20.121 -33.692 -36.697  1.00 40.75           N  
ATOM   3745  CA  SER B  70      21.348 -34.150 -36.036  1.00 41.48           C  
ATOM   3746  C   SER B  70      21.129 -35.388 -35.160  1.00 41.80           C  
ATOM   3747  O   SER B  70      21.969 -36.282 -35.136  1.00 41.76           O  
ATOM   3748  CB  SER B  70      22.016 -33.019 -35.237  1.00 41.49           C  
ATOM   3749  OG  SER B  70      21.316 -32.737 -34.034  1.00 41.51           O  
ATOM   3750  N   GLN B  71      20.000 -35.443 -34.458  1.00 42.32           N  
ATOM   3751  CA  GLN B  71      19.694 -36.593 -33.604  1.00 42.72           C  
ATOM   3752  C   GLN B  71      19.158 -37.773 -34.409  1.00 42.84           C  
ATOM   3753  O   GLN B  71      18.926 -38.852 -33.859  1.00 42.87           O  
ATOM   3754  CB  GLN B  71      18.733 -36.211 -32.467  1.00 42.82           C  
ATOM   3755  CG  GLN B  71      19.433 -35.793 -31.160  1.00 43.18           C  
ATOM   3756  CD  GLN B  71      20.178 -36.937 -30.468  1.00 43.42           C  
ATOM   3757  OE1 GLN B  71      19.560 -37.820 -29.863  1.00 43.18           O  
ATOM   3758  NE2 GLN B  71      21.507 -36.916 -30.550  1.00 43.50           N  
ATOM   3759  N   GLY B  72      18.964 -37.550 -35.710  1.00 43.12           N  
ATOM   3760  CA  GLY B  72      18.605 -38.598 -36.655  1.00 43.17           C  
ATOM   3761  C   GLY B  72      17.136 -38.981 -36.725  1.00 43.21           C  
ATOM   3762  O   GLY B  72      16.822 -40.152 -36.962  1.00 43.19           O  
ATOM   3763  N   LEU B  73      16.238 -38.013 -36.527  1.00 43.20           N  
ATOM   3764  CA  LEU B  73      14.792 -38.272 -36.623  1.00 43.20           C  
ATOM   3765  C   LEU B  73      14.167 -37.644 -37.864  1.00 43.04           C  
ATOM   3766  O   LEU B  73      14.201 -36.425 -38.036  1.00 42.96           O  
ATOM   3767  CB  LEU B  73      14.022 -37.806 -35.373  1.00 43.32           C  
ATOM   3768  CG  LEU B  73      14.637 -37.616 -33.984  1.00 43.64           C  
ATOM   3769  CD1 LEU B  73      13.672 -36.796 -33.138  1.00 44.57           C  
ATOM   3770  CD2 LEU B  73      14.930 -38.952 -33.304  1.00 43.71           C  
ATOM   3771  N   GLU B  74      13.592 -38.486 -38.720  1.00 42.98           N  
ATOM   3772  CA  GLU B  74      12.919 -38.019 -39.928  1.00 42.83           C  
ATOM   3773  C   GLU B  74      11.598 -37.351 -39.563  1.00 42.38           C  
ATOM   3774  O   GLU B  74      10.875 -37.815 -38.675  1.00 42.56           O  
ATOM   3775  CB  GLU B  74      12.691 -39.169 -40.913  1.00 42.99           C  
ATOM   3776  CG  GLU B  74      13.903 -39.490 -41.777  1.00 43.79           C  
ATOM   3777  CD  GLU B  74      14.222 -40.979 -41.821  1.00 45.29           C  
ATOM   3778  OE1 GLU B  74      14.475 -41.570 -40.749  1.00 45.94           O  
ATOM   3779  OE2 GLU B  74      14.228 -41.566 -42.927  1.00 45.65           O  
ATOM   3780  N   TYR B  75      11.294 -36.255 -40.249  1.00 41.64           N  
ATOM   3781  CA  TYR B  75      10.099 -35.476 -39.964  1.00 40.90           C  
ATOM   3782  C   TYR B  75       9.476 -34.928 -41.238  1.00 40.50           C  
ATOM   3783  O   TYR B  75      10.138 -34.808 -42.271  1.00 40.39           O  
ATOM   3784  CB  TYR B  75      10.433 -34.314 -39.008  1.00 40.95           C  
ATOM   3785  CG  TYR B  75      11.277 -33.216 -39.632  1.00 40.21           C  
ATOM   3786  CD1 TYR B  75      10.687 -32.191 -40.374  1.00 39.37           C  
ATOM   3787  CD2 TYR B  75      12.666 -33.202 -39.481  1.00 39.76           C  
ATOM   3788  CE1 TYR B  75      11.453 -31.188 -40.950  1.00 39.42           C  
ATOM   3789  CE2 TYR B  75      13.439 -32.199 -40.059  1.00 39.32           C  
ATOM   3790  CZ  TYR B  75      12.821 -31.197 -40.791  1.00 39.23           C  
ATOM   3791  OH  TYR B  75      13.570 -30.197 -41.366  1.00 40.64           O  
ATOM   3792  N   ALA B  76       8.201 -34.574 -41.140  1.00 39.87           N  
ATOM   3793  CA  ALA B  76       7.513 -33.825 -42.180  1.00 39.37           C  
ATOM   3794  C   ALA B  76       6.785 -32.631 -41.566  1.00 38.85           C  
ATOM   3795  O   ALA B  76       6.222 -32.743 -40.482  1.00 38.70           O  
ATOM   3796  CB  ALA B  76       6.522 -34.730 -42.900  1.00 39.29           C  
ATOM   3797  N   VAL B  77       6.802 -31.493 -42.251  1.00 38.55           N  
ATOM   3798  CA  VAL B  77       5.887 -30.402 -41.926  1.00 38.52           C  
ATOM   3799  C   VAL B  77       4.509 -30.817 -42.422  1.00 38.40           C  
ATOM   3800  O   VAL B  77       4.312 -31.013 -43.622  1.00 38.50           O  
ATOM   3801  CB  VAL B  77       6.270 -29.063 -42.616  1.00 38.47           C  
ATOM   3802  CG1 VAL B  77       5.287 -27.959 -42.226  1.00 37.92           C  
ATOM   3803  CG2 VAL B  77       7.723 -28.663 -42.319  1.00 38.69           C  
ATOM   3804  N   THR B  78       3.569 -30.959 -41.495  1.00 38.47           N  
ATOM   3805  CA  THR B  78       2.192 -31.339 -41.822  1.00 38.36           C  
ATOM   3806  C   THR B  78       1.280 -30.116 -41.854  1.00 38.72           C  
ATOM   3807  O   THR B  78       0.319 -30.075 -42.628  1.00 38.51           O  
ATOM   3808  CB  THR B  78       1.657 -32.376 -40.822  1.00 38.17           C  
ATOM   3809  OG1 THR B  78       1.716 -31.839 -39.497  1.00 36.95           O  
ATOM   3810  CG2 THR B  78       2.588 -33.564 -40.743  1.00 38.37           C  
ATOM   3811  N   ILE B  79       1.582 -29.135 -41.002  1.00 38.80           N  
ATOM   3812  CA  ILE B  79       0.900 -27.844 -41.023  1.00 39.50           C  
ATOM   3813  C   ILE B  79       1.904 -26.685 -41.191  1.00 40.36           C  
ATOM   3814  O   ILE B  79       2.788 -26.449 -40.343  1.00 39.60           O  
ATOM   3815  CB  ILE B  79      -0.023 -27.692 -39.788  1.00 39.44           C  
ATOM   3816  CG1 ILE B  79      -1.273 -28.575 -39.954  1.00 39.10           C  
ATOM   3817  CG2 ILE B  79      -0.443 -26.244 -39.587  1.00 40.04           C  
ATOM   3818  CD1 ILE B  79      -1.814 -29.186 -38.661  1.00 36.92           C  
ATOM   3819  N   GLU B  80       1.766 -25.987 -42.316  1.00 41.42           N  
ATOM   3820  CA  GLU B  80       2.749 -24.996 -42.756  1.00 42.57           C  
ATOM   3821  C   GLU B  80       2.638 -23.672 -41.983  1.00 42.79           C  
ATOM   3822  O   GLU B  80       3.657 -23.069 -41.603  1.00 42.78           O  
ATOM   3823  CB  GLU B  80       2.625 -24.765 -44.272  1.00 42.78           C  
ATOM   3824  CG  GLU B  80       3.922 -24.940 -45.051  1.00 44.82           C  
ATOM   3825  CD  GLU B  80       4.267 -26.394 -45.377  1.00 47.49           C  
ATOM   3826  OE1 GLU B  80       5.426 -26.637 -45.791  1.00 48.99           O  
ATOM   3827  OE2 GLU B  80       3.402 -27.296 -45.231  1.00 48.80           O  
ATOM   3828  N   ASP B  81       1.401 -23.221 -41.780  1.00 42.87           N  
ATOM   3829  CA  ASP B  81       1.134 -22.036 -40.972  1.00 43.25           C  
ATOM   3830  C   ASP B  81      -0.187 -22.224 -40.226  1.00 42.71           C  
ATOM   3831  O   ASP B  81      -1.277 -22.141 -40.799  1.00 42.47           O  
ATOM   3832  CB  ASP B  81       1.148 -20.748 -41.821  1.00 43.77           C  
ATOM   3833  CG  ASP B  81       1.043 -19.461 -40.975  1.00 45.24           C  
ATOM   3834  OD1 ASP B  81       1.516 -19.425 -39.811  1.00 46.40           O  
ATOM   3835  OD2 ASP B  81       0.498 -18.422 -41.409  1.00 46.94           O  
ATOM   3836  N   LEU B  82      -0.049 -22.505 -38.936  1.00 42.31           N  
ATOM   3837  CA  LEU B  82      -1.171 -22.712 -38.040  1.00 41.69           C  
ATOM   3838  C   LEU B  82      -2.145 -21.544 -38.063  1.00 41.20           C  
ATOM   3839  O   LEU B  82      -3.350 -21.765 -38.018  1.00 41.03           O  
ATOM   3840  CB  LEU B  82      -0.661 -22.944 -36.613  1.00 41.73           C  
ATOM   3841  CG  LEU B  82      -1.302 -24.024 -35.736  1.00 41.43           C  
ATOM   3842  CD1 LEU B  82      -1.846 -23.371 -34.474  1.00 41.34           C  
ATOM   3843  CD2 LEU B  82      -2.390 -24.833 -36.456  1.00 41.45           C  
ATOM   3844  N   GLN B  83      -1.617 -20.314 -38.148  1.00 40.82           N  
ATOM   3845  CA  GLN B  83      -2.434 -19.093 -38.086  1.00 40.18           C  
ATOM   3846  C   GLN B  83      -3.422 -18.964 -39.257  1.00 40.00           C  
ATOM   3847  O   GLN B  83      -4.535 -18.448 -39.089  1.00 40.25           O  
ATOM   3848  CB  GLN B  83      -1.551 -17.851 -37.931  1.00 40.23           C  
ATOM   3849  CG  GLN B  83      -2.279 -16.562 -37.502  1.00 39.58           C  
ATOM   3850  CD  GLN B  83      -3.077 -16.681 -36.200  1.00 37.92           C  
ATOM   3851  OE1 GLN B  83      -2.539 -17.045 -35.157  1.00 37.23           O  
ATOM   3852  NE2 GLN B  83      -4.356 -16.344 -36.265  1.00 37.40           N  
ATOM   3853  N   ALA B  84      -3.034 -19.471 -40.423  1.00 39.36           N  
ATOM   3854  CA  ALA B  84      -3.917 -19.495 -41.572  1.00 38.80           C  
ATOM   3855  C   ALA B  84      -5.138 -20.355 -41.259  1.00 39.04           C  
ATOM   3856  O   ALA B  84      -6.267 -19.930 -41.503  1.00 38.87           O  
ATOM   3857  CB  ALA B  84      -3.195 -20.028 -42.778  1.00 38.66           C  
ATOM   3858  N   LEU B  85      -4.905 -21.555 -40.721  1.00 38.94           N  
ATOM   3859  CA  LEU B  85      -5.987 -22.422 -40.256  1.00 39.31           C  
ATOM   3860  C   LEU B  85      -6.826 -21.696 -39.215  1.00 38.87           C  
ATOM   3861  O   LEU B  85      -8.052 -21.695 -39.291  1.00 39.42           O  
ATOM   3862  CB  LEU B  85      -5.459 -23.723 -39.638  1.00 39.37           C  
ATOM   3863  CG  LEU B  85      -4.760 -24.836 -40.419  1.00 39.69           C  
ATOM   3864  CD1 LEU B  85      -5.047 -26.165 -39.741  1.00 38.76           C  
ATOM   3865  CD2 LEU B  85      -5.117 -24.870 -41.906  1.00 40.71           C  
ATOM   3866  N   LEU B  86      -6.156 -21.075 -38.252  1.00 38.52           N  
ATOM   3867  CA  LEU B  86      -6.841 -20.317 -37.210  1.00 38.29           C  
ATOM   3868  C   LEU B  86      -7.699 -19.188 -37.768  1.00 37.49           C  
ATOM   3869  O   LEU B  86      -8.859 -19.062 -37.399  1.00 37.05           O  
ATOM   3870  CB  LEU B  86      -5.850 -19.769 -36.194  1.00 38.14           C  
ATOM   3871  CG  LEU B  86      -6.143 -20.004 -34.714  1.00 40.29           C  
ATOM   3872  CD1 LEU B  86      -7.609 -20.343 -34.444  1.00 42.17           C  
ATOM   3873  CD2 LEU B  86      -5.229 -21.097 -34.162  1.00 42.04           C  
ATOM   3874  N   ASP B  87      -7.125 -18.383 -38.662  1.00 37.09           N  
ATOM   3875  CA  ASP B  87      -7.843 -17.278 -39.278  1.00 36.82           C  
ATOM   3876  C   ASP B  87      -9.047 -17.741 -40.112  1.00 36.64           C  
ATOM   3877  O   ASP B  87     -10.092 -17.095 -40.088  1.00 36.66           O  
ATOM   3878  CB  ASP B  87      -6.868 -16.392 -40.073  1.00 36.95           C  
ATOM   3879  CG  ASP B  87      -5.908 -15.633 -39.162  1.00 37.93           C  
ATOM   3880  OD1 ASP B  87      -6.303 -15.351 -38.011  1.00 39.57           O  
ATOM   3881  OD2 ASP B  87      -4.741 -15.287 -39.479  1.00 38.52           O  
ATOM   3882  N   ASN B  88      -8.908 -18.866 -40.818  1.00 36.57           N  
ATOM   3883  CA  ASN B  88     -10.023 -19.482 -41.539  1.00 36.82           C  
ATOM   3884  C   ASN B  88     -11.175 -19.870 -40.600  1.00 36.46           C  
ATOM   3885  O   ASN B  88     -12.346 -19.743 -40.956  1.00 36.09           O  
ATOM   3886  CB  ASN B  88      -9.559 -20.743 -42.295  1.00 37.48           C  
ATOM   3887  CG  ASN B  88      -8.912 -20.438 -43.659  1.00 38.40           C  
ATOM   3888  OD1 ASN B  88      -7.789 -20.865 -43.921  1.00 38.86           O  
ATOM   3889  ND2 ASN B  88      -9.636 -19.739 -44.539  1.00 38.81           N  
ATOM   3890  N   GLU B  89     -10.814 -20.345 -39.404  1.00 36.15           N  
ATOM   3891  CA  GLU B  89     -11.763 -20.809 -38.388  1.00 35.65           C  
ATOM   3892  C   GLU B  89     -12.543 -19.630 -37.796  1.00 35.86           C  
ATOM   3893  O   GLU B  89     -13.794 -19.610 -37.833  1.00 34.72           O  
ATOM   3894  CB  GLU B  89     -11.009 -21.588 -37.313  1.00 35.07           C  
ATOM   3895  CG  GLU B  89     -11.851 -22.163 -36.177  1.00 35.21           C  
ATOM   3896  CD  GLU B  89     -10.989 -22.938 -35.204  1.00 33.69           C  
ATOM   3897  OE1 GLU B  89     -10.327 -22.295 -34.374  1.00 34.78           O  
ATOM   3898  OE2 GLU B  89     -10.938 -24.183 -35.290  1.00 33.37           O  
ATOM   3899  N   ASP B  90     -11.794 -18.641 -37.291  1.00 36.10           N  
ATOM   3900  CA  ASP B  90     -12.363 -17.387 -36.794  1.00 36.99           C  
ATOM   3901  C   ASP B  90     -13.361 -16.818 -37.804  1.00 37.07           C  
ATOM   3902  O   ASP B  90     -14.491 -16.501 -37.453  1.00 36.85           O  
ATOM   3903  CB  ASP B  90     -11.268 -16.349 -36.495  1.00 37.17           C  
ATOM   3904  CG  ASP B  90     -10.330 -16.775 -35.359  1.00 39.01           C  
ATOM   3905  OD1 ASP B  90      -9.209 -16.212 -35.252  1.00 40.07           O  
ATOM   3906  OD2 ASP B  90     -10.624 -17.653 -34.516  1.00 41.77           O  
ATOM   3907  N   ASP B  91     -12.928 -16.720 -39.059  1.00 37.74           N  
ATOM   3908  CA  ASP B  91     -13.724 -16.156 -40.141  1.00 38.33           C  
ATOM   3909  C   ASP B  91     -15.035 -16.885 -40.349  1.00 38.65           C  
ATOM   3910  O   ASP B  91     -16.084 -16.254 -40.471  1.00 38.84           O  
ATOM   3911  CB  ASP B  91     -12.914 -16.179 -41.432  1.00 38.78           C  
ATOM   3912  CG  ASP B  91     -12.011 -14.974 -41.570  1.00 39.34           C  
ATOM   3913  OD1 ASP B  91     -11.840 -14.511 -42.720  1.00 41.74           O  
ATOM   3914  OD2 ASP B  91     -11.424 -14.432 -40.598  1.00 38.71           O  
ATOM   3915  N   GLU B  92     -14.960 -18.214 -40.382  1.00 39.11           N  
ATOM   3916  CA  GLU B  92     -16.120 -19.069 -40.558  1.00 39.50           C  
ATOM   3917  C   GLU B  92     -17.039 -18.998 -39.338  1.00 39.24           C  
ATOM   3918  O   GLU B  92     -18.261 -18.928 -39.476  1.00 38.69           O  
ATOM   3919  CB  GLU B  92     -15.665 -20.505 -40.826  1.00 40.22           C  
ATOM   3920  CG  GLU B  92     -14.784 -20.648 -42.068  1.00 43.41           C  
ATOM   3921  CD  GLU B  92     -14.370 -22.090 -42.355  1.00 47.42           C  
ATOM   3922  OE1 GLU B  92     -13.247 -22.503 -41.929  1.00 46.75           O  
ATOM   3923  OE2 GLU B  92     -15.181 -22.806 -43.006  1.00 46.87           O  
ATOM   3924  N   MET B  93     -16.439 -19.006 -38.149  1.00 39.20           N  
ATOM   3925  CA  MET B  93     -17.185 -18.837 -36.905  1.00 39.58           C  
ATOM   3926  C   MET B  93     -17.834 -17.450 -36.790  1.00 39.59           C  
ATOM   3927  O   MET B  93     -18.957 -17.340 -36.306  1.00 40.02           O  
ATOM   3928  CB  MET B  93     -16.271 -19.069 -35.708  1.00 39.93           C  
ATOM   3929  CG  MET B  93     -16.644 -20.222 -34.816  1.00 40.11           C  
ATOM   3930  SD  MET B  93     -15.674 -20.117 -33.286  1.00 44.18           S  
ATOM   3931  CE  MET B  93     -16.998 -19.675 -32.134  1.00 44.00           C  
ATOM   3932  N   GLN B  94     -17.130 -16.405 -37.237  1.00 39.59           N  
ATOM   3933  CA  GLN B  94     -17.643 -15.031 -37.186  1.00 39.63           C  
ATOM   3934  C   GLN B  94     -18.771 -14.803 -38.185  1.00 39.58           C  
ATOM   3935  O   GLN B  94     -19.740 -14.111 -37.876  1.00 39.71           O  
ATOM   3936  CB  GLN B  94     -16.528 -14.006 -37.407  1.00 39.44           C  
ATOM   3937  CG  GLN B  94     -16.914 -12.557 -37.047  1.00 40.99           C  
ATOM   3938  CD  GLN B  94     -15.984 -11.473 -37.646  1.00 42.59           C  
ATOM   3939  OE1 GLN B  94     -14.949 -11.776 -38.255  1.00 42.88           O  
ATOM   3940  NE2 GLN B  94     -16.364 -10.211 -37.465  1.00 42.77           N  
ATOM   3941  N   HIS B  95     -18.639 -15.370 -39.382  1.00 39.42           N  
ATOM   3942  CA  HIS B  95     -19.693 -15.275 -40.374  1.00 39.80           C  
ATOM   3943  C   HIS B  95     -20.949 -15.925 -39.809  1.00 39.80           C  
ATOM   3944  O   HIS B  95     -21.983 -15.265 -39.676  1.00 39.61           O  
ATOM   3945  CB  HIS B  95     -19.285 -15.946 -41.688  1.00 39.84           C  
ATOM   3946  CG  HIS B  95     -20.250 -15.719 -42.814  1.00 40.91           C  
ATOM   3947  ND1 HIS B  95     -20.005 -14.826 -43.838  1.00 42.77           N  
ATOM   3948  CD2 HIS B  95     -21.455 -16.275 -43.083  1.00 41.66           C  
ATOM   3949  CE1 HIS B  95     -21.020 -14.840 -44.686  1.00 43.10           C  
ATOM   3950  NE2 HIS B  95     -21.914 -15.712 -44.250  1.00 43.01           N  
ATOM   3951  N   ASN B  96     -20.830 -17.206 -39.452  1.00 39.84           N  
ATOM   3952  CA  ASN B  96     -21.962 -18.006 -38.998  1.00 40.00           C  
ATOM   3953  C   ASN B  96     -22.715 -17.398 -37.828  1.00 40.13           C  
ATOM   3954  O   ASN B  96     -23.934 -17.507 -37.753  1.00 40.30           O  
ATOM   3955  CB  ASN B  96     -21.534 -19.432 -38.634  1.00 39.83           C  
ATOM   3956  CG  ASN B  96     -22.714 -20.290 -38.199  1.00 40.02           C  
ATOM   3957  OD1 ASN B  96     -23.594 -20.607 -39.009  1.00 39.64           O  
ATOM   3958  ND2 ASN B  96     -22.759 -20.637 -36.914  1.00 38.09           N  
ATOM   3959  N   GLU B  97     -21.983 -16.763 -36.919  1.00 40.25           N  
ATOM   3960  CA  GLU B  97     -22.592 -16.101 -35.778  1.00 40.47           C  
ATOM   3961  C   GLU B  97     -23.518 -14.969 -36.216  1.00 40.71           C  
ATOM   3962  O   GLU B  97     -24.604 -14.807 -35.660  1.00 40.57           O  
ATOM   3963  CB  GLU B  97     -21.510 -15.569 -34.854  1.00 40.57           C  
ATOM   3964  CG  GLU B  97     -21.945 -15.372 -33.423  1.00 40.75           C  
ATOM   3965  CD  GLU B  97     -20.750 -15.159 -32.526  1.00 43.46           C  
ATOM   3966  OE1 GLU B  97     -20.164 -16.176 -32.070  1.00 42.55           O  
ATOM   3967  OE2 GLU B  97     -20.391 -13.973 -32.300  1.00 44.13           O  
ATOM   3968  N   GLY B  98     -23.076 -14.193 -37.207  1.00 41.06           N  
ATOM   3969  CA  GLY B  98     -23.877 -13.137 -37.794  1.00 40.93           C  
ATOM   3970  C   GLY B  98     -25.101 -13.702 -38.473  1.00 41.31           C  
ATOM   3971  O   GLY B  98     -26.185 -13.115 -38.410  1.00 41.02           O  
ATOM   3972  N   GLN B  99     -24.929 -14.858 -39.110  1.00 41.62           N  
ATOM   3973  CA  GLN B  99     -26.042 -15.550 -39.771  1.00 41.82           C  
ATOM   3974  C   GLN B  99     -27.100 -16.075 -38.786  1.00 42.10           C  
ATOM   3975  O   GLN B  99     -28.300 -15.989 -39.057  1.00 41.92           O  
ATOM   3976  CB  GLN B  99     -25.524 -16.688 -40.649  1.00 41.60           C  
ATOM   3977  CG  GLN B  99     -24.966 -16.230 -41.976  1.00 41.85           C  
ATOM   3978  CD  GLN B  99     -24.879 -17.355 -42.986  1.00 42.87           C  
ATOM   3979  OE1 GLN B  99     -24.018 -18.236 -42.873  1.00 42.65           O  
ATOM   3980  NE2 GLN B  99     -25.776 -17.337 -43.974  1.00 42.82           N  
ATOM   3981  N   GLU B1001     -26.644 -16.618 -37.654  1.00 42.33           N  
ATOM   3982  CA  GLU B1001     -27.535 -17.080 -36.579  1.00 42.63           C  
ATOM   3983  C   GLU B1001     -28.209 -15.902 -35.879  1.00 42.68           C  
ATOM   3984  O   GLU B1001     -29.384 -15.974 -35.515  1.00 42.49           O  
ATOM   3985  CB  GLU B1001     -26.761 -17.905 -35.549  1.00 42.66           C  
ATOM   3986  CG  GLU B1001     -26.388 -19.297 -36.024  1.00 43.06           C  
ATOM   3987  CD  GLU B1001     -25.790 -20.145 -34.928  1.00 43.60           C  
ATOM   3988  OE1 GLU B1001     -25.814 -19.721 -33.748  1.00 44.28           O  
ATOM   3989  OE2 GLU B1001     -25.288 -21.240 -35.247  1.00 43.89           O  
ATOM   3990  N   ARG B1002     -27.442 -14.827 -35.690  1.00 42.83           N  
ATOM   3991  CA  ARG B1002     -27.944 -13.571 -35.139  1.00 43.08           C  
ATOM   3992  C   ARG B1002     -29.169 -13.051 -35.880  1.00 42.80           C  
ATOM   3993  O   ARG B1002     -29.995 -12.370 -35.283  1.00 43.09           O  
ATOM   3994  CB  ARG B1002     -26.856 -12.499 -35.179  1.00 43.14           C  
ATOM   3995  CG  ARG B1002     -26.500 -11.905 -33.830  1.00 44.09           C  
ATOM   3996  CD  ARG B1002     -25.050 -11.435 -33.718  1.00 46.33           C  
ATOM   3997  NE  ARG B1002     -24.633 -10.674 -34.897  1.00 47.68           N  
ATOM   3998  CZ  ARG B1002     -23.396 -10.645 -35.395  1.00 48.50           C  
ATOM   3999  NH1 ARG B1002     -22.408 -11.334 -34.824  1.00 47.75           N  
ATOM   4000  NH2 ARG B1002     -23.150  -9.920 -36.483  1.00 49.41           N  
ATOM   4001  N   SER B1003     -29.275 -13.374 -37.172  1.00 42.61           N  
ATOM   4002  CA  SER B1003     -30.369 -12.893 -38.028  1.00 42.34           C  
ATOM   4003  C   SER B1003     -31.451 -13.947 -38.304  1.00 42.06           C  
ATOM   4004  O   SER B1003     -32.639 -13.647 -38.227  1.00 42.11           O  
ATOM   4005  CB  SER B1003     -29.811 -12.339 -39.346  1.00 42.51           C  
ATOM   4006  OG  SER B1003     -30.765 -12.412 -40.398  1.00 42.34           O  
ATOM   4007  N   SER B1004     -31.030 -15.169 -38.628  1.00 41.77           N  
ATOM   4008  CA  SER B1004     -31.946 -16.266 -38.946  1.00 41.35           C  
ATOM   4009  C   SER B1004     -32.526 -16.927 -37.696  1.00 41.17           C  
ATOM   4010  O   SER B1004     -33.514 -17.674 -37.786  1.00 41.16           O  
ATOM   4011  CB  SER B1004     -31.238 -17.325 -39.795  1.00 41.44           C  
ATOM   4012  OG  SER B1004     -30.394 -18.138 -38.991  1.00 41.14           O  
ATOM   4013  N   ASN B1005     -31.899 -16.673 -36.543  1.00 40.54           N  
ATOM   4014  CA  ASN B1005     -32.320 -17.253 -35.265  1.00 40.02           C  
ATOM   4015  C   ASN B1005     -32.016 -18.742 -35.152  1.00 39.40           C  
ATOM   4016  O   ASN B1005     -32.012 -19.302 -34.057  1.00 39.52           O  
ATOM   4017  CB  ASN B1005     -33.813 -17.028 -35.028  1.00 40.35           C  
ATOM   4018  CG  ASN B1005     -34.081 -15.903 -34.072  1.00 41.11           C  
ATOM   4019  OD1 ASN B1005     -34.110 -16.106 -32.855  1.00 42.19           O  
ATOM   4020  ND2 ASN B1005     -34.286 -14.700 -34.611  1.00 41.07           N  
ATOM   4021  N   ASN B1006     -31.772 -19.384 -36.288  1.00 38.39           N  
ATOM   4022  CA  ASN B1006     -31.571 -20.820 -36.308  1.00 37.00           C  
ATOM   4023  C   ASN B1006     -30.155 -21.186 -35.931  1.00 35.75           C  
ATOM   4024  O   ASN B1006     -29.211 -20.465 -36.240  1.00 36.21           O  
ATOM   4025  CB  ASN B1006     -31.971 -21.412 -37.657  1.00 37.41           C  
ATOM   4026  CG  ASN B1006     -33.414 -21.873 -37.671  1.00 37.61           C  
ATOM   4027  OD1 ASN B1006     -33.720 -23.010 -37.296  1.00 38.08           O  
ATOM   4028  ND2 ASN B1006     -34.316 -20.986 -38.078  1.00 38.59           N  
ATOM   4029  N   PHE B1007     -30.033 -22.303 -35.226  1.00 33.75           N  
ATOM   4030  CA  PHE B1007     -28.769 -22.798 -34.730  1.00 31.17           C  
ATOM   4031  C   PHE B1007     -28.205 -23.730 -35.786  1.00 30.77           C  
ATOM   4032  O   PHE B1007     -28.854 -24.693 -36.200  1.00 30.61           O  
ATOM   4033  CB  PHE B1007     -29.009 -23.539 -33.418  1.00 30.59           C  
ATOM   4034  CG  PHE B1007     -27.758 -23.957 -32.696  1.00 25.59           C  
ATOM   4035  CD1 PHE B1007     -27.122 -25.145 -33.013  1.00 23.07           C  
ATOM   4036  CD2 PHE B1007     -27.264 -23.204 -31.668  1.00 21.57           C  
ATOM   4037  CE1 PHE B1007     -25.987 -25.553 -32.338  1.00 21.50           C  
ATOM   4038  CE2 PHE B1007     -26.115 -23.620 -30.969  1.00 20.98           C  
ATOM   4039  CZ  PHE B1007     -25.495 -24.800 -31.304  1.00 19.81           C  
ATOM   4040  N   ASN B1008     -26.995 -23.408 -36.221  1.00 29.89           N  
ATOM   4041  CA  ASN B1008     -26.288 -24.128 -37.253  1.00 29.04           C  
ATOM   4042  C   ASN B1008     -25.357 -25.139 -36.605  1.00 28.59           C  
ATOM   4043  O   ASN B1008     -24.282 -24.788 -36.119  1.00 27.89           O  
ATOM   4044  CB  ASN B1008     -25.485 -23.123 -38.091  1.00 29.52           C  
ATOM   4045  CG  ASN B1008     -24.657 -23.780 -39.194  1.00 29.84           C  
ATOM   4046  OD1 ASN B1008     -24.493 -25.006 -39.242  1.00 30.35           O  
ATOM   4047  ND2 ASN B1008     -24.130 -22.957 -40.091  1.00 30.08           N  
ATOM   4048  N   TYR B1009     -25.767 -26.402 -36.610  1.00 28.01           N  
ATOM   4049  CA  TYR B1009     -24.955 -27.468 -36.034  1.00 27.93           C  
ATOM   4050  C   TYR B1009     -23.649 -27.715 -36.785  1.00 27.75           C  
ATOM   4051  O   TYR B1009     -22.811 -28.487 -36.338  1.00 28.05           O  
ATOM   4052  CB  TYR B1009     -25.792 -28.746 -35.952  1.00 27.84           C  
ATOM   4053  CG  TYR B1009     -26.815 -28.671 -34.843  1.00 27.33           C  
ATOM   4054  CD1 TYR B1009     -28.138 -28.363 -35.126  1.00 26.12           C  
ATOM   4055  CD2 TYR B1009     -26.448 -28.874 -33.496  1.00 25.29           C  
ATOM   4056  CE1 TYR B1009     -29.092 -28.278 -34.120  1.00 24.80           C  
ATOM   4057  CE2 TYR B1009     -27.407 -28.787 -32.476  1.00 25.63           C  
ATOM   4058  CZ  TYR B1009     -28.734 -28.491 -32.814  1.00 24.23           C  
ATOM   4059  OH  TYR B1009     -29.719 -28.393 -31.859  1.00 24.84           O  
ATOM   4060  N   GLY B1010     -23.493 -27.047 -37.926  1.00 28.00           N  
ATOM   4061  CA  GLY B1010     -22.327 -27.177 -38.781  1.00 27.88           C  
ATOM   4062  C   GLY B1010     -21.320 -26.069 -38.564  1.00 27.41           C  
ATOM   4063  O   GLY B1010     -20.514 -25.794 -39.444  1.00 28.04           O  
ATOM   4064  N   ALA B1011     -21.388 -25.431 -37.395  1.00 27.28           N  
ATOM   4065  CA  ALA B1011     -20.387 -24.470 -36.934  1.00 26.02           C  
ATOM   4066  C   ALA B1011     -20.017 -24.750 -35.494  1.00 25.96           C  
ATOM   4067  O   ALA B1011     -20.712 -25.523 -34.820  1.00 25.45           O  
ATOM   4068  CB  ALA B1011     -20.929 -23.081 -37.032  1.00 26.17           C  
ATOM   4069  N   TYR B1012     -18.911 -24.119 -35.069  1.00 24.76           N  
ATOM   4070  CA  TYR B1012     -18.470 -24.004 -33.685  1.00 24.99           C  
ATOM   4071  C   TYR B1012     -19.198 -22.831 -33.030  1.00 24.69           C  
ATOM   4072  O   TYR B1012     -19.544 -21.856 -33.700  1.00 25.12           O  
ATOM   4073  CB  TYR B1012     -16.927 -23.814 -33.609  1.00 23.78           C  
ATOM   4074  CG  TYR B1012     -16.211 -24.996 -34.217  1.00 23.72           C  
ATOM   4075  CD1 TYR B1012     -16.274 -26.252 -33.607  1.00 21.64           C  
ATOM   4076  CD2 TYR B1012     -15.538 -24.887 -35.443  1.00 23.43           C  
ATOM   4077  CE1 TYR B1012     -15.658 -27.340 -34.159  1.00 21.63           C  
ATOM   4078  CE2 TYR B1012     -14.926 -25.990 -36.029  1.00 21.07           C  
ATOM   4079  CZ  TYR B1012     -14.991 -27.218 -35.382  1.00 23.67           C  
ATOM   4080  OH  TYR B1012     -14.414 -28.342 -35.933  1.00 21.56           O  
ATOM   4081  N   HIS B1013     -19.439 -22.931 -31.726  1.00 23.87           N  
ATOM   4082  CA  HIS B1013     -20.240 -21.926 -31.037  1.00 22.27           C  
ATOM   4083  C   HIS B1013     -19.533 -21.575 -29.769  1.00 21.96           C  
ATOM   4084  O   HIS B1013     -18.759 -22.356 -29.253  1.00 22.28           O  
ATOM   4085  CB  HIS B1013     -21.659 -22.431 -30.715  1.00 22.03           C  
ATOM   4086  CG  HIS B1013     -22.507 -22.696 -31.921  1.00 20.75           C  
ATOM   4087  ND1 HIS B1013     -22.535 -23.918 -32.551  1.00 21.42           N  
ATOM   4088  CD2 HIS B1013     -23.380 -21.910 -32.592  1.00 21.15           C  
ATOM   4089  CE1 HIS B1013     -23.365 -23.871 -33.578  1.00 19.29           C  
ATOM   4090  NE2 HIS B1013     -23.908 -22.667 -33.616  1.00 21.00           N  
ATOM   4091  N   SER B1014     -19.788 -20.365 -29.302  1.00 22.08           N  
ATOM   4092  CA  SER B1014     -19.346 -19.888 -28.019  1.00 21.32           C  
ATOM   4093  C   SER B1014     -20.045 -20.747 -26.968  1.00 21.30           C  
ATOM   4094  O   SER B1014     -21.150 -21.233 -27.199  1.00 20.27           O  
ATOM   4095  CB  SER B1014     -19.764 -18.422 -27.873  1.00 21.31           C  
ATOM   4096  OG  SER B1014     -21.162 -18.299 -27.807  1.00 21.34           O  
ATOM   4097  N   LEU B1015     -19.395 -20.922 -25.819  1.00 20.45           N  
ATOM   4098  CA  LEU B1015     -20.016 -21.601 -24.698  1.00 19.78           C  
ATOM   4099  C   LEU B1015     -21.413 -21.102 -24.370  1.00 20.60           C  
ATOM   4100  O   LEU B1015     -22.276 -21.895 -23.943  1.00 20.68           O  
ATOM   4101  CB  LEU B1015     -19.205 -21.420 -23.431  1.00 18.92           C  
ATOM   4102  CG  LEU B1015     -19.860 -22.166 -22.268  1.00 16.64           C  
ATOM   4103  CD1 LEU B1015     -19.726 -23.690 -22.504  1.00 18.27           C  
ATOM   4104  CD2 LEU B1015     -19.322 -21.735 -20.914  1.00 18.28           C  
ATOM   4105  N   GLU B1016     -21.593 -19.783 -24.473  1.00 20.33           N  
ATOM   4106  CA  GLU B1016     -22.888 -19.179 -24.281  1.00 20.86           C  
ATOM   4107  C   GLU B1016     -23.897 -19.838 -25.179  1.00 21.08           C  
ATOM   4108  O   GLU B1016     -24.970 -20.189 -24.707  1.00 23.24           O  
ATOM   4109  CB  GLU B1016     -22.845 -17.680 -24.560  1.00 20.51           C  
ATOM   4110  CG  GLU B1016     -23.968 -16.911 -23.892  1.00 22.18           C  
ATOM   4111  CD  GLU B1016     -24.212 -15.539 -24.509  1.00 24.88           C  
ATOM   4112  OE1 GLU B1016     -23.370 -14.662 -24.268  1.00 21.57           O  
ATOM   4113  OE2 GLU B1016     -25.258 -15.334 -25.213  1.00 24.66           O  
ATOM   4114  N   ALA B1017     -23.596 -19.959 -26.475  1.00 21.10           N  
ATOM   4115  CA  ALA B1017     -24.592 -20.457 -27.448  1.00 20.72           C  
ATOM   4116  C   ALA B1017     -24.884 -21.952 -27.290  1.00 20.62           C  
ATOM   4117  O   ALA B1017     -26.011 -22.387 -27.511  1.00 20.66           O  
ATOM   4118  CB  ALA B1017     -24.170 -20.169 -28.879  1.00 20.22           C  
ATOM   4119  N   ILE B1018     -23.863 -22.726 -26.940  1.00 20.10           N  
ATOM   4120  CA  ILE B1018     -24.076 -24.135 -26.654  1.00 20.79           C  
ATOM   4121  C   ILE B1018     -25.083 -24.259 -25.488  1.00 21.25           C  
ATOM   4122  O   ILE B1018     -26.105 -24.896 -25.624  1.00 21.57           O  
ATOM   4123  CB  ILE B1018     -22.754 -24.845 -26.300  1.00 19.38           C  
ATOM   4124  CG1 ILE B1018     -21.763 -24.814 -27.482  1.00 18.96           C  
ATOM   4125  CG2 ILE B1018     -23.053 -26.286 -25.812  1.00 17.34           C  
ATOM   4126  CD1 ILE B1018     -20.225 -24.987 -27.051  1.00 17.81           C  
ATOM   4127  N   TYR B1019     -24.781 -23.616 -24.362  1.00 21.80           N  
ATOM   4128  CA  TYR B1019     -25.651 -23.650 -23.185  1.00 21.74           C  
ATOM   4129  C   TYR B1019     -27.079 -23.300 -23.540  1.00 21.73           C  
ATOM   4130  O   TYR B1019     -27.995 -24.006 -23.145  1.00 22.25           O  
ATOM   4131  CB  TYR B1019     -25.133 -22.685 -22.138  1.00 21.29           C  
ATOM   4132  CG  TYR B1019     -24.024 -23.247 -21.294  1.00 19.82           C  
ATOM   4133  CD1 TYR B1019     -23.412 -22.453 -20.341  1.00 17.58           C  
ATOM   4134  CD2 TYR B1019     -23.595 -24.588 -21.431  1.00 18.20           C  
ATOM   4135  CE1 TYR B1019     -22.383 -22.955 -19.545  1.00 20.67           C  
ATOM   4136  CE2 TYR B1019     -22.543 -25.101 -20.612  1.00 18.63           C  
ATOM   4137  CZ  TYR B1019     -21.952 -24.288 -19.689  1.00 20.15           C  
ATOM   4138  OH  TYR B1019     -20.919 -24.763 -18.863  1.00 21.92           O  
ATOM   4139  N   HIS B1020     -27.264 -22.218 -24.296  1.00 21.59           N  
ATOM   4140  CA  HIS B1020     -28.590 -21.876 -24.816  1.00 21.59           C  
ATOM   4141  C   HIS B1020     -29.209 -22.965 -25.676  1.00 21.84           C  
ATOM   4142  O   HIS B1020     -30.405 -23.251 -25.552  1.00 22.61           O  
ATOM   4143  CB  HIS B1020     -28.525 -20.615 -25.663  1.00 21.67           C  
ATOM   4144  CG  HIS B1020     -29.854 -19.973 -25.895  1.00 20.47           C  
ATOM   4145  ND1 HIS B1020     -30.672 -19.573 -24.863  1.00 20.29           N  
ATOM   4146  CD2 HIS B1020     -30.505 -19.657 -27.039  1.00 20.23           C  
ATOM   4147  CE1 HIS B1020     -31.770 -19.029 -25.359  1.00 20.71           C  
ATOM   4148  NE2 HIS B1020     -31.691 -19.064 -26.678  1.00 20.12           N  
ATOM   4149  N   GLU B1021     -28.441 -23.542 -26.596  1.00 21.71           N  
ATOM   4150  CA  GLU B1021     -29.040 -24.578 -27.424  1.00 22.65           C  
ATOM   4151  C   GLU B1021     -29.448 -25.752 -26.564  1.00 22.31           C  
ATOM   4152  O   GLU B1021     -30.460 -26.365 -26.826  1.00 22.55           O  
ATOM   4153  CB  GLU B1021     -28.173 -24.999 -28.626  1.00 23.19           C  
ATOM   4154  CG  GLU B1021     -28.848 -25.981 -29.603  1.00 22.06           C  
ATOM   4155  CD  GLU B1021     -30.076 -25.454 -30.359  1.00 24.26           C  
ATOM   4156  OE1 GLU B1021     -30.499 -24.301 -30.164  1.00 26.17           O  
ATOM   4157  OE2 GLU B1021     -30.642 -26.216 -31.178  1.00 20.91           O  
ATOM   4158  N   MET B1022     -28.675 -26.052 -25.521  1.00 22.25           N  
ATOM   4159  CA  MET B1022     -29.057 -27.139 -24.612  1.00 21.53           C  
ATOM   4160  C   MET B1022     -30.418 -26.902 -23.941  1.00 20.97           C  
ATOM   4161  O   MET B1022     -31.160 -27.845 -23.681  1.00 20.40           O  
ATOM   4162  CB  MET B1022     -27.978 -27.327 -23.544  1.00 21.16           C  
ATOM   4163  CG  MET B1022     -26.697 -27.904 -24.067  1.00 20.30           C  
ATOM   4164  SD  MET B1022     -25.436 -27.888 -22.803  1.00 25.75           S  
ATOM   4165  CE  MET B1022     -26.080 -29.249 -21.733  1.00 21.55           C  
ATOM   4166  N   ASP B1023     -30.707 -25.632 -23.648  1.00 20.57           N  
ATOM   4167  CA  ASP B1023     -31.934 -25.203 -23.009  1.00 21.09           C  
ATOM   4168  C   ASP B1023     -33.063 -25.235 -24.015  1.00 21.51           C  
ATOM   4169  O   ASP B1023     -34.194 -25.508 -23.669  1.00 21.42           O  
ATOM   4170  CB  ASP B1023     -31.779 -23.771 -22.509  1.00 21.19           C  
ATOM   4171  CG  ASP B1023     -32.710 -23.444 -21.364  1.00 22.19           C  
ATOM   4172  OD1 ASP B1023     -33.041 -22.249 -21.193  1.00 25.94           O  
ATOM   4173  OD2 ASP B1023     -33.153 -24.293 -20.560  1.00 23.53           O  
ATOM   4174  N   ASN B1024     -32.730 -24.907 -25.254  1.00 22.77           N  
ATOM   4175  CA  ASN B1024     -33.658 -24.934 -26.375  1.00 23.64           C  
ATOM   4176  C   ASN B1024     -34.140 -26.364 -26.630  1.00 23.87           C  
ATOM   4177  O   ASN B1024     -35.318 -26.594 -26.660  1.00 24.47           O  
ATOM   4178  CB  ASN B1024     -32.968 -24.351 -27.622  1.00 23.97           C  
ATOM   4179  CG  ASN B1024     -33.127 -22.816 -27.755  1.00 24.42           C  
ATOM   4180  OD1 ASN B1024     -33.806 -22.157 -26.954  1.00 24.43           O  
ATOM   4181  ND2 ASN B1024     -32.495 -22.252 -28.796  1.00 22.00           N  
ATOM   4182  N   ILE B1025     -33.226 -27.323 -26.792  1.00 25.01           N  
ATOM   4183  CA  ILE B1025     -33.584 -28.760 -26.869  1.00 25.56           C  
ATOM   4184  C   ILE B1025     -34.568 -29.201 -25.751  1.00 26.45           C  
ATOM   4185  O   ILE B1025     -35.700 -29.649 -26.040  1.00 27.08           O  
ATOM   4186  CB  ILE B1025     -32.293 -29.626 -26.862  1.00 25.35           C  
ATOM   4187  CG1 ILE B1025     -31.515 -29.445 -28.168  1.00 24.63           C  
ATOM   4188  CG2 ILE B1025     -32.605 -31.106 -26.618  1.00 24.42           C  
ATOM   4189  CD1 ILE B1025     -30.014 -29.387 -28.000  1.00 19.36           C  
ATOM   4190  N   ALA B1026     -34.140 -29.052 -24.492  1.00 27.24           N  
ATOM   4191  CA  ALA B1026     -34.987 -29.258 -23.316  1.00 28.14           C  
ATOM   4192  C   ALA B1026     -36.352 -28.585 -23.479  1.00 28.95           C  
ATOM   4193  O   ALA B1026     -37.396 -29.239 -23.333  1.00 29.47           O  
ATOM   4194  CB  ALA B1026     -34.294 -28.753 -22.067  1.00 27.98           C  
ATOM   4195  N   ALA B1027     -36.355 -27.292 -23.806  1.00 29.54           N  
ATOM   4196  CA  ALA B1027     -37.618 -26.567 -24.010  1.00 30.07           C  
ATOM   4197  C   ALA B1027     -38.425 -27.053 -25.227  1.00 30.24           C  
ATOM   4198  O   ALA B1027     -39.644 -26.910 -25.256  1.00 30.55           O  
ATOM   4199  CB  ALA B1027     -37.365 -25.062 -24.086  1.00 30.23           C  
ATOM   4200  N   ASP B1028     -37.753 -27.616 -26.233  1.00 30.58           N  
ATOM   4201  CA  ASP B1028     -38.449 -28.174 -27.403  1.00 31.25           C  
ATOM   4202  C   ASP B1028     -39.053 -29.530 -27.079  1.00 30.85           C  
ATOM   4203  O   ASP B1028     -40.059 -29.918 -27.648  1.00 30.79           O  
ATOM   4204  CB  ASP B1028     -37.493 -28.352 -28.593  1.00 31.57           C  
ATOM   4205  CG  ASP B1028     -37.443 -27.140 -29.505  1.00 32.30           C  
ATOM   4206  OD1 ASP B1028     -38.452 -26.396 -29.567  1.00 32.14           O  
ATOM   4207  OD2 ASP B1028     -36.431 -26.870 -30.203  1.00 31.30           O  
ATOM   4208  N   PHE B1029     -38.406 -30.257 -26.179  1.00 30.94           N  
ATOM   4209  CA  PHE B1029     -38.839 -31.602 -25.833  1.00 30.83           C  
ATOM   4210  C   PHE B1029     -38.969 -31.757 -24.323  1.00 30.65           C  
ATOM   4211  O   PHE B1029     -38.236 -32.540 -23.699  1.00 30.16           O  
ATOM   4212  CB  PHE B1029     -37.883 -32.629 -26.439  1.00 30.75           C  
ATOM   4213  CG  PHE B1029     -37.940 -32.676 -27.943  1.00 31.11           C  
ATOM   4214  CD1 PHE B1029     -37.042 -31.937 -28.715  1.00 31.34           C  
ATOM   4215  CD2 PHE B1029     -38.904 -33.433 -28.585  1.00 29.47           C  
ATOM   4216  CE1 PHE B1029     -37.095 -31.970 -30.102  1.00 29.92           C  
ATOM   4217  CE2 PHE B1029     -38.961 -33.470 -29.973  1.00 30.32           C  
ATOM   4218  CZ  PHE B1029     -38.053 -32.740 -30.729  1.00 30.40           C  
ATOM   4219  N   PRO B1030     -39.945 -31.043 -23.754  1.00 30.48           N  
ATOM   4220  CA  PRO B1030     -40.018 -30.849 -22.300  1.00 30.58           C  
ATOM   4221  C   PRO B1030     -40.373 -32.125 -21.549  1.00 30.64           C  
ATOM   4222  O   PRO B1030     -40.298 -32.147 -20.322  1.00 30.25           O  
ATOM   4223  CB  PRO B1030     -41.111 -29.794 -22.149  1.00 30.63           C  
ATOM   4224  CG  PRO B1030     -42.022 -30.029 -23.346  1.00 30.40           C  
ATOM   4225  CD  PRO B1030     -41.086 -30.417 -24.455  1.00 30.38           C  
ATOM   4226  N   ASP B1031     -40.709 -33.171 -22.303  1.00 31.07           N  
ATOM   4227  CA  ASP B1031     -41.140 -34.464 -21.773  1.00 31.88           C  
ATOM   4228  C   ASP B1031     -40.057 -35.511 -21.970  1.00 31.32           C  
ATOM   4229  O   ASP B1031     -40.263 -36.682 -21.636  1.00 32.26           O  
ATOM   4230  CB  ASP B1031     -42.394 -34.961 -22.510  1.00 31.98           C  
ATOM   4231  CG  ASP B1031     -43.692 -34.503 -21.868  1.00 34.69           C  
ATOM   4232  OD1 ASP B1031     -44.272 -35.277 -21.065  1.00 37.61           O  
ATOM   4233  OD2 ASP B1031     -44.240 -33.409 -22.140  1.00 36.72           O  
ATOM   4234  N   LEU B1032     -38.935 -35.116 -22.560  1.00 30.50           N  
ATOM   4235  CA  LEU B1032     -37.856 -36.059 -22.849  1.00 29.70           C  
ATOM   4236  C   LEU B1032     -36.495 -35.608 -22.336  1.00 29.48           C  
ATOM   4237  O   LEU B1032     -35.685 -36.442 -21.917  1.00 30.11           O  
ATOM   4238  CB  LEU B1032     -37.777 -36.341 -24.350  1.00 29.62           C  
ATOM   4239  CG  LEU B1032     -36.771 -37.384 -24.839  1.00 28.89           C  
ATOM   4240  CD1 LEU B1032     -37.250 -38.803 -24.533  1.00 27.51           C  
ATOM   4241  CD2 LEU B1032     -36.521 -37.206 -26.330  1.00 29.31           C  
ATOM   4242  N   ALA B1033     -36.229 -34.304 -22.374  1.00 28.88           N  
ATOM   4243  CA  ALA B1033     -34.906 -33.797 -21.992  1.00 27.89           C  
ATOM   4244  C   ALA B1033     -34.960 -32.686 -20.954  1.00 27.20           C  
ATOM   4245  O   ALA B1033     -35.850 -31.837 -20.985  1.00 25.99           O  
ATOM   4246  CB  ALA B1033     -34.156 -33.314 -23.225  1.00 28.56           C  
ATOM   4247  N   ARG B1034     -33.982 -32.686 -20.049  1.00 26.99           N  
ATOM   4248  CA  ARG B1034     -33.777 -31.563 -19.134  1.00 26.97           C  
ATOM   4249  C   ARG B1034     -32.307 -31.191 -18.997  1.00 26.45           C  
ATOM   4250  O   ARG B1034     -31.432 -32.068 -18.930  1.00 25.85           O  
ATOM   4251  CB  ARG B1034     -34.420 -31.815 -17.749  1.00 27.51           C  
ATOM   4252  CG  ARG B1034     -33.853 -33.017 -16.961  1.00 30.20           C  
ATOM   4253  CD  ARG B1034     -34.429 -33.197 -15.537  1.00 36.13           C  
ATOM   4254  NE  ARG B1034     -33.422 -33.039 -14.476  1.00 39.66           N  
ATOM   4255  CZ  ARG B1034     -33.519 -33.527 -13.231  1.00 40.21           C  
ATOM   4256  NH1 ARG B1034     -33.215 -34.793 -12.999  1.00 40.53           N  
ATOM   4257  NH2 ARG B1034     -33.922 -32.772 -12.214  1.00 40.93           N  
ATOM   4258  N   ARG B1035     -32.044 -29.887 -18.954  1.00 26.16           N  
ATOM   4259  CA  ARG B1035     -30.699 -29.385 -18.684  1.00 26.45           C  
ATOM   4260  C   ARG B1035     -30.572 -29.357 -17.172  1.00 26.72           C  
ATOM   4261  O   ARG B1035     -31.319 -28.666 -16.487  1.00 27.19           O  
ATOM   4262  CB  ARG B1035     -30.497 -27.984 -19.278  1.00 26.26           C  
ATOM   4263  CG  ARG B1035     -29.045 -27.569 -19.457  1.00 26.61           C  
ATOM   4264  CD  ARG B1035     -28.854 -26.126 -19.918  1.00 23.84           C  
ATOM   4265  NE  ARG B1035     -29.036 -25.168 -18.825  1.00 23.50           N  
ATOM   4266  CZ  ARG B1035     -28.833 -23.848 -18.925  1.00 21.02           C  
ATOM   4267  NH1 ARG B1035     -28.361 -23.319 -20.059  1.00 17.52           N  
ATOM   4268  NH2 ARG B1035     -29.065 -23.055 -17.870  1.00 20.70           N  
ATOM   4269  N   VAL B1036     -29.641 -30.143 -16.653  1.00 26.81           N  
ATOM   4270  CA  VAL B1036     -29.443 -30.254 -15.226  1.00 25.87           C  
ATOM   4271  C   VAL B1036     -28.081 -29.660 -14.943  1.00 26.19           C  
ATOM   4272  O   VAL B1036     -27.126 -29.904 -15.657  1.00 26.18           O  
ATOM   4273  CB  VAL B1036     -29.496 -31.735 -14.757  1.00 26.12           C  
ATOM   4274  CG1 VAL B1036     -29.599 -31.829 -13.256  1.00 25.42           C  
ATOM   4275  CG2 VAL B1036     -30.661 -32.477 -15.410  1.00 24.57           C  
ATOM   4276  N   LYS B1037     -28.011 -28.865 -13.894  1.00 25.92           N  
ATOM   4277  CA  LYS B1037     -26.789 -28.294 -13.455  1.00 26.06           C  
ATOM   4278  C   LYS B1037     -26.227 -29.290 -12.483  1.00 25.60           C  
ATOM   4279  O   LYS B1037     -26.889 -29.618 -11.484  1.00 25.48           O  
ATOM   4280  CB  LYS B1037     -27.099 -26.997 -12.727  1.00 26.91           C  
ATOM   4281  CG  LYS B1037     -25.986 -26.021 -12.729  1.00 29.13           C  
ATOM   4282  CD  LYS B1037     -26.015 -25.194 -11.464  1.00 34.67           C  
ATOM   4283  CE  LYS B1037     -24.974 -24.097 -11.514  1.00 36.76           C  
ATOM   4284  NZ  LYS B1037     -25.259 -23.035 -10.477  1.00 37.48           N  
ATOM   4285  N   ILE B1038     -24.999 -29.748 -12.759  1.00 24.41           N  
ATOM   4286  CA  ILE B1038     -24.358 -30.776 -11.949  1.00 23.13           C  
ATOM   4287  C   ILE B1038     -23.280 -30.201 -11.037  1.00 22.59           C  
ATOM   4288  O   ILE B1038     -22.819 -30.888 -10.114  1.00 22.36           O  
ATOM   4289  CB  ILE B1038     -23.817 -31.945 -12.831  1.00 22.68           C  
ATOM   4290  CG1 ILE B1038     -22.612 -31.477 -13.678  1.00 22.74           C  
ATOM   4291  CG2 ILE B1038     -24.948 -32.488 -13.716  1.00 22.13           C  
ATOM   4292  CD1 ILE B1038     -21.742 -32.588 -14.327  1.00 19.87           C  
ATOM   4293  N   GLY B1039     -22.909 -28.939 -11.269  1.00 22.38           N  
ATOM   4294  CA  GLY B1039     -21.920 -28.252 -10.428  1.00 21.28           C  
ATOM   4295  C   GLY B1039     -21.277 -27.029 -11.072  1.00 21.97           C  
ATOM   4296  O   GLY B1039     -21.903 -26.364 -11.898  1.00 20.91           O  
ATOM   4297  N   HIS B1040     -20.025 -26.719 -10.700  1.00 22.18           N  
ATOM   4298  CA  HIS B1040     -19.373 -25.501 -11.166  1.00 22.37           C  
ATOM   4299  C   HIS B1040     -17.922 -25.687 -11.575  1.00 22.46           C  
ATOM   4300  O   HIS B1040     -17.205 -26.562 -11.063  1.00 22.43           O  
ATOM   4301  CB  HIS B1040     -19.449 -24.377 -10.129  1.00 22.69           C  
ATOM   4302  CG  HIS B1040     -20.818 -23.806  -9.944  1.00 26.71           C  
ATOM   4303  ND1 HIS B1040     -21.535 -23.950  -8.774  1.00 28.11           N  
ATOM   4304  CD2 HIS B1040     -21.605 -23.092 -10.782  1.00 27.94           C  
ATOM   4305  CE1 HIS B1040     -22.698 -23.342  -8.897  1.00 28.22           C  
ATOM   4306  NE2 HIS B1040     -22.768 -22.818 -10.108  1.00 28.98           N  
ATOM   4307  N   SER B1041     -17.503 -24.828 -12.497  1.00 21.10           N  
ATOM   4308  CA  SER B1041     -16.150 -24.823 -13.004  1.00 20.52           C  
ATOM   4309  C   SER B1041     -15.298 -24.037 -12.027  1.00 19.17           C  
ATOM   4310  O   SER B1041     -15.832 -23.463 -11.078  1.00 19.01           O  
ATOM   4311  CB  SER B1041     -16.165 -24.169 -14.383  1.00 20.64           C  
ATOM   4312  OG  SER B1041     -16.316 -22.776 -14.257  1.00 22.01           O  
ATOM   4313  N   PHE B1042     -13.983 -24.007 -12.239  1.00 19.37           N  
ATOM   4314  CA  PHE B1042     -13.093 -23.247 -11.364  1.00 19.00           C  
ATOM   4315  C   PHE B1042     -13.414 -21.739 -11.371  1.00 19.32           C  
ATOM   4316  O   PHE B1042     -13.300 -21.066 -10.339  1.00 19.96           O  
ATOM   4317  CB  PHE B1042     -11.624 -23.500 -11.710  1.00 19.94           C  
ATOM   4318  CG  PHE B1042     -10.662 -22.767 -10.822  1.00 17.74           C  
ATOM   4319  CD1 PHE B1042     -10.302 -23.299  -9.581  1.00 19.81           C  
ATOM   4320  CD2 PHE B1042     -10.130 -21.541 -11.209  1.00 18.53           C  
ATOM   4321  CE1 PHE B1042      -9.390 -22.621  -8.734  1.00 19.31           C  
ATOM   4322  CE2 PHE B1042      -9.227 -20.846 -10.376  1.00 16.79           C  
ATOM   4323  CZ  PHE B1042      -8.857 -21.391  -9.143  1.00 19.36           C  
ATOM   4324  N   GLU B1043     -13.838 -21.223 -12.524  1.00 18.88           N  
ATOM   4325  CA  GLU B1043     -14.230 -19.826 -12.641  1.00 18.54           C  
ATOM   4326  C   GLU B1043     -15.700 -19.614 -12.321  1.00 18.69           C  
ATOM   4327  O   GLU B1043     -16.195 -18.498 -12.441  1.00 17.87           O  
ATOM   4328  CB  GLU B1043     -13.850 -19.302 -14.013  1.00 18.17           C  
ATOM   4329  CG  GLU B1043     -12.325 -19.215 -14.109  1.00 20.22           C  
ATOM   4330  CD  GLU B1043     -11.850 -18.992 -15.519  1.00 21.33           C  
ATOM   4331  OE1 GLU B1043     -12.647 -19.134 -16.515  1.00 18.27           O  
ATOM   4332  OE2 GLU B1043     -10.675 -18.662 -15.596  1.00 16.61           O  
ATOM   4333  N   ASN B1044     -16.357 -20.714 -11.906  1.00 17.95           N  
ATOM   4334  CA  ASN B1044     -17.685 -20.740 -11.293  1.00 17.15           C  
ATOM   4335  C   ASN B1044     -18.787 -20.704 -12.318  1.00 16.61           C  
ATOM   4336  O   ASN B1044     -19.851 -20.202 -12.030  1.00 17.93           O  
ATOM   4337  CB  ASN B1044     -17.886 -19.595 -10.286  1.00 17.92           C  
ATOM   4338  CG  ASN B1044     -16.980 -19.700  -9.058  1.00 18.72           C  
ATOM   4339  OD1 ASN B1044     -16.986 -20.698  -8.348  1.00 20.81           O  
ATOM   4340  ND2 ASN B1044     -16.219 -18.648  -8.798  1.00 20.20           N  
ATOM   4341  N   ARG B1045     -18.529 -21.201 -13.523  1.00 16.28           N  
ATOM   4342  CA  ARG B1045     -19.548 -21.287 -14.552  1.00 16.34           C  
ATOM   4343  C   ARG B1045     -20.360 -22.543 -14.244  1.00 18.13           C  
ATOM   4344  O   ARG B1045     -19.821 -23.492 -13.670  1.00 17.34           O  
ATOM   4345  CB  ARG B1045     -18.906 -21.427 -15.944  1.00 15.23           C  
ATOM   4346  CG  ARG B1045     -18.149 -20.180 -16.467  1.00 11.38           C  
ATOM   4347  CD  ARG B1045     -17.506 -20.414 -17.878  1.00  7.19           C  
ATOM   4348  NE  ARG B1045     -17.084 -19.123 -18.371  1.00  6.22           N  
ATOM   4349  CZ  ARG B1045     -15.884 -18.615 -18.094  1.00 11.81           C  
ATOM   4350  NH1 ARG B1045     -15.033 -19.325 -17.351  1.00  5.11           N  
ATOM   4351  NH2 ARG B1045     -15.551 -17.412 -18.532  1.00  7.27           N  
ATOM   4352  N   PRO B1046     -21.632 -22.576 -14.665  1.00 18.67           N  
ATOM   4353  CA  PRO B1046     -22.472 -23.753 -14.475  1.00 18.34           C  
ATOM   4354  C   PRO B1046     -21.872 -24.906 -15.230  1.00 18.57           C  
ATOM   4355  O   PRO B1046     -21.327 -24.675 -16.302  1.00 19.19           O  
ATOM   4356  CB  PRO B1046     -23.811 -23.357 -15.155  1.00 19.53           C  
ATOM   4357  CG  PRO B1046     -23.782 -21.866 -15.315  1.00 18.03           C  
ATOM   4358  CD  PRO B1046     -22.342 -21.482 -15.351  1.00 19.68           C  
ATOM   4359  N   MET B1047     -21.966 -26.127 -14.715  1.00 18.96           N  
ATOM   4360  CA  MET B1047     -21.632 -27.290 -15.526  1.00 19.60           C  
ATOM   4361  C   MET B1047     -22.996 -27.862 -15.901  1.00 18.67           C  
ATOM   4362  O   MET B1047     -23.702 -28.367 -15.012  1.00 18.85           O  
ATOM   4363  CB  MET B1047     -20.904 -28.346 -14.727  1.00 19.43           C  
ATOM   4364  CG  MET B1047     -19.589 -27.943 -14.071  1.00 26.44           C  
ATOM   4365  SD  MET B1047     -18.204 -28.232 -15.085  1.00 36.53           S  
ATOM   4366  CE  MET B1047     -18.415 -30.020 -15.577  1.00 32.24           C  
ATOM   4367  N   TYR B1048     -23.375 -27.769 -17.174  1.00 18.42           N  
ATOM   4368  CA  TYR B1048     -24.714 -28.192 -17.613  1.00 17.93           C  
ATOM   4369  C   TYR B1048     -24.639 -29.572 -18.283  1.00 19.88           C  
ATOM   4370  O   TYR B1048     -23.710 -29.870 -19.056  1.00 20.60           O  
ATOM   4371  CB  TYR B1048     -25.335 -27.179 -18.578  1.00 16.67           C  
ATOM   4372  CG  TYR B1048     -25.890 -25.932 -17.899  1.00 12.89           C  
ATOM   4373  CD1 TYR B1048     -25.707 -24.689 -18.457  1.00 10.49           C  
ATOM   4374  CD2 TYR B1048     -26.618 -26.012 -16.714  1.00 10.24           C  
ATOM   4375  CE1 TYR B1048     -26.149 -23.559 -17.834  1.00  7.32           C  
ATOM   4376  CE2 TYR B1048     -27.086 -24.892 -16.099  1.00  9.55           C  
ATOM   4377  CZ  TYR B1048     -26.806 -23.670 -16.664  1.00  9.22           C  
ATOM   4378  OH  TYR B1048     -27.212 -22.541 -16.054  1.00 12.33           O  
ATOM   4379  N   VAL B1049     -25.626 -30.416 -18.002  1.00 21.51           N  
ATOM   4380  CA  VAL B1049     -25.750 -31.694 -18.676  1.00 22.67           C  
ATOM   4381  C   VAL B1049     -27.165 -31.762 -19.198  1.00 22.74           C  
ATOM   4382  O   VAL B1049     -28.065 -31.209 -18.591  1.00 24.25           O  
ATOM   4383  CB  VAL B1049     -25.432 -32.878 -17.715  1.00 22.45           C  
ATOM   4384  CG1 VAL B1049     -25.962 -34.200 -18.235  1.00 25.36           C  
ATOM   4385  CG2 VAL B1049     -23.957 -33.015 -17.537  1.00 23.20           C  
ATOM   4386  N   LEU B1050     -27.361 -32.405 -20.339  1.00 22.68           N  
ATOM   4387  CA  LEU B1050     -28.700 -32.797 -20.745  1.00 22.50           C  
ATOM   4388  C   LEU B1050     -28.964 -34.259 -20.356  1.00 22.67           C  
ATOM   4389  O   LEU B1050     -28.172 -35.165 -20.646  1.00 21.96           O  
ATOM   4390  CB  LEU B1050     -28.909 -32.589 -22.238  1.00 22.20           C  
ATOM   4391  CG  LEU B1050     -29.330 -31.189 -22.678  1.00 21.77           C  
ATOM   4392  CD1 LEU B1050     -29.002 -31.001 -24.169  1.00 20.39           C  
ATOM   4393  CD2 LEU B1050     -30.837 -31.011 -22.415  1.00 21.44           C  
ATOM   4394  N   LYS B1051     -30.088 -34.454 -19.684  1.00 23.42           N  
ATOM   4395  CA  LYS B1051     -30.541 -35.756 -19.236  1.00 24.37           C  
ATOM   4396  C   LYS B1051     -31.590 -36.184 -20.229  1.00 24.69           C  
ATOM   4397  O   LYS B1051     -32.571 -35.464 -20.418  1.00 25.15           O  
ATOM   4398  CB  LYS B1051     -31.174 -35.604 -17.849  1.00 24.38           C  
ATOM   4399  CG  LYS B1051     -31.624 -36.873 -17.182  1.00 25.39           C  
ATOM   4400  CD  LYS B1051     -32.188 -36.561 -15.795  1.00 25.50           C  
ATOM   4401  CE  LYS B1051     -32.501 -37.841 -14.996  1.00 27.72           C  
ATOM   4402  NZ  LYS B1051     -32.765 -37.603 -13.507  1.00 26.43           N  
ATOM   4403  N   PHE B1052     -31.397 -37.333 -20.877  1.00 24.78           N  
ATOM   4404  CA  PHE B1052     -32.448 -37.881 -21.738  1.00 25.50           C  
ATOM   4405  C   PHE B1052     -33.157 -39.073 -21.080  1.00 26.03           C  
ATOM   4406  O   PHE B1052     -32.526 -40.075 -20.749  1.00 26.62           O  
ATOM   4407  CB  PHE B1052     -31.882 -38.234 -23.119  1.00 25.65           C  
ATOM   4408  CG  PHE B1052     -31.212 -37.071 -23.805  1.00 25.39           C  
ATOM   4409  CD1 PHE B1052     -29.827 -36.971 -23.840  1.00 25.78           C  
ATOM   4410  CD2 PHE B1052     -31.970 -36.052 -24.376  1.00 25.72           C  
ATOM   4411  CE1 PHE B1052     -29.209 -35.872 -24.459  1.00 26.22           C  
ATOM   4412  CE2 PHE B1052     -31.359 -34.952 -24.991  1.00 26.29           C  
ATOM   4413  CZ  PHE B1052     -29.983 -34.867 -25.043  1.00 23.27           C  
ATOM   4414  N   SER B1053     -34.468 -38.949 -20.885  1.00 26.55           N  
ATOM   4415  CA  SER B1053     -35.230 -39.914 -20.095  1.00 27.19           C  
ATOM   4416  C   SER B1053     -36.670 -40.043 -20.540  1.00 27.27           C  
ATOM   4417  O   SER B1053     -37.330 -39.042 -20.851  1.00 27.21           O  
ATOM   4418  CB  SER B1053     -35.221 -39.524 -18.609  1.00 27.02           C  
ATOM   4419  OG  SER B1053     -35.521 -40.643 -17.788  1.00 28.13           O  
ATOM   4420  N   THR B1054     -37.145 -41.287 -20.554  1.00 27.47           N  
ATOM   4421  CA  THR B1054     -38.562 -41.583 -20.714  1.00 27.63           C  
ATOM   4422  C   THR B1054     -39.194 -41.998 -19.363  1.00 27.69           C  
ATOM   4423  O   THR B1054     -40.407 -42.154 -19.255  1.00 27.67           O  
ATOM   4424  CB  THR B1054     -38.782 -42.644 -21.845  1.00 28.04           C  
ATOM   4425  OG1 THR B1054     -38.327 -43.939 -21.429  1.00 27.92           O  
ATOM   4426  CG2 THR B1054     -37.898 -42.336 -23.048  1.00 27.29           C  
ATOM   4427  N   GLY B1055     -38.354 -42.117 -18.333  1.00 28.11           N  
ATOM   4428  CA  GLY B1055     -38.751 -42.580 -17.010  1.00 28.56           C  
ATOM   4429  C   GLY B1055     -39.579 -41.673 -16.118  1.00 28.49           C  
ATOM   4430  O   GLY B1055     -39.991 -42.093 -15.041  1.00 28.71           O  
ATOM   4431  N   LYS B1055A    -39.790 -40.432 -16.552  1.00 29.01           N  
ATOM   4432  CA  LYS B1055A    -40.735 -39.493 -15.925  1.00 28.89           C  
ATOM   4433  C   LYS B1055A    -40.449 -39.114 -14.471  1.00 29.00           C  
ATOM   4434  O   LYS B1055A    -41.358 -38.743 -13.736  1.00 28.96           O  
ATOM   4435  CB  LYS B1055A    -42.167 -39.999 -16.080  1.00 29.11           C  
ATOM   4436  CG  LYS B1055A    -42.782 -39.644 -17.414  1.00 28.69           C  
ATOM   4437  CD  LYS B1055A    -44.191 -40.152 -17.485  1.00 28.88           C  
ATOM   4438  CE  LYS B1055A    -44.598 -40.423 -18.921  1.00 29.29           C  
ATOM   4439  NZ  LYS B1055A    -46.027 -40.106 -19.101  1.00 30.87           N  
ATOM   4440  N   GLY B1056     -39.179 -39.192 -14.082  1.00 29.29           N  
ATOM   4441  CA  GLY B1056     -38.733 -38.854 -12.743  1.00 29.71           C  
ATOM   4442  C   GLY B1056     -37.768 -39.887 -12.181  1.00 30.27           C  
ATOM   4443  O   GLY B1056     -36.803 -39.549 -11.474  1.00 29.97           O  
ATOM   4444  N   VAL B1057     -38.025 -41.147 -12.533  1.00 30.19           N  
ATOM   4445  CA  VAL B1057     -37.350 -42.317 -11.971  1.00 30.49           C  
ATOM   4446  C   VAL B1057     -35.891 -42.520 -12.405  1.00 30.57           C  
ATOM   4447  O   VAL B1057     -35.539 -42.299 -13.557  1.00 30.97           O  
ATOM   4448  CB  VAL B1057     -38.209 -43.578 -12.267  1.00 31.09           C  
ATOM   4449  CG1 VAL B1057     -37.360 -44.812 -12.661  1.00 31.05           C  
ATOM   4450  CG2 VAL B1057     -39.146 -43.849 -11.096  1.00 30.51           C  
ATOM   4451  N   ARG B1058     -35.053 -42.950 -11.468  1.00 30.50           N  
ATOM   4452  CA  ARG B1058     -33.676 -43.333 -11.769  1.00 30.42           C  
ATOM   4453  C   ARG B1058     -33.598 -44.671 -12.511  1.00 30.44           C  
ATOM   4454  O   ARG B1058     -33.927 -45.738 -11.962  1.00 30.34           O  
ATOM   4455  CB  ARG B1058     -32.861 -43.432 -10.489  1.00 30.44           C  
ATOM   4456  CG  ARG B1058     -31.370 -43.654 -10.726  1.00 31.90           C  
ATOM   4457  CD  ARG B1058     -30.521 -43.429  -9.495  1.00 34.61           C  
ATOM   4458  NE  ARG B1058     -31.278 -43.634  -8.256  1.00 37.39           N  
ATOM   4459  CZ  ARG B1058     -31.277 -44.759  -7.538  1.00 38.31           C  
ATOM   4460  NH1 ARG B1058     -32.016 -44.835  -6.437  1.00 34.53           N  
ATOM   4461  NH2 ARG B1058     -30.536 -45.805  -7.921  1.00 39.46           N  
ATOM   4462  N   ARG B1059     -33.144 -44.600 -13.752  1.00 29.88           N  
ATOM   4463  CA  ARG B1059     -33.011 -45.770 -14.605  1.00 29.76           C  
ATOM   4464  C   ARG B1059     -31.532 -46.096 -14.788  1.00 30.10           C  
ATOM   4465  O   ARG B1059     -30.673 -45.273 -14.457  1.00 30.28           O  
ATOM   4466  CB  ARG B1059     -33.684 -45.506 -15.953  1.00 29.10           C  
ATOM   4467  CG  ARG B1059     -35.188 -45.558 -15.886  1.00 27.80           C  
ATOM   4468  CD  ARG B1059     -35.845 -45.671 -17.222  1.00 26.22           C  
ATOM   4469  NE  ARG B1059     -37.263 -46.024 -17.138  1.00 25.78           N  
ATOM   4470  CZ  ARG B1059     -38.132 -45.714 -18.089  1.00 25.17           C  
ATOM   4471  NH1 ARG B1059     -37.706 -45.046 -19.154  1.00 26.81           N  
ATOM   4472  NH2 ARG B1059     -39.408 -46.048 -17.990  1.00 23.68           N  
ATOM   4473  N   PRO B1060     -31.217 -47.300 -15.267  1.00 30.37           N  
ATOM   4474  CA  PRO B1060     -29.844 -47.597 -15.687  1.00 30.26           C  
ATOM   4475  C   PRO B1060     -29.388 -46.545 -16.708  1.00 30.16           C  
ATOM   4476  O   PRO B1060     -30.194 -46.106 -17.535  1.00 30.02           O  
ATOM   4477  CB  PRO B1060     -29.955 -48.991 -16.313  1.00 29.88           C  
ATOM   4478  CG  PRO B1060     -31.418 -49.238 -16.467  1.00 30.74           C  
ATOM   4479  CD  PRO B1060     -32.103 -48.474 -15.394  1.00 30.31           C  
ATOM   4480  N   ALA B1061     -28.128 -46.132 -16.632  1.00 29.70           N  
ATOM   4481  CA  ALA B1061     -27.716 -44.915 -17.317  1.00 29.88           C  
ATOM   4482  C   ALA B1061     -26.417 -45.003 -18.123  1.00 29.53           C  
ATOM   4483  O   ALA B1061     -25.499 -45.743 -17.765  1.00 29.17           O  
ATOM   4484  CB  ALA B1061     -27.665 -43.740 -16.320  1.00 29.45           C  
ATOM   4485  N   VAL B1062     -26.379 -44.231 -19.213  1.00 29.53           N  
ATOM   4486  CA  VAL B1062     -25.179 -44.016 -20.024  1.00 29.32           C  
ATOM   4487  C   VAL B1062     -24.690 -42.569 -19.900  1.00 29.01           C  
ATOM   4488  O   VAL B1062     -25.443 -41.634 -20.170  1.00 29.01           O  
ATOM   4489  CB  VAL B1062     -25.450 -44.335 -21.526  1.00 29.41           C  
ATOM   4490  CG1 VAL B1062     -24.250 -43.950 -22.400  1.00 30.18           C  
ATOM   4491  CG2 VAL B1062     -25.781 -45.793 -21.711  1.00 29.02           C  
ATOM   4492  N   TRP B1063     -23.432 -42.391 -19.499  1.00 28.75           N  
ATOM   4493  CA  TRP B1063     -22.816 -41.066 -19.472  1.00 28.85           C  
ATOM   4494  C   TRP B1063     -22.065 -40.756 -20.776  1.00 29.15           C  
ATOM   4495  O   TRP B1063     -21.257 -41.561 -21.243  1.00 28.52           O  
ATOM   4496  CB  TRP B1063     -21.896 -40.885 -18.251  1.00 28.43           C  
ATOM   4497  CG  TRP B1063     -21.391 -39.465 -18.107  1.00 29.02           C  
ATOM   4498  CD1 TRP B1063     -20.314 -38.911 -18.744  1.00 29.12           C  
ATOM   4499  CD2 TRP B1063     -21.952 -38.412 -17.294  1.00 29.14           C  
ATOM   4500  NE1 TRP B1063     -20.162 -37.597 -18.370  1.00 27.51           N  
ATOM   4501  CE2 TRP B1063     -21.162 -37.258 -17.498  1.00 29.03           C  
ATOM   4502  CE3 TRP B1063     -23.042 -38.329 -16.414  1.00 27.91           C  
ATOM   4503  CZ2 TRP B1063     -21.420 -36.038 -16.844  1.00 29.29           C  
ATOM   4504  CZ3 TRP B1063     -23.299 -37.118 -15.770  1.00 27.72           C  
ATOM   4505  CH2 TRP B1063     -22.488 -35.995 -15.983  1.00 28.47           C  
ATOM   4506  N   LEU B1064     -22.354 -39.581 -21.342  1.00 29.42           N  
ATOM   4507  CA  LEU B1064     -21.712 -39.079 -22.555  1.00 29.87           C  
ATOM   4508  C   LEU B1064     -21.088 -37.713 -22.262  1.00 29.83           C  
ATOM   4509  O   LEU B1064     -21.814 -36.718 -22.176  1.00 29.58           O  
ATOM   4510  CB  LEU B1064     -22.753 -38.914 -23.677  1.00 29.63           C  
ATOM   4511  CG  LEU B1064     -23.049 -39.908 -24.813  1.00 30.66           C  
ATOM   4512  CD1 LEU B1064     -22.888 -41.377 -24.435  1.00 32.06           C  
ATOM   4513  CD2 LEU B1064     -24.446 -39.664 -25.378  1.00 28.89           C  
ATOM   4514  N   ASN B1065     -19.764 -37.655 -22.092  1.00 29.90           N  
ATOM   4515  CA  ASN B1065     -19.074 -36.356 -21.992  1.00 29.81           C  
ATOM   4516  C   ASN B1065     -18.099 -36.021 -23.132  1.00 29.34           C  
ATOM   4517  O   ASN B1065     -17.554 -36.908 -23.819  1.00 29.05           O  
ATOM   4518  CB  ASN B1065     -18.445 -36.077 -20.614  1.00 30.50           C  
ATOM   4519  CG  ASN B1065     -17.405 -37.080 -20.229  1.00 32.79           C  
ATOM   4520  OD1 ASN B1065     -16.481 -36.775 -19.450  1.00 32.84           O  
ATOM   4521  ND2 ASN B1065     -17.541 -38.304 -20.757  1.00 33.69           N  
ATOM   4522  N   ALA B1066     -17.959 -34.719 -23.349  1.00 27.85           N  
ATOM   4523  CA  ALA B1066     -17.166 -34.172 -24.428  1.00 27.47           C  
ATOM   4524  C   ALA B1066     -16.438 -32.948 -23.882  1.00 26.99           C  
ATOM   4525  O   ALA B1066     -16.821 -32.444 -22.835  1.00 27.06           O  
ATOM   4526  CB  ALA B1066     -18.038 -33.790 -25.567  1.00 26.19           C  
ATOM   4527  N   GLY B1067     -15.385 -32.505 -24.569  1.00 26.18           N  
ATOM   4528  CA  GLY B1067     -14.750 -31.241 -24.238  1.00 26.59           C  
ATOM   4529  C   GLY B1067     -13.938 -31.238 -22.950  1.00 26.67           C  
ATOM   4530  O   GLY B1067     -13.726 -30.189 -22.356  1.00 26.17           O  
ATOM   4531  N   ILE B1068     -13.518 -32.404 -22.481  1.00 27.29           N  
ATOM   4532  CA  ILE B1068     -12.666 -32.418 -21.279  1.00 27.79           C  
ATOM   4533  C   ILE B1068     -11.408 -31.631 -21.591  1.00 27.21           C  
ATOM   4534  O   ILE B1068     -11.010 -30.781 -20.815  1.00 27.77           O  
ATOM   4535  CB  ILE B1068     -12.375 -33.872 -20.764  1.00 28.04           C  
ATOM   4536  CG1 ILE B1068     -12.299 -33.882 -19.231  1.00 28.95           C  
ATOM   4537  CG2 ILE B1068     -11.100 -34.469 -21.395  1.00 27.96           C  
ATOM   4538  CD1 ILE B1068     -12.890 -35.123 -18.605  1.00 29.59           C  
ATOM   4539  N   HIS B1069     -10.835 -31.870 -22.767  1.00 27.09           N  
ATOM   4540  CA  HIS B1069      -9.703 -31.088 -23.251  1.00 27.39           C  
ATOM   4541  C   HIS B1069     -10.233 -29.996 -24.161  1.00 27.23           C  
ATOM   4542  O   HIS B1069     -10.917 -30.277 -25.143  1.00 27.54           O  
ATOM   4543  CB  HIS B1069      -8.709 -31.995 -23.967  1.00 27.01           C  
ATOM   4544  CG  HIS B1069      -8.082 -33.025 -23.078  1.00 27.59           C  
ATOM   4545  ND1 HIS B1069      -7.930 -34.345 -23.455  1.00 29.65           N  
ATOM   4546  CD2 HIS B1069      -7.535 -32.921 -21.841  1.00 28.43           C  
ATOM   4547  CE1 HIS B1069      -7.313 -35.004 -22.486  1.00 27.03           C  
ATOM   4548  NE2 HIS B1069      -7.069 -34.166 -21.494  1.00 27.30           N  
ATOM   4549  N   SER B1070      -9.943 -28.744 -23.820  1.00 26.79           N  
ATOM   4550  CA  SER B1070     -10.699 -27.630 -24.420  1.00 26.59           C  
ATOM   4551  C   SER B1070     -10.459 -27.383 -25.914  1.00 26.46           C  
ATOM   4552  O   SER B1070     -11.429 -27.196 -26.661  1.00 26.20           O  
ATOM   4553  CB  SER B1070     -10.629 -26.345 -23.578  1.00 25.70           C  
ATOM   4554  OG  SER B1070      -9.313 -26.009 -23.181  1.00 25.69           O  
ATOM   4555  N   ARG B1071      -9.194 -27.427 -26.348  1.00 26.71           N  
ATOM   4556  CA  ARG B1071      -8.855 -27.310 -27.785  1.00 27.10           C  
ATOM   4557  C   ARG B1071      -9.463 -28.366 -28.733  1.00 27.19           C  
ATOM   4558  O   ARG B1071      -9.434 -28.188 -29.954  1.00 27.18           O  
ATOM   4559  CB  ARG B1071      -7.352 -27.261 -27.998  1.00 27.04           C  
ATOM   4560  CG  ARG B1071      -6.606 -28.571 -27.737  1.00 26.70           C  
ATOM   4561  CD  ARG B1071      -5.105 -28.308 -27.574  1.00 27.57           C  
ATOM   4562  NE  ARG B1071      -4.245 -29.488 -27.512  1.00 27.37           N  
ATOM   4563  CZ  ARG B1071      -2.914 -29.422 -27.434  1.00 29.49           C  
ATOM   4564  NH1 ARG B1071      -2.324 -28.241 -27.410  1.00 29.77           N  
ATOM   4565  NH2 ARG B1071      -2.167 -30.525 -27.386  1.00 26.90           N  
ATOM   4566  N   GLU B1072     -10.012 -29.444 -28.172  1.00 27.70           N  
ATOM   4567  CA  GLU B1072     -10.557 -30.564 -28.952  1.00 28.09           C  
ATOM   4568  C   GLU B1072     -11.979 -30.271 -29.393  1.00 27.80           C  
ATOM   4569  O   GLU B1072     -12.889 -31.085 -29.198  1.00 28.89           O  
ATOM   4570  CB  GLU B1072     -10.439 -31.894 -28.166  1.00 28.38           C  
ATOM   4571  CG  GLU B1072      -9.000 -32.153 -27.710  1.00 29.66           C  
ATOM   4572  CD  GLU B1072      -8.768 -33.423 -26.897  1.00 31.94           C  
ATOM   4573  OE1 GLU B1072      -9.720 -34.202 -26.704  1.00 34.14           O  
ATOM   4574  OE2 GLU B1072      -7.594 -33.565 -26.518  1.00 34.29           O  
ATOM   4575  N   TRP B1073     -12.144 -29.108 -30.025  1.00 27.52           N  
ATOM   4576  CA  TRP B1073     -13.443 -28.555 -30.439  1.00 26.47           C  
ATOM   4577  C   TRP B1073     -14.386 -29.498 -31.138  1.00 26.40           C  
ATOM   4578  O   TRP B1073     -15.612 -29.311 -31.080  1.00 26.67           O  
ATOM   4579  CB  TRP B1073     -13.248 -27.320 -31.338  1.00 26.28           C  
ATOM   4580  CG  TRP B1073     -12.788 -26.062 -30.645  1.00 23.68           C  
ATOM   4581  CD1 TRP B1073     -12.179 -25.955 -29.424  1.00 22.72           C  
ATOM   4582  CD2 TRP B1073     -12.888 -24.726 -31.158  1.00 22.11           C  
ATOM   4583  NE1 TRP B1073     -11.896 -24.637 -29.151  1.00 20.40           N  
ATOM   4584  CE2 TRP B1073     -12.324 -23.864 -30.205  1.00 21.63           C  
ATOM   4585  CE3 TRP B1073     -13.404 -24.168 -32.351  1.00 24.40           C  
ATOM   4586  CZ2 TRP B1073     -12.261 -22.462 -30.392  1.00 22.77           C  
ATOM   4587  CZ3 TRP B1073     -13.334 -22.786 -32.541  1.00 23.81           C  
ATOM   4588  CH2 TRP B1073     -12.753 -21.948 -31.566  1.00 20.44           C  
ATOM   4589  N   ILE B1074     -13.852 -30.504 -31.832  1.00 26.41           N  
ATOM   4590  CA  ILE B1074     -14.748 -31.427 -32.535  1.00 24.63           C  
ATOM   4591  C   ILE B1074     -15.611 -32.230 -31.555  1.00 24.69           C  
ATOM   4592  O   ILE B1074     -16.724 -32.645 -31.905  1.00 24.30           O  
ATOM   4593  CB  ILE B1074     -14.005 -32.355 -33.566  1.00 24.82           C  
ATOM   4594  CG1 ILE B1074     -15.024 -33.108 -34.437  1.00 22.33           C  
ATOM   4595  CG2 ILE B1074     -13.062 -33.346 -32.873  1.00 22.37           C  
ATOM   4596  CD1 ILE B1074     -16.042 -32.217 -35.135  1.00 21.75           C  
ATOM   4597  N   SER B1075     -15.097 -32.439 -30.340  1.00 24.17           N  
ATOM   4598  CA  SER B1075     -15.810 -33.195 -29.306  1.00 24.05           C  
ATOM   4599  C   SER B1075     -17.054 -32.465 -28.845  1.00 23.81           C  
ATOM   4600  O   SER B1075     -18.148 -33.069 -28.862  1.00 24.02           O  
ATOM   4601  CB  SER B1075     -14.934 -33.484 -28.106  1.00 23.70           C  
ATOM   4602  OG  SER B1075     -14.576 -32.259 -27.509  1.00 26.19           O  
ATOM   4603  N   GLN B1076     -16.893 -31.175 -28.492  1.00 23.62           N  
ATOM   4604  CA  GLN B1076     -17.991 -30.291 -28.070  1.00 23.71           C  
ATOM   4605  C   GLN B1076     -19.045 -30.182 -29.134  1.00 23.77           C  
ATOM   4606  O   GLN B1076     -20.227 -30.185 -28.823  1.00 25.15           O  
ATOM   4607  CB  GLN B1076     -17.499 -28.857 -27.773  1.00 23.91           C  
ATOM   4608  CG  GLN B1076     -16.652 -28.692 -26.520  1.00 24.22           C  
ATOM   4609  CD  GLN B1076     -15.171 -28.906 -26.779  1.00 28.23           C  
ATOM   4610  OE1 GLN B1076     -14.769 -29.627 -27.718  1.00 29.62           O  
ATOM   4611  NE2 GLN B1076     -14.356 -28.330 -25.927  1.00 28.00           N  
ATOM   4612  N   ALA B1077     -18.611 -30.035 -30.385  1.00 24.06           N  
ATOM   4613  CA  ALA B1077     -19.522 -29.836 -31.520  1.00 24.75           C  
ATOM   4614  C   ALA B1077     -20.254 -31.106 -31.889  1.00 24.57           C  
ATOM   4615  O   ALA B1077     -21.440 -31.075 -32.206  1.00 25.02           O  
ATOM   4616  CB  ALA B1077     -18.762 -29.259 -32.737  1.00 24.98           C  
ATOM   4617  N   THR B1078     -19.534 -32.224 -31.869  1.00 24.70           N  
ATOM   4618  CA  THR B1078     -20.154 -33.539 -31.982  1.00 24.40           C  
ATOM   4619  C   THR B1078     -21.204 -33.711 -30.871  1.00 25.24           C  
ATOM   4620  O   THR B1078     -22.345 -34.105 -31.148  1.00 24.25           O  
ATOM   4621  CB  THR B1078     -19.074 -34.658 -31.950  1.00 24.60           C  
ATOM   4622  OG1 THR B1078     -18.301 -34.610 -33.158  1.00 22.26           O  
ATOM   4623  CG2 THR B1078     -19.694 -36.056 -31.971  1.00 22.57           C  
ATOM   4624  N   ALA B1079     -20.824 -33.370 -29.632  1.00 25.60           N  
ATOM   4625  CA  ALA B1079     -21.712 -33.524 -28.465  1.00 26.11           C  
ATOM   4626  C   ALA B1079     -23.067 -32.803 -28.559  1.00 26.18           C  
ATOM   4627  O   ALA B1079     -24.094 -33.384 -28.228  1.00 26.87           O  
ATOM   4628  CB  ALA B1079     -20.977 -33.172 -27.166  1.00 26.12           C  
ATOM   4629  N   ILE B1080     -23.101 -31.563 -29.044  1.00 26.56           N  
ATOM   4630  CA  ILE B1080     -24.403 -30.859 -29.127  1.00 25.46           C  
ATOM   4631  C   ILE B1080     -25.270 -31.254 -30.343  1.00 25.91           C  
ATOM   4632  O   ILE B1080     -26.528 -31.190 -30.312  1.00 25.78           O  
ATOM   4633  CB  ILE B1080     -24.233 -29.296 -28.917  1.00 25.42           C  
ATOM   4634  CG1 ILE B1080     -25.591 -28.586 -28.826  1.00 23.54           C  
ATOM   4635  CG2 ILE B1080     -23.309 -28.666 -29.973  1.00 25.37           C  
ATOM   4636  CD1 ILE B1080     -26.397 -28.993 -27.579  1.00 21.20           C  
ATOM   4637  N   TRP B1081     -24.618 -31.675 -31.426  1.00 25.94           N  
ATOM   4638  CA  TRP B1081     -25.377 -32.252 -32.533  1.00 25.58           C  
ATOM   4639  C   TRP B1081     -26.053 -33.525 -32.022  1.00 25.61           C  
ATOM   4640  O   TRP B1081     -27.229 -33.777 -32.328  1.00 25.70           O  
ATOM   4641  CB  TRP B1081     -24.471 -32.520 -33.746  1.00 25.58           C  
ATOM   4642  CG  TRP B1081     -25.110 -33.218 -34.899  1.00 26.05           C  
ATOM   4643  CD1 TRP B1081     -25.524 -32.652 -36.069  1.00 26.71           C  
ATOM   4644  CD2 TRP B1081     -25.399 -34.620 -35.009  1.00 26.06           C  
ATOM   4645  NE1 TRP B1081     -26.040 -33.612 -36.904  1.00 26.22           N  
ATOM   4646  CE2 TRP B1081     -25.989 -34.828 -36.273  1.00 26.77           C  
ATOM   4647  CE3 TRP B1081     -25.230 -35.725 -34.157  1.00 26.90           C  
ATOM   4648  CZ2 TRP B1081     -26.415 -36.099 -36.712  1.00 26.43           C  
ATOM   4649  CZ3 TRP B1081     -25.644 -36.989 -34.594  1.00 26.59           C  
ATOM   4650  CH2 TRP B1081     -26.223 -37.159 -35.865  1.00 26.61           C  
ATOM   4651  N   THR B1082     -25.325 -34.317 -31.238  1.00 25.46           N  
ATOM   4652  CA  THR B1082     -25.865 -35.554 -30.660  1.00 26.31           C  
ATOM   4653  C   THR B1082     -27.112 -35.327 -29.794  1.00 26.97           C  
ATOM   4654  O   THR B1082     -28.086 -36.094 -29.888  1.00 26.51           O  
ATOM   4655  CB  THR B1082     -24.773 -36.306 -29.888  1.00 26.54           C  
ATOM   4656  OG1 THR B1082     -23.739 -36.692 -30.800  1.00 27.52           O  
ATOM   4657  CG2 THR B1082     -25.275 -37.628 -29.354  1.00 25.55           C  
ATOM   4658  N   ALA B1083     -27.091 -34.264 -28.982  1.00 27.11           N  
ATOM   4659  CA  ALA B1083     -28.266 -33.880 -28.179  1.00 27.70           C  
ATOM   4660  C   ALA B1083     -29.505 -33.671 -29.049  1.00 27.65           C  
ATOM   4661  O   ALA B1083     -30.595 -34.113 -28.702  1.00 28.59           O  
ATOM   4662  CB  ALA B1083     -27.979 -32.623 -27.356  1.00 27.39           C  
ATOM   4663  N   ARG B1084     -29.322 -32.996 -30.180  1.00 28.05           N  
ATOM   4664  CA  ARG B1084     -30.392 -32.747 -31.148  1.00 27.98           C  
ATOM   4665  C   ARG B1084     -30.799 -34.007 -31.912  1.00 28.64           C  
ATOM   4666  O   ARG B1084     -31.966 -34.144 -32.335  1.00 28.83           O  
ATOM   4667  CB  ARG B1084     -29.957 -31.653 -32.134  1.00 27.95           C  
ATOM   4668  CG  ARG B1084     -31.008 -31.257 -33.205  1.00 25.84           C  
ATOM   4669  CD  ARG B1084     -32.317 -30.759 -32.624  1.00 24.00           C  
ATOM   4670  NE  ARG B1084     -32.258 -29.414 -32.029  1.00 21.08           N  
ATOM   4671  CZ  ARG B1084     -33.325 -28.778 -31.531  1.00 18.96           C  
ATOM   4672  NH1 ARG B1084     -34.525 -29.362 -31.570  1.00 20.05           N  
ATOM   4673  NH2 ARG B1084     -33.218 -27.554 -31.023  1.00 13.76           N  
ATOM   4674  N   LYS B1085     -29.843 -34.916 -32.111  1.00 29.08           N  
ATOM   4675  CA  LYS B1085     -30.116 -36.162 -32.839  1.00 29.76           C  
ATOM   4676  C   LYS B1085     -31.071 -37.065 -32.047  1.00 30.01           C  
ATOM   4677  O   LYS B1085     -32.070 -37.549 -32.588  1.00 29.76           O  
ATOM   4678  CB  LYS B1085     -28.817 -36.896 -33.193  1.00 29.26           C  
ATOM   4679  CG  LYS B1085     -28.976 -38.200 -33.979  1.00 30.01           C  
ATOM   4680  CD  LYS B1085     -29.864 -38.061 -35.250  1.00 30.42           C  
ATOM   4681  CE  LYS B1085     -29.222 -38.716 -36.473  1.00 29.77           C  
ATOM   4682  NZ  LYS B1085     -30.173 -38.888 -37.607  1.00 30.28           N  
ATOM   4683  N   ILE B1086     -30.742 -37.245 -30.767  1.00 30.54           N  
ATOM   4684  CA  ILE B1086     -31.485 -38.059 -29.809  1.00 30.72           C  
ATOM   4685  C   ILE B1086     -32.966 -37.702 -29.772  1.00 31.61           C  
ATOM   4686  O   ILE B1086     -33.827 -38.599 -29.832  1.00 31.40           O  
ATOM   4687  CB  ILE B1086     -30.846 -37.916 -28.400  1.00 30.70           C  
ATOM   4688  CG1 ILE B1086     -29.454 -38.559 -28.379  1.00 30.39           C  
ATOM   4689  CG2 ILE B1086     -31.743 -38.517 -27.304  1.00 30.21           C  
ATOM   4690  CD1 ILE B1086     -28.678 -38.350 -27.102  1.00 28.79           C  
ATOM   4691  N   VAL B1087     -33.251 -36.398 -29.702  1.00 32.31           N  
ATOM   4692  CA  VAL B1087     -34.624 -35.880 -29.559  1.00 33.11           C  
ATOM   4693  C   VAL B1087     -35.409 -35.826 -30.858  1.00 33.22           C  
ATOM   4694  O   VAL B1087     -36.632 -35.775 -30.836  1.00 33.25           O  
ATOM   4695  CB  VAL B1087     -34.671 -34.460 -28.901  1.00 33.20           C  
ATOM   4696  CG1 VAL B1087     -34.148 -34.483 -27.453  1.00 32.87           C  
ATOM   4697  CG2 VAL B1087     -33.917 -33.427 -29.747  1.00 33.93           C  
ATOM   4698  N   SER B1088     -34.699 -35.784 -31.981  1.00 34.01           N  
ATOM   4699  CA  SER B1088     -35.327 -35.763 -33.301  1.00 34.39           C  
ATOM   4700  C   SER B1088     -35.514 -37.193 -33.808  1.00 34.76           C  
ATOM   4701  O   SER B1088     -36.245 -37.425 -34.764  1.00 35.33           O  
ATOM   4702  CB  SER B1088     -34.489 -34.947 -34.295  1.00 34.25           C  
ATOM   4703  OG  SER B1088     -34.470 -33.561 -33.969  1.00 34.40           O  
ATOM   4704  N   ASP B1089     -34.854 -38.138 -33.139  1.00 35.23           N  
ATOM   4705  CA  ASP B1089     -34.826 -39.546 -33.531  1.00 35.45           C  
ATOM   4706  C   ASP B1089     -35.638 -40.441 -32.599  1.00 35.51           C  
ATOM   4707  O   ASP B1089     -35.913 -41.598 -32.932  1.00 35.74           O  
ATOM   4708  CB  ASP B1089     -33.381 -40.044 -33.548  1.00 35.95           C  
ATOM   4709  CG  ASP B1089     -32.864 -40.295 -34.945  1.00 35.97           C  
ATOM   4710  OD1 ASP B1089     -33.497 -39.820 -35.915  1.00 35.02           O  
ATOM   4711  OD2 ASP B1089     -31.824 -40.956 -35.151  1.00 35.79           O  
ATOM   4712  N   TYR B1090     -36.000 -39.915 -31.432  1.00 35.39           N  
ATOM   4713  CA  TYR B1090     -36.868 -40.634 -30.511  1.00 35.58           C  
ATOM   4714  C   TYR B1090     -38.248 -40.834 -31.151  1.00 35.78           C  
ATOM   4715  O   TYR B1090     -38.799 -39.902 -31.747  1.00 35.56           O  
ATOM   4716  CB  TYR B1090     -36.976 -39.900 -29.173  1.00 35.42           C  
ATOM   4717  CG  TYR B1090     -37.887 -40.587 -28.183  1.00 35.49           C  
ATOM   4718  CD1 TYR B1090     -37.479 -41.740 -27.511  1.00 35.12           C  
ATOM   4719  CD2 TYR B1090     -39.167 -40.094 -27.928  1.00 35.62           C  
ATOM   4720  CE1 TYR B1090     -38.319 -42.381 -26.612  1.00 35.89           C  
ATOM   4721  CE2 TYR B1090     -40.021 -40.731 -27.026  1.00 35.75           C  
ATOM   4722  CZ  TYR B1090     -39.590 -41.874 -26.374  1.00 35.73           C  
ATOM   4723  OH  TYR B1090     -40.427 -42.502 -25.482  1.00 35.99           O  
ATOM   4724  N   GLN B1091     -38.776 -42.058 -31.031  1.00 36.27           N  
ATOM   4725  CA  GLN B1091     -40.043 -42.500 -31.661  1.00 37.00           C  
ATOM   4726  C   GLN B1091     -39.963 -42.728 -33.174  1.00 36.98           C  
ATOM   4727  O   GLN B1091     -40.869 -43.321 -33.764  1.00 37.36           O  
ATOM   4728  CB  GLN B1091     -41.219 -41.568 -31.332  1.00 37.05           C  
ATOM   4729  CG  GLN B1091     -41.822 -41.791 -29.959  1.00 38.54           C  
ATOM   4730  CD  GLN B1091     -42.944 -40.814 -29.648  1.00 39.67           C  
ATOM   4731  OE1 GLN B1091     -42.695 -39.712 -29.148  1.00 40.33           O  
ATOM   4732  NE2 GLN B1091     -44.176 -41.217 -29.934  1.00 39.15           N  
ATOM   4733  N   ARG B1092     -38.879 -42.261 -33.789  1.00 37.19           N  
ATOM   4734  CA  ARG B1092     -38.697 -42.335 -35.235  1.00 37.34           C  
ATOM   4735  C   ARG B1092     -37.676 -43.410 -35.586  1.00 37.16           C  
ATOM   4736  O   ARG B1092     -37.964 -44.324 -36.351  1.00 36.79           O  
ATOM   4737  CB  ARG B1092     -38.286 -40.970 -35.793  1.00 37.60           C  
ATOM   4738  CG  ARG B1092     -39.442 -39.976 -35.876  1.00 38.45           C  
ATOM   4739  CD  ARG B1092     -39.040 -38.560 -36.254  1.00 40.59           C  
ATOM   4740  NE  ARG B1092     -39.268 -38.275 -37.671  1.00 41.46           N  
ATOM   4741  CZ  ARG B1092     -38.397 -37.660 -38.472  1.00 42.50           C  
ATOM   4742  NH1 ARG B1092     -37.217 -37.250 -38.004  1.00 41.87           N  
ATOM   4743  NH2 ARG B1092     -38.709 -37.452 -39.748  1.00 42.39           N  
ATOM   4744  N   ASP B1093     -36.481 -43.297 -35.017  1.00 37.03           N  
ATOM   4745  CA  ASP B1093     -35.517 -44.379 -35.086  1.00 36.79           C  
ATOM   4746  C   ASP B1093     -35.813 -45.370 -33.950  1.00 36.59           C  
ATOM   4747  O   ASP B1093     -35.739 -44.998 -32.779  1.00 36.60           O  
ATOM   4748  CB  ASP B1093     -34.099 -43.827 -34.971  1.00 36.91           C  
ATOM   4749  CG  ASP B1093     -33.062 -44.911 -34.795  1.00 36.95           C  
ATOM   4750  OD1 ASP B1093     -33.206 -46.008 -35.381  1.00 37.23           O  
ATOM   4751  OD2 ASP B1093     -32.061 -44.750 -34.088  1.00 38.10           O  
ATOM   4752  N   PRO B1094     -36.156 -46.614 -34.293  1.00 36.31           N  
ATOM   4753  CA  PRO B1094     -36.444 -47.651 -33.291  1.00 36.20           C  
ATOM   4754  C   PRO B1094     -35.284 -47.974 -32.330  1.00 35.96           C  
ATOM   4755  O   PRO B1094     -35.555 -48.351 -31.186  1.00 36.29           O  
ATOM   4756  CB  PRO B1094     -36.780 -48.879 -34.147  1.00 36.06           C  
ATOM   4757  CG  PRO B1094     -37.223 -48.317 -35.448  1.00 36.15           C  
ATOM   4758  CD  PRO B1094     -36.335 -47.123 -35.665  1.00 36.49           C  
ATOM   4759  N   ALA B1095     -34.038 -47.829 -32.781  1.00 35.36           N  
ATOM   4760  CA  ALA B1095     -32.865 -48.190 -31.983  1.00 34.95           C  
ATOM   4761  C   ALA B1095     -32.647 -47.275 -30.762  1.00 34.94           C  
ATOM   4762  O   ALA B1095     -32.494 -47.766 -29.640  1.00 34.74           O  
ATOM   4763  CB  ALA B1095     -31.617 -48.223 -32.863  1.00 35.34           C  
ATOM   4764  N   ILE B1096     -32.626 -45.959 -30.989  1.00 34.46           N  
ATOM   4765  CA  ILE B1096     -32.522 -44.981 -29.908  1.00 34.03           C  
ATOM   4766  C   ILE B1096     -33.807 -44.944 -29.082  1.00 34.10           C  
ATOM   4767  O   ILE B1096     -33.770 -44.645 -27.891  1.00 34.04           O  
ATOM   4768  CB  ILE B1096     -32.162 -43.553 -30.448  1.00 34.08           C  
ATOM   4769  CG1 ILE B1096     -31.805 -42.583 -29.297  1.00 33.60           C  
ATOM   4770  CG2 ILE B1096     -33.316 -42.970 -31.255  1.00 33.20           C  
ATOM   4771  CD1 ILE B1096     -30.432 -42.801 -28.653  1.00 33.88           C  
ATOM   4772  N   THR B1097     -34.936 -45.251 -29.717  1.00 34.03           N  
ATOM   4773  CA  THR B1097     -36.218 -45.256 -29.027  1.00 33.88           C  
ATOM   4774  C   THR B1097     -36.242 -46.343 -27.965  1.00 33.82           C  
ATOM   4775  O   THR B1097     -36.578 -46.070 -26.819  1.00 34.10           O  
ATOM   4776  CB  THR B1097     -37.381 -45.437 -30.014  1.00 33.86           C  
ATOM   4777  OG1 THR B1097     -37.339 -44.395 -30.991  1.00 33.47           O  
ATOM   4778  CG2 THR B1097     -38.699 -45.183 -29.315  1.00 33.58           C  
ATOM   4779  N   SER B1098     -35.870 -47.562 -28.354  1.00 33.68           N  
ATOM   4780  CA  SER B1098     -35.808 -48.698 -27.438  1.00 33.40           C  
ATOM   4781  C   SER B1098     -34.705 -48.553 -26.385  1.00 33.45           C  
ATOM   4782  O   SER B1098     -34.845 -49.061 -25.276  1.00 33.46           O  
ATOM   4783  CB  SER B1098     -35.643 -50.007 -28.214  1.00 33.38           C  
ATOM   4784  OG  SER B1098     -34.344 -50.112 -28.766  1.00 34.07           O  
ATOM   4785  N   ILE B1099     -33.617 -47.860 -26.725  1.00 33.32           N  
ATOM   4786  CA  ILE B1099     -32.571 -47.558 -25.743  1.00 33.45           C  
ATOM   4787  C   ILE B1099     -33.132 -46.638 -24.656  1.00 33.30           C  
ATOM   4788  O   ILE B1099     -32.977 -46.907 -23.466  1.00 33.30           O  
ATOM   4789  CB  ILE B1099     -31.324 -46.917 -26.398  1.00 33.47           C  
ATOM   4790  CG1 ILE B1099     -30.438 -47.980 -27.048  1.00 33.89           C  
ATOM   4791  CG2 ILE B1099     -30.516 -46.131 -25.371  1.00 33.84           C  
ATOM   4792  CD1 ILE B1099     -29.498 -47.410 -28.117  1.00 35.60           C  
ATOM   4793  N   LEU B1100     -33.800 -45.568 -25.082  1.00 33.36           N  
ATOM   4794  CA  LEU B1100     -34.326 -44.557 -24.176  1.00 33.32           C  
ATOM   4795  C   LEU B1100     -35.457 -45.096 -23.306  1.00 33.36           C  
ATOM   4796  O   LEU B1100     -35.676 -44.607 -22.191  1.00 32.74           O  
ATOM   4797  CB  LEU B1100     -34.772 -43.312 -24.955  1.00 33.40           C  
ATOM   4798  CG  LEU B1100     -33.689 -42.246 -25.177  1.00 33.07           C  
ATOM   4799  CD1 LEU B1100     -34.238 -41.066 -25.958  1.00 32.69           C  
ATOM   4800  CD2 LEU B1100     -33.075 -41.766 -23.865  1.00 32.86           C  
ATOM   4801  N   GLU B1101     -36.142 -46.111 -23.837  1.00 33.33           N  
ATOM   4802  CA  GLU B1101     -37.193 -46.855 -23.156  1.00 33.72           C  
ATOM   4803  C   GLU B1101     -36.760 -47.471 -21.840  1.00 33.54           C  
ATOM   4804  O   GLU B1101     -37.543 -47.541 -20.898  1.00 33.42           O  
ATOM   4805  CB  GLU B1101     -37.667 -48.000 -24.057  1.00 34.13           C  
ATOM   4806  CG  GLU B1101     -39.167 -48.074 -24.237  1.00 35.19           C  
ATOM   4807  CD  GLU B1101     -39.628 -47.332 -25.471  1.00 36.05           C  
ATOM   4808  OE1 GLU B1101     -40.278 -47.973 -26.330  1.00 35.44           O  
ATOM   4809  OE2 GLU B1101     -39.333 -46.113 -25.568  1.00 36.20           O  
ATOM   4810  N   LYS B1102     -35.518 -47.940 -21.802  1.00 33.50           N  
ATOM   4811  CA  LYS B1102     -35.004 -48.710 -20.684  1.00 33.56           C  
ATOM   4812  C   LYS B1102     -33.894 -47.969 -19.954  1.00 33.76           C  
ATOM   4813  O   LYS B1102     -33.608 -48.259 -18.789  1.00 33.89           O  
ATOM   4814  CB  LYS B1102     -34.496 -50.083 -21.158  1.00 33.75           C  
ATOM   4815  CG  LYS B1102     -35.321 -50.775 -22.260  1.00 33.59           C  
ATOM   4816  CD  LYS B1102     -36.721 -51.129 -21.792  1.00 34.39           C  
ATOM   4817  CE  LYS B1102     -37.352 -52.223 -22.647  1.00 34.39           C  
ATOM   4818  NZ  LYS B1102     -38.651 -52.683 -22.064  1.00 33.63           N  
ATOM   4819  N   MET B1103     -33.280 -47.004 -20.639  1.00 33.78           N  
ATOM   4820  CA  MET B1103     -32.122 -46.302 -20.115  1.00 33.99           C  
ATOM   4821  C   MET B1103     -32.262 -44.791 -20.185  1.00 33.45           C  
ATOM   4822  O   MET B1103     -32.999 -44.261 -21.028  1.00 33.67           O  
ATOM   4823  CB  MET B1103     -30.866 -46.695 -20.887  1.00 34.64           C  
ATOM   4824  CG  MET B1103     -30.516 -48.170 -20.837  1.00 37.40           C  
ATOM   4825  SD  MET B1103     -28.737 -48.423 -20.995  1.00 45.10           S  
ATOM   4826  CE  MET B1103     -28.466 -48.083 -22.747  1.00 42.53           C  
ATOM   4827  N   ASP B1104     -31.543 -44.120 -19.283  1.00 31.88           N  
ATOM   4828  CA  ASP B1104     -31.317 -42.682 -19.313  1.00 30.55           C  
ATOM   4829  C   ASP B1104     -29.953 -42.446 -19.964  1.00 29.65           C  
ATOM   4830  O   ASP B1104     -29.005 -43.212 -19.741  1.00 29.40           O  
ATOM   4831  CB  ASP B1104     -31.261 -42.121 -17.878  1.00 30.35           C  
ATOM   4832  CG  ASP B1104     -32.637 -41.923 -17.236  1.00 31.17           C  
ATOM   4833  OD1 ASP B1104     -33.681 -42.210 -17.888  1.00 32.59           O  
ATOM   4834  OD2 ASP B1104     -32.765 -41.495 -16.052  1.00 29.44           O  
ATOM   4835  N   ILE B1105     -29.834 -41.392 -20.762  1.00 28.81           N  
ATOM   4836  CA  ILE B1105     -28.506 -40.947 -21.218  1.00 27.43           C  
ATOM   4837  C   ILE B1105     -28.242 -39.548 -20.678  1.00 26.90           C  
ATOM   4838  O   ILE B1105     -29.131 -38.702 -20.701  1.00 25.80           O  
ATOM   4839  CB  ILE B1105     -28.376 -40.972 -22.784  1.00 27.59           C  
ATOM   4840  CG1 ILE B1105     -28.900 -42.288 -23.387  1.00 27.32           C  
ATOM   4841  CG2 ILE B1105     -26.921 -40.753 -23.210  1.00 27.30           C  
ATOM   4842  CD1 ILE B1105     -29.159 -42.232 -24.903  1.00 25.60           C  
ATOM   4843  N   PHE B1106     -27.023 -39.324 -20.170  1.00 27.32           N  
ATOM   4844  CA  PHE B1106     -26.591 -38.011 -19.689  1.00 27.03           C  
ATOM   4845  C   PHE B1106     -25.488 -37.502 -20.581  1.00 26.91           C  
ATOM   4846  O   PHE B1106     -24.510 -38.205 -20.809  1.00 27.43           O  
ATOM   4847  CB  PHE B1106     -26.100 -38.077 -18.228  1.00 27.69           C  
ATOM   4848  CG  PHE B1106     -27.177 -38.461 -17.249  1.00 27.94           C  
ATOM   4849  CD1 PHE B1106     -27.732 -37.511 -16.396  1.00 28.18           C  
ATOM   4850  CD2 PHE B1106     -27.667 -39.769 -17.207  1.00 26.65           C  
ATOM   4851  CE1 PHE B1106     -28.761 -37.870 -15.514  1.00 27.95           C  
ATOM   4852  CE2 PHE B1106     -28.677 -40.123 -16.330  1.00 26.23           C  
ATOM   4853  CZ  PHE B1106     -29.221 -39.179 -15.483  1.00 26.43           C  
ATOM   4854  N   LEU B1107     -25.629 -36.273 -21.072  1.00 26.84           N  
ATOM   4855  CA  LEU B1107     -24.632 -35.698 -21.983  1.00 26.31           C  
ATOM   4856  C   LEU B1107     -24.072 -34.393 -21.488  1.00 26.35           C  
ATOM   4857  O   LEU B1107     -24.803 -33.428 -21.298  1.00 26.69           O  
ATOM   4858  CB  LEU B1107     -25.214 -35.522 -23.373  1.00 26.60           C  
ATOM   4859  CG  LEU B1107     -24.613 -34.728 -24.529  1.00 26.07           C  
ATOM   4860  CD1 LEU B1107     -23.293 -35.303 -24.928  1.00 25.84           C  
ATOM   4861  CD2 LEU B1107     -25.598 -34.848 -25.682  1.00 24.50           C  
ATOM   4862  N   LEU B1108     -22.757 -34.378 -21.297  1.00 26.07           N  
ATOM   4863  CA  LEU B1108     -22.036 -33.192 -20.898  1.00 25.70           C  
ATOM   4864  C   LEU B1108     -21.236 -32.683 -22.110  1.00 25.53           C  
ATOM   4865  O   LEU B1108     -20.116 -33.129 -22.309  1.00 24.51           O  
ATOM   4866  CB  LEU B1108     -21.122 -33.544 -19.733  1.00 25.99           C  
ATOM   4867  CG  LEU B1108     -20.217 -32.470 -19.112  1.00 24.56           C  
ATOM   4868  CD1 LEU B1108     -20.979 -31.254 -18.526  1.00 24.85           C  
ATOM   4869  CD2 LEU B1108     -19.377 -33.138 -18.056  1.00 25.03           C  
ATOM   4870  N   PRO B1109     -21.839 -31.821 -22.944  1.00 25.66           N  
ATOM   4871  CA  PRO B1109     -21.155 -31.261 -24.128  1.00 26.19           C  
ATOM   4872  C   PRO B1109     -19.810 -30.574 -23.849  1.00 27.28           C  
ATOM   4873  O   PRO B1109     -18.871 -30.740 -24.631  1.00 27.63           O  
ATOM   4874  CB  PRO B1109     -22.174 -30.267 -24.682  1.00 26.07           C  
ATOM   4875  CG  PRO B1109     -23.556 -30.889 -24.270  1.00 26.04           C  
ATOM   4876  CD  PRO B1109     -23.253 -31.392 -22.874  1.00 25.16           C  
ATOM   4877  N   VAL B1110     -19.727 -29.814 -22.757  1.00 27.35           N  
ATOM   4878  CA  VAL B1110     -18.519 -29.068 -22.433  1.00 27.64           C  
ATOM   4879  C   VAL B1110     -18.077 -29.421 -21.029  1.00 27.81           C  
ATOM   4880  O   VAL B1110     -18.369 -28.698 -20.083  1.00 28.55           O  
ATOM   4881  CB  VAL B1110     -18.738 -27.521 -22.564  1.00 26.85           C  
ATOM   4882  CG1 VAL B1110     -17.405 -26.785 -22.651  1.00 27.31           C  
ATOM   4883  CG2 VAL B1110     -19.575 -27.203 -23.782  1.00 26.26           C  
ATOM   4884  N   ALA B1111     -17.385 -30.549 -20.895  1.00 28.18           N  
ATOM   4885  CA  ALA B1111     -16.799 -30.951 -19.610  1.00 28.10           C  
ATOM   4886  C   ALA B1111     -15.785 -29.976 -19.045  1.00 28.03           C  
ATOM   4887  O   ALA B1111     -15.501 -30.041 -17.856  1.00 30.04           O  
ATOM   4888  CB  ALA B1111     -16.172 -32.321 -19.714  1.00 27.72           C  
ATOM   4889  N   ASN B1112     -15.227 -29.084 -19.865  1.00 27.32           N  
ATOM   4890  CA  ASN B1112     -14.168 -28.147 -19.387  1.00 26.42           C  
ATOM   4891  C   ASN B1112     -14.420 -26.694 -19.846  1.00 25.90           C  
ATOM   4892  O   ASN B1112     -13.647 -26.185 -20.654  1.00 26.58           O  
ATOM   4893  CB  ASN B1112     -12.768 -28.667 -19.819  1.00 25.69           C  
ATOM   4894  CG  ASN B1112     -11.611 -27.737 -19.449  1.00 25.03           C  
ATOM   4895  OD1 ASN B1112     -11.758 -26.760 -18.711  1.00 22.26           O  
ATOM   4896  ND2 ASN B1112     -10.437 -28.044 -19.984  1.00 24.17           N  
ATOM   4897  N   PRO B1113     -15.463 -26.031 -19.291  1.00 25.59           N  
ATOM   4898  CA  PRO B1113     -15.985 -24.730 -19.776  1.00 24.46           C  
ATOM   4899  C   PRO B1113     -15.041 -23.541 -19.670  1.00 23.96           C  
ATOM   4900  O   PRO B1113     -15.124 -22.638 -20.481  1.00 24.34           O  
ATOM   4901  CB  PRO B1113     -17.149 -24.431 -18.813  1.00 24.09           C  
ATOM   4902  CG  PRO B1113     -17.417 -25.685 -18.105  1.00 24.78           C  
ATOM   4903  CD  PRO B1113     -16.153 -26.450 -18.057  1.00 25.02           C  
ATOM   4904  N   ASP B1114     -14.208 -23.485 -18.640  1.00 23.53           N  
ATOM   4905  CA  ASP B1114     -13.304 -22.353 -18.499  1.00 23.74           C  
ATOM   4906  C   ASP B1114     -12.301 -22.357 -19.631  1.00 23.54           C  
ATOM   4907  O   ASP B1114     -12.066 -21.305 -20.239  1.00 23.04           O  
ATOM   4908  CB  ASP B1114     -12.566 -22.353 -17.133  1.00 23.91           C  
ATOM   4909  CG  ASP B1114     -13.521 -22.254 -15.953  1.00 24.10           C  
ATOM   4910  OD1 ASP B1114     -14.733 -21.947 -16.152  1.00 25.17           O  
ATOM   4911  OD2 ASP B1114     -13.148 -22.466 -14.792  1.00 26.01           O  
ATOM   4912  N   GLY B1115     -11.703 -23.536 -19.881  1.00 23.77           N  
ATOM   4913  CA  GLY B1115     -10.735 -23.747 -20.958  1.00 22.48           C  
ATOM   4914  C   GLY B1115     -11.376 -23.503 -22.316  1.00 22.45           C  
ATOM   4915  O   GLY B1115     -10.762 -22.889 -23.217  1.00 22.75           O  
ATOM   4916  N   TYR B1116     -12.618 -23.951 -22.476  1.00 21.24           N  
ATOM   4917  CA  TYR B1116     -13.313 -23.719 -23.723  1.00 19.84           C  
ATOM   4918  C   TYR B1116     -13.392 -22.231 -24.067  1.00 20.42           C  
ATOM   4919  O   TYR B1116     -12.862 -21.811 -25.102  1.00 20.71           O  
ATOM   4920  CB  TYR B1116     -14.708 -24.318 -23.719  1.00 19.79           C  
ATOM   4921  CG  TYR B1116     -15.285 -24.326 -25.109  1.00 19.26           C  
ATOM   4922  CD1 TYR B1116     -14.609 -24.959 -26.164  1.00 17.32           C  
ATOM   4923  CD2 TYR B1116     -16.483 -23.639 -25.403  1.00 21.08           C  
ATOM   4924  CE1 TYR B1116     -15.142 -24.938 -27.481  1.00 20.79           C  
ATOM   4925  CE2 TYR B1116     -17.007 -23.612 -26.708  1.00 19.34           C  
ATOM   4926  CZ  TYR B1116     -16.337 -24.279 -27.728  1.00 19.25           C  
ATOM   4927  OH  TYR B1116     -16.843 -24.263 -29.008  1.00 24.98           O  
ATOM   4928  N   VAL B1117     -14.057 -21.445 -23.216  1.00 20.13           N  
ATOM   4929  CA  VAL B1117     -14.027 -19.984 -23.320  1.00 20.41           C  
ATOM   4930  C   VAL B1117     -12.572 -19.460 -23.502  1.00 20.70           C  
ATOM   4931  O   VAL B1117     -12.281 -18.701 -24.427  1.00 21.83           O  
ATOM   4932  CB  VAL B1117     -14.760 -19.298 -22.095  1.00 20.76           C  
ATOM   4933  CG1 VAL B1117     -14.524 -17.784 -22.083  1.00 18.80           C  
ATOM   4934  CG2 VAL B1117     -16.301 -19.605 -22.124  1.00 17.37           C  
ATOM   4935  N   TYR B1118     -11.651 -19.886 -22.660  1.00 20.47           N  
ATOM   4936  CA  TYR B1118     -10.231 -19.533 -22.877  1.00 20.67           C  
ATOM   4937  C   TYR B1118      -9.737 -19.874 -24.314  1.00 21.00           C  
ATOM   4938  O   TYR B1118      -9.113 -19.047 -24.942  1.00 21.27           O  
ATOM   4939  CB  TYR B1118      -9.341 -20.197 -21.822  1.00 20.12           C  
ATOM   4940  CG  TYR B1118      -7.924 -19.651 -21.697  1.00 21.36           C  
ATOM   4941  CD1 TYR B1118      -7.665 -18.482 -21.000  1.00 21.67           C  
ATOM   4942  CD2 TYR B1118      -6.841 -20.351 -22.215  1.00 24.12           C  
ATOM   4943  CE1 TYR B1118      -6.364 -18.002 -20.844  1.00 22.09           C  
ATOM   4944  CE2 TYR B1118      -5.530 -19.885 -22.061  1.00 23.40           C  
ATOM   4945  CZ  TYR B1118      -5.311 -18.702 -21.393  1.00 23.79           C  
ATOM   4946  OH  TYR B1118      -4.034 -18.225 -21.236  1.00 26.58           O  
ATOM   4947  N   THR B1119     -10.036 -21.063 -24.850  1.00 22.09           N  
ATOM   4948  CA  THR B1119      -9.648 -21.343 -26.250  1.00 22.62           C  
ATOM   4949  C   THR B1119     -10.219 -20.334 -27.241  1.00 22.89           C  
ATOM   4950  O   THR B1119      -9.638 -20.110 -28.294  1.00 22.85           O  
ATOM   4951  CB  THR B1119      -9.930 -22.805 -26.723  1.00 22.60           C  
ATOM   4952  OG1 THR B1119     -11.347 -23.068 -26.768  1.00 25.12           O  
ATOM   4953  CG2 THR B1119      -9.363 -23.810 -25.747  1.00 20.63           C  
ATOM   4954  N   GLN B1120     -11.336 -19.702 -26.894  1.00 23.24           N  
ATOM   4955  CA  GLN B1120     -12.000 -18.818 -27.854  1.00 23.77           C  
ATOM   4956  C   GLN B1120     -11.672 -17.350 -27.667  1.00 23.45           C  
ATOM   4957  O   GLN B1120     -11.958 -16.552 -28.543  1.00 23.18           O  
ATOM   4958  CB  GLN B1120     -13.508 -19.007 -27.830  1.00 23.12           C  
ATOM   4959  CG  GLN B1120     -13.936 -20.425 -27.921  1.00 25.05           C  
ATOM   4960  CD  GLN B1120     -15.243 -20.551 -28.640  1.00 26.13           C  
ATOM   4961  OE1 GLN B1120     -15.391 -21.386 -29.534  1.00 28.32           O  
ATOM   4962  NE2 GLN B1120     -16.201 -19.718 -28.259  1.00 26.73           N  
ATOM   4963  N   THR B1121     -11.060 -17.000 -26.534  1.00 24.52           N  
ATOM   4964  CA  THR B1121     -10.762 -15.602 -26.222  1.00 24.56           C  
ATOM   4965  C   THR B1121      -9.269 -15.368 -26.032  1.00 25.17           C  
ATOM   4966  O   THR B1121      -8.781 -14.220 -26.106  1.00 24.80           O  
ATOM   4967  CB  THR B1121     -11.465 -15.195 -24.920  1.00 24.88           C  
ATOM   4968  OG1 THR B1121     -11.018 -16.077 -23.888  1.00 23.89           O  
ATOM   4969  CG2 THR B1121     -13.013 -15.396 -24.987  1.00 23.07           C  
ATOM   4970  N   GLN B1122      -8.527 -16.421 -25.726  1.00 25.46           N  
ATOM   4971  CA  GLN B1122      -7.135 -16.173 -25.373  1.00 25.99           C  
ATOM   4972  C   GLN B1122      -6.085 -17.078 -26.030  1.00 25.84           C  
ATOM   4973  O   GLN B1122      -5.071 -16.596 -26.496  1.00 26.51           O  
ATOM   4974  CB  GLN B1122      -6.939 -16.162 -23.848  1.00 26.05           C  
ATOM   4975  CG  GLN B1122      -7.856 -15.222 -23.061  1.00 27.21           C  
ATOM   4976  CD  GLN B1122      -7.482 -13.741 -23.153  1.00 28.64           C  
ATOM   4977  OE1 GLN B1122      -6.587 -13.337 -23.910  1.00 26.76           O  
ATOM   4978  NE2 GLN B1122      -8.186 -12.926 -22.385  1.00 30.68           N  
ATOM   4979  N   ASN B1123      -6.307 -18.380 -26.001  1.00 25.19           N  
ATOM   4980  CA  ASN B1123      -5.318 -19.328 -26.473  1.00 25.02           C  
ATOM   4981  C   ASN B1123      -6.085 -20.493 -27.078  1.00 24.31           C  
ATOM   4982  O   ASN B1123      -6.574 -21.333 -26.347  1.00 24.20           O  
ATOM   4983  CB  ASN B1123      -4.462 -19.826 -25.304  1.00 24.68           C  
ATOM   4984  CG  ASN B1123      -3.270 -20.658 -25.751  1.00 24.61           C  
ATOM   4985  OD1 ASN B1123      -3.223 -21.139 -26.885  1.00 25.09           O  
ATOM   4986  ND2 ASN B1123      -2.296 -20.836 -24.845  1.00 23.60           N  
ATOM   4987  N   ARG B1124      -6.184 -20.529 -28.405  1.00 24.36           N  
ATOM   4988  CA  ARG B1124      -6.928 -21.588 -29.124  1.00 24.92           C  
ATOM   4989  C   ARG B1124      -6.457 -23.020 -28.828  1.00 24.93           C  
ATOM   4990  O   ARG B1124      -7.213 -23.946 -28.980  1.00 25.84           O  
ATOM   4991  CB  ARG B1124      -6.908 -21.330 -30.641  1.00 24.51           C  
ATOM   4992  CG  ARG B1124      -7.483 -22.485 -31.506  1.00 24.98           C  
ATOM   4993  CD  ARG B1124      -9.009 -22.649 -31.395  1.00 25.48           C  
ATOM   4994  NE  ARG B1124      -9.561 -23.713 -32.252  1.00 26.81           N  
ATOM   4995  CZ  ARG B1124      -9.458 -25.016 -32.025  1.00 23.39           C  
ATOM   4996  NH1 ARG B1124      -8.824 -25.457 -30.954  1.00 26.05           N  
ATOM   4997  NH2 ARG B1124     -10.011 -25.882 -32.874  1.00 25.87           N  
ATOM   4998  N   LEU B1125      -5.205 -23.182 -28.419  1.00 25.96           N  
ATOM   4999  CA  LEU B1125      -4.607 -24.492 -28.187  1.00 26.71           C  
ATOM   5000  C   LEU B1125      -4.514 -24.898 -26.721  1.00 26.00           C  
ATOM   5001  O   LEU B1125      -3.757 -25.814 -26.392  1.00 25.37           O  
ATOM   5002  CB  LEU B1125      -3.183 -24.515 -28.762  1.00 27.46           C  
ATOM   5003  CG  LEU B1125      -2.925 -25.099 -30.153  1.00 29.72           C  
ATOM   5004  CD1 LEU B1125      -4.099 -24.982 -31.096  1.00 30.83           C  
ATOM   5005  CD2 LEU B1125      -1.690 -24.407 -30.719  1.00 29.96           C  
ATOM   5006  N   TRP B1126      -5.259 -24.219 -25.849  1.00 25.31           N  
ATOM   5007  CA  TRP B1126      -5.252 -24.560 -24.441  1.00 25.23           C  
ATOM   5008  C   TRP B1126      -6.002 -25.877 -24.275  1.00 25.48           C  
ATOM   5009  O   TRP B1126      -6.991 -26.115 -24.973  1.00 25.57           O  
ATOM   5010  CB  TRP B1126      -5.868 -23.430 -23.592  1.00 25.34           C  
ATOM   5011  CG  TRP B1126      -5.722 -23.683 -22.110  1.00 23.59           C  
ATOM   5012  CD1 TRP B1126      -6.628 -24.290 -21.288  1.00 21.28           C  
ATOM   5013  CD2 TRP B1126      -4.573 -23.394 -21.299  1.00 22.15           C  
ATOM   5014  NE1 TRP B1126      -6.124 -24.373 -20.011  1.00 22.87           N  
ATOM   5015  CE2 TRP B1126      -4.864 -23.834 -19.987  1.00 22.66           C  
ATOM   5016  CE3 TRP B1126      -3.332 -22.796 -21.544  1.00 21.13           C  
ATOM   5017  CZ2 TRP B1126      -3.948 -23.713 -18.924  1.00 23.41           C  
ATOM   5018  CZ3 TRP B1126      -2.428 -22.638 -20.474  1.00 23.22           C  
ATOM   5019  CH2 TRP B1126      -2.748 -23.100 -19.182  1.00 22.46           C  
ATOM   5020  N   ARG B1127      -5.519 -26.758 -23.397  1.00 25.90           N  
ATOM   5021  CA  ARG B1127      -6.209 -28.048 -23.189  1.00 26.40           C  
ATOM   5022  C   ARG B1127      -6.648 -28.339 -21.750  1.00 25.99           C  
ATOM   5023  O   ARG B1127      -7.615 -29.059 -21.532  1.00 26.90           O  
ATOM   5024  CB  ARG B1127      -5.421 -29.235 -23.782  1.00 26.84           C  
ATOM   5025  CG  ARG B1127      -4.133 -29.582 -23.077  1.00 27.39           C  
ATOM   5026  CD  ARG B1127      -3.233 -30.537 -23.850  1.00 30.49           C  
ATOM   5027  NE  ARG B1127      -3.721 -31.917 -23.929  1.00 31.39           N  
ATOM   5028  CZ  ARG B1127      -3.740 -32.779 -22.909  1.00 31.52           C  
ATOM   5029  NH1 ARG B1127      -3.350 -32.404 -21.701  1.00 32.92           N  
ATOM   5030  NH2 ARG B1127      -4.195 -34.011 -23.083  1.00 32.03           N  
ATOM   5031  N   LYS B1128      -5.975 -27.718 -20.791  1.00 25.72           N  
ATOM   5032  CA  LYS B1128      -6.178 -27.986 -19.365  1.00 25.12           C  
ATOM   5033  C   LYS B1128      -7.342 -27.218 -18.736  1.00 25.05           C  
ATOM   5034  O   LYS B1128      -8.061 -26.487 -19.416  1.00 26.05           O  
ATOM   5035  CB  LYS B1128      -4.870 -27.689 -18.605  1.00 23.62           C  
ATOM   5036  CG  LYS B1128      -3.705 -28.678 -18.913  1.00 22.44           C  
ATOM   5037  CD  LYS B1128      -2.522 -28.570 -17.863  1.00 16.57           C  
ATOM   5038  CE  LYS B1128      -1.755 -27.272 -18.028  1.00 20.65           C  
ATOM   5039  NZ  LYS B1128      -0.764 -26.915 -16.868  1.00 21.22           N  
ATOM   5040  N   THR B1129      -7.528 -27.385 -17.424  1.00 25.37           N  
ATOM   5041  CA  THR B1129      -8.421 -26.495 -16.660  1.00 23.85           C  
ATOM   5042  C   THR B1129      -7.809 -25.090 -16.557  1.00 23.11           C  
ATOM   5043  O   THR B1129      -6.745 -24.822 -17.137  1.00 23.20           O  
ATOM   5044  CB  THR B1129      -8.748 -27.062 -15.243  1.00 23.33           C  
ATOM   5045  OG1 THR B1129      -7.537 -27.298 -14.504  1.00 22.35           O  
ATOM   5046  CG2 THR B1129      -9.397 -28.407 -15.338  1.00 20.84           C  
ATOM   5047  N   ARG B1130      -8.491 -24.187 -15.854  1.00 23.29           N  
ATOM   5048  CA  ARG B1130      -7.921 -22.869 -15.555  1.00 23.83           C  
ATOM   5049  C   ARG B1130      -7.727 -22.644 -14.066  1.00 24.34           C  
ATOM   5050  O   ARG B1130      -7.655 -21.501 -13.593  1.00 25.10           O  
ATOM   5051  CB  ARG B1130      -8.719 -21.733 -16.205  1.00 22.91           C  
ATOM   5052  CG  ARG B1130      -8.695 -21.773 -17.742  1.00 23.49           C  
ATOM   5053  CD  ARG B1130      -7.362 -21.455 -18.350  1.00 22.88           C  
ATOM   5054  NE  ARG B1130      -6.898 -20.146 -17.906  1.00 21.96           N  
ATOM   5055  CZ  ARG B1130      -5.662 -19.708 -18.049  1.00 19.24           C  
ATOM   5056  NH1 ARG B1130      -4.753 -20.463 -18.633  1.00 21.80           N  
ATOM   5057  NH2 ARG B1130      -5.338 -18.503 -17.634  1.00 17.72           N  
ATOM   5058  N   SER B1131      -7.607 -23.754 -13.348  1.00 25.60           N  
ATOM   5059  CA  SER B1131      -7.415 -23.773 -11.910  1.00 27.88           C  
ATOM   5060  C   SER B1131      -6.015 -23.273 -11.544  1.00 29.86           C  
ATOM   5061  O   SER B1131      -5.033 -23.520 -12.280  1.00 29.88           O  
ATOM   5062  CB  SER B1131      -7.596 -25.198 -11.410  1.00 27.80           C  
ATOM   5063  OG  SER B1131      -6.320 -25.847 -11.297  1.00 29.55           O  
ATOM   5064  N   ARG B1132      -5.923 -22.594 -10.405  1.00 31.79           N  
ATOM   5065  CA  ARG B1132      -4.688 -21.967 -10.013  1.00 34.53           C  
ATOM   5066  C   ARG B1132      -3.876 -22.841  -9.087  1.00 35.66           C  
ATOM   5067  O   ARG B1132      -4.417 -23.584  -8.262  1.00 36.44           O  
ATOM   5068  CB  ARG B1132      -4.923 -20.585  -9.399  1.00 35.35           C  
ATOM   5069  CG  ARG B1132      -4.293 -19.465 -10.228  1.00 37.85           C  
ATOM   5070  CD  ARG B1132      -5.121 -19.082 -11.464  1.00 42.13           C  
ATOM   5071  NE  ARG B1132      -4.575 -17.931 -12.202  1.00 45.23           N  
ATOM   5072  CZ  ARG B1132      -5.114 -17.425 -13.316  1.00 45.40           C  
ATOM   5073  NH1 ARG B1132      -6.219 -17.960 -13.826  1.00 44.49           N  
ATOM   5074  NH2 ARG B1132      -4.552 -16.381 -13.915  1.00 45.55           N  
ATOM   5075  N   ASN B1133      -2.563 -22.722  -9.247  1.00 36.40           N  
ATOM   5076  CA  ASN B1133      -1.608 -23.681  -8.745  1.00 36.92           C  
ATOM   5077  C   ASN B1133      -0.799 -22.982  -7.662  1.00 37.84           C  
ATOM   5078  O   ASN B1133       0.058 -22.153  -7.959  1.00 37.96           O  
ATOM   5079  CB  ASN B1133      -0.735 -24.194  -9.904  1.00 36.44           C  
ATOM   5080  CG  ASN B1133      -1.303 -25.464 -10.559  1.00 36.60           C  
ATOM   5081  OD1 ASN B1133      -1.477 -26.477  -9.881  1.00 35.93           O  
ATOM   5082  ND2 ASN B1133      -1.597 -25.410 -11.878  1.00 32.68           N  
ATOM   5083  N   PRO B1134      -1.103 -23.309  -6.406  1.00 38.65           N  
ATOM   5084  CA  PRO B1134      -0.558 -22.603  -5.238  1.00 38.98           C  
ATOM   5085  C   PRO B1134       0.863 -22.048  -5.410  1.00 39.58           C  
ATOM   5086  O   PRO B1134       1.000 -20.829  -5.559  1.00 40.57           O  
ATOM   5087  CB  PRO B1134      -0.606 -23.671  -4.131  1.00 39.07           C  
ATOM   5088  CG  PRO B1134      -1.239 -24.904  -4.782  1.00 39.17           C  
ATOM   5089  CD  PRO B1134      -1.996 -24.411  -6.004  1.00 38.77           C  
ATOM   5090  N   GLY B1135       1.892 -22.895  -5.395  1.00 39.52           N  
ATOM   5091  CA  GLY B1135       3.268 -22.411  -5.416  1.00 39.07           C  
ATOM   5092  C   GLY B1135       3.783 -22.049  -6.801  1.00 38.90           C  
ATOM   5093  O   GLY B1135       4.985 -21.822  -6.982  1.00 38.37           O  
ATOM   5094  N   SER B1136       2.863 -21.948  -7.763  1.00 38.41           N  
ATOM   5095  CA  SER B1136       3.202 -21.870  -9.178  1.00 38.32           C  
ATOM   5096  C   SER B1136       2.581 -20.662  -9.889  1.00 38.55           C  
ATOM   5097  O   SER B1136       1.454 -20.252  -9.592  1.00 38.42           O  
ATOM   5098  CB  SER B1136       2.721 -23.154  -9.862  1.00 38.37           C  
ATOM   5099  OG  SER B1136       3.380 -23.390 -11.089  1.00 38.48           O  
ATOM   5100  N   SER B1137       3.324 -20.093 -10.835  1.00 38.57           N  
ATOM   5101  CA  SER B1137       2.752 -19.141 -11.786  1.00 38.27           C  
ATOM   5102  C   SER B1137       1.905 -19.868 -12.830  1.00 37.96           C  
ATOM   5103  O   SER B1137       1.046 -19.252 -13.463  1.00 38.23           O  
ATOM   5104  CB  SER B1137       3.837 -18.319 -12.478  1.00 38.19           C  
ATOM   5105  OG  SER B1137       4.844 -19.157 -13.021  1.00 39.02           O  
ATOM   5106  N   CYS B1138       2.136 -21.171 -12.995  1.00 37.56           N  
ATOM   5107  CA  CYS B1138       1.426 -21.977 -14.002  1.00 37.14           C  
ATOM   5108  C   CYS B1138      -0.030 -22.294 -13.652  1.00 36.19           C  
ATOM   5109  O   CYS B1138      -0.418 -22.339 -12.484  1.00 36.42           O  
ATOM   5110  CB  CYS B1138       2.197 -23.258 -14.316  1.00 37.86           C  
ATOM   5111  SG  CYS B1138       3.698 -22.970 -15.293  1.00 39.67           S  
ATOM   5112  N   ILE B1139      -0.822 -22.529 -14.689  1.00 35.08           N  
ATOM   5113  CA  ILE B1139      -2.260 -22.614 -14.576  1.00 33.79           C  
ATOM   5114  C   ILE B1139      -2.770 -23.971 -15.073  1.00 33.05           C  
ATOM   5115  O   ILE B1139      -2.309 -24.491 -16.084  1.00 32.71           O  
ATOM   5116  CB  ILE B1139      -2.937 -21.475 -15.408  1.00 33.96           C  
ATOM   5117  CG1 ILE B1139      -2.485 -20.050 -14.996  1.00 33.72           C  
ATOM   5118  CG2 ILE B1139      -4.456 -21.647 -15.446  1.00 33.07           C  
ATOM   5119  CD1 ILE B1139      -2.265 -19.761 -13.508  1.00 33.88           C  
ATOM   5120  N   GLY B1140      -3.728 -24.537 -14.349  1.00 32.07           N  
ATOM   5121  CA  GLY B1140      -4.477 -25.663 -14.860  1.00 31.93           C  
ATOM   5122  C   GLY B1140      -3.859 -27.013 -14.590  1.00 31.07           C  
ATOM   5123  O   GLY B1140      -2.642 -27.144 -14.357  1.00 31.39           O  
ATOM   5124  N   ALA B1141      -4.730 -28.012 -14.601  1.00 30.11           N  
ATOM   5125  CA  ALA B1141      -4.348 -29.413 -14.514  1.00 30.30           C  
ATOM   5126  C   ALA B1141      -4.963 -30.089 -15.715  1.00 30.01           C  
ATOM   5127  O   ALA B1141      -5.921 -29.581 -16.289  1.00 29.82           O  
ATOM   5128  CB  ALA B1141      -4.861 -30.045 -13.218  1.00 29.86           C  
ATOM   5129  N   ASP B1142      -4.390 -31.219 -16.110  1.00 30.31           N  
ATOM   5130  CA  ASP B1142      -4.952 -32.048 -17.166  1.00 30.92           C  
ATOM   5131  C   ASP B1142      -6.163 -32.758 -16.565  1.00 31.26           C  
ATOM   5132  O   ASP B1142      -6.002 -33.599 -15.681  1.00 31.74           O  
ATOM   5133  CB  ASP B1142      -3.906 -33.079 -17.633  1.00 30.74           C  
ATOM   5134  CG  ASP B1142      -4.388 -33.939 -18.798  1.00 31.54           C  
ATOM   5135  OD1 ASP B1142      -5.621 -34.173 -18.969  1.00 31.39           O  
ATOM   5136  OD2 ASP B1142      -3.580 -34.434 -19.606  1.00 32.48           O  
ATOM   5137  N   PRO B1143      -7.367 -32.425 -17.024  1.00 31.59           N  
ATOM   5138  CA  PRO B1143      -8.584 -33.018 -16.450  1.00 31.79           C  
ATOM   5139  C   PRO B1143      -8.597 -34.555 -16.563  1.00 32.07           C  
ATOM   5140  O   PRO B1143      -9.021 -35.221 -15.624  1.00 31.59           O  
ATOM   5141  CB  PRO B1143      -9.723 -32.390 -17.261  1.00 31.47           C  
ATOM   5142  CG  PRO B1143      -9.130 -31.287 -18.053  1.00 31.75           C  
ATOM   5143  CD  PRO B1143      -7.651 -31.490 -18.123  1.00 31.76           C  
ATOM   5144  N   ASN B1144      -8.102 -35.087 -17.677  1.00 32.72           N  
ATOM   5145  CA  ASN B1144      -8.038 -36.528 -17.911  1.00 33.83           C  
ATOM   5146  C   ASN B1144      -6.808 -37.226 -17.309  1.00 34.25           C  
ATOM   5147  O   ASN B1144      -6.448 -38.315 -17.735  1.00 34.13           O  
ATOM   5148  CB  ASN B1144      -8.149 -36.828 -19.410  1.00 34.05           C  
ATOM   5149  CG  ASN B1144      -8.874 -38.135 -19.694  1.00 35.00           C  
ATOM   5150  OD1 ASN B1144     -10.039 -38.312 -19.334  1.00 34.86           O  
ATOM   5151  ND2 ASN B1144      -8.184 -39.058 -20.351  1.00 36.32           N  
ATOM   5152  N   ARG B1145      -6.172 -36.574 -16.333  1.00 35.01           N  
ATOM   5153  CA  ARG B1145      -5.123 -37.170 -15.496  1.00 35.52           C  
ATOM   5154  C   ARG B1145      -5.513 -37.009 -14.034  1.00 35.25           C  
ATOM   5155  O   ARG B1145      -4.789 -37.450 -13.140  1.00 34.89           O  
ATOM   5156  CB  ARG B1145      -3.783 -36.460 -15.709  1.00 36.14           C  
ATOM   5157  CG  ARG B1145      -2.857 -37.117 -16.708  1.00 38.35           C  
ATOM   5158  CD  ARG B1145      -3.346 -36.992 -18.116  1.00 42.63           C  
ATOM   5159  NE  ARG B1145      -2.425 -37.549 -19.100  1.00 45.60           N  
ATOM   5160  CZ  ARG B1145      -2.791 -38.353 -20.087  1.00 46.93           C  
ATOM   5161  NH1 ARG B1145      -4.061 -38.732 -20.219  1.00 47.16           N  
ATOM   5162  NH2 ARG B1145      -1.878 -38.787 -20.942  1.00 48.46           N  
ATOM   5163  N   ASN B1146      -6.670 -36.379 -13.815  1.00 35.01           N  
ATOM   5164  CA  ASN B1146      -7.128 -35.956 -12.491  1.00 34.95           C  
ATOM   5165  C   ASN B1146      -8.076 -36.946 -11.789  1.00 35.09           C  
ATOM   5166  O   ASN B1146      -8.405 -36.786 -10.613  1.00 35.10           O  
ATOM   5167  CB  ASN B1146      -7.789 -34.572 -12.601  1.00 34.41           C  
ATOM   5168  CG  ASN B1146      -8.017 -33.916 -11.248  1.00 33.43           C  
ATOM   5169  OD1 ASN B1146      -9.151 -33.597 -10.890  1.00 33.16           O  
ATOM   5170  ND2 ASN B1146      -6.940 -33.708 -10.488  1.00 32.68           N  
ATOM   5171  N   TRP B1147      -8.509 -37.963 -12.521  1.00 35.08           N  
ATOM   5172  CA  TRP B1147      -9.454 -38.948 -12.012  1.00 35.05           C  
ATOM   5173  C   TRP B1147      -8.805 -39.900 -11.014  1.00 35.24           C  
ATOM   5174  O   TRP B1147      -7.582 -40.036 -10.973  1.00 35.29           O  
ATOM   5175  CB  TRP B1147     -10.103 -39.703 -13.173  1.00 34.83           C  
ATOM   5176  CG  TRP B1147     -10.904 -38.800 -14.093  1.00 34.39           C  
ATOM   5177  CD1 TRP B1147     -10.414 -37.896 -15.005  1.00 32.89           C  
ATOM   5178  CD2 TRP B1147     -12.332 -38.715 -14.182  1.00 33.96           C  
ATOM   5179  NE1 TRP B1147     -11.452 -37.262 -15.650  1.00 32.12           N  
ATOM   5180  CE2 TRP B1147     -12.639 -37.741 -15.160  1.00 32.60           C  
ATOM   5181  CE3 TRP B1147     -13.392 -39.355 -13.522  1.00 33.65           C  
ATOM   5182  CZ2 TRP B1147     -13.945 -37.405 -15.492  1.00 32.16           C  
ATOM   5183  CZ3 TRP B1147     -14.693 -39.018 -13.857  1.00 33.29           C  
ATOM   5184  CH2 TRP B1147     -14.957 -38.055 -14.833  1.00 33.58           C  
ATOM   5185  N   ASN B1148      -9.643 -40.531 -10.197  1.00 35.71           N  
ATOM   5186  CA  ASN B1148      -9.212 -41.393  -9.094  1.00 36.51           C  
ATOM   5187  C   ASN B1148      -9.009 -42.843  -9.553  1.00 36.15           C  
ATOM   5188  O   ASN B1148      -9.687 -43.747  -9.074  1.00 36.51           O  
ATOM   5189  CB  ASN B1148     -10.254 -41.303  -7.959  1.00 37.01           C  
ATOM   5190  CG  ASN B1148      -9.758 -41.846  -6.617  1.00 39.33           C  
ATOM   5191  OD1 ASN B1148      -8.552 -42.037  -6.387  1.00 39.77           O  
ATOM   5192  ND2 ASN B1148     -10.714 -42.070  -5.709  1.00 42.52           N  
ATOM   5193  N   ALA B1149      -8.099 -43.042 -10.510  1.00 35.93           N  
ATOM   5194  CA  ALA B1149      -7.699 -44.370 -10.985  1.00 35.54           C  
ATOM   5195  C   ALA B1149      -6.186 -44.383 -11.176  1.00 35.39           C  
ATOM   5196  O   ALA B1149      -5.672 -43.871 -12.171  1.00 35.09           O  
ATOM   5197  CB  ALA B1149      -8.407 -44.729 -12.283  1.00 35.18           C  
ATOM   5198  N   SER B1150      -5.487 -44.980 -10.210  1.00 35.49           N  
ATOM   5199  CA  SER B1150      -4.028 -44.913 -10.122  1.00 35.34           C  
ATOM   5200  C   SER B1150      -3.546 -43.473 -10.342  1.00 35.30           C  
ATOM   5201  O   SER B1150      -2.729 -43.205 -11.227  1.00 35.61           O  
ATOM   5202  CB  SER B1150      -3.364 -45.898 -11.098  1.00 35.28           C  
ATOM   5203  OG  SER B1150      -1.950 -45.890 -10.974  1.00 35.11           O  
ATOM   5204  N   PHE B1151      -4.070 -42.555  -9.532  1.00 34.91           N  
ATOM   5205  CA  PHE B1151      -3.707 -41.145  -9.616  1.00 34.69           C  
ATOM   5206  C   PHE B1151      -2.211 -40.943  -9.379  1.00 35.04           C  
ATOM   5207  O   PHE B1151      -1.646 -41.519  -8.443  1.00 35.06           O  
ATOM   5208  CB  PHE B1151      -4.529 -40.304  -8.623  1.00 34.26           C  
ATOM   5209  CG  PHE B1151      -4.090 -38.879  -8.541  1.00 32.81           C  
ATOM   5210  CD1 PHE B1151      -4.507 -37.958  -9.497  1.00 32.07           C  
ATOM   5211  CD2 PHE B1151      -3.217 -38.463  -7.536  1.00 32.47           C  
ATOM   5212  CE1 PHE B1151      -4.085 -36.637  -9.440  1.00 31.78           C  
ATOM   5213  CE2 PHE B1151      -2.768 -37.144  -7.473  1.00 32.36           C  
ATOM   5214  CZ  PHE B1151      -3.200 -36.227  -8.417  1.00 32.57           C  
ATOM   5215  N   ALA B1152      -1.590 -40.123 -10.229  1.00 35.48           N  
ATOM   5216  CA  ALA B1152      -0.151 -39.799 -10.163  1.00 36.19           C  
ATOM   5217  C   ALA B1152       0.800 -40.981 -10.413  1.00 36.88           C  
ATOM   5218  O   ALA B1152       1.895 -41.049  -9.835  1.00 36.45           O  
ATOM   5219  CB  ALA B1152       0.212 -39.066  -8.849  1.00 35.75           C  
ATOM   5220  N   GLY B1153       0.379 -41.900 -11.281  1.00 37.69           N  
ATOM   5221  CA  GLY B1153       1.244 -42.986 -11.721  1.00 38.90           C  
ATOM   5222  C   GLY B1153       1.814 -42.676 -13.097  1.00 39.57           C  
ATOM   5223  O   GLY B1153       2.248 -41.542 -13.357  1.00 39.86           O  
ATOM   5224  N   LYS B1154       1.783 -43.678 -13.978  1.00 40.00           N  
ATOM   5225  CA  LYS B1154       2.301 -43.577 -15.349  1.00 40.26           C  
ATOM   5226  C   LYS B1154       1.617 -42.487 -16.188  1.00 40.13           C  
ATOM   5227  O   LYS B1154       0.413 -42.302 -16.084  1.00 40.81           O  
ATOM   5228  CB  LYS B1154       2.160 -44.929 -16.059  1.00 40.30           C  
ATOM   5229  CG  LYS B1154       3.068 -46.034 -15.518  1.00 40.46           C  
ATOM   5230  CD  LYS B1154       2.495 -47.418 -15.823  1.00 40.76           C  
ATOM   5231  CE  LYS B1154       3.574 -48.489 -15.814  1.00 40.27           C  
ATOM   5232  NZ  LYS B1154       3.842 -49.024 -17.179  1.00 39.86           N  
ATOM   5233  N   GLY B1155       2.404 -41.760 -16.987  1.00 39.89           N  
ATOM   5234  CA  GLY B1155       1.898 -40.866 -18.021  1.00 39.33           C  
ATOM   5235  C   GLY B1155       1.351 -39.513 -17.589  1.00 39.13           C  
ATOM   5236  O   GLY B1155       0.633 -38.859 -18.351  1.00 38.91           O  
ATOM   5237  N   ALA B1156       1.684 -39.097 -16.370  1.00 38.78           N  
ATOM   5238  CA  ALA B1156       1.252 -37.809 -15.833  1.00 38.47           C  
ATOM   5239  C   ALA B1156       2.421 -37.118 -15.130  1.00 38.40           C  
ATOM   5240  O   ALA B1156       3.371 -37.777 -14.696  1.00 38.46           O  
ATOM   5241  CB  ALA B1156       0.081 -37.999 -14.876  1.00 38.21           C  
ATOM   5242  N   SER B1157       2.354 -35.795 -15.024  1.00 38.18           N  
ATOM   5243  CA  SER B1157       3.416 -35.038 -14.377  1.00 37.93           C  
ATOM   5244  C   SER B1157       3.013 -34.421 -13.042  1.00 38.07           C  
ATOM   5245  O   SER B1157       1.876 -33.998 -12.856  1.00 38.31           O  
ATOM   5246  CB  SER B1157       3.945 -33.959 -15.308  1.00 37.65           C  
ATOM   5247  OG  SER B1157       5.155 -33.416 -14.810  1.00 37.85           O  
ATOM   5248  N   ASP B1158       3.971 -34.377 -12.126  1.00 38.26           N  
ATOM   5249  CA  ASP B1158       3.830 -33.707 -10.840  1.00 38.60           C  
ATOM   5250  C   ASP B1158       4.155 -32.217 -10.964  1.00 38.02           C  
ATOM   5251  O   ASP B1158       4.037 -31.460  -9.997  1.00 37.97           O  
ATOM   5252  CB  ASP B1158       4.780 -34.345  -9.825  1.00 38.74           C  
ATOM   5253  CG  ASP B1158       6.160 -34.561 -10.395  1.00 41.02           C  
ATOM   5254  OD1 ASP B1158       6.490 -35.719 -10.743  1.00 42.92           O  
ATOM   5255  OD2 ASP B1158       6.981 -33.625 -10.551  1.00 44.01           O  
ATOM   5256  N   ASN B1159       4.593 -31.818 -12.153  1.00 37.48           N  
ATOM   5257  CA  ASN B1159       4.965 -30.436 -12.417  1.00 36.97           C  
ATOM   5258  C   ASN B1159       3.745 -29.624 -12.886  1.00 36.55           C  
ATOM   5259  O   ASN B1159       3.197 -29.908 -13.949  1.00 36.33           O  
ATOM   5260  CB  ASN B1159       6.117 -30.397 -13.435  1.00 36.87           C  
ATOM   5261  CG  ASN B1159       6.313 -29.024 -14.068  1.00 36.48           C  
ATOM   5262  OD1 ASN B1159       6.140 -27.983 -13.424  1.00 34.80           O  
ATOM   5263  ND2 ASN B1159       6.680 -29.023 -15.344  1.00 36.50           N  
ATOM   5264  N   PRO B1160       3.319 -28.643 -12.078  1.00 36.35           N  
ATOM   5265  CA  PRO B1160       2.167 -27.785 -12.403  1.00 36.33           C  
ATOM   5266  C   PRO B1160       2.200 -27.192 -13.810  1.00 36.27           C  
ATOM   5267  O   PRO B1160       1.126 -26.991 -14.380  1.00 35.92           O  
ATOM   5268  CB  PRO B1160       2.250 -26.667 -11.357  1.00 36.24           C  
ATOM   5269  CG  PRO B1160       2.940 -27.269 -10.209  1.00 36.44           C  
ATOM   5270  CD  PRO B1160       3.897 -28.297 -10.763  1.00 36.50           C  
ATOM   5271  N   CYS B1161       3.401 -26.947 -14.346  1.00 35.97           N  
ATOM   5272  CA  CYS B1161       3.593 -26.359 -15.675  1.00 36.44           C  
ATOM   5273  C   CYS B1161       3.384 -27.345 -16.830  1.00 36.01           C  
ATOM   5274  O   CYS B1161       3.322 -26.947 -17.997  1.00 35.67           O  
ATOM   5275  CB  CYS B1161       4.981 -25.712 -15.780  1.00 36.48           C  
ATOM   5276  SG  CYS B1161       5.205 -24.241 -14.723  1.00 40.61           S  
ATOM   5277  N   SER B1162       3.280 -28.631 -16.511  1.00 35.92           N  
ATOM   5278  CA  SER B1162       3.137 -29.648 -17.546  1.00 35.61           C  
ATOM   5279  C   SER B1162       1.748 -29.639 -18.153  1.00 35.17           C  
ATOM   5280  O   SER B1162       0.770 -29.332 -17.484  1.00 35.25           O  
ATOM   5281  CB  SER B1162       3.468 -31.044 -17.013  1.00 35.68           C  
ATOM   5282  OG  SER B1162       2.850 -32.036 -17.826  1.00 35.50           O  
ATOM   5283  N   GLU B1163       1.675 -29.995 -19.431  1.00 35.07           N  
ATOM   5284  CA  GLU B1163       0.402 -30.139 -20.127  1.00 34.36           C  
ATOM   5285  C   GLU B1163      -0.373 -31.381 -19.659  1.00 34.13           C  
ATOM   5286  O   GLU B1163      -1.568 -31.520 -19.954  1.00 33.41           O  
ATOM   5287  CB  GLU B1163       0.630 -30.206 -21.641  1.00 34.59           C  
ATOM   5288  CG  GLU B1163       0.934 -28.870 -22.295  1.00 35.50           C  
ATOM   5289  CD  GLU B1163      -0.301 -28.012 -22.481  1.00 37.10           C  
ATOM   5290  OE1 GLU B1163      -0.570 -27.158 -21.608  1.00 37.42           O  
ATOM   5291  OE2 GLU B1163      -1.003 -28.186 -23.503  1.00 39.63           O  
ATOM   5292  N   VAL B1164       0.319 -32.292 -18.969  1.00 33.29           N  
ATOM   5293  CA  VAL B1164      -0.312 -33.488 -18.417  1.00 32.56           C  
ATOM   5294  C   VAL B1164      -0.239 -33.553 -16.878  1.00 32.35           C  
ATOM   5295  O   VAL B1164      -0.302 -34.635 -16.298  1.00 32.80           O  
ATOM   5296  CB  VAL B1164       0.202 -34.825 -19.091  1.00 32.99           C  
ATOM   5297  CG1 VAL B1164      -0.146 -34.875 -20.589  1.00 32.58           C  
ATOM   5298  CG2 VAL B1164       1.702 -35.066 -18.859  1.00 31.19           C  
ATOM   5299  N   TYR B1165      -0.115 -32.387 -16.237  1.00 31.87           N  
ATOM   5300  CA  TYR B1165      -0.147 -32.244 -14.776  1.00 31.19           C  
ATOM   5301  C   TYR B1165      -1.398 -32.864 -14.133  1.00 31.39           C  
ATOM   5302  O   TYR B1165      -2.530 -32.570 -14.541  1.00 31.28           O  
ATOM   5303  CB  TYR B1165      -0.081 -30.766 -14.397  1.00 30.77           C  
ATOM   5304  CG  TYR B1165      -0.115 -30.495 -12.907  1.00 28.60           C  
ATOM   5305  CD1 TYR B1165       0.783 -31.132 -12.036  1.00 28.67           C  
ATOM   5306  CD2 TYR B1165      -1.018 -29.589 -12.367  1.00 26.90           C  
ATOM   5307  CE1 TYR B1165       0.773 -30.878 -10.670  1.00 26.55           C  
ATOM   5308  CE2 TYR B1165      -1.040 -29.325 -10.993  1.00 26.75           C  
ATOM   5309  CZ  TYR B1165      -0.144 -29.980 -10.148  1.00 27.86           C  
ATOM   5310  OH  TYR B1165      -0.154 -29.730  -8.790  1.00 27.19           O  
ATOM   5311  N   HIS B1166      -1.191 -33.699 -13.110  1.00 31.32           N  
ATOM   5312  CA  HIS B1166      -2.300 -34.459 -12.516  1.00 30.99           C  
ATOM   5313  C   HIS B1166      -3.178 -33.679 -11.503  1.00 30.92           C  
ATOM   5314  O   HIS B1166      -4.311 -34.075 -11.204  1.00 30.93           O  
ATOM   5315  CB  HIS B1166      -1.843 -35.825 -11.960  1.00 30.29           C  
ATOM   5316  CG  HIS B1166      -0.552 -35.794 -11.199  1.00 30.38           C  
ATOM   5317  ND1 HIS B1166      -0.369 -35.038 -10.060  1.00 29.22           N  
ATOM   5318  CD2 HIS B1166       0.611 -36.472 -11.391  1.00 31.59           C  
ATOM   5319  CE1 HIS B1166       0.857 -35.234  -9.596  1.00 31.57           C  
ATOM   5320  NE2 HIS B1166       1.473 -36.099 -10.385  1.00 30.67           N  
ATOM   5321  N   GLY B1167      -2.666 -32.548 -11.029  1.00 30.56           N  
ATOM   5322  CA  GLY B1167      -3.295 -31.816  -9.951  1.00 30.20           C  
ATOM   5323  C   GLY B1167      -2.606 -32.175  -8.648  1.00 30.10           C  
ATOM   5324  O   GLY B1167      -1.778 -33.102  -8.608  1.00 29.62           O  
ATOM   5325  N   PRO B1168      -2.938 -31.459  -7.576  1.00 30.06           N  
ATOM   5326  CA  PRO B1168      -2.340 -31.745  -6.264  1.00 29.93           C  
ATOM   5327  C   PRO B1168      -2.889 -33.032  -5.639  1.00 29.83           C  
ATOM   5328  O   PRO B1168      -2.223 -33.599  -4.784  1.00 29.47           O  
ATOM   5329  CB  PRO B1168      -2.703 -30.507  -5.429  1.00 30.34           C  
ATOM   5330  CG  PRO B1168      -3.992 -29.971  -6.074  1.00 29.27           C  
ATOM   5331  CD  PRO B1168      -3.883 -30.324  -7.528  1.00 29.75           C  
ATOM   5332  N   HIS B1169      -4.074 -33.468  -6.062  1.00 29.74           N  
ATOM   5333  CA  HIS B1169      -4.685 -34.721  -5.605  1.00 30.22           C  
ATOM   5334  C   HIS B1169      -5.793 -35.132  -6.581  1.00 30.37           C  
ATOM   5335  O   HIS B1169      -6.204 -34.336  -7.431  1.00 30.41           O  
ATOM   5336  CB  HIS B1169      -5.204 -34.619  -4.145  1.00 30.68           C  
ATOM   5337  CG  HIS B1169      -6.229 -33.540  -3.925  1.00 31.69           C  
ATOM   5338  ND1 HIS B1169      -7.566 -33.709  -4.220  1.00 32.09           N  
ATOM   5339  CD2 HIS B1169      -6.111 -32.279  -3.438  1.00 32.06           C  
ATOM   5340  CE1 HIS B1169      -8.228 -32.603  -3.929  1.00 31.87           C  
ATOM   5341  NE2 HIS B1169      -7.370 -31.720  -3.450  1.00 32.95           N  
ATOM   5342  N   ALA B1170      -6.265 -36.372  -6.481  1.00 30.36           N  
ATOM   5343  CA  ALA B1170      -7.322 -36.857  -7.372  1.00 30.33           C  
ATOM   5344  C   ALA B1170      -8.655 -36.137  -7.145  1.00 30.32           C  
ATOM   5345  O   ALA B1170      -8.984 -35.755  -6.022  1.00 29.90           O  
ATOM   5346  CB  ALA B1170      -7.497 -38.353  -7.216  1.00 31.11           C  
ATOM   5347  N   ASN B1171      -9.416 -35.979  -8.226  1.00 30.28           N  
ATOM   5348  CA  ASN B1171     -10.616 -35.144  -8.261  1.00 30.82           C  
ATOM   5349  C   ASN B1171     -10.431 -33.707  -7.709  1.00 30.74           C  
ATOM   5350  O   ASN B1171     -11.406 -33.084  -7.250  1.00 31.29           O  
ATOM   5351  CB  ASN B1171     -11.830 -35.852  -7.612  1.00 31.11           C  
ATOM   5352  CG  ASN B1171     -11.892 -37.357  -7.921  1.00 31.59           C  
ATOM   5353  OD1 ASN B1171     -11.701 -37.790  -9.058  1.00 33.20           O  
ATOM   5354  ND2 ASN B1171     -12.163 -38.151  -6.895  1.00 30.96           N  
ATOM   5355  N   SER B1172      -9.201 -33.188  -7.777  1.00 29.94           N  
ATOM   5356  CA  SER B1172      -8.885 -31.832  -7.313  1.00 29.63           C  
ATOM   5357  C   SER B1172      -9.557 -30.743  -8.154  1.00 29.98           C  
ATOM   5358  O   SER B1172      -9.716 -29.602  -7.673  1.00 30.43           O  
ATOM   5359  CB  SER B1172      -7.360 -31.587  -7.245  1.00 30.08           C  
ATOM   5360  OG  SER B1172      -6.757 -31.491  -8.533  1.00 28.83           O  
ATOM   5361  N   GLU B1173      -9.942 -31.105  -9.389  1.00 28.94           N  
ATOM   5362  CA  GLU B1173     -10.583 -30.207 -10.352  1.00 27.72           C  
ATOM   5363  C   GLU B1173     -12.108 -30.350 -10.288  1.00 27.22           C  
ATOM   5364  O   GLU B1173     -12.667 -31.420 -10.560  1.00 26.30           O  
ATOM   5365  CB  GLU B1173     -10.091 -30.495 -11.789  1.00 28.32           C  
ATOM   5366  CG  GLU B1173      -8.561 -30.542 -11.966  1.00 27.99           C  
ATOM   5367  CD  GLU B1173      -7.874 -29.271 -11.508  1.00 29.81           C  
ATOM   5368  OE1 GLU B1173      -8.062 -28.203 -12.165  1.00 30.34           O  
ATOM   5369  OE2 GLU B1173      -7.147 -29.338 -10.487  1.00 27.69           O  
ATOM   5370  N   VAL B1174     -12.770 -29.246  -9.954  1.00 26.38           N  
ATOM   5371  CA  VAL B1174     -14.161 -29.267  -9.566  1.00 25.64           C  
ATOM   5372  C   VAL B1174     -15.018 -29.744 -10.728  1.00 25.51           C  
ATOM   5373  O   VAL B1174     -16.121 -30.254 -10.518  1.00 26.07           O  
ATOM   5374  CB  VAL B1174     -14.632 -27.896  -9.014  1.00 26.18           C  
ATOM   5375  CG1 VAL B1174     -13.982 -27.651  -7.667  1.00 26.23           C  
ATOM   5376  CG2 VAL B1174     -14.312 -26.744  -9.973  1.00 23.95           C  
ATOM   5377  N   GLU B1175     -14.474 -29.609 -11.937  1.00 24.91           N  
ATOM   5378  CA  GLU B1175     -15.104 -30.101 -13.163  1.00 25.56           C  
ATOM   5379  C   GLU B1175     -15.231 -31.640 -13.121  1.00 25.45           C  
ATOM   5380  O   GLU B1175     -16.273 -32.194 -13.466  1.00 25.71           O  
ATOM   5381  CB  GLU B1175     -14.313 -29.616 -14.397  1.00 24.64           C  
ATOM   5382  CG  GLU B1175     -14.239 -28.094 -14.523  1.00 23.75           C  
ATOM   5383  CD  GLU B1175     -13.003 -27.472 -13.848  1.00 25.34           C  
ATOM   5384  OE1 GLU B1175     -12.224 -28.185 -13.176  1.00 22.40           O  
ATOM   5385  OE2 GLU B1175     -12.793 -26.245 -13.980  1.00 25.33           O  
ATOM   5386  N   VAL B1176     -14.173 -32.289 -12.642  1.00 26.19           N  
ATOM   5387  CA  VAL B1176     -14.074 -33.748 -12.516  1.00 26.60           C  
ATOM   5388  C   VAL B1176     -14.804 -34.223 -11.254  1.00 27.04           C  
ATOM   5389  O   VAL B1176     -15.598 -35.165 -11.310  1.00 27.20           O  
ATOM   5390  CB  VAL B1176     -12.576 -34.203 -12.539  1.00 26.12           C  
ATOM   5391  CG1 VAL B1176     -12.413 -35.685 -12.172  1.00 25.66           C  
ATOM   5392  CG2 VAL B1176     -11.960 -33.913 -13.901  1.00 24.78           C  
ATOM   5393  N   LYS B1177     -14.560 -33.538 -10.139  1.00 27.08           N  
ATOM   5394  CA  LYS B1177     -15.317 -33.758  -8.908  1.00 27.43           C  
ATOM   5395  C   LYS B1177     -16.814 -33.816  -9.233  1.00 27.88           C  
ATOM   5396  O   LYS B1177     -17.465 -34.808  -8.933  1.00 28.02           O  
ATOM   5397  CB  LYS B1177     -15.016 -32.659  -7.883  1.00 27.14           C  
ATOM   5398  CG  LYS B1177     -15.437 -32.953  -6.446  1.00 26.70           C  
ATOM   5399  CD  LYS B1177     -14.796 -34.222  -5.905  1.00 26.56           C  
ATOM   5400  CE  LYS B1177     -14.902 -34.284  -4.385  1.00 28.50           C  
ATOM   5401  NZ  LYS B1177     -15.113 -35.701  -3.930  1.00 29.39           N  
ATOM   5402  N   SER B1178     -17.319 -32.763  -9.872  1.00 27.79           N  
ATOM   5403  CA  SER B1178     -18.696 -32.682 -10.329  1.00 29.09           C  
ATOM   5404  C   SER B1178     -19.213 -33.965 -10.972  1.00 28.64           C  
ATOM   5405  O   SER B1178     -20.280 -34.443 -10.617  1.00 28.85           O  
ATOM   5406  CB  SER B1178     -18.847 -31.535 -11.333  1.00 29.73           C  
ATOM   5407  OG  SER B1178     -18.806 -30.277 -10.676  1.00 31.57           O  
ATOM   5408  N   VAL B1179     -18.463 -34.495 -11.933  1.00 28.39           N  
ATOM   5409  CA  VAL B1179     -18.878 -35.696 -12.655  1.00 28.60           C  
ATOM   5410  C   VAL B1179     -18.809 -36.928 -11.744  1.00 28.36           C  
ATOM   5411  O   VAL B1179     -19.751 -37.718 -11.678  1.00 28.41           O  
ATOM   5412  CB  VAL B1179     -18.079 -35.887 -13.984  1.00 28.68           C  
ATOM   5413  CG1 VAL B1179     -18.466 -37.183 -14.677  1.00 27.06           C  
ATOM   5414  CG2 VAL B1179     -18.306 -34.689 -14.929  1.00 27.88           C  
ATOM   5415  N   VAL B1180     -17.702 -37.066 -11.036  1.00 28.21           N  
ATOM   5416  CA  VAL B1180     -17.542 -38.138 -10.070  1.00 28.93           C  
ATOM   5417  C   VAL B1180     -18.714 -38.162  -9.093  1.00 29.20           C  
ATOM   5418  O   VAL B1180     -19.291 -39.229  -8.855  1.00 29.36           O  
ATOM   5419  CB  VAL B1180     -16.209 -38.009  -9.288  1.00 28.53           C  
ATOM   5420  CG1 VAL B1180     -16.181 -38.952  -8.069  1.00 28.35           C  
ATOM   5421  CG2 VAL B1180     -15.037 -38.280 -10.213  1.00 28.25           C  
ATOM   5422  N   ASP B1181     -19.062 -36.988  -8.555  1.00 29.08           N  
ATOM   5423  CA  ASP B1181     -20.115 -36.866  -7.554  1.00 29.29           C  
ATOM   5424  C   ASP B1181     -21.488 -37.152  -8.142  1.00 29.09           C  
ATOM   5425  O   ASP B1181     -22.326 -37.788  -7.488  1.00 29.17           O  
ATOM   5426  CB  ASP B1181     -20.117 -35.479  -6.899  1.00 29.26           C  
ATOM   5427  CG  ASP B1181     -19.004 -35.293  -5.879  1.00 30.73           C  
ATOM   5428  OD1 ASP B1181     -18.303 -36.272  -5.507  1.00 30.48           O  
ATOM   5429  OD2 ASP B1181     -18.757 -34.168  -5.393  1.00 32.29           O  
ATOM   5430  N   PHE B1182     -21.734 -36.708  -9.371  1.00 28.64           N  
ATOM   5431  CA  PHE B1182     -23.037 -37.006  -9.975  1.00 28.88           C  
ATOM   5432  C   PHE B1182     -23.251 -38.505 -10.193  1.00 29.35           C  
ATOM   5433  O   PHE B1182     -24.324 -39.030  -9.879  1.00 29.67           O  
ATOM   5434  CB  PHE B1182     -23.264 -36.271 -11.279  1.00 27.91           C  
ATOM   5435  CG  PHE B1182     -24.696 -36.327 -11.751  1.00 28.17           C  
ATOM   5436  CD1 PHE B1182     -25.631 -35.411 -11.286  1.00 24.94           C  
ATOM   5437  CD2 PHE B1182     -25.111 -37.310 -12.649  1.00 27.41           C  
ATOM   5438  CE1 PHE B1182     -26.933 -35.443 -11.720  1.00 25.36           C  
ATOM   5439  CE2 PHE B1182     -26.428 -37.356 -13.087  1.00 27.11           C  
ATOM   5440  CZ  PHE B1182     -27.343 -36.415 -12.616  1.00 26.51           C  
ATOM   5441  N   ILE B1183     -22.219 -39.169 -10.713  1.00 29.65           N  
ATOM   5442  CA  ILE B1183     -22.303 -40.554 -11.149  1.00 30.41           C  
ATOM   5443  C   ILE B1183     -22.449 -41.463  -9.939  1.00 30.29           C  
ATOM   5444  O   ILE B1183     -23.289 -42.347  -9.929  1.00 29.52           O  
ATOM   5445  CB  ILE B1183     -21.069 -40.934 -12.041  1.00 30.34           C  
ATOM   5446  CG1 ILE B1183     -21.313 -40.490 -13.481  1.00 31.21           C  
ATOM   5447  CG2 ILE B1183     -20.789 -42.446 -12.015  1.00 31.57           C  
ATOM   5448  CD1 ILE B1183     -20.060 -40.409 -14.322  1.00 30.14           C  
ATOM   5449  N   GLN B1184     -21.644 -41.200  -8.914  1.00 30.95           N  
ATOM   5450  CA  GLN B1184     -21.658 -41.983  -7.683  1.00 31.25           C  
ATOM   5451  C   GLN B1184     -22.946 -41.833  -6.888  1.00 31.36           C  
ATOM   5452  O   GLN B1184     -23.385 -42.782  -6.255  1.00 31.16           O  
ATOM   5453  CB  GLN B1184     -20.455 -41.636  -6.812  1.00 31.32           C  
ATOM   5454  CG  GLN B1184     -19.164 -42.264  -7.324  1.00 33.18           C  
ATOM   5455  CD  GLN B1184     -17.958 -41.906  -6.489  1.00 35.72           C  
ATOM   5456  OE1 GLN B1184     -17.977 -40.928  -5.744  1.00 38.07           O  
ATOM   5457  NE2 GLN B1184     -16.896 -42.693  -6.616  1.00 37.08           N  
ATOM   5458  N   LYS B1185     -23.538 -40.643  -6.921  1.00 31.82           N  
ATOM   5459  CA  LYS B1185     -24.794 -40.369  -6.231  1.00 32.13           C  
ATOM   5460  C   LYS B1185     -25.927 -41.165  -6.883  1.00 32.09           C  
ATOM   5461  O   LYS B1185     -26.587 -41.971  -6.208  1.00 32.26           O  
ATOM   5462  CB  LYS B1185     -25.076 -38.866  -6.234  1.00 32.63           C  
ATOM   5463  CG  LYS B1185     -26.390 -38.430  -5.612  1.00 35.12           C  
ATOM   5464  CD  LYS B1185     -26.559 -36.897  -5.681  1.00 40.11           C  
ATOM   5465  CE  LYS B1185     -26.527 -36.356  -7.135  1.00 42.45           C  
ATOM   5466  NZ  LYS B1185     -27.871 -36.412  -7.815  1.00 44.53           N  
ATOM   5467  N   HIS B1186     -26.120 -40.941  -8.189  1.00 31.38           N  
ATOM   5468  CA  HIS B1186     -27.012 -41.721  -9.045  1.00 30.44           C  
ATOM   5469  C   HIS B1186     -26.764 -43.232  -8.873  1.00 30.53           C  
ATOM   5470  O   HIS B1186     -27.714 -43.999  -8.676  1.00 30.12           O  
ATOM   5471  CB  HIS B1186     -26.830 -41.274 -10.508  1.00 29.96           C  
ATOM   5472  CG  HIS B1186     -27.654 -42.034 -11.512  1.00 29.62           C  
ATOM   5473  ND1 HIS B1186     -27.356 -43.323 -11.905  1.00 28.61           N  
ATOM   5474  CD2 HIS B1186     -28.735 -41.663 -12.240  1.00 28.37           C  
ATOM   5475  CE1 HIS B1186     -28.231 -43.719 -12.814  1.00 28.59           C  
ATOM   5476  NE2 HIS B1186     -29.076 -42.729 -13.038  1.00 27.99           N  
ATOM   5477  N   GLY B1187     -25.499 -43.645  -8.984  1.00 30.19           N  
ATOM   5478  CA  GLY B1187     -25.061 -44.992  -8.645  1.00 30.13           C  
ATOM   5479  C   GLY B1187     -25.509 -46.127  -9.548  1.00 30.12           C  
ATOM   5480  O   GLY B1187     -25.230 -47.296  -9.272  1.00 30.55           O  
ATOM   5481  N   ASN B1188     -26.202 -45.795 -10.628  1.00 29.80           N  
ATOM   5482  CA  ASN B1188     -26.677 -46.804 -11.559  1.00 29.23           C  
ATOM   5483  C   ASN B1188     -26.214 -46.564 -12.994  1.00 29.14           C  
ATOM   5484  O   ASN B1188     -26.965 -46.795 -13.955  1.00 28.14           O  
ATOM   5485  CB  ASN B1188     -28.194 -46.931 -11.497  1.00 29.16           C  
ATOM   5486  CG  ASN B1188     -28.652 -48.340 -11.720  1.00 29.48           C  
ATOM   5487  OD1 ASN B1188     -27.916 -49.282 -11.433  1.00 29.68           O  
ATOM   5488  ND2 ASN B1188     -29.870 -48.505 -12.240  1.00 29.33           N  
ATOM   5489  N   PHE B1189     -24.970 -46.097 -13.131  1.00 28.83           N  
ATOM   5490  CA  PHE B1189     -24.396 -45.948 -14.455  1.00 28.90           C  
ATOM   5491  C   PHE B1189     -23.860 -47.275 -15.014  1.00 29.44           C  
ATOM   5492  O   PHE B1189     -23.072 -47.985 -14.375  1.00 29.13           O  
ATOM   5493  CB  PHE B1189     -23.381 -44.802 -14.518  1.00 28.63           C  
ATOM   5494  CG  PHE B1189     -24.021 -43.460 -14.710  1.00 27.24           C  
ATOM   5495  CD1 PHE B1189     -24.477 -42.733 -13.617  1.00 26.72           C  
ATOM   5496  CD2 PHE B1189     -24.198 -42.933 -15.991  1.00 27.23           C  
ATOM   5497  CE1 PHE B1189     -25.099 -41.490 -13.787  1.00 25.89           C  
ATOM   5498  CE2 PHE B1189     -24.814 -41.701 -16.181  1.00 25.90           C  
ATOM   5499  CZ  PHE B1189     -25.279 -40.978 -15.070  1.00 25.99           C  
ATOM   5500  N   LYS B1190     -24.340 -47.592 -16.209  1.00 29.72           N  
ATOM   5501  CA  LYS B1190     -23.969 -48.803 -16.922  1.00 30.58           C  
ATOM   5502  C   LYS B1190     -22.925 -48.543 -18.009  1.00 30.69           C  
ATOM   5503  O   LYS B1190     -22.113 -49.432 -18.305  1.00 30.81           O  
ATOM   5504  CB  LYS B1190     -25.218 -49.479 -17.518  1.00 30.75           C  
ATOM   5505  CG  LYS B1190     -26.267 -49.926 -16.487  1.00 31.22           C  
ATOM   5506  CD  LYS B1190     -25.700 -50.922 -15.493  1.00 32.91           C  
ATOM   5507  CE  LYS B1190     -26.557 -51.017 -14.224  1.00 34.98           C  
ATOM   5508  NZ  LYS B1190     -25.784 -50.556 -13.022  1.00 36.24           N  
ATOM   5509  N   GLY B1191     -22.945 -47.332 -18.585  1.00 30.72           N  
ATOM   5510  CA  GLY B1191     -21.984 -46.919 -19.602  1.00 30.64           C  
ATOM   5511  C   GLY B1191     -21.404 -45.514 -19.414  1.00 31.06           C  
ATOM   5512  O   GLY B1191     -22.042 -44.635 -18.799  1.00 30.59           O  
ATOM   5513  N   PHE B1192     -20.195 -45.316 -19.951  1.00 31.08           N  
ATOM   5514  CA  PHE B1192     -19.421 -44.075 -19.842  1.00 31.37           C  
ATOM   5515  C   PHE B1192     -18.567 -43.955 -21.100  1.00 32.05           C  
ATOM   5516  O   PHE B1192     -17.687 -44.789 -21.347  1.00 32.61           O  
ATOM   5517  CB  PHE B1192     -18.502 -44.107 -18.608  1.00 30.98           C  
ATOM   5518  CG  PHE B1192     -17.752 -42.810 -18.357  1.00 31.27           C  
ATOM   5519  CD1 PHE B1192     -16.683 -42.423 -19.176  1.00 31.87           C  
ATOM   5520  CD2 PHE B1192     -18.115 -41.972 -17.295  1.00 32.16           C  
ATOM   5521  CE1 PHE B1192     -15.990 -41.205 -18.951  1.00 32.75           C  
ATOM   5522  CE2 PHE B1192     -17.422 -40.758 -17.042  1.00 31.60           C  
ATOM   5523  CZ  PHE B1192     -16.358 -40.379 -17.874  1.00 32.40           C  
ATOM   5524  N   ILE B1193     -18.823 -42.926 -21.899  1.00 32.38           N  
ATOM   5525  CA  ILE B1193     -18.110 -42.727 -23.155  1.00 32.40           C  
ATOM   5526  C   ILE B1193     -17.550 -41.311 -23.251  1.00 32.74           C  
ATOM   5527  O   ILE B1193     -18.293 -40.332 -23.187  1.00 32.80           O  
ATOM   5528  CB  ILE B1193     -19.030 -43.014 -24.358  1.00 32.37           C  
ATOM   5529  CG1 ILE B1193     -19.531 -44.475 -24.326  1.00 32.61           C  
ATOM   5530  CG2 ILE B1193     -18.298 -42.668 -25.665  1.00 32.23           C  
ATOM   5531  CD1 ILE B1193     -20.616 -44.818 -25.349  1.00 30.56           C  
ATOM   5532  N   ASP B1194     -16.232 -41.218 -23.399  1.00 33.10           N  
ATOM   5533  CA  ASP B1194     -15.555 -39.939 -23.497  1.00 32.97           C  
ATOM   5534  C   ASP B1194     -15.174 -39.619 -24.944  1.00 32.15           C  
ATOM   5535  O   ASP B1194     -14.584 -40.445 -25.629  1.00 31.03           O  
ATOM   5536  CB  ASP B1194     -14.332 -39.905 -22.578  1.00 33.81           C  
ATOM   5537  CG  ASP B1194     -14.051 -38.503 -22.024  1.00 36.48           C  
ATOM   5538  OD1 ASP B1194     -14.838 -37.567 -22.299  1.00 37.52           O  
ATOM   5539  OD2 ASP B1194     -13.065 -38.236 -21.297  1.00 39.93           O  
ATOM   5540  N   LEU B1195     -15.545 -38.416 -25.389  1.00 31.26           N  
ATOM   5541  CA  LEU B1195     -15.219 -37.915 -26.720  1.00 30.38           C  
ATOM   5542  C   LEU B1195     -14.029 -36.935 -26.666  1.00 30.62           C  
ATOM   5543  O   LEU B1195     -14.055 -35.939 -25.937  1.00 30.02           O  
ATOM   5544  CB  LEU B1195     -16.432 -37.213 -27.342  1.00 30.79           C  
ATOM   5545  CG  LEU B1195     -17.788 -37.928 -27.517  1.00 28.96           C  
ATOM   5546  CD1 LEU B1195     -18.770 -37.053 -28.262  1.00 25.12           C  
ATOM   5547  CD2 LEU B1195     -17.630 -39.245 -28.227  1.00 30.95           C  
ATOM   5548  N   HIS B1196     -12.996 -37.248 -27.437  1.00 30.05           N  
ATOM   5549  CA  HIS B1196     -11.785 -36.467 -27.506  1.00 30.46           C  
ATOM   5550  C   HIS B1196     -11.496 -36.235 -28.990  1.00 30.71           C  
ATOM   5551  O   HIS B1196     -12.334 -36.544 -29.843  1.00 30.21           O  
ATOM   5552  CB  HIS B1196     -10.630 -37.260 -26.894  1.00 30.55           C  
ATOM   5553  CG  HIS B1196     -10.565 -37.228 -25.398  1.00 31.68           C  
ATOM   5554  ND1 HIS B1196      -9.599 -36.523 -24.709  1.00 33.54           N  
ATOM   5555  CD2 HIS B1196     -11.313 -37.854 -24.457  1.00 32.80           C  
ATOM   5556  CE1 HIS B1196      -9.768 -36.700 -23.410  1.00 31.33           C  
ATOM   5557  NE2 HIS B1196     -10.797 -37.509 -23.231  1.00 32.68           N  
ATOM   5558  N   SER B1197     -10.316 -35.670 -29.280  1.00 31.08           N  
ATOM   5559  CA  SER B1197      -9.710 -35.634 -30.612  1.00 31.37           C  
ATOM   5560  C   SER B1197      -8.202 -35.389 -30.434  1.00 31.56           C  
ATOM   5561  O   SER B1197      -7.773 -35.001 -29.365  1.00 31.62           O  
ATOM   5562  CB  SER B1197     -10.346 -34.561 -31.504  1.00 31.09           C  
ATOM   5563  OG  SER B1197      -9.694 -33.299 -31.372  1.00 33.83           O  
ATOM   5564  N   TYR B1198      -7.386 -35.661 -31.447  1.00 31.76           N  
ATOM   5565  CA  TYR B1198      -7.790 -36.316 -32.685  1.00 32.28           C  
ATOM   5566  C   TYR B1198      -7.047 -37.643 -32.780  1.00 32.63           C  
ATOM   5567  O   TYR B1198      -6.205 -37.937 -31.931  1.00 32.95           O  
ATOM   5568  CB  TYR B1198      -7.429 -35.425 -33.872  1.00 31.97           C  
ATOM   5569  CG  TYR B1198      -5.949 -35.062 -33.935  1.00 32.34           C  
ATOM   5570  CD1 TYR B1198      -5.431 -33.997 -33.188  1.00 30.51           C  
ATOM   5571  CD2 TYR B1198      -5.070 -35.788 -34.745  1.00 32.02           C  
ATOM   5572  CE1 TYR B1198      -4.073 -33.655 -33.253  1.00 33.48           C  
ATOM   5573  CE2 TYR B1198      -3.703 -35.462 -34.810  1.00 32.62           C  
ATOM   5574  CZ  TYR B1198      -3.218 -34.394 -34.077  1.00 33.56           C  
ATOM   5575  OH  TYR B1198      -1.890 -34.080 -34.151  1.00 33.98           O  
ATOM   5576  N   SER B1199      -7.371 -38.437 -33.798  1.00 33.52           N  
ATOM   5577  CA  SER B1199      -6.567 -39.603 -34.231  1.00 34.51           C  
ATOM   5578  C   SER B1199      -7.421 -40.746 -34.775  1.00 34.59           C  
ATOM   5579  O   SER B1199      -6.898 -41.678 -35.386  1.00 35.03           O  
ATOM   5580  CB  SER B1199      -5.619 -40.124 -33.133  1.00 35.01           C  
ATOM   5581  OG  SER B1199      -4.391 -39.396 -33.130  1.00 35.58           O  
ATOM   5582  N   GLN B1200      -8.732 -40.654 -34.569  1.00 34.40           N  
ATOM   5583  CA  GLN B1200      -9.669 -41.695 -34.968  1.00 34.26           C  
ATOM   5584  C   GLN B1200      -9.355 -43.018 -34.262  1.00 34.34           C  
ATOM   5585  O   GLN B1200      -8.968 -44.030 -34.870  1.00 34.50           O  
ATOM   5586  CB  GLN B1200      -9.779 -41.791 -36.497  1.00 34.07           C  
ATOM   5587  CG  GLN B1200     -10.382 -40.511 -37.081  1.00 34.36           C  
ATOM   5588  CD  GLN B1200     -10.190 -40.345 -38.577  1.00 34.27           C  
ATOM   5589  OE1 GLN B1200     -10.336 -39.236 -39.094  1.00 33.35           O  
ATOM   5590  NE2 GLN B1200      -9.899 -41.439 -39.278  1.00 32.41           N  
ATOM   5591  N   LEU B1201      -9.532 -42.974 -32.951  1.00 34.22           N  
ATOM   5592  CA  LEU B1201      -9.298 -44.113 -32.081  1.00 34.58           C  
ATOM   5593  C   LEU B1201     -10.558 -44.463 -31.281  1.00 34.47           C  
ATOM   5594  O   LEU B1201     -11.375 -43.604 -30.957  1.00 34.43           O  
ATOM   5595  CB  LEU B1201      -8.118 -43.837 -31.135  1.00 34.34           C  
ATOM   5596  CG  LEU B1201      -6.718 -43.531 -31.696  1.00 34.13           C  
ATOM   5597  CD1 LEU B1201      -5.730 -43.277 -30.570  1.00 31.96           C  
ATOM   5598  CD2 LEU B1201      -6.190 -44.621 -32.616  1.00 33.51           C  
ATOM   5599  N   LEU B1202     -10.721 -45.745 -31.004  1.00 35.02           N  
ATOM   5600  CA  LEU B1202     -11.800 -46.233 -30.165  1.00 35.09           C  
ATOM   5601  C   LEU B1202     -11.176 -47.164 -29.125  1.00 35.25           C  
ATOM   5602  O   LEU B1202     -10.733 -48.280 -29.438  1.00 35.06           O  
ATOM   5603  CB  LEU B1202     -12.866 -46.920 -31.017  1.00 35.20           C  
ATOM   5604  CG  LEU B1202     -14.206 -47.287 -30.369  1.00 35.52           C  
ATOM   5605  CD1 LEU B1202     -14.644 -46.270 -29.324  1.00 35.19           C  
ATOM   5606  CD2 LEU B1202     -15.290 -47.464 -31.436  1.00 36.22           C  
ATOM   5607  N   MET B1203     -11.098 -46.670 -27.896  1.00 35.45           N  
ATOM   5608  CA  MET B1203     -10.327 -47.339 -26.854  1.00 36.25           C  
ATOM   5609  C   MET B1203     -11.133 -47.701 -25.608  1.00 36.52           C  
ATOM   5610  O   MET B1203     -12.264 -47.239 -25.437  1.00 36.57           O  
ATOM   5611  CB  MET B1203      -9.087 -46.516 -26.485  1.00 36.21           C  
ATOM   5612  CG  MET B1203      -8.059 -46.420 -27.606  1.00 36.83           C  
ATOM   5613  SD  MET B1203      -6.832 -45.152 -27.329  1.00 39.18           S  
ATOM   5614  CE  MET B1203      -7.841 -43.718 -27.215  1.00 38.53           C  
ATOM   5615  N   TYR B1204     -10.530 -48.551 -24.770  1.00 36.95           N  
ATOM   5616  CA  TYR B1204     -11.114 -49.046 -23.525  1.00 37.50           C  
ATOM   5617  C   TYR B1204     -10.018 -49.292 -22.458  1.00 37.99           C  
ATOM   5618  O   TYR B1204      -8.826 -49.204 -22.773  1.00 37.41           O  
ATOM   5619  CB  TYR B1204     -11.966 -50.296 -23.790  1.00 37.45           C  
ATOM   5620  CG  TYR B1204     -11.242 -51.430 -24.475  1.00 38.36           C  
ATOM   5621  CD1 TYR B1204     -11.242 -51.545 -25.865  1.00 38.49           C  
ATOM   5622  CD2 TYR B1204     -10.576 -52.406 -23.732  1.00 39.11           C  
ATOM   5623  CE1 TYR B1204     -10.583 -52.584 -26.495  1.00 39.91           C  
ATOM   5624  CE2 TYR B1204      -9.915 -53.457 -24.349  1.00 39.39           C  
ATOM   5625  CZ  TYR B1204      -9.919 -53.541 -25.733  1.00 39.93           C  
ATOM   5626  OH  TYR B1204      -9.259 -54.575 -26.355  1.00 39.69           O  
ATOM   5627  N   PRO B1205     -10.406 -49.547 -21.200  1.00 38.80           N  
ATOM   5628  CA  PRO B1205      -9.442 -49.847 -20.124  1.00 39.53           C  
ATOM   5629  C   PRO B1205      -8.568 -51.079 -20.424  1.00 40.33           C  
ATOM   5630  O   PRO B1205      -9.066 -51.996 -21.075  1.00 39.98           O  
ATOM   5631  CB  PRO B1205     -10.346 -50.146 -18.924  1.00 39.50           C  
ATOM   5632  CG  PRO B1205     -11.608 -49.477 -19.224  1.00 39.21           C  
ATOM   5633  CD  PRO B1205     -11.791 -49.555 -20.701  1.00 38.82           C  
ATOM   5634  N   TYR B1206      -7.316 -51.122 -19.953  1.00 41.38           N  
ATOM   5635  CA  TYR B1206      -6.740 -50.117 -19.052  1.00 42.53           C  
ATOM   5636  C   TYR B1206      -5.718 -49.193 -19.698  1.00 43.03           C  
ATOM   5637  O   TYR B1206      -4.997 -49.586 -20.612  1.00 42.93           O  
ATOM   5638  CB  TYR B1206      -6.088 -50.800 -17.847  1.00 42.62           C  
ATOM   5639  CG  TYR B1206      -7.065 -51.146 -16.752  1.00 43.37           C  
ATOM   5640  CD1 TYR B1206      -7.751 -50.145 -16.052  1.00 44.15           C  
ATOM   5641  CD2 TYR B1206      -7.311 -52.473 -16.417  1.00 43.52           C  
ATOM   5642  CE1 TYR B1206      -8.659 -50.469 -15.044  1.00 44.73           C  
ATOM   5643  CE2 TYR B1206      -8.211 -52.807 -15.412  1.00 44.25           C  
ATOM   5644  CZ  TYR B1206      -8.880 -51.810 -14.732  1.00 44.54           C  
ATOM   5645  OH  TYR B1206      -9.770 -52.157 -13.745  1.00 44.94           O  
ATOM   5646  N   GLY B1207      -5.659 -47.962 -19.194  1.00 43.84           N  
ATOM   5647  CA  GLY B1207      -4.659 -46.996 -19.609  1.00 44.62           C  
ATOM   5648  C   GLY B1207      -3.554 -46.778 -18.588  1.00 45.22           C  
ATOM   5649  O   GLY B1207      -2.411 -46.526 -18.962  1.00 45.32           O  
ATOM   5650  N   TYR B1208      -3.880 -46.875 -17.301  1.00 45.86           N  
ATOM   5651  CA  TYR B1208      -2.900 -46.570 -16.260  1.00 46.47           C  
ATOM   5652  C   TYR B1208      -1.821 -47.629 -16.070  1.00 47.03           C  
ATOM   5653  O   TYR B1208      -0.757 -47.340 -15.524  1.00 47.41           O  
ATOM   5654  CB  TYR B1208      -3.567 -46.211 -14.924  1.00 46.50           C  
ATOM   5655  CG  TYR B1208      -4.444 -47.254 -14.251  1.00 46.66           C  
ATOM   5656  CD1 TYR B1208      -5.607 -46.863 -13.596  1.00 46.58           C  
ATOM   5657  CD2 TYR B1208      -4.100 -48.611 -14.220  1.00 46.90           C  
ATOM   5658  CE1 TYR B1208      -6.415 -47.784 -12.948  1.00 47.12           C  
ATOM   5659  CE2 TYR B1208      -4.911 -49.546 -13.576  1.00 46.95           C  
ATOM   5660  CZ  TYR B1208      -6.069 -49.120 -12.943  1.00 46.59           C  
ATOM   5661  OH  TYR B1208      -6.897 -50.004 -12.297  1.00 46.83           O  
ATOM   5662  N   SER B1209      -2.105 -48.849 -16.522  1.00 47.34           N  
ATOM   5663  CA  SER B1209      -1.156 -49.954 -16.442  1.00 47.70           C  
ATOM   5664  C   SER B1209      -1.390 -50.908 -17.598  1.00 47.91           C  
ATOM   5665  O   SER B1209      -2.503 -50.976 -18.141  1.00 48.04           O  
ATOM   5666  CB  SER B1209      -1.294 -50.700 -15.114  1.00 47.67           C  
ATOM   5667  OG  SER B1209      -0.272 -51.667 -14.964  1.00 47.58           O  
ATOM   5668  N   VAL B1210      -0.338 -51.641 -17.966  1.00 48.15           N  
ATOM   5669  CA  VAL B1210      -0.407 -52.621 -19.055  1.00 48.15           C  
ATOM   5670  C   VAL B1210      -1.237 -53.842 -18.661  1.00 47.91           C  
ATOM   5671  O   VAL B1210      -1.550 -54.686 -19.507  1.00 47.91           O  
ATOM   5672  CB  VAL B1210       1.000 -53.039 -19.585  1.00 48.32           C  
ATOM   5673  CG1 VAL B1210       1.666 -51.872 -20.319  1.00 48.49           C  
ATOM   5674  CG2 VAL B1210       1.896 -53.582 -18.460  1.00 48.47           C  
ATOM   5675  N   LYS B1211      -1.597 -53.914 -17.378  1.00 47.70           N  
ATOM   5676  CA  LYS B1211      -2.452 -54.984 -16.868  1.00 47.55           C  
ATOM   5677  C   LYS B1211      -3.791 -55.014 -17.605  1.00 47.11           C  
ATOM   5678  O   LYS B1211      -4.408 -53.976 -17.855  1.00 46.93           O  
ATOM   5679  CB  LYS B1211      -2.636 -54.898 -15.341  1.00 47.71           C  
ATOM   5680  CG  LYS B1211      -3.386 -53.673 -14.829  1.00 48.12           C  
ATOM   5681  CD  LYS B1211      -4.124 -53.992 -13.541  1.00 49.00           C  
ATOM   5682  CE  LYS B1211      -4.039 -52.839 -12.554  1.00 49.41           C  
ATOM   5683  NZ  LYS B1211      -5.311 -52.667 -11.804  1.00 49.31           N  
ATOM   5684  N   LYS B1212      -4.202 -56.221 -17.973  1.00 46.68           N  
ATOM   5685  CA  LYS B1212      -5.378 -56.435 -18.797  1.00 46.30           C  
ATOM   5686  C   LYS B1212      -6.645 -56.428 -17.954  1.00 46.02           C  
ATOM   5687  O   LYS B1212      -6.718 -57.094 -16.917  1.00 46.07           O  
ATOM   5688  CB  LYS B1212      -5.247 -57.757 -19.551  1.00 46.29           C  
ATOM   5689  CG  LYS B1212      -6.135 -57.873 -20.771  1.00 46.28           C  
ATOM   5690  CD  LYS B1212      -6.252 -59.326 -21.223  1.00 45.74           C  
ATOM   5691  CE  LYS B1212      -5.458 -59.575 -22.498  1.00 45.12           C  
ATOM   5692  NZ  LYS B1212      -5.953 -58.750 -23.639  1.00 44.27           N  
ATOM   5693  N   ALA B1213      -7.634 -55.664 -18.407  1.00 45.53           N  
ATOM   5694  CA  ALA B1213      -8.938 -55.609 -17.761  1.00 44.98           C  
ATOM   5695  C   ALA B1213      -9.658 -56.954 -17.925  1.00 44.48           C  
ATOM   5696  O   ALA B1213      -9.654 -57.511 -19.025  1.00 44.59           O  
ATOM   5697  CB  ALA B1213      -9.770 -54.476 -18.358  1.00 44.83           C  
ATOM   5698  N   PRO B1214     -10.252 -57.476 -16.844  1.00 43.94           N  
ATOM   5699  CA  PRO B1214     -11.069 -58.702 -16.897  1.00 43.36           C  
ATOM   5700  C   PRO B1214     -12.066 -58.761 -18.061  1.00 42.77           C  
ATOM   5701  O   PRO B1214     -12.297 -59.847 -18.596  1.00 42.72           O  
ATOM   5702  CB  PRO B1214     -11.840 -58.676 -15.566  1.00 43.34           C  
ATOM   5703  CG  PRO B1214     -11.442 -57.409 -14.866  1.00 43.50           C  
ATOM   5704  CD  PRO B1214     -10.158 -56.953 -15.469  1.00 43.98           C  
ATOM   5705  N   ASP B1215     -12.628 -57.615 -18.446  1.00 41.99           N  
ATOM   5706  CA  ASP B1215     -13.645 -57.559 -19.496  1.00 41.27           C  
ATOM   5707  C   ASP B1215     -13.132 -57.209 -20.895  1.00 40.58           C  
ATOM   5708  O   ASP B1215     -13.928 -56.863 -21.764  1.00 40.36           O  
ATOM   5709  CB  ASP B1215     -14.769 -56.599 -19.100  1.00 41.29           C  
ATOM   5710  CG  ASP B1215     -15.407 -56.967 -17.781  1.00 41.81           C  
ATOM   5711  OD1 ASP B1215     -15.826 -58.134 -17.624  1.00 42.83           O  
ATOM   5712  OD2 ASP B1215     -15.534 -56.156 -16.841  1.00 42.76           O  
ATOM   5713  N   ALA B1216     -11.821 -57.325 -21.114  1.00 39.95           N  
ATOM   5714  CA  ALA B1216     -11.185 -56.908 -22.377  1.00 39.57           C  
ATOM   5715  C   ALA B1216     -11.776 -57.515 -23.660  1.00 39.27           C  
ATOM   5716  O   ALA B1216     -11.880 -56.825 -24.675  1.00 39.17           O  
ATOM   5717  CB  ALA B1216      -9.667 -57.125 -22.327  1.00 39.41           C  
ATOM   5718  N   GLU B1217     -12.164 -58.791 -23.598  1.00 38.73           N  
ATOM   5719  CA  GLU B1217     -12.709 -59.529 -24.746  1.00 38.23           C  
ATOM   5720  C   GLU B1217     -14.054 -58.969 -25.236  1.00 37.40           C  
ATOM   5721  O   GLU B1217     -14.236 -58.716 -26.429  1.00 37.42           O  
ATOM   5722  CB  GLU B1217     -12.837 -61.021 -24.400  1.00 38.31           C  
ATOM   5723  CG  GLU B1217     -12.780 -61.973 -25.592  1.00 39.31           C  
ATOM   5724  CD  GLU B1217     -13.296 -63.375 -25.269  1.00 40.26           C  
ATOM   5725  OE1 GLU B1217     -14.139 -63.521 -24.352  1.00 40.41           O  
ATOM   5726  OE2 GLU B1217     -12.864 -64.341 -25.936  1.00 40.27           O  
ATOM   5727  N   GLU B1218     -14.990 -58.790 -24.312  1.00 36.51           N  
ATOM   5728  CA  GLU B1218     -16.278 -58.178 -24.619  1.00 35.92           C  
ATOM   5729  C   GLU B1218     -16.115 -56.720 -25.095  1.00 35.57           C  
ATOM   5730  O   GLU B1218     -16.722 -56.312 -26.083  1.00 35.30           O  
ATOM   5731  CB  GLU B1218     -17.203 -58.255 -23.395  1.00 35.87           C  
ATOM   5732  CG  GLU B1218     -18.533 -57.528 -23.547  1.00 35.26           C  
ATOM   5733  CD  GLU B1218     -19.555 -57.909 -22.486  1.00 34.28           C  
ATOM   5734  OE1 GLU B1218     -19.204 -58.657 -21.548  1.00 32.90           O  
ATOM   5735  OE2 GLU B1218     -20.716 -57.453 -22.594  1.00 33.49           O  
ATOM   5736  N   LEU B1219     -15.282 -55.949 -24.404  1.00 35.06           N  
ATOM   5737  CA  LEU B1219     -15.103 -54.535 -24.747  1.00 35.21           C  
ATOM   5738  C   LEU B1219     -14.444 -54.361 -26.114  1.00 35.34           C  
ATOM   5739  O   LEU B1219     -14.725 -53.391 -26.812  1.00 35.09           O  
ATOM   5740  CB  LEU B1219     -14.314 -53.779 -23.668  1.00 34.55           C  
ATOM   5741  CG  LEU B1219     -14.884 -53.713 -22.247  1.00 34.04           C  
ATOM   5742  CD1 LEU B1219     -14.050 -52.778 -21.390  1.00 33.55           C  
ATOM   5743  CD2 LEU B1219     -16.349 -53.302 -22.228  1.00 33.34           C  
ATOM   5744  N   ASP B1220     -13.587 -55.310 -26.494  1.00 35.71           N  
ATOM   5745  CA  ASP B1220     -12.914 -55.260 -27.791  1.00 36.27           C  
ATOM   5746  C   ASP B1220     -13.847 -55.650 -28.936  1.00 36.53           C  
ATOM   5747  O   ASP B1220     -13.673 -55.184 -30.067  1.00 36.81           O  
ATOM   5748  CB  ASP B1220     -11.653 -56.129 -27.802  1.00 36.35           C  
ATOM   5749  CG  ASP B1220     -10.703 -55.770 -28.939  1.00 36.49           C  
ATOM   5750  OD1 ASP B1220     -10.147 -54.648 -28.931  1.00 37.16           O  
ATOM   5751  OD2 ASP B1220     -10.459 -56.547 -29.885  1.00 36.05           O  
ATOM   5752  N   LYS B1221     -14.826 -56.501 -28.633  1.00 36.68           N  
ATOM   5753  CA  LYS B1221     -15.821 -56.940 -29.610  1.00 36.93           C  
ATOM   5754  C   LYS B1221     -16.801 -55.806 -29.904  1.00 36.63           C  
ATOM   5755  O   LYS B1221     -17.047 -55.467 -31.064  1.00 36.24           O  
ATOM   5756  CB  LYS B1221     -16.562 -58.179 -29.093  1.00 36.94           C  
ATOM   5757  CG  LYS B1221     -17.503 -58.810 -30.109  1.00 38.30           C  
ATOM   5758  CD  LYS B1221     -17.888 -60.244 -29.724  1.00 41.12           C  
ATOM   5759  CE  LYS B1221     -19.364 -60.538 -30.015  1.00 42.04           C  
ATOM   5760  NZ  LYS B1221     -20.290 -59.573 -29.339  1.00 43.31           N  
ATOM   5761  N   VAL B1222     -17.349 -55.234 -28.834  1.00 36.62           N  
ATOM   5762  CA  VAL B1222     -18.236 -54.073 -28.894  1.00 36.61           C  
ATOM   5763  C   VAL B1222     -17.575 -52.909 -29.649  1.00 36.69           C  
ATOM   5764  O   VAL B1222     -18.136 -52.396 -30.627  1.00 36.24           O  
ATOM   5765  CB  VAL B1222     -18.644 -53.614 -27.466  1.00 36.64           C  
ATOM   5766  CG1 VAL B1222     -19.532 -52.374 -27.516  1.00 36.69           C  
ATOM   5767  CG2 VAL B1222     -19.353 -54.737 -26.727  1.00 36.47           C  
ATOM   5768  N   ALA B1223     -16.379 -52.524 -29.196  1.00 36.50           N  
ATOM   5769  CA  ALA B1223     -15.617 -51.443 -29.807  1.00 37.16           C  
ATOM   5770  C   ALA B1223     -15.446 -51.689 -31.296  1.00 37.39           C  
ATOM   5771  O   ALA B1223     -15.700 -50.794 -32.103  1.00 37.27           O  
ATOM   5772  CB  ALA B1223     -14.257 -51.284 -29.126  1.00 37.05           C  
ATOM   5773  N   ARG B1224     -15.051 -52.920 -31.632  1.00 37.60           N  
ATOM   5774  CA  ARG B1224     -14.855 -53.379 -33.009  1.00 37.90           C  
ATOM   5775  C   ARG B1224     -16.087 -53.211 -33.909  1.00 37.90           C  
ATOM   5776  O   ARG B1224     -15.962 -52.739 -35.039  1.00 37.98           O  
ATOM   5777  CB  ARG B1224     -14.397 -54.843 -33.008  1.00 38.04           C  
ATOM   5778  CG  ARG B1224     -13.134 -55.122 -33.799  1.00 38.55           C  
ATOM   5779  CD  ARG B1224     -12.093 -55.945 -33.056  1.00 39.00           C  
ATOM   5780  NE  ARG B1224     -10.760 -55.361 -33.196  1.00 40.00           N  
ATOM   5781  CZ  ARG B1224      -9.955 -55.550 -34.239  1.00 40.78           C  
ATOM   5782  NH1 ARG B1224      -8.767 -54.962 -34.264  1.00 39.84           N  
ATOM   5783  NH2 ARG B1224     -10.326 -56.329 -35.255  1.00 41.17           N  
ATOM   5784  N   LEU B1225     -17.264 -53.605 -33.417  1.00 37.81           N  
ATOM   5785  CA  LEU B1225     -18.502 -53.447 -34.183  1.00 38.02           C  
ATOM   5786  C   LEU B1225     -18.963 -51.994 -34.299  1.00 37.92           C  
ATOM   5787  O   LEU B1225     -19.614 -51.618 -35.274  1.00 38.07           O  
ATOM   5788  CB  LEU B1225     -19.624 -54.321 -33.612  1.00 38.30           C  
ATOM   5789  CG  LEU B1225     -19.996 -55.482 -34.531  1.00 38.77           C  
ATOM   5790  CD1 LEU B1225     -19.400 -56.790 -34.016  1.00 38.95           C  
ATOM   5791  CD2 LEU B1225     -21.511 -55.582 -34.697  1.00 40.21           C  
ATOM   5792  N   ALA B1226     -18.624 -51.189 -33.297  1.00 37.83           N  
ATOM   5793  CA  ALA B1226     -18.889 -49.758 -33.327  1.00 37.65           C  
ATOM   5794  C   ALA B1226     -17.975 -49.056 -34.338  1.00 37.62           C  
ATOM   5795  O   ALA B1226     -18.413 -48.146 -35.046  1.00 37.61           O  
ATOM   5796  CB  ALA B1226     -18.738 -49.148 -31.923  1.00 37.74           C  
ATOM   5797  N   ALA B1227     -16.713 -49.481 -34.408  1.00 37.35           N  
ATOM   5798  CA  ALA B1227     -15.793 -48.968 -35.421  1.00 37.30           C  
ATOM   5799  C   ALA B1227     -16.292 -49.300 -36.836  1.00 37.32           C  
ATOM   5800  O   ALA B1227     -16.337 -48.426 -37.702  1.00 37.35           O  
ATOM   5801  CB  ALA B1227     -14.387 -49.497 -35.195  1.00 37.16           C  
ATOM   5802  N   LYS B1228     -16.684 -50.562 -37.037  1.00 37.24           N  
ATOM   5803  CA  LYS B1228     -17.327 -51.036 -38.264  1.00 37.07           C  
ATOM   5804  C   LYS B1228     -18.579 -50.240 -38.631  1.00 36.75           C  
ATOM   5805  O   LYS B1228     -18.770 -49.864 -39.788  1.00 36.63           O  
ATOM   5806  CB  LYS B1228     -17.711 -52.512 -38.110  1.00 37.01           C  
ATOM   5807  CG  LYS B1228     -16.718 -53.491 -38.692  1.00 37.12           C  
ATOM   5808  CD  LYS B1228     -17.238 -54.926 -38.599  1.00 36.45           C  
ATOM   5809  CE  LYS B1228     -17.901 -55.381 -39.899  1.00 36.36           C  
ATOM   5810  NZ  LYS B1228     -18.285 -56.840 -39.879  1.00 36.90           N  
ATOM   5811  N   ALA B1229     -19.438 -50.003 -37.645  1.00 36.71           N  
ATOM   5812  CA  ALA B1229     -20.685 -49.279 -37.882  1.00 36.81           C  
ATOM   5813  C   ALA B1229     -20.387 -47.827 -38.265  1.00 36.54           C  
ATOM   5814  O   ALA B1229     -20.970 -47.290 -39.207  1.00 36.55           O  
ATOM   5815  CB  ALA B1229     -21.608 -49.365 -36.658  1.00 36.50           C  
ATOM   5816  N   LEU B1230     -19.459 -47.217 -37.534  1.00 36.72           N  
ATOM   5817  CA  LEU B1230     -18.983 -45.859 -37.816  1.00 36.50           C  
ATOM   5818  C   LEU B1230     -18.443 -45.716 -39.239  1.00 36.34           C  
ATOM   5819  O   LEU B1230     -18.796 -44.775 -39.956  1.00 35.84           O  
ATOM   5820  CB  LEU B1230     -17.883 -45.484 -36.837  1.00 36.49           C  
ATOM   5821  CG  LEU B1230     -17.440 -44.032 -36.929  1.00 36.22           C  
ATOM   5822  CD1 LEU B1230     -17.122 -43.560 -35.548  1.00 37.59           C  
ATOM   5823  CD2 LEU B1230     -16.240 -43.895 -37.854  1.00 37.25           C  
ATOM   5824  N   ALA B1231     -17.590 -46.665 -39.622  1.00 36.44           N  
ATOM   5825  CA  ALA B1231     -16.941 -46.695 -40.926  1.00 36.72           C  
ATOM   5826  C   ALA B1231     -17.931 -46.736 -42.082  1.00 36.83           C  
ATOM   5827  O   ALA B1231     -17.607 -46.301 -43.179  1.00 36.71           O  
ATOM   5828  CB  ALA B1231     -15.977 -47.879 -41.010  1.00 36.69           C  
ATOM   5829  N   SER B1232     -19.137 -47.239 -41.825  1.00 37.17           N  
ATOM   5830  CA  SER B1232     -20.122 -47.473 -42.884  1.00 37.58           C  
ATOM   5831  C   SER B1232     -20.720 -46.204 -43.509  1.00 37.88           C  
ATOM   5832  O   SER B1232     -21.248 -46.253 -44.620  1.00 38.00           O  
ATOM   5833  CB  SER B1232     -21.232 -48.419 -42.394  1.00 37.56           C  
ATOM   5834  OG  SER B1232     -22.142 -47.759 -41.531  1.00 37.53           O  
ATOM   5835  N   VAL B1233     -20.631 -45.075 -42.806  1.00 38.28           N  
ATOM   5836  CA  VAL B1233     -21.256 -43.831 -43.271  1.00 38.49           C  
ATOM   5837  C   VAL B1233     -20.432 -43.148 -44.374  1.00 39.03           C  
ATOM   5838  O   VAL B1233     -20.957 -42.874 -45.463  1.00 39.39           O  
ATOM   5839  CB  VAL B1233     -21.546 -42.836 -42.102  1.00 38.59           C  
ATOM   5840  CG1 VAL B1233     -21.982 -41.466 -42.635  1.00 38.61           C  
ATOM   5841  CG2 VAL B1233     -22.606 -43.388 -41.163  1.00 37.17           C  
ATOM   5842  N   SER B1234     -19.155 -42.884 -44.094  1.00 38.74           N  
ATOM   5843  CA  SER B1234     -18.282 -42.215 -45.054  1.00 39.06           C  
ATOM   5844  C   SER B1234     -16.962 -42.967 -45.292  1.00 39.05           C  
ATOM   5845  O   SER B1234     -16.100 -42.511 -46.044  1.00 38.98           O  
ATOM   5846  CB  SER B1234     -18.021 -40.764 -44.612  1.00 39.27           C  
ATOM   5847  OG  SER B1234     -18.946 -39.887 -45.239  1.00 38.75           O  
ATOM   5848  N   GLY B1235     -16.813 -44.117 -44.645  1.00 38.94           N  
ATOM   5849  CA  GLY B1235     -15.612 -44.918 -44.785  1.00 38.95           C  
ATOM   5850  C   GLY B1235     -14.451 -44.482 -43.918  1.00 38.77           C  
ATOM   5851  O   GLY B1235     -13.300 -44.733 -44.270  1.00 38.96           O  
ATOM   5852  N   THR B1236     -14.747 -43.846 -42.784  1.00 38.61           N  
ATOM   5853  CA  THR B1236     -13.711 -43.399 -41.854  1.00 38.18           C  
ATOM   5854  C   THR B1236     -13.222 -44.586 -41.036  1.00 38.53           C  
ATOM   5855  O   THR B1236     -14.023 -45.360 -40.505  1.00 38.11           O  
ATOM   5856  CB  THR B1236     -14.244 -42.295 -40.933  1.00 38.07           C  
ATOM   5857  OG1 THR B1236     -14.676 -41.180 -41.721  1.00 36.13           O  
ATOM   5858  CG2 THR B1236     -13.125 -41.728 -40.056  1.00 37.64           C  
ATOM   5859  N   GLU B1237     -11.904 -44.721 -40.940  1.00 38.66           N  
ATOM   5860  CA  GLU B1237     -11.320 -45.911 -40.339  1.00 39.03           C  
ATOM   5861  C   GLU B1237     -10.783 -45.651 -38.940  1.00 38.78           C  
ATOM   5862  O   GLU B1237     -10.035 -44.688 -38.711  1.00 38.52           O  
ATOM   5863  CB  GLU B1237     -10.258 -46.533 -41.261  1.00 39.32           C  
ATOM   5864  CG  GLU B1237     -10.657 -47.913 -41.787  1.00 40.85           C  
ATOM   5865  CD  GLU B1237     -10.381 -48.120 -43.275  1.00 43.25           C  
ATOM   5866  OE1 GLU B1237     -10.088 -47.135 -43.993  1.00 44.92           O  
ATOM   5867  OE2 GLU B1237     -10.456 -49.283 -43.734  1.00 42.96           O  
ATOM   5868  N   TYR B1238     -11.191 -46.513 -38.009  1.00 38.48           N  
ATOM   5869  CA  TYR B1238     -10.784 -46.400 -36.620  1.00 38.37           C  
ATOM   5870  C   TYR B1238      -9.892 -47.550 -36.208  1.00 38.74           C  
ATOM   5871  O   TYR B1238     -10.169 -48.713 -36.507  1.00 39.05           O  
ATOM   5872  CB  TYR B1238     -12.000 -46.328 -35.688  1.00 37.88           C  
ATOM   5873  CG  TYR B1238     -12.493 -44.921 -35.401  1.00 36.84           C  
ATOM   5874  CD1 TYR B1238     -12.925 -44.089 -36.434  1.00 34.76           C  
ATOM   5875  CD2 TYR B1238     -12.540 -44.426 -34.091  1.00 36.33           C  
ATOM   5876  CE1 TYR B1238     -13.386 -42.801 -36.175  1.00 34.65           C  
ATOM   5877  CE2 TYR B1238     -13.004 -43.127 -33.822  1.00 34.21           C  
ATOM   5878  CZ  TYR B1238     -13.425 -42.326 -34.876  1.00 33.75           C  
ATOM   5879  OH  TYR B1238     -13.893 -41.047 -34.649  1.00 33.39           O  
ATOM   5880  N   GLN B1239      -8.804 -47.202 -35.538  1.00 39.22           N  
ATOM   5881  CA  GLN B1239      -7.995 -48.157 -34.813  1.00 39.78           C  
ATOM   5882  C   GLN B1239      -8.757 -48.468 -33.523  1.00 39.81           C  
ATOM   5883  O   GLN B1239      -9.399 -47.581 -32.955  1.00 39.66           O  
ATOM   5884  CB  GLN B1239      -6.652 -47.520 -34.490  1.00 39.91           C  
ATOM   5885  CG  GLN B1239      -5.478 -48.083 -35.235  1.00 41.44           C  
ATOM   5886  CD  GLN B1239      -4.172 -47.631 -34.624  1.00 43.53           C  
ATOM   5887  OE1 GLN B1239      -3.442 -46.850 -35.224  1.00 46.58           O  
ATOM   5888  NE2 GLN B1239      -3.885 -48.100 -33.419  1.00 44.25           N  
ATOM   5889  N   VAL B1240      -8.701 -49.724 -33.080  1.00 39.84           N  
ATOM   5890  CA  VAL B1240      -9.423 -50.176 -31.892  1.00 40.05           C  
ATOM   5891  C   VAL B1240      -8.559 -51.062 -30.992  1.00 40.48           C  
ATOM   5892  O   VAL B1240      -7.976 -52.055 -31.449  1.00 40.68           O  
ATOM   5893  CB  VAL B1240     -10.724 -50.944 -32.245  1.00 39.97           C  
ATOM   5894  CG1 VAL B1240     -11.540 -51.207 -30.992  1.00 40.38           C  
ATOM   5895  CG2 VAL B1240     -11.570 -50.190 -33.251  1.00 39.41           C  
ATOM   5896  N   GLY B1241      -8.506 -50.699 -29.710  1.00 40.95           N  
ATOM   5897  CA  GLY B1241      -7.777 -51.442 -28.694  1.00 41.46           C  
ATOM   5898  C   GLY B1241      -7.802 -50.798 -27.310  1.00 41.88           C  
ATOM   5899  O   GLY B1241      -8.487 -49.795 -27.104  1.00 41.44           O  
ATOM   5900  N   PRO B1242      -7.073 -51.383 -26.355  1.00 42.49           N  
ATOM   5901  CA  PRO B1242      -6.959 -50.802 -25.009  1.00 43.05           C  
ATOM   5902  C   PRO B1242      -6.026 -49.600 -24.981  1.00 43.73           C  
ATOM   5903  O   PRO B1242      -5.086 -49.551 -25.766  1.00 44.06           O  
ATOM   5904  CB  PRO B1242      -6.378 -51.946 -24.172  1.00 43.01           C  
ATOM   5905  CG  PRO B1242      -5.660 -52.841 -25.154  1.00 42.63           C  
ATOM   5906  CD  PRO B1242      -6.323 -52.651 -26.483  1.00 42.45           C  
ATOM   5907  N   THR B1243      -6.277 -48.661 -24.074  1.00 44.44           N  
ATOM   5908  CA  THR B1243      -5.499 -47.429 -23.979  1.00 45.18           C  
ATOM   5909  C   THR B1243      -3.982 -47.650 -23.889  1.00 45.99           C  
ATOM   5910  O   THR B1243      -3.224 -46.989 -24.594  1.00 46.04           O  
ATOM   5911  CB  THR B1243      -6.008 -46.542 -22.807  1.00 44.96           C  
ATOM   5912  OG1 THR B1243      -7.427 -46.377 -22.903  1.00 44.65           O  
ATOM   5913  CG2 THR B1243      -5.488 -45.117 -22.939  1.00 44.42           C  
ATOM   5914  N   CYS B1244      -3.547 -48.578 -23.041  1.00 47.22           N  
ATOM   5915  CA  CYS B1244      -2.112 -48.804 -22.818  1.00 48.55           C  
ATOM   5916  C   CYS B1244      -1.324 -49.168 -24.086  1.00 48.89           C  
ATOM   5917  O   CYS B1244      -0.252 -48.602 -24.330  1.00 49.03           O  
ATOM   5918  CB  CYS B1244      -1.860 -49.834 -21.703  1.00 48.76           C  
ATOM   5919  SG  CYS B1244      -2.497 -51.507 -22.001  1.00 50.41           S  
ATOM   5920  N   THR B1245      -1.854 -50.090 -24.890  1.00 49.31           N  
ATOM   5921  CA  THR B1245      -1.189 -50.476 -26.138  1.00 49.67           C  
ATOM   5922  C   THR B1245      -1.413 -49.442 -27.241  1.00 49.87           C  
ATOM   5923  O   THR B1245      -0.464 -49.046 -27.926  1.00 50.08           O  
ATOM   5924  CB  THR B1245      -1.629 -51.884 -26.623  1.00 49.62           C  
ATOM   5925  OG1 THR B1245      -3.019 -51.868 -26.975  1.00 49.25           O  
ATOM   5926  CG2 THR B1245      -1.538 -52.910 -25.496  1.00 49.78           C  
ATOM   5927  N   THR B1246      -2.665 -49.005 -27.392  1.00 50.06           N  
ATOM   5928  CA  THR B1246      -3.071 -48.130 -28.498  1.00 50.25           C  
ATOM   5929  C   THR B1246      -2.502 -46.720 -28.379  1.00 50.44           C  
ATOM   5930  O   THR B1246      -1.615 -46.359 -29.143  1.00 50.51           O  
ATOM   5931  CB  THR B1246      -4.612 -48.111 -28.675  1.00 50.09           C  
ATOM   5932  OG1 THR B1246      -5.128 -49.441 -28.557  1.00 49.76           O  
ATOM   5933  CG2 THR B1246      -4.983 -47.726 -30.099  1.00 49.85           C  
ATOM   5934  N   VAL B1247      -3.002 -45.932 -27.429  1.00 50.82           N  
ATOM   5935  CA  VAL B1247      -2.476 -44.579 -27.216  1.00 51.19           C  
ATOM   5936  C   VAL B1247      -1.129 -44.639 -26.457  1.00 51.34           C  
ATOM   5937  O   VAL B1247      -0.104 -44.933 -27.072  1.00 51.77           O  
ATOM   5938  CB  VAL B1247      -3.578 -43.588 -26.665  1.00 51.29           C  
ATOM   5939  CG1 VAL B1247      -3.179 -42.874 -25.357  1.00 51.45           C  
ATOM   5940  CG2 VAL B1247      -3.945 -42.578 -27.732  1.00 50.88           C  
ATOM   5941  N   TYR B1248      -1.126 -44.393 -25.149  1.00 51.34           N  
ATOM   5942  CA  TYR B1248       0.063 -44.576 -24.315  1.00 51.29           C  
ATOM   5943  C   TYR B1248      -0.339 -44.602 -22.837  1.00 50.71           C  
ATOM   5944  O   TYR B1248      -1.268 -43.877 -22.437  1.00 50.87           O  
ATOM   5945  CB  TYR B1248       1.130 -43.504 -24.605  1.00 51.81           C  
ATOM   5946  CG  TYR B1248       0.978 -42.187 -23.865  1.00 53.51           C  
ATOM   5947  CD1 TYR B1248       1.886 -41.821 -22.868  1.00 55.22           C  
ATOM   5948  CD2 TYR B1248      -0.056 -41.297 -24.178  1.00 55.84           C  
ATOM   5949  CE1 TYR B1248       1.766 -40.604 -22.190  1.00 56.68           C  
ATOM   5950  CE2 TYR B1248      -0.194 -40.072 -23.502  1.00 56.75           C  
ATOM   5951  CZ  TYR B1248       0.722 -39.736 -22.509  1.00 57.26           C  
ATOM   5952  OH  TYR B1248       0.601 -38.539 -21.836  1.00 57.35           O  
ATOM   5953  N   PRO B1249       0.333 -45.446 -22.041  1.00 49.82           N  
ATOM   5954  CA  PRO B1249       0.032 -45.577 -20.607  1.00 48.96           C  
ATOM   5955  C   PRO B1249      -0.147 -44.232 -19.902  1.00 47.87           C  
ATOM   5956  O   PRO B1249       0.823 -43.476 -19.738  1.00 47.94           O  
ATOM   5957  CB  PRO B1249       1.247 -46.329 -20.061  1.00 49.03           C  
ATOM   5958  CG  PRO B1249       1.698 -47.172 -21.209  1.00 49.51           C  
ATOM   5959  CD  PRO B1249       1.415 -46.363 -22.452  1.00 49.78           C  
ATOM   5960  N   ALA B1250      -1.393 -43.953 -19.518  1.00 46.12           N  
ATOM   5961  CA  ALA B1250      -1.770 -42.717 -18.852  1.00 44.57           C  
ATOM   5962  C   ALA B1250      -2.738 -42.979 -17.698  1.00 43.64           C  
ATOM   5963  O   ALA B1250      -3.847 -43.492 -17.902  1.00 43.20           O  
ATOM   5964  CB  ALA B1250      -2.393 -41.765 -19.850  1.00 44.71           C  
ATOM   5965  N   SER B1251      -2.307 -42.604 -16.493  1.00 42.44           N  
ATOM   5966  CA  SER B1251      -3.095 -42.754 -15.266  1.00 41.25           C  
ATOM   5967  C   SER B1251      -4.094 -41.617 -15.035  1.00 40.44           C  
ATOM   5968  O   SER B1251      -3.956 -40.535 -15.600  1.00 40.19           O  
ATOM   5969  CB  SER B1251      -2.160 -42.850 -14.065  1.00 41.22           C  
ATOM   5970  OG  SER B1251      -1.479 -41.628 -13.860  1.00 41.36           O  
ATOM   5971  N   GLY B1252      -5.096 -41.879 -14.196  1.00 39.56           N  
ATOM   5972  CA  GLY B1252      -6.072 -40.881 -13.795  1.00 38.40           C  
ATOM   5973  C   GLY B1252      -7.030 -40.452 -14.890  1.00 37.43           C  
ATOM   5974  O   GLY B1252      -7.522 -39.324 -14.881  1.00 37.22           O  
ATOM   5975  N   SER B1253      -7.290 -41.348 -15.835  1.00 36.75           N  
ATOM   5976  CA  SER B1253      -8.160 -41.038 -16.959  1.00 36.18           C  
ATOM   5977  C   SER B1253      -9.594 -41.430 -16.629  1.00 36.06           C  
ATOM   5978  O   SER B1253      -9.825 -42.300 -15.779  1.00 36.17           O  
ATOM   5979  CB  SER B1253      -7.656 -41.716 -18.242  1.00 36.32           C  
ATOM   5980  OG  SER B1253      -7.748 -43.127 -18.164  1.00 36.13           O  
ATOM   5981  N   SER B1254     -10.548 -40.784 -17.296  1.00 35.36           N  
ATOM   5982  CA  SER B1254     -11.967 -40.900 -16.945  1.00 34.64           C  
ATOM   5983  C   SER B1254     -12.509 -42.328 -17.040  1.00 34.15           C  
ATOM   5984  O   SER B1254     -13.173 -42.799 -16.120  1.00 33.88           O  
ATOM   5985  CB  SER B1254     -12.807 -39.962 -17.805  1.00 34.22           C  
ATOM   5986  OG  SER B1254     -12.673 -40.284 -19.174  1.00 35.02           O  
ATOM   5987  N   ILE B1255     -12.203 -43.000 -18.148  1.00 33.50           N  
ATOM   5988  CA  ILE B1255     -12.720 -44.337 -18.442  1.00 33.02           C  
ATOM   5989  C   ILE B1255     -12.120 -45.423 -17.555  1.00 33.00           C  
ATOM   5990  O   ILE B1255     -12.789 -46.413 -17.261  1.00 32.77           O  
ATOM   5991  CB  ILE B1255     -12.567 -44.691 -19.941  1.00 32.98           C  
ATOM   5992  CG1 ILE B1255     -11.089 -44.864 -20.316  1.00 32.07           C  
ATOM   5993  CG2 ILE B1255     -13.285 -43.642 -20.814  1.00 32.69           C  
ATOM   5994  CD1 ILE B1255     -10.843 -45.723 -21.551  1.00 31.93           C  
ATOM   5995  N   ASP B1256     -10.867 -45.226 -17.141  1.00 32.79           N  
ATOM   5996  CA  ASP B1256     -10.216 -46.086 -16.153  1.00 32.57           C  
ATOM   5997  C   ASP B1256     -10.883 -45.926 -14.790  1.00 32.57           C  
ATOM   5998  O   ASP B1256     -11.125 -46.929 -14.103  1.00 32.87           O  
ATOM   5999  CB  ASP B1256      -8.715 -45.787 -16.056  1.00 32.49           C  
ATOM   6000  CG  ASP B1256      -7.894 -46.540 -17.099  1.00 32.99           C  
ATOM   6001  OD1 ASP B1256      -8.507 -47.157 -18.006  1.00 33.04           O  
ATOM   6002  OD2 ASP B1256      -6.635 -46.560 -17.094  1.00 30.56           O  
ATOM   6003  N   TRP B1257     -11.178 -44.678 -14.410  1.00 32.11           N  
ATOM   6004  CA  TRP B1257     -11.972 -44.393 -13.213  1.00 31.99           C  
ATOM   6005  C   TRP B1257     -13.344 -45.050 -13.299  1.00 31.86           C  
ATOM   6006  O   TRP B1257     -13.841 -45.584 -12.307  1.00 31.83           O  
ATOM   6007  CB  TRP B1257     -12.159 -42.879 -12.964  1.00 31.89           C  
ATOM   6008  CG  TRP B1257     -13.126 -42.628 -11.816  1.00 31.16           C  
ATOM   6009  CD1 TRP B1257     -12.820 -42.592 -10.474  1.00 30.69           C  
ATOM   6010  CD2 TRP B1257     -14.553 -42.458 -11.902  1.00 29.55           C  
ATOM   6011  NE1 TRP B1257     -13.960 -42.375  -9.735  1.00 30.10           N  
ATOM   6012  CE2 TRP B1257     -15.038 -42.297 -10.580  1.00 29.26           C  
ATOM   6013  CE3 TRP B1257     -15.473 -42.412 -12.963  1.00 28.28           C  
ATOM   6014  CZ2 TRP B1257     -16.396 -42.099 -10.293  1.00 28.42           C  
ATOM   6015  CZ3 TRP B1257     -16.819 -42.210 -12.677  1.00 27.95           C  
ATOM   6016  CH2 TRP B1257     -17.267 -42.059 -11.348  1.00 27.69           C  
ATOM   6017  N   ALA B1258     -13.950 -44.981 -14.481  1.00 32.07           N  
ATOM   6018  CA  ALA B1258     -15.311 -45.459 -14.690  1.00 32.40           C  
ATOM   6019  C   ALA B1258     -15.407 -46.975 -14.525  1.00 33.38           C  
ATOM   6020  O   ALA B1258     -16.239 -47.463 -13.758  1.00 33.44           O  
ATOM   6021  CB  ALA B1258     -15.807 -45.040 -16.042  1.00 31.89           C  
ATOM   6022  N   TYR B1259     -14.547 -47.698 -15.245  1.00 34.21           N  
ATOM   6023  CA  TYR B1259     -14.462 -49.150 -15.187  1.00 35.15           C  
ATOM   6024  C   TYR B1259     -14.170 -49.655 -13.769  1.00 35.94           C  
ATOM   6025  O   TYR B1259     -14.793 -50.608 -13.321  1.00 36.18           O  
ATOM   6026  CB  TYR B1259     -13.396 -49.627 -16.179  1.00 35.24           C  
ATOM   6027  CG  TYR B1259     -13.286 -51.123 -16.354  1.00 34.53           C  
ATOM   6028  CD1 TYR B1259     -14.088 -51.802 -17.275  1.00 34.31           C  
ATOM   6029  CD2 TYR B1259     -12.359 -51.859 -15.620  1.00 34.67           C  
ATOM   6030  CE1 TYR B1259     -13.977 -53.183 -17.450  1.00 33.97           C  
ATOM   6031  CE2 TYR B1259     -12.245 -53.239 -15.782  1.00 34.92           C  
ATOM   6032  CZ  TYR B1259     -13.055 -53.892 -16.698  1.00 34.34           C  
ATOM   6033  OH  TYR B1259     -12.934 -55.252 -16.850  1.00 34.24           O  
ATOM   6034  N   ASP B1260     -13.238 -49.002 -13.071  1.00 37.01           N  
ATOM   6035  CA  ASP B1260     -12.911 -49.302 -11.672  1.00 38.01           C  
ATOM   6036  C   ASP B1260     -14.060 -49.013 -10.692  1.00 38.41           C  
ATOM   6037  O   ASP B1260     -14.129 -49.607  -9.606  1.00 38.28           O  
ATOM   6038  CB  ASP B1260     -11.678 -48.508 -11.232  1.00 38.40           C  
ATOM   6039  CG  ASP B1260     -10.376 -49.177 -11.620  1.00 39.69           C  
ATOM   6040  OD1 ASP B1260      -9.306 -48.654 -11.235  1.00 41.31           O  
ATOM   6041  OD2 ASP B1260     -10.318 -50.220 -12.308  1.00 41.04           O  
ATOM   6042  N   ASN B1261     -14.946 -48.094 -11.072  1.00 38.65           N  
ATOM   6043  CA  ASN B1261     -16.122 -47.778 -10.265  1.00 39.00           C  
ATOM   6044  C   ASN B1261     -17.399 -48.491 -10.715  1.00 38.76           C  
ATOM   6045  O   ASN B1261     -18.509 -47.992 -10.510  1.00 38.68           O  
ATOM   6046  CB  ASN B1261     -16.318 -46.264 -10.183  1.00 39.20           C  
ATOM   6047  CG  ASN B1261     -15.343 -45.621  -9.218  1.00 40.57           C  
ATOM   6048  OD1 ASN B1261     -15.712 -45.254  -8.099  1.00 41.59           O  
ATOM   6049  ND2 ASN B1261     -14.078 -45.515  -9.632  1.00 40.89           N  
ATOM   6050  N   GLY B1262     -17.219 -49.666 -11.321  1.00 38.56           N  
ATOM   6051  CA  GLY B1262     -18.314 -50.557 -11.671  1.00 38.21           C  
ATOM   6052  C   GLY B1262     -19.075 -50.272 -12.953  1.00 37.77           C  
ATOM   6053  O   GLY B1262     -20.162 -50.806 -13.163  1.00 37.75           O  
ATOM   6054  N   ILE B1263     -18.517 -49.435 -13.813  1.00 37.65           N  
ATOM   6055  CA  ILE B1263     -19.152 -49.138 -15.093  1.00 37.62           C  
ATOM   6056  C   ILE B1263     -18.429 -49.910 -16.191  1.00 37.72           C  
ATOM   6057  O   ILE B1263     -17.389 -49.473 -16.706  1.00 37.91           O  
ATOM   6058  CB  ILE B1263     -19.155 -47.612 -15.383  1.00 37.60           C  
ATOM   6059  CG1 ILE B1263     -19.611 -46.826 -14.151  1.00 37.44           C  
ATOM   6060  CG2 ILE B1263     -20.033 -47.307 -16.596  1.00 37.47           C  
ATOM   6061  CD1 ILE B1263     -19.319 -45.354 -14.214  1.00 37.44           C  
ATOM   6062  N   LYS B1264     -18.983 -51.067 -16.540  1.00 37.55           N  
ATOM   6063  CA  LYS B1264     -18.315 -51.999 -17.443  1.00 37.31           C  
ATOM   6064  C   LYS B1264     -17.949 -51.374 -18.790  1.00 36.96           C  
ATOM   6065  O   LYS B1264     -16.804 -51.499 -19.240  1.00 36.77           O  
ATOM   6066  CB  LYS B1264     -19.161 -53.261 -17.647  1.00 37.51           C  
ATOM   6067  CG  LYS B1264     -18.351 -54.499 -17.963  1.00 37.65           C  
ATOM   6068  CD  LYS B1264     -19.252 -55.717 -18.022  1.00 38.38           C  
ATOM   6069  CE  LYS B1264     -18.727 -56.758 -18.991  1.00 37.95           C  
ATOM   6070  NZ  LYS B1264     -19.479 -58.033 -18.851  1.00 37.53           N  
ATOM   6071  N   PHE B1265     -18.912 -50.689 -19.406  1.00 36.46           N  
ATOM   6072  CA  PHE B1265     -18.779 -50.229 -20.786  1.00 36.51           C  
ATOM   6073  C   PHE B1265     -18.182 -48.813 -20.888  1.00 36.32           C  
ATOM   6074  O   PHE B1265     -18.845 -47.843 -21.264  1.00 35.81           O  
ATOM   6075  CB  PHE B1265     -20.111 -50.399 -21.532  1.00 36.39           C  
ATOM   6076  CG  PHE B1265     -20.639 -51.813 -21.489  1.00 37.36           C  
ATOM   6077  CD1 PHE B1265     -20.053 -52.812 -22.259  1.00 37.10           C  
ATOM   6078  CD2 PHE B1265     -21.696 -52.155 -20.641  1.00 38.19           C  
ATOM   6079  CE1 PHE B1265     -20.526 -54.117 -22.209  1.00 38.34           C  
ATOM   6080  CE2 PHE B1265     -22.179 -53.465 -20.584  1.00 38.65           C  
ATOM   6081  CZ  PHE B1265     -21.596 -54.446 -21.371  1.00 38.48           C  
ATOM   6082  N   ALA B1266     -16.904 -48.737 -20.527  1.00 36.32           N  
ATOM   6083  CA  ALA B1266     -16.139 -47.511 -20.548  1.00 36.43           C  
ATOM   6084  C   ALA B1266     -15.387 -47.447 -21.861  1.00 36.39           C  
ATOM   6085  O   ALA B1266     -14.658 -48.371 -22.217  1.00 36.18           O  
ATOM   6086  CB  ALA B1266     -15.184 -47.458 -19.369  1.00 36.49           C  
ATOM   6087  N   PHE B1267     -15.588 -46.346 -22.579  1.00 36.78           N  
ATOM   6088  CA  PHE B1267     -15.005 -46.149 -23.898  1.00 36.83           C  
ATOM   6089  C   PHE B1267     -14.538 -44.714 -24.130  1.00 37.45           C  
ATOM   6090  O   PHE B1267     -15.144 -43.748 -23.636  1.00 37.38           O  
ATOM   6091  CB  PHE B1267     -16.011 -46.555 -24.974  1.00 36.80           C  
ATOM   6092  CG  PHE B1267     -16.253 -48.044 -25.052  1.00 36.48           C  
ATOM   6093  CD1 PHE B1267     -17.405 -48.603 -24.501  1.00 36.83           C  
ATOM   6094  CD2 PHE B1267     -15.334 -48.887 -25.682  1.00 36.68           C  
ATOM   6095  CE1 PHE B1267     -17.646 -49.982 -24.576  1.00 35.81           C  
ATOM   6096  CE2 PHE B1267     -15.556 -50.273 -25.756  1.00 35.85           C  
ATOM   6097  CZ  PHE B1267     -16.718 -50.816 -25.203  1.00 35.99           C  
ATOM   6098  N   THR B1268     -13.436 -44.596 -24.866  1.00 37.65           N  
ATOM   6099  CA  THR B1268     -12.922 -43.324 -25.347  1.00 37.49           C  
ATOM   6100  C   THR B1268     -13.065 -43.290 -26.863  1.00 37.55           C  
ATOM   6101  O   THR B1268     -12.781 -44.284 -27.547  1.00 37.97           O  
ATOM   6102  CB  THR B1268     -11.438 -43.159 -24.942  1.00 37.78           C  
ATOM   6103  OG1 THR B1268     -11.358 -42.892 -23.535  1.00 38.16           O  
ATOM   6104  CG2 THR B1268     -10.817 -41.891 -25.579  1.00 37.83           C  
ATOM   6105  N   PHE B1269     -13.525 -42.155 -27.383  1.00 37.02           N  
ATOM   6106  CA  PHE B1269     -13.537 -41.900 -28.822  1.00 36.57           C  
ATOM   6107  C   PHE B1269     -12.560 -40.768 -29.072  1.00 36.44           C  
ATOM   6108  O   PHE B1269     -12.759 -39.665 -28.565  1.00 35.35           O  
ATOM   6109  CB  PHE B1269     -14.921 -41.418 -29.274  1.00 37.14           C  
ATOM   6110  CG  PHE B1269     -15.835 -42.504 -29.759  1.00 36.19           C  
ATOM   6111  CD1 PHE B1269     -16.687 -43.149 -28.881  1.00 37.24           C  
ATOM   6112  CD2 PHE B1269     -15.868 -42.852 -31.106  1.00 37.66           C  
ATOM   6113  CE1 PHE B1269     -17.560 -44.152 -29.327  1.00 37.26           C  
ATOM   6114  CE2 PHE B1269     -16.723 -43.851 -31.567  1.00 36.78           C  
ATOM   6115  CZ  PHE B1269     -17.572 -44.505 -30.671  1.00 36.83           C  
ATOM   6116  N   GLU B1270     -11.489 -41.059 -29.809  1.00 36.51           N  
ATOM   6117  CA  GLU B1270     -10.629 -40.030 -30.379  1.00 36.68           C  
ATOM   6118  C   GLU B1270     -11.156 -39.767 -31.777  1.00 36.14           C  
ATOM   6119  O   GLU B1270     -11.055 -40.632 -32.644  1.00 36.14           O  
ATOM   6120  CB  GLU B1270      -9.186 -40.514 -30.455  1.00 37.32           C  
ATOM   6121  CG  GLU B1270      -8.470 -40.570 -29.112  1.00 40.53           C  
ATOM   6122  CD  GLU B1270      -8.244 -39.199 -28.505  1.00 45.08           C  
ATOM   6123  OE1 GLU B1270      -8.673 -38.193 -29.118  1.00 46.54           O  
ATOM   6124  OE2 GLU B1270      -7.630 -39.122 -27.410  1.00 48.06           O  
ATOM   6125  N   LEU B1271     -11.745 -38.590 -31.987  1.00 35.09           N  
ATOM   6126  CA  LEU B1271     -12.438 -38.291 -33.238  1.00 33.86           C  
ATOM   6127  C   LEU B1271     -11.500 -37.829 -34.359  1.00 33.53           C  
ATOM   6128  O   LEU B1271     -10.273 -37.939 -34.240  1.00 32.59           O  
ATOM   6129  CB  LEU B1271     -13.558 -37.273 -33.004  1.00 33.92           C  
ATOM   6130  CG  LEU B1271     -14.696 -37.692 -32.062  1.00 32.70           C  
ATOM   6131  CD1 LEU B1271     -15.485 -36.475 -31.522  1.00 28.63           C  
ATOM   6132  CD2 LEU B1271     -15.623 -38.699 -32.731  1.00 30.20           C  
ATOM   6133  N   ARG B1272     -12.097 -37.331 -35.448  1.00 33.17           N  
ATOM   6134  CA  ARG B1272     -11.363 -36.768 -36.583  1.00 32.91           C  
ATOM   6135  C   ARG B1272     -10.410 -35.651 -36.141  1.00 33.09           C  
ATOM   6136  O   ARG B1272     -10.685 -34.947 -35.172  1.00 33.04           O  
ATOM   6137  CB  ARG B1272     -12.333 -36.217 -37.630  1.00 32.54           C  
ATOM   6138  CG  ARG B1272     -13.021 -37.278 -38.457  1.00 32.63           C  
ATOM   6139  CD  ARG B1272     -13.339 -36.853 -39.879  1.00 32.01           C  
ATOM   6140  NE  ARG B1272     -14.467 -37.600 -40.424  1.00 30.54           N  
ATOM   6141  CZ  ARG B1272     -15.258 -37.179 -41.407  1.00 29.16           C  
ATOM   6142  NH1 ARG B1272     -15.052 -36.001 -41.977  1.00 28.41           N  
ATOM   6143  NH2 ARG B1272     -16.264 -37.944 -41.816  1.00 25.59           N  
ATOM   6144  N   ASP B1273      -9.286 -35.496 -36.840  1.00 32.99           N  
ATOM   6145  CA  ASP B1273      -8.916 -36.380 -37.943  1.00 32.55           C  
ATOM   6146  C   ASP B1273      -7.670 -37.172 -37.551  1.00 31.99           C  
ATOM   6147  O   ASP B1273      -7.530 -37.531 -36.383  1.00 31.98           O  
ATOM   6148  CB  ASP B1273      -8.736 -35.583 -39.250  1.00 32.82           C  
ATOM   6149  CG  ASP B1273      -7.699 -34.462 -39.131  1.00 32.61           C  
ATOM   6150  OD1 ASP B1273      -6.863 -34.497 -38.190  1.00 31.44           O  
ATOM   6151  OD2 ASP B1273      -7.642 -33.512 -39.952  1.00 32.86           O  
ATOM   6152  N   THR B1274      -6.788 -37.464 -38.510  1.00 31.17           N  
ATOM   6153  CA  THR B1274      -5.597 -38.266 -38.225  1.00 30.77           C  
ATOM   6154  C   THR B1274      -4.336 -37.423 -38.188  1.00 30.23           C  
ATOM   6155  O   THR B1274      -3.263 -37.936 -37.875  1.00 30.35           O  
ATOM   6156  CB  THR B1274      -5.413 -39.413 -39.239  1.00 30.72           C  
ATOM   6157  OG1 THR B1274      -5.229 -38.867 -40.554  1.00 31.40           O  
ATOM   6158  CG2 THR B1274      -6.663 -40.227 -39.362  1.00 31.29           C  
ATOM   6159  N   GLY B1275      -4.473 -36.139 -38.522  1.00 29.75           N  
ATOM   6160  CA  GLY B1275      -3.393 -35.180 -38.412  1.00 28.75           C  
ATOM   6161  C   GLY B1275      -3.376 -34.096 -39.470  1.00 28.22           C  
ATOM   6162  O   GLY B1275      -2.553 -33.209 -39.383  1.00 28.36           O  
ATOM   6163  N   THR B1276      -4.255 -34.161 -40.470  1.00 28.15           N  
ATOM   6164  CA  THR B1276      -4.280 -33.128 -41.514  1.00 27.83           C  
ATOM   6165  C   THR B1276      -4.570 -31.745 -40.932  1.00 28.18           C  
ATOM   6166  O   THR B1276      -3.942 -30.772 -41.312  1.00 29.06           O  
ATOM   6167  CB  THR B1276      -5.282 -33.480 -42.644  1.00 27.43           C  
ATOM   6168  OG1 THR B1276      -4.885 -34.701 -43.275  1.00 26.17           O  
ATOM   6169  CG2 THR B1276      -5.204 -32.471 -43.772  1.00 26.62           C  
ATOM   6170  N   TYR B1277      -5.512 -31.664 -40.001  1.00 28.71           N  
ATOM   6171  CA  TYR B1277      -5.870 -30.393 -39.378  1.00 29.25           C  
ATOM   6172  C   TYR B1277      -5.717 -30.483 -37.879  1.00 29.11           C  
ATOM   6173  O   TYR B1277      -5.570 -29.465 -37.213  1.00 30.00           O  
ATOM   6174  CB  TYR B1277      -7.308 -30.004 -39.714  1.00 29.82           C  
ATOM   6175  CG  TYR B1277      -7.552 -29.695 -41.176  1.00 30.85           C  
ATOM   6176  CD1 TYR B1277      -7.313 -28.419 -41.684  1.00 32.05           C  
ATOM   6177  CD2 TYR B1277      -8.042 -30.671 -42.042  1.00 31.56           C  
ATOM   6178  CE1 TYR B1277      -7.542 -28.119 -43.020  1.00 32.48           C  
ATOM   6179  CE2 TYR B1277      -8.288 -30.384 -43.384  1.00 33.16           C  
ATOM   6180  CZ  TYR B1277      -8.034 -29.098 -43.864  1.00 33.57           C  
ATOM   6181  OH  TYR B1277      -8.271 -28.790 -45.190  1.00 34.53           O  
ATOM   6182  N   GLY B1278      -5.721 -31.710 -37.366  1.00 29.30           N  
ATOM   6183  CA  GLY B1278      -5.624 -31.983 -35.943  1.00 28.86           C  
ATOM   6184  C   GLY B1278      -6.804 -31.383 -35.204  1.00 28.69           C  
ATOM   6185  O   GLY B1278      -7.954 -31.591 -35.580  1.00 28.61           O  
ATOM   6186  N   PHE B1279      -6.491 -30.620 -34.165  1.00 28.64           N  
ATOM   6187  CA  PHE B1279      -7.467 -29.882 -33.361  1.00 28.56           C  
ATOM   6188  C   PHE B1279      -8.241 -28.822 -34.129  1.00 28.68           C  
ATOM   6189  O   PHE B1279      -9.375 -28.504 -33.777  1.00 28.66           O  
ATOM   6190  CB  PHE B1279      -6.744 -29.220 -32.175  1.00 27.47           C  
ATOM   6191  CG  PHE B1279      -5.967 -30.186 -31.352  1.00 26.57           C  
ATOM   6192  CD1 PHE B1279      -6.594 -31.273 -30.756  1.00 24.37           C  
ATOM   6193  CD2 PHE B1279      -4.598 -30.040 -31.194  1.00 25.73           C  
ATOM   6194  CE1 PHE B1279      -5.873 -32.180 -30.002  1.00 24.77           C  
ATOM   6195  CE2 PHE B1279      -3.871 -30.960 -30.437  1.00 24.32           C  
ATOM   6196  CZ  PHE B1279      -4.503 -32.009 -29.835  1.00 23.60           C  
ATOM   6197  N   LEU B1280      -7.623 -28.261 -35.161  1.00 28.85           N  
ATOM   6198  CA  LEU B1280      -8.279 -27.221 -35.947  1.00 29.38           C  
ATOM   6199  C   LEU B1280      -9.082 -27.839 -37.080  1.00 28.56           C  
ATOM   6200  O   LEU B1280      -8.875 -27.529 -38.237  1.00 28.99           O  
ATOM   6201  CB  LEU B1280      -7.279 -26.185 -36.472  1.00 29.13           C  
ATOM   6202  CG  LEU B1280      -6.661 -25.108 -35.567  1.00 31.08           C  
ATOM   6203  CD1 LEU B1280      -7.514 -23.837 -35.611  1.00 33.47           C  
ATOM   6204  CD2 LEU B1280      -6.430 -25.542 -34.114  1.00 29.30           C  
ATOM   6205  N   LEU B1281     -10.011 -28.710 -36.730  1.00 28.66           N  
ATOM   6206  CA  LEU B1281     -10.839 -29.401 -37.727  1.00 28.39           C  
ATOM   6207  C   LEU B1281     -11.816 -28.440 -38.413  1.00 28.12           C  
ATOM   6208  O   LEU B1281     -12.560 -27.753 -37.734  1.00 27.47           O  
ATOM   6209  CB  LEU B1281     -11.597 -30.582 -37.101  1.00 28.12           C  
ATOM   6210  CG  LEU B1281     -12.262 -31.498 -38.151  1.00 28.16           C  
ATOM   6211  CD1 LEU B1281     -11.184 -32.265 -38.944  1.00 26.47           C  
ATOM   6212  CD2 LEU B1281     -13.277 -32.438 -37.529  1.00 24.13           C  
ATOM   6213  N   PRO B1282     -11.778 -28.359 -39.747  1.00 28.40           N  
ATOM   6214  CA  PRO B1282     -12.695 -27.486 -40.498  1.00 28.03           C  
ATOM   6215  C   PRO B1282     -14.129 -27.703 -40.079  1.00 27.78           C  
ATOM   6216  O   PRO B1282     -14.574 -28.845 -39.921  1.00 27.99           O  
ATOM   6217  CB  PRO B1282     -12.517 -27.941 -41.957  1.00 27.54           C  
ATOM   6218  CG  PRO B1282     -11.157 -28.491 -42.027  1.00 28.01           C  
ATOM   6219  CD  PRO B1282     -10.848 -29.065 -40.653  1.00 28.76           C  
ATOM   6220  N   ALA B1283     -14.847 -26.602 -39.907  1.00 27.32           N  
ATOM   6221  CA  ALA B1283     -16.260 -26.649 -39.610  1.00 26.63           C  
ATOM   6222  C   ALA B1283     -17.015 -27.683 -40.464  1.00 26.82           C  
ATOM   6223  O   ALA B1283     -17.830 -28.438 -39.928  1.00 26.18           O  
ATOM   6224  CB  ALA B1283     -16.869 -25.277 -39.767  1.00 26.49           C  
ATOM   6225  N   ASN B1284     -16.725 -27.745 -41.768  1.00 26.94           N  
ATOM   6226  CA  ASN B1284     -17.583 -28.509 -42.712  1.00 26.85           C  
ATOM   6227  C   ASN B1284     -17.519 -30.012 -42.481  1.00 27.30           C  
ATOM   6228  O   ASN B1284     -18.315 -30.791 -43.031  1.00 27.86           O  
ATOM   6229  CB  ASN B1284     -17.341 -28.131 -44.188  1.00 26.57           C  
ATOM   6230  CG  ASN B1284     -15.902 -28.355 -44.648  1.00 26.94           C  
ATOM   6231  OD1 ASN B1284     -15.184 -29.213 -44.131  1.00 29.77           O  
ATOM   6232  ND2 ASN B1284     -15.479 -27.575 -45.633  1.00 27.11           N  
ATOM   6233  N   GLN B1285     -16.606 -30.406 -41.604  1.00 27.85           N  
ATOM   6234  CA  GLN B1285     -16.563 -31.780 -41.132  1.00 28.40           C  
ATOM   6235  C   GLN B1285     -17.367 -32.104 -39.860  1.00 28.17           C  
ATOM   6236  O   GLN B1285     -17.491 -33.282 -39.510  1.00 29.28           O  
ATOM   6237  CB  GLN B1285     -15.120 -32.229 -40.972  1.00 29.14           C  
ATOM   6238  CG  GLN B1285     -14.444 -32.516 -42.285  1.00 29.55           C  
ATOM   6239  CD  GLN B1285     -13.078 -33.113 -42.079  1.00 30.07           C  
ATOM   6240  OE1 GLN B1285     -12.964 -34.292 -41.750  1.00 30.80           O  
ATOM   6241  NE2 GLN B1285     -12.040 -32.314 -42.284  1.00 28.71           N  
ATOM   6242  N   ILE B1286     -17.941 -31.111 -39.179  1.00 27.22           N  
ATOM   6243  CA  ILE B1286     -18.599 -31.402 -37.893  1.00 26.32           C  
ATOM   6244  C   ILE B1286     -19.752 -32.397 -38.032  1.00 26.54           C  
ATOM   6245  O   ILE B1286     -19.825 -33.389 -37.282  1.00 26.85           O  
ATOM   6246  CB  ILE B1286     -19.044 -30.116 -37.115  1.00 26.37           C  
ATOM   6247  CG1 ILE B1286     -17.831 -29.240 -36.760  1.00 25.88           C  
ATOM   6248  CG2 ILE B1286     -19.776 -30.500 -35.814  1.00 24.84           C  
ATOM   6249  CD1 ILE B1286     -18.163 -27.788 -36.437  1.00 24.85           C  
ATOM   6250  N   ILE B1287     -20.652 -32.141 -38.980  1.00 25.84           N  
ATOM   6251  CA  ILE B1287     -21.788 -33.010 -39.176  1.00 25.22           C  
ATOM   6252  C   ILE B1287     -21.397 -34.433 -39.648  1.00 25.72           C  
ATOM   6253  O   ILE B1287     -21.943 -35.385 -39.135  1.00 25.57           O  
ATOM   6254  CB  ILE B1287     -22.850 -32.337 -40.092  1.00 25.20           C  
ATOM   6255  CG1 ILE B1287     -23.552 -31.202 -39.327  1.00 24.37           C  
ATOM   6256  CG2 ILE B1287     -23.825 -33.359 -40.591  1.00 23.79           C  
ATOM   6257  CD1 ILE B1287     -24.389 -30.252 -40.190  1.00 24.58           C  
ATOM   6258  N   PRO B1288     -20.472 -34.605 -40.599  1.00 26.38           N  
ATOM   6259  CA  PRO B1288     -20.065 -35.968 -40.967  1.00 26.96           C  
ATOM   6260  C   PRO B1288     -19.349 -36.690 -39.827  1.00 27.25           C  
ATOM   6261  O   PRO B1288     -19.610 -37.878 -39.619  1.00 27.55           O  
ATOM   6262  CB  PRO B1288     -19.144 -35.760 -42.192  1.00 26.43           C  
ATOM   6263  CG  PRO B1288     -19.506 -34.412 -42.690  1.00 26.71           C  
ATOM   6264  CD  PRO B1288     -19.773 -33.604 -41.430  1.00 26.29           C  
ATOM   6265  N   THR B1289     -18.476 -35.999 -39.098  1.00 28.29           N  
ATOM   6266  CA  THR B1289     -17.897 -36.595 -37.893  1.00 28.87           C  
ATOM   6267  C   THR B1289     -19.021 -36.993 -36.924  1.00 29.12           C  
ATOM   6268  O   THR B1289     -19.039 -38.119 -36.410  1.00 28.70           O  
ATOM   6269  CB  THR B1289     -16.888 -35.659 -37.231  1.00 28.91           C  
ATOM   6270  OG1 THR B1289     -15.761 -35.483 -38.100  1.00 30.59           O  
ATOM   6271  CG2 THR B1289     -16.291 -36.310 -35.977  1.00 27.99           C  
ATOM   6272  N   ALA B1290     -19.972 -36.085 -36.720  1.00 29.90           N  
ATOM   6273  CA  ALA B1290     -21.126 -36.348 -35.842  1.00 30.51           C  
ATOM   6274  C   ALA B1290     -21.945 -37.552 -36.256  1.00 30.61           C  
ATOM   6275  O   ALA B1290     -22.237 -38.427 -35.437  1.00 30.47           O  
ATOM   6276  CB  ALA B1290     -22.016 -35.134 -35.767  1.00 30.84           C  
ATOM   6277  N   GLU B1291     -22.313 -37.589 -37.535  1.00 31.31           N  
ATOM   6278  CA  GLU B1291     -23.222 -38.603 -38.075  1.00 31.24           C  
ATOM   6279  C   GLU B1291     -22.611 -39.991 -38.047  1.00 31.42           C  
ATOM   6280  O   GLU B1291     -23.285 -40.965 -37.692  1.00 31.63           O  
ATOM   6281  CB  GLU B1291     -23.650 -38.236 -39.494  1.00 31.17           C  
ATOM   6282  CG  GLU B1291     -24.403 -36.920 -39.567  1.00 32.24           C  
ATOM   6283  CD  GLU B1291     -25.458 -36.885 -40.641  1.00 34.77           C  
ATOM   6284  OE1 GLU B1291     -25.120 -36.573 -41.804  1.00 35.85           O  
ATOM   6285  OE2 GLU B1291     -26.633 -37.169 -40.322  1.00 37.87           O  
ATOM   6286  N   GLU B1292     -21.342 -40.082 -38.432  1.00 31.74           N  
ATOM   6287  CA  GLU B1292     -20.608 -41.339 -38.351  1.00 32.17           C  
ATOM   6288  C   GLU B1292     -20.434 -41.784 -36.893  1.00 31.82           C  
ATOM   6289  O   GLU B1292     -20.639 -42.950 -36.586  1.00 31.14           O  
ATOM   6290  CB  GLU B1292     -19.266 -41.268 -39.110  1.00 32.67           C  
ATOM   6291  CG  GLU B1292     -18.101 -40.588 -38.394  1.00 33.33           C  
ATOM   6292  CD  GLU B1292     -16.908 -40.346 -39.309  1.00 36.68           C  
ATOM   6293  OE1 GLU B1292     -17.096 -40.391 -40.547  1.00 38.43           O  
ATOM   6294  OE2 GLU B1292     -15.780 -40.102 -38.801  1.00 36.20           O  
ATOM   6295  N   THR B1293     -20.056 -40.842 -36.019  1.00 32.28           N  
ATOM   6296  CA  THR B1293     -19.926 -41.075 -34.576  1.00 32.20           C  
ATOM   6297  C   THR B1293     -21.235 -41.623 -34.011  1.00 32.59           C  
ATOM   6298  O   THR B1293     -21.228 -42.563 -33.219  1.00 32.99           O  
ATOM   6299  CB  THR B1293     -19.538 -39.772 -33.833  1.00 32.00           C  
ATOM   6300  OG1 THR B1293     -18.282 -39.291 -34.317  1.00 31.21           O  
ATOM   6301  CG2 THR B1293     -19.233 -40.052 -32.373  1.00 32.00           C  
ATOM   6302  N   TRP B1294     -22.349 -41.043 -34.449  1.00 32.65           N  
ATOM   6303  CA  TRP B1294     -23.668 -41.407 -33.953  1.00 33.27           C  
ATOM   6304  C   TRP B1294     -23.966 -42.908 -34.066  1.00 33.85           C  
ATOM   6305  O   TRP B1294     -24.509 -43.513 -33.141  1.00 33.50           O  
ATOM   6306  CB  TRP B1294     -24.745 -40.576 -34.647  1.00 33.20           C  
ATOM   6307  CG  TRP B1294     -26.116 -40.902 -34.160  1.00 34.32           C  
ATOM   6308  CD1 TRP B1294     -27.182 -41.288 -34.920  1.00 34.89           C  
ATOM   6309  CD2 TRP B1294     -26.573 -40.884 -32.800  1.00 34.23           C  
ATOM   6310  NE1 TRP B1294     -28.277 -41.513 -34.119  1.00 36.66           N  
ATOM   6311  CE2 TRP B1294     -27.930 -41.275 -32.809  1.00 35.96           C  
ATOM   6312  CE3 TRP B1294     -25.969 -40.589 -31.564  1.00 34.76           C  
ATOM   6313  CZ2 TRP B1294     -28.701 -41.371 -31.629  1.00 34.65           C  
ATOM   6314  CZ3 TRP B1294     -26.733 -40.687 -30.391  1.00 34.80           C  
ATOM   6315  CH2 TRP B1294     -28.086 -41.071 -30.438  1.00 34.21           C  
ATOM   6316  N   LEU B1295     -23.598 -43.493 -35.203  1.00 34.20           N  
ATOM   6317  CA  LEU B1295     -23.666 -44.935 -35.402  1.00 34.46           C  
ATOM   6318  C   LEU B1295     -22.777 -45.724 -34.441  1.00 34.67           C  
ATOM   6319  O   LEU B1295     -23.187 -46.762 -33.945  1.00 34.98           O  
ATOM   6320  CB  LEU B1295     -23.302 -45.275 -36.842  1.00 34.63           C  
ATOM   6321  CG  LEU B1295     -24.264 -44.810 -37.941  1.00 34.52           C  
ATOM   6322  CD1 LEU B1295     -24.179 -45.751 -39.126  1.00 34.70           C  
ATOM   6323  CD2 LEU B1295     -25.685 -44.712 -37.422  1.00 34.28           C  
ATOM   6324  N   GLY B1296     -21.559 -45.245 -34.194  1.00 35.14           N  
ATOM   6325  CA  GLY B1296     -20.687 -45.864 -33.211  1.00 35.45           C  
ATOM   6326  C   GLY B1296     -21.299 -45.806 -31.820  1.00 36.05           C  
ATOM   6327  O   GLY B1296     -21.317 -46.815 -31.105  1.00 35.98           O  
ATOM   6328  N   LEU B1297     -21.815 -44.630 -31.451  1.00 36.21           N  
ATOM   6329  CA  LEU B1297     -22.453 -44.422 -30.144  1.00 36.56           C  
ATOM   6330  C   LEU B1297     -23.650 -45.348 -29.923  1.00 36.54           C  
ATOM   6331  O   LEU B1297     -23.733 -46.043 -28.910  1.00 36.64           O  
ATOM   6332  CB  LEU B1297     -22.873 -42.953 -29.962  1.00 36.38           C  
ATOM   6333  CG  LEU B1297     -21.782 -41.873 -29.887  1.00 36.10           C  
ATOM   6334  CD1 LEU B1297     -22.419 -40.509 -29.719  1.00 35.56           C  
ATOM   6335  CD2 LEU B1297     -20.803 -42.139 -28.753  1.00 35.32           C  
ATOM   6336  N   LYS B1298     -24.567 -45.360 -30.885  1.00 36.61           N  
ATOM   6337  CA  LYS B1298     -25.762 -46.161 -30.798  1.00 36.68           C  
ATOM   6338  C   LYS B1298     -25.416 -47.633 -30.621  1.00 37.23           C  
ATOM   6339  O   LYS B1298     -26.130 -48.369 -29.938  1.00 37.13           O  
ATOM   6340  CB  LYS B1298     -26.580 -45.985 -32.064  1.00 36.88           C  
ATOM   6341  CG  LYS B1298     -27.945 -45.406 -31.844  1.00 36.45           C  
ATOM   6342  CD  LYS B1298     -28.389 -44.684 -33.093  1.00 37.53           C  
ATOM   6343  CE  LYS B1298     -29.065 -45.626 -34.074  1.00 37.71           C  
ATOM   6344  NZ  LYS B1298     -28.446 -45.535 -35.418  1.00 37.43           N  
ATOM   6345  N   THR B1299     -24.320 -48.055 -31.243  1.00 37.38           N  
ATOM   6346  CA  THR B1299     -23.898 -49.449 -31.198  1.00 37.86           C  
ATOM   6347  C   THR B1299     -23.414 -49.861 -29.807  1.00 37.82           C  
ATOM   6348  O   THR B1299     -23.786 -50.928 -29.316  1.00 37.40           O  
ATOM   6349  CB  THR B1299     -22.827 -49.720 -32.261  1.00 37.82           C  
ATOM   6350  OG1 THR B1299     -23.336 -49.337 -33.545  1.00 38.68           O  
ATOM   6351  CG2 THR B1299     -22.583 -51.217 -32.414  1.00 37.64           C  
ATOM   6352  N   ILE B1300     -22.587 -49.022 -29.184  1.00 37.95           N  
ATOM   6353  CA  ILE B1300     -22.165 -49.262 -27.806  1.00 37.68           C  
ATOM   6354  C   ILE B1300     -23.392 -49.241 -26.907  1.00 37.80           C  
ATOM   6355  O   ILE B1300     -23.537 -50.087 -26.022  1.00 37.79           O  
ATOM   6356  CB  ILE B1300     -21.113 -48.225 -27.336  1.00 37.48           C  
ATOM   6357  CG1 ILE B1300     -19.834 -48.346 -28.175  1.00 37.45           C  
ATOM   6358  CG2 ILE B1300     -20.809 -48.405 -25.831  1.00 36.93           C  
ATOM   6359  CD1 ILE B1300     -18.735 -47.320 -27.859  1.00 34.57           C  
ATOM   6360  N   MET B1301     -24.285 -48.288 -27.157  1.00 38.01           N  
ATOM   6361  CA  MET B1301     -25.455 -48.105 -26.305  1.00 38.42           C  
ATOM   6362  C   MET B1301     -26.461 -49.234 -26.466  1.00 38.26           C  
ATOM   6363  O   MET B1301     -27.185 -49.572 -25.518  1.00 38.39           O  
ATOM   6364  CB  MET B1301     -26.117 -46.748 -26.554  1.00 38.45           C  
ATOM   6365  CG  MET B1301     -25.423 -45.598 -25.843  1.00 39.62           C  
ATOM   6366  SD  MET B1301     -26.386 -44.050 -25.798  1.00 41.89           S  
ATOM   6367  CE  MET B1301     -26.382 -43.548 -27.556  1.00 42.21           C  
ATOM   6368  N   GLU B1302     -26.506 -49.824 -27.658  1.00 38.02           N  
ATOM   6369  CA  GLU B1302     -27.391 -50.961 -27.888  1.00 37.65           C  
ATOM   6370  C   GLU B1302     -26.886 -52.183 -27.151  1.00 37.64           C  
ATOM   6371  O   GLU B1302     -27.661 -52.871 -26.511  1.00 37.79           O  
ATOM   6372  CB  GLU B1302     -27.579 -51.237 -29.372  1.00 37.39           C  
ATOM   6373  CG  GLU B1302     -28.477 -50.206 -30.028  1.00 37.48           C  
ATOM   6374  CD  GLU B1302     -29.027 -50.651 -31.362  1.00 37.97           C  
ATOM   6375  OE1 GLU B1302     -28.260 -50.653 -32.351  1.00 37.38           O  
ATOM   6376  OE2 GLU B1302     -30.233 -50.996 -31.408  1.00 38.02           O  
ATOM   6377  N   HIS B1303     -25.584 -52.435 -27.209  1.00 37.77           N  
ATOM   6378  CA  HIS B1303     -25.009 -53.508 -26.413  1.00 38.01           C  
ATOM   6379  C   HIS B1303     -25.353 -53.341 -24.932  1.00 38.01           C  
ATOM   6380  O   HIS B1303     -25.716 -54.309 -24.261  1.00 38.17           O  
ATOM   6381  CB  HIS B1303     -23.499 -53.608 -26.612  1.00 38.17           C  
ATOM   6382  CG  HIS B1303     -22.915 -54.893 -26.113  1.00 38.92           C  
ATOM   6383  ND1 HIS B1303     -22.844 -56.030 -26.889  1.00 39.69           N  
ATOM   6384  CD2 HIS B1303     -22.394 -55.227 -24.908  1.00 39.75           C  
ATOM   6385  CE1 HIS B1303     -22.293 -57.006 -26.187  1.00 40.01           C  
ATOM   6386  NE2 HIS B1303     -22.014 -56.546 -24.980  1.00 39.33           N  
ATOM   6387  N   VAL B1304     -25.271 -52.106 -24.442  1.00 38.17           N  
ATOM   6388  CA  VAL B1304     -25.568 -51.795 -23.046  1.00 38.25           C  
ATOM   6389  C   VAL B1304     -27.046 -52.076 -22.718  1.00 38.63           C  
ATOM   6390  O   VAL B1304     -27.354 -52.617 -21.655  1.00 38.20           O  
ATOM   6391  CB  VAL B1304     -25.162 -50.343 -22.669  1.00 38.15           C  
ATOM   6392  CG1 VAL B1304     -25.418 -50.066 -21.203  1.00 37.93           C  
ATOM   6393  CG2 VAL B1304     -23.691 -50.093 -22.974  1.00 38.57           C  
ATOM   6394  N   ARG B1305     -27.944 -51.731 -23.639  1.00 39.11           N  
ATOM   6395  CA  ARG B1305     -29.369 -51.997 -23.464  1.00 40.09           C  
ATOM   6396  C   ARG B1305     -29.636 -53.508 -23.311  1.00 40.79           C  
ATOM   6397  O   ARG B1305     -30.422 -53.932 -22.464  1.00 40.67           O  
ATOM   6398  CB  ARG B1305     -30.161 -51.410 -24.641  1.00 40.06           C  
ATOM   6399  CG  ARG B1305     -31.679 -51.658 -24.600  1.00 40.23           C  
ATOM   6400  CD  ARG B1305     -32.372 -51.623 -25.971  1.00 41.02           C  
ATOM   6401  NE  ARG B1305     -31.781 -52.554 -26.935  1.00 41.91           N  
ATOM   6402  CZ  ARG B1305     -31.639 -52.314 -28.240  1.00 42.85           C  
ATOM   6403  NH1 ARG B1305     -32.163 -51.230 -28.794  1.00 43.72           N  
ATOM   6404  NH2 ARG B1305     -30.963 -53.164 -29.001  1.00 42.24           N  
ATOM   6405  N   ASP B1306     -28.951 -54.306 -24.125  1.00 41.67           N  
ATOM   6406  CA  ASP B1306     -29.143 -55.749 -24.159  1.00 42.50           C  
ATOM   6407  C   ASP B1306     -28.296 -56.514 -23.139  1.00 42.75           C  
ATOM   6408  O   ASP B1306     -28.547 -57.691 -22.890  1.00 42.91           O  
ATOM   6409  CB  ASP B1306     -28.852 -56.274 -25.569  1.00 42.87           C  
ATOM   6410  CG  ASP B1306     -29.801 -55.711 -26.620  1.00 43.37           C  
ATOM   6411  OD1 ASP B1306     -30.974 -55.410 -26.292  1.00 44.16           O  
ATOM   6412  OD2 ASP B1306     -29.455 -55.555 -27.810  1.00 42.91           O  
ATOM   6413  N   ASN B1307     -27.296 -55.852 -22.561  1.00 43.21           N  
ATOM   6414  CA  ASN B1307     -26.364 -56.508 -21.643  1.00 43.65           C  
ATOM   6415  C   ASN B1307     -26.283 -55.856 -20.262  1.00 43.94           C  
ATOM   6416  O   ASN B1307     -25.186 -55.645 -19.725  1.00 43.91           O  
ATOM   6417  CB  ASN B1307     -24.971 -56.598 -22.268  1.00 43.61           C  
ATOM   6418  CG  ASN B1307     -24.893 -57.635 -23.366  1.00 43.88           C  
ATOM   6419  OD1 ASN B1307     -24.535 -58.785 -23.118  1.00 43.44           O  
ATOM   6420  ND2 ASN B1307     -25.227 -57.232 -24.591  1.00 43.93           N  
ATOM   6421  N   LEU B1308     -27.454 -55.551 -19.700  1.00 44.31           N  
ATOM   6422  CA  LEU B1308     -27.575 -54.892 -18.398  1.00 44.75           C  
ATOM   6423  C   LEU B1308     -27.260 -55.844 -17.236  1.00 45.34           C  
ATOM   6424  O   LEU B1308     -27.420 -57.061 -17.367  1.00 45.45           O  
ATOM   6425  CB  LEU B1308     -28.984 -54.308 -18.225  1.00 44.47           C  
ATOM   6426  CG  LEU B1308     -29.461 -53.137 -19.088  1.00 43.69           C  
ATOM   6427  CD1 LEU B1308     -30.978 -53.083 -19.115  1.00 43.07           C  
ATOM   6428  CD2 LEU B1308     -28.900 -51.818 -18.589  1.00 43.65           C  
ATOM   6429  N   TYR B1309     -26.814 -55.287 -16.105  1.00 46.05           N  
ATOM   6430  CA  TYR B1309     -26.507 -56.092 -14.914  1.00 46.62           C  
ATOM   6431  C   TYR B1309     -27.160 -55.609 -13.613  1.00 46.81           C  
ATOM   6432  O   TYR B1309     -28.062 -56.272 -13.087  1.00 46.94           O  
ATOM   6433  CB  TYR B1309     -24.992 -56.314 -14.728  1.00 46.75           C  
ATOM   6434  CG  TYR B1309     -24.104 -55.100 -14.937  1.00 46.94           C  
ATOM   6435  CD1 TYR B1309     -23.628 -54.777 -16.202  1.00 46.97           C  
ATOM   6436  CD2 TYR B1309     -23.713 -54.300 -13.860  1.00 47.26           C  
ATOM   6437  CE1 TYR B1309     -22.800 -53.674 -16.405  1.00 47.87           C  
ATOM   6438  CE2 TYR B1309     -22.881 -53.198 -14.047  1.00 48.11           C  
ATOM   6439  CZ  TYR B1309     -22.427 -52.890 -15.328  1.00 48.25           C  
ATOM   6440  OH  TYR B1309     -21.609 -51.803 -15.539  1.00 47.80           O  
ATOM   6441  OXT TYR B1309     -26.814 -54.566 -13.049  1.00 46.90           O  
TER    6442      TYR B1309                                                      
HETATM 6443  C1  NAG A 901      -4.108   8.766 -17.632  0.79 42.39           C  
HETATM 6444  C2  NAG A 901      -3.278   8.005 -18.672  0.79 44.48           C  
HETATM 6445  C3  NAG A 901      -2.324   8.942 -19.417  0.79 44.86           C  
HETATM 6446  C4  NAG A 901      -3.039  10.193 -19.922  0.79 44.75           C  
HETATM 6447  C5  NAG A 901      -3.872  10.828 -18.798  0.79 44.64           C  
HETATM 6448  C6  NAG A 901      -4.661  12.053 -19.267  0.79 45.11           C  
HETATM 6449  C7  NAG A 901      -2.612   5.653 -18.411  0.79 45.49           C  
HETATM 6450  C8  NAG A 901      -1.451   4.782 -18.034  0.79 46.59           C  
HETATM 6451  N2  NAG A 901      -2.526   6.933 -18.039  0.79 45.43           N  
HETATM 6452  O3  NAG A 901      -1.760   8.262 -20.515  0.79 45.72           O  
HETATM 6453  O4  NAG A 901      -2.090  11.103 -20.447  0.79 44.54           O  
HETATM 6454  O5  NAG A 901      -4.764   9.871 -18.236  0.79 43.17           O  
HETATM 6455  O6  NAG A 901      -5.446  11.750 -20.402  0.79 45.24           O  
HETATM 6456  O7  NAG A 901      -3.567   5.175 -19.018  0.79 44.68           O  
HETATM 6457 ZN    ZN A 999     -19.941  -0.062  -4.528  0.87 38.51          ZN  
HETATM 6458  C1  NAG B 901     -10.286 -42.788  -4.539  0.78 46.27           C  
HETATM 6459  C2  NAG B 901     -10.818 -42.007  -3.336  0.78 48.55           C  
HETATM 6460  C3  NAG B 901     -10.536 -42.787  -2.052  0.78 49.34           C  
HETATM 6461  C4  NAG B 901     -11.007 -44.240  -2.105  0.78 50.28           C  
HETATM 6462  C5  NAG B 901     -10.629 -44.895  -3.443  0.78 49.31           C  
HETATM 6463  C6  NAG B 901     -11.397 -46.187  -3.697  0.78 49.17           C  
HETATM 6464  C7  NAG B 901     -10.866 -39.574  -3.694  0.78 48.28           C  
HETATM 6465  C8  NAG B 901     -10.487 -38.274  -3.052  0.78 48.84           C  
HETATM 6466  N2  NAG B 901     -10.242 -40.671  -3.251  0.78 48.29           N  
HETATM 6467  O3  NAG B 901     -11.148 -42.144  -0.955  0.78 50.02           O  
HETATM 6468  O4  NAG B 901     -10.361 -44.859  -1.005  0.78 52.84           O  
HETATM 6469  O5  NAG B 901     -10.919 -44.049  -4.539  0.78 48.03           O  
HETATM 6470  O6  NAG B 901     -11.225 -46.590  -5.037  0.78 48.59           O  
HETATM 6471  O7  NAG B 901     -11.708 -39.578  -4.589  0.78 48.10           O  
HETATM 6472  C1  NAG B 902     -11.099 -45.821  -0.198  0.78 54.78           C  
HETATM 6473  C2  NAG B 902     -12.566 -45.490   0.145  0.78 55.69           C  
HETATM 6474  C3  NAG B 902     -13.082 -46.547   1.132  0.78 56.18           C  
HETATM 6475  C4  NAG B 902     -12.878 -47.958   0.583  0.78 56.35           C  
HETATM 6476  C5  NAG B 902     -11.443 -48.183   0.086  0.78 56.21           C  
HETATM 6477  C6  NAG B 902     -11.332 -49.483  -0.706  0.78 56.37           C  
HETATM 6478  C7  NAG B 902     -12.375 -43.533   1.726  0.78 56.69           C  
HETATM 6479  C8  NAG B 902     -12.841 -42.123   1.945  0.78 56.75           C  
HETATM 6480  N2  NAG B 902     -12.805 -44.119   0.602  0.78 56.34           N  
HETATM 6481  O3  NAG B 902     -14.449 -46.357   1.414  0.78 56.22           O  
HETATM 6482  O4  NAG B 902     -13.196 -48.890   1.593  0.78 56.79           O  
HETATM 6483  O5  NAG B 902     -11.020 -47.123  -0.755  0.78 55.67           O  
HETATM 6484  O6  NAG B 902     -11.851 -49.292  -2.007  0.78 56.07           O  
HETATM 6485  O7  NAG B 902     -11.642 -44.061   2.558  0.78 57.36           O  
HETATM 6486 ZN    ZN B 999      -8.422 -34.956 -25.395  0.77 36.25          ZN  
HETATM 6487  C1  GOL W 901     -13.267 -18.975  -7.730  0.80 28.21           C  
HETATM 6488  O1  GOL W 901     -12.182 -19.651  -7.081  0.80 28.48           O  
HETATM 6489  C2  GOL W 901     -12.837 -18.215  -9.000  0.80 26.56           C  
HETATM 6490  O2  GOL W 901     -13.338 -16.883  -9.102  0.80 24.62           O  
HETATM 6491  C3  GOL W 901     -11.324 -18.267  -9.251  0.80 25.17           C  
HETATM 6492  O3  GOL W 901     -10.628 -17.217  -8.598  0.80 23.69           O  
HETATM 6493  C1  GOL W 902     -12.229  18.580 -17.075  0.92 57.76           C  
HETATM 6494  O1  GOL W 902     -13.561  18.247 -16.752  0.92 57.18           O  
HETATM 6495  C2  GOL W 902     -11.428  18.836 -15.800  0.92 58.20           C  
HETATM 6496  O2  GOL W 902     -12.137  19.712 -14.946  0.92 58.02           O  
HETATM 6497  C3  GOL W 902     -10.080  19.454 -16.158  0.92 58.35           C  
HETATM 6498  O3  GOL W 902      -9.164  18.435 -16.488  0.92 59.27           O  
HETATM 6499  C1  GOL W 903     -31.575 -19.680 -21.221  0.83 16.31           C  
HETATM 6500  O1  GOL W 903     -30.449 -19.848 -22.038  0.83  9.86           O  
HETATM 6501  C2  GOL W 903     -31.179 -19.486 -19.781  0.83 16.97           C  
HETATM 6502  O2  GOL W 903     -31.337 -20.728 -19.114  0.83 21.79           O  
HETATM 6503  C3  GOL W 903     -32.070 -18.427 -19.146  0.83 19.62           C  
HETATM 6504  O3  GOL W 903     -31.696 -18.218 -17.799  0.83 18.43           O  
HETATM 6505  C1  GOL W 904     -18.425 -30.399  -7.495  0.92 40.38           C  
HETATM 6506  O1  GOL W 904     -18.627 -29.175  -8.161  0.92 41.48           O  
HETATM 6507  C2  GOL W 904     -19.573 -30.695  -6.538  0.92 41.29           C  
HETATM 6508  O2  GOL W 904     -19.341 -31.989  -6.044  0.92 42.03           O  
HETATM 6509  C3  GOL W 904     -20.912 -30.703  -7.275  0.92 41.26           C  
HETATM 6510  O3  GOL W 904     -21.779 -29.742  -6.720  0.92 40.93           O  
HETATM 6511  O   HOH A2001     -16.350 -23.044   1.724  1.00 46.04           O  
HETATM 6512  O   HOH A2002     -25.221 -16.540  -2.122  1.00 42.75           O  
HETATM 6513  O   HOH A2003     -18.322 -25.083   3.861  1.00 44.86           O  
HETATM 6514  O   HOH A2004     -20.938 -24.604   6.658  1.00 31.86           O  
HETATM 6515  O   HOH A2005     -21.430 -16.964   0.647  1.00 18.88           O  
HETATM 6516  O   HOH A2006     -10.919  -3.049 -27.284  1.00 29.12           O  
HETATM 6517  O   HOH A2007     -25.704 -24.730   2.454  1.00 41.95           O  
HETATM 6518  O   HOH A2008     -19.229   1.048 -32.682  1.00 29.37           O  
HETATM 6519  O   HOH A2009     -15.359  10.810 -23.567  1.00 19.47           O  
HETATM 6520  O   HOH A2010     -31.227  13.551   4.546  1.00 32.94           O  
HETATM 6521  O   HOH A2011     -28.630   4.557   9.106  1.00 29.01           O  
HETATM 6522  O   HOH A2012     -43.221  14.957  -3.284  1.00 35.84           O  
HETATM 6523  O   HOH A2013     -42.757   1.752  -5.246  1.00 36.06           O  
HETATM 6524  O   HOH A2014     -17.864   7.339  21.369  1.00 35.00           O  
HETATM 6525  O   HOH A2015     -29.653  15.528   3.733  1.00 31.57           O  
HETATM 6526  O   HOH A2016     -22.775  -2.744  24.556  1.00 50.30           O  
HETATM 6527  O   HOH A2017      -2.840  -3.437  13.818  1.00 47.16           O  
HETATM 6528  O   HOH A2018     -21.748 -19.306 -20.573  1.00  2.00           O  
HETATM 6529  O   HOH A2019     -10.162  13.691 -23.345  1.00 36.94           O  
HETATM 6530  O   HOH A2020     -12.666  16.737 -23.111  1.00 28.63           O  
HETATM 6531  O   HOH A2021     -14.610  -7.693 -27.281  1.00 17.96           O  
HETATM 6532  O   HOH A2022      -6.679  -7.282   3.981  1.00 33.32           O  
HETATM 6533  O   HOH A2023     -10.908  -8.107   4.815  1.00 49.45           O  
HETATM 6534  O   HOH A2024      -5.928 -13.609  10.677  1.00 37.90           O  
HETATM 6535  O   HOH A2025      -9.669 -17.719  12.037  1.00 37.68           O  
HETATM 6536  O   HOH A2026     -12.311  -4.823   4.712  1.00 32.57           O  
HETATM 6537  O   HOH A2027     -15.145  -2.786   1.992  1.00 42.41           O  
HETATM 6538  O   HOH A2028     -42.697   5.822 -13.142  1.00 26.12           O  
HETATM 6539  O   HOH A2029     -24.470 -27.066  -7.635  1.00 28.45           O  
HETATM 6540  O   HOH A2030     -16.923 -14.873  20.616  1.00 39.16           O  
HETATM 6541  O   HOH A2031     -22.118  -9.760  24.279  1.00 30.32           O  
HETATM 6542  O   HOH A2032     -20.484 -12.046  21.514  1.00 33.41           O  
HETATM 6543  O   HOH A2033     -17.343  -9.450  24.616  1.00 41.49           O  
HETATM 6544  O   HOH A2034     -21.240   0.216  23.593  1.00 38.11           O  
HETATM 6545  O   HOH A2035     -26.630  -1.938  21.786  1.00 26.26           O  
HETATM 6546  O   HOH A2036     -28.812  -6.335  20.392  1.00 46.08           O  
HETATM 6547  O   HOH A2037     -28.260 -18.789  11.100  1.00 34.88           O  
HETATM 6548  O   HOH A2038     -27.892 -14.979  -1.037  1.00 37.37           O  
HETATM 6549  O   HOH A2039     -34.021 -13.165  -2.735  1.00  5.30           O  
HETATM 6550  O   HOH A2040     -29.070 -19.325  -4.568  1.00 26.89           O  
HETATM 6551  O   HOH A2041     -39.093 -17.922  -0.562  1.00 29.84           O  
HETATM 6552  O   HOH A2042     -31.769 -23.012  -8.671  1.00 32.56           O  
HETATM 6553  O   HOH A2043      -2.107  13.882 -21.117  1.00 28.92           O  
HETATM 6554  O   HOH A2044     -19.778   1.522  -3.245  1.00 25.15           O  
HETATM 6555  O   HOH A2045     -41.179 -23.765 -19.496  1.00 22.03           O  
HETATM 6556  O   HOH A2046     -37.511 -27.750 -15.931  1.00 39.25           O  
HETATM 6557  O   HOH A2047     -42.310 -16.316 -12.447  1.00 31.60           O  
HETATM 6558  O   HOH A2048     -37.759 -18.321 -22.194  1.00 23.13           O  
HETATM 6559  O   HOH A2049     -41.257 -10.025 -17.446  1.00 38.05           O  
HETATM 6560  O   HOH A2050     -38.378 -12.608  -5.193  1.00 10.61           O  
HETATM 6561  O   HOH A2051     -40.083  -8.926  -4.156  1.00 14.55           O  
HETATM 6562  O   HOH A2052     -34.070  -8.724 -11.276  1.00 23.00           O  
HETATM 6563  O   HOH A2053     -34.864 -12.942  -4.998  1.00 22.32           O  
HETATM 6564  O   HOH A2054     -34.304 -15.223  -9.261  1.00 21.51           O  
HETATM 6565  O   HOH A2055     -30.302  -9.591  -9.869  1.00  9.43           O  
HETATM 6566  O   HOH A2056     -31.822 -16.299 -11.777  1.00 20.80           O  
HETATM 6567  O   HOH A2057     -30.184 -19.311 -13.075  1.00 44.34           O  
HETATM 6568  O   HOH A2058     -24.458 -19.709 -17.959  1.00  4.39           O  
HETATM 6569  O   HOH A2059     -24.857 -17.388 -14.037  1.00 20.76           O  
HETATM 6570  O   HOH A2060     -26.035 -19.616 -14.253  1.00 14.86           O  
HETATM 6571  O   HOH A2061     -23.536 -15.542 -17.683  1.00 13.00           O  
HETATM 6572  O   HOH A2062     -33.794 -14.734 -17.962  1.00 25.24           O  
HETATM 6573  O   HOH A2063     -29.565 -15.389 -24.432  1.00 17.01           O  
HETATM 6574  O   HOH A2064     -35.646 -18.206 -21.514  1.00  7.52           O  
HETATM 6575  O   HOH A2065     -38.715 -12.646 -19.932  1.00 11.71           O  
HETATM 6576  O   HOH A2066     -36.385 -13.821 -19.252  1.00 17.90           O  
HETATM 6577  O   HOH A2067     -34.000 -14.202 -26.669  1.00 24.67           O  
HETATM 6578  O   HOH A2068     -31.857  -9.840 -30.743  1.00 18.14           O  
HETATM 6579  O   HOH A2069     -42.672  -7.217 -28.736  1.00 11.80           O  
HETATM 6580  O   HOH A2070     -38.867 -13.255 -26.556  1.00 29.93           O  
HETATM 6581  O   HOH A2071     -39.216  -2.313 -31.730  1.00 18.88           O  
HETATM 6582  O   HOH A2072     -33.656   0.861 -35.719  1.00 20.07           O  
HETATM 6583  O   HOH A2073     -31.916   0.604 -31.862  1.00 22.97           O  
HETATM 6584  O   HOH A2074     -31.713  -4.967 -31.792  1.00 28.36           O  
HETATM 6585  O   HOH A2075     -26.260   0.435 -34.028  1.00 19.47           O  
HETATM 6586  O   HOH A2076     -22.549   0.124 -30.656  1.00 25.97           O  
HETATM 6587  O   HOH A2077     -28.357  -6.234 -33.854  1.00 25.59           O  
HETATM 6588  O   HOH A2078     -29.288  -7.187 -29.995  1.00 16.89           O  
HETATM 6589  O   HOH A2079     -25.448  -9.774 -28.283  1.00  6.02           O  
HETATM 6590  O   HOH A2080     -22.028  -6.661 -30.021  1.00 21.52           O  
HETATM 6591  O   HOH A2081     -19.538 -13.944 -28.458  1.00 40.98           O  
HETATM 6592  O   HOH A2082     -15.829  -4.297 -28.846  1.00 25.05           O  
HETATM 6593  O   HOH A2083     -10.794 -11.274 -25.411  1.00 29.11           O  
HETATM 6594  O   HOH A2084     -11.600  -7.124 -22.903  1.00 20.64           O  
HETATM 6595  O   HOH A2085     -10.303 -11.079 -20.917  1.00 18.30           O  
HETATM 6596  O   HOH A2086      -8.064 -15.735 -17.566  1.00 29.21           O  
HETATM 6597  O   HOH A2087     -16.108 -15.909 -10.633  1.00 25.01           O  
HETATM 6598  O   HOH A2088     -10.228 -16.127 -11.451  1.00 15.83           O  
HETATM 6599  O   HOH A2089     -20.718 -17.842 -15.385  1.00  2.00           O  
HETATM 6600  O   HOH A2090     -22.300   2.406 -30.385  1.00 24.02           O  
HETATM 6601  O   HOH A2091     -23.180   4.758 -31.168  1.00 20.56           O  
HETATM 6602  O   HOH A2092     -29.933   0.663 -30.339  1.00 13.14           O  
HETATM 6603  O   HOH A2093     -21.517   4.242 -35.308  1.00 23.29           O  
HETATM 6604  O   HOH A2094     -29.416   2.160 -33.279  1.00 24.43           O  
HETATM 6605  O   HOH A2095     -24.108   2.124 -37.178  1.00 25.64           O  
HETATM 6606  O   HOH A2096     -19.475   5.426 -32.946  1.00 22.78           O  
HETATM 6607  O   HOH A2097     -17.063   7.485 -37.407  1.00 26.21           O  
HETATM 6608  O   HOH A2098     -21.169  -7.388 -10.318  1.00 10.85           O  
HETATM 6609  O   HOH A2099     -17.765  -1.589   1.069  1.00 15.43           O  
HETATM 6610  O   HOH A2100     -19.040  -2.745  -1.440  1.00  7.71           O  
HETATM 6611  O   HOH A2101     -21.670  -1.369  -7.394  1.00 13.18           O  
HETATM 6612  O   HOH A2102     -28.831  -8.394  -8.308  1.00 12.94           O  
HETATM 6613  O   HOH A2103     -41.837  -1.826 -11.760  1.00 17.35           O  
HETATM 6614  O   HOH A2104     -42.440  -4.681 -22.335  1.00 34.45           O  
HETATM 6615  O   HOH A2105     -42.340  13.408 -25.896  1.00 26.50           O  
HETATM 6616  O   HOH A2106     -24.178   6.853 -29.634  1.00 20.28           O  
HETATM 6617  O   HOH A2107     -30.862   8.189 -29.820  1.00 26.29           O  
HETATM 6618  O   HOH A2108     -21.340  -7.647 -17.842  1.00 19.53           O  
HETATM 6619  O   HOH A2109     -23.852  -6.566 -17.690  1.00 15.78           O  
HETATM 6620  O   HOH A2110     -15.387  -9.001 -13.198  1.00 12.86           O  
HETATM 6621  O   HOH A2111     -13.561 -15.798  -0.626  1.00 24.09           O  
HETATM 6622  O   HOH A2112     -26.476 -17.763  -4.093  1.00 18.69           O  
HETATM 6623  O   HOH A2113     -24.580 -15.815 -11.135  1.00 12.78           O  
HETATM 6624  O   HOH A2114     -22.395 -23.135  -4.267  1.00 45.81           O  
HETATM 6625  O   HOH A2115     -16.201 -20.416  -0.868  1.00 45.47           O  
HETATM 6626  O   HOH A2116     -14.438 -11.028   2.262  1.00 27.34           O  
HETATM 6627  O   HOH A2117     -13.765  -8.454  -2.191  1.00 17.33           O  
HETATM 6628  O   HOH A2118     -10.148 -17.622  -3.994  1.00 22.67           O  
HETATM 6629  O   HOH A2119     -10.619 -15.112  -2.867  1.00 21.92           O  
HETATM 6630  O   HOH A2120      -5.024  -7.139  -9.961  1.00 26.07           O  
HETATM 6631  O   HOH A2121       1.720  -8.286  -7.200  1.00 43.61           O  
HETATM 6632  O   HOH A2122       6.943 -12.444  -3.427  1.00 33.96           O  
HETATM 6633  O   HOH A2123      -5.198 -18.421  -3.691  1.00 26.63           O  
HETATM 6634  O   HOH A2124      -8.295 -13.478  -2.067  1.00 22.56           O  
HETATM 6635  O   HOH A2125     -16.769   3.256  -4.159  1.00 27.67           O  
HETATM 6636  O   HOH A2126      -7.842  11.194 -16.603  1.00 43.35           O  
HETATM 6637  O   HOH A2127      -7.278   4.102   2.243  1.00 50.25           O  
HETATM 6638  O   HOH A2128      -6.665  -1.893   3.239  1.00 35.19           O  
HETATM 6639  O   HOH A2129     -10.008  -9.173   0.752  1.00 21.18           O  
HETATM 6640  O   HOH A2130      -9.018  -4.459   3.201  1.00 27.71           O  
HETATM 6641  O   HOH A2131     -15.055  -8.793   1.198  1.00 47.51           O  
HETATM 6642  O   HOH A2132       0.731  -3.746  -6.874  1.00 33.75           O  
HETATM 6643  O   HOH A2133      -1.069   3.532  -2.785  1.00 39.66           O  
HETATM 6644  O   HOH A2134       1.110  -0.600 -17.971  1.00 45.88           O  
HETATM 6645  O   HOH A2135      -5.728  -7.141 -13.745  1.00 39.61           O  
HETATM 6646  O   HOH A2136      -7.807  -7.455 -15.371  1.00 40.60           O  
HETATM 6647  O   HOH A2137     -12.604 -10.151 -12.647  1.00 11.83           O  
HETATM 6648  O   HOH A2138     -16.639  -2.374 -15.898  1.00 22.22           O  
HETATM 6649  O   HOH A2139     -10.090  -7.775 -13.933  1.00 17.75           O  
HETATM 6650  O   HOH A2140      -6.154  -2.353 -23.393  1.00 39.86           O  
HETATM 6651  O   HOH A2141     -14.317  -1.566 -24.802  1.00 10.46           O  
HETATM 6652  O   HOH A2142     -10.778  -3.267 -24.356  1.00 28.62           O  
HETATM 6653  O   HOH A2143     -18.631   3.516 -31.622  1.00 28.42           O  
HETATM 6654  O   HOH A2144     -17.217  11.817 -31.120  1.00 27.86           O  
HETATM 6655  O   HOH A2145     -17.412  10.601 -24.508  1.00 15.07           O  
HETATM 6656  O   HOH A2146     -18.479  15.750 -24.628  1.00 27.82           O  
HETATM 6657  O   HOH A2147     -21.383   0.440  -9.769  1.00 17.98           O  
HETATM 6658  O   HOH A2148     -20.943  -0.104  -0.201  1.00 26.98           O  
HETATM 6659  O   HOH A2149     -20.927   2.851   1.266  1.00 46.30           O  
HETATM 6660  O   HOH A2150     -34.987   3.269   2.706  1.00 20.31           O  
HETATM 6661  O   HOH A2151     -34.653   6.997   4.114  1.00 30.01           O  
HETATM 6662  O   HOH A2152     -15.909  27.621 -14.029  1.00 43.89           O  
HETATM 6663  O   HOH A2153     -21.163  27.863  -5.383  1.00 34.67           O  
HETATM 6664  O   HOH A2154     -24.250  19.553  -1.421  1.00 38.31           O  
HETATM 6665  O   HOH A2155     -29.875  17.801  -0.365  1.00 43.55           O  
HETATM 6666  O   HOH A2156     -30.969  21.561   1.478  1.00 34.90           O  
HETATM 6667  O   HOH A2157     -41.855  13.211  -0.552  1.00 30.58           O  
HETATM 6668  O   HOH A2158     -44.917  12.617  -3.858  1.00 17.13           O  
HETATM 6669  O   HOH A2159     -46.848   8.623  -5.561  1.00 20.83           O  
HETATM 6670  O   HOH A2160     -45.474   9.007  -7.822  1.00 23.11           O  
HETATM 6671  O   HOH A2161     -47.466   7.990  -2.766  1.00 39.03           O  
HETATM 6672  O   HOH A2162     -40.918   3.054  -3.831  1.00 21.30           O  
HETATM 6673  O   HOH A2163     -45.203   7.134   0.726  1.00 27.40           O  
HETATM 6674  O   HOH A2164     -42.349  11.410   1.205  1.00 32.76           O  
HETATM 6675  O   HOH A2165     -37.445   4.221   2.425  1.00 43.80           O  
HETATM 6676  O   HOH A2166     -36.791  13.493   0.958  1.00 31.33           O  
HETATM 6677  O   HOH A2167     -34.628   9.878   7.505  1.00 31.40           O  
HETATM 6678  O   HOH A2168     -32.512  15.093  -0.527  1.00 32.04           O  
HETATM 6679  O   HOH A2169     -27.136  16.740   2.647  1.00 33.34           O  
HETATM 6680  O   HOH A2170     -14.647  13.235   4.553  1.00 50.09           O  
HETATM 6681  O   HOH A2171     -42.033  -5.645 -16.136  1.00 15.19           O  
HETATM 6682  O   HOH A2172     -28.503 -20.893 -10.754  1.00 37.15           O  
HETATM 6683  O   HOH A2173     -24.265 -19.201 -20.688  1.00  3.45           O  
HETATM 6684  O   HOH A2174     -34.931 -19.661 -24.075  1.00  2.67           O  
HETATM 6685  O   HOH A2175      -7.689   6.997 -19.138  1.00 16.81           O  
HETATM 6686  O   HOH A2176     -10.940  16.035 -21.383  1.00 25.28           O  
HETATM 6687  O   HOH A2177     -23.178 -10.114 -28.006  1.00 16.84           O  
HETATM 6688  O   HOH A2178      -8.026  10.201 -19.682  1.00 45.01           O  
HETATM 6689  O   HOH A2179     -13.982  -2.534 -31.250  1.00 27.38           O  
HETATM 6690  O   HOH A2180     -12.414  -7.703 -26.319  1.00 28.23           O  
HETATM 6691  O   HOH A2181      -9.993  -9.536 -22.553  1.00 15.39           O  
HETATM 6692  O   HOH A2182     -16.957  19.525 -23.209  1.00 32.41           O  
HETATM 6693  O   HOH A2183     -22.986 -17.628 -16.311  1.00  7.13           O  
HETATM 6694  O   HOH A2184     -19.119   5.520  -4.185  1.00 42.10           O  
HETATM 6695  O   HOH A2185     -40.319  -2.000   0.333  1.00 11.83           O  
HETATM 6696  O   HOH A2186     -32.061   1.521   6.728  1.00 14.05           O  
HETATM 6697  O   HOH A2187     -25.567  -1.651   9.717  1.00 31.13           O  
HETATM 6698  O   HOH A2188     -36.550  -9.450   6.019  1.00 26.19           O  
HETATM 6699  O   HOH A2189     -27.604  -4.567  -2.301  1.00 23.13           O  
HETATM 6700  O   HOH A2190     -31.979 -10.069   2.785  1.00 18.37           O  
HETATM 6701  O   HOH A2191     -38.807 -10.775  -1.278  1.00 12.39           O  
HETATM 6702  O   HOH A2192     -37.608  -4.844   3.238  1.00 15.94           O  
HETATM 6703  O   HOH A2193     -35.480   0.730   3.566  1.00 31.97           O  
HETATM 6704  O   HOH A2194     -34.104   3.182 -11.896  1.00 15.67           O  
HETATM 6705  O   HOH A2195     -41.283   4.806 -11.345  1.00 14.11           O  
HETATM 6706  O   HOH A2196     -45.857  -1.164  -8.439  1.00 30.42           O  
HETATM 6707  O   HOH A2197     -23.896 -25.285  -4.998  1.00 28.58           O  
HETATM 6708  O   HOH A2198     -42.740  11.583 -13.159  1.00 36.31           O  
HETATM 6709  O   HOH A2199      -2.958 -19.333  -3.007  1.00 30.09           O  
HETATM 6710  O   HOH A2200      -6.072   1.947   3.085  1.00 47.39           O  
HETATM 6711  O   HOH A2201     -34.847  18.258 -26.105  1.00 25.30           O  
HETATM 6712  O   HOH A2202     -34.503  20.130 -17.178  1.00 25.62           O  
HETATM 6713  O   HOH A2203     -10.911 -12.581   0.582  1.00 39.54           O  
HETATM 6714  O   HOH A2204     -22.508  17.606 -28.558  1.00 28.16           O  
HETATM 6715  O   HOH B2001      -4.531  -9.246 -26.402  1.00 39.81           O  
HETATM 6716  O   HOH B2002      -3.447 -10.271 -30.489  1.00 39.75           O  
HETATM 6717  O   HOH B2003      -2.167 -12.485 -25.824  1.00 41.08           O  
HETATM 6718  O   HOH B2004     -13.951 -16.268 -33.192  1.00 24.23           O  
HETATM 6719  O   HOH B2005      -5.775 -18.023 -29.941  1.00 29.18           O  
HETATM 6720  O   HOH B2006      -1.979  -9.359 -34.993  1.00 30.37           O  
HETATM 6721  O   HOH B2007     -14.563 -61.334 -15.426  1.00 34.38           O  
HETATM 6722  O   HOH B2008      -3.134 -28.011 -43.715  1.00 39.45           O  
HETATM 6723  O   HOH B2009       3.391 -26.315 -24.017  1.00 37.27           O  
HETATM 6724  O   HOH B2010       4.765 -28.298 -22.849  1.00 19.55           O  
HETATM 6725  O   HOH B2011      17.756 -39.929 -30.925  1.00 55.18           O  
HETATM 6726  O   HOH B2012      12.849 -42.406 -45.278  1.00 31.29           O  
HETATM 6727  O   HOH B2013      13.053 -34.357 -43.103  1.00 28.52           O  
HETATM 6728  O   HOH B2014      11.610 -28.615 -43.077  1.00 27.32           O  
HETATM 6729  O   HOH B2015      -1.816 -30.712 -43.461  1.00 30.35           O  
HETATM 6730  O   HOH B2016       1.206 -29.513 -45.907  1.00 47.90           O  
HETATM 6731  O   HOH B2017       8.303 -25.386 -44.808  1.00 43.62           O  
HETATM 6732  O   HOH B2018      -0.701 -16.216 -40.785  1.00 32.23           O  
HETATM 6733  O   HOH B2019      -1.839 -23.728 -42.883  1.00 37.45           O  
HETATM 6734  O   HOH B2020     -10.187 -18.849 -47.580  1.00 37.99           O  
HETATM 6735  O   HOH B2021     -15.054 -22.345 -37.914  1.00 12.50           O  
HETATM 6736  O   HOH B2022     -11.816 -25.037 -37.410  1.00 13.75           O  
HETATM 6737  O   HOH B2023     -12.055 -13.214 -38.141  1.00 29.69           O  
HETATM 6738  O   HOH B2024     -15.966 -25.180 -43.035  1.00 32.79           O  
HETATM 6739  O   HOH B2025     -26.927  -9.664 -38.067  1.00 34.38           O  
HETATM 6740  O   HOH B2026     -28.585 -15.917 -41.766  1.00 35.50           O  
HETATM 6741  O   HOH B2027     -21.409 -19.818 -41.886  1.00 30.94           O  
HETATM 6742  O   HOH B2028      -8.285 -46.291  -5.888  1.00 46.91           O  
HETATM 6743  O   HOH B2029      -6.470 -35.719 -25.375  1.00 47.72           O  
HETATM 6744  O   HOH B2030     -26.655 -18.696 -30.734  1.00 18.75           O  
HETATM 6745  O   HOH B2031     -19.438 -23.045 -40.125  1.00 26.15           O  
HETATM 6746  O   HOH B2032     -17.636 -22.324 -37.677  1.00 21.48           O  
HETATM 6747  O   HOH B2033     -20.675 -19.621 -34.260  1.00 32.64           O  
HETATM 6748  O   HOH B2034     -19.408 -25.981 -30.997  1.00  3.29           O  
HETATM 6749  O   HOH B2035     -21.567 -26.371 -32.439  1.00  9.85           O  
HETATM 6750  O   HOH B2036     -22.013 -15.869 -28.739  1.00 26.83           O  
HETATM 6751  O   HOH B2037     -21.466 -18.842 -31.190  1.00 16.01           O  
HETATM 6752  O   HOH B2038     -19.826 -17.426 -24.343  1.00 12.31           O  
HETATM 6753  O   HOH B2039     -27.516 -14.804 -23.058  1.00 11.94           O  
HETATM 6754  O   HOH B2040     -26.099 -19.419 -22.340  1.00  3.14           O  
HETATM 6755  O   HOH B2041     -22.544 -15.340 -21.702  1.00  4.31           O  
HETATM 6756  O   HOH B2042     -27.711 -16.591 -26.240  1.00 18.17           O  
HETATM 6757  O   HOH B2043     -27.322 -20.692 -29.086  1.00 30.80           O  
HETATM 6758  O   HOH B2044     -33.527 -17.331 -27.535  1.00 30.72           O  
HETATM 6759  O   HOH B2045     -32.044 -19.456 -29.931  1.00 30.16           O  
HETATM 6760  O   HOH B2046     -33.110 -22.502 -32.298  1.00 25.42           O  
HETATM 6761  O   HOH B2047     -41.132 -34.317 -25.452  1.00  9.92           O  
HETATM 6762  O   HOH B2048     -37.337 -35.607 -19.092  1.00 33.55           O  
HETATM 6763  O   HOH B2049     -31.176 -32.138 -10.235  1.00 48.40           O  
HETATM 6764  O   HOH B2050     -35.582 -35.662 -13.360  1.00 23.13           O  
HETATM 6765  O   HOH B2051     -30.628 -25.491 -15.920  1.00 18.66           O  
HETATM 6766  O   HOH B2052     -34.375 -28.419 -18.499  1.00 34.20           O  
HETATM 6767  O   HOH B2053     -26.136 -30.814  -8.180  1.00 23.51           O  
HETATM 6768  O   HOH B2054     -26.099 -23.483  -7.408  1.00 36.15           O  
HETATM 6769  O   HOH B2055     -27.206 -32.529  -9.879  1.00 25.44           O  
HETATM 6770  O   HOH B2056     -22.227 -33.273  -8.887  1.00 11.30           O  
HETATM 6771  O   HOH B2057     -15.814 -23.465  -8.261  1.00 19.93           O  
HETATM 6772  O   HOH B2058      -8.831 -18.431 -13.816  1.00 28.71           O  
HETATM 6773  O   HOH B2059      -9.259 -18.229 -17.601  1.00 17.41           O  
HETATM 6774  O   HOH B2060     -11.635 -18.893 -18.997  1.00 17.95           O  
HETATM 6775  O   HOH B2061     -18.074 -16.839 -20.107  1.00 12.21           O  
HETATM 6776  O   HOH B2062     -22.126 -28.541 -21.018  1.00 14.21           O  
HETATM 6777  O   HOH B2063     -30.573 -37.234 -12.473  1.00 10.50           O  
HETATM 6778  O   HOH B2064     -32.155 -40.083 -12.326  1.00 14.19           O  
HETATM 6779  O   HOH B2065     -34.065 -45.014  -4.868  1.00 36.03           O  
HETATM 6780  O   HOH B2066     -35.477 -47.896 -12.780  1.00 15.88           O  
HETATM 6781  O   HOH B2067     -14.138 -27.646 -23.162  1.00 11.28           O  
HETATM 6782  O   HOH B2068     -12.302 -33.287 -25.273  1.00 30.93           O  
HETATM 6783  O   HOH B2069      -5.330 -32.321 -26.302  1.00 26.45           O  
HETATM 6784  O   HOH B2070     -22.772 -29.255 -33.375  1.00 15.74           O  
HETATM 6785  O   HOH B2071     -22.683 -38.450 -32.602  1.00 26.48           O  
HETATM 6786  O   HOH B2072     -42.015 -39.098 -34.073  1.00 24.17           O  
HETATM 6787  O   HOH B2073     -41.754 -35.287 -30.197  1.00 34.45           O  
HETATM 6788  O   HOH B2074     -41.561 -45.433 -27.245  1.00 27.64           O  
HETATM 6789  O   HOH B2075     -35.302 -43.359 -19.706  1.00 14.35           O  
HETATM 6790  O   HOH B2076     -31.452 -41.999 -14.043  1.00 10.31           O  
HETATM 6791  O   HOH B2077     -20.489 -27.639 -18.831  1.00 11.79           O  
HETATM 6792  O   HOH B2078     -16.093 -32.553 -16.423  1.00 14.58           O  
HETATM 6793  O   HOH B2079     -13.554 -25.750 -16.868  1.00  8.13           O  
HETATM 6794  O   HOH B2080     -17.206 -26.720 -30.376  1.00 12.65           O  
HETATM 6795  O   HOH B2081      -8.839 -18.584 -30.532  1.00 33.16           O  
HETATM 6796  O   HOH B2082     -16.967 -16.961 -28.325  1.00 24.07           O  
HETATM 6797  O   HOH B2083     -13.273 -13.637 -28.529  1.00 29.71           O  
HETATM 6798  O   HOH B2084     -16.798 -19.279 -25.374  1.00  2.33           O  
HETATM 6799  O   HOH B2085      -8.229 -11.983 -19.464  1.00 34.85           O  
HETATM 6800  O   HOH B2086      -5.768 -10.120 -24.050  1.00 30.80           O  
HETATM 6801  O   HOH B2087      -4.433 -14.328 -23.373  1.00 32.69           O  
HETATM 6802  O   HOH B2088      -0.622 -23.496 -24.221  1.00 25.38           O  
HETATM 6803  O   HOH B2089      -1.858 -19.244 -22.677  1.00 17.53           O  
HETATM 6804  O   HOH B2090      -3.338 -26.195 -21.720  1.00 16.04           O  
HETATM 6805  O   HOH B2091       0.500 -24.341 -17.598  1.00 37.90           O  
HETATM 6806  O   HOH B2092      -2.216 -19.609 -18.888  1.00 32.67           O  
HETATM 6807  O   HOH B2093      -3.079 -16.881 -17.591  1.00 39.31           O  
HETATM 6808  O   HOH B2094      -7.631 -17.056 -11.391  1.00 16.49           O  
HETATM 6809  O   HOH B2095      -6.961 -16.819 -15.850  1.00 24.55           O  
HETATM 6810  O   HOH B2096      -3.895 -26.885 -10.425  1.00 30.21           O  
HETATM 6811  O   HOH B2097       2.191 -18.061  -6.000  1.00 39.68           O  
HETATM 6812  O   HOH B2098       0.118 -19.061  -3.692  1.00 45.77           O  
HETATM 6813  O   HOH B2099       5.892 -24.868 -10.759  1.00 40.54           O  
HETATM 6814  O   HOH B2100      -1.204 -19.664 -10.222  1.00 36.12           O  
HETATM 6815  O   HOH B2101       0.199 -21.461 -17.993  1.00 25.49           O  
HETATM 6816  O   HOH B2102      -6.124 -38.167 -22.804  1.00 32.51           O  
HETATM 6817  O   HOH B2103     -13.360 -41.480  -6.643  1.00 17.77           O  
HETATM 6818  O   HOH B2104       7.161 -35.332 -14.541  1.00 42.22           O  
HETATM 6819  O   HOH B2105       7.406 -29.279  -9.904  1.00 29.70           O  
HETATM 6820  O   HOH B2106       7.233 -29.023 -18.260  1.00 39.61           O  
HETATM 6821  O   HOH B2107       0.680 -24.903 -20.689  1.00 35.84           O  
HETATM 6822  O   HOH B2108       4.155 -30.171 -21.053  1.00 30.63           O  
HETATM 6823  O   HOH B2109      -1.578 -26.233 -24.914  1.00 24.73           O  
HETATM 6824  O   HOH B2110      -9.116 -29.539  -3.329  1.00 32.14           O  
HETATM 6825  O   HOH B2111     -10.197 -26.956  -9.201  1.00 21.80           O  
HETATM 6826  O   HOH B2112      -7.775 -26.829  -8.408  1.00 21.64           O  
HETATM 6827  O   HOH B2113     -10.518 -26.757 -12.200  1.00 12.54           O  
HETATM 6828  O   HOH B2114     -11.196 -24.601 -14.897  1.00 17.28           O  
HETATM 6829  O   HOH B2115     -14.801 -33.644  -0.793  1.00 32.95           O  
HETATM 6830  O   HOH B2116     -20.042 -39.100  -4.837  1.00 27.59           O  
HETATM 6831  O   HOH B2117     -25.750 -43.923  -4.129  1.00 23.62           O  
HETATM 6832  O   HOH B2118     -29.422 -34.049 -10.038  1.00 17.05           O  
HETATM 6833  O   HOH B2119     -22.637 -45.603 -11.044  1.00 21.90           O  
HETATM 6834  O   HOH B2120     -13.509 -35.143 -23.293  1.00 24.76           O  
HETATM 6835  O   HOH B2121      -8.186 -57.583 -25.926  1.00 43.10           O  
HETATM 6836  O   HOH B2122     -14.587 -62.158 -17.744  1.00 41.67           O  
HETATM 6837  O   HOH B2123     -14.382 -60.287 -21.313  1.00 23.89           O  
HETATM 6838  O   HOH B2124     -16.120 -57.537 -33.278  1.00 29.98           O  
HETATM 6839  O   HOH B2125      -6.103 -55.052 -35.619  1.00 26.69           O  
HETATM 6840  O   HOH B2126     -10.270 -56.241 -38.251  1.00 30.09           O  
HETATM 6841  O   HOH B2127      -8.942 -51.966 -35.605  1.00 36.51           O  
HETATM 6842  O   HOH B2128     -22.264 -52.455 -38.267  1.00 33.52           O  
HETATM 6843  O   HOH B2129     -18.228 -50.841 -42.126  1.00 30.50           O  
HETATM 6844  O   HOH B2130     -19.103 -46.051 -46.959  1.00 33.10           O  
HETATM 6845  O   HOH B2131     -21.110 -38.125 -43.262  1.00 34.64           O  
HETATM 6846  O   HOH B2132     -13.940 -39.297 -43.494  1.00 27.97           O  
HETATM 6847  O   HOH B2133     -13.872 -47.146 -38.659  1.00 24.01           O  
HETATM 6848  O   HOH B2134      -9.367 -43.519 -42.256  1.00 36.19           O  
HETATM 6849  O   HOH B2135      -8.233 -48.767 -39.986  1.00 36.53           O  
HETATM 6850  O   HOH B2136     -28.135 -16.809 -21.692  1.00  9.39           O  
HETATM 6851  O   HOH B2137     -13.882 -53.578 -12.646  1.00 28.48           O  
HETATM 6852  O   HOH B2138     -16.296 -52.952 -13.955  1.00 42.12           O  
HETATM 6853  O   HOH B2139     -13.243 -52.725 -10.141  1.00 35.54           O  
HETATM 6854  O   HOH B2140     -31.062 -26.273 -13.232  1.00 22.78           O  
HETATM 6855  O   HOH B2141     -29.553 -23.592 -13.355  1.00 32.35           O  
HETATM 6856  O   HOH B2142     -21.267 -49.432  -9.540  1.00 29.21           O  
HETATM 6857  O   HOH B2143     -24.104 -34.165  -7.207  1.00 22.91           O  
HETATM 6858  O   HOH B2144     -10.283 -40.943 -21.530  1.00 35.29           O  
HETATM 6859  O   HOH B2145      -8.236 -40.055 -25.064  1.00 29.75           O  
HETATM 6860  O   HOH B2146      -8.561 -34.267 -42.228  1.00 36.40           O  
HETATM 6861  O   HOH B2147      -6.166 -36.764 -41.539  1.00 12.42           O  
HETATM 6862  O   HOH B2148      -0.347 -33.014 -38.056  1.00 35.41           O  
HETATM 6863  O   HOH B2149     -11.096 -28.021 -45.943  1.00 32.83           O  
HETATM 6864  O   HOH B2150     -11.184 -30.579 -33.096  1.00 20.44           O  
HETATM 6865  O   HOH B2151      -9.447 -25.421 -39.767  1.00 15.58           O  
HETATM 6866  O   HOH B2152     -13.533 -24.393 -38.942  1.00 31.91           O  
HETATM 6867  O   HOH B2153     -17.644 -27.895 -47.471  1.00 29.05           O  
HETATM 6868  O   HOH B2154     -16.939 -32.590 -44.797  1.00 23.75           O  
HETATM 6869  O   HOH B2155     -15.309 -27.978 -48.693  1.00 30.85           O  
HETATM 6870  O   HOH B2156     -21.615 -29.961 -43.007  1.00 19.98           O  
HETATM 6871  O   HOH B2157     -12.384 -30.299 -44.732  1.00 21.98           O  
HETATM 6872  O   HOH B2158     -29.079 -47.437 -37.114  1.00 33.20           O  
HETATM 6873  O   HOH B2159     -28.074 -43.066 -37.893  1.00 19.70           O  
HETATM 6874  O   HOH B2160     -25.164 -53.214 -31.593  1.00 35.67           O  
HETATM 6875  O   HOH B2161     -31.222 -57.677 -29.143  1.00 28.31           O  
HETATM 6876  O   HOH B2162     -27.050 -56.133 -28.750  1.00 34.34           O  
HETATM 6877  O   HOH W2001     -19.424 -35.170  -1.935  1.00 33.49           O  
HETATM 6878  O   HOH W2002      -8.297 -17.972  -8.168  1.00 44.93           O  
HETATM 6879  O   HOH W2003     -13.729 -22.638  -7.192  1.00 38.62           O  
HETATM 6880  O   HOH W2004     -15.435  19.134 -18.006  1.00 42.45           O  
HETATM 6881  O   HOH W2005     -28.450 -20.536 -20.969  1.00  5.99           O  
HETATM 6882  O   HOH W2006     -23.419 -31.207  -4.358  1.00 40.73           O  
HETATM 6883  O   HOH W2007     -14.984 -24.879  -4.837  1.00 33.50           O  
HETATM 6884  O   HOH W2008     -21.735 -33.029  -3.439  1.00 40.46           O  
CONECT 1324 6457                                                                
CONECT 1352 6457                                                                
CONECT 1353 6457                                                                
CONECT 1890 2055                                                                
CONECT 1971 6443                                                                
CONECT 2055 1890                                                                
CONECT 2333 6457                                                                
CONECT 4545 6486                                                                
CONECT 4573 6486                                                                
CONECT 4574 6486                                                                
CONECT 5111 5276                                                                
CONECT 5192 6458                                                                
CONECT 5276 5111                                                                
CONECT 5554 6486                                                                
CONECT 6443 1971 6444 6454                                                      
CONECT 6444 6443 6445 6451                                                      
CONECT 6445 6444 6446 6452                                                      
CONECT 6446 6445 6447 6453                                                      
CONECT 6447 6446 6448 6454                                                      
CONECT 6448 6447 6455                                                           
CONECT 6449 6450 6451 6456                                                      
CONECT 6450 6449                                                                
CONECT 6451 6444 6449                                                           
CONECT 6452 6445                                                                
CONECT 6453 6446                                                                
CONECT 6454 6443 6447                                                           
CONECT 6455 6448                                                                
CONECT 6456 6449                                                                
CONECT 6457 1324 1352 1353 2333                                                 
CONECT 6457 6554                                                                
CONECT 6458 5192 6459 6469                                                      
CONECT 6459 6458 6460 6466                                                      
CONECT 6460 6459 6461 6467                                                      
CONECT 6461 6460 6462 6468                                                      
CONECT 6462 6461 6463 6469                                                      
CONECT 6463 6462 6470                                                           
CONECT 6464 6465 6466 6471                                                      
CONECT 6465 6464                                                                
CONECT 6466 6459 6464                                                           
CONECT 6467 6460                                                                
CONECT 6468 6461 6472                                                           
CONECT 6469 6458 6462                                                           
CONECT 6470 6463                                                                
CONECT 6471 6464                                                                
CONECT 6472 6468 6473 6483                                                      
CONECT 6473 6472 6474 6480                                                      
CONECT 6474 6473 6475 6481                                                      
CONECT 6475 6474 6476 6482                                                      
CONECT 6476 6475 6477 6483                                                      
CONECT 6477 6476 6484                                                           
CONECT 6478 6479 6480 6485                                                      
CONECT 6479 6478                                                                
CONECT 6480 6473 6478                                                           
CONECT 6481 6474                                                                
CONECT 6482 6475                                                                
CONECT 6483 6472 6476                                                           
CONECT 6484 6477                                                                
CONECT 6485 6478                                                                
CONECT 6486 4545 4573 4574 5554                                                 
CONECT 6486 6743                                                                
CONECT 6487 6488 6489                                                           
CONECT 6488 6487                                                                
CONECT 6489 6487 6490 6491                                                      
CONECT 6490 6489                                                                
CONECT 6491 6489 6492                                                           
CONECT 6492 6491                                                                
CONECT 6493 6494 6495                                                           
CONECT 6494 6493                                                                
CONECT 6495 6493 6496 6497                                                      
CONECT 6496 6495                                                                
CONECT 6497 6495 6498                                                           
CONECT 6498 6497                                                                
CONECT 6499 6500 6501                                                           
CONECT 6500 6499                                                                
CONECT 6501 6499 6502 6503                                                      
CONECT 6502 6501                                                                
CONECT 6503 6501 6504                                                           
CONECT 6504 6503                                                                
CONECT 6505 6506 6507                                                           
CONECT 6506 6505                                                                
CONECT 6507 6505 6508 6509                                                      
CONECT 6508 6507                                                                
CONECT 6509 6507 6510                                                           
CONECT 6510 6509                                                                
CONECT 6554 6457                                                                
CONECT 6743 6486                                                                
MASTER      429    0    9   31   24    0   11    6 6882    2   86   64          
END                                                                             
