# Supplementary material for: A new benchmark illustrates that integration of geometric constraints inferred from enzyme reaction chemistry can increase enzyme active site modeling accuracy
Source: PLoS One. 2019 Apr 4;14(4):e0214126. doi: 10.1371/journal.pone.0214126 (PMC6448891; doi:10.1371/journal.pone.0214126)
Supplement: S1 Files — (GZ) [file pone.0214126.s008.gz › benchmark-lite/templates/6cpa/2boa.pdb.pdb]

REMARK query_anchored_aln ARSTNTFNYATYHTLDEIYDFMDLLVAQHPELVSKLQIGRSYEGRPIYVLKFSTGGSNRPAIWIDLGIHSREWITQATGVWFAKKFTENYGQNPSFTAILDSMDIFLEIVTNPNGFAFTHSENRLWRKTRSVTSSSLCVGVDANRNWDAGFGKAGASSSPCSETYHGKYANSEVEVKSIVDFVKNHGNFKAFLSIHSYSQLLLYPYGYTTQSIPDKTELNQVAKSAVAALKSLYGTSYKYGSIITTIYQASGGSIDWSYNQGIKYSFTFELRDTGRYGFLLPASQIIPTAQETWLGVLTIMEHTVNN
ATOM      1  N   ALA A   1     -40.144 -18.901 -12.344  1.00  0.00           N  
ATOM      2  CA  ALA A   1     -39.679 -18.427 -13.652  1.00  0.00           C  
ATOM      3  C   ALA A   1     -39.446 -19.546 -14.688  1.00  0.00           C  
ATOM      4  O   ALA A   1     -39.898 -19.434 -15.837  1.00  0.00           O  
ATOM      5  CB  ALA A   1     -38.400 -17.622 -13.470  1.00  0.00           C  
ATOM      6 1H   ALA A   1     -40.271 -18.120 -11.732  1.00  0.00           H  
ATOM      7 2H   ALA A   1     -41.013 -19.383 -12.453  1.00  0.00           H  
ATOM      8 3H   ALA A   1     -39.465 -19.523 -11.954  1.00  0.00           H  
ATOM      9  HA  ALA A   1     -40.453 -17.786 -14.075  1.00  0.00           H  
ATOM     10 1HB  ALA A   1     -38.052 -17.268 -14.440  1.00  0.00           H  
ATOM     11 2HB  ALA A   1     -38.597 -16.769 -12.821  1.00  0.00           H  
ATOM     12 3HB  ALA A   1     -37.636 -18.252 -13.018  1.00  0.00           H  
ATOM     13  N   ARG A   2     -38.746 -20.608 -14.273  1.00  0.00           N  
ATOM     14  CA  ARG A   2     -38.574 -21.831 -15.075  1.00  0.00           C  
ATOM     15  C   ARG A   2     -39.902 -22.448 -15.534  1.00  0.00           C  
ATOM     16  O   ARG A   2     -39.993 -22.987 -16.640  1.00  0.00           O  
ATOM     17  CB  ARG A   2     -37.800 -22.872 -14.280  1.00  0.00           C  
ATOM     18  CG  ARG A   2     -36.388 -22.461 -13.893  1.00  0.00           C  
ATOM     19  CD  ARG A   2     -35.485 -22.422 -15.072  1.00  0.00           C  
ATOM     20  NE  ARG A   2     -35.660 -21.205 -15.849  1.00  0.00           N  
ATOM     21  CZ  ARG A   2     -35.179 -19.997 -15.498  1.00  0.00           C  
ATOM     22  NH1 ARG A   2     -34.497 -19.860 -14.382  1.00  0.00           N  
ATOM     23  NH2 ARG A   2     -35.393 -18.949 -16.274  1.00  0.00           N  
ATOM     24  H   ARG A   2     -38.318 -20.554 -13.360  1.00  0.00           H  
ATOM     25  HA  ARG A   2     -38.007 -21.580 -15.972  1.00  0.00           H  
ATOM     26 1HB  ARG A   2     -38.339 -23.103 -13.362  1.00  0.00           H  
ATOM     27 2HB  ARG A   2     -37.728 -23.793 -14.859  1.00  0.00           H  
ATOM     28 1HG  ARG A   2     -36.408 -21.468 -13.443  1.00  0.00           H  
ATOM     29 2HG  ARG A   2     -35.984 -23.176 -13.176  1.00  0.00           H  
ATOM     30 1HD  ARG A   2     -34.449 -22.466 -14.738  1.00  0.00           H  
ATOM     31 2HD  ARG A   2     -35.694 -23.273 -15.719  1.00  0.00           H  
ATOM     32  HE  ARG A   2     -36.180 -21.271 -16.714  1.00  0.00           H  
ATOM     33 1HH1 ARG A   2     -34.333 -20.661 -13.789  1.00  0.00           H  
ATOM     34 2HH1 ARG A   2     -34.136 -18.954 -14.119  1.00  0.00           H  
ATOM     35 1HH2 ARG A   2     -35.918 -19.054 -17.132  1.00  0.00           H  
ATOM     36 2HH2 ARG A   2     -35.033 -18.044 -16.011  1.00  0.00           H  
ATOM     37  N   SER A   3     -40.927 -22.371 -14.687  1.00  0.00           N  
ATOM     38  CA  SER A   3     -42.260 -22.854 -15.055  1.00  0.00           C  
ATOM     39  C   SER A   3     -43.095 -21.775 -15.749  1.00  0.00           C  
ATOM     40  O   SER A   3     -43.963 -22.082 -16.568  1.00  0.00           O  
ATOM     41  CB  SER A   3     -42.989 -23.345 -13.819  1.00  0.00           C  
ATOM     42  OG  SER A   3     -43.237 -22.290 -12.931  1.00  0.00           O  
ATOM     43  H   SER A   3     -40.784 -21.971 -13.771  1.00  0.00           H  
ATOM     44  HA  SER A   3     -42.147 -23.685 -15.753  1.00  0.00           H  
ATOM     45 1HB  SER A   3     -43.932 -23.806 -14.112  1.00  0.00           H  
ATOM     46 2HB  SER A   3     -42.391 -24.109 -13.324  1.00  0.00           H  
ATOM     47  HG  SER A   3     -44.152 -22.036 -13.070  1.00  0.00           H  
ATOM     48  N   THR A   4     -42.832 -20.519 -15.405  1.00  0.00           N  
ATOM     49  CA  THR A   4     -43.570 -19.379 -15.938  1.00  0.00           C  
ATOM     50  C   THR A   4     -43.148 -19.000 -17.353  1.00  0.00           C  
ATOM     51  O   THR A   4     -43.993 -18.658 -18.181  1.00  0.00           O  
ATOM     52  CB  THR A   4     -43.410 -18.154 -15.018  1.00  0.00           C  
ATOM     53  OG1 THR A   4     -43.909 -18.466 -13.711  1.00  0.00           O  
ATOM     54  CG2 THR A   4     -44.174 -16.964 -15.578  1.00  0.00           C  
ATOM     55  H   THR A   4     -42.086 -20.356 -14.744  1.00  0.00           H  
ATOM     56  HA  THR A   4     -44.627 -19.643 -15.986  1.00  0.00           H  
ATOM     57  HB  THR A   4     -42.354 -17.896 -14.937  1.00  0.00           H  
ATOM     58  HG1 THR A   4     -44.792 -18.104 -13.612  1.00  0.00           H  
ATOM     59 1HG2 THR A   4     -44.049 -16.107 -14.915  1.00  0.00           H  
ATOM     60 2HG2 THR A   4     -43.789 -16.717 -16.567  1.00  0.00           H  
ATOM     61 3HG2 THR A   4     -45.231 -17.213 -15.652  1.00  0.00           H  
ATOM     62  N   ASN A   5     -41.843 -19.056 -17.619  1.00  0.00           N  
ATOM     63  CA  ASN A   5     -41.250 -18.440 -18.805  1.00  0.00           C  
ATOM     64  C   ASN A   5     -41.160 -16.929 -18.608  1.00  0.00           C  
ATOM     65  O   ASN A   5     -40.734 -16.195 -19.500  1.00  0.00           O  
ATOM     66  CB  ASN A   5     -42.046 -18.779 -20.052  1.00  0.00           C  
ATOM     67  CG  ASN A   5     -41.220 -18.697 -21.305  1.00  0.00           C  
ATOM     68  OD1 ASN A   5     -39.999 -18.889 -21.272  1.00  0.00           O  
ATOM     69  ND2 ASN A   5     -41.862 -18.415 -22.410  1.00  0.00           N  
ATOM     70  H   ASN A   5     -41.246 -19.547 -16.969  1.00  0.00           H  
ATOM     71  HA  ASN A   5     -40.238 -18.828 -18.927  1.00  0.00           H  
ATOM     72 1HB  ASN A   5     -42.450 -19.788 -19.962  1.00  0.00           H  
ATOM     73 2HB  ASN A   5     -42.890 -18.095 -20.142  1.00  0.00           H  
ATOM     74 1HD2 ASN A   5     -41.363 -18.348 -23.275  1.00  0.00           H  
ATOM     75 2HD2 ASN A   5     -42.850 -18.268 -22.390  1.00  0.00           H  
ATOM     76  N   THR A   6     -41.572 -16.479 -17.426  1.00  0.00           N  
ATOM     77  CA  THR A   6     -41.568 -15.071 -17.073  1.00  0.00           C  
ATOM     78  C   THR A   6     -40.210 -14.683 -16.597  1.00  0.00           C  
ATOM     79  O   THR A   6     -39.390 -15.540 -16.273  1.00  0.00           O  
ATOM     80  CB  THR A   6     -42.611 -14.746 -15.988  1.00  0.00           C  
ATOM     81  OG1 THR A   6     -42.288 -15.454 -14.784  1.00  0.00           O  
ATOM     82  CG2 THR A   6     -44.004 -15.147 -16.449  1.00  0.00           C  
ATOM     83  H   THR A   6     -41.900 -17.155 -16.751  1.00  0.00           H  
ATOM     84  HA  THR A   6     -41.817 -14.491 -17.962  1.00  0.00           H  
ATOM     85  HB  THR A   6     -42.598 -13.677 -15.779  1.00  0.00           H  
ATOM     86  HG1 THR A   6     -42.445 -14.885 -14.026  1.00  0.00           H  
ATOM     87 1HG2 THR A   6     -44.727 -14.910 -15.669  1.00  0.00           H  
ATOM     88 2HG2 THR A   6     -44.257 -14.602 -17.358  1.00  0.00           H  
ATOM     89 3HG2 THR A   6     -44.026 -16.218 -16.650  1.00  0.00           H  
ATOM     90  N   PHE A   7     -39.960 -13.382 -16.561  1.00  0.00           N  
ATOM     91  CA  PHE A   7     -38.862 -12.844 -15.773  1.00  0.00           C  
ATOM     92  C   PHE A   7     -39.550 -11.930 -14.773  1.00  0.00           C  
ATOM     93  O   PHE A   7     -40.218 -10.951 -15.135  1.00  0.00           O  
ATOM     94  CB  PHE A   7     -37.848 -12.080 -16.626  1.00  0.00           C  
ATOM     95  CG  PHE A   7     -36.668 -11.566 -15.851  1.00  0.00           C  
ATOM     96  CD1 PHE A   7     -35.439 -12.204 -15.927  1.00  0.00           C  
ATOM     97  CD2 PHE A   7     -36.786 -10.445 -15.044  1.00  0.00           C  
ATOM     98  CE1 PHE A   7     -34.353 -11.732 -15.213  1.00  0.00           C  
ATOM     99  CE2 PHE A   7     -35.702  -9.970 -14.331  1.00  0.00           C  
ATOM    100  CZ  PHE A   7     -34.484 -10.615 -14.416  1.00  0.00           C  
ATOM    101  H   PHE A   7     -40.542 -12.749 -17.090  1.00  0.00           H  
ATOM    102  HA  PHE A   7     -38.337 -13.674 -15.299  1.00  0.00           H  
ATOM    103 1HB  PHE A   7     -37.477 -12.729 -17.419  1.00  0.00           H  
ATOM    104 2HB  PHE A   7     -38.338 -11.231 -17.101  1.00  0.00           H  
ATOM    105  HD1 PHE A   7     -35.335 -13.086 -16.558  1.00  0.00           H  
ATOM    106  HD2 PHE A   7     -37.748  -9.935 -14.976  1.00  0.00           H  
ATOM    107  HE1 PHE A   7     -33.393 -12.243 -15.282  1.00  0.00           H  
ATOM    108  HE2 PHE A   7     -35.807  -9.087 -13.700  1.00  0.00           H  
ATOM    109  HZ  PHE A   7     -33.630 -10.243 -13.853  1.00  0.00           H  
ATOM    110  N   ASN A   8     -39.452 -12.326 -13.518  1.00  0.00           N  
ATOM    111  CA  ASN A   8     -39.922 -11.552 -12.388  1.00  0.00           C  
ATOM    112  C   ASN A   8     -38.863 -10.497 -11.999  1.00  0.00           C  
ATOM    113  O   ASN A   8     -37.845 -10.826 -11.394  1.00  0.00           O  
ATOM    114  CB  ASN A   8     -40.253 -12.462 -11.220  1.00  0.00           C  
ATOM    115  CG  ASN A   8     -40.826 -11.714 -10.048  1.00  0.00           C  
ATOM    116  OD1 ASN A   8     -40.911 -10.481 -10.065  1.00  0.00           O  
ATOM    117  ND2 ASN A   8     -41.219 -12.436  -9.030  1.00  0.00           N  
ATOM    118  H   ASN A   8     -39.021 -13.225 -13.354  1.00  0.00           H  
ATOM    119  HA  ASN A   8     -40.829 -11.022 -12.684  1.00  0.00           H  
ATOM    120 1HB  ASN A   8     -40.971 -13.219 -11.539  1.00  0.00           H  
ATOM    121 2HB  ASN A   8     -39.351 -12.983 -10.897  1.00  0.00           H  
ATOM    122 1HD2 ASN A   8     -41.609 -11.992  -8.223  1.00  0.00           H  
ATOM    123 2HD2 ASN A   8     -41.131 -13.431  -9.059  1.00  0.00           H  
ATOM    124  N   TYR A   9     -39.122  -9.233 -12.341  1.00  0.00           N  
ATOM    125  CA  TYR A   9     -38.227  -8.137 -11.971  1.00  0.00           C  
ATOM    126  C   TYR A   9     -38.069  -7.855 -10.455  1.00  0.00           C  
ATOM    127  O   TYR A   9     -37.121  -7.182 -10.053  1.00  0.00           O  
ATOM    128  CB  TYR A   9     -38.700  -6.863 -12.676  1.00  0.00           C  
ATOM    129  CG  TYR A   9     -40.020  -6.335 -12.161  1.00  0.00           C  
ATOM    130  CD1 TYR A   9     -40.069  -5.118 -11.497  1.00  0.00           C  
ATOM    131  CD2 TYR A   9     -41.182  -7.067 -12.353  1.00  0.00           C  
ATOM    132  CE1 TYR A   9     -41.275  -4.635 -11.027  1.00  0.00           C  
ATOM    133  CE2 TYR A   9     -42.388  -6.584 -11.883  1.00  0.00           C  
ATOM    134  CZ  TYR A   9     -42.436  -5.374 -11.222  1.00  0.00           C  
ATOM    135  OH  TYR A   9     -43.638  -4.893 -10.754  1.00  0.00           O  
ATOM    136  H   TYR A   9     -39.958  -9.028 -12.869  1.00  0.00           H  
ATOM    137  HA  TYR A   9     -37.219  -8.386 -12.304  1.00  0.00           H  
ATOM    138 1HB  TYR A   9     -37.949  -6.081 -12.555  1.00  0.00           H  
ATOM    139 2HB  TYR A   9     -38.803  -7.056 -13.743  1.00  0.00           H  
ATOM    140  HD1 TYR A   9     -39.155  -4.543 -11.346  1.00  0.00           H  
ATOM    141  HD2 TYR A   9     -41.144  -8.024 -12.874  1.00  0.00           H  
ATOM    142  HE1 TYR A   9     -41.313  -3.680 -10.505  1.00  0.00           H  
ATOM    143  HE2 TYR A   9     -43.302  -7.160 -12.033  1.00  0.00           H  
ATOM    144  HH  TYR A   9     -44.336  -5.516 -10.968  1.00  0.00           H  
ATOM    145  N   ALA A  10     -38.979  -8.398  -9.633  1.00  0.00           N  
ATOM    146  CA  ALA A  10     -38.958  -8.235  -8.185  1.00  0.00           C  
ATOM    147  C   ALA A  10     -38.139  -9.300  -7.474  1.00  0.00           C  
ATOM    148  O   ALA A  10     -38.524  -9.779  -6.402  1.00  0.00           O  
ATOM    149  CB  ALA A  10     -40.381  -8.233  -7.645  1.00  0.00           C  
ATOM    150  H   ALA A  10     -39.713  -8.948 -10.056  1.00  0.00           H  
ATOM    151  HA  ALA A  10     -38.488  -7.278  -7.959  1.00  0.00           H  
ATOM    152 1HB  ALA A  10     -40.359  -8.111  -6.562  1.00  0.00           H  
ATOM    153 2HB  ALA A  10     -40.939  -7.410  -8.092  1.00  0.00           H  
ATOM    154 3HB  ALA A  10     -40.865  -9.176  -7.894  1.00  0.00           H  
ATOM    155  N   THR A  11     -37.008  -9.668  -8.078  1.00  0.00           N  
ATOM    156  CA  THR A  11     -36.166 -10.756  -7.589  1.00  0.00           C  
ATOM    157  C   THR A  11     -34.734 -10.492  -7.984  1.00  0.00           C  
ATOM    158  O   THR A  11     -34.464  -9.647  -8.833  1.00  0.00           O  
ATOM    159  CB  THR A  11     -36.617 -12.122  -8.137  1.00  0.00           C  
ATOM    160  OG1 THR A  11     -36.415 -12.161  -9.556  1.00  0.00           O  
ATOM    161  CG2 THR A  11     -38.088 -12.360  -7.832  1.00  0.00           C  
ATOM    162  H   THR A  11     -36.730  -9.166  -8.909  1.00  0.00           H  
ATOM    163  HA  THR A  11     -36.240 -10.789  -6.502  1.00  0.00           H  
ATOM    164  HB  THR A  11     -36.024 -12.913  -7.678  1.00  0.00           H  
ATOM    165  HG1 THR A  11     -37.136 -11.701  -9.994  1.00  0.00           H  
ATOM    166 1HG2 THR A  11     -38.389 -13.331  -8.226  1.00  0.00           H  
ATOM    167 2HG2 THR A  11     -38.243 -12.343  -6.753  1.00  0.00           H  
ATOM    168 3HG2 THR A  11     -38.687 -11.579  -8.297  1.00  0.00           H  
ATOM    169  N   TYR A  12     -33.833 -11.246  -7.377  1.00  0.00           N  
ATOM    170  CA  TYR A  12     -32.411 -11.188  -7.671  1.00  0.00           C  
ATOM    171  C   TYR A  12     -32.091 -12.326  -8.649  1.00  0.00           C  
ATOM    172  O   TYR A  12     -32.723 -13.378  -8.583  1.00  0.00           O  
ATOM    173  CB  TYR A  12     -31.575 -11.298  -6.394  1.00  0.00           C  
ATOM    174  CG  TYR A  12     -31.705 -10.103  -5.475  1.00  0.00           C  
ATOM    175  CD1 TYR A  12     -32.172 -10.272  -4.180  1.00  0.00           C  
ATOM    176  CD2 TYR A  12     -31.356  -8.840  -5.927  1.00  0.00           C  
ATOM    177  CE1 TYR A  12     -32.290  -9.181  -3.340  1.00  0.00           C  
ATOM    178  CE2 TYR A  12     -31.474  -7.749  -5.088  1.00  0.00           C  
ATOM    179  CZ  TYR A  12     -31.939  -7.917  -3.799  1.00  0.00           C  
ATOM    180  OH  TYR A  12     -32.057  -6.830  -2.964  1.00  0.00           O  
ATOM    181  H   TYR A  12     -34.164 -11.892  -6.674  1.00  0.00           H  
ATOM    182  HA  TYR A  12     -32.194 -10.228  -8.140  1.00  0.00           H  
ATOM    183 1HB  TYR A  12     -31.874 -12.189  -5.839  1.00  0.00           H  
ATOM    184 2HB  TYR A  12     -30.524 -11.413  -6.656  1.00  0.00           H  
ATOM    185  HD1 TYR A  12     -32.446 -11.266  -3.824  1.00  0.00           H  
ATOM    186  HD2 TYR A  12     -30.990  -8.707  -6.945  1.00  0.00           H  
ATOM    187  HE1 TYR A  12     -32.657  -9.314  -2.323  1.00  0.00           H  
ATOM    188  HE2 TYR A  12     -31.201  -6.755  -5.444  1.00  0.00           H  
ATOM    189  HH  TYR A  12     -32.392  -7.118  -2.111  1.00  0.00           H  
ATOM    190  N   HIS A  13     -31.158 -12.110  -9.578  1.00  0.00           N  
ATOM    191  CA  HIS A  13     -30.874 -13.131 -10.603  1.00  0.00           C  
ATOM    192  C   HIS A  13     -29.396 -13.461 -10.766  1.00  0.00           C  
ATOM    193  O   HIS A  13     -28.521 -12.647 -10.437  1.00  0.00           O  
ATOM    194  CB  HIS A  13     -31.428 -12.683 -11.959  1.00  0.00           C  
ATOM    195  CG  HIS A  13     -32.917 -12.527 -11.979  1.00  0.00           C  
ATOM    196  ND1 HIS A  13     -33.759 -13.492 -12.490  1.00  0.00           N  
ATOM    197  CD2 HIS A  13     -33.714 -11.520 -11.552  1.00  0.00           C  
ATOM    198  CE1 HIS A  13     -35.011 -13.085 -12.376  1.00  0.00           C  
ATOM    199  NE2 HIS A  13     -35.011 -11.892 -11.810  1.00  0.00           N  
ATOM    200  H   HIS A  13     -30.637 -11.245  -9.588  1.00  0.00           H  
ATOM    201  HA  HIS A  13     -31.358 -14.068 -10.327  1.00  0.00           H  
ATOM    202 1HB  HIS A  13     -30.981 -11.728 -12.237  1.00  0.00           H  
ATOM    203 2HB  HIS A  13     -31.151 -13.409 -12.723  1.00  0.00           H  
ATOM    204  HD1 HIS A  13     -33.490 -14.397 -12.820  1.00  0.00           H  
ATOM    205  HD2 HIS A  13     -33.505 -10.558 -11.083  1.00  0.00           H  
ATOM    206  HE1 HIS A  13     -35.833 -13.711 -12.723  1.00  0.00           H  
ATOM    207  N   THR A  14     -29.151 -14.697 -11.216  1.00  0.00           N  
ATOM    208  CA  THR A  14     -27.893 -15.114 -11.806  1.00  0.00           C  
ATOM    209  C   THR A  14     -27.558 -14.206 -12.994  1.00  0.00           C  
ATOM    210  O   THR A  14     -28.458 -13.653 -13.683  1.00  0.00           O  
ATOM    211  CB  THR A  14     -27.946 -16.585 -12.257  1.00  0.00           C  
ATOM    212  OG1 THR A  14     -28.984 -16.752 -13.231  1.00  0.00           O  
ATOM    213  CG2 THR A  14     -28.218 -17.497 -11.070  1.00  0.00           C  
ATOM    214  H   THR A  14     -29.901 -15.368 -11.131  1.00  0.00           H  
ATOM    215  HA  THR A  14     -27.109 -15.016 -11.055  1.00  0.00           H  
ATOM    216  HB  THR A  14     -26.994 -16.862 -12.710  1.00  0.00           H  
ATOM    217  HG1 THR A  14     -29.833 -16.815 -12.786  1.00  0.00           H  
ATOM    218 1HG2 THR A  14     -28.252 -18.533 -11.408  1.00  0.00           H  
ATOM    219 2HG2 THR A  14     -27.424 -17.381 -10.333  1.00  0.00           H  
ATOM    220 3HG2 THR A  14     -29.173 -17.232 -10.619  1.00  0.00           H  
ATOM    221  N   LEU A  15     -26.257 -14.100 -13.234  1.00  0.00           N  
ATOM    222  CA  LEU A  15     -25.691 -13.450 -14.403  1.00  0.00           C  
ATOM    223  C   LEU A  15     -26.269 -13.951 -15.751  1.00  0.00           C  
ATOM    224  O   LEU A  15     -26.432 -13.140 -16.671  1.00  0.00           O  
ATOM    225  CB  LEU A  15     -24.170 -13.649 -14.393  1.00  0.00           C  
ATOM    226  CG  LEU A  15     -23.404 -12.980 -15.541  1.00  0.00           C  
ATOM    227  CD1 LEU A  15     -23.614 -11.473 -15.482  1.00  0.00           C  
ATOM    228  CD2 LEU A  15     -21.927 -13.331 -15.439  1.00  0.00           C  
ATOM    229  H   LEU A  15     -25.637 -14.504 -12.547  1.00  0.00           H  
ATOM    230  HA  LEU A  15     -25.917 -12.386 -14.350  1.00  0.00           H  
ATOM    231 1HB  LEU A  15     -23.774 -13.256 -13.458  1.00  0.00           H  
ATOM    232 2HB  LEU A  15     -23.959 -14.718 -14.433  1.00  0.00           H  
ATOM    233  HG  LEU A  15     -23.796 -13.333 -16.495  1.00  0.00           H  
ATOM    234 1HD1 LEU A  15     -23.070 -10.997 -16.298  1.00  0.00           H  
ATOM    235 2HD1 LEU A  15     -24.677 -11.249 -15.577  1.00  0.00           H  
ATOM    236 3HD1 LEU A  15     -23.246 -11.092 -14.530  1.00  0.00           H  
ATOM    237 1HD2 LEU A  15     -21.383 -12.856 -16.256  1.00  0.00           H  
ATOM    238 2HD2 LEU A  15     -21.534 -12.976 -14.486  1.00  0.00           H  
ATOM    239 3HD2 LEU A  15     -21.805 -14.412 -15.503  1.00  0.00           H  
ATOM    240  N   ASP A  16     -26.563 -15.259 -15.853  1.00  0.00           N  
ATOM    241  CA  ASP A  16     -27.181 -15.861 -17.042  1.00  0.00           C  
ATOM    242  C   ASP A  16     -28.595 -15.364 -17.283  1.00  0.00           C  
ATOM    243  O   ASP A  16     -29.024 -15.224 -18.446  1.00  0.00           O  
ATOM    244  CB  ASP A  16     -27.202 -17.386 -16.916  1.00  0.00           C  
ATOM    245  CG  ASP A  16     -25.820 -18.011 -17.054  1.00  0.00           C  
ATOM    246  OD1 ASP A  16     -24.934 -17.347 -17.539  1.00  0.00           O  
ATOM    247  OD2 ASP A  16     -25.662 -19.146 -16.672  1.00  0.00           O  
ATOM    248  H   ASP A  16     -26.342 -15.847 -15.062  1.00  0.00           H  
ATOM    249  HA  ASP A  16     -26.587 -15.590 -17.915  1.00  0.00           H  
ATOM    250 1HB  ASP A  16     -27.616 -17.666 -15.948  1.00  0.00           H  
ATOM    251 2HB  ASP A  16     -27.852 -17.806 -17.684  1.00  0.00           H  
ATOM    252  N   GLU A  17     -29.356 -15.165 -16.205  1.00  0.00           N  
ATOM    253  CA  GLU A  17     -30.734 -14.656 -16.350  1.00  0.00           C  
ATOM    254  C   GLU A  17     -30.710 -13.160 -16.709  1.00  0.00           C  
ATOM    255  O   GLU A  17     -31.498 -12.712 -17.543  1.00  0.00           O  
ATOM    256  CB  GLU A  17     -31.531 -14.875 -15.062  1.00  0.00           C  
ATOM    257  CG  GLU A  17     -31.833 -16.333 -14.749  1.00  0.00           C  
ATOM    258  CD  GLU A  17     -32.575 -16.512 -13.454  1.00  0.00           C  
ATOM    259  OE1 GLU A  17     -32.334 -15.757 -12.544  1.00  0.00           O  
ATOM    260  OE2 GLU A  17     -33.385 -17.406 -13.376  1.00  0.00           O  
ATOM    261  H   GLU A  17     -28.998 -15.360 -15.281  1.00  0.00           H  
ATOM    262  HA  GLU A  17     -31.222 -15.204 -17.157  1.00  0.00           H  
ATOM    263 1HB  GLU A  17     -30.981 -14.458 -14.218  1.00  0.00           H  
ATOM    264 2HB  GLU A  17     -32.481 -14.343 -15.128  1.00  0.00           H  
ATOM    265 1HG  GLU A  17     -32.432 -16.751 -15.559  1.00  0.00           H  
ATOM    266 2HG  GLU A  17     -30.896 -16.886 -14.705  1.00  0.00           H  
ATOM    267  N   ILE A  18     -29.784 -12.410 -16.113  1.00  0.00           N  
ATOM    268  CA  ILE A  18     -29.602 -10.990 -16.457  1.00  0.00           C  
ATOM    269  C   ILE A  18     -29.219 -10.844 -17.954  1.00  0.00           C  
ATOM    270  O   ILE A  18     -29.940 -10.199 -18.748  1.00  0.00           O  
ATOM    271  CB  ILE A  18     -28.520 -10.343 -15.573  1.00  0.00           C  
ATOM    272  CG1 ILE A  18     -28.995 -10.264 -14.120  1.00  0.00           C  
ATOM    273  CG2 ILE A  18     -28.163  -8.960 -16.096  1.00  0.00           C  
ATOM    274  CD1 ILE A  18     -27.901  -9.910 -13.138  1.00  0.00           C  
ATOM    275  H   ILE A  18     -29.192 -12.825 -15.408  1.00  0.00           H  
ATOM    276  HA  ILE A  18     -30.543 -10.469 -16.285  1.00  0.00           H  
ATOM    277  HB  ILE A  18     -27.626 -10.966 -15.578  1.00  0.00           H  
ATOM    278 1HG1 ILE A  18     -29.784  -9.517 -14.035  1.00  0.00           H  
ATOM    279 2HG1 ILE A  18     -29.421 -11.223 -13.823  1.00  0.00           H  
ATOM    280 1HG2 ILE A  18     -27.397  -8.518 -15.459  1.00  0.00           H  
ATOM    281 2HG2 ILE A  18     -27.784  -9.043 -17.114  1.00  0.00           H  
ATOM    282 3HG2 ILE A  18     -29.051  -8.328 -16.089  1.00  0.00           H  
ATOM    283 1HD1 ILE A  18     -28.315  -9.873 -12.130  1.00  0.00           H  
ATOM    284 2HD1 ILE A  18     -27.116 -10.666 -13.181  1.00  0.00           H  
ATOM    285 3HD1 ILE A  18     -27.484  -8.937 -13.394  1.00  0.00           H  
ATOM    286  N   TYR A  19     -28.154 -11.519 -18.362  1.00  0.00           N  
ATOM    287  CA  TYR A  19     -27.706 -11.481 -19.754  1.00  0.00           C  
ATOM    288  C   TYR A  19     -28.827 -11.887 -20.710  1.00  0.00           C  
ATOM    289  O   TYR A  19     -28.970 -11.275 -21.770  1.00  0.00           O  
ATOM    290  CB  TYR A  19     -26.489 -12.388 -19.949  1.00  0.00           C  
ATOM    291  CG  TYR A  19     -25.215 -11.839 -19.346  1.00  0.00           C  
ATOM    292  CD1 TYR A  19     -25.238 -10.639 -18.651  1.00  0.00           C  
ATOM    293  CD2 TYR A  19     -24.024 -12.535 -19.488  1.00  0.00           C  
ATOM    294  CE1 TYR A  19     -24.075 -10.137 -18.100  1.00  0.00           C  
ATOM    295  CE2 TYR A  19     -22.861 -12.034 -18.938  1.00  0.00           C  
ATOM    296  CZ  TYR A  19     -22.884 -10.840 -18.246  1.00  0.00           C  
ATOM    297  OH  TYR A  19     -21.725 -10.340 -17.698  1.00  0.00           O  
ATOM    298  H   TYR A  19     -27.638 -12.074 -17.694  1.00  0.00           H  
ATOM    299  HA  TYR A  19     -27.420 -10.457 -19.998  1.00  0.00           H  
ATOM    300 1HB  TYR A  19     -26.686 -13.363 -19.499  1.00  0.00           H  
ATOM    301 2HB  TYR A  19     -26.321 -12.547 -21.013  1.00  0.00           H  
ATOM    302  HD1 TYR A  19     -26.174 -10.091 -18.539  1.00  0.00           H  
ATOM    303  HD2 TYR A  19     -24.006 -13.478 -20.035  1.00  0.00           H  
ATOM    304  HE1 TYR A  19     -24.093  -9.194 -17.554  1.00  0.00           H  
ATOM    305  HE2 TYR A  19     -21.925 -12.581 -19.050  1.00  0.00           H  
ATOM    306  HH  TYR A  19     -20.999 -10.939 -17.886  1.00  0.00           H  
ATOM    307  N   ASP A  20     -29.604 -12.906 -20.324  1.00  0.00           N  
ATOM    308  CA  ASP A  20     -30.705 -13.416 -21.143  1.00  0.00           C  
ATOM    309  C   ASP A  20     -31.836 -12.433 -21.286  1.00  0.00           C  
ATOM    310  O   ASP A  20     -32.418 -12.299 -22.365  1.00  0.00           O  
ATOM    311  CB  ASP A  20     -31.252 -14.717 -20.550  1.00  0.00           C  
ATOM    312  CG  ASP A  20     -32.284 -15.388 -21.446  1.00  0.00           C  
ATOM    313  OD1 ASP A  20     -31.977 -15.644 -22.586  1.00  0.00           O  
ATOM    314  OD2 ASP A  20     -33.371 -15.638 -20.981  1.00  0.00           O  
ATOM    315  H   ASP A  20     -29.416 -13.335 -19.429  1.00  0.00           H  
ATOM    316  HA  ASP A  20     -30.325 -13.620 -22.145  1.00  0.00           H  
ATOM    317 1HB  ASP A  20     -30.430 -15.414 -20.383  1.00  0.00           H  
ATOM    318 2HB  ASP A  20     -31.710 -14.512 -19.582  1.00  0.00           H  
ATOM    319  N   PHE A  21     -32.173 -11.773 -20.186  1.00  0.00           N  
ATOM    320  CA  PHE A  21     -33.273 -10.828 -20.163  1.00  0.00           C  
ATOM    321  C   PHE A  21     -32.899  -9.592 -20.959  1.00  0.00           C  
ATOM    322  O   PHE A  21     -33.744  -8.966 -21.600  1.00  0.00           O  
ATOM    323  CB  PHE A  21     -33.628 -10.440 -18.726  1.00  0.00           C  
ATOM    324  CG  PHE A  21     -34.875  -9.610 -18.614  1.00  0.00           C  
ATOM    325  CD1 PHE A  21     -36.128 -10.194 -18.735  1.00  0.00           C  
ATOM    326  CD2 PHE A  21     -34.799  -8.244 -18.387  1.00  0.00           C  
ATOM    327  CE1 PHE A  21     -37.276  -9.431 -18.631  1.00  0.00           C  
ATOM    328  CE2 PHE A  21     -35.945  -7.480 -18.282  1.00  0.00           C  
ATOM    329  CZ  PHE A  21     -37.184  -8.075 -18.405  1.00  0.00           C  
ATOM    330  H   PHE A  21     -31.646 -11.935 -19.340  1.00  0.00           H  
ATOM    331  HA  PHE A  21     -34.144 -11.300 -20.619  1.00  0.00           H  
ATOM    332 1HB  PHE A  21     -33.765 -11.341 -18.130  1.00  0.00           H  
ATOM    333 2HB  PHE A  21     -32.805  -9.879 -18.287  1.00  0.00           H  
ATOM    334  HD1 PHE A  21     -36.200 -11.267 -18.912  1.00  0.00           H  
ATOM    335  HD2 PHE A  21     -33.820  -7.775 -18.291  1.00  0.00           H  
ATOM    336  HE1 PHE A  21     -38.253  -9.903 -18.728  1.00  0.00           H  
ATOM    337  HE2 PHE A  21     -35.871  -6.407 -18.104  1.00  0.00           H  
ATOM    338  HZ  PHE A  21     -38.089  -7.473 -18.324  1.00  0.00           H  
ATOM    339  N   MET A  22     -31.618  -9.280 -20.958  1.00  0.00           N  
ATOM    340  CA  MET A  22     -31.069  -8.214 -21.801  1.00  0.00           C  
ATOM    341  C   MET A  22     -31.181  -8.566 -23.262  1.00  0.00           C  
ATOM    342  O   MET A  22     -31.439  -7.702 -24.081  1.00  0.00           O  
ATOM    343  CB  MET A  22     -29.611  -7.939 -21.438  1.00  0.00           C  
ATOM    344  CG  MET A  22     -29.412  -7.303 -20.069  1.00  0.00           C  
ATOM    345  SD  MET A  22     -27.672  -7.126 -19.631  1.00  0.00           S  
ATOM    346  CE  MET A  22     -27.165  -5.842 -20.770  1.00  0.00           C  
ATOM    347  H   MET A  22     -30.997  -9.797 -20.353  1.00  0.00           H  
ATOM    348  HA  MET A  22     -31.647  -7.306 -21.630  1.00  0.00           H  
ATOM    349 1HB  MET A  22     -29.049  -8.871 -21.458  1.00  0.00           H  
ATOM    350 2HB  MET A  22     -29.170  -7.274 -22.182  1.00  0.00           H  
ATOM    351 1HG  MET A  22     -29.873  -6.316 -20.056  1.00  0.00           H  
ATOM    352 2HG  MET A  22     -29.898  -7.916 -19.310  1.00  0.00           H  
ATOM    353 1HE  MET A  22     -26.108  -5.620 -20.622  1.00  0.00           H  
ATOM    354 2HE  MET A  22     -27.325  -6.180 -21.795  1.00  0.00           H  
ATOM    355 3HE  MET A  22     -27.753  -4.942 -20.589  1.00  0.00           H  
ATOM    356  N   ASP A  23     -30.919  -9.831 -23.585  1.00  0.00           N  
ATOM    357  CA  ASP A  23     -31.081 -10.313 -24.948  1.00  0.00           C  
ATOM    358  C   ASP A  23     -32.566 -10.272 -25.318  1.00  0.00           C  
ATOM    359  O   ASP A  23     -32.908  -9.956 -26.465  1.00  0.00           O  
ATOM    360  CB  ASP A  23     -30.533 -11.735 -25.095  1.00  0.00           C  
ATOM    361  CG  ASP A  23     -30.507 -12.212 -26.541  1.00  0.00           C  
ATOM    362  OD1 ASP A  23     -29.919 -11.542 -27.357  1.00  0.00           O  
ATOM    363  OD2 ASP A  23     -31.074 -13.243 -26.816  1.00  0.00           O  
ATOM    364  H   ASP A  23     -30.601 -10.471 -22.871  1.00  0.00           H  
ATOM    365  HA  ASP A  23     -30.521  -9.657 -25.616  1.00  0.00           H  
ATOM    366 1HB  ASP A  23     -29.520 -11.777 -24.695  1.00  0.00           H  
ATOM    367 2HB  ASP A  23     -31.145 -12.423 -24.512  1.00  0.00           H  
ATOM    368  N   LEU A  24     -33.440 -10.576 -24.356  1.00  0.00           N  
ATOM    369  CA  LEU A  24     -34.910 -10.521 -24.596  1.00  0.00           C  
ATOM    370  C   LEU A  24     -35.473  -9.113 -24.746  1.00  0.00           C  
ATOM    371  O   LEU A  24     -36.427  -8.920 -25.485  1.00  0.00           O  
ATOM    372  CB  LEU A  24     -35.650 -11.218 -23.448  1.00  0.00           C  
ATOM    373  CG  LEU A  24     -35.455 -12.737 -23.355  1.00  0.00           C  
ATOM    374  CD1 LEU A  24     -36.115 -13.258 -22.085  1.00  0.00           C  
ATOM    375  CD2 LEU A  24     -36.046 -13.401 -24.590  1.00  0.00           C  
ATOM    376  H   LEU A  24     -33.100 -10.849 -23.445  1.00  0.00           H  
ATOM    377  HA  LEU A  24     -35.128 -11.043 -25.527  1.00  0.00           H  
ATOM    378 1HB  LEU A  24     -35.318 -10.784 -22.506  1.00  0.00           H  
ATOM    379 2HB  LEU A  24     -36.718 -11.027 -23.555  1.00  0.00           H  
ATOM    380  HG  LEU A  24     -34.390 -12.964 -23.295  1.00  0.00           H  
ATOM    381 1HD1 LEU A  24     -35.976 -14.337 -22.020  1.00  0.00           H  
ATOM    382 2HD1 LEU A  24     -35.660 -12.781 -21.217  1.00  0.00           H  
ATOM    383 3HD1 LEU A  24     -37.180 -13.030 -22.109  1.00  0.00           H  
ATOM    384 1HD2 LEU A  24     -35.906 -14.480 -24.525  1.00  0.00           H  
ATOM    385 2HD2 LEU A  24     -37.111 -13.175 -24.650  1.00  0.00           H  
ATOM    386 3HD2 LEU A  24     -35.544 -13.023 -25.481  1.00  0.00           H  
ATOM    387  N   LEU A  25     -34.934  -8.145 -24.003  1.00  0.00           N  
ATOM    388  CA  LEU A  25     -35.372  -6.742 -24.123  1.00  0.00           C  
ATOM    389  C   LEU A  25     -35.096  -6.217 -25.556  1.00  0.00           C  
ATOM    390  O   LEU A  25     -35.912  -5.494 -26.131  1.00  0.00           O  
ATOM    391  CB  LEU A  25     -34.648  -5.867 -23.092  1.00  0.00           C  
ATOM    392  CG  LEU A  25     -35.034  -6.108 -21.627  1.00  0.00           C  
ATOM    393  CD1 LEU A  25     -34.116  -5.300 -20.720  1.00  0.00           C  
ATOM    394  CD2 LEU A  25     -36.490  -5.723 -21.415  1.00  0.00           C  
ATOM    395  H   LEU A  25     -34.207  -8.379 -23.341  1.00  0.00           H  
ATOM    396  HA  LEU A  25     -36.443  -6.697 -23.929  1.00  0.00           H  
ATOM    397 1HB  LEU A  25     -33.577  -6.035 -23.185  1.00  0.00           H  
ATOM    398 2HB  LEU A  25     -34.852  -4.821 -23.320  1.00  0.00           H  
ATOM    399  HG  LEU A  25     -34.898  -7.163 -21.384  1.00  0.00           H  
ATOM    400 1HD1 LEU A  25     -34.390  -5.472 -19.679  1.00  0.00           H  
ATOM    401 2HD1 LEU A  25     -33.083  -5.609 -20.878  1.00  0.00           H  
ATOM    402 3HD1 LEU A  25     -34.218  -4.240 -20.951  1.00  0.00           H  
ATOM    403 1HD2 LEU A  25     -36.764  -5.896 -20.373  1.00  0.00           H  
ATOM    404 2HD2 LEU A  25     -36.627  -4.669 -21.656  1.00  0.00           H  
ATOM    405 3HD2 LEU A  25     -37.125  -6.329 -22.062  1.00  0.00           H  
ATOM    406  N   VAL A  26     -33.958  -6.627 -26.123  1.00  0.00           N  
ATOM    407  CA  VAL A  26     -33.526  -6.265 -27.473  1.00  0.00           C  
ATOM    408  C   VAL A  26     -34.328  -7.000 -28.546  1.00  0.00           C  
ATOM    409  O   VAL A  26     -34.652  -6.426 -29.591  1.00  0.00           O  
ATOM    410  CB  VAL A  26     -32.030  -6.584 -27.653  1.00  0.00           C  
ATOM    411  CG1 VAL A  26     -31.609  -6.363 -29.098  1.00  0.00           C  
ATOM    412  CG2 VAL A  26     -31.200  -5.723 -26.712  1.00  0.00           C  
ATOM    413  H   VAL A  26     -33.370  -7.228 -25.563  1.00  0.00           H  
ATOM    414  HA  VAL A  26     -33.677  -5.193 -27.609  1.00  0.00           H  
ATOM    415  HB  VAL A  26     -31.862  -7.637 -27.427  1.00  0.00           H  
ATOM    416 1HG1 VAL A  26     -30.548  -6.593 -29.208  1.00  0.00           H  
ATOM    417 2HG1 VAL A  26     -32.190  -7.015 -29.750  1.00  0.00           H  
ATOM    418 3HG1 VAL A  26     -31.783  -5.323 -29.374  1.00  0.00           H  
ATOM    419 1HG2 VAL A  26     -30.144  -5.954 -26.844  1.00  0.00           H  
ATOM    420 2HG2 VAL A  26     -31.373  -4.670 -26.935  1.00  0.00           H  
ATOM    421 3HG2 VAL A  26     -31.490  -5.928 -25.681  1.00  0.00           H  
ATOM    422  N   ALA A  27     -34.631  -8.273 -28.296  1.00  0.00           N  
ATOM    423  CA  ALA A  27     -35.417  -9.079 -29.222  1.00  0.00           C  
ATOM    424  C   ALA A  27     -36.830  -8.530 -29.352  1.00  0.00           C  
ATOM    425  O   ALA A  27     -37.379  -8.484 -30.450  1.00  0.00           O  
ATOM    426  CB  ALA A  27     -35.452 -10.531 -28.768  1.00  0.00           C  
ATOM    427  H   ALA A  27     -34.304  -8.690 -27.436  1.00  0.00           H  
ATOM    428  HA  ALA A  27     -34.943  -9.028 -30.202  1.00  0.00           H  
ATOM    429 1HB  ALA A  27     -36.043 -11.118 -29.471  1.00  0.00           H  
ATOM    430 2HB  ALA A  27     -34.436 -10.925 -28.731  1.00  0.00           H  
ATOM    431 3HB  ALA A  27     -35.900 -10.592 -27.778  1.00  0.00           H  
ATOM    432  N   GLN A  28     -37.395  -8.099 -28.227  1.00  0.00           N  
ATOM    433  CA  GLN A  28     -38.776  -7.624 -28.161  1.00  0.00           C  
ATOM    434  C   GLN A  28     -38.957  -6.254 -28.807  1.00  0.00           C  
ATOM    435  O   GLN A  28     -40.010  -5.964 -29.392  1.00  0.00           O  
ATOM    436  CB  GLN A  28     -39.245  -7.570 -26.705  1.00  0.00           C  
ATOM    437  CG  GLN A  28     -40.713  -7.216 -26.536  1.00  0.00           C  
ATOM    438  CD  GLN A  28     -41.633  -8.254 -27.150  1.00  0.00           C  
ATOM    439  OE1 GLN A  28     -41.496  -9.454 -26.895  1.00  0.00           O  
ATOM    440  NE2 GLN A  28     -42.577  -7.798 -27.965  1.00  0.00           N  
ATOM    441  H   GLN A  28     -36.836  -8.104 -27.386  1.00  0.00           H  
ATOM    442  HA  GLN A  28     -39.408  -8.322 -28.709  1.00  0.00           H  
ATOM    443 1HB  GLN A  28     -39.076  -8.538 -26.232  1.00  0.00           H  
ATOM    444 2HB  GLN A  28     -38.656  -6.832 -26.160  1.00  0.00           H  
ATOM    445 1HG  GLN A  28     -40.939  -7.146 -25.472  1.00  0.00           H  
ATOM    446 2HG  GLN A  28     -40.903  -6.260 -27.023  1.00  0.00           H  
ATOM    447 1HE2 GLN A  28     -43.214  -8.436 -28.400  1.00  0.00           H  
ATOM    448 2HE2 GLN A  28     -42.653  -6.817 -28.144  1.00  0.00           H  
ATOM    449  N   HIS A  29     -37.921  -5.429 -28.687  1.00  0.00           N  
ATOM    450  CA  HIS A  29     -37.895  -4.078 -29.232  1.00  0.00           C  
ATOM    451  C   HIS A  29     -36.629  -3.901 -30.093  1.00  0.00           C  
ATOM    452  O   HIS A  29     -35.669  -3.229 -29.685  1.00  0.00           O  
ATOM    453  CB  HIS A  29     -37.930  -3.034 -28.111  1.00  0.00           C  
ATOM    454  CG  HIS A  29     -39.168  -3.095 -27.271  1.00  0.00           C  
ATOM    455  ND1 HIS A  29     -39.350  -4.040 -26.283  1.00  0.00           N  
ATOM    456  CD2 HIS A  29     -40.285  -2.330 -27.271  1.00  0.00           C  
ATOM    457  CE1 HIS A  29     -40.527  -3.853 -25.711  1.00  0.00           C  
ATOM    458  NE2 HIS A  29     -41.113  -2.822 -26.292  1.00  0.00           N  
ATOM    459  H   HIS A  29     -37.114  -5.773 -28.187  1.00  0.00           H  
ATOM    460  HA  HIS A  29     -38.771  -3.923 -29.862  1.00  0.00           H  
ATOM    461 1HB  HIS A  29     -37.067  -3.171 -27.459  1.00  0.00           H  
ATOM    462 2HB  HIS A  29     -37.860  -2.035 -28.542  1.00  0.00           H  
ATOM    463  HD2 HIS A  29     -40.489  -1.483 -27.926  1.00  0.00           H  
ATOM    464  HE1 HIS A  29     -40.942  -4.447 -24.898  1.00  0.00           H  
ATOM    465  HE2 HIS A  29     -42.023  -2.451 -26.059  1.00  0.00           H  
ATOM    466  N   PRO A  30     -36.636  -4.502 -31.288  1.00  0.00           N  
ATOM    467  CA  PRO A  30     -35.435  -4.576 -32.133  1.00  0.00           C  
ATOM    468  C   PRO A  30     -34.983  -3.217 -32.671  1.00  0.00           C  
ATOM    469  O   PRO A  30     -33.814  -3.038 -32.958  1.00  0.00           O  
ATOM    470  CB  PRO A  30     -35.887  -5.497 -33.270  1.00  0.00           C  
ATOM    471  CG  PRO A  30     -37.372  -5.365 -33.280  1.00  0.00           C  
ATOM    472  CD  PRO A  30     -37.739  -5.170 -31.833  1.00  0.00           C  
ATOM    473  HA  PRO A  30     -34.614  -5.028 -31.557  1.00  0.00           H  
ATOM    474 1HB  PRO A  30     -35.424  -5.181 -34.217  1.00  0.00           H  
ATOM    475 2HB  PRO A  30     -35.551  -6.527 -33.077  1.00  0.00           H  
ATOM    476 1HG  PRO A  30     -37.673  -4.517 -33.912  1.00  0.00           H  
ATOM    477 2HG  PRO A  30     -37.830  -6.265 -33.716  1.00  0.00           H  
ATOM    478 1HD  PRO A  30     -38.643  -4.546 -31.765  1.00  0.00           H  
ATOM    479 2HD  PRO A  30     -37.908  -6.150 -31.362  1.00  0.00           H  
ATOM    480  N   GLU A  31     -35.916  -2.278 -32.777  1.00  0.00           N  
ATOM    481  CA  GLU A  31     -35.643  -0.939 -33.282  1.00  0.00           C  
ATOM    482  C   GLU A  31     -35.154   0.071 -32.234  1.00  0.00           C  
ATOM    483  O   GLU A  31     -34.956   1.242 -32.561  1.00  0.00           O  
ATOM    484  CB  GLU A  31     -36.906  -0.392 -33.951  1.00  0.00           C  
ATOM    485  CG  GLU A  31     -37.336  -1.152 -35.198  1.00  0.00           C  
ATOM    486  CD  GLU A  31     -38.592  -0.601 -35.814  1.00  0.00           C  
ATOM    487  OE1 GLU A  31     -39.182   0.277 -35.232  1.00  0.00           O  
ATOM    488  OE2 GLU A  31     -38.962  -1.058 -36.870  1.00  0.00           O  
ATOM    489  H   GLU A  31     -36.856  -2.514 -32.491  1.00  0.00           H  
ATOM    490  HA  GLU A  31     -34.842  -1.004 -34.020  1.00  0.00           H  
ATOM    491 1HB  GLU A  31     -37.733  -0.417 -33.242  1.00  0.00           H  
ATOM    492 2HB  GLU A  31     -36.747   0.649 -34.232  1.00  0.00           H  
ATOM    493 1HG  GLU A  31     -36.534  -1.106 -35.934  1.00  0.00           H  
ATOM    494 2HG  GLU A  31     -37.493  -2.197 -34.937  1.00  0.00           H  
ATOM    495  N   LEU A  32     -34.971  -0.368 -30.988  1.00  0.00           N  
ATOM    496  CA  LEU A  32     -34.686   0.569 -29.899  1.00  0.00           C  
ATOM    497  C   LEU A  32     -33.515   0.116 -29.059  1.00  0.00           C  
ATOM    498  O   LEU A  32     -32.717   0.928 -28.589  1.00  0.00           O  
ATOM    499  CB  LEU A  32     -35.919   0.733 -29.002  1.00  0.00           C  
ATOM    500  CG  LEU A  32     -37.162   1.324 -29.680  1.00  0.00           C  
ATOM    501  CD1 LEU A  32     -38.326   1.321 -28.699  1.00  0.00           C  
ATOM    502  CD2 LEU A  32     -36.855   2.734 -30.161  1.00  0.00           C  
ATOM    503  H   LEU A  32     -35.028  -1.356 -30.785  1.00  0.00           H  
ATOM    504  HA  LEU A  32     -34.437   1.537 -30.332  1.00  0.00           H  
ATOM    505 1HB  LEU A  32     -36.191  -0.243 -28.604  1.00  0.00           H  
ATOM    506 2HB  LEU A  32     -35.657   1.383 -28.166  1.00  0.00           H  
ATOM    507  HG  LEU A  32     -37.442   0.702 -30.531  1.00  0.00           H  
ATOM    508 1HD1 LEU A  32     -39.209   1.741 -29.181  1.00  0.00           H  
ATOM    509 2HD1 LEU A  32     -38.536   0.298 -28.386  1.00  0.00           H  
ATOM    510 3HD1 LEU A  32     -38.069   1.922 -27.827  1.00  0.00           H  
ATOM    511 1HD2 LEU A  32     -37.739   3.154 -30.644  1.00  0.00           H  
ATOM    512 2HD2 LEU A  32     -36.577   3.357 -29.311  1.00  0.00           H  
ATOM    513 3HD2 LEU A  32     -36.032   2.704 -30.875  1.00  0.00           H  
ATOM    514  N   VAL A  33     -33.424  -1.196 -28.887  1.00  0.00           N  
ATOM    515  CA  VAL A  33     -32.472  -1.781 -27.990  1.00  0.00           C  
ATOM    516  C   VAL A  33     -31.651  -2.823 -28.723  1.00  0.00           C  
ATOM    517  O   VAL A  33     -32.171  -3.572 -29.548  1.00  0.00           O  
ATOM    518  CB  VAL A  33     -33.190  -2.426 -26.789  1.00  0.00           C  
ATOM    519  CG1 VAL A  33     -32.184  -3.096 -25.865  1.00  0.00           C  
ATOM    520  CG2 VAL A  33     -33.993  -1.373 -26.040  1.00  0.00           C  
ATOM    521  H   VAL A  33     -34.046  -1.799 -29.406  1.00  0.00           H  
ATOM    522  HA  VAL A  33     -31.814  -0.993 -27.621  1.00  0.00           H  
ATOM    523  HB  VAL A  33     -33.860  -3.204 -27.154  1.00  0.00           H  
ATOM    524 1HG1 VAL A  33     -32.709  -3.547 -25.022  1.00  0.00           H  
ATOM    525 2HG1 VAL A  33     -31.647  -3.870 -26.413  1.00  0.00           H  
ATOM    526 3HG1 VAL A  33     -31.477  -2.353 -25.496  1.00  0.00           H  
ATOM    527 1HG2 VAL A  33     -34.498  -1.836 -25.193  1.00  0.00           H  
ATOM    528 2HG2 VAL A  33     -33.323  -0.592 -25.681  1.00  0.00           H  
ATOM    529 3HG2 VAL A  33     -34.734  -0.936 -26.710  1.00  0.00           H  
ATOM    530  N   SER A  34     -30.354  -2.832 -28.452  1.00  0.00           N  
ATOM    531  CA  SER A  34     -29.505  -3.963 -28.804  1.00  0.00           C  
ATOM    532  C   SER A  34     -28.458  -4.196 -27.726  1.00  0.00           C  
ATOM    533  O   SER A  34     -27.996  -3.247 -27.075  1.00  0.00           O  
ATOM    534  CB  SER A  34     -28.829  -3.721 -30.140  1.00  0.00           C  
ATOM    535  OG  SER A  34     -27.986  -4.788 -30.477  1.00  0.00           O  
ATOM    536  H   SER A  34     -29.943  -2.034 -27.989  1.00  0.00           H  
ATOM    537  HA  SER A  34     -30.130  -4.853 -28.885  1.00  0.00           H  
ATOM    538 1HB  SER A  34     -29.587  -3.594 -30.913  1.00  0.00           H  
ATOM    539 2HB  SER A  34     -28.252  -2.798 -30.093  1.00  0.00           H  
ATOM    540  HG  SER A  34     -27.333  -4.842 -29.775  1.00  0.00           H  
ATOM    541  N   LYS A  35     -28.118  -5.469 -27.535  1.00  0.00           N  
ATOM    542  CA  LYS A  35     -27.090  -5.874 -26.578  1.00  0.00           C  
ATOM    543  C   LYS A  35     -25.734  -5.839 -27.267  1.00  0.00           C  
ATOM    544  O   LYS A  35     -25.463  -6.612 -28.187  1.00  0.00           O  
ATOM    545  CB  LYS A  35     -27.373  -7.269 -26.018  1.00  0.00           C  
ATOM    546  CG  LYS A  35     -26.390  -7.729 -24.949  1.00  0.00           C  
ATOM    547  CD  LYS A  35     -26.855  -9.019 -24.290  1.00  0.00           C  
ATOM    548  CE  LYS A  35     -26.734 -10.202 -25.240  1.00  0.00           C  
ATOM    549  NZ  LYS A  35     -27.071 -11.488 -24.572  1.00  0.00           N  
ATOM    550  H   LYS A  35     -28.593  -6.177 -28.076  1.00  0.00           H  
ATOM    551  HA  LYS A  35     -27.091  -5.166 -25.749  1.00  0.00           H  
ATOM    552 1HB  LYS A  35     -28.373  -7.290 -25.584  1.00  0.00           H  
ATOM    553 2HB  LYS A  35     -27.352  -7.998 -26.828  1.00  0.00           H  
ATOM    554 1HG  LYS A  35     -25.412  -7.894 -25.401  1.00  0.00           H  
ATOM    555 2HG  LYS A  35     -26.293  -6.956 -24.187  1.00  0.00           H  
ATOM    556 1HD  LYS A  35     -26.251  -9.213 -23.403  1.00  0.00           H  
ATOM    557 2HD  LYS A  35     -27.896  -8.917 -23.984  1.00  0.00           H  
ATOM    558 1HE  LYS A  35     -27.404 -10.059 -26.086  1.00  0.00           H  
ATOM    559 2HE  LYS A  35     -25.713 -10.261 -25.619  1.00  0.00           H  
ATOM    560 1HZ  LYS A  35     -26.978 -12.246 -25.234  1.00  0.00           H  
ATOM    561 2HZ  LYS A  35     -26.442 -11.641 -23.796  1.00  0.00           H  
ATOM    562 3HZ  LYS A  35     -28.021 -11.453 -24.233  1.00  0.00           H  
ATOM    563  N   LEU A  36     -24.874  -4.952 -26.813  1.00  0.00           N  
ATOM    564  CA  LEU A  36     -23.597  -4.766 -27.461  1.00  0.00           C  
ATOM    565  C   LEU A  36     -22.573  -5.384 -26.497  1.00  0.00           C  
ATOM    566  O   LEU A  36     -22.650  -5.174 -25.308  1.00  0.00           O  
ATOM    567  CB  LEU A  36     -23.305  -3.283 -27.721  1.00  0.00           C  
ATOM    568  CG  LEU A  36     -21.946  -2.974 -28.361  1.00  0.00           C  
ATOM    569  CD1 LEU A  36     -21.908  -3.543 -29.773  1.00  0.00           C  
ATOM    570  CD2 LEU A  36     -21.720  -1.470 -28.372  1.00  0.00           C  
ATOM    571  H   LEU A  36     -25.101  -4.392 -26.004  1.00  0.00           H  
ATOM    572  HA  LEU A  36     -23.619  -5.280 -28.422  1.00  0.00           H  
ATOM    573 1HB  LEU A  36     -24.078  -2.887 -28.377  1.00  0.00           H  
ATOM    574 2HB  LEU A  36     -23.354  -2.748 -26.772  1.00  0.00           H  
ATOM    575  HG  LEU A  36     -21.155  -3.456 -27.786  1.00  0.00           H  
ATOM    576 1HD1 LEU A  36     -20.942  -3.324 -30.228  1.00  0.00           H  
ATOM    577 2HD1 LEU A  36     -22.053  -4.623 -29.734  1.00  0.00           H  
ATOM    578 3HD1 LEU A  36     -22.700  -3.091 -30.369  1.00  0.00           H  
ATOM    579 1HD2 LEU A  36     -20.753  -1.250 -28.826  1.00  0.00           H  
ATOM    580 2HD2 LEU A  36     -22.509  -0.987 -28.948  1.00  0.00           H  
ATOM    581 3HD2 LEU A  36     -21.734  -1.092 -27.349  1.00  0.00           H  
ATOM    582  N   GLN A  37     -21.668  -6.204 -27.012  1.00  0.00           N  
ATOM    583  CA  GLN A  37     -20.588  -6.746 -26.209  1.00  0.00           C  
ATOM    584  C   GLN A  37     -19.418  -5.784 -26.290  1.00  0.00           C  
ATOM    585  O   GLN A  37     -18.917  -5.514 -27.371  1.00  0.00           O  
ATOM    586  CB  GLN A  37     -20.179  -8.141 -26.690  1.00  0.00           C  
ATOM    587  CG  GLN A  37     -19.084  -8.789 -25.862  1.00  0.00           C  
ATOM    588  CD  GLN A  37     -18.748 -10.189 -26.339  1.00  0.00           C  
ATOM    589  OE1 GLN A  37     -19.551 -10.838 -27.016  1.00  0.00           O  
ATOM    590  NE2 GLN A  37     -17.559 -10.664 -25.989  1.00  0.00           N  
ATOM    591  H   GLN A  37     -21.731  -6.458 -27.987  1.00  0.00           H  
ATOM    592  HA  GLN A  37     -20.932  -6.829 -25.178  1.00  0.00           H  
ATOM    593 1HB  GLN A  37     -21.047  -8.800 -26.675  1.00  0.00           H  
ATOM    594 2HB  GLN A  37     -19.831  -8.082 -27.722  1.00  0.00           H  
ATOM    595 1HG  GLN A  37     -18.182  -8.180 -25.929  1.00  0.00           H  
ATOM    596 2HG  GLN A  37     -19.415  -8.852 -24.825  1.00  0.00           H  
ATOM    597 1HE2 GLN A  37     -17.282 -11.582 -26.275  1.00  0.00           H  
ATOM    598 2HE2 GLN A  37     -16.939 -10.104 -25.439  1.00  0.00           H  
ATOM    599  N   ILE A  38     -18.975  -5.271 -25.145  1.00  0.00           N  
ATOM    600  CA  ILE A  38     -17.967  -4.208 -25.111  1.00  0.00           C  
ATOM    601  C   ILE A  38     -16.574  -4.703 -24.731  1.00  0.00           C  
ATOM    602  O   ILE A  38     -15.561  -3.987 -24.920  1.00  0.00           O  
ATOM    603  CB  ILE A  38     -18.388  -3.103 -24.125  1.00  0.00           C  
ATOM    604  CG1 ILE A  38     -18.458  -3.657 -22.700  1.00  0.00           C  
ATOM    605  CG2 ILE A  38     -19.727  -2.508 -24.534  1.00  0.00           C  
ATOM    606  CD1 ILE A  38     -18.636  -2.594 -21.640  1.00  0.00           C  
ATOM    607  H   ILE A  38     -19.345  -5.626 -24.275  1.00  0.00           H  
ATOM    608  HA  ILE A  38     -17.887  -3.776 -26.108  1.00  0.00           H  
ATOM    609  HB  ILE A  38     -17.637  -2.314 -24.120  1.00  0.00           H  
ATOM    610 1HG1 ILE A  38     -19.288  -4.359 -22.623  1.00  0.00           H  
ATOM    611 2HG1 ILE A  38     -17.543  -4.208 -22.478  1.00  0.00           H  
ATOM    612 1HG2 ILE A  38     -20.010  -1.729 -23.827  1.00  0.00           H  
ATOM    613 2HG2 ILE A  38     -19.644  -2.078 -25.532  1.00  0.00           H  
ATOM    614 3HG2 ILE A  38     -20.487  -3.289 -24.537  1.00  0.00           H  
ATOM    615 1HD1 ILE A  38     -18.676  -3.064 -20.657  1.00  0.00           H  
ATOM    616 2HD1 ILE A  38     -17.797  -1.899 -21.676  1.00  0.00           H  
ATOM    617 3HD1 ILE A  38     -19.564  -2.053 -21.820  1.00  0.00           H  
ATOM    618  N   GLY A  39     -16.502  -5.931 -24.225  1.00  0.00           N  
ATOM    619  CA  GLY A  39     -15.215  -6.451 -23.782  1.00  0.00           C  
ATOM    620  C   GLY A  39     -15.355  -7.797 -23.115  1.00  0.00           C  
ATOM    621  O   GLY A  39     -16.372  -8.473 -23.285  1.00  0.00           O  
ATOM    622  H   GLY A  39     -17.323  -6.513 -24.141  1.00  0.00           H  
ATOM    623 1HA  GLY A  39     -14.544  -6.538 -24.637  1.00  0.00           H  
ATOM    624 2HA  GLY A  39     -14.759  -5.748 -23.086  1.00  0.00           H  
ATOM    625  N   ARG A  40     -14.314  -8.182 -22.376  1.00  0.00           N  
ATOM    626  CA  ARG A  40     -14.337  -9.418 -21.624  1.00  0.00           C  
ATOM    627  C   ARG A  40     -13.938  -9.261 -20.181  1.00  0.00           C  
ATOM    628  O   ARG A  40     -13.094  -8.430 -19.820  1.00  0.00           O  
ATOM    629  CB  ARG A  40     -13.414 -10.438 -22.274  1.00  0.00           C  
ATOM    630  CG  ARG A  40     -13.817 -10.862 -23.677  1.00  0.00           C  
ATOM    631  CD  ARG A  40     -12.847 -11.825 -24.260  1.00  0.00           C  
ATOM    632  NE  ARG A  40     -12.856 -13.097 -23.555  1.00  0.00           N  
ATOM    633  CZ  ARG A  40     -11.965 -14.088 -23.754  1.00  0.00           C  
ATOM    634  NH1 ARG A  40     -11.002 -13.939 -24.637  1.00  0.00           N  
ATOM    635  NH2 ARG A  40     -12.058 -15.209 -23.061  1.00  0.00           N  
ATOM    636  H   ARG A  40     -13.490  -7.599 -22.339  1.00  0.00           H  
ATOM    637  HA  ARG A  40     -15.355  -9.808 -21.631  1.00  0.00           H  
ATOM    638 1HB  ARG A  40     -12.405 -10.032 -22.329  1.00  0.00           H  
ATOM    639 2HB  ARG A  40     -13.372 -11.336 -21.657  1.00  0.00           H  
ATOM    640 1HG  ARG A  40     -14.797 -11.339 -23.646  1.00  0.00           H  
ATOM    641 2HG  ARG A  40     -13.860  -9.985 -24.324  1.00  0.00           H  
ATOM    642 1HD  ARG A  40     -13.101 -12.011 -25.303  1.00  0.00           H  
ATOM    643 2HD  ARG A  40     -11.842 -11.409 -24.200  1.00  0.00           H  
ATOM    644  HE  ARG A  40     -13.582 -13.248 -22.868  1.00  0.00           H  
ATOM    645 1HH1 ARG A  40     -10.930 -13.081 -25.166  1.00  0.00           H  
ATOM    646 2HH1 ARG A  40     -10.334 -14.681 -24.785  1.00  0.00           H  
ATOM    647 1HH2 ARG A  40     -12.798 -15.324 -22.382  1.00  0.00           H  
ATOM    648 2HH2 ARG A  40     -11.391 -15.951 -23.210  1.00  0.00           H  
ATOM    649  N   SER A  41     -14.541 -10.081 -19.339  1.00  0.00           N  
ATOM    650  CA  SER A  41     -14.235 -10.021 -17.930  1.00  0.00           C  
ATOM    651  C   SER A  41     -12.876 -10.686 -17.740  1.00  0.00           C  
ATOM    652  O   SER A  41     -12.303 -11.229 -18.677  1.00  0.00           O  
ATOM    653  CB  SER A  41     -15.303 -10.718 -17.110  1.00  0.00           C  
ATOM    654  OG  SER A  41     -15.281 -12.102 -17.328  1.00  0.00           O  
ATOM    655  H   SER A  41     -15.218 -10.755 -19.667  1.00  0.00           H  
ATOM    656  HA  SER A  41     -14.199  -8.973 -17.628  1.00  0.00           H  
ATOM    657 1HB  SER A  41     -15.142 -10.511 -16.052  1.00  0.00           H  
ATOM    658 2HB  SER A  41     -16.282 -10.321 -17.376  1.00  0.00           H  
ATOM    659  HG  SER A  41     -14.808 -12.479 -16.582  1.00  0.00           H  
ATOM    660  N   TYR A  42     -12.333 -10.684 -16.536  1.00  0.00           N  
ATOM    661  CA  TYR A  42     -11.037 -11.316 -16.344  1.00  0.00           C  
ATOM    662  C   TYR A  42     -11.117 -12.847 -16.636  1.00  0.00           C  
ATOM    663  O   TYR A  42     -10.171 -13.451 -17.204  1.00  0.00           O  
ATOM    664  CB  TYR A  42     -10.534 -11.055 -14.923  1.00  0.00           C  
ATOM    665  CG  TYR A  42      -9.148 -11.601 -14.656  1.00  0.00           C  
ATOM    666  CD1 TYR A  42      -8.033 -10.925 -15.128  1.00  0.00           C  
ATOM    667  CD2 TYR A  42      -8.993 -12.779 -13.939  1.00  0.00           C  
ATOM    668  CE1 TYR A  42      -6.768 -11.423 -14.884  1.00  0.00           C  
ATOM    669  CE2 TYR A  42      -7.728 -13.278 -13.696  1.00  0.00           C  
ATOM    670  CZ  TYR A  42      -6.619 -12.604 -14.165  1.00  0.00           C  
ATOM    671  OH  TYR A  42      -5.359 -13.101 -13.922  1.00  0.00           O  
ATOM    672  H   TYR A  42     -12.793 -10.256 -15.746  1.00  0.00           H  
ATOM    673  HA  TYR A  42     -10.332 -10.882 -17.053  1.00  0.00           H  
ATOM    674 1HB  TYR A  42     -10.518  -9.981 -14.733  1.00  0.00           H  
ATOM    675 2HB  TYR A  42     -11.220 -11.504 -14.205  1.00  0.00           H  
ATOM    676  HD1 TYR A  42      -8.155  -9.999 -15.691  1.00  0.00           H  
ATOM    677  HD2 TYR A  42      -9.870 -13.311 -13.569  1.00  0.00           H  
ATOM    678  HE1 TYR A  42      -5.892 -10.892 -15.255  1.00  0.00           H  
ATOM    679  HE2 TYR A  42      -7.607 -14.204 -13.133  1.00  0.00           H  
ATOM    680  HH  TYR A  42      -4.705 -12.517 -14.314  1.00  0.00           H  
ATOM    681  N   GLU A  43     -12.243 -13.465 -16.243  1.00  0.00           N  
ATOM    682  CA  GLU A  43     -12.408 -14.902 -16.361  1.00  0.00           C  
ATOM    683  C   GLU A  43     -12.985 -15.190 -17.732  1.00  0.00           C  
ATOM    684  O   GLU A  43     -13.294 -16.333 -18.068  1.00  0.00           O  
ATOM    685  CB  GLU A  43     -13.322 -15.451 -15.263  1.00  0.00           C  
ATOM    686  CG  GLU A  43     -12.788 -15.267 -13.850  1.00  0.00           C  
ATOM    687  CD  GLU A  43     -11.509 -16.017 -13.606  1.00  0.00           C  
ATOM    688  OE1 GLU A  43     -11.369 -17.099 -14.123  1.00  0.00           O  
ATOM    689  OE2 GLU A  43     -10.670 -15.507 -12.901  1.00  0.00           O  
ATOM    690  H   GLU A  43     -12.995 -12.914 -15.855  1.00  0.00           H  
ATOM    691  HA  GLU A  43     -11.430 -15.372 -16.256  1.00  0.00           H  
ATOM    692 1HB  GLU A  43     -14.294 -14.960 -15.320  1.00  0.00           H  
ATOM    693 2HB  GLU A  43     -13.484 -16.517 -15.424  1.00  0.00           H  
ATOM    694 1HG  GLU A  43     -12.613 -14.205 -13.674  1.00  0.00           H  
ATOM    695 2HG  GLU A  43     -13.543 -15.604 -13.141  1.00  0.00           H  
ATOM    696  N   GLY A  44     -13.045 -14.108 -18.524  1.00  0.00           N  
ATOM    697  CA  GLY A  44     -13.275 -14.125 -19.947  1.00  0.00           C  
ATOM    698  C   GLY A  44     -14.761 -14.211 -20.301  1.00  0.00           C  
ATOM    699  O   GLY A  44     -15.091 -14.737 -21.338  1.00  0.00           O  
ATOM    700  H   GLY A  44     -12.915 -13.222 -18.057  1.00  0.00           H  
ATOM    701 1HA  GLY A  44     -12.856 -13.224 -20.394  1.00  0.00           H  
ATOM    702 2HA  GLY A  44     -12.756 -14.974 -20.389  1.00  0.00           H  
ATOM    703  N   ARG A  45     -15.656 -13.712 -19.453  1.00  0.00           N  
ATOM    704  CA  ARG A  45     -17.108 -13.662 -19.759  1.00  0.00           C  
ATOM    705  C   ARG A  45     -17.388 -12.431 -20.620  1.00  0.00           C  
ATOM    706  O   ARG A  45     -16.620 -11.488 -20.453  1.00  0.00           O  
ATOM    707  CB  ARG A  45     -17.945 -13.599 -18.490  1.00  0.00           C  
ATOM    708  CG  ARG A  45     -17.793 -14.795 -17.563  1.00  0.00           C  
ATOM    709  CD  ARG A  45     -18.289 -16.045 -18.193  1.00  0.00           C  
ATOM    710  NE  ARG A  45     -19.704 -15.962 -18.521  1.00  0.00           N  
ATOM    711  CZ  ARG A  45     -20.705 -16.221 -17.658  1.00  0.00           C  
ATOM    712  NH1 ARG A  45     -20.433 -16.576 -16.422  1.00  0.00           N  
ATOM    713  NH2 ARG A  45     -21.962 -16.117 -18.054  1.00  0.00           N  
ATOM    714  H   ARG A  45     -15.327 -13.355 -18.567  1.00  0.00           H  
ATOM    715  HA  ARG A  45     -17.379 -14.569 -20.300  1.00  0.00           H  
ATOM    716 1HB  ARG A  45     -17.681 -12.708 -17.924  1.00  0.00           H  
ATOM    717 2HB  ARG A  45     -19.000 -13.519 -18.754  1.00  0.00           H  
ATOM    718 1HG  ARG A  45     -16.740 -14.931 -17.315  1.00  0.00           H  
ATOM    719 2HG  ARG A  45     -18.361 -14.622 -16.649  1.00  0.00           H  
ATOM    720 1HD  ARG A  45     -17.737 -16.234 -19.113  1.00  0.00           H  
ATOM    721 2HD  ARG A  45     -18.147 -16.879 -17.507  1.00  0.00           H  
ATOM    722  HE  ARG A  45     -19.953 -15.692 -19.463  1.00  0.00           H  
ATOM    723 1HH1 ARG A  45     -19.472 -16.656 -16.119  1.00  0.00           H  
ATOM    724 2HH1 ARG A  45     -21.184 -16.770 -15.775  1.00  0.00           H  
ATOM    725 1HH2 ARG A  45     -22.172 -15.843 -19.004  1.00  0.00           H  
ATOM    726 2HH2 ARG A  45     -22.712 -16.310 -17.408  1.00  0.00           H  
ATOM    727  N   PRO A  46     -18.492 -12.343 -21.460  1.00  0.00           N  
ATOM    728  CA  PRO A  46     -18.775 -11.087 -22.134  1.00  0.00           C  
ATOM    729  C   PRO A  46     -19.075 -10.006 -21.161  1.00  0.00           C  
ATOM    730  O   PRO A  46     -19.708 -10.219 -20.122  1.00  0.00           O  
ATOM    731  CB  PRO A  46     -20.000 -11.414 -22.995  1.00  0.00           C  
ATOM    732  CG  PRO A  46     -19.949 -12.895 -23.155  1.00  0.00           C  
ATOM    733  CD  PRO A  46     -19.391 -13.394 -21.849  1.00  0.00           C  
ATOM    734  HA  PRO A  46     -17.916 -10.813 -22.765  1.00  0.00           H  
ATOM    735 1HB  PRO A  46     -20.915 -11.070 -22.492  1.00  0.00           H  
ATOM    736 2HB  PRO A  46     -19.939 -10.878 -23.954  1.00  0.00           H  
ATOM    737 1HG  PRO A  46     -20.955 -13.289 -23.364  1.00  0.00           H  
ATOM    738 2HG  PRO A  46     -19.318 -13.162 -24.016  1.00  0.00           H  
ATOM    739 1HD  PRO A  46     -20.210 -13.531 -21.128  1.00  0.00           H  
ATOM    740 2HD  PRO A  46     -18.858 -14.342 -22.016  1.00  0.00           H  
ATOM    741  N   ILE A  47     -18.730  -8.784 -21.517  1.00  0.00           N  
ATOM    742  CA  ILE A  47     -19.221  -7.634 -20.770  1.00  0.00           C  
ATOM    743  C   ILE A  47     -20.356  -7.099 -21.689  1.00  0.00           C  
ATOM    744  O   ILE A  47     -20.064  -6.676 -22.812  1.00  0.00           O  
ATOM    745  CB  ILE A  47     -18.133  -6.575 -20.516  1.00  0.00           C  
ATOM    746  CG1 ILE A  47     -16.972  -7.181 -19.723  1.00  0.00           C  
ATOM    747  CG2 ILE A  47     -18.717  -5.378 -19.780  1.00  0.00           C  
ATOM    748  CD1 ILE A  47     -15.768  -6.274 -19.614  1.00  0.00           C  
ATOM    749  H   ILE A  47     -18.123  -8.633 -22.310  1.00  0.00           H  
ATOM    750  HA  ILE A  47     -19.575  -7.978 -19.799  1.00  0.00           H  
ATOM    751  HB  ILE A  47     -17.723  -6.239 -21.468  1.00  0.00           H  
ATOM    752 1HG1 ILE A  47     -17.308  -7.425 -18.716  1.00  0.00           H  
ATOM    753 2HG1 ILE A  47     -16.655  -8.111 -20.196  1.00  0.00           H  
ATOM    754 1HG2 ILE A  47     -17.935  -4.640 -19.608  1.00  0.00           H  
ATOM    755 2HG2 ILE A  47     -19.510  -4.934 -20.381  1.00  0.00           H  
ATOM    756 3HG2 ILE A  47     -19.125  -5.704 -18.823  1.00  0.00           H  
ATOM    757 1HD1 ILE A  47     -14.988  -6.773 -19.039  1.00  0.00           H  
ATOM    758 2HD1 ILE A  47     -15.393  -6.044 -20.612  1.00  0.00           H  
ATOM    759 3HD1 ILE A  47     -16.053  -5.350 -19.111  1.00  0.00           H  
ATOM    760  N   TYR A  48     -21.616  -7.207 -21.258  1.00  0.00           N  
ATOM    761  CA  TYR A  48     -22.803  -6.853 -22.062  1.00  0.00           C  
ATOM    762  C   TYR A  48     -23.441  -5.579 -21.613  1.00  0.00           C  
ATOM    763  O   TYR A  48     -23.784  -5.451 -20.432  1.00  0.00           O  
ATOM    764  CB  TYR A  48     -23.842  -7.976 -22.022  1.00  0.00           C  
ATOM    765  CG  TYR A  48     -23.391  -9.248 -22.707  1.00  0.00           C  
ATOM    766  CD1 TYR A  48     -23.313 -10.432 -21.988  1.00  0.00           C  
ATOM    767  CD2 TYR A  48     -23.057  -9.231 -24.052  1.00  0.00           C  
ATOM    768  CE1 TYR A  48     -22.902 -11.594 -22.613  1.00  0.00           C  
ATOM    769  CE2 TYR A  48     -22.646 -10.392 -24.677  1.00  0.00           C  
ATOM    770  CZ  TYR A  48     -22.568 -11.570 -23.962  1.00  0.00           C  
ATOM    771  OH  TYR A  48     -22.159 -12.727 -24.584  1.00  0.00           O  
ATOM    772  H   TYR A  48     -21.744  -7.555 -20.319  1.00  0.00           H  
ATOM    773  HA  TYR A  48     -22.490  -6.708 -23.096  1.00  0.00           H  
ATOM    774 1HB  TYR A  48     -24.081  -8.214 -20.985  1.00  0.00           H  
ATOM    775 2HB  TYR A  48     -24.760  -7.639 -22.502  1.00  0.00           H  
ATOM    776  HD1 TYR A  48     -23.576 -10.446 -20.930  1.00  0.00           H  
ATOM    777  HD2 TYR A  48     -23.117  -8.300 -24.617  1.00  0.00           H  
ATOM    778  HE1 TYR A  48     -22.841 -12.524 -22.048  1.00  0.00           H  
ATOM    779  HE2 TYR A  48     -22.382 -10.378 -25.735  1.00  0.00           H  
ATOM    780  HH  TYR A  48     -21.967 -12.542 -25.507  1.00  0.00           H  
ATOM    781  N   VAL A  49     -23.700  -4.692 -22.577  1.00  0.00           N  
ATOM    782  CA  VAL A  49     -24.324  -3.406 -22.353  1.00  0.00           C  
ATOM    783  C   VAL A  49     -25.596  -3.465 -23.182  1.00  0.00           C  
ATOM    784  O   VAL A  49     -25.630  -4.239 -24.135  1.00  0.00           O  
ATOM    785  CB  VAL A  49     -23.423  -2.238 -22.797  1.00  0.00           C  
ATOM    786  CG1 VAL A  49     -23.158  -2.308 -24.293  1.00  0.00           C  
ATOM    787  CG2 VAL A  49     -24.073  -0.913 -22.426  1.00  0.00           C  
ATOM    788  H   VAL A  49     -23.436  -4.954 -23.516  1.00  0.00           H  
ATOM    789  HA  VAL A  49     -24.513  -3.295 -21.285  1.00  0.00           H  
ATOM    790  HB  VAL A  49     -22.459  -2.324 -22.295  1.00  0.00           H  
ATOM    791 1HG1 VAL A  49     -22.520  -1.476 -24.589  1.00  0.00           H  
ATOM    792 2HG1 VAL A  49     -22.660  -3.248 -24.530  1.00  0.00           H  
ATOM    793 3HG1 VAL A  49     -24.103  -2.250 -24.833  1.00  0.00           H  
ATOM    794 1HG2 VAL A  49     -23.430  -0.092 -22.742  1.00  0.00           H  
ATOM    795 2HG2 VAL A  49     -25.040  -0.830 -22.923  1.00  0.00           H  
ATOM    796 3HG2 VAL A  49     -24.215  -0.868 -21.346  1.00  0.00           H  
ATOM    797  N   LEU A  50     -26.646  -2.732 -22.793  1.00  0.00           N  
ATOM    798  CA  LEU A  50     -27.748  -2.405 -23.715  1.00  0.00           C  
ATOM    799  C   LEU A  50     -27.593  -0.955 -24.220  1.00  0.00           C  
ATOM    800  O   LEU A  50     -27.311  -0.020 -23.441  1.00  0.00           O  
ATOM    801  CB  LEU A  50     -29.103  -2.579 -23.018  1.00  0.00           C  
ATOM    802  CG  LEU A  50     -29.408  -3.990 -22.498  1.00  0.00           C  
ATOM    803  CD1 LEU A  50     -30.746  -3.986 -21.772  1.00  0.00           C  
ATOM    804  CD2 LEU A  50     -29.420  -4.969 -23.663  1.00  0.00           C  
ATOM    805  H   LEU A  50     -26.684  -2.394 -21.842  1.00  0.00           H  
ATOM    806  HA  LEU A  50     -27.703  -3.087 -24.563  1.00  0.00           H  
ATOM    807 1HB  LEU A  50     -29.148  -1.897 -22.171  1.00  0.00           H  
ATOM    808 2HB  LEU A  50     -29.892  -2.307 -23.719  1.00  0.00           H  
ATOM    809  HG  LEU A  50     -28.641  -4.287 -21.782  1.00  0.00           H  
ATOM    810 1HD1 LEU A  50     -30.962  -4.989 -21.402  1.00  0.00           H  
ATOM    811 2HD1 LEU A  50     -30.702  -3.292 -20.932  1.00  0.00           H  
ATOM    812 3HD1 LEU A  50     -31.532  -3.676 -22.459  1.00  0.00           H  
ATOM    813 1HD2 LEU A  50     -29.636  -5.972 -23.293  1.00  0.00           H  
ATOM    814 2HD2 LEU A  50     -30.188  -4.673 -24.378  1.00  0.00           H  
ATOM    815 3HD2 LEU A  50     -28.446  -4.964 -24.153  1.00  0.00           H  
ATOM    816  N   LYS A  51     -27.738  -0.803 -25.532  1.00  0.00           N  
ATOM    817  CA  LYS A  51     -27.708   0.491 -26.173  1.00  0.00           C  
ATOM    818  C   LYS A  51     -29.163   0.847 -26.529  1.00  0.00           C  
ATOM    819  O   LYS A  51     -29.886   0.036 -27.109  1.00  0.00           O  
ATOM    820  CB  LYS A  51     -26.812   0.477 -27.413  1.00  0.00           C  
ATOM    821  CG  LYS A  51     -26.690   1.822 -28.116  1.00  0.00           C  
ATOM    822  CD  LYS A  51     -25.749   1.739 -29.308  1.00  0.00           C  
ATOM    823  CE  LYS A  51     -25.638   3.079 -30.021  1.00  0.00           C  
ATOM    824  NZ  LYS A  51     -24.720   3.012 -31.191  1.00  0.00           N  
ATOM    825  H   LYS A  51     -27.874  -1.629 -26.097  1.00  0.00           H  
ATOM    826  HA  LYS A  51     -27.303   1.217 -25.467  1.00  0.00           H  
ATOM    827 1HB  LYS A  51     -25.809   0.154 -27.133  1.00  0.00           H  
ATOM    828 2HB  LYS A  51     -27.199  -0.244 -28.133  1.00  0.00           H  
ATOM    829 1HG  LYS A  51     -27.674   2.143 -28.462  1.00  0.00           H  
ATOM    830 2HG  LYS A  51     -26.311   2.566 -27.416  1.00  0.00           H  
ATOM    831 1HD  LYS A  51     -24.758   1.434 -28.969  1.00  0.00           H  
ATOM    832 2HD  LYS A  51     -26.118   0.993 -30.012  1.00  0.00           H  
ATOM    833 1HE  LYS A  51     -26.623   3.390 -30.366  1.00  0.00           H  
ATOM    834 2HE  LYS A  51     -25.266   3.831 -29.326  1.00  0.00           H  
ATOM    835 1HZ  LYS A  51     -24.674   3.919 -31.635  1.00  0.00           H  
ATOM    836 2HZ  LYS A  51     -23.797   2.743 -30.880  1.00  0.00           H  
ATOM    837 3HZ  LYS A  51     -25.065   2.331 -31.852  1.00  0.00           H  
ATOM    838  N   PHE A  52     -29.594   2.043 -26.132  1.00  0.00           N  
ATOM    839  CA  PHE A  52     -30.928   2.521 -26.451  1.00  0.00           C  
ATOM    840  C   PHE A  52     -30.802   3.764 -27.333  1.00  0.00           C  
ATOM    841  O   PHE A  52     -30.078   4.702 -26.993  1.00  0.00           O  
ATOM    842  CB  PHE A  52     -31.714   2.844 -25.179  1.00  0.00           C  
ATOM    843  CG  PHE A  52     -31.999   1.645 -24.321  1.00  0.00           C  
ATOM    844  CD1 PHE A  52     -30.981   1.020 -23.616  1.00  0.00           C  
ATOM    845  CD2 PHE A  52     -33.285   1.137 -24.218  1.00  0.00           C  
ATOM    846  CE1 PHE A  52     -31.242  -0.084 -22.827  1.00  0.00           C  
ATOM    847  CE2 PHE A  52     -33.550   0.035 -23.429  1.00  0.00           C  
ATOM    848  CZ  PHE A  52     -32.526  -0.577 -22.733  1.00  0.00           C  
ATOM    849  H   PHE A  52     -28.975   2.633 -25.594  1.00  0.00           H  
ATOM    850  HA  PHE A  52     -31.457   1.735 -26.992  1.00  0.00           H  
ATOM    851 1HB  PHE A  52     -31.157   3.565 -24.581  1.00  0.00           H  
ATOM    852 2HB  PHE A  52     -32.664   3.305 -25.446  1.00  0.00           H  
ATOM    853  HD1 PHE A  52     -29.965   1.410 -23.690  1.00  0.00           H  
ATOM    854  HD2 PHE A  52     -34.094   1.620 -24.768  1.00  0.00           H  
ATOM    855  HE1 PHE A  52     -30.432  -0.565 -22.279  1.00  0.00           H  
ATOM    856  HE2 PHE A  52     -34.565  -0.354 -23.356  1.00  0.00           H  
ATOM    857  HZ  PHE A  52     -32.733  -1.447 -22.112  1.00  0.00           H  
ATOM    858  N   SER A  53     -31.503   3.758 -28.464  1.00  0.00           N  
ATOM    859  CA  SER A  53     -31.278   4.744 -29.521  1.00  0.00           C  
ATOM    860  C   SER A  53     -32.382   4.760 -30.563  1.00  0.00           C  
ATOM    861  O   SER A  53     -32.903   3.716 -30.971  1.00  0.00           O  
ATOM    862  CB  SER A  53     -29.952   4.471 -30.203  1.00  0.00           C  
ATOM    863  OG  SER A  53     -29.720   5.390 -31.236  1.00  0.00           O  
ATOM    864  H   SER A  53     -32.211   3.050 -28.594  1.00  0.00           H  
ATOM    865  HA  SER A  53     -31.247   5.736 -29.068  1.00  0.00           H  
ATOM    866 1HB  SER A  53     -29.147   4.532 -29.471  1.00  0.00           H  
ATOM    867 2HB  SER A  53     -29.951   3.459 -30.606  1.00  0.00           H  
ATOM    868  HG  SER A  53     -29.120   6.047 -30.875  1.00  0.00           H  
ATOM    869  N   THR A  54     -32.720   5.963 -31.004  1.00  0.00           N  
ATOM    870  CA  THR A  54     -33.669   6.151 -32.092  1.00  0.00           C  
ATOM    871  C   THR A  54     -32.923   6.654 -33.321  1.00  0.00           C  
ATOM    872  O   THR A  54     -33.532   6.964 -34.338  1.00  0.00           O  
ATOM    873  CB  THR A  54     -34.787   7.138 -31.708  1.00  0.00           C  
ATOM    874  OG1 THR A  54     -34.213   8.410 -31.381  1.00  0.00           O  
ATOM    875  CG2 THR A  54     -35.570   6.617 -30.512  1.00  0.00           C  
ATOM    876  H   THR A  54     -32.304   6.774 -30.569  1.00  0.00           H  
ATOM    877  HA  THR A  54     -34.130   5.189 -32.319  1.00  0.00           H  
ATOM    878  HB  THR A  54     -35.465   7.266 -32.551  1.00  0.00           H  
ATOM    879  HG1 THR A  54     -34.157   8.500 -30.427  1.00  0.00           H  
ATOM    880 1HG2 THR A  54     -36.356   7.327 -30.255  1.00  0.00           H  
ATOM    881 2HG2 THR A  54     -36.017   5.655 -30.761  1.00  0.00           H  
ATOM    882 3HG2 THR A  54     -34.899   6.496 -29.663  1.00  0.00           H  
ATOM    883  N   GLY A  55     -31.596   6.696 -33.209  1.00  0.00           N  
ATOM    884  CA  GLY A  55     -30.710   7.221 -34.236  1.00  0.00           C  
ATOM    885  C   GLY A  55     -30.420   6.353 -35.451  1.00  0.00           C  
ATOM    886  O   GLY A  55     -29.785   6.822 -36.401  1.00  0.00           O  
ATOM    887  H   GLY A  55     -31.198   6.337 -32.353  1.00  0.00           H  
ATOM    888 1HA  GLY A  55     -31.117   8.154 -34.626  1.00  0.00           H  
ATOM    889 2HA  GLY A  55     -29.741   7.453 -33.796  1.00  0.00           H  
ATOM    890  N   GLY A  56     -28.397   3.840 -36.112  1.00  0.00           N  
ATOM    891  CA  GLY A  56     -27.017   3.498 -36.438  1.00  0.00           C  
ATOM    892  C   GLY A  56     -26.011   4.598 -36.135  1.00  0.00           C  
ATOM    893  O   GLY A  56     -24.866   4.338 -35.735  1.00  0.00           O  
ATOM    894  H   GLY A  56     -29.081   3.101 -36.033  1.00  0.00           H  
ATOM    895 1HA  GLY A  56     -26.722   2.608 -35.883  1.00  0.00           H  
ATOM    896 2HA  GLY A  56     -26.943   3.255 -37.497  1.00  0.00           H  
ATOM    897  N   SER A  57     -26.448   5.832 -36.353  1.00  0.00           N  
ATOM    898  CA  SER A  57     -25.664   7.041 -36.121  1.00  0.00           C  
ATOM    899  C   SER A  57     -25.265   7.189 -34.646  1.00  0.00           C  
ATOM    900  O   SER A  57     -26.026   6.819 -33.756  1.00  0.00           O  
ATOM    901  CB  SER A  57     -26.453   8.258 -36.565  1.00  0.00           C  
ATOM    902  OG  SER A  57     -25.758   9.439 -36.274  1.00  0.00           O  
ATOM    903  H   SER A  57     -27.391   5.917 -36.704  1.00  0.00           H  
ATOM    904  HA  SER A  57     -24.748   6.978 -36.710  1.00  0.00           H  
ATOM    905 1HB  SER A  57     -26.641   8.198 -37.637  1.00  0.00           H  
ATOM    906 2HB  SER A  57     -27.419   8.268 -36.063  1.00  0.00           H  
ATOM    907  HG  SER A  57     -25.636   9.447 -35.322  1.00  0.00           H  
ATOM    908  N   ASN A  58     -24.068   7.713 -34.395  1.00  0.00           N  
ATOM    909  CA  ASN A  58     -23.614   8.022 -33.039  1.00  0.00           C  
ATOM    910  C   ASN A  58     -24.237   9.337 -32.576  1.00  0.00           C  
ATOM    911  O   ASN A  58     -24.128  10.356 -33.258  1.00  0.00           O  
ATOM    912  CB  ASN A  58     -22.099   8.085 -32.972  1.00  0.00           C  
ATOM    913  CG  ASN A  58     -21.454   6.747 -33.203  1.00  0.00           C  
ATOM    914  OD1 ASN A  58     -22.035   5.701 -32.889  1.00  0.00           O  
ATOM    915  ND2 ASN A  58     -20.264   6.758 -33.747  1.00  0.00           N  
ATOM    916  H   ASN A  58     -23.454   7.902 -35.174  1.00  0.00           H  
ATOM    917  HA  ASN A  58     -23.955   7.230 -32.371  1.00  0.00           H  
ATOM    918 1HB  ASN A  58     -21.730   8.787 -33.721  1.00  0.00           H  
ATOM    919 2HB  ASN A  58     -21.793   8.458 -31.994  1.00  0.00           H  
ATOM    920 1HD2 ASN A  58     -19.787   5.897 -33.924  1.00  0.00           H  
ATOM    921 2HD2 ASN A  58     -19.832   7.627 -33.985  1.00  0.00           H  
ATOM    922  N   ARG A  59     -24.888   9.294 -31.421  1.00  0.00           N  
ATOM    923  CA  ARG A  59     -25.519  10.454 -30.794  1.00  0.00           C  
ATOM    924  C   ARG A  59     -24.792  10.804 -29.488  1.00  0.00           C  
ATOM    925  O   ARG A  59     -24.054   9.975 -28.955  1.00  0.00           O  
ATOM    926  CB  ARG A  59     -26.989  10.182 -30.508  1.00  0.00           C  
ATOM    927  CG  ARG A  59     -27.817   9.802 -31.725  1.00  0.00           C  
ATOM    928  CD  ARG A  59     -27.983  10.948 -32.656  1.00  0.00           C  
ATOM    929  NE  ARG A  59     -28.734  12.035 -32.050  1.00  0.00           N  
ATOM    930  CZ  ARG A  59     -28.919  13.245 -32.614  1.00  0.00           C  
ATOM    931  NH1 ARG A  59     -28.403  13.506 -33.794  1.00  0.00           N  
ATOM    932  NH2 ARG A  59     -29.619  14.169 -31.980  1.00  0.00           N  
ATOM    933  H   ARG A  59     -24.941   8.397 -30.961  1.00  0.00           H  
ATOM    934  HA  ARG A  59     -25.451  11.298 -31.481  1.00  0.00           H  
ATOM    935 1HB  ARG A  59     -27.074   9.372 -29.785  1.00  0.00           H  
ATOM    936 2HB  ARG A  59     -27.443  11.068 -30.063  1.00  0.00           H  
ATOM    937 1HG  ARG A  59     -27.324   8.992 -32.263  1.00  0.00           H  
ATOM    938 2HG  ARG A  59     -28.807   9.475 -31.404  1.00  0.00           H  
ATOM    939 1HD  ARG A  59     -27.003  11.328 -32.942  1.00  0.00           H  
ATOM    940 2HD  ARG A  59     -28.518  10.619 -33.546  1.00  0.00           H  
ATOM    941  HE  ARG A  59     -29.146  11.873 -31.141  1.00  0.00           H  
ATOM    942 1HH1 ARG A  59     -27.867  12.799 -34.279  1.00  0.00           H  
ATOM    943 2HH1 ARG A  59     -28.541  14.412 -34.217  1.00  0.00           H  
ATOM    944 1HH2 ARG A  59     -30.016  13.969 -31.072  1.00  0.00           H  
ATOM    945 2HH2 ARG A  59     -29.757  15.075 -32.402  1.00  0.00           H  
ATOM    946  N   PRO A  60     -24.973  12.032 -28.985  1.00  0.00           N  
ATOM    947  CA  PRO A  60     -24.591  12.357 -27.605  1.00  0.00           C  
ATOM    948  C   PRO A  60     -25.169  11.308 -26.643  1.00  0.00           C  
ATOM    949  O   PRO A  60     -26.299  10.865 -26.856  1.00  0.00           O  
ATOM    950  CB  PRO A  60     -25.212  13.740 -27.383  1.00  0.00           C  
ATOM    951  CG  PRO A  60     -25.234  14.353 -28.742  1.00  0.00           C  
ATOM    952  CD  PRO A  60     -25.590  13.214 -29.660  1.00  0.00           C  
ATOM    953  HA  PRO A  60     -23.494  12.405 -27.535  1.00  0.00           H  
ATOM    954 1HB  PRO A  60     -26.215  13.636 -26.945  1.00  0.00           H  
ATOM    955 2HB  PRO A  60     -24.606  14.314 -26.666  1.00  0.00           H  
ATOM    956 1HG  PRO A  60     -25.968  15.171 -28.777  1.00  0.00           H  
ATOM    957 2HG  PRO A  60     -24.254  14.795 -28.975  1.00  0.00           H  
ATOM    958 1HD  PRO A  60     -26.684  13.119 -29.720  1.00  0.00           H  
ATOM    959 2HD  PRO A  60     -25.162  13.399 -30.656  1.00  0.00           H  
ATOM    960  N   ALA A  61     -24.409  10.925 -25.618  1.00  0.00           N  
ATOM    961  CA  ALA A  61     -24.718   9.708 -24.867  1.00  0.00           C  
ATOM    962  C   ALA A  61     -24.630   9.779 -23.327  1.00  0.00           C  
ATOM    963  O   ALA A  61     -23.799  10.506 -22.761  1.00  0.00           O  
ATOM    964  CB  ALA A  61     -23.806   8.596 -25.365  1.00  0.00           C  
ATOM    965  H   ALA A  61     -23.607  11.478 -25.351  1.00  0.00           H  
ATOM    966  HA  ALA A  61     -25.759   9.447 -25.058  1.00  0.00           H  
ATOM    967 1HB  ALA A  61     -24.019   7.678 -24.818  1.00  0.00           H  
ATOM    968 2HB  ALA A  61     -23.978   8.433 -26.429  1.00  0.00           H  
ATOM    969 3HB  ALA A  61     -22.767   8.880 -25.205  1.00  0.00           H  
ATOM    970  N   ILE A  62     -25.490   9.000 -22.667  1.00  0.00           N  
ATOM    971  CA  ILE A  62     -25.425   8.820 -21.220  1.00  0.00           C  
ATOM    972  C   ILE A  62     -25.042   7.378 -20.867  1.00  0.00           C  
ATOM    973  O   ILE A  62     -25.664   6.422 -21.336  1.00  0.00           O  
ATOM    974  CB  ILE A  62     -26.770   9.176 -20.561  1.00  0.00           C  
ATOM    975  CG1 ILE A  62     -27.140  10.632 -20.856  1.00  0.00           C  
ATOM    976  CG2 ILE A  62     -26.709   8.932 -19.061  1.00  0.00           C  
ATOM    977  CD1 ILE A  62     -27.944  10.814 -22.124  1.00  0.00           C  
ATOM    978  H   ILE A  62     -26.209   8.521 -23.191  1.00  0.00           H  
ATOM    979  HA  ILE A  62     -24.660   9.486 -20.823  1.00  0.00           H  
ATOM    980  HB  ILE A  62     -27.559   8.558 -20.989  1.00  0.00           H  
ATOM    981 1HG1 ILE A  62     -27.717  11.036 -20.025  1.00  0.00           H  
ATOM    982 2HG1 ILE A  62     -26.231  11.228 -20.942  1.00  0.00           H  
ATOM    983 1HG2 ILE A  62     -27.668   9.190 -18.612  1.00  0.00           H  
ATOM    984 2HG2 ILE A  62     -26.490   7.882 -18.872  1.00  0.00           H  
ATOM    985 3HG2 ILE A  62     -25.926   9.551 -18.624  1.00  0.00           H  
ATOM    986 1HD1 ILE A  62     -28.167  11.871 -22.265  1.00  0.00           H  
ATOM    987 2HD1 ILE A  62     -27.369  10.447 -22.975  1.00  0.00           H  
ATOM    988 3HD1 ILE A  62     -28.875  10.254 -22.047  1.00  0.00           H  
ATOM    989  N   TRP A  63     -24.004   7.242 -20.048  1.00  0.00           N  
ATOM    990  CA  TRP A  63     -23.575   5.951 -19.565  1.00  0.00           C  
ATOM    991  C   TRP A  63     -24.148   5.637 -18.183  1.00  0.00           C  
ATOM    992  O   TRP A  63     -24.044   6.435 -17.250  1.00  0.00           O  
ATOM    993  CB  TRP A  63     -22.047   5.896 -19.515  1.00  0.00           C  
ATOM    994  CG  TRP A  63     -21.511   4.583 -19.031  1.00  0.00           C  
ATOM    995  CD1 TRP A  63     -21.118   4.280 -17.762  1.00  0.00           C  
ATOM    996  CD2 TRP A  63     -21.305   3.380 -19.812  1.00  0.00           C  
ATOM    997  NE1 TRP A  63     -20.683   2.980 -17.699  1.00  0.00           N  
ATOM    998  CE2 TRP A  63     -20.792   2.413 -18.944  1.00  0.00           C  
ATOM    999  CE3 TRP A  63     -21.514   3.052 -21.157  1.00  0.00           C  
ATOM   1000  CZ2 TRP A  63     -20.479   1.134 -19.374  1.00  0.00           C  
ATOM   1001  CZ3 TRP A  63     -21.201   1.769 -21.588  1.00  0.00           C  
ATOM   1002  CH2 TRP A  63     -20.697   0.834 -20.719  1.00  0.00           C  
ATOM   1003  H   TRP A  63     -23.502   8.068 -19.756  1.00  0.00           H  
ATOM   1004  HA  TRP A  63     -23.934   5.187 -20.254  1.00  0.00           H  
ATOM   1005 1HB  TRP A  63     -21.643   6.086 -20.510  1.00  0.00           H  
ATOM   1006 2HB  TRP A  63     -21.676   6.681 -18.856  1.00  0.00           H  
ATOM   1007  HD1 TRP A  63     -21.145   4.970 -16.921  1.00  0.00           H  
ATOM   1008  HE1 TRP A  63     -20.338   2.514 -16.871  1.00  0.00           H  
ATOM   1009  HE3 TRP A  63     -21.916   3.790 -21.852  1.00  0.00           H  
ATOM   1010  HZ2 TRP A  63     -20.078   0.378 -18.698  1.00  0.00           H  
ATOM   1011  HZ3 TRP A  63     -21.365   1.522 -22.637  1.00  0.00           H  
ATOM   1012  HH2 TRP A  63     -20.463  -0.163 -21.090  1.00  0.00           H  
ATOM   1013  N   ILE A  64     -24.711   4.445 -18.061  1.00  0.00           N  
ATOM   1014  CA  ILE A  64     -25.347   4.012 -16.832  1.00  0.00           C  
ATOM   1015  C   ILE A  64     -24.765   2.636 -16.544  1.00  0.00           C  
ATOM   1016  O   ILE A  64     -25.093   1.682 -17.242  1.00  0.00           O  
ATOM   1017  CB  ILE A  64     -26.881   3.951 -16.953  1.00  0.00           C  
ATOM   1018  CG1 ILE A  64     -27.437   5.311 -17.382  1.00  0.00           C  
ATOM   1019  CG2 ILE A  64     -27.501   3.510 -15.636  1.00  0.00           C  
ATOM   1020  CD1 ILE A  64     -27.210   6.411 -16.371  1.00  0.00           C  
ATOM   1021  H   ILE A  64     -24.695   3.819 -18.853  1.00  0.00           H  
ATOM   1022  HA  ILE A  64     -25.106   4.728 -16.047  1.00  0.00           H  
ATOM   1023  HB  ILE A  64     -27.156   3.238 -17.730  1.00  0.00           H  
ATOM   1024 1HG1 ILE A  64     -26.977   5.611 -18.323  1.00  0.00           H  
ATOM   1025 2HG1 ILE A  64     -28.510   5.226 -17.557  1.00  0.00           H  
ATOM   1026 1HG2 ILE A  64     -28.585   3.472 -15.739  1.00  0.00           H  
ATOM   1027 2HG2 ILE A  64     -27.127   2.522 -15.371  1.00  0.00           H  
ATOM   1028 3HG2 ILE A  64     -27.235   4.220 -14.853  1.00  0.00           H  
ATOM   1029 1HD1 ILE A  64     -27.632   7.343 -16.746  1.00  0.00           H  
ATOM   1030 2HD1 ILE A  64     -27.693   6.146 -15.430  1.00  0.00           H  
ATOM   1031 3HD1 ILE A  64     -26.141   6.538 -16.206  1.00  0.00           H  
ATOM   1032  N   ASP A  65     -23.881   2.534 -15.555  1.00  0.00           N  
ATOM   1033  CA  ASP A  65     -23.419   1.219 -15.139  1.00  0.00           C  
ATOM   1034  C   ASP A  65     -23.690   0.877 -13.661  1.00  0.00           C  
ATOM   1035  O   ASP A  65     -23.715   1.751 -12.774  1.00  0.00           O  
ATOM   1036  CB  ASP A  65     -21.918   1.104 -15.414  1.00  0.00           C  
ATOM   1037  CG  ASP A  65     -21.088   2.080 -14.591  1.00  0.00           C  
ATOM   1038  OD1 ASP A  65     -21.483   2.385 -13.490  1.00  0.00           O  
ATOM   1039  OD2 ASP A  65     -20.067   2.513 -15.071  1.00  0.00           O  
ATOM   1040  H   ASP A  65     -23.522   3.353 -15.085  1.00  0.00           H  
ATOM   1041  HA  ASP A  65     -23.950   0.465 -15.721  1.00  0.00           H  
ATOM   1042 1HB  ASP A  65     -21.584   0.090 -15.193  1.00  0.00           H  
ATOM   1043 2HB  ASP A  65     -21.726   1.288 -16.471  1.00  0.00           H  
ATOM   1044  N   LEU A  66     -23.897  -0.403 -13.412  1.00  0.00           N  
ATOM   1045  CA  LEU A  66     -24.194  -0.878 -12.080  1.00  0.00           C  
ATOM   1046  C   LEU A  66     -23.279  -2.040 -11.780  1.00  0.00           C  
ATOM   1047  O   LEU A  66     -22.777  -2.665 -12.702  1.00  0.00           O  
ATOM   1048  CB  LEU A  66     -25.662  -1.307 -11.962  1.00  0.00           C  
ATOM   1049  CG  LEU A  66     -26.696  -0.182 -12.093  1.00  0.00           C  
ATOM   1050  CD1 LEU A  66     -27.028   0.035 -13.563  1.00  0.00           C  
ATOM   1051  CD2 LEU A  66     -27.943  -0.543 -11.299  1.00  0.00           C  
ATOM   1052  H   LEU A  66     -23.847  -1.067 -14.171  1.00  0.00           H  
ATOM   1053  HA  LEU A  66     -24.016  -0.066 -11.376  1.00  0.00           H  
ATOM   1054 1HB  LEU A  66     -25.872  -2.042 -12.737  1.00  0.00           H  
ATOM   1055 2HB  LEU A  66     -25.809  -1.781 -10.992  1.00  0.00           H  
ATOM   1056  HG  LEU A  66     -26.276   0.746 -11.706  1.00  0.00           H  
ATOM   1057 1HD1 LEU A  66     -27.763   0.834 -13.656  1.00  0.00           H  
ATOM   1058 2HD1 LEU A  66     -26.123   0.311 -14.104  1.00  0.00           H  
ATOM   1059 3HD1 LEU A  66     -27.437  -0.884 -13.983  1.00  0.00           H  
ATOM   1060 1HD2 LEU A  66     -28.678   0.257 -11.391  1.00  0.00           H  
ATOM   1061 2HD2 LEU A  66     -28.365  -1.470 -11.686  1.00  0.00           H  
ATOM   1062 3HD2 LEU A  66     -27.680  -0.675 -10.249  1.00  0.00           H  
ATOM   1063  N   GLY A  67     -23.035  -2.298 -10.493  1.00  0.00           N  
ATOM   1064  CA  GLY A  67     -22.497  -3.570 -10.058  1.00  0.00           C  
ATOM   1065  C   GLY A  67     -21.004  -3.687 -10.261  1.00  0.00           C  
ATOM   1066  O   GLY A  67     -20.495  -4.766 -10.512  1.00  0.00           O  
ATOM   1067  H   GLY A  67     -23.231  -1.586  -9.805  1.00  0.00           H  
ATOM   1068 1HA  GLY A  67     -22.717  -3.716  -9.000  1.00  0.00           H  
ATOM   1069 2HA  GLY A  67     -22.986  -4.377 -10.602  1.00  0.00           H  
ATOM   1070  N   ILE A  68     -20.309  -2.562 -10.166  1.00  0.00           N  
ATOM   1071  CA  ILE A  68     -18.871  -2.565 -10.216  1.00  0.00           C  
ATOM   1072  C   ILE A  68     -18.334  -3.258  -8.958  1.00  0.00           C  
ATOM   1073  O   ILE A  68     -17.317  -3.931  -8.999  1.00  0.00           O  
ATOM   1074  CB  ILE A  68     -18.316  -1.133 -10.322  1.00  0.00           C  
ATOM   1075  CG1 ILE A  68     -16.849  -1.160 -10.760  1.00  0.00           C  
ATOM   1076  CG2 ILE A  68     -18.465  -0.405  -8.995  1.00  0.00           C  
ATOM   1077  CD1 ILE A  68     -16.306   0.192 -11.162  1.00  0.00           C  
ATOM   1078  H   ILE A  68     -20.796  -1.684 -10.056  1.00  0.00           H  
ATOM   1079  HA  ILE A  68     -18.557  -3.120 -11.099  1.00  0.00           H  
ATOM   1080  HB  ILE A  68     -18.863  -0.587 -11.090  1.00  0.00           H  
ATOM   1081 1HG1 ILE A  68     -16.234  -1.547  -9.948  1.00  0.00           H  
ATOM   1082 2HG1 ILE A  68     -16.734  -1.838 -11.607  1.00  0.00           H  
ATOM   1083 1HG2 ILE A  68     -18.067   0.606  -9.088  1.00  0.00           H  
ATOM   1084 2HG2 ILE A  68     -19.519  -0.356  -8.724  1.00  0.00           H  
ATOM   1085 3HG2 ILE A  68     -17.916  -0.941  -8.222  1.00  0.00           H  
ATOM   1086 1HD1 ILE A  68     -15.262   0.092 -11.460  1.00  0.00           H  
ATOM   1087 2HD1 ILE A  68     -16.886   0.583 -11.999  1.00  0.00           H  
ATOM   1088 3HD1 ILE A  68     -16.378   0.878 -10.319  1.00  0.00           H  
ATOM   1089  N   HIS A  69     -19.044  -3.087  -7.842  1.00  0.00           N  
ATOM   1090  CA  HIS A  69     -18.807  -3.865  -6.638  1.00  0.00           C  
ATOM   1091  C   HIS A  69     -19.855  -4.979  -6.544  1.00  0.00           C  
ATOM   1092  O   HIS A  69     -21.029  -4.724  -6.350  1.00  0.00           O  
ATOM   1093  CB  HIS A  69     -18.857  -2.977  -5.390  1.00  0.00           C  
ATOM   1094  CG  HIS A  69     -17.784  -1.935  -5.350  1.00  0.00           C  
ATOM   1095  ND1 HIS A  69     -18.025  -0.607  -5.636  1.00  0.00           N  
ATOM   1096  CD2 HIS A  69     -16.465  -2.024  -5.058  1.00  0.00           C  
ATOM   1097  CE1 HIS A  69     -16.899   0.076  -5.521  1.00  0.00           C  
ATOM   1098  NE2 HIS A  69     -15.939  -0.760  -5.172  1.00  0.00           N  
ATOM   1099  H   HIS A  69     -19.773  -2.388  -7.841  1.00  0.00           H  
ATOM   1100  HA  HIS A  69     -17.817  -4.317  -6.686  1.00  0.00           H  
ATOM   1101 1HB  HIS A  69     -19.824  -2.475  -5.340  1.00  0.00           H  
ATOM   1102 2HB  HIS A  69     -18.764  -3.597  -4.499  1.00  0.00           H  
ATOM   1103  HD2 HIS A  69     -15.922  -2.929  -4.785  1.00  0.00           H  
ATOM   1104  HE1 HIS A  69     -16.784   1.147  -5.686  1.00  0.00           H  
ATOM   1105  HE2 HIS A  69     -14.972  -0.516  -5.013  1.00  0.00           H  
ATOM   1106  N   SER A  70     -19.400  -6.214  -6.654  1.00  0.00           N  
ATOM   1107  CA  SER A  70     -20.274  -7.384  -6.823  1.00  0.00           C  
ATOM   1108  C   SER A  70     -21.351  -7.629  -5.762  1.00  0.00           C  
ATOM   1109  O   SER A  70     -22.499  -7.941  -6.110  1.00  0.00           O  
ATOM   1110  CB  SER A  70     -19.402  -8.622  -6.905  1.00  0.00           C  
ATOM   1111  OG  SER A  70     -18.706  -8.826  -5.706  1.00  0.00           O  
ATOM   1112  H   SER A  70     -18.400  -6.348  -6.619  1.00  0.00           H  
ATOM   1113  HA  SER A  70     -20.834  -7.267  -7.752  1.00  0.00           H  
ATOM   1114 1HB  SER A  70     -20.024  -9.491  -7.121  1.00  0.00           H  
ATOM   1115 2HB  SER A  70     -18.695  -8.515  -7.726  1.00  0.00           H  
ATOM   1116  HG  SER A  70     -18.445  -9.750  -5.706  1.00  0.00           H  
ATOM   1117  N   ARG A  71     -21.005  -7.473  -4.488  1.00  0.00           N  
ATOM   1118  CA  ARG A  71     -21.966  -7.656  -3.384  1.00  0.00           C  
ATOM   1119  C   ARG A  71     -23.136  -6.662  -3.282  1.00  0.00           C  
ATOM   1120  O   ARG A  71     -24.114  -6.909  -2.560  1.00  0.00           O  
ATOM   1121  CB  ARG A  71     -21.209  -7.616  -2.064  1.00  0.00           C  
ATOM   1122  CG  ARG A  71     -20.604  -6.266  -1.715  1.00  0.00           C  
ATOM   1123  CD  ARG A  71     -19.812  -6.327  -0.460  1.00  0.00           C  
ATOM   1124  NE  ARG A  71     -19.217  -5.042  -0.130  1.00  0.00           N  
ATOM   1125  CZ  ARG A  71     -18.479  -4.800   0.971  1.00  0.00           C  
ATOM   1126  NH1 ARG A  71     -18.255  -5.764   1.836  1.00  0.00           N  
ATOM   1127  NH2 ARG A  71     -17.981  -3.595   1.180  1.00  0.00           N  
ATOM   1128  H   ARG A  71     -20.051  -7.221  -4.273  1.00  0.00           H  
ATOM   1129  HA  ARG A  71     -22.444  -8.629  -3.499  1.00  0.00           H  
ATOM   1130 1HB  ARG A  71     -21.879  -7.897  -1.253  1.00  0.00           H  
ATOM   1131 2HB  ARG A  71     -20.399  -8.345  -2.087  1.00  0.00           H  
ATOM   1132 1HG  ARG A  71     -19.945  -5.943  -2.521  1.00  0.00           H  
ATOM   1133 2HG  ARG A  71     -21.401  -5.533  -1.582  1.00  0.00           H  
ATOM   1134 1HD  ARG A  71     -20.460  -6.624   0.365  1.00  0.00           H  
ATOM   1135 2HD  ARG A  71     -19.010  -7.056  -0.571  1.00  0.00           H  
ATOM   1136  HE  ARG A  71     -19.368  -4.276  -0.773  1.00  0.00           H  
ATOM   1137 1HH1 ARG A  71     -18.636  -6.686   1.676  1.00  0.00           H  
ATOM   1138 2HH1 ARG A  71     -17.702  -5.583   2.662  1.00  0.00           H  
ATOM   1139 1HH2 ARG A  71     -18.153  -2.854   0.515  1.00  0.00           H  
ATOM   1140 2HH2 ARG A  71     -17.428  -3.414   2.005  1.00  0.00           H  
ATOM   1141  N   GLU A  72     -23.031  -5.546  -3.999  1.00  0.00           N  
ATOM   1142  CA  GLU A  72     -24.028  -4.481  -3.976  1.00  0.00           C  
ATOM   1143  C   GLU A  72     -25.181  -4.855  -4.919  1.00  0.00           C  
ATOM   1144  O   GLU A  72     -25.516  -4.117  -5.839  1.00  0.00           O  
ATOM   1145  CB  GLU A  72     -23.408  -3.145  -4.389  1.00  0.00           C  
ATOM   1146  CG  GLU A  72     -22.331  -2.632  -3.443  1.00  0.00           C  
ATOM   1147  CD  GLU A  72     -21.754  -1.312  -3.874  1.00  0.00           C  
ATOM   1148  OE1 GLU A  72     -22.093  -0.856  -4.940  1.00  0.00           O  
ATOM   1149  OE2 GLU A  72     -20.974  -0.758  -3.136  1.00  0.00           O  
ATOM   1150  H   GLU A  72     -22.215  -5.443  -4.585  1.00  0.00           H  
ATOM   1151  HA  GLU A  72     -24.408  -4.385  -2.959  1.00  0.00           H  
ATOM   1152 1HB  GLU A  72     -22.964  -3.241  -5.380  1.00  0.00           H  
ATOM   1153 2HB  GLU A  72     -24.187  -2.385  -4.452  1.00  0.00           H  
ATOM   1154 1HG  GLU A  72     -22.760  -2.520  -2.448  1.00  0.00           H  
ATOM   1155 2HG  GLU A  72     -21.533  -3.370  -3.384  1.00  0.00           H  
ATOM   1156  N   TRP A  73     -25.794  -6.010  -4.657  1.00  0.00           N  
ATOM   1157  CA  TRP A  73     -26.818  -6.604  -5.538  1.00  0.00           C  
ATOM   1158  C   TRP A  73     -27.981  -5.732  -5.960  1.00  0.00           C  
ATOM   1159  O   TRP A  73     -28.619  -6.008  -6.983  1.00  0.00           O  
ATOM   1160  CB  TRP A  73     -27.398  -7.846  -4.858  1.00  0.00           C  
ATOM   1161  CG  TRP A  73     -26.439  -8.996  -4.794  1.00  0.00           C  
ATOM   1162  CD1 TRP A  73     -25.331  -9.177  -5.566  1.00  0.00           C  
ATOM   1163  CD2 TRP A  73     -26.499 -10.136  -3.903  1.00  0.00           C  
ATOM   1164  NE1 TRP A  73     -24.700 -10.347  -5.221  1.00  0.00           N  
ATOM   1165  CE2 TRP A  73     -25.400 -10.946  -4.204  1.00  0.00           C  
ATOM   1166  CE3 TRP A  73     -27.383 -10.528  -2.890  1.00  0.00           C  
ATOM   1167  CZ2 TRP A  73     -25.157 -12.132  -3.529  1.00  0.00           C  
ATOM   1168  CZ3 TRP A  73     -27.138 -11.717  -2.213  1.00  0.00           C  
ATOM   1169  CH2 TRP A  73     -26.053 -12.497  -2.524  1.00  0.00           C  
ATOM   1170  H   TRP A  73     -25.535  -6.493  -3.809  1.00  0.00           H  
ATOM   1171  HA  TRP A  73     -26.342  -6.893  -6.475  1.00  0.00           H  
ATOM   1172 1HB  TRP A  73     -27.702  -7.596  -3.842  1.00  0.00           H  
ATOM   1173 2HB  TRP A  73     -28.289  -8.172  -5.395  1.00  0.00           H  
ATOM   1174  HD1 TRP A  73     -24.995  -8.494  -6.344  1.00  0.00           H  
ATOM   1175  HE1 TRP A  73     -23.859 -10.709  -5.645  1.00  0.00           H  
ATOM   1176  HE3 TRP A  73     -28.244  -9.911  -2.637  1.00  0.00           H  
ATOM   1177  HZ2 TRP A  73     -24.301 -12.765  -3.762  1.00  0.00           H  
ATOM   1178  HZ3 TRP A  73     -27.831 -12.015  -1.426  1.00  0.00           H  
ATOM   1179  HH2 TRP A  73     -25.890 -13.423  -1.973  1.00  0.00           H  
ATOM   1180  N   ILE A  74     -28.314  -4.710  -5.177  1.00  0.00           N  
ATOM   1181  CA  ILE A  74     -29.466  -3.868  -5.531  1.00  0.00           C  
ATOM   1182  C   ILE A  74     -29.183  -3.061  -6.815  1.00  0.00           C  
ATOM   1183  O   ILE A  74     -30.117  -2.714  -7.561  1.00  0.00           O  
ATOM   1184  CB  ILE A  74     -29.817  -2.906  -4.381  1.00  0.00           C  
ATOM   1185  CG1 ILE A  74     -31.217  -2.320  -4.585  1.00  0.00           C  
ATOM   1186  CG2 ILE A  74     -28.781  -1.798  -4.279  1.00  0.00           C  
ATOM   1187  CD1 ILE A  74     -32.324  -3.347  -4.526  1.00  0.00           C  
ATOM   1188  H   ILE A  74     -27.789  -4.499  -4.340  1.00  0.00           H  
ATOM   1189  HA  ILE A  74     -30.323  -4.515  -5.714  1.00  0.00           H  
ATOM   1190  HB  ILE A  74     -29.840  -3.457  -3.441  1.00  0.00           H  
ATOM   1191 1HG1 ILE A  74     -31.409  -1.566  -3.822  1.00  0.00           H  
ATOM   1192 2HG1 ILE A  74     -31.265  -1.822  -5.554  1.00  0.00           H  
ATOM   1193 1HG2 ILE A  74     -29.045  -1.127  -3.462  1.00  0.00           H  
ATOM   1194 2HG2 ILE A  74     -27.801  -2.233  -4.089  1.00  0.00           H  
ATOM   1195 3HG2 ILE A  74     -28.755  -1.238  -5.214  1.00  0.00           H  
ATOM   1196 1HD1 ILE A  74     -33.285  -2.855  -4.679  1.00  0.00           H  
ATOM   1197 2HD1 ILE A  74     -32.170  -4.093  -5.306  1.00  0.00           H  
ATOM   1198 3HD1 ILE A  74     -32.318  -3.833  -3.551  1.00  0.00           H  
ATOM   1199  N   THR A  75     -27.899  -2.808  -7.101  1.00  0.00           N  
ATOM   1200  CA  THR A  75     -27.518  -2.046  -8.315  1.00  0.00           C  
ATOM   1201  C   THR A  75     -27.838  -2.806  -9.605  1.00  0.00           C  
ATOM   1202  O   THR A  75     -28.567  -2.282 -10.470  1.00  0.00           O  
ATOM   1203  CB  THR A  75     -26.019  -1.693  -8.298  1.00  0.00           C  
ATOM   1204  OG1 THR A  75     -25.244  -2.896  -8.208  1.00  0.00           O  
ATOM   1205  CG2 THR A  75     -25.695  -0.796  -7.114  1.00  0.00           C  
ATOM   1206  H   THR A  75     -27.174  -3.140  -6.481  1.00  0.00           H  
ATOM   1207  HA  THR A  75     -28.089  -1.118  -8.334  1.00  0.00           H  
ATOM   1208  HB  THR A  75     -25.757  -1.176  -9.221  1.00  0.00           H  
ATOM   1209  HG1 THR A  75     -25.471  -3.363  -7.401  1.00  0.00           H  
ATOM   1210 1HG2 THR A  75     -24.632  -0.556  -7.119  1.00  0.00           H  
ATOM   1211 2HG2 THR A  75     -26.275   0.124  -7.186  1.00  0.00           H  
ATOM   1212 3HG2 THR A  75     -25.947  -1.311  -6.188  1.00  0.00           H  
ATOM   1213  N   GLN A  76     -27.348  -4.047  -9.706  1.00  0.00           N  
ATOM   1214  CA  GLN A  76     -27.595  -4.903 -10.870  1.00  0.00           C  
ATOM   1215  C   GLN A  76     -29.102  -5.011 -11.130  1.00  0.00           C  
ATOM   1216  O   GLN A  76     -29.561  -4.804 -12.265  1.00  0.00           O  
ATOM   1217  CB  GLN A  76     -26.991  -6.294 -10.660  1.00  0.00           C  
ATOM   1218  CG  GLN A  76     -25.473  -6.314 -10.619  1.00  0.00           C  
ATOM   1219  CD  GLN A  76     -24.928  -6.009  -9.236  1.00  0.00           C  
ATOM   1220  OE1 GLN A  76     -25.632  -5.465  -8.382  1.00  0.00           O  
ATOM   1221  NE2 GLN A  76     -23.667  -6.360  -9.008  1.00  0.00           N  
ATOM   1222  H   GLN A  76     -26.786  -4.401  -8.945  1.00  0.00           H  
ATOM   1223  HA  GLN A  76     -27.122  -4.449 -11.740  1.00  0.00           H  
ATOM   1224 1HB  GLN A  76     -27.359  -6.713  -9.724  1.00  0.00           H  
ATOM   1225 2HB  GLN A  76     -27.315  -6.956 -11.464  1.00  0.00           H  
ATOM   1226 1HG  GLN A  76     -25.125  -7.304 -10.913  1.00  0.00           H  
ATOM   1227 2HG  GLN A  76     -25.091  -5.563 -11.310  1.00  0.00           H  
ATOM   1228 1HE2 GLN A  76     -23.252  -6.184  -8.114  1.00  0.00           H  
ATOM   1229 2HE2 GLN A  76     -23.131  -6.799  -9.729  1.00  0.00           H  
ATOM   1230  N   ALA A  77     -29.856  -5.292 -10.062  1.00  0.00           N  
ATOM   1231  CA  ALA A  77     -31.288  -5.573 -10.131  1.00  0.00           C  
ATOM   1232  C   ALA A  77     -32.071  -4.330 -10.490  1.00  0.00           C  
ATOM   1233  O   ALA A  77     -33.090  -4.404 -11.188  1.00  0.00           O  
ATOM   1234  CB  ALA A  77     -31.786  -6.143  -8.811  1.00  0.00           C  
ATOM   1235  H   ALA A  77     -29.394  -5.307  -9.164  1.00  0.00           H  
ATOM   1236  HA  ALA A  77     -31.451  -6.312 -10.916  1.00  0.00           H  
ATOM   1237 1HB  ALA A  77     -32.855  -6.346  -8.882  1.00  0.00           H  
ATOM   1238 2HB  ALA A  77     -31.255  -7.069  -8.591  1.00  0.00           H  
ATOM   1239 3HB  ALA A  77     -31.606  -5.424  -8.013  1.00  0.00           H  
ATOM   1240  N   THR A  78     -31.610  -3.196  -9.971  1.00  0.00           N  
ATOM   1241  CA  THR A  78     -32.122  -1.878 -10.343  1.00  0.00           C  
ATOM   1242  C   THR A  78     -31.836  -1.590 -11.808  1.00  0.00           C  
ATOM   1243  O   THR A  78     -32.706  -1.071 -12.512  1.00  0.00           O  
ATOM   1244  CB  THR A  78     -31.510  -0.769  -9.467  1.00  0.00           C  
ATOM   1245  OG1 THR A  78     -31.857  -0.995  -8.095  1.00  0.00           O  
ATOM   1246  CG2 THR A  78     -32.023   0.596  -9.899  1.00  0.00           C  
ATOM   1247  H   THR A  78     -30.870  -3.261  -9.287  1.00  0.00           H  
ATOM   1248  HA  THR A  78     -33.202  -1.872 -10.194  1.00  0.00           H  
ATOM   1249  HB  THR A  78     -30.424  -0.790  -9.561  1.00  0.00           H  
ATOM   1250  HG1 THR A  78     -31.517  -1.848  -7.815  1.00  0.00           H  
ATOM   1251 1HG2 THR A  78     -31.579   1.367  -9.269  1.00  0.00           H  
ATOM   1252 2HG2 THR A  78     -31.750   0.775 -10.938  1.00  0.00           H  
ATOM   1253 3HG2 THR A  78     -33.107   0.625  -9.798  1.00  0.00           H  
ATOM   1254  N   GLY A  79     -30.626  -1.938 -12.262  1.00  0.00           N  
ATOM   1255  CA  GLY A  79     -30.205  -1.720 -13.655  1.00  0.00           C  
ATOM   1256  C   GLY A  79     -30.996  -2.537 -14.678  1.00  0.00           C  
ATOM   1257  O   GLY A  79     -31.380  -2.007 -15.712  1.00  0.00           O  
ATOM   1258  H   GLY A  79     -29.981  -2.368 -11.615  1.00  0.00           H  
ATOM   1259 1HA  GLY A  79     -30.310  -0.664 -13.906  1.00  0.00           H  
ATOM   1260 2HA  GLY A  79     -29.150  -1.971 -13.760  1.00  0.00           H  
ATOM   1261  N   VAL A  80     -31.255  -3.815 -14.404  1.00  0.00           N  
ATOM   1262  CA  VAL A  80     -32.022  -4.622 -15.349  1.00  0.00           C  
ATOM   1263  C   VAL A  80     -33.517  -4.213 -15.350  1.00  0.00           C  
ATOM   1264  O   VAL A  80     -34.223  -4.402 -16.341  1.00  0.00           O  
ATOM   1265  CB  VAL A  80     -31.892  -6.115 -14.992  1.00  0.00           C  
ATOM   1266  CG1 VAL A  80     -32.702  -6.437 -13.745  1.00  0.00           C  
ATOM   1267  CG2 VAL A  80     -32.347  -6.969 -16.166  1.00  0.00           C  
ATOM   1268  H   VAL A  80     -30.928  -4.239 -13.548  1.00  0.00           H  
ATOM   1269  HA  VAL A  80     -31.618  -4.461 -16.349  1.00  0.00           H  
ATOM   1270  HB  VAL A  80     -30.849  -6.335 -14.764  1.00  0.00           H  
ATOM   1271 1HG1 VAL A  80     -32.598  -7.496 -13.507  1.00  0.00           H  
ATOM   1272 2HG1 VAL A  80     -32.335  -5.840 -12.910  1.00  0.00           H  
ATOM   1273 3HG1 VAL A  80     -33.752  -6.207 -13.923  1.00  0.00           H  
ATOM   1274 1HG2 VAL A  80     -32.252  -8.023 -15.907  1.00  0.00           H  
ATOM   1275 2HG2 VAL A  80     -33.388  -6.744 -16.397  1.00  0.00           H  
ATOM   1276 3HG2 VAL A  80     -31.727  -6.752 -17.036  1.00  0.00           H  
ATOM   1277  N   TRP A  81     -33.987  -3.641 -14.241  1.00  0.00           N  
ATOM   1278  CA  TRP A  81     -35.351  -3.100 -14.176  1.00  0.00           C  
ATOM   1279  C   TRP A  81     -35.433  -1.810 -15.001  1.00  0.00           C  
ATOM   1280  O   TRP A  81     -36.416  -1.566 -15.704  1.00  0.00           O  
ATOM   1281  CB  TRP A  81     -35.758  -2.822 -12.728  1.00  0.00           C  
ATOM   1282  CG  TRP A  81     -37.157  -2.301 -12.589  1.00  0.00           C  
ATOM   1283  CD1 TRP A  81     -38.298  -3.041 -12.511  1.00  0.00           C  
ATOM   1284  CD2 TRP A  81     -37.571  -0.915 -12.510  1.00  0.00           C  
ATOM   1285  NE1 TRP A  81     -39.389  -2.216 -12.391  1.00  0.00           N  
ATOM   1286  CE2 TRP A  81     -38.963  -0.912 -12.387  1.00  0.00           C  
ATOM   1287  CE3 TRP A  81     -36.882   0.304 -12.532  1.00  0.00           C  
ATOM   1288  CZ2 TRP A  81     -39.688   0.265 -12.288  1.00  0.00           C  
ATOM   1289  CZ3 TRP A  81     -37.609   1.484 -12.432  1.00  0.00           C  
ATOM   1290  CH2 TRP A  81     -38.976   1.464 -12.312  1.00  0.00           C  
ATOM   1291  H   TRP A  81     -33.393  -3.577 -13.426  1.00  0.00           H  
ATOM   1292  HA  TRP A  81     -36.036  -3.839 -14.591  1.00  0.00           H  
ATOM   1293 1HB  TRP A  81     -35.674  -3.738 -12.144  1.00  0.00           H  
ATOM   1294 2HB  TRP A  81     -35.076  -2.092 -12.292  1.00  0.00           H  
ATOM   1295  HD1 TRP A  81     -38.339  -4.128 -12.540  1.00  0.00           H  
ATOM   1296  HE1 TRP A  81     -40.350  -2.519 -12.318  1.00  0.00           H  
ATOM   1297  HE3 TRP A  81     -35.796   0.325 -12.625  1.00  0.00           H  
ATOM   1298  HZ2 TRP A  81     -40.774   0.270 -12.192  1.00  0.00           H  
ATOM   1299  HZ3 TRP A  81     -37.065   2.429 -12.451  1.00  0.00           H  
ATOM   1300  HH2 TRP A  81     -39.515   2.409 -12.235  1.00  0.00           H  
ATOM   1301  N   PHE A  82     -34.380  -0.997 -14.912  1.00  0.00           N  
ATOM   1302  CA  PHE A  82     -34.259   0.204 -15.739  1.00  0.00           C  
ATOM   1303  C   PHE A  82     -34.336  -0.104 -17.258  1.00  0.00           C  
ATOM   1304  O   PHE A  82     -35.047   0.585 -17.994  1.00  0.00           O  
ATOM   1305  CB  PHE A  82     -32.941   0.915 -15.425  1.00  0.00           C  
ATOM   1306  CG  PHE A  82     -32.942   1.638 -14.108  1.00  0.00           C  
ATOM   1307  CD1 PHE A  82     -34.127   2.096 -13.552  1.00  0.00           C  
ATOM   1308  CD2 PHE A  82     -31.758   1.861 -13.422  1.00  0.00           C  
ATOM   1309  CE1 PHE A  82     -34.129   2.761 -12.341  1.00  0.00           C  
ATOM   1310  CE2 PHE A  82     -31.756   2.524 -12.210  1.00  0.00           C  
ATOM   1311  CZ  PHE A  82     -32.944   2.975 -11.670  1.00  0.00           C  
ATOM   1312  H   PHE A  82     -33.646  -1.218 -14.255  1.00  0.00           H  
ATOM   1313  HA  PHE A  82     -35.089   0.872 -15.503  1.00  0.00           H  
ATOM   1314 1HB  PHE A  82     -32.130   0.188 -15.414  1.00  0.00           H  
ATOM   1315 2HB  PHE A  82     -32.722   1.638 -16.209  1.00  0.00           H  
ATOM   1316  HD1 PHE A  82     -35.065   1.926 -14.083  1.00  0.00           H  
ATOM   1317  HD2 PHE A  82     -30.819   1.505 -13.849  1.00  0.00           H  
ATOM   1318  HE1 PHE A  82     -35.067   3.116 -11.916  1.00  0.00           H  
ATOM   1319  HE2 PHE A  82     -30.819   2.693 -11.681  1.00  0.00           H  
ATOM   1320  HZ  PHE A  82     -32.944   3.500 -10.715  1.00  0.00           H  
ATOM   1321  N   ALA A  83     -33.619  -1.136 -17.709  1.00  0.00           N  
ATOM   1322  CA  ALA A  83     -33.608  -1.500 -19.124  1.00  0.00           C  
ATOM   1323  C   ALA A  83     -35.017  -1.777 -19.639  1.00  0.00           C  
ATOM   1324  O   ALA A  83     -35.391  -1.344 -20.732  1.00  0.00           O  
ATOM   1325  CB  ALA A  83     -32.716  -2.712 -19.351  1.00  0.00           C  
ATOM   1326  H   ALA A  83     -33.071  -1.679 -17.057  1.00  0.00           H  
ATOM   1327  HA  ALA A  83     -33.209  -0.657 -19.688  1.00  0.00           H  
ATOM   1328 1HB  ALA A  83     -32.718  -2.971 -20.410  1.00  0.00           H  
ATOM   1329 2HB  ALA A  83     -31.699  -2.479 -19.036  1.00  0.00           H  
ATOM   1330 3HB  ALA A  83     -33.091  -3.553 -18.771  1.00  0.00           H  
ATOM   1331  N   LYS A  84     -35.798  -2.492 -18.827  1.00  0.00           N  
ATOM   1332  CA  LYS A  84     -37.167  -2.821 -19.168  1.00  0.00           C  
ATOM   1333  C   LYS A  84     -38.084  -1.603 -19.031  1.00  0.00           C  
ATOM   1334  O   LYS A  84     -39.138  -1.538 -19.678  1.00  0.00           O  
ATOM   1335  CB  LYS A  84     -37.670  -3.966 -18.288  1.00  0.00           C  
ATOM   1336  CG  LYS A  84     -39.080  -4.438 -18.614  1.00  0.00           C  
ATOM   1337  CD  LYS A  84     -39.142  -5.085 -19.990  1.00  0.00           C  
ATOM   1338  CE  LYS A  84     -40.527  -5.647 -20.277  1.00  0.00           C  
ATOM   1339  NZ  LYS A  84     -40.612  -6.252 -21.634  1.00  0.00           N  
ATOM   1340  H   LYS A  84     -35.420  -2.813 -17.947  1.00  0.00           H  
ATOM   1341  HA  LYS A  84     -37.197  -3.140 -20.210  1.00  0.00           H  
ATOM   1342 1HB  LYS A  84     -37.000  -4.821 -18.385  1.00  0.00           H  
ATOM   1343 2HB  LYS A  84     -37.655  -3.656 -17.243  1.00  0.00           H  
ATOM   1344 1HG  LYS A  84     -39.404  -5.163 -17.866  1.00  0.00           H  
ATOM   1345 2HG  LYS A  84     -39.763  -3.589 -18.591  1.00  0.00           H  
ATOM   1346 1HD  LYS A  84     -38.894  -4.345 -20.752  1.00  0.00           H  
ATOM   1347 2HD  LYS A  84     -38.414  -5.895 -20.044  1.00  0.00           H  
ATOM   1348 1HE  LYS A  84     -40.770  -6.409 -19.537  1.00  0.00           H  
ATOM   1349 2HE  LYS A  84     -41.266  -4.850 -20.202  1.00  0.00           H  
ATOM   1350 1HZ  LYS A  84     -41.543  -6.612 -21.785  1.00  0.00           H  
ATOM   1351 2HZ  LYS A  84     -40.406  -5.549 -22.330  1.00  0.00           H  
ATOM   1352 3HZ  LYS A  84     -39.944  -7.006 -21.709  1.00  0.00           H  
ATOM   1353  N   LYS A  85     -37.671  -0.637 -18.210  1.00  0.00           N  
ATOM   1354  CA  LYS A  85     -38.454   0.576 -18.001  1.00  0.00           C  
ATOM   1355  C   LYS A  85     -38.407   1.485 -19.219  1.00  0.00           C  
ATOM   1356  O   LYS A  85     -39.433   2.003 -19.660  1.00  0.00           O  
ATOM   1357  CB  LYS A  85     -37.955   1.329 -16.767  1.00  0.00           C  
ATOM   1358  CG  LYS A  85     -38.735   2.597 -16.445  1.00  0.00           C  
ATOM   1359  CD  LYS A  85     -40.166   2.277 -16.040  1.00  0.00           C  
ATOM   1360  CE  LYS A  85     -40.917   3.532 -15.620  1.00  0.00           C  
ATOM   1361  NZ  LYS A  85     -42.330   3.240 -15.254  1.00  0.00           N  
ATOM   1362  H   LYS A  85     -36.794  -0.747 -17.720  1.00  0.00           H  
ATOM   1363  HA  LYS A  85     -39.495   0.293 -17.839  1.00  0.00           H  
ATOM   1364 1HB  LYS A  85     -38.006   0.675 -15.896  1.00  0.00           H  
ATOM   1365 2HB  LYS A  85     -36.910   1.606 -16.907  1.00  0.00           H  
ATOM   1366 1HG  LYS A  85     -38.245   3.129 -15.629  1.00  0.00           H  
ATOM   1367 2HG  LYS A  85     -38.751   3.246 -17.320  1.00  0.00           H  
ATOM   1368 1HD  LYS A  85     -40.688   1.815 -16.879  1.00  0.00           H  
ATOM   1369 2HD  LYS A  85     -40.160   1.574 -15.207  1.00  0.00           H  
ATOM   1370 1HE  LYS A  85     -40.419   3.984 -14.763  1.00  0.00           H  
ATOM   1371 2HE  LYS A  85     -40.909   4.252 -16.438  1.00  0.00           H  
ATOM   1372 1HZ  LYS A  85     -42.792   4.096 -14.983  1.00  0.00           H  
ATOM   1373 2HZ  LYS A  85     -42.807   2.837 -16.049  1.00  0.00           H  
ATOM   1374 3HZ  LYS A  85     -42.350   2.588 -14.484  1.00  0.00           H  
ATOM   1375  N   PHE A  86     -37.209   1.645 -19.761  1.00  0.00           N  
ATOM   1376  CA  PHE A  86     -36.959   2.443 -20.960  1.00  0.00           C  
ATOM   1377  C   PHE A  86     -37.776   1.965 -22.170  1.00  0.00           C  
ATOM   1378  O   PHE A  86     -38.455   2.755 -22.809  1.00  0.00           O  
ATOM   1379  CB  PHE A  86     -35.469   2.410 -21.306  1.00  0.00           C  
ATOM   1380  CG  PHE A  86     -34.616   3.244 -20.393  1.00  0.00           C  
ATOM   1381  CD1 PHE A  86     -35.150   4.338 -19.729  1.00  0.00           C  
ATOM   1382  CD2 PHE A  86     -33.278   2.936 -20.197  1.00  0.00           C  
ATOM   1383  CE1 PHE A  86     -34.366   5.106 -18.889  1.00  0.00           C  
ATOM   1384  CE2 PHE A  86     -32.493   3.701 -19.357  1.00  0.00           C  
ATOM   1385  CZ  PHE A  86     -33.038   4.788 -18.703  1.00  0.00           C  
ATOM   1386  H   PHE A  86     -36.434   1.182 -19.308  1.00  0.00           H  
ATOM   1387  HA  PHE A  86     -37.252   3.474 -20.757  1.00  0.00           H  
ATOM   1388 1HB  PHE A  86     -35.109   1.383 -21.264  1.00  0.00           H  
ATOM   1389 2HB  PHE A  86     -35.325   2.765 -22.326  1.00  0.00           H  
ATOM   1390  HD1 PHE A  86     -36.201   4.589 -19.876  1.00  0.00           H  
ATOM   1391  HD2 PHE A  86     -32.848   2.078 -20.714  1.00  0.00           H  
ATOM   1392  HE1 PHE A  86     -34.798   5.963 -18.374  1.00  0.00           H  
ATOM   1393  HE2 PHE A  86     -31.443   3.448 -19.211  1.00  0.00           H  
ATOM   1394  HZ  PHE A  86     -32.419   5.393 -18.042  1.00  0.00           H  
ATOM   1395  N   THR A  87     -37.704   0.670 -22.474  1.00  0.00           N  
ATOM   1396  CA  THR A  87     -38.343   0.113 -23.675  1.00  0.00           C  
ATOM   1397  C   THR A  87     -39.867   0.069 -23.591  1.00  0.00           C  
ATOM   1398  O   THR A  87     -40.541   0.086 -24.622  1.00  0.00           O  
ATOM   1399  CB  THR A  87     -37.818  -1.307 -23.957  1.00  0.00           C  
ATOM   1400  OG1 THR A  87     -38.238  -1.723 -25.263  1.00  0.00           O  
ATOM   1401  CG2 THR A  87     -38.348  -2.287 -22.922  1.00  0.00           C  
ATOM   1402  H   THR A  87     -37.193   0.054 -21.858  1.00  0.00           H  
ATOM   1403  HA  THR A  87     -38.097   0.750 -24.525  1.00  0.00           H  
ATOM   1404  HB  THR A  87     -36.729  -1.306 -23.924  1.00  0.00           H  
ATOM   1405  HG1 THR A  87     -37.514  -1.609 -25.883  1.00  0.00           H  
ATOM   1406 1HG2 THR A  87     -37.967  -3.285 -23.137  1.00  0.00           H  
ATOM   1407 2HG2 THR A  87     -38.021  -1.980 -21.929  1.00  0.00           H  
ATOM   1408 3HG2 THR A  87     -39.437  -2.300 -22.957  1.00  0.00           H  
ATOM   1409  N   GLU A  88     -40.394  -0.012 -22.368  1.00  0.00           N  
ATOM   1410  CA  GLU A  88     -41.842  -0.060 -22.124  1.00  0.00           C  
ATOM   1411  C   GLU A  88     -42.465   1.340 -22.057  1.00  0.00           C  
ATOM   1412  O   GLU A  88     -43.657   1.508 -22.279  1.00  0.00           O  
ATOM   1413  CB  GLU A  88     -42.132  -0.813 -20.824  1.00  0.00           C  
ATOM   1414  CG  GLU A  88     -41.739  -2.284 -20.848  1.00  0.00           C  
ATOM   1415  CD  GLU A  88     -42.535  -3.086 -21.840  1.00  0.00           C  
ATOM   1416  OE1 GLU A  88     -43.702  -2.815 -21.994  1.00  0.00           O  
ATOM   1417  OE2 GLU A  88     -41.976  -3.971 -22.443  1.00  0.00           O  
ATOM   1418  H   GLU A  88     -39.761  -0.041 -21.581  1.00  0.00           H  
ATOM   1419  HA  GLU A  88     -42.315  -0.591 -22.951  1.00  0.00           H  
ATOM   1420 1HB  GLU A  88     -41.599  -0.338 -20.001  1.00  0.00           H  
ATOM   1421 2HB  GLU A  88     -43.198  -0.756 -20.600  1.00  0.00           H  
ATOM   1422 1HG  GLU A  88     -40.682  -2.362 -21.100  1.00  0.00           H  
ATOM   1423 2HG  GLU A  88     -41.879  -2.703 -19.853  1.00  0.00           H  
ATOM   1424  N   ASN A  89     -41.622   2.327 -21.768  1.00  0.00           N  
ATOM   1425  CA  ASN A  89     -42.026   3.708 -21.551  1.00  0.00           C  
ATOM   1426  C   ASN A  89     -41.582   4.604 -22.701  1.00  0.00           C  
ATOM   1427  O   ASN A  89     -41.690   5.829 -22.623  1.00  0.00           O  
ATOM   1428  CB  ASN A  89     -41.478   4.221 -20.232  1.00  0.00           C  
ATOM   1429  CG  ASN A  89     -42.101   3.541 -19.044  1.00  0.00           C  
ATOM   1430  OD1 ASN A  89     -41.566   2.554 -18.527  1.00  0.00           O  
ATOM   1431  ND2 ASN A  89     -43.222   4.051 -18.602  1.00  0.00           N  
ATOM   1432  H   ASN A  89     -40.644   2.084 -21.699  1.00  0.00           H  
ATOM   1433  HA  ASN A  89     -43.116   3.748 -21.515  1.00  0.00           H  
ATOM   1434 1HB  ASN A  89     -40.399   4.065 -20.200  1.00  0.00           H  
ATOM   1435 2HB  ASN A  89     -41.656   5.294 -20.156  1.00  0.00           H  
ATOM   1436 1HD2 ASN A  89     -43.682   3.640 -17.814  1.00  0.00           H  
ATOM   1437 2HD2 ASN A  89     -43.619   4.851 -19.051  1.00  0.00           H  
ATOM   1438  N   TYR A  90     -41.063   4.000 -23.762  1.00  0.00           N  
ATOM   1439  CA  TYR A  90     -40.778   4.757 -24.967  1.00  0.00           C  
ATOM   1440  C   TYR A  90     -42.070   4.825 -25.757  1.00  0.00           C  
ATOM   1441  O   TYR A  90     -42.770   3.817 -25.889  1.00  0.00           O  
ATOM   1442  CB  TYR A  90     -39.656   4.116 -25.787  1.00  0.00           C  
ATOM   1443  CG  TYR A  90     -39.318   4.871 -27.053  1.00  0.00           C  
ATOM   1444  CD1 TYR A  90     -38.557   6.029 -26.989  1.00  0.00           C  
ATOM   1445  CD2 TYR A  90     -39.768   4.405 -28.279  1.00  0.00           C  
ATOM   1446  CE1 TYR A  90     -38.248   6.718 -28.146  1.00  0.00           C  
ATOM   1447  CE2 TYR A  90     -39.460   5.094 -29.436  1.00  0.00           C  
ATOM   1448  CZ  TYR A  90     -38.703   6.246 -29.372  1.00  0.00           C  
ATOM   1449  OH  TYR A  90     -38.396   6.933 -30.524  1.00  0.00           O  
ATOM   1450  H   TYR A  90     -40.861   3.011 -23.743  1.00  0.00           H  
ATOM   1451  HA  TYR A  90     -40.456   5.758 -24.679  1.00  0.00           H  
ATOM   1452 1HB  TYR A  90     -38.752   4.051 -25.178  1.00  0.00           H  
ATOM   1453 2HB  TYR A  90     -39.940   3.101 -26.061  1.00  0.00           H  
ATOM   1454  HD1 TYR A  90     -38.203   6.396 -26.025  1.00  0.00           H  
ATOM   1455  HD2 TYR A  90     -40.367   3.495 -28.330  1.00  0.00           H  
ATOM   1456  HE1 TYR A  90     -37.651   7.628 -28.095  1.00  0.00           H  
ATOM   1457  HE2 TYR A  90     -39.815   4.728 -30.400  1.00  0.00           H  
ATOM   1458  HH  TYR A  90     -38.781   6.479 -31.278  1.00  0.00           H  
ATOM   1459  N   GLY A  91     -42.386   6.025 -26.247  1.00  0.00           N  
ATOM   1460  CA  GLY A  91     -43.615   6.310 -26.997  1.00  0.00           C  
ATOM   1461  C   GLY A  91     -44.839   6.323 -26.080  1.00  0.00           C  
ATOM   1462  O   GLY A  91     -45.969   6.144 -26.537  1.00  0.00           O  
ATOM   1463  H   GLY A  91     -41.726   6.772 -26.082  1.00  0.00           H  
ATOM   1464 1HA  GLY A  91     -43.522   7.275 -27.495  1.00  0.00           H  
ATOM   1465 2HA  GLY A  91     -43.749   5.559 -27.774  1.00  0.00           H  
ATOM   1466  N   GLN A  92     -44.599   6.543 -24.788  1.00  0.00           N  
ATOM   1467  CA  GLN A  92     -45.642   6.497 -23.769  1.00  0.00           C  
ATOM   1468  C   GLN A  92     -45.396   7.567 -22.696  1.00  0.00           C  
ATOM   1469  O   GLN A  92     -46.234   8.446 -22.492  1.00  0.00           O  
ATOM   1470  CB  GLN A  92     -45.705   5.108 -23.128  1.00  0.00           C  
ATOM   1471  CG  GLN A  92     -46.108   3.999 -24.085  1.00  0.00           C  
ATOM   1472  CD  GLN A  92     -47.513   4.182 -24.625  1.00  0.00           C  
ATOM   1473  OE1 GLN A  92     -48.465   4.379 -23.864  1.00  0.00           O  
ATOM   1474  NE2 GLN A  92     -47.653   4.118 -25.944  1.00  0.00           N  
ATOM   1475  H   GLN A  92     -43.650   6.750 -24.512  1.00  0.00           H  
ATOM   1476  HA  GLN A  92     -46.600   6.705 -24.245  1.00  0.00           H  
ATOM   1477 1HB  GLN A  92     -44.730   4.855 -22.711  1.00  0.00           H  
ATOM   1478 2HB  GLN A  92     -46.420   5.119 -22.306  1.00  0.00           H  
ATOM   1479 1HG  GLN A  92     -45.416   3.991 -24.928  1.00  0.00           H  
ATOM   1480 2HG  GLN A  92     -46.065   3.045 -23.558  1.00  0.00           H  
ATOM   1481 1HE2 GLN A  92     -48.557   4.232 -26.358  1.00  0.00           H  
ATOM   1482 2HE2 GLN A  92     -46.854   3.957 -26.524  1.00  0.00           H  
ATOM   1483  N   ASN A  93     -44.253   7.476 -22.007  1.00  0.00           N  
ATOM   1484  CA  ASN A  93     -43.788   8.550 -21.128  1.00  0.00           C  
ATOM   1485  C   ASN A  93     -43.073   9.615 -21.979  1.00  0.00           C  
ATOM   1486  O   ASN A  93     -42.106   9.305 -22.683  1.00  0.00           O  
ATOM   1487  CB  ASN A  93     -42.878   8.011 -20.039  1.00  0.00           C  
ATOM   1488  CG  ASN A  93     -42.473   9.068 -19.049  1.00  0.00           C  
ATOM   1489  OD1 ASN A  93     -41.441   9.727 -19.214  1.00  0.00           O  
ATOM   1490  ND2 ASN A  93     -43.266   9.241 -18.023  1.00  0.00           N  
ATOM   1491  H   ASN A  93     -43.695   6.639 -22.098  1.00  0.00           H  
ATOM   1492  HA  ASN A  93     -44.656   9.009 -20.653  1.00  0.00           H  
ATOM   1493 1HB  ASN A  93     -43.386   7.206 -19.506  1.00  0.00           H  
ATOM   1494 2HB  ASN A  93     -41.980   7.589 -20.491  1.00  0.00           H  
ATOM   1495 1HD2 ASN A  93     -43.047   9.930 -17.332  1.00  0.00           H  
ATOM   1496 2HD2 ASN A  93     -44.091   8.685 -17.929  1.00  0.00           H  
ATOM   1497  N   PRO A  94     -43.557  10.860 -21.920  1.00  0.00           N  
ATOM   1498  CA  PRO A  94     -43.063  11.941 -22.790  1.00  0.00           C  
ATOM   1499  C   PRO A  94     -41.618  12.387 -22.531  1.00  0.00           C  
ATOM   1500  O   PRO A  94     -41.028  13.005 -23.422  1.00  0.00           O  
ATOM   1501  CB  PRO A  94     -44.045  13.074 -22.476  1.00  0.00           C  
ATOM   1502  CG  PRO A  94     -44.546  12.756 -21.109  1.00  0.00           C  
ATOM   1503  CD  PRO A  94     -44.595  11.252 -21.069  1.00  0.00           C  
ATOM   1504  HA  PRO A  94     -43.138  11.623 -23.840  1.00  0.00           H  
ATOM   1505 1HB  PRO A  94     -43.529  14.044 -22.527  1.00  0.00           H  
ATOM   1506 2HB  PRO A  94     -44.847  13.096 -23.230  1.00  0.00           H  
ATOM   1507 1HG  PRO A  94     -43.871  13.178 -20.350  1.00  0.00           H  
ATOM   1508 2HG  PRO A  94     -45.532  13.216 -20.949  1.00  0.00           H  
ATOM   1509 1HD  PRO A  94     -44.413  10.906 -20.041  1.00  0.00           H  
ATOM   1510 2HD  PRO A  94     -45.576  10.906 -21.426  1.00  0.00           H  
ATOM   1511  N   SER A  95     -41.083  12.103 -21.345  1.00  0.00           N  
ATOM   1512  CA  SER A  95     -39.740  12.530 -20.958  1.00  0.00           C  
ATOM   1513  C   SER A  95     -38.640  11.564 -21.435  1.00  0.00           C  
ATOM   1514  O   SER A  95     -37.643  12.001 -22.025  1.00  0.00           O  
ATOM   1515  CB  SER A  95     -39.671  12.673 -19.450  1.00  0.00           C  
ATOM   1516  OG  SER A  95     -40.504  13.709 -19.006  1.00  0.00           O  
ATOM   1517  H   SER A  95     -41.637  11.569 -20.691  1.00  0.00           H  
ATOM   1518  HA  SER A  95     -39.538  13.498 -21.419  1.00  0.00           H  
ATOM   1519 1HB  SER A  95     -39.971  11.736 -18.982  1.00  0.00           H  
ATOM   1520 2HB  SER A  95     -38.644  12.875 -19.150  1.00  0.00           H  
ATOM   1521  HG  SER A  95     -39.930  14.339 -18.563  1.00  0.00           H  
ATOM   1522  N   PHE A  96     -38.806  10.264 -21.177  1.00  0.00           N  
ATOM   1523  CA  PHE A  96     -37.880   9.271 -21.743  1.00  0.00           C  
ATOM   1524  C   PHE A  96     -38.003   9.192 -23.285  1.00  0.00           C  
ATOM   1525  O   PHE A  96     -36.997   9.055 -23.982  1.00  0.00           O  
ATOM   1526  CB  PHE A  96     -38.145   7.894 -21.132  1.00  0.00           C  
ATOM   1527  CG  PHE A  96     -37.168   6.839 -21.566  1.00  0.00           C  
ATOM   1528  CD1 PHE A  96     -35.891   6.792 -21.026  1.00  0.00           C  
ATOM   1529  CD2 PHE A  96     -37.521   5.894 -22.517  1.00  0.00           C  
ATOM   1530  CE1 PHE A  96     -34.991   5.822 -21.425  1.00  0.00           C  
ATOM   1531  CE2 PHE A  96     -36.624   4.923 -22.916  1.00  0.00           C  
ATOM   1532  CZ  PHE A  96     -35.357   4.888 -22.370  1.00  0.00           C  
ATOM   1533  H   PHE A  96     -39.567   9.950 -20.592  1.00  0.00           H  
ATOM   1534  HA  PHE A  96     -36.860   9.572 -21.501  1.00  0.00           H  
ATOM   1535 1HB  PHE A  96     -38.108   7.965 -20.046  1.00  0.00           H  
ATOM   1536 2HB  PHE A  96     -39.146   7.562 -21.404  1.00  0.00           H  
ATOM   1537  HD1 PHE A  96     -35.602   7.531 -20.278  1.00  0.00           H  
ATOM   1538  HD2 PHE A  96     -38.522   5.922 -22.949  1.00  0.00           H  
ATOM   1539  HE1 PHE A  96     -33.991   5.797 -20.992  1.00  0.00           H  
ATOM   1540  HE2 PHE A  96     -36.915   4.185 -23.664  1.00  0.00           H  
ATOM   1541  HZ  PHE A  96     -34.648   4.124 -22.686  1.00  0.00           H  
ATOM   1542  N   THR A  97     -39.220   9.320 -23.814  1.00  0.00           N  
ATOM   1543  CA  THR A  97     -39.409   9.409 -25.262  1.00  0.00           C  
ATOM   1544  C   THR A  97     -38.541  10.555 -25.802  1.00  0.00           C  
ATOM   1545  O   THR A  97     -37.706  10.346 -26.689  1.00  0.00           O  
ATOM   1546  CB  THR A  97     -40.887   9.636 -25.631  1.00  0.00           C  
ATOM   1547  OG1 THR A  97     -41.674   8.532 -25.164  1.00  0.00           O  
ATOM   1548  CG2 THR A  97     -41.046   9.767 -27.138  1.00  0.00           C  
ATOM   1549  H   THR A  97     -40.028   9.357 -23.209  1.00  0.00           H  
ATOM   1550  HA  THR A  97     -39.090   8.468 -25.711  1.00  0.00           H  
ATOM   1551  HB  THR A  97     -41.245  10.548 -25.153  1.00  0.00           H  
ATOM   1552  HG1 THR A  97     -41.848   8.639 -24.226  1.00  0.00           H  
ATOM   1553 1HG2 THR A  97     -42.097   9.927 -27.380  1.00  0.00           H  
ATOM   1554 2HG2 THR A  97     -40.458  10.612 -27.494  1.00  0.00           H  
ATOM   1555 3HG2 THR A  97     -40.699   8.854 -27.621  1.00  0.00           H  
ATOM   1556  N   ALA A  98     -38.704  11.735 -25.204  1.00  0.00           N  
ATOM   1557  CA  ALA A  98     -37.940  12.926 -25.562  1.00  0.00           C  
ATOM   1558  C   ALA A  98     -36.432  12.857 -25.299  1.00  0.00           C  
ATOM   1559  O   ALA A  98     -35.663  13.508 -26.010  1.00  0.00           O  
ATOM   1560  CB  ALA A  98     -38.524  14.125 -24.828  1.00  0.00           C  
ATOM   1561  H   ALA A  98     -39.393  11.795 -24.468  1.00  0.00           H  
ATOM   1562  HA  ALA A  98     -38.031  13.076 -26.638  1.00  0.00           H  
ATOM   1563 1HB  ALA A  98     -37.960  15.020 -25.088  1.00  0.00           H  
ATOM   1564 2HB  ALA A  98     -39.567  14.255 -25.117  1.00  0.00           H  
ATOM   1565 3HB  ALA A  98     -38.463  13.958 -23.754  1.00  0.00           H  
ATOM   1566  N   ILE A  99     -36.017  12.118 -24.266  1.00  0.00           N  
ATOM   1567  CA  ILE A  99     -34.594  11.905 -23.988  1.00  0.00           C  
ATOM   1568  C   ILE A  99     -33.966  11.099 -25.132  1.00  0.00           C  
ATOM   1569  O   ILE A  99     -32.901  11.443 -25.646  1.00  0.00           O  
ATOM   1570  CB  ILE A  99     -34.388  11.170 -22.651  1.00  0.00           C  
ATOM   1571  CG1 ILE A  99     -34.815  12.060 -21.481  1.00  0.00           C  
ATOM   1572  CG2 ILE A  99     -32.936  10.743 -22.497  1.00  0.00           C  
ATOM   1573  CD1 ILE A  99     -34.908  11.330 -20.161  1.00  0.00           C  
ATOM   1574  H   ILE A  99     -36.705  11.695 -23.660  1.00  0.00           H  
ATOM   1575  HA  ILE A  99     -34.106  12.876 -23.921  1.00  0.00           H  
ATOM   1576  HB  ILE A  99     -35.022  10.284 -22.621  1.00  0.00           H  
ATOM   1577 1HG1 ILE A  99     -34.105  12.879 -21.369  1.00  0.00           H  
ATOM   1578 2HG1 ILE A  99     -35.789  12.501 -21.695  1.00  0.00           H  
ATOM   1579 1HG2 ILE A  99     -32.808  10.226 -21.547  1.00  0.00           H  
ATOM   1580 2HG2 ILE A  99     -32.665  10.075 -23.313  1.00  0.00           H  
ATOM   1581 3HG2 ILE A  99     -32.293  11.624 -22.521  1.00  0.00           H  
ATOM   1582 1HD1 ILE A  99     -35.216  12.026 -19.381  1.00  0.00           H  
ATOM   1583 2HD1 ILE A  99     -35.641  10.526 -20.240  1.00  0.00           H  
ATOM   1584 3HD1 ILE A  99     -33.936  10.910 -19.908  1.00  0.00           H  
ATOM   1585  N   LEU A 100     -34.657  10.034 -25.528  1.00  0.00           N  
ATOM   1586  CA  LEU A 100     -34.166   9.078 -26.514  1.00  0.00           C  
ATOM   1587  C   LEU A 100     -34.187   9.637 -27.935  1.00  0.00           C  
ATOM   1588  O   LEU A 100     -33.539   9.096 -28.839  1.00  0.00           O  
ATOM   1589  CB  LEU A 100     -35.007   7.797 -26.458  1.00  0.00           C  
ATOM   1590  CG  LEU A 100     -34.548   6.744 -25.441  1.00  0.00           C  
ATOM   1591  CD1 LEU A 100     -34.549   7.351 -24.045  1.00  0.00           C  
ATOM   1592  CD2 LEU A 100     -35.468   5.534 -25.512  1.00  0.00           C  
ATOM   1593  H   LEU A 100     -35.568   9.892 -25.116  1.00  0.00           H  
ATOM   1594  HA  LEU A 100     -33.132   8.834 -26.274  1.00  0.00           H  
ATOM   1595 1HB  LEU A 100     -36.034   8.066 -26.215  1.00  0.00           H  
ATOM   1596 2HB  LEU A 100     -34.999   7.331 -27.443  1.00  0.00           H  
ATOM   1597  HG  LEU A 100     -33.527   6.437 -25.671  1.00  0.00           H  
ATOM   1598 1HD1 LEU A 100     -34.222   6.603 -23.322  1.00  0.00           H  
ATOM   1599 2HD1 LEU A 100     -33.868   8.202 -24.018  1.00  0.00           H  
ATOM   1600 3HD1 LEU A 100     -35.555   7.683 -23.793  1.00  0.00           H  
ATOM   1601 1HD2 LEU A 100     -35.142   4.785 -24.789  1.00  0.00           H  
ATOM   1602 2HD2 LEU A 100     -36.489   5.840 -25.281  1.00  0.00           H  
ATOM   1603 3HD2 LEU A 100     -35.435   5.110 -26.515  1.00  0.00           H  
ATOM   1604  N   ASP A 101     -34.940  10.717 -28.118  1.00  0.00           N  
ATOM   1605  CA  ASP A 101     -34.982  11.416 -29.389  1.00  0.00           C  
ATOM   1606  C   ASP A 101     -33.677  12.175 -29.629  1.00  0.00           C  
ATOM   1607  O   ASP A 101     -33.233  12.303 -30.767  1.00  0.00           O  
ATOM   1608  CB  ASP A 101     -36.167  12.384 -29.430  1.00  0.00           C  
ATOM   1609  CG  ASP A 101     -37.511  11.673 -29.513  1.00  0.00           C  
ATOM   1610  OD1 ASP A 101     -37.527  10.513 -29.852  1.00  0.00           O  
ATOM   1611  OD2 ASP A 101     -38.508  12.296 -29.237  1.00  0.00           O  
ATOM   1612  H   ASP A 101     -35.498  11.060 -27.349  1.00  0.00           H  
ATOM   1613  HA  ASP A 101     -35.106  10.681 -30.184  1.00  0.00           H  
ATOM   1614 1HB  ASP A 101     -36.157  13.009 -28.536  1.00  0.00           H  
ATOM   1615 2HB  ASP A 101     -36.068  13.045 -30.292  1.00  0.00           H  
ATOM   1616  N   SER A 102     -33.069  12.655 -28.546  1.00  0.00           N  
ATOM   1617  CA  SER A 102     -31.855  13.467 -28.623  1.00  0.00           C  
ATOM   1618  C   SER A 102     -30.571  12.720 -28.269  1.00  0.00           C  
ATOM   1619  O   SER A 102     -29.485  13.102 -28.712  1.00  0.00           O  
ATOM   1620  CB  SER A 102     -31.998  14.666 -27.706  1.00  0.00           C  
ATOM   1621  OG  SER A 102     -33.037  15.504 -28.133  1.00  0.00           O  
ATOM   1622  H   SER A 102     -33.465  12.447 -27.641  1.00  0.00           H  
ATOM   1623  HA  SER A 102     -31.734  13.812 -29.651  1.00  0.00           H  
ATOM   1624 1HB  SER A 102     -32.195  14.326 -26.690  1.00  0.00           H  
ATOM   1625 2HB  SER A 102     -31.062  15.223 -27.688  1.00  0.00           H  
ATOM   1626  HG  SER A 102     -33.790  15.296 -27.574  1.00  0.00           H  
ATOM   1627  N   MET A 103     -30.690  11.667 -27.463  1.00  0.00           N  
ATOM   1628  CA  MET A 103     -29.514  10.965 -26.971  1.00  0.00           C  
ATOM   1629  C   MET A 103     -29.643   9.458 -26.977  1.00  0.00           C  
ATOM   1630  O   MET A 103     -30.746   8.909 -27.005  1.00  0.00           O  
ATOM   1631  CB  MET A 103     -29.190  11.444 -25.557  1.00  0.00           C  
ATOM   1632  CG  MET A 103     -28.702  12.884 -25.477  1.00  0.00           C  
ATOM   1633  SD  MET A 103     -30.039  14.082 -25.652  1.00  0.00           S  
ATOM   1634  CE  MET A 103     -29.171  15.610 -25.308  1.00  0.00           C  
ATOM   1635  H   MET A 103     -31.607  11.346 -27.185  1.00  0.00           H  
ATOM   1636  HA  MET A 103     -28.675  11.194 -27.627  1.00  0.00           H  
ATOM   1637 1HB  MET A 103     -30.077  11.357 -24.932  1.00  0.00           H  
ATOM   1638 2HB  MET A 103     -28.419  10.805 -25.124  1.00  0.00           H  
ATOM   1639 1HG  MET A 103     -28.214  13.049 -24.517  1.00  0.00           H  
ATOM   1640 2HG  MET A 103     -27.972  13.065 -26.266  1.00  0.00           H  
ATOM   1641 1HE  MET A 103     -29.866  16.447 -25.378  1.00  0.00           H  
ATOM   1642 2HE  MET A 103     -28.748  15.571 -24.303  1.00  0.00           H  
ATOM   1643 3HE  MET A 103     -28.368  15.744 -26.034  1.00  0.00           H  
ATOM   1644  N   ASP A 104     -28.482   8.812 -26.920  1.00  0.00           N  
ATOM   1645  CA  ASP A 104     -28.352   7.381 -26.671  1.00  0.00           C  
ATOM   1646  C   ASP A 104     -28.134   7.109 -25.187  1.00  0.00           C  
ATOM   1647  O   ASP A 104     -27.464   7.885 -24.497  1.00  0.00           O  
ATOM   1648  CB  ASP A 104     -27.194   6.795 -27.482  1.00  0.00           C  
ATOM   1649  CG  ASP A 104     -27.462   6.792 -28.981  1.00  0.00           C  
ATOM   1650  OD1 ASP A 104     -28.604   6.904 -29.361  1.00  0.00           O  
ATOM   1651  OD2 ASP A 104     -26.523   6.676 -29.732  1.00  0.00           O  
ATOM   1652  H   ASP A 104     -27.648   9.365 -27.061  1.00  0.00           H  
ATOM   1653  HA  ASP A 104     -29.275   6.891 -26.981  1.00  0.00           H  
ATOM   1654 1HB  ASP A 104     -26.288   7.371 -27.291  1.00  0.00           H  
ATOM   1655 2HB  ASP A 104     -27.004   5.771 -27.159  1.00  0.00           H  
ATOM   1656  N   ILE A 105     -28.726   6.017 -24.701  1.00  0.00           N  
ATOM   1657  CA  ILE A 105     -28.451   5.497 -23.364  1.00  0.00           C  
ATOM   1658  C   ILE A 105     -27.786   4.139 -23.522  1.00  0.00           C  
ATOM   1659  O   ILE A 105     -28.289   3.270 -24.261  1.00  0.00           O  
ATOM   1660  CB  ILE A 105     -29.733   5.369 -22.522  1.00  0.00           C  
ATOM   1661  CG1 ILE A 105     -30.394   6.738 -22.343  1.00  0.00           C  
ATOM   1662  CG2 ILE A 105     -29.422   4.744 -21.171  1.00  0.00           C  
ATOM   1663  CD1 ILE A 105     -31.774   6.675 -21.729  1.00  0.00           C  
ATOM   1664  H   ILE A 105     -29.391   5.535 -25.289  1.00  0.00           H  
ATOM   1665  HA  ILE A 105     -27.783   6.190 -22.854  1.00  0.00           H  
ATOM   1666  HB  ILE A 105     -30.451   4.739 -23.046  1.00  0.00           H  
ATOM   1667 1HG1 ILE A 105     -29.767   7.364 -21.709  1.00  0.00           H  
ATOM   1668 2HG1 ILE A 105     -30.475   7.232 -23.311  1.00  0.00           H  
ATOM   1669 1HG2 ILE A 105     -30.339   4.661 -20.588  1.00  0.00           H  
ATOM   1670 2HG2 ILE A 105     -28.995   3.752 -21.318  1.00  0.00           H  
ATOM   1671 3HG2 ILE A 105     -28.708   5.370 -20.636  1.00  0.00           H  
ATOM   1672 1HD1 ILE A 105     -32.177   7.684 -21.634  1.00  0.00           H  
ATOM   1673 2HD1 ILE A 105     -32.429   6.081 -22.367  1.00  0.00           H  
ATOM   1674 3HD1 ILE A 105     -31.713   6.216 -20.743  1.00  0.00           H  
ATOM   1675  N   PHE A 106     -26.650   3.994 -22.840  1.00  0.00           N  
ATOM   1676  CA  PHE A 106     -25.902   2.749 -22.723  1.00  0.00           C  
ATOM   1677  C   PHE A 106     -25.964   2.259 -21.289  1.00  0.00           C  
ATOM   1678  O   PHE A 106     -25.525   2.969 -20.365  1.00  0.00           O  
ATOM   1679  CB  PHE A 106     -24.445   2.941 -23.149  1.00  0.00           C  
ATOM   1680  CG  PHE A 106     -24.278   3.269 -24.606  1.00  0.00           C  
ATOM   1681  CD1 PHE A 106     -24.212   4.587 -25.031  1.00  0.00           C  
ATOM   1682  CD2 PHE A 106     -24.189   2.261 -25.553  1.00  0.00           C  
ATOM   1683  CE1 PHE A 106     -24.058   4.890 -26.371  1.00  0.00           C  
ATOM   1684  CE2 PHE A 106     -24.034   2.560 -26.893  1.00  0.00           C  
ATOM   1685  CZ  PHE A 106     -23.969   3.877 -27.302  1.00  0.00           C  
ATOM   1686  H   PHE A 106     -26.302   4.822 -22.379  1.00  0.00           H  
ATOM   1687  HA  PHE A 106     -26.358   2.008 -23.381  1.00  0.00           H  
ATOM   1688 1HB  PHE A 106     -23.999   3.745 -22.566  1.00  0.00           H  
ATOM   1689 2HB  PHE A 106     -23.882   2.033 -22.939  1.00  0.00           H  
ATOM   1690  HD1 PHE A 106     -24.281   5.389 -24.295  1.00  0.00           H  
ATOM   1691  HD2 PHE A 106     -24.240   1.220 -25.230  1.00  0.00           H  
ATOM   1692  HE1 PHE A 106     -24.007   5.931 -26.691  1.00  0.00           H  
ATOM   1693  HE2 PHE A 106     -23.964   1.758 -27.627  1.00  0.00           H  
ATOM   1694  HZ  PHE A 106     -23.849   4.115 -28.358  1.00  0.00           H  
ATOM   1695  N   LEU A 107     -26.495   1.047 -21.105  1.00  0.00           N  
ATOM   1696  CA  LEU A 107     -26.698   0.464 -19.769  1.00  0.00           C  
ATOM   1697  C   LEU A 107     -25.868  -0.795 -19.540  1.00  0.00           C  
ATOM   1698  O   LEU A 107     -25.988  -1.762 -20.279  1.00  0.00           O  
ATOM   1699  CB  LEU A 107     -28.181   0.132 -19.563  1.00  0.00           C  
ATOM   1700  CG  LEU A 107     -28.533  -0.545 -18.232  1.00  0.00           C  
ATOM   1701  CD1 LEU A 107     -28.241   0.411 -17.083  1.00  0.00           C  
ATOM   1702  CD2 LEU A 107     -29.998  -0.955 -18.243  1.00  0.00           C  
ATOM   1703  H   LEU A 107     -26.766   0.515 -21.920  1.00  0.00           H  
ATOM   1704  HA  LEU A 107     -26.393   1.196 -19.022  1.00  0.00           H  
ATOM   1705 1HB  LEU A 107     -28.756   1.055 -19.627  1.00  0.00           H  
ATOM   1706 2HB  LEU A 107     -28.505  -0.529 -20.367  1.00  0.00           H  
ATOM   1707  HG  LEU A 107     -27.909  -1.429 -18.098  1.00  0.00           H  
ATOM   1708 1HD1 LEU A 107     -28.490  -0.070 -16.137  1.00  0.00           H  
ATOM   1709 2HD1 LEU A 107     -27.182   0.672 -17.088  1.00  0.00           H  
ATOM   1710 3HD1 LEU A 107     -28.839   1.314 -17.200  1.00  0.00           H  
ATOM   1711 1HD2 LEU A 107     -30.248  -1.437 -17.297  1.00  0.00           H  
ATOM   1712 2HD2 LEU A 107     -30.623  -0.071 -18.376  1.00  0.00           H  
ATOM   1713 3HD2 LEU A 107     -30.175  -1.651 -19.063  1.00  0.00           H  
ATOM   1714  N   GLU A 108     -25.052  -0.787 -18.494  1.00  0.00           N  
ATOM   1715  CA  GLU A 108     -24.252  -1.949 -18.146  1.00  0.00           C  
ATOM   1716  C   GLU A 108     -24.676  -2.448 -16.794  1.00  0.00           C  
ATOM   1717  O   GLU A 108     -24.233  -1.926 -15.783  1.00  0.00           O  
ATOM   1718  CB  GLU A 108     -22.759  -1.613 -18.140  1.00  0.00           C  
ATOM   1719  CG  GLU A 108     -21.853  -2.781 -17.779  1.00  0.00           C  
ATOM   1720  CD  GLU A 108     -21.955  -3.923 -18.752  1.00  0.00           C  
ATOM   1721  OE1 GLU A 108     -21.831  -3.688 -19.930  1.00  0.00           O  
ATOM   1722  OE2 GLU A 108     -22.157  -5.032 -18.316  1.00  0.00           O  
ATOM   1723  H   GLU A 108     -24.984   0.045 -17.926  1.00  0.00           H  
ATOM   1724  HA  GLU A 108     -24.425  -2.724 -18.893  1.00  0.00           H  
ATOM   1725 1HB  GLU A 108     -22.463  -1.252 -19.125  1.00  0.00           H  
ATOM   1726 2HB  GLU A 108     -22.570  -0.810 -17.427  1.00  0.00           H  
ATOM   1727 1HG  GLU A 108     -20.821  -2.432 -17.753  1.00  0.00           H  
ATOM   1728 2HG  GLU A 108     -22.113  -3.135 -16.783  1.00  0.00           H  
ATOM   1729  N   ILE A 109     -25.590  -3.404 -16.774  1.00  0.00           N  
ATOM   1730  CA  ILE A 109     -26.160  -3.929 -15.522  1.00  0.00           C  
ATOM   1731  C   ILE A 109     -25.148  -4.532 -14.558  1.00  0.00           C  
ATOM   1732  O   ILE A 109     -25.270  -4.332 -13.355  1.00  0.00           O  
ATOM   1733  CB  ILE A 109     -27.226  -4.996 -15.833  1.00  0.00           C  
ATOM   1734  CG1 ILE A 109     -28.447  -4.353 -16.495  1.00  0.00           C  
ATOM   1735  CG2 ILE A 109     -27.629  -5.731 -14.564  1.00  0.00           C  
ATOM   1736  CD1 ILE A 109     -29.419  -5.351 -17.082  1.00  0.00           C  
ATOM   1737  H   ILE A 109     -25.905  -3.784 -17.655  1.00  0.00           H  
ATOM   1738  HA  ILE A 109     -26.632  -3.107 -14.985  1.00  0.00           H  
ATOM   1739  HB  ILE A 109     -26.823  -5.715 -16.546  1.00  0.00           H  
ATOM   1740 1HG1 ILE A 109     -28.980  -3.747 -15.764  1.00  0.00           H  
ATOM   1741 2HG1 ILE A 109     -28.120  -3.687 -17.294  1.00  0.00           H  
ATOM   1742 1HG2 ILE A 109     -28.383  -6.481 -14.802  1.00  0.00           H  
ATOM   1743 2HG2 ILE A 109     -26.756  -6.219 -14.133  1.00  0.00           H  
ATOM   1744 3HG2 ILE A 109     -28.038  -5.020 -13.846  1.00  0.00           H  
ATOM   1745 1HD1 ILE A 109     -30.258  -4.820 -17.533  1.00  0.00           H  
ATOM   1746 2HD1 ILE A 109     -28.915  -5.946 -17.844  1.00  0.00           H  
ATOM   1747 3HD1 ILE A 109     -29.788  -6.006 -16.294  1.00  0.00           H  
ATOM   1748  N   VAL A 110     -24.172  -5.262 -15.084  1.00  0.00           N  
ATOM   1749  CA  VAL A 110     -23.217  -5.959 -14.273  1.00  0.00           C  
ATOM   1750  C   VAL A 110     -21.853  -5.546 -14.764  1.00  0.00           C  
ATOM   1751  O   VAL A 110     -21.305  -6.184 -15.663  1.00  0.00           O  
ATOM   1752  CB  VAL A 110     -23.393  -7.485 -14.381  1.00  0.00           C  
ATOM   1753  CG1 VAL A 110     -22.402  -8.202 -13.476  1.00  0.00           C  
ATOM   1754  CG2 VAL A 110     -24.822  -7.868 -14.027  1.00  0.00           C  
ATOM   1755  H   VAL A 110     -24.103  -5.326 -16.090  1.00  0.00           H  
ATOM   1756  HA  VAL A 110     -23.372  -5.672 -13.232  1.00  0.00           H  
ATOM   1757  HB  VAL A 110     -23.177  -7.795 -15.404  1.00  0.00           H  
ATOM   1758 1HG1 VAL A 110     -22.541  -9.279 -13.566  1.00  0.00           H  
ATOM   1759 2HG1 VAL A 110     -21.386  -7.941 -13.771  1.00  0.00           H  
ATOM   1760 3HG1 VAL A 110     -22.570  -7.900 -12.443  1.00  0.00           H  
ATOM   1761 1HG2 VAL A 110     -24.940  -8.948 -14.106  1.00  0.00           H  
ATOM   1762 2HG2 VAL A 110     -25.040  -7.553 -13.006  1.00  0.00           H  
ATOM   1763 3HG2 VAL A 110     -25.512  -7.377 -14.713  1.00  0.00           H  
ATOM   1764  N   THR A 111     -21.313  -4.470 -14.192  1.00  0.00           N  
ATOM   1765  CA  THR A 111     -19.993  -4.000 -14.580  1.00  0.00           C  
ATOM   1766  C   THR A 111     -18.843  -4.909 -14.077  1.00  0.00           C  
ATOM   1767  O   THR A 111     -17.713  -4.788 -14.559  1.00  0.00           O  
ATOM   1768  CB  THR A 111     -19.775  -2.564 -14.070  1.00  0.00           C  
ATOM   1769  OG1 THR A 111     -20.761  -1.695 -14.643  1.00  0.00           O  
ATOM   1770  CG2 THR A 111     -18.387  -2.068 -14.447  1.00  0.00           C  
ATOM   1771  H   THR A 111     -21.823  -3.970 -13.478  1.00  0.00           H  
ATOM   1772  HA  THR A 111     -19.932  -4.001 -15.669  1.00  0.00           H  
ATOM   1773  HB  THR A 111     -19.879  -2.543 -12.985  1.00  0.00           H  
ATOM   1774  HG1 THR A 111     -21.586  -1.785 -14.160  1.00  0.00           H  
ATOM   1775 1HG2 THR A 111     -18.251  -1.052 -14.078  1.00  0.00           H  
ATOM   1776 2HG2 THR A 111     -17.635  -2.720 -14.003  1.00  0.00           H  
ATOM   1777 3HG2 THR A 111     -18.280  -2.078 -15.531  1.00  0.00           H  
ATOM   1778  N   ASN A 112     -19.137  -5.814 -13.133  1.00  0.00           N  
ATOM   1779  CA  ASN A 112     -18.116  -6.745 -12.559  1.00  0.00           C  
ATOM   1780  C   ASN A 112     -18.633  -8.185 -12.478  1.00  0.00           C  
ATOM   1781  O   ASN A 112     -18.957  -8.655 -11.417  1.00  0.00           O  
ATOM   1782  CB  ASN A 112     -17.671  -6.277 -11.186  1.00  0.00           C  
ATOM   1783  CG  ASN A 112     -16.531  -7.091 -10.639  1.00  0.00           C  
ATOM   1784  OD1 ASN A 112     -16.087  -8.060 -11.267  1.00  0.00           O  
ATOM   1785  ND2 ASN A 112     -16.048  -6.717  -9.482  1.00  0.00           N  
ATOM   1786  H   ASN A 112     -20.090  -5.863 -12.801  1.00  0.00           H  
ATOM   1787  HA  ASN A 112     -17.247  -6.756 -13.219  1.00  0.00           H  
ATOM   1788 1HB  ASN A 112     -17.363  -5.232 -11.239  1.00  0.00           H  
ATOM   1789 2HB  ASN A 112     -18.509  -6.337 -10.491  1.00  0.00           H  
ATOM   1790 1HD2 ASN A 112     -15.288  -7.221  -9.070  1.00  0.00           H  
ATOM   1791 2HD2 ASN A 112     -16.437  -5.927  -9.010  1.00  0.00           H  
ATOM   1792  N   PRO A 113     -18.687  -8.890 -13.605  1.00  0.00           N  
ATOM   1793  CA  PRO A 113     -19.402 -10.170 -13.727  1.00  0.00           C  
ATOM   1794  C   PRO A 113     -18.739 -11.363 -13.061  1.00  0.00           C  
ATOM   1795  O   PRO A 113     -19.458 -12.308 -12.707  1.00  0.00           O  
ATOM   1796  CB  PRO A 113     -19.454 -10.364 -15.246  1.00  0.00           C  
ATOM   1797  CG  PRO A 113     -19.303  -8.986 -15.795  1.00  0.00           C  
ATOM   1798  CD  PRO A 113     -18.371  -8.299 -14.833  1.00  0.00           C  
ATOM   1799  HA  PRO A 113     -20.410 -10.063 -13.301  1.00  0.00           H  
ATOM   1800 1HB  PRO A 113     -18.650 -11.042 -15.567  1.00  0.00           H  
ATOM   1801 2HB  PRO A 113     -20.406 -10.836 -15.532  1.00  0.00           H  
ATOM   1802 1HG  PRO A 113     -18.901  -9.027 -16.818  1.00  0.00           H  
ATOM   1803 2HG  PRO A 113     -20.285  -8.493 -15.859  1.00  0.00           H  
ATOM   1804 1HD  PRO A 113     -17.330  -8.491 -15.131  1.00  0.00           H  
ATOM   1805 2HD  PRO A 113     -18.581  -7.219 -14.827  1.00  0.00           H  
ATOM   1806  N   ASN A 114     -17.409 -11.377 -12.917  1.00  0.00           N  
ATOM   1807  CA  ASN A 114     -16.780 -12.490 -12.223  1.00  0.00           C  
ATOM   1808  C   ASN A 114     -17.036 -12.428 -10.732  1.00  0.00           C  
ATOM   1809  O   ASN A 114     -17.217 -13.463 -10.085  1.00  0.00           O  
ATOM   1810  CB  ASN A 114     -15.289 -12.521 -12.504  1.00  0.00           C  
ATOM   1811  CG  ASN A 114     -14.974 -12.978 -13.902  1.00  0.00           C  
ATOM   1812  OD1 ASN A 114     -13.965 -12.572 -14.488  1.00  0.00           O  
ATOM   1813  ND2 ASN A 114     -15.819 -13.817 -14.446  1.00  0.00           N  
ATOM   1814  H   ASN A 114     -16.830 -10.633 -13.279  1.00  0.00           H  
ATOM   1815  HA  ASN A 114     -17.222 -13.419 -12.587  1.00  0.00           H  
ATOM   1816 1HB  ASN A 114     -14.870 -11.525 -12.357  1.00  0.00           H  
ATOM   1817 2HB  ASN A 114     -14.799 -13.190 -11.797  1.00  0.00           H  
ATOM   1818 1HD2 ASN A 114     -15.660 -14.155 -15.374  1.00  0.00           H  
ATOM   1819 2HD2 ASN A 114     -16.623 -14.119 -13.935  1.00  0.00           H  
ATOM   1820  N   GLY A 115     -16.988 -11.212 -10.186  1.00  0.00           N  
ATOM   1821  CA  GLY A 115     -17.316 -10.934  -8.794  1.00  0.00           C  
ATOM   1822  C   GLY A 115     -18.767 -11.229  -8.491  1.00  0.00           C  
ATOM   1823  O   GLY A 115     -19.090 -11.777  -7.441  1.00  0.00           O  
ATOM   1824  H   GLY A 115     -16.706 -10.450 -10.786  1.00  0.00           H  
ATOM   1825 1HA  GLY A 115     -16.680 -11.535  -8.143  1.00  0.00           H  
ATOM   1826 2HA  GLY A 115     -17.105  -9.888  -8.572  1.00  0.00           H  
ATOM   1827  N   PHE A 116     -19.658 -10.927  -9.437  1.00  0.00           N  
ATOM   1828  CA  PHE A 116     -21.060 -11.206  -9.218  1.00  0.00           C  
ATOM   1829  C   PHE A 116     -21.334 -12.719  -9.111  1.00  0.00           C  
ATOM   1830  O   PHE A 116     -21.988 -13.183  -8.147  1.00  0.00           O  
ATOM   1831  CB  PHE A 116     -21.892 -10.604 -10.352  1.00  0.00           C  
ATOM   1832  CG  PHE A 116     -23.364 -10.878 -10.235  1.00  0.00           C  
ATOM   1833  CD1 PHE A 116     -24.150 -10.161  -9.345  1.00  0.00           C  
ATOM   1834  CD2 PHE A 116     -23.966 -11.854 -11.015  1.00  0.00           C  
ATOM   1835  CE1 PHE A 116     -25.504 -10.413  -9.237  1.00  0.00           C  
ATOM   1836  CE2 PHE A 116     -25.320 -12.108 -10.910  1.00  0.00           C  
ATOM   1837  CZ  PHE A 116     -26.090 -11.386 -10.019  1.00  0.00           C  
ATOM   1838  H   PHE A 116     -19.371 -10.505 -10.308  1.00  0.00           H  
ATOM   1839  HA  PHE A 116     -21.361 -10.747  -8.275  1.00  0.00           H  
ATOM   1840 1HB  PHE A 116     -21.748  -9.524 -10.374  1.00  0.00           H  
ATOM   1841 2HB  PHE A 116     -21.546 -10.999 -11.306  1.00  0.00           H  
ATOM   1842  HD1 PHE A 116     -23.687  -9.391  -8.728  1.00  0.00           H  
ATOM   1843  HD2 PHE A 116     -23.358 -12.425 -11.718  1.00  0.00           H  
ATOM   1844  HE1 PHE A 116     -26.110  -9.842  -8.534  1.00  0.00           H  
ATOM   1845  HE2 PHE A 116     -25.781 -12.877 -11.528  1.00  0.00           H  
ATOM   1846  HZ  PHE A 116     -27.157 -11.586  -9.934  1.00  0.00           H  
ATOM   1847  N   ALA A 117     -20.850 -13.477 -10.099  1.00  0.00           N  
ATOM   1848  CA  ALA A 117     -20.869 -14.929 -10.015  1.00  0.00           C  
ATOM   1849  C   ALA A 117     -20.205 -15.430  -8.734  1.00  0.00           C  
ATOM   1850  O   ALA A 117     -20.818 -16.191  -8.003  1.00  0.00           O  
ATOM   1851  CB  ALA A 117     -20.187 -15.532 -11.234  1.00  0.00           C  
ATOM   1852  H   ALA A 117     -20.463 -13.037 -10.921  1.00  0.00           H  
ATOM   1853  HA  ALA A 117     -21.909 -15.253  -9.993  1.00  0.00           H  
ATOM   1854 1HB  ALA A 117     -20.207 -16.620 -11.161  1.00  0.00           H  
ATOM   1855 2HB  ALA A 117     -20.713 -15.220 -12.137  1.00  0.00           H  
ATOM   1856 3HB  ALA A 117     -19.155 -15.191 -11.280  1.00  0.00           H  
ATOM   1857  N   PHE A 118     -18.978 -15.001  -8.438  1.00  0.00           N  
ATOM   1858  CA  PHE A 118     -18.354 -15.362  -7.144  1.00  0.00           C  
ATOM   1859  C   PHE A 118     -19.301 -15.070  -5.945  1.00  0.00           C  
ATOM   1860  O   PHE A 118     -19.339 -15.858  -5.024  1.00  0.00           O  
ATOM   1861  CB  PHE A 118     -17.041 -14.598  -6.960  1.00  0.00           C  
ATOM   1862  CG  PHE A 118     -16.338 -14.904  -5.669  1.00  0.00           C  
ATOM   1863  CD1 PHE A 118     -15.611 -16.076  -5.519  1.00  0.00           C  
ATOM   1864  CD2 PHE A 118     -16.401 -14.022  -4.601  1.00  0.00           C  
ATOM   1865  CE1 PHE A 118     -14.964 -16.359  -4.331  1.00  0.00           C  
ATOM   1866  CE2 PHE A 118     -15.754 -14.301  -3.413  1.00  0.00           C  
ATOM   1867  CZ  PHE A 118     -15.035 -15.472  -3.279  1.00  0.00           C  
ATOM   1868  H   PHE A 118     -18.462 -14.427  -9.090  1.00  0.00           H  
ATOM   1869  HA  PHE A 118     -18.140 -16.432  -7.149  1.00  0.00           H  
ATOM   1870 1HB  PHE A 118     -16.365 -14.835  -7.780  1.00  0.00           H  
ATOM   1871 2HB  PHE A 118     -17.236 -13.527  -6.996  1.00  0.00           H  
ATOM   1872  HD1 PHE A 118     -15.554 -16.778  -6.352  1.00  0.00           H  
ATOM   1873  HD2 PHE A 118     -16.970 -13.097  -4.708  1.00  0.00           H  
ATOM   1874  HE1 PHE A 118     -14.397 -17.284  -4.227  1.00  0.00           H  
ATOM   1875  HE2 PHE A 118     -15.811 -13.599  -2.582  1.00  0.00           H  
ATOM   1876  HZ  PHE A 118     -14.525 -15.694  -2.342  1.00  0.00           H  
ATOM   1877  N   THR A 119     -20.055 -13.955  -5.953  1.00  0.00           N  
ATOM   1878  CA  THR A 119     -20.949 -13.671  -4.816  1.00  0.00           C  
ATOM   1879  C   THR A 119     -22.132 -14.635  -4.750  1.00  0.00           C  
ATOM   1880  O   THR A 119     -22.603 -14.941  -3.665  1.00  0.00           O  
ATOM   1881  CB  THR A 119     -21.478 -12.226  -4.880  1.00  0.00           C  
ATOM   1882  OG1 THR A 119     -22.202 -12.033  -6.102  1.00  0.00           O  
ATOM   1883  CG2 THR A 119     -20.328 -11.233  -4.813  1.00  0.00           C  
ATOM   1884  H   THR A 119     -20.021 -13.306  -6.726  1.00  0.00           H  
ATOM   1885  HA  THR A 119     -20.382 -13.790  -3.892  1.00  0.00           H  
ATOM   1886  HB  THR A 119     -22.153 -12.049  -4.043  1.00  0.00           H  
ATOM   1887  HG1 THR A 119     -22.195 -12.849  -6.610  1.00  0.00           H  
ATOM   1888 1HG2 THR A 119     -20.721 -10.218  -4.859  1.00  0.00           H  
ATOM   1889 2HG2 THR A 119     -19.783 -11.370  -3.879  1.00  0.00           H  
ATOM   1890 3HG2 THR A 119     -19.655 -11.400  -5.653  1.00  0.00           H  
ATOM   1891  N   HIS A 120     -22.584 -15.133  -5.897  1.00  0.00           N  
ATOM   1892  CA  HIS A 120     -23.688 -16.094  -5.915  1.00  0.00           C  
ATOM   1893  C   HIS A 120     -23.275 -17.550  -5.705  1.00  0.00           C  
ATOM   1894  O   HIS A 120     -24.151 -18.375  -5.544  1.00  0.00           O  
ATOM   1895  CB  HIS A 120     -24.446 -15.983  -7.242  1.00  0.00           C  
ATOM   1896  CG  HIS A 120     -25.165 -14.682  -7.417  1.00  0.00           C  
ATOM   1897  ND1 HIS A 120     -26.308 -14.363  -6.714  1.00  0.00           N  
ATOM   1898  CD2 HIS A 120     -24.905 -13.620  -8.215  1.00  0.00           C  
ATOM   1899  CE1 HIS A 120     -26.720 -13.159  -7.073  1.00  0.00           C  
ATOM   1900  NE2 HIS A 120     -25.886 -12.688  -7.981  1.00  0.00           N  
ATOM   1901  H   HIS A 120     -22.165 -14.849  -6.771  1.00  0.00           H  
ATOM   1902  HA  HIS A 120     -24.378 -15.870  -5.102  1.00  0.00           H  
ATOM   1903 1HB  HIS A 120     -23.748 -16.102  -8.071  1.00  0.00           H  
ATOM   1904 2HB  HIS A 120     -25.177 -16.789  -7.312  1.00  0.00           H  
ATOM   1905  HD1 HIS A 120     -26.725 -14.907  -5.985  1.00  0.00           H  
ATOM   1906  HD2 HIS A 120     -24.117 -13.414  -8.940  1.00  0.00           H  
ATOM   1907  HE1 HIS A 120     -27.613 -12.723  -6.627  1.00  0.00           H  
ATOM   1908  N   SER A 121     -21.963 -17.856  -5.676  1.00  0.00           N  
ATOM   1909  CA  SER A 121     -21.471 -19.242  -5.603  1.00  0.00           C  
ATOM   1910  C   SER A 121     -20.434 -19.484  -4.509  1.00  0.00           C  
ATOM   1911  O   SER A 121     -20.257 -20.627  -4.074  1.00  0.00           O  
ATOM   1912  CB  SER A 121     -20.875 -19.637  -6.940  1.00  0.00           C  
ATOM   1913  OG  SER A 121     -19.758 -18.847  -7.245  1.00  0.00           O  
ATOM   1914  H   SER A 121     -21.296 -17.098  -5.706  1.00  0.00           H  
ATOM   1915  HA  SER A 121     -22.314 -19.897  -5.380  1.00  0.00           H  
ATOM   1916 1HB  SER A 121     -20.585 -20.687  -6.913  1.00  0.00           H  
ATOM   1917 2HB  SER A 121     -21.626 -19.525  -7.720  1.00  0.00           H  
ATOM   1918  HG  SER A 121     -20.105 -18.017  -7.582  1.00  0.00           H  
ATOM   1919  N   GLU A 122     -19.701 -18.455  -4.099  1.00  0.00           N  
ATOM   1920  CA  GLU A 122     -18.571 -18.721  -3.225  1.00  0.00           C  
ATOM   1921  C   GLU A 122     -18.527 -17.825  -1.990  1.00  0.00           C  
ATOM   1922  O   GLU A 122     -18.178 -18.295  -0.911  1.00  0.00           O  
ATOM   1923  CB  GLU A 122     -17.267 -18.565  -4.011  1.00  0.00           C  
ATOM   1924  CG  GLU A 122     -17.096 -19.563  -5.148  1.00  0.00           C  
ATOM   1925  CD  GLU A 122     -16.939 -20.978  -4.666  1.00  0.00           C  
ATOM   1926  OE1 GLU A 122     -16.324 -21.173  -3.645  1.00  0.00           O  
ATOM   1927  OE2 GLU A 122     -17.435 -21.866  -5.319  1.00  0.00           O  
ATOM   1928  H   GLU A 122     -19.899 -17.503  -4.371  1.00  0.00           H  
ATOM   1929  HA  GLU A 122     -18.648 -19.746  -2.862  1.00  0.00           H  
ATOM   1930 1HB  GLU A 122     -17.216 -17.563  -4.436  1.00  0.00           H  
ATOM   1931 2HB  GLU A 122     -16.419 -18.679  -3.336  1.00  0.00           H  
ATOM   1932 1HG  GLU A 122     -17.967 -19.508  -5.800  1.00  0.00           H  
ATOM   1933 2HG  GLU A 122     -16.220 -19.284  -5.733  1.00  0.00           H  
ATOM   1934  N   ASN A 123     -18.858 -16.551  -2.161  1.00  0.00           N  
ATOM   1935  CA  ASN A 123     -18.703 -15.573  -1.102  1.00  0.00           C  
ATOM   1936  C   ASN A 123     -19.552 -14.359  -1.386  1.00  0.00           C  
ATOM   1937  O   ASN A 123     -19.186 -13.522  -2.211  1.00  0.00           O  
ATOM   1938  CB  ASN A 123     -17.246 -15.183  -0.931  1.00  0.00           C  
ATOM   1939  CG  ASN A 123     -17.027 -14.268   0.241  1.00  0.00           C  
ATOM   1940  OD1 ASN A 123     -17.892 -13.451   0.578  1.00  0.00           O  
ATOM   1941  ND2 ASN A 123     -15.885 -14.388   0.870  1.00  0.00           N  
ATOM   1942  H   ASN A 123     -19.228 -16.256  -3.053  1.00  0.00           H  
ATOM   1943  HA  ASN A 123     -19.053 -16.016  -0.168  1.00  0.00           H  
ATOM   1944 1HB  ASN A 123     -16.642 -16.081  -0.794  1.00  0.00           H  
ATOM   1945 2HB  ASN A 123     -16.894 -14.686  -1.836  1.00  0.00           H  
ATOM   1946 1HD2 ASN A 123     -15.685 -13.804   1.658  1.00  0.00           H  
ATOM   1947 2HD2 ASN A 123     -15.214 -15.062   0.563  1.00  0.00           H  
ATOM   1948  N   ARG A 124     -20.677 -14.260  -0.680  1.00  0.00           N  
ATOM   1949  CA  ARG A 124     -21.688 -13.248  -0.931  1.00  0.00           C  
ATOM   1950  C   ARG A 124     -21.179 -11.825  -0.705  1.00  0.00           C  
ATOM   1951  O   ARG A 124     -21.728 -10.886  -1.237  1.00  0.00           O  
ATOM   1952  CB  ARG A 124     -22.897 -13.491  -0.039  1.00  0.00           C  
ATOM   1953  CG  ARG A 124     -23.715 -14.723  -0.392  1.00  0.00           C  
ATOM   1954  CD  ARG A 124     -24.850 -14.916   0.546  1.00  0.00           C  
ATOM   1955  NE  ARG A 124     -25.634 -16.094   0.214  1.00  0.00           N  
ATOM   1956  CZ  ARG A 124     -26.640 -16.581   0.966  1.00  0.00           C  
ATOM   1957  NH1 ARG A 124     -26.971 -15.981   2.088  1.00  0.00           N  
ATOM   1958  NH2 ARG A 124     -27.295 -17.661   0.576  1.00  0.00           N  
ATOM   1959  H   ARG A 124     -20.823 -14.927   0.064  1.00  0.00           H  
ATOM   1960  HA  ARG A 124     -21.998 -13.320  -1.974  1.00  0.00           H  
ATOM   1961 1HB  ARG A 124     -22.571 -13.596   0.994  1.00  0.00           H  
ATOM   1962 2HB  ARG A 124     -23.562 -12.629  -0.086  1.00  0.00           H  
ATOM   1963 1HG  ARG A 124     -24.117 -14.617  -1.400  1.00  0.00           H  
ATOM   1964 2HG  ARG A 124     -23.078 -15.607  -0.347  1.00  0.00           H  
ATOM   1965 1HD  ARG A 124     -24.468 -15.036   1.560  1.00  0.00           H  
ATOM   1966 2HD  ARG A 124     -25.506 -14.047   0.507  1.00  0.00           H  
ATOM   1967  HE  ARG A 124     -25.409 -16.582  -0.643  1.00  0.00           H  
ATOM   1968 1HH1 ARG A 124     -26.471 -15.156   2.387  1.00  0.00           H  
ATOM   1969 2HH1 ARG A 124     -27.725 -16.346   2.652  1.00  0.00           H  
ATOM   1970 1HH2 ARG A 124     -27.040 -18.122  -0.287  1.00  0.00           H  
ATOM   1971 2HH2 ARG A 124     -28.048 -18.025   1.139  1.00  0.00           H  
ATOM   1972  N   LEU A 125     -20.114 -11.691   0.075  1.00  0.00           N  
ATOM   1973  CA  LEU A 125     -19.658 -10.398   0.549  1.00  0.00           C  
ATOM   1974  C   LEU A 125     -18.441  -9.935  -0.228  1.00  0.00           C  
ATOM   1975  O   LEU A 125     -17.786  -8.944   0.133  1.00  0.00           O  
ATOM   1976  CB  LEU A 125     -19.324 -10.467   2.044  1.00  0.00           C  
ATOM   1977  CG  LEU A 125     -20.493 -10.825   2.971  1.00  0.00           C  
ATOM   1978  CD1 LEU A 125     -19.990 -10.934   4.404  1.00  0.00           C  
ATOM   1979  CD2 LEU A 125     -21.579  -9.767   2.851  1.00  0.00           C  
ATOM   1980  H   LEU A 125     -19.606 -12.521   0.346  1.00  0.00           H  
ATOM   1981  HA  LEU A 125     -20.459  -9.674   0.402  1.00  0.00           H  
ATOM   1982 1HB  LEU A 125     -18.544 -11.213   2.192  1.00  0.00           H  
ATOM   1983 2HB  LEU A 125     -18.936  -9.499   2.359  1.00  0.00           H  
ATOM   1984  HG  LEU A 125     -20.899 -11.796   2.686  1.00  0.00           H  
ATOM   1985 1HD1 LEU A 125     -20.821 -11.189   5.063  1.00  0.00           H  
ATOM   1986 2HD1 LEU A 125     -19.229 -11.711   4.465  1.00  0.00           H  
ATOM   1987 3HD1 LEU A 125     -19.562  -9.981   4.713  1.00  0.00           H  
ATOM   1988 1HD2 LEU A 125     -22.410 -10.022   3.509  1.00  0.00           H  
ATOM   1989 2HD2 LEU A 125     -21.174  -8.796   3.137  1.00  0.00           H  
ATOM   1990 3HD2 LEU A 125     -21.932  -9.723   1.821  1.00  0.00           H  
ATOM   1991  N   TRP A 126     -18.129 -10.677  -1.283  1.00  0.00           N  
ATOM   1992  CA  TRP A 126     -16.978 -10.370  -2.106  1.00  0.00           C  
ATOM   1993  C   TRP A 126     -17.266  -9.053  -2.835  1.00  0.00           C  
ATOM   1994  O   TRP A 126     -18.392  -8.834  -3.270  1.00  0.00           O  
ATOM   1995  CB  TRP A 126     -16.700 -11.494  -3.106  1.00  0.00           C  
ATOM   1996  CG  TRP A 126     -15.487 -11.254  -3.954  1.00  0.00           C  
ATOM   1997  CD1 TRP A 126     -15.463 -10.733  -5.213  1.00  0.00           C  
ATOM   1998  CD2 TRP A 126     -14.108 -11.526  -3.605  1.00  0.00           C  
ATOM   1999  NE1 TRP A 126     -14.171 -10.663  -5.671  1.00  0.00           N  
ATOM   2000  CE2 TRP A 126     -13.328 -11.143  -4.700  1.00  0.00           C  
ATOM   2001  CE3 TRP A 126     -13.483 -12.055  -2.469  1.00  0.00           C  
ATOM   2002  CZ2 TRP A 126     -11.948 -11.272  -4.698  1.00  0.00           C  
ATOM   2003  CZ3 TRP A 126     -12.099 -12.183  -2.468  1.00  0.00           C  
ATOM   2004  CH2 TRP A 126     -11.352 -11.801  -3.553  1.00  0.00           C  
ATOM   2005  H   TRP A 126     -18.704 -11.473  -1.519  1.00  0.00           H  
ATOM   2006  HA  TRP A 126     -16.108 -10.264  -1.458  1.00  0.00           H  
ATOM   2007 1HB  TRP A 126     -16.562 -12.433  -2.569  1.00  0.00           H  
ATOM   2008 2HB  TRP A 126     -17.559 -11.616  -3.764  1.00  0.00           H  
ATOM   2009  HD1 TRP A 126     -16.341 -10.418  -5.773  1.00  0.00           H  
ATOM   2010  HE1 TRP A 126     -13.885 -10.316  -6.575  1.00  0.00           H  
ATOM   2011  HE3 TRP A 126     -14.071 -12.357  -1.604  1.00  0.00           H  
ATOM   2012  HZ2 TRP A 126     -11.338 -10.974  -5.551  1.00  0.00           H  
ATOM   2013  HZ3 TRP A 126     -11.620 -12.596  -1.580  1.00  0.00           H  
ATOM   2014  HH2 TRP A 126     -10.268 -11.915  -3.518  1.00  0.00           H  
ATOM   2015  N   ARG A 127     -16.275  -8.165  -2.949  1.00  0.00           N  
ATOM   2016  CA  ARG A 127     -16.525  -6.911  -3.672  1.00  0.00           C  
ATOM   2017  C   ARG A 127     -15.626  -6.587  -4.881  1.00  0.00           C  
ATOM   2018  O   ARG A 127     -16.052  -5.851  -5.779  1.00  0.00           O  
ATOM   2019  CB  ARG A 127     -16.418  -5.754  -2.689  1.00  0.00           C  
ATOM   2020  CG  ARG A 127     -15.027  -5.528  -2.117  1.00  0.00           C  
ATOM   2021  CD  ARG A 127     -15.029  -4.476  -1.069  1.00  0.00           C  
ATOM   2022  NE  ARG A 127     -15.336  -3.165  -1.617  1.00  0.00           N  
ATOM   2023  CZ  ARG A 127     -15.560  -2.060  -0.878  1.00  0.00           C  
ATOM   2024  NH1 ARG A 127     -15.508  -2.125   0.434  1.00  0.00           N  
ATOM   2025  NH2 ARG A 127     -15.831  -0.912  -1.473  1.00  0.00           N  
ATOM   2026  H   ARG A 127     -15.361  -8.331  -2.553  1.00  0.00           H  
ATOM   2027  HA  ARG A 127     -17.533  -6.945  -4.086  1.00  0.00           H  
ATOM   2028 1HB  ARG A 127     -16.727  -4.832  -3.178  1.00  0.00           H  
ATOM   2029 2HB  ARG A 127     -17.095  -5.924  -1.852  1.00  0.00           H  
ATOM   2030 1HG  ARG A 127     -14.661  -6.454  -1.673  1.00  0.00           H  
ATOM   2031 2HG  ARG A 127     -14.352  -5.216  -2.915  1.00  0.00           H  
ATOM   2032 1HD  ARG A 127     -15.779  -4.715  -0.316  1.00  0.00           H  
ATOM   2033 2HD  ARG A 127     -14.047  -4.428  -0.600  1.00  0.00           H  
ATOM   2034  HE  ARG A 127     -15.384  -3.075  -2.623  1.00  0.00           H  
ATOM   2035 1HH1 ARG A 127     -15.300  -3.003   0.888  1.00  0.00           H  
ATOM   2036 2HH1 ARG A 127     -15.675  -1.298   0.987  1.00  0.00           H  
ATOM   2037 1HH2 ARG A 127     -15.871  -0.862  -2.482  1.00  0.00           H  
ATOM   2038 2HH2 ARG A 127     -15.999  -0.084  -0.919  1.00  0.00           H  
ATOM   2039  N   LYS A 128     -14.413  -7.136  -4.905  1.00  0.00           N  
ATOM   2040  CA  LYS A 128     -13.434  -6.832  -5.941  1.00  0.00           C  
ATOM   2041  C   LYS A 128     -13.671  -7.555  -7.281  1.00  0.00           C  
ATOM   2042  O   LYS A 128     -14.704  -8.213  -7.482  1.00  0.00           O  
ATOM   2043  CB  LYS A 128     -12.034  -7.162  -5.422  1.00  0.00           C  
ATOM   2044  CG  LYS A 128     -11.582  -6.310  -4.244  1.00  0.00           C  
ATOM   2045  CD  LYS A 128     -10.136  -6.603  -3.872  1.00  0.00           C  
ATOM   2046  CE  LYS A 128      -9.998  -7.968  -3.214  1.00  0.00           C  
ATOM   2047  NZ  LYS A 128      -8.604  -8.231  -2.765  1.00  0.00           N  
ATOM   2048  H   LYS A 128     -14.169  -7.788  -4.173  1.00  0.00           H  
ATOM   2049  HA  LYS A 128     -13.491  -5.767  -6.169  1.00  0.00           H  
ATOM   2050 1HB  LYS A 128     -11.997  -8.207  -5.113  1.00  0.00           H  
ATOM   2051 2HB  LYS A 128     -11.308  -7.033  -6.226  1.00  0.00           H  
ATOM   2052 1HG  LYS A 128     -11.676  -5.254  -4.501  1.00  0.00           H  
ATOM   2053 2HG  LYS A 128     -12.218  -6.514  -3.383  1.00  0.00           H  
ATOM   2054 1HD  LYS A 128      -9.517  -6.578  -4.770  1.00  0.00           H  
ATOM   2055 2HD  LYS A 128      -9.776  -5.840  -3.182  1.00  0.00           H  
ATOM   2056 1HE  LYS A 128     -10.661  -8.024  -2.352  1.00  0.00           H  
ATOM   2057 2HE  LYS A 128     -10.291  -8.744  -3.921  1.00  0.00           H  
ATOM   2058 1HZ  LYS A 128      -8.555  -9.144  -2.335  1.00  0.00           H  
ATOM   2059 2HZ  LYS A 128      -7.982  -8.199  -3.560  1.00  0.00           H  
ATOM   2060 3HZ  LYS A 128      -8.328  -7.528  -2.094  1.00  0.00           H  
ATOM   2061  N   THR A 129     -12.737  -7.397  -8.224  1.00  0.00           N  
ATOM   2062  CA  THR A 129     -12.765  -8.193  -9.467  1.00  0.00           C  
ATOM   2063  C   THR A 129     -12.232  -9.577  -9.056  1.00  0.00           C  
ATOM   2064  O   THR A 129     -12.016  -9.797  -7.869  1.00  0.00           O  
ATOM   2065  CB  THR A 129     -11.913  -7.579 -10.593  1.00  0.00           C  
ATOM   2066  OG1 THR A 129     -10.535  -7.563 -10.199  1.00  0.00           O  
ATOM   2067  CG2 THR A 129     -12.367  -6.158 -10.892  1.00  0.00           C  
ATOM   2068  H   THR A 129     -11.997  -6.723  -8.088  1.00  0.00           H  
ATOM   2069  HA  THR A 129     -13.794  -8.240  -9.825  1.00  0.00           H  
ATOM   2070  HB  THR A 129     -12.012  -8.183 -11.495  1.00  0.00           H  
ATOM   2071  HG1 THR A 129     -10.130  -6.740 -10.484  1.00  0.00           H  
ATOM   2072 1HG2 THR A 129     -11.754  -5.741 -11.690  1.00  0.00           H  
ATOM   2073 2HG2 THR A 129     -13.411  -6.168 -11.203  1.00  0.00           H  
ATOM   2074 3HG2 THR A 129     -12.262  -5.547  -9.996  1.00  0.00           H  
ATOM   2075  N   ARG A 130     -12.025 -10.496 -10.007  1.00  0.00           N  
ATOM   2076  CA  ARG A 130     -11.314 -11.737  -9.697  1.00  0.00           C  
ATOM   2077  C   ARG A 130      -9.928 -11.871 -10.364  1.00  0.00           C  
ATOM   2078  O   ARG A 130      -9.489 -12.973 -10.647  1.00  0.00           O  
ATOM   2079  CB  ARG A 130     -12.170 -12.925 -10.108  1.00  0.00           C  
ATOM   2080  CG  ARG A 130     -13.536 -12.990  -9.443  1.00  0.00           C  
ATOM   2081  CD  ARG A 130     -13.425 -13.258  -7.986  1.00  0.00           C  
ATOM   2082  NE  ARG A 130     -12.872 -14.575  -7.717  1.00  0.00           N  
ATOM   2083  CZ  ARG A 130     -12.504 -15.016  -6.498  1.00  0.00           C  
ATOM   2084  NH1 ARG A 130     -12.636 -14.235  -5.449  1.00  0.00           N  
ATOM   2085  NH2 ARG A 130     -12.010 -16.233  -6.357  1.00  0.00           N  
ATOM   2086  H   ARG A 130     -12.358 -10.342 -10.948  1.00  0.00           H  
ATOM   2087  HA  ARG A 130     -11.140 -11.776  -8.621  1.00  0.00           H  
ATOM   2088 1HB  ARG A 130     -12.329 -12.904 -11.186  1.00  0.00           H  
ATOM   2089 2HB  ARG A 130     -11.645 -13.851  -9.874  1.00  0.00           H  
ATOM   2090 1HG  ARG A 130     -14.053 -12.040  -9.579  1.00  0.00           H  
ATOM   2091 2HG  ARG A 130     -14.123 -13.791  -9.895  1.00  0.00           H  
ATOM   2092 1HD  ARG A 130     -12.773 -12.514  -7.529  1.00  0.00           H  
ATOM   2093 2HD  ARG A 130     -14.413 -13.203  -7.531  1.00  0.00           H  
ATOM   2094  HE  ARG A 130     -12.755 -15.205  -8.500  1.00  0.00           H  
ATOM   2095 1HH1 ARG A 130     -13.014 -13.304  -5.557  1.00  0.00           H  
ATOM   2096 2HH1 ARG A 130     -12.360 -14.565  -4.536  1.00  0.00           H  
ATOM   2097 1HH2 ARG A 130     -11.908 -16.834  -7.164  1.00  0.00           H  
ATOM   2098 2HH2 ARG A 130     -11.734 -16.564  -5.445  1.00  0.00           H  
ATOM   2099  N   SER A 131      -9.235 -10.756 -10.589  1.00  0.00           N  
ATOM   2100  CA  SER A 131      -7.914 -10.787 -11.204  1.00  0.00           C  
ATOM   2101  C   SER A 131      -6.851 -11.393 -10.290  1.00  0.00           C  
ATOM   2102  O   SER A 131      -6.885 -11.225  -9.075  1.00  0.00           O  
ATOM   2103  CB  SER A 131      -7.502  -9.382 -11.598  1.00  0.00           C  
ATOM   2104  OG  SER A 131      -8.362  -8.862 -12.575  1.00  0.00           O  
ATOM   2105  H   SER A 131      -9.635  -9.866 -10.327  1.00  0.00           H  
ATOM   2106  HA  SER A 131      -7.964 -11.408 -12.100  1.00  0.00           H  
ATOM   2107 1HB  SER A 131      -7.516  -8.739 -10.718  1.00  0.00           H  
ATOM   2108 2HB  SER A 131      -6.481  -9.395 -11.977  1.00  0.00           H  
ATOM   2109  HG  SER A 131      -8.752  -8.073 -12.192  1.00  0.00           H  
ATOM   2110  N   VAL A 132      -5.903 -12.093 -10.902  1.00  0.00           N  
ATOM   2111  CA  VAL A 132      -4.908 -12.862 -10.186  1.00  0.00           C  
ATOM   2112  C   VAL A 132      -3.619 -12.049 -10.064  1.00  0.00           C  
ATOM   2113  O   VAL A 132      -2.851 -11.927 -11.017  1.00  0.00           O  
ATOM   2114  CB  VAL A 132      -4.626 -14.189 -10.914  1.00  0.00           C  
ATOM   2115  CG1 VAL A 132      -3.572 -14.994 -10.167  1.00  0.00           C  
ATOM   2116  CG2 VAL A 132      -5.913 -14.987 -11.055  1.00  0.00           C  
ATOM   2117  H   VAL A 132      -5.884 -12.082 -11.912  1.00  0.00           H  
ATOM   2118  HA  VAL A 132      -5.294 -13.086  -9.191  1.00  0.00           H  
ATOM   2119  HB  VAL A 132      -4.222 -13.972 -11.903  1.00  0.00           H  
ATOM   2120 1HG1 VAL A 132      -3.385 -15.928 -10.696  1.00  0.00           H  
ATOM   2121 2HG1 VAL A 132      -2.648 -14.418 -10.110  1.00  0.00           H  
ATOM   2122 3HG1 VAL A 132      -3.928 -15.212  -9.160  1.00  0.00           H  
ATOM   2123 1HG2 VAL A 132      -5.707 -15.924 -11.572  1.00  0.00           H  
ATOM   2124 2HG2 VAL A 132      -6.320 -15.199 -10.066  1.00  0.00           H  
ATOM   2125 3HG2 VAL A 132      -6.638 -14.409 -11.629  1.00  0.00           H  
ATOM   2126  N   THR A 133      -3.387 -11.501  -8.877  1.00  0.00           N  
ATOM   2127  CA  THR A 133      -2.383 -10.473  -8.705  1.00  0.00           C  
ATOM   2128  C   THR A 133      -0.965 -11.078  -8.718  1.00  0.00           C  
ATOM   2129  O   THR A 133      -0.558 -11.773  -7.779  1.00  0.00           O  
ATOM   2130  CB  THR A 133      -2.616  -9.697  -7.395  1.00  0.00           C  
ATOM   2131  OG1 THR A 133      -3.916  -9.094  -7.419  1.00  0.00           O  
ATOM   2132  CG2 THR A 133      -1.562  -8.615  -7.222  1.00  0.00           C  
ATOM   2133  H   THR A 133      -3.921 -11.806  -8.076  1.00  0.00           H  
ATOM   2134  HA  THR A 133      -2.457  -9.775  -9.539  1.00  0.00           H  
ATOM   2135  HB  THR A 133      -2.565 -10.385  -6.551  1.00  0.00           H  
ATOM   2136  HG1 THR A 133      -4.527  -9.632  -6.909  1.00  0.00           H  
ATOM   2137 1HG2 THR A 133      -1.742  -8.077  -6.291  1.00  0.00           H  
ATOM   2138 2HG2 THR A 133      -0.573  -9.071  -7.192  1.00  0.00           H  
ATOM   2139 3HG2 THR A 133      -1.615  -7.918  -8.058  1.00  0.00           H  
ATOM   2140  N   SER A 134      -0.228 -10.792  -9.797  1.00  0.00           N  
ATOM   2141  CA  SER A 134       0.916 -11.610 -10.244  1.00  0.00           C  
ATOM   2142  C   SER A 134       2.106 -11.792  -9.298  1.00  0.00           C  
ATOM   2143  O   SER A 134       2.926 -12.648  -9.602  1.00  0.00           O  
ATOM   2144  CB  SER A 134       1.440 -11.020 -11.539  1.00  0.00           C  
ATOM   2145  OG  SER A 134       1.990  -9.749 -11.325  1.00  0.00           O  
ATOM   2146  H   SER A 134      -0.480  -9.968 -10.325  1.00  0.00           H  
ATOM   2147  HA  SER A 134       0.566 -12.629 -10.417  1.00  0.00           H  
ATOM   2148 1HB  SER A 134       2.198 -11.681 -11.959  1.00  0.00           H  
ATOM   2149 2HB  SER A 134       0.629 -10.952 -12.262  1.00  0.00           H  
ATOM   2150  HG  SER A 134       2.706  -9.873 -10.698  1.00  0.00           H  
ATOM   2151  N   SER A 135       2.219 -11.024  -8.218  1.00  0.00           N  
ATOM   2152  CA  SER A 135       3.245 -11.277  -7.209  1.00  0.00           C  
ATOM   2153  C   SER A 135       2.658 -11.651  -5.852  1.00  0.00           C  
ATOM   2154  O   SER A 135       3.318 -11.503  -4.810  1.00  0.00           O  
ATOM   2155  CB  SER A 135       4.126 -10.052  -7.057  1.00  0.00           C  
ATOM   2156  OG  SER A 135       3.370  -8.933  -6.686  1.00  0.00           O  
ATOM   2157  H   SER A 135       1.584 -10.249  -8.090  1.00  0.00           H  
ATOM   2158  HA  SER A 135       3.857 -12.117  -7.541  1.00  0.00           H  
ATOM   2159 1HB  SER A 135       4.890 -10.245  -6.304  1.00  0.00           H  
ATOM   2160 2HB  SER A 135       4.637  -9.853  -7.998  1.00  0.00           H  
ATOM   2161  HG  SER A 135       3.899  -8.459  -6.040  1.00  0.00           H  
ATOM   2162  N   SER A 136       1.407 -12.135  -5.873  1.00  0.00           N  
ATOM   2163  CA  SER A 136       0.650 -12.420  -4.656  1.00  0.00           C  
ATOM   2164  C   SER A 136      -0.319 -13.584  -4.830  1.00  0.00           C  
ATOM   2165  O   SER A 136      -0.734 -13.904  -5.946  1.00  0.00           O  
ATOM   2166  CB  SER A 136      -0.116 -11.184  -4.227  1.00  0.00           C  
ATOM   2167  OG  SER A 136      -0.849 -11.428  -3.058  1.00  0.00           O  
ATOM   2168  H   SER A 136       0.978 -12.307  -6.771  1.00  0.00           H  
ATOM   2169  HA  SER A 136       1.352 -12.693  -3.867  1.00  0.00           H  
ATOM   2170 1HB  SER A 136       0.581 -10.364  -4.057  1.00  0.00           H  
ATOM   2171 2HB  SER A 136      -0.791 -10.879  -5.025  1.00  0.00           H  
ATOM   2172  HG  SER A 136      -0.332 -11.058  -2.339  1.00  0.00           H  
ATOM   2173  N   LEU A 137      -0.684 -14.200  -3.711  1.00  0.00           N  
ATOM   2174  CA  LEU A 137      -1.709 -15.228  -3.701  1.00  0.00           C  
ATOM   2175  C   LEU A 137      -3.121 -14.632  -3.551  1.00  0.00           C  
ATOM   2176  O   LEU A 137      -4.111 -15.352  -3.705  1.00  0.00           O  
ATOM   2177  CB  LEU A 137      -1.437 -16.217  -2.561  1.00  0.00           C  
ATOM   2178  CG  LEU A 137      -0.128 -17.010  -2.666  1.00  0.00           C  
ATOM   2179  CD1 LEU A 137       0.052 -17.863  -1.418  1.00  0.00           C  
ATOM   2180  CD2 LEU A 137      -0.155 -17.872  -3.919  1.00  0.00           C  
ATOM   2181  H   LEU A 137      -0.235 -13.945  -2.843  1.00  0.00           H  
ATOM   2182  HA  LEU A 137      -1.673 -15.761  -4.650  1.00  0.00           H  
ATOM   2183 1HB  LEU A 137      -1.416 -15.667  -1.621  1.00  0.00           H  
ATOM   2184 2HB  LEU A 137      -2.256 -16.934  -2.520  1.00  0.00           H  
ATOM   2185  HG  LEU A 137       0.713 -16.318  -2.720  1.00  0.00           H  
ATOM   2186 1HD1 LEU A 137       0.982 -18.426  -1.492  1.00  0.00           H  
ATOM   2187 2HD1 LEU A 137       0.088 -17.219  -0.539  1.00  0.00           H  
ATOM   2188 3HD1 LEU A 137      -0.785 -18.555  -1.327  1.00  0.00           H  
ATOM   2189 1HD2 LEU A 137       0.775 -18.435  -3.994  1.00  0.00           H  
ATOM   2190 2HD2 LEU A 137      -0.995 -18.566  -3.865  1.00  0.00           H  
ATOM   2191 3HD2 LEU A 137      -0.266 -17.236  -4.797  1.00  0.00           H  
ATOM   2192  N   CYS A 138      -3.203 -13.326  -3.274  1.00  0.00           N  
ATOM   2193  CA  CYS A 138      -4.483 -12.620  -3.116  1.00  0.00           C  
ATOM   2194  C   CYS A 138      -5.143 -12.205  -4.429  1.00  0.00           C  
ATOM   2195  O   CYS A 138      -4.469 -11.899  -5.412  1.00  0.00           O  
ATOM   2196  CB  CYS A 138      -4.282 -11.368  -2.263  1.00  0.00           C  
ATOM   2197  SG  CYS A 138      -3.769 -11.707  -0.562  1.00  0.00           S  
ATOM   2198  H   CYS A 138      -2.341 -12.810  -3.171  1.00  0.00           H  
ATOM   2199  HA  CYS A 138      -5.184 -13.284  -2.611  1.00  0.00           H  
ATOM   2200 1HB  CYS A 138      -3.525 -10.731  -2.722  1.00  0.00           H  
ATOM   2201 2HB  CYS A 138      -5.211 -10.798  -2.227  1.00  0.00           H  
ATOM   2202  HG  CYS A 138      -4.839 -12.426  -0.235  1.00  0.00           H  
ATOM   2203  N   VAL A 139      -6.471 -12.174  -4.426  1.00  0.00           N  
ATOM   2204  CA  VAL A 139      -7.238 -12.038  -5.646  1.00  0.00           C  
ATOM   2205  C   VAL A 139      -7.963 -10.681  -5.766  1.00  0.00           C  
ATOM   2206  O   VAL A 139      -8.621 -10.224  -4.831  1.00  0.00           O  
ATOM   2207  CB  VAL A 139      -8.273 -13.176  -5.724  1.00  0.00           C  
ATOM   2208  CG1 VAL A 139      -9.138 -13.026  -6.967  1.00  0.00           C  
ATOM   2209  CG2 VAL A 139      -7.564 -14.522  -5.719  1.00  0.00           C  
ATOM   2210  H   VAL A 139      -6.958 -12.248  -3.544  1.00  0.00           H  
ATOM   2211  HA  VAL A 139      -6.556 -12.114  -6.494  1.00  0.00           H  
ATOM   2212  HB  VAL A 139      -8.936 -13.111  -4.861  1.00  0.00           H  
ATOM   2213 1HG1 VAL A 139      -9.863 -13.838  -7.005  1.00  0.00           H  
ATOM   2214 2HG1 VAL A 139      -9.663 -12.072  -6.931  1.00  0.00           H  
ATOM   2215 3HG1 VAL A 139      -8.507 -13.061  -7.855  1.00  0.00           H  
ATOM   2216 1HG2 VAL A 139      -8.302 -15.322  -5.774  1.00  0.00           H  
ATOM   2217 2HG2 VAL A 139      -6.896 -14.584  -6.579  1.00  0.00           H  
ATOM   2218 3HG2 VAL A 139      -6.984 -14.625  -4.802  1.00  0.00           H  
ATOM   2219  N   GLY A 140      -7.856 -10.055  -6.931  1.00  0.00           N  
ATOM   2220  CA  GLY A 140      -8.792  -9.001  -7.302  1.00  0.00           C  
ATOM   2221  C   GLY A 140      -8.346  -7.606  -6.928  1.00  0.00           C  
ATOM   2222  O   GLY A 140      -7.518  -7.397  -6.024  1.00  0.00           O  
ATOM   2223  H   GLY A 140      -7.119 -10.307  -7.574  1.00  0.00           H  
ATOM   2224 1HA  GLY A 140      -8.957  -9.024  -8.379  1.00  0.00           H  
ATOM   2225 2HA  GLY A 140      -9.754  -9.185  -6.826  1.00  0.00           H  
ATOM   2226  N   VAL A 141      -8.884  -6.641  -7.643  1.00  0.00           N  
ATOM   2227  CA  VAL A 141      -8.655  -5.245  -7.305  1.00  0.00           C  
ATOM   2228  C   VAL A 141     -10.005  -4.562  -7.123  1.00  0.00           C  
ATOM   2229  O   VAL A 141     -11.021  -5.077  -7.591  1.00  0.00           O  
ATOM   2230  CB  VAL A 141      -7.849  -4.536  -8.409  1.00  0.00           C  
ATOM   2231  CG1 VAL A 141      -6.486  -5.191  -8.578  1.00  0.00           C  
ATOM   2232  CG2 VAL A 141      -8.626  -4.563  -9.716  1.00  0.00           C  
ATOM   2233  H   VAL A 141      -9.465  -6.866  -8.438  1.00  0.00           H  
ATOM   2234  HA  VAL A 141      -8.081  -5.203  -6.378  1.00  0.00           H  
ATOM   2235  HB  VAL A 141      -7.673  -3.502  -8.111  1.00  0.00           H  
ATOM   2236 1HG1 VAL A 141      -5.929  -4.677  -9.362  1.00  0.00           H  
ATOM   2237 2HG1 VAL A 141      -5.933  -5.128  -7.640  1.00  0.00           H  
ATOM   2238 3HG1 VAL A 141      -6.617  -6.237  -8.853  1.00  0.00           H  
ATOM   2239 1HG2 VAL A 141      -8.050  -4.059 -10.492  1.00  0.00           H  
ATOM   2240 2HG2 VAL A 141      -8.806  -5.597 -10.011  1.00  0.00           H  
ATOM   2241 3HG2 VAL A 141      -9.579  -4.052  -9.583  1.00  0.00           H  
ATOM   2242  N   ASP A 142     -10.017  -3.435  -6.409  1.00  0.00           N  
ATOM   2243  CA  ASP A 142     -11.211  -2.624  -6.290  1.00  0.00           C  
ATOM   2244  C   ASP A 142     -11.444  -1.946  -7.638  1.00  0.00           C  
ATOM   2245  O   ASP A 142     -10.704  -1.033  -8.008  1.00  0.00           O  
ATOM   2246  CB  ASP A 142     -11.070  -1.584  -5.176  1.00  0.00           C  
ATOM   2247  CG  ASP A 142     -12.338  -0.768  -4.962  1.00  0.00           C  
ATOM   2248  OD1 ASP A 142     -13.032  -0.525  -5.920  1.00  0.00           O  
ATOM   2249  OD2 ASP A 142     -12.599  -0.397  -3.843  1.00  0.00           O  
ATOM   2250  H   ASP A 142      -9.173  -3.140  -5.940  1.00  0.00           H  
ATOM   2251  HA  ASP A 142     -12.049  -3.276  -6.043  1.00  0.00           H  
ATOM   2252 1HB  ASP A 142     -10.815  -2.084  -4.241  1.00  0.00           H  
ATOM   2253 2HB  ASP A 142     -10.253  -0.903  -5.415  1.00  0.00           H  
ATOM   2254  N   ALA A 143     -12.483  -2.369  -8.366  1.00  0.00           N  
ATOM   2255  CA  ALA A 143     -12.736  -1.853  -9.718  1.00  0.00           C  
ATOM   2256  C   ALA A 143     -12.843  -0.334  -9.685  1.00  0.00           C  
ATOM   2257  O   ALA A 143     -12.344   0.337 -10.586  1.00  0.00           O  
ATOM   2258  CB  ALA A 143     -14.001  -2.463 -10.303  1.00  0.00           C  
ATOM   2259  H   ALA A 143     -13.109  -3.060  -7.978  1.00  0.00           H  
ATOM   2260  HA  ALA A 143     -11.891  -2.129 -10.349  1.00  0.00           H  
ATOM   2261 1HB  ALA A 143     -14.167  -2.065 -11.305  1.00  0.00           H  
ATOM   2262 2HB  ALA A 143     -13.892  -3.546 -10.357  1.00  0.00           H  
ATOM   2263 3HB  ALA A 143     -14.851  -2.215  -9.669  1.00  0.00           H  
ATOM   2264  N   ASN A 144     -13.447   0.176  -8.611  1.00  0.00           N  
ATOM   2265  CA  ASN A 144     -13.672   1.593  -8.394  1.00  0.00           C  
ATOM   2266  C   ASN A 144     -12.509   2.361  -7.734  1.00  0.00           C  
ATOM   2267  O   ASN A 144     -12.681   3.480  -7.262  1.00  0.00           O  
ATOM   2268  CB  ASN A 144     -14.937   1.768  -7.574  1.00  0.00           C  
ATOM   2269  CG  ASN A 144     -15.501   3.159  -7.672  1.00  0.00           C  
ATOM   2270  OD1 ASN A 144     -15.315   3.848  -8.682  1.00  0.00           O  
ATOM   2271  ND2 ASN A 144     -16.186   3.585  -6.642  1.00  0.00           N  
ATOM   2272  H   ASN A 144     -13.761  -0.484  -7.914  1.00  0.00           H  
ATOM   2273  HA  ASN A 144     -13.798   2.076  -9.364  1.00  0.00           H  
ATOM   2274 1HB  ASN A 144     -15.692   1.058  -7.914  1.00  0.00           H  
ATOM   2275 2HB  ASN A 144     -14.727   1.547  -6.528  1.00  0.00           H  
ATOM   2276 1HD2 ASN A 144     -16.585   4.502  -6.651  1.00  0.00           H  
ATOM   2277 2HD2 ASN A 144     -16.312   2.993  -5.846  1.00  0.00           H  
ATOM   2278  N   ARG A 145     -11.329   1.753  -7.736  1.00  0.00           N  
ATOM   2279  CA  ARG A 145     -10.109   2.415  -7.294  1.00  0.00           C  
ATOM   2280  C   ARG A 145      -9.078   2.323  -8.408  1.00  0.00           C  
ATOM   2281  O   ARG A 145      -7.941   2.754  -8.261  1.00  0.00           O  
ATOM   2282  CB  ARG A 145      -9.562   1.779  -6.025  1.00  0.00           C  
ATOM   2283  CG  ARG A 145     -10.450   1.928  -4.800  1.00  0.00           C  
ATOM   2284  CD  ARG A 145     -10.527   3.340  -4.347  1.00  0.00           C  
ATOM   2285  NE  ARG A 145     -11.356   3.485  -3.161  1.00  0.00           N  
ATOM   2286  CZ  ARG A 145     -12.685   3.708  -3.178  1.00  0.00           C  
ATOM   2287  NH1 ARG A 145     -13.319   3.809  -4.325  1.00  0.00           N  
ATOM   2288  NH2 ARG A 145     -13.350   3.825  -2.043  1.00  0.00           N  
ATOM   2289  H   ARG A 145     -11.281   0.796  -8.057  1.00  0.00           H  
ATOM   2290  HA  ARG A 145     -10.340   3.459  -7.080  1.00  0.00           H  
ATOM   2291 1HB  ARG A 145      -9.405   0.714  -6.190  1.00  0.00           H  
ATOM   2292 2HB  ARG A 145      -8.593   2.218  -5.786  1.00  0.00           H  
ATOM   2293 1HG  ARG A 145     -11.459   1.589  -5.038  1.00  0.00           H  
ATOM   2294 2HG  ARG A 145     -10.049   1.327  -3.983  1.00  0.00           H  
ATOM   2295 1HD  ARG A 145      -9.527   3.701  -4.109  1.00  0.00           H  
ATOM   2296 2HD  ARG A 145     -10.956   3.954  -5.139  1.00  0.00           H  
ATOM   2297  HE  ARG A 145     -10.903   3.413  -2.259  1.00  0.00           H  
ATOM   2298 1HH1 ARG A 145     -12.810   3.720  -5.194  1.00  0.00           H  
ATOM   2299 2HH1 ARG A 145     -14.315   3.977  -4.339  1.00  0.00           H  
ATOM   2300 1HH2 ARG A 145     -12.863   3.747  -1.161  1.00  0.00           H  
ATOM   2301 2HH2 ARG A 145     -14.345   3.992  -2.056  1.00  0.00           H  
ATOM   2302  N   ASN A 146      -9.507   1.767  -9.536  1.00  0.00           N  
ATOM   2303  CA  ASN A 146      -8.591   1.320 -10.570  1.00  0.00           C  
ATOM   2304  C   ASN A 146      -8.455   2.304 -11.740  1.00  0.00           C  
ATOM   2305  O   ASN A 146      -7.485   2.240 -12.500  1.00  0.00           O  
ATOM   2306  CB  ASN A 146      -9.023  -0.043 -11.078  1.00  0.00           C  
ATOM   2307  CG  ASN A 146      -8.879  -1.120 -10.038  1.00  0.00           C  
ATOM   2308  OD1 ASN A 146      -8.395  -0.867  -8.928  1.00  0.00           O  
ATOM   2309  ND2 ASN A 146      -9.289  -2.316 -10.374  1.00  0.00           N  
ATOM   2310  H   ASN A 146     -10.501   1.653  -9.676  1.00  0.00           H  
ATOM   2311  HA  ASN A 146      -7.593   1.239 -10.137  1.00  0.00           H  
ATOM   2312 1HB  ASN A 146     -10.065   0.000 -11.397  1.00  0.00           H  
ATOM   2313 2HB  ASN A 146      -8.425  -0.314 -11.948  1.00  0.00           H  
ATOM   2314 1HD2 ASN A 146      -9.218  -3.071  -9.722  1.00  0.00           H  
ATOM   2315 2HD2 ASN A 146      -9.674  -2.475 -11.283  1.00  0.00           H  
ATOM   2316  N   TRP A 147      -9.434   3.204 -11.858  1.00  0.00           N  
ATOM   2317  CA  TRP A 147      -9.557   4.142 -12.979  1.00  0.00           C  
ATOM   2318  C   TRP A 147      -8.401   5.129 -13.059  1.00  0.00           C  
ATOM   2319  O   TRP A 147      -7.764   5.420 -12.060  1.00  0.00           O  
ATOM   2320  CB  TRP A 147     -10.870   4.920 -12.870  1.00  0.00           C  
ATOM   2321  CG  TRP A 147     -12.087   4.071 -13.078  1.00  0.00           C  
ATOM   2322  CD1 TRP A 147     -12.606   3.162 -12.205  1.00  0.00           C  
ATOM   2323  CD2 TRP A 147     -12.951   4.049 -14.240  1.00  0.00           C  
ATOM   2324  NE1 TRP A 147     -13.726   2.577 -12.741  1.00  0.00           N  
ATOM   2325  CE2 TRP A 147     -13.953   3.109 -13.986  1.00  0.00           C  
ATOM   2326  CE3 TRP A 147     -12.954   4.742 -15.457  1.00  0.00           C  
ATOM   2327  CZ2 TRP A 147     -14.954   2.838 -14.905  1.00  0.00           C  
ATOM   2328  CZ3 TRP A 147     -13.959   4.471 -16.378  1.00  0.00           C  
ATOM   2329  CH2 TRP A 147     -14.933   3.543 -16.108  1.00  0.00           C  
ATOM   2330  H   TRP A 147     -10.124   3.226 -11.120  1.00  0.00           H  
ATOM   2331  HA  TRP A 147      -9.562   3.572 -13.908  1.00  0.00           H  
ATOM   2332 1HB  TRP A 147     -10.938   5.382 -11.885  1.00  0.00           H  
ATOM   2333 2HB  TRP A 147     -10.880   5.721 -13.609  1.00  0.00           H  
ATOM   2334  HD1 TRP A 147     -12.191   2.933 -11.225  1.00  0.00           H  
ATOM   2335  HE1 TRP A 147     -14.292   1.870 -12.295  1.00  0.00           H  
ATOM   2336  HE3 TRP A 147     -12.184   5.482 -15.675  1.00  0.00           H  
ATOM   2337  HZ2 TRP A 147     -15.737   2.104 -14.709  1.00  0.00           H  
ATOM   2338  HZ3 TRP A 147     -13.953   5.014 -17.323  1.00  0.00           H  
ATOM   2339  HH2 TRP A 147     -15.707   3.355 -16.853  1.00  0.00           H  
ATOM   2340  N   ASP A 148      -8.125   5.628 -14.261  1.00  0.00           N  
ATOM   2341  CA  ASP A 148      -7.038   6.598 -14.463  1.00  0.00           C  
ATOM   2342  C   ASP A 148      -7.427   8.016 -14.004  1.00  0.00           C  
ATOM   2343  O   ASP A 148      -7.614   8.908 -14.817  1.00  0.00           O  
ATOM   2344  CB  ASP A 148      -6.630   6.633 -15.938  1.00  0.00           C  
ATOM   2345  CG  ASP A 148      -5.380   7.466 -16.187  1.00  0.00           C  
ATOM   2346  OD1 ASP A 148      -4.634   7.675 -15.260  1.00  0.00           O  
ATOM   2347  OD2 ASP A 148      -5.183   7.886 -17.302  1.00  0.00           O  
ATOM   2348  H   ASP A 148      -8.675   5.334 -15.055  1.00  0.00           H  
ATOM   2349  HA  ASP A 148      -6.180   6.285 -13.868  1.00  0.00           H  
ATOM   2350 1HB  ASP A 148      -6.447   5.617 -16.289  1.00  0.00           H  
ATOM   2351 2HB  ASP A 148      -7.447   7.043 -16.532  1.00  0.00           H  
ATOM   2352  N   ALA A 149      -7.564   8.197 -12.694  1.00  0.00           N  
ATOM   2353  CA  ALA A 149      -7.958   9.476 -12.099  1.00  0.00           C  
ATOM   2354  C   ALA A 149      -7.316   9.596 -10.727  1.00  0.00           C  
ATOM   2355  O   ALA A 149      -7.821   9.034  -9.759  1.00  0.00           O  
ATOM   2356  CB  ALA A 149      -9.472   9.594 -11.999  1.00  0.00           C  
ATOM   2357  H   ALA A 149      -7.385   7.408 -12.090  1.00  0.00           H  
ATOM   2358  HA  ALA A 149      -7.591  10.276 -12.742  1.00  0.00           H  
ATOM   2359 1HB  ALA A 149      -9.734  10.554 -11.554  1.00  0.00           H  
ATOM   2360 2HB  ALA A 149      -9.909   9.525 -12.996  1.00  0.00           H  
ATOM   2361 3HB  ALA A 149      -9.859   8.788 -11.378  1.00  0.00           H  
ATOM   2362  N   GLY A 150      -6.206  10.329 -10.648  1.00  0.00           N  
ATOM   2363  CA  GLY A 150      -5.353  10.374  -9.449  1.00  0.00           C  
ATOM   2364  C   GLY A 150      -5.171   8.979  -8.853  1.00  0.00           C  
ATOM   2365  O   GLY A 150      -5.269   8.777  -7.641  1.00  0.00           O  
ATOM   2366  H   GLY A 150      -5.947  10.876 -11.457  1.00  0.00           H  
ATOM   2367 1HA  GLY A 150      -4.381  10.794  -9.709  1.00  0.00           H  
ATOM   2368 2HA  GLY A 150      -5.801  11.036  -8.709  1.00  0.00           H  
ATOM   2369  N   PHE A 151      -4.912   8.029  -9.747  1.00  0.00           N  
ATOM   2370  CA  PHE A 151      -4.679   6.628  -9.422  1.00  0.00           C  
ATOM   2371  C   PHE A 151      -3.583   6.493  -8.360  1.00  0.00           C  
ATOM   2372  O   PHE A 151      -2.624   7.280  -8.341  1.00  0.00           O  
ATOM   2373  CB  PHE A 151      -4.288   5.846 -10.677  1.00  0.00           C  
ATOM   2374  CG  PHE A 151      -2.992   6.294 -11.291  1.00  0.00           C  
ATOM   2375  CD1 PHE A 151      -1.789   5.727 -10.898  1.00  0.00           C  
ATOM   2376  CD2 PHE A 151      -2.973   7.284 -12.262  1.00  0.00           C  
ATOM   2377  CE1 PHE A 151      -0.596   6.139 -11.462  1.00  0.00           C  
ATOM   2378  CE2 PHE A 151      -1.783   7.696 -12.829  1.00  0.00           C  
ATOM   2379  CZ  PHE A 151      -0.593   7.123 -12.427  1.00  0.00           C  
ATOM   2380  H   PHE A 151      -4.879   8.322 -10.713  1.00  0.00           H  
ATOM   2381  HA  PHE A 151      -5.603   6.207  -9.022  1.00  0.00           H  
ATOM   2382 1HB  PHE A 151      -4.201   4.788 -10.435  1.00  0.00           H  
ATOM   2383 2HB  PHE A 151      -5.072   5.946 -11.427  1.00  0.00           H  
ATOM   2384  HD1 PHE A 151      -1.792   4.948 -10.135  1.00  0.00           H  
ATOM   2385  HD2 PHE A 151      -3.913   7.737 -12.579  1.00  0.00           H  
ATOM   2386  HE1 PHE A 151       0.342   5.685 -11.143  1.00  0.00           H  
ATOM   2387  HE2 PHE A 151      -1.781   8.475 -13.591  1.00  0.00           H  
ATOM   2388  HZ  PHE A 151       0.347   7.449 -12.871  1.00  0.00           H  
ATOM   2389  N   LYS A 153      -3.748   5.501  -7.476  1.00  0.00           N  
ATOM   2390  CA  LYS A 153      -2.855   5.280  -6.328  1.00  0.00           C  
ATOM   2391  C   LYS A 153      -2.703   6.503  -5.403  1.00  0.00           C  
ATOM   2392  O   LYS A 153      -1.645   6.713  -4.801  1.00  0.00           O  
ATOM   2393  CB  LYS A 153      -1.476   4.845  -6.827  1.00  0.00           C  
ATOM   2394  CG  LYS A 153      -0.484   4.510  -5.722  1.00  0.00           C  
ATOM   2395  CD  LYS A 153       0.836   4.016  -6.295  1.00  0.00           C  
ATOM   2396  CE  LYS A 153       1.834   3.696  -5.192  1.00  0.00           C  
ATOM   2397  NZ  LYS A 153       3.131   3.211  -5.739  1.00  0.00           N  
ATOM   2398  H   LYS A 153      -3.682   6.367  -7.991  1.00  0.00           H  
ATOM   2399  HA  LYS A 153      -3.276   4.487  -5.709  1.00  0.00           H  
ATOM   2400 1HB  LYS A 153      -1.580   3.965  -7.462  1.00  0.00           H  
ATOM   2401 2HB  LYS A 153      -1.043   5.639  -7.437  1.00  0.00           H  
ATOM   2402 1HG  LYS A 153      -0.297   5.399  -5.118  1.00  0.00           H  
ATOM   2403 2HG  LYS A 153      -0.903   3.737  -5.079  1.00  0.00           H  
ATOM   2404 1HD  LYS A 153       0.661   3.117  -6.888  1.00  0.00           H  
ATOM   2405 2HD  LYS A 153       1.260   4.781  -6.945  1.00  0.00           H  
ATOM   2406 1HE  LYS A 153       2.017   4.590  -4.597  1.00  0.00           H  
ATOM   2407 2HE  LYS A 153       1.421   2.929  -4.538  1.00  0.00           H  
ATOM   2408 1HZ  LYS A 153       3.764   3.010  -4.977  1.00  0.00           H  
ATOM   2409 2HZ  LYS A 153       2.976   2.371  -6.278  1.00  0.00           H  
ATOM   2410 3HZ  LYS A 153       3.534   3.922  -6.332  1.00  0.00           H  
ATOM   2411  N   ALA A 154      -3.770   7.299  -5.297  1.00  0.00           N  
ATOM   2412  CA  ALA A 154      -3.816   8.447  -4.402  1.00  0.00           C  
ATOM   2413  C   ALA A 154      -4.352   8.057  -3.035  1.00  0.00           C  
ATOM   2414  O   ALA A 154      -3.991   7.007  -2.509  1.00  0.00           O  
ATOM   2415  CB  ALA A 154      -4.665   9.556  -5.005  1.00  0.00           C  
ATOM   2416  H   ALA A 154      -4.576   7.087  -5.867  1.00  0.00           H  
ATOM   2417  HA  ALA A 154      -2.798   8.814  -4.270  1.00  0.00           H  
ATOM   2418 1HB  ALA A 154      -4.690  10.407  -4.324  1.00  0.00           H  
ATOM   2419 2HB  ALA A 154      -4.236   9.866  -5.958  1.00  0.00           H  
ATOM   2420 3HB  ALA A 154      -5.678   9.192  -5.166  1.00  0.00           H  
ATOM   2421  N   GLY A 155      -7.239   6.930  -0.151  1.00  0.00           N  
ATOM   2422  CA  GLY A 155      -8.361   6.006  -0.074  1.00  0.00           C  
ATOM   2423  C   GLY A 155      -8.182   4.688  -0.809  1.00  0.00           C  
ATOM   2424  O   GLY A 155      -9.119   3.889  -0.885  1.00  0.00           O  
ATOM   2425  H   GLY A 155      -7.013   7.498   0.653  1.00  0.00           H  
ATOM   2426 1HA  GLY A 155      -8.567   5.770   0.970  1.00  0.00           H  
ATOM   2427 2HA  GLY A 155      -9.253   6.483  -0.477  1.00  0.00           H  
ATOM   2428  N   ALA A 156      -6.987   4.470  -1.358  1.00  0.00           N  
ATOM   2429  CA  ALA A 156      -6.622   3.216  -2.009  1.00  0.00           C  
ATOM   2430  C   ALA A 156      -5.394   2.581  -1.343  1.00  0.00           C  
ATOM   2431  O   ALA A 156      -4.591   3.260  -0.701  1.00  0.00           O  
ATOM   2432  CB  ALA A 156      -6.364   3.448  -3.491  1.00  0.00           C  
ATOM   2433  H   ALA A 156      -6.309   5.217  -1.315  1.00  0.00           H  
ATOM   2434  HA  ALA A 156      -7.456   2.522  -1.899  1.00  0.00           H  
ATOM   2435 1HB  ALA A 156      -6.092   2.505  -3.965  1.00  0.00           H  
ATOM   2436 2HB  ALA A 156      -7.265   3.844  -3.959  1.00  0.00           H  
ATOM   2437 3HB  ALA A 156      -5.550   4.162  -3.610  1.00  0.00           H  
ATOM   2438  N   SER A 157      -5.250   1.273  -1.508  1.00  0.00           N  
ATOM   2439  CA  SER A 157      -4.119   0.558  -0.945  1.00  0.00           C  
ATOM   2440  C   SER A 157      -3.314  -0.063  -2.079  1.00  0.00           C  
ATOM   2441  O   SER A 157      -3.887  -0.420  -3.122  1.00  0.00           O  
ATOM   2442  CB  SER A 157      -4.589  -0.512   0.021  1.00  0.00           C  
ATOM   2443  OG  SER A 157      -3.507  -1.255   0.512  1.00  0.00           O  
ATOM   2444  H   SER A 157      -5.942   0.761  -2.037  1.00  0.00           H  
ATOM   2445  HA  SER A 157      -3.497   1.269  -0.399  1.00  0.00           H  
ATOM   2446 1HB  SER A 157      -5.120  -0.046   0.850  1.00  0.00           H  
ATOM   2447 2HB  SER A 157      -5.289  -1.176  -0.484  1.00  0.00           H  
ATOM   2448  HG  SER A 157      -3.515  -1.136   1.465  1.00  0.00           H  
ATOM   2449  N   SER A 158      -2.000  -0.190  -1.888  1.00  0.00           N  
ATOM   2450  CA  SER A 158      -1.214  -0.989  -2.823  1.00  0.00           C  
ATOM   2451  C   SER A 158      -1.000  -2.436  -2.355  1.00  0.00           C  
ATOM   2452  O   SER A 158      -0.168  -3.153  -2.911  1.00  0.00           O  
ATOM   2453  CB  SER A 158       0.131  -0.325  -3.045  1.00  0.00           C  
ATOM   2454  OG  SER A 158      -0.022   0.932  -3.644  1.00  0.00           O  
ATOM   2455  H   SER A 158      -1.535   0.255  -1.110  1.00  0.00           H  
ATOM   2456  HA  SER A 158      -1.750  -1.038  -3.772  1.00  0.00           H  
ATOM   2457 1HB  SER A 158       0.644  -0.216  -2.090  1.00  0.00           H  
ATOM   2458 2HB  SER A 158       0.750  -0.960  -3.678  1.00  0.00           H  
ATOM   2459  HG  SER A 158      -0.461   0.773  -4.483  1.00  0.00           H  
ATOM   2460  N   SER A 159      -1.791  -2.864  -1.367  1.00  0.00           N  
ATOM   2461  CA  SER A 159      -1.808  -4.261  -0.910  1.00  0.00           C  
ATOM   2462  C   SER A 159      -2.849  -5.085  -1.672  1.00  0.00           C  
ATOM   2463  O   SER A 159      -4.038  -4.828  -1.538  1.00  0.00           O  
ATOM   2464  CB  SER A 159      -2.097  -4.321   0.577  1.00  0.00           C  
ATOM   2465  OG  SER A 159      -2.221  -5.647   1.012  1.00  0.00           O  
ATOM   2466  H   SER A 159      -2.400  -2.193  -0.921  1.00  0.00           H  
ATOM   2467  HA  SER A 159      -0.826  -4.698  -1.095  1.00  0.00           H  
ATOM   2468 1HB  SER A 159      -1.293  -3.830   1.124  1.00  0.00           H  
ATOM   2469 2HB  SER A 159      -3.017  -3.778   0.791  1.00  0.00           H  
ATOM   2470  HG  SER A 159      -2.083  -5.628   1.962  1.00  0.00           H  
ATOM   2471  N   PRO A 160      -2.425  -6.068  -2.473  1.00  0.00           N  
ATOM   2472  CA  PRO A 160      -3.382  -6.889  -3.228  1.00  0.00           C  
ATOM   2473  C   PRO A 160      -4.462  -7.524  -2.346  1.00  0.00           C  
ATOM   2474  O   PRO A 160      -5.548  -7.741  -2.858  1.00  0.00           O  
ATOM   2475  CB  PRO A 160      -2.480  -7.957  -3.855  1.00  0.00           C  
ATOM   2476  CG  PRO A 160      -1.152  -7.290  -3.975  1.00  0.00           C  
ATOM   2477  CD  PRO A 160      -1.046  -6.443  -2.735  1.00  0.00           C  
ATOM   2478  HA  PRO A 160      -3.860  -6.269  -4.000  1.00  0.00           H  
ATOM   2479 1HB  PRO A 160      -2.453  -8.850  -3.214  1.00  0.00           H  
ATOM   2480 2HB  PRO A 160      -2.889  -8.271  -4.827  1.00  0.00           H  
ATOM   2481 1HG  PRO A 160      -0.354  -8.043  -4.043  1.00  0.00           H  
ATOM   2482 2HG  PRO A 160      -1.108  -6.695  -4.899  1.00  0.00           H  
ATOM   2483 1HD  PRO A 160      -0.628  -7.044  -1.914  1.00  0.00           H  
ATOM   2484 2HD  PRO A 160      -0.409  -5.570  -2.940  1.00  0.00           H  
ATOM   2485  N   CYS A 161      -4.168  -7.795  -1.068  1.00  0.00           N  
ATOM   2486  CA  CYS A 161      -5.121  -8.436  -0.154  1.00  0.00           C  
ATOM   2487  C   CYS A 161      -6.184  -7.491   0.346  1.00  0.00           C  
ATOM   2488  O   CYS A 161      -7.210  -7.931   0.873  1.00  0.00           O  
ATOM   2489  CB  CYS A 161      -4.391  -9.025   1.053  1.00  0.00           C  
ATOM   2490  SG  CYS A 161      -3.666  -7.786   2.154  1.00  0.00           S  
ATOM   2491  H   CYS A 161      -3.251  -7.545  -0.727  1.00  0.00           H  
ATOM   2492  HA  CYS A 161      -5.621  -9.245  -0.687  1.00  0.00           H  
ATOM   2493 1HB  CYS A 161      -5.084  -9.631   1.638  1.00  0.00           H  
ATOM   2494 2HB  CYS A 161      -3.591  -9.681   0.711  1.00  0.00           H  
ATOM   2495  HG  CYS A 161      -3.156  -8.654   3.023  1.00  0.00           H  
ATOM   2496  N   SER A 162      -5.929  -6.197   0.175  1.00  0.00           N  
ATOM   2497  CA  SER A 162      -6.834  -5.155   0.616  1.00  0.00           C  
ATOM   2498  C   SER A 162      -8.074  -5.027  -0.245  1.00  0.00           C  
ATOM   2499  O   SER A 162      -8.038  -5.183  -1.458  1.00  0.00           O  
ATOM   2500  CB  SER A 162      -6.102  -3.827   0.640  1.00  0.00           C  
ATOM   2501  OG  SER A 162      -6.971  -2.781   0.975  1.00  0.00           O  
ATOM   2502  H   SER A 162      -5.066  -5.938  -0.282  1.00  0.00           H  
ATOM   2503  HA  SER A 162      -7.173  -5.395   1.625  1.00  0.00           H  
ATOM   2504 1HB  SER A 162      -5.288  -3.874   1.364  1.00  0.00           H  
ATOM   2505 2HB  SER A 162      -5.660  -3.638  -0.337  1.00  0.00           H  
ATOM   2506  HG  SER A 162      -6.822  -2.601   1.907  1.00  0.00           H  
ATOM   2507  N   GLU A 163      -9.165  -4.693   0.424  1.00  0.00           N  
ATOM   2508  CA  GLU A 163     -10.455  -4.477  -0.205  1.00  0.00           C  
ATOM   2509  C   GLU A 163     -10.493  -3.217  -1.076  1.00  0.00           C  
ATOM   2510  O   GLU A 163     -11.370  -3.074  -1.935  1.00  0.00           O  
ATOM   2511  CB  GLU A 163     -11.543  -4.394   0.868  1.00  0.00           C  
ATOM   2512  CG  GLU A 163     -11.802  -5.701   1.603  1.00  0.00           C  
ATOM   2513  CD  GLU A 163     -12.865  -5.577   2.659  1.00  0.00           C  
ATOM   2514  OE1 GLU A 163     -13.310  -4.481   2.902  1.00  0.00           O  
ATOM   2515  OE2 GLU A 163     -13.232  -6.580   3.225  1.00  0.00           O  
ATOM   2516  H   GLU A 163      -9.082  -4.586   1.425  1.00  0.00           H  
ATOM   2517  HA  GLU A 163     -10.666  -5.322  -0.861  1.00  0.00           H  
ATOM   2518 1HB  GLU A 163     -11.267  -3.643   1.608  1.00  0.00           H  
ATOM   2519 2HB  GLU A 163     -12.480  -4.075   0.412  1.00  0.00           H  
ATOM   2520 1HG  GLU A 163     -12.110  -6.457   0.881  1.00  0.00           H  
ATOM   2521 2HG  GLU A 163     -10.875  -6.036   2.065  1.00  0.00           H  
ATOM   2522  N   THR A 164      -9.525  -2.319  -0.854  1.00  0.00           N  
ATOM   2523  CA  THR A 164      -9.414  -1.082  -1.626  1.00  0.00           C  
ATOM   2524  C   THR A 164      -8.156  -1.054  -2.526  1.00  0.00           C  
ATOM   2525  O   THR A 164      -7.697   0.031  -2.917  1.00  0.00           O  
ATOM   2526  CB  THR A 164      -9.403   0.138  -0.687  1.00  0.00           C  
ATOM   2527  OG1 THR A 164      -8.314   0.023   0.238  1.00  0.00           O  
ATOM   2528  CG2 THR A 164     -10.711   0.228   0.085  1.00  0.00           C  
ATOM   2529  H   THR A 164      -8.850  -2.507  -0.127  1.00  0.00           H  
ATOM   2530  HA  THR A 164     -10.279  -1.007  -2.286  1.00  0.00           H  
ATOM   2531  HB  THR A 164      -9.270   1.047  -1.273  1.00  0.00           H  
ATOM   2532  HG1 THR A 164      -8.031  -0.893   0.286  1.00  0.00           H  
ATOM   2533 1HG2 THR A 164     -10.685   1.097   0.744  1.00  0.00           H  
ATOM   2534 2HG2 THR A 164     -11.540   0.327  -0.614  1.00  0.00           H  
ATOM   2535 3HG2 THR A 164     -10.844  -0.674   0.681  1.00  0.00           H  
ATOM   2536  N   TYR A 165      -7.618  -2.236  -2.847  1.00  0.00           N  
ATOM   2537  CA  TYR A 165      -6.425  -2.364  -3.702  1.00  0.00           C  
ATOM   2538  C   TYR A 165      -6.677  -1.744  -5.062  1.00  0.00           C  
ATOM   2539  O   TYR A 165      -7.604  -2.140  -5.774  1.00  0.00           O  
ATOM   2540  CB  TYR A 165      -6.018  -3.831  -3.860  1.00  0.00           C  
ATOM   2541  CG  TYR A 165      -4.782  -4.033  -4.708  1.00  0.00           C  
ATOM   2542  CD1 TYR A 165      -3.621  -3.329  -4.422  1.00  0.00           C  
ATOM   2543  CD2 TYR A 165      -4.809  -4.923  -5.771  1.00  0.00           C  
ATOM   2544  CE1 TYR A 165      -2.493  -3.514  -5.197  1.00  0.00           C  
ATOM   2545  CE2 TYR A 165      -3.680  -5.108  -6.546  1.00  0.00           C  
ATOM   2546  CZ  TYR A 165      -2.526  -4.407  -6.262  1.00  0.00           C  
ATOM   2547  OH  TYR A 165      -1.402  -4.591  -7.034  1.00  0.00           O  
ATOM   2548  H   TYR A 165      -8.055  -3.071  -2.483  1.00  0.00           H  
ATOM   2549  HA  TYR A 165      -5.602  -1.827  -3.230  1.00  0.00           H  
ATOM   2550 1HB  TYR A 165      -5.830  -4.264  -2.876  1.00  0.00           H  
ATOM   2551 2HB  TYR A 165      -6.836  -4.389  -4.313  1.00  0.00           H  
ATOM   2552  HD1 TYR A 165      -3.600  -2.629  -3.587  1.00  0.00           H  
ATOM   2553  HD2 TYR A 165      -5.721  -5.476  -5.997  1.00  0.00           H  
ATOM   2554  HE1 TYR A 165      -1.581  -2.960  -4.973  1.00  0.00           H  
ATOM   2555  HE2 TYR A 165      -3.702  -5.807  -7.383  1.00  0.00           H  
ATOM   2556  HH  TYR A 165      -0.693  -4.033  -6.704  1.00  0.00           H  
ATOM   2557  N   HIS A 166      -5.842  -0.776  -5.420  1.00  0.00           N  
ATOM   2558  CA  HIS A 166      -6.026  -0.022  -6.648  1.00  0.00           C  
ATOM   2559  C   HIS A 166      -5.662  -0.805  -7.933  1.00  0.00           C  
ATOM   2560  O   HIS A 166      -6.124  -0.452  -9.024  1.00  0.00           O  
ATOM   2561  CB  HIS A 166      -5.197   1.265  -6.583  1.00  0.00           C  
ATOM   2562  CG  HIS A 166      -3.718   1.028  -6.572  1.00  0.00           C  
ATOM   2563  ND1 HIS A 166      -2.944   1.111  -7.710  1.00  0.00           N  
ATOM   2564  CD2 HIS A 166      -2.874   0.709  -5.564  1.00  0.00           C  
ATOM   2565  CE1 HIS A 166      -1.684   0.854  -7.401  1.00  0.00           C  
ATOM   2566  NE2 HIS A 166      -1.616   0.607  -6.106  1.00  0.00           N  
ATOM   2567  H   HIS A 166      -5.058  -0.558  -4.822  1.00  0.00           H  
ATOM   2568  HA  HIS A 166      -7.077   0.245  -6.757  1.00  0.00           H  
ATOM   2569 1HB  HIS A 166      -5.435   1.895  -7.441  1.00  0.00           H  
ATOM   2570 2HB  HIS A 166      -5.459   1.822  -5.684  1.00  0.00           H  
ATOM   2571  HD1 HIS A 166      -3.253   1.402  -8.616  1.00  0.00           H  
ATOM   2572  HD2 HIS A 166      -3.024   0.538  -4.498  1.00  0.00           H  
ATOM   2573  HE1 HIS A 166      -0.910   0.872  -8.167  1.00  0.00           H  
ATOM   2574  N   GLY A 167      -4.870  -1.875  -7.788  1.00  0.00           N  
ATOM   2575  CA  GLY A 167      -4.427  -2.671  -8.920  1.00  0.00           C  
ATOM   2576  C   GLY A 167      -3.011  -2.264  -9.254  1.00  0.00           C  
ATOM   2577  O   GLY A 167      -2.551  -1.242  -8.744  1.00  0.00           O  
ATOM   2578  H   GLY A 167      -4.573  -2.134  -6.858  1.00  0.00           H  
ATOM   2579 1HA  GLY A 167      -4.485  -3.729  -8.666  1.00  0.00           H  
ATOM   2580 2HA  GLY A 167      -5.096  -2.506  -9.764  1.00  0.00           H  
ATOM   2581  N   LYS A 168      -2.301  -3.047 -10.076  1.00  0.00           N  
ATOM   2582  CA  LYS A 168      -0.894  -2.741 -10.392  1.00  0.00           C  
ATOM   2583  C   LYS A 168      -0.708  -1.489 -11.253  1.00  0.00           C  
ATOM   2584  O   LYS A 168       0.352  -0.924 -11.182  1.00  0.00           O  
ATOM   2585  CB  LYS A 168      -0.248  -3.937 -11.094  1.00  0.00           C  
ATOM   2586  CG  LYS A 168      -0.035  -5.151 -10.200  1.00  0.00           C  
ATOM   2587  CD  LYS A 168       0.483  -6.339 -10.996  1.00  0.00           C  
ATOM   2588  CE  LYS A 168       1.914  -6.114 -11.461  1.00  0.00           C  
ATOM   2589  NZ  LYS A 168       2.465  -7.304 -12.164  1.00  0.00           N  
ATOM   2590  H   LYS A 168      -2.732  -3.862 -10.489  1.00  0.00           H  
ATOM   2591  HA  LYS A 168      -0.364  -2.549  -9.459  1.00  0.00           H  
ATOM   2592 1HB  LYS A 168      -0.869  -4.245 -11.935  1.00  0.00           H  
ATOM   2593 2HB  LYS A 168       0.723  -3.642 -11.495  1.00  0.00           H  
ATOM   2594 1HG  LYS A 168       0.685  -4.906  -9.418  1.00  0.00           H  
ATOM   2595 2HG  LYS A 168      -0.978  -5.424  -9.727  1.00  0.00           H  
ATOM   2596 1HD  LYS A 168       0.448  -7.236 -10.376  1.00  0.00           H  
ATOM   2597 2HD  LYS A 168      -0.152  -6.497 -11.868  1.00  0.00           H  
ATOM   2598 1HE  LYS A 168       1.946  -5.261 -12.137  1.00  0.00           H  
ATOM   2599 2HE  LYS A 168       2.545  -5.891 -10.601  1.00  0.00           H  
ATOM   2600 1HZ  LYS A 168       3.413  -7.115 -12.455  1.00  0.00           H  
ATOM   2601 2HZ  LYS A 168       2.457  -8.098 -11.539  1.00  0.00           H  
ATOM   2602 3HZ  LYS A 168       1.899  -7.509 -12.975  1.00  0.00           H  
ATOM   2603  N   TYR A 169      -1.704  -1.083 -12.037  1.00  0.00           N  
ATOM   2604  CA  TYR A 169      -1.675   0.207 -12.748  1.00  0.00           C  
ATOM   2605  C   TYR A 169      -3.110   0.643 -13.122  1.00  0.00           C  
ATOM   2606  O   TYR A 169      -4.038  -0.146 -13.047  1.00  0.00           O  
ATOM   2607  CB  TYR A 169      -0.796   0.115 -13.998  1.00  0.00           C  
ATOM   2608  CG  TYR A 169      -1.304  -0.868 -15.030  1.00  0.00           C  
ATOM   2609  CD1 TYR A 169      -2.169  -0.442 -16.027  1.00  0.00           C  
ATOM   2610  CD2 TYR A 169      -0.904  -2.195 -14.978  1.00  0.00           C  
ATOM   2611  CE1 TYR A 169      -2.632  -1.340 -16.969  1.00  0.00           C  
ATOM   2612  CE2 TYR A 169      -1.367  -3.092 -15.921  1.00  0.00           C  
ATOM   2613  CZ  TYR A 169      -2.227  -2.669 -16.913  1.00  0.00           C  
ATOM   2614  OH  TYR A 169      -2.689  -3.563 -17.852  1.00  0.00           O  
ATOM   2615  H   TYR A 169      -2.507  -1.686 -12.145  1.00  0.00           H  
ATOM   2616  HA  TYR A 169      -1.253   0.960 -12.082  1.00  0.00           H  
ATOM   2617 1HB  TYR A 169      -0.728   1.097 -14.468  1.00  0.00           H  
ATOM   2618 2HB  TYR A 169       0.212  -0.182 -13.712  1.00  0.00           H  
ATOM   2619  HD1 TYR A 169      -2.483   0.601 -16.067  1.00  0.00           H  
ATOM   2620  HD2 TYR A 169      -0.225  -2.530 -14.194  1.00  0.00           H  
ATOM   2621  HE1 TYR A 169      -3.311  -1.005 -17.753  1.00  0.00           H  
ATOM   2622  HE2 TYR A 169      -1.053  -4.136 -15.880  1.00  0.00           H  
ATOM   2623  HH  TYR A 169      -3.272  -3.109 -18.464  1.00  0.00           H  
ATOM   2624  N   ALA A 170      -3.268   1.902 -13.517  1.00  0.00           N  
ATOM   2625  CA  ALA A 170      -4.554   2.451 -13.938  1.00  0.00           C  
ATOM   2626  C   ALA A 170      -5.189   1.667 -15.086  1.00  0.00           C  
ATOM   2627  O   ALA A 170      -4.512   1.311 -16.054  1.00  0.00           O  
ATOM   2628  CB  ALA A 170      -4.387   3.910 -14.336  1.00  0.00           C  
ATOM   2629  H   ALA A 170      -2.453   2.499 -13.522  1.00  0.00           H  
ATOM   2630  HA  ALA A 170      -5.242   2.387 -13.095  1.00  0.00           H  
ATOM   2631 1HB  ALA A 170      -5.350   4.314 -14.649  1.00  0.00           H  
ATOM   2632 2HB  ALA A 170      -4.014   4.479 -13.484  1.00  0.00           H  
ATOM   2633 3HB  ALA A 170      -3.678   3.984 -15.159  1.00  0.00           H  
ATOM   2634  N   ASN A 171      -6.491   1.410 -14.978  1.00  0.00           N  
ATOM   2635  CA  ASN A 171      -7.246   0.615 -15.966  1.00  0.00           C  
ATOM   2636  C   ASN A 171      -6.690  -0.807 -16.198  1.00  0.00           C  
ATOM   2637  O   ASN A 171      -6.930  -1.422 -17.248  1.00  0.00           O  
ATOM   2638  CB  ASN A 171      -7.308   1.365 -17.284  1.00  0.00           C  
ATOM   2639  CG  ASN A 171      -8.077   2.653 -17.180  1.00  0.00           C  
ATOM   2640  OD1 ASN A 171      -9.006   2.772 -16.374  1.00  0.00           O  
ATOM   2641  ND2 ASN A 171      -7.708   3.619 -17.981  1.00  0.00           N  
ATOM   2642  H   ASN A 171      -6.975   1.784 -14.174  1.00  0.00           H  
ATOM   2643  HA  ASN A 171      -8.260   0.470 -15.591  1.00  0.00           H  
ATOM   2644 1HB  ASN A 171      -6.295   1.586 -17.625  1.00  0.00           H  
ATOM   2645 2HB  ASN A 171      -7.777   0.735 -18.040  1.00  0.00           H  
ATOM   2646 1HD2 ASN A 171      -8.184   4.499 -17.957  1.00  0.00           H  
ATOM   2647 2HD2 ASN A 171      -6.950   3.479 -18.618  1.00  0.00           H  
ATOM   2648  N   SER A 172      -5.964  -1.319 -15.208  1.00  0.00           N  
ATOM   2649  CA  SER A 172      -5.418  -2.672 -15.233  1.00  0.00           C  
ATOM   2650  C   SER A 172      -6.517  -3.713 -15.283  1.00  0.00           C  
ATOM   2651  O   SER A 172      -6.364  -4.753 -15.930  1.00  0.00           O  
ATOM   2652  CB  SER A 172      -4.548  -2.908 -14.014  1.00  0.00           C  
ATOM   2653  OG  SER A 172      -5.311  -2.876 -12.839  1.00  0.00           O  
ATOM   2654  H   SER A 172      -5.789  -0.733 -14.405  1.00  0.00           H  
ATOM   2655  HA  SER A 172      -4.805  -2.781 -16.129  1.00  0.00           H  
ATOM   2656 1HB  SER A 172      -4.053  -3.875 -14.102  1.00  0.00           H  
ATOM   2657 2HB  SER A 172      -3.772  -2.146 -13.968  1.00  0.00           H  
ATOM   2658  HG  SER A 172      -5.178  -2.003 -12.461  1.00  0.00           H  
ATOM   2659  N   GLU A 173      -7.629  -3.427 -14.601  1.00  0.00           N  
ATOM   2660  CA  GLU A 173      -8.771  -4.318 -14.563  1.00  0.00           C  
ATOM   2661  C   GLU A 173      -9.494  -4.233 -15.896  1.00  0.00           C  
ATOM   2662  O   GLU A 173      -9.994  -3.156 -16.261  1.00  0.00           O  
ATOM   2663  CB  GLU A 173      -9.715  -3.954 -13.415  1.00  0.00           C  
ATOM   2664  CG  GLU A 173     -10.930  -4.862 -13.289  1.00  0.00           C  
ATOM   2665  CD  GLU A 173     -10.571  -6.271 -12.908  1.00  0.00           C  
ATOM   2666  OE1 GLU A 173      -9.847  -6.443 -11.957  1.00  0.00           O  
ATOM   2667  OE2 GLU A 173     -11.022  -7.177 -13.568  1.00  0.00           O  
ATOM   2668  H   GLU A 173      -7.669  -2.554 -14.094  1.00  0.00           H  
ATOM   2669  HA  GLU A 173      -8.411  -5.335 -14.403  1.00  0.00           H  
ATOM   2670 1HB  GLU A 173      -9.171  -3.991 -12.471  1.00  0.00           H  
ATOM   2671 2HB  GLU A 173     -10.072  -2.933 -13.547  1.00  0.00           H  
ATOM   2672 1HG  GLU A 173     -11.600  -4.453 -12.532  1.00  0.00           H  
ATOM   2673 2HG  GLU A 173     -11.463  -4.872 -14.238  1.00  0.00           H  
ATOM   2674  N   VAL A 174      -9.554  -5.371 -16.607  1.00  0.00           N  
ATOM   2675  CA  VAL A 174      -9.997  -5.425 -17.999  1.00  0.00           C  
ATOM   2676  C   VAL A 174     -11.468  -5.015 -18.138  1.00  0.00           C  
ATOM   2677  O   VAL A 174     -11.886  -4.539 -19.191  1.00  0.00           O  
ATOM   2678  CB  VAL A 174      -9.808  -6.847 -18.560  1.00  0.00           C  
ATOM   2679  CG1 VAL A 174      -8.338  -7.237 -18.537  1.00  0.00           C  
ATOM   2680  CG2 VAL A 174     -10.641  -7.835 -17.758  1.00  0.00           C  
ATOM   2681  H   VAL A 174      -9.277  -6.225 -16.146  1.00  0.00           H  
ATOM   2682  HA  VAL A 174      -9.389  -4.733 -18.583  1.00  0.00           H  
ATOM   2683  HB  VAL A 174     -10.128  -6.862 -19.602  1.00  0.00           H  
ATOM   2684 1HG1 VAL A 174      -8.222  -8.245 -18.938  1.00  0.00           H  
ATOM   2685 2HG1 VAL A 174      -7.766  -6.538 -19.147  1.00  0.00           H  
ATOM   2686 3HG1 VAL A 174      -7.970  -7.211 -17.512  1.00  0.00           H  
ATOM   2687 1HG2 VAL A 174     -10.503  -8.838 -18.161  1.00  0.00           H  
ATOM   2688 2HG2 VAL A 174     -10.325  -7.816 -16.715  1.00  0.00           H  
ATOM   2689 3HG2 VAL A 174     -11.694  -7.560 -17.823  1.00  0.00           H  
ATOM   2690  N   GLU A 175     -12.229  -5.212 -17.064  1.00  0.00           N  
ATOM   2691  CA  GLU A 175     -13.592  -4.684 -16.929  1.00  0.00           C  
ATOM   2692  C   GLU A 175     -13.647  -3.136 -16.985  1.00  0.00           C  
ATOM   2693  O   GLU A 175     -14.546  -2.572 -17.603  1.00  0.00           O  
ATOM   2694  CB  GLU A 175     -14.207  -5.174 -15.616  1.00  0.00           C  
ATOM   2695  CG  GLU A 175     -14.522  -6.663 -15.587  1.00  0.00           C  
ATOM   2696  CD  GLU A 175     -15.056  -7.122 -14.259  1.00  0.00           C  
ATOM   2697  OE1 GLU A 175     -15.069  -6.337 -13.341  1.00  0.00           O  
ATOM   2698  OE2 GLU A 175     -15.451  -8.260 -14.161  1.00  0.00           O  
ATOM   2699  H   GLU A 175     -11.835  -5.755 -16.309  1.00  0.00           H  
ATOM   2700  HA  GLU A 175     -14.191  -5.054 -17.762  1.00  0.00           H  
ATOM   2701 1HB  GLU A 175     -13.525  -4.961 -14.793  1.00  0.00           H  
ATOM   2702 2HB  GLU A 175     -15.133  -4.632 -15.423  1.00  0.00           H  
ATOM   2703 1HG  GLU A 175     -15.260  -6.883 -16.358  1.00  0.00           H  
ATOM   2704 2HG  GLU A 175     -13.616  -7.220 -15.821  1.00  0.00           H  
ATOM   2705  N   VAL A 176     -12.675  -2.474 -16.367  1.00  0.00           N  
ATOM   2706  CA  VAL A 176     -12.569  -1.011 -16.363  1.00  0.00           C  
ATOM   2707  C   VAL A 176     -12.046  -0.517 -17.716  1.00  0.00           C  
ATOM   2708  O   VAL A 176     -12.628   0.400 -18.325  1.00  0.00           O  
ATOM   2709  CB  VAL A 176     -11.626  -0.539 -15.240  1.00  0.00           C  
ATOM   2710  CG1 VAL A 176     -11.396   0.962 -15.334  1.00  0.00           C  
ATOM   2711  CG2 VAL A 176     -12.207  -0.912 -13.885  1.00  0.00           C  
ATOM   2712  H   VAL A 176     -11.979  -3.019 -15.878  1.00  0.00           H  
ATOM   2713  HA  VAL A 176     -13.560  -0.593 -16.183  1.00  0.00           H  
ATOM   2714  HB  VAL A 176     -10.657  -1.021 -15.366  1.00  0.00           H  
ATOM   2715 1HG1 VAL A 176     -10.727   1.279 -14.533  1.00  0.00           H  
ATOM   2716 2HG1 VAL A 176     -10.947   1.202 -16.297  1.00  0.00           H  
ATOM   2717 3HG1 VAL A 176     -12.349   1.483 -15.237  1.00  0.00           H  
ATOM   2718 1HG2 VAL A 176     -11.535  -0.576 -13.096  1.00  0.00           H  
ATOM   2719 2HG2 VAL A 176     -13.179  -0.434 -13.762  1.00  0.00           H  
ATOM   2720 3HG2 VAL A 176     -12.324  -1.994 -13.825  1.00  0.00           H  
ATOM   2721  N   LYS A 177     -10.972  -1.144 -18.185  1.00  0.00           N  
ATOM   2722  CA  LYS A 177     -10.411  -0.848 -19.491  1.00  0.00           C  
ATOM   2723  C   LYS A 177     -11.458  -0.952 -20.593  1.00  0.00           C  
ATOM   2724  O   LYS A 177     -11.572  -0.065 -21.435  1.00  0.00           O  
ATOM   2725  CB  LYS A 177      -9.241  -1.786 -19.789  1.00  0.00           C  
ATOM   2726  CG  LYS A 177      -8.562  -1.540 -21.130  1.00  0.00           C  
ATOM   2727  CD  LYS A 177      -7.371  -2.466 -21.325  1.00  0.00           C  
ATOM   2728  CE  LYS A 177      -6.635  -2.157 -22.620  1.00  0.00           C  
ATOM   2729  NZ  LYS A 177      -7.459  -2.471 -23.818  1.00  0.00           N  
ATOM   2730  H   LYS A 177     -10.534  -1.850 -17.610  1.00  0.00           H  
ATOM   2731  HA  LYS A 177     -10.044   0.179 -19.485  1.00  0.00           H  
ATOM   2732 1HB  LYS A 177      -8.486  -1.686 -19.008  1.00  0.00           H  
ATOM   2733 2HB  LYS A 177      -9.590  -2.819 -19.776  1.00  0.00           H  
ATOM   2734 1HG  LYS A 177      -9.277  -1.705 -21.936  1.00  0.00           H  
ATOM   2735 2HG  LYS A 177      -8.219  -0.506 -21.179  1.00  0.00           H  
ATOM   2736 1HD  LYS A 177      -6.681  -2.354 -20.488  1.00  0.00           H  
ATOM   2737 2HD  LYS A 177      -7.716  -3.500 -21.353  1.00  0.00           H  
ATOM   2738 1HE  LYS A 177      -6.369  -1.101 -22.644  1.00  0.00           H  
ATOM   2739 2HE  LYS A 177      -5.716  -2.741 -22.665  1.00  0.00           H  
ATOM   2740 1HZ  LYS A 177      -6.936  -2.253 -24.655  1.00  0.00           H  
ATOM   2741 2HZ  LYS A 177      -7.696  -3.454 -23.817  1.00  0.00           H  
ATOM   2742 3HZ  LYS A 177      -8.306  -1.921 -23.799  1.00  0.00           H  
ATOM   2743  N   SER A 178     -12.234  -2.029 -20.573  1.00  0.00           N  
ATOM   2744  CA  SER A 178     -13.350  -2.205 -21.505  1.00  0.00           C  
ATOM   2745  C   SER A 178     -14.283  -0.997 -21.581  1.00  0.00           C  
ATOM   2746  O   SER A 178     -14.724  -0.608 -22.666  1.00  0.00           O  
ATOM   2747  CB  SER A 178     -14.151  -3.429 -21.108  1.00  0.00           C  
ATOM   2748  OG  SER A 178     -13.393  -4.598 -21.262  1.00  0.00           O  
ATOM   2749  H   SER A 178     -12.045  -2.749 -19.890  1.00  0.00           H  
ATOM   2750  HA  SER A 178     -12.944  -2.353 -22.507  1.00  0.00           H  
ATOM   2751 1HB  SER A 178     -14.471  -3.334 -20.070  1.00  0.00           H  
ATOM   2752 2HB  SER A 178     -15.049  -3.491 -21.722  1.00  0.00           H  
ATOM   2753  HG  SER A 178     -12.827  -4.650 -20.489  1.00  0.00           H  
ATOM   2754  N   ILE A 179     -14.623  -0.435 -20.427  1.00  0.00           N  
ATOM   2755  CA  ILE A 179     -15.521   0.716 -20.376  1.00  0.00           C  
ATOM   2756  C   ILE A 179     -14.759   1.996 -20.760  1.00  0.00           C  
ATOM   2757  O   ILE A 179     -15.273   2.815 -21.506  1.00  0.00           O  
ATOM   2758  CB  ILE A 179     -16.140   0.873 -18.975  1.00  0.00           C  
ATOM   2759  CG1 ILE A 179     -17.064  -0.308 -18.665  1.00  0.00           C  
ATOM   2760  CG2 ILE A 179     -16.898   2.187 -18.873  1.00  0.00           C  
ATOM   2761  CD1 ILE A 179     -17.508  -0.373 -17.221  1.00  0.00           C  
ATOM   2762  H   ILE A 179     -14.254  -0.810 -19.565  1.00  0.00           H  
ATOM   2763  HA  ILE A 179     -16.327   0.558 -21.092  1.00  0.00           H  
ATOM   2764  HB  ILE A 179     -15.351   0.861 -18.225  1.00  0.00           H  
ATOM   2765 1HG1 ILE A 179     -17.953  -0.249 -19.292  1.00  0.00           H  
ATOM   2766 2HG1 ILE A 179     -16.556  -1.241 -18.906  1.00  0.00           H  
ATOM   2767 1HG2 ILE A 179     -17.330   2.282 -17.877  1.00  0.00           H  
ATOM   2768 2HG2 ILE A 179     -16.215   3.016 -19.052  1.00  0.00           H  
ATOM   2769 3HG2 ILE A 179     -17.695   2.207 -19.617  1.00  0.00           H  
ATOM   2770 1HD1 ILE A 179     -18.159  -1.236 -17.079  1.00  0.00           H  
ATOM   2771 2HD1 ILE A 179     -16.634  -0.468 -16.576  1.00  0.00           H  
ATOM   2772 3HD1 ILE A 179     -18.050   0.536 -16.966  1.00  0.00           H  
ATOM   2773  N   VAL A 180     -13.531   2.141 -20.259  1.00  0.00           N  
ATOM   2774  CA  VAL A 180     -12.688   3.290 -20.561  1.00  0.00           C  
ATOM   2775  C   VAL A 180     -12.462   3.377 -22.073  1.00  0.00           C  
ATOM   2776  O   VAL A 180     -12.367   4.475 -22.630  1.00  0.00           O  
ATOM   2777  CB  VAL A 180     -11.335   3.176 -19.835  1.00  0.00           C  
ATOM   2778  CG1 VAL A 180     -10.384   4.266 -20.306  1.00  0.00           C  
ATOM   2779  CG2 VAL A 180     -11.546   3.257 -18.331  1.00  0.00           C  
ATOM   2780  H   VAL A 180     -13.179   1.420 -19.646  1.00  0.00           H  
ATOM   2781  HA  VAL A 180     -13.194   4.191 -20.213  1.00  0.00           H  
ATOM   2782  HB  VAL A 180     -10.877   2.219 -20.087  1.00  0.00           H  
ATOM   2783 1HG1 VAL A 180      -9.432   4.170 -19.782  1.00  0.00           H  
ATOM   2784 2HG1 VAL A 180     -10.219   4.166 -21.378  1.00  0.00           H  
ATOM   2785 3HG1 VAL A 180     -10.817   5.243 -20.093  1.00  0.00           H  
ATOM   2786 1HG2 VAL A 180     -10.585   3.175 -17.823  1.00  0.00           H  
ATOM   2787 2HG2 VAL A 180     -12.009   4.212 -18.079  1.00  0.00           H  
ATOM   2788 3HG2 VAL A 180     -12.196   2.443 -18.010  1.00  0.00           H  
ATOM   2789  N   ASP A 181     -12.394   2.207 -22.716  1.00  0.00           N  
ATOM   2790  CA  ASP A 181     -12.096   2.094 -24.135  1.00  0.00           C  
ATOM   2791  C   ASP A 181     -13.339   2.403 -24.925  1.00  0.00           C  
ATOM   2792  O   ASP A 181     -13.282   3.129 -25.915  1.00  0.00           O  
ATOM   2793  CB  ASP A 181     -11.586   0.694 -24.487  1.00  0.00           C  
ATOM   2794  CG  ASP A 181     -10.203   0.407 -23.917  1.00  0.00           C  
ATOM   2795  OD1 ASP A 181      -9.526   1.340 -23.555  1.00  0.00           O  
ATOM   2796  OD2 ASP A 181      -9.838  -0.742 -23.849  1.00  0.00           O  
ATOM   2797  H   ASP A 181     -12.560   1.367 -22.180  1.00  0.00           H  
ATOM   2798  HA  ASP A 181     -11.316   2.814 -24.383  1.00  0.00           H  
ATOM   2799 1HB  ASP A 181     -12.282  -0.053 -24.106  1.00  0.00           H  
ATOM   2800 2HB  ASP A 181     -11.546   0.583 -25.571  1.00  0.00           H  
ATOM   2801  N   PHE A 182     -14.470   1.850 -24.501  1.00  0.00           N  
ATOM   2802  CA  PHE A 182     -15.698   2.107 -25.217  1.00  0.00           C  
ATOM   2803  C   PHE A 182     -16.011   3.606 -25.248  1.00  0.00           C  
ATOM   2804  O   PHE A 182     -16.302   4.177 -26.300  1.00  0.00           O  
ATOM   2805  CB  PHE A 182     -16.855   1.343 -24.571  1.00  0.00           C  
ATOM   2806  CG  PHE A 182     -18.187   1.602 -25.216  1.00  0.00           C  
ATOM   2807  CD1 PHE A 182     -18.355   1.441 -26.584  1.00  0.00           C  
ATOM   2808  CD2 PHE A 182     -19.275   2.007 -24.458  1.00  0.00           C  
ATOM   2809  CE1 PHE A 182     -19.580   1.679 -27.178  1.00  0.00           C  
ATOM   2810  CE2 PHE A 182     -20.500   2.245 -25.049  1.00  0.00           C  
ATOM   2811  CZ  PHE A 182     -20.652   2.081 -26.411  1.00  0.00           C  
ATOM   2812  H   PHE A 182     -14.491   1.252 -23.687  1.00  0.00           H  
ATOM   2813  HA  PHE A 182     -15.578   1.761 -26.245  1.00  0.00           H  
ATOM   2814 1HB  PHE A 182     -16.656   0.273 -24.620  1.00  0.00           H  
ATOM   2815 2HB  PHE A 182     -16.928   1.614 -23.519  1.00  0.00           H  
ATOM   2816  HD1 PHE A 182     -17.507   1.122 -27.190  1.00  0.00           H  
ATOM   2817  HD2 PHE A 182     -19.154   2.137 -23.381  1.00  0.00           H  
ATOM   2818  HE1 PHE A 182     -19.697   1.549 -28.254  1.00  0.00           H  
ATOM   2819  HE2 PHE A 182     -21.347   2.562 -24.441  1.00  0.00           H  
ATOM   2820  HZ  PHE A 182     -21.618   2.270 -26.878  1.00  0.00           H  
ATOM   2821  N   VAL A 183     -15.942   4.227 -24.082  1.00  0.00           N  
ATOM   2822  CA  VAL A 183     -16.339   5.605 -23.922  1.00  0.00           C  
ATOM   2823  C   VAL A 183     -15.468   6.554 -24.759  1.00  0.00           C  
ATOM   2824  O   VAL A 183     -16.000   7.349 -25.516  1.00  0.00           O  
ATOM   2825  CB  VAL A 183     -16.253   6.000 -22.436  1.00  0.00           C  
ATOM   2826  CG1 VAL A 183     -16.471   7.497 -22.269  1.00  0.00           C  
ATOM   2827  CG2 VAL A 183     -17.275   5.213 -21.630  1.00  0.00           C  
ATOM   2828  H   VAL A 183     -15.600   3.717 -23.280  1.00  0.00           H  
ATOM   2829  HA  VAL A 183     -17.371   5.709 -24.258  1.00  0.00           H  
ATOM   2830  HB  VAL A 183     -15.251   5.779 -22.068  1.00  0.00           H  
ATOM   2831 1HG1 VAL A 183     -16.406   7.759 -21.213  1.00  0.00           H  
ATOM   2832 2HG1 VAL A 183     -15.707   8.040 -22.825  1.00  0.00           H  
ATOM   2833 3HG1 VAL A 183     -17.457   7.765 -22.649  1.00  0.00           H  
ATOM   2834 1HG2 VAL A 183     -17.208   5.497 -20.581  1.00  0.00           H  
ATOM   2835 2HG2 VAL A 183     -18.277   5.430 -22.002  1.00  0.00           H  
ATOM   2836 3HG2 VAL A 183     -17.074   4.146 -21.731  1.00  0.00           H  
ATOM   2837  N   LYS A 184     -14.147   6.401 -24.676  1.00  0.00           N  
ATOM   2838  CA  LYS A 184     -13.196   7.228 -25.430  1.00  0.00           C  
ATOM   2839  C   LYS A 184     -13.214   6.973 -26.929  1.00  0.00           C  
ATOM   2840  O   LYS A 184     -12.962   7.891 -27.714  1.00  0.00           O  
ATOM   2841  CB  LYS A 184     -11.779   7.009 -24.899  1.00  0.00           C  
ATOM   2842  CG  LYS A 184     -11.561   7.489 -23.470  1.00  0.00           C  
ATOM   2843  CD  LYS A 184     -11.763   8.992 -23.355  1.00  0.00           C  
ATOM   2844  CE  LYS A 184     -10.625   9.757 -24.014  1.00  0.00           C  
ATOM   2845  NZ  LYS A 184     -10.761  11.227 -23.828  1.00  0.00           N  
ATOM   2846  H   LYS A 184     -13.794   5.680 -24.063  1.00  0.00           H  
ATOM   2847  HA  LYS A 184     -13.466   8.276 -25.295  1.00  0.00           H  
ATOM   2848 1HB  LYS A 184     -11.536   5.947 -24.936  1.00  0.00           H  
ATOM   2849 2HB  LYS A 184     -11.066   7.530 -25.538  1.00  0.00           H  
ATOM   2850 1HG  LYS A 184     -12.264   6.984 -22.806  1.00  0.00           H  
ATOM   2851 2HG  LYS A 184     -10.548   7.242 -23.153  1.00  0.00           H  
ATOM   2852 1HD  LYS A 184     -12.703   9.271 -23.834  1.00  0.00           H  
ATOM   2853 2HD  LYS A 184     -11.815   9.273 -22.303  1.00  0.00           H  
ATOM   2854 1HE  LYS A 184      -9.676   9.436 -23.587  1.00  0.00           H  
ATOM   2855 2HE  LYS A 184     -10.610   9.538 -25.082  1.00  0.00           H  
ATOM   2856 1HZ  LYS A 184      -9.989  11.697 -24.280  1.00  0.00           H  
ATOM   2857 2HZ  LYS A 184     -11.631  11.540 -24.238  1.00  0.00           H  
ATOM   2858 3HZ  LYS A 184     -10.757  11.444 -22.842  1.00  0.00           H  
ATOM   2859  N   ASN A 185     -13.490   5.736 -27.333  1.00  0.00           N  
ATOM   2860  CA  ASN A 185     -13.737   5.445 -28.742  1.00  0.00           C  
ATOM   2861  C   ASN A 185     -14.984   6.190 -29.252  1.00  0.00           C  
ATOM   2862  O   ASN A 185     -14.951   6.793 -30.318  1.00  0.00           O  
ATOM   2863  CB  ASN A 185     -13.876   3.949 -28.957  1.00  0.00           C  
ATOM   2864  CG  ASN A 185     -12.562   3.226 -28.854  1.00  0.00           C  
ATOM   2865  OD1 ASN A 185     -11.499   3.806 -29.102  1.00  0.00           O  
ATOM   2866  ND2 ASN A 185     -12.614   1.969 -28.493  1.00  0.00           N  
ATOM   2867  H   ASN A 185     -13.531   4.983 -26.661  1.00  0.00           H  
ATOM   2868  HA  ASN A 185     -12.887   5.804 -29.324  1.00  0.00           H  
ATOM   2869 1HB  ASN A 185     -14.563   3.537 -28.217  1.00  0.00           H  
ATOM   2870 2HB  ASN A 185     -14.305   3.761 -29.941  1.00  0.00           H  
ATOM   2871 1HD2 ASN A 185     -11.771   1.438 -28.408  1.00  0.00           H  
ATOM   2872 2HD2 ASN A 185     -13.496   1.540 -28.302  1.00  0.00           H  
ATOM   2873  N   HIS A 186     -16.084   6.118 -28.506  1.00  0.00           N  
ATOM   2874  CA  HIS A 186     -17.326   6.806 -28.860  1.00  0.00           C  
ATOM   2875  C   HIS A 186     -17.045   8.315 -28.992  1.00  0.00           C  
ATOM   2876  O   HIS A 186     -17.280   8.905 -30.050  1.00  0.00           O  
ATOM   2877  CB  HIS A 186     -18.415   6.555 -27.811  1.00  0.00           C  
ATOM   2878  CG  HIS A 186     -19.712   7.237 -28.117  1.00  0.00           C  
ATOM   2879  ND1 HIS A 186     -19.941   8.565 -27.824  1.00  0.00           N  
ATOM   2880  CD2 HIS A 186     -20.850   6.775 -28.687  1.00  0.00           C  
ATOM   2881  CE1 HIS A 186     -21.165   8.891 -28.203  1.00  0.00           C  
ATOM   2882  NE2 HIS A 186     -21.737   7.822 -28.729  1.00  0.00           N  
ATOM   2883  H   HIS A 186     -16.052   5.564 -27.662  1.00  0.00           H  
ATOM   2884  HA  HIS A 186     -17.691   6.430 -29.815  1.00  0.00           H  
ATOM   2885 1HB  HIS A 186     -18.602   5.484 -27.731  1.00  0.00           H  
ATOM   2886 2HB  HIS A 186     -18.068   6.901 -26.838  1.00  0.00           H  
ATOM   2887  HD2 HIS A 186     -21.029   5.761 -29.045  1.00  0.00           H  
ATOM   2888  HE1 HIS A 186     -21.624   9.873 -28.099  1.00  0.00           H  
ATOM   2889  HE2 HIS A 186     -22.674   7.777 -29.103  1.00  0.00           H  
ATOM   2890  N   GLY A 187     -16.540   8.912 -27.909  1.00  0.00           N  
ATOM   2891  CA  GLY A 187     -16.042  10.277 -27.898  1.00  0.00           C  
ATOM   2892  C   GLY A 187     -17.071  11.343 -27.555  1.00  0.00           C  
ATOM   2893  O   GLY A 187     -16.725  12.514 -27.395  1.00  0.00           O  
ATOM   2894  H   GLY A 187     -16.510   8.370 -27.057  1.00  0.00           H  
ATOM   2895 1HA  GLY A 187     -15.229  10.362 -27.177  1.00  0.00           H  
ATOM   2896 2HA  GLY A 187     -15.630  10.522 -28.876  1.00  0.00           H  
ATOM   2897  N   ASN A 188     -18.331  10.948 -27.430  1.00  0.00           N  
ATOM   2898  CA  ASN A 188     -19.411  11.917 -27.280  1.00  0.00           C  
ATOM   2899  C   ASN A 188     -20.375  11.601 -26.127  1.00  0.00           C  
ATOM   2900  O   ASN A 188     -21.593  11.689 -26.286  1.00  0.00           O  
ATOM   2901  CB  ASN A 188     -20.178  12.031 -28.585  1.00  0.00           C  
ATOM   2902  CG  ASN A 188     -19.347  12.612 -29.695  1.00  0.00           C  
ATOM   2903  OD1 ASN A 188     -19.249  13.836 -29.839  1.00  0.00           O  
ATOM   2904  ND2 ASN A 188     -18.746  11.757 -30.483  1.00  0.00           N  
ATOM   2905  H   ASN A 188     -18.552   9.962 -27.438  1.00  0.00           H  
ATOM   2906  HA  ASN A 188     -18.974  12.887 -27.037  1.00  0.00           H  
ATOM   2907 1HB  ASN A 188     -20.530  11.044 -28.888  1.00  0.00           H  
ATOM   2908 2HB  ASN A 188     -21.056  12.660 -28.437  1.00  0.00           H  
ATOM   2909 1HD2 ASN A 188     -18.179  12.086 -31.238  1.00  0.00           H  
ATOM   2910 2HD2 ASN A 188     -18.853  10.775 -30.329  1.00  0.00           H  
ATOM   2911  N   PHE A 189     -19.813  11.228 -24.974  1.00  0.00           N  
ATOM   2912  CA  PHE A 189     -20.599  10.974 -23.765  1.00  0.00           C  
ATOM   2913  C   PHE A 189     -20.821  12.245 -22.960  1.00  0.00           C  
ATOM   2914  O   PHE A 189     -19.899  13.032 -22.735  1.00  0.00           O  
ATOM   2915  CB  PHE A 189     -19.906   9.931 -22.887  1.00  0.00           C  
ATOM   2916  CG  PHE A 189     -19.907   8.548 -23.473  1.00  0.00           C  
ATOM   2917  CD1 PHE A 189     -19.129   8.249 -24.582  1.00  0.00           C  
ATOM   2918  CD2 PHE A 189     -20.685   7.544 -22.918  1.00  0.00           C  
ATOM   2919  CE1 PHE A 189     -19.130   6.977 -25.123  1.00  0.00           C  
ATOM   2920  CE2 PHE A 189     -20.686   6.271 -23.455  1.00  0.00           C  
ATOM   2921  CZ  PHE A 189     -19.908   5.988 -24.559  1.00  0.00           C  
ATOM   2922  H   PHE A 189     -18.809  11.119 -24.940  1.00  0.00           H  
ATOM   2923  HA  PHE A 189     -21.575  10.588 -24.062  1.00  0.00           H  
ATOM   2924 1HB  PHE A 189     -18.871  10.228 -22.718  1.00  0.00           H  
ATOM   2925 2HB  PHE A 189     -20.397   9.889 -21.916  1.00  0.00           H  
ATOM   2926  HD1 PHE A 189     -18.513   9.030 -25.027  1.00  0.00           H  
ATOM   2927  HD2 PHE A 189     -21.300   7.768 -22.046  1.00  0.00           H  
ATOM   2928  HE1 PHE A 189     -18.514   6.755 -25.994  1.00  0.00           H  
ATOM   2929  HE2 PHE A 189     -21.302   5.490 -23.008  1.00  0.00           H  
ATOM   2930  HZ  PHE A 189     -19.909   4.985 -24.985  1.00  0.00           H  
ATOM   2931  N   LYS A 190     -22.065  12.434 -22.540  1.00  0.00           N  
ATOM   2932  CA  LYS A 190     -22.468  13.647 -21.841  1.00  0.00           C  
ATOM   2933  C   LYS A 190     -22.742  13.348 -20.378  1.00  0.00           C  
ATOM   2934  O   LYS A 190     -22.545  14.207 -19.508  1.00  0.00           O  
ATOM   2935  CB  LYS A 190     -23.704  14.266 -22.496  1.00  0.00           C  
ATOM   2936  CG  LYS A 190     -23.507  14.676 -23.949  1.00  0.00           C  
ATOM   2937  CD  LYS A 190     -22.451  15.764 -24.078  1.00  0.00           C  
ATOM   2938  CE  LYS A 190     -22.314  16.235 -25.518  1.00  0.00           C  
ATOM   2939  NZ  LYS A 190     -21.257  17.272 -25.666  1.00  0.00           N  
ATOM   2940  H   LYS A 190     -22.752  11.714 -22.711  1.00  0.00           H  
ATOM   2941  HA  LYS A 190     -21.650  14.366 -21.897  1.00  0.00           H  
ATOM   2942 1HB  LYS A 190     -24.530  13.555 -22.458  1.00  0.00           H  
ATOM   2943 2HB  LYS A 190     -24.008  15.151 -21.936  1.00  0.00           H  
ATOM   2944 1HG  LYS A 190     -23.197  13.809 -24.533  1.00  0.00           H  
ATOM   2945 2HG  LYS A 190     -24.449  15.046 -24.353  1.00  0.00           H  
ATOM   2946 1HD  LYS A 190     -22.725  16.613 -23.451  1.00  0.00           H  
ATOM   2947 2HD  LYS A 190     -21.490  15.379 -23.739  1.00  0.00           H  
ATOM   2948 1HE  LYS A 190     -22.066  15.388 -26.156  1.00  0.00           H  
ATOM   2949 2HE  LYS A 190     -23.263  16.651 -25.857  1.00  0.00           H  
ATOM   2950 1HZ  LYS A 190     -21.198  17.558 -26.633  1.00  0.00           H  
ATOM   2951 2HZ  LYS A 190     -21.487  18.072 -25.092  1.00  0.00           H  
ATOM   2952 3HZ  LYS A 190     -20.368  16.892 -25.373  1.00  0.00           H  
ATOM   2953  N   ALA A 191     -23.191  12.119 -20.125  1.00  0.00           N  
ATOM   2954  CA  ALA A 191     -23.554  11.668 -18.801  1.00  0.00           C  
ATOM   2955  C   ALA A 191     -22.930  10.325 -18.475  1.00  0.00           C  
ATOM   2956  O   ALA A 191     -22.738   9.491 -19.369  1.00  0.00           O  
ATOM   2957  CB  ALA A 191     -25.068  11.592 -18.670  1.00  0.00           C  
ATOM   2958  H   ALA A 191     -23.278  11.481 -20.903  1.00  0.00           H  
ATOM   2959  HA  ALA A 191     -23.171  12.391 -18.080  1.00  0.00           H  
ATOM   2960 1HB  ALA A 191     -25.331  11.251 -17.669  1.00  0.00           H  
ATOM   2961 2HB  ALA A 191     -25.498  12.579 -18.842  1.00  0.00           H  
ATOM   2962 3HB  ALA A 191     -25.462  10.893 -19.406  1.00  0.00           H  
ATOM   2963  N   PHE A 192     -22.611  10.149 -17.188  1.00  0.00           N  
ATOM   2964  CA  PHE A 192     -22.008   8.952 -16.619  1.00  0.00           C  
ATOM   2965  C   PHE A 192     -22.530   8.802 -15.195  1.00  0.00           C  
ATOM   2966  O   PHE A 192     -22.229   9.612 -14.315  1.00  0.00           O  
ATOM   2967  CB  PHE A 192     -20.481   9.040 -16.625  1.00  0.00           C  
ATOM   2968  CG  PHE A 192     -19.800   7.789 -16.149  1.00  0.00           C  
ATOM   2969  CD1 PHE A 192     -18.727   7.256 -16.848  1.00  0.00           C  
ATOM   2970  CD2 PHE A 192     -20.231   7.141 -15.001  1.00  0.00           C  
ATOM   2971  CE1 PHE A 192     -18.100   6.105 -16.411  1.00  0.00           C  
ATOM   2972  CE2 PHE A 192     -19.605   5.991 -14.560  1.00  0.00           C  
ATOM   2973  CZ  PHE A 192     -18.538   5.472 -15.267  1.00  0.00           C  
ATOM   2974  H   PHE A 192     -22.818  10.931 -16.583  1.00  0.00           H  
ATOM   2975  HA  PHE A 192     -22.303   8.094 -17.225  1.00  0.00           H  
ATOM   2976 1HB  PHE A 192     -20.133   9.252 -17.635  1.00  0.00           H  
ATOM   2977 2HB  PHE A 192     -20.161   9.864 -15.989  1.00  0.00           H  
ATOM   2978  HD1 PHE A 192     -18.379   7.757 -17.752  1.00  0.00           H  
ATOM   2979  HD2 PHE A 192     -21.074   7.550 -14.443  1.00  0.00           H  
ATOM   2980  HE1 PHE A 192     -17.258   5.697 -16.970  1.00  0.00           H  
ATOM   2981  HE2 PHE A 192     -19.953   5.492 -13.656  1.00  0.00           H  
ATOM   2982  HZ  PHE A 192     -18.045   4.564 -14.922  1.00  0.00           H  
ATOM   2983  N   LEU A 193     -23.300   7.745 -14.970  1.00  0.00           N  
ATOM   2984  CA  LEU A 193     -23.960   7.525 -13.695  1.00  0.00           C  
ATOM   2985  C   LEU A 193     -23.611   6.147 -13.170  1.00  0.00           C  
ATOM   2986  O   LEU A 193     -23.946   5.133 -13.781  1.00  0.00           O  
ATOM   2987  CB  LEU A 193     -25.481   7.662 -13.842  1.00  0.00           C  
ATOM   2988  CG  LEU A 193     -26.002   9.089 -14.053  1.00  0.00           C  
ATOM   2989  CD1 LEU A 193     -25.813   9.489 -15.510  1.00  0.00           C  
ATOM   2990  CD2 LEU A 193     -27.469   9.159 -13.653  1.00  0.00           C  
ATOM   2991  H   LEU A 193     -23.429   7.073 -15.713  1.00  0.00           H  
ATOM   2992  HA  LEU A 193     -23.610   8.279 -12.990  1.00  0.00           H  
ATOM   2993 1HB  LEU A 193     -25.803   7.063 -14.692  1.00  0.00           H  
ATOM   2994 2HB  LEU A 193     -25.954   7.266 -12.944  1.00  0.00           H  
ATOM   2995  HG  LEU A 193     -25.426   9.782 -13.439  1.00  0.00           H  
ATOM   2996 1HD1 LEU A 193     -26.184  10.504 -15.660  1.00  0.00           H  
ATOM   2997 2HD1 LEU A 193     -24.754   9.450 -15.764  1.00  0.00           H  
ATOM   2998 3HD1 LEU A 193     -26.366   8.803 -16.150  1.00  0.00           H  
ATOM   2999 1HD2 LEU A 193     -27.839  10.173 -13.802  1.00  0.00           H  
ATOM   3000 2HD2 LEU A 193     -28.046   8.467 -14.266  1.00  0.00           H  
ATOM   3001 3HD2 LEU A 193     -27.572   8.885 -12.603  1.00  0.00           H  
ATOM   3002  N   SER A 194     -22.950   6.143 -12.016  1.00  0.00           N  
ATOM   3003  CA  SER A 194     -22.526   4.940 -11.330  1.00  0.00           C  
ATOM   3004  C   SER A 194     -23.491   4.558 -10.194  1.00  0.00           C  
ATOM   3005  O   SER A 194     -23.765   5.371  -9.307  1.00  0.00           O  
ATOM   3006  CB  SER A 194     -21.127   5.135 -10.780  1.00  0.00           C  
ATOM   3007  OG  SER A 194     -20.730   4.032 -10.012  1.00  0.00           O  
ATOM   3008  H   SER A 194     -22.739   7.042 -11.608  1.00  0.00           H  
ATOM   3009  HA  SER A 194     -22.516   4.118 -12.047  1.00  0.00           H  
ATOM   3010 1HB  SER A 194     -20.428   5.278 -11.604  1.00  0.00           H  
ATOM   3011 2HB  SER A 194     -21.099   6.036 -10.168  1.00  0.00           H  
ATOM   3012  HG  SER A 194     -20.756   3.276 -10.603  1.00  0.00           H  
ATOM   3013  N   ILE A 195     -23.998   3.323 -10.229  1.00  0.00           N  
ATOM   3014  CA  ILE A 195     -24.975   2.856  -9.239  1.00  0.00           C  
ATOM   3015  C   ILE A 195     -24.347   1.875  -8.276  1.00  0.00           C  
ATOM   3016  O   ILE A 195     -23.913   0.792  -8.682  1.00  0.00           O  
ATOM   3017  CB  ILE A 195     -26.186   2.193  -9.920  1.00  0.00           C  
ATOM   3018  CG1 ILE A 195     -26.817   3.148 -10.936  1.00  0.00           C  
ATOM   3019  CG2 ILE A 195     -27.210   1.761  -8.882  1.00  0.00           C  
ATOM   3020  CD1 ILE A 195     -27.306   4.445 -10.332  1.00  0.00           C  
ATOM   3021  H   ILE A 195     -23.699   2.693 -10.960  1.00  0.00           H  
ATOM   3022  HA  ILE A 195     -25.331   3.716  -8.672  1.00  0.00           H  
ATOM   3023  HB  ILE A 195     -25.855   1.316 -10.476  1.00  0.00           H  
ATOM   3024 1HG1 ILE A 195     -26.091   3.386 -11.712  1.00  0.00           H  
ATOM   3025 2HG1 ILE A 195     -27.663   2.659 -11.419  1.00  0.00           H  
ATOM   3026 1HG2 ILE A 195     -28.060   1.295  -9.380  1.00  0.00           H  
ATOM   3027 2HG2 ILE A 195     -26.755   1.047  -8.197  1.00  0.00           H  
ATOM   3028 3HG2 ILE A 195     -27.551   2.633  -8.323  1.00  0.00           H  
ATOM   3029 1HD1 ILE A 195     -27.740   5.070 -11.113  1.00  0.00           H  
ATOM   3030 2HD1 ILE A 195     -28.061   4.233  -9.574  1.00  0.00           H  
ATOM   3031 3HD1 ILE A 195     -26.469   4.970  -9.872  1.00  0.00           H  
ATOM   3032  N   HIS A 196     -24.333   2.270  -7.001  1.00  0.00           N  
ATOM   3033  CA  HIS A 196     -23.772   1.502  -5.897  1.00  0.00           C  
ATOM   3034  C   HIS A 196     -24.828   1.193  -4.809  1.00  0.00           C  
ATOM   3035  O   HIS A 196     -26.010   1.463  -4.991  1.00  0.00           O  
ATOM   3036  CB  HIS A 196     -22.592   2.257  -5.277  1.00  0.00           C  
ATOM   3037  CG  HIS A 196     -21.442   2.451  -6.216  1.00  0.00           C  
ATOM   3038  ND1 HIS A 196     -20.320   1.649  -6.193  1.00  0.00           N  
ATOM   3039  CD2 HIS A 196     -21.239   3.354  -7.204  1.00  0.00           C  
ATOM   3040  CE1 HIS A 196     -19.476   2.051  -7.128  1.00  0.00           C  
ATOM   3041  NE2 HIS A 196     -20.011   3.084  -7.754  1.00  0.00           N  
ATOM   3042  H   HIS A 196     -24.748   3.171  -6.813  1.00  0.00           H  
ATOM   3043  HA  HIS A 196     -23.409   0.544  -6.268  1.00  0.00           H  
ATOM   3044 1HB  HIS A 196     -22.925   3.239  -4.939  1.00  0.00           H  
ATOM   3045 2HB  HIS A 196     -22.231   1.715  -4.404  1.00  0.00           H  
ATOM   3046  HD1 HIS A 196     -20.185   0.836  -5.626  1.00  0.00           H  
ATOM   3047  HD2 HIS A 196     -21.840   4.179  -7.588  1.00  0.00           H  
ATOM   3048  HE1 HIS A 196     -18.524   1.542  -7.273  1.00  0.00           H  
ATOM   3049  N   SER A 197     -24.378   0.594  -3.702  1.00  0.00           N  
ATOM   3050  CA  SER A 197     -25.142   0.446  -2.468  1.00  0.00           C  
ATOM   3051  C   SER A 197     -24.083   0.243  -1.395  1.00  0.00           C  
ATOM   3052  O   SER A 197     -22.957  -0.114  -1.724  1.00  0.00           O  
ATOM   3053  CB  SER A 197     -26.103  -0.725  -2.529  1.00  0.00           C  
ATOM   3054  OG  SER A 197     -25.410  -1.941  -2.593  1.00  0.00           O  
ATOM   3055  H   SER A 197     -23.439   0.225  -3.746  1.00  0.00           H  
ATOM   3056  HA  SER A 197     -25.729   1.353  -2.313  1.00  0.00           H  
ATOM   3057 1HB  SER A 197     -26.746  -0.715  -1.649  1.00  0.00           H  
ATOM   3058 2HB  SER A 197     -26.745  -0.623  -3.403  1.00  0.00           H  
ATOM   3059  HG  SER A 197     -24.878  -1.984  -1.794  1.00  0.00           H  
ATOM   3060  N   TYR A 198     -24.374   0.531  -0.128  1.00  0.00           N  
ATOM   3061  CA  TYR A 198     -25.593   1.195   0.314  1.00  0.00           C  
ATOM   3062  C   TYR A 198     -25.202   2.503   1.005  1.00  0.00           C  
ATOM   3063  O   TYR A 198     -24.026   2.739   1.284  1.00  0.00           O  
ATOM   3064  CB  TYR A 198     -26.404   0.297   1.251  1.00  0.00           C  
ATOM   3065  CG  TYR A 198     -25.706  -0.012   2.556  1.00  0.00           C  
ATOM   3066  CD1 TYR A 198     -25.889   0.817   3.654  1.00  0.00           C  
ATOM   3067  CD2 TYR A 198     -24.884  -1.124   2.657  1.00  0.00           C  
ATOM   3068  CE1 TYR A 198     -25.251   0.535   4.846  1.00  0.00           C  
ATOM   3069  CE2 TYR A 198     -24.246  -1.406   3.849  1.00  0.00           C  
ATOM   3070  CZ  TYR A 198     -24.428  -0.582   4.941  1.00  0.00           C  
ATOM   3071  OH  TYR A 198     -23.793  -0.863   6.129  1.00  0.00           O  
ATOM   3072  H   TYR A 198     -23.685   0.260   0.559  1.00  0.00           H  
ATOM   3073  HA  TYR A 198     -26.204   1.416  -0.562  1.00  0.00           H  
ATOM   3074 1HB  TYR A 198     -27.358   0.776   1.479  1.00  0.00           H  
ATOM   3075 2HB  TYR A 198     -26.624  -0.646   0.751  1.00  0.00           H  
ATOM   3076  HD1 TYR A 198     -26.535   1.691   3.575  1.00  0.00           H  
ATOM   3077  HD2 TYR A 198     -24.739  -1.775   1.794  1.00  0.00           H  
ATOM   3078  HE1 TYR A 198     -25.394   1.186   5.708  1.00  0.00           H  
ATOM   3079  HE2 TYR A 198     -23.599  -2.280   3.928  1.00  0.00           H  
ATOM   3080  HH  TYR A 198     -24.024  -0.196   6.780  1.00  0.00           H  
ATOM   3081  N   SER A 199     -26.185   3.348   1.267  1.00  0.00           N  
ATOM   3082  CA  SER A 199     -26.042   4.480   2.196  1.00  0.00           C  
ATOM   3083  C   SER A 199     -27.064   5.547   1.909  1.00  0.00           C  
ATOM   3084  O   SER A 199     -27.254   6.450   2.724  1.00  0.00           O  
ATOM   3085  CB  SER A 199     -24.651   5.076   2.102  1.00  0.00           C  
ATOM   3086  OG  SER A 199     -24.513   6.168   2.970  1.00  0.00           O  
ATOM   3087  H   SER A 199     -27.070   3.201   0.803  1.00  0.00           H  
ATOM   3088  HA  SER A 199     -26.195   4.115   3.213  1.00  0.00           H  
ATOM   3089 1HB  SER A 199     -23.912   4.315   2.350  1.00  0.00           H  
ATOM   3090 2HB  SER A 199     -24.461   5.396   1.078  1.00  0.00           H  
ATOM   3091  HG  SER A 199     -23.801   5.939   3.572  1.00  0.00           H  
ATOM   3092  N   GLN A 200     -27.715   5.427   0.752  1.00  0.00           N  
ATOM   3093  CA  GLN A 200     -28.694   6.396   0.270  1.00  0.00           C  
ATOM   3094  C   GLN A 200     -28.048   7.759   0.046  1.00  0.00           C  
ATOM   3095  O   GLN A 200     -28.443   8.767   0.637  1.00  0.00           O  
ATOM   3096  CB  GLN A 200     -29.856   6.523   1.258  1.00  0.00           C  
ATOM   3097  CG  GLN A 200     -30.629   5.234   1.479  1.00  0.00           C  
ATOM   3098  CD  GLN A 200     -31.799   5.416   2.427  1.00  0.00           C  
ATOM   3099  OE1 GLN A 200     -32.482   4.452   2.785  1.00  0.00           O  
ATOM   3100  NE2 GLN A 200     -32.038   6.655   2.840  1.00  0.00           N  
ATOM   3101  H   GLN A 200     -27.508   4.615   0.189  1.00  0.00           H  
ATOM   3102  HA  GLN A 200     -29.086   6.046  -0.685  1.00  0.00           H  
ATOM   3103 1HB  GLN A 200     -29.478   6.858   2.224  1.00  0.00           H  
ATOM   3104 2HB  GLN A 200     -30.557   7.278   0.902  1.00  0.00           H  
ATOM   3105 1HG  GLN A 200     -31.016   4.886   0.522  1.00  0.00           H  
ATOM   3106 2HG  GLN A 200     -29.958   4.488   1.904  1.00  0.00           H  
ATOM   3107 1HE2 GLN A 200     -32.797   6.837   3.467  1.00  0.00           H  
ATOM   3108 2HE2 GLN A 200     -31.459   7.408   2.526  1.00  0.00           H  
ATOM   3109  N   LEU A 201     -27.036   7.757  -0.819  1.00  0.00           N  
ATOM   3110  CA  LEU A 201     -26.321   8.966  -1.199  1.00  0.00           C  
ATOM   3111  C   LEU A 201     -26.407   9.233  -2.692  1.00  0.00           C  
ATOM   3112  O   LEU A 201     -26.670   8.334  -3.481  1.00  0.00           O  
ATOM   3113  CB  LEU A 201     -24.849   8.858  -0.782  1.00  0.00           C  
ATOM   3114  CG  LEU A 201     -24.596   8.625   0.713  1.00  0.00           C  
ATOM   3115  CD1 LEU A 201     -23.108   8.400   0.948  1.00  0.00           C  
ATOM   3116  CD2 LEU A 201     -25.101   9.821   1.506  1.00  0.00           C  
ATOM   3117  H   LEU A 201     -26.759   6.874  -1.224  1.00  0.00           H  
ATOM   3118  HA  LEU A 201     -26.773   9.812  -0.682  1.00  0.00           H  
ATOM   3119 1HB  LEU A 201     -24.393   8.033  -1.328  1.00  0.00           H  
ATOM   3120 2HB  LEU A 201     -24.339   9.779  -1.065  1.00  0.00           H  
ATOM   3121  HG  LEU A 201     -25.124   7.727   1.035  1.00  0.00           H  
ATOM   3122 1HD1 LEU A 201     -22.929   8.234   2.010  1.00  0.00           H  
ATOM   3123 2HD1 LEU A 201     -22.779   7.527   0.384  1.00  0.00           H  
ATOM   3124 3HD1 LEU A 201     -22.552   9.277   0.619  1.00  0.00           H  
ATOM   3125 1HD2 LEU A 201     -24.922   9.655   2.569  1.00  0.00           H  
ATOM   3126 2HD2 LEU A 201     -24.573  10.719   1.185  1.00  0.00           H  
ATOM   3127 3HD2 LEU A 201     -26.170   9.947   1.333  1.00  0.00           H  
ATOM   3128  N   LEU A 202     -26.176  10.490  -3.055  1.00  0.00           N  
ATOM   3129  CA  LEU A 202     -26.134  10.931  -4.437  1.00  0.00           C  
ATOM   3130  C   LEU A 202     -25.011  11.952  -4.525  1.00  0.00           C  
ATOM   3131  O   LEU A 202     -25.136  13.061  -4.015  1.00  0.00           O  
ATOM   3132  CB  LEU A 202     -27.470  11.545  -4.873  1.00  0.00           C  
ATOM   3133  CG  LEU A 202     -27.527  12.057  -6.317  1.00  0.00           C  
ATOM   3134  CD1 LEU A 202     -27.313  10.895  -7.277  1.00  0.00           C  
ATOM   3135  CD2 LEU A 202     -28.869  12.731  -6.565  1.00  0.00           C  
ATOM   3136  H   LEU A 202     -26.023  11.164  -2.319  1.00  0.00           H  
ATOM   3137  HA  LEU A 202     -25.936  10.067  -5.070  1.00  0.00           H  
ATOM   3138 1HB  LEU A 202     -28.252  10.796  -4.756  1.00  0.00           H  
ATOM   3139 2HB  LEU A 202     -27.698  12.384  -4.215  1.00  0.00           H  
ATOM   3140  HG  LEU A 202     -26.725  12.777  -6.481  1.00  0.00           H  
ATOM   3141 1HD1 LEU A 202     -27.353  11.259  -8.304  1.00  0.00           H  
ATOM   3142 2HD1 LEU A 202     -26.338  10.445  -7.091  1.00  0.00           H  
ATOM   3143 3HD1 LEU A 202     -28.093  10.150  -7.126  1.00  0.00           H  
ATOM   3144 1HD2 LEU A 202     -28.910  13.095  -7.592  1.00  0.00           H  
ATOM   3145 2HD2 LEU A 202     -29.672  12.011  -6.403  1.00  0.00           H  
ATOM   3146 3HD2 LEU A 202     -28.988  13.568  -5.877  1.00  0.00           H  
ATOM   3147  N   LEU A 203     -23.907  11.556  -5.152  1.00  0.00           N  
ATOM   3148  CA  LEU A 203     -22.671  12.340  -5.125  1.00  0.00           C  
ATOM   3149  C   LEU A 203     -22.111  12.646  -6.516  1.00  0.00           C  
ATOM   3150  O   LEU A 203     -22.477  12.005  -7.497  1.00  0.00           O  
ATOM   3151  CB  LEU A 203     -21.609  11.595  -4.308  1.00  0.00           C  
ATOM   3152  CG  LEU A 203     -21.891  11.470  -2.805  1.00  0.00           C  
ATOM   3153  CD1 LEU A 203     -22.797  10.272  -2.555  1.00  0.00           C  
ATOM   3154  CD2 LEU A 203     -20.577  11.329  -2.051  1.00  0.00           C  
ATOM   3155  H   LEU A 203     -23.926  10.685  -5.663  1.00  0.00           H  
ATOM   3156  HA  LEU A 203     -22.879  13.298  -4.649  1.00  0.00           H  
ATOM   3157 1HB  LEU A 203     -21.504  10.588  -4.709  1.00  0.00           H  
ATOM   3158 2HB  LEU A 203     -20.655  12.110  -4.424  1.00  0.00           H  
ATOM   3159  HG  LEU A 203     -22.415  12.362  -2.458  1.00  0.00           H  
ATOM   3160 1HD1 LEU A 203     -22.998  10.184  -1.488  1.00  0.00           H  
ATOM   3161 2HD1 LEU A 203     -23.737  10.408  -3.091  1.00  0.00           H  
ATOM   3162 3HD1 LEU A 203     -22.306   9.366  -2.908  1.00  0.00           H  
ATOM   3163 1HD2 LEU A 203     -20.778  11.242  -0.983  1.00  0.00           H  
ATOM   3164 2HD2 LEU A 203     -20.054  10.438  -2.396  1.00  0.00           H  
ATOM   3165 3HD2 LEU A 203     -19.957  12.207  -2.233  1.00  0.00           H  
ATOM   3166  N   TYR A 204     -21.241  13.656  -6.570  1.00  0.00           N  
ATOM   3167  CA  TYR A 204     -20.598  14.130  -7.793  1.00  0.00           C  
ATOM   3168  C   TYR A 204     -19.109  14.394  -7.495  1.00  0.00           C  
ATOM   3169  O   TYR A 204     -18.703  14.323  -6.337  1.00  0.00           O  
ATOM   3170  CB  TYR A 204     -21.287  15.390  -8.322  1.00  0.00           C  
ATOM   3171  CG  TYR A 204     -21.144  16.591  -7.414  1.00  0.00           C  
ATOM   3172  CD1 TYR A 204     -20.080  17.465  -7.582  1.00  0.00           C  
ATOM   3173  CD2 TYR A 204     -22.077  16.818  -6.413  1.00  0.00           C  
ATOM   3174  CE1 TYR A 204     -19.950  18.562  -6.752  1.00  0.00           C  
ATOM   3175  CE2 TYR A 204     -21.947  17.915  -5.584  1.00  0.00           C  
ATOM   3176  CZ  TYR A 204     -20.889  18.785  -5.751  1.00  0.00           C  
ATOM   3177  OH  TYR A 204     -20.759  19.877  -4.925  1.00  0.00           O  
ATOM   3178  H   TYR A 204     -21.026  14.110  -5.694  1.00  0.00           H  
ATOM   3179  HA  TYR A 204     -20.678  13.350  -8.551  1.00  0.00           H  
ATOM   3180 1HB  TYR A 204     -20.872  15.649  -9.298  1.00  0.00           H  
ATOM   3181 2HB  TYR A 204     -22.350  15.192  -8.461  1.00  0.00           H  
ATOM   3182  HD1 TYR A 204     -19.347  17.286  -8.369  1.00  0.00           H  
ATOM   3183  HD2 TYR A 204     -22.913  16.131  -6.281  1.00  0.00           H  
ATOM   3184  HE1 TYR A 204     -19.114  19.249  -6.884  1.00  0.00           H  
ATOM   3185  HE2 TYR A 204     -22.680  18.094  -4.797  1.00  0.00           H  
ATOM   3186  HH  TYR A 204     -21.482  19.887  -4.293  1.00  0.00           H  
ATOM   3187  N   PRO A 205     -18.283  14.640  -8.522  1.00  0.00           N  
ATOM   3188  CA  PRO A 205     -16.851  14.928  -8.319  1.00  0.00           C  
ATOM   3189  C   PRO A 205     -16.609  16.167  -7.435  1.00  0.00           C  
ATOM   3190  O   PRO A 205     -17.462  17.052  -7.416  1.00  0.00           O  
ATOM   3191  CB  PRO A 205     -16.352  15.158  -9.749  1.00  0.00           C  
ATOM   3192  CG  PRO A 205     -17.331  14.424 -10.601  1.00  0.00           C  
ATOM   3193  CD  PRO A 205     -18.648  14.603  -9.894  1.00  0.00           C  
ATOM   3194  HA  PRO A 205     -16.366  14.051  -7.865  1.00  0.00           H  
ATOM   3195 1HB  PRO A 205     -16.319  16.235  -9.967  1.00  0.00           H  
ATOM   3196 2HB  PRO A 205     -15.325  14.777  -9.855  1.00  0.00           H  
ATOM   3197 1HG  PRO A 205     -17.336  14.841 -11.618  1.00  0.00           H  
ATOM   3198 2HG  PRO A 205     -17.039  13.368 -10.692  1.00  0.00           H  
ATOM   3199 1HD  PRO A 205     -19.116  15.543 -10.221  1.00  0.00           H  
ATOM   3200 2HD  PRO A 205     -19.303  13.747 -10.116  1.00  0.00           H  
ATOM   3201  N   TYR A 206     -15.478  16.240  -6.731  1.00  0.00           N  
ATOM   3202  CA  TYR A 206     -14.431  15.225  -6.793  1.00  0.00           C  
ATOM   3203  C   TYR A 206     -14.494  14.247  -5.632  1.00  0.00           C  
ATOM   3204  O   TYR A 206     -15.362  14.362  -4.764  1.00  0.00           O  
ATOM   3205  CB  TYR A 206     -13.054  15.891  -6.837  1.00  0.00           C  
ATOM   3206  CG  TYR A 206     -12.801  16.689  -8.097  1.00  0.00           C  
ATOM   3207  CD1 TYR A 206     -12.521  18.045  -8.015  1.00  0.00           C  
ATOM   3208  CD2 TYR A 206     -12.849  16.064  -9.334  1.00  0.00           C  
ATOM   3209  CE1 TYR A 206     -12.290  18.773  -9.166  1.00  0.00           C  
ATOM   3210  CE2 TYR A 206     -12.619  16.793 -10.485  1.00  0.00           C  
ATOM   3211  CZ  TYR A 206     -12.340  18.142 -10.403  1.00  0.00           C  
ATOM   3212  OH  TYR A 206     -12.110  18.867 -11.549  1.00  0.00           O  
ATOM   3213  H   TYR A 206     -15.351  17.041  -6.129  1.00  0.00           H  
ATOM   3214  HA  TYR A 206     -14.568  14.641  -7.704  1.00  0.00           H  
ATOM   3215 1HB  TYR A 206     -12.946  16.561  -5.982  1.00  0.00           H  
ATOM   3216 2HB  TYR A 206     -12.279  15.129  -6.755  1.00  0.00           H  
ATOM   3217  HD1 TYR A 206     -12.483  18.536  -7.042  1.00  0.00           H  
ATOM   3218  HD2 TYR A 206     -13.071  14.999  -9.399  1.00  0.00           H  
ATOM   3219  HE1 TYR A 206     -12.070  19.838  -9.101  1.00  0.00           H  
ATOM   3220  HE2 TYR A 206     -12.657  16.302 -11.458  1.00  0.00           H  
ATOM   3221  HH  TYR A 206     -12.180  18.289 -12.313  1.00  0.00           H  
ATOM   3222  N   GLY A 207     -13.588  13.269  -5.661  1.00  0.00           N  
ATOM   3223  CA  GLY A 207     -13.456  12.273  -4.616  1.00  0.00           C  
ATOM   3224  C   GLY A 207     -12.016  12.075  -4.188  1.00  0.00           C  
ATOM   3225  O   GLY A 207     -11.757  11.716  -3.045  1.00  0.00           O  
ATOM   3226  H   GLY A 207     -12.968  13.232  -6.457  1.00  0.00           H  
ATOM   3227 1HA  GLY A 207     -14.048  12.573  -3.751  1.00  0.00           H  
ATOM   3228 2HA  GLY A 207     -13.858  11.323  -4.966  1.00  0.00           H  
ATOM   3229  N   TYR A 208     -11.075  12.301  -5.098  1.00  0.00           N  
ATOM   3230  CA  TYR A 208      -9.663  12.096  -4.783  1.00  0.00           C  
ATOM   3231  C   TYR A 208      -9.036  13.315  -4.105  1.00  0.00           C  
ATOM   3232  O   TYR A 208      -7.946  13.228  -3.539  1.00  0.00           O  
ATOM   3233  CB  TYR A 208      -8.886  11.745  -6.054  1.00  0.00           C  
ATOM   3234  CG  TYR A 208      -8.878  12.849  -7.088  1.00  0.00           C  
ATOM   3235  CD1 TYR A 208      -7.904  13.836  -7.041  1.00  0.00           C  
ATOM   3236  CD2 TYR A 208      -9.843  12.874  -8.084  1.00  0.00           C  
ATOM   3237  CE1 TYR A 208      -7.897  14.845  -7.986  1.00  0.00           C  
ATOM   3238  CE2 TYR A 208      -9.835  13.882  -9.028  1.00  0.00           C  
ATOM   3239  CZ  TYR A 208      -8.867  14.864  -8.981  1.00  0.00           C  
ATOM   3240  OH  TYR A 208      -8.859  15.868  -9.922  1.00  0.00           O  
ATOM   3241  H   TYR A 208     -11.332  12.619  -6.022  1.00  0.00           H  
ATOM   3242  HA  TYR A 208      -9.582  11.266  -4.081  1.00  0.00           H  
ATOM   3243 1HB  TYR A 208      -7.852  11.513  -5.796  1.00  0.00           H  
ATOM   3244 2HB  TYR A 208      -9.318  10.855  -6.510  1.00  0.00           H  
ATOM   3245  HD1 TYR A 208      -7.145  13.817  -6.259  1.00  0.00           H  
ATOM   3246  HD2 TYR A 208     -10.608  12.099  -8.120  1.00  0.00           H  
ATOM   3247  HE1 TYR A 208      -7.132  15.620  -7.949  1.00  0.00           H  
ATOM   3248  HE2 TYR A 208     -10.595  13.902  -9.810  1.00  0.00           H  
ATOM   3249  HH  TYR A 208      -8.127  16.464  -9.747  1.00  0.00           H  
ATOM   3250  N   THR A 209      -9.740  14.443  -4.158  1.00  0.00           N  
ATOM   3251  CA  THR A 209      -9.278  15.685  -3.550  1.00  0.00           C  
ATOM   3252  C   THR A 209     -10.458  16.555  -3.102  1.00  0.00           C  
ATOM   3253  O   THR A 209     -11.589  16.375  -3.562  1.00  0.00           O  
ATOM   3254  CB  THR A 209      -8.387  16.477  -4.525  1.00  0.00           C  
ATOM   3255  OG1 THR A 209      -9.166  16.901  -5.651  1.00  0.00           O  
ATOM   3256  CG2 THR A 209      -7.229  15.618  -5.008  1.00  0.00           C  
ATOM   3257  H   THR A 209     -10.628  14.431  -4.640  1.00  0.00           H  
ATOM   3258  HA  THR A 209      -8.688  15.439  -2.667  1.00  0.00           H  
ATOM   3259  HB  THR A 209      -7.992  17.359  -4.021  1.00  0.00           H  
ATOM   3260  HG1 THR A 209      -8.645  16.808  -6.453  1.00  0.00           H  
ATOM   3261 1HG2 THR A 209      -6.610  16.194  -5.695  1.00  0.00           H  
ATOM   3262 2HG2 THR A 209      -6.628  15.303  -4.154  1.00  0.00           H  
ATOM   3263 3HG2 THR A 209      -7.618  14.739  -5.520  1.00  0.00           H  
ATOM   3264  N   THR A 210     -10.184  17.493  -2.197  1.00  0.00           N  
ATOM   3265  CA  THR A 210     -11.122  18.569  -1.873  1.00  0.00           C  
ATOM   3266  C   THR A 210     -10.937  19.685  -2.907  1.00  0.00           C  
ATOM   3267  O   THR A 210     -11.230  20.861  -2.647  1.00  0.00           O  
ATOM   3268  CB  THR A 210     -10.905  19.113  -0.449  1.00  0.00           C  
ATOM   3269  OG1 THR A 210      -9.569  19.616  -0.324  1.00  0.00           O  
ATOM   3270  CG2 THR A 210     -11.127  18.015   0.581  1.00  0.00           C  
ATOM   3271  H   THR A 210      -9.295  17.455  -1.720  1.00  0.00           H  
ATOM   3272  HA  THR A 210     -12.136  18.173  -1.930  1.00  0.00           H  
ATOM   3273  HB  THR A 210     -11.605  19.927  -0.260  1.00  0.00           H  
ATOM   3274  HG1 THR A 210      -9.580  20.427   0.190  1.00  0.00           H  
ATOM   3275 1HG2 THR A 210     -10.971  18.417   1.581  1.00  0.00           H  
ATOM   3276 2HG2 THR A 210     -12.147  17.638   0.496  1.00  0.00           H  
ATOM   3277 3HG2 THR A 210     -10.425  17.202   0.403  1.00  0.00           H  
ATOM   3278  N   GLN A 211     -10.453  19.287  -4.087  1.00  0.00           N  
ATOM   3279  CA  GLN A 211     -10.130  20.194  -5.189  1.00  0.00           C  
ATOM   3280  C   GLN A 211     -11.311  21.081  -5.589  1.00  0.00           C  
ATOM   3281  O   GLN A 211     -11.136  22.271  -5.852  1.00  0.00           O  
ATOM   3282  CB  GLN A 211      -9.653  19.394  -6.404  1.00  0.00           C  
ATOM   3283  CG  GLN A 211      -9.231  20.250  -7.586  1.00  0.00           C  
ATOM   3284  CD  GLN A 211      -8.737  19.419  -8.755  1.00  0.00           C  
ATOM   3285  OE1 GLN A 211      -8.342  18.262  -8.590  1.00  0.00           O  
ATOM   3286  NE2 GLN A 211      -8.756  20.006  -9.947  1.00  0.00           N  
ATOM   3287  H   GLN A 211     -10.308  18.295  -4.208  1.00  0.00           H  
ATOM   3288  HA  GLN A 211      -9.327  20.857  -4.867  1.00  0.00           H  
ATOM   3289 1HB  GLN A 211      -8.806  18.771  -6.120  1.00  0.00           H  
ATOM   3290 2HB  GLN A 211     -10.451  18.730  -6.738  1.00  0.00           H  
ATOM   3291 1HG  GLN A 211     -10.086  20.837  -7.921  1.00  0.00           H  
ATOM   3292 2HG  GLN A 211      -8.423  20.912  -7.272  1.00  0.00           H  
ATOM   3293 1HE2 GLN A 211      -8.442  19.507 -10.756  1.00  0.00           H  
ATOM   3294 2HE2 GLN A 211      -9.084  20.946 -10.036  1.00  0.00           H  
ATOM   3295  N   SER A 212     -12.503  20.481  -5.620  1.00  0.00           N  
ATOM   3296  CA  SER A 212     -13.762  21.148  -5.983  1.00  0.00           C  
ATOM   3297  C   SER A 212     -13.915  21.353  -7.494  1.00  0.00           C  
ATOM   3298  O   SER A 212     -13.191  22.140  -8.112  1.00  0.00           O  
ATOM   3299  CB  SER A 212     -13.850  22.490  -5.282  1.00  0.00           C  
ATOM   3300  OG  SER A 212     -13.897  22.328  -3.891  1.00  0.00           O  
ATOM   3301  H   SER A 212     -12.518  19.502  -5.374  1.00  0.00           H  
ATOM   3302  HA  SER A 212     -14.593  20.521  -5.656  1.00  0.00           H  
ATOM   3303 1HB  SER A 212     -12.987  23.098  -5.552  1.00  0.00           H  
ATOM   3304 2HB  SER A 212     -14.741  23.018  -5.620  1.00  0.00           H  
ATOM   3305  HG  SER A 212     -13.006  22.497  -3.575  1.00  0.00           H  
ATOM   3306  N   ILE A 213     -14.863  20.616  -8.068  1.00  0.00           N  
ATOM   3307  CA  ILE A 213     -15.146  20.635  -9.501  1.00  0.00           C  
ATOM   3308  C   ILE A 213     -15.618  22.009  -9.965  1.00  0.00           C  
ATOM   3309  O   ILE A 213     -16.316  22.700  -9.224  1.00  0.00           O  
ATOM   3310  CB  ILE A 213     -16.209  19.582  -9.861  1.00  0.00           C  
ATOM   3311  CG1 ILE A 213     -16.279  19.391 -11.379  1.00  0.00           C  
ATOM   3312  CG2 ILE A 213     -17.568  19.986  -9.309  1.00  0.00           C  
ATOM   3313  CD1 ILE A 213     -17.067  18.173 -11.806  1.00  0.00           C  
ATOM   3314  H   ILE A 213     -15.409  20.015  -7.467  1.00  0.00           H  
ATOM   3315  HA  ILE A 213     -14.228  20.398 -10.038  1.00  0.00           H  
ATOM   3316  HB  ILE A 213     -15.927  18.619  -9.436  1.00  0.00           H  
ATOM   3317 1HG1 ILE A 213     -16.735  20.269 -11.835  1.00  0.00           H  
ATOM   3318 2HG1 ILE A 213     -15.270  19.301 -11.781  1.00  0.00           H  
ATOM   3319 1HG2 ILE A 213     -18.308  19.231  -9.574  1.00  0.00           H  
ATOM   3320 2HG2 ILE A 213     -17.508  20.072  -8.225  1.00  0.00           H  
ATOM   3321 3HG2 ILE A 213     -17.861  20.947  -9.734  1.00  0.00           H  
ATOM   3322 1HD1 ILE A 213     -17.071  18.106 -12.894  1.00  0.00           H  
ATOM   3323 2HD1 ILE A 213     -16.606  17.277 -11.388  1.00  0.00           H  
ATOM   3324 3HD1 ILE A 213     -18.091  18.258 -11.444  1.00  0.00           H  
ATOM   3325  N   PRO A 214     -15.230  22.406 -11.180  1.00  0.00           N  
ATOM   3326  CA  PRO A 214     -15.706  23.659 -11.783  1.00  0.00           C  
ATOM   3327  C   PRO A 214     -17.235  23.764 -11.860  1.00  0.00           C  
ATOM   3328  O   PRO A 214     -17.775  24.855 -11.661  1.00  0.00           O  
ATOM   3329  CB  PRO A 214     -15.084  23.606 -13.182  1.00  0.00           C  
ATOM   3330  CG  PRO A 214     -13.848  22.793 -13.003  1.00  0.00           C  
ATOM   3331  CD  PRO A 214     -14.242  21.725 -12.018  1.00  0.00           C  
ATOM   3332  HA  PRO A 214     -15.316  24.510 -11.205  1.00  0.00           H  
ATOM   3333 1HB  PRO A 214     -15.793  23.154 -13.892  1.00  0.00           H  
ATOM   3334 2HB  PRO A 214     -14.877  24.625 -13.540  1.00  0.00           H  
ATOM   3335 1HG  PRO A 214     -13.522  22.379 -13.968  1.00  0.00           H  
ATOM   3336 2HG  PRO A 214     -13.027  23.426 -12.635  1.00  0.00           H  
ATOM   3337 1HD  PRO A 214     -14.688  20.875 -12.556  1.00  0.00           H  
ATOM   3338 2HD  PRO A 214     -13.356  21.403 -11.451  1.00  0.00           H  
ATOM   3339  N   ASP A 215     -17.915  22.652 -12.134  1.00  0.00           N  
ATOM   3340  CA  ASP A 215     -19.375  22.657 -12.247  1.00  0.00           C  
ATOM   3341  C   ASP A 215     -20.100  22.176 -10.986  1.00  0.00           C  
ATOM   3342  O   ASP A 215     -21.280  21.825 -11.048  1.00  0.00           O  
ATOM   3343  CB  ASP A 215     -19.803  21.787 -13.431  1.00  0.00           C  
ATOM   3344  CG  ASP A 215     -19.370  22.360 -14.774  1.00  0.00           C  
ATOM   3345  OD1 ASP A 215     -19.541  23.539 -14.978  1.00  0.00           O  
ATOM   3346  OD2 ASP A 215     -18.874  21.613 -15.583  1.00  0.00           O  
ATOM   3347  H   ASP A 215     -17.414  21.785 -12.267  1.00  0.00           H  
ATOM   3348  HA  ASP A 215     -19.705  23.682 -12.421  1.00  0.00           H  
ATOM   3349 1HB  ASP A 215     -19.376  20.790 -13.324  1.00  0.00           H  
ATOM   3350 2HB  ASP A 215     -20.888  21.680 -13.431  1.00  0.00           H  
ATOM   3351  N   LYS A 216     -19.407  22.189  -9.848  1.00  0.00           N  
ATOM   3352  CA  LYS A 216     -19.991  21.774  -8.568  1.00  0.00           C  
ATOM   3353  C   LYS A 216     -21.377  22.370  -8.323  1.00  0.00           C  
ATOM   3354  O   LYS A 216     -22.289  21.660  -7.904  1.00  0.00           O  
ATOM   3355  CB  LYS A 216     -19.058  22.156  -7.418  1.00  0.00           C  
ATOM   3356  CG  LYS A 216     -19.513  21.665  -6.050  1.00  0.00           C  
ATOM   3357  CD  LYS A 216     -18.584  22.156  -4.950  1.00  0.00           C  
ATOM   3358  CE  LYS A 216     -17.231  21.461  -5.015  1.00  0.00           C  
ATOM   3359  NZ  LYS A 216     -16.348  21.856  -3.885  1.00  0.00           N  
ATOM   3360  H   LYS A 216     -18.445  22.497  -9.873  1.00  0.00           H  
ATOM   3361  HA  LYS A 216     -20.113  20.690  -8.578  1.00  0.00           H  
ATOM   3362 1HB  LYS A 216     -18.064  21.749  -7.605  1.00  0.00           H  
ATOM   3363 2HB  LYS A 216     -18.964  23.241  -7.370  1.00  0.00           H  
ATOM   3364 1HG  LYS A 216     -20.522  22.028  -5.850  1.00  0.00           H  
ATOM   3365 2HG  LYS A 216     -19.529  20.576  -6.040  1.00  0.00           H  
ATOM   3366 1HD  LYS A 216     -18.435  23.232  -5.051  1.00  0.00           H  
ATOM   3367 2HD  LYS A 216     -19.035  21.960  -3.977  1.00  0.00           H  
ATOM   3368 1HE  LYS A 216     -17.375  20.382  -4.989  1.00  0.00           H  
ATOM   3369 2HE  LYS A 216     -16.736  21.717  -5.952  1.00  0.00           H  
ATOM   3370 1HZ  LYS A 216     -15.463  21.375  -3.965  1.00  0.00           H  
ATOM   3371 2HZ  LYS A 216     -16.192  22.854  -3.910  1.00  0.00           H  
ATOM   3372 3HZ  LYS A 216     -16.787  21.607  -3.010  1.00  0.00           H  
ATOM   3373  N   THR A 217     -21.529  23.665  -8.602  1.00  0.00           N  
ATOM   3374  CA  THR A 217     -22.793  24.372  -8.401  1.00  0.00           C  
ATOM   3375  C   THR A 217     -23.939  23.775  -9.213  1.00  0.00           C  
ATOM   3376  O   THR A 217     -25.029  23.542  -8.680  1.00  0.00           O  
ATOM   3377  CB  THR A 217     -22.644  25.863  -8.755  1.00  0.00           C  
ATOM   3378  OG1 THR A 217     -21.676  26.469  -7.889  1.00  0.00           O  
ATOM   3379  CG2 THR A 217     -23.975  26.583  -8.604  1.00  0.00           C  
ATOM   3380  H   THR A 217     -20.735  24.171  -8.966  1.00  0.00           H  
ATOM   3381  HA  THR A 217     -23.071  24.291  -7.350  1.00  0.00           H  
ATOM   3382  HB  THR A 217     -22.301  25.960  -9.785  1.00  0.00           H  
ATOM   3383  HG1 THR A 217     -21.978  27.344  -7.635  1.00  0.00           H  
ATOM   3384 1HG2 THR A 217     -23.851  27.635  -8.858  1.00  0.00           H  
ATOM   3385 2HG2 THR A 217     -24.711  26.132  -9.270  1.00  0.00           H  
ATOM   3386 3HG2 THR A 217     -24.319  26.498  -7.574  1.00  0.00           H  
ATOM   3387  N   GLU A 218     -23.680  23.539 -10.498  1.00  0.00           N  
ATOM   3388  CA  GLU A 218     -24.644  22.917 -11.408  1.00  0.00           C  
ATOM   3389  C   GLU A 218     -24.980  21.478 -11.001  1.00  0.00           C  
ATOM   3390  O   GLU A 218     -26.149  21.086 -10.986  1.00  0.00           O  
ATOM   3391  CB  GLU A 218     -24.102  22.934 -12.839  1.00  0.00           C  
ATOM   3392  CG  GLU A 218     -25.043  22.337 -13.875  1.00  0.00           C  
ATOM   3393  CD  GLU A 218     -26.303  23.138 -14.051  1.00  0.00           C  
ATOM   3394  OE1 GLU A 218     -26.301  24.296 -13.708  1.00  0.00           O  
ATOM   3395  OE2 GLU A 218     -27.269  22.591 -14.529  1.00  0.00           O  
ATOM   3396  H   GLU A 218     -22.772  23.806 -10.851  1.00  0.00           H  
ATOM   3397  HA  GLU A 218     -25.570  23.491 -11.376  1.00  0.00           H  
ATOM   3398 1HB  GLU A 218     -23.886  23.960 -13.135  1.00  0.00           H  
ATOM   3399 2HB  GLU A 218     -23.164  22.378 -12.879  1.00  0.00           H  
ATOM   3400 1HG  GLU A 218     -24.525  22.281 -14.832  1.00  0.00           H  
ATOM   3401 2HG  GLU A 218     -25.302  21.322 -13.574  1.00  0.00           H  
ATOM   3402  N   LEU A 219     -23.945  20.707 -10.674  1.00  0.00           N  
ATOM   3403  CA  LEU A 219     -24.095  19.293 -10.331  1.00  0.00           C  
ATOM   3404  C   LEU A 219     -24.853  19.153  -9.016  1.00  0.00           C  
ATOM   3405  O   LEU A 219     -25.665  18.245  -8.855  1.00  0.00           O  
ATOM   3406  CB  LEU A 219     -22.723  18.616 -10.219  1.00  0.00           C  
ATOM   3407  CG  LEU A 219     -21.946  18.467 -11.533  1.00  0.00           C  
ATOM   3408  CD1 LEU A 219     -20.549  17.935 -11.240  1.00  0.00           C  
ATOM   3409  CD2 LEU A 219     -22.702  17.534 -12.467  1.00  0.00           C  
ATOM   3410  H   LEU A 219     -23.024  21.121 -10.664  1.00  0.00           H  
ATOM   3411  HA  LEU A 219     -24.660  18.803 -11.123  1.00  0.00           H  
ATOM   3412 1HB  LEU A 219     -22.106  19.194  -9.533  1.00  0.00           H  
ATOM   3413 2HB  LEU A 219     -22.860  17.619  -9.800  1.00  0.00           H  
ATOM   3414  HG  LEU A 219     -21.838  19.444 -12.005  1.00  0.00           H  
ATOM   3415 1HD1 LEU A 219     -19.997  17.829 -12.174  1.00  0.00           H  
ATOM   3416 2HD1 LEU A 219     -20.025  18.631 -10.586  1.00  0.00           H  
ATOM   3417 3HD1 LEU A 219     -20.625  16.964 -10.752  1.00  0.00           H  
ATOM   3418 1HD2 LEU A 219     -22.149  17.429 -13.402  1.00  0.00           H  
ATOM   3419 2HD2 LEU A 219     -22.809  16.556 -11.997  1.00  0.00           H  
ATOM   3420 3HD2 LEU A 219     -23.689  17.947 -12.674  1.00  0.00           H  
ATOM   3421  N   ASN A 220     -24.597  20.082  -8.097  1.00  0.00           N  
ATOM   3422  CA  ASN A 220     -25.286  20.138  -6.811  1.00  0.00           C  
ATOM   3423  C   ASN A 220     -26.787  20.350  -6.981  1.00  0.00           C  
ATOM   3424  O   ASN A 220     -27.592  19.676  -6.326  1.00  0.00           O  
ATOM   3425  CB  ASN A 220     -24.692  21.229  -5.939  1.00  0.00           C  
ATOM   3426  CG  ASN A 220     -25.274  21.241  -4.553  1.00  0.00           C  
ATOM   3427  OD1 ASN A 220     -25.231  20.233  -3.839  1.00  0.00           O  
ATOM   3428  ND2 ASN A 220     -25.817  22.364  -4.158  1.00  0.00           N  
ATOM   3429  H   ASN A 220     -23.893  20.775  -8.308  1.00  0.00           H  
ATOM   3430  HA  ASN A 220     -25.157  19.179  -6.307  1.00  0.00           H  
ATOM   3431 1HB  ASN A 220     -23.612  21.089  -5.866  1.00  0.00           H  
ATOM   3432 2HB  ASN A 220     -24.866  22.200  -6.402  1.00  0.00           H  
ATOM   3433 1HD2 ASN A 220     -26.220  22.431  -3.244  1.00  0.00           H  
ATOM   3434 2HD2 ASN A 220     -25.830  23.155  -4.768  1.00  0.00           H  
ATOM   3435  N   GLN A 221     -27.153  21.273  -7.865  1.00  0.00           N  
ATOM   3436  CA  GLN A 221     -28.555  21.620  -8.099  1.00  0.00           C  
ATOM   3437  C   GLN A 221     -29.317  20.476  -8.771  1.00  0.00           C  
ATOM   3438  O   GLN A 221     -30.488  20.232  -8.464  1.00  0.00           O  
ATOM   3439  CB  GLN A 221     -28.654  22.885  -8.956  1.00  0.00           C  
ATOM   3440  CG  GLN A 221     -28.198  24.151  -8.252  1.00  0.00           C  
ATOM   3441  CD  GLN A 221     -28.247  25.367  -9.158  1.00  0.00           C  
ATOM   3442  OE1 GLN A 221     -28.163  25.248 -10.384  1.00  0.00           O  
ATOM   3443  NE2 GLN A 221     -28.383  26.545  -8.560  1.00  0.00           N  
ATOM   3444  H   GLN A 221     -26.434  21.749  -8.391  1.00  0.00           H  
ATOM   3445  HA  GLN A 221     -29.029  21.812  -7.137  1.00  0.00           H  
ATOM   3446 1HB  GLN A 221     -28.049  22.763  -9.855  1.00  0.00           H  
ATOM   3447 2HB  GLN A 221     -29.686  23.029  -9.274  1.00  0.00           H  
ATOM   3448 1HG  GLN A 221     -28.851  24.335  -7.399  1.00  0.00           H  
ATOM   3449 2HG  GLN A 221     -27.171  24.017  -7.914  1.00  0.00           H  
ATOM   3450 1HE2 GLN A 221     -28.421  27.382  -9.106  1.00  0.00           H  
ATOM   3451 2HE2 GLN A 221     -28.447  26.595  -7.563  1.00  0.00           H  
ATOM   3452  N   VAL A 222     -28.643  19.777  -9.681  1.00  0.00           N  
ATOM   3453  CA  VAL A 222     -29.238  18.642 -10.382  1.00  0.00           C  
ATOM   3454  C   VAL A 222     -29.446  17.487  -9.407  1.00  0.00           C  
ATOM   3455  O   VAL A 222     -30.535  16.913  -9.351  1.00  0.00           O  
ATOM   3456  CB  VAL A 222     -28.336  18.185 -11.544  1.00  0.00           C  
ATOM   3457  CG1 VAL A 222     -28.870  16.900 -12.159  1.00  0.00           C  
ATOM   3458  CG2 VAL A 222     -28.242  19.286 -12.590  1.00  0.00           C  
ATOM   3459  H   VAL A 222     -27.691  20.041  -9.892  1.00  0.00           H  
ATOM   3460  HA  VAL A 222     -30.200  18.954 -10.792  1.00  0.00           H  
ATOM   3461  HB  VAL A 222     -27.341  17.966 -11.155  1.00  0.00           H  
ATOM   3462 1HG1 VAL A 222     -28.220  16.592 -12.979  1.00  0.00           H  
ATOM   3463 2HG1 VAL A 222     -28.895  16.117 -11.402  1.00  0.00           H  
ATOM   3464 3HG1 VAL A 222     -29.877  17.071 -12.540  1.00  0.00           H  
ATOM   3465 1HG2 VAL A 222     -27.602  18.956 -13.408  1.00  0.00           H  
ATOM   3466 2HG2 VAL A 222     -29.237  19.509 -12.974  1.00  0.00           H  
ATOM   3467 3HG2 VAL A 222     -27.818  20.183 -12.137  1.00  0.00           H  
ATOM   3468  N   ALA A 223     -28.406  17.174  -8.632  1.00  0.00           N  
ATOM   3469  CA  ALA A 223     -28.458  16.115  -7.628  1.00  0.00           C  
ATOM   3470  C   ALA A 223     -29.525  16.392  -6.572  1.00  0.00           C  
ATOM   3471  O   ALA A 223     -30.272  15.492  -6.188  1.00  0.00           O  
ATOM   3472  CB  ALA A 223     -27.097  15.947  -6.969  1.00  0.00           C  
ATOM   3473  H   ALA A 223     -27.550  17.697  -8.752  1.00  0.00           H  
ATOM   3474  HA  ALA A 223     -28.726  15.185  -8.130  1.00  0.00           H  
ATOM   3475 1HB  ALA A 223     -27.149  15.155  -6.223  1.00  0.00           H  
ATOM   3476 2HB  ALA A 223     -26.356  15.685  -7.725  1.00  0.00           H  
ATOM   3477 3HB  ALA A 223     -26.808  16.880  -6.488  1.00  0.00           H  
ATOM   3478  N   LYS A 224     -29.606  17.642  -6.119  1.00  0.00           N  
ATOM   3479  CA  LYS A 224     -30.640  18.044  -5.172  1.00  0.00           C  
ATOM   3480  C   LYS A 224     -32.041  17.784  -5.722  1.00  0.00           C  
ATOM   3481  O   LYS A 224     -32.886  17.245  -5.009  1.00  0.00           O  
ATOM   3482  CB  LYS A 224     -30.484  19.522  -4.812  1.00  0.00           C  
ATOM   3483  CG  LYS A 224     -31.495  20.031  -3.792  1.00  0.00           C  
ATOM   3484  CD  LYS A 224     -31.240  21.490  -3.443  1.00  0.00           C  
ATOM   3485  CE  LYS A 224     -32.271  22.011  -2.452  1.00  0.00           C  
ATOM   3486  NZ  LYS A 224     -32.035  23.437  -2.101  1.00  0.00           N  
ATOM   3487  H   LYS A 224     -28.937  18.328  -6.438  1.00  0.00           H  
ATOM   3488  HA  LYS A 224     -30.529  17.449  -4.265  1.00  0.00           H  
ATOM   3489 1HB  LYS A 224     -29.486  19.696  -4.409  1.00  0.00           H  
ATOM   3490 2HB  LYS A 224     -30.583  20.129  -5.712  1.00  0.00           H  
ATOM   3491 1HG  LYS A 224     -32.502  19.934  -4.199  1.00  0.00           H  
ATOM   3492 2HG  LYS A 224     -31.429  19.432  -2.885  1.00  0.00           H  
ATOM   3493 1HD  LYS A 224     -30.246  21.591  -3.006  1.00  0.00           H  
ATOM   3494 2HD  LYS A 224     -31.283  22.094  -4.349  1.00  0.00           H  
ATOM   3495 1HE  LYS A 224     -33.268  21.915  -2.881  1.00  0.00           H  
ATOM   3496 2HE  LYS A 224     -32.234  21.414  -1.541  1.00  0.00           H  
ATOM   3497 1HZ  LYS A 224     -32.738  23.744  -1.443  1.00  0.00           H  
ATOM   3498 2HZ  LYS A 224     -31.119  23.534  -1.684  1.00  0.00           H  
ATOM   3499 3HZ  LYS A 224     -32.086  24.003  -2.936  1.00  0.00           H  
ATOM   3500  N   SER A 225     -32.279  18.141  -6.986  1.00  0.00           N  
ATOM   3501  CA  SER A 225     -33.582  17.882  -7.604  1.00  0.00           C  
ATOM   3502  C   SER A 225     -33.807  16.408  -7.953  1.00  0.00           C  
ATOM   3503  O   SER A 225     -34.941  15.929  -7.931  1.00  0.00           O  
ATOM   3504  CB  SER A 225     -33.723  18.721  -8.859  1.00  0.00           C  
ATOM   3505  OG  SER A 225     -33.761  20.087  -8.548  1.00  0.00           O  
ATOM   3506  H   SER A 225     -31.558  18.595  -7.529  1.00  0.00           H  
ATOM   3507  HA  SER A 225     -34.363  18.164  -6.896  1.00  0.00           H  
ATOM   3508 1HB  SER A 225     -32.885  18.521  -9.526  1.00  0.00           H  
ATOM   3509 2HB  SER A 225     -34.635  18.440  -9.384  1.00  0.00           H  
ATOM   3510  HG  SER A 225     -32.849  20.352  -8.407  1.00  0.00           H  
ATOM   3511  N   ALA A 226     -32.736  15.696  -8.287  1.00  0.00           N  
ATOM   3512  CA  ALA A 226     -32.844  14.262  -8.525  1.00  0.00           C  
ATOM   3513  C   ALA A 226     -33.245  13.542  -7.228  1.00  0.00           C  
ATOM   3514  O   ALA A 226     -34.123  12.680  -7.244  1.00  0.00           O  
ATOM   3515  CB  ALA A 226     -31.533  13.711  -9.067  1.00  0.00           C  
ATOM   3516  H   ALA A 226     -31.835  16.144  -8.379  1.00  0.00           H  
ATOM   3517  HA  ALA A 226     -33.627  14.100  -9.266  1.00  0.00           H  
ATOM   3518 1HB  ALA A 226     -31.632  12.639  -9.238  1.00  0.00           H  
ATOM   3519 2HB  ALA A 226     -31.290  14.208 -10.006  1.00  0.00           H  
ATOM   3520 3HB  ALA A 226     -30.738  13.891  -8.345  1.00  0.00           H  
ATOM   3521  N   VAL A 227     -32.625  13.926  -6.111  1.00  0.00           N  
ATOM   3522  CA  VAL A 227     -32.966  13.372  -4.800  1.00  0.00           C  
ATOM   3523  C   VAL A 227     -34.393  13.722  -4.380  1.00  0.00           C  
ATOM   3524  O   VAL A 227     -35.132  12.852  -3.933  1.00  0.00           O  
ATOM   3525  CB  VAL A 227     -31.984  13.895  -3.734  1.00  0.00           C  
ATOM   3526  CG1 VAL A 227     -32.441  13.484  -2.342  1.00  0.00           C  
ATOM   3527  CG2 VAL A 227     -30.585  13.372  -4.019  1.00  0.00           C  
ATOM   3528  H   VAL A 227     -31.897  14.623  -6.176  1.00  0.00           H  
ATOM   3529  HA  VAL A 227     -32.885  12.286  -4.852  1.00  0.00           H  
ATOM   3530  HB  VAL A 227     -31.979  14.984  -3.762  1.00  0.00           H  
ATOM   3531 1HG1 VAL A 227     -31.736  13.862  -1.602  1.00  0.00           H  
ATOM   3532 2HG1 VAL A 227     -33.429  13.899  -2.147  1.00  0.00           H  
ATOM   3533 3HG1 VAL A 227     -32.484  12.397  -2.280  1.00  0.00           H  
ATOM   3534 1HG2 VAL A 227     -29.896  13.746  -3.262  1.00  0.00           H  
ATOM   3535 2HG2 VAL A 227     -30.592  12.282  -3.997  1.00  0.00           H  
ATOM   3536 3HG2 VAL A 227     -30.262  13.712  -5.003  1.00  0.00           H  
ATOM   3537  N   ALA A 228     -34.767  14.994  -4.529  1.00  0.00           N  
ATOM   3538  CA  ALA A 228     -36.123  15.467  -4.222  1.00  0.00           C  
ATOM   3539  C   ALA A 228     -37.199  14.666  -4.963  1.00  0.00           C  
ATOM   3540  O   ALA A 228     -38.213  14.287  -4.376  1.00  0.00           O  
ATOM   3541  CB  ALA A 228     -36.250  16.946  -4.558  1.00  0.00           C  
ATOM   3542  H   ALA A 228     -34.081  15.653  -4.868  1.00  0.00           H  
ATOM   3543  HA  ALA A 228     -36.296  15.329  -3.155  1.00  0.00           H  
ATOM   3544 1HB  ALA A 228     -37.259  17.286  -4.327  1.00  0.00           H  
ATOM   3545 2HB  ALA A 228     -35.530  17.516  -3.970  1.00  0.00           H  
ATOM   3546 3HB  ALA A 228     -36.050  17.096  -5.618  1.00  0.00           H  
ATOM   3547  N   ALA A 229     -36.962  14.423  -6.254  1.00  0.00           N  
ATOM   3548  CA  ALA A 229     -37.868  13.650  -7.112  1.00  0.00           C  
ATOM   3549  C   ALA A 229     -37.881  12.152  -6.785  1.00  0.00           C  
ATOM   3550  O   ALA A 229     -38.929  11.509  -6.881  1.00  0.00           O  
ATOM   3551  CB  ALA A 229     -37.494  13.856  -8.573  1.00  0.00           C  
ATOM   3552  H   ALA A 229     -36.111  14.797  -6.648  1.00  0.00           H  
ATOM   3553  HA  ALA A 229     -38.883  14.013  -6.947  1.00  0.00           H  
ATOM   3554 1HB  ALA A 229     -38.170  13.280  -9.206  1.00  0.00           H  
ATOM   3555 2HB  ALA A 229     -37.575  14.914  -8.824  1.00  0.00           H  
ATOM   3556 3HB  ALA A 229     -36.471  13.522  -8.737  1.00  0.00           H  
ATOM   3557  N   LEU A 230     -36.719  11.606  -6.423  1.00  0.00           N  
ATOM   3558  CA  LEU A 230     -36.612  10.222  -5.953  1.00  0.00           C  
ATOM   3559  C   LEU A 230     -37.460  10.031  -4.691  1.00  0.00           C  
ATOM   3560  O   LEU A 230     -38.150   9.021  -4.557  1.00  0.00           O  
ATOM   3561  CB  LEU A 230     -35.149   9.864  -5.663  1.00  0.00           C  
ATOM   3562  CG  LEU A 230     -34.889   8.407  -5.258  1.00  0.00           C  
ATOM   3563  CD1 LEU A 230     -33.459   8.027  -5.619  1.00  0.00           C  
ATOM   3564  CD2 LEU A 230     -35.138   8.242  -3.766  1.00  0.00           C  
ATOM   3565  H   LEU A 230     -35.885  12.173  -6.477  1.00  0.00           H  
ATOM   3566  HA  LEU A 230     -36.983   9.561  -6.736  1.00  0.00           H  
ATOM   3567 1HB  LEU A 230     -34.557  10.071  -6.553  1.00  0.00           H  
ATOM   3568 2HB  LEU A 230     -34.789  10.501  -4.855  1.00  0.00           H  
ATOM   3569  HG  LEU A 230     -35.558   7.750  -5.813  1.00  0.00           H  
ATOM   3570 1HD1 LEU A 230     -33.274   6.992  -5.332  1.00  0.00           H  
ATOM   3571 2HD1 LEU A 230     -33.314   8.136  -6.694  1.00  0.00           H  
ATOM   3572 3HD1 LEU A 230     -32.765   8.680  -5.090  1.00  0.00           H  
ATOM   3573 1HD2 LEU A 230     -34.954   7.206  -3.479  1.00  0.00           H  
ATOM   3574 2HD2 LEU A 230     -34.468   8.897  -3.210  1.00  0.00           H  
ATOM   3575 3HD2 LEU A 230     -36.172   8.503  -3.540  1.00  0.00           H  
ATOM   3576  N   LYS A 231     -37.394  11.013  -3.785  1.00  0.00           N  
ATOM   3577  CA  LYS A 231     -38.164  11.032  -2.531  1.00  0.00           C  
ATOM   3578  C   LYS A 231     -39.667  11.015  -2.772  1.00  0.00           C  
ATOM   3579  O   LYS A 231     -40.417  10.424  -1.996  1.00  0.00           O  
ATOM   3580  CB  LYS A 231     -37.793  12.259  -1.697  1.00  0.00           C  
ATOM   3581  CG  LYS A 231     -38.466  12.319  -0.332  1.00  0.00           C  
ATOM   3582  CD  LYS A 231     -37.979  13.515   0.472  1.00  0.00           C  
ATOM   3583  CE  LYS A 231     -38.668  13.589   1.827  1.00  0.00           C  
ATOM   3584  NZ  LYS A 231     -38.201  14.755   2.625  1.00  0.00           N  
ATOM   3585  H   LYS A 231     -36.771  11.781  -3.992  1.00  0.00           H  
ATOM   3586  HA  LYS A 231     -37.920  10.135  -1.961  1.00  0.00           H  
ATOM   3587 1HB  LYS A 231     -36.714  12.279  -1.539  1.00  0.00           H  
ATOM   3588 2HB  LYS A 231     -38.061  13.164  -2.242  1.00  0.00           H  
ATOM   3589 1HG  LYS A 231     -39.546  12.394  -0.462  1.00  0.00           H  
ATOM   3590 2HG  LYS A 231     -38.247  11.406   0.222  1.00  0.00           H  
ATOM   3591 1HD  LYS A 231     -36.902  13.438   0.625  1.00  0.00           H  
ATOM   3592 2HD  LYS A 231     -38.185  14.432  -0.079  1.00  0.00           H  
ATOM   3593 1HE  LYS A 231     -39.744  13.670   1.684  1.00  0.00           H  
ATOM   3594 2HE  LYS A 231     -38.465  12.677   2.389  1.00  0.00           H  
ATOM   3595 1HZ  LYS A 231     -38.680  14.768   3.515  1.00  0.00           H  
ATOM   3596 2HZ  LYS A 231     -37.206  14.681   2.780  1.00  0.00           H  
ATOM   3597 3HZ  LYS A 231     -38.401  15.609   2.124  1.00  0.00           H  
ATOM   3598  N   SER A 232     -40.090  11.643  -3.864  1.00  0.00           N  
ATOM   3599  CA  SER A 232     -41.508  11.749  -4.217  1.00  0.00           C  
ATOM   3600  C   SER A 232     -42.256  10.411  -4.156  1.00  0.00           C  
ATOM   3601  O   SER A 232     -43.441  10.373  -3.799  1.00  0.00           O  
ATOM   3602  CB  SER A 232     -41.638  12.333  -5.610  1.00  0.00           C  
ATOM   3603  OG  SER A 232     -41.080  11.477  -6.568  1.00  0.00           O  
ATOM   3604  H   SER A 232     -39.399  12.062  -4.470  1.00  0.00           H  
ATOM   3605  HA  SER A 232     -41.994  12.415  -3.503  1.00  0.00           H  
ATOM   3606 1HB  SER A 232     -42.691  12.500  -5.837  1.00  0.00           H  
ATOM   3607 2HB  SER A 232     -41.138  13.300  -5.647  1.00  0.00           H  
ATOM   3608  HG  SER A 232     -40.381  11.978  -6.996  1.00  0.00           H  
ATOM   3609  N   LEU A 233     -41.554   9.323  -4.483  1.00  0.00           N  
ATOM   3610  CA  LEU A 233     -42.199   8.022  -4.659  1.00  0.00           C  
ATOM   3611  C   LEU A 233     -42.586   7.375  -3.335  1.00  0.00           C  
ATOM   3612  O   LEU A 233     -43.736   6.959  -3.164  1.00  0.00           O  
ATOM   3613  CB  LEU A 233     -41.268   7.079  -5.431  1.00  0.00           C  
ATOM   3614  CG  LEU A 233     -41.811   5.666  -5.681  1.00  0.00           C  
ATOM   3615  CD1 LEU A 233     -43.094   5.751  -6.497  1.00  0.00           C  
ATOM   3616  CD2 LEU A 233     -40.758   4.838  -6.403  1.00  0.00           C  
ATOM   3617  H   LEU A 233     -40.555   9.398  -4.612  1.00  0.00           H  
ATOM   3618  HA  LEU A 233     -43.113   8.164  -5.234  1.00  0.00           H  
ATOM   3619 1HB  LEU A 233     -41.047   7.525  -6.399  1.00  0.00           H  
ATOM   3620 2HB  LEU A 233     -40.334   6.982  -4.877  1.00  0.00           H  
ATOM   3621  HG  LEU A 233     -42.053   5.195  -4.728  1.00  0.00           H  
ATOM   3622 1HD1 LEU A 233     -43.480   4.748  -6.674  1.00  0.00           H  
ATOM   3623 2HD1 LEU A 233     -43.835   6.333  -5.948  1.00  0.00           H  
ATOM   3624 3HD1 LEU A 233     -42.887   6.234  -7.451  1.00  0.00           H  
ATOM   3625 1HD2 LEU A 233     -41.144   3.833  -6.580  1.00  0.00           H  
ATOM   3626 2HD2 LEU A 233     -40.517   5.307  -7.357  1.00  0.00           H  
ATOM   3627 3HD2 LEU A 233     -39.859   4.778  -5.790  1.00  0.00           H  
ATOM   3628  N   TYR A 234     -41.638   7.322  -2.401  1.00  0.00           N  
ATOM   3629  CA  TYR A 234     -41.807   6.567  -1.167  1.00  0.00           C  
ATOM   3630  C   TYR A 234     -41.506   7.357   0.099  1.00  0.00           C  
ATOM   3631  O   TYR A 234     -41.942   6.974   1.188  1.00  0.00           O  
ATOM   3632  CB  TYR A 234     -40.928   5.315  -1.209  1.00  0.00           C  
ATOM   3633  CG  TYR A 234     -41.274   4.363  -2.333  1.00  0.00           C  
ATOM   3634  CD1 TYR A 234     -40.967   4.698  -3.643  1.00  0.00           C  
ATOM   3635  CD2 TYR A 234     -41.897   3.157  -2.052  1.00  0.00           C  
ATOM   3636  CE1 TYR A 234     -41.283   3.829  -4.670  1.00  0.00           C  
ATOM   3637  CE2 TYR A 234     -42.213   2.288  -3.079  1.00  0.00           C  
ATOM   3638  CZ  TYR A 234     -41.908   2.621  -4.383  1.00  0.00           C  
ATOM   3639  OH  TYR A 234     -42.222   1.755  -5.405  1.00  0.00           O  
ATOM   3640  H   TYR A 234     -40.775   7.823  -2.557  1.00  0.00           H  
ATOM   3641  HA  TYR A 234     -42.852   6.267  -1.086  1.00  0.00           H  
ATOM   3642 1HB  TYR A 234     -39.883   5.607  -1.319  1.00  0.00           H  
ATOM   3643 2HB  TYR A 234     -41.019   4.775  -0.266  1.00  0.00           H  
ATOM   3644  HD1 TYR A 234     -40.477   5.647  -3.864  1.00  0.00           H  
ATOM   3645  HD2 TYR A 234     -42.139   2.894  -1.022  1.00  0.00           H  
ATOM   3646  HE1 TYR A 234     -41.042   4.092  -5.700  1.00  0.00           H  
ATOM   3647  HE2 TYR A 234     -42.703   1.339  -2.859  1.00  0.00           H  
ATOM   3648  HH  TYR A 234     -41.945   2.136  -6.242  1.00  0.00           H  
ATOM   3649  N   GLY A 235     -40.751   8.442  -0.043  1.00  0.00           N  
ATOM   3650  CA  GLY A 235     -40.263   9.189   1.102  1.00  0.00           C  
ATOM   3651  C   GLY A 235     -38.820   8.891   1.444  1.00  0.00           C  
ATOM   3652  O   GLY A 235     -38.333   9.296   2.494  1.00  0.00           O  
ATOM   3653  H   GLY A 235     -40.511   8.754  -0.973  1.00  0.00           H  
ATOM   3654 1HA  GLY A 235     -40.360  10.257   0.908  1.00  0.00           H  
ATOM   3655 2HA  GLY A 235     -40.879   8.964   1.972  1.00  0.00           H  
ATOM   3656  N   THR A 236     -38.140   8.187   0.543  1.00  0.00           N  
ATOM   3657  CA  THR A 236     -36.738   7.824   0.694  1.00  0.00           C  
ATOM   3658  C   THR A 236     -35.820   9.043   0.692  1.00  0.00           C  
ATOM   3659  O   THR A 236     -35.785   9.795  -0.278  1.00  0.00           O  
ATOM   3660  CB  THR A 236     -36.304   6.854  -0.421  1.00  0.00           C  
ATOM   3661  OG1 THR A 236     -37.122   5.678  -0.380  1.00  0.00           O  
ATOM   3662  CG2 THR A 236     -34.845   6.459  -0.245  1.00  0.00           C  
ATOM   3663  H   THR A 236     -38.637   7.895  -0.286  1.00  0.00           H  
ATOM   3664  HA  THR A 236     -36.611   7.326   1.656  1.00  0.00           H  
ATOM   3665  HB  THR A 236     -36.430   7.335  -1.391  1.00  0.00           H  
ATOM   3666  HG1 THR A 236     -37.805   5.741  -1.053  1.00  0.00           H  
ATOM   3667 1HG2 THR A 236     -34.556   5.774  -1.042  1.00  0.00           H  
ATOM   3668 2HG2 THR A 236     -34.219   7.350  -0.287  1.00  0.00           H  
ATOM   3669 3HG2 THR A 236     -34.715   5.969   0.719  1.00  0.00           H  
ATOM   3670  N   SER A 237     -35.069   9.218   1.777  1.00  0.00           N  
ATOM   3671  CA  SER A 237     -34.227  10.403   1.951  1.00  0.00           C  
ATOM   3672  C   SER A 237     -32.758  10.155   1.589  1.00  0.00           C  
ATOM   3673  O   SER A 237     -32.106   9.256   2.139  1.00  0.00           O  
ATOM   3674  CB  SER A 237     -34.318  10.884   3.386  1.00  0.00           C  
ATOM   3675  OG  SER A 237     -33.436  11.948   3.616  1.00  0.00           O  
ATOM   3676  H   SER A 237     -35.081   8.513   2.500  1.00  0.00           H  
ATOM   3677  HA  SER A 237     -34.593  11.188   1.288  1.00  0.00           H  
ATOM   3678 1HB  SER A 237     -35.339  11.202   3.599  1.00  0.00           H  
ATOM   3679 2HB  SER A 237     -34.085  10.062   4.061  1.00  0.00           H  
ATOM   3680  HG  SER A 237     -32.778  11.902   2.918  1.00  0.00           H  
ATOM   3681  N   TYR A 238     -32.255  10.964   0.656  1.00  0.00           N  
ATOM   3682  CA  TYR A 238     -30.870  10.892   0.186  1.00  0.00           C  
ATOM   3683  C   TYR A 238     -30.104  12.139   0.605  1.00  0.00           C  
ATOM   3684  O   TYR A 238     -30.628  13.254   0.518  1.00  0.00           O  
ATOM   3685  CB  TYR A 238     -30.819  10.720  -1.334  1.00  0.00           C  
ATOM   3686  CG  TYR A 238     -31.383   9.403  -1.819  1.00  0.00           C  
ATOM   3687  CD1 TYR A 238     -32.749   9.169  -1.757  1.00  0.00           C  
ATOM   3688  CD2 TYR A 238     -30.535   8.430  -2.325  1.00  0.00           C  
ATOM   3689  CE1 TYR A 238     -33.264   7.966  -2.199  1.00  0.00           C  
ATOM   3690  CE2 TYR A 238     -31.050   7.227  -2.768  1.00  0.00           C  
ATOM   3691  CZ  TYR A 238     -32.409   6.994  -2.706  1.00  0.00           C  
ATOM   3692  OH  TYR A 238     -32.922   5.796  -3.147  1.00  0.00           O  
ATOM   3693  H   TYR A 238     -32.873  11.658   0.261  1.00  0.00           H  
ATOM   3694  HA  TYR A 238     -30.393  10.027   0.647  1.00  0.00           H  
ATOM   3695 1HB  TYR A 238     -31.379  11.527  -1.810  1.00  0.00           H  
ATOM   3696 2HB  TYR A 238     -29.786  10.794  -1.674  1.00  0.00           H  
ATOM   3697  HD1 TYR A 238     -33.416   9.934  -1.358  1.00  0.00           H  
ATOM   3698  HD2 TYR A 238     -29.462   8.614  -2.373  1.00  0.00           H  
ATOM   3699  HE1 TYR A 238     -34.337   7.782  -2.151  1.00  0.00           H  
ATOM   3700  HE2 TYR A 238     -30.383   6.462  -3.166  1.00  0.00           H  
ATOM   3701  HH  TYR A 238     -32.207   5.240  -3.464  1.00  0.00           H  
ATOM   3702  N   LYS A 239     -28.866  11.943   1.052  1.00  0.00           N  
ATOM   3703  CA  LYS A 239     -27.907  13.030   1.222  1.00  0.00           C  
ATOM   3704  C   LYS A 239     -27.274  13.347  -0.128  1.00  0.00           C  
ATOM   3705  O   LYS A 239     -27.081  12.452  -0.947  1.00  0.00           O  
ATOM   3706  CB  LYS A 239     -26.834  12.664   2.249  1.00  0.00           C  
ATOM   3707  CG  LYS A 239     -27.354  12.501   3.671  1.00  0.00           C  
ATOM   3708  CD  LYS A 239     -26.226  12.170   4.637  1.00  0.00           C  
ATOM   3709  CE  LYS A 239     -26.745  12.003   6.058  1.00  0.00           C  
ATOM   3710  NZ  LYS A 239     -25.654  11.665   7.012  1.00  0.00           N  
ATOM   3711  H   LYS A 239     -28.586  11.000   1.281  1.00  0.00           H  
ATOM   3712  HA  LYS A 239     -28.441  13.909   1.583  1.00  0.00           H  
ATOM   3713 1HB  LYS A 239     -26.356  11.728   1.958  1.00  0.00           H  
ATOM   3714 2HB  LYS A 239     -26.064  13.435   2.261  1.00  0.00           H  
ATOM   3715 1HG  LYS A 239     -27.836  13.425   3.991  1.00  0.00           H  
ATOM   3716 2HG  LYS A 239     -28.092  11.699   3.699  1.00  0.00           H  
ATOM   3717 1HD  LYS A 239     -25.739  11.245   4.326  1.00  0.00           H  
ATOM   3718 2HD  LYS A 239     -25.488  12.972   4.622  1.00  0.00           H  
ATOM   3719 1HE  LYS A 239     -27.221  12.927   6.382  1.00  0.00           H  
ATOM   3720 2HE  LYS A 239     -27.490  11.208   6.082  1.00  0.00           H  
ATOM   3721 1HZ  LYS A 239     -26.038  11.562   7.941  1.00  0.00           H  
ATOM   3722 2HZ  LYS A 239     -25.217  10.798   6.731  1.00  0.00           H  
ATOM   3723 3HZ  LYS A 239     -24.966  12.403   7.013  1.00  0.00           H  
ATOM   3724  N   TYR A 240     -26.950  14.619  -0.348  1.00  0.00           N  
ATOM   3725  CA  TYR A 240     -26.311  15.082  -1.580  1.00  0.00           C  
ATOM   3726  C   TYR A 240     -24.995  15.799  -1.258  1.00  0.00           C  
ATOM   3727  O   TYR A 240     -24.873  16.440  -0.212  1.00  0.00           O  
ATOM   3728  CB  TYR A 240     -27.249  16.004  -2.362  1.00  0.00           C  
ATOM   3729  CG  TYR A 240     -27.595  17.284  -1.632  1.00  0.00           C  
ATOM   3730  CD1 TYR A 240     -26.805  18.412  -1.798  1.00  0.00           C  
ATOM   3731  CD2 TYR A 240     -28.702  17.329  -0.798  1.00  0.00           C  
ATOM   3732  CE1 TYR A 240     -27.121  19.580  -1.131  1.00  0.00           C  
ATOM   3733  CE2 TYR A 240     -29.018  18.497  -0.132  1.00  0.00           C  
ATOM   3734  CZ  TYR A 240     -28.232  19.619  -0.297  1.00  0.00           C  
ATOM   3735  OH  TYR A 240     -28.547  20.783   0.367  1.00  0.00           O  
ATOM   3736  H   TYR A 240     -27.161  15.288   0.379  1.00  0.00           H  
ATOM   3737  HA  TYR A 240     -26.083  14.214  -2.199  1.00  0.00           H  
ATOM   3738 1HB  TYR A 240     -26.788  16.270  -3.314  1.00  0.00           H  
ATOM   3739 2HB  TYR A 240     -28.177  15.477  -2.583  1.00  0.00           H  
ATOM   3740  HD1 TYR A 240     -25.934  18.376  -2.453  1.00  0.00           H  
ATOM   3741  HD2 TYR A 240     -29.322  16.442  -0.668  1.00  0.00           H  
ATOM   3742  HE1 TYR A 240     -26.500  20.466  -1.261  1.00  0.00           H  
ATOM   3743  HE2 TYR A 240     -29.888  18.532   0.524  1.00  0.00           H  
ATOM   3744  HH  TYR A 240     -27.905  21.461   0.144  1.00  0.00           H  
ATOM   3745  N   GLY A 241     -24.017  15.683  -2.154  1.00  0.00           N  
ATOM   3746  CA  GLY A 241     -22.759  16.402  -2.020  1.00  0.00           C  
ATOM   3747  C   GLY A 241     -21.587  15.799  -2.778  1.00  0.00           C  
ATOM   3748  O   GLY A 241     -21.738  14.760  -3.421  1.00  0.00           O  
ATOM   3749  H   GLY A 241     -24.155  15.077  -2.950  1.00  0.00           H  
ATOM   3750 1HA  GLY A 241     -22.886  17.427  -2.370  1.00  0.00           H  
ATOM   3751 2HA  GLY A 241     -22.480  16.454  -0.968  1.00  0.00           H  
ATOM   3752  N   SER A 242     -20.417  16.438  -2.699  1.00  0.00           N  
ATOM   3753  CA  SER A 242     -19.200  15.913  -3.338  1.00  0.00           C  
ATOM   3754  C   SER A 242     -18.741  14.619  -2.666  1.00  0.00           C  
ATOM   3755  O   SER A 242     -19.119  14.387  -1.522  1.00  0.00           O  
ATOM   3756  CB  SER A 242     -18.089  16.943  -3.279  1.00  0.00           C  
ATOM   3757  OG  SER A 242     -17.662  17.146  -1.960  1.00  0.00           O  
ATOM   3758  H   SER A 242     -20.368  17.306  -2.186  1.00  0.00           H  
ATOM   3759  HA  SER A 242     -19.423  15.698  -4.384  1.00  0.00           H  
ATOM   3760 1HB  SER A 242     -17.250  16.608  -3.888  1.00  0.00           H  
ATOM   3761 2HB  SER A 242     -18.442  17.884  -3.699  1.00  0.00           H  
ATOM   3762  HG  SER A 242     -16.788  17.538  -2.022  1.00  0.00           H  
ATOM   3763  N   ILE A 243     -17.940  13.807  -3.354  1.00  0.00           N  
ATOM   3764  CA  ILE A 243     -17.529  12.498  -2.833  1.00  0.00           C  
ATOM   3765  C   ILE A 243     -16.602  12.580  -1.616  1.00  0.00           C  
ATOM   3766  O   ILE A 243     -16.860  11.938  -0.596  1.00  0.00           O  
ATOM   3767  CB  ILE A 243     -16.829  11.683  -3.936  1.00  0.00           C  
ATOM   3768  CG1 ILE A 243     -17.823  11.320  -5.043  1.00  0.00           C  
ATOM   3769  CG2 ILE A 243     -16.196  10.430  -3.352  1.00  0.00           C  
ATOM   3770  CD1 ILE A 243     -17.172  10.766  -6.290  1.00  0.00           C  
ATOM   3771  H   ILE A 243     -17.607  14.102  -4.261  1.00  0.00           H  
ATOM   3772  HA  ILE A 243     -18.419  11.959  -2.510  1.00  0.00           H  
ATOM   3773  HB  ILE A 243     -16.051  12.290  -4.398  1.00  0.00           H  
ATOM   3774 1HG1 ILE A 243     -18.529  10.579  -4.668  1.00  0.00           H  
ATOM   3775 2HG1 ILE A 243     -18.396  12.204  -5.323  1.00  0.00           H  
ATOM   3776 1HG2 ILE A 243     -15.707   9.866  -4.145  1.00  0.00           H  
ATOM   3777 2HG2 ILE A 243     -15.461  10.711  -2.600  1.00  0.00           H  
ATOM   3778 3HG2 ILE A 243     -16.969   9.813  -2.891  1.00  0.00           H  
ATOM   3779 1HD1 ILE A 243     -17.940  10.532  -7.028  1.00  0.00           H  
ATOM   3780 2HD1 ILE A 243     -16.486  11.506  -6.702  1.00  0.00           H  
ATOM   3781 3HD1 ILE A 243     -16.622   9.859  -6.041  1.00  0.00           H  
ATOM   3782  N   ILE A 244     -15.534  13.366  -1.726  1.00  0.00           N  
ATOM   3783  CA  ILE A 244     -14.487  13.398  -0.706  1.00  0.00           C  
ATOM   3784  C   ILE A 244     -15.004  13.814   0.675  1.00  0.00           C  
ATOM   3785  O   ILE A 244     -14.455  13.393   1.700  1.00  0.00           O  
ATOM   3786  CB  ILE A 244     -13.358  14.355  -1.130  1.00  0.00           C  
ATOM   3787  CG1 ILE A 244     -12.114  14.128  -0.268  1.00  0.00           C  
ATOM   3788  CG2 ILE A 244     -13.821  15.801  -1.032  1.00  0.00           C  
ATOM   3789  CD1 ILE A 244     -10.874  14.818  -0.791  1.00  0.00           C  
ATOM   3790  H   ILE A 244     -15.446  13.958  -2.540  1.00  0.00           H  
ATOM   3791  HA  ILE A 244     -14.075  12.395  -0.602  1.00  0.00           H  
ATOM   3792  HB  ILE A 244     -13.071  14.145  -2.160  1.00  0.00           H  
ATOM   3793 1HG1 ILE A 244     -12.302  14.485   0.744  1.00  0.00           H  
ATOM   3794 2HG1 ILE A 244     -11.906  13.060  -0.203  1.00  0.00           H  
ATOM   3795 1HG2 ILE A 244     -13.011  16.464  -1.334  1.00  0.00           H  
ATOM   3796 2HG2 ILE A 244     -14.678  15.953  -1.686  1.00  0.00           H  
ATOM   3797 3HG2 ILE A 244     -14.106  16.022  -0.003  1.00  0.00           H  
ATOM   3798 1HD1 ILE A 244     -10.034  14.610  -0.128  1.00  0.00           H  
ATOM   3799 2HD1 ILE A 244     -10.647  14.448  -1.792  1.00  0.00           H  
ATOM   3800 3HD1 ILE A 244     -11.046  15.893  -0.831  1.00  0.00           H  
ATOM   3801  N   THR A 245     -16.049  14.643   0.695  1.00  0.00           N  
ATOM   3802  CA  THR A 245     -16.650  15.084   1.954  1.00  0.00           C  
ATOM   3803  C   THR A 245     -17.801  14.183   2.408  1.00  0.00           C  
ATOM   3804  O   THR A 245     -17.811  13.736   3.559  1.00  0.00           O  
ATOM   3805  CB  THR A 245     -17.156  16.534   1.835  1.00  0.00           C  
ATOM   3806  OG1 THR A 245     -16.060  17.400   1.515  1.00  0.00           O  
ATOM   3807  CG2 THR A 245     -17.791  16.986   3.141  1.00  0.00           C  
ATOM   3808  H   THR A 245     -16.435  14.975  -0.177  1.00  0.00           H  
ATOM   3809  HA  THR A 245     -15.888  15.045   2.733  1.00  0.00           H  
ATOM   3810  HB  THR A 245     -17.896  16.596   1.037  1.00  0.00           H  
ATOM   3811  HG1 THR A 245     -16.378  18.304   1.442  1.00  0.00           H  
ATOM   3812 1HG2 THR A 245     -18.143  18.012   3.038  1.00  0.00           H  
ATOM   3813 2HG2 THR A 245     -18.632  16.335   3.381  1.00  0.00           H  
ATOM   3814 3HG2 THR A 245     -17.053  16.934   3.941  1.00  0.00           H  
ATOM   3815  N   THR A 246     -18.744  13.894   1.507  1.00  0.00           N  
ATOM   3816  CA  THR A 246     -19.898  13.046   1.836  1.00  0.00           C  
ATOM   3817  C   THR A 246     -19.503  11.637   2.300  1.00  0.00           C  
ATOM   3818  O   THR A 246     -20.074  11.120   3.262  1.00  0.00           O  
ATOM   3819  CB  THR A 246     -20.845  12.931   0.627  1.00  0.00           C  
ATOM   3820  OG1 THR A 246     -21.345  14.230   0.284  1.00  0.00           O  
ATOM   3821  CG2 THR A 246     -22.012  12.011   0.949  1.00  0.00           C  
ATOM   3822  H   THR A 246     -18.660  14.270   0.573  1.00  0.00           H  
ATOM   3823  HA  THR A 246     -20.441  13.506   2.662  1.00  0.00           H  
ATOM   3824  HB  THR A 246     -20.299  12.530  -0.226  1.00  0.00           H  
ATOM   3825  HG1 THR A 246     -20.684  14.702  -0.227  1.00  0.00           H  
ATOM   3826 1HG2 THR A 246     -22.671  11.942   0.084  1.00  0.00           H  
ATOM   3827 2HG2 THR A 246     -21.636  11.020   1.200  1.00  0.00           H  
ATOM   3828 3HG2 THR A 246     -22.568  12.412   1.796  1.00  0.00           H  
ATOM   3829  N   ILE A 247     -18.536  11.016   1.627  1.00  0.00           N  
ATOM   3830  CA  ILE A 247     -17.998   9.742   2.114  1.00  0.00           C  
ATOM   3831  C   ILE A 247     -16.603   9.960   2.704  1.00  0.00           C  
ATOM   3832  O   ILE A 247     -16.484  10.363   3.864  1.00  0.00           O  
ATOM   3833  CB  ILE A 247     -17.931   8.695   0.987  1.00  0.00           C  
ATOM   3834  CG1 ILE A 247     -19.340   8.331   0.512  1.00  0.00           C  
ATOM   3835  CG2 ILE A 247     -17.186   7.455   1.456  1.00  0.00           C  
ATOM   3836  CD1 ILE A 247     -19.363   7.512  -0.758  1.00  0.00           C  
ATOM   3837  H   ILE A 247     -18.164  11.414   0.777  1.00  0.00           H  
ATOM   3838  HA  ILE A 247     -18.659   9.363   2.892  1.00  0.00           H  
ATOM   3839  HB  ILE A 247     -17.409   9.118   0.129  1.00  0.00           H  
ATOM   3840 1HG1 ILE A 247     -19.852   7.767   1.291  1.00  0.00           H  
ATOM   3841 2HG1 ILE A 247     -19.913   9.242   0.339  1.00  0.00           H  
ATOM   3842 1HG2 ILE A 247     -17.148   6.726   0.648  1.00  0.00           H  
ATOM   3843 2HG2 ILE A 247     -16.172   7.728   1.747  1.00  0.00           H  
ATOM   3844 3HG2 ILE A 247     -17.704   7.022   2.312  1.00  0.00           H  
ATOM   3845 1HD1 ILE A 247     -20.396   7.293  -1.032  1.00  0.00           H  
ATOM   3846 2HD1 ILE A 247     -18.886   8.073  -1.562  1.00  0.00           H  
ATOM   3847 3HD1 ILE A 247     -18.826   6.578  -0.599  1.00  0.00           H  
ATOM   3848  N   TYR A 248     -15.567   9.707   1.907  1.00  0.00           N  
ATOM   3849  CA  TYR A 248     -14.176   9.892   2.321  1.00  0.00           C  
ATOM   3850  C   TYR A 248     -13.257   9.958   1.092  1.00  0.00           C  
ATOM   3851  O   TYR A 248     -13.555   9.340   0.062  1.00  0.00           O  
ATOM   3852  CB  TYR A 248     -13.739   8.766   3.260  1.00  0.00           C  
ATOM   3853  CG  TYR A 248     -12.358   8.960   3.846  1.00  0.00           C  
ATOM   3854  CD1 TYR A 248     -12.171   9.837   4.904  1.00  0.00           C  
ATOM   3855  CD2 TYR A 248     -11.279   8.262   3.325  1.00  0.00           C  
ATOM   3856  CE1 TYR A 248     -10.910  10.015   5.439  1.00  0.00           C  
ATOM   3857  CE2 TYR A 248     -10.018   8.440   3.860  1.00  0.00           C  
ATOM   3858  CZ  TYR A 248      -9.832   9.312   4.913  1.00  0.00           C  
ATOM   3859  OH  TYR A 248      -8.576   9.489   5.446  1.00  0.00           O  
ATOM   3860  H   TYR A 248     -15.762   9.372   0.974  1.00  0.00           H  
ATOM   3861  HA  TYR A 248     -14.097  10.840   2.855  1.00  0.00           H  
ATOM   3862 1HB  TYR A 248     -14.450   8.682   4.084  1.00  0.00           H  
ATOM   3863 2HB  TYR A 248     -13.750   7.818   2.722  1.00  0.00           H  
ATOM   3864  HD1 TYR A 248     -13.019  10.386   5.314  1.00  0.00           H  
ATOM   3865  HD2 TYR A 248     -11.426   7.573   2.493  1.00  0.00           H  
ATOM   3866  HE1 TYR A 248     -10.763  10.704   6.271  1.00  0.00           H  
ATOM   3867  HE2 TYR A 248      -9.170   7.891   3.450  1.00  0.00           H  
ATOM   3868  HH  TYR A 248      -8.621  10.124   6.165  1.00  0.00           H  
ATOM   3869  N   GLN A 249     -12.154  10.709   1.193  1.00  0.00           N  
ATOM   3870  CA  GLN A 249     -11.224  10.867   0.066  1.00  0.00           C  
ATOM   3871  C   GLN A 249     -10.904   9.525  -0.577  1.00  0.00           C  
ATOM   3872  O   GLN A 249     -10.308   8.665   0.072  1.00  0.00           O  
ATOM   3873  CB  GLN A 249      -9.929  11.543   0.524  1.00  0.00           C  
ATOM   3874  CG  GLN A 249      -8.946  11.831  -0.598  1.00  0.00           C  
ATOM   3875  CD  GLN A 249      -7.702  12.548  -0.108  1.00  0.00           C  
ATOM   3876  OE1 GLN A 249      -7.492  12.701   1.098  1.00  0.00           O  
ATOM   3877  NE2 GLN A 249      -6.870  12.992  -1.042  1.00  0.00           N  
ATOM   3878  H   GLN A 249     -11.955  11.179   2.065  1.00  0.00           H  
ATOM   3879  HA  GLN A 249     -11.697  11.498  -0.687  1.00  0.00           H  
ATOM   3880 1HB  GLN A 249     -10.165  12.487   1.015  1.00  0.00           H  
ATOM   3881 2HB  GLN A 249      -9.428  10.910   1.257  1.00  0.00           H  
ATOM   3882 1HG  GLN A 249      -8.641  10.888  -1.051  1.00  0.00           H  
ATOM   3883 2HG  GLN A 249      -9.434  12.462  -1.341  1.00  0.00           H  
ATOM   3884 1HE2 GLN A 249      -6.032  13.473  -0.780  1.00  0.00           H  
ATOM   3885 2HE2 GLN A 249      -7.079  12.846  -2.009  1.00  0.00           H  
ATOM   3886  N   ALA A 250     -11.326   9.354  -1.827  1.00  0.00           N  
ATOM   3887  CA  ALA A 250     -11.145   8.102  -2.550  1.00  0.00           C  
ATOM   3888  C   ALA A 250     -10.688   8.350  -3.986  1.00  0.00           C  
ATOM   3889  O   ALA A 250     -11.335   9.075  -4.738  1.00  0.00           O  
ATOM   3890  CB  ALA A 250     -12.435   7.295  -2.537  1.00  0.00           C  
ATOM   3891  H   ALA A 250     -11.789  10.125  -2.287  1.00  0.00           H  
ATOM   3892  HA  ALA A 250     -10.364   7.531  -2.048  1.00  0.00           H  
ATOM   3893 1HB  ALA A 250     -12.286   6.362  -3.080  1.00  0.00           H  
ATOM   3894 2HB  ALA A 250     -12.715   7.074  -1.507  1.00  0.00           H  
ATOM   3895 3HB  ALA A 250     -13.228   7.869  -3.013  1.00  0.00           H  
ATOM   3896  N   SER A 251      -9.561   7.739  -4.341  1.00  0.00           N  
ATOM   3897  CA  SER A 251      -8.899   7.925  -5.629  1.00  0.00           C  
ATOM   3898  C   SER A 251      -9.424   6.953  -6.684  1.00  0.00           C  
ATOM   3899  O   SER A 251      -9.985   5.911  -6.340  1.00  0.00           O  
ATOM   3900  CB  SER A 251      -7.402   7.748  -5.470  1.00  0.00           C  
ATOM   3901  OG  SER A 251      -7.085   6.424  -5.138  1.00  0.00           O  
ATOM   3902  H   SER A 251      -9.152   7.111  -3.664  1.00  0.00           H  
ATOM   3903  HA  SER A 251      -9.100   8.939  -5.978  1.00  0.00           H  
ATOM   3904 1HB  SER A 251      -6.902   8.022  -6.400  1.00  0.00           H  
ATOM   3905 2HB  SER A 251      -7.036   8.417  -4.693  1.00  0.00           H  
ATOM   3906  HG  SER A 251      -7.112   5.931  -5.962  1.00  0.00           H  
ATOM   3907  N   GLY A 252      -9.230   7.307  -7.956  1.00  0.00           N  
ATOM   3908  CA  GLY A 252      -9.429   6.409  -9.084  1.00  0.00           C  
ATOM   3909  C   GLY A 252     -10.821   5.862  -9.283  1.00  0.00           C  
ATOM   3910  O   GLY A 252     -10.983   4.718  -9.700  1.00  0.00           O  
ATOM   3911  H   GLY A 252      -8.928   8.255  -8.129  1.00  0.00           H  
ATOM   3912 1HA  GLY A 252      -9.158   6.920 -10.008  1.00  0.00           H  
ATOM   3913 2HA  GLY A 252      -8.766   5.550  -8.986  1.00  0.00           H  
ATOM   3914  N   GLY A 253     -11.828   6.673  -8.990  1.00  0.00           N  
ATOM   3915  CA  GLY A 253     -13.214   6.231  -9.102  1.00  0.00           C  
ATOM   3916  C   GLY A 253     -13.767   6.460 -10.506  1.00  0.00           C  
ATOM   3917  O   GLY A 253     -13.260   7.285 -11.265  1.00  0.00           O  
ATOM   3918  H   GLY A 253     -11.636   7.616  -8.683  1.00  0.00           H  
ATOM   3919 1HA  GLY A 253     -13.279   5.171  -8.854  1.00  0.00           H  
ATOM   3920 2HA  GLY A 253     -13.827   6.768  -8.379  1.00  0.00           H  
ATOM   3921  N   SER A 254     -14.806   5.716 -10.854  1.00  0.00           N  
ATOM   3922  CA  SER A 254     -15.419   5.857 -12.173  1.00  0.00           C  
ATOM   3923  C   SER A 254     -15.792   7.302 -12.470  1.00  0.00           C  
ATOM   3924  O   SER A 254     -15.438   7.828 -13.507  1.00  0.00           O  
ATOM   3925  CB  SER A 254     -16.654   4.982 -12.269  1.00  0.00           C  
ATOM   3926  OG  SER A 254     -16.314   3.625 -12.202  1.00  0.00           O  
ATOM   3927  H   SER A 254     -15.185   5.041 -10.205  1.00  0.00           H  
ATOM   3928  HA  SER A 254     -14.699   5.533 -12.926  1.00  0.00           H  
ATOM   3929 1HB  SER A 254     -17.338   5.229 -11.457  1.00  0.00           H  
ATOM   3930 2HB  SER A 254     -17.171   5.185 -13.205  1.00  0.00           H  
ATOM   3931  HG  SER A 254     -15.880   3.502 -11.355  1.00  0.00           H  
ATOM   3932  N   ILE A 255     -16.496   7.935 -11.544  1.00  0.00           N  
ATOM   3933  CA  ILE A 255     -17.110   9.231 -11.809  1.00  0.00           C  
ATOM   3934  C   ILE A 255     -16.110  10.372 -11.906  1.00  0.00           C  
ATOM   3935  O   ILE A 255     -16.333  11.324 -12.652  1.00  0.00           O  
ATOM   3936  CB  ILE A 255     -18.141   9.566 -10.715  1.00  0.00           C  
ATOM   3937  CG1 ILE A 255     -19.475   8.875 -11.010  1.00  0.00           C  
ATOM   3938  CG2 ILE A 255     -18.330  11.071 -10.605  1.00  0.00           C  
ATOM   3939  CD1 ILE A 255     -19.355   7.385 -11.234  1.00  0.00           C  
ATOM   3940  H   ILE A 255     -16.611   7.513 -10.634  1.00  0.00           H  
ATOM   3941  HA  ILE A 255     -17.622   9.181 -12.769  1.00  0.00           H  
ATOM   3942  HB  ILE A 255     -17.792   9.182  -9.757  1.00  0.00           H  
ATOM   3943 1HG1 ILE A 255     -20.162   9.041 -10.181  1.00  0.00           H  
ATOM   3944 2HG1 ILE A 255     -19.925   9.317 -11.899  1.00  0.00           H  
ATOM   3945 1HG2 ILE A 255     -19.062  11.290  -9.828  1.00  0.00           H  
ATOM   3946 2HG2 ILE A 255     -17.380  11.539 -10.350  1.00  0.00           H  
ATOM   3947 3HG2 ILE A 255     -18.684  11.464 -11.558  1.00  0.00           H  
ATOM   3948 1HD1 ILE A 255     -20.341   6.967 -11.438  1.00  0.00           H  
ATOM   3949 2HD1 ILE A 255     -18.699   7.197 -12.085  1.00  0.00           H  
ATOM   3950 3HD1 ILE A 255     -18.939   6.916 -10.344  1.00  0.00           H  
ATOM   3951  N   ASP A 256     -15.010  10.264 -11.168  1.00  0.00           N  
ATOM   3952  CA  ASP A 256     -13.929  11.240 -11.261  1.00  0.00           C  
ATOM   3953  C   ASP A 256     -13.232  11.135 -12.608  1.00  0.00           C  
ATOM   3954  O   ASP A 256     -13.009  12.151 -13.270  1.00  0.00           O  
ATOM   3955  CB  ASP A 256     -12.914  11.035 -10.134  1.00  0.00           C  
ATOM   3956  CG  ASP A 256     -13.454  11.441  -8.769  1.00  0.00           C  
ATOM   3957  OD1 ASP A 256     -14.436  12.143  -8.725  1.00  0.00           O  
ATOM   3958  OD2 ASP A 256     -12.880  11.044  -7.784  1.00  0.00           O  
ATOM   3959  H   ASP A 256     -14.919   9.489 -10.527  1.00  0.00           H  
ATOM   3960  HA  ASP A 256     -14.356  12.239 -11.165  1.00  0.00           H  
ATOM   3961 1HB  ASP A 256     -12.620   9.986 -10.095  1.00  0.00           H  
ATOM   3962 2HB  ASP A 256     -12.017  11.619 -10.341  1.00  0.00           H  
ATOM   3963  N   TRP A 257     -12.911   9.906 -13.019  1.00  0.00           N  
ATOM   3964  CA  TRP A 257     -12.368   9.674 -14.354  1.00  0.00           C  
ATOM   3965  C   TRP A 257     -13.300  10.254 -15.424  1.00  0.00           C  
ATOM   3966  O   TRP A 257     -12.831  10.894 -16.358  1.00  0.00           O  
ATOM   3967  CB  TRP A 257     -12.166   8.177 -14.596  1.00  0.00           C  
ATOM   3968  CG  TRP A 257     -11.609   7.860 -15.951  1.00  0.00           C  
ATOM   3969  CD1 TRP A 257     -10.339   7.455 -16.235  1.00  0.00           C  
ATOM   3970  CD2 TRP A 257     -12.304   7.920 -17.220  1.00  0.00           C  
ATOM   3971  NE1 TRP A 257     -10.196   7.260 -17.587  1.00  0.00           N  
ATOM   3972  CE2 TRP A 257     -11.389   7.539 -18.205  1.00  0.00           C  
ATOM   3973  CE3 TRP A 257     -13.610   8.260 -17.592  1.00  0.00           C  
ATOM   3974  CZ2 TRP A 257     -11.734   7.489 -19.546  1.00  0.00           C  
ATOM   3975  CZ3 TRP A 257     -13.956   8.209 -18.937  1.00  0.00           C  
ATOM   3976  CH2 TRP A 257     -13.042   7.832 -19.888  1.00  0.00           C  
ATOM   3977  H   TRP A 257     -13.045   9.120 -12.399  1.00  0.00           H  
ATOM   3978  HA  TRP A 257     -11.401  10.172 -14.426  1.00  0.00           H  
ATOM   3979 1HB  TRP A 257     -11.488   7.775 -13.844  1.00  0.00           H  
ATOM   3980 2HB  TRP A 257     -13.119   7.659 -14.488  1.00  0.00           H  
ATOM   3981  HD1 TRP A 257      -9.552   7.307 -15.498  1.00  0.00           H  
ATOM   3982  HE1 TRP A 257      -9.351   6.962 -18.052  1.00  0.00           H  
ATOM   3983  HE3 TRP A 257     -14.341   8.557 -16.841  1.00  0.00           H  
ATOM   3984  HZ2 TRP A 257     -11.022   7.192 -20.316  1.00  0.00           H  
ATOM   3985  HZ3 TRP A 257     -14.975   8.476 -19.219  1.00  0.00           H  
ATOM   3986  HH2 TRP A 257     -13.347   7.802 -20.935  1.00  0.00           H  
ATOM   3987  N   SER A 258     -14.607  10.039 -15.276  1.00  0.00           N  
ATOM   3988  CA  SER A 258     -15.583  10.489 -16.271  1.00  0.00           C  
ATOM   3989  C   SER A 258     -15.613  12.018 -16.421  1.00  0.00           C  
ATOM   3990  O   SER A 258     -15.610  12.549 -17.541  1.00  0.00           O  
ATOM   3991  CB  SER A 258     -16.963   9.988 -15.893  1.00  0.00           C  
ATOM   3992  OG  SER A 258     -17.922  10.408 -16.824  1.00  0.00           O  
ATOM   3993  H   SER A 258     -14.932   9.552 -14.453  1.00  0.00           H  
ATOM   3994  HA  SER A 258     -15.306  10.072 -17.240  1.00  0.00           H  
ATOM   3995 1HB  SER A 258     -16.954   8.900 -15.842  1.00  0.00           H  
ATOM   3996 2HB  SER A 258     -17.227  10.360 -14.904  1.00  0.00           H  
ATOM   3997  HG  SER A 258     -18.359  11.168 -16.431  1.00  0.00           H  
ATOM   3998  N   TYR A 259     -15.632  12.703 -15.279  1.00  0.00           N  
ATOM   3999  CA  TYR A 259     -15.571  14.154 -15.214  1.00  0.00           C  
ATOM   4000  C   TYR A 259     -14.265  14.709 -15.782  1.00  0.00           C  
ATOM   4001  O   TYR A 259     -14.273  15.688 -16.535  1.00  0.00           O  
ATOM   4002  CB  TYR A 259     -15.757  14.621 -13.768  1.00  0.00           C  
ATOM   4003  CG  TYR A 259     -15.716  16.124 -13.602  1.00  0.00           C  
ATOM   4004  CD1 TYR A 259     -16.547  16.929 -14.367  1.00  0.00           C  
ATOM   4005  CD2 TYR A 259     -14.848  16.696 -12.685  1.00  0.00           C  
ATOM   4006  CE1 TYR A 259     -16.510  18.301 -14.215  1.00  0.00           C  
ATOM   4007  CE2 TYR A 259     -14.810  18.069 -12.533  1.00  0.00           C  
ATOM   4008  CZ  TYR A 259     -15.637  18.870 -13.294  1.00  0.00           C  
ATOM   4009  OH  TYR A 259     -15.600  20.237 -13.143  1.00  0.00           O  
ATOM   4010  H   TYR A 259     -15.692  12.174 -14.421  1.00  0.00           H  
ATOM   4011  HA  TYR A 259     -16.378  14.562 -15.823  1.00  0.00           H  
ATOM   4012 1HB  TYR A 259     -16.715  14.262 -13.390  1.00  0.00           H  
ATOM   4013 2HB  TYR A 259     -14.976  14.188 -13.144  1.00  0.00           H  
ATOM   4014  HD1 TYR A 259     -17.230  16.478 -15.088  1.00  0.00           H  
ATOM   4015  HD2 TYR A 259     -14.194  16.064 -12.085  1.00  0.00           H  
ATOM   4016  HE1 TYR A 259     -17.163  18.934 -14.816  1.00  0.00           H  
ATOM   4017  HE2 TYR A 259     -14.127  18.519 -11.813  1.00  0.00           H  
ATOM   4018  HH  TYR A 259     -16.232  20.642 -13.742  1.00  0.00           H  
ATOM   4019  N   ASN A 260     -13.147  14.084 -15.413  1.00  0.00           N  
ATOM   4020  CA  ASN A 260     -11.820  14.502 -15.877  1.00  0.00           C  
ATOM   4021  C   ASN A 260     -11.633  14.267 -17.376  1.00  0.00           C  
ATOM   4022  O   ASN A 260     -10.712  14.804 -17.991  1.00  0.00           O  
ATOM   4023  CB  ASN A 260     -10.736  13.786 -15.092  1.00  0.00           C  
ATOM   4024  CG  ASN A 260     -10.614  14.292 -13.682  1.00  0.00           C  
ATOM   4025  OD1 ASN A 260     -10.931  15.452 -13.396  1.00  0.00           O  
ATOM   4026  ND2 ASN A 260     -10.160  13.444 -12.795  1.00  0.00           N  
ATOM   4027  H   ASN A 260     -13.224  13.293 -14.790  1.00  0.00           H  
ATOM   4028  HA  ASN A 260     -11.718  15.576 -15.713  1.00  0.00           H  
ATOM   4029 1HB  ASN A 260     -10.952  12.717 -15.065  1.00  0.00           H  
ATOM   4030 2HB  ASN A 260      -9.778  13.913 -15.596  1.00  0.00           H  
ATOM   4031 1HD2 ASN A 260     -10.057  13.725 -11.840  1.00  0.00           H  
ATOM   4032 2HD2 ASN A 260      -9.915  12.515 -13.071  1.00  0.00           H  
ATOM   4033  N   GLN A 261     -12.509  13.452 -17.948  1.00  0.00           N  
ATOM   4034  CA  GLN A 261     -12.464  13.139 -19.365  1.00  0.00           C  
ATOM   4035  C   GLN A 261     -13.520  13.869 -20.201  1.00  0.00           C  
ATOM   4036  O   GLN A 261     -13.788  13.496 -21.341  1.00  0.00           O  
ATOM   4037  CB  GLN A 261     -12.616  11.628 -19.557  1.00  0.00           C  
ATOM   4038  CG  GLN A 261     -11.514  10.804 -18.913  1.00  0.00           C  
ATOM   4039  CD  GLN A 261     -10.149  11.103 -19.502  1.00  0.00           C  
ATOM   4040  OE1 GLN A 261      -9.965  11.079 -20.722  1.00  0.00           O  
ATOM   4041  NE2 GLN A 261      -9.182  11.386 -18.637  1.00  0.00           N  
ATOM   4042  H   GLN A 261     -13.230  13.037 -17.375  1.00  0.00           H  
ATOM   4043  HA  GLN A 261     -11.498  13.454 -19.758  1.00  0.00           H  
ATOM   4044 1HB  GLN A 261     -13.569  11.302 -19.139  1.00  0.00           H  
ATOM   4045 2HB  GLN A 261     -12.630  11.396 -20.622  1.00  0.00           H  
ATOM   4046 1HG  GLN A 261     -11.483  11.028 -17.847  1.00  0.00           H  
ATOM   4047 2HG  GLN A 261     -11.729   9.746 -19.066  1.00  0.00           H  
ATOM   4048 1HE2 GLN A 261      -8.259  11.591 -18.967  1.00  0.00           H  
ATOM   4049 2HE2 GLN A 261      -9.374  11.394 -17.656  1.00  0.00           H  
ATOM   4050  N   GLY A 262     -14.101  14.916 -19.619  1.00  0.00           N  
ATOM   4051  CA  GLY A 262     -14.983  15.814 -20.340  1.00  0.00           C  
ATOM   4052  C   GLY A 262     -16.446  15.431 -20.334  1.00  0.00           C  
ATOM   4053  O   GLY A 262     -17.232  15.978 -21.117  1.00  0.00           O  
ATOM   4054  H   GLY A 262     -13.918  15.087 -18.641  1.00  0.00           H  
ATOM   4055 1HA  GLY A 262     -14.905  16.816 -19.919  1.00  0.00           H  
ATOM   4056 2HA  GLY A 262     -14.666  15.878 -21.380  1.00  0.00           H  
ATOM   4057  N   ILE A 263     -16.810  14.490 -19.463  1.00  0.00           N  
ATOM   4058  CA  ILE A 263     -18.202  14.123 -19.246  1.00  0.00           C  
ATOM   4059  C   ILE A 263     -18.684  14.900 -18.029  1.00  0.00           C  
ATOM   4060  O   ILE A 263     -18.430  14.510 -16.885  1.00  0.00           O  
ATOM   4061  CB  ILE A 263     -18.373  12.609 -19.023  1.00  0.00           C  
ATOM   4062  CG1 ILE A 263     -17.847  11.829 -20.231  1.00  0.00           C  
ATOM   4063  CG2 ILE A 263     -19.832  12.271 -18.762  1.00  0.00           C  
ATOM   4064  CD1 ILE A 263     -17.786  10.335 -20.014  1.00  0.00           C  
ATOM   4065  H   ILE A 263     -16.089  14.017 -18.937  1.00  0.00           H  
ATOM   4066  HA  ILE A 263     -18.774  14.397 -20.132  1.00  0.00           H  
ATOM   4067  HB  ILE A 263     -17.778  12.298 -18.165  1.00  0.00           H  
ATOM   4068 1HG1 ILE A 263     -18.483  12.023 -21.094  1.00  0.00           H  
ATOM   4069 2HG1 ILE A 263     -16.844  12.178 -20.481  1.00  0.00           H  
ATOM   4070 1HG2 ILE A 263     -19.935  11.197 -18.607  1.00  0.00           H  
ATOM   4071 2HG2 ILE A 263     -20.174  12.800 -17.873  1.00  0.00           H  
ATOM   4072 3HG2 ILE A 263     -20.435  12.574 -19.618  1.00  0.00           H  
ATOM   4073 1HD1 ILE A 263     -17.403   9.851 -20.913  1.00  0.00           H  
ATOM   4074 2HD1 ILE A 263     -17.124  10.116 -19.175  1.00  0.00           H  
ATOM   4075 3HD1 ILE A 263     -18.784   9.958 -19.797  1.00  0.00           H  
ATOM   4076  N   LYS A 264     -19.366  16.013 -18.288  1.00  0.00           N  
ATOM   4077  CA  LYS A 264     -19.777  16.956 -17.241  1.00  0.00           C  
ATOM   4078  C   LYS A 264     -20.610  16.313 -16.124  1.00  0.00           C  
ATOM   4079  O   LYS A 264     -20.299  16.467 -14.942  1.00  0.00           O  
ATOM   4080  CB  LYS A 264     -20.564  18.110 -17.864  1.00  0.00           C  
ATOM   4081  CG  LYS A 264     -21.018  19.171 -16.871  1.00  0.00           C  
ATOM   4082  CD  LYS A 264     -21.757  20.302 -17.569  1.00  0.00           C  
ATOM   4083  CE  LYS A 264     -22.252  21.340 -16.573  1.00  0.00           C  
ATOM   4084  NZ  LYS A 264     -22.977  22.454 -17.243  1.00  0.00           N  
ATOM   4085  H   LYS A 264     -19.607  16.209 -19.249  1.00  0.00           H  
ATOM   4086  HA  LYS A 264     -18.881  17.354 -16.763  1.00  0.00           H  
ATOM   4087 1HB  LYS A 264     -19.951  18.601 -18.621  1.00  0.00           H  
ATOM   4088 2HB  LYS A 264     -21.450  17.719 -18.364  1.00  0.00           H  
ATOM   4089 1HG  LYS A 264     -21.680  18.718 -16.132  1.00  0.00           H  
ATOM   4090 2HG  LYS A 264     -20.151  19.580 -16.353  1.00  0.00           H  
ATOM   4091 1HD  LYS A 264     -21.090  20.786 -18.285  1.00  0.00           H  
ATOM   4092 2HD  LYS A 264     -22.612  19.898 -18.112  1.00  0.00           H  
ATOM   4093 1HE  LYS A 264     -22.921  20.866 -15.856  1.00  0.00           H  
ATOM   4094 2HE  LYS A 264     -21.404  21.753 -16.027  1.00  0.00           H  
ATOM   4095 1HZ  LYS A 264     -23.288  23.119 -16.549  1.00  0.00           H  
ATOM   4096 2HZ  LYS A 264     -22.360  22.913 -17.897  1.00  0.00           H  
ATOM   4097 3HZ  LYS A 264     -23.777  22.085 -17.737  1.00  0.00           H  
ATOM   4098  N   TYR A 265     -21.652  15.578 -16.501  1.00  0.00           N  
ATOM   4099  CA  TYR A 265     -22.628  15.102 -15.529  1.00  0.00           C  
ATOM   4100  C   TYR A 265     -22.316  13.694 -15.027  1.00  0.00           C  
ATOM   4101  O   TYR A 265     -22.936  12.708 -15.448  1.00  0.00           O  
ATOM   4102  CB  TYR A 265     -24.033  15.143 -16.134  1.00  0.00           C  
ATOM   4103  CG  TYR A 265     -24.514  16.538 -16.466  1.00  0.00           C  
ATOM   4104  CD1 TYR A 265     -24.351  17.041 -17.748  1.00  0.00           C  
ATOM   4105  CD2 TYR A 265     -25.119  17.313 -15.489  1.00  0.00           C  
ATOM   4106  CE1 TYR A 265     -24.791  18.315 -18.051  1.00  0.00           C  
ATOM   4107  CE2 TYR A 265     -25.559  18.587 -15.792  1.00  0.00           C  
ATOM   4108  CZ  TYR A 265     -25.397  19.088 -17.067  1.00  0.00           C  
ATOM   4109  OH  TYR A 265     -25.835  20.357 -17.369  1.00  0.00           O  
ATOM   4110  H   TYR A 265     -21.774  15.343 -17.476  1.00  0.00           H  
ATOM   4111  HA  TYR A 265     -22.600  15.760 -14.660  1.00  0.00           H  
ATOM   4112 1HB  TYR A 265     -24.052  14.549 -17.050  1.00  0.00           H  
ATOM   4113 2HB  TYR A 265     -24.742  14.695 -15.439  1.00  0.00           H  
ATOM   4114  HD1 TYR A 265     -23.875  16.432 -18.517  1.00  0.00           H  
ATOM   4115  HD2 TYR A 265     -25.247  16.918 -14.481  1.00  0.00           H  
ATOM   4116  HE1 TYR A 265     -24.662  18.711 -19.059  1.00  0.00           H  
ATOM   4117  HE2 TYR A 265     -26.034  19.197 -15.023  1.00  0.00           H  
ATOM   4118  HH  TYR A 265     -25.646  20.549 -18.291  1.00  0.00           H  
ATOM   4119  N   SER A 266     -21.331  13.638 -14.128  1.00  0.00           N  
ATOM   4120  CA  SER A 266     -20.852  12.415 -13.508  1.00  0.00           C  
ATOM   4121  C   SER A 266     -21.379  12.285 -12.069  1.00  0.00           C  
ATOM   4122  O   SER A 266     -21.072  13.110 -11.201  1.00  0.00           O  
ATOM   4123  CB  SER A 266     -19.336  12.392 -13.514  1.00  0.00           C  
ATOM   4124  OG  SER A 266     -18.815  13.466 -12.781  1.00  0.00           O  
ATOM   4125  H   SER A 266     -20.903  14.518 -13.876  1.00  0.00           H  
ATOM   4126  HA  SER A 266     -21.221  11.566 -14.086  1.00  0.00           H  
ATOM   4127 1HB  SER A 266     -18.984  11.453 -13.088  1.00  0.00           H  
ATOM   4128 2HB  SER A 266     -18.976  12.441 -14.541  1.00  0.00           H  
ATOM   4129  HG  SER A 266     -19.141  14.262 -13.209  1.00  0.00           H  
ATOM   4130  N   PHE A 267     -22.166  11.236 -11.827  1.00  0.00           N  
ATOM   4131  CA  PHE A 267     -22.881  11.061 -10.563  1.00  0.00           C  
ATOM   4132  C   PHE A 267     -22.781   9.636 -10.007  1.00  0.00           C  
ATOM   4133  O   PHE A 267     -23.000   8.661 -10.732  1.00  0.00           O  
ATOM   4134  CB  PHE A 267     -24.355  11.429 -10.745  1.00  0.00           C  
ATOM   4135  CG  PHE A 267     -24.578  12.865 -11.128  1.00  0.00           C  
ATOM   4136  CD1 PHE A 267     -25.192  13.190 -12.328  1.00  0.00           C  
ATOM   4137  CD2 PHE A 267     -24.173  13.893 -10.290  1.00  0.00           C  
ATOM   4138  CE1 PHE A 267     -25.398  14.510 -12.682  1.00  0.00           C  
ATOM   4139  CE2 PHE A 267     -24.378  15.213 -10.640  1.00  0.00           C  
ATOM   4140  CZ  PHE A 267     -24.991  15.522 -11.838  1.00  0.00           C  
ATOM   4141  H   PHE A 267     -22.268  10.538 -12.550  1.00  0.00           H  
ATOM   4142  HA  PHE A 267     -22.439  11.726  -9.820  1.00  0.00           H  
ATOM   4143 1HB  PHE A 267     -24.794  10.799 -11.517  1.00  0.00           H  
ATOM   4144 2HB  PHE A 267     -24.895  11.237  -9.819  1.00  0.00           H  
ATOM   4145  HD1 PHE A 267     -25.515  12.390 -12.995  1.00  0.00           H  
ATOM   4146  HD2 PHE A 267     -23.688  13.649  -9.344  1.00  0.00           H  
ATOM   4147  HE1 PHE A 267     -25.882  14.751 -13.628  1.00  0.00           H  
ATOM   4148  HE2 PHE A 267     -24.055  16.011  -9.972  1.00  0.00           H  
ATOM   4149  HZ  PHE A 267     -25.152  16.562 -12.116  1.00  0.00           H  
ATOM   4150  N   THR A 268     -22.471   9.537  -8.712  1.00  0.00           N  
ATOM   4151  CA  THR A 268     -22.592   8.293  -7.958  1.00  0.00           C  
ATOM   4152  C   THR A 268     -23.894   8.210  -7.151  1.00  0.00           C  
ATOM   4153  O   THR A 268     -24.144   9.014  -6.247  1.00  0.00           O  
ATOM   4154  CB  THR A 268     -21.392   8.119  -7.009  1.00  0.00           C  
ATOM   4155  OG1 THR A 268     -20.180   8.063  -7.773  1.00  0.00           O  
ATOM   4156  CG2 THR A 268     -21.535   6.841  -6.197  1.00  0.00           C  
ATOM   4157  H   THR A 268     -22.138  10.367  -8.242  1.00  0.00           H  
ATOM   4158  HA  THR A 268     -22.603   7.461  -8.663  1.00  0.00           H  
ATOM   4159  HB  THR A 268     -21.338   8.970  -6.330  1.00  0.00           H  
ATOM   4160  HG1 THR A 268     -19.742   7.223  -7.615  1.00  0.00           H  
ATOM   4161 1HG2 THR A 268     -20.678   6.734  -5.532  1.00  0.00           H  
ATOM   4162 2HG2 THR A 268     -22.449   6.885  -5.607  1.00  0.00           H  
ATOM   4163 3HG2 THR A 268     -21.579   5.985  -6.870  1.00  0.00           H  
ATOM   4164  N   PHE A 269     -24.711   7.220  -7.481  1.00  0.00           N  
ATOM   4165  CA  PHE A 269     -25.846   6.847  -6.655  1.00  0.00           C  
ATOM   4166  C   PHE A 269     -25.369   5.757  -5.695  1.00  0.00           C  
ATOM   4167  O   PHE A 269     -24.682   4.823  -6.107  1.00  0.00           O  
ATOM   4168  CB  PHE A 269     -27.016   6.348  -7.506  1.00  0.00           C  
ATOM   4169  CG  PHE A 269     -27.661   7.420  -8.337  1.00  0.00           C  
ATOM   4170  CD1 PHE A 269     -26.999   7.966  -9.426  1.00  0.00           C  
ATOM   4171  CD2 PHE A 269     -28.931   7.886  -8.031  1.00  0.00           C  
ATOM   4172  CE1 PHE A 269     -27.591   8.953 -10.192  1.00  0.00           C  
ATOM   4173  CE2 PHE A 269     -29.526   8.871  -8.795  1.00  0.00           C  
ATOM   4174  CZ  PHE A 269     -28.855   9.405  -9.876  1.00  0.00           C  
ATOM   4175  H   PHE A 269     -24.536   6.711  -8.335  1.00  0.00           H  
ATOM   4176  HA  PHE A 269     -26.177   7.728  -6.104  1.00  0.00           H  
ATOM   4177 1HB  PHE A 269     -26.669   5.562  -8.175  1.00  0.00           H  
ATOM   4178 2HB  PHE A 269     -27.777   5.915  -6.859  1.00  0.00           H  
ATOM   4179  HD1 PHE A 269     -26.000   7.608  -9.677  1.00  0.00           H  
ATOM   4180  HD2 PHE A 269     -29.461   7.464  -7.176  1.00  0.00           H  
ATOM   4181  HE1 PHE A 269     -27.060   9.373 -11.045  1.00  0.00           H  
ATOM   4182  HE2 PHE A 269     -30.525   9.227  -8.544  1.00  0.00           H  
ATOM   4183  HZ  PHE A 269     -29.322  10.183 -10.478  1.00  0.00           H  
ATOM   4184  N   GLU A 270     -25.715   5.902  -4.419  1.00  0.00           N  
ATOM   4185  CA  GLU A 270     -25.550   4.867  -3.411  1.00  0.00           C  
ATOM   4186  C   GLU A 270     -26.951   4.541  -2.966  1.00  0.00           C  
ATOM   4187  O   GLU A 270     -27.615   5.363  -2.357  1.00  0.00           O  
ATOM   4188  CB  GLU A 270     -24.687   5.331  -2.235  1.00  0.00           C  
ATOM   4189  CG  GLU A 270     -23.242   5.640  -2.600  1.00  0.00           C  
ATOM   4190  CD  GLU A 270     -22.444   4.408  -2.925  1.00  0.00           C  
ATOM   4191  OE1 GLU A 270     -22.947   3.328  -2.727  1.00  0.00           O  
ATOM   4192  OE2 GLU A 270     -21.330   4.547  -3.372  1.00  0.00           O  
ATOM   4193  H   GLU A 270     -26.115   6.790  -4.151  1.00  0.00           H  
ATOM   4194  HA  GLU A 270     -25.053   4.012  -3.871  1.00  0.00           H  
ATOM   4195 1HB  GLU A 270     -25.121   6.229  -1.797  1.00  0.00           H  
ATOM   4196 2HB  GLU A 270     -24.680   4.561  -1.463  1.00  0.00           H  
ATOM   4197 1HG  GLU A 270     -23.230   6.305  -3.463  1.00  0.00           H  
ATOM   4198 2HG  GLU A 270     -22.772   6.162  -1.767  1.00  0.00           H  
ATOM   4199  N   LEU A 271     -27.421   3.347  -3.290  1.00  0.00           N  
ATOM   4200  CA  LEU A 271     -28.839   3.072  -3.160  1.00  0.00           C  
ATOM   4201  C   LEU A 271     -29.159   2.545  -1.763  1.00  0.00           C  
ATOM   4202  O   LEU A 271     -28.291   2.551  -0.871  1.00  0.00           O  
ATOM   4203  CB  LEU A 271     -29.281   2.054  -4.219  1.00  0.00           C  
ATOM   4204  CG  LEU A 271     -29.054   2.472  -5.678  1.00  0.00           C  
ATOM   4205  CD1 LEU A 271     -29.470   1.335  -6.602  1.00  0.00           C  
ATOM   4206  CD2 LEU A 271     -29.849   3.735  -5.974  1.00  0.00           C  
ATOM   4207  H   LEU A 271     -26.808   2.619  -3.628  1.00  0.00           H  
ATOM   4208  HA  LEU A 271     -29.387   4.001  -3.316  1.00  0.00           H  
ATOM   4209 1HB  LEU A 271     -28.740   1.124  -4.054  1.00  0.00           H  
ATOM   4210 2HB  LEU A 271     -30.345   1.859  -4.092  1.00  0.00           H  
ATOM   4211  HG  LEU A 271     -27.994   2.664  -5.841  1.00  0.00           H  
ATOM   4212 1HD1 LEU A 271     -29.309   1.632  -7.639  1.00  0.00           H  
ATOM   4213 2HD1 LEU A 271     -28.872   0.450  -6.382  1.00  0.00           H  
ATOM   4214 3HD1 LEU A 271     -30.524   1.109  -6.449  1.00  0.00           H  
ATOM   4215 1HD2 LEU A 271     -29.688   4.032  -7.010  1.00  0.00           H  
ATOM   4216 2HD2 LEU A 271     -30.910   3.544  -5.812  1.00  0.00           H  
ATOM   4217 3HD2 LEU A 271     -29.520   4.536  -5.311  1.00  0.00           H  
ATOM   4218  N   ARG A 272     -30.412   2.131  -1.571  1.00  0.00           N  
ATOM   4219  CA  ARG A 272     -30.873   1.545  -0.306  1.00  0.00           C  
ATOM   4220  C   ARG A 272     -29.904   0.467   0.213  1.00  0.00           C  
ATOM   4221  O   ARG A 272     -29.251  -0.221  -0.577  1.00  0.00           O  
ATOM   4222  CB  ARG A 272     -32.256   0.935  -0.479  1.00  0.00           C  
ATOM   4223  CG  ARG A 272     -33.359   1.932  -0.798  1.00  0.00           C  
ATOM   4224  CD  ARG A 272     -33.629   2.838   0.348  1.00  0.00           C  
ATOM   4225  NE  ARG A 272     -34.070   2.106   1.525  1.00  0.00           N  
ATOM   4226  CZ  ARG A 272     -35.342   1.733   1.762  1.00  0.00           C  
ATOM   4227  NH1 ARG A 272     -36.286   2.029   0.897  1.00  0.00           N  
ATOM   4228  NH2 ARG A 272     -35.642   1.069   2.865  1.00  0.00           N  
ATOM   4229  H   ARG A 272     -31.065   2.229  -2.335  1.00  0.00           H  
ATOM   4230  HA  ARG A 272     -30.930   2.337   0.441  1.00  0.00           H  
ATOM   4231 1HB  ARG A 272     -32.233   0.202  -1.283  1.00  0.00           H  
ATOM   4232 2HB  ARG A 272     -32.540   0.411   0.434  1.00  0.00           H  
ATOM   4233 1HG  ARG A 272     -33.064   2.540  -1.653  1.00  0.00           H  
ATOM   4234 2HG  ARG A 272     -34.278   1.395  -1.034  1.00  0.00           H  
ATOM   4235 1HD  ARG A 272     -32.720   3.381   0.605  1.00  0.00           H  
ATOM   4236 2HD  ARG A 272     -34.411   3.546   0.075  1.00  0.00           H  
ATOM   4237  HE  ARG A 272     -33.372   1.861   2.215  1.00  0.00           H  
ATOM   4238 1HH1 ARG A 272     -36.057   2.536   0.053  1.00  0.00           H  
ATOM   4239 2HH1 ARG A 272     -37.240   1.749   1.074  1.00  0.00           H  
ATOM   4240 1HH2 ARG A 272     -34.916   0.842   3.531  1.00  0.00           H  
ATOM   4241 2HH2 ARG A 272     -36.595   0.790   3.043  1.00  0.00           H  
ATOM   4242  N   ASP A 273     -29.791   0.340   1.535  1.00  0.00           N  
ATOM   4243  CA  ASP A 273     -30.522   1.209   2.447  1.00  0.00           C  
ATOM   4244  C   ASP A 273     -29.542   2.107   3.183  1.00  0.00           C  
ATOM   4245  O   ASP A 273     -28.614   2.605   2.563  1.00  0.00           O  
ATOM   4246  CB  ASP A 273     -31.341   0.391   3.448  1.00  0.00           C  
ATOM   4247  CG  ASP A 273     -30.474  -0.446   4.380  1.00  0.00           C  
ATOM   4248  OD1 ASP A 273     -29.274  -0.320   4.315  1.00  0.00           O  
ATOM   4249  OD2 ASP A 273     -31.020  -1.203   5.146  1.00  0.00           O  
ATOM   4250  H   ASP A 273     -29.186  -0.374   1.915  1.00  0.00           H  
ATOM   4251  HA  ASP A 273     -31.208   1.824   1.864  1.00  0.00           H  
ATOM   4252 1HB  ASP A 273     -31.954   1.061   4.051  1.00  0.00           H  
ATOM   4253 2HB  ASP A 273     -32.016  -0.274   2.909  1.00  0.00           H  
ATOM   4254  N   THR A 274     -29.769   2.333   4.479  1.00  0.00           N  
ATOM   4255  CA  THR A 274     -28.814   3.086   5.297  1.00  0.00           C  
ATOM   4256  C   THR A 274     -28.050   2.222   6.301  1.00  0.00           C  
ATOM   4257  O   THR A 274     -27.197   2.725   7.037  1.00  0.00           O  
ATOM   4258  CB  THR A 274     -29.532   4.218   6.055  1.00  0.00           C  
ATOM   4259  OG1 THR A 274     -30.532   3.660   6.917  1.00  0.00           O  
ATOM   4260  CG2 THR A 274     -30.189   5.181   5.079  1.00  0.00           C  
ATOM   4261  H   THR A 274     -30.613   1.980   4.907  1.00  0.00           H  
ATOM   4262  HA  THR A 274     -28.066   3.527   4.638  1.00  0.00           H  
ATOM   4263  HB  THR A 274     -28.810   4.763   6.664  1.00  0.00           H  
ATOM   4264  HG1 THR A 274     -30.532   2.704   6.829  1.00  0.00           H  
ATOM   4265 1HG2 THR A 274     -30.691   5.974   5.632  1.00  0.00           H  
ATOM   4266 2HG2 THR A 274     -29.429   5.616   4.429  1.00  0.00           H  
ATOM   4267 3HG2 THR A 274     -30.918   4.644   4.474  1.00  0.00           H  
ATOM   4268  N   GLY A 275     -28.337   0.920   6.319  1.00  0.00           N  
ATOM   4269  CA  GLY A 275     -27.649   0.011   7.212  1.00  0.00           C  
ATOM   4270  C   GLY A 275     -28.457  -1.090   7.874  1.00  0.00           C  
ATOM   4271  O   GLY A 275     -27.874  -1.966   8.485  1.00  0.00           O  
ATOM   4272  H   GLY A 275     -29.047   0.557   5.699  1.00  0.00           H  
ATOM   4273 1HA  GLY A 275     -26.844  -0.489   6.673  1.00  0.00           H  
ATOM   4274 2HA  GLY A 275     -27.190   0.576   8.023  1.00  0.00           H  
ATOM   4275  N   ARG A 276     -29.781  -1.061   7.762  1.00  0.00           N  
ATOM   4276  CA  ARG A 276     -30.628  -2.091   8.386  1.00  0.00           C  
ATOM   4277  C   ARG A 276     -30.334  -3.460   7.793  1.00  0.00           C  
ATOM   4278  O   ARG A 276     -30.231  -4.444   8.503  1.00  0.00           O  
ATOM   4279  CB  ARG A 276     -32.104  -1.770   8.199  1.00  0.00           C  
ATOM   4280  CG  ARG A 276     -33.060  -2.740   8.875  1.00  0.00           C  
ATOM   4281  CD  ARG A 276     -34.476  -2.328   8.698  1.00  0.00           C  
ATOM   4282  NE  ARG A 276     -35.396  -3.275   9.306  1.00  0.00           N  
ATOM   4283  CZ  ARG A 276     -35.759  -3.263  10.604  1.00  0.00           C  
ATOM   4284  NH1 ARG A 276     -35.273  -2.350  11.414  1.00  0.00           N  
ATOM   4285  NH2 ARG A 276     -36.605  -4.170  11.062  1.00  0.00           N  
ATOM   4286  H   ARG A 276     -30.218  -0.316   7.237  1.00  0.00           H  
ATOM   4287  HA  ARG A 276     -30.414  -2.114   9.455  1.00  0.00           H  
ATOM   4288 1HB  ARG A 276     -32.312  -0.776   8.590  1.00  0.00           H  
ATOM   4289 2HB  ARG A 276     -32.341  -1.760   7.135  1.00  0.00           H  
ATOM   4290 1HG  ARG A 276     -32.935  -3.734   8.444  1.00  0.00           H  
ATOM   4291 2HG  ARG A 276     -32.845  -2.778   9.943  1.00  0.00           H  
ATOM   4292 1HD  ARG A 276     -34.632  -1.355   9.161  1.00  0.00           H  
ATOM   4293 2HD  ARG A 276     -34.706  -2.265   7.635  1.00  0.00           H  
ATOM   4294  HE  ARG A 276     -35.791  -3.994   8.714  1.00  0.00           H  
ATOM   4295 1HH1 ARG A 276     -34.627  -1.656  11.064  1.00  0.00           H  
ATOM   4296 2HH1 ARG A 276     -35.545  -2.341  12.386  1.00  0.00           H  
ATOM   4297 1HH2 ARG A 276     -36.979  -4.873  10.438  1.00  0.00           H  
ATOM   4298 2HH2 ARG A 276     -36.877  -4.161  12.033  1.00  0.00           H  
ATOM   4299  N   TYR A 277     -30.198  -3.508   6.477  1.00  0.00           N  
ATOM   4300  CA  TYR A 277     -29.895  -4.760   5.798  1.00  0.00           C  
ATOM   4301  C   TYR A 277     -28.587  -4.667   5.029  1.00  0.00           C  
ATOM   4302  O   TYR A 277     -28.061  -5.683   4.643  1.00  0.00           O  
ATOM   4303  CB  TYR A 277     -31.037  -5.148   4.856  1.00  0.00           C  
ATOM   4304  CG  TYR A 277     -32.355  -5.384   5.560  1.00  0.00           C  
ATOM   4305  CD1 TYR A 277     -33.299  -4.370   5.623  1.00  0.00           C  
ATOM   4306  CD2 TYR A 277     -32.620  -6.615   6.141  1.00  0.00           C  
ATOM   4307  CE1 TYR A 277     -34.503  -4.585   6.265  1.00  0.00           C  
ATOM   4308  CE2 TYR A 277     -33.824  -6.831   6.784  1.00  0.00           C  
ATOM   4309  CZ  TYR A 277     -34.763  -5.821   6.847  1.00  0.00           C  
ATOM   4310  OH  TYR A 277     -35.962  -6.036   7.487  1.00  0.00           O  
ATOM   4311  H   TYR A 277     -30.305  -2.665   5.931  1.00  0.00           H  
ATOM   4312  HA  TYR A 277     -29.781  -5.542   6.549  1.00  0.00           H  
ATOM   4313 1HB  TYR A 277     -31.182  -4.360   4.116  1.00  0.00           H  
ATOM   4314 2HB  TYR A 277     -30.771  -6.057   4.318  1.00  0.00           H  
ATOM   4315  HD1 TYR A 277     -33.091  -3.402   5.165  1.00  0.00           H  
ATOM   4316  HD2 TYR A 277     -31.878  -7.412   6.093  1.00  0.00           H  
ATOM   4317  HE1 TYR A 277     -35.244  -3.789   6.315  1.00  0.00           H  
ATOM   4318  HE2 TYR A 277     -34.031  -7.798   7.242  1.00  0.00           H  
ATOM   4319  HH  TYR A 277     -35.984  -6.933   7.831  1.00  0.00           H  
ATOM   4320  N   GLY A 278     -28.100  -3.448   4.786  1.00  0.00           N  
ATOM   4321  CA  GLY A 278     -26.906  -3.198   3.992  1.00  0.00           C  
ATOM   4322  C   GLY A 278     -26.942  -3.766   2.576  1.00  0.00           C  
ATOM   4323  O   GLY A 278     -27.888  -3.552   1.822  1.00  0.00           O  
ATOM   4324  H   GLY A 278     -28.600  -2.665   5.183  1.00  0.00           H  
ATOM   4325 1HA  GLY A 278     -26.739  -2.123   3.914  1.00  0.00           H  
ATOM   4326 2HA  GLY A 278     -26.038  -3.622   4.497  1.00  0.00           H  
ATOM   4327  N   PHE A 279     -25.895  -4.504   2.238  1.00  0.00           N  
ATOM   4328  CA  PHE A 279     -25.749  -5.212   0.964  1.00  0.00           C  
ATOM   4329  C   PHE A 279     -26.792  -6.296   0.790  1.00  0.00           C  
ATOM   4330  O   PHE A 279     -27.158  -6.640  -0.339  1.00  0.00           O  
ATOM   4331  CB  PHE A 279     -24.355  -5.833   0.856  1.00  0.00           C  
ATOM   4332  CG  PHE A 279     -23.263  -4.832   0.607  1.00  0.00           C  
ATOM   4333  CD1 PHE A 279     -22.900  -3.922   1.589  1.00  0.00           C  
ATOM   4334  CD2 PHE A 279     -22.597  -4.798  -0.609  1.00  0.00           C  
ATOM   4335  CE1 PHE A 279     -21.896  -3.000   1.361  1.00  0.00           C  
ATOM   4336  CE2 PHE A 279     -21.592  -3.878  -0.838  1.00  0.00           C  
ATOM   4337  CZ  PHE A 279     -21.241  -2.979   0.148  1.00  0.00           C  
ATOM   4338  H   PHE A 279     -25.157  -4.569   2.924  1.00  0.00           H  
ATOM   4339  HA  PHE A 279     -25.876  -4.494   0.152  1.00  0.00           H  
ATOM   4340 1HB  PHE A 279     -24.123  -6.368   1.776  1.00  0.00           H  
ATOM   4341 2HB  PHE A 279     -24.343  -6.559   0.043  1.00  0.00           H  
ATOM   4342  HD1 PHE A 279     -23.417  -3.940   2.549  1.00  0.00           H  
ATOM   4343  HD2 PHE A 279     -22.874  -5.508  -1.388  1.00  0.00           H  
ATOM   4344  HE1 PHE A 279     -21.621  -2.291   2.141  1.00  0.00           H  
ATOM   4345  HE2 PHE A 279     -21.076  -3.862  -1.798  1.00  0.00           H  
ATOM   4346  HZ  PHE A 279     -20.450  -2.252  -0.032  1.00  0.00           H  
ATOM   4347  N   LEU A 280     -27.261  -6.836   1.914  1.00  0.00           N  
ATOM   4348  CA  LEU A 280     -28.284  -7.892   1.917  1.00  0.00           C  
ATOM   4349  C   LEU A 280     -29.720  -7.337   1.845  1.00  0.00           C  
ATOM   4350  O   LEU A 280     -30.625  -7.818   2.530  1.00  0.00           O  
ATOM   4351  CB  LEU A 280     -28.134  -8.752   3.178  1.00  0.00           C  
ATOM   4352  CG  LEU A 280     -26.800  -9.497   3.320  1.00  0.00           C  
ATOM   4353  CD1 LEU A 280     -26.768 -10.232   4.654  1.00  0.00           C  
ATOM   4354  CD2 LEU A 280     -26.633 -10.465   2.159  1.00  0.00           C  
ATOM   4355  H   LEU A 280     -26.896  -6.503   2.795  1.00  0.00           H  
ATOM   4356  HA  LEU A 280     -28.136  -8.520   1.039  1.00  0.00           H  
ATOM   4357 1HB  LEU A 280     -28.250  -8.112   4.051  1.00  0.00           H  
ATOM   4358 2HB  LEU A 280     -28.931  -9.495   3.190  1.00  0.00           H  
ATOM   4359  HG  LEU A 280     -25.980  -8.779   3.315  1.00  0.00           H  
ATOM   4360 1HD1 LEU A 280     -25.821 -10.761   4.755  1.00  0.00           H  
ATOM   4361 2HD1 LEU A 280     -26.870  -9.513   5.467  1.00  0.00           H  
ATOM   4362 3HD1 LEU A 280     -27.589 -10.947   4.695  1.00  0.00           H  
ATOM   4363 1HD2 LEU A 280     -25.685 -10.995   2.259  1.00  0.00           H  
ATOM   4364 2HD2 LEU A 280     -27.453 -11.185   2.164  1.00  0.00           H  
ATOM   4365 3HD2 LEU A 280     -26.642  -9.912   1.219  1.00  0.00           H  
ATOM   4366  N   LEU A 281     -29.937  -6.341   1.007  1.00  0.00           N  
ATOM   4367  CA  LEU A 281     -31.281  -5.757   0.886  1.00  0.00           C  
ATOM   4368  C   LEU A 281     -32.335  -6.771   0.443  1.00  0.00           C  
ATOM   4369  O   LEU A 281     -32.148  -7.423  -0.566  1.00  0.00           O  
ATOM   4370  CB  LEU A 281     -31.254  -4.591  -0.111  1.00  0.00           C  
ATOM   4371  CG  LEU A 281     -32.570  -3.818  -0.266  1.00  0.00           C  
ATOM   4372  CD1 LEU A 281     -32.892  -3.098   1.036  1.00  0.00           C  
ATOM   4373  CD2 LEU A 281     -32.447  -2.834  -1.420  1.00  0.00           C  
ATOM   4374  H   LEU A 281     -29.187  -5.970   0.442  1.00  0.00           H  
ATOM   4375  HA  LEU A 281     -31.584  -5.381   1.863  1.00  0.00           H  
ATOM   4376 1HB  LEU A 281     -30.489  -3.883   0.204  1.00  0.00           H  
ATOM   4377 2HB  LEU A 281     -30.980  -4.979  -1.092  1.00  0.00           H  
ATOM   4378  HG  LEU A 281     -33.381  -4.517  -0.470  1.00  0.00           H  
ATOM   4379 1HD1 LEU A 281     -33.828  -2.548   0.926  1.00  0.00           H  
ATOM   4380 2HD1 LEU A 281     -32.994  -3.827   1.840  1.00  0.00           H  
ATOM   4381 3HD1 LEU A 281     -32.089  -2.402   1.275  1.00  0.00           H  
ATOM   4382 1HD2 LEU A 281     -33.383  -2.285  -1.531  1.00  0.00           H  
ATOM   4383 2HD2 LEU A 281     -31.637  -2.133  -1.216  1.00  0.00           H  
ATOM   4384 3HD2 LEU A 281     -32.234  -3.377  -2.340  1.00  0.00           H  
ATOM   4385  N   PRO A 282     -33.434  -6.909   1.196  1.00  0.00           N  
ATOM   4386  CA  PRO A 282     -34.484  -7.872   0.845  1.00  0.00           C  
ATOM   4387  C   PRO A 282     -34.957  -7.679  -0.591  1.00  0.00           C  
ATOM   4388  O   PRO A 282     -35.035  -6.541  -1.050  1.00  0.00           O  
ATOM   4389  CB  PRO A 282     -35.596  -7.554   1.850  1.00  0.00           C  
ATOM   4390  CG  PRO A 282     -34.875  -6.988   3.025  1.00  0.00           C  
ATOM   4391  CD  PRO A 282     -33.764  -6.168   2.424  1.00  0.00           C  
ATOM   4392  HA  PRO A 282     -34.102  -8.893   0.991  1.00  0.00           H  
ATOM   4393 1HB  PRO A 282     -36.312  -6.847   1.407  1.00  0.00           H  
ATOM   4394 2HB  PRO A 282     -36.156  -8.469   2.093  1.00  0.00           H  
ATOM   4395 1HG  PRO A 282     -35.562  -6.385   3.638  1.00  0.00           H  
ATOM   4396 2HG  PRO A 282     -34.503  -7.798   3.669  1.00  0.00           H  
ATOM   4397 1HD  PRO A 282     -34.134  -5.156   2.202  1.00  0.00           H  
ATOM   4398 2HD  PRO A 282     -32.918  -6.127   3.126  1.00  0.00           H  
ATOM   4399  N   ALA A 283     -35.259  -8.781  -1.274  1.00  0.00           N  
ATOM   4400  CA  ALA A 283     -35.797  -8.751  -2.632  1.00  0.00           C  
ATOM   4401  C   ALA A 283     -37.033  -7.845  -2.803  1.00  0.00           C  
ATOM   4402  O   ALA A 283     -37.181  -7.217  -3.846  1.00  0.00           O  
ATOM   4403  CB  ALA A 283     -36.132 -10.169  -3.070  1.00  0.00           C  
ATOM   4404  H   ALA A 283     -35.106  -9.673  -0.825  1.00  0.00           H  
ATOM   4405  HA  ALA A 283     -35.032  -8.339  -3.290  1.00  0.00           H  
ATOM   4406 1HB  ALA A 283     -36.534 -10.152  -4.083  1.00  0.00           H  
ATOM   4407 2HB  ALA A 283     -35.230 -10.780  -3.048  1.00  0.00           H  
ATOM   4408 3HB  ALA A 283     -36.873 -10.593  -2.394  1.00  0.00           H  
ATOM   4409  N   SER A 284     -37.887  -7.762  -1.780  1.00  0.00           N  
ATOM   4410  CA  SER A 284     -39.169  -7.015  -1.862  1.00  0.00           C  
ATOM   4411  C   SER A 284     -38.984  -5.502  -1.968  1.00  0.00           C  
ATOM   4412  O   SER A 284     -39.918  -4.768  -2.257  1.00  0.00           O  
ATOM   4413  CB  SER A 284     -40.023  -7.322  -0.647  1.00  0.00           C  
ATOM   4414  OG  SER A 284     -39.438  -6.813   0.520  1.00  0.00           O  
ATOM   4415  H   SER A 284     -37.644  -8.229  -0.918  1.00  0.00           H  
ATOM   4416  HA  SER A 284     -39.700  -7.337  -2.759  1.00  0.00           H  
ATOM   4417 1HB  SER A 284     -41.014  -6.887  -0.780  1.00  0.00           H  
ATOM   4418 2HB  SER A 284     -40.149  -8.400  -0.554  1.00  0.00           H  
ATOM   4419  HG  SER A 284     -39.834  -7.298   1.248  1.00  0.00           H  
ATOM   4420  N   GLN A 285     -37.750  -5.057  -1.755  1.00  0.00           N  
ATOM   4421  CA  GLN A 285     -37.408  -3.648  -1.902  1.00  0.00           C  
ATOM   4422  C   GLN A 285     -36.784  -3.268  -3.259  1.00  0.00           C  
ATOM   4423  O   GLN A 285     -36.441  -2.111  -3.459  1.00  0.00           O  
ATOM   4424  CB  GLN A 285     -36.454  -3.244  -0.775  1.00  0.00           C  
ATOM   4425  CG  GLN A 285     -37.038  -3.394   0.619  1.00  0.00           C  
ATOM   4426  CD  GLN A 285     -38.262  -2.523   0.830  1.00  0.00           C  
ATOM   4427  OE1 GLN A 285     -38.235  -1.317   0.571  1.00  0.00           O  
ATOM   4428  NE2 GLN A 285     -39.344  -3.130   1.303  1.00  0.00           N  
ATOM   4429  H   GLN A 285     -37.031  -5.712  -1.484  1.00  0.00           H  
ATOM   4430  HA  GLN A 285     -38.323  -3.060  -1.827  1.00  0.00           H  
ATOM   4431 1HB  GLN A 285     -35.550  -3.851  -0.828  1.00  0.00           H  
ATOM   4432 2HB  GLN A 285     -36.157  -2.203  -0.905  1.00  0.00           H  
ATOM   4433 1HG  GLN A 285     -37.327  -4.433   0.771  1.00  0.00           H  
ATOM   4434 2HG  GLN A 285     -36.283  -3.106   1.351  1.00  0.00           H  
ATOM   4435 1HE2 GLN A 285     -40.183  -2.607   1.463  1.00  0.00           H  
ATOM   4436 2HE2 GLN A 285     -39.323  -4.110   1.500  1.00  0.00           H  
ATOM   4437  N   ILE A 286     -36.631  -4.222  -4.180  1.00  0.00           N  
ATOM   4438  CA  ILE A 286     -35.998  -3.955  -5.482  1.00  0.00           C  
ATOM   4439  C   ILE A 286     -36.852  -3.021  -6.341  1.00  0.00           C  
ATOM   4440  O   ILE A 286     -36.370  -2.006  -6.849  1.00  0.00           O  
ATOM   4441  CB  ILE A 286     -35.747  -5.265  -6.251  1.00  0.00           C  
ATOM   4442  CG1 ILE A 286     -34.693  -6.112  -5.533  1.00  0.00           C  
ATOM   4443  CG2 ILE A 286     -35.316  -4.970  -7.679  1.00  0.00           C  
ATOM   4444  CD1 ILE A 286     -34.586  -7.526  -6.056  1.00  0.00           C  
ATOM   4445  H   ILE A 286     -36.960  -5.155  -3.975  1.00  0.00           H  
ATOM   4446  HA  ILE A 286     -35.039  -3.470  -5.307  1.00  0.00           H  
ATOM   4447  HB  ILE A 286     -36.663  -5.855  -6.272  1.00  0.00           H  
ATOM   4448 1HG1 ILE A 286     -33.717  -5.637  -5.630  1.00  0.00           H  
ATOM   4449 2HG1 ILE A 286     -34.927  -6.160  -4.469  1.00  0.00           H  
ATOM   4450 1HG2 ILE A 286     -35.142  -5.907  -8.207  1.00  0.00           H  
ATOM   4451 2HG2 ILE A 286     -36.098  -4.407  -8.186  1.00  0.00           H  
ATOM   4452 3HG2 ILE A 286     -34.396  -4.384  -7.667  1.00  0.00           H  
ATOM   4453 1HD1 ILE A 286     -33.819  -8.063  -5.498  1.00  0.00           H  
ATOM   4454 2HD1 ILE A 286     -35.544  -8.033  -5.935  1.00  0.00           H  
ATOM   4455 3HD1 ILE A 286     -34.317  -7.504  -7.111  1.00  0.00           H  
ATOM   4456  N   ILE A 287     -38.118  -3.383  -6.515  1.00  0.00           N  
ATOM   4457  CA  ILE A 287     -39.019  -2.600  -7.349  1.00  0.00           C  
ATOM   4458  C   ILE A 287     -39.256  -1.187  -6.757  1.00  0.00           C  
ATOM   4459  O   ILE A 287     -39.168  -0.222  -7.502  1.00  0.00           O  
ATOM   4460  CB  ILE A 287     -40.365  -3.329  -7.517  1.00  0.00           C  
ATOM   4461  CG1 ILE A 287     -40.180  -4.607  -8.340  1.00  0.00           C  
ATOM   4462  CG2 ILE A 287     -41.387  -2.414  -8.172  1.00  0.00           C  
ATOM   4463  CD1 ILE A 287     -41.383  -5.523  -8.323  1.00  0.00           C  
ATOM   4464  H   ILE A 287     -38.466  -4.216  -6.062  1.00  0.00           H  
ATOM   4465  HA  ILE A 287     -38.563  -2.478  -8.331  1.00  0.00           H  
ATOM   4466  HB  ILE A 287     -40.737  -3.634  -6.540  1.00  0.00           H  
ATOM   4467 1HG1 ILE A 287     -39.965  -4.345  -9.375  1.00  0.00           H  
ATOM   4468 2HG1 ILE A 287     -39.323  -5.164  -7.959  1.00  0.00           H  
ATOM   4469 1HG2 ILE A 287     -42.332  -2.945  -8.284  1.00  0.00           H  
ATOM   4470 2HG2 ILE A 287     -41.538  -1.533  -7.549  1.00  0.00           H  
ATOM   4471 3HG2 ILE A 287     -41.025  -2.107  -9.153  1.00  0.00           H  
ATOM   4472 1HD1 ILE A 287     -41.176  -6.407  -8.927  1.00  0.00           H  
ATOM   4473 2HD1 ILE A 287     -41.595  -5.826  -7.297  1.00  0.00           H  
ATOM   4474 3HD1 ILE A 287     -42.245  -4.999  -8.732  1.00  0.00           H  
ATOM   4475  N   PRO A 288     -39.497  -1.038  -5.444  1.00  0.00           N  
ATOM   4476  CA  PRO A 288     -39.472   0.300  -4.824  1.00  0.00           C  
ATOM   4477  C   PRO A 288     -38.152   1.081  -5.019  1.00  0.00           C  
ATOM   4478  O   PRO A 288     -38.241   2.272  -5.334  1.00  0.00           O  
ATOM   4479  CB  PRO A 288     -39.701  -0.031  -3.346  1.00  0.00           C  
ATOM   4480  CG  PRO A 288     -40.505  -1.285  -3.372  1.00  0.00           C  
ATOM   4481  CD  PRO A 288     -39.919  -2.083  -4.507  1.00  0.00           C  
ATOM   4482  HA  PRO A 288     -40.295   0.904  -5.233  1.00  0.00           H  
ATOM   4483 1HB  PRO A 288     -38.735  -0.154  -2.834  1.00  0.00           H  
ATOM   4484 2HB  PRO A 288     -40.224   0.801  -2.851  1.00  0.00           H  
ATOM   4485 1HG  PRO A 288     -40.430  -1.805  -2.406  1.00  0.00           H  
ATOM   4486 2HG  PRO A 288     -41.569  -1.051  -3.525  1.00  0.00           H  
ATOM   4487 1HD  PRO A 288     -39.060  -2.664  -4.141  1.00  0.00           H  
ATOM   4488 2HD  PRO A 288     -40.688  -2.748  -4.924  1.00  0.00           H  
ATOM   4489  N   THR A 289     -36.984   0.452  -4.835  1.00  0.00           N  
ATOM   4490  CA  THR A 289     -35.692   1.126  -5.083  1.00  0.00           C  
ATOM   4491  C   THR A 289     -35.576   1.521  -6.569  1.00  0.00           C  
ATOM   4492  O   THR A 289     -35.233   2.667  -6.915  1.00  0.00           O  
ATOM   4493  CB  THR A 289     -34.504   0.230  -4.686  1.00  0.00           C  
ATOM   4494  OG1 THR A 289     -34.568  -0.058  -3.283  1.00  0.00           O  
ATOM   4495  CG2 THR A 289     -33.186   0.922  -4.998  1.00  0.00           C  
ATOM   4496  H   THR A 289     -36.986  -0.507  -4.519  1.00  0.00           H  
ATOM   4497  HA  THR A 289     -35.652   2.032  -4.477  1.00  0.00           H  
ATOM   4498  HB  THR A 289     -34.555  -0.708  -5.238  1.00  0.00           H  
ATOM   4499  HG1 THR A 289     -35.204  -0.762  -3.130  1.00  0.00           H  
ATOM   4500 1HG2 THR A 289     -32.358   0.274  -4.710  1.00  0.00           H  
ATOM   4501 2HG2 THR A 289     -33.130   1.132  -6.065  1.00  0.00           H  
ATOM   4502 3HG2 THR A 289     -33.125   1.856  -4.441  1.00  0.00           H  
ATOM   4503  N   ALA A 290     -35.921   0.580  -7.441  1.00  0.00           N  
ATOM   4504  CA  ALA A 290     -35.890   0.806  -8.885  1.00  0.00           C  
ATOM   4505  C   ALA A 290     -36.833   1.932  -9.306  1.00  0.00           C  
ATOM   4506  O   ALA A 290     -36.425   2.850 -10.015  1.00  0.00           O  
ATOM   4507  CB  ALA A 290     -36.242  -0.477  -9.624  1.00  0.00           C  
ATOM   4508  H   ALA A 290     -36.214  -0.321  -7.090  1.00  0.00           H  
ATOM   4509  HA  ALA A 290     -34.879   1.108  -9.159  1.00  0.00           H  
ATOM   4510 1HB  ALA A 290     -36.215  -0.296 -10.699  1.00  0.00           H  
ATOM   4511 2HB  ALA A 290     -35.520  -1.253  -9.369  1.00  0.00           H  
ATOM   4512 3HB  ALA A 290     -37.240  -0.801  -9.336  1.00  0.00           H  
ATOM   4513  N   GLN A 291     -38.083   1.870  -8.848  1.00  0.00           N  
ATOM   4514  CA  GLN A 291     -39.110   2.816  -9.282  1.00  0.00           C  
ATOM   4515  C   GLN A 291     -38.816   4.249  -8.836  1.00  0.00           C  
ATOM   4516  O   GLN A 291     -39.106   5.204  -9.578  1.00  0.00           O  
ATOM   4517  CB  GLN A 291     -40.480   2.383  -8.752  1.00  0.00           C  
ATOM   4518  CG  GLN A 291     -41.634   3.248  -9.231  1.00  0.00           C  
ATOM   4519  CD  GLN A 291     -42.979   2.735  -8.752  1.00  0.00           C  
ATOM   4520  OE1 GLN A 291     -43.110   2.255  -7.623  1.00  0.00           O  
ATOM   4521  NE2 GLN A 291     -43.988   2.834  -9.610  1.00  0.00           N  
ATOM   4522  H   GLN A 291     -38.327   1.150  -8.183  1.00  0.00           H  
ATOM   4523  HA  GLN A 291     -39.139   2.819 -10.371  1.00  0.00           H  
ATOM   4524 1HB  GLN A 291     -40.680   1.356  -9.058  1.00  0.00           H  
ATOM   4525 2HB  GLN A 291     -40.472   2.405  -7.663  1.00  0.00           H  
ATOM   4526 1HG  GLN A 291     -41.498   4.260  -8.849  1.00  0.00           H  
ATOM   4527 2HG  GLN A 291     -41.639   3.258 -10.321  1.00  0.00           H  
ATOM   4528 1HE2 GLN A 291     -44.899   2.512  -9.351  1.00  0.00           H  
ATOM   4529 2HE2 GLN A 291     -43.837   3.230 -10.516  1.00  0.00           H  
ATOM   4530  N   GLU A 292     -38.221   4.380  -7.645  1.00  0.00           N  
ATOM   4531  CA  GLU A 292     -37.849   5.677  -7.077  1.00  0.00           C  
ATOM   4532  C   GLU A 292     -36.563   6.250  -7.677  1.00  0.00           C  
ATOM   4533  O   GLU A 292     -36.468   7.453  -7.930  1.00  0.00           O  
ATOM   4534  CB  GLU A 292     -37.690   5.553  -5.560  1.00  0.00           C  
ATOM   4535  CG  GLU A 292     -38.990   5.293  -4.811  1.00  0.00           C  
ATOM   4536  CD  GLU A 292     -38.789   5.134  -3.330  1.00  0.00           C  
ATOM   4537  OE1 GLU A 292     -38.733   6.128  -2.647  1.00  0.00           O  
ATOM   4538  OE2 GLU A 292     -38.692   4.016  -2.880  1.00  0.00           O  
ATOM   4539  H   GLU A 292     -38.024   3.539  -7.122  1.00  0.00           H  
ATOM   4540  HA  GLU A 292     -38.645   6.390  -7.293  1.00  0.00           H  
ATOM   4541 1HB  GLU A 292     -37.004   4.738  -5.331  1.00  0.00           H  
ATOM   4542 2HB  GLU A 292     -37.253   6.470  -5.164  1.00  0.00           H  
ATOM   4543 1HG  GLU A 292     -39.671   6.126  -4.986  1.00  0.00           H  
ATOM   4544 2HG  GLU A 292     -39.452   4.391  -5.209  1.00  0.00           H  
ATOM   4545  N   THR A 293     -35.579   5.377  -7.882  1.00  0.00           N  
ATOM   4546  CA  THR A 293     -34.298   5.715  -8.490  1.00  0.00           C  
ATOM   4547  C   THR A 293     -34.511   6.182  -9.912  1.00  0.00           C  
ATOM   4548  O   THR A 293     -33.795   7.048 -10.404  1.00  0.00           O  
ATOM   4549  CB  THR A 293     -33.329   4.519  -8.474  1.00  0.00           C  
ATOM   4550  OG1 THR A 293     -33.082   4.119  -7.119  1.00  0.00           O  
ATOM   4551  CG2 THR A 293     -32.011   4.891  -9.136  1.00  0.00           C  
ATOM   4552  H   THR A 293     -35.750   4.425  -7.591  1.00  0.00           H  
ATOM   4553  HA  THR A 293     -33.846   6.525  -7.917  1.00  0.00           H  
ATOM   4554  HB  THR A 293     -33.775   3.681  -9.010  1.00  0.00           H  
ATOM   4555  HG1 THR A 293     -33.814   3.583  -6.806  1.00  0.00           H  
ATOM   4556 1HG2 THR A 293     -31.339   4.033  -9.116  1.00  0.00           H  
ATOM   4557 2HG2 THR A 293     -32.194   5.184 -10.170  1.00  0.00           H  
ATOM   4558 3HG2 THR A 293     -31.555   5.721  -8.599  1.00  0.00           H  
ATOM   4559  N   TRP A 294     -35.523   5.608 -10.556  1.00  0.00           N  
ATOM   4560  CA  TRP A 294     -35.854   5.917 -11.931  1.00  0.00           C  
ATOM   4561  C   TRP A 294     -36.178   7.395 -12.127  1.00  0.00           C  
ATOM   4562  O   TRP A 294     -35.805   8.002 -13.150  1.00  0.00           O  
ATOM   4563  CB  TRP A 294     -37.042   5.067 -12.385  1.00  0.00           C  
ATOM   4564  CG  TRP A 294     -37.441   5.308 -13.809  1.00  0.00           C  
ATOM   4565  CD1 TRP A 294     -36.915   4.711 -14.915  1.00  0.00           C  
ATOM   4566  CD2 TRP A 294     -38.460   6.218 -14.291  1.00  0.00           C  
ATOM   4567  NE1 TRP A 294     -37.531   5.184 -16.047  1.00  0.00           N  
ATOM   4568  CE2 TRP A 294     -38.480   6.106 -15.684  1.00  0.00           C  
ATOM   4569  CE3 TRP A 294     -39.342   7.104 -13.662  1.00  0.00           C  
ATOM   4570  CZ2 TRP A 294     -39.349   6.849 -16.467  1.00  0.00           C  
ATOM   4571  CZ3 TRP A 294     -40.215   7.848 -14.447  1.00  0.00           C  
ATOM   4572  CH2 TRP A 294     -40.218   7.723 -15.813  1.00  0.00           C  
ATOM   4573  H   TRP A 294     -36.079   4.929 -10.057  1.00  0.00           H  
ATOM   4574  HA  TRP A 294     -34.992   5.681 -12.555  1.00  0.00           H  
ATOM   4575 1HB  TRP A 294     -36.799   4.011 -12.271  1.00  0.00           H  
ATOM   4576 2HB  TRP A 294     -37.902   5.275 -11.749  1.00  0.00           H  
ATOM   4577  HD1 TRP A 294     -36.121   3.966 -14.903  1.00  0.00           H  
ATOM   4578  HE1 TRP A 294     -37.320   4.901 -16.994  1.00  0.00           H  
ATOM   4579  HE3 TRP A 294     -39.346   7.205 -12.577  1.00  0.00           H  
ATOM   4580  HZ2 TRP A 294     -39.367   6.764 -17.554  1.00  0.00           H  
ATOM   4581  HZ3 TRP A 294     -40.898   8.536 -13.949  1.00  0.00           H  
ATOM   4582  HH2 TRP A 294     -40.916   8.322 -16.399  1.00  0.00           H  
ATOM   4583  N   LEU A 295     -36.865   7.973 -11.143  1.00  0.00           N  
ATOM   4584  CA  LEU A 295     -37.172   9.403 -11.163  1.00  0.00           C  
ATOM   4585  C   LEU A 295     -35.925  10.250 -10.903  1.00  0.00           C  
ATOM   4586  O   LEU A 295     -35.772  11.307 -11.495  1.00  0.00           O  
ATOM   4587  CB  LEU A 295     -38.243   9.726 -10.114  1.00  0.00           C  
ATOM   4588  CG  LEU A 295     -39.639   9.154 -10.390  1.00  0.00           C  
ATOM   4589  CD1 LEU A 295     -40.544   9.423  -9.195  1.00  0.00           C  
ATOM   4590  CD2 LEU A 295     -40.204   9.782 -11.656  1.00  0.00           C  
ATOM   4591  H   LEU A 295     -37.182   7.413 -10.365  1.00  0.00           H  
ATOM   4592  HA  LEU A 295     -37.557   9.660 -12.149  1.00  0.00           H  
ATOM   4593 1HB  LEU A 295     -37.912   9.342  -9.150  1.00  0.00           H  
ATOM   4594 2HB  LEU A 295     -38.338  10.810 -10.036  1.00  0.00           H  
ATOM   4595  HG  LEU A 295     -39.571   8.074 -10.520  1.00  0.00           H  
ATOM   4596 1HD1 LEU A 295     -41.536   9.016  -9.391  1.00  0.00           H  
ATOM   4597 2HD1 LEU A 295     -40.127   8.946  -8.308  1.00  0.00           H  
ATOM   4598 3HD1 LEU A 295     -40.619  10.497  -9.030  1.00  0.00           H  
ATOM   4599 1HD2 LEU A 295     -41.196   9.374 -11.853  1.00  0.00           H  
ATOM   4600 2HD2 LEU A 295     -40.274  10.862 -11.526  1.00  0.00           H  
ATOM   4601 3HD2 LEU A 295     -39.547   9.559 -12.497  1.00  0.00           H  
ATOM   4602  N   GLY A 296     -35.036   9.773 -10.032  1.00  0.00           N  
ATOM   4603  CA  GLY A 296     -33.707  10.350  -9.893  1.00  0.00           C  
ATOM   4604  C   GLY A 296     -32.921  10.328 -11.201  1.00  0.00           C  
ATOM   4605  O   GLY A 296     -32.293  11.333 -11.565  1.00  0.00           O  
ATOM   4606  H   GLY A 296     -35.294   8.988  -9.452  1.00  0.00           H  
ATOM   4607 1HA  GLY A 296     -33.792  11.380  -9.547  1.00  0.00           H  
ATOM   4608 2HA  GLY A 296     -33.150   9.801  -9.135  1.00  0.00           H  
ATOM   4609  N   VAL A 297     -32.968   9.199 -11.913  1.00  0.00           N  
ATOM   4610  CA  VAL A 297     -32.254   9.045 -13.193  1.00  0.00           C  
ATOM   4611  C   VAL A 297     -32.846   9.873 -14.336  1.00  0.00           C  
ATOM   4612  O   VAL A 297     -32.105  10.421 -15.160  1.00  0.00           O  
ATOM   4613  CB  VAL A 297     -32.253   7.563 -13.611  1.00  0.00           C  
ATOM   4614  CG1 VAL A 297     -31.671   7.404 -15.008  1.00  0.00           C  
ATOM   4615  CG2 VAL A 297     -31.465   6.741 -12.602  1.00  0.00           C  
ATOM   4616  H   VAL A 297     -33.513   8.427 -11.558  1.00  0.00           H  
ATOM   4617  HA  VAL A 297     -31.224   9.377 -13.057  1.00  0.00           H  
ATOM   4618  HB  VAL A 297     -33.282   7.204 -13.649  1.00  0.00           H  
ATOM   4619 1HG1 VAL A 297     -31.678   6.350 -15.288  1.00  0.00           H  
ATOM   4620 2HG1 VAL A 297     -32.271   7.971 -15.719  1.00  0.00           H  
ATOM   4621 3HG1 VAL A 297     -30.646   7.775 -15.020  1.00  0.00           H  
ATOM   4622 1HG2 VAL A 297     -31.469   5.694 -12.904  1.00  0.00           H  
ATOM   4623 2HG2 VAL A 297     -30.438   7.103 -12.561  1.00  0.00           H  
ATOM   4624 3HG2 VAL A 297     -31.924   6.836 -11.618  1.00  0.00           H  
ATOM   4625  N   LEU A 298     -34.175   9.943 -14.395  1.00  0.00           N  
ATOM   4626  CA  LEU A 298     -34.852  10.676 -15.459  1.00  0.00           C  
ATOM   4627  C   LEU A 298     -34.497  12.149 -15.354  1.00  0.00           C  
ATOM   4628  O   LEU A 298     -34.300  12.819 -16.375  1.00  0.00           O  
ATOM   4629  CB  LEU A 298     -36.372  10.491 -15.368  1.00  0.00           C  
ATOM   4630  CG  LEU A 298     -37.192  11.166 -16.475  1.00  0.00           C  
ATOM   4631  CD1 LEU A 298     -36.768  10.613 -17.829  1.00  0.00           C  
ATOM   4632  CD2 LEU A 298     -38.674  10.928 -16.227  1.00  0.00           C  
ATOM   4633  H   LEU A 298     -34.728   9.479 -13.688  1.00  0.00           H  
ATOM   4634  HA  LEU A 298     -34.514  10.285 -16.418  1.00  0.00           H  
ATOM   4635 1HB  LEU A 298     -36.594   9.426 -15.394  1.00  0.00           H  
ATOM   4636 2HB  LEU A 298     -36.714  10.890 -14.413  1.00  0.00           H  
ATOM   4637  HG  LEU A 298     -36.991  12.237 -16.475  1.00  0.00           H  
ATOM   4638 1HD1 LEU A 298     -37.351  11.092 -18.616  1.00  0.00           H  
ATOM   4639 2HD1 LEU A 298     -35.709  10.814 -17.989  1.00  0.00           H  
ATOM   4640 3HD1 LEU A 298     -36.942   9.538 -17.854  1.00  0.00           H  
ATOM   4641 1HD2 LEU A 298     -39.257  11.408 -17.013  1.00  0.00           H  
ATOM   4642 2HD2 LEU A 298     -38.876   9.856 -16.228  1.00  0.00           H  
ATOM   4643 3HD2 LEU A 298     -38.953  11.348 -15.260  1.00  0.00           H  
ATOM   4644  N   THR A 299     -34.401  12.635 -14.111  1.00  0.00           N  
ATOM   4645  CA  THR A 299     -34.099  14.035 -13.826  1.00  0.00           C  
ATOM   4646  C   THR A 299     -32.728  14.420 -14.353  1.00  0.00           C  
ATOM   4647  O   THR A 299     -32.590  15.416 -15.070  1.00  0.00           O  
ATOM   4648  CB  THR A 299     -34.169  14.323 -12.315  1.00  0.00           C  
ATOM   4649  OG1 THR A 299     -35.498  14.074 -11.839  1.00  0.00           O  
ATOM   4650  CG2 THR A 299     -33.795  15.770 -12.030  1.00  0.00           C  
ATOM   4651  H   THR A 299     -34.546  11.996 -13.342  1.00  0.00           H  
ATOM   4652  HA  THR A 299     -34.840  14.658 -14.328  1.00  0.00           H  
ATOM   4653  HB  THR A 299     -33.479  13.665 -11.787  1.00  0.00           H  
ATOM   4654  HG1 THR A 299     -35.618  13.130 -11.706  1.00  0.00           H  
ATOM   4655 1HG2 THR A 299     -33.850  15.955 -10.957  1.00  0.00           H  
ATOM   4656 2HG2 THR A 299     -32.781  15.960 -12.380  1.00  0.00           H  
ATOM   4657 3HG2 THR A 299     -34.488  16.433 -12.548  1.00  0.00           H  
ATOM   4658  N   ILE A 300     -31.721  13.619 -14.009  1.00  0.00           N  
ATOM   4659  CA  ILE A 300     -30.365  13.870 -14.471  1.00  0.00           C  
ATOM   4660  C   ILE A 300     -30.360  13.926 -15.999  1.00  0.00           C  
ATOM   4661  O   ILE A 300     -29.837  14.866 -16.602  1.00  0.00           O  
ATOM   4662  CB  ILE A 300     -29.394  12.783 -13.976  1.00  0.00           C  
ATOM   4663  CG1 ILE A 300     -29.221  12.872 -12.458  1.00  0.00           C  
ATOM   4664  CG2 ILE A 300     -28.050  12.912 -14.677  1.00  0.00           C  
ATOM   4665  CD1 ILE A 300     -28.518  11.679 -11.852  1.00  0.00           C  
ATOM   4666  H   ILE A 300     -31.899  12.821 -13.416  1.00  0.00           H  
ATOM   4667  HA  ILE A 300     -30.036  14.828 -14.071  1.00  0.00           H  
ATOM   4668  HB  ILE A 300     -29.810  11.799 -14.189  1.00  0.00           H  
ATOM   4669 1HG1 ILE A 300     -28.651  13.767 -12.209  1.00  0.00           H  
ATOM   4670 2HG1 ILE A 300     -30.199  12.966 -11.985  1.00  0.00           H  
ATOM   4671 1HG2 ILE A 300     -27.375  12.136 -14.315  1.00  0.00           H  
ATOM   4672 2HG2 ILE A 300     -28.188  12.800 -15.751  1.00  0.00           H  
ATOM   4673 3HG2 ILE A 300     -27.622  13.892 -14.466  1.00  0.00           H  
ATOM   4674 1HD1 ILE A 300     -28.433  11.815 -10.774  1.00  0.00           H  
ATOM   4675 2HD1 ILE A 300     -29.091  10.774 -12.060  1.00  0.00           H  
ATOM   4676 3HD1 ILE A 300     -27.523  11.585 -12.284  1.00  0.00           H  
ATOM   4677  N   MET A 301     -31.013  12.944 -16.608  1.00  0.00           N  
ATOM   4678  CA  MET A 301     -31.005  12.774 -18.057  1.00  0.00           C  
ATOM   4679  C   MET A 301     -31.833  13.822 -18.795  1.00  0.00           C  
ATOM   4680  O   MET A 301     -31.699  13.977 -20.001  1.00  0.00           O  
ATOM   4681  CB  MET A 301     -31.504  11.374 -18.410  1.00  0.00           C  
ATOM   4682  CG  MET A 301     -30.575  10.248 -17.981  1.00  0.00           C  
ATOM   4683  SD  MET A 301     -31.218   8.616 -18.405  1.00  0.00           S  
ATOM   4684  CE  MET A 301     -29.956   7.561 -17.699  1.00  0.00           C  
ATOM   4685  H   MET A 301     -31.534  12.292 -16.039  1.00  0.00           H  
ATOM   4686  HA  MET A 301     -29.981  12.888 -18.413  1.00  0.00           H  
ATOM   4687 1HB  MET A 301     -32.472  11.205 -17.941  1.00  0.00           H  
ATOM   4688 2HB  MET A 301     -31.645  11.299 -19.489  1.00  0.00           H  
ATOM   4689 1HG  MET A 301     -29.606  10.372 -18.463  1.00  0.00           H  
ATOM   4690 2HG  MET A 301     -30.426  10.289 -16.902  1.00  0.00           H  
ATOM   4691 1HE  MET A 301     -30.212   6.517 -17.879  1.00  0.00           H  
ATOM   4692 2HE  MET A 301     -28.993   7.785 -18.162  1.00  0.00           H  
ATOM   4693 3HE  MET A 301     -29.892   7.739 -16.625  1.00  0.00           H  
ATOM   4694  N   GLU A 302     -32.698  14.526 -18.068  1.00  0.00           N  
ATOM   4695  CA  GLU A 302     -33.437  15.639 -18.646  1.00  0.00           C  
ATOM   4696  C   GLU A 302     -32.590  16.891 -18.585  1.00  0.00           C  
ATOM   4697  O   GLU A 302     -32.680  17.732 -19.465  1.00  0.00           O  
ATOM   4698  CB  GLU A 302     -34.760  15.860 -17.910  1.00  0.00           C  
ATOM   4699  CG  GLU A 302     -35.644  16.941 -18.517  1.00  0.00           C  
ATOM   4700  CD  GLU A 302     -36.984  17.048 -17.843  1.00  0.00           C  
ATOM   4701  OE1 GLU A 302     -37.236  16.286 -16.940  1.00  0.00           O  
ATOM   4702  OE2 GLU A 302     -37.756  17.892 -18.232  1.00  0.00           O  
ATOM   4703  H   GLU A 302     -32.847  14.287 -17.098  1.00  0.00           H  
ATOM   4704  HA  GLU A 302     -33.658  15.404 -19.688  1.00  0.00           H  
ATOM   4705 1HB  GLU A 302     -35.330  14.931 -17.897  1.00  0.00           H  
ATOM   4706 2HB  GLU A 302     -34.559  16.135 -16.874  1.00  0.00           H  
ATOM   4707 1HG  GLU A 302     -35.133  17.900 -18.437  1.00  0.00           H  
ATOM   4708 2HG  GLU A 302     -35.790  16.725 -19.574  1.00  0.00           H  
ATOM   4709  N   HIS A 303     -31.757  17.004 -17.556  1.00  0.00           N  
ATOM   4710  CA  HIS A 303     -30.801  18.100 -17.484  1.00  0.00           C  
ATOM   4711  C   HIS A 303     -29.731  17.975 -18.559  1.00  0.00           C  
ATOM   4712  O   HIS A 303     -29.294  18.975 -19.126  1.00  0.00           O  
ATOM   4713  CB  HIS A 303     -30.140  18.150 -16.103  1.00  0.00           C  
ATOM   4714  CG  HIS A 303     -31.063  18.594 -15.010  1.00  0.00           C  
ATOM   4715  ND1 HIS A 303     -31.490  19.898 -14.882  1.00  0.00           N  
ATOM   4716  CD2 HIS A 303     -31.639  17.907 -13.995  1.00  0.00           C  
ATOM   4717  CE1 HIS A 303     -32.291  19.995 -13.835  1.00  0.00           C  
ATOM   4718  NE2 HIS A 303     -32.397  18.801 -13.280  1.00  0.00           N  
ATOM   4719  H   HIS A 303     -31.782  16.323 -16.810  1.00  0.00           H  
ATOM   4720  HA  HIS A 303     -31.318  19.045 -17.645  1.00  0.00           H  
ATOM   4721 1HB  HIS A 303     -29.758  17.161 -15.846  1.00  0.00           H  
ATOM   4722 2HB  HIS A 303     -29.291  18.832 -16.130  1.00  0.00           H  
ATOM   4723  HD1 HIS A 303     -31.304  20.647 -15.519  1.00  0.00           H  
ATOM   4724  HD2 HIS A 303     -31.596  16.861 -13.691  1.00  0.00           H  
ATOM   4725  HE1 HIS A 303     -32.737  20.951 -13.563  1.00  0.00           H  
ATOM   4726  N   THR A 304     -29.314  16.741 -18.826  1.00  0.00           N  
ATOM   4727  CA  THR A 304     -28.335  16.448 -19.866  1.00  0.00           C  
ATOM   4728  C   THR A 304     -28.906  16.827 -21.240  1.00  0.00           C  
ATOM   4729  O   THR A 304     -28.229  17.458 -22.051  1.00  0.00           O  
ATOM   4730  CB  THR A 304     -27.930  14.962 -19.851  1.00  0.00           C  
ATOM   4731  OG1 THR A 304     -27.325  14.642 -18.592  1.00  0.00           O  
ATOM   4732  CG2 THR A 304     -26.946  14.667 -20.972  1.00  0.00           C  
ATOM   4733  H   THR A 304     -29.696  15.981 -18.282  1.00  0.00           H  
ATOM   4734  HA  THR A 304     -27.443  17.047 -19.680  1.00  0.00           H  
ATOM   4735  HB  THR A 304     -28.817  14.342 -19.981  1.00  0.00           H  
ATOM   4736  HG1 THR A 304     -27.952  14.809 -17.884  1.00  0.00           H  
ATOM   4737 1HG2 THR A 304     -26.671  13.612 -20.947  1.00  0.00           H  
ATOM   4738 2HG2 THR A 304     -27.407  14.898 -21.932  1.00  0.00           H  
ATOM   4739 3HG2 THR A 304     -26.053  15.277 -20.843  1.00  0.00           H  
ATOM   4740  N   VAL A 305     -30.159  16.442 -21.474  1.00  0.00           N  
ATOM   4741  CA  VAL A 305     -30.871  16.707 -22.722  1.00  0.00           C  
ATOM   4742  C   VAL A 305     -30.981  18.199 -23.004  1.00  0.00           C  
ATOM   4743  O   VAL A 305     -30.832  18.635 -24.148  1.00  0.00           O  
ATOM   4744  CB  VAL A 305     -32.284  16.098 -22.667  1.00  0.00           C  
ATOM   4745  CG1 VAL A 305     -33.104  16.545 -23.869  1.00  0.00           C  
ATOM   4746  CG2 VAL A 305     -32.192  14.580 -22.612  1.00  0.00           C  
ATOM   4747  H   VAL A 305     -30.630  15.939 -20.736  1.00  0.00           H  
ATOM   4748  HA  VAL A 305     -30.320  16.242 -23.540  1.00  0.00           H  
ATOM   4749  HB  VAL A 305     -32.794  16.464 -21.776  1.00  0.00           H  
ATOM   4750 1HG1 VAL A 305     -34.100  16.105 -23.814  1.00  0.00           H  
ATOM   4751 2HG1 VAL A 305     -33.187  17.631 -23.868  1.00  0.00           H  
ATOM   4752 3HG1 VAL A 305     -32.614  16.218 -24.786  1.00  0.00           H  
ATOM   4753 1HG2 VAL A 305     -33.195  14.156 -22.573  1.00  0.00           H  
ATOM   4754 2HG2 VAL A 305     -31.677  14.214 -23.500  1.00  0.00           H  
ATOM   4755 3HG2 VAL A 305     -31.637  14.282 -21.722  1.00  0.00           H  
ATOM   4756  N   ASN A 306     -31.248  18.964 -21.946  1.00  0.00           N  
ATOM   4757  CA  ASN A 306     -31.462  20.406 -22.033  1.00  0.00           C  
ATOM   4758  C   ASN A 306     -30.173  21.227 -21.982  1.00  0.00           C  
ATOM   4759  O   ASN A 306     -30.183  22.413 -22.287  1.00  0.00           O  
ATOM   4760  CB  ASN A 306     -32.405  20.852 -20.931  1.00  0.00           C  
ATOM   4761  CG  ASN A 306     -33.813  20.370 -21.144  1.00  0.00           C  
ATOM   4762  OD1 ASN A 306     -34.248  20.173 -22.284  1.00  0.00           O  
ATOM   4763  ND2 ASN A 306     -34.533  20.177 -20.069  1.00  0.00           N  
ATOM   4764  H   ASN A 306     -31.302  18.512 -21.044  1.00  0.00           H  
ATOM   4765  HA  ASN A 306     -31.915  20.631 -23.000  1.00  0.00           H  
ATOM   4766 1HB  ASN A 306     -32.046  20.477 -19.971  1.00  0.00           H  
ATOM   4767 2HB  ASN A 306     -32.410  21.941 -20.875  1.00  0.00           H  
ATOM   4768 1HD2 ASN A 306     -35.478  19.857 -20.150  1.00  0.00           H  
ATOM   4769 2HD2 ASN A 306     -34.140  20.349 -19.166  1.00  0.00           H  
ATOM   4770  N   ASN A 307     -29.071  20.593 -21.600  1.00  0.00           N  
ATOM   4771  CA  ASN A 307     -27.783  21.266 -21.497  1.00  0.00           C  
ATOM   4772  C   ASN A 307     -26.711  20.572 -22.330  1.00  0.00           C  
ATOM   4773  O   ASN A 307     -25.613  20.297 -21.829  1.00  0.00           O  
ATOM   4774  OXT ASN A 307     -25.613  20.297 -21.829  1.00  0.00           O  
ATOM   4775  CB  ASN A 307     -27.350  21.358 -20.045  1.00  0.00           C  
ATOM   4776  CG  ASN A 307     -28.255  22.238 -19.227  1.00  0.00           C  
ATOM   4777  OD1 ASN A 307     -28.838  23.199 -19.742  1.00  0.00           O  
ATOM   4778  ND2 ASN A 307     -28.382  21.928 -17.962  1.00  0.00           N  
ATOM   4779  H   ASN A 307     -29.132  19.611 -21.374  1.00  0.00           H  
ATOM   4780  HA  ASN A 307     -27.887  22.276 -21.896  1.00  0.00           H  
ATOM   4781 1HB  ASN A 307     -27.337  20.360 -19.605  1.00  0.00           H  
ATOM   4782 2HB  ASN A 307     -26.335  21.752 -19.993  1.00  0.00           H  
ATOM   4783 1HD2 ASN A 307     -28.972  22.478 -17.370  1.00  0.00           H  
ATOM   4784 2HD2 ASN A 307     -27.892  21.142 -17.588  1.00  0.00           H  
TER                                                                             
