# Supplementary material for: A new benchmark illustrates that integration of geometric constraints inferred from enzyme reaction chemistry can increase enzyme active site modeling accuracy
Source: PLoS One. 2019 Apr 4;14(4):e0214126. doi: 10.1371/journal.pone.0214126 (PMC6448891; doi:10.1371/journal.pone.0214126)
Supplement: S1 Files — (GZ) [file pone.0214126.s008.gz › benchmark-lite/templates/6cpa/2pcu.pdb]

HEADER    HYDROLASE                               30-MAR-07   2PCU              
TITLE     HUMAN CARBOXYPEPTIDASE A4 IN COMPLEX WITH A CLEAVED HEXAPEPTIDE.      
COMPND    MOL_ID: 1;                                                            
COMPND   2 MOLECULE: CARBOXYPEPTIDASE A4;                                       
COMPND   3 CHAIN: A;                                                            
COMPND   4 FRAGMENT: CARBOXYPEPTIDASE A4;                                       
COMPND   5 SYNONYM: CARBOXYPEPTIDASE A3;                                        
COMPND   6 EC: 3.4.17.-;                                                        
COMPND   7 ENGINEERED: YES;                                                     
COMPND   8 MOL_ID: 2;                                                           
COMPND   9 MOLECULE: PEPTIDE;                                                   
COMPND  10 CHAIN: B;                                                            
COMPND  11 ENGINEERED: YES                                                      
SOURCE    MOL_ID: 1;                                                            
SOURCE   2 ORGANISM_SCIENTIFIC: HOMO SAPIENS;                                   
SOURCE   3 ORGANISM_COMMON: HUMAN;                                              
SOURCE   4 ORGANISM_TAXID: 9606;                                                
SOURCE   5 GENE: CPA4, CPA3;                                                    
SOURCE   6 EXPRESSION_SYSTEM: PICHIA PASTORIS;                                  
SOURCE   7 EXPRESSION_SYSTEM_TAXID: 4922;                                       
SOURCE   8 EXPRESSION_SYSTEM_VECTOR_TYPE: PPIC9;                                
SOURCE   9 MOL_ID: 2;                                                           
SOURCE  10 SYNTHETIC: YES;                                                      
SOURCE  11 OTHER_DETAILS: CHEMICALLY SYNTHESISED                                
KEYWDS    METALLOCARBOXYPEPTIDASE; METALLOPROTEASE; PRODUCT; CLEAVAGE;          
KEYWDS   2 SPECIFICITY; HUMAN CARBOXYPEPTIDASE A4, HYDROLASE                    
EXPDTA    X-RAY DIFFRACTION                                                     
AUTHOR    A.BAYES,D.FERNANDEZ,M.SOLA,A.MARRERO,S.GARCIA-PIQUE,F.X.AVILES,       
AUTHOR   2 J.VENDRELL,F.X.GOMIS-RUTH                                            
REVDAT   4   13-JUL-11 2PCU    1       VERSN                                    
REVDAT   3   24-FEB-09 2PCU    1       VERSN                                    
REVDAT   2   29-JAN-08 2PCU    1       JRNL                                     
REVDAT   1   17-APR-07 2PCU    0                                                
JRNL        AUTH   A.BAYES,D.FERNANDEZ,M.SOLA,A.MARRERO,S.GARCIA-PIQUE,         
JRNL        AUTH 2 F.X.AVILES,J.VENDRELL,F.X.GOMIS-RUTH                         
JRNL        TITL   CAUGHT AFTER THE ACT: A HUMAN A-TYPE METALLOCARBOXYPEPTIDASE 
JRNL        TITL 2 IN A PRODUCT COMPLEX WITH A CLEAVED HEXAPEPTIDE.             
JRNL        REF    BIOCHEMISTRY                  V.  46  6921 2007              
JRNL        REFN                   ISSN 0006-2960                               
JRNL        PMID   17506531                                                     
JRNL        DOI    10.1021/BI700480B                                            
REMARK   2                                                                      
REMARK   2 RESOLUTION.    1.60 ANGSTROMS.                                       
REMARK   3                                                                      
REMARK   3 REFINEMENT.                                                          
REMARK   3   PROGRAM     : REFMAC 5.2.0019                                      
REMARK   3   AUTHORS     : MURSHUDOV,VAGIN,DODSON                               
REMARK   3                                                                      
REMARK   3    REFINEMENT TARGET : MAXIMUM LIKELIHOOD                            
REMARK   3                                                                      
REMARK   3  DATA USED IN REFINEMENT.                                            
REMARK   3   RESOLUTION RANGE HIGH (ANGSTROMS) : 1.60                           
REMARK   3   RESOLUTION RANGE LOW  (ANGSTROMS) : 50.00                          
REMARK   3   DATA CUTOFF            (SIGMA(F)) : 0.000                          
REMARK   3   COMPLETENESS FOR RANGE        (%) : 98.5                           
REMARK   3   NUMBER OF REFLECTIONS             : 39478                          
REMARK   3                                                                      
REMARK   3  FIT TO DATA USED IN REFINEMENT.                                     
REMARK   3   CROSS-VALIDATION METHOD          : THROUGHOUT                      
REMARK   3   FREE R VALUE TEST SET SELECTION  : RANDOM                          
REMARK   3   R VALUE     (WORKING + TEST SET) : 0.159                           
REMARK   3   R VALUE            (WORKING SET) : 0.159                           
REMARK   3   FREE R VALUE                     : 0.176                           
REMARK   3   FREE R VALUE TEST SET SIZE   (%) : 1.500                           
REMARK   3   FREE R VALUE TEST SET COUNT      : 609                             
REMARK   3                                                                      
REMARK   3  FIT IN THE HIGHEST RESOLUTION BIN.                                  
REMARK   3   TOTAL NUMBER OF BINS USED           : 20                           
REMARK   3   BIN RESOLUTION RANGE HIGH       (A) : 1.60                         
REMARK   3   BIN RESOLUTION RANGE LOW        (A) : 1.64                         
REMARK   3   REFLECTION IN BIN     (WORKING SET) : 2596                         
REMARK   3   BIN COMPLETENESS (WORKING+TEST) (%) : 90.67                        
REMARK   3   BIN R VALUE           (WORKING SET) : 0.1800                       
REMARK   3   BIN FREE R VALUE SET COUNT          : 38                           
REMARK   3   BIN FREE R VALUE                    : 0.2480                       
REMARK   3                                                                      
REMARK   3  NUMBER OF NON-HYDROGEN ATOMS USED IN REFINEMENT.                    
REMARK   3   PROTEIN ATOMS            : 2461                                    
REMARK   3   NUCLEIC ACID ATOMS       : 0                                       
REMARK   3   HETEROGEN ATOMS          : 33                                      
REMARK   3   SOLVENT ATOMS            : 267                                     
REMARK   3                                                                      
REMARK   3  B VALUES.                                                           
REMARK   3   B VALUE TYPE : LIKELY RESIDUAL                                     
REMARK   3   FROM WILSON PLOT           (A**2) : NULL                           
REMARK   3   MEAN B VALUE      (OVERALL, A**2) : 25.62                          
REMARK   3   OVERALL ANISOTROPIC B VALUE.                                       
REMARK   3    B11 (A**2) : -0.94000                                             
REMARK   3    B22 (A**2) : -1.29000                                             
REMARK   3    B33 (A**2) : 2.23000                                              
REMARK   3    B12 (A**2) : 0.00000                                              
REMARK   3    B13 (A**2) : 0.00000                                              
REMARK   3    B23 (A**2) : 0.00000                                              
REMARK   3                                                                      
REMARK   3  ESTIMATED OVERALL COORDINATE ERROR.                                 
REMARK   3   ESU BASED ON R VALUE                            (A): 0.082         
REMARK   3   ESU BASED ON FREE R VALUE                       (A): 0.076         
REMARK   3   ESU BASED ON MAXIMUM LIKELIHOOD                 (A): 0.052         
REMARK   3   ESU FOR B VALUES BASED ON MAXIMUM LIKELIHOOD (A**2): 3.252         
REMARK   3                                                                      
REMARK   3 CORRELATION COEFFICIENTS.                                            
REMARK   3   CORRELATION COEFFICIENT FO-FC      : 0.970                         
REMARK   3   CORRELATION COEFFICIENT FO-FC FREE : 0.967                         
REMARK   3                                                                      
REMARK   3  RMS DEVIATIONS FROM IDEAL VALUES        COUNT    RMS    WEIGHT      
REMARK   3   BOND LENGTHS REFINED ATOMS        (A):  2589 ; 0.017 ; 0.022       
REMARK   3   BOND LENGTHS OTHERS               (A):  NULL ;  NULL ;  NULL       
REMARK   3   BOND ANGLES REFINED ATOMS   (DEGREES):  3517 ; 1.626 ; 1.942       
REMARK   3   BOND ANGLES OTHERS          (DEGREES):  NULL ;  NULL ;  NULL       
REMARK   3   TORSION ANGLES, PERIOD 1    (DEGREES):   308 ; 5.995 ; 5.000       
REMARK   3   TORSION ANGLES, PERIOD 2    (DEGREES):   126 ;29.517 ;23.413       
REMARK   3   TORSION ANGLES, PERIOD 3    (DEGREES):   408 ;12.450 ;15.000       
REMARK   3   TORSION ANGLES, PERIOD 4    (DEGREES):    18 ;15.219 ;15.000       
REMARK   3   CHIRAL-CENTER RESTRAINTS       (A**3):   375 ; 0.120 ; 0.200       
REMARK   3   GENERAL PLANES REFINED ATOMS      (A):  2002 ; 0.009 ; 0.020       
REMARK   3   GENERAL PLANES OTHERS             (A):  NULL ;  NULL ;  NULL       
REMARK   3   NON-BONDED CONTACTS REFINED ATOMS (A):  1294 ; 0.221 ; 0.200       
REMARK   3   NON-BONDED CONTACTS OTHERS        (A):  NULL ;  NULL ;  NULL       
REMARK   3   NON-BONDED TORSION REFINED ATOMS  (A):  1781 ; 0.321 ; 0.200       
REMARK   3   NON-BONDED TORSION OTHERS         (A):  NULL ;  NULL ;  NULL       
REMARK   3   H-BOND (X...Y) REFINED ATOMS      (A):   223 ; 0.155 ; 0.200       
REMARK   3   H-BOND (X...Y) OTHERS             (A):  NULL ;  NULL ;  NULL       
REMARK   3   POTENTIAL METAL-ION REFINED ATOMS (A):  NULL ;  NULL ;  NULL       
REMARK   3   POTENTIAL METAL-ION OTHERS        (A):  NULL ;  NULL ;  NULL       
REMARK   3   SYMMETRY VDW REFINED ATOMS        (A):    38 ; 0.345 ; 0.200       
REMARK   3   SYMMETRY VDW OTHERS               (A):  NULL ;  NULL ;  NULL       
REMARK   3   SYMMETRY H-BOND REFINED ATOMS     (A):    23 ; 0.127 ; 0.200       
REMARK   3   SYMMETRY H-BOND OTHERS            (A):  NULL ;  NULL ;  NULL       
REMARK   3   SYMMETRY METAL-ION REFINED ATOMS  (A):  NULL ;  NULL ;  NULL       
REMARK   3   SYMMETRY METAL-ION OTHERS         (A):  NULL ;  NULL ;  NULL       
REMARK   3                                                                      
REMARK   3  ISOTROPIC THERMAL FACTOR RESTRAINTS.     COUNT   RMS    WEIGHT      
REMARK   3   MAIN-CHAIN BOND REFINED ATOMS  (A**2):  1562 ; 1.094 ; 1.500       
REMARK   3   MAIN-CHAIN BOND OTHER ATOMS    (A**2):  NULL ;  NULL ;  NULL       
REMARK   3   MAIN-CHAIN ANGLE REFINED ATOMS (A**2):  2521 ; 1.707 ; 2.000       
REMARK   3   SIDE-CHAIN BOND REFINED ATOMS  (A**2):  1027 ; 2.669 ; 3.000       
REMARK   3   SIDE-CHAIN ANGLE REFINED ATOMS (A**2):   996 ; 4.138 ; 4.500       
REMARK   3                                                                      
REMARK   3 ANISOTROPIC THERMAL FACTOR RESTRAINTS.    COUNT   RMS   WEIGHT       
REMARK   3   RIGID-BOND RESTRAINTS          (A**2):  NULL ;  NULL ;  NULL       
REMARK   3   SPHERICITY; FREE ATOMS         (A**2):  NULL ;  NULL ;  NULL       
REMARK   3   SPHERICITY; BONDED ATOMS       (A**2):  NULL ;  NULL ;  NULL       
REMARK   3                                                                      
REMARK   3  NCS RESTRAINTS STATISTICS                                           
REMARK   3   NUMBER OF DIFFERENT NCS GROUPS : NULL                              
REMARK   3                                                                      
REMARK   3  TLS DETAILS                                                         
REMARK   3   NUMBER OF TLS GROUPS  : 4                                          
REMARK   3                                                                      
REMARK   3   TLS GROUP : 1                                                      
REMARK   3    NUMBER OF COMPONENTS GROUP : 1                                    
REMARK   3    COMPONENTS        C SSSEQI   TO  C SSSEQI                         
REMARK   3    RESIDUE RANGE :   A     5        A   308                          
REMARK   3    ORIGIN FOR THE GROUP (A):   1.5176  31.6676  11.6948              
REMARK   3    T TENSOR                                                          
REMARK   3      T11:  -0.1046 T22:  -0.0851                                     
REMARK   3      T33:  -0.1166 T12:  -0.0046                                     
REMARK   3      T13:   0.0004 T23:  -0.0115                                     
REMARK   3    L TENSOR                                                          
REMARK   3      L11:   0.8110 L22:   1.2877                                     
REMARK   3      L33:   0.8206 L12:  -0.2603                                     
REMARK   3      L13:   0.0962 L23:   0.4132                                     
REMARK   3    S TENSOR                                                          
REMARK   3      S11:   0.0260 S12:  -0.0149 S13:   0.0881                       
REMARK   3      S21:   0.0006 S22:  -0.0424 S23:  -0.1055                       
REMARK   3      S31:  -0.0173 S32:   0.0009 S33:   0.0164                       
REMARK   3                                                                      
REMARK   3   TLS GROUP : 2                                                      
REMARK   3    NUMBER OF COMPONENTS GROUP : 2                                    
REMARK   3    COMPONENTS        C SSSEQI   TO  C SSSEQI                         
REMARK   3    RESIDUE RANGE :   A   901        A   901                          
REMARK   3    RESIDUE RANGE :   A   999        A   999                          
REMARK   3    ORIGIN FOR THE GROUP (A):   1.4390  31.6237  11.3951              
REMARK   3    T TENSOR                                                          
REMARK   3      T11:  -0.0889 T22:  -0.0648                                     
REMARK   3      T33:  -0.1044 T12:  -0.0047                                     
REMARK   3      T13:  -0.0071 T23:  -0.0108                                     
REMARK   3    L TENSOR                                                          
REMARK   3      L11:   0.9400 L22:   1.4490                                     
REMARK   3      L33:   0.8096 L12:  -0.2829                                     
REMARK   3      L13:   0.0302 L23:   0.4178                                     
REMARK   3    S TENSOR                                                          
REMARK   3      S11:   0.0269 S12:  -0.0034 S13:   0.0842                       
REMARK   3      S21:   0.0108 S22:  -0.0299 S23:  -0.1075                       
REMARK   3      S31:  -0.0013 S32:  -0.0076 S33:   0.0030                       
REMARK   3                                                                      
REMARK   3   TLS GROUP : 3                                                      
REMARK   3    NUMBER OF COMPONENTS GROUP : 1                                    
REMARK   3    COMPONENTS        C SSSEQI   TO  C SSSEQI                         
REMARK   3    RESIDUE RANGE :   B     1        B     5                          
REMARK   3    ORIGIN FOR THE GROUP (A):   0.5587  45.1774  21.4697              
REMARK   3    T TENSOR                                                          
REMARK   3      T11:  -0.0003 T22:   0.0566                                     
REMARK   3      T33:   0.0104 T12:   0.0119                                     
REMARK   3      T13:  -0.0204 T23:  -0.0447                                     
REMARK   3    L TENSOR                                                          
REMARK   3      L11:   0.6758 L22:  14.6675                                     
REMARK   3      L33:   4.7389 L12:   2.7941                                     
REMARK   3      L13:  -0.2673 L23:   2.6934                                     
REMARK   3    S TENSOR                                                          
REMARK   3      S11:   0.1182 S12:  -0.0653 S13:  -0.1821                       
REMARK   3      S21:   0.0323 S22:  -0.0240 S23:  -0.1620                       
REMARK   3      S31:   0.1748 S32:  -0.0543 S33:  -0.0942                       
REMARK   3                                                                      
REMARK   3   TLS GROUP : 4                                                      
REMARK   3    NUMBER OF COMPONENTS GROUP : 1                                    
REMARK   3    COMPONENTS        C SSSEQI   TO  C SSSEQI                         
REMARK   3    RESIDUE RANGE :   A   501        A   502                          
REMARK   3    ORIGIN FOR THE GROUP (A):   1.5138  32.0462  11.2844              
REMARK   3    T TENSOR                                                          
REMARK   3      T11:   0.0257 T22:   0.0720                                     
REMARK   3      T33:  -0.0097 T12:  -0.0118                                     
REMARK   3      T13:  -0.0045 T23:  -0.0005                                     
REMARK   3    L TENSOR                                                          
REMARK   3      L11:   1.2293 L22:   1.6257                                     
REMARK   3      L33:   0.8009 L12:  -0.2596                                     
REMARK   3      L13:  -0.0862 L23:   0.3046                                     
REMARK   3    S TENSOR                                                          
REMARK   3      S11:   0.0251 S12:  -0.0054 S13:   0.0684                       
REMARK   3      S21:  -0.0273 S22:  -0.0451 S23:  -0.0941                       
REMARK   3      S31:  -0.0282 S32:  -0.0014 S33:   0.0200                       
REMARK   3                                                                      
REMARK   3  BULK SOLVENT MODELLING.                                             
REMARK   3   METHOD USED : BABINET MODEL WITH MASK                              
REMARK   3   PARAMETERS FOR MASK CALCULATION                                    
REMARK   3   VDW PROBE RADIUS   : 1.40                                          
REMARK   3   ION PROBE RADIUS   : 0.80                                          
REMARK   3   SHRINKAGE RADIUS   : 0.80                                          
REMARK   3                                                                      
REMARK   3  OTHER REFINEMENT REMARKS: NULL                                      
REMARK   4                                                                      
REMARK   4 2PCU COMPLIES WITH FORMAT V. 3.30, 13-JUL-11                         
REMARK 100                                                                      
REMARK 100 THIS ENTRY HAS BEEN PROCESSED BY RCSB ON 05-APR-07.                  
REMARK 100 THE RCSB ID CODE IS RCSB042234.                                      
REMARK 200                                                                      
REMARK 200 EXPERIMENTAL DETAILS                                                 
REMARK 200  EXPERIMENT TYPE                : X-RAY DIFFRACTION                  
REMARK 200  DATE OF DATA COLLECTION        : 01-JAN-06                          
REMARK 200  TEMPERATURE           (KELVIN) : 110                                
REMARK 200  PH                             : 7.5                                
REMARK 200  NUMBER OF CRYSTALS USED        : 1                                  
REMARK 200                                                                      
REMARK 200  SYNCHROTRON              (Y/N) : Y                                  
REMARK 200  RADIATION SOURCE               : ESRF                               
REMARK 200  BEAMLINE                       : ID29                               
REMARK 200  X-RAY GENERATOR MODEL          : NULL                               
REMARK 200  MONOCHROMATIC OR LAUE    (M/L) : M                                  
REMARK 200  WAVELENGTH OR RANGE        (A) : 1.036                              
REMARK 200  MONOCHROMATOR                  : SI                                 
REMARK 200  OPTICS                         : NULL                               
REMARK 200                                                                      
REMARK 200  DETECTOR TYPE                  : CCD                                
REMARK 200  DETECTOR MANUFACTURER          : ADSC QUANTUM 210                   
REMARK 200  INTENSITY-INTEGRATION SOFTWARE : MOSFLM                             
REMARK 200  DATA SCALING SOFTWARE          : CCP4 (SCALA)                       
REMARK 200                                                                      
REMARK 200  NUMBER OF UNIQUE REFLECTIONS   : 39536                              
REMARK 200  RESOLUTION RANGE HIGH      (A) : 1.600                              
REMARK 200  RESOLUTION RANGE LOW       (A) : 72.548                             
REMARK 200  REJECTION CRITERIA  (SIGMA(I)) : NULL                               
REMARK 200                                                                      
REMARK 200 OVERALL.                                                             
REMARK 200  COMPLETENESS FOR RANGE     (%) : 98.7                               
REMARK 200  DATA REDUNDANCY                : 6.100                              
REMARK 200  R MERGE                    (I) : 0.09300                            
REMARK 200  R SYM                      (I) : 0.09300                            
REMARK 200  <I/SIGMA(I)> FOR THE DATA SET  : 4.1000                             
REMARK 200                                                                      
REMARK 200 IN THE HIGHEST RESOLUTION SHELL.                                     
REMARK 200  HIGHEST RESOLUTION SHELL, RANGE HIGH (A) : 1.60                     
REMARK 200  HIGHEST RESOLUTION SHELL, RANGE LOW  (A) : 1.69                     
REMARK 200  COMPLETENESS FOR SHELL     (%) : 95.1                               
REMARK 200  DATA REDUNDANCY IN SHELL       : 3.20                               
REMARK 200  R MERGE FOR SHELL          (I) : 0.34600                            
REMARK 200  R SYM FOR SHELL            (I) : 0.34600                            
REMARK 200  <I/SIGMA(I)> FOR SHELL         : 2.000                              
REMARK 200                                                                      
REMARK 200 DIFFRACTION PROTOCOL: SINGLE WAVELENGTH                              
REMARK 200 METHOD USED TO DETERMINE THE STRUCTURE: MOLECULAR REPLACEMENT        
REMARK 200 SOFTWARE USED: AMORE                                                 
REMARK 200 STARTING MODEL: 2BO9                                                 
REMARK 200                                                                      
REMARK 200 REMARK: NULL                                                         
REMARK 280                                                                      
REMARK 280 CRYSTAL                                                              
REMARK 280 SOLVENT CONTENT, VS   (%): 42.32                                     
REMARK 280 MATTHEWS COEFFICIENT, VM (ANGSTROMS**3/DA): 2.13                     
REMARK 280                                                                      
REMARK 280 CRYSTALLIZATION CONDITIONS: CRYSTALS WERE OBTAINED FROM SITTING      
REMARK 280  DROPS SUBJECTED TO VAPOR DIFFUSION AND CONTAINING CONSISTING OF     
REMARK 280  100NL OF HCPA4:HEXAPEPTIDE (15 MG/ML IN 5MM TRIS HCL PH 7.5) AND    
REMARK 280  100NL OF RESERVOIR SOLUTION (0.2M POTASSIUM THIOCYANATE / 20% PEG   
REMARK 280  3350). CRYSTALLISATION DROPS WERE DISPENSED ON 96X3-WELL GREINER    
REMARK 280  PLATES BY A TECAN ROBOT AND A CARTESIAN NANODROP ROBOT (GENOMIC     
REMARK 280  SOLUTIONS) AT THE JOINT IBMB-CSIC/BARCELONA SCIENCE PARK            
REMARK 280  AUTOMATED CRYSTALLIZATION PLATFORM (PAC). CRYSTALS APPEARED AFTER   
REMARK 280  INCUBATION FOR 10-15 DAYS IN A BRUKER STEADY-TEMPERATURE CRYSTAL    
REMARK 280  FARM AT 4 C., VAPOR DIFFUSION, SITTING DROP, TEMPERATURE 277K       
REMARK 290                                                                      
REMARK 290 CRYSTALLOGRAPHIC SYMMETRY                                            
REMARK 290 SYMMETRY OPERATORS FOR SPACE GROUP: P 21 21 21                       
REMARK 290                                                                      
REMARK 290      SYMOP   SYMMETRY                                                
REMARK 290     NNNMMM   OPERATOR                                                
REMARK 290       1555   X,Y,Z                                                   
REMARK 290       2555   -X+1/2,-Y,Z+1/2                                         
REMARK 290       3555   -X,Y+1/2,-Z+1/2                                         
REMARK 290       4555   X+1/2,-Y+1/2,-Z                                         
REMARK 290                                                                      
REMARK 290     WHERE NNN -> OPERATOR NUMBER                                     
REMARK 290           MMM -> TRANSLATION VECTOR                                  
REMARK 290                                                                      
REMARK 290 CRYSTALLOGRAPHIC SYMMETRY TRANSFORMATIONS                            
REMARK 290 THE FOLLOWING TRANSFORMATIONS OPERATE ON THE ATOM/HETATM             
REMARK 290 RECORDS IN THIS ENTRY TO PRODUCE CRYSTALLOGRAPHICALLY                
REMARK 290 RELATED MOLECULES.                                                   
REMARK 290   SMTRY1   1  1.000000  0.000000  0.000000        0.00000            
REMARK 290   SMTRY2   1  0.000000  1.000000  0.000000        0.00000            
REMARK 290   SMTRY3   1  0.000000  0.000000  1.000000        0.00000            
REMARK 290   SMTRY1   2 -1.000000  0.000000  0.000000       25.15200            
REMARK 290   SMTRY2   2  0.000000 -1.000000  0.000000        0.00000            
REMARK 290   SMTRY3   2  0.000000  0.000000  1.000000       40.78750            
REMARK 290   SMTRY1   3 -1.000000  0.000000  0.000000        0.00000            
REMARK 290   SMTRY2   3  0.000000  1.000000  0.000000       36.24700            
REMARK 290   SMTRY3   3  0.000000  0.000000 -1.000000       40.78750            
REMARK 290   SMTRY1   4  1.000000  0.000000  0.000000       25.15200            
REMARK 290   SMTRY2   4  0.000000 -1.000000  0.000000       36.24700            
REMARK 290   SMTRY3   4  0.000000  0.000000 -1.000000        0.00000            
REMARK 290                                                                      
REMARK 290 REMARK: NULL                                                         
REMARK 300                                                                      
REMARK 300 BIOMOLECULE: 1                                                       
REMARK 300 SEE REMARK 350 FOR THE AUTHOR PROVIDED AND/OR PROGRAM                
REMARK 300 GENERATED ASSEMBLY INFORMATION FOR THE STRUCTURE IN                  
REMARK 300 THIS ENTRY. THE REMARK MAY ALSO PROVIDE INFORMATION ON               
REMARK 300 BURIED SURFACE AREA.                                                 
REMARK 350                                                                      
REMARK 350 COORDINATES FOR A COMPLETE MULTIMER REPRESENTING THE KNOWN           
REMARK 350 BIOLOGICALLY SIGNIFICANT OLIGOMERIZATION STATE OF THE                
REMARK 350 MOLECULE CAN BE GENERATED BY APPLYING BIOMT TRANSFORMATIONS          
REMARK 350 GIVEN BELOW.  BOTH NON-CRYSTALLOGRAPHIC AND                          
REMARK 350 CRYSTALLOGRAPHIC OPERATIONS ARE GIVEN.                               
REMARK 350                                                                      
REMARK 350 BIOMOLECULE: 1                                                       
REMARK 350 AUTHOR DETERMINED BIOLOGICAL UNIT: DIMERIC                           
REMARK 350 SOFTWARE DETERMINED QUATERNARY STRUCTURE: DIMERIC                    
REMARK 350 SOFTWARE USED: PISA                                                  
REMARK 350 TOTAL BURIED SURFACE AREA: 1670 ANGSTROM**2                          
REMARK 350 SURFACE AREA OF THE COMPLEX: 12370 ANGSTROM**2                       
REMARK 350 CHANGE IN SOLVENT FREE ENERGY: -38.0 KCAL/MOL                        
REMARK 350 APPLY THE FOLLOWING TO CHAINS: A, B                                  
REMARK 350   BIOMT1   1  1.000000  0.000000  0.000000        0.00000            
REMARK 350   BIOMT2   1  0.000000  1.000000  0.000000        0.00000            
REMARK 350   BIOMT3   1  0.000000  0.000000  1.000000        0.00000            
REMARK 500                                                                      
REMARK 500 GEOMETRY AND STEREOCHEMISTRY                                         
REMARK 500 SUBTOPIC: CLOSE CONTACTS IN SAME ASYMMETRIC UNIT                     
REMARK 500                                                                      
REMARK 500 THE FOLLOWING ATOMS ARE IN CLOSE CONTACT.                            
REMARK 500                                                                      
REMARK 500  ATM1  RES C  SSEQI   ATM2  RES C  SSEQI           DISTANCE          
REMARK 500   OXT  ASP B     6     O    HOH B   605              1.98            
REMARK 500   OE2  GLU A   270     O    ASP B     6              2.07            
REMARK 500                                                                      
REMARK 500 REMARK: NULL                                                         
REMARK 500                                                                      
REMARK 500 GEOMETRY AND STEREOCHEMISTRY                                         
REMARK 500 SUBTOPIC: TORSION ANGLES                                             
REMARK 500                                                                      
REMARK 500 TORSION ANGLES OUTSIDE THE EXPECTED RAMACHANDRAN REGIONS:            
REMARK 500 (M=MODEL NUMBER; RES=RESIDUE NAME; C=CHAIN IDENTIFIER;               
REMARK 500 SSEQ=SEQUENCE NUMBER; I=INSERTION CODE).                             
REMARK 500                                                                      
REMARK 500 STANDARD TABLE:                                                      
REMARK 500 FORMAT:(10X,I3,1X,A3,1X,A1,I4,A1,4X,F7.2,3X,F7.2)                    
REMARK 500                                                                      
REMARK 500 EXPECTED VALUES: GJ KLEYWEGT AND TA JONES (1996). PHI/PSI-           
REMARK 500 CHOLOGY: RAMACHANDRAN REVISITED. STRUCTURE 4, 1395 - 1400            
REMARK 500                                                                      
REMARK 500  M RES CSSEQI        PSI       PHI                                   
REMARK 500    ASN A   6       57.73    -98.64                                   
REMARK 500    GLN A 122      -45.17   -135.82                                   
REMARK 500    THR A 129     -176.47    -68.58                                   
REMARK 500    SER A 199      -11.63    153.67                                   
REMARK 500    GLN A 200       62.41     60.43                                   
REMARK 500    VAL A 247      -64.32   -124.91                                   
REMARK 500    LEU A 271     -167.93    -77.67                                   
REMARK 500    ASP A 273     -144.58   -111.26                                   
REMARK 500    LEU A 280       50.58    -93.30                                   
REMARK 500                                                                      
REMARK 500 REMARK: NULL                                                         
REMARK 525                                                                      
REMARK 525 SOLVENT                                                              
REMARK 525                                                                      
REMARK 525 THE SOLVENT MOLECULES HAVE CHAIN IDENTIFIERS THAT                    
REMARK 525 INDICATE THE POLYMER CHAIN WITH WHICH THEY ARE MOST                  
REMARK 525 CLOSELY ASSOCIATED. THE REMARK LISTS ALL THE SOLVENT                 
REMARK 525 MOLECULES WHICH ARE MORE THAN 5A AWAY FROM THE                       
REMARK 525 NEAREST POLYMER CHAIN (M = MODEL NUMBER;                             
REMARK 525 RES=RESIDUE NAME; C=CHAIN IDENTIFIER; SSEQ=SEQUENCE                  
REMARK 525 NUMBER; I=INSERTION CODE):                                           
REMARK 525                                                                      
REMARK 525  M RES CSSEQI                                                        
REMARK 525    HOH A 675        DISTANCE =  5.52 ANGSTROMS                       
REMARK 620                                                                      
REMARK 620 METAL COORDINATION                                                   
REMARK 620 (M=MODEL NUMBER; RES=RESIDUE NAME; C=CHAIN IDENTIFIER;               
REMARK 620 SSEQ=SEQUENCE NUMBER; I=INSERTION CODE):                             
REMARK 620                                                                      
REMARK 620 COORDINATION ANGLES FOR:  M RES CSSEQI METAL                         
REMARK 620                              ZN A 999  ZN                            
REMARK 620 N RES CSSEQI ATOM                                                    
REMARK 620 1 VAL B   5   OXT                                                    
REMARK 620 2 GLU A  72   OE1 134.8                                              
REMARK 620 3 GLU A  72   OE2  88.3  54.0                                        
REMARK 620 4 HIS A 196   ND1 125.6  86.9 140.9                                  
REMARK 620 5 VAL B   5   O    54.7  94.9  86.7  97.4                            
REMARK 620 6 HIS A  69   ND1  93.5 112.4  96.0 100.1 148.1                      
REMARK 620 N                    1     2     3     4     5                       
REMARK 800                                                                      
REMARK 800 SITE                                                                 
REMARK 800 SITE_IDENTIFIER: AC1                                                 
REMARK 800 EVIDENCE_CODE: SOFTWARE                                              
REMARK 800 SITE_DESCRIPTION: BINDING SITE FOR RESIDUE NAG A 901                 
REMARK 800                                                                      
REMARK 800 SITE_IDENTIFIER: AC2                                                 
REMARK 800 EVIDENCE_CODE: SOFTWARE                                              
REMARK 800 SITE_DESCRIPTION: BINDING SITE FOR RESIDUE ZN A 999                  
REMARK 800                                                                      
REMARK 800 SITE_IDENTIFIER: AC3                                                 
REMARK 800 EVIDENCE_CODE: SOFTWARE                                              
REMARK 800 SITE_DESCRIPTION: BINDING SITE FOR RESIDUE SCN A 502                 
REMARK 800                                                                      
REMARK 800 SITE_IDENTIFIER: AC4                                                 
REMARK 800 EVIDENCE_CODE: SOFTWARE                                              
REMARK 800 SITE_DESCRIPTION: BINDING SITE FOR RESIDUE ASP B 6                   
REMARK 800                                                                      
REMARK 800 SITE_IDENTIFIER: AC5                                                 
REMARK 800 EVIDENCE_CODE: SOFTWARE                                              
REMARK 800 SITE_DESCRIPTION: BINDING SITE FOR RESIDUE GOL A 501                 
REMARK 900                                                                      
REMARK 900 RELATED ENTRIES                                                      
REMARK 900 RELATED ID: 2BO9   RELATED DB: PDB                                   
REMARK 900 COMPLEX OF THE SAME PROTEASE WITH A PROTEIN INHIBITOR,               
REMARK 900 LATEXIN.                                                             
REMARK 900 RELATED ID: 2BOA   RELATED DB: PDB                                   
REMARK 900 STRUCTURE OF THE PROENZYME.                                          
DBREF  2PCU A    5   308  UNP    Q9UI42   CBPA4_HUMAN    116    420             
DBREF  2PCU B    1     5  PDB    2PCU     2PCU             1      5             
SEQRES   1 A  305  ASN ASN PHE ASN TYR GLY ALA TYR HIS SER LEU GLU ALA          
SEQRES   2 A  305  ILE TYR HIS GLU MET ASP ASN ILE ALA ALA ASP PHE PRO          
SEQRES   3 A  305  ASP LEU ALA ARG ARG VAL LYS ILE GLY HIS SER PHE GLU          
SEQRES   4 A  305  ASN ARG PRO MET TYR VAL LEU LYS PHE SER THR GLY LYS          
SEQRES   5 A  305  GLY VAL ARG ARG PRO ALA VAL TRP LEU ASN ALA GLY ILE          
SEQRES   6 A  305  HIS SER ARG GLU TRP ILE SER GLN ALA THR ALA ILE TRP          
SEQRES   7 A  305  THR ALA ARG LYS ILE VAL SER ASP TYR GLN ARG ASP PRO          
SEQRES   8 A  305  ALA ILE THR SER ILE LEU GLU LYS MET ASP ILE PHE LEU          
SEQRES   9 A  305  LEU PRO VAL ALA ASN PRO ASP GLY TYR VAL TYR THR GLN          
SEQRES  10 A  305  THR GLN ASN ARG LEU TRP ARG LYS THR ARG SER ARG ASN          
SEQRES  11 A  305  PRO GLY SER SER CYS ILE GLY ALA ASP PRO ASN ARG ASN          
SEQRES  12 A  305  TRP ASN ALA SER PHE ALA GLY LYS GLY ALA SER ASP ASN          
SEQRES  13 A  305  PRO CYS SER GLU VAL TYR HIS GLY PRO HIS ALA ASN SER          
SEQRES  14 A  305  GLU VAL GLU VAL LYS SER VAL VAL ASP PHE ILE GLN LYS          
SEQRES  15 A  305  HIS GLY ASN PHE LYS GLY PHE ILE ASP LEU HIS SER TYR          
SEQRES  16 A  305  SER GLN LEU LEU MET TYR PRO TYR GLY TYR SER VAL LYS          
SEQRES  17 A  305  LYS ALA PRO ASP ALA GLU GLU LEU ASP LYS VAL ALA ARG          
SEQRES  18 A  305  LEU ALA ALA LYS ALA LEU ALA SER VAL SER GLY THR GLU          
SEQRES  19 A  305  TYR GLN VAL GLY PRO THR CYS THR THR VAL TYR PRO ALA          
SEQRES  20 A  305  SER GLY SER SER ILE ASP TRP ALA TYR ASP ASN GLY ILE          
SEQRES  21 A  305  LYS PHE ALA PHE THR PHE GLU LEU ARG ASP THR GLY THR          
SEQRES  22 A  305  TYR GLY PHE LEU LEU PRO ALA ASN GLN ILE ILE PRO THR          
SEQRES  23 A  305  ALA GLU GLU THR TRP LEU GLY LEU LYS THR ILE MET GLU          
SEQRES  24 A  305  HIS VAL ARG ASP ASN LEU                                      
SEQRES   1 B    5  PHE ASN ARG PRO VAL                                          
MODRES 2PCU ASN A  148  ASN  GLYCOSYLATION SITE                                 
HET    NAG  A 901      14                                                       
HET     ZN  A 999       1                                                       
HET    SCN  A 502       3                                                       
HET    ASP  B   6      14                                                       
HET    GOL  A 501       6                                                       
HETNAM     NAG N-ACETYL-D-GLUCOSAMINE                                           
HETNAM      ZN ZINC ION                                                         
HETNAM     SCN THIOCYANATE ION                                                  
HETNAM     ASP ASPARTIC ACID                                                    
HETNAM     GOL GLYCEROL                                                         
HETSYN     GOL GLYCERIN; PROPANE-1,2,3-TRIOL                                    
FORMUL   3  NAG    C8 H15 N O6                                                  
FORMUL   4   ZN    ZN 2+                                                        
FORMUL   5  SCN    C N S 1-                                                     
FORMUL   6  ASP    C4 H7 N O4                                                   
FORMUL   7  GOL    C3 H8 O3                                                     
FORMUL   8  HOH   *267(H2 O)                                                    
HELIX    1   1 SER A   14  PHE A   29  1                                  16    
HELIX    2   2 GLU A   72  TYR A   90  1                                  19    
HELIX    3   3 ASP A   93  MET A  103  1                                  11    
HELIX    4   4 ASN A  112  GLN A  122  1                                  11    
HELIX    5   5 ASP A  142  ASN A  146  5                                   5    
HELIX    6   6 GLU A  173  GLY A  187  1                                  15    
HELIX    7   7 ASP A  215  SER A  232  1                                  18    
HELIX    8   8 THR A  243  VAL A  247  1                                   5    
HELIX    9   9 SER A  253  ASN A  261  1                                   9    
HELIX   10  10 PRO A  282  ASN A  284  5                                   3    
HELIX   11  11 GLN A  285  ASN A  307  1                                  23    
SHEET    1   A 8 ALA A  33  HIS A  40  0                                        
SHEET    2   A 8 PRO A  46  PHE A  52 -1  O  VAL A  49   N  VAL A  36           
SHEET    3   A 8 ASP A 104  LEU A 108 -1  O  ILE A 105   N  PHE A  52           
SHEET    4   A 8 ALA A  61  ALA A  66  1  N  LEU A  64   O  LEU A 108           
SHEET    5   A 8 PHE A 189  HIS A 196  1  O  ILE A 193   N  ASN A  65           
SHEET    6   A 8 PHE A 265  GLU A 270  1  O  PHE A 269   N  HIS A 196           
SHEET    7   A 8 LEU A 201  TYR A 204 -1  N  LEU A 201   O  GLU A 270           
SHEET    8   A 8 GLN A 239  PRO A 242  1  O  GLN A 239   N  LEU A 202           
SSBOND   1 CYS A  138    CYS A  161                          1555   1555  2.09  
LINK         ND2 ASN A 148                 C1  NAG A 901     1555   1555  1.45  
LINK        ZN    ZN A 999                 OXT VAL B   5     1555   1555  2.21  
LINK        ZN    ZN A 999                 OE1 GLU A  72     1555   1555  2.63  
LINK        ZN    ZN A 999                 OE2 GLU A  72     1555   1555  2.19  
LINK        ZN    ZN A 999                 ND1 HIS A 196     1555   1555  2.09  
LINK        ZN    ZN A 999                 O   VAL B   5     1555   1555  2.32  
LINK        ZN    ZN A 999                 ND1 HIS A  69     1555   1555  2.07  
CISPEP   1 SER A  197    TYR A  198          0        -0.88                     
CISPEP   2 PRO A  205    TYR A  206          0         6.92                     
CISPEP   3 ARG A  272    ASP A  273          0        -0.48                     
SITE     1 AC1  2 ASN A 148  HOH A 679                                          
SITE     1 AC2  4 HIS A  69  GLU A  72  HIS A 196  VAL B   5                    
SITE     1 AC3  6 LYS A  37  THR A  54  THR A  97  GLU A 101                    
SITE     2 AC3  6 HOH A 584  HOH A 766                                          
SITE     1 AC4 14 HIS A  69  ARG A 127  ASN A 144  ARG A 145                    
SITE     2 AC4 14 HIS A 196  MET A 203  THR A 243  VAL A 247                    
SITE     3 AC4 14 TYR A 248  THR A 268  GLU A 270  VAL B   5                    
SITE     4 AC4 14 HOH B 556  HOH B 605                                          
SITE     1 AC5  5 TRP A  73  ARG A 124  LEU A 280  LEU A 281                    
SITE     2 AC5  5 HOH A 548                                                     
CRYST1   50.304   72.494   81.575  90.00  90.00  90.00 P 21 21 21    4          
ORIGX1      1.000000  0.000000  0.000000        0.00000                         
ORIGX2      0.000000  1.000000  0.000000        0.00000                         
ORIGX3      0.000000  0.000000  1.000000        0.00000                         
SCALE1      0.019879  0.000000  0.000000        0.00000                         
SCALE2      0.000000  0.013794  0.000000        0.00000                         
SCALE3      0.000000  0.000000  0.012259        0.00000                         
ATOM      1  N   ASN A   5       8.690  35.451 -12.451  1.00 42.53           N  
ATOM      2  CA  ASN A   5       7.370  36.039 -12.841  1.00 42.59           C  
ATOM      3  C   ASN A   5       7.133  37.397 -12.178  1.00 41.32           C  
ATOM      4  O   ASN A   5       8.068  38.004 -11.630  1.00 40.64           O  
ATOM      5  CB  ASN A   5       6.206  35.089 -12.538  1.00 43.51           C  
ATOM      6  CG  ASN A   5       4.999  35.346 -13.434  1.00 46.34           C  
ATOM      7  OD1 ASN A   5       3.935  35.779 -12.965  1.00 49.44           O  
ATOM      8  ND2 ASN A   5       5.167  35.109 -14.731  1.00 48.71           N  
ATOM      9  N   ASN A   6       5.874  37.834 -12.191  1.00 40.32           N  
ATOM     10  CA  ASN A   6       5.493  39.200 -11.791  1.00 39.32           C  
ATOM     11  C   ASN A   6       4.963  39.357 -10.366  1.00 37.33           C  
ATOM     12  O   ASN A   6       3.831  39.854 -10.171  1.00 39.82           O  
ATOM     13  CB  ASN A   6       4.459  39.775 -12.775  1.00 39.63           C  
ATOM     14  CG  ASN A   6       4.453  41.306 -12.798  1.00 43.03           C  
ATOM     15  OD1 ASN A   6       3.589  41.919 -13.434  1.00 45.86           O  
ATOM     16  ND2 ASN A   6       5.422  41.930 -12.111  1.00 44.30           N  
ATOM     17  N   PHE A   7       5.761  38.962  -9.379  1.00 32.78           N  
ATOM     18  CA  PHE A   7       5.419  39.198  -7.994  1.00 28.42           C  
ATOM     19  C   PHE A   7       6.672  39.669  -7.270  1.00 27.76           C  
ATOM     20  O   PHE A   7       7.645  38.925  -7.148  1.00 28.05           O  
ATOM     21  CB  PHE A   7       4.871  37.891  -7.375  1.00 28.43           C  
ATOM     22  CG  PHE A   7       4.367  38.027  -5.941  1.00 23.27           C  
ATOM     23  CD1 PHE A   7       5.234  37.897  -4.851  1.00 22.91           C  
ATOM     24  CD2 PHE A   7       3.019  38.254  -5.708  1.00 26.16           C  
ATOM     25  CE1 PHE A   7       4.739  38.015  -3.529  1.00 24.65           C  
ATOM     26  CE2 PHE A   7       2.526  38.351  -4.412  1.00 22.18           C  
ATOM     27  CZ  PHE A   7       3.393  38.249  -3.329  1.00 24.63           C  
ATOM     28  N   ASN A   8       6.654  40.903  -6.806  1.00 25.37           N  
ATOM     29  CA  ASN A   8       7.776  41.468  -6.062  1.00 25.18           C  
ATOM     30  C   ASN A   8       7.728  41.051  -4.581  1.00 24.71           C  
ATOM     31  O   ASN A   8       6.894  41.527  -3.813  1.00 24.62           O  
ATOM     32  CB  ASN A   8       7.741  43.007  -6.226  1.00 25.66           C  
ATOM     33  CG  ASN A   8       8.877  43.724  -5.529  1.00 27.60           C  
ATOM     34  OD1 ASN A   8       9.740  43.117  -4.888  1.00 27.63           O  
ATOM     35  ND2 ASN A   8       8.890  45.064  -5.671  1.00 28.82           N  
ATOM     36  N   TYR A   9       8.638  40.172  -4.167  1.00 24.89           N  
ATOM     37  CA  TYR A   9       8.639  39.678  -2.782  1.00 25.08           C  
ATOM     38  C   TYR A   9       9.136  40.714  -1.774  1.00 25.32           C  
ATOM     39  O   TYR A   9       9.027  40.546  -0.555  1.00 25.78           O  
ATOM     40  CB  TYR A   9       9.482  38.385  -2.691  1.00 25.06           C  
ATOM     41  CG  TYR A   9       8.814  37.185  -3.317  1.00 22.94           C  
ATOM     42  CD1 TYR A   9       8.994  36.877  -4.667  1.00 23.04           C  
ATOM     43  CD2 TYR A   9       7.943  36.381  -2.560  1.00 24.29           C  
ATOM     44  CE1 TYR A   9       8.343  35.745  -5.234  1.00 24.79           C  
ATOM     45  CE2 TYR A   9       7.297  35.274  -3.114  1.00 22.04           C  
ATOM     46  CZ  TYR A   9       7.495  34.969  -4.444  1.00 23.00           C  
ATOM     47  OH  TYR A   9       6.835  33.873  -4.968  1.00 24.98           O  
ATOM     48  N   GLY A  10       9.682  41.808  -2.288  1.00 24.71           N  
ATOM     49  CA  GLY A  10      10.102  42.917  -1.439  1.00 25.01           C  
ATOM     50  C   GLY A  10       9.090  44.053  -1.353  1.00 23.69           C  
ATOM     51  O   GLY A  10       9.445  45.196  -1.029  1.00 24.46           O  
ATOM     52  N   ALA A  11       7.834  43.750  -1.661  1.00 22.53           N  
ATOM     53  CA  ALA A  11       6.734  44.716  -1.545  1.00 23.38           C  
ATOM     54  C   ALA A  11       5.596  44.051  -0.784  1.00 23.46           C  
ATOM     55  O   ALA A  11       5.521  42.818  -0.731  1.00 23.04           O  
ATOM     56  CB  ALA A  11       6.250  45.073  -2.918  1.00 22.83           C  
ATOM     57  N   TYR A  12       4.710  44.859  -0.200  1.00 23.75           N  
ATOM     58  CA  TYR A  12       3.476  44.346   0.349  1.00 23.57           C  
ATOM     59  C   TYR A  12       2.401  44.214  -0.726  1.00 23.12           C  
ATOM     60  O   TYR A  12       2.369  44.992  -1.696  1.00 25.30           O  
ATOM     61  CB  TYR A  12       2.997  45.235   1.518  1.00 21.63           C  
ATOM     62  CG  TYR A  12       3.929  45.215   2.712  1.00 22.40           C  
ATOM     63  CD1 TYR A  12       4.091  44.057   3.483  1.00 21.68           C  
ATOM     64  CD2 TYR A  12       4.652  46.367   3.051  1.00 20.99           C  
ATOM     65  CE1 TYR A  12       4.935  44.059   4.584  1.00 22.94           C  
ATOM     66  CE2 TYR A  12       5.550  46.375   4.133  1.00 21.96           C  
ATOM     67  CZ  TYR A  12       5.674  45.233   4.884  1.00 19.11           C  
ATOM     68  OH  TYR A  12       6.520  45.254   5.994  1.00 24.74           O  
ATOM     69  N   HIS A  13       1.542  43.202  -0.597  1.00 23.36           N  
ATOM     70  CA  HIS A  13       0.603  42.872  -1.670  1.00 23.76           C  
ATOM     71  C   HIS A  13      -0.833  42.678  -1.194  1.00 23.99           C  
ATOM     72  O   HIS A  13      -1.108  42.418  -0.019  1.00 25.13           O  
ATOM     73  CB  HIS A  13       1.014  41.550  -2.338  1.00 23.83           C  
ATOM     74  CG  HIS A  13       2.221  41.679  -3.188  1.00 24.69           C  
ATOM     75  ND1 HIS A  13       2.139  42.118  -4.478  1.00 25.59           N  
ATOM     76  CD2 HIS A  13       3.528  41.460  -2.933  1.00 26.79           C  
ATOM     77  CE1 HIS A  13       3.354  42.137  -5.005  1.00 28.55           C  
ATOM     78  NE2 HIS A  13       4.217  41.765  -4.078  1.00 28.47           N  
ATOM     79  N   SER A  14      -1.727  42.804  -2.160  1.00 23.17           N  
ATOM     80  CA  SER A  14      -3.145  42.579  -1.932  1.00 24.49           C  
ATOM     81  C   SER A  14      -3.414  41.106  -1.649  1.00 24.15           C  
ATOM     82  O   SER A  14      -2.618  40.230  -2.028  1.00 23.90           O  
ATOM     83  CB  SER A  14      -3.924  43.024  -3.152  1.00 24.46           C  
ATOM     84  OG  SER A  14      -3.693  42.126  -4.228  1.00 27.04           O  
ATOM     85  N   LEU A  15      -4.556  40.829  -1.034  1.00 23.58           N  
ATOM     86  CA  LEU A  15      -4.953  39.442  -0.817  1.00 24.80           C  
ATOM     87  C   LEU A  15      -4.994  38.688  -2.147  1.00 24.77           C  
ATOM     88  O   LEU A  15      -4.484  37.577  -2.247  1.00 24.71           O  
ATOM     89  CB  LEU A  15      -6.337  39.390  -0.165  1.00 24.35           C  
ATOM     90  CG  LEU A  15      -6.764  37.966   0.211  1.00 22.43           C  
ATOM     91  CD1 LEU A  15      -5.895  37.490   1.421  1.00 25.12           C  
ATOM     92  CD2 LEU A  15      -8.249  38.008   0.619  1.00 24.06           C  
ATOM     93  N   GLU A  16      -5.615  39.276  -3.168  1.00 24.97           N  
ATOM     94  CA  GLU A  16      -5.739  38.589  -4.458  1.00 26.31           C  
ATOM     95  C   GLU A  16      -4.379  38.271  -5.041  1.00 25.32           C  
ATOM     96  O   GLU A  16      -4.190  37.182  -5.590  1.00 23.88           O  
ATOM     97  CB  GLU A  16      -6.606  39.376  -5.451  1.00 27.27           C  
ATOM     98  CG  GLU A  16      -6.917  40.825  -5.101  1.00 35.09           C  
ATOM     99  CD  GLU A  16      -7.706  41.036  -3.760  1.00 39.64           C  
ATOM    100  OE1 GLU A  16      -7.241  41.874  -2.966  1.00 32.36           O  
ATOM    101  OE2 GLU A  16      -8.782  40.400  -3.514  1.00 46.01           O  
ATOM    102  N   ALA A  17      -3.423  39.177  -4.862  1.00 24.63           N  
ATOM    103  CA  ALA A  17      -2.066  38.970  -5.439  1.00 25.55           C  
ATOM    104  C   ALA A  17      -1.352  37.842  -4.732  1.00 24.75           C  
ATOM    105  O   ALA A  17      -0.644  37.033  -5.340  1.00 24.90           O  
ATOM    106  CB  ALA A  17      -1.243  40.245  -5.299  1.00 25.80           C  
ATOM    107  N   ILE A  18      -1.524  37.791  -3.430  1.00 23.84           N  
ATOM    108  CA  ILE A  18      -0.920  36.721  -2.625  1.00 24.20           C  
ATOM    109  C   ILE A  18      -1.528  35.377  -3.068  1.00 23.52           C  
ATOM    110  O   ILE A  18      -0.804  34.401  -3.287  1.00 23.67           O  
ATOM    111  CB  ILE A  18      -1.154  36.956  -1.122  1.00 23.93           C  
ATOM    112  CG1 ILE A  18      -0.283  38.160  -0.696  1.00 22.92           C  
ATOM    113  CG2 ILE A  18      -0.746  35.704  -0.256  1.00 26.23           C  
ATOM    114  CD1 ILE A  18      -0.525  38.657   0.748  1.00 25.37           C  
ATOM    115  N   TYR A  19      -2.857  35.317  -3.151  1.00 23.59           N  
ATOM    116  CA  TYR A  19      -3.508  34.051  -3.514  1.00 23.74           C  
ATOM    117  C   TYR A  19      -3.078  33.651  -4.928  1.00 23.18           C  
ATOM    118  O   TYR A  19      -2.852  32.465  -5.199  1.00 23.92           O  
ATOM    119  CB  TYR A  19      -5.011  34.186  -3.496  1.00 23.69           C  
ATOM    120  CG  TYR A  19      -5.644  34.184  -2.116  1.00 23.69           C  
ATOM    121  CD1 TYR A  19      -7.019  34.436  -1.983  1.00 24.58           C  
ATOM    122  CD2 TYR A  19      -4.902  33.931  -0.988  1.00 24.46           C  
ATOM    123  CE1 TYR A  19      -7.639  34.417  -0.736  1.00 23.16           C  
ATOM    124  CE2 TYR A  19      -5.532  33.887   0.268  1.00 25.02           C  
ATOM    125  CZ  TYR A  19      -6.914  34.124   0.358  1.00 22.23           C  
ATOM    126  OH  TYR A  19      -7.583  34.110   1.610  1.00 24.48           O  
ATOM    127  N   HIS A  20      -2.962  34.627  -5.818  1.00 24.00           N  
ATOM    128  CA  HIS A  20      -2.483  34.321  -7.155  1.00 23.32           C  
ATOM    129  C   HIS A  20      -1.071  33.744  -7.154  1.00 23.30           C  
ATOM    130  O   HIS A  20      -0.762  32.822  -7.933  1.00 23.99           O  
ATOM    131  CB  HIS A  20      -2.564  35.559  -8.067  1.00 23.40           C  
ATOM    132  CG  HIS A  20      -2.213  35.281  -9.493  1.00 27.99           C  
ATOM    133  ND1 HIS A  20      -1.054  35.743 -10.088  1.00 34.06           N  
ATOM    134  CD2 HIS A  20      -2.866  34.569 -10.441  1.00 31.86           C  
ATOM    135  CE1 HIS A  20      -1.022  35.353 -11.356  1.00 31.56           C  
ATOM    136  NE2 HIS A  20      -2.119  34.651 -11.602  1.00 34.35           N  
ATOM    137  N   GLU A  21      -0.169  34.314  -6.366  1.00 23.39           N  
ATOM    138  CA  GLU A  21       1.200  33.777  -6.300  1.00 23.94           C  
ATOM    139  C   GLU A  21       1.217  32.377  -5.703  1.00 23.88           C  
ATOM    140  O   GLU A  21       2.004  31.538  -6.147  1.00 24.20           O  
ATOM    141  CB  GLU A  21       2.108  34.737  -5.535  1.00 25.02           C  
ATOM    142  CG  GLU A  21       3.579  34.377  -5.541  1.00 23.63           C  
ATOM    143  CD  GLU A  21       4.261  34.404  -6.906  1.00 26.15           C  
ATOM    144  OE1 GLU A  21       3.642  34.783  -7.942  1.00 26.11           O  
ATOM    145  OE2 GLU A  21       5.460  34.080  -6.894  1.00 27.39           O  
ATOM    146  N   MET A  22       0.374  32.115  -4.691  1.00 23.66           N  
ATOM    147  CA  MET A  22       0.212  30.752  -4.207  1.00 23.88           C  
ATOM    148  C   MET A  22      -0.197  29.788  -5.303  1.00 23.80           C  
ATOM    149  O   MET A  22       0.324  28.684  -5.390  1.00 23.57           O  
ATOM    150  CB  MET A  22      -0.822  30.677  -3.075  1.00 21.99           C  
ATOM    151  CG  MET A  22      -0.319  31.424  -1.869  1.00 22.91           C  
ATOM    152  SD  MET A  22      -1.609  31.562  -0.588  1.00 25.76           S  
ATOM    153  CE  MET A  22      -1.715  29.863  -0.071  1.00 25.50           C  
ATOM    154  N   ASP A  23      -1.137  30.186  -6.148  1.00 24.24           N  
ATOM    155  CA  ASP A  23      -1.555  29.333  -7.261  1.00 26.18           C  
ATOM    156  C   ASP A  23      -0.387  29.124  -8.231  1.00 25.20           C  
ATOM    157  O   ASP A  23      -0.153  27.992  -8.708  1.00 24.77           O  
ATOM    158  CB  ASP A  23      -2.723  29.979  -7.978  1.00 27.33           C  
ATOM    159  CG  ASP A  23      -3.768  28.954  -8.479  1.00 34.70           C  
ATOM    160  OD1 ASP A  23      -4.708  29.395  -9.191  1.00 43.81           O  
ATOM    161  OD2 ASP A  23      -3.672  27.723  -8.158  1.00 44.41           O  
ATOM    162  N   ASN A  24       0.382  30.193  -8.463  1.00 24.34           N  
ATOM    163  CA  ASN A  24       1.560  30.104  -9.341  1.00 25.63           C  
ATOM    164  C   ASN A  24       2.594  29.110  -8.846  1.00 24.07           C  
ATOM    165  O   ASN A  24       3.110  28.320  -9.648  1.00 23.47           O  
ATOM    166  CB  ASN A  24       2.201  31.470  -9.583  1.00 25.69           C  
ATOM    167  CG  ASN A  24       1.454  32.280 -10.642  1.00 31.09           C  
ATOM    168  OD1 ASN A  24       0.555  31.788 -11.320  1.00 35.98           O  
ATOM    169  ND2 ASN A  24       1.820  33.545 -10.767  1.00 36.90           N  
ATOM    170  N   ILE A  25       2.855  29.131  -7.536  1.00 23.48           N  
ATOM    171  CA  ILE A  25       3.779  28.183  -6.896  1.00 23.74           C  
ATOM    172  C   ILE A  25       3.294  26.727  -7.049  1.00 23.20           C  
ATOM    173  O   ILE A  25       4.057  25.842  -7.474  1.00 23.45           O  
ATOM    174  CB  ILE A  25       4.037  28.537  -5.438  1.00 24.11           C  
ATOM    175  CG1 ILE A  25       4.892  29.838  -5.334  1.00 25.12           C  
ATOM    176  CG2 ILE A  25       4.752  27.409  -4.749  1.00 22.24           C  
ATOM    177  CD1 ILE A  25       4.860  30.520  -3.935  1.00 24.79           C  
ATOM    178  N   ALA A  26       2.011  26.502  -6.797  1.00 22.77           N  
ATOM    179  CA  ALA A  26       1.451  25.154  -6.971  1.00 23.99           C  
ATOM    180  C   ALA A  26       1.495  24.682  -8.421  1.00 23.67           C  
ATOM    181  O   ALA A  26       1.756  23.514  -8.696  1.00 24.81           O  
ATOM    182  CB  ALA A  26       0.012  25.081  -6.360  1.00 23.82           C  
ATOM    183  N   ALA A  27       1.248  25.592  -9.359  1.00 23.44           N  
ATOM    184  CA  ALA A  27       1.254  25.248 -10.779  1.00 24.97           C  
ATOM    185  C   ALA A  27       2.669  24.945 -11.272  1.00 23.71           C  
ATOM    186  O   ALA A  27       2.845  24.096 -12.150  1.00 23.52           O  
ATOM    187  CB  ALA A  27       0.675  26.373 -11.562  1.00 24.20           C  
ATOM    188  N   ASP A  28       3.668  25.640 -10.726  1.00 23.88           N  
ATOM    189  CA  ASP A  28       5.046  25.510 -11.228  1.00 25.34           C  
ATOM    190  C   ASP A  28       5.768  24.289 -10.625  1.00 23.63           C  
ATOM    191  O   ASP A  28       6.754  23.788 -11.179  1.00 23.17           O  
ATOM    192  CB  ASP A  28       5.809  26.818 -10.941  1.00 25.36           C  
ATOM    193  CG  ASP A  28       5.457  27.930 -11.952  1.00 30.70           C  
ATOM    194  OD1 ASP A  28       4.652  27.684 -12.895  1.00 35.78           O  
ATOM    195  OD2 ASP A  28       6.000  29.046 -11.825  1.00 33.45           O  
ATOM    196  N   PHE A  29       5.260  23.809  -9.487  1.00 23.78           N  
ATOM    197  CA  PHE A  29       5.847  22.667  -8.763  1.00 23.76           C  
ATOM    198  C   PHE A  29       4.786  21.672  -8.361  1.00 23.92           C  
ATOM    199  O   PHE A  29       4.632  21.409  -7.164  1.00 24.38           O  
ATOM    200  CB  PHE A  29       6.602  23.168  -7.510  1.00 23.62           C  
ATOM    201  CG  PHE A  29       7.696  24.138  -7.850  1.00 26.22           C  
ATOM    202  CD1 PHE A  29       7.415  25.506  -7.951  1.00 29.25           C  
ATOM    203  CD2 PHE A  29       8.978  23.687  -8.146  1.00 26.41           C  
ATOM    204  CE1 PHE A  29       8.415  26.409  -8.315  1.00 28.87           C  
ATOM    205  CE2 PHE A  29       9.978  24.597  -8.457  1.00 29.56           C  
ATOM    206  CZ  PHE A  29       9.687  25.944  -8.558  1.00 27.54           C  
ATOM    207  N   PRO A  30       4.053  21.124  -9.334  1.00 23.70           N  
ATOM    208  CA  PRO A  30       2.853  20.391  -9.017  1.00 24.77           C  
ATOM    209  C   PRO A  30       3.097  19.048  -8.290  1.00 24.98           C  
ATOM    210  O   PRO A  30       2.163  18.516  -7.685  1.00 26.71           O  
ATOM    211  CB  PRO A  30       2.197  20.187 -10.398  1.00 23.37           C  
ATOM    212  CG  PRO A  30       3.293  20.165 -11.328  1.00 24.80           C  
ATOM    213  CD  PRO A  30       4.240  21.215 -10.791  1.00 24.18           C  
ATOM    214  N   ASP A  31       4.325  18.516  -8.330  1.00 24.34           N  
ATOM    215  CA  ASP A  31       4.650  17.294  -7.606  1.00 26.19           C  
ATOM    216  C   ASP A  31       5.109  17.603  -6.191  1.00 25.40           C  
ATOM    217  O   ASP A  31       5.354  16.667  -5.421  1.00 27.05           O  
ATOM    218  CB  ASP A  31       5.739  16.508  -8.315  1.00 26.68           C  
ATOM    219  CG  ASP A  31       5.318  16.022  -9.717  1.00 32.45           C  
ATOM    220  OD1 ASP A  31       4.113  15.791  -9.994  1.00 36.70           O  
ATOM    221  OD2 ASP A  31       6.228  15.863 -10.548  1.00 38.18           O  
ATOM    222  N   LEU A  32       5.241  18.886  -5.847  1.00 22.68           N  
ATOM    223  CA  LEU A  32       5.708  19.267  -4.496  1.00 22.65           C  
ATOM    224  C   LEU A  32       4.700  20.095  -3.746  1.00 22.74           C  
ATOM    225  O   LEU A  32       4.550  19.917  -2.563  1.00 23.75           O  
ATOM    226  CB  LEU A  32       7.017  20.065  -4.567  1.00 21.70           C  
ATOM    227  CG  LEU A  32       7.632  20.521  -3.257  1.00 23.33           C  
ATOM    228  CD1 LEU A  32       8.103  19.358  -2.393  1.00 26.03           C  
ATOM    229  CD2 LEU A  32       8.782  21.452  -3.630  1.00 26.55           C  
ATOM    230  N   ALA A  33       4.038  21.032  -4.429  1.00 22.37           N  
ATOM    231  CA  ALA A  33       3.221  22.034  -3.749  1.00 22.61           C  
ATOM    232  C   ALA A  33       1.802  21.947  -4.300  1.00 21.36           C  
ATOM    233  O   ALA A  33       1.599  21.861  -5.502  1.00 21.94           O  
ATOM    234  CB  ALA A  33       3.819  23.452  -3.992  1.00 22.70           C  
ATOM    235  N   ARG A  34       0.822  21.981  -3.394  1.00 21.96           N  
ATOM    236  CA  ARG A  34      -0.579  21.982  -3.802  1.00 22.98           C  
ATOM    237  C   ARG A  34      -1.322  23.032  -2.993  1.00 22.80           C  
ATOM    238  O   ARG A  34      -1.068  23.177  -1.804  1.00 22.12           O  
ATOM    239  CB  ARG A  34      -1.206  20.619  -3.514  1.00 22.58           C  
ATOM    240  CG  ARG A  34      -0.515  19.452  -4.203  1.00 24.29           C  
ATOM    241  CD  ARG A  34      -1.024  19.320  -5.656  1.00 27.66           C  
ATOM    242  NE  ARG A  34      -0.469  20.353  -6.553  1.00 28.94           N  
ATOM    243  CZ  ARG A  34      -0.968  20.618  -7.751  1.00 33.37           C  
ATOM    244  NH1 ARG A  34      -2.022  19.915  -8.190  1.00 34.96           N  
ATOM    245  NH2 ARG A  34      -0.435  21.583  -8.494  1.00 31.56           N  
ATOM    246  N   ARG A  35      -2.223  23.778  -3.640  1.00 22.11           N  
ATOM    247  CA  ARG A  35      -3.014  24.771  -2.909  1.00 24.22           C  
ATOM    248  C   ARG A  35      -4.292  24.109  -2.440  1.00 25.14           C  
ATOM    249  O   ARG A  35      -4.989  23.477  -3.261  1.00 27.24           O  
ATOM    250  CB AARG A  35      -3.297  26.034  -3.769  0.50 24.10           C  
ATOM    251  CB BARG A  35      -3.366  25.947  -3.817  0.50 24.40           C  
ATOM    252  CG AARG A  35      -3.696  27.270  -2.934  0.50 23.17           C  
ATOM    253  CG BARG A  35      -4.309  26.912  -3.141  0.50 23.51           C  
ATOM    254  CD AARG A  35      -3.940  28.559  -3.736  0.50 22.93           C  
ATOM    255  CD BARG A  35      -5.097  27.691  -4.165  0.50 27.94           C  
ATOM    256  NE AARG A  35      -5.155  28.459  -4.529  0.50 24.63           N  
ATOM    257  NE BARG A  35      -6.316  27.004  -4.615  0.50 29.96           N  
ATOM    258  CZ AARG A  35      -5.700  29.442  -5.253  0.50 23.20           C  
ATOM    259  CZ BARG A  35      -7.230  27.596  -5.390  0.50 33.50           C  
ATOM    260  NH1AARG A  35      -5.148  30.637  -5.315  0.50 21.37           N  
ATOM    261  NH1BARG A  35      -7.040  28.849  -5.796  0.50 33.23           N  
ATOM    262  NH2AARG A  35      -6.817  29.226  -5.916  0.50 22.94           N  
ATOM    263  NH2BARG A  35      -8.330  26.948  -5.765  0.50 38.97           N  
ATOM    264  N   VAL A  36      -4.603  24.208  -1.149  1.00 24.59           N  
ATOM    265  CA  VAL A  36      -5.769  23.493  -0.601  1.00 26.26           C  
ATOM    266  C   VAL A  36      -6.646  24.583   0.064  1.00 24.27           C  
ATOM    267  O   VAL A  36      -6.137  25.383   0.850  1.00 24.02           O  
ATOM    268  CB  VAL A  36      -5.299  22.487   0.454  1.00 27.38           C  
ATOM    269  CG1 VAL A  36      -6.467  21.725   1.074  1.00 32.00           C  
ATOM    270  CG2 VAL A  36      -4.283  21.456  -0.198  1.00 29.05           C  
ATOM    271  N   LYS A  37      -7.937  24.614  -0.266  1.00 23.46           N  
ATOM    272  CA  LYS A  37      -8.890  25.461   0.455  1.00 24.32           C  
ATOM    273  C   LYS A  37      -9.293  24.749   1.729  1.00 25.01           C  
ATOM    274  O   LYS A  37      -9.730  23.591   1.683  1.00 24.91           O  
ATOM    275  CB  LYS A  37     -10.137  25.766  -0.412  1.00 22.73           C  
ATOM    276  CG  LYS A  37     -11.133  26.630   0.283  1.00 24.67           C  
ATOM    277  CD  LYS A  37     -12.303  26.924  -0.632  1.00 25.75           C  
ATOM    278  CE  LYS A  37     -13.336  27.687   0.176  1.00 27.60           C  
ATOM    279  NZ  LYS A  37     -14.525  27.938  -0.726  1.00 32.99           N  
ATOM    280  N   ILE A  38      -9.141  25.416   2.876  1.00 25.24           N  
ATOM    281  CA  ILE A  38      -9.417  24.745   4.169  1.00 27.58           C  
ATOM    282  C   ILE A  38     -10.681  25.285   4.807  1.00 28.17           C  
ATOM    283  O   ILE A  38     -11.150  24.770   5.838  1.00 29.13           O  
ATOM    284  CB  ILE A  38      -8.238  24.846   5.156  1.00 27.06           C  
ATOM    285  CG1 ILE A  38      -8.004  26.312   5.518  1.00 27.49           C  
ATOM    286  CG2 ILE A  38      -6.952  24.213   4.551  1.00 28.87           C  
ATOM    287  CD1 ILE A  38      -7.109  26.530   6.803  1.00 31.62           C  
ATOM    288  N   GLY A  39     -11.248  26.315   4.207  1.00 28.61           N  
ATOM    289  CA  GLY A  39     -12.442  26.941   4.797  1.00 29.39           C  
ATOM    290  C   GLY A  39     -12.645  28.301   4.181  1.00 28.28           C  
ATOM    291  O   GLY A  39     -12.213  28.575   3.068  1.00 25.58           O  
ATOM    292  N   HIS A  40     -13.333  29.151   4.897  1.00 28.44           N  
ATOM    293  CA  HIS A  40     -13.697  30.463   4.366  1.00 28.55           C  
ATOM    294  C   HIS A  40     -13.770  31.381   5.542  1.00 27.77           C  
ATOM    295  O   HIS A  40     -13.772  30.934   6.702  1.00 27.92           O  
ATOM    296  CB  HIS A  40     -15.032  30.419   3.642  1.00 29.49           C  
ATOM    297  CG  HIS A  40     -16.165  30.021   4.539  1.00 30.09           C  
ATOM    298  ND1 HIS A  40     -16.883  30.944   5.272  1.00 34.10           N  
ATOM    299  CD2 HIS A  40     -16.692  28.809   4.842  1.00 34.36           C  
ATOM    300  CE1 HIS A  40     -17.820  30.324   5.971  1.00 35.23           C  
ATOM    301  NE2 HIS A  40     -17.719  29.028   5.741  1.00 32.22           N  
ATOM    302  N   SER A  41     -13.776  32.671   5.242  1.00 25.08           N  
ATOM    303  CA  SER A  41     -13.807  33.679   6.267  1.00 25.30           C  
ATOM    304  C   SER A  41     -15.277  34.085   6.504  1.00 22.94           C  
ATOM    305  O   SER A  41     -16.221  33.678   5.791  1.00 22.44           O  
ATOM    306  CB  SER A  41     -13.020  34.898   5.763  1.00 24.32           C  
ATOM    307  OG  SER A  41     -13.727  35.530   4.693  1.00 23.44           O  
ATOM    308  N   PHE A  42     -15.486  34.928   7.509  1.00 22.25           N  
ATOM    309  CA  PHE A  42     -16.832  35.475   7.783  1.00 22.93           C  
ATOM    310  C   PHE A  42     -17.480  36.099   6.577  1.00 23.11           C  
ATOM    311  O   PHE A  42     -18.661  35.892   6.352  1.00 23.65           O  
ATOM    312  CB  PHE A  42     -16.782  36.483   8.936  1.00 23.45           C  
ATOM    313  CG  PHE A  42     -18.157  36.987   9.321  1.00 22.72           C  
ATOM    314  CD1 PHE A  42     -18.968  36.254  10.189  1.00 25.34           C  
ATOM    315  CD2 PHE A  42     -18.629  38.189   8.823  1.00 23.30           C  
ATOM    316  CE1 PHE A  42     -20.238  36.726  10.535  1.00 27.20           C  
ATOM    317  CE2 PHE A  42     -19.924  38.662   9.181  1.00 23.70           C  
ATOM    318  CZ  PHE A  42     -20.696  37.938  10.013  1.00 24.01           C  
ATOM    319  N   GLU A  43     -16.715  36.830   5.768  1.00 22.83           N  
ATOM    320  CA  GLU A  43     -17.243  37.471   4.557  1.00 25.00           C  
ATOM    321  C   GLU A  43     -17.163  36.588   3.309  1.00 26.06           C  
ATOM    322  O   GLU A  43     -17.283  37.087   2.200  1.00 27.96           O  
ATOM    323  CB  GLU A  43     -16.544  38.834   4.329  1.00 24.55           C  
ATOM    324  CG  GLU A  43     -16.757  39.782   5.538  1.00 25.81           C  
ATOM    325  CD  GLU A  43     -15.981  41.107   5.449  1.00 32.93           C  
ATOM    326  OE1 GLU A  43     -16.407  42.073   6.126  1.00 35.71           O  
ATOM    327  OE2 GLU A  43     -14.952  41.182   4.738  1.00 35.19           O  
ATOM    328  N   ASN A  44     -16.962  35.288   3.519  1.00 27.13           N  
ATOM    329  CA  ASN A  44     -16.964  34.260   2.462  1.00 27.30           C  
ATOM    330  C   ASN A  44     -15.808  34.427   1.482  1.00 27.42           C  
ATOM    331  O   ASN A  44     -15.953  34.218   0.284  1.00 29.23           O  
ATOM    332  CB  ASN A  44     -18.352  34.210   1.780  1.00 28.38           C  
ATOM    333  CG  ASN A  44     -19.441  33.895   2.783  1.00 32.73           C  
ATOM    334  OD1 ASN A  44     -19.335  32.914   3.558  1.00 36.19           O  
ATOM    335  ND2 ASN A  44     -20.455  34.748   2.841  1.00 36.61           N  
ATOM    336  N   ARG A  45     -14.655  34.848   2.003  1.00 24.17           N  
ATOM    337  CA  ARG A  45     -13.427  34.728   1.222  1.00 25.20           C  
ATOM    338  C   ARG A  45     -12.801  33.358   1.500  1.00 24.60           C  
ATOM    339  O   ARG A  45     -12.844  32.873   2.638  1.00 25.06           O  
ATOM    340  CB  ARG A  45     -12.438  35.836   1.560  1.00 23.38           C  
ATOM    341  CG  ARG A  45     -12.960  37.216   1.281  1.00 23.73           C  
ATOM    342  CD  ARG A  45     -11.850  38.271   1.474  1.00 25.65           C  
ATOM    343  NE  ARG A  45     -12.300  39.536   0.915  1.00 28.27           N  
ATOM    344  CZ  ARG A  45     -13.041  40.389   1.583  1.00 26.95           C  
ATOM    345  NH1 ARG A  45     -13.410  40.109   2.839  1.00 28.38           N  
ATOM    346  NH2 ARG A  45     -13.444  41.510   1.010  1.00 29.58           N  
ATOM    347  N   PRO A  46     -12.216  32.718   0.466  1.00 25.52           N  
ATOM    348  CA  PRO A  46     -11.592  31.401   0.719  1.00 26.26           C  
ATOM    349  C   PRO A  46     -10.380  31.494   1.605  1.00 26.28           C  
ATOM    350  O   PRO A  46      -9.667  32.498   1.548  1.00 25.95           O  
ATOM    351  CB  PRO A  46     -11.146  30.940  -0.674  1.00 27.03           C  
ATOM    352  CG  PRO A  46     -10.982  32.228  -1.508  1.00 26.24           C  
ATOM    353  CD  PRO A  46     -12.082  33.152  -0.948  1.00 26.49           C  
ATOM    354  N   MET A  47     -10.155  30.467   2.428  1.00 24.37           N  
ATOM    355  CA  MET A  47      -8.903  30.346   3.157  1.00 24.53           C  
ATOM    356  C   MET A  47      -8.061  29.300   2.459  1.00 23.51           C  
ATOM    357  O   MET A  47      -8.508  28.147   2.311  1.00 24.18           O  
ATOM    358  CB AMET A  47      -9.209  29.811   4.559  0.50 24.40           C  
ATOM    359  CB BMET A  47      -9.163  30.002   4.604  0.50 24.35           C  
ATOM    360  CG AMET A  47     -10.215  30.623   5.317  0.50 27.21           C  
ATOM    361  CG BMET A  47      -9.847  31.137   5.312  0.50 25.64           C  
ATOM    362  SD AMET A  47      -9.392  31.840   6.315  0.50 29.11           S  
ATOM    363  SD BMET A  47     -10.130  30.551   6.968  0.50 27.73           S  
ATOM    364  CE AMET A  47      -8.211  30.911   7.308  0.50 28.62           C  
ATOM    365  CE BMET A  47      -8.458  30.413   7.655  0.50 28.78           C  
ATOM    366  N   TYR A  48      -6.858  29.683   2.020  1.00 21.10           N  
ATOM    367  CA  TYR A  48      -5.984  28.756   1.263  1.00 21.65           C  
ATOM    368  C   TYR A  48      -4.684  28.481   1.964  1.00 22.66           C  
ATOM    369  O   TYR A  48      -4.071  29.395   2.546  1.00 22.73           O  
ATOM    370  CB  TYR A  48      -5.621  29.355  -0.106  1.00 22.35           C  
ATOM    371  CG  TYR A  48      -6.715  29.523  -1.116  1.00 22.03           C  
ATOM    372  CD1 TYR A  48      -6.998  30.772  -1.618  1.00 22.98           C  
ATOM    373  CD2 TYR A  48      -7.472  28.425  -1.539  1.00 22.17           C  
ATOM    374  CE1 TYR A  48      -7.979  30.925  -2.595  1.00 24.30           C  
ATOM    375  CE2 TYR A  48      -8.485  28.576  -2.482  1.00 23.75           C  
ATOM    376  CZ  TYR A  48      -8.723  29.843  -2.994  1.00 23.85           C  
ATOM    377  OH  TYR A  48      -9.724  29.997  -3.967  1.00 23.92           O  
ATOM    378  N   VAL A  49      -4.294  27.202   1.957  1.00 22.79           N  
ATOM    379  CA  VAL A  49      -2.956  26.820   2.392  1.00 24.30           C  
ATOM    380  C   VAL A  49      -2.193  26.276   1.235  1.00 24.11           C  
ATOM    381  O   VAL A  49      -2.775  25.843   0.236  1.00 24.93           O  
ATOM    382  CB  VAL A  49      -2.920  25.757   3.538  1.00 24.76           C  
ATOM    383  CG1 VAL A  49      -3.701  26.301   4.745  1.00 27.85           C  
ATOM    384  CG2 VAL A  49      -3.443  24.415   3.078  1.00 27.57           C  
ATOM    385  N   LEU A  50      -0.877  26.286   1.369  1.00 22.98           N  
ATOM    386  CA  LEU A  50      -0.071  25.487   0.461  1.00 22.83           C  
ATOM    387  C   LEU A  50       0.438  24.300   1.270  1.00 21.96           C  
ATOM    388  O   LEU A  50       0.928  24.485   2.384  1.00 23.02           O  
ATOM    389  CB  LEU A  50       1.148  26.248  -0.070  1.00 24.01           C  
ATOM    390  CG  LEU A  50       0.847  27.126  -1.301  1.00 23.43           C  
ATOM    391  CD1 LEU A  50       2.035  28.080  -1.530  1.00 25.88           C  
ATOM    392  CD2 LEU A  50       0.525  26.325  -2.552  1.00 24.07           C  
ATOM    393  N   LYS A  51       0.306  23.101   0.699  1.00 20.66           N  
ATOM    394  CA  LYS A  51       0.887  21.898   1.281  1.00 21.96           C  
ATOM    395  C   LYS A  51       2.102  21.511   0.437  1.00 21.78           C  
ATOM    396  O   LYS A  51       1.983  21.352  -0.774  1.00 22.63           O  
ATOM    397  CB  LYS A  51      -0.150  20.761   1.261  1.00 20.97           C  
ATOM    398  CG  LYS A  51       0.410  19.439   1.818  1.00 22.23           C  
ATOM    399  CD  LYS A  51      -0.536  18.270   1.509  1.00 22.21           C  
ATOM    400  CE  LYS A  51      -0.024  17.020   2.238  1.00 24.58           C  
ATOM    401  NZ  LYS A  51      -0.802  15.789   1.744  1.00 26.29           N  
ATOM    402  N   PHE A  52       3.240  21.350   1.110  1.00 21.39           N  
ATOM    403  CA  PHE A  52       4.481  20.926   0.439  1.00 21.62           C  
ATOM    404  C   PHE A  52       4.704  19.523   0.940  1.00 21.40           C  
ATOM    405  O   PHE A  52       4.736  19.249   2.164  1.00 21.86           O  
ATOM    406  CB  PHE A  52       5.651  21.810   0.876  1.00 21.87           C  
ATOM    407  CG  PHE A  52       5.393  23.242   0.613  1.00 22.48           C  
ATOM    408  CD1 PHE A  52       4.815  24.062   1.588  1.00 22.38           C  
ATOM    409  CD2 PHE A  52       5.658  23.774  -0.648  1.00 22.58           C  
ATOM    410  CE1 PHE A  52       4.558  25.419   1.348  1.00 24.57           C  
ATOM    411  CE2 PHE A  52       5.388  25.128  -0.922  1.00 26.24           C  
ATOM    412  CZ  PHE A  52       4.856  25.945   0.086  1.00 21.58           C  
ATOM    413  N   SER A  53       4.841  18.648   0.015  1.00 23.88           N  
ATOM    414  CA  SER A  53       4.955  17.157   0.347  1.00 22.16           C  
ATOM    415  C   SER A  53       5.657  16.372  -0.745  1.00 24.47           C  
ATOM    416  O   SER A  53       5.483  16.648  -1.929  1.00 24.77           O  
ATOM    417  CB  SER A  53       3.526  16.571   0.500  1.00 24.08           C  
ATOM    418  OG  SER A  53       3.507  15.151   0.760  1.00 26.20           O  
ATOM    419  N   THR A  54       6.398  15.350  -0.339  1.00 25.08           N  
ATOM    420  CA  THR A  54       7.151  14.521  -1.293  1.00 28.82           C  
ATOM    421  C   THR A  54       6.775  13.071  -1.217  1.00 32.78           C  
ATOM    422  O   THR A  54       7.405  12.213  -1.854  1.00 34.91           O  
ATOM    423  CB  THR A  54       8.616  14.568  -1.006  1.00 27.98           C  
ATOM    424  OG1 THR A  54       8.850  14.031   0.310  1.00 31.31           O  
ATOM    425  CG2 THR A  54       9.172  16.000  -1.133  1.00 29.46           C  
ATOM    426  N   GLY A  55       5.782  12.752  -0.429  1.00 35.51           N  
ATOM    427  CA  GLY A  55       5.516  11.321  -0.235  1.00 39.12           C  
ATOM    428  C   GLY A  55       4.034  11.107  -0.274  1.00 41.48           C  
ATOM    429  O   GLY A  55       3.278  11.999   0.037  1.00 42.01           O  
ATOM    430  N   LYS A  55A      3.643   9.897  -0.631  1.00 44.10           N  
ATOM    431  CA  LYS A  55A      2.260   9.561  -0.831  1.00 46.82           C  
ATOM    432  C   LYS A  55A      1.895   8.581   0.256  1.00 47.47           C  
ATOM    433  O   LYS A  55A      0.931   7.823   0.123  1.00 48.41           O  
ATOM    434  CB  LYS A  55A      2.059   8.922  -2.221  1.00 47.85           C  
ATOM    435  CG  LYS A  55A      2.495   9.797  -3.425  1.00 49.39           C  
ATOM    436  CD  LYS A  55A      1.378  10.717  -3.952  1.00 53.74           C  
ATOM    437  CE  LYS A  55A      1.063  11.904  -3.023  1.00 55.32           C  
ATOM    438  NZ  LYS A  55A      0.011  11.591  -1.993  1.00 57.75           N  
ATOM    439  N   GLY A  56       2.685   8.578   1.326  1.00 47.72           N  
ATOM    440  CA  GLY A  56       2.325   7.837   2.512  1.00 47.45           C  
ATOM    441  C   GLY A  56       0.976   8.303   3.011  1.00 47.40           C  
ATOM    442  O   GLY A  56       0.496   9.385   2.671  1.00 48.24           O  
ATOM    443  N   VAL A  57       0.345   7.466   3.807  1.00 47.27           N  
ATOM    444  CA  VAL A  57      -0.774   7.920   4.589  1.00 46.72           C  
ATOM    445  C   VAL A  57      -0.216   8.309   5.978  1.00 44.88           C  
ATOM    446  O   VAL A  57       0.807   7.762   6.457  1.00 45.77           O  
ATOM    447  CB  VAL A  57      -1.904   6.838   4.672  1.00 47.12           C  
ATOM    448  CG1 VAL A  57      -2.319   6.390   3.268  1.00 48.17           C  
ATOM    449  CG2 VAL A  57      -1.462   5.618   5.506  1.00 48.47           C  
ATOM    450  N   ARG A  58      -0.875   9.263   6.618  1.00 41.96           N  
ATOM    451  CA  ARG A  58      -0.496   9.689   7.963  1.00 38.39           C  
ATOM    452  C   ARG A  58       0.960  10.176   8.078  1.00 34.49           C  
ATOM    453  O   ARG A  58       1.599  10.002   9.114  1.00 34.11           O  
ATOM    454  CB  ARG A  58      -0.809   8.599   8.998  1.00 39.48           C  
ATOM    455  CG  ARG A  58      -2.192   8.780   9.636  1.00 42.96           C  
ATOM    456  CD  ARG A  58      -2.316   8.099  10.998  1.00 47.08           C  
ATOM    457  NE  ARG A  58      -2.711   9.086  12.005  1.00 49.96           N  
ATOM    458  CZ  ARG A  58      -1.939   9.479  13.009  1.00 49.61           C  
ATOM    459  NH1 ARG A  58      -2.387  10.402  13.859  1.00 48.60           N  
ATOM    460  NH2 ARG A  58      -0.725   8.944  13.164  1.00 49.09           N  
ATOM    461  N   ARG A  59       1.470  10.843   7.048  1.00 30.22           N  
ATOM    462  CA  ARG A  59       2.812  11.397   7.141  1.00 27.33           C  
ATOM    463  C   ARG A  59       2.813  12.498   8.189  1.00 24.54           C  
ATOM    464  O   ARG A  59       1.841  13.206   8.299  1.00 24.17           O  
ATOM    465  CB  ARG A  59       3.222  12.002   5.795  1.00 27.43           C  
ATOM    466  CG  ARG A  59       3.541  10.994   4.788  1.00 33.69           C  
ATOM    467  CD  ARG A  59       3.851  11.683   3.472  1.00 37.26           C  
ATOM    468  NE  ARG A  59       5.049  12.528   3.551  1.00 39.59           N  
ATOM    469  CZ  ARG A  59       6.289  12.041   3.587  1.00 41.40           C  
ATOM    470  NH1 ARG A  59       6.497  10.739   3.601  1.00 41.12           N  
ATOM    471  NH2 ARG A  59       7.323  12.852   3.610  1.00 41.53           N  
ATOM    472  N   PRO A  60       3.864  12.606   9.000  1.00 23.00           N  
ATOM    473  CA  PRO A  60       3.912  13.680  10.008  1.00 23.37           C  
ATOM    474  C   PRO A  60       3.862  15.045   9.314  1.00 23.16           C  
ATOM    475  O   PRO A  60       4.309  15.185   8.136  1.00 22.05           O  
ATOM    476  CB  PRO A  60       5.253  13.488  10.722  1.00 23.73           C  
ATOM    477  CG  PRO A  60       5.926  12.382   9.991  1.00 27.18           C  
ATOM    478  CD  PRO A  60       5.074  11.762   8.967  1.00 24.46           C  
ATOM    479  N   ALA A  61       3.342  16.062  10.028  1.00 21.18           N  
ATOM    480  CA  ALA A  61       3.190  17.359   9.398  1.00 23.05           C  
ATOM    481  C   ALA A  61       3.590  18.486  10.357  1.00 22.65           C  
ATOM    482  O   ALA A  61       3.533  18.360  11.595  1.00 22.81           O  
ATOM    483  CB  ALA A  61       1.751  17.547   8.894  1.00 22.83           C  
ATOM    484  N   VAL A  62       3.933  19.615   9.761  1.00 22.74           N  
ATOM    485  CA  VAL A  62       4.075  20.863  10.563  1.00 23.05           C  
ATOM    486  C   VAL A  62       3.161  21.929   9.972  1.00 24.10           C  
ATOM    487  O   VAL A  62       3.017  21.973   8.738  1.00 24.18           O  
ATOM    488  CB AVAL A  62       5.513  21.355  10.682  0.50 24.07           C  
ATOM    489  CB BVAL A  62       5.547  21.346  10.431  0.50 23.40           C  
ATOM    490  CG1AVAL A  62       6.342  20.348  11.549  0.50 23.77           C  
ATOM    491  CG1BVAL A  62       5.765  22.721  11.023  0.50 21.76           C  
ATOM    492  CG2AVAL A  62       6.118  21.581   9.320  0.50 23.49           C  
ATOM    493  CG2BVAL A  62       6.505  20.327  11.097  0.50 24.66           C  
ATOM    494  N   TRP A  63       2.582  22.763  10.833  1.00 22.89           N  
ATOM    495  CA  TRP A  63       1.670  23.824  10.385  1.00 23.84           C  
ATOM    496  C   TRP A  63       2.375  25.163  10.602  1.00 23.11           C  
ATOM    497  O   TRP A  63       2.860  25.444  11.702  1.00 24.08           O  
ATOM    498  CB  TRP A  63       0.424  23.800  11.248  1.00 23.70           C  
ATOM    499  CG  TRP A  63      -0.609  24.784  10.760  1.00 22.21           C  
ATOM    500  CD1 TRP A  63      -0.762  26.084  11.124  1.00 25.39           C  
ATOM    501  CD2 TRP A  63      -1.633  24.493   9.787  1.00 22.41           C  
ATOM    502  NE1 TRP A  63      -1.849  26.643  10.421  1.00 25.10           N  
ATOM    503  CE2 TRP A  63      -2.384  25.690   9.594  1.00 26.54           C  
ATOM    504  CE3 TRP A  63      -2.009  23.332   9.120  1.00 23.39           C  
ATOM    505  CZ2 TRP A  63      -3.495  25.762   8.723  1.00 25.36           C  
ATOM    506  CZ3 TRP A  63      -3.133  23.404   8.221  1.00 25.10           C  
ATOM    507  CH2 TRP A  63      -3.853  24.636   8.062  1.00 25.39           C  
ATOM    508  N   LEU A  64       2.470  25.968   9.555  1.00 21.62           N  
ATOM    509  CA  LEU A  64       3.021  27.349   9.642  1.00 23.93           C  
ATOM    510  C   LEU A  64       1.921  28.339   9.381  1.00 25.37           C  
ATOM    511  O   LEU A  64       1.326  28.374   8.305  1.00 24.08           O  
ATOM    512  CB  LEU A  64       4.124  27.514   8.611  1.00 25.62           C  
ATOM    513  CG  LEU A  64       5.264  26.479   8.632  1.00 28.67           C  
ATOM    514  CD1 LEU A  64       6.176  26.855   7.441  1.00 29.77           C  
ATOM    515  CD2 LEU A  64       6.009  26.468   9.957  1.00 31.05           C  
ATOM    516  N   ASN A  65       1.642  29.163  10.388  1.00 24.23           N  
ATOM    517  CA  ASN A  65       0.488  30.054  10.414  1.00 25.10           C  
ATOM    518  C   ASN A  65       0.978  31.497  10.318  1.00 24.42           C  
ATOM    519  O   ASN A  65       1.942  31.843  10.948  1.00 26.01           O  
ATOM    520  CB  ASN A  65      -0.204  29.846  11.780  1.00 24.98           C  
ATOM    521  CG  ASN A  65      -1.687  30.143  11.735  1.00 28.15           C  
ATOM    522  OD1 ASN A  65      -2.447  29.449  11.066  1.00 25.27           O  
ATOM    523  ND2 ASN A  65      -2.119  31.181  12.471  1.00 32.02           N  
ATOM    524  N   ALA A  66       0.363  32.323   9.501  1.00 22.99           N  
ATOM    525  CA  ALA A  66       0.701  33.743   9.478  1.00 24.07           C  
ATOM    526  C   ALA A  66      -0.515  34.600   9.264  1.00 23.00           C  
ATOM    527  O   ALA A  66      -1.558  34.146   8.757  1.00 23.21           O  
ATOM    528  CB  ALA A  66       1.679  33.998   8.327  1.00 24.63           C  
ATOM    529  N   GLY A  67      -0.386  35.853   9.648  1.00 23.07           N  
ATOM    530  CA  GLY A  67      -1.425  36.836   9.348  1.00 25.24           C  
ATOM    531  C   GLY A  67      -2.719  36.629  10.103  1.00 23.98           C  
ATOM    532  O   GLY A  67      -3.788  37.030   9.621  1.00 25.27           O  
ATOM    533  N   ILE A  68      -2.659  36.097  11.309  1.00 22.76           N  
ATOM    534  CA  ILE A  68      -3.910  35.956  12.053  1.00 23.30           C  
ATOM    535  C   ILE A  68      -4.361  37.333  12.514  1.00 22.62           C  
ATOM    536  O   ILE A  68      -5.563  37.602  12.589  1.00 22.16           O  
ATOM    537  CB  ILE A  68      -3.796  34.929  13.213  1.00 23.75           C  
ATOM    538  CG1 ILE A  68      -5.160  34.268  13.481  1.00 24.66           C  
ATOM    539  CG2 ILE A  68      -3.178  35.533  14.463  1.00 25.87           C  
ATOM    540  CD1 ILE A  68      -5.162  33.161  14.604  1.00 27.16           C  
ATOM    541  N   HIS A  69      -3.387  38.235  12.740  1.00 21.89           N  
ATOM    542  CA  HIS A  69      -3.686  39.643  13.071  1.00 21.45           C  
ATOM    543  C   HIS A  69      -3.362  40.505  11.902  1.00 22.30           C  
ATOM    544  O   HIS A  69      -2.219  40.615  11.432  1.00 22.50           O  
ATOM    545  CB  HIS A  69      -2.837  40.069  14.281  1.00 19.01           C  
ATOM    546  CG  HIS A  69      -3.242  39.398  15.548  1.00 19.45           C  
ATOM    547  ND1 HIS A  69      -2.330  38.953  16.493  1.00 20.80           N  
ATOM    548  CD2 HIS A  69      -4.470  39.137  16.042  1.00 20.74           C  
ATOM    549  CE1 HIS A  69      -3.005  38.475  17.527  1.00 20.46           C  
ATOM    550  NE2 HIS A  69      -4.297  38.568  17.282  1.00 21.31           N  
ATOM    551  N   SER A  70      -4.413  41.088  11.353  1.00 22.62           N  
ATOM    552  CA  SER A  70      -4.281  41.579  10.020  1.00 22.75           C  
ATOM    553  C   SER A  70      -3.278  42.732   9.829  1.00 23.09           C  
ATOM    554  O   SER A  70      -2.690  42.835   8.734  1.00 24.79           O  
ATOM    555  CB  SER A  70      -5.671  41.911   9.495  1.00 24.63           C  
ATOM    556  OG  SER A  70      -6.439  42.590  10.495  1.00 25.29           O  
ATOM    557  N   ARG A  71      -3.066  43.567  10.841  1.00 21.88           N  
ATOM    558  CA  ARG A  71      -2.118  44.701  10.716  1.00 21.44           C  
ATOM    559  C   ARG A  71      -0.639  44.290  10.693  1.00 21.74           C  
ATOM    560  O   ARG A  71       0.237  45.124  10.410  1.00 20.97           O  
ATOM    561  CB  ARG A  71      -2.338  45.690  11.857  1.00 21.21           C  
ATOM    562  CG  ARG A  71      -2.215  45.071  13.218  1.00 20.10           C  
ATOM    563  CD  ARG A  71      -2.514  46.192  14.228  1.00 24.00           C  
ATOM    564  NE  ARG A  71      -2.510  45.724  15.611  1.00 21.21           N  
ATOM    565  CZ  ARG A  71      -3.236  46.274  16.588  1.00 21.64           C  
ATOM    566  NH1 ARG A  71      -4.098  47.267  16.312  1.00 22.43           N  
ATOM    567  NH2 ARG A  71      -3.118  45.784  17.848  1.00 22.23           N  
ATOM    568  N   GLU A  72      -0.367  43.005  10.948  1.00 21.39           N  
ATOM    569  CA  GLU A  72       1.056  42.567  11.154  1.00 21.93           C  
ATOM    570  C   GLU A  72       1.575  42.116   9.777  1.00 22.77           C  
ATOM    571  O   GLU A  72       1.881  40.921   9.523  1.00 23.82           O  
ATOM    572  CB  GLU A  72       1.110  41.461  12.210  1.00 20.92           C  
ATOM    573  CG  GLU A  72       0.650  41.936  13.565  1.00 20.46           C  
ATOM    574  CD  GLU A  72       0.406  40.833  14.542  1.00 20.68           C  
ATOM    575  OE1 GLU A  72       0.840  39.685  14.310  1.00 23.16           O  
ATOM    576  OE2 GLU A  72      -0.223  41.143  15.610  1.00 22.70           O  
ATOM    577  N   TRP A  73       1.636  43.087   8.874  1.00 21.64           N  
ATOM    578  CA  TRP A  73       1.881  42.817   7.470  1.00 21.50           C  
ATOM    579  C   TRP A  73       3.168  42.048   7.188  1.00 21.46           C  
ATOM    580  O   TRP A  73       3.266  41.378   6.141  1.00 21.83           O  
ATOM    581  CB  TRP A  73       1.913  44.128   6.694  1.00 21.63           C  
ATOM    582  CG  TRP A  73       0.521  44.674   6.414  1.00 21.24           C  
ATOM    583  CD1 TRP A  73      -0.675  44.289   6.988  1.00 19.82           C  
ATOM    584  CD2 TRP A  73       0.221  45.721   5.502  1.00 20.89           C  
ATOM    585  NE1 TRP A  73      -1.705  45.047   6.453  1.00 21.36           N  
ATOM    586  CE2 TRP A  73      -1.183  45.933   5.548  1.00 21.65           C  
ATOM    587  CE3 TRP A  73       1.000  46.511   4.645  1.00 21.60           C  
ATOM    588  CZ2 TRP A  73      -1.806  46.890   4.773  1.00 23.56           C  
ATOM    589  CZ3 TRP A  73       0.355  47.486   3.852  1.00 25.65           C  
ATOM    590  CH2 TRP A  73      -1.033  47.637   3.916  1.00 23.28           C  
ATOM    591  N   ILE A  74       4.170  42.228   8.041  1.00 20.67           N  
ATOM    592  CA  ILE A  74       5.432  41.506   7.786  1.00 22.08           C  
ATOM    593  C   ILE A  74       5.201  39.979   7.892  1.00 22.04           C  
ATOM    594  O   ILE A  74       5.934  39.219   7.288  1.00 23.43           O  
ATOM    595  CB  ILE A  74       6.550  41.999   8.752  1.00 20.70           C  
ATOM    596  CG1 ILE A  74       7.935  41.404   8.414  1.00 23.63           C  
ATOM    597  CG2 ILE A  74       6.220  41.617  10.164  1.00 23.71           C  
ATOM    598  CD1 ILE A  74       8.330  41.547   6.967  1.00 21.57           C  
ATOM    599  N   SER A  75       4.183  39.550   8.616  1.00 22.09           N  
ATOM    600  CA  SER A  75       3.916  38.089   8.758  1.00 21.49           C  
ATOM    601  C   SER A  75       3.425  37.477   7.425  1.00 23.10           C  
ATOM    602  O   SER A  75       3.963  36.445   6.996  1.00 22.75           O  
ATOM    603  CB ASER A  75       2.866  37.934   9.883  0.50 22.85           C  
ATOM    604  CB BSER A  75       3.003  37.797   9.968  0.50 22.23           C  
ATOM    605  OG ASER A  75       2.265  36.657   9.899  0.50 26.17           O  
ATOM    606  OG BSER A  75       1.685  38.209   9.708  0.50 18.12           O  
ATOM    607  N   GLN A  76       2.462  38.108   6.743  1.00 22.04           N  
ATOM    608  CA  GLN A  76       1.955  37.553   5.482  1.00 22.27           C  
ATOM    609  C   GLN A  76       3.056  37.677   4.438  1.00 21.89           C  
ATOM    610  O   GLN A  76       3.241  36.762   3.675  1.00 22.21           O  
ATOM    611  CB  GLN A  76       0.715  38.328   4.971  1.00 22.55           C  
ATOM    612  CG  GLN A  76      -0.514  38.282   5.939  1.00 24.35           C  
ATOM    613  CD  GLN A  76      -0.609  39.445   6.931  1.00 26.00           C  
ATOM    614  OE1 GLN A  76      -1.700  39.799   7.409  1.00 29.41           O  
ATOM    615  NE2 GLN A  76       0.506  40.077   7.186  1.00 22.49           N  
ATOM    616  N   ALA A  77       3.813  38.775   4.460  1.00 22.02           N  
ATOM    617  CA  ALA A  77       4.901  38.955   3.482  1.00 22.49           C  
ATOM    618  C   ALA A  77       6.001  37.907   3.688  1.00 22.03           C  
ATOM    619  O   ALA A  77       6.527  37.351   2.697  1.00 22.13           O  
ATOM    620  CB  ALA A  77       5.482  40.377   3.667  1.00 21.83           C  
ATOM    621  N   THR A  78       6.309  37.598   4.942  1.00 23.21           N  
ATOM    622  CA  THR A  78       7.339  36.598   5.240  1.00 23.28           C  
ATOM    623  C   THR A  78       6.830  35.212   4.824  1.00 24.05           C  
ATOM    624  O   THR A  78       7.576  34.400   4.252  1.00 22.75           O  
ATOM    625  CB  THR A  78       7.691  36.640   6.719  1.00 22.88           C  
ATOM    626  OG1 THR A  78       8.388  37.864   6.968  1.00 24.51           O  
ATOM    627  CG2 THR A  78       8.603  35.471   7.082  1.00 24.59           C  
ATOM    628  N   ALA A  79       5.531  34.953   5.056  1.00 21.97           N  
ATOM    629  CA  ALA A  79       4.959  33.668   4.663  1.00 22.22           C  
ATOM    630  C   ALA A  79       4.978  33.412   3.166  1.00 22.83           C  
ATOM    631  O   ALA A  79       5.344  32.293   2.716  1.00 23.48           O  
ATOM    632  CB  ALA A  79       3.515  33.502   5.248  1.00 22.31           C  
ATOM    633  N   ILE A  80       4.605  34.407   2.364  1.00 20.89           N  
ATOM    634  CA  ILE A  80       4.606  34.149   0.919  1.00 22.81           C  
ATOM    635  C   ILE A  80       6.039  33.991   0.357  1.00 22.16           C  
ATOM    636  O   ILE A  80       6.295  33.152  -0.511  1.00 23.35           O  
ATOM    637  CB  ILE A  80       3.743  35.157   0.182  1.00 23.04           C  
ATOM    638  CG1 ILE A  80       3.535  34.732  -1.280  1.00 22.38           C  
ATOM    639  CG2 ILE A  80       4.388  36.532   0.212  1.00 24.34           C  
ATOM    640  CD1 ILE A  80       2.749  33.371  -1.526  1.00 26.31           C  
ATOM    641  N   TRP A  81       6.995  34.719   0.929  1.00 22.45           N  
ATOM    642  CA  TRP A  81       8.390  34.558   0.586  1.00 22.58           C  
ATOM    643  C   TRP A  81       8.823  33.115   0.948  1.00 22.38           C  
ATOM    644  O   TRP A  81       9.566  32.453   0.180  1.00 21.97           O  
ATOM    645  CB  TRP A  81       9.254  35.581   1.360  1.00 22.87           C  
ATOM    646  CG  TRP A  81      10.727  35.486   1.069  1.00 22.97           C  
ATOM    647  CD1 TRP A  81      11.437  36.269   0.194  1.00 24.01           C  
ATOM    648  CD2 TRP A  81      11.684  34.618   1.696  1.00 22.75           C  
ATOM    649  NE1 TRP A  81      12.774  35.916   0.204  1.00 25.51           N  
ATOM    650  CE2 TRP A  81      12.962  34.922   1.127  1.00 24.02           C  
ATOM    651  CE3 TRP A  81      11.601  33.625   2.701  1.00 23.87           C  
ATOM    652  CZ2 TRP A  81      14.142  34.257   1.519  1.00 24.95           C  
ATOM    653  CZ3 TRP A  81      12.784  32.961   3.093  1.00 22.24           C  
ATOM    654  CH2 TRP A  81      14.033  33.288   2.493  1.00 23.57           C  
ATOM    655  N   THR A  82       8.370  32.649   2.128  1.00 22.63           N  
ATOM    656  CA  THR A  82       8.762  31.300   2.617  1.00 22.38           C  
ATOM    657  C   THR A  82       8.265  30.209   1.632  1.00 22.20           C  
ATOM    658  O   THR A  82       9.004  29.240   1.355  1.00 21.73           O  
ATOM    659  CB  THR A  82       8.240  31.098   4.057  1.00 23.60           C  
ATOM    660  OG1 THR A  82       8.892  32.074   4.874  1.00 24.15           O  
ATOM    661  CG2 THR A  82       8.590  29.714   4.608  1.00 22.99           C  
ATOM    662  N   ALA A  83       7.037  30.369   1.143  1.00 22.07           N  
ATOM    663  CA  ALA A  83       6.496  29.455   0.096  1.00 23.05           C  
ATOM    664  C   ALA A  83       7.426  29.350  -1.076  1.00 23.89           C  
ATOM    665  O   ALA A  83       7.719  28.248  -1.563  1.00 23.47           O  
ATOM    666  CB  ALA A  83       5.092  29.887  -0.358  1.00 23.01           C  
ATOM    667  N   ARG A  84       7.888  30.504  -1.565  1.00 22.24           N  
ATOM    668  CA  ARG A  84       8.789  30.515  -2.716  1.00 22.88           C  
ATOM    669  C   ARG A  84      10.143  29.918  -2.334  1.00 22.32           C  
ATOM    670  O   ARG A  84      10.770  29.208  -3.137  1.00 22.67           O  
ATOM    671  CB  ARG A  84       8.953  31.944  -3.233  1.00 22.26           C  
ATOM    672  CG  ARG A  84       9.988  32.124  -4.364  1.00 23.01           C  
ATOM    673  CD  ARG A  84       9.649  31.249  -5.573  1.00 25.05           C  
ATOM    674  NE  ARG A  84       8.395  31.660  -6.170  1.00 24.54           N  
ATOM    675  CZ  ARG A  84       7.949  31.157  -7.311  1.00 23.96           C  
ATOM    676  NH1 ARG A  84       8.653  30.193  -7.905  1.00 23.79           N  
ATOM    677  NH2 ARG A  84       6.812  31.584  -7.848  1.00 23.42           N  
ATOM    678  N   LYS A  85      10.610  30.176  -1.122  1.00 21.82           N  
ATOM    679  CA  LYS A  85      11.899  29.662  -0.694  1.00 21.89           C  
ATOM    680  C   LYS A  85      11.893  28.125  -0.617  1.00 22.25           C  
ATOM    681  O   LYS A  85      12.877  27.489  -1.009  1.00 23.36           O  
ATOM    682  CB  LYS A  85      12.224  30.260   0.690  1.00 21.61           C  
ATOM    683  CG  LYS A  85      13.606  29.847   1.187  1.00 24.48           C  
ATOM    684  CD  LYS A  85      14.746  30.425   0.329  1.00 29.01           C  
ATOM    685  CE  LYS A  85      16.030  30.300   1.132  1.00 32.31           C  
ATOM    686  NZ  LYS A  85      17.229  30.667   0.298  1.00 32.98           N  
ATOM    687  N   ILE A  86      10.798  27.546  -0.137  1.00 21.20           N  
ATOM    688  CA  ILE A  86      10.714  26.091   0.018  1.00 22.03           C  
ATOM    689  C   ILE A  86      10.802  25.445  -1.373  1.00 21.92           C  
ATOM    690  O   ILE A  86      11.556  24.495  -1.596  1.00 22.02           O  
ATOM    691  CB  ILE A  86       9.410  25.729   0.653  1.00 21.07           C  
ATOM    692  CG1 ILE A  86       9.529  26.054   2.134  1.00 21.65           C  
ATOM    693  CG2 ILE A  86       9.136  24.177   0.447  1.00 22.80           C  
ATOM    694  CD1 ILE A  86       8.201  26.053   2.906  1.00 22.58           C  
ATOM    695  N   VAL A  87      10.007  25.923  -2.315  1.00 22.62           N  
ATOM    696  CA  VAL A  87      10.042  25.315  -3.644  1.00 23.10           C  
ATOM    697  C   VAL A  87      11.356  25.552  -4.405  1.00 23.42           C  
ATOM    698  O   VAL A  87      11.859  24.664  -5.148  1.00 24.57           O  
ATOM    699  CB  VAL A  87       8.820  25.638  -4.549  1.00 21.40           C  
ATOM    700  CG1 VAL A  87       7.510  25.107  -3.873  1.00 22.48           C  
ATOM    701  CG2 VAL A  87       8.711  27.117  -4.815  1.00 24.12           C  
ATOM    702  N   SER A  88      11.948  26.734  -4.195  1.00 21.80           N  
ATOM    703  CA  SER A  88      13.234  27.065  -4.844  1.00 23.25           C  
ATOM    704  C   SER A  88      14.363  26.195  -4.315  1.00 21.38           C  
ATOM    705  O   SER A  88      15.241  25.766  -5.072  1.00 22.81           O  
ATOM    706  CB  SER A  88      13.545  28.535  -4.612  1.00 22.87           C  
ATOM    707  OG  SER A  88      12.514  29.349  -5.175  1.00 27.61           O  
ATOM    708  N   ASP A  89      14.377  25.935  -3.020  1.00 21.27           N  
ATOM    709  CA  ASP A  89      15.513  25.284  -2.439  1.00 22.25           C  
ATOM    710  C   ASP A  89      15.408  23.739  -2.379  1.00 20.79           C  
ATOM    711  O   ASP A  89      16.404  23.041  -2.096  1.00 18.95           O  
ATOM    712  CB  ASP A  89      15.792  25.878  -1.035  1.00 23.40           C  
ATOM    713  CG  ASP A  89      16.592  27.212  -1.098  1.00 27.92           C  
ATOM    714  OD1 ASP A  89      16.763  27.792  -2.216  1.00 30.22           O  
ATOM    715  OD2 ASP A  89      17.089  27.639  -0.024  1.00 31.49           O  
ATOM    716  N   TYR A  90      14.206  23.206  -2.612  1.00 19.35           N  
ATOM    717  CA  TYR A  90      14.022  21.752  -2.680  1.00 20.20           C  
ATOM    718  C   TYR A  90      14.972  21.159  -3.725  1.00 18.94           C  
ATOM    719  O   TYR A  90      15.013  21.615  -4.870  1.00 19.12           O  
ATOM    720  CB  TYR A  90      12.562  21.436  -3.049  1.00 18.35           C  
ATOM    721  CG  TYR A  90      12.313  19.968  -3.146  1.00 19.44           C  
ATOM    722  CD1 TYR A  90      12.472  19.143  -2.018  1.00 22.66           C  
ATOM    723  CD2 TYR A  90      11.898  19.412  -4.340  1.00 18.50           C  
ATOM    724  CE1 TYR A  90      12.269  17.766  -2.114  1.00 22.17           C  
ATOM    725  CE2 TYR A  90      11.667  18.036  -4.429  1.00 20.50           C  
ATOM    726  CZ  TYR A  90      11.830  17.239  -3.284  1.00 20.64           C  
ATOM    727  OH  TYR A  90      11.592  15.865  -3.432  1.00 24.60           O  
ATOM    728  N   GLN A  91      15.767  20.154  -3.313  1.00 17.51           N  
ATOM    729  CA  GLN A  91      16.787  19.477  -4.113  1.00 18.22           C  
ATOM    730  C   GLN A  91      17.972  20.385  -4.448  1.00 17.40           C  
ATOM    731  O   GLN A  91      18.782  20.018  -5.306  1.00 17.18           O  
ATOM    732  CB  GLN A  91      16.233  18.756  -5.379  1.00 15.91           C  
ATOM    733  CG  GLN A  91      15.165  17.697  -4.987  1.00 17.01           C  
ATOM    734  CD  GLN A  91      14.597  16.969  -6.162  1.00 17.83           C  
ATOM    735  OE1 GLN A  91      14.520  17.499  -7.282  1.00 21.19           O  
ATOM    736  NE2 GLN A  91      14.244  15.706  -5.940  1.00 19.86           N  
ATOM    737  N   ARG A  92      18.050  21.508  -3.692  1.00 18.96           N  
ATOM    738  CA  ARG A  92      19.245  22.411  -3.793  1.00 21.30           C  
ATOM    739  C   ARG A  92      19.870  22.659  -2.415  1.00 22.78           C  
ATOM    740  O   ARG A  92      20.994  23.126  -2.318  1.00 25.17           O  
ATOM    741  CB  ARG A  92      18.890  23.729  -4.497  1.00 21.22           C  
ATOM    742  CG  ARG A  92      18.461  23.487  -5.967  1.00 22.93           C  
ATOM    743  CD  ARG A  92      17.946  24.760  -6.614  1.00 27.63           C  
ATOM    744  NE  ARG A  92      17.666  24.607  -8.034  1.00 33.00           N  
ATOM    745  CZ  ARG A  92      16.742  25.316  -8.693  1.00 38.27           C  
ATOM    746  NH1 ARG A  92      16.551  25.098 -10.002  1.00 39.85           N  
ATOM    747  NH2 ARG A  92      16.009  26.250  -8.057  1.00 39.17           N  
ATOM    748  N   ASP A  93      19.178  22.230  -1.368  1.00 24.58           N  
ATOM    749  CA  ASP A  93      19.640  22.415   0.015  1.00 24.04           C  
ATOM    750  C   ASP A  93      19.272  21.118   0.726  1.00 23.66           C  
ATOM    751  O   ASP A  93      18.074  20.865   0.836  1.00 23.43           O  
ATOM    752  CB  ASP A  93      18.898  23.587   0.657  1.00 25.22           C  
ATOM    753  CG  ASP A  93      18.971  23.547   2.170  1.00 27.69           C  
ATOM    754  OD1 ASP A  93      20.053  23.186   2.652  1.00 29.29           O  
ATOM    755  OD2 ASP A  93      17.973  23.894   2.856  1.00 28.67           O  
ATOM    756  N   PRO A  94      20.244  20.312   1.197  1.00 22.04           N  
ATOM    757  CA  PRO A  94      19.873  19.086   1.903  1.00 22.12           C  
ATOM    758  C   PRO A  94      18.981  19.300   3.142  1.00 21.55           C  
ATOM    759  O   PRO A  94      18.320  18.333   3.532  1.00 24.27           O  
ATOM    760  CB  PRO A  94      21.215  18.475   2.304  1.00 23.15           C  
ATOM    761  CG  PRO A  94      22.166  18.989   1.242  1.00 23.01           C  
ATOM    762  CD  PRO A  94      21.725  20.411   1.074  1.00 21.46           C  
ATOM    763  N   ALA A  95      19.041  20.481   3.761  1.00 21.36           N  
ATOM    764  CA  ALA A  95      18.261  20.701   5.010  1.00 23.25           C  
ATOM    765  C   ALA A  95      16.790  20.712   4.665  1.00 21.99           C  
ATOM    766  O   ALA A  95      16.037  19.854   5.141  1.00 23.55           O  
ATOM    767  CB  ALA A  95      18.676  21.986   5.729  1.00 24.09           C  
ATOM    768  N   ILE A  96      16.357  21.612   3.788  1.00 23.94           N  
ATOM    769  CA  ILE A  96      14.917  21.630   3.478  1.00 23.56           C  
ATOM    770  C   ILE A  96      14.493  20.346   2.739  1.00 23.32           C  
ATOM    771  O   ILE A  96      13.361  19.871   2.884  1.00 22.83           O  
ATOM    772  CB  ILE A  96      14.459  22.926   2.764  1.00 23.74           C  
ATOM    773  CG1 ILE A  96      12.919  23.061   2.731  1.00 23.95           C  
ATOM    774  CG2 ILE A  96      14.993  22.961   1.284  1.00 23.82           C  
ATOM    775  CD1 ILE A  96      12.211  23.018   4.117  1.00 25.40           C  
ATOM    776  N   THR A  97      15.394  19.775   1.941  1.00 22.03           N  
ATOM    777  CA  THR A  97      15.099  18.511   1.266  1.00 21.98           C  
ATOM    778  C   THR A  97      14.855  17.361   2.202  1.00 23.16           C  
ATOM    779  O   THR A  97      13.901  16.631   2.024  1.00 24.53           O  
ATOM    780  CB  THR A  97      16.189  18.201   0.258  1.00 25.49           C  
ATOM    781  OG1 THR A  97      16.336  19.358  -0.554  1.00 20.82           O  
ATOM    782  CG2 THR A  97      15.777  17.048  -0.691  1.00 19.80           C  
ATOM    783  N   SER A  98      15.675  17.242   3.238  1.00 23.10           N  
ATOM    784  CA  SER A  98      15.470  16.158   4.182  1.00 24.59           C  
ATOM    785  C   SER A  98      14.323  16.452   5.139  1.00 24.96           C  
ATOM    786  O   SER A  98      13.670  15.519   5.577  1.00 26.63           O  
ATOM    787  CB  SER A  98      16.732  15.840   4.967  1.00 25.30           C  
ATOM    788  OG  SER A  98      17.098  16.933   5.787  1.00 27.92           O  
ATOM    789  N   ILE A  99      14.066  17.723   5.433  1.00 23.37           N  
ATOM    790  CA  ILE A  99      12.826  18.055   6.141  1.00 23.51           C  
ATOM    791  C   ILE A  99      11.633  17.527   5.364  1.00 23.56           C  
ATOM    792  O   ILE A  99      10.792  16.820   5.911  1.00 24.29           O  
ATOM    793  CB  ILE A  99      12.711  19.558   6.383  1.00 23.12           C  
ATOM    794  CG1 ILE A  99      13.724  19.953   7.460  1.00 22.45           C  
ATOM    795  CG2 ILE A  99      11.244  19.946   6.848  1.00 23.46           C  
ATOM    796  CD1 ILE A  99      13.915  21.448   7.548  1.00 25.50           C  
ATOM    797  N   LEU A 100      11.563  17.868   4.081  1.00 22.32           N  
ATOM    798  CA  LEU A 100      10.464  17.439   3.217  1.00 24.12           C  
ATOM    799  C   LEU A 100      10.416  15.930   2.979  1.00 25.64           C  
ATOM    800  O   LEU A 100       9.350  15.390   2.699  1.00 25.58           O  
ATOM    801  CB  LEU A 100      10.412  18.205   1.908  1.00 23.40           C  
ATOM    802  CG  LEU A 100       9.953  19.662   2.056  1.00 25.23           C  
ATOM    803  CD1 LEU A 100      10.442  20.443   0.829  1.00 26.81           C  
ATOM    804  CD2 LEU A 100       8.437  19.660   2.325  1.00 27.71           C  
ATOM    805  N   GLU A 101      11.583  15.286   3.086  1.00 25.40           N  
ATOM    806  CA  GLU A 101      11.688  13.832   3.051  1.00 27.87           C  
ATOM    807  C   GLU A 101      10.835  13.177   4.124  1.00 26.93           C  
ATOM    808  O   GLU A 101      10.259  12.093   3.881  1.00 26.92           O  
ATOM    809  CB  GLU A 101      13.190  13.456   3.226  1.00 27.38           C  
ATOM    810  CG  GLU A 101      13.523  11.958   3.431  1.00 30.95           C  
ATOM    811  CD  GLU A 101      15.003  11.624   3.835  1.00 28.78           C  
ATOM    812  OE1 GLU A 101      16.016  12.409   3.701  1.00 23.47           O  
ATOM    813  OE2 GLU A 101      15.133  10.476   4.262  1.00 32.50           O  
ATOM    814  N   LYS A 102      10.812  13.806   5.296  1.00 25.83           N  
ATOM    815  CA  LYS A 102      10.286  13.160   6.497  1.00 26.52           C  
ATOM    816  C   LYS A 102       8.947  13.717   6.937  1.00 25.88           C  
ATOM    817  O   LYS A 102       8.260  13.061   7.731  1.00 26.34           O  
ATOM    818  CB  LYS A 102      11.302  13.237   7.631  1.00 28.58           C  
ATOM    819  CG  LYS A 102      12.539  12.405   7.255  1.00 31.69           C  
ATOM    820  CD  LYS A 102      13.529  12.246   8.345  1.00 38.03           C  
ATOM    821  CE  LYS A 102      14.694  11.421   7.805  1.00 37.77           C  
ATOM    822  NZ  LYS A 102      15.963  11.681   8.546  1.00 42.51           N  
ATOM    823  N   MET A 103       8.586  14.904   6.459  1.00 23.56           N  
ATOM    824  CA  MET A 103       7.334  15.540   6.904  1.00 23.54           C  
ATOM    825  C   MET A 103       6.717  16.426   5.852  1.00 23.92           C  
ATOM    826  O   MET A 103       7.413  16.907   4.945  1.00 23.94           O  
ATOM    827  CB  MET A 103       7.590  16.378   8.180  1.00 24.30           C  
ATOM    828  CG  MET A 103       8.123  17.748   7.924  1.00 23.07           C  
ATOM    829  SD  MET A 103       8.924  18.487   9.399  1.00 27.20           S  
ATOM    830  CE  MET A 103      10.287  17.380   9.650  1.00 22.82           C  
ATOM    831  N   ASP A 104       5.408  16.627   5.964  1.00 22.14           N  
ATOM    832  CA  ASP A 104       4.729  17.607   5.103  1.00 23.66           C  
ATOM    833  C   ASP A 104       4.728  18.940   5.795  1.00 23.36           C  
ATOM    834  O   ASP A 104       4.740  19.035   7.038  1.00 23.26           O  
ATOM    835  CB  ASP A 104       3.282  17.175   4.892  1.00 23.12           C  
ATOM    836  CG  ASP A 104       3.177  15.875   4.112  1.00 25.78           C  
ATOM    837  OD1 ASP A 104       4.156  15.494   3.402  1.00 24.44           O  
ATOM    838  OD2 ASP A 104       2.101  15.215   4.214  1.00 25.99           O  
ATOM    839  N   ILE A 105       4.706  20.003   5.011  1.00 22.46           N  
ATOM    840  CA  ILE A 105       4.611  21.336   5.592  1.00 22.40           C  
ATOM    841  C   ILE A 105       3.347  21.987   5.062  1.00 21.69           C  
ATOM    842  O   ILE A 105       3.169  22.018   3.840  1.00 22.57           O  
ATOM    843  CB  ILE A 105       5.788  22.199   5.170  1.00 21.93           C  
ATOM    844  CG1 ILE A 105       7.131  21.625   5.696  1.00 23.10           C  
ATOM    845  CG2 ILE A 105       5.573  23.631   5.726  1.00 24.39           C  
ATOM    846  CD1 ILE A 105       8.389  22.352   5.095  1.00 25.46           C  
ATOM    847  N   PHE A 106       2.490  22.517   5.943  1.00 21.19           N  
ATOM    848  CA  PHE A 106       1.294  23.274   5.534  1.00 22.21           C  
ATOM    849  C   PHE A 106       1.584  24.720   5.912  1.00 23.91           C  
ATOM    850  O   PHE A 106       2.114  24.979   6.970  1.00 23.73           O  
ATOM    851  CB  PHE A 106       0.088  22.823   6.339  1.00 22.51           C  
ATOM    852  CG  PHE A 106      -0.432  21.506   5.907  1.00 22.67           C  
ATOM    853  CD1 PHE A 106      -1.410  21.419   4.886  1.00 21.31           C  
ATOM    854  CD2 PHE A 106       0.101  20.348   6.418  1.00 23.32           C  
ATOM    855  CE1 PHE A 106      -1.886  20.144   4.447  1.00 23.18           C  
ATOM    856  CE2 PHE A 106      -0.392  19.095   6.025  1.00 24.06           C  
ATOM    857  CZ  PHE A 106      -1.357  19.003   4.990  1.00 24.41           C  
ATOM    858  N   LEU A 107       1.318  25.616   4.963  1.00 21.67           N  
ATOM    859  CA  LEU A 107       1.584  27.058   5.132  1.00 22.68           C  
ATOM    860  C   LEU A 107       0.353  27.852   4.855  1.00 22.15           C  
ATOM    861  O   LEU A 107      -0.218  27.744   3.765  1.00 23.07           O  
ATOM    862  CB  LEU A 107       2.697  27.435   4.175  1.00 23.17           C  
ATOM    863  CG  LEU A 107       3.066  28.909   4.127  1.00 26.74           C  
ATOM    864  CD1 LEU A 107       3.559  29.356   5.490  1.00 27.43           C  
ATOM    865  CD2 LEU A 107       4.184  29.045   3.118  1.00 30.34           C  
ATOM    866  N   LEU A 108      -0.085  28.614   5.860  1.00 22.29           N  
ATOM    867  CA  LEU A 108      -1.289  29.489   5.733  1.00 22.95           C  
ATOM    868  C   LEU A 108      -0.843  30.960   5.758  1.00 22.14           C  
ATOM    869  O   LEU A 108      -0.578  31.517   6.835  1.00 22.94           O  
ATOM    870  CB  LEU A 108      -2.235  29.222   6.916  1.00 21.98           C  
ATOM    871  CG  LEU A 108      -3.496  30.080   7.026  1.00 22.86           C  
ATOM    872  CD1 LEU A 108      -4.328  30.019   5.782  1.00 25.80           C  
ATOM    873  CD2 LEU A 108      -4.389  29.613   8.205  1.00 24.30           C  
ATOM    874  N   PRO A 109      -0.586  31.571   4.596  1.00 22.41           N  
ATOM    875  CA  PRO A 109      -0.029  32.939   4.642  1.00 22.52           C  
ATOM    876  C   PRO A 109      -0.970  33.993   5.137  1.00 22.51           C  
ATOM    877  O   PRO A 109      -0.499  34.993   5.730  1.00 23.30           O  
ATOM    878  CB  PRO A 109       0.296  33.242   3.176  1.00 23.10           C  
ATOM    879  CG  PRO A 109       0.543  31.902   2.581  1.00 24.66           C  
ATOM    880  CD  PRO A 109      -0.558  31.018   3.233  1.00 23.27           C  
ATOM    881  N   VAL A 110      -2.275  33.807   4.918  1.00 21.75           N  
ATOM    882  CA  VAL A 110      -3.232  34.839   5.407  1.00 22.77           C  
ATOM    883  C   VAL A 110      -4.338  34.185   6.231  1.00 22.93           C  
ATOM    884  O   VAL A 110      -5.361  33.785   5.711  1.00 23.66           O  
ATOM    885  CB  VAL A 110      -3.866  35.642   4.234  1.00 22.14           C  
ATOM    886  CG1 VAL A 110      -4.628  36.856   4.814  1.00 23.47           C  
ATOM    887  CG2 VAL A 110      -2.816  36.127   3.186  1.00 23.26           C  
ATOM    888  N   ALA A 111      -4.120  34.073   7.537  1.00 21.43           N  
ATOM    889  CA  ALA A 111      -5.060  33.361   8.385  1.00 21.55           C  
ATOM    890  C   ALA A 111      -6.320  34.213   8.686  1.00 22.08           C  
ATOM    891  O   ALA A 111      -7.338  33.669   9.122  1.00 23.57           O  
ATOM    892  CB  ALA A 111      -4.323  32.957   9.699  1.00 22.23           C  
ATOM    893  N   ASN A 112      -6.271  35.515   8.386  1.00 21.62           N  
ATOM    894  CA  ASN A 112      -7.429  36.421   8.578  1.00 22.83           C  
ATOM    895  C   ASN A 112      -7.624  37.291   7.363  1.00 22.26           C  
ATOM    896  O   ASN A 112      -7.227  38.456   7.298  1.00 23.09           O  
ATOM    897  CB  ASN A 112      -7.120  37.240   9.833  1.00 22.72           C  
ATOM    898  CG  ASN A 112      -8.178  38.288  10.185  1.00 21.76           C  
ATOM    899  OD1 ASN A 112      -9.244  38.394   9.607  1.00 21.03           O  
ATOM    900  ND2 ASN A 112      -7.847  39.088  11.228  1.00 21.42           N  
ATOM    901  N   PRO A 113      -8.212  36.713   6.301  1.00 21.79           N  
ATOM    902  CA  PRO A 113      -8.317  37.438   5.017  1.00 23.14           C  
ATOM    903  C   PRO A 113      -9.189  38.676   5.095  1.00 21.51           C  
ATOM    904  O   PRO A 113      -8.861  39.686   4.488  1.00 20.95           O  
ATOM    905  CB  PRO A 113      -8.928  36.399   4.071  1.00 23.96           C  
ATOM    906  CG  PRO A 113      -9.292  35.279   4.831  1.00 25.92           C  
ATOM    907  CD  PRO A 113      -8.660  35.312   6.200  1.00 23.32           C  
ATOM    908  N   ASP A 114     -10.301  38.622   5.835  1.00 19.76           N  
ATOM    909  CA  ASP A 114     -11.199  39.780   5.888  1.00 21.62           C  
ATOM    910  C   ASP A 114     -10.517  40.968   6.582  1.00 19.92           C  
ATOM    911  O   ASP A 114     -10.621  42.125   6.108  1.00 22.30           O  
ATOM    912  CB  ASP A 114     -12.441  39.435   6.677  1.00 22.49           C  
ATOM    913  CG  ASP A 114     -13.276  38.376   6.021  1.00 21.93           C  
ATOM    914  OD1 ASP A 114     -13.087  38.014   4.805  1.00 23.36           O  
ATOM    915  OD2 ASP A 114     -14.164  37.924   6.756  1.00 22.39           O  
ATOM    916  N   GLY A 115      -9.796  40.667   7.670  1.00 21.40           N  
ATOM    917  CA  GLY A 115      -9.057  41.704   8.376  1.00 21.92           C  
ATOM    918  C   GLY A 115      -7.993  42.289   7.437  1.00 21.94           C  
ATOM    919  O   GLY A 115      -7.753  43.499   7.428  1.00 21.23           O  
ATOM    920  N   TYR A 116      -7.323  41.428   6.657  1.00 21.37           N  
ATOM    921  CA  TYR A 116      -6.226  41.931   5.830  1.00 21.40           C  
ATOM    922  C   TYR A 116      -6.791  42.877   4.763  1.00 20.83           C  
ATOM    923  O   TYR A 116      -6.235  43.962   4.529  1.00 22.01           O  
ATOM    924  CB  TYR A 116      -5.467  40.778   5.164  1.00 21.42           C  
ATOM    925  CG  TYR A 116      -4.232  41.201   4.459  1.00 21.59           C  
ATOM    926  CD1 TYR A 116      -3.169  41.769   5.164  1.00 22.45           C  
ATOM    927  CD2 TYR A 116      -4.086  41.010   3.079  1.00 23.11           C  
ATOM    928  CE1 TYR A 116      -1.958  42.148   4.498  1.00 23.72           C  
ATOM    929  CE2 TYR A 116      -2.930  41.389   2.437  1.00 24.93           C  
ATOM    930  CZ  TYR A 116      -1.873  41.942   3.159  1.00 25.04           C  
ATOM    931  OH  TYR A 116      -0.706  42.308   2.491  1.00 25.01           O  
ATOM    932  N   VAL A 117      -7.887  42.491   4.108  1.00 20.19           N  
ATOM    933  CA  VAL A 117      -8.511  43.405   3.165  1.00 21.70           C  
ATOM    934  C   VAL A 117      -8.876  44.724   3.839  1.00 21.06           C  
ATOM    935  O   VAL A 117      -8.639  45.804   3.293  1.00 21.59           O  
ATOM    936  CB  VAL A 117      -9.765  42.782   2.508  1.00 21.77           C  
ATOM    937  CG1 VAL A 117     -10.521  43.791   1.621  1.00 22.95           C  
ATOM    938  CG2 VAL A 117      -9.360  41.541   1.691  1.00 22.20           C  
ATOM    939  N   TYR A 118      -9.410  44.651   5.062  1.00 20.03           N  
ATOM    940  CA  TYR A 118      -9.769  45.872   5.789  1.00 20.73           C  
ATOM    941  C   TYR A 118      -8.535  46.766   6.028  1.00 20.58           C  
ATOM    942  O   TYR A 118      -8.635  48.004   5.940  1.00 21.03           O  
ATOM    943  CB  TYR A 118     -10.491  45.535   7.086  1.00 20.99           C  
ATOM    944  CG  TYR A 118     -11.313  46.640   7.656  1.00 18.91           C  
ATOM    945  CD1 TYR A 118     -12.545  46.991   7.086  1.00 22.28           C  
ATOM    946  CD2 TYR A 118     -10.866  47.339   8.802  1.00 19.95           C  
ATOM    947  CE1 TYR A 118     -13.318  48.045   7.642  1.00 23.00           C  
ATOM    948  CE2 TYR A 118     -11.623  48.359   9.345  1.00 22.47           C  
ATOM    949  CZ  TYR A 118     -12.851  48.696   8.781  1.00 23.87           C  
ATOM    950  OH  TYR A 118     -13.652  49.714   9.305  1.00 28.43           O  
ATOM    951  N   THR A 119      -7.382  46.171   6.354  1.00 20.48           N  
ATOM    952  CA  THR A 119      -6.167  46.988   6.579  1.00 20.59           C  
ATOM    953  C   THR A 119      -5.672  47.654   5.335  1.00 21.43           C  
ATOM    954  O   THR A 119      -4.990  48.672   5.420  1.00 22.66           O  
ATOM    955  CB  THR A 119      -4.978  46.192   7.219  1.00 21.11           C  
ATOM    956  OG1 THR A 119      -4.565  45.162   6.315  1.00 21.65           O  
ATOM    957  CG2 THR A 119      -5.442  45.608   8.495  1.00 20.75           C  
ATOM    958  N   GLN A 120      -6.005  47.076   4.182  1.00 22.14           N  
ATOM    959  CA  GLN A 120      -5.568  47.619   2.878  1.00 25.98           C  
ATOM    960  C   GLN A 120      -6.534  48.656   2.327  1.00 25.91           C  
ATOM    961  O   GLN A 120      -6.149  49.444   1.475  1.00 27.31           O  
ATOM    962  CB  GLN A 120      -5.413  46.504   1.845  1.00 23.44           C  
ATOM    963  CG  GLN A 120      -4.328  45.434   2.128  1.00 29.32           C  
ATOM    964  CD  GLN A 120      -3.000  45.672   1.429  1.00 36.27           C  
ATOM    965  OE1 GLN A 120      -1.982  45.056   1.783  1.00 36.67           O  
ATOM    966  NE2 GLN A 120      -2.995  46.556   0.429  1.00 38.82           N  
ATOM    967  N   THR A 121      -7.773  48.681   2.820  1.00 25.23           N  
ATOM    968  CA  THR A 121      -8.819  49.491   2.200  1.00 26.47           C  
ATOM    969  C   THR A 121      -9.449  50.512   3.143  1.00 25.42           C  
ATOM    970  O   THR A 121     -10.005  51.509   2.673  1.00 26.09           O  
ATOM    971  CB  THR A 121      -9.965  48.603   1.674  1.00 26.88           C  
ATOM    972  OG1 THR A 121     -10.494  47.825   2.755  1.00 27.61           O  
ATOM    973  CG2 THR A 121      -9.499  47.687   0.585  1.00 28.26           C  
ATOM    974  N   GLN A 122      -9.365  50.278   4.466  1.00 23.28           N  
ATOM    975  CA  GLN A 122     -10.132  51.072   5.438  1.00 24.52           C  
ATOM    976  C   GLN A 122      -9.398  51.546   6.696  1.00 24.03           C  
ATOM    977  O   GLN A 122      -9.576  52.700   7.126  1.00 25.10           O  
ATOM    978  CB  GLN A 122     -11.396  50.344   5.903  1.00 25.59           C  
ATOM    979  CG  GLN A 122     -12.416  50.031   4.784  1.00 30.19           C  
ATOM    980  CD  GLN A 122     -13.064  51.281   4.192  1.00 33.93           C  
ATOM    981  OE1 GLN A 122     -13.517  51.266   3.033  1.00 39.93           O  
ATOM    982  NE2 GLN A 122     -13.118  52.362   4.968  1.00 35.85           N  
ATOM    983  N   ASN A 123      -8.642  50.654   7.316  1.00 21.33           N  
ATOM    984  CA  ASN A 123      -7.942  50.985   8.600  1.00 21.44           C  
ATOM    985  C   ASN A 123      -6.716  50.091   8.713  1.00 21.11           C  
ATOM    986  O   ASN A 123      -6.822  48.897   9.057  1.00 20.65           O  
ATOM    987  CB  ASN A 123      -8.860  50.763   9.819  1.00 20.25           C  
ATOM    988  CG  ASN A 123      -8.266  51.289  11.132  1.00 21.08           C  
ATOM    989  OD1 ASN A 123      -9.003  51.838  11.984  1.00 28.42           O  
ATOM    990  ND2 ASN A 123      -6.985  51.239  11.266  1.00 19.05           N  
ATOM    991  N   ARG A 124      -5.555  50.675   8.409  1.00 20.80           N  
ATOM    992  CA  ARG A 124      -4.297  49.941   8.407  1.00 21.70           C  
ATOM    993  C   ARG A 124      -3.979  49.263   9.747  1.00 20.96           C  
ATOM    994  O   ARG A 124      -3.169  48.324   9.772  1.00 21.53           O  
ATOM    995  CB  ARG A 124      -3.189  50.957   8.092  1.00 20.64           C  
ATOM    996  CG  ARG A 124      -1.722  50.422   8.178  1.00 22.14           C  
ATOM    997  CD  ARG A 124      -1.470  49.385   7.101  1.00 22.32           C  
ATOM    998  NE  ARG A 124      -0.087  48.924   7.187  1.00 22.12           N  
ATOM    999  CZ  ARG A 124       0.352  48.026   8.079  1.00 22.80           C  
ATOM   1000  NH1 ARG A 124      -0.462  47.505   9.001  1.00 24.09           N  
ATOM   1001  NH2 ARG A 124       1.632  47.666   8.051  1.00 22.94           N  
ATOM   1002  N   LEU A 125      -4.591  49.716  10.844  1.00 20.69           N  
ATOM   1003  CA  LEU A 125      -4.317  49.170  12.169  1.00 22.03           C  
ATOM   1004  C   LEU A 125      -5.334  48.182  12.680  1.00 22.60           C  
ATOM   1005  O   LEU A 125      -5.303  47.810  13.849  1.00 22.11           O  
ATOM   1006  CB  LEU A 125      -4.199  50.307  13.182  1.00 22.44           C  
ATOM   1007  CG  LEU A 125      -3.171  51.351  12.803  1.00 26.38           C  
ATOM   1008  CD1 LEU A 125      -3.194  52.501  13.839  1.00 27.57           C  
ATOM   1009  CD2 LEU A 125      -1.829  50.714  12.688  1.00 26.84           C  
ATOM   1010  N   TRP A 126      -6.188  47.709  11.774  1.00 21.18           N  
ATOM   1011  CA  TRP A 126      -7.157  46.693  12.165  1.00 22.41           C  
ATOM   1012  C   TRP A 126      -6.416  45.388  12.551  1.00 21.54           C  
ATOM   1013  O   TRP A 126      -5.532  44.940  11.825  1.00 21.15           O  
ATOM   1014  CB  TRP A 126      -8.157  46.425  11.027  1.00 21.37           C  
ATOM   1015  CG  TRP A 126      -9.306  45.606  11.549  1.00 19.78           C  
ATOM   1016  CD1 TRP A 126      -9.481  44.261  11.407  1.00 20.94           C  
ATOM   1017  CD2 TRP A 126     -10.413  46.085  12.339  1.00 18.59           C  
ATOM   1018  NE1 TRP A 126     -10.621  43.870  12.074  1.00 20.19           N  
ATOM   1019  CE2 TRP A 126     -11.227  44.974  12.626  1.00 19.35           C  
ATOM   1020  CE3 TRP A 126     -10.791  47.348  12.808  1.00 21.51           C  
ATOM   1021  CZ2 TRP A 126     -12.370  45.064  13.434  1.00 20.10           C  
ATOM   1022  CZ3 TRP A 126     -11.950  47.454  13.599  1.00 23.23           C  
ATOM   1023  CH2 TRP A 126     -12.741  46.312  13.873  1.00 22.41           C  
ATOM   1024  N   ARG A 127      -6.833  44.779  13.668  1.00 20.54           N  
ATOM   1025  CA  ARG A 127      -6.249  43.534  14.233  1.00 20.87           C  
ATOM   1026  C   ARG A 127      -7.162  42.273  14.104  1.00 20.50           C  
ATOM   1027  O   ARG A 127      -6.696  41.129  13.731  1.00 20.23           O  
ATOM   1028  CB  ARG A 127      -5.937  43.759  15.719  1.00 21.83           C  
ATOM   1029  CG  ARG A 127      -5.590  42.488  16.521  1.00 20.48           C  
ATOM   1030  CD  ARG A 127      -5.407  42.846  17.970  1.00 20.73           C  
ATOM   1031  NE  ARG A 127      -5.218  41.708  18.868  1.00 20.19           N  
ATOM   1032  CZ  ARG A 127      -4.026  41.190  19.158  1.00 23.46           C  
ATOM   1033  NH1 ARG A 127      -3.938  40.240  20.091  1.00 21.28           N  
ATOM   1034  NH2 ARG A 127      -2.925  41.687  18.594  1.00 23.67           N  
ATOM   1035  N   LYS A 128      -8.437  42.503  14.384  1.00 20.26           N  
ATOM   1036  CA  LYS A 128      -9.374  41.398  14.586  1.00 21.13           C  
ATOM   1037  C   LYS A 128      -9.939  40.821  13.303  1.00 20.70           C  
ATOM   1038  O   LYS A 128      -9.593  41.235  12.175  1.00 19.53           O  
ATOM   1039  CB  LYS A 128     -10.505  41.896  15.491  1.00 20.85           C  
ATOM   1040  CG  LYS A 128     -10.031  42.286  16.871  1.00 22.11           C  
ATOM   1041  CD  LYS A 128     -11.223  42.472  17.888  1.00 22.92           C  
ATOM   1042  CE  LYS A 128     -12.029  43.744  17.593  1.00 21.16           C  
ATOM   1043  NZ  LYS A 128     -13.169  43.830  18.549  1.00 22.23           N  
ATOM   1044  N   THR A 129     -10.828  39.842  13.455  1.00 20.42           N  
ATOM   1045  CA  THR A 129     -11.667  39.436  12.322  1.00 21.57           C  
ATOM   1046  C   THR A 129     -12.665  40.559  11.980  1.00 21.12           C  
ATOM   1047  O   THR A 129     -12.591  41.647  12.577  1.00 21.51           O  
ATOM   1048  CB  THR A 129     -12.416  38.147  12.614  1.00 20.32           C  
ATOM   1049  OG1 THR A 129     -13.332  38.391  13.693  1.00 21.53           O  
ATOM   1050  CG2 THR A 129     -11.434  37.022  12.964  1.00 22.62           C  
ATOM   1051  N   ARG A 130     -13.555  40.301  11.003  1.00 21.30           N  
ATOM   1052  CA  ARG A 130     -14.606  41.272  10.687  1.00 22.69           C  
ATOM   1053  C   ARG A 130     -16.008  40.694  10.919  1.00 22.39           C  
ATOM   1054  O   ARG A 130     -16.994  41.131  10.286  1.00 22.82           O  
ATOM   1055  CB  ARG A 130     -14.459  41.715   9.240  1.00 22.29           C  
ATOM   1056  CG  ARG A 130     -13.176  42.519   8.935  1.00 22.15           C  
ATOM   1057  CD  ARG A 130     -13.154  43.863   9.626  1.00 23.92           C  
ATOM   1058  NE  ARG A 130     -14.286  44.678   9.140  1.00 23.06           N  
ATOM   1059  CZ  ARG A 130     -14.696  45.800   9.716  1.00 23.40           C  
ATOM   1060  NH1 ARG A 130     -14.081  46.299  10.803  1.00 24.63           N  
ATOM   1061  NH2 ARG A 130     -15.734  46.444   9.199  1.00 24.57           N  
ATOM   1062  N   SER A 131     -16.117  39.734  11.823  1.00 23.56           N  
ATOM   1063  CA  SER A 131     -17.438  39.167  12.131  1.00 23.92           C  
ATOM   1064  C   SER A 131     -18.353  40.116  12.910  1.00 24.28           C  
ATOM   1065  O   SER A 131     -17.942  40.980  13.693  1.00 24.44           O  
ATOM   1066  CB  SER A 131     -17.255  37.885  12.913  1.00 25.12           C  
ATOM   1067  OG  SER A 131     -16.576  38.143  14.146  1.00 25.70           O  
ATOM   1068  N   ARG A 132     -19.653  39.931  12.702  1.00 23.73           N  
ATOM   1069  CA  ARG A 132     -20.640  40.728  13.352  1.00 25.38           C  
ATOM   1070  C   ARG A 132     -20.798  40.239  14.792  1.00 25.57           C  
ATOM   1071  O   ARG A 132     -20.657  39.041  15.076  1.00 27.20           O  
ATOM   1072  CB  ARG A 132     -21.940  40.583  12.566  1.00 24.71           C  
ATOM   1073  CG  ARG A 132     -23.047  41.383  13.042  1.00 28.70           C  
ATOM   1074  CD  ARG A 132     -24.383  40.978  12.349  1.00 29.83           C  
ATOM   1075  NE  ARG A 132     -24.226  40.864  10.898  1.00 31.91           N  
ATOM   1076  CZ  ARG A 132     -24.179  39.726  10.193  1.00 31.24           C  
ATOM   1077  NH1 ARG A 132     -23.968  39.776   8.895  1.00 35.13           N  
ATOM   1078  NH2 ARG A 132     -24.339  38.538  10.750  1.00 35.54           N  
ATOM   1079  N   ASN A 133     -21.065  41.169  15.698  1.00 26.97           N  
ATOM   1080  CA  ASN A 133     -21.284  40.881  17.100  1.00 28.31           C  
ATOM   1081  C   ASN A 133     -22.730  41.285  17.432  1.00 29.14           C  
ATOM   1082  O   ASN A 133     -23.011  42.455  17.589  1.00 29.10           O  
ATOM   1083  CB  ASN A 133     -20.270  41.658  17.989  1.00 28.50           C  
ATOM   1084  CG  ASN A 133     -18.818  41.098  17.874  1.00 28.15           C  
ATOM   1085  OD1 ASN A 133     -18.619  39.908  17.947  1.00 31.78           O  
ATOM   1086  ND2 ASN A 133     -17.808  41.980  17.710  1.00 28.22           N  
ATOM   1087  N   PRO A 134     -23.664  40.319  17.459  1.00 29.65           N  
ATOM   1088  CA  PRO A 134     -25.066  40.714  17.750  1.00 31.15           C  
ATOM   1089  C   PRO A 134     -25.216  41.450  19.063  1.00 31.31           C  
ATOM   1090  O   PRO A 134     -24.597  41.077  20.065  1.00 32.88           O  
ATOM   1091  CB  PRO A 134     -25.818  39.374  17.769  1.00 31.39           C  
ATOM   1092  CG  PRO A 134     -25.002  38.503  16.822  1.00 30.57           C  
ATOM   1093  CD  PRO A 134     -23.554  38.883  17.162  1.00 30.75           C  
ATOM   1094  N   GLY A 135     -25.994  42.525  19.037  1.00 31.04           N  
ATOM   1095  CA  GLY A 135     -26.137  43.369  20.214  1.00 30.53           C  
ATOM   1096  C   GLY A 135     -25.083  44.459  20.367  1.00 30.54           C  
ATOM   1097  O   GLY A 135     -25.196  45.313  21.253  1.00 32.45           O  
ATOM   1098  N   SER A 136     -24.106  44.468  19.469  1.00 29.83           N  
ATOM   1099  CA  SER A 136     -23.032  45.477  19.446  1.00 29.20           C  
ATOM   1100  C   SER A 136     -22.868  46.078  18.050  1.00 28.59           C  
ATOM   1101  O   SER A 136     -23.065  45.395  17.026  1.00 29.07           O  
ATOM   1102  CB  SER A 136     -21.712  44.839  19.877  1.00 29.37           C  
ATOM   1103  OG  SER A 136     -20.675  45.813  20.053  1.00 29.26           O  
ATOM   1104  N   SER A 137     -22.463  47.338  17.981  1.00 27.63           N  
ATOM   1105  CA  SER A 137     -22.007  47.880  16.694  1.00 28.89           C  
ATOM   1106  C   SER A 137     -20.509  47.613  16.443  1.00 28.37           C  
ATOM   1107  O   SER A 137     -20.004  47.871  15.331  1.00 29.25           O  
ATOM   1108  CB  SER A 137     -22.279  49.379  16.615  1.00 29.69           C  
ATOM   1109  OG  SER A 137     -21.652  50.034  17.703  1.00 33.56           O  
ATOM   1110  N   CYS A 138     -19.816  47.117  17.469  1.00 26.64           N  
ATOM   1111  CA  CYS A 138     -18.362  46.819  17.360  1.00 25.86           C  
ATOM   1112  C   CYS A 138     -18.184  45.552  16.566  1.00 24.10           C  
ATOM   1113  O   CYS A 138     -18.935  44.608  16.735  1.00 25.05           O  
ATOM   1114  CB  CYS A 138     -17.701  46.642  18.734  1.00 25.40           C  
ATOM   1115  SG  CYS A 138     -17.520  48.292  19.528  1.00 31.61           S  
ATOM   1116  N   ILE A 139     -17.187  45.509  15.693  1.00 22.81           N  
ATOM   1117  CA  ILE A 139     -17.005  44.400  14.753  1.00 22.22           C  
ATOM   1118  C   ILE A 139     -15.777  43.569  15.141  1.00 21.70           C  
ATOM   1119  O   ILE A 139     -14.739  44.125  15.561  1.00 21.90           O  
ATOM   1120  CB  ILE A 139     -16.770  44.928  13.315  1.00 23.01           C  
ATOM   1121  CG1 ILE A 139     -17.995  45.675  12.767  1.00 25.61           C  
ATOM   1122  CG2 ILE A 139     -16.340  43.817  12.387  1.00 20.76           C  
ATOM   1123  CD1 ILE A 139     -19.249  44.856  12.755  1.00 31.52           C  
ATOM   1124  N   GLY A 140     -15.860  42.246  15.014  1.00 22.59           N  
ATOM   1125  CA  GLY A 140     -14.655  41.425  15.044  1.00 23.45           C  
ATOM   1126  C   GLY A 140     -14.321  40.846  16.406  1.00 23.55           C  
ATOM   1127  O   GLY A 140     -14.665  41.414  17.458  1.00 22.97           O  
ATOM   1128  N   ALA A 141     -13.636  39.705  16.382  1.00 22.11           N  
ATOM   1129  CA  ALA A 141     -13.062  39.085  17.563  1.00 22.69           C  
ATOM   1130  C   ALA A 141     -11.573  38.910  17.293  1.00 21.28           C  
ATOM   1131  O   ALA A 141     -11.154  38.820  16.143  1.00 21.49           O  
ATOM   1132  CB  ALA A 141     -13.685  37.731  17.856  1.00 22.36           C  
ATOM   1133  N   ASP A 142     -10.778  38.834  18.351  1.00 20.60           N  
ATOM   1134  CA  ASP A 142      -9.352  38.544  18.237  1.00 20.81           C  
ATOM   1135  C   ASP A 142      -9.200  37.047  17.996  1.00 20.24           C  
ATOM   1136  O   ASP A 142      -9.457  36.229  18.906  1.00 22.73           O  
ATOM   1137  CB  ASP A 142      -8.674  38.914  19.576  1.00 20.45           C  
ATOM   1138  CG  ASP A 142      -7.188  38.769  19.517  1.00 21.98           C  
ATOM   1139  OD1 ASP A 142      -6.660  38.119  18.571  1.00 22.63           O  
ATOM   1140  OD2 ASP A 142      -6.527  39.314  20.392  1.00 22.33           O  
ATOM   1141  N   PRO A 143      -8.767  36.680  16.776  1.00 21.63           N  
ATOM   1142  CA  PRO A 143      -8.711  35.237  16.468  1.00 22.92           C  
ATOM   1143  C   PRO A 143      -7.676  34.562  17.328  1.00 22.95           C  
ATOM   1144  O   PRO A 143      -7.790  33.340  17.528  1.00 23.64           O  
ATOM   1145  CB  PRO A 143      -8.353  35.199  14.978  1.00 22.47           C  
ATOM   1146  CG  PRO A 143      -7.703  36.527  14.719  1.00 23.85           C  
ATOM   1147  CD  PRO A 143      -8.338  37.515  15.638  1.00 23.52           C  
ATOM   1148  N   ASN A 144      -6.707  35.304  17.878  1.00 22.81           N  
ATOM   1149  CA  ASN A 144      -5.711  34.658  18.739  1.00 22.33           C  
ATOM   1150  C   ASN A 144      -6.088  34.659  20.204  1.00 21.41           C  
ATOM   1151  O   ASN A 144      -5.201  34.480  21.078  1.00 22.62           O  
ATOM   1152  CB  ASN A 144      -4.299  35.226  18.592  1.00 20.82           C  
ATOM   1153  CG  ASN A 144      -3.236  34.136  18.775  1.00 21.48           C  
ATOM   1154  OD1 ASN A 144      -3.500  32.959  18.467  1.00 23.48           O  
ATOM   1155  ND2 ASN A 144      -2.053  34.522  19.246  1.00 22.44           N  
ATOM   1156  N   ARG A 145      -7.368  34.900  20.497  1.00 20.40           N  
ATOM   1157  CA  ARG A 145      -7.935  34.620  21.829  1.00 20.68           C  
ATOM   1158  C   ARG A 145      -9.123  33.658  21.705  1.00 21.25           C  
ATOM   1159  O   ARG A 145      -9.861  33.431  22.676  1.00 21.94           O  
ATOM   1160  CB  ARG A 145      -8.431  35.898  22.519  1.00 20.92           C  
ATOM   1161  CG  ARG A 145      -7.364  36.960  22.728  1.00 23.59           C  
ATOM   1162  CD  ARG A 145      -6.249  36.500  23.668  1.00 21.81           C  
ATOM   1163  NE  ARG A 145      -5.297  37.581  23.894  1.00 22.77           N  
ATOM   1164  CZ  ARG A 145      -4.248  37.795  23.087  1.00 21.18           C  
ATOM   1165  NH1 ARG A 145      -4.035  36.977  22.041  1.00 23.43           N  
ATOM   1166  NH2 ARG A 145      -3.423  38.829  23.314  1.00 22.65           N  
ATOM   1167  N   ASN A 146      -9.369  33.141  20.507  1.00 21.80           N  
ATOM   1168  CA  ASN A 146     -10.594  32.436  20.163  1.00 22.50           C  
ATOM   1169  C   ASN A 146     -10.400  30.914  20.209  1.00 22.85           C  
ATOM   1170  O   ASN A 146     -11.366  30.163  20.019  1.00 22.78           O  
ATOM   1171  CB  ASN A 146     -11.006  32.781  18.706  1.00 22.67           C  
ATOM   1172  CG  ASN A 146     -12.456  32.357  18.368  1.00 21.51           C  
ATOM   1173  OD1 ASN A 146     -12.681  31.653  17.364  1.00 23.76           O  
ATOM   1174  ND2 ASN A 146     -13.439  32.771  19.188  1.00 22.66           N  
ATOM   1175  N   TRP A 147      -9.167  30.459  20.432  1.00 21.85           N  
ATOM   1176  CA  TRP A 147      -8.900  29.000  20.451  1.00 22.97           C  
ATOM   1177  C   TRP A 147      -9.292  28.354  21.776  1.00 24.26           C  
ATOM   1178  O   TRP A 147      -9.384  29.014  22.769  1.00 23.69           O  
ATOM   1179  CB  TRP A 147      -7.426  28.715  20.164  1.00 22.59           C  
ATOM   1180  CG  TRP A 147      -6.941  29.319  18.870  1.00 21.74           C  
ATOM   1181  CD1 TRP A 147      -6.778  30.653  18.620  1.00 21.19           C  
ATOM   1182  CD2 TRP A 147      -6.570  28.628  17.659  1.00 21.52           C  
ATOM   1183  NE1 TRP A 147      -6.300  30.831  17.315  1.00 23.06           N  
ATOM   1184  CE2 TRP A 147      -6.149  29.605  16.728  1.00 22.46           C  
ATOM   1185  CE3 TRP A 147      -6.512  27.260  17.293  1.00 23.79           C  
ATOM   1186  CZ2 TRP A 147      -5.729  29.279  15.409  1.00 22.34           C  
ATOM   1187  CZ3 TRP A 147      -6.061  26.921  16.001  1.00 22.06           C  
ATOM   1188  CH2 TRP A 147      -5.696  27.931  15.067  1.00 23.85           C  
ATOM   1189  N   ASN A 148      -9.553  27.055  21.728  1.00 24.77           N  
ATOM   1190  CA  ASN A 148     -10.117  26.376  22.881  1.00 25.87           C  
ATOM   1191  C   ASN A 148      -8.989  25.940  23.794  1.00 25.27           C  
ATOM   1192  O   ASN A 148      -8.649  24.745  23.861  1.00 27.93           O  
ATOM   1193  CB  ASN A 148     -10.938  25.177  22.402  1.00 24.61           C  
ATOM   1194  CG  ASN A 148     -11.742  24.572  23.512  1.00 31.85           C  
ATOM   1195  OD1 ASN A 148     -11.897  25.185  24.540  1.00 31.04           O  
ATOM   1196  ND2 ASN A 148     -12.277  23.367  23.281  1.00 38.72           N  
ATOM   1197  N   ALA A 149      -8.326  26.911  24.390  1.00 24.72           N  
ATOM   1198  CA  ALA A 149      -7.242  26.675  25.300  1.00 25.85           C  
ATOM   1199  C   ALA A 149      -7.362  27.698  26.402  1.00 25.46           C  
ATOM   1200  O   ALA A 149      -6.976  28.871  26.257  1.00 25.36           O  
ATOM   1201  CB  ALA A 149      -5.899  26.848  24.552  1.00 25.78           C  
ATOM   1202  N   SER A 150      -7.965  27.268  27.510  1.00 24.09           N  
ATOM   1203  CA  SER A 150      -8.332  28.174  28.597  1.00 26.09           C  
ATOM   1204  C   SER A 150      -9.117  29.347  28.051  1.00 25.70           C  
ATOM   1205  O   SER A 150      -8.876  30.479  28.439  1.00 26.09           O  
ATOM   1206  CB  SER A 150      -7.113  28.635  29.400  1.00 25.37           C  
ATOM   1207  OG  SER A 150      -7.485  29.238  30.652  1.00 30.88           O  
ATOM   1208  N   PHE A 151     -10.045  29.062  27.146  1.00 24.95           N  
ATOM   1209  CA  PHE A 151     -10.880  30.098  26.582  1.00 24.96           C  
ATOM   1210  C   PHE A 151     -11.485  31.016  27.626  1.00 25.84           C  
ATOM   1211  O   PHE A 151     -11.976  30.540  28.678  1.00 25.35           O  
ATOM   1212  CB  PHE A 151     -11.970  29.500  25.668  1.00 24.87           C  
ATOM   1213  CG  PHE A 151     -12.837  30.527  25.019  1.00 24.80           C  
ATOM   1214  CD1 PHE A 151     -12.429  31.156  23.818  1.00 23.47           C  
ATOM   1215  CD2 PHE A 151     -14.080  30.835  25.536  1.00 23.47           C  
ATOM   1216  CE1 PHE A 151     -13.208  32.100  23.233  1.00 26.49           C  
ATOM   1217  CE2 PHE A 151     -14.877  31.783  24.952  1.00 27.56           C  
ATOM   1218  CZ  PHE A 151     -14.452  32.412  23.771  1.00 25.10           C  
ATOM   1219  N   ALA A 152     -11.417  32.328  27.371  1.00 26.13           N  
ATOM   1220  CA  ALA A 152     -12.035  33.346  28.244  1.00 27.07           C  
ATOM   1221  C   ALA A 152     -11.327  33.427  29.579  1.00 27.87           C  
ATOM   1222  O   ALA A 152     -11.922  33.762  30.635  1.00 28.47           O  
ATOM   1223  CB  ALA A 152     -13.555  33.097  28.389  1.00 26.65           C  
ATOM   1224  N   GLY A 153     -10.037  33.107  29.541  1.00 28.83           N  
ATOM   1225  CA  GLY A 153      -9.135  33.277  30.665  1.00 31.06           C  
ATOM   1226  C   GLY A 153      -8.407  34.613  30.614  1.00 32.06           C  
ATOM   1227  O   GLY A 153      -8.939  35.595  30.106  1.00 32.49           O  
ATOM   1228  N   LYS A 154      -7.174  34.645  31.122  1.00 33.39           N  
ATOM   1229  CA  LYS A 154      -6.365  35.878  31.199  1.00 33.08           C  
ATOM   1230  C   LYS A 154      -6.055  36.499  29.857  1.00 31.79           C  
ATOM   1231  O   LYS A 154      -5.955  35.815  28.831  1.00 32.55           O  
ATOM   1232  CB  LYS A 154      -5.029  35.594  31.896  1.00 34.41           C  
ATOM   1233  CG  LYS A 154      -5.177  35.324  33.384  1.00 35.30           C  
ATOM   1234  CD  LYS A 154      -3.861  34.849  33.976  1.00 41.15           C  
ATOM   1235  CE  LYS A 154      -4.006  34.575  35.486  1.00 42.42           C  
ATOM   1236  NZ  LYS A 154      -5.000  33.483  35.784  1.00 46.12           N  
ATOM   1237  N   GLY A 155      -5.918  37.808  29.864  1.00 29.63           N  
ATOM   1238  CA  GLY A 155      -5.432  38.553  28.704  1.00 28.96           C  
ATOM   1239  C   GLY A 155      -6.426  38.590  27.558  1.00 28.68           C  
ATOM   1240  O   GLY A 155      -6.036  38.957  26.416  1.00 29.78           O  
ATOM   1241  N   ALA A 156      -7.687  38.240  27.820  1.00 27.25           N  
ATOM   1242  CA  ALA A 156      -8.708  38.376  26.788  1.00 26.33           C  
ATOM   1243  C   ALA A 156      -9.838  39.220  27.354  1.00 26.37           C  
ATOM   1244  O   ALA A 156      -9.839  39.515  28.562  1.00 26.34           O  
ATOM   1245  CB  ALA A 156      -9.203  37.017  26.314  1.00 26.63           C  
ATOM   1246  N   SER A 157     -10.767  39.661  26.523  1.00 25.29           N  
ATOM   1247  CA  SER A 157     -11.870  40.483  27.032  1.00 25.80           C  
ATOM   1248  C   SER A 157     -13.222  39.908  26.635  1.00 26.67           C  
ATOM   1249  O   SER A 157     -13.328  39.310  25.567  1.00 24.76           O  
ATOM   1250  CB  SER A 157     -11.745  41.893  26.472  1.00 27.54           C  
ATOM   1251  OG  SER A 157     -12.824  42.710  26.901  1.00 26.08           O  
ATOM   1252  N   ASP A 158     -14.239  40.129  27.484  1.00 27.04           N  
ATOM   1253  CA  ASP A 158     -15.638  39.770  27.170  1.00 29.51           C  
ATOM   1254  C   ASP A 158     -16.316  40.873  26.333  1.00 28.29           C  
ATOM   1255  O   ASP A 158     -17.470  40.746  25.920  1.00 27.37           O  
ATOM   1256  CB  ASP A 158     -16.467  39.632  28.463  1.00 31.25           C  
ATOM   1257  CG  ASP A 158     -15.909  38.601  29.459  1.00 36.08           C  
ATOM   1258  OD1 ASP A 158     -16.236  38.797  30.668  1.00 40.83           O  
ATOM   1259  OD2 ASP A 158     -15.173  37.626  29.083  1.00 40.93           O  
ATOM   1260  N   ASN A 159     -15.614  41.980  26.143  1.00 26.65           N  
ATOM   1261  CA  ASN A 159     -16.168  43.161  25.504  1.00 25.57           C  
ATOM   1262  C   ASN A 159     -15.955  43.152  23.996  1.00 25.23           C  
ATOM   1263  O   ASN A 159     -14.826  43.200  23.537  1.00 24.56           O  
ATOM   1264  CB  ASN A 159     -15.484  44.360  26.151  1.00 25.91           C  
ATOM   1265  CG  ASN A 159     -15.928  45.686  25.596  1.00 27.72           C  
ATOM   1266  OD1 ASN A 159     -16.771  45.795  24.694  1.00 27.03           O  
ATOM   1267  ND2 ASN A 159     -15.405  46.744  26.206  1.00 29.34           N  
ATOM   1268  N   PRO A 160     -17.035  43.129  23.208  1.00 24.36           N  
ATOM   1269  CA  PRO A 160     -16.793  43.011  21.755  1.00 24.59           C  
ATOM   1270  C   PRO A 160     -16.018  44.163  21.156  1.00 24.42           C  
ATOM   1271  O   PRO A 160     -15.489  44.035  20.045  1.00 24.62           O  
ATOM   1272  CB  PRO A 160     -18.206  42.976  21.157  1.00 23.72           C  
ATOM   1273  CG  PRO A 160     -19.109  42.710  22.316  1.00 26.82           C  
ATOM   1274  CD  PRO A 160     -18.482  43.218  23.536  1.00 24.49           C  
ATOM   1275  N   CYS A 161     -15.967  45.299  21.854  1.00 24.67           N  
ATOM   1276  CA  CYS A 161     -15.227  46.457  21.345  1.00 25.44           C  
ATOM   1277  C   CYS A 161     -13.702  46.352  21.589  1.00 24.88           C  
ATOM   1278  O   CYS A 161     -12.904  47.156  21.073  1.00 25.94           O  
ATOM   1279  CB  CYS A 161     -15.757  47.728  21.999  1.00 25.32           C  
ATOM   1280  SG  CYS A 161     -17.522  48.063  21.605  1.00 29.92           S  
ATOM   1281  N   SER A 162     -13.305  45.364  22.365  1.00 23.05           N  
ATOM   1282  CA  SER A 162     -11.894  45.214  22.717  1.00 22.98           C  
ATOM   1283  C   SER A 162     -11.049  44.657  21.588  1.00 22.80           C  
ATOM   1284  O   SER A 162     -11.509  43.784  20.828  1.00 22.34           O  
ATOM   1285  CB  SER A 162     -11.773  44.305  23.928  1.00 23.88           C  
ATOM   1286  OG  SER A 162     -10.411  44.023  24.163  1.00 24.44           O  
ATOM   1287  N   GLU A 163      -9.816  45.130  21.483  1.00 21.31           N  
ATOM   1288  CA  GLU A 163      -8.857  44.522  20.525  1.00 22.69           C  
ATOM   1289  C   GLU A 163      -8.559  43.050  20.866  1.00 22.55           C  
ATOM   1290  O   GLU A 163      -8.031  42.348  19.988  1.00 22.33           O  
ATOM   1291  CB  GLU A 163      -7.518  45.285  20.406  1.00 24.04           C  
ATOM   1292  CG  GLU A 163      -7.629  46.616  19.606  1.00 26.51           C  
ATOM   1293  CD  GLU A 163      -6.248  47.203  19.141  1.00 28.43           C  
ATOM   1294  OE1 GLU A 163      -6.238  48.164  18.307  1.00 30.39           O  
ATOM   1295  OE2 GLU A 163      -5.192  46.726  19.634  1.00 28.83           O  
ATOM   1296  N   VAL A 164      -8.834  42.621  22.101  1.00 22.68           N  
ATOM   1297  CA  VAL A 164      -8.601  41.216  22.514  1.00 22.45           C  
ATOM   1298  C   VAL A 164      -9.901  40.490  22.882  1.00 21.19           C  
ATOM   1299  O   VAL A 164      -9.889  39.587  23.699  1.00 23.18           O  
ATOM   1300  CB  VAL A 164      -7.551  41.135  23.681  1.00 21.87           C  
ATOM   1301  CG1 VAL A 164      -6.202  41.663  23.197  1.00 23.88           C  
ATOM   1302  CG2 VAL A 164      -7.946  41.911  24.983  1.00 22.01           C  
ATOM   1303  N   TYR A 165     -11.018  40.941  22.301  1.00 22.04           N  
ATOM   1304  CA  TYR A 165     -12.294  40.252  22.509  1.00 23.08           C  
ATOM   1305  C   TYR A 165     -12.141  38.783  22.096  1.00 22.89           C  
ATOM   1306  O   TYR A 165     -11.709  38.505  20.984  1.00 21.95           O  
ATOM   1307  CB  TYR A 165     -13.377  40.925  21.677  1.00 22.21           C  
ATOM   1308  CG  TYR A 165     -14.709  40.208  21.699  1.00 22.63           C  
ATOM   1309  CD1 TYR A 165     -15.302  39.858  22.895  1.00 24.01           C  
ATOM   1310  CD2 TYR A 165     -15.383  39.921  20.514  1.00 20.51           C  
ATOM   1311  CE1 TYR A 165     -16.558  39.177  22.928  1.00 23.67           C  
ATOM   1312  CE2 TYR A 165     -16.638  39.296  20.540  1.00 22.10           C  
ATOM   1313  CZ  TYR A 165     -17.213  38.912  21.747  1.00 23.95           C  
ATOM   1314  OH  TYR A 165     -18.447  38.250  21.754  1.00 24.23           O  
ATOM   1315  N   HIS A 166     -12.536  37.846  22.957  1.00 23.05           N  
ATOM   1316  CA  HIS A 166     -12.357  36.388  22.644  1.00 23.58           C  
ATOM   1317  C   HIS A 166     -13.482  35.790  21.800  1.00 23.57           C  
ATOM   1318  O   HIS A 166     -13.356  34.645  21.337  1.00 23.67           O  
ATOM   1319  CB  HIS A 166     -12.158  35.576  23.965  1.00 23.07           C  
ATOM   1320  CG  HIS A 166     -13.172  35.865  25.038  1.00 23.25           C  
ATOM   1321  ND1 HIS A 166     -14.543  35.770  24.851  1.00 26.47           N  
ATOM   1322  CD2 HIS A 166     -12.998  36.306  26.296  1.00 23.86           C  
ATOM   1323  CE1 HIS A 166     -15.165  36.113  25.969  1.00 27.07           C  
ATOM   1324  NE2 HIS A 166     -14.250  36.418  26.871  1.00 26.46           N  
ATOM   1325  N   GLY A 167     -14.587  36.528  21.584  1.00 23.35           N  
ATOM   1326  CA  GLY A 167     -15.714  36.004  20.810  1.00 24.20           C  
ATOM   1327  C   GLY A 167     -16.686  35.319  21.760  1.00 24.84           C  
ATOM   1328  O   GLY A 167     -16.373  35.118  22.913  1.00 23.78           O  
ATOM   1329  N   PRO A 168     -17.863  34.939  21.275  1.00 25.06           N  
ATOM   1330  CA  PRO A 168     -18.882  34.352  22.186  1.00 26.65           C  
ATOM   1331  C   PRO A 168     -18.569  32.957  22.713  1.00 26.17           C  
ATOM   1332  O   PRO A 168     -19.069  32.592  23.776  1.00 28.09           O  
ATOM   1333  CB  PRO A 168     -20.149  34.322  21.334  1.00 26.66           C  
ATOM   1334  CG  PRO A 168     -19.675  34.370  19.942  1.00 26.05           C  
ATOM   1335  CD  PRO A 168     -18.347  35.089  19.899  1.00 25.96           C  
ATOM   1336  N   HIS A 169     -17.763  32.179  21.974  1.00 26.13           N  
ATOM   1337  CA  HIS A 169     -17.331  30.854  22.473  1.00 25.55           C  
ATOM   1338  C   HIS A 169     -16.110  30.438  21.662  1.00 24.05           C  
ATOM   1339  O   HIS A 169     -15.825  31.012  20.611  1.00 23.43           O  
ATOM   1340  CB  HIS A 169     -18.441  29.802  22.326  1.00 25.15           C  
ATOM   1341  CG  HIS A 169     -18.922  29.641  20.924  1.00 28.11           C  
ATOM   1342  ND1 HIS A 169     -18.258  28.864  19.994  1.00 32.30           N  
ATOM   1343  CD2 HIS A 169     -19.986  30.176  20.278  1.00 30.40           C  
ATOM   1344  CE1 HIS A 169     -18.901  28.915  18.839  1.00 31.62           C  
ATOM   1345  NE2 HIS A 169     -19.952  29.705  18.983  1.00 32.03           N  
ATOM   1346  N   ALA A 170     -15.382  29.441  22.145  1.00 24.79           N  
ATOM   1347  CA  ALA A 170     -14.181  28.978  21.420  1.00 25.36           C  
ATOM   1348  C   ALA A 170     -14.539  28.545  20.009  1.00 24.76           C  
ATOM   1349  O   ALA A 170     -15.616  27.928  19.788  1.00 25.00           O  
ATOM   1350  CB  ALA A 170     -13.569  27.826  22.169  1.00 27.51           C  
ATOM   1351  N   ASN A 171     -13.667  28.845  19.044  1.00 24.29           N  
ATOM   1352  CA  ASN A 171     -13.930  28.526  17.659  1.00 25.89           C  
ATOM   1353  C   ASN A 171     -15.131  29.213  17.022  1.00 24.41           C  
ATOM   1354  O   ASN A 171     -15.592  28.771  15.978  1.00 25.54           O  
ATOM   1355  CB  ASN A 171     -13.983  26.990  17.439  1.00 25.65           C  
ATOM   1356  CG  ASN A 171     -12.750  26.281  17.962  1.00 27.47           C  
ATOM   1357  OD1 ASN A 171     -11.634  26.777  17.852  1.00 27.29           O  
ATOM   1358  ND2 ASN A 171     -12.965  25.123  18.576  1.00 30.62           N  
ATOM   1359  N   SER A 172     -15.613  30.307  17.623  1.00 23.95           N  
ATOM   1360  CA  SER A 172     -16.731  31.066  17.024  1.00 24.36           C  
ATOM   1361  C   SER A 172     -16.319  31.695  15.712  1.00 23.72           C  
ATOM   1362  O   SER A 172     -17.156  31.881  14.804  1.00 25.55           O  
ATOM   1363  CB  SER A 172     -17.217  32.128  17.997  1.00 23.26           C  
ATOM   1364  OG  SER A 172     -16.196  33.101  18.157  1.00 24.92           O  
ATOM   1365  N   GLU A 173     -15.036  32.029  15.592  1.00 22.69           N  
ATOM   1366  CA  GLU A 173     -14.517  32.598  14.323  1.00 23.15           C  
ATOM   1367  C   GLU A 173     -14.276  31.521  13.335  1.00 23.36           C  
ATOM   1368  O   GLU A 173     -13.466  30.612  13.570  1.00 22.55           O  
ATOM   1369  CB  GLU A 173     -13.244  33.417  14.542  1.00 22.05           C  
ATOM   1370  CG  GLU A 173     -13.460  34.530  15.635  1.00 24.06           C  
ATOM   1371  CD  GLU A 173     -14.802  35.290  15.448  1.00 26.84           C  
ATOM   1372  OE1 GLU A 173     -14.831  36.178  14.563  1.00 25.92           O  
ATOM   1373  OE2 GLU A 173     -15.851  35.021  16.166  1.00 28.71           O  
ATOM   1374  N   VAL A 174     -14.957  31.613  12.187  1.00 22.65           N  
ATOM   1375  CA  VAL A 174     -14.874  30.531  11.229  1.00 24.30           C  
ATOM   1376  C   VAL A 174     -13.434  30.347  10.703  1.00 24.82           C  
ATOM   1377  O   VAL A 174     -13.048  29.240  10.341  1.00 23.42           O  
ATOM   1378  CB  VAL A 174     -15.927  30.736  10.103  1.00 24.25           C  
ATOM   1379  CG1 VAL A 174     -15.655  32.016   9.296  1.00 24.93           C  
ATOM   1380  CG2 VAL A 174     -15.972  29.513   9.190  1.00 24.82           C  
ATOM   1381  N   GLU A 175     -12.640  31.412  10.696  1.00 22.91           N  
ATOM   1382  CA  GLU A 175     -11.251  31.306  10.230  1.00 24.80           C  
ATOM   1383  C   GLU A 175     -10.456  30.379  11.165  1.00 24.83           C  
ATOM   1384  O   GLU A 175      -9.650  29.612  10.687  1.00 25.46           O  
ATOM   1385  CB  GLU A 175     -10.608  32.702  10.253  1.00 24.06           C  
ATOM   1386  CG  GLU A 175     -11.264  33.672   9.230  1.00 24.51           C  
ATOM   1387  CD  GLU A 175     -12.451  34.481   9.811  1.00 26.04           C  
ATOM   1388  OE1 GLU A 175     -12.900  34.248  10.966  1.00 25.18           O  
ATOM   1389  OE2 GLU A 175     -12.936  35.389   9.108  1.00 25.00           O  
ATOM   1390  N   VAL A 176     -10.725  30.429  12.466  1.00 23.37           N  
ATOM   1391  CA  VAL A 176     -10.034  29.611  13.483  1.00 23.25           C  
ATOM   1392  C   VAL A 176     -10.623  28.178  13.419  1.00 23.01           C  
ATOM   1393  O   VAL A 176      -9.884  27.158  13.390  1.00 23.70           O  
ATOM   1394  CB  VAL A 176     -10.244  30.183  14.893  1.00 22.86           C  
ATOM   1395  CG1 VAL A 176      -9.747  29.194  15.939  1.00 24.66           C  
ATOM   1396  CG2 VAL A 176      -9.439  31.491  14.976  1.00 23.67           C  
ATOM   1397  N   LYS A 177     -11.950  28.080  13.377  1.00 22.03           N  
ATOM   1398  CA  LYS A 177     -12.597  26.748  13.260  1.00 22.40           C  
ATOM   1399  C   LYS A 177     -12.074  25.982  12.038  1.00 23.11           C  
ATOM   1400  O   LYS A 177     -11.859  24.764  12.108  1.00 24.42           O  
ATOM   1401  CB  LYS A 177     -14.103  26.919  13.116  1.00 22.10           C  
ATOM   1402  CG  LYS A 177     -14.815  25.573  13.237  1.00 25.26           C  
ATOM   1403  CD  LYS A 177     -16.306  25.784  13.003  1.00 31.09           C  
ATOM   1404  CE  LYS A 177     -17.071  24.545  13.383  1.00 36.12           C  
ATOM   1405  NZ  LYS A 177     -16.819  23.495  12.381  1.00 37.67           N  
ATOM   1406  N   SER A 178     -11.851  26.694  10.945  1.00 22.76           N  
ATOM   1407  CA  SER A 178     -11.372  26.027   9.732  1.00 23.09           C  
ATOM   1408  C   SER A 178     -10.031  25.333   9.959  1.00 23.28           C  
ATOM   1409  O   SER A 178      -9.813  24.220   9.493  1.00 24.08           O  
ATOM   1410  CB  SER A 178     -11.271  27.028   8.579  1.00 22.93           C  
ATOM   1411  OG  SER A 178     -12.558  27.493   8.218  1.00 24.85           O  
ATOM   1412  N   VAL A 179      -9.110  26.017  10.631  1.00 21.52           N  
ATOM   1413  CA  VAL A 179      -7.793  25.471  10.876  1.00 22.40           C  
ATOM   1414  C   VAL A 179      -7.869  24.349  11.883  1.00 22.02           C  
ATOM   1415  O   VAL A 179      -7.254  23.295  11.648  1.00 22.48           O  
ATOM   1416  CB  VAL A 179      -6.856  26.582  11.413  1.00 20.98           C  
ATOM   1417  CG1 VAL A 179      -5.523  26.025  11.785  1.00 22.92           C  
ATOM   1418  CG2 VAL A 179      -6.668  27.649  10.361  1.00 21.98           C  
ATOM   1419  N   VAL A 180      -8.613  24.565  12.956  1.00 21.15           N  
ATOM   1420  CA  VAL A 180      -8.820  23.510  13.995  1.00 22.16           C  
ATOM   1421  C   VAL A 180      -9.369  22.237  13.347  1.00 22.71           C  
ATOM   1422  O   VAL A 180      -8.868  21.113  13.551  1.00 23.05           O  
ATOM   1423  CB  VAL A 180      -9.780  24.001  15.110  1.00 22.41           C  
ATOM   1424  CG1 VAL A 180     -10.202  22.843  16.011  1.00 24.88           C  
ATOM   1425  CG2 VAL A 180      -9.089  25.096  15.946  1.00 23.69           C  
ATOM   1426  N   ASP A 181     -10.393  22.420  12.516  1.00 21.70           N  
ATOM   1427  CA  ASP A 181     -11.024  21.247  11.880  1.00 23.61           C  
ATOM   1428  C   ASP A 181     -10.054  20.528  10.946  1.00 21.92           C  
ATOM   1429  O   ASP A 181     -10.002  19.277  10.970  1.00 23.39           O  
ATOM   1430  CB  ASP A 181     -12.277  21.651  11.114  1.00 23.75           C  
ATOM   1431  CG  ASP A 181     -13.441  22.028  12.048  1.00 28.70           C  
ATOM   1432  OD1 ASP A 181     -13.383  21.741  13.274  1.00 27.11           O  
ATOM   1433  OD2 ASP A 181     -14.447  22.590  11.543  1.00 29.12           O  
ATOM   1434  N   PHE A 182      -9.281  21.289  10.160  1.00 20.13           N  
ATOM   1435  CA  PHE A 182      -8.362  20.667   9.213  1.00 22.05           C  
ATOM   1436  C   PHE A 182      -7.285  19.887   9.982  1.00 21.88           C  
ATOM   1437  O   PHE A 182      -7.026  18.724   9.694  1.00 22.04           O  
ATOM   1438  CB  PHE A 182      -7.734  21.698   8.297  1.00 21.71           C  
ATOM   1439  CG  PHE A 182      -6.814  21.067   7.291  1.00 21.65           C  
ATOM   1440  CD1 PHE A 182      -7.284  20.695   6.024  1.00 24.04           C  
ATOM   1441  CD2 PHE A 182      -5.495  20.777   7.608  1.00 26.66           C  
ATOM   1442  CE1 PHE A 182      -6.467  20.060   5.118  1.00 25.20           C  
ATOM   1443  CE2 PHE A 182      -4.672  20.107   6.672  1.00 28.05           C  
ATOM   1444  CZ  PHE A 182      -5.180  19.765   5.441  1.00 28.10           C  
ATOM   1445  N   ILE A 183      -6.674  20.534  10.984  1.00 22.09           N  
ATOM   1446  CA  ILE A 183      -5.633  19.835  11.769  1.00 22.81           C  
ATOM   1447  C   ILE A 183      -6.164  18.605  12.423  1.00 22.51           C  
ATOM   1448  O   ILE A 183      -5.496  17.564  12.369  1.00 22.89           O  
ATOM   1449  CB  ILE A 183      -5.038  20.823  12.747  1.00 22.46           C  
ATOM   1450  CG1 ILE A 183      -4.203  21.815  11.937  1.00 23.08           C  
ATOM   1451  CG2 ILE A 183      -4.180  20.121  13.836  1.00 23.44           C  
ATOM   1452  CD1 ILE A 183      -3.500  22.993  12.743  1.00 22.89           C  
ATOM   1453  N   GLN A 184      -7.371  18.688  13.005  1.00 22.68           N  
ATOM   1454  CA  GLN A 184      -7.944  17.519  13.655  1.00 23.65           C  
ATOM   1455  C   GLN A 184      -8.234  16.381  12.716  1.00 24.64           C  
ATOM   1456  O   GLN A 184      -7.992  15.215  13.066  1.00 26.11           O  
ATOM   1457  CB  GLN A 184      -9.178  17.874  14.492  1.00 24.38           C  
ATOM   1458  CG  GLN A 184      -8.722  18.738  15.705  1.00 27.11           C  
ATOM   1459  CD  GLN A 184      -9.776  19.098  16.745  1.00 33.82           C  
ATOM   1460  OE1 GLN A 184      -9.419  19.353  17.912  1.00 34.99           O  
ATOM   1461  NE2 GLN A 184     -11.031  19.161  16.353  1.00 34.06           N  
ATOM   1462  N   LYS A 185      -8.771  16.679  11.536  1.00 22.65           N  
ATOM   1463  CA  LYS A 185      -9.065  15.603  10.602  1.00 23.97           C  
ATOM   1464  C   LYS A 185      -7.800  15.006   9.997  1.00 23.26           C  
ATOM   1465  O   LYS A 185      -7.721  13.794   9.727  1.00 24.41           O  
ATOM   1466  CB  LYS A 185      -9.976  16.149   9.471  1.00 21.65           C  
ATOM   1467  CG  LYS A 185     -10.304  15.117   8.338  1.00 26.94           C  
ATOM   1468  CD  LYS A 185     -11.024  13.921   8.879  1.00 31.76           C  
ATOM   1469  CE  LYS A 185     -11.179  12.823   7.809  1.00 36.55           C  
ATOM   1470  NZ  LYS A 185     -11.908  13.320   6.650  1.00 30.87           N  
ATOM   1471  N   HIS A 186      -6.832  15.873   9.735  1.00 23.01           N  
ATOM   1472  CA  HIS A 186      -5.649  15.450   8.977  1.00 24.56           C  
ATOM   1473  C   HIS A 186      -4.787  14.573   9.872  1.00 24.96           C  
ATOM   1474  O   HIS A 186      -4.343  13.471   9.436  1.00 24.75           O  
ATOM   1475  CB  HIS A 186      -4.869  16.655   8.456  1.00 22.98           C  
ATOM   1476  CG  HIS A 186      -3.698  16.267   7.617  1.00 22.22           C  
ATOM   1477  ND1 HIS A 186      -3.796  15.958   6.277  1.00 23.22           N  
ATOM   1478  CD2 HIS A 186      -2.396  16.086   7.948  1.00 22.93           C  
ATOM   1479  CE1 HIS A 186      -2.604  15.628   5.807  1.00 26.10           C  
ATOM   1480  NE2 HIS A 186      -1.736  15.710   6.809  1.00 21.68           N  
ATOM   1481  N   GLY A 187      -4.602  15.022  11.114  1.00 24.84           N  
ATOM   1482  CA  GLY A 187      -3.830  14.274  12.135  1.00 26.04           C  
ATOM   1483  C   GLY A 187      -2.301  14.373  12.002  1.00 23.34           C  
ATOM   1484  O   GLY A 187      -1.768  14.834  10.995  1.00 23.30           O  
ATOM   1485  N   ASN A 188      -1.626  13.868  13.048  1.00 22.75           N  
ATOM   1486  CA  ASN A 188      -0.166  13.630  13.062  1.00 22.55           C  
ATOM   1487  C   ASN A 188       0.636  14.907  12.880  1.00 22.51           C  
ATOM   1488  O   ASN A 188       1.682  14.898  12.204  1.00 22.56           O  
ATOM   1489  CB  ASN A 188       0.224  12.583  11.980  1.00 23.07           C  
ATOM   1490  CG  ASN A 188       1.488  11.844  12.343  1.00 26.68           C  
ATOM   1491  OD1 ASN A 188       1.908  11.884  13.487  1.00 28.81           O  
ATOM   1492  ND2 ASN A 188       2.065  11.128  11.388  1.00 28.88           N  
ATOM   1493  N   PHE A 189       0.198  16.002  13.503  1.00 21.00           N  
ATOM   1494  CA  PHE A 189       1.015  17.206  13.560  1.00 21.60           C  
ATOM   1495  C   PHE A 189       2.035  17.166  14.640  1.00 21.51           C  
ATOM   1496  O   PHE A 189       1.738  16.874  15.804  1.00 22.25           O  
ATOM   1497  CB  PHE A 189       0.125  18.448  13.716  1.00 20.90           C  
ATOM   1498  CG  PHE A 189      -0.467  18.860  12.406  1.00 20.74           C  
ATOM   1499  CD1 PHE A 189      -1.615  18.223  11.874  1.00 22.67           C  
ATOM   1500  CD2 PHE A 189       0.192  19.778  11.613  1.00 21.35           C  
ATOM   1501  CE1 PHE A 189      -2.120  18.580  10.611  1.00 22.58           C  
ATOM   1502  CE2 PHE A 189      -0.282  20.145  10.362  1.00 23.43           C  
ATOM   1503  CZ  PHE A 189      -1.460  19.542   9.806  1.00 23.42           C  
ATOM   1504  N   LYS A 190       3.242  17.530  14.261  1.00 19.47           N  
ATOM   1505  CA  LYS A 190       4.368  17.578  15.214  1.00 21.23           C  
ATOM   1506  C   LYS A 190       4.833  18.980  15.539  1.00 21.22           C  
ATOM   1507  O   LYS A 190       5.543  19.161  16.547  1.00 22.05           O  
ATOM   1508  CB  LYS A 190       5.587  16.785  14.676  1.00 21.29           C  
ATOM   1509  CG  LYS A 190       5.248  15.374  14.176  1.00 22.15           C  
ATOM   1510  CD  LYS A 190       4.631  14.522  15.301  1.00 23.88           C  
ATOM   1511  CE  LYS A 190       4.399  13.144  14.776  1.00 26.09           C  
ATOM   1512  NZ  LYS A 190       3.538  12.368  15.734  1.00 26.29           N  
ATOM   1513  N   GLY A 191       4.439  19.961  14.722  1.00 22.00           N  
ATOM   1514  CA  GLY A 191       4.870  21.344  14.973  1.00 23.30           C  
ATOM   1515  C   GLY A 191       3.760  22.268  14.580  1.00 23.67           C  
ATOM   1516  O   GLY A 191       2.988  21.996  13.643  1.00 22.01           O  
ATOM   1517  N   PHE A 192       3.692  23.410  15.239  1.00 22.36           N  
ATOM   1518  CA  PHE A 192       2.706  24.452  14.870  1.00 22.18           C  
ATOM   1519  C   PHE A 192       3.438  25.754  15.166  1.00 22.59           C  
ATOM   1520  O   PHE A 192       3.808  25.995  16.345  1.00 23.19           O  
ATOM   1521  CB  PHE A 192       1.444  24.293  15.752  1.00 22.46           C  
ATOM   1522  CG  PHE A 192       0.345  25.289  15.429  1.00 21.62           C  
ATOM   1523  CD1 PHE A 192       0.460  26.625  15.830  1.00 23.98           C  
ATOM   1524  CD2 PHE A 192      -0.756  24.892  14.680  1.00 23.69           C  
ATOM   1525  CE1 PHE A 192      -0.522  27.549  15.524  1.00 25.84           C  
ATOM   1526  CE2 PHE A 192      -1.779  25.804  14.346  1.00 24.72           C  
ATOM   1527  CZ  PHE A 192      -1.654  27.154  14.807  1.00 27.10           C  
ATOM   1528  N   ILE A 193       3.723  26.549  14.132  1.00 21.58           N  
ATOM   1529  CA  ILE A 193       4.484  27.797  14.310  1.00 23.51           C  
ATOM   1530  C   ILE A 193       3.636  28.989  13.867  1.00 24.26           C  
ATOM   1531  O   ILE A 193       3.113  28.977  12.725  1.00 24.25           O  
ATOM   1532  CB  ILE A 193       5.759  27.776  13.534  1.00 22.17           C  
ATOM   1533  CG1 ILE A 193       6.613  26.586  13.978  1.00 24.38           C  
ATOM   1534  CG2 ILE A 193       6.549  29.114  13.783  1.00 24.60           C  
ATOM   1535  CD1 ILE A 193       7.865  26.393  13.150  1.00 28.41           C  
ATOM   1536  N   ASP A 194       3.440  29.959  14.768  1.00 22.52           N  
ATOM   1537  CA  ASP A 194       2.530  31.097  14.430  1.00 25.24           C  
ATOM   1538  C   ASP A 194       3.405  32.338  14.240  1.00 25.82           C  
ATOM   1539  O   ASP A 194       4.140  32.685  15.153  1.00 26.53           O  
ATOM   1540  CB  ASP A 194       1.558  31.285  15.607  1.00 25.24           C  
ATOM   1541  CG  ASP A 194       0.337  32.152  15.272  1.00 32.20           C  
ATOM   1542  OD1 ASP A 194       0.112  32.430  14.058  1.00 32.42           O  
ATOM   1543  OD2 ASP A 194      -0.421  32.553  16.225  1.00 30.48           O  
ATOM   1544  N   LEU A 195       3.338  32.977  13.063  1.00 22.69           N  
ATOM   1545  CA  LEU A 195       4.105  34.243  12.790  1.00 23.98           C  
ATOM   1546  C   LEU A 195       3.286  35.487  13.032  1.00 23.29           C  
ATOM   1547  O   LEU A 195       2.214  35.681  12.404  1.00 24.20           O  
ATOM   1548  CB  LEU A 195       4.531  34.283  11.313  1.00 23.81           C  
ATOM   1549  CG  LEU A 195       5.368  33.090  10.820  1.00 25.18           C  
ATOM   1550  CD1 LEU A 195       5.818  33.322   9.380  1.00 27.59           C  
ATOM   1551  CD2 LEU A 195       6.586  32.892  11.712  1.00 25.23           C  
ATOM   1552  N   HIS A 196       3.788  36.309  13.954  1.00 22.29           N  
ATOM   1553  CA  HIS A 196       3.199  37.620  14.244  1.00 21.42           C  
ATOM   1554  C   HIS A 196       4.250  38.703  14.115  1.00 21.17           C  
ATOM   1555  O   HIS A 196       5.437  38.448  13.869  1.00 22.95           O  
ATOM   1556  CB  HIS A 196       2.751  37.591  15.700  1.00 22.59           C  
ATOM   1557  CG  HIS A 196       1.562  36.723  15.999  1.00 21.93           C  
ATOM   1558  ND1 HIS A 196       0.354  37.241  16.426  1.00 23.16           N  
ATOM   1559  CD2 HIS A 196       1.419  35.371  15.996  1.00 21.80           C  
ATOM   1560  CE1 HIS A 196      -0.504  36.248  16.612  1.00 23.80           C  
ATOM   1561  NE2 HIS A 196       0.116  35.095  16.357  1.00 23.57           N  
ATOM   1562  N   SER A 197       3.830  39.947  14.356  1.00 22.54           N  
ATOM   1563  CA  SER A 197       4.798  40.993  14.672  1.00 23.20           C  
ATOM   1564  C   SER A 197       4.144  41.937  15.697  1.00 23.67           C  
ATOM   1565  O   SER A 197       2.909  41.928  15.846  1.00 23.15           O  
ATOM   1566  CB  SER A 197       5.187  41.718  13.396  1.00 24.62           C  
ATOM   1567  OG  SER A 197       4.172  42.664  13.020  1.00 25.06           O  
ATOM   1568  N   TYR A 198       4.916  42.729  16.428  1.00 22.44           N  
ATOM   1569  CA  TYR A 198       6.408  42.808  16.389  1.00 24.37           C  
ATOM   1570  C   TYR A 198       6.885  42.650  17.808  1.00 24.61           C  
ATOM   1571  O   TYR A 198       6.074  42.633  18.767  1.00 26.22           O  
ATOM   1572  CB  TYR A 198       6.836  44.201  15.834  1.00 24.07           C  
ATOM   1573  CG  TYR A 198       6.306  45.332  16.710  1.00 24.19           C  
ATOM   1574  CD1 TYR A 198       4.998  45.801  16.544  1.00 23.32           C  
ATOM   1575  CD2 TYR A 198       7.096  45.879  17.747  1.00 23.40           C  
ATOM   1576  CE1 TYR A 198       4.476  46.804  17.376  1.00 24.27           C  
ATOM   1577  CE2 TYR A 198       6.559  46.887  18.604  1.00 24.00           C  
ATOM   1578  CZ  TYR A 198       5.258  47.323  18.398  1.00 25.11           C  
ATOM   1579  OH  TYR A 198       4.752  48.316  19.225  1.00 26.92           O  
ATOM   1580  N   SER A 199       8.213  42.501  17.955  1.00 23.63           N  
ATOM   1581  CA  SER A 199       8.930  42.594  19.224  1.00 25.08           C  
ATOM   1582  C   SER A 199      10.223  41.776  19.182  1.00 24.89           C  
ATOM   1583  O   SER A 199      11.042  41.932  20.096  1.00 25.84           O  
ATOM   1584  CB  SER A 199       8.083  42.118  20.418  1.00 24.78           C  
ATOM   1585  OG  SER A 199       7.312  43.176  20.977  1.00 28.40           O  
ATOM   1586  N   GLN A 200      10.426  40.923  18.162  1.00 23.96           N  
ATOM   1587  CA  GLN A 200      11.645  40.020  18.121  1.00 23.28           C  
ATOM   1588  C   GLN A 200      11.718  39.072  19.299  1.00 23.59           C  
ATOM   1589  O   GLN A 200      12.658  39.117  20.076  1.00 22.78           O  
ATOM   1590  CB  GLN A 200      12.952  40.844  17.977  1.00 22.50           C  
ATOM   1591  CG  GLN A 200      12.913  41.532  16.615  1.00 23.28           C  
ATOM   1592  CD  GLN A 200      14.012  42.537  16.347  1.00 23.64           C  
ATOM   1593  OE1 GLN A 200      13.810  43.434  15.530  1.00 24.85           O  
ATOM   1594  NE2 GLN A 200      15.165  42.442  17.060  1.00 23.37           N  
ATOM   1595  N   LEU A 201      10.697  38.201  19.378  1.00 22.46           N  
ATOM   1596  CA  LEU A 201      10.520  37.242  20.467  1.00 23.05           C  
ATOM   1597  C   LEU A 201      10.257  35.884  19.835  1.00 22.82           C  
ATOM   1598  O   LEU A 201       9.588  35.785  18.805  1.00 23.32           O  
ATOM   1599  CB  LEU A 201       9.279  37.604  21.300  1.00 22.87           C  
ATOM   1600  CG  LEU A 201       9.266  39.014  21.926  1.00 23.36           C  
ATOM   1601  CD1 LEU A 201       7.967  39.237  22.735  1.00 26.55           C  
ATOM   1602  CD2 LEU A 201      10.453  39.232  22.824  1.00 26.94           C  
ATOM   1603  N   LEU A 202      10.771  34.831  20.460  1.00 21.70           N  
ATOM   1604  CA  LEU A 202      10.424  33.468  19.996  1.00 22.83           C  
ATOM   1605  C   LEU A 202       9.910  32.787  21.251  1.00 22.67           C  
ATOM   1606  O   LEU A 202      10.659  32.627  22.238  1.00 22.44           O  
ATOM   1607  CB  LEU A 202      11.631  32.782  19.384  1.00 22.91           C  
ATOM   1608  CG  LEU A 202      11.393  31.337  18.857  1.00 26.09           C  
ATOM   1609  CD1 LEU A 202      10.150  31.115  18.081  1.00 31.15           C  
ATOM   1610  CD2 LEU A 202      12.675  30.882  18.074  1.00 28.58           C  
ATOM   1611  N   MET A 203       8.618  32.468  21.261  1.00 21.36           N  
ATOM   1612  CA  MET A 203       7.996  32.011  22.499  1.00 23.16           C  
ATOM   1613  C   MET A 203       7.341  30.641  22.329  1.00 21.73           C  
ATOM   1614  O   MET A 203       7.028  30.205  21.207  1.00 23.31           O  
ATOM   1615  CB  MET A 203       6.907  32.996  22.947  1.00 21.84           C  
ATOM   1616  CG  MET A 203       7.554  34.320  23.301  1.00 24.79           C  
ATOM   1617  SD  MET A 203       6.371  35.619  23.638  1.00 24.96           S  
ATOM   1618  CE  MET A 203       5.725  35.882  22.020  1.00 25.62           C  
ATOM   1619  N   TYR A 204       7.077  30.007  23.472  1.00 22.82           N  
ATOM   1620  CA  TYR A 204       6.445  28.673  23.524  1.00 22.15           C  
ATOM   1621  C   TYR A 204       5.421  28.694  24.639  1.00 21.79           C  
ATOM   1622  O   TYR A 204       5.293  29.700  25.312  1.00 20.68           O  
ATOM   1623  CB  TYR A 204       7.511  27.568  23.692  1.00 22.76           C  
ATOM   1624  CG  TYR A 204       8.489  27.820  24.836  1.00 21.37           C  
ATOM   1625  CD1 TYR A 204       9.720  28.413  24.598  1.00 19.37           C  
ATOM   1626  CD2 TYR A 204       8.173  27.469  26.149  1.00 23.77           C  
ATOM   1627  CE1 TYR A 204      10.625  28.654  25.650  1.00 19.08           C  
ATOM   1628  CE2 TYR A 204       9.045  27.720  27.198  1.00 23.13           C  
ATOM   1629  CZ  TYR A 204      10.288  28.302  26.940  1.00 23.52           C  
ATOM   1630  OH  TYR A 204      11.189  28.535  27.980  1.00 23.38           O  
ATOM   1631  N   PRO A 205       4.629  27.642  24.809  1.00 20.71           N  
ATOM   1632  CA  PRO A 205       3.548  27.727  25.785  1.00 22.35           C  
ATOM   1633  C   PRO A 205       4.064  27.886  27.197  1.00 21.48           C  
ATOM   1634  O   PRO A 205       5.154  27.367  27.508  1.00 22.59           O  
ATOM   1635  CB  PRO A 205       2.799  26.399  25.633  1.00 20.90           C  
ATOM   1636  CG  PRO A 205       3.053  26.013  24.174  1.00 22.08           C  
ATOM   1637  CD  PRO A 205       4.542  26.408  23.987  1.00 21.91           C  
ATOM   1638  N   TYR A 206       3.276  28.475  28.119  1.00 22.65           N  
ATOM   1639  CA  TYR A 206       1.897  28.847  27.893  1.00 23.24           C  
ATOM   1640  C   TYR A 206       1.682  30.351  28.000  1.00 23.80           C  
ATOM   1641  O   TYR A 206       2.432  31.059  28.714  1.00 22.54           O  
ATOM   1642  CB  TYR A 206       1.026  28.202  28.962  1.00 22.71           C  
ATOM   1643  CG  TYR A 206       0.911  26.709  28.823  1.00 21.33           C  
ATOM   1644  CD1 TYR A 206       1.735  25.879  29.567  1.00 23.63           C  
ATOM   1645  CD2 TYR A 206      -0.032  26.130  27.978  1.00 24.09           C  
ATOM   1646  CE1 TYR A 206       1.642  24.487  29.473  1.00 25.22           C  
ATOM   1647  CE2 TYR A 206      -0.126  24.745  27.882  1.00 26.11           C  
ATOM   1648  CZ  TYR A 206       0.724  23.944  28.618  1.00 28.43           C  
ATOM   1649  OH  TYR A 206       0.634  22.564  28.556  1.00 35.39           O  
ATOM   1650  N   GLY A 207       0.627  30.808  27.367  1.00 23.84           N  
ATOM   1651  CA  GLY A 207       0.154  32.174  27.505  1.00 24.18           C  
ATOM   1652  C   GLY A 207      -0.917  32.256  28.578  1.00 24.50           C  
ATOM   1653  O   GLY A 207      -1.087  33.287  29.188  1.00 24.17           O  
ATOM   1654  N   TYR A 208      -1.642  31.166  28.821  1.00 24.54           N  
ATOM   1655  CA  TYR A 208      -2.822  31.218  29.700  1.00 25.19           C  
ATOM   1656  C   TYR A 208      -2.532  30.950  31.154  1.00 26.31           C  
ATOM   1657  O   TYR A 208      -3.395  31.114  32.029  1.00 28.96           O  
ATOM   1658  CB  TYR A 208      -3.963  30.295  29.182  1.00 25.68           C  
ATOM   1659  CG  TYR A 208      -3.713  28.806  29.237  1.00 24.74           C  
ATOM   1660  CD1 TYR A 208      -3.616  28.059  28.071  1.00 28.15           C  
ATOM   1661  CD2 TYR A 208      -3.679  28.130  30.458  1.00 28.47           C  
ATOM   1662  CE1 TYR A 208      -3.423  26.682  28.108  1.00 30.30           C  
ATOM   1663  CE2 TYR A 208      -3.491  26.742  30.522  1.00 27.91           C  
ATOM   1664  CZ  TYR A 208      -3.355  26.029  29.334  1.00 30.35           C  
ATOM   1665  OH  TYR A 208      -3.168  24.662  29.386  1.00 31.09           O  
ATOM   1666  N   SER A 209      -1.318  30.517  31.426  1.00 26.23           N  
ATOM   1667  CA  SER A 209      -0.945  30.145  32.797  1.00 27.43           C  
ATOM   1668  C   SER A 209       0.564  30.225  32.895  1.00 26.93           C  
ATOM   1669  O   SER A 209       1.277  30.142  31.891  1.00 25.05           O  
ATOM   1670  CB  SER A 209      -1.377  28.690  33.071  1.00 27.44           C  
ATOM   1671  OG  SER A 209      -0.772  28.217  34.271  1.00 31.66           O  
ATOM   1672  N   VAL A 210       1.062  30.296  34.116  1.00 27.36           N  
ATOM   1673  CA  VAL A 210       2.500  30.307  34.328  1.00 28.89           C  
ATOM   1674  C   VAL A 210       3.050  28.875  34.477  1.00 29.43           C  
ATOM   1675  O   VAL A 210       4.251  28.683  34.597  1.00 30.90           O  
ATOM   1676  CB  VAL A 210       2.851  31.105  35.579  1.00 29.10           C  
ATOM   1677  CG1 VAL A 210       2.453  32.580  35.402  1.00 28.89           C  
ATOM   1678  CG2 VAL A 210       2.146  30.464  36.827  1.00 27.50           C  
ATOM   1679  N   LYS A 211       2.170  27.873  34.392  1.00 29.13           N  
ATOM   1680  CA  LYS A 211       2.596  26.502  34.640  1.00 28.68           C  
ATOM   1681  C   LYS A 211       3.599  26.107  33.554  1.00 27.95           C  
ATOM   1682  O   LYS A 211       3.541  26.604  32.416  1.00 28.55           O  
ATOM   1683  CB  LYS A 211       1.394  25.560  34.662  1.00 29.04           C  
ATOM   1684  CG  LYS A 211       0.818  25.331  33.280  1.00 29.89           C  
ATOM   1685  CD  LYS A 211      -0.419  24.419  33.314  1.00 33.05           C  
ATOM   1686  CE  LYS A 211      -0.892  24.132  31.891  1.00 35.42           C  
ATOM   1687  NZ  LYS A 211      -2.164  23.390  31.909  1.00 38.12           N  
ATOM   1688  N   LYS A 212       4.503  25.210  33.908  1.00 27.89           N  
ATOM   1689  CA  LYS A 212       5.539  24.718  32.997  1.00 27.27           C  
ATOM   1690  C   LYS A 212       4.987  23.640  32.045  1.00 26.47           C  
ATOM   1691  O   LYS A 212       4.450  22.602  32.482  1.00 27.06           O  
ATOM   1692  CB  LYS A 212       6.681  24.132  33.822  1.00 27.11           C  
ATOM   1693  CG  LYS A 212       7.971  23.938  33.053  1.00 30.67           C  
ATOM   1694  CD  LYS A 212       9.112  23.341  33.884  1.00 34.84           C  
ATOM   1695  CE  LYS A 212       8.973  21.831  34.127  1.00 39.89           C  
ATOM   1696  NZ  LYS A 212       8.652  21.063  32.870  1.00 40.99           N  
ATOM   1697  N   ALA A 213       5.097  23.870  30.746  1.00 25.46           N  
ATOM   1698  CA  ALA A 213       4.827  22.792  29.781  1.00 24.98           C  
ATOM   1699  C   ALA A 213       5.735  21.608  30.089  1.00 23.96           C  
ATOM   1700  O   ALA A 213       6.919  21.788  30.394  1.00 24.16           O  
ATOM   1701  CB  ALA A 213       5.113  23.294  28.379  1.00 24.97           C  
ATOM   1702  N   PRO A 214       5.213  20.354  29.970  1.00 23.27           N  
ATOM   1703  CA  PRO A 214       6.092  19.228  30.200  1.00 23.20           C  
ATOM   1704  C   PRO A 214       7.351  19.275  29.351  1.00 23.44           C  
ATOM   1705  O   PRO A 214       8.417  18.834  29.836  1.00 24.40           O  
ATOM   1706  CB  PRO A 214       5.237  18.020  29.798  1.00 23.81           C  
ATOM   1707  CG  PRO A 214       3.853  18.451  30.130  1.00 23.42           C  
ATOM   1708  CD  PRO A 214       3.836  19.911  29.678  1.00 23.87           C  
ATOM   1709  N   ASP A 215       7.226  19.747  28.118  1.00 23.08           N  
ATOM   1710  CA  ASP A 215       8.384  19.853  27.232  1.00 22.80           C  
ATOM   1711  C   ASP A 215       9.163  21.173  27.275  1.00 22.72           C  
ATOM   1712  O   ASP A 215       9.989  21.405  26.388  1.00 22.48           O  
ATOM   1713  CB  ASP A 215       7.938  19.549  25.785  1.00 22.02           C  
ATOM   1714  CG  ASP A 215       7.374  18.118  25.637  1.00 25.18           C  
ATOM   1715  OD1 ASP A 215       8.090  17.114  25.962  1.00 25.95           O  
ATOM   1716  OD2 ASP A 215       6.196  18.007  25.196  1.00 23.57           O  
ATOM   1717  N   ALA A 216       8.941  21.998  28.309  1.00 23.54           N  
ATOM   1718  CA  ALA A 216       9.566  23.350  28.350  1.00 24.74           C  
ATOM   1719  C   ALA A 216      11.107  23.344  28.157  1.00 23.53           C  
ATOM   1720  O   ALA A 216      11.634  24.152  27.377  1.00 23.60           O  
ATOM   1721  CB  ALA A 216       9.196  24.080  29.650  1.00 24.70           C  
ATOM   1722  N   GLU A 217      11.803  22.423  28.800  1.00 24.71           N  
ATOM   1723  CA  GLU A 217      13.246  22.436  28.733  1.00 24.13           C  
ATOM   1724  C   GLU A 217      13.666  22.248  27.274  1.00 23.95           C  
ATOM   1725  O   GLU A 217      14.491  23.007  26.743  1.00 23.32           O  
ATOM   1726  CB  GLU A 217      13.801  21.382  29.693  1.00 25.61           C  
ATOM   1727  CG  GLU A 217      15.251  21.034  29.579  1.00 32.56           C  
ATOM   1728  CD  GLU A 217      15.613  19.978  30.616  1.00 37.28           C  
ATOM   1729  OE1 GLU A 217      15.961  18.832  30.246  1.00 42.19           O  
ATOM   1730  OE2 GLU A 217      15.470  20.298  31.807  1.00 41.41           O  
ATOM   1731  N   GLU A 218      13.003  21.324  26.578  1.00 21.80           N  
ATOM   1732  CA  GLU A 218      13.352  21.090  25.170  1.00 22.14           C  
ATOM   1733  C   GLU A 218      12.899  22.234  24.301  1.00 22.94           C  
ATOM   1734  O   GLU A 218      13.608  22.624  23.352  1.00 22.84           O  
ATOM   1735  CB  GLU A 218      12.672  19.812  24.636  1.00 22.88           C  
ATOM   1736  CG  GLU A 218      13.154  19.400  23.257  1.00 23.84           C  
ATOM   1737  CD  GLU A 218      12.605  18.044  22.825  1.00 29.82           C  
ATOM   1738  OE1 GLU A 218      11.928  17.337  23.644  1.00 32.10           O  
ATOM   1739  OE2 GLU A 218      12.866  17.652  21.660  1.00 29.49           O  
ATOM   1740  N   LEU A 219      11.692  22.743  24.546  1.00 21.95           N  
ATOM   1741  CA  LEU A 219      11.232  23.833  23.668  1.00 22.69           C  
ATOM   1742  C   LEU A 219      12.156  25.047  23.814  1.00 21.21           C  
ATOM   1743  O   LEU A 219      12.423  25.729  22.851  1.00 22.57           O  
ATOM   1744  CB  LEU A 219       9.794  24.219  23.963  1.00 22.93           C  
ATOM   1745  CG  LEU A 219       8.744  23.145  23.688  1.00 26.11           C  
ATOM   1746  CD1 LEU A 219       7.382  23.555  24.249  1.00 31.04           C  
ATOM   1747  CD2 LEU A 219       8.692  22.861  22.207  1.00 30.17           C  
ATOM   1748  N   ASP A 220      12.662  25.299  25.017  1.00 19.92           N  
ATOM   1749  CA  ASP A 220      13.468  26.509  25.229  1.00 20.74           C  
ATOM   1750  C   ASP A 220      14.803  26.297  24.509  1.00 21.65           C  
ATOM   1751  O   ASP A 220      15.321  27.235  23.884  1.00 22.12           O  
ATOM   1752  CB  ASP A 220      13.685  26.699  26.718  1.00 20.64           C  
ATOM   1753  CG  ASP A 220      14.305  28.045  27.049  1.00 21.20           C  
ATOM   1754  OD1 ASP A 220      15.539  28.098  27.141  1.00 24.92           O  
ATOM   1755  OD2 ASP A 220      13.585  29.016  27.247  1.00 24.52           O  
ATOM   1756  N   LYS A 221      15.324  25.064  24.569  1.00 21.17           N  
ATOM   1757  CA  LYS A 221      16.612  24.736  23.976  1.00 22.08           C  
ATOM   1758  C   LYS A 221      16.511  24.934  22.458  1.00 22.10           C  
ATOM   1759  O   LYS A 221      17.382  25.554  21.842  1.00 22.29           O  
ATOM   1760  CB  LYS A 221      17.015  23.297  24.325  1.00 23.01           C  
ATOM   1761  CG  LYS A 221      18.333  22.879  23.745  1.00 27.77           C  
ATOM   1762  CD  LYS A 221      18.729  21.473  24.240  1.00 35.29           C  
ATOM   1763  CE  LYS A 221      20.229  21.234  24.145  1.00 39.35           C  
ATOM   1764  NZ  LYS A 221      20.570  19.763  24.109  1.00 43.53           N  
ATOM   1765  N   VAL A 222      15.439  24.407  21.862  1.00 21.31           N  
ATOM   1766  CA  VAL A 222      15.224  24.529  20.426  1.00 22.91           C  
ATOM   1767  C   VAL A 222      15.014  26.002  20.046  1.00 22.37           C  
ATOM   1768  O   VAL A 222      15.592  26.466  19.047  1.00 22.43           O  
ATOM   1769  CB  VAL A 222      14.017  23.699  19.978  1.00 22.67           C  
ATOM   1770  CG1 VAL A 222      13.668  24.012  18.484  1.00 25.06           C  
ATOM   1771  CG2 VAL A 222      14.373  22.231  20.172  1.00 23.48           C  
ATOM   1772  N   ALA A 223      14.224  26.744  20.843  1.00 21.22           N  
ATOM   1773  CA  ALA A 223      14.008  28.176  20.513  1.00 22.16           C  
ATOM   1774  C   ALA A 223      15.342  28.931  20.558  1.00 21.89           C  
ATOM   1775  O   ALA A 223      15.611  29.781  19.691  1.00 23.21           O  
ATOM   1776  CB  ALA A 223      13.002  28.791  21.499  1.00 21.67           C  
ATOM   1777  N   ARG A 224      16.198  28.610  21.527  1.00 20.43           N  
ATOM   1778  CA  ARG A 224      17.480  29.336  21.642  1.00 22.22           C  
ATOM   1779  C   ARG A 224      18.372  29.033  20.431  1.00 22.25           C  
ATOM   1780  O   ARG A 224      19.012  29.941  19.888  1.00 22.42           O  
ATOM   1781  CB  ARG A 224      18.155  29.044  22.971  1.00 22.07           C  
ATOM   1782  CG  ARG A 224      17.377  29.664  24.125  1.00 22.68           C  
ATOM   1783  CD  ARG A 224      18.080  29.711  25.493  1.00 24.76           C  
ATOM   1784  NE  ARG A 224      17.153  30.382  26.399  1.00 25.94           N  
ATOM   1785  CZ  ARG A 224      17.040  31.713  26.493  1.00 36.02           C  
ATOM   1786  NH1 ARG A 224      17.838  32.505  25.789  1.00 37.48           N  
ATOM   1787  NH2 ARG A 224      16.126  32.263  27.281  1.00 39.28           N  
ATOM   1788  N   LEU A 225      18.384  27.776  19.986  1.00 22.10           N  
ATOM   1789  CA  LEU A 225      19.160  27.436  18.805  1.00 23.39           C  
ATOM   1790  C   LEU A 225      18.621  28.153  17.601  1.00 22.92           C  
ATOM   1791  O   LEU A 225      19.394  28.620  16.768  1.00 24.44           O  
ATOM   1792  CB  LEU A 225      19.136  25.917  18.575  1.00 23.49           C  
ATOM   1793  CG  LEU A 225      20.057  25.109  19.486  1.00 27.24           C  
ATOM   1794  CD1 LEU A 225      19.657  23.621  19.438  1.00 29.03           C  
ATOM   1795  CD2 LEU A 225      21.551  25.313  19.098  1.00 26.13           C  
ATOM   1796  N   ALA A 226      17.299  28.224  17.490  1.00 22.07           N  
ATOM   1797  CA  ALA A 226      16.660  28.905  16.360  1.00 23.12           C  
ATOM   1798  C   ALA A 226      16.977  30.405  16.384  1.00 23.78           C  
ATOM   1799  O   ALA A 226      17.236  31.002  15.350  1.00 23.66           O  
ATOM   1800  CB  ALA A 226      15.145  28.706  16.388  1.00 22.02           C  
ATOM   1801  N   ALA A 227      16.905  31.025  17.565  1.00 22.92           N  
ATOM   1802  CA  ALA A 227      17.248  32.448  17.670  1.00 24.45           C  
ATOM   1803  C   ALA A 227      18.699  32.709  17.270  1.00 24.09           C  
ATOM   1804  O   ALA A 227      18.985  33.721  16.602  1.00 25.42           O  
ATOM   1805  CB  ALA A 227      16.989  32.918  19.103  1.00 23.78           C  
ATOM   1806  N   LYS A 228      19.628  31.821  17.677  1.00 24.08           N  
ATOM   1807  CA  LYS A 228      21.034  31.953  17.325  1.00 25.26           C  
ATOM   1808  C   LYS A 228      21.188  31.839  15.803  1.00 24.33           C  
ATOM   1809  O   LYS A 228      21.872  32.655  15.199  1.00 24.82           O  
ATOM   1810  CB  LYS A 228      21.864  30.897  18.068  1.00 26.25           C  
ATOM   1811  CG  LYS A 228      23.353  31.088  18.078  1.00 32.16           C  
ATOM   1812  CD  LYS A 228      23.916  30.642  19.435  1.00 40.70           C  
ATOM   1813  CE  LYS A 228      23.912  31.802  20.464  1.00 44.57           C  
ATOM   1814  NZ  LYS A 228      24.278  31.436  21.869  1.00 45.98           N  
ATOM   1815  N   ALA A 229      20.491  30.895  15.172  1.00 25.31           N  
ATOM   1816  CA  ALA A 229      20.536  30.778  13.712  1.00 24.97           C  
ATOM   1817  C   ALA A 229      19.978  32.028  13.015  1.00 24.72           C  
ATOM   1818  O   ALA A 229      20.584  32.561  12.069  1.00 24.68           O  
ATOM   1819  CB  ALA A 229      19.814  29.505  13.232  1.00 25.49           C  
ATOM   1820  N   LEU A 230      18.833  32.502  13.489  1.00 23.14           N  
ATOM   1821  CA  LEU A 230      18.248  33.737  12.980  1.00 24.56           C  
ATOM   1822  C   LEU A 230      19.243  34.906  13.105  1.00 23.48           C  
ATOM   1823  O   LEU A 230      19.474  35.624  12.128  1.00 23.44           O  
ATOM   1824  CB  LEU A 230      16.953  34.019  13.728  1.00 24.74           C  
ATOM   1825  CG  LEU A 230      16.094  35.154  13.185  1.00 26.61           C  
ATOM   1826  CD1 LEU A 230      14.628  34.914  13.577  1.00 25.61           C  
ATOM   1827  CD2 LEU A 230      16.580  36.487  13.667  1.00 24.36           C  
ATOM   1828  N   ALA A 231      19.887  35.054  14.273  1.00 22.79           N  
ATOM   1829  CA  ALA A 231      20.817  36.192  14.467  1.00 22.97           C  
ATOM   1830  C   ALA A 231      22.040  36.091  13.545  1.00 22.73           C  
ATOM   1831  O   ALA A 231      22.698  37.102  13.286  1.00 24.30           O  
ATOM   1832  CB  ALA A 231      21.251  36.285  15.922  1.00 24.40           C  
ATOM   1833  N   SER A 232      22.360  34.888  13.044  1.00 23.23           N  
ATOM   1834  CA  SER A 232      23.577  34.725  12.231  1.00 24.59           C  
ATOM   1835  C   SER A 232      23.478  35.425  10.875  1.00 24.56           C  
ATOM   1836  O   SER A 232      24.507  35.693  10.237  1.00 24.66           O  
ATOM   1837  CB  SER A 232      23.931  33.252  12.020  1.00 23.94           C  
ATOM   1838  OG  SER A 232      23.035  32.637  11.096  1.00 25.38           O  
ATOM   1839  N   VAL A 233      22.271  35.723  10.421  1.00 25.15           N  
ATOM   1840  CA  VAL A 233      22.136  36.355   9.112  1.00 25.77           C  
ATOM   1841  C   VAL A 233      22.534  37.828   9.063  1.00 25.17           C  
ATOM   1842  O   VAL A 233      23.338  38.232   8.202  1.00 26.66           O  
ATOM   1843  CB  VAL A 233      20.724  36.153   8.535  1.00 25.52           C  
ATOM   1844  CG1 VAL A 233      20.666  36.723   7.118  1.00 27.44           C  
ATOM   1845  CG2 VAL A 233      20.327  34.645   8.621  1.00 27.67           C  
ATOM   1846  N   SER A 234      22.038  38.632   9.996  1.00 24.81           N  
ATOM   1847  CA  SER A 234      22.278  40.054   9.942  1.00 25.94           C  
ATOM   1848  C   SER A 234      22.397  40.654  11.335  1.00 25.10           C  
ATOM   1849  O   SER A 234      22.493  41.863  11.463  1.00 25.48           O  
ATOM   1850  CB  SER A 234      21.212  40.759   9.082  1.00 26.41           C  
ATOM   1851  OG  SER A 234      19.949  40.643   9.681  1.00 30.22           O  
ATOM   1852  N   GLY A 235      22.456  39.792  12.352  1.00 24.13           N  
ATOM   1853  CA  GLY A 235      22.614  40.221  13.750  1.00 24.93           C  
ATOM   1854  C   GLY A 235      21.349  40.518  14.548  1.00 24.09           C  
ATOM   1855  O   GLY A 235      21.447  41.097  15.649  1.00 25.17           O  
ATOM   1856  N   THR A 236      20.173  40.166  14.021  1.00 24.41           N  
ATOM   1857  CA  THR A 236      18.913  40.474  14.702  1.00 24.11           C  
ATOM   1858  C   THR A 236      18.754  39.633  15.963  1.00 24.11           C  
ATOM   1859  O   THR A 236      18.729  38.384  15.902  1.00 26.00           O  
ATOM   1860  CB  THR A 236      17.732  40.225  13.741  1.00 24.15           C  
ATOM   1861  OG1 THR A 236      17.940  40.955  12.520  1.00 24.41           O  
ATOM   1862  CG2 THR A 236      16.405  40.619  14.369  1.00 25.90           C  
ATOM   1863  N   GLU A 237      18.621  40.293  17.108  1.00 24.68           N  
ATOM   1864  CA  GLU A 237      18.522  39.561  18.376  1.00 25.70           C  
ATOM   1865  C   GLU A 237      17.085  39.316  18.817  1.00 25.01           C  
ATOM   1866  O   GLU A 237      16.246  40.243  18.797  1.00 24.95           O  
ATOM   1867  CB  GLU A 237      19.234  40.308  19.500  1.00 25.19           C  
ATOM   1868  CG  GLU A 237      20.695  40.522  19.237  1.00 29.50           C  
ATOM   1869  CD  GLU A 237      21.329  41.408  20.309  1.00 32.94           C  
ATOM   1870  OE1 GLU A 237      22.139  40.867  21.093  1.00 39.37           O  
ATOM   1871  OE2 GLU A 237      21.011  42.629  20.365  1.00 34.97           O  
ATOM   1872  N   TYR A 238      16.821  38.078  19.233  1.00 25.33           N  
ATOM   1873  CA  TYR A 238      15.500  37.678  19.753  1.00 23.83           C  
ATOM   1874  C   TYR A 238      15.595  37.252  21.203  1.00 25.14           C  
ATOM   1875  O   TYR A 238      16.638  36.706  21.608  1.00 28.11           O  
ATOM   1876  CB  TYR A 238      14.989  36.465  18.957  1.00 23.56           C  
ATOM   1877  CG  TYR A 238      14.185  36.783  17.729  1.00 23.53           C  
ATOM   1878  CD1 TYR A 238      14.720  37.568  16.705  1.00 24.50           C  
ATOM   1879  CD2 TYR A 238      12.873  36.304  17.589  1.00 25.07           C  
ATOM   1880  CE1 TYR A 238      13.961  37.884  15.562  1.00 24.64           C  
ATOM   1881  CE2 TYR A 238      12.121  36.622  16.461  1.00 24.94           C  
ATOM   1882  CZ  TYR A 238      12.681  37.382  15.465  1.00 25.18           C  
ATOM   1883  OH  TYR A 238      11.853  37.631  14.383  1.00 27.21           O  
ATOM   1884  N   GLN A 239      14.544  37.487  21.986  1.00 24.14           N  
ATOM   1885  CA  GLN A 239      14.439  36.947  23.338  1.00 26.87           C  
ATOM   1886  C   GLN A 239      13.536  35.734  23.264  1.00 25.54           C  
ATOM   1887  O   GLN A 239      12.662  35.668  22.381  1.00 25.69           O  
ATOM   1888  CB  GLN A 239      13.836  37.961  24.325  1.00 27.16           C  
ATOM   1889  CG  GLN A 239      14.422  39.394  24.236  1.00 34.96           C  
ATOM   1890  CD  GLN A 239      15.945  39.452  24.436  1.00 42.91           C  
ATOM   1891  OE1 GLN A 239      16.656  40.202  23.734  1.00 47.28           O  
ATOM   1892  NE2 GLN A 239      16.455  38.675  25.415  1.00 44.80           N  
ATOM   1893  N   VAL A 240      13.749  34.801  24.197  1.00 24.48           N  
ATOM   1894  CA  VAL A 240      13.059  33.504  24.166  1.00 24.18           C  
ATOM   1895  C   VAL A 240      12.428  33.243  25.508  1.00 23.50           C  
ATOM   1896  O   VAL A 240      13.029  33.558  26.562  1.00 23.47           O  
ATOM   1897  CB  VAL A 240      14.066  32.353  23.833  1.00 25.24           C  
ATOM   1898  CG1 VAL A 240      13.474  30.964  24.095  1.00 24.27           C  
ATOM   1899  CG2 VAL A 240      14.586  32.495  22.402  1.00 23.19           C  
ATOM   1900  N   GLY A 241      11.244  32.671  25.506  1.00 21.61           N  
ATOM   1901  CA  GLY A 241      10.629  32.204  26.769  1.00 24.17           C  
ATOM   1902  C   GLY A 241       9.170  31.837  26.596  1.00 22.10           C  
ATOM   1903  O   GLY A 241       8.642  31.925  25.486  1.00 23.01           O  
ATOM   1904  N   PRO A 242       8.499  31.459  27.695  1.00 22.06           N  
ATOM   1905  CA  PRO A 242       7.083  31.150  27.609  1.00 22.79           C  
ATOM   1906  C   PRO A 242       6.283  32.427  27.373  1.00 22.76           C  
ATOM   1907  O   PRO A 242       6.653  33.484  27.888  1.00 22.03           O  
ATOM   1908  CB  PRO A 242       6.764  30.557  28.998  1.00 22.11           C  
ATOM   1909  CG  PRO A 242       7.783  31.157  29.873  1.00 24.22           C  
ATOM   1910  CD  PRO A 242       9.029  31.302  29.061  1.00 22.86           C  
ATOM   1911  N   THR A 243       5.202  32.340  26.595  1.00 22.58           N  
ATOM   1912  CA  THR A 243       4.415  33.544  26.237  1.00 22.69           C  
ATOM   1913  C   THR A 243       4.088  34.399  27.459  1.00 22.03           C  
ATOM   1914  O   THR A 243       4.295  35.613  27.447  1.00 21.30           O  
ATOM   1915  CB  THR A 243       3.135  33.109  25.570  1.00 23.83           C  
ATOM   1916  OG1 THR A 243       3.502  32.385  24.392  1.00 24.68           O  
ATOM   1917  CG2 THR A 243       2.258  34.323  25.180  1.00 23.80           C  
ATOM   1918  N   CYS A 244       3.533  33.786  28.490  1.00 21.69           N  
ATOM   1919  CA  CYS A 244       2.976  34.582  29.594  1.00 25.01           C  
ATOM   1920  C   CYS A 244       3.936  35.597  30.203  1.00 25.31           C  
ATOM   1921  O   CYS A 244       3.551  36.732  30.459  1.00 25.04           O  
ATOM   1922  CB ACYS A 244       2.483  33.658  30.707  0.50 24.41           C  
ATOM   1923  CB BCYS A 244       2.399  33.683  30.675  0.50 25.33           C  
ATOM   1924  SG ACYS A 244       3.775  32.579  31.424  0.50 23.72           S  
ATOM   1925  SG BCYS A 244       1.351  34.557  31.830  0.50 33.17           S  
ATOM   1926  N   THR A 245       5.153  35.165  30.458  1.00 24.93           N  
ATOM   1927  CA  THR A 245       6.142  36.099  31.011  1.00 24.97           C  
ATOM   1928  C   THR A 245       7.031  36.803  29.994  1.00 24.46           C  
ATOM   1929  O   THR A 245       7.716  37.790  30.325  1.00 27.57           O  
ATOM   1930  CB  THR A 245       7.049  35.397  32.067  1.00 25.63           C  
ATOM   1931  OG1 THR A 245       7.574  34.214  31.498  1.00 27.60           O  
ATOM   1932  CG2 THR A 245       6.269  35.071  33.346  1.00 29.00           C  
ATOM   1933  N   THR A 246       7.028  36.346  28.752  1.00 23.99           N  
ATOM   1934  CA  THR A 246       7.904  36.937  27.734  1.00 23.42           C  
ATOM   1935  C   THR A 246       7.220  38.084  26.946  1.00 25.41           C  
ATOM   1936  O   THR A 246       7.880  39.017  26.466  1.00 25.76           O  
ATOM   1937  CB  THR A 246       8.394  35.856  26.761  1.00 23.25           C  
ATOM   1938  OG1 THR A 246       9.022  34.823  27.534  1.00 23.29           O  
ATOM   1939  CG2 THR A 246       9.385  36.421  25.780  1.00 23.99           C  
ATOM   1940  N   VAL A 247       5.904  38.009  26.823  1.00 23.17           N  
ATOM   1941  CA  VAL A 247       5.153  39.129  26.263  1.00 24.98           C  
ATOM   1942  C   VAL A 247       4.056  39.562  27.242  1.00 23.75           C  
ATOM   1943  O   VAL A 247       4.126  40.666  27.806  1.00 24.57           O  
ATOM   1944  CB  VAL A 247       4.694  38.820  24.776  1.00 25.73           C  
ATOM   1945  CG1 VAL A 247       3.617  37.720  24.666  1.00 25.17           C  
ATOM   1946  CG2 VAL A 247       4.246  40.107  24.090  1.00 27.48           C  
ATOM   1947  N   TYR A 248       3.079  38.703  27.517  1.00 22.31           N  
ATOM   1948  CA  TYR A 248       1.993  39.009  28.489  1.00 22.98           C  
ATOM   1949  C   TYR A 248       1.092  37.772  28.573  1.00 22.32           C  
ATOM   1950  O   TYR A 248       1.132  36.927  27.695  1.00 22.13           O  
ATOM   1951  CB  TYR A 248       1.144  40.241  28.057  1.00 21.63           C  
ATOM   1952  CG  TYR A 248       0.834  40.381  26.576  1.00 21.77           C  
ATOM   1953  CD1 TYR A 248       0.101  39.426  25.884  1.00 22.83           C  
ATOM   1954  CD2 TYR A 248       1.293  41.488  25.893  1.00 22.24           C  
ATOM   1955  CE1 TYR A 248      -0.177  39.597  24.489  1.00 21.55           C  
ATOM   1956  CE2 TYR A 248       1.032  41.681  24.540  1.00 22.82           C  
ATOM   1957  CZ  TYR A 248       0.313  40.743  23.862  1.00 20.93           C  
ATOM   1958  OH  TYR A 248       0.060  40.906  22.487  1.00 21.40           O  
ATOM   1959  N   PRO A 249       0.266  37.668  29.619  1.00 22.49           N  
ATOM   1960  CA  PRO A 249      -0.771  36.637  29.633  1.00 23.64           C  
ATOM   1961  C   PRO A 249      -1.699  36.743  28.439  1.00 24.20           C  
ATOM   1962  O   PRO A 249      -2.115  37.836  28.045  1.00 24.86           O  
ATOM   1963  CB  PRO A 249      -1.549  36.938  30.917  1.00 23.98           C  
ATOM   1964  CG  PRO A 249      -0.538  37.606  31.791  1.00 25.53           C  
ATOM   1965  CD  PRO A 249       0.312  38.441  30.886  1.00 23.37           C  
ATOM   1966  N   ALA A 250      -2.026  35.603  27.843  1.00 22.51           N  
ATOM   1967  CA  ALA A 250      -2.975  35.586  26.746  1.00 23.45           C  
ATOM   1968  C   ALA A 250      -3.616  34.221  26.692  1.00 24.39           C  
ATOM   1969  O   ALA A 250      -2.933  33.230  26.452  1.00 28.13           O  
ATOM   1970  CB  ALA A 250      -2.247  35.827  25.452  1.00 22.26           C  
ATOM   1971  N   SER A 251      -4.922  34.175  26.848  1.00 24.06           N  
ATOM   1972  CA  SER A 251      -5.638  32.903  26.814  1.00 23.56           C  
ATOM   1973  C   SER A 251      -6.281  32.702  25.452  1.00 23.58           C  
ATOM   1974  O   SER A 251      -6.534  33.657  24.725  1.00 24.80           O  
ATOM   1975  CB  SER A 251      -6.683  32.870  27.913  1.00 24.67           C  
ATOM   1976  OG  SER A 251      -7.657  33.871  27.689  1.00 27.08           O  
ATOM   1977  N   GLY A 252      -6.544  31.454  25.117  1.00 21.70           N  
ATOM   1978  CA  GLY A 252      -7.226  31.156  23.874  1.00 22.54           C  
ATOM   1979  C   GLY A 252      -6.298  31.356  22.693  1.00 21.63           C  
ATOM   1980  O   GLY A 252      -6.793  31.628  21.572  1.00 22.26           O  
ATOM   1981  N   SER A 253      -4.982  31.198  22.878  1.00 23.11           N  
ATOM   1982  CA  SER A 253      -4.073  31.415  21.736  1.00 23.31           C  
ATOM   1983  C   SER A 253      -3.759  30.153  20.967  1.00 22.94           C  
ATOM   1984  O   SER A 253      -3.880  29.043  21.470  1.00 23.49           O  
ATOM   1985  CB  SER A 253      -2.743  32.092  22.161  1.00 25.08           C  
ATOM   1986  OG  SER A 253      -1.914  31.154  22.859  1.00 27.13           O  
ATOM   1987  N   SER A 254      -3.340  30.337  19.725  1.00 22.69           N  
ATOM   1988  CA  SER A 254      -3.149  29.239  18.807  1.00 23.51           C  
ATOM   1989  C   SER A 254      -2.107  28.218  19.272  1.00 23.03           C  
ATOM   1990  O   SER A 254      -2.393  26.983  19.210  1.00 22.59           O  
ATOM   1991  CB  SER A 254      -2.768  29.773  17.434  1.00 23.53           C  
ATOM   1992  OG  SER A 254      -1.495  30.358  17.446  1.00 24.88           O  
ATOM   1993  N   ILE A 255      -0.949  28.683  19.763  1.00 22.86           N  
ATOM   1994  CA  ILE A 255       0.081  27.717  20.102  1.00 22.89           C  
ATOM   1995  C   ILE A 255      -0.263  26.942  21.367  1.00 22.40           C  
ATOM   1996  O   ILE A 255       0.147  25.764  21.503  1.00 22.51           O  
ATOM   1997  CB  ILE A 255       1.509  28.329  20.158  1.00 21.69           C  
ATOM   1998  CG1 ILE A 255       1.627  29.275  21.331  1.00 23.30           C  
ATOM   1999  CG2 ILE A 255       1.869  29.057  18.840  1.00 22.91           C  
ATOM   2000  CD1 ILE A 255       3.151  29.510  21.754  1.00 23.46           C  
ATOM   2001  N   ASP A 256      -1.028  27.553  22.283  1.00 21.60           N  
ATOM   2002  CA  ASP A 256      -1.431  26.840  23.510  1.00 22.20           C  
ATOM   2003  C   ASP A 256      -2.476  25.783  23.113  1.00 20.53           C  
ATOM   2004  O   ASP A 256      -2.449  24.669  23.637  1.00 21.03           O  
ATOM   2005  CB  ASP A 256      -2.000  27.792  24.533  1.00 20.77           C  
ATOM   2006  CG  ASP A 256      -0.924  28.654  25.225  1.00 25.86           C  
ATOM   2007  OD1 ASP A 256       0.287  28.515  24.881  1.00 24.93           O  
ATOM   2008  OD2 ASP A 256      -1.323  29.450  26.125  1.00 25.85           O  
ATOM   2009  N   TRP A 257      -3.380  26.111  22.188  1.00 20.50           N  
ATOM   2010  CA  TRP A 257      -4.303  25.095  21.716  1.00 21.95           C  
ATOM   2011  C   TRP A 257      -3.521  23.944  21.031  1.00 21.12           C  
ATOM   2012  O   TRP A 257      -3.800  22.761  21.278  1.00 21.34           O  
ATOM   2013  CB  TRP A 257      -5.283  25.713  20.712  1.00 21.05           C  
ATOM   2014  CG  TRP A 257      -6.106  24.631  20.071  1.00 21.06           C  
ATOM   2015  CD1 TRP A 257      -7.251  24.071  20.595  1.00 23.50           C  
ATOM   2016  CD2 TRP A 257      -5.835  23.942  18.850  1.00 22.93           C  
ATOM   2017  NE1 TRP A 257      -7.718  23.103  19.732  1.00 24.80           N  
ATOM   2018  CE2 TRP A 257      -6.838  22.985  18.684  1.00 23.32           C  
ATOM   2019  CE3 TRP A 257      -4.836  24.049  17.889  1.00 24.90           C  
ATOM   2020  CZ2 TRP A 257      -6.884  22.119  17.542  1.00 27.53           C  
ATOM   2021  CZ3 TRP A 257      -4.863  23.189  16.775  1.00 28.14           C  
ATOM   2022  CH2 TRP A 257      -5.884  22.240  16.627  1.00 27.01           C  
ATOM   2023  N   ALA A 258      -2.562  24.271  20.177  1.00 19.96           N  
ATOM   2024  CA  ALA A 258      -1.818  23.210  19.506  1.00 21.55           C  
ATOM   2025  C   ALA A 258      -1.107  22.315  20.516  1.00 22.24           C  
ATOM   2026  O   ALA A 258      -1.198  21.078  20.434  1.00 21.95           O  
ATOM   2027  CB  ALA A 258      -0.843  23.810  18.546  1.00 20.23           C  
ATOM   2028  N   TYR A 259      -0.426  22.926  21.481  1.00 19.91           N  
ATOM   2029  CA  TYR A 259       0.319  22.126  22.465  1.00 21.90           C  
ATOM   2030  C   TYR A 259      -0.588  21.298  23.372  1.00 22.20           C  
ATOM   2031  O   TYR A 259      -0.319  20.104  23.614  1.00 22.37           O  
ATOM   2032  CB  TYR A 259       1.233  23.058  23.241  1.00 19.65           C  
ATOM   2033  CG  TYR A 259       2.183  22.293  24.118  1.00 20.57           C  
ATOM   2034  CD1 TYR A 259       3.348  21.739  23.567  1.00 18.81           C  
ATOM   2035  CD2 TYR A 259       1.886  22.055  25.461  1.00 21.41           C  
ATOM   2036  CE1 TYR A 259       4.195  20.985  24.326  1.00 20.11           C  
ATOM   2037  CE2 TYR A 259       2.740  21.263  26.246  1.00 22.64           C  
ATOM   2038  CZ  TYR A 259       3.878  20.734  25.653  1.00 21.90           C  
ATOM   2039  OH  TYR A 259       4.719  19.971  26.437  1.00 23.48           O  
ATOM   2040  N   ASP A 260      -1.693  21.891  23.792  1.00 22.34           N  
ATOM   2041  CA  ASP A 260      -2.643  21.164  24.645  1.00 24.37           C  
ATOM   2042  C   ASP A 260      -3.320  20.012  23.878  1.00 24.72           C  
ATOM   2043  O   ASP A 260      -3.892  19.106  24.516  1.00 24.63           O  
ATOM   2044  CB  ASP A 260      -3.694  22.109  25.244  1.00 26.75           C  
ATOM   2045  CG  ASP A 260      -3.174  22.872  26.467  1.00 30.51           C  
ATOM   2046  OD1 ASP A 260      -3.850  23.829  26.877  1.00 35.28           O  
ATOM   2047  OD2 ASP A 260      -2.135  22.469  27.023  1.00 33.30           O  
ATOM   2048  N   ASN A 261      -3.257  20.071  22.536  1.00 22.93           N  
ATOM   2049  CA  ASN A 261      -3.769  19.009  21.682  1.00 25.43           C  
ATOM   2050  C   ASN A 261      -2.701  18.079  21.185  1.00 23.20           C  
ATOM   2051  O   ASN A 261      -2.961  17.266  20.326  1.00 25.38           O  
ATOM   2052  CB  ASN A 261      -4.685  19.588  20.608  1.00 23.64           C  
ATOM   2053  CG  ASN A 261      -6.031  19.968  21.193  1.00 27.95           C  
ATOM   2054  OD1 ASN A 261      -6.930  19.124  21.246  1.00 32.26           O  
ATOM   2055  ND2 ASN A 261      -6.146  21.169  21.776  1.00 29.23           N  
ATOM   2056  N   GLY A 262      -1.532  18.144  21.829  1.00 21.82           N  
ATOM   2057  CA  GLY A 262      -0.501  17.173  21.580  1.00 23.16           C  
ATOM   2058  C   GLY A 262       0.541  17.513  20.530  1.00 21.51           C  
ATOM   2059  O   GLY A 262       1.414  16.666  20.242  1.00 22.51           O  
ATOM   2060  N   ILE A 263       0.480  18.727  19.952  1.00 22.99           N  
ATOM   2061  CA  ILE A 263       1.474  19.116  18.982  1.00 21.87           C  
ATOM   2062  C   ILE A 263       2.660  19.690  19.722  1.00 22.90           C  
ATOM   2063  O   ILE A 263       2.521  20.720  20.409  1.00 23.61           O  
ATOM   2064  CB  ILE A 263       0.885  20.166  18.019  1.00 21.30           C  
ATOM   2065  CG1 ILE A 263      -0.345  19.583  17.346  1.00 21.88           C  
ATOM   2066  CG2 ILE A 263       1.956  20.602  16.966  1.00 21.78           C  
ATOM   2067  CD1 ILE A 263      -1.109  20.616  16.424  1.00 23.12           C  
ATOM   2068  N   LYS A 264       3.785  18.979  19.667  1.00 22.34           N  
ATOM   2069  CA  LYS A 264       4.871  19.179  20.619  1.00 22.18           C  
ATOM   2070  C   LYS A 264       5.618  20.485  20.378  1.00 21.03           C  
ATOM   2071  O   LYS A 264       5.842  21.285  21.297  1.00 22.48           O  
ATOM   2072  CB  LYS A 264       5.828  18.005  20.495  1.00 20.71           C  
ATOM   2073  CG  LYS A 264       6.976  18.147  21.499  1.00 23.04           C  
ATOM   2074  CD  LYS A 264       7.746  16.893  21.471  1.00 24.96           C  
ATOM   2075  CE  LYS A 264       8.925  16.996  22.454  1.00 26.79           C  
ATOM   2076  NZ  LYS A 264       9.614  15.669  22.557  1.00 30.33           N  
ATOM   2077  N   PHE A 265       5.989  20.729  19.129  1.00 21.86           N  
ATOM   2078  CA  PHE A 265       6.791  21.890  18.810  1.00 23.25           C  
ATOM   2079  C   PHE A 265       5.956  23.083  18.412  1.00 21.90           C  
ATOM   2080  O   PHE A 265       5.784  23.379  17.220  1.00 24.08           O  
ATOM   2081  CB  PHE A 265       7.813  21.522  17.751  1.00 21.18           C  
ATOM   2082  CG  PHE A 265       8.800  20.507  18.252  1.00 23.52           C  
ATOM   2083  CD1 PHE A 265       9.817  20.911  19.128  1.00 28.04           C  
ATOM   2084  CD2 PHE A 265       8.648  19.159  17.938  1.00 23.49           C  
ATOM   2085  CE1 PHE A 265      10.737  19.970  19.657  1.00 31.77           C  
ATOM   2086  CE2 PHE A 265       9.564  18.192  18.443  1.00 27.89           C  
ATOM   2087  CZ  PHE A 265      10.595  18.616  19.321  1.00 30.70           C  
ATOM   2088  N   ALA A 266       5.436  23.742  19.463  1.00 22.05           N  
ATOM   2089  CA  ALA A 266       4.501  24.866  19.329  1.00 22.10           C  
ATOM   2090  C   ALA A 266       5.252  26.153  19.687  1.00 22.31           C  
ATOM   2091  O   ALA A 266       5.659  26.362  20.848  1.00 23.79           O  
ATOM   2092  CB  ALA A 266       3.288  24.662  20.223  1.00 21.91           C  
ATOM   2093  N   PHE A 267       5.422  27.019  18.679  1.00 22.13           N  
ATOM   2094  CA  PHE A 267       6.153  28.283  18.835  1.00 22.42           C  
ATOM   2095  C   PHE A 267       5.455  29.463  18.190  1.00 23.28           C  
ATOM   2096  O   PHE A 267       4.831  29.323  17.114  1.00 21.27           O  
ATOM   2097  CB  PHE A 267       7.514  28.202  18.141  1.00 21.31           C  
ATOM   2098  CG  PHE A 267       8.439  27.202  18.759  1.00 21.33           C  
ATOM   2099  CD1 PHE A 267       8.648  25.957  18.163  1.00 22.19           C  
ATOM   2100  CD2 PHE A 267       9.091  27.499  19.959  1.00 23.24           C  
ATOM   2101  CE1 PHE A 267       9.550  25.006  18.756  1.00 21.79           C  
ATOM   2102  CE2 PHE A 267       9.960  26.550  20.579  1.00 24.11           C  
ATOM   2103  CZ  PHE A 267      10.198  25.307  19.971  1.00 23.87           C  
ATOM   2104  N   THR A 268       5.583  30.622  18.831  1.00 23.09           N  
ATOM   2105  CA  THR A 268       5.161  31.933  18.222  1.00 25.56           C  
ATOM   2106  C   THR A 268       6.414  32.755  17.908  1.00 24.89           C  
ATOM   2107  O   THR A 268       7.298  32.898  18.788  1.00 24.43           O  
ATOM   2108  CB  THR A 268       4.356  32.770  19.238  1.00 25.62           C  
ATOM   2109  OG1 THR A 268       3.103  32.140  19.497  1.00 28.95           O  
ATOM   2110  CG2 THR A 268       4.094  34.178  18.715  1.00 28.11           C  
ATOM   2111  N   PHE A 269       6.564  33.242  16.666  1.00 24.52           N  
ATOM   2112  CA  PHE A 269       7.550  34.278  16.408  1.00 24.72           C  
ATOM   2113  C   PHE A 269       6.876  35.632  16.433  1.00 24.67           C  
ATOM   2114  O   PHE A 269       5.862  35.817  15.779  1.00 26.14           O  
ATOM   2115  CB  PHE A 269       8.118  34.154  14.992  1.00 23.86           C  
ATOM   2116  CG  PHE A 269       9.139  33.086  14.825  1.00 25.39           C  
ATOM   2117  CD1 PHE A 269       8.767  31.751  14.882  1.00 25.13           C  
ATOM   2118  CD2 PHE A 269      10.454  33.411  14.575  1.00 27.85           C  
ATOM   2119  CE1 PHE A 269       9.704  30.727  14.679  1.00 26.99           C  
ATOM   2120  CE2 PHE A 269      11.417  32.418  14.406  1.00 27.99           C  
ATOM   2121  CZ  PHE A 269      11.034  31.063  14.436  1.00 27.52           C  
ATOM   2122  N   GLU A 270       7.464  36.587  17.131  1.00 23.52           N  
ATOM   2123  CA  GLU A 270       7.101  38.016  16.968  1.00 24.28           C  
ATOM   2124  C   GLU A 270       8.234  38.553  16.152  1.00 24.03           C  
ATOM   2125  O   GLU A 270       9.348  38.626  16.653  1.00 24.36           O  
ATOM   2126  CB  GLU A 270       7.017  38.760  18.287  1.00 25.42           C  
ATOM   2127  CG  GLU A 270       5.853  38.339  19.193  1.00 26.44           C  
ATOM   2128  CD  GLU A 270       4.508  38.847  18.702  1.00 29.30           C  
ATOM   2129  OE1 GLU A 270       4.464  39.692  17.809  1.00 29.93           O  
ATOM   2130  OE2 GLU A 270       3.520  38.329  19.193  1.00 35.01           O  
ATOM   2131  N   LEU A 271       7.973  38.842  14.891  1.00 21.84           N  
ATOM   2132  CA  LEU A 271       9.042  39.259  13.989  1.00 23.51           C  
ATOM   2133  C   LEU A 271       9.442  40.719  14.208  1.00 23.11           C  
ATOM   2134  O   LEU A 271       9.109  41.347  15.206  1.00 23.96           O  
ATOM   2135  CB  LEU A 271       8.559  39.071  12.555  1.00 22.07           C  
ATOM   2136  CG  LEU A 271       8.081  37.640  12.207  1.00 22.53           C  
ATOM   2137  CD1 LEU A 271       7.391  37.562  10.843  1.00 26.33           C  
ATOM   2138  CD2 LEU A 271       9.257  36.688  12.245  1.00 25.12           C  
ATOM   2139  N   ARG A 272      10.220  41.258  13.284  1.00 22.68           N  
ATOM   2140  CA  ARG A 272      10.806  42.612  13.454  1.00 22.93           C  
ATOM   2141  C   ARG A 272       9.680  43.672  13.480  1.00 23.20           C  
ATOM   2142  O   ARG A 272       8.601  43.432  12.902  1.00 23.65           O  
ATOM   2143  CB  ARG A 272      11.656  42.916  12.226  1.00 21.97           C  
ATOM   2144  CG  ARG A 272      12.952  42.185  12.120  1.00 23.79           C  
ATOM   2145  CD  ARG A 272      13.756  42.947  11.065  1.00 24.34           C  
ATOM   2146  NE  ARG A 272      14.962  42.242  10.642  1.00 24.84           N  
ATOM   2147  CZ  ARG A 272      15.796  42.697   9.703  1.00 24.20           C  
ATOM   2148  NH1 ARG A 272      15.561  43.845   9.090  1.00 24.05           N  
ATOM   2149  NH2 ARG A 272      16.868  42.010   9.371  1.00 24.70           N  
ATOM   2150  N   ASP A 273       9.887  44.839  14.112  1.00 24.55           N  
ATOM   2151  CA  ASP A 273      11.137  45.204  14.816  1.00 24.08           C  
ATOM   2152  C   ASP A 273      10.908  45.272  16.326  1.00 24.73           C  
ATOM   2153  O   ASP A 273      10.157  44.477  16.894  1.00 23.40           O  
ATOM   2154  CB  ASP A 273      11.702  46.524  14.289  1.00 24.44           C  
ATOM   2155  CG  ASP A 273      10.694  47.695  14.351  1.00 26.62           C  
ATOM   2156  OD1 ASP A 273       9.634  47.600  15.025  1.00 27.13           O  
ATOM   2157  OD2 ASP A 273      11.003  48.735  13.700  1.00 25.18           O  
ATOM   2158  N   THR A 274      11.582  46.203  16.997  1.00 23.80           N  
ATOM   2159  CA  THR A 274      11.378  46.307  18.437  1.00 26.54           C  
ATOM   2160  C   THR A 274      10.626  47.582  18.791  1.00 26.92           C  
ATOM   2161  O   THR A 274      10.637  48.005  19.955  1.00 27.83           O  
ATOM   2162  CB  THR A 274      12.728  46.226  19.244  1.00 25.99           C  
ATOM   2163  OG1 THR A 274      13.639  47.227  18.781  1.00 28.29           O  
ATOM   2164  CG2 THR A 274      13.379  44.847  19.075  1.00 28.12           C  
ATOM   2165  N   GLY A 275       9.996  48.199  17.802  1.00 26.48           N  
ATOM   2166  CA  GLY A 275       9.126  49.364  18.054  1.00 27.02           C  
ATOM   2167  C   GLY A 275       9.441  50.624  17.269  1.00 28.17           C  
ATOM   2168  O   GLY A 275       8.647  51.575  17.259  1.00 28.40           O  
ATOM   2169  N   THR A 276      10.593  50.674  16.608  1.00 28.01           N  
ATOM   2170  CA  THR A 276      10.897  51.865  15.812  1.00 28.94           C  
ATOM   2171  C   THR A 276       9.787  52.104  14.792  1.00 26.90           C  
ATOM   2172  O   THR A 276       9.310  53.196  14.658  1.00 27.22           O  
ATOM   2173  CB  THR A 276      12.254  51.724  15.113  1.00 29.66           C  
ATOM   2174  OG1 THR A 276      13.296  51.699  16.105  1.00 34.91           O  
ATOM   2175  CG2 THR A 276      12.525  52.884  14.129  1.00 28.42           C  
ATOM   2176  N   TYR A 277       9.401  51.080  14.047  1.00 25.19           N  
ATOM   2177  CA  TYR A 277       8.292  51.211  13.105  1.00 25.30           C  
ATOM   2178  C   TYR A 277       7.120  50.355  13.541  1.00 24.67           C  
ATOM   2179  O   TYR A 277       5.992  50.583  13.106  1.00 23.65           O  
ATOM   2180  CB  TYR A 277       8.726  50.748  11.702  1.00 24.58           C  
ATOM   2181  CG  TYR A 277       9.828  51.577  11.101  1.00 27.25           C  
ATOM   2182  CD1 TYR A 277       9.575  52.867  10.651  1.00 29.44           C  
ATOM   2183  CD2 TYR A 277      11.128  51.071  10.974  1.00 28.49           C  
ATOM   2184  CE1 TYR A 277      10.589  53.657  10.104  1.00 31.85           C  
ATOM   2185  CE2 TYR A 277      12.165  51.869  10.416  1.00 29.91           C  
ATOM   2186  CZ  TYR A 277      11.876  53.140   9.982  1.00 33.58           C  
ATOM   2187  OH  TYR A 277      12.888  53.925   9.447  1.00 34.99           O  
ATOM   2188  N   GLY A 278       7.361  49.368  14.399  1.00 24.23           N  
ATOM   2189  CA  GLY A 278       6.242  48.551  14.908  1.00 24.74           C  
ATOM   2190  C   GLY A 278       5.541  47.819  13.766  1.00 23.86           C  
ATOM   2191  O   GLY A 278       6.202  47.186  12.948  1.00 24.28           O  
ATOM   2192  N   PHE A 279       4.211  47.871  13.719  1.00 22.39           N  
ATOM   2193  CA  PHE A 279       3.442  47.182  12.654  1.00 22.90           C  
ATOM   2194  C   PHE A 279       3.690  47.741  11.288  1.00 23.29           C  
ATOM   2195  O   PHE A 279       3.430  47.052  10.279  1.00 24.24           O  
ATOM   2196  CB  PHE A 279       1.926  47.252  12.927  1.00 21.03           C  
ATOM   2197  CG  PHE A 279       1.523  46.725  14.260  1.00 24.46           C  
ATOM   2198  CD1 PHE A 279       1.791  45.421  14.642  1.00 21.01           C  
ATOM   2199  CD2 PHE A 279       0.902  47.580  15.169  1.00 21.30           C  
ATOM   2200  CE1 PHE A 279       1.390  44.950  15.862  1.00 23.89           C  
ATOM   2201  CE2 PHE A 279       0.522  47.119  16.447  1.00 23.31           C  
ATOM   2202  CZ  PHE A 279       0.795  45.779  16.781  1.00 20.88           C  
ATOM   2203  N   LEU A 280       4.180  48.995  11.240  1.00 23.19           N  
ATOM   2204  CA  LEU A 280       4.325  49.667   9.958  1.00 23.67           C  
ATOM   2205  C   LEU A 280       5.744  49.454   9.401  1.00 24.38           C  
ATOM   2206  O   LEU A 280       6.434  50.405   8.980  1.00 25.77           O  
ATOM   2207  CB  LEU A 280       4.032  51.164  10.069  1.00 23.86           C  
ATOM   2208  CG  LEU A 280       2.662  51.490  10.638  1.00 25.38           C  
ATOM   2209  CD1 LEU A 280       2.456  53.011  10.597  1.00 26.99           C  
ATOM   2210  CD2 LEU A 280       1.535  50.824   9.918  1.00 26.63           C  
ATOM   2211  N   LEU A 281       6.171  48.200   9.370  1.00 24.21           N  
ATOM   2212  CA  LEU A 281       7.549  47.932   8.985  1.00 25.19           C  
ATOM   2213  C   LEU A 281       7.731  48.261   7.496  1.00 24.37           C  
ATOM   2214  O   LEU A 281       6.923  47.855   6.678  1.00 24.88           O  
ATOM   2215  CB  LEU A 281       7.892  46.456   9.286  1.00 24.93           C  
ATOM   2216  CG  LEU A 281       9.364  46.089   9.161  1.00 25.82           C  
ATOM   2217  CD1 LEU A 281      10.076  46.538  10.450  1.00 28.23           C  
ATOM   2218  CD2 LEU A 281       9.513  44.548   8.931  1.00 27.10           C  
ATOM   2219  N   PRO A 282       8.773  49.042   7.152  1.00 25.43           N  
ATOM   2220  CA  PRO A 282       8.988  49.417   5.754  1.00 25.13           C  
ATOM   2221  C   PRO A 282       9.236  48.194   4.866  1.00 25.44           C  
ATOM   2222  O   PRO A 282       9.838  47.194   5.306  1.00 25.16           O  
ATOM   2223  CB  PRO A 282      10.253  50.265   5.809  1.00 26.01           C  
ATOM   2224  CG  PRO A 282      10.301  50.790   7.220  1.00 26.46           C  
ATOM   2225  CD  PRO A 282       9.744  49.685   8.057  1.00 24.73           C  
ATOM   2226  N   ALA A 283       8.798  48.294   3.616  1.00 23.96           N  
ATOM   2227  CA  ALA A 283       8.918  47.160   2.689  1.00 25.66           C  
ATOM   2228  C   ALA A 283      10.366  46.729   2.472  1.00 25.05           C  
ATOM   2229  O   ALA A 283      10.614  45.556   2.188  1.00 24.61           O  
ATOM   2230  CB  ALA A 283       8.303  47.506   1.384  1.00 24.30           C  
ATOM   2231  N   ASN A 284      11.315  47.646   2.618  1.00 24.75           N  
ATOM   2232  CA  ASN A 284      12.712  47.277   2.406  1.00 25.10           C  
ATOM   2233  C   ASN A 284      13.278  46.340   3.483  1.00 24.86           C  
ATOM   2234  O   ASN A 284      14.448  45.907   3.398  1.00 25.42           O  
ATOM   2235  CB  ASN A 284      13.605  48.525   2.204  1.00 25.07           C  
ATOM   2236  CG  ASN A 284      13.717  49.410   3.449  1.00 26.63           C  
ATOM   2237  OD1 ASN A 284      13.394  49.014   4.580  1.00 28.04           O  
ATOM   2238  ND2 ASN A 284      14.221  50.643   3.237  1.00 28.55           N  
ATOM   2239  N   GLN A 285      12.455  46.043   4.499  1.00 24.01           N  
ATOM   2240  CA  GLN A 285      12.878  45.101   5.543  1.00 23.86           C  
ATOM   2241  C   GLN A 285      12.217  43.736   5.339  1.00 23.10           C  
ATOM   2242  O   GLN A 285      12.455  42.813   6.122  1.00 23.39           O  
ATOM   2243  CB  GLN A 285      12.549  45.644   6.948  1.00 24.32           C  
ATOM   2244  CG  GLN A 285      13.500  46.787   7.382  1.00 23.44           C  
ATOM   2245  CD  GLN A 285      13.485  47.045   8.864  1.00 26.20           C  
ATOM   2246  OE1 GLN A 285      13.595  46.124   9.674  1.00 26.35           O  
ATOM   2247  NE2 GLN A 285      13.400  48.318   9.236  1.00 27.33           N  
ATOM   2248  N   ILE A 286      11.375  43.587   4.311  1.00 21.27           N  
ATOM   2249  CA  ILE A 286      10.648  42.322   4.163  1.00 22.64           C  
ATOM   2250  C   ILE A 286      11.627  41.175   3.874  1.00 23.68           C  
ATOM   2251  O   ILE A 286      11.645  40.168   4.591  1.00 23.59           O  
ATOM   2252  CB  ILE A 286       9.640  42.387   2.983  1.00 22.04           C  
ATOM   2253  CG1 ILE A 286       8.466  43.319   3.348  1.00 23.72           C  
ATOM   2254  CG2 ILE A 286       9.083  40.955   2.652  1.00 23.49           C  
ATOM   2255  CD1 ILE A 286       7.560  43.704   2.101  1.00 20.97           C  
ATOM   2256  N   ILE A 287      12.439  41.317   2.841  1.00 24.00           N  
ATOM   2257  CA  ILE A 287      13.365  40.244   2.470  1.00 25.39           C  
ATOM   2258  C   ILE A 287      14.412  39.979   3.572  1.00 24.29           C  
ATOM   2259  O   ILE A 287      14.594  38.833   3.940  1.00 24.55           O  
ATOM   2260  CB  ILE A 287      13.947  40.450   1.080  1.00 25.76           C  
ATOM   2261  CG1 ILE A 287      12.824  40.185   0.044  1.00 27.04           C  
ATOM   2262  CG2 ILE A 287      15.145  39.493   0.851  1.00 26.33           C  
ATOM   2263  CD1 ILE A 287      13.081  40.772  -1.343  1.00 29.75           C  
ATOM   2264  N   PRO A 288      15.033  41.024   4.158  1.00 24.19           N  
ATOM   2265  CA  PRO A 288      15.912  40.703   5.308  1.00 25.02           C  
ATOM   2266  C   PRO A 288      15.222  40.005   6.460  1.00 24.16           C  
ATOM   2267  O   PRO A 288      15.809  39.093   7.077  1.00 24.93           O  
ATOM   2268  CB  PRO A 288      16.446  42.087   5.744  1.00 25.16           C  
ATOM   2269  CG  PRO A 288      16.394  42.914   4.480  1.00 24.57           C  
ATOM   2270  CD  PRO A 288      15.122  42.456   3.784  1.00 23.45           C  
ATOM   2271  N   THR A 289      13.995  40.404   6.770  1.00 23.41           N  
ATOM   2272  CA  THR A 289      13.269  39.700   7.843  1.00 22.83           C  
ATOM   2273  C   THR A 289      13.027  38.233   7.438  1.00 23.14           C  
ATOM   2274  O   THR A 289      13.191  37.292   8.235  1.00 22.31           O  
ATOM   2275  CB  THR A 289      11.908  40.398   8.117  1.00 21.86           C  
ATOM   2276  OG1 THR A 289      12.167  41.713   8.648  1.00 23.08           O  
ATOM   2277  CG2 THR A 289      11.107  39.573   9.103  1.00 24.86           C  
ATOM   2278  N   ALA A 290      12.576  38.048   6.208  1.00 21.96           N  
ATOM   2279  CA  ALA A 290      12.190  36.695   5.777  1.00 24.17           C  
ATOM   2280  C   ALA A 290      13.422  35.785   5.693  1.00 23.42           C  
ATOM   2281  O   ALA A 290      13.346  34.635   6.117  1.00 22.34           O  
ATOM   2282  CB  ALA A 290      11.465  36.765   4.442  1.00 24.30           C  
ATOM   2283  N   GLU A 291      14.539  36.313   5.190  1.00 23.30           N  
ATOM   2284  CA  GLU A 291      15.809  35.545   5.139  1.00 24.25           C  
ATOM   2285  C   GLU A 291      16.258  35.044   6.516  1.00 24.57           C  
ATOM   2286  O   GLU A 291      16.634  33.861   6.688  1.00 25.08           O  
ATOM   2287  CB  GLU A 291      16.935  36.380   4.499  1.00 24.75           C  
ATOM   2288  CG  GLU A 291      16.780  36.592   3.005  1.00 30.60           C  
ATOM   2289  CD  GLU A 291      17.388  35.467   2.152  1.00 36.75           C  
ATOM   2290  OE1 GLU A 291      17.651  35.755   0.966  1.00 41.28           O  
ATOM   2291  OE2 GLU A 291      17.596  34.312   2.630  1.00 39.63           O  
ATOM   2292  N   GLU A 292      16.218  35.913   7.506  1.00 23.73           N  
ATOM   2293  CA  GLU A 292      16.707  35.490   8.815  1.00 24.37           C  
ATOM   2294  C   GLU A 292      15.694  34.556   9.471  1.00 23.62           C  
ATOM   2295  O   GLU A 292      16.082  33.607  10.139  1.00 23.63           O  
ATOM   2296  CB  GLU A 292      17.040  36.694   9.698  1.00 24.05           C  
ATOM   2297  CG  GLU A 292      15.813  37.491  10.093  1.00 23.48           C  
ATOM   2298  CD  GLU A 292      16.124  38.851  10.693  1.00 25.16           C  
ATOM   2299  OE1 GLU A 292      17.298  39.333  10.613  1.00 25.12           O  
ATOM   2300  OE2 GLU A 292      15.163  39.450  11.218  1.00 25.66           O  
ATOM   2301  N   THR A 293      14.399  34.854   9.311  1.00 22.64           N  
ATOM   2302  CA  THR A 293      13.361  34.051   9.929  1.00 22.80           C  
ATOM   2303  C   THR A 293      13.453  32.631   9.372  1.00 24.01           C  
ATOM   2304  O   THR A 293      13.217  31.661  10.099  1.00 23.13           O  
ATOM   2305  CB  THR A 293      12.016  34.659   9.656  1.00 23.40           C  
ATOM   2306  OG1 THR A 293      11.992  35.989  10.208  1.00 24.09           O  
ATOM   2307  CG2 THR A 293      10.905  33.833  10.300  1.00 24.04           C  
ATOM   2308  N   TRP A 294      13.837  32.512   8.104  1.00 23.08           N  
ATOM   2309  CA  TRP A 294      13.945  31.197   7.477  1.00 25.45           C  
ATOM   2310  C   TRP A 294      14.938  30.311   8.218  1.00 24.43           C  
ATOM   2311  O   TRP A 294      14.713  29.130   8.379  1.00 24.32           O  
ATOM   2312  CB  TRP A 294      14.328  31.360   6.025  1.00 25.51           C  
ATOM   2313  CG  TRP A 294      14.445  30.058   5.293  1.00 29.13           C  
ATOM   2314  CD1 TRP A 294      15.558  29.598   4.670  1.00 31.41           C  
ATOM   2315  CD2 TRP A 294      13.451  29.019   5.184  1.00 30.87           C  
ATOM   2316  NE1 TRP A 294      15.304  28.353   4.120  1.00 33.73           N  
ATOM   2317  CE2 TRP A 294      14.028  27.976   4.416  1.00 35.17           C  
ATOM   2318  CE3 TRP A 294      12.135  28.878   5.621  1.00 33.58           C  
ATOM   2319  CZ2 TRP A 294      13.323  26.796   4.089  1.00 35.55           C  
ATOM   2320  CZ3 TRP A 294      11.432  27.702   5.316  1.00 34.58           C  
ATOM   2321  CH2 TRP A 294      12.036  26.680   4.546  1.00 36.63           C  
ATOM   2322  N   LEU A 295      16.044  30.871   8.675  1.00 22.79           N  
ATOM   2323  CA  LEU A 295      17.022  30.036   9.369  1.00 24.04           C  
ATOM   2324  C   LEU A 295      16.439  29.618  10.722  1.00 23.81           C  
ATOM   2325  O   LEU A 295      16.686  28.490  11.192  1.00 24.11           O  
ATOM   2326  CB  LEU A 295      18.324  30.798   9.608  1.00 25.08           C  
ATOM   2327  CG  LEU A 295      19.167  30.966   8.339  1.00 27.18           C  
ATOM   2328  CD1 LEU A 295      20.600  31.206   8.754  1.00 28.04           C  
ATOM   2329  CD2 LEU A 295      19.166  29.723   7.453  1.00 31.82           C  
ATOM   2330  N   GLY A 296      15.641  30.488  11.325  1.00 22.19           N  
ATOM   2331  CA  GLY A 296      14.938  30.074  12.547  1.00 24.15           C  
ATOM   2332  C   GLY A 296      13.943  28.943  12.296  1.00 23.87           C  
ATOM   2333  O   GLY A 296      13.916  27.936  13.009  1.00 24.39           O  
ATOM   2334  N   LEU A 297      13.084  29.118  11.303  1.00 23.14           N  
ATOM   2335  CA  LEU A 297      12.096  28.073  10.956  1.00 23.45           C  
ATOM   2336  C   LEU A 297      12.757  26.765  10.563  1.00 24.07           C  
ATOM   2337  O   LEU A 297      12.345  25.694  10.991  1.00 24.18           O  
ATOM   2338  CB  LEU A 297      11.258  28.569   9.778  1.00 22.84           C  
ATOM   2339  CG  LEU A 297      10.377  29.783  10.091  1.00 25.24           C  
ATOM   2340  CD1 LEU A 297       9.748  30.219   8.783  1.00 27.60           C  
ATOM   2341  CD2 LEU A 297       9.298  29.384  11.152  1.00 25.86           C  
ATOM   2342  N   LYS A 298      13.784  26.850   9.721  1.00 22.71           N  
ATOM   2343  CA  LYS A 298      14.571  25.661   9.393  1.00 25.06           C  
ATOM   2344  C   LYS A 298      15.165  24.951  10.599  1.00 24.21           C  
ATOM   2345  O   LYS A 298      15.119  23.725  10.685  1.00 24.47           O  
ATOM   2346  CB  LYS A 298      15.684  26.010   8.394  1.00 26.73           C  
ATOM   2347  CG  LYS A 298      15.196  26.054   6.982  1.00 33.09           C  
ATOM   2348  CD  LYS A 298      16.353  25.732   5.978  1.00 37.26           C  
ATOM   2349  CE  LYS A 298      17.415  26.845   5.902  1.00 37.25           C  
ATOM   2350  NZ  LYS A 298      18.430  26.587   4.805  1.00 42.23           N  
ATOM   2351  N   THR A 299      15.696  25.708  11.549  1.00 22.23           N  
ATOM   2352  CA  THR A 299      16.260  25.100  12.752  1.00 23.98           C  
ATOM   2353  C   THR A 299      15.169  24.314  13.491  1.00 22.31           C  
ATOM   2354  O   THR A 299      15.419  23.171  13.926  1.00 23.27           O  
ATOM   2355  CB  THR A 299      16.870  26.198  13.643  1.00 22.05           C  
ATOM   2356  OG1 THR A 299      17.987  26.774  12.922  1.00 25.92           O  
ATOM   2357  CG2 THR A 299      17.374  25.580  14.969  1.00 26.84           C  
ATOM   2358  N   ILE A 300      13.976  24.904  13.638  1.00 21.68           N  
ATOM   2359  CA  ILE A 300      12.933  24.204  14.358  1.00 22.62           C  
ATOM   2360  C   ILE A 300      12.534  22.941  13.596  1.00 22.75           C  
ATOM   2361  O   ILE A 300      12.417  21.854  14.200  1.00 22.83           O  
ATOM   2362  CB  ILE A 300      11.713  25.090  14.579  1.00 22.40           C  
ATOM   2363  CG1 ILE A 300      12.072  26.300  15.465  1.00 24.71           C  
ATOM   2364  CG2 ILE A 300      10.519  24.264  15.166  1.00 23.45           C  
ATOM   2365  CD1 ILE A 300      10.986  27.403  15.406  1.00 24.95           C  
ATOM   2366  N   MET A 301      12.350  23.082  12.287  1.00 22.57           N  
ATOM   2367  CA  MET A 301      11.952  21.917  11.490  1.00 23.91           C  
ATOM   2368  C   MET A 301      13.017  20.834  11.412  1.00 22.51           C  
ATOM   2369  O   MET A 301      12.664  19.648  11.332  1.00 22.42           O  
ATOM   2370  CB  MET A 301      11.485  22.341  10.101  1.00 21.59           C  
ATOM   2371  CG  MET A 301      10.254  23.173  10.190  1.00 23.18           C  
ATOM   2372  SD  MET A 301       9.474  23.458   8.541  1.00 28.21           S  
ATOM   2373  CE  MET A 301      10.622  24.595   7.776  1.00 31.62           C  
ATOM   2374  N   GLU A 302      14.292  21.224  11.445  1.00 22.90           N  
ATOM   2375  CA  GLU A 302      15.390  20.252  11.544  1.00 24.16           C  
ATOM   2376  C   GLU A 302      15.267  19.457  12.833  1.00 23.81           C  
ATOM   2377  O   GLU A 302      15.473  18.259  12.858  1.00 23.88           O  
ATOM   2378  CB  GLU A 302      16.772  20.922  11.491  1.00 24.67           C  
ATOM   2379  CG  GLU A 302      17.103  21.409  10.100  1.00 28.83           C  
ATOM   2380  CD  GLU A 302      18.340  22.348  10.084  1.00 38.50           C  
ATOM   2381  OE1 GLU A 302      18.807  22.814  11.165  1.00 40.65           O  
ATOM   2382  OE2 GLU A 302      18.841  22.631   8.974  1.00 42.53           O  
ATOM   2383  N   HIS A 303      14.913  20.136  13.910  1.00 22.71           N  
ATOM   2384  CA  HIS A 303      14.713  19.421  15.144  1.00 24.45           C  
ATOM   2385  C   HIS A 303      13.535  18.457  15.101  1.00 24.07           C  
ATOM   2386  O   HIS A 303      13.674  17.333  15.600  1.00 25.58           O  
ATOM   2387  CB  HIS A 303      14.625  20.399  16.316  1.00 23.35           C  
ATOM   2388  CG AHIS A 303      14.678  19.719  17.649  0.50 22.79           C  
ATOM   2389  CG BHIS A 303      15.968  20.929  16.700  0.50 26.16           C  
ATOM   2390  ND1AHIS A 303      15.865  19.407  18.267  0.50 21.24           N  
ATOM   2391  ND1BHIS A 303      16.632  21.886  15.959  0.50 28.57           N  
ATOM   2392  CD2AHIS A 303      13.700  19.252  18.455  0.50 22.80           C  
ATOM   2393  CD2BHIS A 303      16.826  20.547  17.676  0.50 27.97           C  
ATOM   2394  CE1AHIS A 303      15.618  18.793  19.416  0.50 21.75           C  
ATOM   2395  CE1BHIS A 303      17.814  22.118  16.505  0.50 29.64           C  
ATOM   2396  NE2AHIS A 303      14.312  18.702  19.563  0.50 19.29           N  
ATOM   2397  NE2BHIS A 303      17.959  21.314  17.544  0.50 26.93           N  
ATOM   2398  N   VAL A 304      12.420  18.839  14.469  1.00 23.12           N  
ATOM   2399  CA  VAL A 304      11.304  17.923  14.304  1.00 24.03           C  
ATOM   2400  C   VAL A 304      11.787  16.741  13.485  1.00 24.66           C  
ATOM   2401  O   VAL A 304      11.598  15.598  13.879  1.00 24.59           O  
ATOM   2402  CB  VAL A 304      10.135  18.611  13.562  1.00 23.64           C  
ATOM   2403  CG1 VAL A 304       9.054  17.555  13.257  1.00 25.43           C  
ATOM   2404  CG2 VAL A 304       9.593  19.799  14.397  1.00 23.05           C  
ATOM   2405  N   ARG A 305      12.481  17.018  12.374  1.00 23.16           N  
ATOM   2406  CA  ARG A 305      13.003  15.964  11.496  1.00 25.44           C  
ATOM   2407  C   ARG A 305      13.827  14.940  12.251  1.00 25.80           C  
ATOM   2408  O   ARG A 305      13.727  13.736  12.027  1.00 26.01           O  
ATOM   2409  CB  ARG A 305      13.874  16.604  10.391  1.00 25.52           C  
ATOM   2410  CG  ARG A 305      14.519  15.604   9.383  1.00 25.31           C  
ATOM   2411  CD  ARG A 305      15.778  16.176   8.718  1.00 28.56           C  
ATOM   2412  NE  ARG A 305      16.808  16.564   9.700  1.00 28.34           N  
ATOM   2413  CZ  ARG A 305      17.763  17.470   9.494  1.00 28.67           C  
ATOM   2414  NH1 ARG A 305      17.844  18.112   8.329  1.00 29.34           N  
ATOM   2415  NH2 ARG A 305      18.633  17.748  10.448  1.00 28.33           N  
ATOM   2416  N   ASP A 306      14.688  15.452  13.127  1.00 25.59           N  
ATOM   2417  CA  ASP A 306      15.660  14.615  13.850  1.00 28.14           C  
ATOM   2418  C   ASP A 306      15.005  13.854  15.002  1.00 28.95           C  
ATOM   2419  O   ASP A 306      15.644  13.006  15.610  1.00 30.28           O  
ATOM   2420  CB  ASP A 306      16.818  15.473  14.310  1.00 27.62           C  
ATOM   2421  CG  ASP A 306      17.681  15.935  13.139  1.00 29.02           C  
ATOM   2422  OD1 ASP A 306      17.602  15.291  12.053  1.00 35.99           O  
ATOM   2423  OD2 ASP A 306      18.425  16.923  13.298  1.00 33.72           O  
ATOM   2424  N   ASN A 307      13.736  14.144  15.265  1.00 29.73           N  
ATOM   2425  CA  ASN A 307      12.942  13.379  16.197  1.00 33.34           C  
ATOM   2426  C   ASN A 307      12.088  12.316  15.488  1.00 33.85           C  
ATOM   2427  O   ASN A 307      11.285  11.612  16.125  1.00 34.45           O  
ATOM   2428  CB  ASN A 307      12.071  14.333  17.043  1.00 33.86           C  
ATOM   2429  CG  ASN A 307      12.827  14.945  18.220  1.00 38.50           C  
ATOM   2430  OD1 ASN A 307      12.260  15.692  19.010  1.00 44.30           O  
ATOM   2431  ND2 ASN A 307      14.110  14.619  18.349  1.00 42.09           N  
ATOM   2432  N   LEU A 308      12.230  12.234  14.156  1.00 34.28           N  
ATOM   2433  CA  LEU A 308      11.444  11.311  13.336  1.00 35.55           C  
ATOM   2434  C   LEU A 308      12.285  10.128  12.830  1.00 36.68           C  
ATOM   2435  O   LEU A 308      13.521  10.225  12.701  1.00 38.12           O  
ATOM   2436  CB  LEU A 308      10.770  12.025  12.163  1.00 34.98           C  
ATOM   2437  CG  LEU A 308       9.703  13.073  12.510  1.00 34.23           C  
ATOM   2438  CD1 LEU A 308       9.238  13.810  11.263  1.00 35.64           C  
ATOM   2439  CD2 LEU A 308       8.479  12.497  13.208  1.00 37.27           C  
TER    2440      LEU A 308                                                      
ATOM   2441  N   PHE B   1       5.448  48.473  24.218  1.00 24.53           N  
ATOM   2442  CA  PHE B   1       4.394  48.712  23.189  1.00 23.21           C  
ATOM   2443  C   PHE B   1       3.094  49.127  23.871  1.00 22.63           C  
ATOM   2444  O   PHE B   1       2.943  48.928  25.060  1.00 20.84           O  
ATOM   2445  CB  PHE B   1       4.188  47.453  22.337  1.00 26.03           C  
ATOM   2446  CG  PHE B   1       4.099  46.179  23.146  1.00 24.85           C  
ATOM   2447  CD1 PHE B   1       5.208  45.350  23.272  1.00 27.90           C  
ATOM   2448  CD2 PHE B   1       2.936  45.850  23.805  1.00 27.15           C  
ATOM   2449  CE1 PHE B   1       5.147  44.188  24.029  1.00 28.96           C  
ATOM   2450  CE2 PHE B   1       2.859  44.690  24.569  1.00 28.58           C  
ATOM   2451  CZ  PHE B   1       3.973  43.871  24.702  1.00 29.61           C  
ATOM   2452  N   ASN B   2       2.156  49.674  23.091  1.00 18.75           N  
ATOM   2453  CA  ASN B   2       0.901  50.158  23.645  1.00 18.17           C  
ATOM   2454  C   ASN B   2      -0.310  49.423  23.162  1.00 17.69           C  
ATOM   2455  O   ASN B   2      -1.420  49.630  23.693  1.00 19.40           O  
ATOM   2456  CB  ASN B   2       0.776  51.656  23.314  1.00 16.71           C  
ATOM   2457  CG  ASN B   2       1.868  52.464  24.031  1.00 16.91           C  
ATOM   2458  OD1 ASN B   2       1.966  52.421  25.257  1.00 17.19           O  
ATOM   2459  ND2 ASN B   2       2.712  53.131  23.290  1.00 17.02           N  
ATOM   2460  N   ARG B   3      -0.133  48.593  22.138  1.00 18.83           N  
ATOM   2461  CA  ARG B   3      -1.211  47.725  21.666  1.00 18.09           C  
ATOM   2462  C   ARG B   3      -0.697  46.300  21.524  1.00 17.38           C  
ATOM   2463  O   ARG B   3       0.511  46.071  21.411  1.00 18.79           O  
ATOM   2464  CB  ARG B   3      -1.724  48.183  20.315  1.00 18.67           C  
ATOM   2465  CG  ARG B   3      -2.097  49.676  20.257  1.00 16.96           C  
ATOM   2466  CD  ARG B   3      -3.008  49.893  19.091  1.00 18.69           C  
ATOM   2467  NE  ARG B   3      -3.170  51.320  18.745  1.00 15.72           N  
ATOM   2468  CZ  ARG B   3      -4.102  51.733  17.884  1.00 16.39           C  
ATOM   2469  NH1 ARG B   3      -5.008  50.858  17.432  1.00 18.07           N  
ATOM   2470  NH2 ARG B   3      -4.189  53.014  17.508  1.00 16.36           N  
ATOM   2471  N   PRO B   4      -1.613  45.321  21.627  1.00 17.00           N  
ATOM   2472  CA  PRO B   4      -1.139  43.947  21.556  1.00 15.87           C  
ATOM   2473  C   PRO B   4      -0.558  43.554  20.181  1.00 16.31           C  
ATOM   2474  O   PRO B   4      -0.837  44.168  19.101  1.00 17.65           O  
ATOM   2475  CB  PRO B   4      -2.377  43.110  21.924  1.00 17.18           C  
ATOM   2476  CG  PRO B   4      -3.558  43.991  21.544  1.00 17.02           C  
ATOM   2477  CD  PRO B   4      -3.066  45.389  21.924  1.00 16.19           C  
ATOM   2478  N   VAL B   5       0.269  42.535  20.257  1.00 16.74           N  
ATOM   2479  CA  VAL B   5       1.112  42.137  19.090  1.00 16.09           C  
ATOM   2480  C   VAL B   5       0.740  40.730  18.512  1.00 17.85           C  
ATOM   2481  O   VAL B   5       1.519  39.976  17.890  1.00 16.16           O  
ATOM   2482  CB  VAL B   5       2.605  42.259  19.468  1.00 17.43           C  
ATOM   2483  CG1 VAL B   5       3.002  43.739  19.576  1.00 16.19           C  
ATOM   2484  CG2 VAL B   5       2.966  41.470  20.754  1.00 19.43           C  
ATOM   2485  OXT VAL B   5      -0.428  40.316  18.552  1.00 16.04           O  
TER    2486      VAL B   5                                                      
HETATM 2487  C1  NAG A 901     -13.021  22.824  24.397  1.00 48.18           C  
HETATM 2488  C2  NAG A 901     -14.237  22.156  23.757  1.00 52.17           C  
HETATM 2489  C3  NAG A 901     -15.024  21.301  24.767  1.00 55.54           C  
HETATM 2490  C4  NAG A 901     -14.147  20.517  25.765  1.00 56.87           C  
HETATM 2491  C5  NAG A 901     -12.933  21.337  26.227  1.00 57.02           C  
HETATM 2492  C6  NAG A 901     -11.967  20.497  27.064  1.00 59.06           C  
HETATM 2493  C7  NAG A 901     -15.284  23.432  21.950  1.00 50.58           C  
HETATM 2494  C8  NAG A 901     -16.316  24.452  21.585  1.00 51.27           C  
HETATM 2495  N2  NAG A 901     -15.132  23.174  23.244  1.00 50.76           N  
HETATM 2496  O3  NAG A 901     -15.861  20.418  24.044  1.00 57.04           O  
HETATM 2497  O4  NAG A 901     -14.901  20.122  26.903  1.00 58.09           O  
HETATM 2498  O5  NAG A 901     -12.256  21.866  25.097  1.00 53.04           O  
HETATM 2499  O6  NAG A 901     -12.436  20.422  28.399  1.00 61.60           O  
HETATM 2500  O7  NAG A 901     -14.612  22.903  21.066  1.00 54.02           O  
HETATM 2501 ZN    ZN A 999      -0.284  39.215  16.643  1.00 25.38          ZN  
HETATM 2502  S   SCN A 502      13.494  14.464  -0.035  1.00 49.88           S  
HETATM 2503  C   SCN A 502      12.233  13.268  -0.475  1.00 48.40           C  
HETATM 2504  N   SCN A 502      11.551  12.293  -0.627  1.00 48.16           N  
HETATM 2505  C1  GOL A 501       4.408  49.532   5.722  1.00 26.14           C  
HETATM 2506  O1  GOL A 501       4.113  48.637   6.758  1.00 18.86           O  
HETATM 2507  C2  GOL A 501       3.119  49.748   4.963  1.00 30.43           C  
HETATM 2508  O2  GOL A 501       3.398  50.591   3.865  1.00 33.65           O  
HETATM 2509  C3  GOL A 501       2.170  50.454   5.924  1.00 26.78           C  
HETATM 2510  O3  GOL A 501       1.046  50.750   5.178  1.00 31.05           O  
HETATM 2511  N  AASP B   6       2.213  36.544  21.819  0.50 24.03           N  
HETATM 2512  N  BASP B   6       0.103  35.868  22.206  0.50 24.10           N  
HETATM 2513  CA AASP B   6       0.858  36.464  21.224  0.50 24.81           C  
HETATM 2514  CA BASP B   6       0.804  36.375  20.970  0.50 23.82           C  
HETATM 2515  C  AASP B   6       0.892  35.436  20.115  0.50 25.94           C  
HETATM 2516  C  BASP B   6       2.288  36.309  21.191  0.50 24.47           C  
HETATM 2517  O  AASP B   6       1.189  34.254  20.337  0.50 28.52           O  
HETATM 2518  O  BASP B   6       3.026  37.235  20.876  0.50 26.33           O  
HETATM 2519  CB  ASP B   6       0.436  37.824  20.685  1.00 23.25           C  
HETATM 2520  CG  ASP B   6      -1.041  38.061  20.785  1.00 18.21           C  
HETATM 2521  OD1 ASP B   6      -1.814  37.265  20.208  1.00 13.28           O  
HETATM 2522  OD2 ASP B   6      -1.394  39.057  21.439  1.00 14.58           O  
HETATM 2523  OXTAASP B   6       0.636  35.734  18.956  0.50 28.35           O  
HETATM 2524  OXTBASP B   6       2.783  35.336  21.719  0.50 25.72           O  
HETATM 2525  O   HOH A 503      17.240  45.510   7.300  1.00 20.39           O  
HETATM 2526  O   HOH A 504       5.037  47.785  -0.548  1.00 17.98           O  
HETATM 2527  O   HOH A 505      -0.453  43.651  -4.798  1.00 18.30           O  
HETATM 2528  O   HOH A 506      -6.336  32.882  -6.532  1.00 21.58           O  
HETATM 2529  O   HOH A 507     -10.681  36.497  -1.982  1.00 22.32           O  
HETATM 2530  O   HOH A 508      -6.023  35.631  -6.614  1.00 26.48           O  
HETATM 2531  O   HOH A 509      -2.166  26.220  -9.131  1.00 29.94           O  
HETATM 2532  O   HOH A 510       8.346  29.189 -10.645  1.00 23.59           O  
HETATM 2533  O   HOH A 511      10.729  21.618 -10.559  1.00 27.32           O  
HETATM 2534  O   HOH A 512       3.004  16.936  -3.200  1.00 20.98           O  
HETATM 2535  O   HOH A 513       2.807  14.373  -2.475  1.00 28.68           O  
HETATM 2536  O   HOH A 514      -1.163  21.975 -11.177  1.00 37.60           O  
HETATM 2537  O   HOH A 515     -11.443  39.661  -1.598  1.00 31.61           O  
HETATM 2538  O   HOH A 516      -6.304  32.492   3.426  1.00 14.99           O  
HETATM 2539  O   HOH A 517      -3.652  32.168   2.900  1.00 15.56           O  
HETATM 2540  O   HOH A 518       6.592  15.201   2.566  1.00 16.70           O  
HETATM 2541  O   HOH A 519       1.539  13.556  -0.124  1.00 21.26           O  
HETATM 2542  O   HOH A 520      -2.601  12.372  -1.829  1.00 39.58           O  
HETATM 2543  O   HOH A 521       1.606  18.656  -1.643  1.00 17.73           O  
HETATM 2544  O   HOH A 522       0.255  15.871  -0.929  1.00 22.43           O  
HETATM 2545  O   HOH A 523      -4.875  30.470  12.266  1.00 22.43           O  
HETATM 2546  O   HOH A 524      -0.370  34.687  12.695  1.00 18.97           O  
HETATM 2547  O   HOH A 525       4.324  44.354  10.139  1.00 15.67           O  
HETATM 2548  O   HOH A 526       4.820  40.294   0.010  1.00 15.67           O  
HETATM 2549  O   HOH A 527       2.344  40.975   1.058  1.00 17.14           O  
HETATM 2550  O   HOH A 528       1.795  41.521   3.684  1.00 15.11           O  
HETATM 2551  O   HOH A 529      -4.429  38.876   7.827  1.00 20.30           O  
HETATM 2552  O   HOH A 530      11.832  33.224  -1.700  1.00 24.19           O  
HETATM 2553  O   HOH A 531      11.342  29.264  -7.762  1.00 20.91           O  
HETATM 2554  O   HOH A 532      14.319  14.767  -3.298  1.00 17.30           O  
HETATM 2555  O   HOH A 533      -3.216  12.485   6.913  1.00 20.65           O  
HETATM 2556  O   HOH A 534      -1.020  12.983   8.534  1.00 19.79           O  
HETATM 2557  O   HOH A 535       0.894  15.131   6.566  1.00 14.41           O  
HETATM 2558  O   HOH A 536      16.571  26.417   2.362  1.00 26.84           O  
HETATM 2559  O   HOH A 537      13.646   8.250   4.377  1.00 32.07           O  
HETATM 2560  O   HOH A 538      -7.199  31.391  10.992  1.00 23.16           O  
HETATM 2561  O   HOH A 539     -10.899  36.797   8.076  1.00 12.11           O  
HETATM 2562  O   HOH A 540     -15.025  44.241   6.440  1.00 18.89           O  
HETATM 2563  O   HOH A 541     -12.861  43.244   4.882  1.00 20.12           O  
HETATM 2564  O   HOH A 542      -3.776  50.691   3.949  1.00 29.13           O  
HETATM 2565  O   HOH A 543      -8.404  54.754   8.166  1.00 23.23           O  
HETATM 2566  O   HOH A 544      10.757  20.001  30.388  1.00 28.39           O  
HETATM 2567  O   HOH A 545      11.863  18.743  27.897  1.00 16.97           O  
HETATM 2568  O   HOH A 546      -5.568  53.411   7.448  1.00 13.27           O  
HETATM 2569  O   HOH A 547      -3.074  54.461   7.060  1.00 25.78           O  
HETATM 2570  O   HOH A 548      -0.493  51.324   3.403  1.00 40.46           O  
HETATM 2571  O   HOH A 549      24.190  33.943  15.959  1.00 22.87           O  
HETATM 2572  O   HOH A 550     -14.971  25.915   8.222  1.00 33.95           O  
HETATM 2573  O   HOH A 551     -24.866  37.850  13.222  1.00 18.23           O  
HETATM 2574  O   HOH A 552     -20.372  38.530  19.849  1.00 25.28           O  
HETATM 2575  O   HOH A 553     -14.204  46.294  17.517  1.00 16.45           O  
HETATM 2576  O   HOH A 554     -15.582  47.946  15.294  1.00 21.59           O  
HETATM 2577  O   HOH A 555     -21.282  43.923  15.216  1.00 16.12           O  
HETATM 2578  O   HOH A 557      -9.758  33.590  25.444  1.00 15.09           O  
HETATM 2579  O   HOH A 558     -17.100  33.615  12.055  1.00 16.73           O  
HETATM 2580  O   HOH A 559      -5.075  48.191  22.493  1.00 25.69           O  
HETATM 2581  O   HOH A 560       1.854  36.391  -9.268  1.00 30.09           O  
HETATM 2582  O   HOH A 561       0.194  37.796  -7.917  1.00 19.34           O  
HETATM 2583  O   HOH A 562       7.135  38.687   0.148  1.00 15.36           O  
HETATM 2584  O   HOH A 563      12.428  43.705   1.146  1.00 15.49           O  
HETATM 2585  O   HOH A 564       7.012  50.540   2.684  1.00 21.97           O  
HETATM 2586  O   HOH A 565      18.844  43.674   7.984  1.00 19.58           O  
HETATM 2587  O   HOH A 566      12.851  38.166  12.041  1.00 19.07           O  
HETATM 2588  O   HOH A 567      16.730  46.664   4.724  1.00 26.11           O  
HETATM 2589  O   HOH A 568      13.705  50.283   7.005  1.00 21.39           O  
HETATM 2590  O   HOH A 569      11.174  32.619   6.610  1.00 17.66           O  
HETATM 2591  O   HOH A 570      13.339  48.868  12.307  1.00 17.13           O  
HETATM 2592  O   HOH A 571     -13.524  41.450  30.147  1.00 27.09           O  
HETATM 2593  O   HOH A 572       7.047  19.607  -8.951  1.00 19.24           O  
HETATM 2594  O   HOH A 573     -12.125  17.878  11.937  1.00 22.17           O  
HETATM 2595  O   HOH A 574      -5.629  17.900   1.787  1.00  6.89           O  
HETATM 2596  O   HOH A 575      -3.760  16.796   2.670  1.00 19.57           O  
HETATM 2597  O   HOH A 576     -11.452  22.997   7.714  1.00 16.24           O  
HETATM 2598  O   HOH A 577     -13.703  37.983   9.370  1.00 12.88           O  
HETATM 2599  O   HOH A 578     -15.111  35.408  11.873  1.00 19.77           O  
HETATM 2600  O   HOH A 579     -18.312  34.792  14.364  1.00 24.22           O  
HETATM 2601  O   HOH A 580       6.243  44.628  12.036  1.00 14.02           O  
HETATM 2602  O   HOH A 581      -0.438  37.772  12.755  1.00 18.12           O  
HETATM 2603  O   HOH A 582      18.014  32.638   4.775  1.00 28.48           O  
HETATM 2604  O   HOH A 583      -4.697  20.429  -5.163  1.00 22.45           O  
HETATM 2605  O   HOH A 584       9.522  11.097   1.174  1.00 25.06           O  
HETATM 2606  O   HOH A 585       8.420  10.478   8.283  1.00 23.32           O  
HETATM 2607  O   HOH A 586      21.344  19.325  10.772  1.00 38.04           O  
HETATM 2608  O   HOH A 587      -9.291  45.311  15.315  1.00 14.05           O  
HETATM 2609  O   HOH A 589      -1.542  43.230  16.570  1.00 14.76           O  
HETATM 2610  O   HOH A 590     -27.366  43.026  16.744  1.00 22.99           O  
HETATM 2611  O   HOH A 591      18.266  43.311  16.801  1.00 21.77           O  
HETATM 2612  O   HOH A 592     -16.325  28.045  24.537  1.00 20.75           O  
HETATM 2613  O   HOH A 593      -9.757  25.688  19.279  1.00 17.39           O  
HETATM 2614  O   HOH A 594     -10.952  26.289  26.890  1.00 23.03           O  
HETATM 2615  O   HOH A 595       0.030  18.351  26.109  1.00 37.82           O  
HETATM 2616  O   HOH A 596     -11.379  36.700  29.296  1.00 24.56           O  
HETATM 2617  O   HOH A 597     -19.329  37.503  24.100  1.00 22.54           O  
HETATM 2618  O   HOH A 598     -19.211  32.635  10.369  1.00 26.03           O  
HETATM 2619  O   HOH A 599      -4.516  16.257  14.692  1.00 21.47           O  
HETATM 2620  O   HOH A 600      -5.283  18.363  16.985  1.00 32.24           O  
HETATM 2621  O   HOH A 601       6.233  26.416  29.743  1.00 16.75           O  
HETATM 2622  O   HOH A 602       3.906  28.969  30.931  1.00 19.63           O  
HETATM 2623  O   HOH A 603       0.899  31.054  24.160  1.00 17.53           O  
HETATM 2624  O   HOH A 604      10.714  35.263  29.554  1.00 28.68           O  
HETATM 2625  O   HOH A 606       2.021  25.901  38.215  1.00 33.65           O  
HETATM 2626  O   HOH A 607      -3.389  30.786  25.347  1.00 18.33           O  
HETATM 2627  O   HOH A 608      10.765  17.178  26.032  1.00 15.69           O  
HETATM 2628  O   HOH A 609      20.019  25.863  22.948  1.00 14.67           O  
HETATM 2629  O   HOH A 610      21.564  27.947  21.658  1.00 23.36           O  
HETATM 2630  O   HOH A 611      21.909  27.689  16.016  1.00 20.94           O  
HETATM 2631  O   HOH A 612      19.815  26.139  25.659  1.00 18.55           O  
HETATM 2632  O   HOH A 613      17.553  26.402  27.096  1.00 16.67           O  
HETATM 2633  O   HOH A 614      18.058  36.163  17.446  1.00 25.22           O  
HETATM 2634  O   HOH A 615      19.734  38.298  11.636  1.00 14.00           O  
HETATM 2635  O   HOH A 616      -3.852  40.196  25.843  1.00 22.78           O  
HETATM 2636  O   HOH A 617       3.188  16.173  18.297  1.00 12.65           O  
HETATM 2637  O   HOH A 618       5.420  14.582  19.104  1.00 21.22           O  
HETATM 2638  O   HOH A 619       8.873  10.937  17.439  1.00 23.73           O  
HETATM 2639  O   HOH A 620       8.150  15.078  16.997  1.00 22.20           O  
HETATM 2640  O   HOH A 621       3.091  50.200  15.459  1.00 26.17           O  
HETATM 2641  O   HOH A 622       5.586  53.356  12.784  1.00 21.31           O  
HETATM 2642  O   HOH A 623       2.046  18.622  23.035  1.00 21.66           O  
HETATM 2643  O   HOH A 624       0.620  14.578  24.298  1.00 12.85           O  
HETATM 2644  O   HOH A 625      15.509  44.900  13.954  1.00 20.66           O  
HETATM 2645  O   HOH A 626      13.063  48.681  16.405  1.00 18.61           O  
HETATM 2646  O   HOH A 627      14.725  46.488  11.959  1.00 22.14           O  
HETATM 2647  O   HOH A 628      18.533  39.405   7.447  1.00 19.79           O  
HETATM 2648  O   HOH A 629      19.543  21.776  13.434  1.00 33.56           O  
HETATM 2649  O   HOH A 630       7.105  34.696  -9.042  1.00 24.79           O  
HETATM 2650  O   HOH A 631       5.568  31.179 -10.382  1.00 34.06           O  
HETATM 2651  O   HOH A 632      -0.222  46.523  -0.409  1.00 34.69           O  
HETATM 2652  O   HOH A 633      10.788  50.575   2.004  1.00 22.88           O  
HETATM 2653  O   HOH A 634     -11.969  42.118  -1.598  1.00 41.48           O  
HETATM 2654  O   HOH A 635       8.817  45.778  21.314  1.00 30.04           O  
HETATM 2655  O   HOH A 636      -2.562  24.267 -10.947  1.00 31.87           O  
HETATM 2656  O   HOH A 637       0.708  22.454 -12.973  1.00 22.22           O  
HETATM 2657  O   HOH A 638       4.428  22.699 -14.185  1.00 28.94           O  
HETATM 2658  O   HOH A 639       4.892  33.068 -16.254  1.00 44.32           O  
HETATM 2659  O   HOH A 640      -2.817  23.111  -6.344  1.00 17.69           O  
HETATM 2660  O   HOH A 641       9.400  19.771  -7.514  1.00 19.11           O  
HETATM 2661  O   HOH A 642       9.158  17.125 -11.757  1.00 38.71           O  
HETATM 2662  O   HOH A 643       1.767  16.719  -5.519  1.00 24.61           O  
HETATM 2663  O   HOH A 644      -0.754  15.689  -3.695  1.00 31.94           O  
HETATM 2664  O   HOH A 645      -2.707  15.778  -5.402  1.00 36.01           O  
HETATM 2665  O   HOH A 646       1.055  13.630   2.512  1.00 28.85           O  
HETATM 2666  O   HOH A 647      10.473  14.943  -5.539  1.00 28.16           O  
HETATM 2667  O   HOH A 648      -5.722  25.665  -7.590  1.00 41.08           O  
HETATM 2668  O   HOH A 649      -9.909  32.254  -5.163  1.00 33.99           O  
HETATM 2669  O   HOH A 650     -15.167  30.928  -0.230  1.00 33.74           O  
HETATM 2670  O   HOH A 651     -14.109  30.010  -3.034  1.00 39.38           O  
HETATM 2671  O   HOH A 652     -20.125  33.677   7.848  1.00 31.78           O  
HETATM 2672  O   HOH A 653     -21.006  37.822   5.903  1.00 33.99           O  
HETATM 2673  O   HOH A 654     -18.226  42.297   8.260  1.00 30.47           O  
HETATM 2674  O   HOH A 655     -16.756  46.325   5.707  1.00 45.39           O  
HETATM 2675  O   HOH A 656       7.548   9.321  10.585  1.00 36.64           O  
HETATM 2676  O   HOH A 657      11.741  35.107  -3.516  1.00 30.67           O  
HETATM 2677  O   HOH A 658      15.000  36.617  -1.549  1.00 25.61           O  
HETATM 2678  O   HOH A 659      16.456  13.963   1.736  1.00 20.09           O  
HETATM 2679  O   HOH A 660      15.532  11.836  11.001  1.00 27.13           O  
HETATM 2680  O   HOH A 661     -10.273  52.629   0.267  1.00 34.47           O  
HETATM 2681  O   HOH A 662     -15.153  48.498  12.413  1.00 18.56           O  
HETATM 2682  O   HOH A 663     -11.958  51.381  11.386  1.00 24.38           O  
HETATM 2683  O   HOH A 664     -13.658  50.743  12.853  1.00 29.29           O  
HETATM 2684  O   HOH A 665     -17.027  38.683  16.786  1.00 30.84           O  
HETATM 2685  O   HOH A 666     -20.409  36.632  13.880  1.00 30.55           O  
HETATM 2686  O   HOH A 667     -22.074  35.443  17.010  1.00 27.70           O  
HETATM 2687  O   HOH A 668     -20.032  37.169  17.213  1.00 29.96           O  
HETATM 2688  O   HOH A 669     -22.362  45.145  12.944  1.00 28.39           O  
HETATM 2689  O   HOH A 670     -25.040  43.299  15.355  1.00 27.70           O  
HETATM 2690  O   HOH A 671     -21.008  47.045  22.416  1.00 24.48           O  
HETATM 2691  O   HOH A 672     -21.366  47.967  13.031  1.00 29.16           O  
HETATM 2692  O   HOH A 673     -19.326  51.098  16.770  1.00 41.35           O  
HETATM 2693  O   HOH A 674     -21.960  36.164  24.136  1.00 34.19           O  
HETATM 2694  O   HOH A 675     -23.567  35.201  19.530  1.00 31.28           O  
HETATM 2695  O   HOH A 676      -8.719  24.345  27.776  1.00 25.87           O  
HETATM 2696  O   HOH A 677      -8.403  22.107  23.424  1.00 28.11           O  
HETATM 2697  O   HOH A 678      -9.819  21.253  20.058  1.00 32.21           O  
HETATM 2698  O   HOH A 679     -12.068  22.634  19.900  1.00 30.45           O  
HETATM 2699  O   HOH A 680      -9.892  19.665  23.196  1.00 42.27           O  
HETATM 2700  O   HOH A 681      -3.943  18.969  27.171  1.00 35.62           O  
HETATM 2701  O   HOH A 682      -6.621  17.950  25.110  1.00 23.47           O  
HETATM 2702  O   HOH A 683      -6.254  31.993  31.549  1.00 24.93           O  
HETATM 2703  O   HOH A 684      -8.098  17.957  23.435  1.00 23.94           O  
HETATM 2704  O   HOH A 685      -6.993  16.392  21.562  1.00 29.70           O  
HETATM 2705  O   HOH A 686      -4.667  15.599  23.803  1.00 36.39           O  
HETATM 2706  O   HOH A 687     -14.332  26.734  26.014  1.00 28.22           O  
HETATM 2707  O   HOH A 688     -18.025  29.316  26.070  1.00 35.90           O  
HETATM 2708  O   HOH A 689     -12.927  19.007  14.329  1.00 31.65           O  
HETATM 2709  O   HOH A 690      -7.355  41.949  29.008  1.00 38.77           O  
HETATM 2710  O   HOH A 691      -2.587  40.272  29.351  1.00 26.73           O  
HETATM 2711  O   HOH A 693     -14.089  23.364   8.799  1.00 24.58           O  
HETATM 2712  O   HOH A 694      12.275  17.376  -8.719  1.00 27.28           O  
HETATM 2713  O   HOH A 695      -0.844  13.877  22.705  1.00 23.20           O  
HETATM 2714  O   HOH A 696      -7.280  12.502  12.545  1.00 31.34           O  
HETATM 2715  O   HOH A 698      13.300  41.507  21.882  1.00 24.58           O  
HETATM 2716  O   HOH A 699       6.033  29.817  32.524  1.00 29.77           O  
HETATM 2717  O   HOH A 700       8.093  27.538  31.441  1.00 24.32           O  
HETATM 2718  O   HOH A 701      10.579  28.122  30.639  1.00 24.15           O  
HETATM 2719  O   HOH A 702      11.241  30.702  31.824  1.00 29.04           O  
HETATM 2720  O   HOH A 703      12.655  32.924  29.879  1.00 40.01           O  
HETATM 2721  O   HOH A 704      12.707  25.857  31.047  1.00 39.54           O  
HETATM 2722  O   HOH A 705      -4.113  24.720  33.782  1.00 31.09           O  
HETATM 2723  O   HOH A 706       4.299  24.114  36.525  1.00 28.08           O  
HETATM 2724  O   HOH A 707      14.771  18.083  27.722  1.00 28.42           O  
HETATM 2725  O   HOH A 708      16.520  24.152  28.161  1.00 19.37           O  
HETATM 2726  O   HOH A 709      15.366  25.220  30.622  1.00 37.20           O  
HETATM 2727  O   HOH A 710      16.415  19.601  26.428  1.00 28.74           O  
HETATM 2728  O   HOH A 711      18.187  21.119  27.793  1.00 42.42           O  
HETATM 2729  O   HOH A 712      21.698  23.881  22.866  1.00 27.36           O  
HETATM 2730  O   HOH A 713      14.352  31.206  28.555  1.00 35.18           O  
HETATM 2731  O   HOH A 714      20.307  31.901  24.054  1.00 38.40           O  
HETATM 2732  O   HOH A 715      19.565  32.323  21.617  1.00 24.32           O  
HETATM 2733  O   HOH A 716      13.973  35.900  28.023  1.00 26.27           O  
HETATM 2734  O   HOH A 717      15.758  35.468  26.419  1.00 27.06           O  
HETATM 2735  O   HOH A 718      23.454  28.894  13.955  1.00 35.34           O  
HETATM 2736  O   HOH A 719      24.011  32.412   8.571  1.00 24.05           O  
HETATM 2737  O   HOH A 720      15.731  41.636  21.111  1.00 26.55           O  
HETATM 2738  O   HOH A 721       6.066  42.492  27.739  1.00 25.27           O  
HETATM 2739  O   HOH A 722      -2.947  14.449  20.119  1.00 23.79           O  
HETATM 2740  O   HOH A 723      15.397  50.719  11.971  1.00 30.29           O  
HETATM 2741  O   HOH A 724      15.853  45.569   1.213  1.00 30.74           O  
HETATM 2742  O   HOH A 725      -0.020  11.565   4.382  1.00 26.03           O  
HETATM 2743  O   HOH A 726      -1.611  13.359   3.908  1.00 42.14           O  
HETATM 2744  O   HOH A 727      17.566  35.123  24.404  1.00 26.71           O  
HETATM 2745  O   HOH A 728       6.997  32.560 -13.574  1.00 28.19           O  
HETATM 2746  O   HOH A 729       7.888  14.617  -4.856  1.00 45.20           O  
HETATM 2747  O   HOH A 730       8.338  21.658 -11.758  1.00 30.48           O  
HETATM 2748  O   HOH A 731      11.674  46.634  -0.886  1.00 27.29           O  
HETATM 2749  O   HOH A 732     -17.025  49.013  10.243  1.00 32.70           O  
HETATM 2750  O   HOH A 733     -11.229  53.604  10.430  1.00 30.77           O  
HETATM 2751  O   HOH A 734      -9.516  44.907  26.469  1.00 30.83           O  
HETATM 2752  O   HOH A 735     -17.253  25.845   9.519  1.00 42.44           O  
HETATM 2753  O   HOH A 736       4.838   9.724  12.578  1.00 36.21           O  
HETATM 2754  O   HOH A 737       3.980   9.458  15.101  1.00 30.38           O  
HETATM 2755  O   HOH A 738      17.281  47.475  10.849  1.00 30.04           O  
HETATM 2756  O   HOH A 739      11.159  43.982  21.742  1.00 36.99           O  
HETATM 2757  O   HOH A 740      16.585  46.901  15.410  1.00 35.90           O  
HETATM 2758  O   HOH A 741      -3.810  31.220  34.742  1.00 35.84           O  
HETATM 2759  O   HOH A 742      24.002  35.239  18.540  1.00 36.51           O  
HETATM 2760  O   HOH A 743      20.186  25.503  11.917  1.00 34.48           O  
HETATM 2761  O   HOH A 744      23.720  43.647  10.076  1.00 35.66           O  
HETATM 2762  O   HOH A 745      20.342  43.008   5.738  1.00 34.70           O  
HETATM 2763  O   HOH A 746      26.310  35.239  15.204  1.00 34.17           O  
HETATM 2764  O   HOH A 747       3.535  38.659  32.336  1.00 29.29           O  
HETATM 2765  O   HOH A 748      10.968  46.918  -4.497  1.00 32.66           O  
HETATM 2766  O   HOH A 749      -3.092  43.200  -7.143  1.00 39.49           O  
HETATM 2767  O   HOH A 750       4.568  42.694  -7.977  1.00 26.46           O  
HETATM 2768  O   HOH A 751      18.603  27.955  29.186  1.00 34.60           O  
HETATM 2769  O   HOH A 752       1.266  48.790   0.293  1.00 38.49           O  
HETATM 2770  O   HOH A 753       7.710  41.888  25.690  1.00 38.01           O  
HETATM 2771  O   HOH A 754      -9.672  47.085  16.977  1.00 37.92           O  
HETATM 2772  O   HOH A 755     -15.810  25.494   5.471  1.00 42.27           O  
HETATM 2773  O   HOH A 756      19.682  31.371   1.343  1.00 40.00           O  
HETATM 2774  O   HOH A 757      -0.488  10.916   0.773  1.00 47.71           O  
HETATM 2775  O   HOH A 758      -0.678  33.582  32.732  1.00 24.04           O  
HETATM 2776  O   HOH A 759       3.122   8.217  10.410  1.00 41.32           O  
HETATM 2777  O   HOH A 760     -18.082  45.051   8.091  1.00 26.26           O  
HETATM 2778  O   HOH A 761      17.528  13.318   7.555  1.00 35.15           O  
HETATM 2779  O   HOH A 762      -3.239  49.762   1.164  1.00 33.16           O  
HETATM 2780  O   HOH A 763      21.900  29.721  24.172  1.00 34.63           O  
HETATM 2781  O   HOH A 764      19.721  44.347  14.590  1.00 31.72           O  
HETATM 2782  O   HOH A 765      17.874  43.817  12.921  1.00 38.28           O  
HETATM 2783  O   HOH A 766      11.121  12.081  -3.032  1.00 44.91           O  
HETATM 2784  O  AHOH A 768      10.835  39.365  -6.289  0.50 22.77           O  
HETATM 2785  O  BHOH A 768      11.487  39.994  -5.577  0.50 27.15           O  
HETATM 2786  O  AHOH A 769      -6.136  43.271   0.362  0.50 19.01           O  
HETATM 2787  O  BHOH A 769      -6.729  43.552  -0.414  0.50 18.35           O  
HETATM 2788  O   HOH B 556       0.049  32.246  19.206  1.00 24.03           O  
HETATM 2789  O   HOH B 588      -7.209  51.152  15.564  1.00 27.62           O  
HETATM 2790  O   HOH B 605       2.935  33.360  21.828  1.00 27.57           O  
HETATM 2791  O   HOH B 692      -8.662  49.205  15.710  1.00 46.34           O  
HETATM 2792  O   HOH B 697       2.068  47.770  19.846  1.00 19.42           O  
HETATM 2793  O  AHOH B 767      -0.868  46.133  24.801  0.50 21.82           O  
HETATM 2794  O  BHOH B 767      -0.011  46.958  25.383  0.50 26.15           O  
CONECT  547 2501                                                                
CONECT  575 2501                                                                
CONECT  576 2501                                                                
CONECT 1115 1280                                                                
CONECT 1196 2487                                                                
CONECT 1280 1115                                                                
CONECT 1558 2501                                                                
CONECT 2481 2501                                                                
CONECT 2485 2501                                                                
CONECT 2487 1196 2488 2498                                                      
CONECT 2488 2487 2489 2495                                                      
CONECT 2489 2488 2490 2496                                                      
CONECT 2490 2489 2491 2497                                                      
CONECT 2491 2490 2492 2498                                                      
CONECT 2492 2491 2499                                                           
CONECT 2493 2494 2495 2500                                                      
CONECT 2494 2493                                                                
CONECT 2495 2488 2493                                                           
CONECT 2496 2489                                                                
CONECT 2497 2490                                                                
CONECT 2498 2487 2491                                                           
CONECT 2499 2492                                                                
CONECT 2500 2493                                                                
CONECT 2501  547  575  576 1558                                                 
CONECT 2501 2481 2485                                                           
CONECT 2502 2503                                                                
CONECT 2503 2502 2504                                                           
CONECT 2504 2503                                                                
CONECT 2505 2506 2507                                                           
CONECT 2506 2505                                                                
CONECT 2507 2505 2508 2509                                                      
CONECT 2508 2507                                                                
CONECT 2509 2507 2510                                                           
CONECT 2510 2509                                                                
MASTER      407    0    5   11    8    0   10    6 2761    2   34   25          
END                                                                             
