# Supplementary material for: A new benchmark illustrates that integration of geometric constraints inferred from enzyme reaction chemistry can increase enzyme active site modeling accuracy
Source: PLoS One. 2019 Apr 4;14(4):e0214126. doi: 10.1371/journal.pone.0214126 (PMC6448891; doi:10.1371/journal.pone.0214126)
Supplement: S1 Files — (GZ) [file pone.0214126.s008.gz › benchmark-lite/templates/6cpa/2pcu.pdb.clean2]

ATOM      1  N   ASN A   5       8.690  35.451 -12.451  1.00 42.53           N  
ATOM      2  CA  ASN A   5       7.370  36.039 -12.841  1.00 42.59           C  
ATOM      3  C   ASN A   5       7.133  37.397 -12.178  1.00 41.32           C  
ATOM      4  O   ASN A   5       8.068  38.004 -11.630  1.00 40.64           O  
ATOM      5  CB  ASN A   5       6.206  35.089 -12.538  1.00 43.51           C  
ATOM      6  CG  ASN A   5       4.999  35.346 -13.434  1.00 46.34           C  
ATOM      7  OD1 ASN A   5       3.935  35.779 -12.965  1.00 49.44           O  
ATOM      8  ND2 ASN A   5       5.167  35.109 -14.731  1.00 48.71           N  
ATOM      9 1H   ASN A   5       8.808  34.567 -12.903  1.00  0.00           H  
ATOM     10 2H   ASN A   5       9.426  36.068 -12.730  1.00  0.00           H  
ATOM     11 3H   ASN A   5       8.719  35.325 -11.459  1.00  0.00           H  
ATOM     12  HA  ASN A   5       7.379  36.227 -13.916  1.00  0.00           H  
ATOM     13 1HB  ASN A   5       6.534  34.057 -12.673  1.00  0.00           H  
ATOM     14 2HB  ASN A   5       5.904  35.204 -11.497  1.00  0.00           H  
ATOM     15 1HD2 ASN A   5       4.411  35.259 -15.369  1.00  0.00           H  
ATOM     16 2HD2 ASN A   5       6.049  34.781 -15.069  1.00  0.00           H  
ATOM     17  N   ASN A   6       5.874  37.834 -12.191  1.00 40.32           N  
ATOM     18  CA  ASN A   6       5.493  39.200 -11.791  1.00 39.32           C  
ATOM     19  C   ASN A   6       4.963  39.357 -10.366  1.00 37.33           C  
ATOM     20  O   ASN A   6       3.831  39.854 -10.171  1.00 39.82           O  
ATOM     21  CB  ASN A   6       4.459  39.775 -12.775  1.00 39.63           C  
ATOM     22  CG  ASN A   6       4.453  41.306 -12.798  1.00 43.03           C  
ATOM     23  OD1 ASN A   6       3.589  41.919 -13.434  1.00 45.86           O  
ATOM     24  ND2 ASN A   6       5.422  41.930 -12.111  1.00 44.30           N  
ATOM     25  H   ASN A   6       5.155  37.191 -12.491  1.00  0.00           H  
ATOM     26  HA  ASN A   6       6.385  39.828 -11.813  1.00  0.00           H  
ATOM     27 1HB  ASN A   6       4.671  39.410 -13.781  1.00  0.00           H  
ATOM     28 2HB  ASN A   6       3.463  39.424 -12.503  1.00  0.00           H  
ATOM     29 1HD2 ASN A   6       5.460  42.930 -12.096  1.00  0.00           H  
ATOM     30 2HD2 ASN A   6       6.106  41.396 -11.614  1.00  0.00           H  
ATOM     31  N   PHE A   7       5.761  38.962  -9.379  1.00 32.78           N  
ATOM     32  CA  PHE A   7       5.419  39.198  -7.994  1.00 28.42           C  
ATOM     33  C   PHE A   7       6.672  39.669  -7.270  1.00 27.76           C  
ATOM     34  O   PHE A   7       7.645  38.925  -7.148  1.00 28.05           O  
ATOM     35  CB  PHE A   7       4.871  37.891  -7.375  1.00 28.43           C  
ATOM     36  CG  PHE A   7       4.367  38.027  -5.941  1.00 23.27           C  
ATOM     37  CD1 PHE A   7       5.234  37.897  -4.851  1.00 22.91           C  
ATOM     38  CD2 PHE A   7       3.019  38.254  -5.708  1.00 26.16           C  
ATOM     39  CE1 PHE A   7       4.739  38.015  -3.529  1.00 24.65           C  
ATOM     40  CE2 PHE A   7       2.526  38.351  -4.412  1.00 22.18           C  
ATOM     41  CZ  PHE A   7       3.393  38.249  -3.329  1.00 24.63           C  
ATOM     42  H   PHE A   7       6.625  38.487  -9.598  1.00  0.00           H  
ATOM     43  HA  PHE A   7       4.646  39.966  -7.955  1.00  0.00           H  
ATOM     44 1HB  PHE A   7       4.047  37.519  -7.982  1.00  0.00           H  
ATOM     45 2HB  PHE A   7       5.651  37.131  -7.381  1.00  0.00           H  
ATOM     46  HD1 PHE A   7       6.292  37.705  -5.032  1.00  0.00           H  
ATOM     47  HD2 PHE A   7       2.339  38.334  -6.557  1.00  0.00           H  
ATOM     48  HE1 PHE A   7       5.419  37.921  -2.683  1.00  0.00           H  
ATOM     49  HE2 PHE A   7       1.461  38.506  -4.243  1.00  0.00           H  
ATOM     50  HZ  PHE A   7       3.001  38.354  -2.318  1.00  0.00           H  
ATOM     51  N   ASN A   8       6.654  40.903  -6.806  1.00 25.37           N  
ATOM     52  CA  ASN A   8       7.776  41.468  -6.062  1.00 25.18           C  
ATOM     53  C   ASN A   8       7.728  41.051  -4.581  1.00 24.71           C  
ATOM     54  O   ASN A   8       6.894  41.527  -3.813  1.00 24.62           O  
ATOM     55  CB  ASN A   8       7.741  43.007  -6.226  1.00 25.66           C  
ATOM     56  CG  ASN A   8       8.877  43.724  -5.529  1.00 27.60           C  
ATOM     57  OD1 ASN A   8       9.740  43.117  -4.888  1.00 27.63           O  
ATOM     58  ND2 ASN A   8       8.890  45.064  -5.671  1.00 28.82           N  
ATOM     59  H   ASN A   8       5.837  41.473  -6.972  1.00  0.00           H  
ATOM     60  HA  ASN A   8       8.703  41.074  -6.482  1.00  0.00           H  
ATOM     61 1HB  ASN A   8       7.779  43.261  -7.286  1.00  0.00           H  
ATOM     62 2HB  ASN A   8       6.802  43.394  -5.830  1.00  0.00           H  
ATOM     63 1HD2 ASN A   8       9.611  45.606  -5.238  1.00  0.00           H  
ATOM     64 2HD2 ASN A   8       8.179  45.516  -6.209  1.00  0.00           H  
ATOM     65  N   TYR A   9       8.638  40.172  -4.167  1.00 24.89           N  
ATOM     66  CA  TYR A   9       8.639  39.678  -2.782  1.00 25.08           C  
ATOM     67  C   TYR A   9       9.136  40.714  -1.774  1.00 25.32           C  
ATOM     68  O   TYR A   9       9.027  40.546  -0.555  1.00 25.78           O  
ATOM     69  CB  TYR A   9       9.482  38.385  -2.691  1.00 25.06           C  
ATOM     70  CG  TYR A   9       8.814  37.185  -3.317  1.00 22.94           C  
ATOM     71  CD1 TYR A   9       8.994  36.877  -4.667  1.00 23.04           C  
ATOM     72  CD2 TYR A   9       7.943  36.381  -2.560  1.00 24.29           C  
ATOM     73  CE1 TYR A   9       8.343  35.745  -5.234  1.00 24.79           C  
ATOM     74  CE2 TYR A   9       7.297  35.274  -3.114  1.00 22.04           C  
ATOM     75  CZ  TYR A   9       7.495  34.969  -4.444  1.00 23.00           C  
ATOM     76  OH  TYR A   9       6.835  33.873  -4.968  1.00 24.98           O  
ATOM     77  H   TYR A   9       9.341  39.836  -4.810  1.00  0.00           H  
ATOM     78  HA  TYR A   9       7.612  39.454  -2.494  1.00  0.00           H  
ATOM     79 1HB  TYR A   9      10.442  38.540  -3.186  1.00  0.00           H  
ATOM     80 2HB  TYR A   9       9.686  38.157  -1.645  1.00  0.00           H  
ATOM     81  HD1 TYR A   9       9.634  37.504  -5.289  1.00  0.00           H  
ATOM     82  HD2 TYR A   9       7.757  36.616  -1.512  1.00  0.00           H  
ATOM     83  HE1 TYR A   9       8.485  35.506  -6.288  1.00  0.00           H  
ATOM     84  HE2 TYR A   9       6.642  34.660  -2.496  1.00  0.00           H  
ATOM     85  HH  TYR A   9       6.303  33.463  -4.282  1.00  0.00           H  
ATOM     86  N   GLY A  10       9.682  41.808  -2.288  1.00 24.71           N  
ATOM     87  CA  GLY A  10      10.102  42.917  -1.439  1.00 25.01           C  
ATOM     88  C   GLY A  10       9.090  44.053  -1.353  1.00 23.69           C  
ATOM     89  O   GLY A  10       9.445  45.196  -1.029  1.00 24.46           O  
ATOM     90  H   GLY A  10       9.811  41.877  -3.287  1.00  0.00           H  
ATOM     91 1HA  GLY A  10      10.290  42.551  -0.429  1.00  0.00           H  
ATOM     92 2HA  GLY A  10      11.040  43.325  -1.812  1.00  0.00           H  
ATOM     93  N   ALA A  11       7.834  43.750  -1.661  1.00 22.53           N  
ATOM     94  CA  ALA A  11       6.734  44.716  -1.545  1.00 23.38           C  
ATOM     95  C   ALA A  11       5.596  44.051  -0.784  1.00 23.46           C  
ATOM     96  O   ALA A  11       5.521  42.818  -0.731  1.00 23.04           O  
ATOM     97  CB  ALA A  11       6.250  45.073  -2.918  1.00 22.83           C  
ATOM     98  H   ALA A  11       7.635  42.815  -1.988  1.00  0.00           H  
ATOM     99  HA  ALA A  11       7.118  45.608  -1.050  1.00  0.00           H  
ATOM    100 1HB  ALA A  11       5.433  45.790  -2.841  1.00  0.00           H  
ATOM    101 2HB  ALA A  11       7.067  45.514  -3.489  1.00  0.00           H  
ATOM    102 3HB  ALA A  11       5.898  44.176  -3.424  1.00  0.00           H  
ATOM    103  N   TYR A  12       4.710  44.859  -0.200  1.00 23.75           N  
ATOM    104  CA  TYR A  12       3.476  44.346   0.349  1.00 23.57           C  
ATOM    105  C   TYR A  12       2.401  44.214  -0.726  1.00 23.12           C  
ATOM    106  O   TYR A  12       2.369  44.992  -1.696  1.00 25.30           O  
ATOM    107  CB  TYR A  12       2.997  45.235   1.518  1.00 21.63           C  
ATOM    108  CG  TYR A  12       3.929  45.215   2.712  1.00 22.40           C  
ATOM    109  CD1 TYR A  12       4.091  44.057   3.483  1.00 21.68           C  
ATOM    110  CD2 TYR A  12       4.652  46.367   3.051  1.00 20.99           C  
ATOM    111  CE1 TYR A  12       4.935  44.059   4.584  1.00 22.94           C  
ATOM    112  CE2 TYR A  12       5.550  46.375   4.133  1.00 21.96           C  
ATOM    113  CZ  TYR A  12       5.674  45.233   4.884  1.00 19.11           C  
ATOM    114  OH  TYR A  12       6.520  45.254   5.994  1.00 24.74           O  
ATOM    115  H   TYR A  12       4.902  45.849  -0.139  1.00  0.00           H  
ATOM    116  HA  TYR A  12       3.658  43.340   0.727  1.00  0.00           H  
ATOM    117 1HB  TYR A  12       2.900  46.266   1.175  1.00  0.00           H  
ATOM    118 2HB  TYR A  12       2.012  44.905   1.846  1.00  0.00           H  
ATOM    119  HD1 TYR A  12       3.552  43.147   3.219  1.00  0.00           H  
ATOM    120  HD2 TYR A  12       4.523  47.281   2.472  1.00  0.00           H  
ATOM    121  HE1 TYR A  12       5.056  43.154   5.179  1.00  0.00           H  
ATOM    122  HE2 TYR A  12       6.125  47.274   4.357  1.00  0.00           H  
ATOM    123  HH  TYR A  12       6.918  46.124   6.075  1.00  0.00           H  
ATOM    124  N   HIS A  13       1.542  43.202  -0.597  1.00 23.36           N  
ATOM    125  CA  HIS A  13       0.603  42.872  -1.670  1.00 23.76           C  
ATOM    126  C   HIS A  13      -0.833  42.678  -1.194  1.00 23.99           C  
ATOM    127  O   HIS A  13      -1.108  42.418  -0.019  1.00 25.13           O  
ATOM    128  CB  HIS A  13       1.014  41.550  -2.338  1.00 23.83           C  
ATOM    129  CG  HIS A  13       2.221  41.679  -3.188  1.00 24.69           C  
ATOM    130  ND1 HIS A  13       2.139  42.118  -4.478  1.00 25.59           N  
ATOM    131  CD2 HIS A  13       3.528  41.460  -2.933  1.00 26.79           C  
ATOM    132  CE1 HIS A  13       3.354  42.137  -5.005  1.00 28.55           C  
ATOM    133  NE2 HIS A  13       4.217  41.765  -4.078  1.00 28.47           N  
ATOM    134  H   HIS A  13       1.534  42.652   0.250  1.00  0.00           H  
ATOM    135  HA  HIS A  13       0.621  43.659  -2.424  1.00  0.00           H  
ATOM    136 1HB  HIS A  13       1.208  40.800  -1.571  1.00  0.00           H  
ATOM    137 2HB  HIS A  13       0.193  41.183  -2.954  1.00  0.00           H  
ATOM    138  HD2 HIS A  13       3.958  41.121  -1.990  1.00  0.00           H  
ATOM    139  HE1 HIS A  13       3.600  42.413  -6.030  1.00  0.00           H  
ATOM    140  HE2 HIS A  13       5.219  41.713  -4.191  1.00  0.00           H  
ATOM    141  N   SER A  14      -1.727  42.804  -2.160  1.00 23.17           N  
ATOM    142  CA  SER A  14      -3.145  42.579  -1.932  1.00 24.49           C  
ATOM    143  C   SER A  14      -3.414  41.106  -1.649  1.00 24.15           C  
ATOM    144  O   SER A  14      -2.618  40.230  -2.028  1.00 23.90           O  
ATOM    145  CB  SER A  14      -3.924  43.024  -3.152  1.00 24.46           C  
ATOM    146  OG  SER A  14      -3.693  42.126  -4.228  1.00 27.04           O  
ATOM    147  H   SER A  14      -1.413  43.065  -3.084  1.00  0.00           H  
ATOM    148  HA  SER A  14      -3.456  43.173  -1.071  1.00  0.00           H  
ATOM    149 1HB  SER A  14      -4.986  43.059  -2.912  1.00  0.00           H  
ATOM    150 2HB  SER A  14      -3.618  44.032  -3.431  1.00  0.00           H  
ATOM    151  HG  SER A  14      -3.091  41.459  -3.891  1.00  0.00           H  
ATOM    152  N   LEU A  15      -4.556  40.829  -1.034  1.00 23.58           N  
ATOM    153  CA  LEU A  15      -4.953  39.442  -0.817  1.00 24.80           C  
ATOM    154  C   LEU A  15      -4.994  38.688  -2.147  1.00 24.77           C  
ATOM    155  O   LEU A  15      -4.484  37.577  -2.247  1.00 24.71           O  
ATOM    156  CB  LEU A  15      -6.337  39.390  -0.165  1.00 24.35           C  
ATOM    157  CG  LEU A  15      -6.764  37.966   0.211  1.00 22.43           C  
ATOM    158  CD1 LEU A  15      -5.895  37.490   1.421  1.00 25.12           C  
ATOM    159  CD2 LEU A  15      -8.249  38.008   0.619  1.00 24.06           C  
ATOM    160  H   LEU A  15      -5.161  41.570  -0.710  1.00  0.00           H  
ATOM    161  HA  LEU A  15      -4.230  38.976  -0.148  1.00  0.00           H  
ATOM    162 1HB  LEU A  15      -6.322  40.008   0.731  1.00  0.00           H  
ATOM    163 2HB  LEU A  15      -7.064  39.811  -0.859  1.00  0.00           H  
ATOM    164  HG  LEU A  15      -6.627  37.307  -0.647  1.00  0.00           H  
ATOM    165 1HD1 LEU A  15      -6.186  36.478   1.702  1.00  0.00           H  
ATOM    166 2HD1 LEU A  15      -4.842  37.499   1.139  1.00  0.00           H  
ATOM    167 3HD1 LEU A  15      -6.051  38.159   2.266  1.00  0.00           H  
ATOM    168 1HD2 LEU A  15      -8.580  37.005   0.891  1.00  0.00           H  
ATOM    169 2HD2 LEU A  15      -8.373  38.676   1.472  1.00  0.00           H  
ATOM    170 3HD2 LEU A  15      -8.846  38.373  -0.217  1.00  0.00           H  
ATOM    171  N   GLU A  16      -5.615  39.276  -3.168  1.00 24.97           N  
ATOM    172  CA  GLU A  16      -5.739  38.589  -4.458  1.00 26.31           C  
ATOM    173  C   GLU A  16      -4.379  38.271  -5.041  1.00 25.32           C  
ATOM    174  O   GLU A  16      -4.190  37.182  -5.590  1.00 23.88           O  
ATOM    175  CB  GLU A  16      -6.606  39.376  -5.451  1.00 27.27           C  
ATOM    176  CG  GLU A  16      -6.917  40.825  -5.101  1.00 35.09           C  
ATOM    177  CD  GLU A  16      -7.706  41.036  -3.760  1.00 39.64           C  
ATOM    178  OE1 GLU A  16      -7.241  41.874  -2.966  1.00 32.36           O  
ATOM    179  OE2 GLU A  16      -8.782  40.400  -3.514  1.00 46.01           O  
ATOM    180  H   GLU A  16      -6.007  40.201  -3.064  1.00  0.00           H  
ATOM    181  HA  GLU A  16      -6.216  37.623  -4.291  1.00  0.00           H  
ATOM    182 1HB  GLU A  16      -6.119  39.392  -6.426  1.00  0.00           H  
ATOM    183 2HB  GLU A  16      -7.566  38.875  -5.572  1.00  0.00           H  
ATOM    184 1HG  GLU A  16      -5.981  41.378  -5.023  1.00  0.00           H  
ATOM    185 2HG  GLU A  16      -7.501  41.265  -5.908  1.00  0.00           H  
ATOM    186  N   ALA A  17      -3.423  39.177  -4.862  1.00 24.63           N  
ATOM    187  CA  ALA A  17      -2.066  38.970  -5.439  1.00 25.55           C  
ATOM    188  C   ALA A  17      -1.352  37.842  -4.732  1.00 24.75           C  
ATOM    189  O   ALA A  17      -0.644  37.033  -5.340  1.00 24.90           O  
ATOM    190  CB  ALA A  17      -1.243  40.245  -5.299  1.00 25.80           C  
ATOM    191  H   ALA A  17      -3.609  40.016  -4.332  1.00  0.00           H  
ATOM    192  HA  ALA A  17      -2.180  38.733  -6.497  1.00  0.00           H  
ATOM    193 1HB  ALA A  17      -0.251  40.086  -5.723  1.00  0.00           H  
ATOM    194 2HB  ALA A  17      -1.739  41.058  -5.829  1.00  0.00           H  
ATOM    195 3HB  ALA A  17      -1.149  40.503  -4.245  1.00  0.00           H  
ATOM    196  N   ILE A  18      -1.524  37.791  -3.430  1.00 23.84           N  
ATOM    197  CA  ILE A  18      -0.920  36.721  -2.625  1.00 24.20           C  
ATOM    198  C   ILE A  18      -1.528  35.377  -3.068  1.00 23.52           C  
ATOM    199  O   ILE A  18      -0.804  34.401  -3.287  1.00 23.67           O  
ATOM    200  CB  ILE A  18      -1.154  36.956  -1.122  1.00 23.93           C  
ATOM    201  CG1 ILE A  18      -0.283  38.160  -0.696  1.00 22.92           C  
ATOM    202  CG2 ILE A  18      -0.746  35.704  -0.256  1.00 26.23           C  
ATOM    203  CD1 ILE A  18      -0.525  38.657   0.748  1.00 25.37           C  
ATOM    204  H   ILE A  18      -2.080  38.498  -2.971  1.00  0.00           H  
ATOM    205  HA  ILE A  18       0.154  36.716  -2.807  1.00  0.00           H  
ATOM    206  HB  ILE A  18      -2.210  37.161  -0.946  1.00  0.00           H  
ATOM    207 1HG1 ILE A  18       0.770  37.896  -0.784  1.00  0.00           H  
ATOM    208 2HG1 ILE A  18      -0.466  38.998  -1.369  1.00  0.00           H  
ATOM    209 1HG2 ILE A  18      -0.928  35.916   0.797  1.00  0.00           H  
ATOM    210 2HG2 ILE A  18      -1.339  34.843  -0.560  1.00  0.00           H  
ATOM    211 3HG2 ILE A  18       0.312  35.487  -0.405  1.00  0.00           H  
ATOM    212 1HD1 ILE A  18       0.130  39.503   0.956  1.00  0.00           H  
ATOM    213 2HD1 ILE A  18      -1.565  38.967   0.857  1.00  0.00           H  
ATOM    214 3HD1 ILE A  18      -0.311  37.852   1.450  1.00  0.00           H  
ATOM    215  N   TYR A  19      -2.857  35.317  -3.151  1.00 23.59           N  
ATOM    216  CA  TYR A  19      -3.508  34.051  -3.514  1.00 23.74           C  
ATOM    217  C   TYR A  19      -3.078  33.651  -4.928  1.00 23.18           C  
ATOM    218  O   TYR A  19      -2.852  32.465  -5.199  1.00 23.92           O  
ATOM    219  CB  TYR A  19      -5.011  34.186  -3.496  1.00 23.69           C  
ATOM    220  CG  TYR A  19      -5.644  34.184  -2.116  1.00 23.69           C  
ATOM    221  CD1 TYR A  19      -7.019  34.436  -1.983  1.00 24.58           C  
ATOM    222  CD2 TYR A  19      -4.902  33.931  -0.988  1.00 24.46           C  
ATOM    223  CE1 TYR A  19      -7.639  34.417  -0.736  1.00 23.16           C  
ATOM    224  CE2 TYR A  19      -5.532  33.887   0.268  1.00 25.02           C  
ATOM    225  CZ  TYR A  19      -6.914  34.124   0.358  1.00 22.23           C  
ATOM    226  OH  TYR A  19      -7.583  34.110   1.610  1.00 24.48           O  
ATOM    227  H   TYR A  19      -3.429  36.129  -2.968  1.00  0.00           H  
ATOM    228  HA  TYR A  19      -3.223  33.294  -2.783  1.00  0.00           H  
ATOM    229 1HB  TYR A  19      -5.299  35.117  -3.986  1.00  0.00           H  
ATOM    230 2HB  TYR A  19      -5.456  33.368  -4.061  1.00  0.00           H  
ATOM    231  HD1 TYR A  19      -7.622  34.652  -2.866  1.00  0.00           H  
ATOM    232  HD2 TYR A  19      -3.828  33.766  -1.068  1.00  0.00           H  
ATOM    233  HE1 TYR A  19      -8.707  34.615  -0.656  1.00  0.00           H  
ATOM    234  HE2 TYR A  19      -4.948  33.671   1.163  1.00  0.00           H  
ATOM    235  HH  TYR A  19      -6.950  33.923   2.308  1.00  0.00           H  
ATOM    236  N   HIS A  20      -2.962  34.627  -5.818  1.00 24.00           N  
ATOM    237  CA  HIS A  20      -2.483  34.321  -7.155  1.00 23.32           C  
ATOM    238  C   HIS A  20      -1.071  33.744  -7.154  1.00 23.30           C  
ATOM    239  O   HIS A  20      -0.762  32.822  -7.933  1.00 23.99           O  
ATOM    240  CB  HIS A  20      -2.564  35.559  -8.067  1.00 23.40           C  
ATOM    241  CG  HIS A  20      -2.213  35.281  -9.493  1.00 27.99           C  
ATOM    242  ND1 HIS A  20      -1.054  35.743 -10.088  1.00 34.06           N  
ATOM    243  CD2 HIS A  20      -2.866  34.569 -10.441  1.00 31.86           C  
ATOM    244  CE1 HIS A  20      -1.022  35.353 -11.356  1.00 31.56           C  
ATOM    245  NE2 HIS A  20      -2.119  34.651 -11.602  1.00 34.35           N  
ATOM    246  H   HIS A  20      -3.200  35.581  -5.587  1.00  0.00           H  
ATOM    247  HA  HIS A  20      -3.104  33.541  -7.594  1.00  0.00           H  
ATOM    248 1HB  HIS A  20      -3.575  35.967  -8.038  1.00  0.00           H  
ATOM    249 2HB  HIS A  20      -1.890  36.330  -7.695  1.00  0.00           H  
ATOM    250  HD2 HIS A  20      -3.822  34.058 -10.321  1.00  0.00           H  
ATOM    251  HE1 HIS A  20      -0.229  35.573 -12.071  1.00  0.00           H  
ATOM    252  HE2 HIS A  20      -2.372  34.241 -12.490  1.00  0.00           H  
ATOM    253  N   GLU A  21      -0.169  34.314  -6.366  1.00 23.39           N  
ATOM    254  CA  GLU A  21       1.200  33.777  -6.300  1.00 23.94           C  
ATOM    255  C   GLU A  21       1.217  32.377  -5.703  1.00 23.88           C  
ATOM    256  O   GLU A  21       2.004  31.538  -6.147  1.00 24.20           O  
ATOM    257  CB  GLU A  21       2.108  34.737  -5.535  1.00 25.02           C  
ATOM    258  CG  GLU A  21       3.579  34.377  -5.541  1.00 23.63           C  
ATOM    259  CD  GLU A  21       4.261  34.404  -6.906  1.00 26.15           C  
ATOM    260  OE1 GLU A  21       3.642  34.783  -7.942  1.00 26.11           O  
ATOM    261  OE2 GLU A  21       5.460  34.080  -6.894  1.00 27.39           O  
ATOM    262  H   GLU A  21      -0.409  35.119  -5.805  1.00  0.00           H  
ATOM    263  HA  GLU A  21       1.579  33.671  -7.317  1.00  0.00           H  
ATOM    264 1HB  GLU A  21       2.015  35.739  -5.955  1.00  0.00           H  
ATOM    265 2HB  GLU A  21       1.789  34.788  -4.494  1.00  0.00           H  
ATOM    266 1HG  GLU A  21       4.115  35.072  -4.895  1.00  0.00           H  
ATOM    267 2HG  GLU A  21       3.699  33.376  -5.129  1.00  0.00           H  
ATOM    268  N   MET A  22       0.374  32.115  -4.691  1.00 23.66           N  
ATOM    269  CA  MET A  22       0.212  30.752  -4.207  1.00 23.88           C  
ATOM    270  C   MET A  22      -0.197  29.788  -5.303  1.00 23.80           C  
ATOM    271  O   MET A  22       0.324  28.684  -5.390  1.00 23.57           O  
ATOM    272  CB  MET A  22      -0.822  30.677  -3.075  1.00 21.99           C  
ATOM    273  CG  MET A  22      -0.319  31.424  -1.869  1.00 22.91           C  
ATOM    274  SD  MET A  22      -1.609  31.562  -0.588  1.00 25.76           S  
ATOM    275  CE  MET A  22      -1.715  29.863  -0.071  1.00 25.50           C  
ATOM    276  H   MET A  22      -0.155  32.858  -4.256  1.00  0.00           H  
ATOM    277  HA  MET A  22       1.169  30.408  -3.816  1.00  0.00           H  
ATOM    278 1HB  MET A  22      -1.765  31.103  -3.415  1.00  0.00           H  
ATOM    279 2HB  MET A  22      -1.008  29.633  -2.820  1.00  0.00           H  
ATOM    280 1HG  MET A  22       0.543  30.904  -1.453  1.00  0.00           H  
ATOM    281 2HG  MET A  22      -0.003  32.424  -2.166  1.00  0.00           H  
ATOM    282 1HE  MET A  22      -2.464  29.768   0.715  1.00  0.00           H  
ATOM    283 2HE  MET A  22      -1.999  29.241  -0.921  1.00  0.00           H  
ATOM    284 3HE  MET A  22      -0.746  29.537   0.310  1.00  0.00           H  
ATOM    285  N   ASP A  23      -1.137  30.186  -6.148  1.00 24.24           N  
ATOM    286  CA  ASP A  23      -1.555  29.333  -7.261  1.00 26.18           C  
ATOM    287  C   ASP A  23      -0.387  29.124  -8.231  1.00 25.20           C  
ATOM    288  O   ASP A  23      -0.153  27.992  -8.708  1.00 24.77           O  
ATOM    289  CB  ASP A  23      -2.723  29.979  -7.978  1.00 27.33           C  
ATOM    290  CG  ASP A  23      -3.768  28.954  -8.479  1.00 34.70           C  
ATOM    291  OD1 ASP A  23      -4.708  29.395  -9.191  1.00 43.81           O  
ATOM    292  OD2 ASP A  23      -3.672  27.723  -8.158  1.00 44.41           O  
ATOM    293  H   ASP A  23      -1.575  31.088  -6.028  1.00  0.00           H  
ATOM    294  HA  ASP A  23      -1.870  28.370  -6.859  1.00  0.00           H  
ATOM    295 1HB  ASP A  23      -3.219  30.681  -7.307  1.00  0.00           H  
ATOM    296 2HB  ASP A  23      -2.356  30.547  -8.833  1.00  0.00           H  
ATOM    297  N   ASN A  24       0.382  30.193  -8.463  1.00 24.34           N  
ATOM    298  CA  ASN A  24       1.560  30.104  -9.341  1.00 25.63           C  
ATOM    299  C   ASN A  24       2.594  29.110  -8.846  1.00 24.07           C  
ATOM    300  O   ASN A  24       3.110  28.320  -9.648  1.00 23.47           O  
ATOM    301  CB  ASN A  24       2.201  31.470  -9.583  1.00 25.69           C  
ATOM    302  CG  ASN A  24       1.454  32.280 -10.642  1.00 31.09           C  
ATOM    303  OD1 ASN A  24       0.555  31.788 -11.320  1.00 35.98           O  
ATOM    304  ND2 ASN A  24       1.820  33.545 -10.767  1.00 36.90           N  
ATOM    305  H   ASN A  24       0.156  31.078  -8.032  1.00  0.00           H  
ATOM    306  HA  ASN A  24       1.243  29.707 -10.307  1.00  0.00           H  
ATOM    307 1HB  ASN A  24       2.218  32.035  -8.650  1.00  0.00           H  
ATOM    308 2HB  ASN A  24       3.234  31.336  -9.903  1.00  0.00           H  
ATOM    309 1HD2 ASN A  24       1.371  34.131 -11.442  1.00  0.00           H  
ATOM    310 2HD2 ASN A  24       2.545  33.915 -10.187  1.00  0.00           H  
ATOM    311  N   ILE A  25       2.855  29.131  -7.536  1.00 23.48           N  
ATOM    312  CA  ILE A  25       3.779  28.183  -6.896  1.00 23.74           C  
ATOM    313  C   ILE A  25       3.294  26.727  -7.049  1.00 23.20           C  
ATOM    314  O   ILE A  25       4.057  25.842  -7.474  1.00 23.45           O  
ATOM    315  CB  ILE A  25       4.037  28.537  -5.438  1.00 24.11           C  
ATOM    316  CG1 ILE A  25       4.892  29.838  -5.334  1.00 25.12           C  
ATOM    317  CG2 ILE A  25       4.752  27.409  -4.749  1.00 22.24           C  
ATOM    318  CD1 ILE A  25       4.860  30.520  -3.935  1.00 24.79           C  
ATOM    319  H   ILE A  25       2.395  29.829  -6.969  1.00  0.00           H  
ATOM    320  HA  ILE A  25       4.731  28.219  -7.424  1.00  0.00           H  
ATOM    321  HB  ILE A  25       3.088  28.718  -4.934  1.00  0.00           H  
ATOM    322 1HG1 ILE A  25       5.930  29.611  -5.573  1.00  0.00           H  
ATOM    323 2HG1 ILE A  25       4.540  30.564  -6.067  1.00  0.00           H  
ATOM    324 1HG2 ILE A  25       4.931  27.674  -3.707  1.00  0.00           H  
ATOM    325 2HG2 ILE A  25       4.140  26.509  -4.794  1.00  0.00           H  
ATOM    326 3HG2 ILE A  25       5.705  27.225  -5.246  1.00  0.00           H  
ATOM    327 1HD1 ILE A  25       5.480  31.416  -3.953  1.00  0.00           H  
ATOM    328 2HD1 ILE A  25       3.834  30.794  -3.687  1.00  0.00           H  
ATOM    329 3HD1 ILE A  25       5.243  29.829  -3.185  1.00  0.00           H  
ATOM    330  N   ALA A  26       2.011  26.502  -6.797  1.00 22.77           N  
ATOM    331  CA  ALA A  26       1.451  25.154  -6.971  1.00 23.99           C  
ATOM    332  C   ALA A  26       1.495  24.682  -8.421  1.00 23.67           C  
ATOM    333  O   ALA A  26       1.756  23.514  -8.696  1.00 24.81           O  
ATOM    334  CB  ALA A  26       0.012  25.081  -6.360  1.00 23.82           C  
ATOM    335  H   ALA A  26       1.407  27.249  -6.485  1.00  0.00           H  
ATOM    336  HA  ALA A  26       2.095  24.449  -6.445  1.00  0.00           H  
ATOM    337 1HB  ALA A  26      -0.391  24.077  -6.496  1.00  0.00           H  
ATOM    338 2HB  ALA A  26       0.056  25.313  -5.296  1.00  0.00           H  
ATOM    339 3HB  ALA A  26      -0.633  25.801  -6.861  1.00  0.00           H  
ATOM    340  N   ALA A  27       1.248  25.592  -9.359  1.00 23.44           N  
ATOM    341  CA  ALA A  27       1.254  25.248 -10.779  1.00 24.97           C  
ATOM    342  C   ALA A  27       2.669  24.945 -11.272  1.00 23.71           C  
ATOM    343  O   ALA A  27       2.845  24.096 -12.150  1.00 23.52           O  
ATOM    344  CB  ALA A  27       0.675  26.373 -11.562  1.00 24.20           C  
ATOM    345  H   ALA A  27       1.051  26.544  -9.084  1.00  0.00           H  
ATOM    346  HA  ALA A  27       0.638  24.359 -10.915  1.00  0.00           H  
ATOM    347 1HB  ALA A  27       0.679  26.118 -12.622  1.00  0.00           H  
ATOM    348 2HB  ALA A  27      -0.349  26.554 -11.236  1.00  0.00           H  
ATOM    349 3HB  ALA A  27       1.270  27.271 -11.403  1.00  0.00           H  
ATOM    350  N   ASP A  28       3.668  25.640 -10.726  1.00 23.88           N  
ATOM    351  CA  ASP A  28       5.046  25.510 -11.228  1.00 25.34           C  
ATOM    352  C   ASP A  28       5.768  24.289 -10.625  1.00 23.63           C  
ATOM    353  O   ASP A  28       6.754  23.788 -11.179  1.00 23.17           O  
ATOM    354  CB  ASP A  28       5.809  26.818 -10.941  1.00 25.36           C  
ATOM    355  CG  ASP A  28       5.457  27.930 -11.952  1.00 30.70           C  
ATOM    356  OD1 ASP A  28       4.652  27.684 -12.895  1.00 35.78           O  
ATOM    357  OD2 ASP A  28       6.000  29.046 -11.825  1.00 33.45           O  
ATOM    358  H   ASP A  28       3.482  26.267  -9.956  1.00  0.00           H  
ATOM    359  HA  ASP A  28       5.008  25.342 -12.305  1.00  0.00           H  
ATOM    360 1HB  ASP A  28       5.573  27.164  -9.934  1.00  0.00           H  
ATOM    361 2HB  ASP A  28       6.882  26.629 -10.979  1.00  0.00           H  
ATOM    362  N   PHE A  29       5.260  23.809  -9.487  1.00 23.78           N  
ATOM    363  CA  PHE A  29       5.847  22.667  -8.763  1.00 23.76           C  
ATOM    364  C   PHE A  29       4.786  21.672  -8.361  1.00 23.92           C  
ATOM    365  O   PHE A  29       4.632  21.409  -7.164  1.00 24.38           O  
ATOM    366  CB  PHE A  29       6.602  23.168  -7.510  1.00 23.62           C  
ATOM    367  CG  PHE A  29       7.696  24.138  -7.850  1.00 26.22           C  
ATOM    368  CD1 PHE A  29       7.415  25.506  -7.951  1.00 29.25           C  
ATOM    369  CD2 PHE A  29       8.978  23.687  -8.146  1.00 26.41           C  
ATOM    370  CE1 PHE A  29       8.415  26.409  -8.315  1.00 28.87           C  
ATOM    371  CE2 PHE A  29       9.978  24.597  -8.457  1.00 29.56           C  
ATOM    372  CZ  PHE A  29       9.687  25.944  -8.558  1.00 27.54           C  
ATOM    373  H   PHE A  29       4.435  24.257  -9.114  1.00  0.00           H  
ATOM    374  HA  PHE A  29       6.554  22.165  -9.424  1.00  0.00           H  
ATOM    375 1HB  PHE A  29       5.900  23.651  -6.832  1.00  0.00           H  
ATOM    376 2HB  PHE A  29       7.035  22.319  -6.983  1.00  0.00           H  
ATOM    377  HD1 PHE A  29       6.405  25.859  -7.741  1.00  0.00           H  
ATOM    378  HD2 PHE A  29       9.213  22.625  -8.068  1.00  0.00           H  
ATOM    379  HE1 PHE A  29       8.184  27.470  -8.404  1.00  0.00           H  
ATOM    380  HE2 PHE A  29      10.996  24.246  -8.623  1.00  0.00           H  
ATOM    381  HZ  PHE A  29      10.479  26.639  -8.835  1.00  0.00           H  
ATOM    382  N   PRO A  30       4.053  21.124  -9.334  1.00 23.70           N  
ATOM    383  CA  PRO A  30       2.853  20.391  -9.017  1.00 24.77           C  
ATOM    384  C   PRO A  30       3.097  19.048  -8.290  1.00 24.98           C  
ATOM    385  O   PRO A  30       2.163  18.516  -7.685  1.00 26.71           O  
ATOM    386  CB  PRO A  30       2.197  20.187 -10.398  1.00 23.37           C  
ATOM    387  CG  PRO A  30       3.293  20.165 -11.328  1.00 24.80           C  
ATOM    388  CD  PRO A  30       4.240  21.215 -10.791  1.00 24.18           C  
ATOM    389  HA  PRO A  30       2.215  21.006  -8.365  1.00  0.00           H  
ATOM    390 1HB  PRO A  30       1.620  19.251 -10.406  1.00  0.00           H  
ATOM    391 2HB  PRO A  30       1.488  21.003 -10.602  1.00  0.00           H  
ATOM    392 1HG  PRO A  30       3.741  19.161 -11.364  1.00  0.00           H  
ATOM    393 2HG  PRO A  30       2.934  20.389 -12.343  1.00  0.00           H  
ATOM    394 1HD  PRO A  30       5.270  20.964 -11.084  1.00  0.00           H  
ATOM    395 2HD  PRO A  30       3.954  22.202 -11.183  1.00  0.00           H  
ATOM    396  N   ASP A  31       4.325  18.516  -8.330  1.00 24.34           N  
ATOM    397  CA  ASP A  31       4.650  17.294  -7.606  1.00 26.19           C  
ATOM    398  C   ASP A  31       5.109  17.603  -6.191  1.00 25.40           C  
ATOM    399  O   ASP A  31       5.354  16.667  -5.421  1.00 27.05           O  
ATOM    400  CB  ASP A  31       5.739  16.508  -8.315  1.00 26.68           C  
ATOM    401  CG  ASP A  31       5.318  16.022  -9.717  1.00 32.45           C  
ATOM    402  OD1 ASP A  31       4.113  15.791  -9.994  1.00 36.70           O  
ATOM    403  OD2 ASP A  31       6.228  15.863 -10.548  1.00 38.18           O  
ATOM    404  H   ASP A  31       5.044  18.971  -8.874  1.00  0.00           H  
ATOM    405  HA  ASP A  31       3.756  16.672  -7.558  1.00  0.00           H  
ATOM    406 1HB  ASP A  31       6.629  17.129  -8.416  1.00  0.00           H  
ATOM    407 2HB  ASP A  31       6.012  15.640  -7.714  1.00  0.00           H  
ATOM    408  N   LEU A  32       5.241  18.886  -5.847  1.00 22.68           N  
ATOM    409  CA  LEU A  32       5.708  19.267  -4.496  1.00 22.65           C  
ATOM    410  C   LEU A  32       4.700  20.095  -3.746  1.00 22.74           C  
ATOM    411  O   LEU A  32       4.550  19.917  -2.563  1.00 23.75           O  
ATOM    412  CB  LEU A  32       7.017  20.065  -4.567  1.00 21.70           C  
ATOM    413  CG  LEU A  32       7.632  20.521  -3.257  1.00 23.33           C  
ATOM    414  CD1 LEU A  32       8.103  19.358  -2.393  1.00 26.03           C  
ATOM    415  CD2 LEU A  32       8.782  21.452  -3.630  1.00 26.55           C  
ATOM    416  H   LEU A  32       5.020  19.612  -6.514  1.00  0.00           H  
ATOM    417  HA  LEU A  32       5.892  18.358  -3.925  1.00  0.00           H  
ATOM    418 1HB  LEU A  32       7.767  19.458  -5.071  1.00  0.00           H  
ATOM    419 2HB  LEU A  32       6.846  20.962  -5.162  1.00  0.00           H  
ATOM    420  HG  LEU A  32       6.880  21.043  -2.664  1.00  0.00           H  
ATOM    421 1HD1 LEU A  32       8.534  19.743  -1.469  1.00  0.00           H  
ATOM    422 2HD1 LEU A  32       7.256  18.714  -2.157  1.00  0.00           H  
ATOM    423 3HD1 LEU A  32       8.856  18.785  -2.933  1.00  0.00           H  
ATOM    424 1HD2 LEU A  32       9.266  21.815  -2.722  1.00  0.00           H  
ATOM    425 2HD2 LEU A  32       9.508  20.909  -4.236  1.00  0.00           H  
ATOM    426 3HD2 LEU A  32       8.396  22.298  -4.198  1.00  0.00           H  
ATOM    427  N   ALA A  33       4.038  21.032  -4.429  1.00 22.37           N  
ATOM    428  CA  ALA A  33       3.221  22.034  -3.749  1.00 22.61           C  
ATOM    429  C   ALA A  33       1.802  21.947  -4.300  1.00 21.36           C  
ATOM    430  O   ALA A  33       1.599  21.861  -5.502  1.00 21.94           O  
ATOM    431  CB  ALA A  33       3.819  23.452  -3.992  1.00 22.70           C  
ATOM    432  H   ALA A  33       4.102  21.051  -5.437  1.00  0.00           H  
ATOM    433  HA  ALA A  33       3.237  21.816  -2.681  1.00  0.00           H  
ATOM    434 1HB  ALA A  33       3.207  24.197  -3.483  1.00  0.00           H  
ATOM    435 2HB  ALA A  33       4.836  23.490  -3.601  1.00  0.00           H  
ATOM    436 3HB  ALA A  33       3.833  23.662  -5.060  1.00  0.00           H  
ATOM    437  N   ARG A  34       0.822  21.981  -3.394  1.00 21.96           N  
ATOM    438  CA  ARG A  34      -0.579  21.982  -3.802  1.00 22.98           C  
ATOM    439  C   ARG A  34      -1.322  23.032  -2.993  1.00 22.80           C  
ATOM    440  O   ARG A  34      -1.068  23.177  -1.804  1.00 22.12           O  
ATOM    441  CB  ARG A  34      -1.206  20.619  -3.514  1.00 22.58           C  
ATOM    442  CG  ARG A  34      -0.515  19.452  -4.203  1.00 24.29           C  
ATOM    443  CD  ARG A  34      -1.024  19.320  -5.656  1.00 27.66           C  
ATOM    444  NE  ARG A  34      -0.469  20.353  -6.553  1.00 28.94           N  
ATOM    445  CZ  ARG A  34      -0.968  20.618  -7.751  1.00 33.37           C  
ATOM    446  NH1 ARG A  34      -2.022  19.915  -8.190  1.00 34.96           N  
ATOM    447  NH2 ARG A  34      -0.435  21.583  -8.494  1.00 31.56           N  
ATOM    448  H   ARG A  34       1.048  22.007  -2.410  1.00  0.00           H  
ATOM    449  HA  ARG A  34      -0.627  22.174  -4.874  1.00  0.00           H  
ATOM    450 1HB  ARG A  34      -1.190  20.431  -2.441  1.00  0.00           H  
ATOM    451 2HB  ARG A  34      -2.249  20.624  -3.830  1.00  0.00           H  
ATOM    452 1HG  ARG A  34       0.562  19.622  -4.214  1.00  0.00           H  
ATOM    453 2HG  ARG A  34      -0.731  18.530  -3.662  1.00  0.00           H  
ATOM    454 1HD  ARG A  34      -0.739  18.346  -6.054  1.00  0.00           H  
ATOM    455 2HD  ARG A  34      -2.109  19.415  -5.671  1.00  0.00           H  
ATOM    456  HE  ARG A  34       0.331  20.878  -6.227  1.00  0.00           H  
ATOM    457 1HH1 ARG A  34      -2.425  19.194  -7.609  1.00  0.00           H  
ATOM    458 2HH1 ARG A  34      -2.412  20.107  -9.101  1.00  0.00           H  
ATOM    459 1HH2 ARG A  34       0.351  22.114  -8.145  1.00  0.00           H  
ATOM    460 2HH2 ARG A  34      -0.815  21.785  -9.407  1.00  0.00           H  
ATOM    461  N   ARG A  35      -2.223  23.778  -3.640  1.00 22.11           N  
ATOM    462  CA  ARG A  35      -3.014  24.771  -2.909  1.00 24.22           C  
ATOM    463  C   ARG A  35      -4.292  24.109  -2.440  1.00 25.14           C  
ATOM    464  O   ARG A  35      -4.989  23.477  -3.261  1.00 27.24           O  
ATOM    465  CB  ARG A  35      -3.297  26.034  -3.769  1.00 24.10           C  
ATOM    466  CG  ARG A  35      -3.696  27.270  -2.934  1.00 23.17           C  
ATOM    467  CD  ARG A  35      -3.940  28.559  -3.736  1.00 22.93           C  
ATOM    468  NE  ARG A  35      -5.155  28.459  -4.529  1.00 24.63           N  
ATOM    469  CZ  ARG A  35      -5.700  29.442  -5.253  1.00 23.20           C  
ATOM    470  NH1 ARG A  35      -5.148  30.637  -5.315  1.00 21.37           N  
ATOM    471  NH2 ARG A  35      -6.817  29.226  -5.916  1.00 22.94           N  
ATOM    472  H   ARG A  35      -2.369  23.667  -4.633  1.00  0.00           H  
ATOM    473  HA  ARG A  35      -2.450  25.083  -2.029  1.00  0.00           H  
ATOM    474 1HB  ARG A  35      -2.411  26.284  -4.350  1.00  0.00           H  
ATOM    475 2HB  ARG A  35      -4.101  25.822  -4.474  1.00  0.00           H  
ATOM    476 1HG  ARG A  35      -4.621  27.063  -2.396  1.00  0.00           H  
ATOM    477 2HG  ARG A  35      -2.904  27.498  -2.219  1.00  0.00           H  
ATOM    478 1HD  ARG A  35      -4.039  29.400  -3.051  1.00  0.00           H  
ATOM    479 2HD  ARG A  35      -3.100  28.735  -4.407  1.00  0.00           H  
ATOM    480  HE  ARG A  35      -5.638  27.570  -4.540  1.00  0.00           H  
ATOM    481 1HH1 ARG A  35      -4.294  30.826  -4.809  1.00  0.00           H  
ATOM    482 2HH1 ARG A  35      -5.578  31.364  -5.869  1.00  0.00           H  
ATOM    483 1HH2 ARG A  35      -7.261  28.318  -5.877  1.00  0.00           H  
ATOM    484 2HH2 ARG A  35      -7.230  29.966  -6.463  1.00  0.00           H  
ATOM    485  N   VAL A  36      -4.603  24.208  -1.149  1.00 24.59           N  
ATOM    486  CA  VAL A  36      -5.769  23.493  -0.601  1.00 26.26           C  
ATOM    487  C   VAL A  36      -6.646  24.583   0.064  1.00 24.27           C  
ATOM    488  O   VAL A  36      -6.137  25.383   0.850  1.00 24.02           O  
ATOM    489  CB  VAL A  36      -5.299  22.487   0.454  1.00 27.38           C  
ATOM    490  CG1 VAL A  36      -6.467  21.725   1.074  1.00 32.00           C  
ATOM    491  CG2 VAL A  36      -4.283  21.456  -0.198  1.00 29.05           C  
ATOM    492  H   VAL A  36      -4.040  24.776  -0.532  1.00  0.00           H  
ATOM    493  HA  VAL A  36      -6.259  22.956  -1.414  1.00  0.00           H  
ATOM    494  HB  VAL A  36      -4.803  23.026   1.261  1.00  0.00           H  
ATOM    495 1HG1 VAL A  36      -6.090  21.022   1.817  1.00  0.00           H  
ATOM    496 2HG1 VAL A  36      -7.147  22.429   1.553  1.00  0.00           H  
ATOM    497 3HG1 VAL A  36      -6.999  21.178   0.296  1.00  0.00           H  
ATOM    498 1HG2 VAL A  36      -3.952  20.744   0.558  1.00  0.00           H  
ATOM    499 2HG2 VAL A  36      -4.778  20.921  -1.009  1.00  0.00           H  
ATOM    500 3HG2 VAL A  36      -3.420  21.994  -0.591  1.00  0.00           H  
ATOM    501  N   LYS A  37      -7.937  24.614  -0.266  1.00 23.46           N  
ATOM    502  CA  LYS A  37      -8.890  25.461   0.455  1.00 24.32           C  
ATOM    503  C   LYS A  37      -9.293  24.749   1.729  1.00 25.01           C  
ATOM    504  O   LYS A  37      -9.730  23.591   1.683  1.00 24.91           O  
ATOM    505  CB  LYS A  37     -10.137  25.766  -0.412  1.00 22.73           C  
ATOM    506  CG  LYS A  37     -11.133  26.630   0.283  1.00 24.67           C  
ATOM    507  CD  LYS A  37     -12.303  26.924  -0.632  1.00 25.75           C  
ATOM    508  CE  LYS A  37     -13.336  27.687   0.176  1.00 27.60           C  
ATOM    509  NZ  LYS A  37     -14.525  27.938  -0.726  1.00 32.99           N  
ATOM    510  H   LYS A  37      -8.267  24.042  -1.030  1.00  0.00           H  
ATOM    511  HA  LYS A  37      -8.401  26.406   0.695  1.00  0.00           H  
ATOM    512 1HB  LYS A  37      -9.828  26.263  -1.332  1.00  0.00           H  
ATOM    513 2HB  LYS A  37     -10.623  24.831  -0.692  1.00  0.00           H  
ATOM    514 1HG  LYS A  37     -11.491  26.124   1.180  1.00  0.00           H  
ATOM    515 2HG  LYS A  37     -10.659  27.565   0.580  1.00  0.00           H  
ATOM    516 1HD  LYS A  37     -11.960  27.514  -1.483  1.00  0.00           H  
ATOM    517 2HD  LYS A  37     -12.717  25.987  -1.005  1.00  0.00           H  
ATOM    518 1HE  LYS A  37     -13.623  27.100   1.047  1.00  0.00           H  
ATOM    519 2HE  LYS A  37     -12.905  28.625   0.524  1.00  0.00           H  
ATOM    520 1HZ  LYS A  37     -15.234  28.447  -0.216  1.00  0.00           H  
ATOM    521 2HZ  LYS A  37     -14.232  28.480  -1.527  1.00  0.00           H  
ATOM    522 3HZ  LYS A  37     -14.904  27.055  -1.038  1.00  0.00           H  
ATOM    523  N   ILE A  38      -9.141  25.416   2.876  1.00 25.24           N  
ATOM    524  CA  ILE A  38      -9.417  24.745   4.169  1.00 27.58           C  
ATOM    525  C   ILE A  38     -10.681  25.285   4.807  1.00 28.17           C  
ATOM    526  O   ILE A  38     -11.150  24.770   5.838  1.00 29.13           O  
ATOM    527  CB  ILE A  38      -8.238  24.846   5.156  1.00 27.06           C  
ATOM    528  CG1 ILE A  38      -8.004  26.312   5.518  1.00 27.49           C  
ATOM    529  CG2 ILE A  38      -6.952  24.213   4.551  1.00 28.87           C  
ATOM    530  CD1 ILE A  38      -7.109  26.530   6.803  1.00 31.62           C  
ATOM    531  H   ILE A  38      -8.838  26.380   2.877  1.00  0.00           H  
ATOM    532  HA  ILE A  38      -9.596  23.688   3.978  1.00  0.00           H  
ATOM    533  HB  ILE A  38      -8.488  24.319   6.076  1.00  0.00           H  
ATOM    534 1HG1 ILE A  38      -7.524  26.821   4.683  1.00  0.00           H  
ATOM    535 2HG1 ILE A  38      -8.963  26.802   5.690  1.00  0.00           H  
ATOM    536 1HG2 ILE A  38      -6.134  24.297   5.266  1.00  0.00           H  
ATOM    537 2HG2 ILE A  38      -7.134  23.162   4.330  1.00  0.00           H  
ATOM    538 3HG2 ILE A  38      -6.686  24.737   3.632  1.00  0.00           H  
ATOM    539 1HD1 ILE A  38      -6.993  27.598   6.989  1.00  0.00           H  
ATOM    540 2HD1 ILE A  38      -7.588  26.061   7.664  1.00  0.00           H  
ATOM    541 3HD1 ILE A  38      -6.129  26.082   6.644  1.00  0.00           H  
ATOM    542  N   GLY A  39     -11.248  26.315   4.207  1.00 28.61           N  
ATOM    543  CA  GLY A  39     -12.442  26.941   4.797  1.00 29.39           C  
ATOM    544  C   GLY A  39     -12.645  28.301   4.181  1.00 28.28           C  
ATOM    545  O   GLY A  39     -12.213  28.575   3.068  1.00 25.58           O  
ATOM    546  H   GLY A  39     -10.875  26.684   3.344  1.00  0.00           H  
ATOM    547 1HA  GLY A  39     -13.310  26.305   4.623  1.00  0.00           H  
ATOM    548 2HA  GLY A  39     -12.315  27.022   5.876  1.00  0.00           H  
ATOM    549  N   HIS A  40     -13.333  29.151   4.897  1.00 28.44           N  
ATOM    550  CA  HIS A  40     -13.697  30.463   4.366  1.00 28.55           C  
ATOM    551  C   HIS A  40     -13.770  31.381   5.542  1.00 27.77           C  
ATOM    552  O   HIS A  40     -13.772  30.934   6.702  1.00 27.92           O  
ATOM    553  CB  HIS A  40     -15.032  30.419   3.642  1.00 29.49           C  
ATOM    554  CG  HIS A  40     -16.165  30.021   4.539  1.00 30.09           C  
ATOM    555  ND1 HIS A  40     -16.883  30.944   5.272  1.00 34.10           N  
ATOM    556  CD2 HIS A  40     -16.692  28.809   4.842  1.00 34.36           C  
ATOM    557  CE1 HIS A  40     -17.820  30.324   5.971  1.00 35.23           C  
ATOM    558  NE2 HIS A  40     -17.719  29.028   5.741  1.00 32.22           N  
ATOM    559  H   HIS A  40     -13.620  28.902   5.833  1.00  0.00           H  
ATOM    560  HA  HIS A  40     -12.943  30.787   3.649  1.00  0.00           H  
ATOM    561 1HB  HIS A  40     -15.249  31.400   3.218  1.00  0.00           H  
ATOM    562 2HB  HIS A  40     -14.974  29.711   2.816  1.00  0.00           H  
ATOM    563  HD2 HIS A  40     -16.365  27.843   4.456  1.00  0.00           H  
ATOM    564  HE1 HIS A  40     -18.550  30.802   6.624  1.00  0.00           H  
ATOM    565  HE2 HIS A  40     -18.296  28.308   6.152  1.00  0.00           H  
ATOM    566  N   SER A  41     -13.776  32.671   5.242  1.00 25.08           N  
ATOM    567  CA  SER A  41     -13.807  33.679   6.267  1.00 25.30           C  
ATOM    568  C   SER A  41     -15.277  34.085   6.504  1.00 22.94           C  
ATOM    569  O   SER A  41     -16.221  33.678   5.791  1.00 22.44           O  
ATOM    570  CB  SER A  41     -13.020  34.898   5.763  1.00 24.32           C  
ATOM    571  OG  SER A  41     -13.727  35.530   4.693  1.00 23.44           O  
ATOM    572  H   SER A  41     -13.758  32.955   4.273  1.00  0.00           H  
ATOM    573  HA  SER A  41     -13.331  33.277   7.162  1.00  0.00           H  
ATOM    574 1HB  SER A  41     -12.874  35.601   6.583  1.00  0.00           H  
ATOM    575 2HB  SER A  41     -12.035  34.580   5.425  1.00  0.00           H  
ATOM    576  HG  SER A  41     -14.528  35.016   4.565  1.00  0.00           H  
ATOM    577  N   PHE A  42     -15.486  34.928   7.509  1.00 22.25           N  
ATOM    578  CA  PHE A  42     -16.832  35.475   7.783  1.00 22.93           C  
ATOM    579  C   PHE A  42     -17.480  36.099   6.577  1.00 23.11           C  
ATOM    580  O   PHE A  42     -18.661  35.892   6.352  1.00 23.65           O  
ATOM    581  CB  PHE A  42     -16.782  36.483   8.936  1.00 23.45           C  
ATOM    582  CG  PHE A  42     -18.157  36.987   9.321  1.00 22.72           C  
ATOM    583  CD1 PHE A  42     -18.968  36.254  10.189  1.00 25.34           C  
ATOM    584  CD2 PHE A  42     -18.629  38.189   8.823  1.00 23.30           C  
ATOM    585  CE1 PHE A  42     -20.238  36.726  10.535  1.00 27.20           C  
ATOM    586  CE2 PHE A  42     -19.924  38.662   9.181  1.00 23.70           C  
ATOM    587  CZ  PHE A  42     -20.696  37.938  10.013  1.00 24.01           C  
ATOM    588  H   PHE A  42     -14.714  35.203   8.099  1.00  0.00           H  
ATOM    589  HA  PHE A  42     -17.488  34.652   8.070  1.00  0.00           H  
ATOM    590 1HB  PHE A  42     -16.320  36.018   9.806  1.00  0.00           H  
ATOM    591 2HB  PHE A  42     -16.162  37.332   8.650  1.00  0.00           H  
ATOM    592  HD1 PHE A  42     -18.599  35.311  10.594  1.00  0.00           H  
ATOM    593  HD2 PHE A  42     -18.002  38.774   8.149  1.00  0.00           H  
ATOM    594  HE1 PHE A  42     -20.868  36.148  11.211  1.00  0.00           H  
ATOM    595  HE2 PHE A  42     -20.291  39.608   8.782  1.00  0.00           H  
ATOM    596  HZ  PHE A  42     -21.687  38.306  10.276  1.00  0.00           H  
ATOM    597  N   GLU A  43     -16.715  36.830   5.768  1.00 22.83           N  
ATOM    598  CA  GLU A  43     -17.243  37.471   4.557  1.00 25.00           C  
ATOM    599  C   GLU A  43     -17.163  36.588   3.309  1.00 26.06           C  
ATOM    600  O   GLU A  43     -17.283  37.087   2.200  1.00 27.96           O  
ATOM    601  CB  GLU A  43     -16.544  38.834   4.329  1.00 24.55           C  
ATOM    602  CG  GLU A  43     -16.757  39.782   5.538  1.00 25.81           C  
ATOM    603  CD  GLU A  43     -15.981  41.107   5.449  1.00 32.93           C  
ATOM    604  OE1 GLU A  43     -16.407  42.073   6.126  1.00 35.71           O  
ATOM    605  OE2 GLU A  43     -14.952  41.182   4.738  1.00 35.19           O  
ATOM    606  H   GLU A  43     -15.739  36.945   5.999  1.00  0.00           H  
ATOM    607  HA  GLU A  43     -18.311  37.642   4.694  1.00  0.00           H  
ATOM    608 1HB  GLU A  43     -15.477  38.674   4.174  1.00  0.00           H  
ATOM    609 2HB  GLU A  43     -16.940  39.299   3.426  1.00  0.00           H  
ATOM    610 1HG  GLU A  43     -17.818  40.016   5.620  1.00  0.00           H  
ATOM    611 2HG  GLU A  43     -16.455  39.266   6.448  1.00  0.00           H  
ATOM    612  N   ASN A  44     -16.962  35.288   3.519  1.00 27.13           N  
ATOM    613  CA  ASN A  44     -16.964  34.260   2.462  1.00 27.30           C  
ATOM    614  C   ASN A  44     -15.808  34.427   1.482  1.00 27.42           C  
ATOM    615  O   ASN A  44     -15.953  34.218   0.284  1.00 29.23           O  
ATOM    616  CB  ASN A  44     -18.352  34.210   1.780  1.00 28.38           C  
ATOM    617  CG  ASN A  44     -19.441  33.895   2.783  1.00 32.73           C  
ATOM    618  OD1 ASN A  44     -19.335  32.914   3.558  1.00 36.19           O  
ATOM    619  ND2 ASN A  44     -20.455  34.748   2.841  1.00 36.61           N  
ATOM    620  H   ASN A  44     -16.799  35.009   4.476  1.00  0.00           H  
ATOM    621  HA  ASN A  44     -16.760  33.291   2.921  1.00  0.00           H  
ATOM    622 1HB  ASN A  44     -18.559  35.170   1.305  1.00  0.00           H  
ATOM    623 2HB  ASN A  44     -18.346  33.452   0.997  1.00  0.00           H  
ATOM    624 1HD2 ASN A  44     -21.204  34.591   3.485  1.00  0.00           H  
ATOM    625 2HD2 ASN A  44     -20.471  35.547   2.241  1.00  0.00           H  
ATOM    626  N   ARG A  45     -14.655  34.848   2.003  1.00 24.17           N  
ATOM    627  CA  ARG A  45     -13.427  34.728   1.222  1.00 25.20           C  
ATOM    628  C   ARG A  45     -12.801  33.358   1.500  1.00 24.60           C  
ATOM    629  O   ARG A  45     -12.844  32.873   2.638  1.00 25.06           O  
ATOM    630  CB  ARG A  45     -12.438  35.836   1.560  1.00 23.38           C  
ATOM    631  CG  ARG A  45     -12.960  37.216   1.281  1.00 23.73           C  
ATOM    632  CD  ARG A  45     -11.850  38.271   1.474  1.00 25.65           C  
ATOM    633  NE  ARG A  45     -12.300  39.536   0.915  1.00 28.27           N  
ATOM    634  CZ  ARG A  45     -13.041  40.389   1.583  1.00 26.95           C  
ATOM    635  NH1 ARG A  45     -13.410  40.109   2.839  1.00 28.38           N  
ATOM    636  NH2 ARG A  45     -13.444  41.510   1.010  1.00 29.58           N  
ATOM    637  H   ARG A  45     -14.612  35.249   2.929  1.00  0.00           H  
ATOM    638  HA  ARG A  45     -13.680  34.810   0.165  1.00  0.00           H  
ATOM    639 1HB  ARG A  45     -12.174  35.778   2.615  1.00  0.00           H  
ATOM    640 2HB  ARG A  45     -11.523  35.695   0.985  1.00  0.00           H  
ATOM    641 1HG  ARG A  45     -13.319  37.268   0.253  1.00  0.00           H  
ATOM    642 2HG  ARG A  45     -13.780  37.440   1.964  1.00  0.00           H  
ATOM    643 1HD  ARG A  45     -11.643  38.391   2.537  1.00  0.00           H  
ATOM    644 2HD  ARG A  45     -10.945  37.944   0.963  1.00  0.00           H  
ATOM    645  HE  ARG A  45     -12.023  39.757  -0.032  1.00  0.00           H  
ATOM    646 1HH1 ARG A  45     -13.118  39.243   3.270  1.00  0.00           H  
ATOM    647 2HH1 ARG A  45     -13.980  40.763   3.355  1.00  0.00           H  
ATOM    648 1HH2 ARG A  45     -13.182  41.712   0.055  1.00  0.00           H  
ATOM    649 2HH2 ARG A  45     -14.014  42.164   1.526  1.00  0.00           H  
ATOM    650  N   PRO A  46     -12.216  32.718   0.466  1.00 25.52           N  
ATOM    651  CA  PRO A  46     -11.592  31.401   0.719  1.00 26.26           C  
ATOM    652  C   PRO A  46     -10.380  31.494   1.605  1.00 26.28           C  
ATOM    653  O   PRO A  46      -9.667  32.498   1.548  1.00 25.95           O  
ATOM    654  CB  PRO A  46     -11.146  30.940  -0.674  1.00 27.03           C  
ATOM    655  CG  PRO A  46     -10.982  32.228  -1.508  1.00 26.24           C  
ATOM    656  CD  PRO A  46     -12.082  33.152  -0.948  1.00 26.49           C  
ATOM    657  HA  PRO A  46     -12.347  30.716   1.132  1.00  0.00           H  
ATOM    658 1HB  PRO A  46     -10.206  30.373  -0.600  1.00  0.00           H  
ATOM    659 2HB  PRO A  46     -11.897  30.262  -1.104  1.00  0.00           H  
ATOM    660 1HG  PRO A  46      -9.968  32.635  -1.383  1.00  0.00           H  
ATOM    661 2HG  PRO A  46     -11.105  32.006  -2.578  1.00  0.00           H  
ATOM    662 1HD  PRO A  46     -11.753  34.199  -1.018  1.00  0.00           H  
ATOM    663 2HD  PRO A  46     -13.013  32.999  -1.514  1.00  0.00           H  
ATOM    664  N   MET A  47     -10.155  30.467   2.428  1.00 24.37           N  
ATOM    665  CA  MET A  47      -8.903  30.346   3.157  1.00 24.53           C  
ATOM    666  C   MET A  47      -8.061  29.300   2.459  1.00 23.51           C  
ATOM    667  O   MET A  47      -8.508  28.147   2.311  1.00 24.18           O  
ATOM    668  CB  MET A  47      -9.209  29.811   4.559  1.00 24.40           C  
ATOM    669  CG  MET A  47     -10.215  30.623   5.317  1.00 27.21           C  
ATOM    670  SD  MET A  47      -9.392  31.840   6.315  1.00 29.11           S  
ATOM    671  CE  MET A  47      -8.211  30.911   7.308  1.00 28.62           C  
ATOM    672  H   MET A  47     -10.865  29.759   2.549  1.00  0.00           H  
ATOM    673  HA  MET A  47      -8.450  31.334   3.233  1.00  0.00           H  
ATOM    674 1HB  MET A  47      -9.585  28.792   4.485  1.00  0.00           H  
ATOM    675 2HB  MET A  47      -8.290  29.779   5.145  1.00  0.00           H  
ATOM    676 1HG  MET A  47     -10.888  31.116   4.616  1.00  0.00           H  
ATOM    677 2HG  MET A  47     -10.808  29.966   5.953  1.00  0.00           H  
ATOM    678 1HE  MET A  47      -7.661  31.596   7.954  1.00  0.00           H  
ATOM    679 2HE  MET A  47      -8.744  30.182   7.920  1.00  0.00           H  
ATOM    680 3HE  MET A  47      -7.512  30.391   6.651  1.00  0.00           H  
ATOM    681  N   TYR A  48      -6.858  29.683   2.020  1.00 21.10           N  
ATOM    682  CA  TYR A  48      -5.984  28.756   1.263  1.00 21.65           C  
ATOM    683  C   TYR A  48      -4.684  28.481   1.964  1.00 22.66           C  
ATOM    684  O   TYR A  48      -4.071  29.395   2.546  1.00 22.73           O  
ATOM    685  CB  TYR A  48      -5.621  29.355  -0.106  1.00 22.35           C  
ATOM    686  CG  TYR A  48      -6.715  29.523  -1.116  1.00 22.03           C  
ATOM    687  CD1 TYR A  48      -6.998  30.772  -1.618  1.00 22.98           C  
ATOM    688  CD2 TYR A  48      -7.472  28.425  -1.539  1.00 22.17           C  
ATOM    689  CE1 TYR A  48      -7.979  30.925  -2.595  1.00 24.30           C  
ATOM    690  CE2 TYR A  48      -8.485  28.576  -2.482  1.00 23.75           C  
ATOM    691  CZ  TYR A  48      -8.723  29.843  -2.994  1.00 23.85           C  
ATOM    692  OH  TYR A  48      -9.724  29.997  -3.967  1.00 23.92           O  
ATOM    693  H   TYR A  48      -6.535  30.622   2.206  1.00  0.00           H  
ATOM    694  HA  TYR A  48      -6.526  27.823   1.103  1.00  0.00           H  
ATOM    695 1HB  TYR A  48      -5.189  30.347   0.034  1.00  0.00           H  
ATOM    696 2HB  TYR A  48      -4.865  28.734  -0.586  1.00  0.00           H  
ATOM    697  HD1 TYR A  48      -6.454  31.643  -1.251  1.00  0.00           H  
ATOM    698  HD2 TYR A  48      -7.273  27.435  -1.129  1.00  0.00           H  
ATOM    699  HE1 TYR A  48      -8.203  31.915  -2.992  1.00  0.00           H  
ATOM    700  HE2 TYR A  48      -9.068  27.711  -2.799  1.00  0.00           H  
ATOM    701  HH  TYR A  48     -10.126  29.144  -4.149  1.00  0.00           H  
ATOM    702  N   VAL A  49      -4.294  27.202   1.957  1.00 22.79           N  
ATOM    703  CA  VAL A  49      -2.956  26.820   2.392  1.00 24.30           C  
ATOM    704  C   VAL A  49      -2.193  26.276   1.235  1.00 24.11           C  
ATOM    705  O   VAL A  49      -2.775  25.843   0.236  1.00 24.93           O  
ATOM    706  CB  VAL A  49      -2.920  25.757   3.538  1.00 24.76           C  
ATOM    707  CG1 VAL A  49      -3.701  26.301   4.745  1.00 27.85           C  
ATOM    708  CG2 VAL A  49      -3.443  24.415   3.078  1.00 27.57           C  
ATOM    709  H   VAL A  49      -4.934  26.485   1.646  1.00  0.00           H  
ATOM    710  HA  VAL A  49      -2.450  27.707   2.775  1.00  0.00           H  
ATOM    711  HB  VAL A  49      -1.890  25.631   3.872  1.00  0.00           H  
ATOM    712 1HG1 VAL A  49      -3.682  25.567   5.551  1.00  0.00           H  
ATOM    713 2HG1 VAL A  49      -3.242  27.228   5.088  1.00  0.00           H  
ATOM    714 3HG1 VAL A  49      -4.734  26.493   4.454  1.00  0.00           H  
ATOM    715 1HG2 VAL A  49      -3.400  23.705   3.904  1.00  0.00           H  
ATOM    716 2HG2 VAL A  49      -4.475  24.522   2.744  1.00  0.00           H  
ATOM    717 3HG2 VAL A  49      -2.831  24.049   2.253  1.00  0.00           H  
ATOM    718  N   LEU A  50      -0.877  26.286   1.369  1.00 22.98           N  
ATOM    719  CA  LEU A  50      -0.071  25.487   0.461  1.00 22.83           C  
ATOM    720  C   LEU A  50       0.438  24.300   1.270  1.00 21.96           C  
ATOM    721  O   LEU A  50       0.928  24.485   2.384  1.00 23.02           O  
ATOM    722  CB  LEU A  50       1.148  26.248  -0.070  1.00 24.01           C  
ATOM    723  CG  LEU A  50       0.847  27.126  -1.301  1.00 23.43           C  
ATOM    724  CD1 LEU A  50       2.035  28.080  -1.530  1.00 25.88           C  
ATOM    725  CD2 LEU A  50       0.525  26.325  -2.552  1.00 24.07           C  
ATOM    726  H   LEU A  50      -0.418  26.832   2.083  1.00  0.00           H  
ATOM    727  HA  LEU A  50      -0.686  25.211  -0.395  1.00  0.00           H  
ATOM    728 1HB  LEU A  50       1.534  26.883   0.725  1.00  0.00           H  
ATOM    729 2HB  LEU A  50       1.920  25.526  -0.337  1.00  0.00           H  
ATOM    730  HG  LEU A  50      -0.012  27.764  -1.092  1.00  0.00           H  
ATOM    731 1HD1 LEU A  50       1.835  28.708  -2.399  1.00  0.00           H  
ATOM    732 2HD1 LEU A  50       2.170  28.710  -0.651  1.00  0.00           H  
ATOM    733 3HD1 LEU A  50       2.940  27.499  -1.703  1.00  0.00           H  
ATOM    734 1HD2 LEU A  50       0.323  27.007  -3.379  1.00  0.00           H  
ATOM    735 2HD2 LEU A  50       1.373  25.689  -2.805  1.00  0.00           H  
ATOM    736 3HD2 LEU A  50      -0.353  25.704  -2.371  1.00  0.00           H  
ATOM    737  N   LYS A  51       0.306  23.101   0.699  1.00 20.66           N  
ATOM    738  CA  LYS A  51       0.887  21.898   1.281  1.00 21.96           C  
ATOM    739  C   LYS A  51       2.102  21.511   0.437  1.00 21.78           C  
ATOM    740  O   LYS A  51       1.983  21.352  -0.774  1.00 22.63           O  
ATOM    741  CB  LYS A  51      -0.150  20.761   1.261  1.00 20.97           C  
ATOM    742  CG  LYS A  51       0.410  19.439   1.818  1.00 22.23           C  
ATOM    743  CD  LYS A  51      -0.536  18.270   1.509  1.00 22.21           C  
ATOM    744  CE  LYS A  51      -0.024  17.020   2.238  1.00 24.58           C  
ATOM    745  NZ  LYS A  51      -0.802  15.789   1.744  1.00 26.29           N  
ATOM    746  H   LYS A  51      -0.214  23.028  -0.164  1.00  0.00           H  
ATOM    747  HA  LYS A  51       1.161  22.111   2.315  1.00  0.00           H  
ATOM    748 1HB  LYS A  51      -1.020  21.051   1.851  1.00  0.00           H  
ATOM    749 2HB  LYS A  51      -0.489  20.596   0.238  1.00  0.00           H  
ATOM    750 1HG  LYS A  51       1.385  19.239   1.371  1.00  0.00           H  
ATOM    751 2HG  LYS A  51       0.535  19.523   2.897  1.00  0.00           H  
ATOM    752 1HD  LYS A  51      -1.544  18.519   1.843  1.00  0.00           H  
ATOM    753 2HD  LYS A  51      -0.561  18.097   0.433  1.00  0.00           H  
ATOM    754 1HE  LYS A  51       1.040  16.895   2.042  1.00  0.00           H  
ATOM    755 2HE  LYS A  51      -0.161  17.144   3.312  1.00  0.00           H  
ATOM    756 1HZ  LYS A  51      -0.468  14.964   2.222  1.00  0.00           H  
ATOM    757 2HZ  LYS A  51      -1.786  15.913   1.935  1.00  0.00           H  
ATOM    758 3HZ  LYS A  51      -0.664  15.680   0.750  1.00  0.00           H  
ATOM    759  N   PHE A  52       3.240  21.350   1.110  1.00 21.39           N  
ATOM    760  CA  PHE A  52       4.481  20.926   0.439  1.00 21.62           C  
ATOM    761  C   PHE A  52       4.704  19.523   0.940  1.00 21.40           C  
ATOM    762  O   PHE A  52       4.736  19.249   2.164  1.00 21.86           O  
ATOM    763  CB  PHE A  52       5.651  21.810   0.876  1.00 21.87           C  
ATOM    764  CG  PHE A  52       5.393  23.242   0.613  1.00 22.48           C  
ATOM    765  CD1 PHE A  52       4.815  24.062   1.588  1.00 22.38           C  
ATOM    766  CD2 PHE A  52       5.658  23.774  -0.648  1.00 22.58           C  
ATOM    767  CE1 PHE A  52       4.558  25.419   1.348  1.00 24.57           C  
ATOM    768  CE2 PHE A  52       5.388  25.128  -0.922  1.00 26.24           C  
ATOM    769  CZ  PHE A  52       4.856  25.945   0.086  1.00 21.58           C  
ATOM    770  H   PHE A  52       3.253  21.523   2.105  1.00  0.00           H  
ATOM    771  HA  PHE A  52       4.346  21.032  -0.638  1.00  0.00           H  
ATOM    772 1HB  PHE A  52       5.834  21.670   1.941  1.00  0.00           H  
ATOM    773 2HB  PHE A  52       6.553  21.507   0.346  1.00  0.00           H  
ATOM    774  HD1 PHE A  52       4.559  23.636   2.558  1.00  0.00           H  
ATOM    775  HD2 PHE A  52       6.071  23.132  -1.427  1.00  0.00           H  
ATOM    776  HE1 PHE A  52       4.135  26.041   2.137  1.00  0.00           H  
ATOM    777  HE2 PHE A  52       5.589  25.543  -1.910  1.00  0.00           H  
ATOM    778  HZ  PHE A  52       4.674  26.998  -0.123  1.00  0.00           H  
ATOM    779  N   SER A  53       4.841  18.648   0.015  1.00 23.88           N  
ATOM    780  CA  SER A  53       4.955  17.157   0.347  1.00 22.16           C  
ATOM    781  C   SER A  53       5.657  16.372  -0.745  1.00 24.47           C  
ATOM    782  O   SER A  53       5.483  16.648  -1.929  1.00 24.77           O  
ATOM    783  CB  SER A  53       3.526  16.571   0.500  1.00 24.08           C  
ATOM    784  OG  SER A  53       3.507  15.151   0.760  1.00 26.20           O  
ATOM    785  H   SER A  53       4.875  18.941  -0.951  1.00  0.00           H  
ATOM    786  HA  SER A  53       5.494  17.052   1.289  1.00  0.00           H  
ATOM    787 1HB  SER A  53       3.012  17.075   1.318  1.00  0.00           H  
ATOM    788 2HB  SER A  53       2.957  16.759  -0.409  1.00  0.00           H  
ATOM    789  HG  SER A  53       4.426  14.873   0.781  1.00  0.00           H  
ATOM    790  N   THR A  54       6.398  15.350  -0.339  1.00 25.08           N  
ATOM    791  CA  THR A  54       7.151  14.521  -1.293  1.00 28.82           C  
ATOM    792  C   THR A  54       6.775  13.071  -1.217  1.00 32.78           C  
ATOM    793  O   THR A  54       7.405  12.213  -1.854  1.00 34.91           O  
ATOM    794  CB  THR A  54       8.616  14.568  -1.006  1.00 27.98           C  
ATOM    795  OG1 THR A  54       8.850  14.031   0.310  1.00 31.31           O  
ATOM    796  CG2 THR A  54       9.172  16.000  -1.133  1.00 29.46           C  
ATOM    797  H   THR A  54       6.448  15.134   0.646  1.00  0.00           H  
ATOM    798  HA  THR A  54       6.985  14.912  -2.297  1.00  0.00           H  
ATOM    799  HB  THR A  54       9.145  13.925  -1.709  1.00  0.00           H  
ATOM    800  HG1 THR A  54       8.013  13.767   0.700  1.00  0.00           H  
ATOM    801 1HG2 THR A  54      10.240  15.996  -0.918  1.00  0.00           H  
ATOM    802 2HG2 THR A  54       9.007  16.366  -2.146  1.00  0.00           H  
ATOM    803 3HG2 THR A  54       8.662  16.652  -0.425  1.00  0.00           H  
ATOM    804  N   GLY A  55       5.782  12.752  -0.429  1.00 35.51           N  
ATOM    805  CA  GLY A  55       5.516  11.321  -0.235  1.00 39.12           C  
ATOM    806  C   GLY A  55       4.034  11.107  -0.274  1.00 41.48           C  
ATOM    807  O   GLY A  55       3.278  11.999   0.037  1.00 42.01           O  
ATOM    808  H   GLY A  55       5.200  13.429   0.044  1.00  0.00           H  
ATOM    809 1HA  GLY A  55       6.017  10.749  -1.016  1.00  0.00           H  
ATOM    810 2HA  GLY A  55       5.935  10.999   0.718  1.00  0.00           H  
ATOM    811  N   LYS A  55A      3.643   9.897  -0.631  1.00 44.10           N  
ATOM    812  CA  LYS A  55A      2.260   9.561  -0.831  1.00 46.82           C  
ATOM    813  C   LYS A  55A      1.895   8.581   0.256  1.00 47.47           C  
ATOM    814  O   LYS A  55A      0.931   7.823   0.123  1.00 48.41           O  
ATOM    815  CB  LYS A  55A      2.059   8.922  -2.221  1.00 47.85           C  
ATOM    816  CG  LYS A  55A      2.495   9.797  -3.425  1.00 49.39           C  
ATOM    817  CD  LYS A  55A      1.378  10.717  -3.952  1.00 53.74           C  
ATOM    818  CE  LYS A  55A      1.063  11.904  -3.023  1.00 55.32           C  
ATOM    819  NZ  LYS A  55A      0.011  11.591  -1.993  1.00 57.75           N  
ATOM    820  H   LYS A  55A      4.347   9.185  -0.767  1.00  0.00           H  
ATOM    821  HA  LYS A  55A      1.670  10.477  -0.778  1.00  0.00           H  
ATOM    822 1HB  LYS A  55A      2.621   7.989  -2.277  1.00  0.00           H  
ATOM    823 2HB  LYS A  55A      1.005   8.679  -2.361  1.00  0.00           H  
ATOM    824 1HG  LYS A  55A      3.336  10.426  -3.132  1.00  0.00           H  
ATOM    825 2HG  LYS A  55A      2.814   9.154  -4.245  1.00  0.00           H  
ATOM    826 1HD  LYS A  55A      1.667  11.122  -4.923  1.00  0.00           H  
ATOM    827 2HD  LYS A  55A      0.461  10.141  -4.077  1.00  0.00           H  
ATOM    828 1HE  LYS A  55A      1.969  12.207  -2.500  1.00  0.00           H  
ATOM    829 2HE  LYS A  55A      0.713  12.748  -3.617  1.00  0.00           H  
ATOM    830 1HZ  LYS A  55A     -0.150  12.406  -1.418  1.00  0.00           H  
ATOM    831 2HZ  LYS A  55A     -0.848  11.331  -2.457  1.00  0.00           H  
ATOM    832 3HZ  LYS A  55A      0.324  10.826  -1.413  1.00  0.00           H  
ATOM    833  N   GLY A  56       2.685   8.578   1.326  1.00 47.72           N  
ATOM    834  CA  GLY A  56       2.325   7.837   2.512  1.00 47.45           C  
ATOM    835  C   GLY A  56       0.976   8.303   3.011  1.00 47.40           C  
ATOM    836  O   GLY A  56       0.496   9.385   2.671  1.00 48.24           O  
ATOM    837  H   GLY A  56       3.550   9.099   1.315  1.00  0.00           H  
ATOM    838 1HA  GLY A  56       2.300   6.772   2.282  1.00  0.00           H  
ATOM    839 2HA  GLY A  56       3.087   7.983   3.277  1.00  0.00           H  
ATOM    840  N   VAL A  57       0.345   7.466   3.807  1.00 47.27           N  
ATOM    841  CA  VAL A  57      -0.774   7.920   4.589  1.00 46.72           C  
ATOM    842  C   VAL A  57      -0.216   8.309   5.978  1.00 44.88           C  
ATOM    843  O   VAL A  57       0.807   7.762   6.457  1.00 45.77           O  
ATOM    844  CB  VAL A  57      -1.904   6.838   4.672  1.00 47.12           C  
ATOM    845  CG1 VAL A  57      -2.319   6.390   3.268  1.00 48.17           C  
ATOM    846  CG2 VAL A  57      -1.462   5.618   5.506  1.00 48.47           C  
ATOM    847  H   VAL A  57       0.636   6.502   3.878  1.00  0.00           H  
ATOM    848  HA  VAL A  57      -1.192   8.808   4.112  1.00  0.00           H  
ATOM    849  HB  VAL A  57      -2.784   7.280   5.140  1.00  0.00           H  
ATOM    850 1HG1 VAL A  57      -3.105   5.638   3.343  1.00  0.00           H  
ATOM    851 2HG1 VAL A  57      -2.690   7.248   2.707  1.00  0.00           H  
ATOM    852 3HG1 VAL A  57      -1.458   5.963   2.753  1.00  0.00           H  
ATOM    853 1HG2 VAL A  57      -2.271   4.889   5.542  1.00  0.00           H  
ATOM    854 2HG2 VAL A  57      -0.584   5.163   5.048  1.00  0.00           H  
ATOM    855 3HG2 VAL A  57      -1.218   5.939   6.519  1.00  0.00           H  
ATOM    856  N   ARG A  58      -0.875   9.263   6.618  1.00 41.96           N  
ATOM    857  CA  ARG A  58      -0.496   9.689   7.963  1.00 38.39           C  
ATOM    858  C   ARG A  58       0.960  10.176   8.078  1.00 34.49           C  
ATOM    859  O   ARG A  58       1.599  10.002   9.114  1.00 34.11           O  
ATOM    860  CB  ARG A  58      -0.809   8.599   8.998  1.00 39.48           C  
ATOM    861  CG  ARG A  58      -2.192   8.780   9.636  1.00 42.96           C  
ATOM    862  CD  ARG A  58      -2.316   8.099  10.998  1.00 47.08           C  
ATOM    863  NE  ARG A  58      -2.711   9.086  12.005  1.00 49.96           N  
ATOM    864  CZ  ARG A  58      -1.939   9.479  13.009  1.00 49.61           C  
ATOM    865  NH1 ARG A  58      -2.387  10.402  13.859  1.00 48.60           N  
ATOM    866  NH2 ARG A  58      -0.725   8.944  13.164  1.00 49.09           N  
ATOM    867  H   ARG A  58      -1.660   9.708   6.164  1.00  0.00           H  
ATOM    868  HA  ARG A  58      -1.071  10.580   8.219  1.00  0.00           H  
ATOM    869 1HB  ARG A  58      -0.765   7.621   8.521  1.00  0.00           H  
ATOM    870 2HB  ARG A  58      -0.053   8.614   9.783  1.00  0.00           H  
ATOM    871 1HG  ARG A  58      -2.391   9.842   9.778  1.00  0.00           H  
ATOM    872 2HG  ARG A  58      -2.953   8.353   8.982  1.00  0.00           H  
ATOM    873 1HD  ARG A  58      -3.070   7.314  10.945  1.00  0.00           H  
ATOM    874 2HD  ARG A  58      -1.357   7.663  11.275  1.00  0.00           H  
ATOM    875  HE  ARG A  58      -3.634   9.493  11.928  1.00  0.00           H  
ATOM    876 1HH1 ARG A  58      -3.309  10.797  13.736  1.00  0.00           H  
ATOM    877 2HH1 ARG A  58      -1.805  10.707  14.626  1.00  0.00           H  
ATOM    878 1HH2 ARG A  58      -0.396   8.241  12.517  1.00  0.00           H  
ATOM    879 2HH2 ARG A  58      -0.136   9.242  13.927  1.00  0.00           H  
ATOM    880  N   ARG A  59       1.470  10.843   7.048  1.00 30.22           N  
ATOM    881  CA  ARG A  59       2.812  11.397   7.141  1.00 27.33           C  
ATOM    882  C   ARG A  59       2.813  12.498   8.189  1.00 24.54           C  
ATOM    883  O   ARG A  59       1.841  13.206   8.299  1.00 24.17           O  
ATOM    884  CB  ARG A  59       3.222  12.002   5.795  1.00 27.43           C  
ATOM    885  CG  ARG A  59       3.541  10.994   4.788  1.00 33.69           C  
ATOM    886  CD  ARG A  59       3.851  11.683   3.472  1.00 37.26           C  
ATOM    887  NE  ARG A  59       5.049  12.528   3.551  1.00 39.59           N  
ATOM    888  CZ  ARG A  59       6.289  12.041   3.587  1.00 41.40           C  
ATOM    889  NH1 ARG A  59       6.497  10.739   3.601  1.00 41.12           N  
ATOM    890  NH2 ARG A  59       7.323  12.852   3.610  1.00 41.53           N  
ATOM    891  H   ARG A  59       0.942  10.974   6.197  1.00  0.00           H  
ATOM    892  HA  ARG A  59       3.503  10.591   7.391  1.00  0.00           H  
ATOM    893 1HB  ARG A  59       2.415  12.627   5.416  1.00  0.00           H  
ATOM    894 2HB  ARG A  59       4.094  12.642   5.934  1.00  0.00           H  
ATOM    895 1HG  ARG A  59       4.408  10.418   5.112  1.00  0.00           H  
ATOM    896 2HG  ARG A  59       2.689  10.326   4.659  1.00  0.00           H  
ATOM    897 1HD  ARG A  59       4.019  10.933   2.700  1.00  0.00           H  
ATOM    898 2HD  ARG A  59       3.012  12.316   3.186  1.00  0.00           H  
ATOM    899  HE  ARG A  59       4.916  13.530   3.579  1.00  0.00           H  
ATOM    900 1HH1 ARG A  59       5.713  10.102   3.584  1.00  0.00           H  
ATOM    901 2HH1 ARG A  59       7.440  10.379   3.628  1.00  0.00           H  
ATOM    902 1HH2 ARG A  59       7.181  13.853   3.600  1.00  0.00           H  
ATOM    903 2HH2 ARG A  59       8.259  12.476   3.637  1.00  0.00           H  
ATOM    904  N   PRO A  60       3.864  12.606   9.000  1.00 23.00           N  
ATOM    905  CA  PRO A  60       3.912  13.680  10.008  1.00 23.37           C  
ATOM    906  C   PRO A  60       3.862  15.045   9.314  1.00 23.16           C  
ATOM    907  O   PRO A  60       4.309  15.185   8.136  1.00 22.05           O  
ATOM    908  CB  PRO A  60       5.253  13.488  10.722  1.00 23.73           C  
ATOM    909  CG  PRO A  60       5.926  12.382   9.991  1.00 27.18           C  
ATOM    910  CD  PRO A  60       5.074  11.762   8.967  1.00 24.46           C  
ATOM    911  HA  PRO A  60       3.082  13.547  10.718  1.00  0.00           H  
ATOM    912 1HB  PRO A  60       5.832  14.423  10.693  1.00  0.00           H  
ATOM    913 2HB  PRO A  60       5.084  13.248  11.782  1.00  0.00           H  
ATOM    914 1HG  PRO A  60       6.838  12.751   9.499  1.00  0.00           H  
ATOM    915 2HG  PRO A  60       6.240  11.597  10.695  1.00  0.00           H  
ATOM    916 1HD  PRO A  60       5.580  11.808   7.991  1.00  0.00           H  
ATOM    917 2HD  PRO A  60       4.864  10.719   9.246  1.00  0.00           H  
ATOM    918  N   ALA A  61       3.342  16.062  10.028  1.00 21.18           N  
ATOM    919  CA  ALA A  61       3.190  17.359   9.398  1.00 23.05           C  
ATOM    920  C   ALA A  61       3.590  18.486  10.357  1.00 22.65           C  
ATOM    921  O   ALA A  61       3.533  18.360  11.595  1.00 22.81           O  
ATOM    922  CB  ALA A  61       1.751  17.547   8.894  1.00 22.83           C  
ATOM    923  H   ALA A  61       3.055  15.945  10.989  1.00  0.00           H  
ATOM    924  HA  ALA A  61       3.870  17.404   8.547  1.00  0.00           H  
ATOM    925 1HB  ALA A  61       1.655  18.526   8.424  1.00  0.00           H  
ATOM    926 2HB  ALA A  61       1.516  16.770   8.166  1.00  0.00           H  
ATOM    927 3HB  ALA A  61       1.060  17.478   9.733  1.00  0.00           H  
ATOM    928  N   VAL A  62       3.933  19.615   9.761  1.00 22.74           N  
ATOM    929  CA  VAL A  62       4.075  20.863  10.563  1.00 23.05           C  
ATOM    930  C   VAL A  62       3.161  21.929   9.972  1.00 24.10           C  
ATOM    931  O   VAL A  62       3.017  21.973   8.738  1.00 24.18           O  
ATOM    932  CB  VAL A  62       5.513  21.355  10.682  1.00 24.07           C  
ATOM    933  CG1 VAL A  62       6.342  20.348  11.549  1.00 23.77           C  
ATOM    934  CG2 VAL A  62       6.118  21.581   9.320  1.00 23.49           C  
ATOM    935  H   VAL A  62       4.102  19.648   8.766  1.00  0.00           H  
ATOM    936  HA  VAL A  62       3.719  20.666  11.575  1.00  0.00           H  
ATOM    937  HB  VAL A  62       5.521  22.294  11.235  1.00  0.00           H  
ATOM    938 1HG1 VAL A  62       7.370  20.701  11.634  1.00  0.00           H  
ATOM    939 2HG1 VAL A  62       5.901  20.275  12.543  1.00  0.00           H  
ATOM    940 3HG1 VAL A  62       6.334  19.367  11.074  1.00  0.00           H  
ATOM    941 1HG2 VAL A  62       7.143  21.932   9.431  1.00  0.00           H  
ATOM    942 2HG2 VAL A  62       6.113  20.646   8.760  1.00  0.00           H  
ATOM    943 3HG2 VAL A  62       5.535  22.329   8.782  1.00  0.00           H  
ATOM    944  N   TRP A  63       2.582  22.763  10.833  1.00 22.89           N  
ATOM    945  CA  TRP A  63       1.670  23.824  10.385  1.00 23.84           C  
ATOM    946  C   TRP A  63       2.375  25.163  10.602  1.00 23.11           C  
ATOM    947  O   TRP A  63       2.860  25.444  11.702  1.00 24.08           O  
ATOM    948  CB  TRP A  63       0.424  23.800  11.248  1.00 23.70           C  
ATOM    949  CG  TRP A  63      -0.609  24.784  10.760  1.00 22.21           C  
ATOM    950  CD1 TRP A  63      -0.762  26.084  11.124  1.00 25.39           C  
ATOM    951  CD2 TRP A  63      -1.633  24.493   9.787  1.00 22.41           C  
ATOM    952  NE1 TRP A  63      -1.849  26.643  10.421  1.00 25.10           N  
ATOM    953  CE2 TRP A  63      -2.384  25.690   9.594  1.00 26.54           C  
ATOM    954  CE3 TRP A  63      -2.009  23.332   9.120  1.00 23.39           C  
ATOM    955  CZ2 TRP A  63      -3.495  25.762   8.723  1.00 25.36           C  
ATOM    956  CZ3 TRP A  63      -3.133  23.404   8.221  1.00 25.10           C  
ATOM    957  CH2 TRP A  63      -3.853  24.636   8.062  1.00 25.39           C  
ATOM    958  H   TRP A  63       2.775  22.664  11.820  1.00  0.00           H  
ATOM    959  HA  TRP A  63       1.395  23.629   9.348  1.00  0.00           H  
ATOM    960 1HB  TRP A  63      -0.003  22.797  11.243  1.00  0.00           H  
ATOM    961 2HB  TRP A  63       0.690  24.037  12.278  1.00  0.00           H  
ATOM    962  HD1 TRP A  63      -0.138  26.606  11.847  1.00  0.00           H  
ATOM    963  HE1 TRP A  63      -2.182  27.592  10.511  1.00  0.00           H  
ATOM    964  HE3 TRP A  63      -1.473  22.395   9.266  1.00  0.00           H  
ATOM    965  HZ2 TRP A  63      -4.056  26.685   8.574  1.00  0.00           H  
ATOM    966  HZ3 TRP A  63      -3.426  22.512   7.667  1.00  0.00           H  
ATOM    967  HH2 TRP A  63      -4.711  24.660   7.390  1.00  0.00           H  
ATOM    968  N   LEU A  64       2.470  25.968   9.555  1.00 21.62           N  
ATOM    969  CA  LEU A  64       3.021  27.349   9.642  1.00 23.93           C  
ATOM    970  C   LEU A  64       1.921  28.339   9.381  1.00 25.37           C  
ATOM    971  O   LEU A  64       1.326  28.374   8.305  1.00 24.08           O  
ATOM    972  CB  LEU A  64       4.124  27.514   8.611  1.00 25.62           C  
ATOM    973  CG  LEU A  64       5.264  26.479   8.632  1.00 28.67           C  
ATOM    974  CD1 LEU A  64       6.176  26.855   7.441  1.00 29.77           C  
ATOM    975  CD2 LEU A  64       6.009  26.468   9.957  1.00 31.05           C  
ATOM    976  H   LEU A  64       2.152  25.621   8.662  1.00  0.00           H  
ATOM    977  HA  LEU A  64       3.437  27.493  10.639  1.00  0.00           H  
ATOM    978 1HB  LEU A  64       3.679  27.477   7.618  1.00  0.00           H  
ATOM    979 2HB  LEU A  64       4.582  28.494   8.745  1.00  0.00           H  
ATOM    980  HG  LEU A  64       4.854  25.482   8.467  1.00  0.00           H  
ATOM    981 1HD1 LEU A  64       7.014  26.160   7.391  1.00  0.00           H  
ATOM    982 2HD1 LEU A  64       5.605  26.801   6.514  1.00  0.00           H  
ATOM    983 3HD1 LEU A  64       6.553  27.868   7.577  1.00  0.00           H  
ATOM    984 1HD2 LEU A  64       6.803  25.721   9.922  1.00  0.00           H  
ATOM    985 2HD2 LEU A  64       6.444  27.451  10.138  1.00  0.00           H  
ATOM    986 3HD2 LEU A  64       5.316  26.224  10.762  1.00  0.00           H  
ATOM    987  N   ASN A  65       1.642  29.163  10.388  1.00 24.23           N  
ATOM    988  CA  ASN A  65       0.488  30.054  10.414  1.00 25.10           C  
ATOM    989  C   ASN A  65       0.978  31.497  10.318  1.00 24.42           C  
ATOM    990  O   ASN A  65       1.942  31.843  10.948  1.00 26.01           O  
ATOM    991  CB  ASN A  65      -0.204  29.846  11.780  1.00 24.98           C  
ATOM    992  CG  ASN A  65      -1.687  30.143  11.735  1.00 28.15           C  
ATOM    993  OD1 ASN A  65      -2.447  29.449  11.066  1.00 25.27           O  
ATOM    994  ND2 ASN A  65      -2.119  31.181  12.471  1.00 32.02           N  
ATOM    995  H   ASN A  65       2.278  29.158  11.173  1.00  0.00           H  
ATOM    996  HA  ASN A  65      -0.183  29.775   9.601  1.00  0.00           H  
ATOM    997 1HB  ASN A  65      -0.063  28.815  12.107  1.00  0.00           H  
ATOM    998 2HB  ASN A  65       0.260  30.492  12.525  1.00  0.00           H  
ATOM    999 1HD2 ASN A  65      -3.090  31.420  12.477  1.00  0.00           H  
ATOM   1000 2HD2 ASN A  65      -1.470  31.714  13.013  1.00  0.00           H  
ATOM   1001  N   ALA A  66       0.363  32.323   9.501  1.00 22.99           N  
ATOM   1002  CA  ALA A  66       0.701  33.743   9.478  1.00 24.07           C  
ATOM   1003  C   ALA A  66      -0.515  34.600   9.264  1.00 23.00           C  
ATOM   1004  O   ALA A  66      -1.558  34.146   8.757  1.00 23.21           O  
ATOM   1005  CB  ALA A  66       1.679  33.998   8.327  1.00 24.63           C  
ATOM   1006  H   ALA A  66      -0.354  31.978   8.879  1.00  0.00           H  
ATOM   1007  HA  ALA A  66       1.177  33.993  10.426  1.00  0.00           H  
ATOM   1008 1HB  ALA A  66       1.940  35.056   8.299  1.00  0.00           H  
ATOM   1009 2HB  ALA A  66       2.582  33.406   8.478  1.00  0.00           H  
ATOM   1010 3HB  ALA A  66       1.213  33.714   7.385  1.00  0.00           H  
ATOM   1011  N   GLY A  67      -0.386  35.853   9.648  1.00 23.07           N  
ATOM   1012  CA  GLY A  67      -1.425  36.836   9.348  1.00 25.24           C  
ATOM   1013  C   GLY A  67      -2.719  36.629  10.103  1.00 23.98           C  
ATOM   1014  O   GLY A  67      -3.788  37.030   9.621  1.00 25.27           O  
ATOM   1015  H   GLY A  67       0.437  36.146  10.156  1.00  0.00           H  
ATOM   1016 1HA  GLY A  67      -1.057  37.836   9.578  1.00  0.00           H  
ATOM   1017 2HA  GLY A  67      -1.650  36.814   8.282  1.00  0.00           H  
ATOM   1018  N   ILE A  68      -2.659  36.097  11.309  1.00 22.76           N  
ATOM   1019  CA  ILE A  68      -3.910  35.956  12.053  1.00 23.30           C  
ATOM   1020  C   ILE A  68      -4.361  37.333  12.514  1.00 22.62           C  
ATOM   1021  O   ILE A  68      -5.563  37.602  12.589  1.00 22.16           O  
ATOM   1022  CB  ILE A  68      -3.796  34.929  13.213  1.00 23.75           C  
ATOM   1023  CG1 ILE A  68      -5.160  34.268  13.481  1.00 24.66           C  
ATOM   1024  CG2 ILE A  68      -3.178  35.533  14.463  1.00 25.87           C  
ATOM   1025  CD1 ILE A  68      -5.162  33.161  14.604  1.00 27.16           C  
ATOM   1026  H   ILE A  68      -1.796  35.787  11.734  1.00  0.00           H  
ATOM   1027  HA  ILE A  68      -4.680  35.600  11.370  1.00  0.00           H  
ATOM   1028  HB  ILE A  68      -3.171  34.094  12.899  1.00  0.00           H  
ATOM   1029 1HG1 ILE A  68      -5.883  35.030  13.771  1.00  0.00           H  
ATOM   1030 2HG1 ILE A  68      -5.526  33.804  12.565  1.00  0.00           H  
ATOM   1031 1HG2 ILE A  68      -3.121  34.775  15.244  1.00  0.00           H  
ATOM   1032 2HG2 ILE A  68      -2.176  35.894  14.235  1.00  0.00           H  
ATOM   1033 3HG2 ILE A  68      -3.794  36.364  14.808  1.00  0.00           H  
ATOM   1034 1HD1 ILE A  68      -6.169  32.758  14.716  1.00  0.00           H  
ATOM   1035 2HD1 ILE A  68      -4.478  32.358  14.325  1.00  0.00           H  
ATOM   1036 3HD1 ILE A  68      -4.841  33.600  15.548  1.00  0.00           H  
ATOM   1037  N   HIS A  69      -3.387  38.235  12.740  1.00 21.89           N  
ATOM   1038  CA  HIS A  69      -3.686  39.643  13.071  1.00 21.45           C  
ATOM   1039  C   HIS A  69      -3.362  40.505  11.902  1.00 22.30           C  
ATOM   1040  O   HIS A  69      -2.219  40.615  11.432  1.00 22.50           O  
ATOM   1041  CB  HIS A  69      -2.837  40.069  14.281  1.00 19.01           C  
ATOM   1042  CG  HIS A  69      -3.242  39.398  15.548  1.00 19.45           C  
ATOM   1043  ND1 HIS A  69      -2.330  38.953  16.493  1.00 20.80           N  
ATOM   1044  CD2 HIS A  69      -4.470  39.137  16.042  1.00 20.74           C  
ATOM   1045  CE1 HIS A  69      -3.005  38.475  17.527  1.00 20.46           C  
ATOM   1046  NE2 HIS A  69      -4.297  38.568  17.282  1.00 21.31           N  
ATOM   1047  H   HIS A  69      -2.424  37.937  12.681  1.00  0.00           H  
ATOM   1048  HA  HIS A  69      -4.740  39.740  13.330  1.00  0.00           H  
ATOM   1049 1HB  HIS A  69      -1.788  39.840  14.088  1.00  0.00           H  
ATOM   1050 2HB  HIS A  69      -2.917  41.147  14.420  1.00  0.00           H  
ATOM   1051  HD2 HIS A  69      -5.422  39.347  15.554  1.00  0.00           H  
ATOM   1052  HE1 HIS A  69      -2.570  38.068  18.439  1.00  0.00           H  
ATOM   1053  HE2 HIS A  69      -5.039  38.272  17.901  1.00  0.00           H  
ATOM   1054  N   SER A  70      -4.413  41.088  11.353  1.00 22.62           N  
ATOM   1055  CA  SER A  70      -4.281  41.579  10.020  1.00 22.75           C  
ATOM   1056  C   SER A  70      -3.278  42.732   9.829  1.00 23.09           C  
ATOM   1057  O   SER A  70      -2.690  42.835   8.734  1.00 24.79           O  
ATOM   1058  CB  SER A  70      -5.671  41.911   9.495  1.00 24.63           C  
ATOM   1059  OG  SER A  70      -6.439  42.590  10.495  1.00 25.29           O  
ATOM   1060  H   SER A  70      -5.295  41.199  11.833  1.00  0.00           H  
ATOM   1061  HA  SER A  70      -3.833  40.797   9.406  1.00  0.00           H  
ATOM   1062 1HB  SER A  70      -5.585  42.537   8.607  1.00  0.00           H  
ATOM   1063 2HB  SER A  70      -6.177  40.993   9.200  1.00  0.00           H  
ATOM   1064  HG  SER A  70      -5.867  42.665  11.262  1.00  0.00           H  
ATOM   1065  N   ARG A  71      -3.066  43.567  10.841  1.00 21.88           N  
ATOM   1066  CA  ARG A  71      -2.118  44.701  10.716  1.00 21.44           C  
ATOM   1067  C   ARG A  71      -0.639  44.290  10.693  1.00 21.74           C  
ATOM   1068  O   ARG A  71       0.237  45.124  10.410  1.00 20.97           O  
ATOM   1069  CB  ARG A  71      -2.338  45.690  11.857  1.00 21.21           C  
ATOM   1070  CG  ARG A  71      -2.215  45.071  13.218  1.00 20.10           C  
ATOM   1071  CD  ARG A  71      -2.514  46.192  14.228  1.00 24.00           C  
ATOM   1072  NE  ARG A  71      -2.510  45.724  15.611  1.00 21.21           N  
ATOM   1073  CZ  ARG A  71      -3.236  46.274  16.588  1.00 21.64           C  
ATOM   1074  NH1 ARG A  71      -4.098  47.267  16.312  1.00 22.43           N  
ATOM   1075  NH2 ARG A  71      -3.118  45.784  17.848  1.00 22.23           N  
ATOM   1076  H   ARG A  71      -3.557  43.430  11.713  1.00  0.00           H  
ATOM   1077  HA  ARG A  71      -2.306  45.207   9.768  1.00  0.00           H  
ATOM   1078 1HB  ARG A  71      -1.613  46.499  11.782  1.00  0.00           H  
ATOM   1079 2HB  ARG A  71      -3.331  46.131  11.770  1.00  0.00           H  
ATOM   1080 1HG  ARG A  71      -2.933  44.256  13.313  1.00  0.00           H  
ATOM   1081 2HG  ARG A  71      -1.205  44.682  13.351  1.00  0.00           H  
ATOM   1082 1HD  ARG A  71      -1.759  46.973  14.139  1.00  0.00           H  
ATOM   1083 2HD  ARG A  71      -3.497  46.614  14.023  1.00  0.00           H  
ATOM   1084  HE  ARG A  71      -1.920  44.935  15.839  1.00  0.00           H  
ATOM   1085 1HH1 ARG A  71      -4.198  47.600  15.363  1.00  0.00           H  
ATOM   1086 2HH1 ARG A  71      -4.645  47.681  17.053  1.00  0.00           H  
ATOM   1087 1HH2 ARG A  71      -2.489  45.015  18.034  1.00  0.00           H  
ATOM   1088 2HH2 ARG A  71      -3.659  46.187  18.599  1.00  0.00           H  
ATOM   1089  N   GLU A  72      -0.367  43.005  10.948  1.00 21.39           N  
ATOM   1090  CA  GLU A  72       1.056  42.567  11.154  1.00 21.93           C  
ATOM   1091  C   GLU A  72       1.575  42.116   9.777  1.00 22.77           C  
ATOM   1092  O   GLU A  72       1.881  40.921   9.523  1.00 23.82           O  
ATOM   1093  CB  GLU A  72       1.110  41.461  12.210  1.00 20.92           C  
ATOM   1094  CG  GLU A  72       0.650  41.936  13.565  1.00 20.46           C  
ATOM   1095  CD  GLU A  72       0.406  40.833  14.542  1.00 20.68           C  
ATOM   1096  OE1 GLU A  72       0.840  39.685  14.310  1.00 23.16           O  
ATOM   1097  OE2 GLU A  72      -0.223  41.143  15.610  1.00 22.70           O  
ATOM   1098  H   GLU A  72      -1.106  42.319  11.005  1.00  0.00           H  
ATOM   1099  HA  GLU A  72       1.634  43.422  11.506  1.00  0.00           H  
ATOM   1100 1HB  GLU A  72       0.482  40.627  11.896  1.00  0.00           H  
ATOM   1101 2HB  GLU A  72       2.131  41.088  12.294  1.00  0.00           H  
ATOM   1102 1HG  GLU A  72       1.406  42.601  13.981  1.00  0.00           H  
ATOM   1103 2HG  GLU A  72      -0.270  42.506  13.445  1.00  0.00           H  
ATOM   1104  N   TRP A  73       1.636  43.087   8.874  1.00 21.64           N  
ATOM   1105  CA  TRP A  73       1.881  42.817   7.470  1.00 21.50           C  
ATOM   1106  C   TRP A  73       3.168  42.048   7.188  1.00 21.46           C  
ATOM   1107  O   TRP A  73       3.266  41.378   6.141  1.00 21.83           O  
ATOM   1108  CB  TRP A  73       1.913  44.128   6.694  1.00 21.63           C  
ATOM   1109  CG  TRP A  73       0.521  44.674   6.414  1.00 21.24           C  
ATOM   1110  CD1 TRP A  73      -0.675  44.289   6.988  1.00 19.82           C  
ATOM   1111  CD2 TRP A  73       0.221  45.721   5.502  1.00 20.89           C  
ATOM   1112  NE1 TRP A  73      -1.705  45.047   6.453  1.00 21.36           N  
ATOM   1113  CE2 TRP A  73      -1.183  45.933   5.548  1.00 21.65           C  
ATOM   1114  CE3 TRP A  73       1.000  46.511   4.645  1.00 21.60           C  
ATOM   1115  CZ2 TRP A  73      -1.806  46.890   4.773  1.00 23.56           C  
ATOM   1116  CZ3 TRP A  73       0.355  47.486   3.852  1.00 25.65           C  
ATOM   1117  CH2 TRP A  73      -1.033  47.637   3.916  1.00 23.28           C  
ATOM   1118  H   TRP A  73       1.508  44.042   9.176  1.00  0.00           H  
ATOM   1119  HA  TRP A  73       1.068  42.198   7.090  1.00  0.00           H  
ATOM   1120 1HB  TRP A  73       2.476  44.871   7.259  1.00  0.00           H  
ATOM   1121 2HB  TRP A  73       2.429  43.977   5.746  1.00  0.00           H  
ATOM   1122  HD1 TRP A  73      -0.782  43.511   7.742  1.00  0.00           H  
ATOM   1123  HE1 TRP A  73      -2.683  44.961   6.690  1.00  0.00           H  
ATOM   1124  HE3 TRP A  73       2.080  46.378   4.593  1.00  0.00           H  
ATOM   1125  HZ2 TRP A  73      -2.881  47.067   4.824  1.00  0.00           H  
ATOM   1126  HZ3 TRP A  73       0.954  48.115   3.193  1.00  0.00           H  
ATOM   1127  HH2 TRP A  73      -1.511  48.369   3.265  1.00  0.00           H  
ATOM   1128  N   ILE A  74       4.170  42.228   8.041  1.00 20.67           N  
ATOM   1129  CA  ILE A  74       5.432  41.506   7.786  1.00 22.08           C  
ATOM   1130  C   ILE A  74       5.201  39.979   7.892  1.00 22.04           C  
ATOM   1131  O   ILE A  74       5.934  39.219   7.288  1.00 23.43           O  
ATOM   1132  CB  ILE A  74       6.550  41.999   8.752  1.00 20.70           C  
ATOM   1133  CG1 ILE A  74       7.935  41.404   8.414  1.00 23.63           C  
ATOM   1134  CG2 ILE A  74       6.220  41.617  10.164  1.00 23.71           C  
ATOM   1135  CD1 ILE A  74       8.330  41.547   6.967  1.00 21.57           C  
ATOM   1136  H   ILE A  74       4.103  42.832   8.848  1.00  0.00           H  
ATOM   1137  HA  ILE A  74       5.744  41.707   6.762  1.00  0.00           H  
ATOM   1138  HB  ILE A  74       6.635  43.083   8.687  1.00  0.00           H  
ATOM   1139 1HG1 ILE A  74       8.697  41.889   9.023  1.00  0.00           H  
ATOM   1140 2HG1 ILE A  74       7.946  40.343   8.663  1.00  0.00           H  
ATOM   1141 1HG2 ILE A  74       7.009  41.967  10.829  1.00  0.00           H  
ATOM   1142 2HG2 ILE A  74       5.274  42.073  10.452  1.00  0.00           H  
ATOM   1143 3HG2 ILE A  74       6.137  40.532  10.238  1.00  0.00           H  
ATOM   1144 1HD1 ILE A  74       9.314  41.104   6.813  1.00  0.00           H  
ATOM   1145 2HD1 ILE A  74       7.600  41.037   6.338  1.00  0.00           H  
ATOM   1146 3HD1 ILE A  74       8.363  42.603   6.702  1.00  0.00           H  
ATOM   1147  N   SER A  75       4.183  39.550   8.616  1.00 22.09           N  
ATOM   1148  CA  SER A  75       3.916  38.089   8.758  1.00 21.49           C  
ATOM   1149  C   SER A  75       3.425  37.477   7.425  1.00 23.10           C  
ATOM   1150  O   SER A  75       3.963  36.445   6.996  1.00 22.75           O  
ATOM   1151  CB  SER A  75       2.866  37.934   9.883  1.00 22.85           C  
ATOM   1152  OG  SER A  75       2.265  36.657   9.899  1.00 26.17           O  
ATOM   1153  H   SER A  75       3.575  40.209   9.081  1.00  0.00           H  
ATOM   1154  HA  SER A  75       4.847  37.592   9.036  1.00  0.00           H  
ATOM   1155 1HB  SER A  75       3.339  38.110  10.849  1.00  0.00           H  
ATOM   1156 2HB  SER A  75       2.087  38.685   9.759  1.00  0.00           H  
ATOM   1157  HG  SER A  75       2.667  36.166   9.178  1.00  0.00           H  
ATOM   1158  N   GLN A  76       2.462  38.108   6.743  1.00 22.04           N  
ATOM   1159  CA  GLN A  76       1.955  37.553   5.482  1.00 22.27           C  
ATOM   1160  C   GLN A  76       3.056  37.677   4.438  1.00 21.89           C  
ATOM   1161  O   GLN A  76       3.241  36.762   3.675  1.00 22.21           O  
ATOM   1162  CB  GLN A  76       0.715  38.328   4.971  1.00 22.55           C  
ATOM   1163  CG  GLN A  76      -0.514  38.282   5.939  1.00 24.35           C  
ATOM   1164  CD  GLN A  76      -0.609  39.445   6.931  1.00 26.00           C  
ATOM   1165  OE1 GLN A  76      -1.700  39.799   7.409  1.00 29.41           O  
ATOM   1166  NE2 GLN A  76       0.506  40.077   7.186  1.00 22.49           N  
ATOM   1167  H   GLN A  76       2.075  38.974   7.091  1.00  0.00           H  
ATOM   1168  HA  GLN A  76       1.659  36.518   5.654  1.00  0.00           H  
ATOM   1169 1HB  GLN A  76       0.979  39.374   4.812  1.00  0.00           H  
ATOM   1170 2HB  GLN A  76       0.402  37.920   4.010  1.00  0.00           H  
ATOM   1171 1HG  GLN A  76      -1.430  38.296   5.348  1.00  0.00           H  
ATOM   1172 2HG  GLN A  76      -0.464  37.367   6.529  1.00  0.00           H  
ATOM   1173 1HE2 GLN A  76       0.510  40.847   7.826  1.00  0.00           H  
ATOM   1174 2HE2 GLN A  76       1.356  39.792   6.742  1.00  0.00           H  
ATOM   1175  N   ALA A  77       3.813  38.775   4.460  1.00 22.02           N  
ATOM   1176  CA  ALA A  77       4.901  38.955   3.482  1.00 22.49           C  
ATOM   1177  C   ALA A  77       6.001  37.907   3.688  1.00 22.03           C  
ATOM   1178  O   ALA A  77       6.527  37.351   2.697  1.00 22.13           O  
ATOM   1179  CB  ALA A  77       5.482  40.377   3.667  1.00 21.83           C  
ATOM   1180  H   ALA A  77       3.647  39.495   5.149  1.00  0.00           H  
ATOM   1181  HA  ALA A  77       4.478  38.852   2.482  1.00  0.00           H  
ATOM   1182 1HB  ALA A  77       6.291  40.535   2.953  1.00  0.00           H  
ATOM   1183 2HB  ALA A  77       4.698  41.115   3.497  1.00  0.00           H  
ATOM   1184 3HB  ALA A  77       5.867  40.483   4.680  1.00  0.00           H  
ATOM   1185  N   THR A  78       6.309  37.598   4.942  1.00 23.21           N  
ATOM   1186  CA  THR A  78       7.339  36.598   5.240  1.00 23.28           C  
ATOM   1187  C   THR A  78       6.830  35.212   4.824  1.00 24.05           C  
ATOM   1188  O   THR A  78       7.576  34.400   4.252  1.00 22.75           O  
ATOM   1189  CB  THR A  78       7.691  36.640   6.719  1.00 22.88           C  
ATOM   1190  OG1 THR A  78       8.388  37.864   6.968  1.00 24.51           O  
ATOM   1191  CG2 THR A  78       8.603  35.471   7.082  1.00 24.59           C  
ATOM   1192  H   THR A  78       5.831  38.054   5.706  1.00  0.00           H  
ATOM   1193  HA  THR A  78       8.230  36.835   4.658  1.00  0.00           H  
ATOM   1194  HB  THR A  78       6.779  36.581   7.312  1.00  0.00           H  
ATOM   1195  HG1 THR A  78       8.465  38.360   6.149  1.00  0.00           H  
ATOM   1196 1HG2 THR A  78       8.846  35.515   8.144  1.00  0.00           H  
ATOM   1197 2HG2 THR A  78       8.095  34.532   6.864  1.00  0.00           H  
ATOM   1198 3HG2 THR A  78       9.520  35.531   6.498  1.00  0.00           H  
ATOM   1199  N   ALA A  79       5.531  34.953   5.056  1.00 21.97           N  
ATOM   1200  CA  ALA A  79       4.959  33.668   4.663  1.00 22.22           C  
ATOM   1201  C   ALA A  79       4.978  33.412   3.166  1.00 22.83           C  
ATOM   1202  O   ALA A  79       5.344  32.293   2.716  1.00 23.48           O  
ATOM   1203  CB  ALA A  79       3.515  33.502   5.248  1.00 22.31           C  
ATOM   1204  H   ALA A  79       4.939  35.639   5.502  1.00  0.00           H  
ATOM   1205  HA  ALA A  79       5.593  32.878   5.066  1.00  0.00           H  
ATOM   1206 1HB  ALA A  79       3.108  32.538   4.943  1.00  0.00           H  
ATOM   1207 2HB  ALA A  79       3.555  33.551   6.336  1.00  0.00           H  
ATOM   1208 3HB  ALA A  79       2.877  34.300   4.873  1.00  0.00           H  
ATOM   1209  N   ILE A  80       4.605  34.407   2.364  1.00 20.89           N  
ATOM   1210  CA  ILE A  80       4.606  34.149   0.919  1.00 22.81           C  
ATOM   1211  C   ILE A  80       6.039  33.991   0.357  1.00 22.16           C  
ATOM   1212  O   ILE A  80       6.295  33.152  -0.511  1.00 23.35           O  
ATOM   1213  CB  ILE A  80       3.743  35.157   0.182  1.00 23.04           C  
ATOM   1214  CG1 ILE A  80       3.535  34.732  -1.280  1.00 22.38           C  
ATOM   1215  CG2 ILE A  80       4.388  36.532   0.212  1.00 24.34           C  
ATOM   1216  CD1 ILE A  80       2.749  33.371  -1.526  1.00 26.31           C  
ATOM   1217  H   ILE A  80       4.326  35.317   2.701  1.00  0.00           H  
ATOM   1218  HA  ILE A  80       4.196  33.155   0.745  1.00  0.00           H  
ATOM   1219  HB  ILE A  80       2.765  35.215   0.658  1.00  0.00           H  
ATOM   1220 1HG1 ILE A  80       2.987  35.510  -1.810  1.00  0.00           H  
ATOM   1221 2HG1 ILE A  80       4.504  34.625  -1.769  1.00  0.00           H  
ATOM   1222 1HG2 ILE A  80       3.756  37.242  -0.321  1.00  0.00           H  
ATOM   1223 2HG2 ILE A  80       4.505  36.856   1.245  1.00  0.00           H  
ATOM   1224 3HG2 ILE A  80       5.366  36.486  -0.267  1.00  0.00           H  
ATOM   1225 1HD1 ILE A  80       2.670  33.185  -2.597  1.00  0.00           H  
ATOM   1226 2HD1 ILE A  80       3.288  32.549  -1.054  1.00  0.00           H  
ATOM   1227 3HD1 ILE A  80       1.751  33.445  -1.097  1.00  0.00           H  
ATOM   1228  N   TRP A  81       6.995  34.719   0.929  1.00 22.45           N  
ATOM   1229  CA  TRP A  81       8.390  34.558   0.586  1.00 22.58           C  
ATOM   1230  C   TRP A  81       8.823  33.115   0.948  1.00 22.38           C  
ATOM   1231  O   TRP A  81       9.566  32.453   0.180  1.00 21.97           O  
ATOM   1232  CB  TRP A  81       9.254  35.581   1.360  1.00 22.87           C  
ATOM   1233  CG  TRP A  81      10.727  35.486   1.069  1.00 22.97           C  
ATOM   1234  CD1 TRP A  81      11.437  36.269   0.194  1.00 24.01           C  
ATOM   1235  CD2 TRP A  81      11.684  34.618   1.696  1.00 22.75           C  
ATOM   1236  NE1 TRP A  81      12.774  35.916   0.204  1.00 25.51           N  
ATOM   1237  CE2 TRP A  81      12.962  34.922   1.127  1.00 24.02           C  
ATOM   1238  CE3 TRP A  81      11.601  33.625   2.701  1.00 23.87           C  
ATOM   1239  CZ2 TRP A  81      14.142  34.257   1.519  1.00 24.95           C  
ATOM   1240  CZ3 TRP A  81      12.784  32.961   3.093  1.00 22.24           C  
ATOM   1241  CH2 TRP A  81      14.033  33.288   2.493  1.00 23.57           C  
ATOM   1242  H   TRP A  81       6.735  35.404   1.624  1.00  0.00           H  
ATOM   1243  HA  TRP A  81       8.506  34.739  -0.482  1.00  0.00           H  
ATOM   1244 1HB  TRP A  81       8.927  36.592   1.117  1.00  0.00           H  
ATOM   1245 2HB  TRP A  81       9.112  35.440   2.431  1.00  0.00           H  
ATOM   1246  HD1 TRP A  81      11.010  37.058  -0.423  1.00  0.00           H  
ATOM   1247  HE1 TRP A  81      13.494  36.323  -0.375  1.00  0.00           H  
ATOM   1248  HE3 TRP A  81      10.646  33.380   3.164  1.00  0.00           H  
ATOM   1249  HZ2 TRP A  81      15.112  34.490   1.079  1.00  0.00           H  
ATOM   1250  HZ3 TRP A  81      12.720  32.193   3.864  1.00  0.00           H  
ATOM   1251  HH2 TRP A  81      14.925  32.752   2.817  1.00  0.00           H  
ATOM   1252  N   THR A  82       8.370  32.649   2.128  1.00 22.63           N  
ATOM   1253  CA  THR A  82       8.762  31.300   2.617  1.00 22.38           C  
ATOM   1254  C   THR A  82       8.265  30.209   1.632  1.00 22.20           C  
ATOM   1255  O   THR A  82       9.004  29.240   1.355  1.00 21.73           O  
ATOM   1256  CB  THR A  82       8.240  31.098   4.057  1.00 23.60           C  
ATOM   1257  OG1 THR A  82       8.892  32.074   4.874  1.00 24.15           O  
ATOM   1258  CG2 THR A  82       8.590  29.714   4.608  1.00 22.99           C  
ATOM   1259  H   THR A  82       7.756  33.218   2.693  1.00  0.00           H  
ATOM   1260  HA  THR A  82       9.850  31.236   2.621  1.00  0.00           H  
ATOM   1261  HB  THR A  82       7.156  31.208   4.070  1.00  0.00           H  
ATOM   1262  HG1 THR A  82       9.482  32.602   4.331  1.00  0.00           H  
ATOM   1263 1HG2 THR A  82       8.203  29.618   5.622  1.00  0.00           H  
ATOM   1264 2HG2 THR A  82       8.145  28.947   3.975  1.00  0.00           H  
ATOM   1265 3HG2 THR A  82       9.672  29.591   4.620  1.00  0.00           H  
ATOM   1266  N   ALA A  83       7.037  30.369   1.143  1.00 22.07           N  
ATOM   1267  CA  ALA A  83       6.496  29.455   0.096  1.00 23.05           C  
ATOM   1268  C   ALA A  83       7.426  29.350  -1.076  1.00 23.89           C  
ATOM   1269  O   ALA A  83       7.719  28.248  -1.563  1.00 23.47           O  
ATOM   1270  CB  ALA A  83       5.092  29.887  -0.358  1.00 23.01           C  
ATOM   1271  H   ALA A  83       6.458  31.123   1.485  1.00  0.00           H  
ATOM   1272  HA  ALA A  83       6.426  28.455   0.523  1.00  0.00           H  
ATOM   1273 1HB  ALA A  83       4.729  29.199  -1.121  1.00  0.00           H  
ATOM   1274 2HB  ALA A  83       4.414  29.874   0.495  1.00  0.00           H  
ATOM   1275 3HB  ALA A  83       5.137  30.894  -0.770  1.00  0.00           H  
ATOM   1276  N   ARG A  84       7.888  30.504  -1.565  1.00 22.24           N  
ATOM   1277  CA  ARG A  84       8.789  30.515  -2.716  1.00 22.88           C  
ATOM   1278  C   ARG A  84      10.143  29.918  -2.334  1.00 22.32           C  
ATOM   1279  O   ARG A  84      10.770  29.208  -3.137  1.00 22.67           O  
ATOM   1280  CB  ARG A  84       8.953  31.944  -3.233  1.00 22.26           C  
ATOM   1281  CG  ARG A  84       9.988  32.124  -4.364  1.00 23.01           C  
ATOM   1282  CD  ARG A  84       9.649  31.249  -5.573  1.00 25.05           C  
ATOM   1283  NE  ARG A  84       8.395  31.660  -6.170  1.00 24.54           N  
ATOM   1284  CZ  ARG A  84       7.949  31.157  -7.311  1.00 23.96           C  
ATOM   1285  NH1 ARG A  84       8.653  30.193  -7.905  1.00 23.79           N  
ATOM   1286  NH2 ARG A  84       6.812  31.584  -7.848  1.00 23.42           N  
ATOM   1287  H   ARG A  84       7.618  31.381  -1.143  1.00  0.00           H  
ATOM   1288  HA  ARG A  84       8.351  29.901  -3.504  1.00  0.00           H  
ATOM   1289 1HB  ARG A  84       7.997  32.307  -3.607  1.00  0.00           H  
ATOM   1290 2HB  ARG A  84       9.252  32.596  -2.412  1.00  0.00           H  
ATOM   1291 1HG  ARG A  84      10.000  33.166  -4.683  1.00  0.00           H  
ATOM   1292 2HG  ARG A  84      10.977  31.844  -4.000  1.00  0.00           H  
ATOM   1293 1HD  ARG A  84      10.438  31.338  -6.319  1.00  0.00           H  
ATOM   1294 2HD  ARG A  84       9.563  30.210  -5.257  1.00  0.00           H  
ATOM   1295  HE  ARG A  84       7.850  32.360  -5.684  1.00  0.00           H  
ATOM   1296 1HH1 ARG A  84       9.509  29.860  -7.484  1.00  0.00           H  
ATOM   1297 2HH1 ARG A  84       8.331  29.796  -8.776  1.00  0.00           H  
ATOM   1298 1HH2 ARG A  84       6.273  32.303  -7.385  1.00  0.00           H  
ATOM   1299 2HH2 ARG A  84       6.486  31.190  -8.718  1.00  0.00           H  
ATOM   1300  N   LYS A  85      10.610  30.176  -1.122  1.00 21.82           N  
ATOM   1301  CA  LYS A  85      11.899  29.662  -0.694  1.00 21.89           C  
ATOM   1302  C   LYS A  85      11.893  28.125  -0.617  1.00 22.25           C  
ATOM   1303  O   LYS A  85      12.877  27.489  -1.009  1.00 23.36           O  
ATOM   1304  CB  LYS A  85      12.224  30.260   0.690  1.00 21.61           C  
ATOM   1305  CG  LYS A  85      13.606  29.847   1.187  1.00 24.48           C  
ATOM   1306  CD  LYS A  85      14.746  30.425   0.329  1.00 29.01           C  
ATOM   1307  CE  LYS A  85      16.030  30.300   1.132  1.00 32.31           C  
ATOM   1308  NZ  LYS A  85      17.229  30.667   0.298  1.00 32.98           N  
ATOM   1309  H   LYS A  85      10.067  30.737  -0.482  1.00  0.00           H  
ATOM   1310  HA  LYS A  85      12.654  29.976  -1.416  1.00  0.00           H  
ATOM   1311 1HB  LYS A  85      12.176  31.348   0.637  1.00  0.00           H  
ATOM   1312 2HB  LYS A  85      11.475  29.934   1.412  1.00  0.00           H  
ATOM   1313 1HG  LYS A  85      13.742  30.192   2.213  1.00  0.00           H  
ATOM   1314 2HG  LYS A  85      13.687  28.761   1.175  1.00  0.00           H  
ATOM   1315 1HD  LYS A  85      14.815  29.869  -0.607  1.00  0.00           H  
ATOM   1316 2HD  LYS A  85      14.533  31.468   0.096  1.00  0.00           H  
ATOM   1317 1HE  LYS A  85      15.982  30.956   2.000  1.00  0.00           H  
ATOM   1318 2HE  LYS A  85      16.140  29.275   1.486  1.00  0.00           H  
ATOM   1319 1HZ  LYS A  85      18.067  30.575   0.854  1.00  0.00           H  
ATOM   1320 2HZ  LYS A  85      17.286  30.051  -0.501  1.00  0.00           H  
ATOM   1321 3HZ  LYS A  85      17.139  31.621  -0.020  1.00  0.00           H  
ATOM   1322  N   ILE A  86      10.798  27.546  -0.137  1.00 21.20           N  
ATOM   1323  CA  ILE A  86      10.714  26.091   0.018  1.00 22.03           C  
ATOM   1324  C   ILE A  86      10.802  25.445  -1.373  1.00 21.92           C  
ATOM   1325  O   ILE A  86      11.556  24.495  -1.596  1.00 22.02           O  
ATOM   1326  CB  ILE A  86       9.410  25.729   0.653  1.00 21.07           C  
ATOM   1327  CG1 ILE A  86       9.529  26.054   2.134  1.00 21.65           C  
ATOM   1328  CG2 ILE A  86       9.136  24.177   0.447  1.00 22.80           C  
ATOM   1329  CD1 ILE A  86       8.201  26.053   2.906  1.00 22.58           C  
ATOM   1330  H   ILE A  86      10.007  28.115   0.127  1.00  0.00           H  
ATOM   1331  HA  ILE A  86      11.528  25.765   0.665  1.00  0.00           H  
ATOM   1332  HB  ILE A  86       8.608  26.304   0.191  1.00  0.00           H  
ATOM   1333 1HG1 ILE A  86      10.190  25.333   2.613  1.00  0.00           H  
ATOM   1334 2HG1 ILE A  86       9.979  27.039   2.255  1.00  0.00           H  
ATOM   1335 1HG2 ILE A  86       8.186  23.911   0.910  1.00  0.00           H  
ATOM   1336 2HG2 ILE A  86       9.096  23.953  -0.618  1.00  0.00           H  
ATOM   1337 3HG2 ILE A  86       9.938  23.601   0.909  1.00  0.00           H  
ATOM   1338 1HD1 ILE A  86       8.388  26.296   3.952  1.00  0.00           H  
ATOM   1339 2HD1 ILE A  86       7.529  26.796   2.476  1.00  0.00           H  
ATOM   1340 3HD1 ILE A  86       7.743  25.067   2.839  1.00  0.00           H  
ATOM   1341  N   VAL A  87      10.007  25.923  -2.315  1.00 22.62           N  
ATOM   1342  CA  VAL A  87      10.042  25.315  -3.644  1.00 23.10           C  
ATOM   1343  C   VAL A  87      11.356  25.552  -4.405  1.00 23.42           C  
ATOM   1344  O   VAL A  87      11.859  24.664  -5.148  1.00 24.57           O  
ATOM   1345  CB  VAL A  87       8.820  25.638  -4.549  1.00 21.40           C  
ATOM   1346  CG1 VAL A  87       7.510  25.107  -3.873  1.00 22.48           C  
ATOM   1347  CG2 VAL A  87       8.711  27.117  -4.815  1.00 24.12           C  
ATOM   1348  H   VAL A  87       9.378  26.694  -2.143  1.00  0.00           H  
ATOM   1349  HA  VAL A  87      10.061  24.231  -3.528  1.00  0.00           H  
ATOM   1350  HB  VAL A  87       8.936  25.118  -5.500  1.00  0.00           H  
ATOM   1351 1HG1 VAL A  87       6.654  25.334  -4.509  1.00  0.00           H  
ATOM   1352 2HG1 VAL A  87       7.583  24.028  -3.736  1.00  0.00           H  
ATOM   1353 3HG1 VAL A  87       7.379  25.589  -2.905  1.00  0.00           H  
ATOM   1354 1HG2 VAL A  87       7.847  27.310  -5.451  1.00  0.00           H  
ATOM   1355 2HG2 VAL A  87       8.593  27.649  -3.871  1.00  0.00           H  
ATOM   1356 3HG2 VAL A  87       9.615  27.464  -5.316  1.00  0.00           H  
ATOM   1357  N   SER A  88      11.948  26.734  -4.195  1.00 21.80           N  
ATOM   1358  CA  SER A  88      13.234  27.065  -4.844  1.00 23.25           C  
ATOM   1359  C   SER A  88      14.363  26.195  -4.315  1.00 21.38           C  
ATOM   1360  O   SER A  88      15.241  25.766  -5.072  1.00 22.81           O  
ATOM   1361  CB  SER A  88      13.545  28.535  -4.612  1.00 22.87           C  
ATOM   1362  OG  SER A  88      12.514  29.349  -5.175  1.00 27.61           O  
ATOM   1363  H   SER A  88      11.515  27.413  -3.586  1.00  0.00           H  
ATOM   1364  HA  SER A  88      13.139  26.881  -5.915  1.00  0.00           H  
ATOM   1365 1HB  SER A  88      13.630  28.724  -3.542  1.00  0.00           H  
ATOM   1366 2HB  SER A  88      14.505  28.779  -5.065  1.00  0.00           H  
ATOM   1367  HG  SER A  88      11.879  28.742  -5.562  1.00  0.00           H  
ATOM   1368  N   ASP A  89      14.377  25.935  -3.020  1.00 21.27           N  
ATOM   1369  CA  ASP A  89      15.513  25.284  -2.439  1.00 22.25           C  
ATOM   1370  C   ASP A  89      15.408  23.739  -2.379  1.00 20.79           C  
ATOM   1371  O   ASP A  89      16.404  23.041  -2.096  1.00 18.95           O  
ATOM   1372  CB  ASP A  89      15.792  25.878  -1.035  1.00 23.40           C  
ATOM   1373  CG  ASP A  89      16.592  27.212  -1.098  1.00 27.92           C  
ATOM   1374  OD1 ASP A  89      16.763  27.792  -2.216  1.00 30.22           O  
ATOM   1375  OD2 ASP A  89      17.089  27.639  -0.024  1.00 31.49           O  
ATOM   1376  H   ASP A  89      13.599  26.187  -2.428  1.00  0.00           H  
ATOM   1377  HA  ASP A  89      16.378  25.461  -3.079  1.00  0.00           H  
ATOM   1378 1HB  ASP A  89      14.847  26.058  -0.522  1.00  0.00           H  
ATOM   1379 2HB  ASP A  89      16.355  25.158  -0.440  1.00  0.00           H  
ATOM   1380  N   TYR A  90      14.206  23.206  -2.612  1.00 19.35           N  
ATOM   1381  CA  TYR A  90      14.022  21.752  -2.680  1.00 20.20           C  
ATOM   1382  C   TYR A  90      14.972  21.159  -3.725  1.00 18.94           C  
ATOM   1383  O   TYR A  90      15.013  21.615  -4.870  1.00 19.12           O  
ATOM   1384  CB  TYR A  90      12.562  21.436  -3.049  1.00 18.35           C  
ATOM   1385  CG  TYR A  90      12.313  19.968  -3.146  1.00 19.44           C  
ATOM   1386  CD1 TYR A  90      12.472  19.143  -2.018  1.00 22.66           C  
ATOM   1387  CD2 TYR A  90      11.898  19.412  -4.340  1.00 18.50           C  
ATOM   1388  CE1 TYR A  90      12.269  17.766  -2.114  1.00 22.17           C  
ATOM   1389  CE2 TYR A  90      11.667  18.036  -4.429  1.00 20.50           C  
ATOM   1390  CZ  TYR A  90      11.830  17.239  -3.284  1.00 20.64           C  
ATOM   1391  OH  TYR A  90      11.592  15.865  -3.432  1.00 24.60           O  
ATOM   1392  H   TYR A  90      13.407  23.810  -2.744  1.00  0.00           H  
ATOM   1393  HA  TYR A  90      14.242  21.329  -1.699  1.00  0.00           H  
ATOM   1394 1HB  TYR A  90      11.896  21.862  -2.297  1.00  0.00           H  
ATOM   1395 2HB  TYR A  90      12.319  21.902  -4.003  1.00  0.00           H  
ATOM   1396  HD1 TYR A  90      12.756  19.579  -1.060  1.00  0.00           H  
ATOM   1397  HD2 TYR A  90      11.751  20.046  -5.215  1.00  0.00           H  
ATOM   1398  HE1 TYR A  90      12.394  17.134  -1.235  1.00  0.00           H  
ATOM   1399  HE2 TYR A  90      11.365  17.594  -5.379  1.00  0.00           H  
ATOM   1400  HH  TYR A  90      11.343  15.681  -4.341  1.00  0.00           H  
ATOM   1401  N   GLN A  91      15.767  20.154  -3.313  1.00 17.51           N  
ATOM   1402  CA  GLN A  91      16.787  19.477  -4.113  1.00 18.22           C  
ATOM   1403  C   GLN A  91      17.972  20.385  -4.448  1.00 17.40           C  
ATOM   1404  O   GLN A  91      18.782  20.018  -5.306  1.00 17.18           O  
ATOM   1405  CB  GLN A  91      16.233  18.756  -5.379  1.00 15.91           C  
ATOM   1406  CG  GLN A  91      15.165  17.697  -4.987  1.00 17.01           C  
ATOM   1407  CD  GLN A  91      14.597  16.969  -6.162  1.00 17.83           C  
ATOM   1408  OE1 GLN A  91      14.520  17.499  -7.282  1.00 21.19           O  
ATOM   1409  NE2 GLN A  91      14.244  15.706  -5.940  1.00 19.86           N  
ATOM   1410  H   GLN A  91      15.619  19.864  -2.357  1.00  0.00           H  
ATOM   1411  HA  GLN A  91      17.259  18.712  -3.496  1.00  0.00           H  
ATOM   1412 1HB  GLN A  91      15.793  19.491  -6.053  1.00  0.00           H  
ATOM   1413 2HB  GLN A  91      17.053  18.273  -5.911  1.00  0.00           H  
ATOM   1414 1HG  GLN A  91      15.624  16.961  -4.327  1.00  0.00           H  
ATOM   1415 2HG  GLN A  91      14.343  18.197  -4.474  1.00  0.00           H  
ATOM   1416 1HE2 GLN A  91      13.856  15.157  -6.681  1.00  0.00           H  
ATOM   1417 2HE2 GLN A  91      14.366  15.304  -5.032  1.00  0.00           H  
ATOM   1418  N   ARG A  92      18.050  21.508  -3.692  1.00 18.96           N  
ATOM   1419  CA  ARG A  92      19.245  22.411  -3.793  1.00 21.30           C  
ATOM   1420  C   ARG A  92      19.870  22.659  -2.415  1.00 22.78           C  
ATOM   1421  O   ARG A  92      20.994  23.126  -2.318  1.00 25.17           O  
ATOM   1422  CB  ARG A  92      18.890  23.729  -4.497  1.00 21.22           C  
ATOM   1423  CG  ARG A  92      18.461  23.487  -5.967  1.00 22.93           C  
ATOM   1424  CD  ARG A  92      17.946  24.760  -6.614  1.00 27.63           C  
ATOM   1425  NE  ARG A  92      17.666  24.607  -8.034  1.00 33.00           N  
ATOM   1426  CZ  ARG A  92      16.742  25.316  -8.693  1.00 38.27           C  
ATOM   1427  NH1 ARG A  92      16.551  25.098 -10.002  1.00 39.85           N  
ATOM   1428  NH2 ARG A  92      16.009  26.250  -8.057  1.00 39.17           N  
ATOM   1429  H   ARG A  92      17.305  21.748  -3.054  1.00  0.00           H  
ATOM   1430  HA  ARG A  92      20.012  21.906  -4.381  1.00  0.00           H  
ATOM   1431 1HB  ARG A  92      18.081  24.222  -3.960  1.00  0.00           H  
ATOM   1432 2HB  ARG A  92      19.752  24.397  -4.476  1.00  0.00           H  
ATOM   1433 1HG  ARG A  92      19.316  23.130  -6.542  1.00  0.00           H  
ATOM   1434 2HG  ARG A  92      17.667  22.740  -5.996  1.00  0.00           H  
ATOM   1435 1HD  ARG A  92      17.021  25.067  -6.127  1.00  0.00           H  
ATOM   1436 2HD  ARG A  92      18.690  25.548  -6.508  1.00  0.00           H  
ATOM   1437  HE  ARG A  92      18.205  23.923  -8.548  1.00  0.00           H  
ATOM   1438 1HH1 ARG A  92      17.103  24.402 -10.484  1.00  0.00           H  
ATOM   1439 2HH1 ARG A  92      15.856  25.629 -10.506  1.00  0.00           H  
ATOM   1440 1HH2 ARG A  92      16.154  26.422  -7.071  1.00  0.00           H  
ATOM   1441 2HH2 ARG A  92      15.315  26.778  -8.564  1.00  0.00           H  
ATOM   1442  N   ASP A  93      19.178  22.230  -1.368  1.00 24.58           N  
ATOM   1443  CA  ASP A  93      19.640  22.415   0.015  1.00 24.04           C  
ATOM   1444  C   ASP A  93      19.272  21.118   0.726  1.00 23.66           C  
ATOM   1445  O   ASP A  93      18.074  20.865   0.836  1.00 23.43           O  
ATOM   1446  CB  ASP A  93      18.898  23.587   0.657  1.00 25.22           C  
ATOM   1447  CG  ASP A  93      18.971  23.547   2.170  1.00 27.69           C  
ATOM   1448  OD1 ASP A  93      20.053  23.186   2.652  1.00 29.29           O  
ATOM   1449  OD2 ASP A  93      17.973  23.894   2.856  1.00 28.67           O  
ATOM   1450  H   ASP A  93      18.300  21.759  -1.535  1.00  0.00           H  
ATOM   1451  HA  ASP A  93      20.707  22.639  -0.004  1.00  0.00           H  
ATOM   1452 1HB  ASP A  93      19.326  24.526   0.304  1.00  0.00           H  
ATOM   1453 2HB  ASP A  93      17.852  23.568   0.350  1.00  0.00           H  
ATOM   1454  N   PRO A  94      20.244  20.312   1.197  1.00 22.04           N  
ATOM   1455  CA  PRO A  94      19.873  19.086   1.903  1.00 22.12           C  
ATOM   1456  C   PRO A  94      18.981  19.300   3.142  1.00 21.55           C  
ATOM   1457  O   PRO A  94      18.320  18.333   3.532  1.00 24.27           O  
ATOM   1458  CB  PRO A  94      21.215  18.475   2.304  1.00 23.15           C  
ATOM   1459  CG  PRO A  94      22.166  18.989   1.242  1.00 23.01           C  
ATOM   1460  CD  PRO A  94      21.725  20.411   1.074  1.00 21.46           C  
ATOM   1461  HA  PRO A  94      19.335  18.420   1.213  1.00  0.00           H  
ATOM   1462 1HB  PRO A  94      21.486  18.796   3.321  1.00  0.00           H  
ATOM   1463 2HB  PRO A  94      21.138  17.378   2.323  1.00  0.00           H  
ATOM   1464 1HG  PRO A  94      23.207  18.888   1.583  1.00  0.00           H  
ATOM   1465 2HG  PRO A  94      22.073  18.388   0.325  1.00  0.00           H  
ATOM   1466 1HD  PRO A  94      22.162  21.028   1.873  1.00  0.00           H  
ATOM   1467 2HD  PRO A  94      22.038  20.778   0.085  1.00  0.00           H  
ATOM   1468  N   ALA A  95      19.041  20.481   3.761  1.00 21.36           N  
ATOM   1469  CA  ALA A  95      18.261  20.701   5.010  1.00 23.25           C  
ATOM   1470  C   ALA A  95      16.790  20.712   4.665  1.00 21.99           C  
ATOM   1471  O   ALA A  95      16.037  19.854   5.141  1.00 23.55           O  
ATOM   1472  CB  ALA A  95      18.676  21.986   5.729  1.00 24.09           C  
ATOM   1473  H   ALA A  95      19.609  21.233   3.397  1.00  0.00           H  
ATOM   1474  HA  ALA A  95      18.451  19.862   5.680  1.00  0.00           H  
ATOM   1475 1HB  ALA A  95      18.081  22.105   6.634  1.00  0.00           H  
ATOM   1476 2HB  ALA A  95      19.732  21.930   5.994  1.00  0.00           H  
ATOM   1477 3HB  ALA A  95      18.512  22.839   5.073  1.00  0.00           H  
ATOM   1478  N   ILE A  96      16.357  21.612   3.788  1.00 23.94           N  
ATOM   1479  CA  ILE A  96      14.917  21.630   3.478  1.00 23.56           C  
ATOM   1480  C   ILE A  96      14.493  20.346   2.739  1.00 23.32           C  
ATOM   1481  O   ILE A  96      13.361  19.871   2.884  1.00 22.83           O  
ATOM   1482  CB  ILE A  96      14.459  22.926   2.764  1.00 23.74           C  
ATOM   1483  CG1 ILE A  96      12.919  23.061   2.731  1.00 23.95           C  
ATOM   1484  CG2 ILE A  96      14.993  22.961   1.284  1.00 23.82           C  
ATOM   1485  CD1 ILE A  96      12.211  23.018   4.117  1.00 25.40           C  
ATOM   1486  H   ILE A  96      16.967  22.275   3.332  1.00  0.00           H  
ATOM   1487  HA  ILE A  96      14.361  21.563   4.413  1.00  0.00           H  
ATOM   1488  HB  ILE A  96      14.846  23.792   3.299  1.00  0.00           H  
ATOM   1489 1HG1 ILE A  96      12.647  24.003   2.256  1.00  0.00           H  
ATOM   1490 2HG1 ILE A  96      12.496  22.258   2.127  1.00  0.00           H  
ATOM   1491 1HG2 ILE A  96      14.660  23.878   0.799  1.00  0.00           H  
ATOM   1492 2HG2 ILE A  96      16.082  22.928   1.289  1.00  0.00           H  
ATOM   1493 3HG2 ILE A  96      14.606  22.101   0.737  1.00  0.00           H  
ATOM   1494 1HD1 ILE A  96      11.134  23.121   3.979  1.00  0.00           H  
ATOM   1495 2HD1 ILE A  96      12.425  22.067   4.606  1.00  0.00           H  
ATOM   1496 3HD1 ILE A  96      12.576  23.835   4.737  1.00  0.00           H  
ATOM   1497  N   THR A  97      15.394  19.775   1.941  1.00 22.03           N  
ATOM   1498  CA  THR A  97      15.099  18.511   1.266  1.00 21.98           C  
ATOM   1499  C   THR A  97      14.855  17.361   2.202  1.00 23.16           C  
ATOM   1500  O   THR A  97      13.901  16.631   2.024  1.00 24.53           O  
ATOM   1501  CB  THR A  97      16.189  18.201   0.258  1.00 25.49           C  
ATOM   1502  OG1 THR A  97      16.336  19.358  -0.554  1.00 20.82           O  
ATOM   1503  CG2 THR A  97      15.777  17.048  -0.691  1.00 19.80           C  
ATOM   1504  H   THR A  97      16.292  20.213   1.795  1.00  0.00           H  
ATOM   1505  HA  THR A  97      14.149  18.613   0.741  1.00  0.00           H  
ATOM   1506  HB  THR A  97      17.099  17.911   0.783  1.00  0.00           H  
ATOM   1507  HG1 THR A  97      15.718  20.033  -0.263  1.00  0.00           H  
ATOM   1508 1HG2 THR A  97      16.583  16.854  -1.399  1.00  0.00           H  
ATOM   1509 2HG2 THR A  97      15.582  16.149  -0.107  1.00  0.00           H  
ATOM   1510 3HG2 THR A  97      14.876  17.329  -1.235  1.00  0.00           H  
ATOM   1511  N   SER A  98      15.675  17.242   3.238  1.00 23.10           N  
ATOM   1512  CA  SER A  98      15.470  16.158   4.182  1.00 24.59           C  
ATOM   1513  C   SER A  98      14.323  16.452   5.139  1.00 24.96           C  
ATOM   1514  O   SER A  98      13.670  15.519   5.577  1.00 26.63           O  
ATOM   1515  CB  SER A  98      16.732  15.840   4.967  1.00 25.30           C  
ATOM   1516  OG  SER A  98      17.098  16.933   5.787  1.00 27.92           O  
ATOM   1517  H   SER A  98      16.438  17.886   3.387  1.00  0.00           H  
ATOM   1518  HA  SER A  98      15.187  15.263   3.626  1.00  0.00           H  
ATOM   1519 1HB  SER A  98      16.565  14.956   5.582  1.00  0.00           H  
ATOM   1520 2HB  SER A  98      17.542  15.609   4.276  1.00  0.00           H  
ATOM   1521  HG  SER A  98      16.437  17.613   5.633  1.00  0.00           H  
ATOM   1522  N   ILE A  99      14.066  17.723   5.433  1.00 23.37           N  
ATOM   1523  CA  ILE A  99      12.826  18.055   6.141  1.00 23.51           C  
ATOM   1524  C   ILE A  99      11.633  17.527   5.364  1.00 23.56           C  
ATOM   1525  O   ILE A  99      10.792  16.820   5.911  1.00 24.29           O  
ATOM   1526  CB  ILE A  99      12.711  19.558   6.383  1.00 23.12           C  
ATOM   1527  CG1 ILE A  99      13.724  19.953   7.460  1.00 22.45           C  
ATOM   1528  CG2 ILE A  99      11.244  19.946   6.848  1.00 23.46           C  
ATOM   1529  CD1 ILE A  99      13.915  21.448   7.548  1.00 25.50           C  
ATOM   1530  H   ILE A  99      14.703  18.466   5.181  1.00  0.00           H  
ATOM   1531  HA  ILE A  99      12.835  17.554   7.108  1.00  0.00           H  
ATOM   1532  HB  ILE A  99      12.939  20.093   5.462  1.00  0.00           H  
ATOM   1533 1HG1 ILE A  99      13.390  19.580   8.428  1.00  0.00           H  
ATOM   1534 2HG1 ILE A  99      14.685  19.486   7.244  1.00  0.00           H  
ATOM   1535 1HG2 ILE A  99      11.188  21.021   7.015  1.00  0.00           H  
ATOM   1536 2HG2 ILE A  99      10.531  19.661   6.076  1.00  0.00           H  
ATOM   1537 3HG2 ILE A  99      11.005  19.423   7.774  1.00  0.00           H  
ATOM   1538 1HD1 ILE A  99      14.643  21.677   8.326  1.00  0.00           H  
ATOM   1539 2HD1 ILE A  99      14.276  21.826   6.591  1.00  0.00           H  
ATOM   1540 3HD1 ILE A  99      12.965  21.922   7.791  1.00  0.00           H  
ATOM   1541  N   LEU A 100      11.563  17.868   4.081  1.00 22.32           N  
ATOM   1542  CA  LEU A 100      10.464  17.439   3.217  1.00 24.12           C  
ATOM   1543  C   LEU A 100      10.416  15.930   2.979  1.00 25.64           C  
ATOM   1544  O   LEU A 100       9.350  15.390   2.699  1.00 25.58           O  
ATOM   1545  CB  LEU A 100      10.412  18.205   1.908  1.00 23.40           C  
ATOM   1546  CG  LEU A 100       9.953  19.662   2.056  1.00 25.23           C  
ATOM   1547  CD1 LEU A 100      10.442  20.443   0.829  1.00 26.81           C  
ATOM   1548  CD2 LEU A 100       8.437  19.660   2.325  1.00 27.71           C  
ATOM   1549  H   LEU A 100      12.297  18.444   3.694  1.00  0.00           H  
ATOM   1550  HA  LEU A 100       9.524  17.617   3.739  1.00  0.00           H  
ATOM   1551 1HB  LEU A 100      11.405  18.197   1.461  1.00  0.00           H  
ATOM   1552 2HB  LEU A 100       9.728  17.692   1.232  1.00  0.00           H  
ATOM   1553  HG  LEU A 100      10.482  20.127   2.888  1.00  0.00           H  
ATOM   1554 1HD1 LEU A 100      10.128  21.484   0.911  1.00  0.00           H  
ATOM   1555 2HD1 LEU A 100      11.530  20.396   0.778  1.00  0.00           H  
ATOM   1556 3HD1 LEU A 100      10.017  20.006  -0.074  1.00  0.00           H  
ATOM   1557 1HD2 LEU A 100       8.085  20.686   2.435  1.00  0.00           H  
ATOM   1558 2HD2 LEU A 100       7.920  19.187   1.490  1.00  0.00           H  
ATOM   1559 3HD2 LEU A 100       8.231  19.106   3.241  1.00  0.00           H  
ATOM   1560  N   GLU A 101      11.583  15.286   3.086  1.00 25.40           N  
ATOM   1561  CA  GLU A 101      11.688  13.832   3.051  1.00 27.87           C  
ATOM   1562  C   GLU A 101      10.835  13.177   4.124  1.00 26.93           C  
ATOM   1563  O   GLU A 101      10.259  12.093   3.881  1.00 26.92           O  
ATOM   1564  CB  GLU A 101      13.190  13.456   3.226  1.00 27.38           C  
ATOM   1565  CG  GLU A 101      13.523  11.958   3.431  1.00 30.95           C  
ATOM   1566  CD  GLU A 101      15.003  11.624   3.835  1.00 28.78           C  
ATOM   1567  OE1 GLU A 101      16.016  12.409   3.701  1.00 23.47           O  
ATOM   1568  OE2 GLU A 101      15.133  10.476   4.262  1.00 32.50           O  
ATOM   1569  H   GLU A 101      12.422  15.837   3.195  1.00  0.00           H  
ATOM   1570  HA  GLU A 101      11.329  13.482   2.083  1.00  0.00           H  
ATOM   1571 1HB  GLU A 101      13.751  13.779   2.349  1.00  0.00           H  
ATOM   1572 2HB  GLU A 101      13.599  13.983   4.088  1.00  0.00           H  
ATOM   1573 1HG  GLU A 101      12.880  11.557   4.214  1.00  0.00           H  
ATOM   1574 2HG  GLU A 101      13.306  11.419   2.510  1.00  0.00           H  
ATOM   1575  N   LYS A 102      10.812  13.806   5.296  1.00 25.83           N  
ATOM   1576  CA  LYS A 102      10.286  13.160   6.497  1.00 26.52           C  
ATOM   1577  C   LYS A 102       8.947  13.717   6.937  1.00 25.88           C  
ATOM   1578  O   LYS A 102       8.260  13.061   7.731  1.00 26.34           O  
ATOM   1579  CB  LYS A 102      11.302  13.237   7.631  1.00 28.58           C  
ATOM   1580  CG  LYS A 102      12.539  12.405   7.255  1.00 31.69           C  
ATOM   1581  CD  LYS A 102      13.529  12.246   8.345  1.00 38.03           C  
ATOM   1582  CE  LYS A 102      14.694  11.421   7.805  1.00 37.77           C  
ATOM   1583  NZ  LYS A 102      15.963  11.681   8.546  1.00 42.51           N  
ATOM   1584  H   LYS A 102      11.165  14.750   5.360  1.00  0.00           H  
ATOM   1585  HA  LYS A 102      10.095  12.111   6.270  1.00  0.00           H  
ATOM   1586 1HB  LYS A 102      11.577  14.278   7.803  1.00  0.00           H  
ATOM   1587 2HB  LYS A 102      10.851  12.861   8.550  1.00  0.00           H  
ATOM   1588 1HG  LYS A 102      12.227  11.405   6.952  1.00  0.00           H  
ATOM   1589 2HG  LYS A 102      13.052  12.875   6.417  1.00  0.00           H  
ATOM   1590 1HD  LYS A 102      13.871  13.229   8.673  1.00  0.00           H  
ATOM   1591 2HD  LYS A 102      13.061  11.743   9.191  1.00  0.00           H  
ATOM   1592 1HE  LYS A 102      14.456  10.361   7.883  1.00  0.00           H  
ATOM   1593 2HE  LYS A 102      14.851  11.659   6.753  1.00  0.00           H  
ATOM   1594 1HZ  LYS A 102      16.704  11.116   8.155  1.00  0.00           H  
ATOM   1595 2HZ  LYS A 102      16.207  12.658   8.465  1.00  0.00           H  
ATOM   1596 3HZ  LYS A 102      15.839  11.445   9.520  1.00  0.00           H  
ATOM   1597  N   MET A 103       8.586  14.904   6.459  1.00 23.56           N  
ATOM   1598  CA  MET A 103       7.334  15.540   6.904  1.00 23.54           C  
ATOM   1599  C   MET A 103       6.717  16.426   5.852  1.00 23.92           C  
ATOM   1600  O   MET A 103       7.413  16.907   4.945  1.00 23.94           O  
ATOM   1601  CB  MET A 103       7.590  16.378   8.180  1.00 24.30           C  
ATOM   1602  CG  MET A 103       8.123  17.748   7.924  1.00 23.07           C  
ATOM   1603  SD  MET A 103       8.924  18.487   9.399  1.00 27.20           S  
ATOM   1604  CE  MET A 103      10.287  17.380   9.650  1.00 22.82           C  
ATOM   1605  H   MET A 103       9.168  15.381   5.785  1.00  0.00           H  
ATOM   1606  HA  MET A 103       6.612  14.757   7.135  1.00  0.00           H  
ATOM   1607 1HB  MET A 103       6.661  16.481   8.740  1.00  0.00           H  
ATOM   1608 2HB  MET A 103       8.303  15.857   8.821  1.00  0.00           H  
ATOM   1609 1HG  MET A 103       8.856  17.709   7.119  1.00  0.00           H  
ATOM   1610 2HG  MET A 103       7.309  18.402   7.612  1.00  0.00           H  
ATOM   1611 1HE  MET A 103      10.865  17.705  10.515  1.00  0.00           H  
ATOM   1612 2HE  MET A 103       9.910  16.371   9.823  1.00  0.00           H  
ATOM   1613 3HE  MET A 103      10.925  17.382   8.766  1.00  0.00           H  
ATOM   1614  N   ASP A 104       5.408  16.627   5.964  1.00 22.14           N  
ATOM   1615  CA  ASP A 104       4.729  17.607   5.103  1.00 23.66           C  
ATOM   1616  C   ASP A 104       4.728  18.940   5.795  1.00 23.36           C  
ATOM   1617  O   ASP A 104       4.740  19.035   7.038  1.00 23.26           O  
ATOM   1618  CB  ASP A 104       3.282  17.175   4.892  1.00 23.12           C  
ATOM   1619  CG  ASP A 104       3.177  15.875   4.112  1.00 25.78           C  
ATOM   1620  OD1 ASP A 104       4.156  15.494   3.402  1.00 24.44           O  
ATOM   1621  OD2 ASP A 104       2.101  15.215   4.214  1.00 25.99           O  
ATOM   1622  H   ASP A 104       4.867  16.109   6.641  1.00  0.00           H  
ATOM   1623  HA  ASP A 104       5.240  17.634   4.140  1.00  0.00           H  
ATOM   1624 1HB  ASP A 104       2.795  17.049   5.859  1.00  0.00           H  
ATOM   1625 2HB  ASP A 104       2.744  17.956   4.354  1.00  0.00           H  
ATOM   1626  N   ILE A 105       4.706  20.003   5.011  1.00 22.46           N  
ATOM   1627  CA  ILE A 105       4.611  21.336   5.592  1.00 22.40           C  
ATOM   1628  C   ILE A 105       3.347  21.987   5.062  1.00 21.69           C  
ATOM   1629  O   ILE A 105       3.169  22.018   3.840  1.00 22.57           O  
ATOM   1630  CB  ILE A 105       5.788  22.199   5.170  1.00 21.93           C  
ATOM   1631  CG1 ILE A 105       7.131  21.625   5.696  1.00 23.10           C  
ATOM   1632  CG2 ILE A 105       5.573  23.631   5.726  1.00 24.39           C  
ATOM   1633  CD1 ILE A 105       8.389  22.352   5.095  1.00 25.46           C  
ATOM   1634  H   ILE A 105       4.754  19.906   4.007  1.00  0.00           H  
ATOM   1635  HA  ILE A 105       4.625  21.242   6.677  1.00  0.00           H  
ATOM   1636  HB  ILE A 105       5.847  22.228   4.082  1.00  0.00           H  
ATOM   1637 1HG1 ILE A 105       7.163  21.712   6.781  1.00  0.00           H  
ATOM   1638 2HG1 ILE A 105       7.194  20.564   5.452  1.00  0.00           H  
ATOM   1639 1HG2 ILE A 105       6.410  24.265   5.433  1.00  0.00           H  
ATOM   1640 2HG2 ILE A 105       4.648  24.042   5.323  1.00  0.00           H  
ATOM   1641 3HG2 ILE A 105       5.510  23.593   6.814  1.00  0.00           H  
ATOM   1642 1HD1 ILE A 105       9.297  21.905   5.501  1.00  0.00           H  
ATOM   1643 2HD1 ILE A 105       8.387  22.246   4.010  1.00  0.00           H  
ATOM   1644 3HD1 ILE A 105       8.358  23.409   5.357  1.00  0.00           H  
ATOM   1645  N   PHE A 106       2.490  22.517   5.943  1.00 21.19           N  
ATOM   1646  CA  PHE A 106       1.294  23.274   5.534  1.00 22.21           C  
ATOM   1647  C   PHE A 106       1.584  24.720   5.912  1.00 23.91           C  
ATOM   1648  O   PHE A 106       2.114  24.979   6.970  1.00 23.73           O  
ATOM   1649  CB  PHE A 106       0.088  22.823   6.339  1.00 22.51           C  
ATOM   1650  CG  PHE A 106      -0.432  21.506   5.907  1.00 22.67           C  
ATOM   1651  CD1 PHE A 106      -1.410  21.419   4.886  1.00 21.31           C  
ATOM   1652  CD2 PHE A 106       0.101  20.348   6.418  1.00 23.32           C  
ATOM   1653  CE1 PHE A 106      -1.886  20.144   4.447  1.00 23.18           C  
ATOM   1654  CE2 PHE A 106      -0.392  19.095   6.025  1.00 24.06           C  
ATOM   1655  CZ  PHE A 106      -1.357  19.003   4.990  1.00 24.41           C  
ATOM   1656  H   PHE A 106       2.678  22.388   6.927  1.00  0.00           H  
ATOM   1657  HA  PHE A 106       1.105  23.078   4.478  1.00  0.00           H  
ATOM   1658 1HB  PHE A 106       0.356  22.764   7.393  1.00  0.00           H  
ATOM   1659 2HB  PHE A 106      -0.708  23.560   6.245  1.00  0.00           H  
ATOM   1660  HD1 PHE A 106      -1.795  22.335   4.438  1.00  0.00           H  
ATOM   1661  HD2 PHE A 106       0.843  20.416   7.215  1.00  0.00           H  
ATOM   1662  HE1 PHE A 106      -2.664  20.086   3.686  1.00  0.00           H  
ATOM   1663  HE2 PHE A 106      -0.033  18.191   6.517  1.00  0.00           H  
ATOM   1664  HZ  PHE A 106      -1.678  18.027   4.629  1.00  0.00           H  
ATOM   1665  N   LEU A 107       1.318  25.616   4.963  1.00 21.67           N  
ATOM   1666  CA  LEU A 107       1.584  27.058   5.132  1.00 22.68           C  
ATOM   1667  C   LEU A 107       0.353  27.852   4.855  1.00 22.15           C  
ATOM   1668  O   LEU A 107      -0.218  27.744   3.765  1.00 23.07           O  
ATOM   1669  CB  LEU A 107       2.697  27.435   4.175  1.00 23.17           C  
ATOM   1670  CG  LEU A 107       3.066  28.909   4.127  1.00 26.74           C  
ATOM   1671  CD1 LEU A 107       3.559  29.356   5.490  1.00 27.43           C  
ATOM   1672  CD2 LEU A 107       4.184  29.045   3.118  1.00 30.34           C  
ATOM   1673  H   LEU A 107       0.918  25.288   4.095  1.00  0.00           H  
ATOM   1674  HA  LEU A 107       1.901  27.233   6.160  1.00  0.00           H  
ATOM   1675 1HB  LEU A 107       3.594  26.882   4.450  1.00  0.00           H  
ATOM   1676 2HB  LEU A 107       2.405  27.137   3.168  1.00  0.00           H  
ATOM   1677  HG  LEU A 107       2.196  29.492   3.823  1.00  0.00           H  
ATOM   1678 1HD1 LEU A 107       3.823  30.413   5.453  1.00  0.00           H  
ATOM   1679 2HD1 LEU A 107       2.772  29.205   6.229  1.00  0.00           H  
ATOM   1680 3HD1 LEU A 107       4.436  28.773   5.769  1.00  0.00           H  
ATOM   1681 1HD2 LEU A 107       4.485  30.091   3.047  1.00  0.00           H  
ATOM   1682 2HD2 LEU A 107       5.036  28.443   3.435  1.00  0.00           H  
ATOM   1683 3HD2 LEU A 107       3.839  28.700   2.143  1.00  0.00           H  
ATOM   1684  N   LEU A 108      -0.085  28.614   5.860  1.00 22.29           N  
ATOM   1685  CA  LEU A 108      -1.289  29.489   5.733  1.00 22.95           C  
ATOM   1686  C   LEU A 108      -0.843  30.960   5.758  1.00 22.14           C  
ATOM   1687  O   LEU A 108      -0.578  31.517   6.835  1.00 22.94           O  
ATOM   1688  CB  LEU A 108      -2.235  29.222   6.916  1.00 21.98           C  
ATOM   1689  CG  LEU A 108      -3.496  30.080   7.026  1.00 22.86           C  
ATOM   1690  CD1 LEU A 108      -4.328  30.019   5.782  1.00 25.80           C  
ATOM   1691  CD2 LEU A 108      -4.389  29.613   8.205  1.00 24.30           C  
ATOM   1692  H   LEU A 108       0.419  28.595   6.735  1.00  0.00           H  
ATOM   1693  HA  LEU A 108      -1.799  29.242   4.802  1.00  0.00           H  
ATOM   1694 1HB  LEU A 108      -2.566  28.186   6.869  1.00  0.00           H  
ATOM   1695 2HB  LEU A 108      -1.680  29.363   7.843  1.00  0.00           H  
ATOM   1696  HG  LEU A 108      -3.215  31.120   7.193  1.00  0.00           H  
ATOM   1697 1HD1 LEU A 108      -5.213  30.643   5.905  1.00  0.00           H  
ATOM   1698 2HD1 LEU A 108      -3.744  30.381   4.936  1.00  0.00           H  
ATOM   1699 3HD1 LEU A 108      -4.633  28.989   5.599  1.00  0.00           H  
ATOM   1700 1HD2 LEU A 108      -5.278  30.242   8.259  1.00  0.00           H  
ATOM   1701 2HD2 LEU A 108      -4.687  28.576   8.047  1.00  0.00           H  
ATOM   1702 3HD2 LEU A 108      -3.831  29.692   9.138  1.00  0.00           H  
ATOM   1703  N   PRO A 109      -0.586  31.571   4.596  1.00 22.41           N  
ATOM   1704  CA  PRO A 109      -0.029  32.939   4.642  1.00 22.52           C  
ATOM   1705  C   PRO A 109      -0.970  33.993   5.137  1.00 22.51           C  
ATOM   1706  O   PRO A 109      -0.499  34.993   5.730  1.00 23.30           O  
ATOM   1707  CB  PRO A 109       0.296  33.242   3.176  1.00 23.10           C  
ATOM   1708  CG  PRO A 109       0.543  31.902   2.581  1.00 24.66           C  
ATOM   1709  CD  PRO A 109      -0.558  31.018   3.233  1.00 23.27           C  
ATOM   1710  HA  PRO A 109       0.886  32.937   5.252  1.00  0.00           H  
ATOM   1711 1HB  PRO A 109      -0.545  33.772   2.706  1.00  0.00           H  
ATOM   1712 2HB  PRO A 109       1.170  33.907   3.114  1.00  0.00           H  
ATOM   1713 1HG  PRO A 109       0.467  31.953   1.485  1.00  0.00           H  
ATOM   1714 2HG  PRO A 109       1.564  31.566   2.813  1.00  0.00           H  
ATOM   1715 1HD  PRO A 109      -1.508  31.160   2.697  1.00  0.00           H  
ATOM   1716 2HD  PRO A 109      -0.249  29.963   3.201  1.00  0.00           H  
ATOM   1717  N   VAL A 110      -2.275  33.807   4.918  1.00 21.75           N  
ATOM   1718  CA  VAL A 110      -3.232  34.839   5.407  1.00 22.77           C  
ATOM   1719  C   VAL A 110      -4.338  34.185   6.231  1.00 22.93           C  
ATOM   1720  O   VAL A 110      -5.361  33.785   5.711  1.00 23.66           O  
ATOM   1721  CB  VAL A 110      -3.866  35.642   4.234  1.00 22.14           C  
ATOM   1722  CG1 VAL A 110      -4.628  36.856   4.814  1.00 23.47           C  
ATOM   1723  CG2 VAL A 110      -2.816  36.127   3.186  1.00 23.26           C  
ATOM   1724  H   VAL A 110      -2.632  32.995   4.435  1.00  0.00           H  
ATOM   1725  HA  VAL A 110      -2.690  35.541   6.041  1.00  0.00           H  
ATOM   1726  HB  VAL A 110      -4.586  35.006   3.718  1.00  0.00           H  
ATOM   1727 1HG1 VAL A 110      -5.077  37.426   4.000  1.00  0.00           H  
ATOM   1728 2HG1 VAL A 110      -5.411  36.507   5.487  1.00  0.00           H  
ATOM   1729 3HG1 VAL A 110      -3.934  37.493   5.363  1.00  0.00           H  
ATOM   1730 1HG2 VAL A 110      -3.321  36.679   2.394  1.00  0.00           H  
ATOM   1731 2HG2 VAL A 110      -2.088  36.775   3.674  1.00  0.00           H  
ATOM   1732 3HG2 VAL A 110      -2.305  35.265   2.757  1.00  0.00           H  
ATOM   1733  N   ALA A 111      -4.120  34.073   7.537  1.00 21.43           N  
ATOM   1734  CA  ALA A 111      -5.060  33.361   8.385  1.00 21.55           C  
ATOM   1735  C   ALA A 111      -6.320  34.213   8.686  1.00 22.08           C  
ATOM   1736  O   ALA A 111      -7.338  33.669   9.122  1.00 23.57           O  
ATOM   1737  CB  ALA A 111      -4.323  32.957   9.699  1.00 22.23           C  
ATOM   1738  H   ALA A 111      -3.296  34.483   7.952  1.00  0.00           H  
ATOM   1739  HA  ALA A 111      -5.386  32.467   7.853  1.00  0.00           H  
ATOM   1740 1HB  ALA A 111      -5.011  32.420  10.352  1.00  0.00           H  
ATOM   1741 2HB  ALA A 111      -3.476  32.315   9.458  1.00  0.00           H  
ATOM   1742 3HB  ALA A 111      -3.967  33.852  10.206  1.00  0.00           H  
ATOM   1743  N   ASN A 112      -6.271  35.515   8.386  1.00 21.62           N  
ATOM   1744  CA  ASN A 112      -7.429  36.421   8.578  1.00 22.83           C  
ATOM   1745  C   ASN A 112      -7.624  37.291   7.363  1.00 22.26           C  
ATOM   1746  O   ASN A 112      -7.227  38.456   7.298  1.00 23.09           O  
ATOM   1747  CB  ASN A 112      -7.120  37.240   9.833  1.00 22.72           C  
ATOM   1748  CG  ASN A 112      -8.178  38.288  10.185  1.00 21.76           C  
ATOM   1749  OD1 ASN A 112      -9.244  38.394   9.607  1.00 21.03           O  
ATOM   1750  ND2 ASN A 112      -7.847  39.088  11.228  1.00 21.42           N  
ATOM   1751  H   ASN A 112      -5.410  35.890   8.015  1.00  0.00           H  
ATOM   1752  HA  ASN A 112      -8.324  35.813   8.723  1.00  0.00           H  
ATOM   1753 1HB  ASN A 112      -7.017  36.571  10.688  1.00  0.00           H  
ATOM   1754 2HB  ASN A 112      -6.169  37.757   9.705  1.00  0.00           H  
ATOM   1755 1HD2 ASN A 112      -8.478  39.803  11.530  1.00  0.00           H  
ATOM   1756 2HD2 ASN A 112      -6.972  38.963  11.695  1.00  0.00           H  
ATOM   1757  N   PRO A 113      -8.212  36.713   6.301  1.00 21.79           N  
ATOM   1758  CA  PRO A 113      -8.317  37.438   5.017  1.00 23.14           C  
ATOM   1759  C   PRO A 113      -9.189  38.676   5.095  1.00 21.51           C  
ATOM   1760  O   PRO A 113      -8.861  39.686   4.488  1.00 20.95           O  
ATOM   1761  CB  PRO A 113      -8.928  36.399   4.071  1.00 23.96           C  
ATOM   1762  CG  PRO A 113      -9.292  35.279   4.831  1.00 25.92           C  
ATOM   1763  CD  PRO A 113      -8.660  35.312   6.200  1.00 23.32           C  
ATOM   1764  HA  PRO A 113      -7.310  37.727   4.681  1.00  0.00           H  
ATOM   1765 1HB  PRO A 113      -9.802  36.826   3.558  1.00  0.00           H  
ATOM   1766 2HB  PRO A 113      -8.201  36.125   3.293  1.00  0.00           H  
ATOM   1767 1HG  PRO A 113     -10.385  35.234   4.942  1.00  0.00           H  
ATOM   1768 2HG  PRO A 113      -8.987  34.356   4.317  1.00  0.00           H  
ATOM   1769 1HD  PRO A 113      -9.416  35.063   6.959  1.00  0.00           H  
ATOM   1770 2HD  PRO A 113      -7.824  34.598   6.236  1.00  0.00           H  
ATOM   1771  N   ASP A 114     -10.301  38.622   5.835  1.00 19.76           N  
ATOM   1772  CA  ASP A 114     -11.199  39.780   5.888  1.00 21.62           C  
ATOM   1773  C   ASP A 114     -10.517  40.968   6.582  1.00 19.92           C  
ATOM   1774  O   ASP A 114     -10.621  42.125   6.108  1.00 22.30           O  
ATOM   1775  CB  ASP A 114     -12.441  39.435   6.677  1.00 22.49           C  
ATOM   1776  CG  ASP A 114     -13.276  38.376   6.021  1.00 21.93           C  
ATOM   1777  OD1 ASP A 114     -13.087  38.014   4.805  1.00 23.36           O  
ATOM   1778  OD2 ASP A 114     -14.164  37.924   6.756  1.00 22.39           O  
ATOM   1779  H   ASP A 114     -10.536  37.793   6.362  1.00  0.00           H  
ATOM   1780  HA  ASP A 114     -11.489  40.040   4.869  1.00  0.00           H  
ATOM   1781 1HB  ASP A 114     -12.156  39.088   7.671  1.00  0.00           H  
ATOM   1782 2HB  ASP A 114     -13.051  40.330   6.805  1.00  0.00           H  
ATOM   1783  N   GLY A 115      -9.796  40.667   7.670  1.00 21.40           N  
ATOM   1784  CA  GLY A 115      -9.057  41.704   8.376  1.00 21.92           C  
ATOM   1785  C   GLY A 115      -7.993  42.289   7.437  1.00 21.94           C  
ATOM   1786  O   GLY A 115      -7.753  43.499   7.428  1.00 21.23           O  
ATOM   1787  H   GLY A 115      -9.758  39.717   8.011  1.00  0.00           H  
ATOM   1788 1HA  GLY A 115      -9.747  42.479   8.710  1.00  0.00           H  
ATOM   1789 2HA  GLY A 115      -8.596  41.279   9.267  1.00  0.00           H  
ATOM   1790  N   TYR A 116      -7.323  41.428   6.657  1.00 21.37           N  
ATOM   1791  CA  TYR A 116      -6.226  41.931   5.830  1.00 21.40           C  
ATOM   1792  C   TYR A 116      -6.791  42.877   4.763  1.00 20.83           C  
ATOM   1793  O   TYR A 116      -6.235  43.962   4.529  1.00 22.01           O  
ATOM   1794  CB  TYR A 116      -5.467  40.778   5.164  1.00 21.42           C  
ATOM   1795  CG  TYR A 116      -4.232  41.201   4.459  1.00 21.59           C  
ATOM   1796  CD1 TYR A 116      -3.169  41.769   5.164  1.00 22.45           C  
ATOM   1797  CD2 TYR A 116      -4.086  41.010   3.079  1.00 23.11           C  
ATOM   1798  CE1 TYR A 116      -1.958  42.148   4.498  1.00 23.72           C  
ATOM   1799  CE2 TYR A 116      -2.930  41.389   2.437  1.00 24.93           C  
ATOM   1800  CZ  TYR A 116      -1.873  41.942   3.159  1.00 25.04           C  
ATOM   1801  OH  TYR A 116      -0.706  42.308   2.491  1.00 25.01           O  
ATOM   1802  H   TYR A 116      -7.553  40.445   6.624  1.00  0.00           H  
ATOM   1803  HA  TYR A 116      -5.532  42.476   6.470  1.00  0.00           H  
ATOM   1804 1HB  TYR A 116      -5.192  40.039   5.918  1.00  0.00           H  
ATOM   1805 2HB  TYR A 116      -6.117  40.283   4.443  1.00  0.00           H  
ATOM   1806  HD1 TYR A 116      -3.252  41.931   6.239  1.00  0.00           H  
ATOM   1807  HD2 TYR A 116      -4.893  40.558   2.503  1.00  0.00           H  
ATOM   1808  HE1 TYR A 116      -1.139  42.590   5.066  1.00  0.00           H  
ATOM   1809  HE2 TYR A 116      -2.837  41.258   1.359  1.00  0.00           H  
ATOM   1810  HH  TYR A 116      -0.800  42.113   1.555  1.00  0.00           H  
ATOM   1811  N   VAL A 117      -7.887  42.491   4.108  1.00 20.19           N  
ATOM   1812  CA  VAL A 117      -8.511  43.405   3.165  1.00 21.70           C  
ATOM   1813  C   VAL A 117      -8.876  44.724   3.839  1.00 21.06           C  
ATOM   1814  O   VAL A 117      -8.639  45.804   3.293  1.00 21.59           O  
ATOM   1815  CB  VAL A 117      -9.765  42.782   2.508  1.00 21.77           C  
ATOM   1816  CG1 VAL A 117     -10.521  43.791   1.621  1.00 22.95           C  
ATOM   1817  CG2 VAL A 117      -9.360  41.541   1.691  1.00 22.20           C  
ATOM   1818  H   VAL A 117      -8.295  41.578   4.251  1.00  0.00           H  
ATOM   1819  HA  VAL A 117      -7.793  43.631   2.376  1.00  0.00           H  
ATOM   1820  HB  VAL A 117     -10.468  42.492   3.290  1.00  0.00           H  
ATOM   1821 1HG1 VAL A 117     -11.394  43.307   1.182  1.00  0.00           H  
ATOM   1822 2HG1 VAL A 117     -10.843  44.638   2.227  1.00  0.00           H  
ATOM   1823 3HG1 VAL A 117      -9.863  44.141   0.826  1.00  0.00           H  
ATOM   1824 1HG2 VAL A 117     -10.245  41.104   1.230  1.00  0.00           H  
ATOM   1825 2HG2 VAL A 117      -8.652  41.832   0.914  1.00  0.00           H  
ATOM   1826 3HG2 VAL A 117      -8.895  40.808   2.350  1.00  0.00           H  
ATOM   1827  N   TYR A 118      -9.410  44.651   5.062  1.00 20.03           N  
ATOM   1828  CA  TYR A 118      -9.769  45.872   5.789  1.00 20.73           C  
ATOM   1829  C   TYR A 118      -8.535  46.766   6.028  1.00 20.58           C  
ATOM   1830  O   TYR A 118      -8.635  48.004   5.940  1.00 21.03           O  
ATOM   1831  CB  TYR A 118     -10.491  45.535   7.086  1.00 20.99           C  
ATOM   1832  CG  TYR A 118     -11.313  46.640   7.656  1.00 18.91           C  
ATOM   1833  CD1 TYR A 118     -12.545  46.991   7.086  1.00 22.28           C  
ATOM   1834  CD2 TYR A 118     -10.866  47.339   8.802  1.00 19.95           C  
ATOM   1835  CE1 TYR A 118     -13.318  48.045   7.642  1.00 23.00           C  
ATOM   1836  CE2 TYR A 118     -11.623  48.359   9.345  1.00 22.47           C  
ATOM   1837  CZ  TYR A 118     -12.851  48.696   8.781  1.00 23.87           C  
ATOM   1838  OH  TYR A 118     -13.652  49.714   9.305  1.00 28.43           O  
ATOM   1839  H   TYR A 118      -9.571  43.754   5.497  1.00  0.00           H  
ATOM   1840  HA  TYR A 118     -10.439  46.463   5.163  1.00  0.00           H  
ATOM   1841 1HB  TYR A 118     -11.153  44.683   6.924  1.00  0.00           H  
ATOM   1842 2HB  TYR A 118      -9.763  45.244   7.843  1.00  0.00           H  
ATOM   1843  HD1 TYR A 118     -12.914  46.454   6.212  1.00  0.00           H  
ATOM   1844  HD2 TYR A 118      -9.915  47.075   9.265  1.00  0.00           H  
ATOM   1845  HE1 TYR A 118     -14.275  48.313   7.195  1.00  0.00           H  
ATOM   1846  HE2 TYR A 118     -11.259  48.903  10.217  1.00  0.00           H  
ATOM   1847  HH  TYR A 118     -13.218  50.100  10.069  1.00  0.00           H  
ATOM   1848  N   THR A 119      -7.382  46.171   6.354  1.00 20.48           N  
ATOM   1849  CA  THR A 119      -6.167  46.988   6.579  1.00 20.59           C  
ATOM   1850  C   THR A 119      -5.672  47.654   5.335  1.00 21.43           C  
ATOM   1851  O   THR A 119      -4.990  48.672   5.420  1.00 22.66           O  
ATOM   1852  CB  THR A 119      -4.978  46.192   7.219  1.00 21.11           C  
ATOM   1853  OG1 THR A 119      -4.565  45.162   6.315  1.00 21.65           O  
ATOM   1854  CG2 THR A 119      -5.442  45.608   8.495  1.00 20.75           C  
ATOM   1855  H   THR A 119      -7.325  45.167   6.450  1.00  0.00           H  
ATOM   1856  HA  THR A 119      -6.416  47.796   7.267  1.00  0.00           H  
ATOM   1857  HB  THR A 119      -4.141  46.868   7.396  1.00  0.00           H  
ATOM   1858  HG1 THR A 119      -5.109  45.194   5.525  1.00  0.00           H  
ATOM   1859 1HG2 THR A 119      -4.628  45.050   8.957  1.00  0.00           H  
ATOM   1860 2HG2 THR A 119      -5.761  46.406   9.165  1.00  0.00           H  
ATOM   1861 3HG2 THR A 119      -6.279  44.937   8.305  1.00  0.00           H  
ATOM   1862  N   GLN A 120      -6.005  47.076   4.182  1.00 22.14           N  
ATOM   1863  CA  GLN A 120      -5.568  47.619   2.878  1.00 25.98           C  
ATOM   1864  C   GLN A 120      -6.534  48.656   2.327  1.00 25.91           C  
ATOM   1865  O   GLN A 120      -6.149  49.444   1.475  1.00 27.31           O  
ATOM   1866  CB  GLN A 120      -5.413  46.504   1.845  1.00 23.44           C  
ATOM   1867  CG  GLN A 120      -4.328  45.434   2.128  1.00 29.32           C  
ATOM   1868  CD  GLN A 120      -3.000  45.672   1.429  1.00 36.27           C  
ATOM   1869  OE1 GLN A 120      -1.982  45.056   1.783  1.00 36.67           O  
ATOM   1870  NE2 GLN A 120      -2.995  46.556   0.429  1.00 38.82           N  
ATOM   1871  H   GLN A 120      -6.573  46.241   4.202  1.00  0.00           H  
ATOM   1872  HA  GLN A 120      -4.600  48.101   3.011  1.00  0.00           H  
ATOM   1873 1HB  GLN A 120      -6.357  45.969   1.742  1.00  0.00           H  
ATOM   1874 2HB  GLN A 120      -5.175  46.938   0.874  1.00  0.00           H  
ATOM   1875 1HG  GLN A 120      -4.126  45.411   3.199  1.00  0.00           H  
ATOM   1876 2HG  GLN A 120      -4.695  44.463   1.796  1.00  0.00           H  
ATOM   1877 1HE2 GLN A 120      -2.146  46.749  -0.064  1.00  0.00           H  
ATOM   1878 2HE2 GLN A 120      -3.840  47.026   0.172  1.00  0.00           H  
ATOM   1879  N   THR A 121      -7.773  48.681   2.820  1.00 25.23           N  
ATOM   1880  CA  THR A 121      -8.819  49.491   2.200  1.00 26.47           C  
ATOM   1881  C   THR A 121      -9.449  50.512   3.143  1.00 25.42           C  
ATOM   1882  O   THR A 121     -10.005  51.509   2.673  1.00 26.09           O  
ATOM   1883  CB  THR A 121      -9.965  48.603   1.674  1.00 26.88           C  
ATOM   1884  OG1 THR A 121     -10.494  47.825   2.755  1.00 27.61           O  
ATOM   1885  CG2 THR A 121      -9.499  47.687   0.585  1.00 28.26           C  
ATOM   1886  H   THR A 121      -7.996  48.131   3.637  1.00  0.00           H  
ATOM   1887  HA  THR A 121      -8.386  50.029   1.357  1.00  0.00           H  
ATOM   1888  HB  THR A 121     -10.762  49.233   1.280  1.00  0.00           H  
ATOM   1889  HG1 THR A 121     -10.016  48.032   3.562  1.00  0.00           H  
ATOM   1890 1HG2 THR A 121     -10.334  47.078   0.240  1.00  0.00           H  
ATOM   1891 2HG2 THR A 121      -9.112  48.277  -0.246  1.00  0.00           H  
ATOM   1892 3HG2 THR A 121      -8.711  47.039   0.967  1.00  0.00           H  
ATOM   1893  N   GLN A 122      -9.365  50.278   4.466  1.00 23.28           N  
ATOM   1894  CA  GLN A 122     -10.132  51.072   5.438  1.00 24.52           C  
ATOM   1895  C   GLN A 122      -9.398  51.546   6.696  1.00 24.03           C  
ATOM   1896  O   GLN A 122      -9.576  52.700   7.126  1.00 25.10           O  
ATOM   1897  CB  GLN A 122     -11.396  50.344   5.903  1.00 25.59           C  
ATOM   1898  CG  GLN A 122     -12.416  50.031   4.784  1.00 30.19           C  
ATOM   1899  CD  GLN A 122     -13.064  51.281   4.192  1.00 33.93           C  
ATOM   1900  OE1 GLN A 122     -13.517  51.266   3.033  1.00 39.93           O  
ATOM   1901  NE2 GLN A 122     -13.118  52.362   4.968  1.00 35.85           N  
ATOM   1902  H   GLN A 122      -8.762  49.540   4.800  1.00  0.00           H  
ATOM   1903  HA  GLN A 122     -10.438  52.002   4.960  1.00  0.00           H  
ATOM   1904 1HB  GLN A 122     -11.120  49.399   6.371  1.00  0.00           H  
ATOM   1905 2HB  GLN A 122     -11.906  50.945   6.655  1.00  0.00           H  
ATOM   1906 1HG  GLN A 122     -11.905  49.505   3.977  1.00  0.00           H  
ATOM   1907 2HG  GLN A 122     -13.209  49.405   5.194  1.00  0.00           H  
ATOM   1908 1HE2 GLN A 122     -13.533  53.205   4.624  1.00  0.00           H  
ATOM   1909 2HE2 GLN A 122     -12.744  52.332   5.895  1.00  0.00           H  
ATOM   1910  N   ASN A 123      -8.642  50.654   7.316  1.00 21.33           N  
ATOM   1911  CA  ASN A 123      -7.942  50.985   8.600  1.00 21.44           C  
ATOM   1912  C   ASN A 123      -6.716  50.091   8.713  1.00 21.11           C  
ATOM   1913  O   ASN A 123      -6.822  48.897   9.057  1.00 20.65           O  
ATOM   1914  CB  ASN A 123      -8.860  50.763   9.819  1.00 20.25           C  
ATOM   1915  CG  ASN A 123      -8.266  51.289  11.132  1.00 21.08           C  
ATOM   1916  OD1 ASN A 123      -9.003  51.838  11.984  1.00 28.42           O  
ATOM   1917  ND2 ASN A 123      -6.985  51.239  11.266  1.00 19.05           N  
ATOM   1918  H   ASN A 123      -8.532  49.732   6.919  1.00  0.00           H  
ATOM   1919  HA  ASN A 123      -7.657  52.038   8.577  1.00  0.00           H  
ATOM   1920 1HB  ASN A 123      -9.816  51.260   9.650  1.00  0.00           H  
ATOM   1921 2HB  ASN A 123      -9.061  49.698   9.934  1.00  0.00           H  
ATOM   1922 1HD2 ASN A 123      -6.557  51.572  12.107  1.00  0.00           H  
ATOM   1923 2HD2 ASN A 123      -6.420  50.868  10.530  1.00  0.00           H  
ATOM   1924  N   ARG A 124      -5.555  50.675   8.409  1.00 20.80           N  
ATOM   1925  CA  ARG A 124      -4.297  49.941   8.407  1.00 21.70           C  
ATOM   1926  C   ARG A 124      -3.979  49.263   9.747  1.00 20.96           C  
ATOM   1927  O   ARG A 124      -3.169  48.324   9.772  1.00 21.53           O  
ATOM   1928  CB  ARG A 124      -3.189  50.957   8.092  1.00 20.64           C  
ATOM   1929  CG  ARG A 124      -1.722  50.422   8.178  1.00 22.14           C  
ATOM   1930  CD  ARG A 124      -1.470  49.385   7.101  1.00 22.32           C  
ATOM   1931  NE  ARG A 124      -0.087  48.924   7.187  1.00 22.12           N  
ATOM   1932  CZ  ARG A 124       0.352  48.026   8.079  1.00 22.80           C  
ATOM   1933  NH1 ARG A 124      -0.462  47.505   9.001  1.00 24.09           N  
ATOM   1934  NH2 ARG A 124       1.632  47.666   8.051  1.00 22.94           N  
ATOM   1935  H   ARG A 124      -5.552  51.657   8.173  1.00  0.00           H  
ATOM   1936  HA  ARG A 124      -4.343  49.177   7.630  1.00  0.00           H  
ATOM   1937 1HB  ARG A 124      -3.328  51.345   7.084  1.00  0.00           H  
ATOM   1938 2HB  ARG A 124      -3.262  51.799   8.780  1.00  0.00           H  
ATOM   1939 1HG  ARG A 124      -1.025  51.249   8.043  1.00  0.00           H  
ATOM   1940 2HG  ARG A 124      -1.558  49.965   9.154  1.00  0.00           H  
ATOM   1941 1HD  ARG A 124      -2.144  48.541   7.244  1.00  0.00           H  
ATOM   1942 2HD  ARG A 124      -1.646  49.828   6.121  1.00  0.00           H  
ATOM   1943  HE  ARG A 124       0.579  49.309   6.530  1.00  0.00           H  
ATOM   1944 1HH1 ARG A 124      -1.432  47.787   9.036  1.00  0.00           H  
ATOM   1945 2HH1 ARG A 124      -0.108  46.830   9.663  1.00  0.00           H  
ATOM   1946 1HH2 ARG A 124       2.255  48.069   7.365  1.00  0.00           H  
ATOM   1947 2HH2 ARG A 124       1.981  46.991   8.715  1.00  0.00           H  
ATOM   1948  N   LEU A 125      -4.591  49.716  10.844  1.00 20.69           N  
ATOM   1949  CA  LEU A 125      -4.317  49.170  12.169  1.00 22.03           C  
ATOM   1950  C   LEU A 125      -5.334  48.182  12.680  1.00 22.60           C  
ATOM   1951  O   LEU A 125      -5.303  47.810  13.849  1.00 22.11           O  
ATOM   1952  CB  LEU A 125      -4.199  50.307  13.182  1.00 22.44           C  
ATOM   1953  CG  LEU A 125      -3.171  51.351  12.803  1.00 26.38           C  
ATOM   1954  CD1 LEU A 125      -3.194  52.501  13.839  1.00 27.57           C  
ATOM   1955  CD2 LEU A 125      -1.829  50.714  12.688  1.00 26.84           C  
ATOM   1956  H   LEU A 125      -5.266  50.462  10.749  1.00  0.00           H  
ATOM   1957  HA  LEU A 125      -3.372  48.629  12.131  1.00  0.00           H  
ATOM   1958 1HB  LEU A 125      -5.170  50.789  13.277  1.00  0.00           H  
ATOM   1959 2HB  LEU A 125      -3.930  49.884  14.150  1.00  0.00           H  
ATOM   1960  HG  LEU A 125      -3.442  51.798  11.846  1.00  0.00           H  
ATOM   1961 1HD1 LEU A 125      -2.453  53.252  13.565  1.00  0.00           H  
ATOM   1962 2HD1 LEU A 125      -4.184  52.957  13.854  1.00  0.00           H  
ATOM   1963 3HD1 LEU A 125      -2.961  52.105  14.827  1.00  0.00           H  
ATOM   1964 1HD2 LEU A 125      -1.090  51.468  12.414  1.00  0.00           H  
ATOM   1965 2HD2 LEU A 125      -1.555  50.268  13.644  1.00  0.00           H  
ATOM   1966 3HD2 LEU A 125      -1.858  49.940  11.921  1.00  0.00           H  
ATOM   1967  N   TRP A 126      -6.188  47.709  11.774  1.00 21.18           N  
ATOM   1968  CA  TRP A 126      -7.157  46.693  12.165  1.00 22.41           C  
ATOM   1969  C   TRP A 126      -6.416  45.388  12.551  1.00 21.54           C  
ATOM   1970  O   TRP A 126      -5.532  44.940  11.825  1.00 21.15           O  
ATOM   1971  CB  TRP A 126      -8.157  46.425  11.027  1.00 21.37           C  
ATOM   1972  CG  TRP A 126      -9.306  45.606  11.549  1.00 19.78           C  
ATOM   1973  CD1 TRP A 126      -9.481  44.261  11.407  1.00 20.94           C  
ATOM   1974  CD2 TRP A 126     -10.413  46.085  12.339  1.00 18.59           C  
ATOM   1975  NE1 TRP A 126     -10.621  43.870  12.074  1.00 20.19           N  
ATOM   1976  CE2 TRP A 126     -11.227  44.974  12.626  1.00 19.35           C  
ATOM   1977  CE3 TRP A 126     -10.791  47.348  12.808  1.00 21.51           C  
ATOM   1978  CZ2 TRP A 126     -12.370  45.064  13.434  1.00 20.10           C  
ATOM   1979  CZ3 TRP A 126     -11.950  47.454  13.599  1.00 23.23           C  
ATOM   1980  CH2 TRP A 126     -12.741  46.312  13.873  1.00 22.41           C  
ATOM   1981  H   TRP A 126      -6.179  48.039  10.820  1.00  0.00           H  
ATOM   1982  HA  TRP A 126      -7.709  47.057  13.032  1.00  0.00           H  
ATOM   1983 1HB  TRP A 126      -8.517  47.374  10.628  1.00  0.00           H  
ATOM   1984 2HB  TRP A 126      -7.653  45.899  10.216  1.00  0.00           H  
ATOM   1985  HD1 TRP A 126      -8.817  43.602  10.850  1.00  0.00           H  
ATOM   1986  HE1 TRP A 126     -10.963  42.923  12.149  1.00  0.00           H  
ATOM   1987  HE3 TRP A 126     -10.199  48.230  12.568  1.00  0.00           H  
ATOM   1988  HZ2 TRP A 126     -12.952  44.186  13.714  1.00  0.00           H  
ATOM   1989  HZ3 TRP A 126     -12.226  48.431  13.995  1.00  0.00           H  
ATOM   1990  HH2 TRP A 126     -13.663  46.427  14.443  1.00  0.00           H  
ATOM   1991  N   ARG A 127      -6.833  44.779  13.668  1.00 20.54           N  
ATOM   1992  CA  ARG A 127      -6.249  43.534  14.233  1.00 20.87           C  
ATOM   1993  C   ARG A 127      -7.162  42.273  14.104  1.00 20.50           C  
ATOM   1994  O   ARG A 127      -6.696  41.129  13.731  1.00 20.23           O  
ATOM   1995  CB  ARG A 127      -5.937  43.759  15.719  1.00 21.83           C  
ATOM   1996  CG  ARG A 127      -5.590  42.488  16.521  1.00 20.48           C  
ATOM   1997  CD  ARG A 127      -5.407  42.846  17.970  1.00 20.73           C  
ATOM   1998  NE  ARG A 127      -5.218  41.708  18.868  1.00 20.19           N  
ATOM   1999  CZ  ARG A 127      -4.026  41.190  19.158  1.00 23.46           C  
ATOM   2000  NH1 ARG A 127      -3.938  40.240  20.091  1.00 21.28           N  
ATOM   2001  NH2 ARG A 127      -2.925  41.687  18.594  1.00 23.67           N  
ATOM   2002  H   ARG A 127      -7.606  45.220  14.145  1.00  0.00           H  
ATOM   2003  HA  ARG A 127      -5.325  43.312  13.699  1.00  0.00           H  
ATOM   2004 1HB  ARG A 127      -5.095  44.443  15.814  1.00  0.00           H  
ATOM   2005 2HB  ARG A 127      -6.794  44.226  16.204  1.00  0.00           H  
ATOM   2006 1HG  ARG A 127      -6.400  41.764  16.425  1.00  0.00           H  
ATOM   2007 2HG  ARG A 127      -4.667  42.054  16.134  1.00  0.00           H  
ATOM   2008 1HD  ARG A 127      -4.527  43.479  18.080  1.00  0.00           H  
ATOM   2009 2HD  ARG A 127      -6.286  43.382  18.326  1.00  0.00           H  
ATOM   2010  HE  ARG A 127      -6.042  41.298  19.287  1.00  0.00           H  
ATOM   2011 1HH1 ARG A 127      -4.770  39.922  20.568  1.00  0.00           H  
ATOM   2012 2HH1 ARG A 127      -3.040  39.839  20.320  1.00  0.00           H  
ATOM   2013 1HH2 ARG A 127      -2.994  42.459  17.945  1.00  0.00           H  
ATOM   2014 2HH2 ARG A 127      -2.023  41.293  18.815  1.00  0.00           H  
ATOM   2015  N   LYS A 128      -8.437  42.503  14.384  1.00 20.26           N  
ATOM   2016  CA  LYS A 128      -9.374  41.398  14.586  1.00 21.13           C  
ATOM   2017  C   LYS A 128      -9.939  40.821  13.303  1.00 20.70           C  
ATOM   2018  O   LYS A 128      -9.593  41.235  12.175  1.00 19.53           O  
ATOM   2019  CB  LYS A 128     -10.505  41.896  15.491  1.00 20.85           C  
ATOM   2020  CG  LYS A 128     -10.031  42.286  16.871  1.00 22.11           C  
ATOM   2021  CD  LYS A 128     -11.223  42.472  17.888  1.00 22.92           C  
ATOM   2022  CE  LYS A 128     -12.029  43.744  17.593  1.00 21.16           C  
ATOM   2023  NZ  LYS A 128     -13.169  43.830  18.549  1.00 22.23           N  
ATOM   2024  H   LYS A 128      -8.772  43.453  14.460  1.00  0.00           H  
ATOM   2025  HA  LYS A 128      -8.844  40.579  15.073  1.00  0.00           H  
ATOM   2026 1HB  LYS A 128     -10.985  42.761  15.032  1.00  0.00           H  
ATOM   2027 2HB  LYS A 128     -11.261  41.117  15.591  1.00  0.00           H  
ATOM   2028 1HG  LYS A 128      -9.365  41.514  17.259  1.00  0.00           H  
ATOM   2029 2HG  LYS A 128      -9.478  43.223  16.814  1.00  0.00           H  
ATOM   2030 1HD  LYS A 128     -11.890  41.611  17.828  1.00  0.00           H  
ATOM   2031 2HD  LYS A 128     -10.829  42.535  18.902  1.00  0.00           H  
ATOM   2032 1HE  LYS A 128     -11.384  44.615  17.695  1.00  0.00           H  
ATOM   2033 2HE  LYS A 128     -12.398  43.711  16.568  1.00  0.00           H  
ATOM   2034 1HZ  LYS A 128     -13.705  44.665  18.360  1.00  0.00           H  
ATOM   2035 2HZ  LYS A 128     -13.762  43.019  18.441  1.00  0.00           H  
ATOM   2036 3HZ  LYS A 128     -12.815  43.864  19.494  1.00  0.00           H  
ATOM   2037  N   THR A 129     -10.828  39.842  13.455  1.00 20.42           N  
ATOM   2038  CA  THR A 129     -11.667  39.436  12.322  1.00 21.57           C  
ATOM   2039  C   THR A 129     -12.665  40.559  11.980  1.00 21.12           C  
ATOM   2040  O   THR A 129     -12.591  41.647  12.577  1.00 21.51           O  
ATOM   2041  CB  THR A 129     -12.416  38.147  12.614  1.00 20.32           C  
ATOM   2042  OG1 THR A 129     -13.332  38.391  13.693  1.00 21.53           O  
ATOM   2043  CG2 THR A 129     -11.434  37.022  12.964  1.00 22.62           C  
ATOM   2044  H   THR A 129     -10.937  39.370  14.341  1.00  0.00           H  
ATOM   2045  HA  THR A 129     -11.023  39.266  11.459  1.00  0.00           H  
ATOM   2046  HB  THR A 129     -12.995  37.856  11.738  1.00  0.00           H  
ATOM   2047  HG1 THR A 129     -13.257  39.306  13.975  1.00  0.00           H  
ATOM   2048 1HG2 THR A 129     -11.988  36.106  13.170  1.00  0.00           H  
ATOM   2049 2HG2 THR A 129     -10.757  36.856  12.126  1.00  0.00           H  
ATOM   2050 3HG2 THR A 129     -10.858  37.303  13.845  1.00  0.00           H  
ATOM   2051  N   ARG A 130     -13.555  40.301  11.003  1.00 21.30           N  
ATOM   2052  CA  ARG A 130     -14.606  41.272  10.687  1.00 22.69           C  
ATOM   2053  C   ARG A 130     -16.008  40.694  10.919  1.00 22.39           C  
ATOM   2054  O   ARG A 130     -16.994  41.131  10.286  1.00 22.82           O  
ATOM   2055  CB  ARG A 130     -14.459  41.715   9.240  1.00 22.29           C  
ATOM   2056  CG  ARG A 130     -13.176  42.519   8.935  1.00 22.15           C  
ATOM   2057  CD  ARG A 130     -13.154  43.863   9.626  1.00 23.92           C  
ATOM   2058  NE  ARG A 130     -14.286  44.678   9.140  1.00 23.06           N  
ATOM   2059  CZ  ARG A 130     -14.696  45.800   9.716  1.00 23.40           C  
ATOM   2060  NH1 ARG A 130     -14.081  46.299  10.803  1.00 24.63           N  
ATOM   2061  NH2 ARG A 130     -15.734  46.444   9.199  1.00 24.57           N  
ATOM   2062  H   ARG A 130     -13.508  39.439  10.479  1.00  0.00           H  
ATOM   2063  HA  ARG A 130     -14.487  42.136  11.341  1.00  0.00           H  
ATOM   2064 1HB  ARG A 130     -14.463  40.841   8.590  1.00  0.00           H  
ATOM   2065 2HB  ARG A 130     -15.311  42.335   8.961  1.00  0.00           H  
ATOM   2066 1HG  ARG A 130     -12.305  41.956   9.271  1.00  0.00           H  
ATOM   2067 2HG  ARG A 130     -13.103  42.694   7.861  1.00  0.00           H  
ATOM   2068 1HD  ARG A 130     -13.243  43.720  10.703  1.00  0.00           H  
ATOM   2069 2HD  ARG A 130     -12.216  44.371   9.404  1.00  0.00           H  
ATOM   2070  HE  ARG A 130     -14.777  44.357   8.316  1.00  0.00           H  
ATOM   2071 1HH1 ARG A 130     -13.287  45.817  11.200  1.00  0.00           H  
ATOM   2072 2HH1 ARG A 130     -14.413  47.155  11.222  1.00  0.00           H  
ATOM   2073 1HH2 ARG A 130     -16.199  46.078   8.379  1.00  0.00           H  
ATOM   2074 2HH2 ARG A 130     -16.060  47.299   9.624  1.00  0.00           H  
ATOM   2075  N   SER A 131     -16.117  39.734  11.823  1.00 23.56           N  
ATOM   2076  CA  SER A 131     -17.438  39.167  12.131  1.00 23.92           C  
ATOM   2077  C   SER A 131     -18.353  40.116  12.910  1.00 24.28           C  
ATOM   2078  O   SER A 131     -17.942  40.980  13.693  1.00 24.44           O  
ATOM   2079  CB  SER A 131     -17.255  37.885  12.913  1.00 25.12           C  
ATOM   2080  OG  SER A 131     -16.576  38.143  14.146  1.00 25.70           O  
ATOM   2081  H   SER A 131     -15.305  39.381  12.309  1.00  0.00           H  
ATOM   2082  HA  SER A 131     -17.948  38.947  11.192  1.00  0.00           H  
ATOM   2083 1HB  SER A 131     -18.229  37.438  13.112  1.00  0.00           H  
ATOM   2084 2HB  SER A 131     -16.684  37.174  12.317  1.00  0.00           H  
ATOM   2085  HG  SER A 131     -16.406  39.088  14.162  1.00  0.00           H  
ATOM   2086  N   ARG A 132     -19.653  39.931  12.702  1.00 23.73           N  
ATOM   2087  CA  ARG A 132     -20.640  40.728  13.352  1.00 25.38           C  
ATOM   2088  C   ARG A 132     -20.798  40.239  14.792  1.00 25.57           C  
ATOM   2089  O   ARG A 132     -20.657  39.041  15.076  1.00 27.20           O  
ATOM   2090  CB  ARG A 132     -21.940  40.583  12.566  1.00 24.71           C  
ATOM   2091  CG  ARG A 132     -23.047  41.383  13.042  1.00 28.70           C  
ATOM   2092  CD  ARG A 132     -24.383  40.978  12.349  1.00 29.83           C  
ATOM   2093  NE  ARG A 132     -24.226  40.864  10.898  1.00 31.91           N  
ATOM   2094  CZ  ARG A 132     -24.179  39.726  10.193  1.00 31.24           C  
ATOM   2095  NH1 ARG A 132     -23.968  39.776   8.895  1.00 35.13           N  
ATOM   2096  NH2 ARG A 132     -24.339  38.538  10.750  1.00 35.54           N  
ATOM   2097  H   ARG A 132     -19.948  39.205  12.065  1.00  0.00           H  
ATOM   2098  HA  ARG A 132     -20.309  41.767  13.339  1.00  0.00           H  
ATOM   2099 1HB  ARG A 132     -21.768  40.855  11.526  1.00  0.00           H  
ATOM   2100 2HB  ARG A 132     -22.262  39.542  12.583  1.00  0.00           H  
ATOM   2101 1HG  ARG A 132     -23.160  41.244  14.117  1.00  0.00           H  
ATOM   2102 2HG  ARG A 132     -22.853  42.435  12.830  1.00  0.00           H  
ATOM   2103 1HD  ARG A 132     -24.715  40.015  12.735  1.00  0.00           H  
ATOM   2104 2HD  ARG A 132     -25.142  41.732  12.554  1.00  0.00           H  
ATOM   2105  HE  ARG A 132     -24.144  41.720  10.365  1.00  0.00           H  
ATOM   2106 1HH1 ARG A 132     -23.843  40.668   8.438  1.00  0.00           H  
ATOM   2107 2HH1 ARG A 132     -23.931  38.923   8.356  1.00  0.00           H  
ATOM   2108 1HH2 ARG A 132     -24.504  38.464  11.745  1.00  0.00           H  
ATOM   2109 2HH2 ARG A 132     -24.296  37.705  10.182  1.00  0.00           H  
ATOM   2110  N   ASN A 133     -21.065  41.169  15.698  1.00 26.97           N  
ATOM   2111  CA  ASN A 133     -21.284  40.881  17.100  1.00 28.31           C  
ATOM   2112  C   ASN A 133     -22.730  41.285  17.432  1.00 29.14           C  
ATOM   2113  O   ASN A 133     -23.011  42.455  17.589  1.00 29.10           O  
ATOM   2114  CB  ASN A 133     -20.270  41.658  17.989  1.00 28.50           C  
ATOM   2115  CG  ASN A 133     -18.818  41.098  17.874  1.00 28.15           C  
ATOM   2116  OD1 ASN A 133     -18.619  39.908  17.947  1.00 31.78           O  
ATOM   2117  ND2 ASN A 133     -17.808  41.980  17.710  1.00 28.22           N  
ATOM   2118  H   ASN A 133     -21.115  42.126  15.379  1.00  0.00           H  
ATOM   2119  HA  ASN A 133     -21.137  39.812  17.261  1.00  0.00           H  
ATOM   2120 1HB  ASN A 133     -20.265  42.710  17.701  1.00  0.00           H  
ATOM   2121 2HB  ASN A 133     -20.585  41.606  19.031  1.00  0.00           H  
ATOM   2122 1HD2 ASN A 133     -16.866  41.653  17.633  1.00  0.00           H  
ATOM   2123 2HD2 ASN A 133     -18.002  42.959  17.666  1.00  0.00           H  
ATOM   2124  N   PRO A 134     -23.664  40.319  17.459  1.00 29.65           N  
ATOM   2125  CA  PRO A 134     -25.066  40.714  17.750  1.00 31.15           C  
ATOM   2126  C   PRO A 134     -25.216  41.450  19.063  1.00 31.31           C  
ATOM   2127  O   PRO A 134     -24.597  41.077  20.065  1.00 32.88           O  
ATOM   2128  CB  PRO A 134     -25.818  39.374  17.769  1.00 31.39           C  
ATOM   2129  CG  PRO A 134     -25.002  38.503  16.822  1.00 30.57           C  
ATOM   2130  CD  PRO A 134     -23.554  38.883  17.162  1.00 30.75           C  
ATOM   2131  HA  PRO A 134     -25.436  41.358  16.939  1.00  0.00           H  
ATOM   2132 1HB  PRO A 134     -25.860  38.980  18.795  1.00  0.00           H  
ATOM   2133 2HB  PRO A 134     -26.857  39.521  17.439  1.00  0.00           H  
ATOM   2134 1HG  PRO A 134     -25.225  37.440  16.996  1.00  0.00           H  
ATOM   2135 2HG  PRO A 134     -25.275  38.718  15.778  1.00  0.00           H  
ATOM   2136 1HD  PRO A 134     -23.219  38.306  18.037  1.00  0.00           H  
ATOM   2137 2HD  PRO A 134     -22.908  38.683  16.294  1.00  0.00           H  
ATOM   2138  N   GLY A 135     -25.994  42.525  19.037  1.00 31.04           N  
ATOM   2139  CA  GLY A 135     -26.137  43.369  20.214  1.00 30.53           C  
ATOM   2140  C   GLY A 135     -25.083  44.459  20.367  1.00 30.54           C  
ATOM   2141  O   GLY A 135     -25.196  45.313  21.253  1.00 32.45           O  
ATOM   2142  H   GLY A 135     -26.496  42.767  18.194  1.00  0.00           H  
ATOM   2143 1HA  GLY A 135     -27.112  43.856  20.196  1.00  0.00           H  
ATOM   2144 2HA  GLY A 135     -26.103  42.751  21.111  1.00  0.00           H  
ATOM   2145  N   SER A 136     -24.106  44.468  19.469  1.00 29.83           N  
ATOM   2146  CA  SER A 136     -23.032  45.477  19.446  1.00 29.20           C  
ATOM   2147  C   SER A 136     -22.868  46.078  18.050  1.00 28.59           C  
ATOM   2148  O   SER A 136     -23.065  45.395  17.026  1.00 29.07           O  
ATOM   2149  CB  SER A 136     -21.712  44.839  19.877  1.00 29.37           C  
ATOM   2150  OG  SER A 136     -20.675  45.813  20.053  1.00 29.26           O  
ATOM   2151  H   SER A 136     -24.111  43.739  18.770  1.00  0.00           H  
ATOM   2152  HA  SER A 136     -23.288  46.271  20.149  1.00  0.00           H  
ATOM   2153 1HB  SER A 136     -21.857  44.300  20.813  1.00  0.00           H  
ATOM   2154 2HB  SER A 136     -21.397  44.114  19.128  1.00  0.00           H  
ATOM   2155  HG  SER A 136     -21.073  46.663  19.851  1.00  0.00           H  
ATOM   2156  N   SER A 137     -22.463  47.338  17.981  1.00 27.63           N  
ATOM   2157  CA  SER A 137     -22.007  47.880  16.694  1.00 28.89           C  
ATOM   2158  C   SER A 137     -20.509  47.613  16.443  1.00 28.37           C  
ATOM   2159  O   SER A 137     -20.004  47.871  15.331  1.00 29.25           O  
ATOM   2160  CB  SER A 137     -22.279  49.379  16.615  1.00 29.69           C  
ATOM   2161  OG  SER A 137     -21.652  50.034  17.703  1.00 33.56           O  
ATOM   2162  H   SER A 137     -22.461  47.936  18.795  1.00  0.00           H  
ATOM   2163  HA  SER A 137     -22.559  47.384  15.894  1.00  0.00           H  
ATOM   2164 1HB  SER A 137     -21.901  49.768  15.670  1.00  0.00           H  
ATOM   2165 2HB  SER A 137     -23.354  49.555  16.635  1.00  0.00           H  
ATOM   2166  HG  SER A 137     -21.215  49.346  18.210  1.00  0.00           H  
ATOM   2167  N   CYS A 138     -19.816  47.117  17.469  1.00 26.64           N  
ATOM   2168  CA  CYS A 138     -18.362  46.819  17.360  1.00 25.86           C  
ATOM   2169  C   CYS A 138     -18.184  45.552  16.566  1.00 24.10           C  
ATOM   2170  O   CYS A 138     -18.935  44.608  16.735  1.00 25.05           O  
ATOM   2171  CB  CYS A 138     -17.701  46.642  18.734  1.00 25.40           C  
ATOM   2172  SG  CYS A 138     -17.520  48.292  19.528  1.00 31.61           S  
ATOM   2173  H   CYS A 138     -20.291  46.939  18.343  1.00  0.00           H  
ATOM   2174  HA  CYS A 138     -17.874  47.656  16.861  1.00  0.00           H  
ATOM   2175 1HB  CYS A 138     -18.313  45.983  19.350  1.00  0.00           H  
ATOM   2176 2HB  CYS A 138     -16.729  46.165  18.611  1.00  0.00           H  
ATOM   2177  N   ILE A 139     -17.187  45.509  15.693  1.00 22.81           N  
ATOM   2178  CA  ILE A 139     -17.005  44.400  14.753  1.00 22.22           C  
ATOM   2179  C   ILE A 139     -15.777  43.569  15.141  1.00 21.70           C  
ATOM   2180  O   ILE A 139     -14.739  44.125  15.561  1.00 21.90           O  
ATOM   2181  CB  ILE A 139     -16.770  44.928  13.315  1.00 23.01           C  
ATOM   2182  CG1 ILE A 139     -17.995  45.675  12.767  1.00 25.61           C  
ATOM   2183  CG2 ILE A 139     -16.340  43.817  12.387  1.00 20.76           C  
ATOM   2184  CD1 ILE A 139     -19.249  44.856  12.755  1.00 31.52           C  
ATOM   2185  H   ILE A 139     -16.530  46.276  15.682  1.00  0.00           H  
ATOM   2186  HA  ILE A 139     -17.910  43.794  14.754  1.00  0.00           H  
ATOM   2187  HB  ILE A 139     -15.990  45.689  13.330  1.00  0.00           H  
ATOM   2188 1HG1 ILE A 139     -18.176  46.566  13.367  1.00  0.00           H  
ATOM   2189 2HG1 ILE A 139     -17.795  46.004  11.747  1.00  0.00           H  
ATOM   2190 1HG2 ILE A 139     -16.184  44.219  11.386  1.00  0.00           H  
ATOM   2191 2HG2 ILE A 139     -15.412  43.378  12.751  1.00  0.00           H  
ATOM   2192 3HG2 ILE A 139     -17.115  43.051  12.353  1.00  0.00           H  
ATOM   2193 1HD1 ILE A 139     -20.069  45.452  12.354  1.00  0.00           H  
ATOM   2194 2HD1 ILE A 139     -19.102  43.974  12.130  1.00  0.00           H  
ATOM   2195 3HD1 ILE A 139     -19.490  44.545  13.771  1.00  0.00           H  
ATOM   2196  N   GLY A 140     -15.860  42.246  15.014  1.00 22.59           N  
ATOM   2197  CA  GLY A 140     -14.655  41.425  15.044  1.00 23.45           C  
ATOM   2198  C   GLY A 140     -14.321  40.846  16.406  1.00 23.55           C  
ATOM   2199  O   GLY A 140     -14.665  41.414  17.458  1.00 22.97           O  
ATOM   2200  H   GLY A 140     -16.758  41.798  14.896  1.00  0.00           H  
ATOM   2201 1HA  GLY A 140     -14.762  40.596  14.344  1.00  0.00           H  
ATOM   2202 2HA  GLY A 140     -13.803  42.018  14.713  1.00  0.00           H  
ATOM   2203  N   ALA A 141     -13.636  39.705  16.382  1.00 22.11           N  
ATOM   2204  CA  ALA A 141     -13.062  39.085  17.563  1.00 22.69           C  
ATOM   2205  C   ALA A 141     -11.573  38.910  17.293  1.00 21.28           C  
ATOM   2206  O   ALA A 141     -11.154  38.820  16.143  1.00 21.49           O  
ATOM   2207  CB  ALA A 141     -13.685  37.731  17.856  1.00 22.36           C  
ATOM   2208  H   ALA A 141     -13.517  39.257  15.484  1.00  0.00           H  
ATOM   2209  HA  ALA A 141     -13.254  39.737  18.415  1.00  0.00           H  
ATOM   2210 1HB  ALA A 141     -13.225  37.304  18.748  1.00  0.00           H  
ATOM   2211 2HB  ALA A 141     -14.756  37.851  18.022  1.00  0.00           H  
ATOM   2212 3HB  ALA A 141     -13.522  37.065  17.010  1.00  0.00           H  
ATOM   2213  N   ASP A 142     -10.778  38.834  18.351  1.00 20.60           N  
ATOM   2214  CA  ASP A 142      -9.352  38.544  18.237  1.00 20.81           C  
ATOM   2215  C   ASP A 142      -9.200  37.047  17.996  1.00 20.24           C  
ATOM   2216  O   ASP A 142      -9.457  36.229  18.906  1.00 22.73           O  
ATOM   2217  CB  ASP A 142      -8.674  38.914  19.576  1.00 20.45           C  
ATOM   2218  CG  ASP A 142      -7.188  38.769  19.517  1.00 21.98           C  
ATOM   2219  OD1 ASP A 142      -6.660  38.119  18.571  1.00 22.63           O  
ATOM   2220  OD2 ASP A 142      -6.527  39.314  20.392  1.00 22.33           O  
ATOM   2221  H   ASP A 142     -11.178  38.983  19.266  1.00  0.00           H  
ATOM   2222  HA  ASP A 142      -8.938  39.155  17.434  1.00  0.00           H  
ATOM   2223 1HB  ASP A 142      -8.920  39.944  19.836  1.00  0.00           H  
ATOM   2224 2HB  ASP A 142      -9.062  38.274  20.369  1.00  0.00           H  
ATOM   2225  N   PRO A 143      -8.767  36.680  16.776  1.00 21.63           N  
ATOM   2226  CA  PRO A 143      -8.711  35.237  16.468  1.00 22.92           C  
ATOM   2227  C   PRO A 143      -7.676  34.562  17.328  1.00 22.95           C  
ATOM   2228  O   PRO A 143      -7.790  33.340  17.528  1.00 23.64           O  
ATOM   2229  CB  PRO A 143      -8.353  35.199  14.978  1.00 22.47           C  
ATOM   2230  CG  PRO A 143      -7.703  36.527  14.719  1.00 23.85           C  
ATOM   2231  CD  PRO A 143      -8.338  37.515  15.638  1.00 23.52           C  
ATOM   2232  HA  PRO A 143      -9.702  34.791  16.641  1.00  0.00           H  
ATOM   2233 1HB  PRO A 143      -7.684  34.350  14.773  1.00  0.00           H  
ATOM   2234 2HB  PRO A 143      -9.261  35.045  14.377  1.00  0.00           H  
ATOM   2235 1HG  PRO A 143      -6.619  36.460  14.893  1.00  0.00           H  
ATOM   2236 2HG  PRO A 143      -7.838  36.817  13.667  1.00  0.00           H  
ATOM   2237 1HD  PRO A 143      -7.593  38.266  15.941  1.00  0.00           H  
ATOM   2238 2HD  PRO A 143      -9.188  37.994  15.131  1.00  0.00           H  
ATOM   2239  N   ASN A 144      -6.707  35.304  17.878  1.00 22.81           N  
ATOM   2240  CA  ASN A 144      -5.711  34.658  18.739  1.00 22.33           C  
ATOM   2241  C   ASN A 144      -6.088  34.659  20.204  1.00 21.41           C  
ATOM   2242  O   ASN A 144      -5.201  34.480  21.078  1.00 22.62           O  
ATOM   2243  CB  ASN A 144      -4.299  35.226  18.592  1.00 20.82           C  
ATOM   2244  CG  ASN A 144      -3.236  34.136  18.775  1.00 21.48           C  
ATOM   2245  OD1 ASN A 144      -3.500  32.959  18.467  1.00 23.48           O  
ATOM   2246  ND2 ASN A 144      -2.053  34.522  19.246  1.00 22.44           N  
ATOM   2247  H   ASN A 144      -6.645  36.299  17.714  1.00  0.00           H  
ATOM   2248  HA  ASN A 144      -5.657  33.601  18.473  1.00  0.00           H  
ATOM   2249 1HB  ASN A 144      -4.189  35.678  17.605  1.00  0.00           H  
ATOM   2250 2HB  ASN A 144      -4.144  36.012  19.331  1.00  0.00           H  
ATOM   2251 1HD2 ASN A 144      -1.326  33.849  19.383  1.00  0.00           H  
ATOM   2252 2HD2 ASN A 144      -1.891  35.484  19.463  1.00  0.00           H  
ATOM   2253  N   ARG A 145      -7.368  34.900  20.497  1.00 20.40           N  
ATOM   2254  CA  ARG A 145      -7.935  34.620  21.829  1.00 20.68           C  
ATOM   2255  C   ARG A 145      -9.123  33.658  21.705  1.00 21.25           C  
ATOM   2256  O   ARG A 145      -9.861  33.431  22.676  1.00 21.94           O  
ATOM   2257  CB  ARG A 145      -8.431  35.898  22.519  1.00 20.92           C  
ATOM   2258  CG  ARG A 145      -7.364  36.960  22.728  1.00 23.59           C  
ATOM   2259  CD  ARG A 145      -6.249  36.500  23.668  1.00 21.81           C  
ATOM   2260  NE  ARG A 145      -5.297  37.581  23.894  1.00 22.77           N  
ATOM   2261  CZ  ARG A 145      -4.248  37.795  23.087  1.00 21.18           C  
ATOM   2262  NH1 ARG A 145      -4.035  36.977  22.041  1.00 23.43           N  
ATOM   2263  NH2 ARG A 145      -3.423  38.829  23.314  1.00 22.65           N  
ATOM   2264  H   ARG A 145      -7.965  35.287  19.780  1.00  0.00           H  
ATOM   2265  HA  ARG A 145      -7.155  34.182  22.452  1.00  0.00           H  
ATOM   2266 1HB  ARG A 145      -9.231  36.343  21.929  1.00  0.00           H  
ATOM   2267 2HB  ARG A 145      -8.846  35.647  23.495  1.00  0.00           H  
ATOM   2268 1HG  ARG A 145      -6.909  37.213  21.770  1.00  0.00           H  
ATOM   2269 2HG  ARG A 145      -7.818  37.852  23.161  1.00  0.00           H  
ATOM   2270 1HD  ARG A 145      -6.679  36.201  24.623  1.00  0.00           H  
ATOM   2271 2HD  ARG A 145      -5.726  35.654  23.225  1.00  0.00           H  
ATOM   2272  HE  ARG A 145      -5.449  38.182  24.693  1.00  0.00           H  
ATOM   2273 1HH1 ARG A 145      -4.664  36.206  21.867  1.00  0.00           H  
ATOM   2274 2HH1 ARG A 145      -3.247  37.134  21.430  1.00  0.00           H  
ATOM   2275 1HH2 ARG A 145      -3.592  39.448  24.095  1.00  0.00           H  
ATOM   2276 2HH2 ARG A 145      -2.634  38.988  22.705  1.00  0.00           H  
ATOM   2277  N   ASN A 146      -9.369  33.141  20.507  1.00 21.80           N  
ATOM   2278  CA  ASN A 146     -10.594  32.436  20.163  1.00 22.50           C  
ATOM   2279  C   ASN A 146     -10.400  30.914  20.209  1.00 22.85           C  
ATOM   2280  O   ASN A 146     -11.366  30.163  20.019  1.00 22.78           O  
ATOM   2281  CB  ASN A 146     -11.006  32.781  18.706  1.00 22.67           C  
ATOM   2282  CG  ASN A 146     -12.456  32.357  18.368  1.00 21.51           C  
ATOM   2283  OD1 ASN A 146     -12.681  31.653  17.364  1.00 23.76           O  
ATOM   2284  ND2 ASN A 146     -13.439  32.771  19.188  1.00 22.66           N  
ATOM   2285  H   ASN A 146      -8.652  33.253  19.805  1.00  0.00           H  
ATOM   2286  HA  ASN A 146     -11.383  32.762  20.842  1.00  0.00           H  
ATOM   2287 1HB  ASN A 146     -10.913  33.856  18.546  1.00  0.00           H  
ATOM   2288 2HB  ASN A 146     -10.329  32.286  18.010  1.00  0.00           H  
ATOM   2289 1HD2 ASN A 146     -14.388  32.516  19.000  1.00  0.00           H  
ATOM   2290 2HD2 ASN A 146     -13.221  33.334  19.985  1.00  0.00           H  
ATOM   2291  N   TRP A 147      -9.167  30.459  20.432  1.00 21.85           N  
ATOM   2292  CA  TRP A 147      -8.900  29.000  20.451  1.00 22.97           C  
ATOM   2293  C   TRP A 147      -9.292  28.354  21.776  1.00 24.26           C  
ATOM   2294  O   TRP A 147      -9.384  29.014  22.769  1.00 23.69           O  
ATOM   2295  CB  TRP A 147      -7.426  28.715  20.164  1.00 22.59           C  
ATOM   2296  CG  TRP A 147      -6.941  29.319  18.870  1.00 21.74           C  
ATOM   2297  CD1 TRP A 147      -6.778  30.653  18.620  1.00 21.19           C  
ATOM   2298  CD2 TRP A 147      -6.570  28.628  17.659  1.00 21.52           C  
ATOM   2299  NE1 TRP A 147      -6.300  30.831  17.315  1.00 23.06           N  
ATOM   2300  CE2 TRP A 147      -6.149  29.605  16.728  1.00 22.46           C  
ATOM   2301  CE3 TRP A 147      -6.512  27.260  17.293  1.00 23.79           C  
ATOM   2302  CZ2 TRP A 147      -5.729  29.279  15.409  1.00 22.34           C  
ATOM   2303  CZ3 TRP A 147      -6.061  26.921  16.001  1.00 22.06           C  
ATOM   2304  CH2 TRP A 147      -5.696  27.931  15.067  1.00 23.85           C  
ATOM   2305  H   TRP A 147      -8.403  31.101  20.590  1.00  0.00           H  
ATOM   2306  HA  TRP A 147      -9.501  28.528  19.674  1.00  0.00           H  
ATOM   2307 1HB  TRP A 147      -6.815  29.106  20.977  1.00  0.00           H  
ATOM   2308 2HB  TRP A 147      -7.265  27.638  20.123  1.00  0.00           H  
ATOM   2309  HD1 TRP A 147      -6.989  31.450  19.330  1.00  0.00           H  
ATOM   2310  HE1 TRP A 147      -6.100  31.719  16.878  1.00  0.00           H  
ATOM   2311  HE3 TRP A 147      -6.809  26.486  18.000  1.00  0.00           H  
ATOM   2312  HZ2 TRP A 147      -5.441  30.044  14.687  1.00  0.00           H  
ATOM   2313  HZ3 TRP A 147      -5.999  25.866  15.733  1.00  0.00           H  
ATOM   2314  HH2 TRP A 147      -5.385  27.641  14.063  1.00  0.00           H  
ATOM   2315  N   ASN A 148      -9.553  27.055  21.728  1.00 24.77           N  
ATOM   2316  CA  ASN A 148     -10.117  26.376  22.881  1.00 25.87           C  
ATOM   2317  C   ASN A 148      -8.989  25.940  23.794  1.00 25.27           C  
ATOM   2318  O   ASN A 148      -8.649  24.745  23.861  1.00 27.93           O  
ATOM   2319  CB  ASN A 148     -10.938  25.177  22.402  1.00 24.61           C  
ATOM   2320  CG  ASN A 148     -11.742  24.572  23.512  1.00 31.85           C  
ATOM   2321  OD1 ASN A 148     -11.897  25.185  24.540  1.00 31.04           O  
ATOM   2322  ND2 ASN A 148     -12.277  23.367  23.281  1.00 38.72           N  
ATOM   2323  H   ASN A 148      -9.362  26.525  20.890  1.00  0.00           H  
ATOM   2324  HA  ASN A 148     -10.770  27.073  23.408  1.00  0.00           H  
ATOM   2325 1HB  ASN A 148     -11.610  25.492  21.603  1.00  0.00           H  
ATOM   2326 2HB  ASN A 148     -10.270  24.420  21.989  1.00  0.00           H  
ATOM   2327 1HD2 ASN A 148     -12.823  22.918  23.989  1.00  0.00           H  
ATOM   2328 2HD2 ASN A 148     -12.131  22.916  22.401  1.00  0.00           H  
ATOM   2329  N   ALA A 149      -8.326  26.911  24.390  1.00 24.72           N  
ATOM   2330  CA  ALA A 149      -7.242  26.675  25.300  1.00 25.85           C  
ATOM   2331  C   ALA A 149      -7.362  27.698  26.402  1.00 25.46           C  
ATOM   2332  O   ALA A 149      -6.976  28.871  26.257  1.00 25.36           O  
ATOM   2333  CB  ALA A 149      -5.899  26.848  24.552  1.00 25.78           C  
ATOM   2334  H   ALA A 149      -8.602  27.862  24.190  1.00  0.00           H  
ATOM   2335  HA  ALA A 149      -7.324  25.651  25.666  1.00  0.00           H  
ATOM   2336 1HB  ALA A 149      -5.073  26.669  25.241  1.00  0.00           H  
ATOM   2337 2HB  ALA A 149      -5.846  26.135  23.729  1.00  0.00           H  
ATOM   2338 3HB  ALA A 149      -5.830  27.861  24.158  1.00  0.00           H  
ATOM   2339  N   SER A 150      -7.965  27.268  27.510  1.00 24.09           N  
ATOM   2340  CA  SER A 150      -8.332  28.174  28.597  1.00 26.09           C  
ATOM   2341  C   SER A 150      -9.117  29.347  28.051  1.00 25.70           C  
ATOM   2342  O   SER A 150      -8.876  30.479  28.439  1.00 26.09           O  
ATOM   2343  CB  SER A 150      -7.113  28.635  29.400  1.00 25.37           C  
ATOM   2344  OG  SER A 150      -7.485  29.238  30.652  1.00 30.88           O  
ATOM   2345  H   SER A 150      -8.174  26.284  27.598  1.00  0.00           H  
ATOM   2346  HA  SER A 150      -9.000  27.645  29.278  1.00  0.00           H  
ATOM   2347 1HB  SER A 150      -6.462  27.783  29.595  1.00  0.00           H  
ATOM   2348 2HB  SER A 150      -6.543  29.355  28.814  1.00  0.00           H  
ATOM   2349  HG  SER A 150      -8.444  29.206  30.686  1.00  0.00           H  
ATOM   2350  N   PHE A 151     -10.045  29.062  27.146  1.00 24.95           N  
ATOM   2351  CA  PHE A 151     -10.880  30.098  26.582  1.00 24.96           C  
ATOM   2352  C   PHE A 151     -11.485  31.016  27.626  1.00 25.84           C  
ATOM   2353  O   PHE A 151     -11.976  30.540  28.678  1.00 25.35           O  
ATOM   2354  CB  PHE A 151     -11.970  29.500  25.668  1.00 24.87           C  
ATOM   2355  CG  PHE A 151     -12.837  30.527  25.019  1.00 24.80           C  
ATOM   2356  CD1 PHE A 151     -12.429  31.156  23.818  1.00 23.47           C  
ATOM   2357  CD2 PHE A 151     -14.080  30.835  25.536  1.00 23.47           C  
ATOM   2358  CE1 PHE A 151     -13.208  32.100  23.233  1.00 26.49           C  
ATOM   2359  CE2 PHE A 151     -14.877  31.783  24.952  1.00 27.56           C  
ATOM   2360  CZ  PHE A 151     -14.452  32.412  23.771  1.00 25.10           C  
ATOM   2361  H   PHE A 151     -10.174  28.107  26.843  1.00  0.00           H  
ATOM   2362  HA  PHE A 151     -10.254  30.759  25.981  1.00  0.00           H  
ATOM   2363 1HB  PHE A 151     -11.502  28.905  24.885  1.00  0.00           H  
ATOM   2364 2HB  PHE A 151     -12.606  28.834  26.249  1.00  0.00           H  
ATOM   2365  HD1 PHE A 151     -11.479  30.873  23.365  1.00  0.00           H  
ATOM   2366  HD2 PHE A 151     -14.403  30.342  26.454  1.00  0.00           H  
ATOM   2367  HE1 PHE A 151     -12.859  32.616  22.339  1.00  0.00           H  
ATOM   2368  HE2 PHE A 151     -15.835  32.051  25.397  1.00  0.00           H  
ATOM   2369  HZ  PHE A 151     -15.092  33.142  23.278  1.00  0.00           H  
ATOM   2370  N   ALA A 152     -11.417  32.328  27.371  1.00 26.13           N  
ATOM   2371  CA  ALA A 152     -12.035  33.346  28.244  1.00 27.07           C  
ATOM   2372  C   ALA A 152     -11.327  33.427  29.579  1.00 27.87           C  
ATOM   2373  O   ALA A 152     -11.922  33.762  30.635  1.00 28.47           O  
ATOM   2374  CB  ALA A 152     -13.555  33.097  28.389  1.00 26.65           C  
ATOM   2375  H   ALA A 152     -10.920  32.626  26.544  1.00  0.00           H  
ATOM   2376  HA  ALA A 152     -11.884  34.323  27.785  1.00  0.00           H  
ATOM   2377 1HB  ALA A 152     -13.988  33.859  29.036  1.00  0.00           H  
ATOM   2378 2HB  ALA A 152     -14.027  33.144  27.407  1.00  0.00           H  
ATOM   2379 3HB  ALA A 152     -13.722  32.113  28.825  1.00  0.00           H  
ATOM   2380  N   GLY A 153     -10.037  33.107  29.541  1.00 28.83           N  
ATOM   2381  CA  GLY A 153      -9.135  33.277  30.665  1.00 31.06           C  
ATOM   2382  C   GLY A 153      -8.407  34.613  30.614  1.00 32.06           C  
ATOM   2383  O   GLY A 153      -8.939  35.595  30.106  1.00 32.49           O  
ATOM   2384  H   GLY A 153      -9.680  32.726  28.677  1.00  0.00           H  
ATOM   2385 1HA  GLY A 153      -9.697  33.208  31.596  1.00  0.00           H  
ATOM   2386 2HA  GLY A 153      -8.405  32.469  30.671  1.00  0.00           H  
ATOM   2387  N   LYS A 154      -7.174  34.645  31.122  1.00 33.39           N  
ATOM   2388  CA  LYS A 154      -6.365  35.878  31.199  1.00 33.08           C  
ATOM   2389  C   LYS A 154      -6.055  36.499  29.857  1.00 31.79           C  
ATOM   2390  O   LYS A 154      -5.955  35.815  28.831  1.00 32.55           O  
ATOM   2391  CB  LYS A 154      -5.029  35.594  31.896  1.00 34.41           C  
ATOM   2392  CG  LYS A 154      -5.177  35.324  33.384  1.00 35.30           C  
ATOM   2393  CD  LYS A 154      -3.861  34.849  33.976  1.00 41.15           C  
ATOM   2394  CE  LYS A 154      -4.006  34.575  35.486  1.00 42.42           C  
ATOM   2395  NZ  LYS A 154      -5.000  33.483  35.784  1.00 46.12           N  
ATOM   2396  H   LYS A 154      -6.785  33.779  31.467  1.00  0.00           H  
ATOM   2397  HA  LYS A 154      -6.915  36.617  31.783  1.00  0.00           H  
ATOM   2398 1HB  LYS A 154      -4.553  34.729  31.433  1.00  0.00           H  
ATOM   2399 2HB  LYS A 154      -4.361  36.445  31.763  1.00  0.00           H  
ATOM   2400 1HG  LYS A 154      -5.492  36.237  33.890  1.00  0.00           H  
ATOM   2401 2HG  LYS A 154      -5.939  34.562  33.541  1.00  0.00           H  
ATOM   2402 1HD  LYS A 154      -3.544  33.934  33.473  1.00  0.00           H  
ATOM   2403 2HD  LYS A 154      -3.097  35.611  33.822  1.00  0.00           H  
ATOM   2404 1HE  LYS A 154      -3.040  34.284  35.897  1.00  0.00           H  
ATOM   2405 2HE  LYS A 154      -4.332  35.484  35.991  1.00  0.00           H  
ATOM   2406 1HZ  LYS A 154      -5.058  33.343  36.783  1.00  0.00           H  
ATOM   2407 2HZ  LYS A 154      -5.908  33.747  35.428  1.00  0.00           H  
ATOM   2408 3HZ  LYS A 154      -4.702  32.626  35.341  1.00  0.00           H  
ATOM   2409  N   GLY A 155      -5.918  37.808  29.864  1.00 29.63           N  
ATOM   2410  CA  GLY A 155      -5.432  38.553  28.704  1.00 28.96           C  
ATOM   2411  C   GLY A 155      -6.426  38.590  27.558  1.00 28.68           C  
ATOM   2412  O   GLY A 155      -6.036  38.957  26.416  1.00 29.78           O  
ATOM   2413  H   GLY A 155      -6.160  38.311  30.706  1.00  0.00           H  
ATOM   2414 1HA  GLY A 155      -5.202  39.577  28.999  1.00  0.00           H  
ATOM   2415 2HA  GLY A 155      -4.505  38.106  28.347  1.00  0.00           H  
ATOM   2416  N   ALA A 156      -7.687  38.240  27.820  1.00 27.25           N  
ATOM   2417  CA  ALA A 156      -8.708  38.376  26.788  1.00 26.33           C  
ATOM   2418  C   ALA A 156      -9.838  39.220  27.354  1.00 26.37           C  
ATOM   2419  O   ALA A 156      -9.839  39.515  28.562  1.00 26.34           O  
ATOM   2420  CB  ALA A 156      -9.203  37.017  26.314  1.00 26.63           C  
ATOM   2421  H   ALA A 156      -7.949  37.880  28.727  1.00  0.00           H  
ATOM   2422  HA  ALA A 156      -8.264  38.896  25.939  1.00  0.00           H  
ATOM   2423 1HB  ALA A 156      -9.963  37.155  25.545  1.00  0.00           H  
ATOM   2424 2HB  ALA A 156      -8.369  36.449  25.902  1.00  0.00           H  
ATOM   2425 3HB  ALA A 156      -9.632  36.473  27.154  1.00  0.00           H  
ATOM   2426  N   SER A 157     -10.767  39.661  26.523  1.00 25.29           N  
ATOM   2427  CA  SER A 157     -11.870  40.483  27.032  1.00 25.80           C  
ATOM   2428  C   SER A 157     -13.222  39.908  26.635  1.00 26.67           C  
ATOM   2429  O   SER A 157     -13.328  39.310  25.567  1.00 24.76           O  
ATOM   2430  CB  SER A 157     -11.745  41.893  26.472  1.00 27.54           C  
ATOM   2431  OG  SER A 157     -12.824  42.710  26.901  1.00 26.08           O  
ATOM   2432  H   SER A 157     -10.731  39.441  25.538  1.00  0.00           H  
ATOM   2433  HA  SER A 157     -11.800  40.521  28.120  1.00  0.00           H  
ATOM   2434 1HB  SER A 157     -10.802  42.332  26.798  1.00  0.00           H  
ATOM   2435 2HB  SER A 157     -11.728  41.852  25.384  1.00  0.00           H  
ATOM   2436  HG  SER A 157     -13.377  42.151  27.452  1.00  0.00           H  
ATOM   2437  N   ASP A 158     -14.239  40.129  27.484  1.00 27.04           N  
ATOM   2438  CA  ASP A 158     -15.638  39.770  27.170  1.00 29.51           C  
ATOM   2439  C   ASP A 158     -16.316  40.873  26.333  1.00 28.29           C  
ATOM   2440  O   ASP A 158     -17.470  40.746  25.920  1.00 27.37           O  
ATOM   2441  CB  ASP A 158     -16.467  39.632  28.463  1.00 31.25           C  
ATOM   2442  CG  ASP A 158     -15.909  38.601  29.459  1.00 36.08           C  
ATOM   2443  OD1 ASP A 158     -16.236  38.797  30.668  1.00 40.83           O  
ATOM   2444  OD2 ASP A 158     -15.173  37.626  29.083  1.00 40.93           O  
ATOM   2445  H   ASP A 158     -14.029  40.560  28.373  1.00  0.00           H  
ATOM   2446  HA  ASP A 158     -15.641  38.811  26.652  1.00  0.00           H  
ATOM   2447 1HB  ASP A 158     -16.517  40.597  28.968  1.00  0.00           H  
ATOM   2448 2HB  ASP A 158     -17.487  39.341  28.212  1.00  0.00           H  
ATOM   2449  N   ASN A 159     -15.614  41.980  26.143  1.00 26.65           N  
ATOM   2450  CA  ASN A 159     -16.168  43.161  25.504  1.00 25.57           C  
ATOM   2451  C   ASN A 159     -15.955  43.152  23.996  1.00 25.23           C  
ATOM   2452  O   ASN A 159     -14.826  43.200  23.537  1.00 24.56           O  
ATOM   2453  CB  ASN A 159     -15.484  44.360  26.151  1.00 25.91           C  
ATOM   2454  CG  ASN A 159     -15.928  45.686  25.596  1.00 27.72           C  
ATOM   2455  OD1 ASN A 159     -16.771  45.795  24.694  1.00 27.03           O  
ATOM   2456  ND2 ASN A 159     -15.405  46.744  26.206  1.00 29.34           N  
ATOM   2457  H   ASN A 159     -14.655  41.996  26.458  1.00  0.00           H  
ATOM   2458  HA  ASN A 159     -17.243  43.185  25.692  1.00  0.00           H  
ATOM   2459 1HB  ASN A 159     -15.682  44.357  27.224  1.00  0.00           H  
ATOM   2460 2HB  ASN A 159     -14.405  44.280  26.017  1.00  0.00           H  
ATOM   2461 1HD2 ASN A 159     -15.645  47.666  25.902  1.00  0.00           H  
ATOM   2462 2HD2 ASN A 159     -14.771  46.619  26.969  1.00  0.00           H  
ATOM   2463  N   PRO A 160     -17.035  43.129  23.208  1.00 24.36           N  
ATOM   2464  CA  PRO A 160     -16.793  43.011  21.755  1.00 24.59           C  
ATOM   2465  C   PRO A 160     -16.018  44.163  21.156  1.00 24.42           C  
ATOM   2466  O   PRO A 160     -15.489  44.035  20.045  1.00 24.62           O  
ATOM   2467  CB  PRO A 160     -18.206  42.976  21.157  1.00 23.72           C  
ATOM   2468  CG  PRO A 160     -19.109  42.710  22.316  1.00 26.82           C  
ATOM   2469  CD  PRO A 160     -18.482  43.218  23.536  1.00 24.49           C  
ATOM   2470  HA  PRO A 160     -16.261  42.070  21.552  1.00  0.00           H  
ATOM   2471 1HB  PRO A 160     -18.429  43.933  20.662  1.00  0.00           H  
ATOM   2472 2HB  PRO A 160     -18.269  42.193  20.387  1.00  0.00           H  
ATOM   2473 1HG  PRO A 160     -20.083  43.195  22.157  1.00  0.00           H  
ATOM   2474 2HG  PRO A 160     -19.302  41.631  22.407  1.00  0.00           H  
ATOM   2475 1HD  PRO A 160     -18.803  44.256  23.709  1.00  0.00           H  
ATOM   2476 2HD  PRO A 160     -18.761  42.578  24.386  1.00  0.00           H  
ATOM   2477  N   CYS A 161     -15.967  45.299  21.854  1.00 24.67           N  
ATOM   2478  CA  CYS A 161     -15.227  46.457  21.345  1.00 25.44           C  
ATOM   2479  C   CYS A 161     -13.702  46.352  21.589  1.00 24.88           C  
ATOM   2480  O   CYS A 161     -12.904  47.156  21.073  1.00 25.94           O  
ATOM   2481  CB  CYS A 161     -15.757  47.728  21.999  1.00 25.32           C  
ATOM   2482  SG  CYS A 161     -17.522  48.063  21.605  1.00 29.92           S  
ATOM   2483  H   CYS A 161     -16.441  45.370  22.743  1.00  0.00           H  
ATOM   2484  HA  CYS A 161     -15.381  46.519  20.268  1.00  0.00           H  
ATOM   2485 1HB  CYS A 161     -15.653  47.651  23.082  1.00  0.00           H  
ATOM   2486 2HB  CYS A 161     -15.162  48.581  21.673  1.00  0.00           H  
ATOM   2487  N   SER A 162     -13.305  45.364  22.365  1.00 23.05           N  
ATOM   2488  CA  SER A 162     -11.894  45.214  22.717  1.00 22.98           C  
ATOM   2489  C   SER A 162     -11.049  44.657  21.588  1.00 22.80           C  
ATOM   2490  O   SER A 162     -11.509  43.784  20.828  1.00 22.34           O  
ATOM   2491  CB  SER A 162     -11.773  44.305  23.928  1.00 23.88           C  
ATOM   2492  OG  SER A 162     -10.411  44.023  24.163  1.00 24.44           O  
ATOM   2493  H   SER A 162     -13.975  44.699  22.725  1.00  0.00           H  
ATOM   2494  HA  SER A 162     -11.493  46.198  22.965  1.00  0.00           H  
ATOM   2495 1HB  SER A 162     -12.218  44.793  24.795  1.00  0.00           H  
ATOM   2496 2HB  SER A 162     -12.329  43.385  23.749  1.00  0.00           H  
ATOM   2497  HG  SER A 162      -9.922  44.491  23.481  1.00  0.00           H  
ATOM   2498  N   GLU A 163      -9.816  45.130  21.483  1.00 21.31           N  
ATOM   2499  CA  GLU A 163      -8.857  44.522  20.525  1.00 22.69           C  
ATOM   2500  C   GLU A 163      -8.559  43.050  20.866  1.00 22.55           C  
ATOM   2501  O   GLU A 163      -8.031  42.348  19.988  1.00 22.33           O  
ATOM   2502  CB  GLU A 163      -7.518  45.285  20.406  1.00 24.04           C  
ATOM   2503  CG  GLU A 163      -7.629  46.616  19.606  1.00 26.51           C  
ATOM   2504  CD  GLU A 163      -6.248  47.203  19.141  1.00 28.43           C  
ATOM   2505  OE1 GLU A 163      -6.238  48.164  18.307  1.00 30.39           O  
ATOM   2506  OE2 GLU A 163      -5.192  46.726  19.634  1.00 28.83           O  
ATOM   2507  H   GLU A 163      -9.516  45.908  22.053  1.00  0.00           H  
ATOM   2508  HA  GLU A 163      -9.311  44.522  19.534  1.00  0.00           H  
ATOM   2509 1HB  GLU A 163      -7.140  45.515  21.402  1.00  0.00           H  
ATOM   2510 2HB  GLU A 163      -6.780  44.651  19.915  1.00  0.00           H  
ATOM   2511 1HG  GLU A 163      -8.242  46.446  18.721  1.00  0.00           H  
ATOM   2512 2HG  GLU A 163      -8.131  47.359  20.225  1.00  0.00           H  
ATOM   2513  N   VAL A 164      -8.834  42.621  22.101  1.00 22.68           N  
ATOM   2514  CA  VAL A 164      -8.601  41.216  22.514  1.00 22.45           C  
ATOM   2515  C   VAL A 164      -9.901  40.490  22.882  1.00 21.19           C  
ATOM   2516  O   VAL A 164      -9.889  39.587  23.699  1.00 23.18           O  
ATOM   2517  CB  VAL A 164      -7.551  41.135  23.681  1.00 21.87           C  
ATOM   2518  CG1 VAL A 164      -6.202  41.663  23.197  1.00 23.88           C  
ATOM   2519  CG2 VAL A 164      -7.946  41.911  24.983  1.00 22.01           C  
ATOM   2520  H   VAL A 164      -9.212  43.275  22.772  1.00  0.00           H  
ATOM   2521  HA  VAL A 164      -8.207  40.665  21.659  1.00  0.00           H  
ATOM   2522  HB  VAL A 164      -7.415  40.091  23.963  1.00  0.00           H  
ATOM   2523 1HG1 VAL A 164      -5.476  41.605  24.009  1.00  0.00           H  
ATOM   2524 2HG1 VAL A 164      -5.856  41.061  22.357  1.00  0.00           H  
ATOM   2525 3HG1 VAL A 164      -6.310  42.700  22.881  1.00  0.00           H  
ATOM   2526 1HG2 VAL A 164      -7.160  41.795  25.728  1.00  0.00           H  
ATOM   2527 2HG2 VAL A 164      -8.074  42.969  24.752  1.00  0.00           H  
ATOM   2528 3HG2 VAL A 164      -8.881  41.510  25.376  1.00  0.00           H  
ATOM   2529  N   TYR A 165     -11.018  40.941  22.301  1.00 22.04           N  
ATOM   2530  CA  TYR A 165     -12.294  40.252  22.509  1.00 23.08           C  
ATOM   2531  C   TYR A 165     -12.141  38.783  22.096  1.00 22.89           C  
ATOM   2532  O   TYR A 165     -11.709  38.505  20.984  1.00 21.95           O  
ATOM   2533  CB  TYR A 165     -13.377  40.925  21.677  1.00 22.21           C  
ATOM   2534  CG  TYR A 165     -14.709  40.208  21.699  1.00 22.63           C  
ATOM   2535  CD1 TYR A 165     -15.302  39.858  22.895  1.00 24.01           C  
ATOM   2536  CD2 TYR A 165     -15.383  39.921  20.514  1.00 20.51           C  
ATOM   2537  CE1 TYR A 165     -16.558  39.177  22.928  1.00 23.67           C  
ATOM   2538  CE2 TYR A 165     -16.638  39.296  20.540  1.00 22.10           C  
ATOM   2539  CZ  TYR A 165     -17.213  38.912  21.747  1.00 23.95           C  
ATOM   2540  OH  TYR A 165     -18.447  38.250  21.754  1.00 24.23           O  
ATOM   2541  H   TYR A 165     -10.992  41.762  21.713  1.00  0.00           H  
ATOM   2542  HA  TYR A 165     -12.558  40.324  23.564  1.00  0.00           H  
ATOM   2543 1HB  TYR A 165     -13.535  41.942  22.039  1.00  0.00           H  
ATOM   2544 2HB  TYR A 165     -13.049  40.994  20.640  1.00  0.00           H  
ATOM   2545  HD1 TYR A 165     -14.812  40.101  23.838  1.00  0.00           H  
ATOM   2546  HD2 TYR A 165     -14.935  40.182  19.555  1.00  0.00           H  
ATOM   2547  HE1 TYR A 165     -17.008  38.910  23.884  1.00  0.00           H  
ATOM   2548  HE2 TYR A 165     -17.172  39.106  19.609  1.00  0.00           H  
ATOM   2549  HH  TYR A 165     -18.756  38.141  20.851  1.00  0.00           H  
ATOM   2550  N   HIS A 166     -12.536  37.846  22.957  1.00 23.05           N  
ATOM   2551  CA  HIS A 166     -12.357  36.388  22.644  1.00 23.58           C  
ATOM   2552  C   HIS A 166     -13.482  35.790  21.800  1.00 23.57           C  
ATOM   2553  O   HIS A 166     -13.356  34.645  21.337  1.00 23.67           O  
ATOM   2554  CB  HIS A 166     -12.158  35.576  23.965  1.00 23.07           C  
ATOM   2555  CG  HIS A 166     -13.172  35.865  25.038  1.00 23.25           C  
ATOM   2556  ND1 HIS A 166     -14.543  35.770  24.851  1.00 26.47           N  
ATOM   2557  CD2 HIS A 166     -12.998  36.306  26.296  1.00 23.86           C  
ATOM   2558  CE1 HIS A 166     -15.165  36.113  25.969  1.00 27.07           C  
ATOM   2559  NE2 HIS A 166     -14.250  36.418  26.871  1.00 26.46           N  
ATOM   2560  H   HIS A 166     -12.962  38.112  23.833  1.00  0.00           H  
ATOM   2561  HA  HIS A 166     -11.471  36.255  22.023  1.00  0.00           H  
ATOM   2562 1HB  HIS A 166     -12.201  34.508  23.746  1.00  0.00           H  
ATOM   2563 2HB  HIS A 166     -11.171  35.786  24.376  1.00  0.00           H  
ATOM   2564  HD2 HIS A 166     -12.042  36.493  26.786  1.00  0.00           H  
ATOM   2565  HE1 HIS A 166     -16.245  36.138  26.116  1.00  0.00           H  
ATOM   2566  HE2 HIS A 166     -14.430  36.689  27.827  1.00  0.00           H  
ATOM   2567  N   GLY A 167     -14.587  36.528  21.584  1.00 23.35           N  
ATOM   2568  CA  GLY A 167     -15.714  36.004  20.810  1.00 24.20           C  
ATOM   2569  C   GLY A 167     -16.686  35.319  21.760  1.00 24.84           C  
ATOM   2570  O   GLY A 167     -16.373  35.118  22.913  1.00 23.78           O  
ATOM   2571  H   GLY A 167     -14.642  37.463  21.963  1.00  0.00           H  
ATOM   2572 1HA  GLY A 167     -16.201  36.821  20.277  1.00  0.00           H  
ATOM   2573 2HA  GLY A 167     -15.346  35.305  20.059  1.00  0.00           H  
ATOM   2574  N   PRO A 168     -17.863  34.939  21.275  1.00 25.06           N  
ATOM   2575  CA  PRO A 168     -18.882  34.352  22.186  1.00 26.65           C  
ATOM   2576  C   PRO A 168     -18.569  32.957  22.713  1.00 26.17           C  
ATOM   2577  O   PRO A 168     -19.069  32.592  23.776  1.00 28.09           O  
ATOM   2578  CB  PRO A 168     -20.149  34.322  21.334  1.00 26.66           C  
ATOM   2579  CG  PRO A 168     -19.675  34.370  19.942  1.00 26.05           C  
ATOM   2580  CD  PRO A 168     -18.347  35.089  19.899  1.00 25.96           C  
ATOM   2581  HA  PRO A 168     -19.013  35.013  23.056  1.00  0.00           H  
ATOM   2582 1HB  PRO A 168     -20.726  33.410  21.549  1.00  0.00           H  
ATOM   2583 2HB  PRO A 168     -20.793  35.177  21.587  1.00  0.00           H  
ATOM   2584 1HG  PRO A 168     -19.571  33.351  19.541  1.00  0.00           H  
ATOM   2585 2HG  PRO A 168     -20.410  34.887  19.308  1.00  0.00           H  
ATOM   2586 1HD  PRO A 168     -17.685  34.594  19.173  1.00  0.00           H  
ATOM   2587 2HD  PRO A 168     -18.508  36.142  19.623  1.00  0.00           H  
ATOM   2588  N   HIS A 169     -17.763  32.179  21.974  1.00 26.13           N  
ATOM   2589  CA  HIS A 169     -17.331  30.854  22.473  1.00 25.55           C  
ATOM   2590  C   HIS A 169     -16.110  30.438  21.662  1.00 24.05           C  
ATOM   2591  O   HIS A 169     -15.825  31.012  20.611  1.00 23.43           O  
ATOM   2592  CB  HIS A 169     -18.441  29.802  22.326  1.00 25.15           C  
ATOM   2593  CG  HIS A 169     -18.922  29.641  20.924  1.00 28.11           C  
ATOM   2594  ND1 HIS A 169     -18.258  28.864  19.994  1.00 32.30           N  
ATOM   2595  CD2 HIS A 169     -19.986  30.176  20.278  1.00 30.40           C  
ATOM   2596  CE1 HIS A 169     -18.901  28.915  18.839  1.00 31.62           C  
ATOM   2597  NE2 HIS A 169     -19.952  29.705  18.983  1.00 32.03           N  
ATOM   2598  H   HIS A 169     -17.443  32.492  21.068  1.00  0.00           H  
ATOM   2599  HA  HIS A 169     -17.086  30.926  23.532  1.00  0.00           H  
ATOM   2600 1HB  HIS A 169     -18.076  28.836  22.678  1.00  0.00           H  
ATOM   2601 2HB  HIS A 169     -19.290  30.079  22.951  1.00  0.00           H  
ATOM   2602  HD2 HIS A 169     -20.732  30.849  20.703  1.00  0.00           H  
ATOM   2603  HE1 HIS A 169     -18.613  28.394  17.926  1.00  0.00           H  
ATOM   2604  HE2 HIS A 169     -20.625  29.930  18.264  1.00  0.00           H  
ATOM   2605  N   ALA A 170     -15.382  29.441  22.145  1.00 24.79           N  
ATOM   2606  CA  ALA A 170     -14.181  28.978  21.420  1.00 25.36           C  
ATOM   2607  C   ALA A 170     -14.539  28.545  20.009  1.00 24.76           C  
ATOM   2608  O   ALA A 170     -15.616  27.928  19.788  1.00 25.00           O  
ATOM   2609  CB  ALA A 170     -13.569  27.826  22.169  1.00 27.51           C  
ATOM   2610  H   ALA A 170     -15.639  28.988  23.011  1.00  0.00           H  
ATOM   2611  HA  ALA A 170     -13.471  29.804  21.379  1.00  0.00           H  
ATOM   2612 1HB  ALA A 170     -12.682  27.478  21.640  1.00  0.00           H  
ATOM   2613 2HB  ALA A 170     -13.290  28.151  23.171  1.00  0.00           H  
ATOM   2614 3HB  ALA A 170     -14.291  27.014  22.239  1.00  0.00           H  
ATOM   2615  N   ASN A 171     -13.667  28.845  19.044  1.00 24.29           N  
ATOM   2616  CA  ASN A 171     -13.930  28.526  17.659  1.00 25.89           C  
ATOM   2617  C   ASN A 171     -15.131  29.213  17.022  1.00 24.41           C  
ATOM   2618  O   ASN A 171     -15.592  28.771  15.978  1.00 25.54           O  
ATOM   2619  CB  ASN A 171     -13.983  26.990  17.439  1.00 25.65           C  
ATOM   2620  CG  ASN A 171     -12.750  26.281  17.962  1.00 27.47           C  
ATOM   2621  OD1 ASN A 171     -11.634  26.777  17.852  1.00 27.29           O  
ATOM   2622  ND2 ASN A 171     -12.965  25.123  18.576  1.00 30.62           N  
ATOM   2623  H   ASN A 171     -12.802  29.306  19.287  1.00  0.00           H  
ATOM   2624  HA  ASN A 171     -13.121  28.932  17.050  1.00  0.00           H  
ATOM   2625 1HB  ASN A 171     -14.862  26.581  17.939  1.00  0.00           H  
ATOM   2626 2HB  ASN A 171     -14.084  26.778  16.374  1.00  0.00           H  
ATOM   2627 1HD2 ASN A 171     -12.195  24.602  18.946  1.00  0.00           H  
ATOM   2628 2HD2 ASN A 171     -13.896  24.772  18.669  1.00  0.00           H  
ATOM   2629  N   SER A 172     -15.613  30.307  17.623  1.00 23.95           N  
ATOM   2630  CA  SER A 172     -16.731  31.066  17.024  1.00 24.36           C  
ATOM   2631  C   SER A 172     -16.319  31.695  15.712  1.00 23.72           C  
ATOM   2632  O   SER A 172     -17.156  31.881  14.804  1.00 25.55           O  
ATOM   2633  CB  SER A 172     -17.217  32.128  17.997  1.00 23.26           C  
ATOM   2634  OG  SER A 172     -16.196  33.101  18.157  1.00 24.92           O  
ATOM   2635  H   SER A 172     -15.214  30.624  18.495  1.00  0.00           H  
ATOM   2636  HA  SER A 172     -17.549  30.374  16.819  1.00  0.00           H  
ATOM   2637 1HB  SER A 172     -18.129  32.584  17.612  1.00  0.00           H  
ATOM   2638 2HB  SER A 172     -17.461  31.663  18.951  1.00  0.00           H  
ATOM   2639  HG  SER A 172     -15.469  32.816  17.598  1.00  0.00           H  
ATOM   2640  N   GLU A 173     -15.036  32.029  15.592  1.00 22.69           N  
ATOM   2641  CA  GLU A 173     -14.517  32.598  14.323  1.00 23.15           C  
ATOM   2642  C   GLU A 173     -14.276  31.521  13.335  1.00 23.36           C  
ATOM   2643  O   GLU A 173     -13.466  30.612  13.570  1.00 22.55           O  
ATOM   2644  CB  GLU A 173     -13.244  33.417  14.542  1.00 22.05           C  
ATOM   2645  CG  GLU A 173     -13.460  34.530  15.635  1.00 24.06           C  
ATOM   2646  CD  GLU A 173     -14.802  35.290  15.448  1.00 26.84           C  
ATOM   2647  OE1 GLU A 173     -14.831  36.178  14.563  1.00 25.92           O  
ATOM   2648  OE2 GLU A 173     -15.851  35.021  16.166  1.00 28.71           O  
ATOM   2649  H   GLU A 173     -14.402  31.897  16.367  1.00  0.00           H  
ATOM   2650  HA  GLU A 173     -15.275  33.261  13.906  1.00  0.00           H  
ATOM   2651 1HB  GLU A 173     -12.435  32.756  14.852  1.00  0.00           H  
ATOM   2652 2HB  GLU A 173     -12.945  33.883  13.603  1.00  0.00           H  
ATOM   2653 1HG  GLU A 173     -13.448  34.064  16.620  1.00  0.00           H  
ATOM   2654 2HG  GLU A 173     -12.632  35.236  15.587  1.00  0.00           H  
ATOM   2655  N   VAL A 174     -14.957  31.613  12.187  1.00 22.65           N  
ATOM   2656  CA  VAL A 174     -14.874  30.531  11.229  1.00 24.30           C  
ATOM   2657  C   VAL A 174     -13.434  30.347  10.703  1.00 24.82           C  
ATOM   2658  O   VAL A 174     -13.048  29.240  10.341  1.00 23.42           O  
ATOM   2659  CB  VAL A 174     -15.927  30.736  10.103  1.00 24.25           C  
ATOM   2660  CG1 VAL A 174     -15.655  32.016   9.296  1.00 24.93           C  
ATOM   2661  CG2 VAL A 174     -15.972  29.513   9.190  1.00 24.82           C  
ATOM   2662  H   VAL A 174     -15.528  32.418  11.972  1.00  0.00           H  
ATOM   2663  HA  VAL A 174     -15.087  29.594  11.745  1.00  0.00           H  
ATOM   2664  HB  VAL A 174     -16.907  30.883  10.557  1.00  0.00           H  
ATOM   2665 1HG1 VAL A 174     -16.412  32.124   8.519  1.00  0.00           H  
ATOM   2666 2HG1 VAL A 174     -15.691  32.879   9.960  1.00  0.00           H  
ATOM   2667 3HG1 VAL A 174     -14.670  31.953   8.835  1.00  0.00           H  
ATOM   2668 1HG2 VAL A 174     -16.714  29.670   8.407  1.00  0.00           H  
ATOM   2669 2HG2 VAL A 174     -14.992  29.361   8.737  1.00  0.00           H  
ATOM   2670 3HG2 VAL A 174     -16.242  28.633   9.774  1.00  0.00           H  
ATOM   2671  N   GLU A 175     -12.640  31.412  10.696  1.00 22.91           N  
ATOM   2672  CA  GLU A 175     -11.251  31.306  10.230  1.00 24.80           C  
ATOM   2673  C   GLU A 175     -10.456  30.379  11.165  1.00 24.83           C  
ATOM   2674  O   GLU A 175      -9.650  29.612  10.687  1.00 25.46           O  
ATOM   2675  CB  GLU A 175     -10.608  32.702  10.253  1.00 24.06           C  
ATOM   2676  CG  GLU A 175     -11.264  33.672   9.230  1.00 24.51           C  
ATOM   2677  CD  GLU A 175     -12.451  34.481   9.811  1.00 26.04           C  
ATOM   2678  OE1 GLU A 175     -12.900  34.248  10.966  1.00 25.18           O  
ATOM   2679  OE2 GLU A 175     -12.936  35.389   9.108  1.00 25.00           O  
ATOM   2680  H   GLU A 175     -12.986  32.307  11.012  1.00  0.00           H  
ATOM   2681  HA  GLU A 175     -11.257  30.928   9.207  1.00  0.00           H  
ATOM   2682 1HB  GLU A 175     -10.698  33.128  11.253  1.00  0.00           H  
ATOM   2683 2HB  GLU A 175      -9.545  32.617  10.028  1.00  0.00           H  
ATOM   2684 1HG  GLU A 175     -10.510  34.374   8.876  1.00  0.00           H  
ATOM   2685 2HG  GLU A 175     -11.616  33.097   8.375  1.00  0.00           H  
ATOM   2686  N   VAL A 176     -10.725  30.429  12.466  1.00 23.37           N  
ATOM   2687  CA  VAL A 176     -10.034  29.611  13.483  1.00 23.25           C  
ATOM   2688  C   VAL A 176     -10.623  28.178  13.419  1.00 23.01           C  
ATOM   2689  O   VAL A 176      -9.884  27.158  13.390  1.00 23.70           O  
ATOM   2690  CB  VAL A 176     -10.244  30.183  14.893  1.00 22.86           C  
ATOM   2691  CG1 VAL A 176      -9.747  29.194  15.939  1.00 24.66           C  
ATOM   2692  CG2 VAL A 176      -9.439  31.491  14.976  1.00 23.67           C  
ATOM   2693  H   VAL A 176     -11.448  31.070  12.759  1.00  0.00           H  
ATOM   2694  HA  VAL A 176      -8.965  29.619  13.266  1.00  0.00           H  
ATOM   2695  HB  VAL A 176     -11.307  30.371  15.044  1.00  0.00           H  
ATOM   2696 1HG1 VAL A 176      -9.901  29.610  16.935  1.00  0.00           H  
ATOM   2697 2HG1 VAL A 176     -10.299  28.259  15.847  1.00  0.00           H  
ATOM   2698 3HG1 VAL A 176      -8.685  29.006  15.786  1.00  0.00           H  
ATOM   2699 1HG2 VAL A 176      -9.562  31.932  15.965  1.00  0.00           H  
ATOM   2700 2HG2 VAL A 176      -8.384  31.281  14.801  1.00  0.00           H  
ATOM   2701 3HG2 VAL A 176      -9.800  32.189  14.221  1.00  0.00           H  
ATOM   2702  N   LYS A 177     -11.950  28.080  13.377  1.00 22.03           N  
ATOM   2703  CA  LYS A 177     -12.597  26.748  13.260  1.00 22.40           C  
ATOM   2704  C   LYS A 177     -12.074  25.982  12.038  1.00 23.11           C  
ATOM   2705  O   LYS A 177     -11.859  24.764  12.108  1.00 24.42           O  
ATOM   2706  CB  LYS A 177     -14.103  26.919  13.116  1.00 22.10           C  
ATOM   2707  CG  LYS A 177     -14.815  25.573  13.237  1.00 25.26           C  
ATOM   2708  CD  LYS A 177     -16.306  25.784  13.003  1.00 31.09           C  
ATOM   2709  CE  LYS A 177     -17.071  24.545  13.383  1.00 36.12           C  
ATOM   2710  NZ  LYS A 177     -16.819  23.495  12.381  1.00 37.67           N  
ATOM   2711  H   LYS A 177     -12.529  28.906  13.424  1.00  0.00           H  
ATOM   2712  HA  LYS A 177     -12.389  26.181  14.168  1.00  0.00           H  
ATOM   2713 1HB  LYS A 177     -14.467  27.599  13.886  1.00  0.00           H  
ATOM   2714 2HB  LYS A 177     -14.327  27.369  12.149  1.00  0.00           H  
ATOM   2715 1HG  LYS A 177     -14.411  24.880  12.498  1.00  0.00           H  
ATOM   2716 2HG  LYS A 177     -14.643  25.159  14.230  1.00  0.00           H  
ATOM   2717 1HD  LYS A 177     -16.653  26.627  13.602  1.00  0.00           H  
ATOM   2718 2HD  LYS A 177     -16.481  26.012  11.952  1.00  0.00           H  
ATOM   2719 1HE  LYS A 177     -16.753  24.209  14.369  1.00  0.00           H  
ATOM   2720 2HE  LYS A 177     -18.136  24.774  13.428  1.00  0.00           H  
ATOM   2721 1HZ  LYS A 177     -17.331  22.661  12.631  1.00  0.00           H  
ATOM   2722 2HZ  LYS A 177     -17.122  23.816  11.472  1.00  0.00           H  
ATOM   2723 3HZ  LYS A 177     -15.831  23.287  12.352  1.00  0.00           H  
ATOM   2724  N   SER A 178     -11.851  26.694  10.945  1.00 22.76           N  
ATOM   2725  CA  SER A 178     -11.372  26.027   9.732  1.00 23.09           C  
ATOM   2726  C   SER A 178     -10.031  25.333   9.959  1.00 23.28           C  
ATOM   2727  O   SER A 178      -9.813  24.220   9.493  1.00 24.08           O  
ATOM   2728  CB  SER A 178     -11.271  27.028   8.579  1.00 22.93           C  
ATOM   2729  OG  SER A 178     -12.558  27.493   8.218  1.00 24.85           O  
ATOM   2730  H   SER A 178     -12.005  27.692  10.930  1.00  0.00           H  
ATOM   2731  HA  SER A 178     -12.087  25.250   9.459  1.00  0.00           H  
ATOM   2732 1HB  SER A 178     -10.642  27.866   8.879  1.00  0.00           H  
ATOM   2733 2HB  SER A 178     -10.794  26.551   7.724  1.00  0.00           H  
ATOM   2734  HG  SER A 178     -13.174  27.048   8.805  1.00  0.00           H  
ATOM   2735  N   VAL A 179      -9.110  26.017  10.631  1.00 21.52           N  
ATOM   2736  CA  VAL A 179      -7.793  25.471  10.876  1.00 22.40           C  
ATOM   2737  C   VAL A 179      -7.869  24.349  11.883  1.00 22.02           C  
ATOM   2738  O   VAL A 179      -7.254  23.295  11.648  1.00 22.48           O  
ATOM   2739  CB  VAL A 179      -6.856  26.582  11.413  1.00 20.98           C  
ATOM   2740  CG1 VAL A 179      -5.523  26.025  11.785  1.00 22.92           C  
ATOM   2741  CG2 VAL A 179      -6.668  27.649  10.361  1.00 21.98           C  
ATOM   2742  H   VAL A 179      -9.333  26.939  10.979  1.00  0.00           H  
ATOM   2743  HA  VAL A 179      -7.393  25.095   9.933  1.00  0.00           H  
ATOM   2744  HB  VAL A 179      -7.304  27.023  12.303  1.00  0.00           H  
ATOM   2745 1HG1 VAL A 179      -4.885  26.826  12.159  1.00  0.00           H  
ATOM   2746 2HG1 VAL A 179      -5.648  25.270  12.560  1.00  0.00           H  
ATOM   2747 3HG1 VAL A 179      -5.060  25.573  10.908  1.00  0.00           H  
ATOM   2748 1HG2 VAL A 179      -6.009  28.427  10.746  1.00  0.00           H  
ATOM   2749 2HG2 VAL A 179      -6.225  27.206   9.469  1.00  0.00           H  
ATOM   2750 3HG2 VAL A 179      -7.635  28.085  10.108  1.00  0.00           H  
ATOM   2751  N   VAL A 180      -8.613  24.565  12.956  1.00 21.15           N  
ATOM   2752  CA  VAL A 180      -8.820  23.510  13.995  1.00 22.16           C  
ATOM   2753  C   VAL A 180      -9.369  22.237  13.347  1.00 22.71           C  
ATOM   2754  O   VAL A 180      -8.868  21.113  13.551  1.00 23.05           O  
ATOM   2755  CB  VAL A 180      -9.780  24.001  15.110  1.00 22.41           C  
ATOM   2756  CG1 VAL A 180     -10.202  22.843  16.011  1.00 24.88           C  
ATOM   2757  CG2 VAL A 180      -9.089  25.096  15.946  1.00 23.69           C  
ATOM   2758  H   VAL A 180      -9.052  25.466  13.076  1.00  0.00           H  
ATOM   2759  HA  VAL A 180      -7.856  23.279  14.450  1.00  0.00           H  
ATOM   2760  HB  VAL A 180     -10.681  24.407  14.649  1.00  0.00           H  
ATOM   2761 1HG1 VAL A 180     -10.875  23.211  16.786  1.00  0.00           H  
ATOM   2762 2HG1 VAL A 180     -10.713  22.087  15.416  1.00  0.00           H  
ATOM   2763 3HG1 VAL A 180      -9.320  22.404  16.477  1.00  0.00           H  
ATOM   2764 1HG2 VAL A 180      -9.766  25.439  16.727  1.00  0.00           H  
ATOM   2765 2HG2 VAL A 180      -8.185  24.690  16.401  1.00  0.00           H  
ATOM   2766 3HG2 VAL A 180      -8.826  25.934  15.301  1.00  0.00           H  
ATOM   2767  N   ASP A 181     -10.393  22.420  12.516  1.00 21.70           N  
ATOM   2768  CA  ASP A 181     -11.024  21.247  11.880  1.00 23.61           C  
ATOM   2769  C   ASP A 181     -10.054  20.528  10.946  1.00 21.92           C  
ATOM   2770  O   ASP A 181     -10.002  19.277  10.970  1.00 23.39           O  
ATOM   2771  CB  ASP A 181     -12.277  21.651  11.114  1.00 23.75           C  
ATOM   2772  CG  ASP A 181     -13.441  22.028  12.048  1.00 28.70           C  
ATOM   2773  OD1 ASP A 181     -13.383  21.741  13.274  1.00 27.11           O  
ATOM   2774  OD2 ASP A 181     -14.447  22.590  11.543  1.00 29.12           O  
ATOM   2775  H   ASP A 181     -10.749  23.342  12.310  1.00  0.00           H  
ATOM   2776  HA  ASP A 181     -11.310  20.542  12.661  1.00  0.00           H  
ATOM   2777 1HB  ASP A 181     -12.052  22.501  10.470  1.00  0.00           H  
ATOM   2778 2HB  ASP A 181     -12.592  20.828  10.472  1.00  0.00           H  
ATOM   2779  N   PHE A 182      -9.281  21.289  10.160  1.00 20.13           N  
ATOM   2780  CA  PHE A 182      -8.362  20.667   9.213  1.00 22.05           C  
ATOM   2781  C   PHE A 182      -7.285  19.887   9.982  1.00 21.88           C  
ATOM   2782  O   PHE A 182      -7.026  18.724   9.694  1.00 22.04           O  
ATOM   2783  CB  PHE A 182      -7.734  21.698   8.297  1.00 21.71           C  
ATOM   2784  CG  PHE A 182      -6.814  21.067   7.291  1.00 21.65           C  
ATOM   2785  CD1 PHE A 182      -7.284  20.695   6.024  1.00 24.04           C  
ATOM   2786  CD2 PHE A 182      -5.495  20.777   7.608  1.00 26.66           C  
ATOM   2787  CE1 PHE A 182      -6.467  20.060   5.118  1.00 25.20           C  
ATOM   2788  CE2 PHE A 182      -4.672  20.107   6.672  1.00 28.05           C  
ATOM   2789  CZ  PHE A 182      -5.180  19.765   5.441  1.00 28.10           C  
ATOM   2790  H   PHE A 182      -9.325  22.297  10.213  1.00  0.00           H  
ATOM   2791  HA  PHE A 182      -8.923  19.961   8.599  1.00  0.00           H  
ATOM   2792 1HB  PHE A 182      -8.517  22.244   7.773  1.00  0.00           H  
ATOM   2793 2HB  PHE A 182      -7.174  22.419   8.891  1.00  0.00           H  
ATOM   2794  HD1 PHE A 182      -8.317  20.915   5.754  1.00  0.00           H  
ATOM   2795  HD2 PHE A 182      -5.097  21.050   8.586  1.00  0.00           H  
ATOM   2796  HE1 PHE A 182      -6.851  19.791   4.134  1.00  0.00           H  
ATOM   2797  HE2 PHE A 182      -3.640  19.861   6.923  1.00  0.00           H  
ATOM   2798  HZ  PHE A 182      -4.541  19.252   4.724  1.00  0.00           H  
ATOM   2799  N   ILE A 183      -6.674  20.534  10.984  1.00 22.09           N  
ATOM   2800  CA  ILE A 183      -5.633  19.835  11.769  1.00 22.81           C  
ATOM   2801  C   ILE A 183      -6.164  18.605  12.423  1.00 22.51           C  
ATOM   2802  O   ILE A 183      -5.496  17.564  12.369  1.00 22.89           O  
ATOM   2803  CB  ILE A 183      -5.038  20.823  12.747  1.00 22.46           C  
ATOM   2804  CG1 ILE A 183      -4.203  21.815  11.937  1.00 23.08           C  
ATOM   2805  CG2 ILE A 183      -4.180  20.121  13.836  1.00 23.44           C  
ATOM   2806  CD1 ILE A 183      -3.500  22.993  12.743  1.00 22.89           C  
ATOM   2807  H   ILE A 183      -6.907  21.489  11.217  1.00  0.00           H  
ATOM   2808  HA  ILE A 183      -4.861  19.484  11.085  1.00  0.00           H  
ATOM   2809  HB  ILE A 183      -5.839  21.369  13.245  1.00  0.00           H  
ATOM   2810 1HG1 ILE A 183      -3.411  21.281  11.413  1.00  0.00           H  
ATOM   2811 2HG1 ILE A 183      -4.831  22.289  11.182  1.00  0.00           H  
ATOM   2812 1HG2 ILE A 183      -3.772  20.869  14.516  1.00  0.00           H  
ATOM   2813 2HG2 ILE A 183      -4.802  19.423  14.395  1.00  0.00           H  
ATOM   2814 3HG2 ILE A 183      -3.362  19.578  13.361  1.00  0.00           H  
ATOM   2815 1HD1 ILE A 183      -2.941  23.624  12.052  1.00  0.00           H  
ATOM   2816 2HD1 ILE A 183      -4.259  23.592  13.248  1.00  0.00           H  
ATOM   2817 3HD1 ILE A 183      -2.819  22.572  13.481  1.00  0.00           H  
ATOM   2818  N   GLN A 184      -7.371  18.688  13.005  1.00 22.68           N  
ATOM   2819  CA  GLN A 184      -7.944  17.519  13.655  1.00 23.65           C  
ATOM   2820  C   GLN A 184      -8.234  16.381  12.716  1.00 24.64           C  
ATOM   2821  O   GLN A 184      -7.992  15.215  13.066  1.00 26.11           O  
ATOM   2822  CB  GLN A 184      -9.178  17.874  14.492  1.00 24.38           C  
ATOM   2823  CG  GLN A 184      -8.722  18.738  15.705  1.00 27.11           C  
ATOM   2824  CD  GLN A 184      -9.776  19.098  16.745  1.00 33.82           C  
ATOM   2825  OE1 GLN A 184      -9.419  19.353  17.912  1.00 34.99           O  
ATOM   2826  NE2 GLN A 184     -11.031  19.161  16.353  1.00 34.06           N  
ATOM   2827  H   GLN A 184      -7.892  19.553  13.000  1.00  0.00           H  
ATOM   2828  HA  GLN A 184      -7.196  17.094  14.324  1.00  0.00           H  
ATOM   2829 1HB  GLN A 184      -9.893  18.418  13.874  1.00  0.00           H  
ATOM   2830 2HB  GLN A 184      -9.665  16.959  14.828  1.00  0.00           H  
ATOM   2831 1HG  GLN A 184      -7.943  18.202  16.247  1.00  0.00           H  
ATOM   2832 2HG  GLN A 184      -8.334  19.688  15.336  1.00  0.00           H  
ATOM   2833 1HE2 GLN A 184     -11.750  19.395  17.009  1.00  0.00           H  
ATOM   2834 2HE2 GLN A 184     -11.267  18.975  15.399  1.00  0.00           H  
ATOM   2835  N   LYS A 185      -8.771  16.679  11.536  1.00 22.65           N  
ATOM   2836  CA  LYS A 185      -9.065  15.603  10.602  1.00 23.97           C  
ATOM   2837  C   LYS A 185      -7.800  15.006   9.997  1.00 23.26           C  
ATOM   2838  O   LYS A 185      -7.721  13.794   9.727  1.00 24.41           O  
ATOM   2839  CB  LYS A 185      -9.976  16.149   9.471  1.00 21.65           C  
ATOM   2840  CG  LYS A 185     -10.304  15.117   8.338  1.00 26.94           C  
ATOM   2841  CD  LYS A 185     -11.024  13.921   8.879  1.00 31.76           C  
ATOM   2842  CE  LYS A 185     -11.179  12.823   7.809  1.00 36.55           C  
ATOM   2843  NZ  LYS A 185     -11.908  13.320   6.650  1.00 30.87           N  
ATOM   2844  H   LYS A 185      -8.980  17.631  11.271  1.00  0.00           H  
ATOM   2845  HA  LYS A 185      -9.591  14.813  11.139  1.00  0.00           H  
ATOM   2846 1HB  LYS A 185     -10.922  16.486   9.896  1.00  0.00           H  
ATOM   2847 2HB  LYS A 185      -9.500  17.012   9.005  1.00  0.00           H  
ATOM   2848 1HG  LYS A 185     -10.928  15.593   7.581  1.00  0.00           H  
ATOM   2849 2HG  LYS A 185      -9.379  14.789   7.866  1.00  0.00           H  
ATOM   2850 1HD  LYS A 185     -10.469  13.514   9.726  1.00  0.00           H  
ATOM   2851 2HD  LYS A 185     -12.014  14.218   9.225  1.00  0.00           H  
ATOM   2852 1HE  LYS A 185     -10.194  12.481   7.494  1.00  0.00           H  
ATOM   2853 2HE  LYS A 185     -11.716  11.975   8.233  1.00  0.00           H  
ATOM   2854 1HZ  LYS A 185     -11.996  12.582   5.965  1.00  0.00           H  
ATOM   2855 2HZ  LYS A 185     -12.828  13.625   6.936  1.00  0.00           H  
ATOM   2856 3HZ  LYS A 185     -11.407  14.097   6.244  1.00  0.00           H  
ATOM   2857  N   HIS A 186      -6.832  15.873   9.735  1.00 23.01           N  
ATOM   2858  CA  HIS A 186      -5.649  15.450   8.977  1.00 24.56           C  
ATOM   2859  C   HIS A 186      -4.787  14.573   9.872  1.00 24.96           C  
ATOM   2860  O   HIS A 186      -4.343  13.471   9.436  1.00 24.75           O  
ATOM   2861  CB  HIS A 186      -4.869  16.655   8.456  1.00 22.98           C  
ATOM   2862  CG  HIS A 186      -3.698  16.267   7.617  1.00 22.22           C  
ATOM   2863  ND1 HIS A 186      -3.796  15.958   6.277  1.00 23.22           N  
ATOM   2864  CD2 HIS A 186      -2.396  16.086   7.948  1.00 22.93           C  
ATOM   2865  CE1 HIS A 186      -2.604  15.628   5.807  1.00 26.10           C  
ATOM   2866  NE2 HIS A 186      -1.736  15.710   6.809  1.00 21.68           N  
ATOM   2867  H   HIS A 186      -6.897  16.830  10.052  1.00  0.00           H  
ATOM   2868  HA  HIS A 186      -5.961  14.858   8.117  1.00  0.00           H  
ATOM   2869 1HB  HIS A 186      -5.530  17.288   7.863  1.00  0.00           H  
ATOM   2870 2HB  HIS A 186      -4.514  17.250   9.297  1.00  0.00           H  
ATOM   2871  HD2 HIS A 186      -1.953  16.237   8.933  1.00  0.00           H  
ATOM   2872  HE1 HIS A 186      -2.381  15.341   4.780  1.00  0.00           H  
ATOM   2873  HE2 HIS A 186      -0.745  15.526   6.749  1.00  0.00           H  
ATOM   2874  N   GLY A 187      -4.602  15.022  11.114  1.00 24.84           N  
ATOM   2875  CA  GLY A 187      -3.830  14.274  12.135  1.00 26.04           C  
ATOM   2876  C   GLY A 187      -2.301  14.373  12.002  1.00 23.34           C  
ATOM   2877  O   GLY A 187      -1.768  14.834  10.995  1.00 23.30           O  
ATOM   2878  H   GLY A 187      -5.010  15.912  11.360  1.00  0.00           H  
ATOM   2879 1HA  GLY A 187      -4.098  14.633  13.129  1.00  0.00           H  
ATOM   2880 2HA  GLY A 187      -4.097  13.219  12.092  1.00  0.00           H  
ATOM   2881  N   ASN A 188      -1.626  13.868  13.048  1.00 22.75           N  
ATOM   2882  CA  ASN A 188      -0.166  13.630  13.062  1.00 22.55           C  
ATOM   2883  C   ASN A 188       0.636  14.907  12.880  1.00 22.51           C  
ATOM   2884  O   ASN A 188       1.682  14.898  12.204  1.00 22.56           O  
ATOM   2885  CB  ASN A 188       0.224  12.583  11.980  1.00 23.07           C  
ATOM   2886  CG  ASN A 188       1.488  11.844  12.343  1.00 26.68           C  
ATOM   2887  OD1 ASN A 188       1.908  11.884  13.487  1.00 28.81           O  
ATOM   2888  ND2 ASN A 188       2.065  11.128  11.388  1.00 28.88           N  
ATOM   2889  H   ASN A 188      -2.169  13.643  13.869  1.00  0.00           H  
ATOM   2890  HA  ASN A 188       0.112  13.239  14.042  1.00  0.00           H  
ATOM   2891 1HB  ASN A 188      -0.589  11.866  11.858  1.00  0.00           H  
ATOM   2892 2HB  ASN A 188       0.364  13.084  11.022  1.00  0.00           H  
ATOM   2893 1HD2 ASN A 188       2.905  10.621  11.582  1.00  0.00           H  
ATOM   2894 2HD2 ASN A 188       1.661  11.095  10.475  1.00  0.00           H  
ATOM   2895  N   PHE A 189       0.198  16.002  13.503  1.00 21.00           N  
ATOM   2896  CA  PHE A 189       1.015  17.206  13.560  1.00 21.60           C  
ATOM   2897  C   PHE A 189       2.035  17.166  14.640  1.00 21.51           C  
ATOM   2898  O   PHE A 189       1.738  16.874  15.804  1.00 22.25           O  
ATOM   2899  CB  PHE A 189       0.125  18.448  13.716  1.00 20.90           C  
ATOM   2900  CG  PHE A 189      -0.467  18.860  12.406  1.00 20.74           C  
ATOM   2901  CD1 PHE A 189      -1.615  18.223  11.874  1.00 22.67           C  
ATOM   2902  CD2 PHE A 189       0.192  19.778  11.613  1.00 21.35           C  
ATOM   2903  CE1 PHE A 189      -2.120  18.580  10.611  1.00 22.58           C  
ATOM   2904  CE2 PHE A 189      -0.282  20.145  10.362  1.00 23.43           C  
ATOM   2905  CZ  PHE A 189      -1.460  19.542   9.806  1.00 23.42           C  
ATOM   2906  H   PHE A 189      -0.711  16.003  13.943  1.00  0.00           H  
ATOM   2907  HA  PHE A 189       1.573  17.290  12.626  1.00  0.00           H  
ATOM   2908 1HB  PHE A 189      -0.674  18.236  14.425  1.00  0.00           H  
ATOM   2909 2HB  PHE A 189       0.714  19.269  14.123  1.00  0.00           H  
ATOM   2910  HD1 PHE A 189      -2.111  17.446  12.456  1.00  0.00           H  
ATOM   2911  HD2 PHE A 189       1.089  20.249  12.015  1.00  0.00           H  
ATOM   2912  HE1 PHE A 189      -3.032  18.115  10.238  1.00  0.00           H  
ATOM   2913  HE2 PHE A 189       0.258  20.906   9.798  1.00  0.00           H  
ATOM   2914  HZ  PHE A 189      -1.850  19.789   8.820  1.00  0.00           H  
ATOM   2915  N   LYS A 190       3.242  17.530  14.261  1.00 19.47           N  
ATOM   2916  CA  LYS A 190       4.368  17.578  15.214  1.00 21.23           C  
ATOM   2917  C   LYS A 190       4.833  18.980  15.539  1.00 21.22           C  
ATOM   2918  O   LYS A 190       5.543  19.161  16.547  1.00 22.05           O  
ATOM   2919  CB  LYS A 190       5.587  16.785  14.676  1.00 21.29           C  
ATOM   2920  CG  LYS A 190       5.248  15.374  14.176  1.00 22.15           C  
ATOM   2921  CD  LYS A 190       4.631  14.522  15.301  1.00 23.88           C  
ATOM   2922  CE  LYS A 190       4.399  13.144  14.776  1.00 26.09           C  
ATOM   2923  NZ  LYS A 190       3.538  12.368  15.734  1.00 26.29           N  
ATOM   2924  H   LYS A 190       3.403  17.782  13.296  1.00  0.00           H  
ATOM   2925  HA  LYS A 190       4.048  17.122  16.151  1.00  0.00           H  
ATOM   2926 1HB  LYS A 190       6.043  17.334  13.852  1.00  0.00           H  
ATOM   2927 2HB  LYS A 190       6.337  16.693  15.462  1.00  0.00           H  
ATOM   2928 1HG  LYS A 190       4.540  15.441  13.349  1.00  0.00           H  
ATOM   2929 2HG  LYS A 190       6.154  14.888  13.816  1.00  0.00           H  
ATOM   2930 1HD  LYS A 190       5.311  14.497  16.153  1.00  0.00           H  
ATOM   2931 2HD  LYS A 190       3.691  14.970  15.622  1.00  0.00           H  
ATOM   2932 1HE  LYS A 190       3.911  13.203  13.804  1.00  0.00           H  
ATOM   2933 2HE  LYS A 190       5.356  12.638  14.647  1.00  0.00           H  
ATOM   2934 1HZ  LYS A 190       3.386  11.437  15.372  1.00  0.00           H  
ATOM   2935 2HZ  LYS A 190       4.000  12.309  16.631  1.00  0.00           H  
ATOM   2936 3HZ  LYS A 190       2.649  12.835  15.843  1.00  0.00           H  
ATOM   2937  N   GLY A 191       4.439  19.961  14.722  1.00 22.00           N  
ATOM   2938  CA  GLY A 191       4.870  21.344  14.973  1.00 23.30           C  
ATOM   2939  C   GLY A 191       3.760  22.268  14.580  1.00 23.67           C  
ATOM   2940  O   GLY A 191       2.988  21.996  13.643  1.00 22.01           O  
ATOM   2941  H   GLY A 191       3.845  19.767  13.928  1.00  0.00           H  
ATOM   2942 1HA  GLY A 191       5.122  21.461  16.027  1.00  0.00           H  
ATOM   2943 2HA  GLY A 191       5.774  21.553  14.402  1.00  0.00           H  
ATOM   2944  N   PHE A 192       3.692  23.410  15.239  1.00 22.36           N  
ATOM   2945  CA  PHE A 192       2.706  24.452  14.870  1.00 22.18           C  
ATOM   2946  C   PHE A 192       3.438  25.754  15.166  1.00 22.59           C  
ATOM   2947  O   PHE A 192       3.808  25.995  16.345  1.00 23.19           O  
ATOM   2948  CB  PHE A 192       1.444  24.293  15.752  1.00 22.46           C  
ATOM   2949  CG  PHE A 192       0.345  25.289  15.429  1.00 21.62           C  
ATOM   2950  CD1 PHE A 192       0.460  26.625  15.830  1.00 23.98           C  
ATOM   2951  CD2 PHE A 192      -0.756  24.892  14.680  1.00 23.69           C  
ATOM   2952  CE1 PHE A 192      -0.522  27.549  15.524  1.00 25.84           C  
ATOM   2953  CE2 PHE A 192      -1.779  25.804  14.346  1.00 24.72           C  
ATOM   2954  CZ  PHE A 192      -1.654  27.154  14.807  1.00 27.10           C  
ATOM   2955  H   PHE A 192       4.322  23.580  16.010  1.00  0.00           H  
ATOM   2956  HA  PHE A 192       2.433  24.315  13.823  1.00  0.00           H  
ATOM   2957 1HB  PHE A 192       1.040  23.289  15.631  1.00  0.00           H  
ATOM   2958 2HB  PHE A 192       1.715  24.413  16.800  1.00  0.00           H  
ATOM   2959  HD1 PHE A 192       1.340  26.938  16.392  1.00  0.00           H  
ATOM   2960  HD2 PHE A 192      -0.819  23.856  14.346  1.00  0.00           H  
ATOM   2961  HE1 PHE A 192      -0.412  28.585  15.842  1.00  0.00           H  
ATOM   2962  HE2 PHE A 192      -2.647  25.508  13.756  1.00  0.00           H  
ATOM   2963  HZ  PHE A 192      -2.446  27.872  14.598  1.00  0.00           H  
ATOM   2964  N   ILE A 193       3.723  26.549  14.132  1.00 21.58           N  
ATOM   2965  CA  ILE A 193       4.484  27.797  14.310  1.00 23.51           C  
ATOM   2966  C   ILE A 193       3.636  28.989  13.867  1.00 24.26           C  
ATOM   2967  O   ILE A 193       3.113  28.977  12.725  1.00 24.25           O  
ATOM   2968  CB  ILE A 193       5.759  27.776  13.534  1.00 22.17           C  
ATOM   2969  CG1 ILE A 193       6.613  26.586  13.978  1.00 24.38           C  
ATOM   2970  CG2 ILE A 193       6.549  29.114  13.783  1.00 24.60           C  
ATOM   2971  CD1 ILE A 193       7.865  26.393  13.150  1.00 28.41           C  
ATOM   2972  H   ILE A 193       3.411  26.291  13.207  1.00  0.00           H  
ATOM   2973  HA  ILE A 193       4.731  27.904  15.366  1.00  0.00           H  
ATOM   2974  HB  ILE A 193       5.537  27.679  12.472  1.00  0.00           H  
ATOM   2975 1HG1 ILE A 193       6.907  26.718  15.019  1.00  0.00           H  
ATOM   2976 2HG1 ILE A 193       6.022  25.672  13.920  1.00  0.00           H  
ATOM   2977 1HG2 ILE A 193       7.480  29.098  13.217  1.00  0.00           H  
ATOM   2978 2HG2 ILE A 193       5.943  29.959  13.460  1.00  0.00           H  
ATOM   2979 3HG2 ILE A 193       6.772  29.212  14.845  1.00  0.00           H  
ATOM   2980 1HD1 ILE A 193       8.419  25.531  13.523  1.00  0.00           H  
ATOM   2981 2HD1 ILE A 193       7.590  26.224  12.108  1.00  0.00           H  
ATOM   2982 3HD1 ILE A 193       8.489  27.283  13.221  1.00  0.00           H  
ATOM   2983  N   ASP A 194       3.440  29.959  14.768  1.00 22.52           N  
ATOM   2984  CA  ASP A 194       2.530  31.097  14.430  1.00 25.24           C  
ATOM   2985  C   ASP A 194       3.405  32.338  14.240  1.00 25.82           C  
ATOM   2986  O   ASP A 194       4.140  32.685  15.153  1.00 26.53           O  
ATOM   2987  CB  ASP A 194       1.558  31.285  15.607  1.00 25.24           C  
ATOM   2988  CG  ASP A 194       0.337  32.152  15.272  1.00 32.20           C  
ATOM   2989  OD1 ASP A 194       0.112  32.430  14.058  1.00 32.42           O  
ATOM   2990  OD2 ASP A 194      -0.421  32.553  16.225  1.00 30.48           O  
ATOM   2991  H   ASP A 194       3.892  29.942  15.671  1.00  0.00           H  
ATOM   2992  HA  ASP A 194       1.976  30.840  13.527  1.00  0.00           H  
ATOM   2993 1HB  ASP A 194       1.201  30.311  15.943  1.00  0.00           H  
ATOM   2994 2HB  ASP A 194       2.084  31.747  16.443  1.00  0.00           H  
ATOM   2995  N   LEU A 195       3.338  32.977  13.063  1.00 22.69           N  
ATOM   2996  CA  LEU A 195       4.105  34.243  12.790  1.00 23.98           C  
ATOM   2997  C   LEU A 195       3.286  35.487  13.032  1.00 23.29           C  
ATOM   2998  O   LEU A 195       2.214  35.681  12.404  1.00 24.20           O  
ATOM   2999  CB  LEU A 195       4.531  34.283  11.313  1.00 23.81           C  
ATOM   3000  CG  LEU A 195       5.368  33.090  10.820  1.00 25.18           C  
ATOM   3001  CD1 LEU A 195       5.818  33.322   9.380  1.00 27.59           C  
ATOM   3002  CD2 LEU A 195       6.586  32.892  11.712  1.00 25.23           C  
ATOM   3003  H   LEU A 195       2.751  32.591  12.337  1.00  0.00           H  
ATOM   3004  HA  LEU A 195       4.996  34.249  13.417  1.00  0.00           H  
ATOM   3005 1HB  LEU A 195       3.636  34.334  10.695  1.00  0.00           H  
ATOM   3006 2HB  LEU A 195       5.116  35.187  11.144  1.00  0.00           H  
ATOM   3007  HG  LEU A 195       4.760  32.185  10.843  1.00  0.00           H  
ATOM   3008 1HD1 LEU A 195       6.409  32.471   9.042  1.00  0.00           H  
ATOM   3009 2HD1 LEU A 195       4.943  33.433   8.739  1.00  0.00           H  
ATOM   3010 3HD1 LEU A 195       6.423  34.227   9.329  1.00  0.00           H  
ATOM   3011 1HD2 LEU A 195       7.168  32.043  11.351  1.00  0.00           H  
ATOM   3012 2HD2 LEU A 195       7.203  33.791  11.690  1.00  0.00           H  
ATOM   3013 3HD2 LEU A 195       6.261  32.700  12.735  1.00  0.00           H  
ATOM   3014  N   HIS A 196       3.788  36.309  13.954  1.00 22.29           N  
ATOM   3015  CA  HIS A 196       3.199  37.620  14.244  1.00 21.42           C  
ATOM   3016  C   HIS A 196       4.250  38.703  14.115  1.00 21.17           C  
ATOM   3017  O   HIS A 196       5.437  38.448  13.869  1.00 22.95           O  
ATOM   3018  CB  HIS A 196       2.751  37.591  15.700  1.00 22.59           C  
ATOM   3019  CG  HIS A 196       1.562  36.723  15.999  1.00 21.93           C  
ATOM   3020  ND1 HIS A 196       0.354  37.241  16.426  1.00 23.16           N  
ATOM   3021  CD2 HIS A 196       1.419  35.371  15.996  1.00 21.80           C  
ATOM   3022  CE1 HIS A 196      -0.504  36.248  16.612  1.00 23.80           C  
ATOM   3023  NE2 HIS A 196       0.116  35.095  16.357  1.00 23.57           N  
ATOM   3024  H   HIS A 196       4.605  36.012  14.469  1.00  0.00           H  
ATOM   3025  HA  HIS A 196       2.340  37.784  13.595  1.00  0.00           H  
ATOM   3026 1HB  HIS A 196       3.572  37.240  16.326  1.00  0.00           H  
ATOM   3027 2HB  HIS A 196       2.501  38.601  16.024  1.00  0.00           H  
ATOM   3028  HD2 HIS A 196       2.184  34.642  15.727  1.00  0.00           H  
ATOM   3029  HE1 HIS A 196      -1.544  36.353  16.921  1.00  0.00           H  
ATOM   3030  HE2 HIS A 196      -0.298  34.176  16.418  1.00  0.00           H  
ATOM   3031  N   SER A 197       3.830  39.947  14.356  1.00 22.54           N  
ATOM   3032  CA  SER A 197       4.798  40.993  14.672  1.00 23.20           C  
ATOM   3033  C   SER A 197       4.144  41.937  15.697  1.00 23.67           C  
ATOM   3034  O   SER A 197       2.909  41.928  15.846  1.00 23.15           O  
ATOM   3035  CB  SER A 197       5.187  41.718  13.396  1.00 24.62           C  
ATOM   3036  OG  SER A 197       4.172  42.664  13.020  1.00 25.06           O  
ATOM   3037  H   SER A 197       2.848  40.179  14.323  1.00  0.00           H  
ATOM   3038  HA  SER A 197       5.684  40.526  15.104  1.00  0.00           H  
ATOM   3039 1HB  SER A 197       6.135  42.234  13.545  1.00  0.00           H  
ATOM   3040 2HB  SER A 197       5.331  40.993  12.596  1.00  0.00           H  
ATOM   3041  HG  SER A 197       3.486  42.596  13.689  1.00  0.00           H  
ATOM   3042  N   TYR A 198       4.916  42.729  16.428  1.00 22.44           N  
ATOM   3043  CA  TYR A 198       6.408  42.808  16.389  1.00 24.37           C  
ATOM   3044  C   TYR A 198       6.885  42.650  17.808  1.00 24.61           C  
ATOM   3045  O   TYR A 198       6.074  42.633  18.767  1.00 26.22           O  
ATOM   3046  CB  TYR A 198       6.836  44.201  15.834  1.00 24.07           C  
ATOM   3047  CG  TYR A 198       6.306  45.332  16.710  1.00 24.19           C  
ATOM   3048  CD1 TYR A 198       4.998  45.801  16.544  1.00 23.32           C  
ATOM   3049  CD2 TYR A 198       7.096  45.879  17.747  1.00 23.40           C  
ATOM   3050  CE1 TYR A 198       4.476  46.804  17.376  1.00 24.27           C  
ATOM   3051  CE2 TYR A 198       6.559  46.887  18.604  1.00 24.00           C  
ATOM   3052  CZ  TYR A 198       5.258  47.323  18.398  1.00 25.11           C  
ATOM   3053  OH  TYR A 198       4.752  48.316  19.225  1.00 26.92           O  
ATOM   3054  H   TYR A 198       4.408  43.326  17.065  1.00  0.00           H  
ATOM   3055  HA  TYR A 198       6.779  42.028  15.724  1.00  0.00           H  
ATOM   3056 1HB  TYR A 198       7.925  44.256  15.787  1.00  0.00           H  
ATOM   3057 2HB  TYR A 198       6.459  44.320  14.819  1.00  0.00           H  
ATOM   3058  HD1 TYR A 198       4.366  45.387  15.758  1.00  0.00           H  
ATOM   3059  HD2 TYR A 198       8.119  45.532  17.894  1.00  0.00           H  
ATOM   3060  HE1 TYR A 198       3.455  47.156  17.231  1.00  0.00           H  
ATOM   3061  HE2 TYR A 198       7.170  47.303  19.406  1.00  0.00           H  
ATOM   3062  HH  TYR A 198       5.423  48.573  19.862  1.00  0.00           H  
ATOM   3063  N   SER A 199       8.213  42.501  17.955  1.00 23.63           N  
ATOM   3064  CA  SER A 199       8.930  42.594  19.224  1.00 25.08           C  
ATOM   3065  C   SER A 199      10.223  41.776  19.182  1.00 24.89           C  
ATOM   3066  O   SER A 199      11.042  41.932  20.096  1.00 25.84           O  
ATOM   3067  CB  SER A 199       8.083  42.118  20.418  1.00 24.78           C  
ATOM   3068  OG  SER A 199       7.312  43.176  20.977  1.00 28.40           O  
ATOM   3069  H   SER A 199       8.732  42.311  17.110  1.00  0.00           H  
ATOM   3070  HA  SER A 199       9.190  43.639  19.399  1.00  0.00           H  
ATOM   3071 1HB  SER A 199       7.415  41.320  20.095  1.00  0.00           H  
ATOM   3072 2HB  SER A 199       8.736  41.707  21.186  1.00  0.00           H  
ATOM   3073  HG  SER A 199       7.515  43.956  20.455  1.00  0.00           H  
ATOM   3074  N   GLN A 200      10.426  40.923  18.162  1.00 23.96           N  
ATOM   3075  CA  GLN A 200      11.645  40.020  18.121  1.00 23.28           C  
ATOM   3076  C   GLN A 200      11.718  39.072  19.299  1.00 23.59           C  
ATOM   3077  O   GLN A 200      12.658  39.117  20.076  1.00 22.78           O  
ATOM   3078  CB  GLN A 200      12.952  40.844  17.977  1.00 22.50           C  
ATOM   3079  CG  GLN A 200      12.913  41.532  16.615  1.00 23.28           C  
ATOM   3080  CD  GLN A 200      14.012  42.537  16.347  1.00 23.64           C  
ATOM   3081  OE1 GLN A 200      13.810  43.434  15.530  1.00 24.85           O  
ATOM   3082  NE2 GLN A 200      15.165  42.442  17.060  1.00 23.37           N  
ATOM   3083  H   GLN A 200       9.756  40.880  17.407  1.00  0.00           H  
ATOM   3084  HA  GLN A 200      11.559  39.362  17.256  1.00  0.00           H  
ATOM   3085 1HB  GLN A 200      13.016  41.569  18.788  1.00  0.00           H  
ATOM   3086 2HB  GLN A 200      13.812  40.180  18.063  1.00  0.00           H  
ATOM   3087 1HG  GLN A 200      12.990  40.775  15.835  1.00  0.00           H  
ATOM   3088 2HG  GLN A 200      11.971  42.072  16.519  1.00  0.00           H  
ATOM   3089 1HE2 GLN A 200      15.907  43.095  16.901  1.00  0.00           H  
ATOM   3090 2HE2 GLN A 200      15.273  41.720  17.744  1.00  0.00           H  
ATOM   3091  N   LEU A 201      10.697  38.201  19.378  1.00 22.46           N  
ATOM   3092  CA  LEU A 201      10.520  37.242  20.467  1.00 23.05           C  
ATOM   3093  C   LEU A 201      10.257  35.884  19.835  1.00 22.82           C  
ATOM   3094  O   LEU A 201       9.588  35.785  18.805  1.00 23.32           O  
ATOM   3095  CB  LEU A 201       9.279  37.604  21.300  1.00 22.87           C  
ATOM   3096  CG  LEU A 201       9.266  39.014  21.926  1.00 23.36           C  
ATOM   3097  CD1 LEU A 201       7.967  39.237  22.735  1.00 26.55           C  
ATOM   3098  CD2 LEU A 201      10.453  39.232  22.824  1.00 26.94           C  
ATOM   3099  H   LEU A 201      10.020  38.225  18.629  1.00  0.00           H  
ATOM   3100  HA  LEU A 201      11.398  37.284  21.111  1.00  0.00           H  
ATOM   3101 1HB  LEU A 201       8.398  37.521  20.665  1.00  0.00           H  
ATOM   3102 2HB  LEU A 201       9.184  36.885  22.113  1.00  0.00           H  
ATOM   3103  HG  LEU A 201       9.291  39.764  21.135  1.00  0.00           H  
ATOM   3104 1HD1 LEU A 201       7.976  40.237  23.169  1.00  0.00           H  
ATOM   3105 2HD1 LEU A 201       7.105  39.136  22.075  1.00  0.00           H  
ATOM   3106 3HD1 LEU A 201       7.903  38.497  23.532  1.00  0.00           H  
ATOM   3107 1HD2 LEU A 201      10.410  40.236  23.246  1.00  0.00           H  
ATOM   3108 2HD2 LEU A 201      10.439  38.498  23.630  1.00  0.00           H  
ATOM   3109 3HD2 LEU A 201      11.371  39.120  22.247  1.00  0.00           H  
ATOM   3110  N   LEU A 202      10.771  34.831  20.460  1.00 21.70           N  
ATOM   3111  CA  LEU A 202      10.424  33.468  19.996  1.00 22.83           C  
ATOM   3112  C   LEU A 202       9.910  32.787  21.251  1.00 22.67           C  
ATOM   3113  O   LEU A 202      10.659  32.627  22.238  1.00 22.44           O  
ATOM   3114  CB  LEU A 202      11.631  32.782  19.384  1.00 22.91           C  
ATOM   3115  CG  LEU A 202      11.393  31.337  18.857  1.00 26.09           C  
ATOM   3116  CD1 LEU A 202      10.150  31.115  18.081  1.00 31.15           C  
ATOM   3117  CD2 LEU A 202      12.675  30.882  18.074  1.00 28.58           C  
ATOM   3118  H   LEU A 202      11.395  34.939  21.247  1.00  0.00           H  
ATOM   3119  HA  LEU A 202       9.650  33.549  19.234  1.00  0.00           H  
ATOM   3120 1HB  LEU A 202      11.986  33.384  18.549  1.00  0.00           H  
ATOM   3121 2HB  LEU A 202      12.421  32.735  20.133  1.00  0.00           H  
ATOM   3122  HG  LEU A 202      11.212  30.668  19.699  1.00  0.00           H  
ATOM   3123 1HD1 LEU A 202      10.097  30.072  17.769  1.00  0.00           H  
ATOM   3124 2HD1 LEU A 202       9.286  31.351  18.702  1.00  0.00           H  
ATOM   3125 3HD1 LEU A 202      10.151  31.757  17.201  1.00  0.00           H  
ATOM   3126 1HD2 LEU A 202      12.530  29.870  17.696  1.00  0.00           H  
ATOM   3127 2HD2 LEU A 202      12.851  31.560  17.238  1.00  0.00           H  
ATOM   3128 3HD2 LEU A 202      13.535  30.900  18.743  1.00  0.00           H  
ATOM   3129  N   MET A 203       8.618  32.468  21.261  1.00 21.36           N  
ATOM   3130  CA  MET A 203       7.996  32.011  22.499  1.00 23.16           C  
ATOM   3131  C   MET A 203       7.341  30.641  22.329  1.00 21.73           C  
ATOM   3132  O   MET A 203       7.028  30.205  21.207  1.00 23.31           O  
ATOM   3133  CB  MET A 203       6.907  32.996  22.947  1.00 21.84           C  
ATOM   3134  CG  MET A 203       7.554  34.320  23.301  1.00 24.79           C  
ATOM   3135  SD  MET A 203       6.371  35.619  23.638  1.00 24.96           S  
ATOM   3136  CE  MET A 203       5.725  35.882  22.020  1.00 25.62           C  
ATOM   3137  H   MET A 203       8.056  32.536  20.424  1.00  0.00           H  
ATOM   3138  HA  MET A 203       8.762  31.962  23.273  1.00  0.00           H  
ATOM   3139 1HB  MET A 203       6.181  33.125  22.145  1.00  0.00           H  
ATOM   3140 2HB  MET A 203       6.376  32.585  23.807  1.00  0.00           H  
ATOM   3141 1HG  MET A 203       8.180  34.194  24.184  1.00  0.00           H  
ATOM   3142 2HG  MET A 203       8.189  34.646  22.478  1.00  0.00           H  
ATOM   3143 1HE  MET A 203       4.969  36.667  22.053  1.00  0.00           H  
ATOM   3144 2HE  MET A 203       6.532  36.182  21.350  1.00  0.00           H  
ATOM   3145 3HE  MET A 203       5.274  34.959  21.654  1.00  0.00           H  
ATOM   3146  N   TYR A 204       7.077  30.007  23.472  1.00 22.82           N  
ATOM   3147  CA  TYR A 204       6.445  28.673  23.524  1.00 22.15           C  
ATOM   3148  C   TYR A 204       5.421  28.694  24.639  1.00 21.79           C  
ATOM   3149  O   TYR A 204       5.293  29.700  25.312  1.00 20.68           O  
ATOM   3150  CB  TYR A 204       7.511  27.568  23.692  1.00 22.76           C  
ATOM   3151  CG  TYR A 204       8.489  27.820  24.836  1.00 21.37           C  
ATOM   3152  CD1 TYR A 204       9.720  28.413  24.598  1.00 19.37           C  
ATOM   3153  CD2 TYR A 204       8.173  27.469  26.149  1.00 23.77           C  
ATOM   3154  CE1 TYR A 204      10.625  28.654  25.650  1.00 19.08           C  
ATOM   3155  CE2 TYR A 204       9.045  27.720  27.198  1.00 23.13           C  
ATOM   3156  CZ  TYR A 204      10.288  28.302  26.940  1.00 23.52           C  
ATOM   3157  OH  TYR A 204      11.189  28.535  27.980  1.00 23.38           O  
ATOM   3158  H   TYR A 204       7.324  30.468  24.336  1.00  0.00           H  
ATOM   3159  HA  TYR A 204       5.916  28.504  22.586  1.00  0.00           H  
ATOM   3160 1HB  TYR A 204       7.019  26.611  23.871  1.00  0.00           H  
ATOM   3161 2HB  TYR A 204       8.085  27.473  22.771  1.00  0.00           H  
ATOM   3162  HD1 TYR A 204      10.000  28.700  23.584  1.00  0.00           H  
ATOM   3163  HD2 TYR A 204       7.222  26.984  26.370  1.00  0.00           H  
ATOM   3164  HE1 TYR A 204      11.588  29.121  25.444  1.00  0.00           H  
ATOM   3165  HE2 TYR A 204       8.759  27.462  28.218  1.00  0.00           H  
ATOM   3166  HH  TYR A 204      10.803  28.239  28.808  1.00  0.00           H  
ATOM   3167  N   PRO A 205       4.629  27.642  24.809  1.00 20.71           N  
ATOM   3168  CA  PRO A 205       3.548  27.727  25.785  1.00 22.35           C  
ATOM   3169  C   PRO A 205       4.064  27.886  27.197  1.00 21.48           C  
ATOM   3170  O   PRO A 205       5.154  27.367  27.508  1.00 22.59           O  
ATOM   3171  CB  PRO A 205       2.799  26.399  25.633  1.00 20.90           C  
ATOM   3172  CG  PRO A 205       3.053  26.013  24.174  1.00 22.08           C  
ATOM   3173  CD  PRO A 205       4.542  26.408  23.987  1.00 21.91           C  
ATOM   3174  HA  PRO A 205       2.891  28.570  25.525  1.00  0.00           H  
ATOM   3175 1HB  PRO A 205       3.190  25.662  26.351  1.00  0.00           H  
ATOM   3176 2HB  PRO A 205       1.733  26.540  25.865  1.00  0.00           H  
ATOM   3177 1HG  PRO A 205       2.857  24.941  24.025  1.00  0.00           H  
ATOM   3178 2HG  PRO A 205       2.364  26.557  23.512  1.00  0.00           H  
ATOM   3179 1HD  PRO A 205       5.186  25.603  24.371  1.00  0.00           H  
ATOM   3180 2HD  PRO A 205       4.742  26.591  22.921  1.00  0.00           H  
ATOM   3181  N   TYR A 206       3.276  28.475  28.119  1.00 22.65           N  
ATOM   3182  CA  TYR A 206       1.897  28.847  27.893  1.00 23.24           C  
ATOM   3183  C   TYR A 206       1.682  30.351  28.000  1.00 23.80           C  
ATOM   3184  O   TYR A 206       2.432  31.059  28.714  1.00 22.54           O  
ATOM   3185  CB  TYR A 206       1.026  28.202  28.962  1.00 22.71           C  
ATOM   3186  CG  TYR A 206       0.911  26.709  28.823  1.00 21.33           C  
ATOM   3187  CD1 TYR A 206       1.735  25.879  29.567  1.00 23.63           C  
ATOM   3188  CD2 TYR A 206      -0.032  26.130  27.978  1.00 24.09           C  
ATOM   3189  CE1 TYR A 206       1.642  24.487  29.473  1.00 25.22           C  
ATOM   3190  CE2 TYR A 206      -0.126  24.745  27.882  1.00 26.11           C  
ATOM   3191  CZ  TYR A 206       0.724  23.944  28.618  1.00 28.43           C  
ATOM   3192  OH  TYR A 206       0.634  22.564  28.556  1.00 35.39           O  
ATOM   3193  H   TYR A 206       3.694  28.660  29.020  1.00  0.00           H  
ATOM   3194  HA  TYR A 206       1.596  28.479  26.912  1.00  0.00           H  
ATOM   3195 1HB  TYR A 206       1.436  28.424  29.948  1.00  0.00           H  
ATOM   3196 2HB  TYR A 206       0.024  28.628  28.921  1.00  0.00           H  
ATOM   3197  HD1 TYR A 206       2.475  26.309  30.243  1.00  0.00           H  
ATOM   3198  HD2 TYR A 206      -0.697  26.762  27.390  1.00  0.00           H  
ATOM   3199  HE1 TYR A 206       2.301  23.855  30.068  1.00  0.00           H  
ATOM   3200  HE2 TYR A 206      -0.870  24.293  27.225  1.00  0.00           H  
ATOM   3201  HH  TYR A 206      -0.072  22.317  27.954  1.00  0.00           H  
ATOM   3202  N   GLY A 207       0.627  30.808  27.367  1.00 23.84           N  
ATOM   3203  CA  GLY A 207       0.154  32.174  27.505  1.00 24.18           C  
ATOM   3204  C   GLY A 207      -0.917  32.256  28.578  1.00 24.50           C  
ATOM   3205  O   GLY A 207      -1.087  33.287  29.188  1.00 24.17           O  
ATOM   3206  H   GLY A 207       0.129  30.174  26.759  1.00  0.00           H  
ATOM   3207 1HA  GLY A 207       0.991  32.825  27.759  1.00  0.00           H  
ATOM   3208 2HA  GLY A 207      -0.243  32.519  26.551  1.00  0.00           H  
ATOM   3209  N   TYR A 208      -1.642  31.166  28.821  1.00 24.54           N  
ATOM   3210  CA  TYR A 208      -2.822  31.218  29.700  1.00 25.19           C  
ATOM   3211  C   TYR A 208      -2.532  30.950  31.154  1.00 26.31           C  
ATOM   3212  O   TYR A 208      -3.395  31.114  32.029  1.00 28.96           O  
ATOM   3213  CB  TYR A 208      -3.963  30.295  29.182  1.00 25.68           C  
ATOM   3214  CG  TYR A 208      -3.713  28.806  29.237  1.00 24.74           C  
ATOM   3215  CD1 TYR A 208      -3.616  28.059  28.071  1.00 28.15           C  
ATOM   3216  CD2 TYR A 208      -3.679  28.130  30.458  1.00 28.47           C  
ATOM   3217  CE1 TYR A 208      -3.423  26.682  28.108  1.00 30.30           C  
ATOM   3218  CE2 TYR A 208      -3.491  26.742  30.522  1.00 27.91           C  
ATOM   3219  CZ  TYR A 208      -3.355  26.029  29.334  1.00 30.35           C  
ATOM   3220  OH  TYR A 208      -3.168  24.662  29.386  1.00 31.09           O  
ATOM   3221  H   TYR A 208      -1.382  30.287  28.398  1.00  0.00           H  
ATOM   3222  HA  TYR A 208      -3.196  32.242  29.717  1.00  0.00           H  
ATOM   3223 1HB  TYR A 208      -4.871  30.480  29.758  1.00  0.00           H  
ATOM   3224 2HB  TYR A 208      -4.181  30.535  28.142  1.00  0.00           H  
ATOM   3225  HD1 TYR A 208      -3.691  28.551  27.101  1.00  0.00           H  
ATOM   3226  HD2 TYR A 208      -3.801  28.682  31.390  1.00  0.00           H  
ATOM   3227  HE1 TYR A 208      -3.350  26.117  27.179  1.00  0.00           H  
ATOM   3228  HE2 TYR A 208      -3.454  26.241  31.490  1.00  0.00           H  
ATOM   3229  HH  TYR A 208      -3.158  24.376  30.303  1.00  0.00           H  
ATOM   3230  N   SER A 209      -1.318  30.517  31.426  1.00 26.23           N  
ATOM   3231  CA  SER A 209      -0.945  30.145  32.797  1.00 27.43           C  
ATOM   3232  C   SER A 209       0.564  30.225  32.895  1.00 26.93           C  
ATOM   3233  O   SER A 209       1.277  30.142  31.891  1.00 25.05           O  
ATOM   3234  CB  SER A 209      -1.377  28.690  33.071  1.00 27.44           C  
ATOM   3235  OG  SER A 209      -0.772  28.217  34.271  1.00 31.66           O  
ATOM   3236  H   SER A 209      -0.631  30.437  30.690  1.00  0.00           H  
ATOM   3237  HA  SER A 209      -1.465  30.809  33.489  1.00  0.00           H  
ATOM   3238 1HB  SER A 209      -2.462  28.642  33.155  1.00  0.00           H  
ATOM   3239 2HB  SER A 209      -1.086  28.060  32.231  1.00  0.00           H  
ATOM   3240  HG  SER A 209      -0.241  28.944  34.604  1.00  0.00           H  
ATOM   3241  N   VAL A 210       1.062  30.296  34.116  1.00 27.36           N  
ATOM   3242  CA  VAL A 210       2.500  30.307  34.328  1.00 28.89           C  
ATOM   3243  C   VAL A 210       3.050  28.875  34.477  1.00 29.43           C  
ATOM   3244  O   VAL A 210       4.251  28.683  34.597  1.00 30.90           O  
ATOM   3245  CB  VAL A 210       2.851  31.105  35.579  1.00 29.10           C  
ATOM   3246  CG1 VAL A 210       2.453  32.580  35.402  1.00 28.89           C  
ATOM   3247  CG2 VAL A 210       2.146  30.464  36.827  1.00 27.50           C  
ATOM   3248  H   VAL A 210       0.446  30.343  34.915  1.00  0.00           H  
ATOM   3249  HA  VAL A 210       2.973  30.783  33.468  1.00  0.00           H  
ATOM   3250  HB  VAL A 210       3.932  31.087  35.719  1.00  0.00           H  
ATOM   3251 1HG1 VAL A 210       2.710  33.137  36.303  1.00  0.00           H  
ATOM   3252 2HG1 VAL A 210       2.987  33.001  34.551  1.00  0.00           H  
ATOM   3253 3HG1 VAL A 210       1.379  32.649  35.228  1.00  0.00           H  
ATOM   3254 1HG2 VAL A 210       2.398  31.035  37.720  1.00  0.00           H  
ATOM   3255 2HG2 VAL A 210       1.066  30.476  36.681  1.00  0.00           H  
ATOM   3256 3HG2 VAL A 210       2.484  29.435  36.947  1.00  0.00           H  
ATOM   3257  N   LYS A 211       2.170  27.873  34.392  1.00 29.13           N  
ATOM   3258  CA  LYS A 211       2.596  26.502  34.640  1.00 28.68           C  
ATOM   3259  C   LYS A 211       3.599  26.107  33.554  1.00 27.95           C  
ATOM   3260  O   LYS A 211       3.541  26.604  32.416  1.00 28.55           O  
ATOM   3261  CB  LYS A 211       1.394  25.560  34.662  1.00 29.04           C  
ATOM   3262  CG  LYS A 211       0.818  25.331  33.280  1.00 29.89           C  
ATOM   3263  CD  LYS A 211      -0.419  24.419  33.314  1.00 33.05           C  
ATOM   3264  CE  LYS A 211      -0.892  24.132  31.891  1.00 35.42           C  
ATOM   3265  NZ  LYS A 211      -2.164  23.390  31.909  1.00 38.12           N  
ATOM   3266  H   LYS A 211       1.205  28.053  34.156  1.00  0.00           H  
ATOM   3267  HA  LYS A 211       3.086  26.463  35.614  1.00  0.00           H  
ATOM   3268 1HB  LYS A 211       1.691  24.600  35.086  1.00  0.00           H  
ATOM   3269 2HB  LYS A 211       0.618  25.975  35.305  1.00  0.00           H  
ATOM   3270 1HG  LYS A 211       0.533  26.288  32.841  1.00  0.00           H  
ATOM   3271 2HG  LYS A 211       1.573  24.870  32.643  1.00  0.00           H  
ATOM   3272 1HD  LYS A 211      -0.168  23.483  33.815  1.00  0.00           H  
ATOM   3273 2HD  LYS A 211      -1.216  24.908  33.874  1.00  0.00           H  
ATOM   3274 1HE  LYS A 211      -1.026  25.071  31.356  1.00  0.00           H  
ATOM   3275 2HE  LYS A 211      -0.137  23.546  31.368  1.00  0.00           H  
ATOM   3276 1HZ  LYS A 211      -2.462  23.208  30.961  1.00  0.00           H  
ATOM   3277 2HZ  LYS A 211      -2.036  22.513  32.395  1.00  0.00           H  
ATOM   3278 3HZ  LYS A 211      -2.867  23.938  32.383  1.00  0.00           H  
ATOM   3279  N   LYS A 212       4.503  25.210  33.908  1.00 27.89           N  
ATOM   3280  CA  LYS A 212       5.539  24.718  32.997  1.00 27.27           C  
ATOM   3281  C   LYS A 212       4.987  23.640  32.045  1.00 26.47           C  
ATOM   3282  O   LYS A 212       4.450  22.602  32.482  1.00 27.06           O  
ATOM   3283  CB  LYS A 212       6.681  24.132  33.822  1.00 27.11           C  
ATOM   3284  CG  LYS A 212       7.971  23.938  33.053  1.00 30.67           C  
ATOM   3285  CD  LYS A 212       9.112  23.341  33.884  1.00 34.84           C  
ATOM   3286  CE  LYS A 212       8.973  21.831  34.127  1.00 39.89           C  
ATOM   3287  NZ  LYS A 212       8.652  21.063  32.870  1.00 40.99           N  
ATOM   3288  H   LYS A 212       4.469  24.854  34.853  1.00  0.00           H  
ATOM   3289  HA  LYS A 212       5.910  25.558  32.409  1.00  0.00           H  
ATOM   3290 1HB  LYS A 212       6.891  24.786  34.669  1.00  0.00           H  
ATOM   3291 2HB  LYS A 212       6.381  23.163  34.223  1.00  0.00           H  
ATOM   3292 1HG  LYS A 212       7.795  23.270  32.209  1.00  0.00           H  
ATOM   3293 2HG  LYS A 212       8.313  24.898  32.668  1.00  0.00           H  
ATOM   3294 1HD  LYS A 212      10.061  23.511  33.374  1.00  0.00           H  
ATOM   3295 2HD  LYS A 212       9.149  23.832  34.857  1.00  0.00           H  
ATOM   3296 1HE  LYS A 212       9.903  21.442  34.538  1.00  0.00           H  
ATOM   3297 2HE  LYS A 212       8.178  21.651  34.851  1.00  0.00           H  
ATOM   3298 1HZ  LYS A 212       8.572  20.080  33.087  1.00  0.00           H  
ATOM   3299 2HZ  LYS A 212       7.779  21.395  32.486  1.00  0.00           H  
ATOM   3300 3HZ  LYS A 212       9.390  21.199  32.194  1.00  0.00           H  
ATOM   3301  N   ALA A 213       5.097  23.870  30.746  1.00 25.46           N  
ATOM   3302  CA  ALA A 213       4.827  22.792  29.781  1.00 24.98           C  
ATOM   3303  C   ALA A 213       5.735  21.608  30.089  1.00 23.96           C  
ATOM   3304  O   ALA A 213       6.919  21.788  30.394  1.00 24.16           O  
ATOM   3305  CB  ALA A 213       5.113  23.294  28.379  1.00 24.97           C  
ATOM   3306  H   ALA A 213       5.366  24.781  30.403  1.00  0.00           H  
ATOM   3307  HA  ALA A 213       3.774  22.521  29.862  1.00  0.00           H  
ATOM   3308 1HB  ALA A 213       4.914  22.499  27.660  1.00  0.00           H  
ATOM   3309 2HB  ALA A 213       4.472  24.149  28.161  1.00  0.00           H  
ATOM   3310 3HB  ALA A 213       6.157  23.596  28.307  1.00  0.00           H  
ATOM   3311  N   PRO A 214       5.213  20.354  29.970  1.00 23.27           N  
ATOM   3312  CA  PRO A 214       6.092  19.228  30.200  1.00 23.20           C  
ATOM   3313  C   PRO A 214       7.351  19.275  29.351  1.00 23.44           C  
ATOM   3314  O   PRO A 214       8.417  18.834  29.836  1.00 24.40           O  
ATOM   3315  CB  PRO A 214       5.237  18.020  29.798  1.00 23.81           C  
ATOM   3316  CG  PRO A 214       3.853  18.451  30.130  1.00 23.42           C  
ATOM   3317  CD  PRO A 214       3.836  19.911  29.678  1.00 23.87           C  
ATOM   3318  HA  PRO A 214       6.352  19.184  31.268  1.00  0.00           H  
ATOM   3319 1HB  PRO A 214       5.378  17.798  28.730  1.00  0.00           H  
ATOM   3320 2HB  PRO A 214       5.559  17.129  30.356  1.00  0.00           H  
ATOM   3321 1HG  PRO A 214       3.122  17.821  29.602  1.00  0.00           H  
ATOM   3322 2HG  PRO A 214       3.663  18.324  31.206  1.00  0.00           H  
ATOM   3323 1HD  PRO A 214       3.608  19.960  28.603  1.00  0.00           H  
ATOM   3324 2HD  PRO A 214       3.086  20.467  30.259  1.00  0.00           H  
ATOM   3325  N   ASP A 215       7.226  19.747  28.118  1.00 23.08           N  
ATOM   3326  CA  ASP A 215       8.384  19.853  27.232  1.00 22.80           C  
ATOM   3327  C   ASP A 215       9.163  21.173  27.275  1.00 22.72           C  
ATOM   3328  O   ASP A 215       9.989  21.405  26.388  1.00 22.48           O  
ATOM   3329  CB  ASP A 215       7.938  19.549  25.785  1.00 22.02           C  
ATOM   3330  CG  ASP A 215       7.374  18.118  25.637  1.00 25.18           C  
ATOM   3331  OD1 ASP A 215       8.090  17.114  25.962  1.00 25.95           O  
ATOM   3332  OD2 ASP A 215       6.196  18.007  25.196  1.00 23.57           O  
ATOM   3333  H   ASP A 215       6.320  20.039  27.781  1.00  0.00           H  
ATOM   3334  HA  ASP A 215       9.127  19.118  27.544  1.00  0.00           H  
ATOM   3335 1HB  ASP A 215       7.174  20.265  25.481  1.00  0.00           H  
ATOM   3336 2HB  ASP A 215       8.786  19.669  25.110  1.00  0.00           H  
ATOM   3337  N   ALA A 216       8.941  21.998  28.309  1.00 23.54           N  
ATOM   3338  CA  ALA A 216       9.566  23.350  28.350  1.00 24.74           C  
ATOM   3339  C   ALA A 216      11.107  23.344  28.157  1.00 23.53           C  
ATOM   3340  O   ALA A 216      11.634  24.152  27.377  1.00 23.60           O  
ATOM   3341  CB  ALA A 216       9.196  24.080  29.650  1.00 24.70           C  
ATOM   3342  H   ALA A 216       8.346  21.708  29.072  1.00  0.00           H  
ATOM   3343  HA  ALA A 216       9.186  23.925  27.505  1.00  0.00           H  
ATOM   3344 1HB  ALA A 216       9.663  25.065  29.660  1.00  0.00           H  
ATOM   3345 2HB  ALA A 216       8.113  24.191  29.710  1.00  0.00           H  
ATOM   3346 3HB  ALA A 216       9.549  23.504  30.504  1.00  0.00           H  
ATOM   3347  N   GLU A 217      11.803  22.423  28.800  1.00 24.71           N  
ATOM   3348  CA  GLU A 217      13.246  22.436  28.733  1.00 24.13           C  
ATOM   3349  C   GLU A 217      13.666  22.248  27.274  1.00 23.95           C  
ATOM   3350  O   GLU A 217      14.491  23.007  26.743  1.00 23.32           O  
ATOM   3351  CB  GLU A 217      13.801  21.382  29.693  1.00 25.61           C  
ATOM   3352  CG  GLU A 217      15.251  21.034  29.579  1.00 32.56           C  
ATOM   3353  CD  GLU A 217      15.613  19.978  30.616  1.00 37.28           C  
ATOM   3354  OE1 GLU A 217      15.961  18.832  30.246  1.00 42.19           O  
ATOM   3355  OE2 GLU A 217      15.470  20.298  31.807  1.00 41.41           O  
ATOM   3356  H   GLU A 217      11.342  21.705  29.341  1.00  0.00           H  
ATOM   3357  HA  GLU A 217      13.598  23.422  29.038  1.00  0.00           H  
ATOM   3358 1HB  GLU A 217      13.649  21.710  30.721  1.00  0.00           H  
ATOM   3359 2HB  GLU A 217      13.255  20.448  29.563  1.00  0.00           H  
ATOM   3360 1HG  GLU A 217      15.447  20.661  28.574  1.00  0.00           H  
ATOM   3361 2HG  GLU A 217      15.843  21.937  29.724  1.00  0.00           H  
ATOM   3362  N   GLU A 218      13.003  21.324  26.578  1.00 21.80           N  
ATOM   3363  CA  GLU A 218      13.352  21.090  25.170  1.00 22.14           C  
ATOM   3364  C   GLU A 218      12.899  22.234  24.301  1.00 22.94           C  
ATOM   3365  O   GLU A 218      13.608  22.624  23.352  1.00 22.84           O  
ATOM   3366  CB  GLU A 218      12.672  19.812  24.636  1.00 22.88           C  
ATOM   3367  CG  GLU A 218      13.154  19.400  23.257  1.00 23.84           C  
ATOM   3368  CD  GLU A 218      12.605  18.044  22.825  1.00 29.82           C  
ATOM   3369  OE1 GLU A 218      11.928  17.337  23.644  1.00 32.10           O  
ATOM   3370  OE2 GLU A 218      12.866  17.652  21.660  1.00 29.49           O  
ATOM   3371  H   GLU A 218      12.264  20.779  26.999  1.00  0.00           H  
ATOM   3372  HA  GLU A 218      14.432  20.960  25.098  1.00  0.00           H  
ATOM   3373 1HB  GLU A 218      12.856  18.987  25.324  1.00  0.00           H  
ATOM   3374 2HB  GLU A 218      11.594  19.965  24.590  1.00  0.00           H  
ATOM   3375 1HG  GLU A 218      12.844  20.155  22.535  1.00  0.00           H  
ATOM   3376 2HG  GLU A 218      14.243  19.365  23.260  1.00  0.00           H  
ATOM   3377  N   LEU A 219      11.692  22.743  24.546  1.00 21.95           N  
ATOM   3378  CA  LEU A 219      11.232  23.833  23.668  1.00 22.69           C  
ATOM   3379  C   LEU A 219      12.156  25.047  23.814  1.00 21.21           C  
ATOM   3380  O   LEU A 219      12.423  25.729  22.851  1.00 22.57           O  
ATOM   3381  CB  LEU A 219       9.794  24.219  23.963  1.00 22.93           C  
ATOM   3382  CG  LEU A 219       8.744  23.145  23.688  1.00 26.11           C  
ATOM   3383  CD1 LEU A 219       7.382  23.555  24.249  1.00 31.04           C  
ATOM   3384  CD2 LEU A 219       8.692  22.861  22.207  1.00 30.17           C  
ATOM   3385  H   LEU A 219      11.089  22.423  25.291  1.00  0.00           H  
ATOM   3386  HA  LEU A 219      11.285  23.491  22.635  1.00  0.00           H  
ATOM   3387 1HB  LEU A 219       9.717  24.493  25.014  1.00  0.00           H  
ATOM   3388 2HB  LEU A 219       9.538  25.091  23.362  1.00  0.00           H  
ATOM   3389  HG  LEU A 219       9.007  22.233  24.224  1.00  0.00           H  
ATOM   3390 1HD1 LEU A 219       6.652  22.773  24.040  1.00  0.00           H  
ATOM   3391 2HD1 LEU A 219       7.461  23.698  25.327  1.00  0.00           H  
ATOM   3392 3HD1 LEU A 219       7.061  24.485  23.781  1.00  0.00           H  
ATOM   3393 1HD2 LEU A 219       7.943  22.093  22.010  1.00  0.00           H  
ATOM   3394 2HD2 LEU A 219       8.428  23.773  21.671  1.00  0.00           H  
ATOM   3395 3HD2 LEU A 219       9.668  22.511  21.869  1.00  0.00           H  
ATOM   3396  N   ASP A 220      12.662  25.299  25.017  1.00 19.92           N  
ATOM   3397  CA  ASP A 220      13.468  26.509  25.229  1.00 20.74           C  
ATOM   3398  C   ASP A 220      14.803  26.297  24.509  1.00 21.65           C  
ATOM   3399  O   ASP A 220      15.321  27.235  23.884  1.00 22.12           O  
ATOM   3400  CB  ASP A 220      13.685  26.699  26.718  1.00 20.64           C  
ATOM   3401  CG  ASP A 220      14.305  28.045  27.049  1.00 21.20           C  
ATOM   3402  OD1 ASP A 220      15.539  28.098  27.141  1.00 24.92           O  
ATOM   3403  OD2 ASP A 220      13.585  29.016  27.247  1.00 24.52           O  
ATOM   3404  H   ASP A 220      12.503  24.672  25.793  1.00  0.00           H  
ATOM   3405  HA  ASP A 220      12.921  27.364  24.830  1.00  0.00           H  
ATOM   3406 1HB  ASP A 220      12.731  26.613  27.239  1.00  0.00           H  
ATOM   3407 2HB  ASP A 220      14.336  25.909  27.095  1.00  0.00           H  
ATOM   3408  N   LYS A 221      15.324  25.064  24.569  1.00 21.17           N  
ATOM   3409  CA  LYS A 221      16.612  24.736  23.976  1.00 22.08           C  
ATOM   3410  C   LYS A 221      16.511  24.934  22.458  1.00 22.10           C  
ATOM   3411  O   LYS A 221      17.382  25.554  21.842  1.00 22.29           O  
ATOM   3412  CB  LYS A 221      17.015  23.297  24.325  1.00 23.01           C  
ATOM   3413  CG  LYS A 221      18.333  22.879  23.745  1.00 27.77           C  
ATOM   3414  CD  LYS A 221      18.729  21.473  24.240  1.00 35.29           C  
ATOM   3415  CE  LYS A 221      20.229  21.234  24.145  1.00 39.35           C  
ATOM   3416  NZ  LYS A 221      20.570  19.763  24.109  1.00 43.53           N  
ATOM   3417  H   LYS A 221      14.802  24.341  25.043  1.00  0.00           H  
ATOM   3418  HA  LYS A 221      17.363  25.416  24.381  1.00  0.00           H  
ATOM   3419 1HB  LYS A 221      17.070  23.187  25.408  1.00  0.00           H  
ATOM   3420 2HB  LYS A 221      16.251  22.608  23.965  1.00  0.00           H  
ATOM   3421 1HG  LYS A 221      18.266  22.871  22.656  1.00  0.00           H  
ATOM   3422 2HG  LYS A 221      19.102  23.593  24.038  1.00  0.00           H  
ATOM   3423 1HD  LYS A 221      18.422  21.353  25.280  1.00  0.00           H  
ATOM   3424 2HD  LYS A 221      18.219  20.719  23.640  1.00  0.00           H  
ATOM   3425 1HE  LYS A 221      20.616  21.704  23.242  1.00  0.00           H  
ATOM   3426 2HE  LYS A 221      20.725  21.686  25.004  1.00  0.00           H  
ATOM   3427 1HZ  LYS A 221      21.572  19.651  24.046  1.00  0.00           H  
ATOM   3428 2HZ  LYS A 221      20.233  19.318  24.952  1.00  0.00           H  
ATOM   3429 3HZ  LYS A 221      20.133  19.335  23.305  1.00  0.00           H  
ATOM   3430  N   VAL A 222      15.439  24.407  21.862  1.00 21.31           N  
ATOM   3431  CA  VAL A 222      15.224  24.529  20.426  1.00 22.91           C  
ATOM   3432  C   VAL A 222      15.014  26.002  20.046  1.00 22.37           C  
ATOM   3433  O   VAL A 222      15.592  26.466  19.047  1.00 22.43           O  
ATOM   3434  CB  VAL A 222      14.017  23.699  19.978  1.00 22.67           C  
ATOM   3435  CG1 VAL A 222      13.668  24.012  18.484  1.00 25.06           C  
ATOM   3436  CG2 VAL A 222      14.373  22.231  20.172  1.00 23.48           C  
ATOM   3437  H   VAL A 222      14.759  23.911  22.421  1.00  0.00           H  
ATOM   3438  HA  VAL A 222      16.109  24.154  19.910  1.00  0.00           H  
ATOM   3439  HB  VAL A 222      13.155  23.970  20.588  1.00  0.00           H  
ATOM   3440 1HG1 VAL A 222      12.808  23.415  18.178  1.00  0.00           H  
ATOM   3441 2HG1 VAL A 222      13.430  25.070  18.380  1.00  0.00           H  
ATOM   3442 3HG1 VAL A 222      14.521  23.767  17.852  1.00  0.00           H  
ATOM   3443 1HG2 VAL A 222      13.533  21.609  19.863  1.00  0.00           H  
ATOM   3444 2HG2 VAL A 222      15.248  21.986  19.569  1.00  0.00           H  
ATOM   3445 3HG2 VAL A 222      14.593  22.046  21.223  1.00  0.00           H  
ATOM   3446  N   ALA A 223      14.224  26.744  20.843  1.00 21.22           N  
ATOM   3447  CA  ALA A 223      14.008  28.176  20.513  1.00 22.16           C  
ATOM   3448  C   ALA A 223      15.342  28.931  20.558  1.00 21.89           C  
ATOM   3449  O   ALA A 223      15.611  29.781  19.691  1.00 23.21           O  
ATOM   3450  CB  ALA A 223      13.002  28.791  21.499  1.00 21.67           C  
ATOM   3451  H   ALA A 223      13.774  26.354  21.659  1.00  0.00           H  
ATOM   3452  HA  ALA A 223      13.601  28.233  19.504  1.00  0.00           H  
ATOM   3453 1HB  ALA A 223      12.847  29.841  21.253  1.00  0.00           H  
ATOM   3454 2HB  ALA A 223      12.053  28.258  21.431  1.00  0.00           H  
ATOM   3455 3HB  ALA A 223      13.391  28.710  22.513  1.00  0.00           H  
ATOM   3456  N   ARG A 224      16.198  28.610  21.527  1.00 20.43           N  
ATOM   3457  CA  ARG A 224      17.480  29.336  21.642  1.00 22.22           C  
ATOM   3458  C   ARG A 224      18.372  29.033  20.431  1.00 22.25           C  
ATOM   3459  O   ARG A 224      19.012  29.941  19.888  1.00 22.42           O  
ATOM   3460  CB  ARG A 224      18.155  29.044  22.971  1.00 22.07           C  
ATOM   3461  CG  ARG A 224      17.377  29.664  24.125  1.00 22.68           C  
ATOM   3462  CD  ARG A 224      18.080  29.711  25.493  1.00 24.76           C  
ATOM   3463  NE  ARG A 224      17.153  30.382  26.399  1.00 25.94           N  
ATOM   3464  CZ  ARG A 224      17.040  31.713  26.493  1.00 36.02           C  
ATOM   3465  NH1 ARG A 224      17.838  32.505  25.789  1.00 37.48           N  
ATOM   3466  NH2 ARG A 224      16.126  32.263  27.281  1.00 39.28           N  
ATOM   3467  H   ARG A 224      15.987  27.876  22.188  1.00  0.00           H  
ATOM   3468  HA  ARG A 224      17.278  30.406  21.587  1.00  0.00           H  
ATOM   3469 1HB  ARG A 224      18.226  27.967  23.114  1.00  0.00           H  
ATOM   3470 2HB  ARG A 224      19.170  29.440  22.958  1.00  0.00           H  
ATOM   3471 1HG  ARG A 224      17.133  30.699  23.885  1.00  0.00           H  
ATOM   3472 2HG  ARG A 224      16.456  29.102  24.287  1.00  0.00           H  
ATOM   3473 1HD  ARG A 224      18.292  28.696  25.828  1.00  0.00           H  
ATOM   3474 2HD  ARG A 224      19.013  30.266  25.403  1.00  0.00           H  
ATOM   3475  HE  ARG A 224      16.567  29.803  26.985  1.00  0.00           H  
ATOM   3476 1HH1 ARG A 224      18.536  32.105  25.178  1.00  0.00           H  
ATOM   3477 2HH1 ARG A 224      17.748  33.508  25.864  1.00  0.00           H  
ATOM   3478 1HH2 ARG A 224      15.504  31.676  27.820  1.00  0.00           H  
ATOM   3479 2HH2 ARG A 224      16.051  33.267  27.343  1.00  0.00           H  
ATOM   3480  N   LEU A 225      18.384  27.776  19.986  1.00 22.10           N  
ATOM   3481  CA  LEU A 225      19.160  27.436  18.805  1.00 23.39           C  
ATOM   3482  C   LEU A 225      18.621  28.153  17.601  1.00 22.92           C  
ATOM   3483  O   LEU A 225      19.394  28.620  16.768  1.00 24.44           O  
ATOM   3484  CB  LEU A 225      19.136  25.917  18.575  1.00 23.49           C  
ATOM   3485  CG  LEU A 225      20.057  25.109  19.486  1.00 27.24           C  
ATOM   3486  CD1 LEU A 225      19.657  23.621  19.438  1.00 29.03           C  
ATOM   3487  CD2 LEU A 225      21.551  25.313  19.098  1.00 26.13           C  
ATOM   3488  H   LEU A 225      17.861  27.051  20.457  1.00  0.00           H  
ATOM   3489  HA  LEU A 225      20.191  27.750  18.966  1.00  0.00           H  
ATOM   3490 1HB  LEU A 225      18.118  25.559  18.723  1.00  0.00           H  
ATOM   3491 2HB  LEU A 225      19.423  25.717  17.543  1.00  0.00           H  
ATOM   3492  HG  LEU A 225      19.919  25.429  20.519  1.00  0.00           H  
ATOM   3493 1HD1 LEU A 225      20.316  23.046  20.089  1.00  0.00           H  
ATOM   3494 2HD1 LEU A 225      18.627  23.510  19.776  1.00  0.00           H  
ATOM   3495 3HD1 LEU A 225      19.746  23.253  18.416  1.00  0.00           H  
ATOM   3496 1HD2 LEU A 225      22.184  24.726  19.765  1.00  0.00           H  
ATOM   3497 2HD2 LEU A 225      21.708  24.988  18.069  1.00  0.00           H  
ATOM   3498 3HD2 LEU A 225      21.810  26.368  19.188  1.00  0.00           H  
ATOM   3499  N   ALA A 226      17.299  28.224  17.490  1.00 22.07           N  
ATOM   3500  CA  ALA A 226      16.660  28.905  16.360  1.00 23.12           C  
ATOM   3501  C   ALA A 226      16.977  30.405  16.384  1.00 23.78           C  
ATOM   3502  O   ALA A 226      17.236  31.002  15.350  1.00 23.66           O  
ATOM   3503  CB  ALA A 226      15.145  28.706  16.388  1.00 22.02           C  
ATOM   3504  H   ALA A 226      16.720  27.799  18.200  1.00  0.00           H  
ATOM   3505  HA  ALA A 226      17.051  28.472  15.439  1.00  0.00           H  
ATOM   3506 1HB  ALA A 226      14.695  29.221  15.539  1.00  0.00           H  
ATOM   3507 2HB  ALA A 226      14.917  27.642  16.329  1.00  0.00           H  
ATOM   3508 3HB  ALA A 226      14.742  29.113  17.314  1.00  0.00           H  
ATOM   3509  N   ALA A 227      16.905  31.025  17.565  1.00 22.92           N  
ATOM   3510  CA  ALA A 227      17.248  32.448  17.670  1.00 24.45           C  
ATOM   3511  C   ALA A 227      18.699  32.709  17.270  1.00 24.09           C  
ATOM   3512  O   ALA A 227      18.985  33.721  16.602  1.00 25.42           O  
ATOM   3513  CB  ALA A 227      16.989  32.918  19.103  1.00 23.78           C  
ATOM   3514  H   ALA A 227      16.616  30.526  18.394  1.00  0.00           H  
ATOM   3515  HA  ALA A 227      16.608  33.002  16.983  1.00  0.00           H  
ATOM   3516 1HB  ALA A 227      17.241  33.975  19.190  1.00  0.00           H  
ATOM   3517 2HB  ALA A 227      15.937  32.775  19.348  1.00  0.00           H  
ATOM   3518 3HB  ALA A 227      17.604  32.341  19.792  1.00  0.00           H  
ATOM   3519  N   LYS A 228      19.628  31.821  17.677  1.00 24.08           N  
ATOM   3520  CA  LYS A 228      21.034  31.953  17.325  1.00 25.26           C  
ATOM   3521  C   LYS A 228      21.188  31.839  15.803  1.00 24.33           C  
ATOM   3522  O   LYS A 228      21.872  32.655  15.199  1.00 24.82           O  
ATOM   3523  CB  LYS A 228      21.864  30.897  18.068  1.00 26.25           C  
ATOM   3524  CG  LYS A 228      23.353  31.088  18.078  1.00 32.16           C  
ATOM   3525  CD  LYS A 228      23.916  30.642  19.435  1.00 40.70           C  
ATOM   3526  CE  LYS A 228      23.912  31.802  20.464  1.00 44.57           C  
ATOM   3527  NZ  LYS A 228      24.278  31.436  21.869  1.00 45.98           N  
ATOM   3528  H   LYS A 228      19.334  31.039  18.245  1.00  0.00           H  
ATOM   3529  HA  LYS A 228      21.374  32.944  17.626  1.00  0.00           H  
ATOM   3530 1HB  LYS A 228      21.549  30.855  19.111  1.00  0.00           H  
ATOM   3531 2HB  LYS A 228      21.680  29.916  17.631  1.00  0.00           H  
ATOM   3532 1HG  LYS A 228      23.801  30.498  17.277  1.00  0.00           H  
ATOM   3533 2HG  LYS A 228      23.586  32.138  17.906  1.00  0.00           H  
ATOM   3534 1HD  LYS A 228      23.314  29.821  19.827  1.00  0.00           H  
ATOM   3535 2HD  LYS A 228      24.940  30.290  19.306  1.00  0.00           H  
ATOM   3536 1HE  LYS A 228      24.616  32.571  20.148  1.00  0.00           H  
ATOM   3537 2HE  LYS A 228      22.918  32.247  20.507  1.00  0.00           H  
ATOM   3538 1HZ  LYS A 228      24.243  32.260  22.452  1.00  0.00           H  
ATOM   3539 2HZ  LYS A 228      23.626  30.748  22.219  1.00  0.00           H  
ATOM   3540 3HZ  LYS A 228      25.212  31.052  21.885  1.00  0.00           H  
ATOM   3541  N   ALA A 229      20.491  30.895  15.172  1.00 25.31           N  
ATOM   3542  CA  ALA A 229      20.536  30.778  13.712  1.00 24.97           C  
ATOM   3543  C   ALA A 229      19.978  32.028  13.015  1.00 24.72           C  
ATOM   3544  O   ALA A 229      20.584  32.561  12.069  1.00 24.68           O  
ATOM   3545  CB  ALA A 229      19.814  29.505  13.232  1.00 25.49           C  
ATOM   3546  H   ALA A 229      19.922  30.249  15.700  1.00  0.00           H  
ATOM   3547  HA  ALA A 229      21.581  30.717  13.409  1.00  0.00           H  
ATOM   3548 1HB  ALA A 229      19.864  29.446  12.145  1.00  0.00           H  
ATOM   3549 2HB  ALA A 229      20.295  28.628  13.666  1.00  0.00           H  
ATOM   3550 3HB  ALA A 229      18.772  29.538  13.545  1.00  0.00           H  
ATOM   3551  N   LEU A 230      18.833  32.502  13.489  1.00 23.14           N  
ATOM   3552  CA  LEU A 230      18.248  33.737  12.980  1.00 24.56           C  
ATOM   3553  C   LEU A 230      19.243  34.906  13.105  1.00 23.48           C  
ATOM   3554  O   LEU A 230      19.474  35.624  12.128  1.00 23.44           O  
ATOM   3555  CB  LEU A 230      16.953  34.019  13.728  1.00 24.74           C  
ATOM   3556  CG  LEU A 230      16.094  35.154  13.185  1.00 26.61           C  
ATOM   3557  CD1 LEU A 230      14.628  34.914  13.577  1.00 25.61           C  
ATOM   3558  CD2 LEU A 230      16.580  36.487  13.667  1.00 24.36           C  
ATOM   3559  H   LEU A 230      18.354  31.996  14.220  1.00  0.00           H  
ATOM   3560  HA  LEU A 230      18.031  33.606  11.920  1.00  0.00           H  
ATOM   3561 1HB  LEU A 230      16.344  33.117  13.720  1.00  0.00           H  
ATOM   3562 2HB  LEU A 230      17.195  34.260  14.763  1.00  0.00           H  
ATOM   3563  HG  LEU A 230      16.128  35.147  12.095  1.00  0.00           H  
ATOM   3564 1HD1 LEU A 230      14.010  35.725  13.190  1.00  0.00           H  
ATOM   3565 2HD1 LEU A 230      14.289  33.968  13.156  1.00  0.00           H  
ATOM   3566 3HD1 LEU A 230      14.543  34.880  14.662  1.00  0.00           H  
ATOM   3567 1HD2 LEU A 230      15.945  37.275  13.260  1.00  0.00           H  
ATOM   3568 2HD2 LEU A 230      16.542  36.516  14.756  1.00  0.00           H  
ATOM   3569 3HD2 LEU A 230      17.607  36.641  13.336  1.00  0.00           H  
ATOM   3570  N   ALA A 231      19.887  35.054  14.273  1.00 22.79           N  
ATOM   3571  CA  ALA A 231      20.817  36.192  14.467  1.00 22.97           C  
ATOM   3572  C   ALA A 231      22.040  36.091  13.545  1.00 22.73           C  
ATOM   3573  O   ALA A 231      22.698  37.102  13.286  1.00 24.30           O  
ATOM   3574  CB  ALA A 231      21.251  36.285  15.922  1.00 24.40           C  
ATOM   3575  H   ALA A 231      19.748  34.398  15.028  1.00  0.00           H  
ATOM   3576  HA  ALA A 231      20.292  37.108  14.198  1.00  0.00           H  
ATOM   3577 1HB  ALA A 231      21.933  37.126  16.045  1.00  0.00           H  
ATOM   3578 2HB  ALA A 231      20.375  36.433  16.554  1.00  0.00           H  
ATOM   3579 3HB  ALA A 231      21.755  35.364  16.210  1.00  0.00           H  
ATOM   3580  N   SER A 232      22.360  34.888  13.044  1.00 23.23           N  
ATOM   3581  CA  SER A 232      23.577  34.725  12.231  1.00 24.59           C  
ATOM   3582  C   SER A 232      23.478  35.425  10.875  1.00 24.56           C  
ATOM   3583  O   SER A 232      24.507  35.693  10.237  1.00 24.66           O  
ATOM   3584  CB  SER A 232      23.931  33.252  12.020  1.00 23.94           C  
ATOM   3585  OG  SER A 232      23.035  32.637  11.096  1.00 25.38           O  
ATOM   3586  H   SER A 232      21.773  34.085  13.218  1.00  0.00           H  
ATOM   3587  HA  SER A 232      24.409  35.199  12.754  1.00  0.00           H  
ATOM   3588 1HB  SER A 232      24.952  33.173  11.647  1.00  0.00           H  
ATOM   3589 2HB  SER A 232      23.889  32.728  12.974  1.00  0.00           H  
ATOM   3590  HG  SER A 232      22.417  33.322  10.831  1.00  0.00           H  
ATOM   3591  N   VAL A 233      22.271  35.723  10.421  1.00 25.15           N  
ATOM   3592  CA  VAL A 233      22.136  36.355   9.112  1.00 25.77           C  
ATOM   3593  C   VAL A 233      22.534  37.828   9.063  1.00 25.17           C  
ATOM   3594  O   VAL A 233      23.338  38.232   8.202  1.00 26.66           O  
ATOM   3595  CB  VAL A 233      20.724  36.153   8.535  1.00 25.52           C  
ATOM   3596  CG1 VAL A 233      20.666  36.723   7.118  1.00 27.44           C  
ATOM   3597  CG2 VAL A 233      20.327  34.645   8.621  1.00 27.67           C  
ATOM   3598  H   VAL A 233      21.440  35.523  10.959  1.00  0.00           H  
ATOM   3599  HA  VAL A 233      22.852  35.895   8.430  1.00  0.00           H  
ATOM   3600  HB  VAL A 233      20.017  36.750   9.112  1.00  0.00           H  
ATOM   3601 1HG1 VAL A 233      19.665  36.580   6.709  1.00  0.00           H  
ATOM   3602 2HG1 VAL A 233      20.898  37.787   7.144  1.00  0.00           H  
ATOM   3603 3HG1 VAL A 233      21.391  36.208   6.489  1.00  0.00           H  
ATOM   3604 1HG2 VAL A 233      19.326  34.508   8.212  1.00  0.00           H  
ATOM   3605 2HG2 VAL A 233      21.038  34.048   8.049  1.00  0.00           H  
ATOM   3606 3HG2 VAL A 233      20.340  34.324   9.663  1.00  0.00           H  
ATOM   3607  N   SER A 234      22.038  38.632   9.996  1.00 24.81           N  
ATOM   3608  CA  SER A 234      22.278  40.054   9.942  1.00 25.94           C  
ATOM   3609  C   SER A 234      22.397  40.654  11.335  1.00 25.10           C  
ATOM   3610  O   SER A 234      22.493  41.863  11.463  1.00 25.48           O  
ATOM   3611  CB  SER A 234      21.212  40.759   9.082  1.00 26.41           C  
ATOM   3612  OG  SER A 234      19.949  40.643   9.681  1.00 30.22           O  
ATOM   3613  H   SER A 234      21.487  38.254  10.754  1.00  0.00           H  
ATOM   3614  HA  SER A 234      23.255  40.223   9.487  1.00  0.00           H  
ATOM   3615 1HB  SER A 234      21.475  41.810   8.966  1.00  0.00           H  
ATOM   3616 2HB  SER A 234      21.195  40.315   8.088  1.00  0.00           H  
ATOM   3617  HG  SER A 234      20.084  40.143  10.489  1.00  0.00           H  
ATOM   3618  N   GLY A 235      22.456  39.792  12.352  1.00 24.13           N  
ATOM   3619  CA  GLY A 235      22.614  40.221  13.750  1.00 24.93           C  
ATOM   3620  C   GLY A 235      21.349  40.518  14.548  1.00 24.09           C  
ATOM   3621  O   GLY A 235      21.447  41.097  15.649  1.00 25.17           O  
ATOM   3622  H   GLY A 235      22.389  38.806  12.145  1.00  0.00           H  
ATOM   3623 1HA  GLY A 235      23.153  39.454  14.307  1.00  0.00           H  
ATOM   3624 2HA  GLY A 235      23.217  41.128  13.786  1.00  0.00           H  
ATOM   3625  N   THR A 236      20.173  40.166  14.021  1.00 24.41           N  
ATOM   3626  CA  THR A 236      18.913  40.474  14.702  1.00 24.11           C  
ATOM   3627  C   THR A 236      18.754  39.633  15.963  1.00 24.11           C  
ATOM   3628  O   THR A 236      18.729  38.384  15.902  1.00 26.00           O  
ATOM   3629  CB  THR A 236      17.732  40.225  13.741  1.00 24.15           C  
ATOM   3630  OG1 THR A 236      17.940  40.955  12.520  1.00 24.41           O  
ATOM   3631  CG2 THR A 236      16.405  40.619  14.369  1.00 25.90           C  
ATOM   3632  H   THR A 236      20.148  39.678  13.137  1.00  0.00           H  
ATOM   3633  HA  THR A 236      18.923  41.526  14.989  1.00  0.00           H  
ATOM   3634  HB  THR A 236      17.692  39.168  13.480  1.00  0.00           H  
ATOM   3635  HG1 THR A 236      18.769  41.437  12.573  1.00  0.00           H  
ATOM   3636 1HG2 THR A 236      15.597  40.429  13.662  1.00  0.00           H  
ATOM   3637 2HG2 THR A 236      16.242  40.033  15.273  1.00  0.00           H  
ATOM   3638 3HG2 THR A 236      16.423  41.678  14.622  1.00  0.00           H  
ATOM   3639  N   GLU A 237      18.621  40.293  17.108  1.00 24.68           N  
ATOM   3640  CA  GLU A 237      18.522  39.561  18.376  1.00 25.70           C  
ATOM   3641  C   GLU A 237      17.085  39.316  18.817  1.00 25.01           C  
ATOM   3642  O   GLU A 237      16.246  40.243  18.797  1.00 24.95           O  
ATOM   3643  CB  GLU A 237      19.234  40.308  19.500  1.00 25.19           C  
ATOM   3644  CG  GLU A 237      20.695  40.522  19.237  1.00 29.50           C  
ATOM   3645  CD  GLU A 237      21.329  41.408  20.309  1.00 32.94           C  
ATOM   3646  OE1 GLU A 237      22.139  40.867  21.093  1.00 39.37           O  
ATOM   3647  OE2 GLU A 237      21.011  42.629  20.365  1.00 34.97           O  
ATOM   3648  H   GLU A 237      18.587  41.302  17.119  1.00  0.00           H  
ATOM   3649  HA  GLU A 237      19.001  38.589  18.253  1.00  0.00           H  
ATOM   3650 1HB  GLU A 237      18.763  41.280  19.646  1.00  0.00           H  
ATOM   3651 2HB  GLU A 237      19.129  39.751  20.431  1.00  0.00           H  
ATOM   3652 1HG  GLU A 237      21.196  39.554  19.218  1.00  0.00           H  
ATOM   3653 2HG  GLU A 237      20.813  40.980  18.256  1.00  0.00           H  
ATOM   3654  N   TYR A 238      16.821  38.078  19.233  1.00 25.33           N  
ATOM   3655  CA  TYR A 238      15.500  37.678  19.753  1.00 23.83           C  
ATOM   3656  C   TYR A 238      15.595  37.252  21.203  1.00 25.14           C  
ATOM   3657  O   TYR A 238      16.638  36.706  21.608  1.00 28.11           O  
ATOM   3658  CB  TYR A 238      14.989  36.465  18.957  1.00 23.56           C  
ATOM   3659  CG  TYR A 238      14.185  36.783  17.729  1.00 23.53           C  
ATOM   3660  CD1 TYR A 238      14.720  37.568  16.705  1.00 24.50           C  
ATOM   3661  CD2 TYR A 238      12.873  36.304  17.589  1.00 25.07           C  
ATOM   3662  CE1 TYR A 238      13.961  37.884  15.562  1.00 24.64           C  
ATOM   3663  CE2 TYR A 238      12.121  36.622  16.461  1.00 24.94           C  
ATOM   3664  CZ  TYR A 238      12.681  37.382  15.465  1.00 25.18           C  
ATOM   3665  OH  TYR A 238      11.853  37.631  14.383  1.00 27.21           O  
ATOM   3666  H   TYR A 238      17.560  37.391  19.187  1.00  0.00           H  
ATOM   3667  HA  TYR A 238      14.809  38.511  19.621  1.00  0.00           H  
ATOM   3668 1HB  TYR A 238      15.836  35.856  18.638  1.00  0.00           H  
ATOM   3669 2HB  TYR A 238      14.364  35.846  19.599  1.00  0.00           H  
ATOM   3670  HD1 TYR A 238      15.740  37.946  16.784  1.00  0.00           H  
ATOM   3671  HD2 TYR A 238      12.435  35.679  18.367  1.00  0.00           H  
ATOM   3672  HE1 TYR A 238      14.394  38.498  14.773  1.00  0.00           H  
ATOM   3673  HE2 TYR A 238      11.093  36.268  16.373  1.00  0.00           H  
ATOM   3674  HH  TYR A 238      11.002  37.211  14.529  1.00  0.00           H  
ATOM   3675  N   GLN A 239      14.544  37.487  21.986  1.00 24.14           N  
ATOM   3676  CA  GLN A 239      14.439  36.947  23.338  1.00 26.87           C  
ATOM   3677  C   GLN A 239      13.536  35.734  23.264  1.00 25.54           C  
ATOM   3678  O   GLN A 239      12.662  35.668  22.381  1.00 25.69           O  
ATOM   3679  CB  GLN A 239      13.836  37.961  24.325  1.00 27.16           C  
ATOM   3680  CG  GLN A 239      14.422  39.394  24.236  1.00 34.96           C  
ATOM   3681  CD  GLN A 239      15.945  39.452  24.436  1.00 42.91           C  
ATOM   3682  OE1 GLN A 239      16.656  40.202  23.734  1.00 47.28           O  
ATOM   3683  NE2 GLN A 239      16.455  38.675  25.415  1.00 44.80           N  
ATOM   3684  H   GLN A 239      13.795  38.061  21.626  1.00  0.00           H  
ATOM   3685  HA  GLN A 239      15.440  36.696  23.689  1.00  0.00           H  
ATOM   3686 1HB  GLN A 239      12.761  38.036  24.159  1.00  0.00           H  
ATOM   3687 2HB  GLN A 239      13.986  37.609  25.345  1.00  0.00           H  
ATOM   3688 1HG  GLN A 239      14.202  39.805  23.250  1.00  0.00           H  
ATOM   3689 2HG  GLN A 239      13.964  40.011  25.008  1.00  0.00           H  
ATOM   3690 1HE2 GLN A 239      17.440  38.673  25.590  1.00  0.00           H  
ATOM   3691 2HE2 GLN A 239      15.849  38.101  25.966  1.00  0.00           H  
ATOM   3692  N   VAL A 240      13.749  34.801  24.197  1.00 24.48           N  
ATOM   3693  CA  VAL A 240      13.059  33.504  24.166  1.00 24.18           C  
ATOM   3694  C   VAL A 240      12.428  33.243  25.508  1.00 23.50           C  
ATOM   3695  O   VAL A 240      13.029  33.558  26.562  1.00 23.47           O  
ATOM   3696  CB  VAL A 240      14.066  32.353  23.833  1.00 25.24           C  
ATOM   3697  CG1 VAL A 240      13.474  30.964  24.095  1.00 24.27           C  
ATOM   3698  CG2 VAL A 240      14.586  32.495  22.402  1.00 23.19           C  
ATOM   3699  H   VAL A 240      14.402  34.993  24.943  1.00  0.00           H  
ATOM   3700  HA  VAL A 240      12.297  33.536  23.386  1.00  0.00           H  
ATOM   3701  HB  VAL A 240      14.905  32.405  24.527  1.00  0.00           H  
ATOM   3702 1HG1 VAL A 240      14.213  30.201  23.848  1.00  0.00           H  
ATOM   3703 2HG1 VAL A 240      13.201  30.877  25.146  1.00  0.00           H  
ATOM   3704 3HG1 VAL A 240      12.588  30.823  23.476  1.00  0.00           H  
ATOM   3705 1HG2 VAL A 240      15.285  31.687  22.187  1.00  0.00           H  
ATOM   3706 2HG2 VAL A 240      13.750  32.446  21.704  1.00  0.00           H  
ATOM   3707 3HG2 VAL A 240      15.094  33.453  22.293  1.00  0.00           H  
ATOM   3708  N   GLY A 241      11.244  32.671  25.506  1.00 21.61           N  
ATOM   3709  CA  GLY A 241      10.629  32.204  26.769  1.00 24.17           C  
ATOM   3710  C   GLY A 241       9.170  31.837  26.596  1.00 22.10           C  
ATOM   3711  O   GLY A 241       8.642  31.925  25.486  1.00 23.01           O  
ATOM   3712  H   GLY A 241      10.742  32.545  24.639  1.00  0.00           H  
ATOM   3713 1HA  GLY A 241      11.174  31.336  27.140  1.00  0.00           H  
ATOM   3714 2HA  GLY A 241      10.714  32.984  27.525  1.00  0.00           H  
ATOM   3715  N   PRO A 242       8.499  31.459  27.695  1.00 22.06           N  
ATOM   3716  CA  PRO A 242       7.083  31.150  27.609  1.00 22.79           C  
ATOM   3717  C   PRO A 242       6.283  32.427  27.373  1.00 22.76           C  
ATOM   3718  O   PRO A 242       6.653  33.484  27.888  1.00 22.03           O  
ATOM   3719  CB  PRO A 242       6.764  30.557  28.998  1.00 22.11           C  
ATOM   3720  CG  PRO A 242       7.783  31.157  29.873  1.00 24.22           C  
ATOM   3721  CD  PRO A 242       9.029  31.302  29.061  1.00 22.86           C  
ATOM   3722  HA  PRO A 242       6.923  30.402  26.818  1.00  0.00           H  
ATOM   3723 1HB  PRO A 242       5.736  30.817  29.291  1.00  0.00           H  
ATOM   3724 2HB  PRO A 242       6.820  29.459  28.960  1.00  0.00           H  
ATOM   3725 1HG  PRO A 242       7.435  32.131  30.249  1.00  0.00           H  
ATOM   3726 2HG  PRO A 242       7.952  30.519  30.753  1.00  0.00           H  
ATOM   3727 1HD  PRO A 242       9.582  32.193  29.394  1.00  0.00           H  
ATOM   3728 2HD  PRO A 242       9.646  30.398  29.171  1.00  0.00           H  
ATOM   3729  N   THR A 243       5.202  32.340  26.595  1.00 22.58           N  
ATOM   3730  CA  THR A 243       4.415  33.544  26.237  1.00 22.69           C  
ATOM   3731  C   THR A 243       4.088  34.399  27.459  1.00 22.03           C  
ATOM   3732  O   THR A 243       4.295  35.613  27.447  1.00 21.30           O  
ATOM   3733  CB  THR A 243       3.135  33.109  25.570  1.00 23.83           C  
ATOM   3734  OG1 THR A 243       3.502  32.385  24.392  1.00 24.68           O  
ATOM   3735  CG2 THR A 243       2.258  34.323  25.180  1.00 23.80           C  
ATOM   3736  H   THR A 243       4.912  31.439  26.242  1.00  0.00           H  
ATOM   3737  HA  THR A 243       5.000  34.145  25.541  1.00  0.00           H  
ATOM   3738  HB  THR A 243       2.568  32.473  26.250  1.00  0.00           H  
ATOM   3739  HG1 THR A 243       4.459  32.356  24.320  1.00  0.00           H  
ATOM   3740 1HG2 THR A 243       1.343  33.973  24.702  1.00  0.00           H  
ATOM   3741 2HG2 THR A 243       2.005  34.892  26.075  1.00  0.00           H  
ATOM   3742 3HG2 THR A 243       2.807  34.961  24.488  1.00  0.00           H  
ATOM   3743  N   CYS A 244       3.533  33.786  28.490  1.00 21.69           N  
ATOM   3744  CA  CYS A 244       2.976  34.582  29.594  1.00 25.01           C  
ATOM   3745  C   CYS A 244       3.936  35.597  30.203  1.00 25.31           C  
ATOM   3746  O   CYS A 244       3.551  36.732  30.459  1.00 25.04           O  
ATOM   3747  CB  CYS A 244       2.483  33.658  30.707  1.00 24.41           C  
ATOM   3748  SG  CYS A 244       3.775  32.579  31.424  1.00 23.72           S  
ATOM   3749  H   CYS A 244       3.483  32.778  28.536  1.00  0.00           H  
ATOM   3750  HA  CYS A 244       2.132  35.158  29.214  1.00  0.00           H  
ATOM   3751 1HB  CYS A 244       2.060  34.255  31.515  1.00  0.00           H  
ATOM   3752 2HB  CYS A 244       1.689  33.018  30.323  1.00  0.00           H  
ATOM   3753  HG  CYS A 244       2.980  31.974  32.300  1.00  0.00           H  
ATOM   3754  N   THR A 245       5.153  35.165  30.458  1.00 24.93           N  
ATOM   3755  CA  THR A 245       6.142  36.099  31.011  1.00 24.97           C  
ATOM   3756  C   THR A 245       7.031  36.803  29.994  1.00 24.46           C  
ATOM   3757  O   THR A 245       7.716  37.790  30.325  1.00 27.57           O  
ATOM   3758  CB  THR A 245       7.049  35.397  32.067  1.00 25.63           C  
ATOM   3759  OG1 THR A 245       7.574  34.214  31.498  1.00 27.60           O  
ATOM   3760  CG2 THR A 245       6.269  35.071  33.346  1.00 29.00           C  
ATOM   3761  H   THR A 245       5.424  34.208  30.283  1.00  0.00           H  
ATOM   3762  HA  THR A 245       5.611  36.914  31.503  1.00  0.00           H  
ATOM   3763  HB  THR A 245       7.883  36.051  32.323  1.00  0.00           H  
ATOM   3764  HG1 THR A 245       7.250  34.121  30.599  1.00  0.00           H  
ATOM   3765 1HG2 THR A 245       6.931  34.583  34.061  1.00  0.00           H  
ATOM   3766 2HG2 THR A 245       5.881  35.992  33.780  1.00  0.00           H  
ATOM   3767 3HG2 THR A 245       5.440  34.406  33.107  1.00  0.00           H  
ATOM   3768  N   THR A 246       7.028  36.346  28.752  1.00 23.99           N  
ATOM   3769  CA  THR A 246       7.904  36.937  27.734  1.00 23.42           C  
ATOM   3770  C   THR A 246       7.220  38.084  26.946  1.00 25.41           C  
ATOM   3771  O   THR A 246       7.880  39.017  26.466  1.00 25.76           O  
ATOM   3772  CB  THR A 246       8.394  35.856  26.761  1.00 23.25           C  
ATOM   3773  OG1 THR A 246       9.022  34.823  27.534  1.00 23.29           O  
ATOM   3774  CG2 THR A 246       9.385  36.421  25.780  1.00 23.99           C  
ATOM   3775  H   THR A 246       6.419  35.583  28.494  1.00  0.00           H  
ATOM   3776  HA  THR A 246       8.768  37.376  28.234  1.00  0.00           H  
ATOM   3777  HB  THR A 246       7.545  35.450  26.211  1.00  0.00           H  
ATOM   3778  HG1 THR A 246       8.985  35.054  28.465  1.00  0.00           H  
ATOM   3779 1HG2 THR A 246       9.715  35.634  25.102  1.00  0.00           H  
ATOM   3780 2HG2 THR A 246       8.915  37.220  25.207  1.00  0.00           H  
ATOM   3781 3HG2 THR A 246      10.244  36.819  26.319  1.00  0.00           H  
ATOM   3782  N   VAL A 247       5.904  38.009  26.823  1.00 23.17           N  
ATOM   3783  CA  VAL A 247       5.153  39.129  26.263  1.00 24.98           C  
ATOM   3784  C   VAL A 247       4.056  39.562  27.242  1.00 23.75           C  
ATOM   3785  O   VAL A 247       4.126  40.666  27.806  1.00 24.57           O  
ATOM   3786  CB  VAL A 247       4.694  38.820  24.776  1.00 25.73           C  
ATOM   3787  CG1 VAL A 247       3.617  37.720  24.666  1.00 25.17           C  
ATOM   3788  CG2 VAL A 247       4.246  40.107  24.090  1.00 27.48           C  
ATOM   3789  H   VAL A 247       5.407  37.180  27.114  1.00  0.00           H  
ATOM   3790  HA  VAL A 247       5.800  40.007  26.248  1.00  0.00           H  
ATOM   3791  HB  VAL A 247       5.533  38.390  24.229  1.00  0.00           H  
ATOM   3792 1HG1 VAL A 247       3.358  37.568  23.618  1.00  0.00           H  
ATOM   3793 2HG1 VAL A 247       4.003  36.790  25.082  1.00  0.00           H  
ATOM   3794 3HG1 VAL A 247       2.728  38.025  25.218  1.00  0.00           H  
ATOM   3795 1HG2 VAL A 247       3.933  39.886  23.070  1.00  0.00           H  
ATOM   3796 2HG2 VAL A 247       3.411  40.541  24.640  1.00  0.00           H  
ATOM   3797 3HG2 VAL A 247       5.074  40.816  24.070  1.00  0.00           H  
ATOM   3798  N   TYR A 248       3.079  38.703  27.517  1.00 22.31           N  
ATOM   3799  CA  TYR A 248       1.993  39.009  28.489  1.00 22.98           C  
ATOM   3800  C   TYR A 248       1.092  37.772  28.573  1.00 22.32           C  
ATOM   3801  O   TYR A 248       1.132  36.927  27.695  1.00 22.13           O  
ATOM   3802  CB  TYR A 248       1.144  40.241  28.057  1.00 21.63           C  
ATOM   3803  CG  TYR A 248       0.834  40.381  26.576  1.00 21.77           C  
ATOM   3804  CD1 TYR A 248       0.101  39.426  25.884  1.00 22.83           C  
ATOM   3805  CD2 TYR A 248       1.293  41.488  25.893  1.00 22.24           C  
ATOM   3806  CE1 TYR A 248      -0.177  39.597  24.489  1.00 21.55           C  
ATOM   3807  CE2 TYR A 248       1.032  41.681  24.540  1.00 22.82           C  
ATOM   3808  CZ  TYR A 248       0.313  40.743  23.862  1.00 20.93           C  
ATOM   3809  OH  TYR A 248       0.060  40.906  22.487  1.00 21.40           O  
ATOM   3810  H   TYR A 248       3.079  37.810  27.045  1.00  0.00           H  
ATOM   3811  HA  TYR A 248       2.447  39.239  29.453  1.00  0.00           H  
ATOM   3812 1HB  TYR A 248       0.183  40.220  28.573  1.00  0.00           H  
ATOM   3813 2HB  TYR A 248       1.655  41.157  28.353  1.00  0.00           H  
ATOM   3814  HD1 TYR A 248      -0.266  38.540  26.402  1.00  0.00           H  
ATOM   3815  HD2 TYR A 248       1.881  42.244  26.413  1.00  0.00           H  
ATOM   3816  HE1 TYR A 248      -0.753  38.844  23.952  1.00  0.00           H  
ATOM   3817  HE2 TYR A 248       1.402  42.574  24.035  1.00  0.00           H  
ATOM   3818  HH  TYR A 248       0.461  41.724  22.184  1.00  0.00           H  
ATOM   3819  N   PRO A 249       0.266  37.668  29.619  1.00 22.49           N  
ATOM   3820  CA  PRO A 249      -0.771  36.637  29.633  1.00 23.64           C  
ATOM   3821  C   PRO A 249      -1.699  36.743  28.439  1.00 24.20           C  
ATOM   3822  O   PRO A 249      -2.115  37.836  28.045  1.00 24.86           O  
ATOM   3823  CB  PRO A 249      -1.549  36.938  30.917  1.00 23.98           C  
ATOM   3824  CG  PRO A 249      -0.538  37.606  31.791  1.00 25.53           C  
ATOM   3825  CD  PRO A 249       0.312  38.441  30.886  1.00 23.37           C  
ATOM   3826  HA  PRO A 249      -0.296  35.646  29.686  1.00  0.00           H  
ATOM   3827 1HB  PRO A 249      -2.415  37.578  30.691  1.00  0.00           H  
ATOM   3828 2HB  PRO A 249      -1.942  36.005  31.346  1.00  0.00           H  
ATOM   3829 1HG  PRO A 249      -1.041  38.217  32.555  1.00  0.00           H  
ATOM   3830 2HG  PRO A 249       0.057  36.853  32.328  1.00  0.00           H  
ATOM   3831 1HD  PRO A 249      -0.136  39.440  30.780  1.00  0.00           H  
ATOM   3832 2HD  PRO A 249       1.328  38.514  31.301  1.00  0.00           H  
ATOM   3833  N   ALA A 250      -2.026  35.603  27.843  1.00 22.51           N  
ATOM   3834  CA  ALA A 250      -2.975  35.586  26.746  1.00 23.45           C  
ATOM   3835  C   ALA A 250      -3.616  34.221  26.692  1.00 24.39           C  
ATOM   3836  O   ALA A 250      -2.933  33.230  26.452  1.00 28.13           O  
ATOM   3837  CB  ALA A 250      -2.247  35.827  25.452  1.00 22.26           C  
ATOM   3838  H   ALA A 250      -1.614  34.734  28.151  1.00  0.00           H  
ATOM   3839  HA  ALA A 250      -3.696  36.387  26.910  1.00  0.00           H  
ATOM   3840 1HB  ALA A 250      -2.959  35.815  24.626  1.00  0.00           H  
ATOM   3841 2HB  ALA A 250      -1.751  36.797  25.489  1.00  0.00           H  
ATOM   3842 3HB  ALA A 250      -1.504  35.045  25.302  1.00  0.00           H  
ATOM   3843  N   SER A 251      -4.922  34.175  26.848  1.00 24.06           N  
ATOM   3844  CA  SER A 251      -5.638  32.903  26.814  1.00 23.56           C  
ATOM   3845  C   SER A 251      -6.281  32.702  25.452  1.00 23.58           C  
ATOM   3846  O   SER A 251      -6.534  33.657  24.725  1.00 24.80           O  
ATOM   3847  CB  SER A 251      -6.683  32.870  27.913  1.00 24.67           C  
ATOM   3848  OG  SER A 251      -7.657  33.871  27.689  1.00 27.08           O  
ATOM   3849  H   SER A 251      -5.442  35.029  26.994  1.00  0.00           H  
ATOM   3850  HA  SER A 251      -4.921  32.098  26.983  1.00  0.00           H  
ATOM   3851 1HB  SER A 251      -7.154  31.888  27.937  1.00  0.00           H  
ATOM   3852 2HB  SER A 251      -6.201  33.026  28.877  1.00  0.00           H  
ATOM   3853  HG  SER A 251      -7.395  34.319  26.881  1.00  0.00           H  
ATOM   3854  N   GLY A 252      -6.544  31.454  25.117  1.00 21.70           N  
ATOM   3855  CA  GLY A 252      -7.226  31.156  23.874  1.00 22.54           C  
ATOM   3856  C   GLY A 252      -6.298  31.356  22.693  1.00 21.63           C  
ATOM   3857  O   GLY A 252      -6.793  31.628  21.572  1.00 22.26           O  
ATOM   3858  H   GLY A 252      -6.273  30.694  25.724  1.00  0.00           H  
ATOM   3859 1HA  GLY A 252      -7.586  30.127  23.894  1.00  0.00           H  
ATOM   3860 2HA  GLY A 252      -8.099  31.800  23.775  1.00  0.00           H  
ATOM   3861  N   SER A 253      -4.982  31.198  22.878  1.00 23.11           N  
ATOM   3862  CA  SER A 253      -4.073  31.415  21.736  1.00 23.31           C  
ATOM   3863  C   SER A 253      -3.759  30.153  20.967  1.00 22.94           C  
ATOM   3864  O   SER A 253      -3.880  29.043  21.470  1.00 23.49           O  
ATOM   3865  CB  SER A 253      -2.743  32.092  22.161  1.00 25.08           C  
ATOM   3866  OG  SER A 253      -1.914  31.154  22.859  1.00 27.13           O  
ATOM   3867  H   SER A 253      -4.594  30.936  23.773  1.00  0.00           H  
ATOM   3868  HA  SER A 253      -4.567  32.074  21.020  1.00  0.00           H  
ATOM   3869 1HB  SER A 253      -2.226  32.464  21.277  1.00  0.00           H  
ATOM   3870 2HB  SER A 253      -2.958  32.948  22.799  1.00  0.00           H  
ATOM   3871  HG  SER A 253      -2.408  30.331  22.883  1.00  0.00           H  
ATOM   3872  N   SER A 254      -3.340  30.337  19.725  1.00 22.69           N  
ATOM   3873  CA  SER A 254      -3.149  29.239  18.807  1.00 23.51           C  
ATOM   3874  C   SER A 254      -2.107  28.218  19.272  1.00 23.03           C  
ATOM   3875  O   SER A 254      -2.393  26.983  19.210  1.00 22.59           O  
ATOM   3876  CB  SER A 254      -2.768  29.773  17.434  1.00 23.53           C  
ATOM   3877  OG  SER A 254      -1.495  30.358  17.446  1.00 24.88           O  
ATOM   3878  H   SER A 254      -3.149  31.278  19.413  1.00  0.00           H  
ATOM   3879  HA  SER A 254      -4.088  28.689  18.725  1.00  0.00           H  
ATOM   3880 1HB  SER A 254      -2.785  28.959  16.710  1.00  0.00           H  
ATOM   3881 2HB  SER A 254      -3.502  30.511  17.114  1.00  0.00           H  
ATOM   3882  HG  SER A 254      -1.173  30.272  18.346  1.00  0.00           H  
ATOM   3883  N   ILE A 255      -0.949  28.683  19.763  1.00 22.86           N  
ATOM   3884  CA  ILE A 255       0.081  27.717  20.102  1.00 22.89           C  
ATOM   3885  C   ILE A 255      -0.263  26.942  21.367  1.00 22.40           C  
ATOM   3886  O   ILE A 255       0.147  25.764  21.503  1.00 22.51           O  
ATOM   3887  CB  ILE A 255       1.509  28.329  20.158  1.00 21.69           C  
ATOM   3888  CG1 ILE A 255       1.627  29.275  21.331  1.00 23.30           C  
ATOM   3889  CG2 ILE A 255       1.869  29.057  18.840  1.00 22.91           C  
ATOM   3890  CD1 ILE A 255       3.151  29.510  21.754  1.00 23.46           C  
ATOM   3891  H   ILE A 255      -0.767  29.666  19.905  1.00  0.00           H  
ATOM   3892  HA  ILE A 255       0.093  26.942  19.337  1.00  0.00           H  
ATOM   3893  HB  ILE A 255       2.238  27.536  20.323  1.00  0.00           H  
ATOM   3894 1HG1 ILE A 255       1.173  30.231  21.074  1.00  0.00           H  
ATOM   3895 2HG1 ILE A 255       1.077  28.871  22.181  1.00  0.00           H  
ATOM   3896 1HG2 ILE A 255       2.874  29.472  18.917  1.00  0.00           H  
ATOM   3897 2HG2 ILE A 255       1.831  28.350  18.012  1.00  0.00           H  
ATOM   3898 3HG2 ILE A 255       1.156  29.862  18.663  1.00  0.00           H  
ATOM   3899 1HD1 ILE A 255       3.192  30.196  22.601  1.00  0.00           H  
ATOM   3900 2HD1 ILE A 255       3.602  28.558  22.036  1.00  0.00           H  
ATOM   3901 3HD1 ILE A 255       3.699  29.937  20.916  1.00  0.00           H  
ATOM   3902  N   ASP A 256      -1.028  27.553  22.283  1.00 21.60           N  
ATOM   3903  CA  ASP A 256      -1.431  26.840  23.510  1.00 22.20           C  
ATOM   3904  C   ASP A 256      -2.476  25.783  23.113  1.00 20.53           C  
ATOM   3905  O   ASP A 256      -2.449  24.669  23.637  1.00 21.03           O  
ATOM   3906  CB  ASP A 256      -2.000  27.792  24.533  1.00 20.77           C  
ATOM   3907  CG  ASP A 256      -0.924  28.654  25.225  1.00 25.86           C  
ATOM   3908  OD1 ASP A 256       0.287  28.515  24.881  1.00 24.93           O  
ATOM   3909  OD2 ASP A 256      -1.323  29.450  26.125  1.00 25.85           O  
ATOM   3910  H   ASP A 256      -1.336  28.505  22.144  1.00  0.00           H  
ATOM   3911  HA  ASP A 256      -0.549  26.364  23.939  1.00  0.00           H  
ATOM   3912 1HB  ASP A 256      -2.719  28.456  24.052  1.00  0.00           H  
ATOM   3913 2HB  ASP A 256      -2.536  27.228  25.297  1.00  0.00           H  
ATOM   3914  N   TRP A 257      -3.380  26.111  22.188  1.00 20.50           N  
ATOM   3915  CA  TRP A 257      -4.303  25.095  21.716  1.00 21.95           C  
ATOM   3916  C   TRP A 257      -3.521  23.944  21.031  1.00 21.12           C  
ATOM   3917  O   TRP A 257      -3.800  22.761  21.278  1.00 21.34           O  
ATOM   3918  CB  TRP A 257      -5.283  25.713  20.712  1.00 21.05           C  
ATOM   3919  CG  TRP A 257      -6.106  24.631  20.071  1.00 21.06           C  
ATOM   3920  CD1 TRP A 257      -7.251  24.071  20.595  1.00 23.50           C  
ATOM   3921  CD2 TRP A 257      -5.835  23.942  18.850  1.00 22.93           C  
ATOM   3922  NE1 TRP A 257      -7.718  23.103  19.732  1.00 24.80           N  
ATOM   3923  CE2 TRP A 257      -6.838  22.985  18.684  1.00 23.32           C  
ATOM   3924  CE3 TRP A 257      -4.836  24.049  17.889  1.00 24.90           C  
ATOM   3925  CZ2 TRP A 257      -6.884  22.119  17.542  1.00 27.53           C  
ATOM   3926  CZ3 TRP A 257      -4.863  23.189  16.775  1.00 28.14           C  
ATOM   3927  CH2 TRP A 257      -5.884  22.240  16.627  1.00 27.01           C  
ATOM   3928  H   TRP A 257      -3.440  27.045  21.808  1.00  0.00           H  
ATOM   3929  HA  TRP A 257      -4.863  24.713  22.570  1.00  0.00           H  
ATOM   3930 1HB  TRP A 257      -5.930  26.425  21.226  1.00  0.00           H  
ATOM   3931 2HB  TRP A 257      -4.727  26.264  19.953  1.00  0.00           H  
ATOM   3932  HD1 TRP A 257      -7.706  24.355  21.542  1.00  0.00           H  
ATOM   3933  HE1 TRP A 257      -8.567  22.568  19.851  1.00  0.00           H  
ATOM   3934  HE3 TRP A 257      -4.046  24.791  18.000  1.00  0.00           H  
ATOM   3935  HZ2 TRP A 257      -7.682  21.390  17.399  1.00  0.00           H  
ATOM   3936  HZ3 TRP A 257      -4.072  23.277  16.030  1.00  0.00           H  
ATOM   3937  HH2 TRP A 257      -5.873  21.584  15.756  1.00  0.00           H  
ATOM   3938  N   ALA A 258      -2.562  24.271  20.177  1.00 19.96           N  
ATOM   3939  CA  ALA A 258      -1.818  23.210  19.506  1.00 21.55           C  
ATOM   3940  C   ALA A 258      -1.107  22.315  20.516  1.00 22.24           C  
ATOM   3941  O   ALA A 258      -1.198  21.078  20.434  1.00 21.95           O  
ATOM   3942  CB  ALA A 258      -0.843  23.810  18.546  1.00 20.23           C  
ATOM   3943  H   ALA A 258      -2.332  25.234  19.978  1.00  0.00           H  
ATOM   3944  HA  ALA A 258      -2.529  22.593  18.957  1.00  0.00           H  
ATOM   3945 1HB  ALA A 258      -0.289  23.016  18.046  1.00  0.00           H  
ATOM   3946 2HB  ALA A 258      -1.380  24.400  17.803  1.00  0.00           H  
ATOM   3947 3HB  ALA A 258      -0.149  24.452  19.086  1.00  0.00           H  
ATOM   3948  N   TYR A 259      -0.426  22.926  21.481  1.00 19.91           N  
ATOM   3949  CA  TYR A 259       0.319  22.126  22.465  1.00 21.90           C  
ATOM   3950  C   TYR A 259      -0.588  21.298  23.372  1.00 22.20           C  
ATOM   3951  O   TYR A 259      -0.319  20.104  23.614  1.00 22.37           O  
ATOM   3952  CB  TYR A 259       1.233  23.058  23.241  1.00 19.65           C  
ATOM   3953  CG  TYR A 259       2.183  22.293  24.118  1.00 20.57           C  
ATOM   3954  CD1 TYR A 259       3.348  21.739  23.567  1.00 18.81           C  
ATOM   3955  CD2 TYR A 259       1.886  22.055  25.461  1.00 21.41           C  
ATOM   3956  CE1 TYR A 259       4.195  20.985  24.326  1.00 20.11           C  
ATOM   3957  CE2 TYR A 259       2.740  21.263  26.246  1.00 22.64           C  
ATOM   3958  CZ  TYR A 259       3.878  20.734  25.653  1.00 21.90           C  
ATOM   3959  OH  TYR A 259       4.719  19.971  26.437  1.00 23.48           O  
ATOM   3960  H   TYR A 259      -0.410  23.933  21.552  1.00  0.00           H  
ATOM   3961  HA  TYR A 259       0.916  21.387  21.930  1.00  0.00           H  
ATOM   3962 1HB  TYR A 259       1.801  23.675  22.543  1.00  0.00           H  
ATOM   3963 2HB  TYR A 259       0.632  23.728  23.856  1.00  0.00           H  
ATOM   3964  HD1 TYR A 259       3.588  21.908  22.517  1.00  0.00           H  
ATOM   3965  HD2 TYR A 259       0.987  22.484  25.905  1.00  0.00           H  
ATOM   3966  HE1 TYR A 259       5.095  20.563  23.881  1.00  0.00           H  
ATOM   3967  HE2 TYR A 259       2.501  21.077  27.293  1.00  0.00           H  
ATOM   3968  HH  TYR A 259       4.365  19.920  27.328  1.00  0.00           H  
ATOM   3969  N   ASP A 260      -1.693  21.891  23.792  1.00 22.34           N  
ATOM   3970  CA  ASP A 260      -2.643  21.164  24.645  1.00 24.37           C  
ATOM   3971  C   ASP A 260      -3.320  20.012  23.878  1.00 24.72           C  
ATOM   3972  O   ASP A 260      -3.892  19.106  24.516  1.00 24.63           O  
ATOM   3973  CB  ASP A 260      -3.694  22.109  25.244  1.00 26.75           C  
ATOM   3974  CG  ASP A 260      -3.174  22.872  26.467  1.00 30.51           C  
ATOM   3975  OD1 ASP A 260      -3.850  23.829  26.877  1.00 35.28           O  
ATOM   3976  OD2 ASP A 260      -2.135  22.469  27.023  1.00 33.30           O  
ATOM   3977  H   ASP A 260      -1.896  22.846  23.533  1.00  0.00           H  
ATOM   3978  HA  ASP A 260      -2.090  20.705  25.465  1.00  0.00           H  
ATOM   3979 1HB  ASP A 260      -4.008  22.829  24.489  1.00  0.00           H  
ATOM   3980 2HB  ASP A 260      -4.574  21.536  25.536  1.00  0.00           H  
ATOM   3981  N   ASN A 261      -3.257  20.071  22.536  1.00 22.93           N  
ATOM   3982  CA  ASN A 261      -3.769  19.009  21.682  1.00 25.43           C  
ATOM   3983  C   ASN A 261      -2.701  18.079  21.185  1.00 23.20           C  
ATOM   3984  O   ASN A 261      -2.961  17.266  20.326  1.00 25.38           O  
ATOM   3985  CB  ASN A 261      -4.685  19.588  20.608  1.00 23.64           C  
ATOM   3986  CG  ASN A 261      -6.031  19.968  21.193  1.00 27.95           C  
ATOM   3987  OD1 ASN A 261      -6.930  19.124  21.246  1.00 32.26           O  
ATOM   3988  ND2 ASN A 261      -6.146  21.169  21.776  1.00 29.23           N  
ATOM   3989  H   ASN A 261      -2.838  20.885  22.111  1.00  0.00           H  
ATOM   3990  HA  ASN A 261      -4.345  18.317  22.298  1.00  0.00           H  
ATOM   3991 1HB  ASN A 261      -4.216  20.467  20.164  1.00  0.00           H  
ATOM   3992 2HB  ASN A 261      -4.823  18.854  19.814  1.00  0.00           H  
ATOM   3993 1HD2 ASN A 261      -7.020  21.451  22.172  1.00  0.00           H  
ATOM   3994 2HD2 ASN A 261      -5.358  21.783  21.815  1.00  0.00           H  
ATOM   3995  N   GLY A 262      -1.532  18.144  21.829  1.00 21.82           N  
ATOM   3996  CA  GLY A 262      -0.501  17.173  21.580  1.00 23.16           C  
ATOM   3997  C   GLY A 262       0.541  17.513  20.530  1.00 21.51           C  
ATOM   3998  O   GLY A 262       1.414  16.666  20.242  1.00 22.51           O  
ATOM   3999  H   GLY A 262      -1.363  18.880  22.500  1.00  0.00           H  
ATOM   4000 1HA  GLY A 262       0.045  16.977  22.503  1.00  0.00           H  
ATOM   4001 2HA  GLY A 262      -0.955  16.232  21.270  1.00  0.00           H  
ATOM   4002  N   ILE A 263       0.480  18.727  19.952  1.00 22.99           N  
ATOM   4003  CA  ILE A 263       1.474  19.116  18.982  1.00 21.87           C  
ATOM   4004  C   ILE A 263       2.660  19.690  19.722  1.00 22.90           C  
ATOM   4005  O   ILE A 263       2.521  20.720  20.409  1.00 23.61           O  
ATOM   4006  CB  ILE A 263       0.885  20.166  18.019  1.00 21.30           C  
ATOM   4007  CG1 ILE A 263      -0.345  19.583  17.346  1.00 21.88           C  
ATOM   4008  CG2 ILE A 263       1.956  20.602  16.966  1.00 21.78           C  
ATOM   4009  CD1 ILE A 263      -1.109  20.616  16.424  1.00 23.12           C  
ATOM   4010  H   ILE A 263      -0.257  19.376  20.188  1.00  0.00           H  
ATOM   4011  HA  ILE A 263       1.762  18.235  18.410  1.00  0.00           H  
ATOM   4012  HB  ILE A 263       0.568  21.041  18.585  1.00  0.00           H  
ATOM   4013 1HG1 ILE A 263      -0.055  18.727  16.738  1.00  0.00           H  
ATOM   4014 2HG1 ILE A 263      -1.039  19.223  18.106  1.00  0.00           H  
ATOM   4015 1HG2 ILE A 263       1.524  21.343  16.293  1.00  0.00           H  
ATOM   4016 2HG2 ILE A 263       2.815  21.034  17.478  1.00  0.00           H  
ATOM   4017 3HG2 ILE A 263       2.276  19.733  16.391  1.00  0.00           H  
ATOM   4018 1HD1 ILE A 263      -1.977  20.131  15.976  1.00  0.00           H  
ATOM   4019 2HD1 ILE A 263      -1.437  21.466  17.024  1.00  0.00           H  
ATOM   4020 3HD1 ILE A 263      -0.442  20.963  15.636  1.00  0.00           H  
ATOM   4021  N   LYS A 264       3.785  18.979  19.667  1.00 22.34           N  
ATOM   4022  CA  LYS A 264       4.871  19.179  20.619  1.00 22.18           C  
ATOM   4023  C   LYS A 264       5.618  20.485  20.378  1.00 21.03           C  
ATOM   4024  O   LYS A 264       5.842  21.285  21.297  1.00 22.48           O  
ATOM   4025  CB  LYS A 264       5.828  18.005  20.495  1.00 20.71           C  
ATOM   4026  CG  LYS A 264       6.976  18.147  21.499  1.00 23.04           C  
ATOM   4027  CD  LYS A 264       7.746  16.893  21.471  1.00 24.96           C  
ATOM   4028  CE  LYS A 264       8.925  16.996  22.454  1.00 26.79           C  
ATOM   4029  NZ  LYS A 264       9.614  15.669  22.557  1.00 30.33           N  
ATOM   4030  H   LYS A 264       3.887  18.281  18.944  1.00  0.00           H  
ATOM   4031  HA  LYS A 264       4.449  19.207  21.624  1.00  0.00           H  
ATOM   4032 1HB  LYS A 264       5.288  17.075  20.675  1.00  0.00           H  
ATOM   4033 2HB  LYS A 264       6.223  17.963  19.480  1.00  0.00           H  
ATOM   4034 1HG  LYS A 264       7.602  18.995  21.218  1.00  0.00           H  
ATOM   4035 2HG  LYS A 264       6.569  18.332  22.493  1.00  0.00           H  
ATOM   4036 1HD  LYS A 264       7.098  16.061  21.751  1.00  0.00           H  
ATOM   4037 2HD  LYS A 264       8.118  16.717  20.462  1.00  0.00           H  
ATOM   4038 1HE  LYS A 264       9.625  17.753  22.104  1.00  0.00           H  
ATOM   4039 2HE  LYS A 264       8.556  17.300  23.434  1.00  0.00           H  
ATOM   4040 1HZ  LYS A 264      10.387  15.740  23.203  1.00  0.00           H  
ATOM   4041 2HZ  LYS A 264       8.960  14.974  22.890  1.00  0.00           H  
ATOM   4042 3HZ  LYS A 264       9.960  15.397  21.648  1.00  0.00           H  
ATOM   4043  N   PHE A 265       5.989  20.729  19.129  1.00 21.86           N  
ATOM   4044  CA  PHE A 265       6.791  21.890  18.810  1.00 23.25           C  
ATOM   4045  C   PHE A 265       5.956  23.083  18.412  1.00 21.90           C  
ATOM   4046  O   PHE A 265       5.784  23.379  17.220  1.00 24.08           O  
ATOM   4047  CB  PHE A 265       7.813  21.522  17.751  1.00 21.18           C  
ATOM   4048  CG  PHE A 265       8.800  20.507  18.252  1.00 23.52           C  
ATOM   4049  CD1 PHE A 265       9.817  20.911  19.128  1.00 28.04           C  
ATOM   4050  CD2 PHE A 265       8.648  19.159  17.938  1.00 23.49           C  
ATOM   4051  CE1 PHE A 265      10.737  19.970  19.657  1.00 31.77           C  
ATOM   4052  CE2 PHE A 265       9.564  18.192  18.443  1.00 27.89           C  
ATOM   4053  CZ  PHE A 265      10.595  18.616  19.321  1.00 30.70           C  
ATOM   4054  H   PHE A 265       5.713  20.103  18.386  1.00  0.00           H  
ATOM   4055  HA  PHE A 265       7.312  22.210  19.714  1.00  0.00           H  
ATOM   4056 1HB  PHE A 265       7.302  21.122  16.876  1.00  0.00           H  
ATOM   4057 2HB  PHE A 265       8.349  22.417  17.436  1.00  0.00           H  
ATOM   4058  HD1 PHE A 265       9.896  21.963  19.403  1.00  0.00           H  
ATOM   4059  HD2 PHE A 265       7.849  18.852  17.262  1.00  0.00           H  
ATOM   4060  HE1 PHE A 265      11.539  20.304  20.315  1.00  0.00           H  
ATOM   4061  HE2 PHE A 265       9.484  17.141  18.165  1.00  0.00           H  
ATOM   4062  HZ  PHE A 265      11.280  17.877  19.733  1.00  0.00           H  
ATOM   4063  N   ALA A 266       5.436  23.742  19.463  1.00 22.05           N  
ATOM   4064  CA  ALA A 266       4.501  24.866  19.329  1.00 22.10           C  
ATOM   4065  C   ALA A 266       5.252  26.153  19.687  1.00 22.31           C  
ATOM   4066  O   ALA A 266       5.659  26.362  20.848  1.00 23.79           O  
ATOM   4067  CB  ALA A 266       3.288  24.662  20.223  1.00 21.91           C  
ATOM   4068  H   ALA A 266       5.711  23.438  20.386  1.00  0.00           H  
ATOM   4069  HA  ALA A 266       4.169  24.909  18.291  1.00  0.00           H  
ATOM   4070 1HB  ALA A 266       2.607  25.505  20.110  1.00  0.00           H  
ATOM   4071 2HB  ALA A 266       2.777  23.742  19.939  1.00  0.00           H  
ATOM   4072 3HB  ALA A 266       3.609  24.592  21.261  1.00  0.00           H  
ATOM   4073  N   PHE A 267       5.422  27.019  18.679  1.00 22.13           N  
ATOM   4074  CA  PHE A 267       6.153  28.283  18.835  1.00 22.42           C  
ATOM   4075  C   PHE A 267       5.455  29.463  18.190  1.00 23.28           C  
ATOM   4076  O   PHE A 267       4.831  29.323  17.114  1.00 21.27           O  
ATOM   4077  CB  PHE A 267       7.514  28.202  18.141  1.00 21.31           C  
ATOM   4078  CG  PHE A 267       8.439  27.202  18.759  1.00 21.33           C  
ATOM   4079  CD1 PHE A 267       8.648  25.957  18.163  1.00 22.19           C  
ATOM   4080  CD2 PHE A 267       9.091  27.499  19.959  1.00 23.24           C  
ATOM   4081  CE1 PHE A 267       9.550  25.006  18.756  1.00 21.79           C  
ATOM   4082  CE2 PHE A 267       9.960  26.550  20.579  1.00 24.11           C  
ATOM   4083  CZ  PHE A 267      10.198  25.307  19.971  1.00 23.87           C  
ATOM   4084  H   PHE A 267       5.029  26.786  17.778  1.00  0.00           H  
ATOM   4085  HA  PHE A 267       6.314  28.461  19.899  1.00  0.00           H  
ATOM   4086 1HB  PHE A 267       7.373  27.938  17.094  1.00  0.00           H  
ATOM   4087 2HB  PHE A 267       7.996  29.179  18.170  1.00  0.00           H  
ATOM   4088  HD1 PHE A 267       8.120  25.713  17.241  1.00  0.00           H  
ATOM   4089  HD2 PHE A 267       8.909  28.463  20.435  1.00  0.00           H  
ATOM   4090  HE1 PHE A 267       9.733  24.051  18.265  1.00  0.00           H  
ATOM   4091  HE2 PHE A 267      10.439  26.792  21.528  1.00  0.00           H  
ATOM   4092  HZ  PHE A 267      10.870  24.581  20.426  1.00  0.00           H  
ATOM   4093  N   THR A 268       5.583  30.622  18.831  1.00 23.09           N  
ATOM   4094  CA  THR A 268       5.161  31.933  18.222  1.00 25.56           C  
ATOM   4095  C   THR A 268       6.414  32.755  17.908  1.00 24.89           C  
ATOM   4096  O   THR A 268       7.298  32.898  18.788  1.00 24.43           O  
ATOM   4097  CB  THR A 268       4.356  32.770  19.238  1.00 25.62           C  
ATOM   4098  OG1 THR A 268       3.103  32.140  19.497  1.00 28.95           O  
ATOM   4099  CG2 THR A 268       4.094  34.178  18.715  1.00 28.11           C  
ATOM   4100  H   THR A 268       5.979  30.616  19.760  1.00  0.00           H  
ATOM   4101  HA  THR A 268       4.525  31.726  17.361  1.00  0.00           H  
ATOM   4102  HB  THR A 268       4.912  32.842  20.172  1.00  0.00           H  
ATOM   4103  HG1 THR A 268       3.038  31.333  18.980  1.00  0.00           H  
ATOM   4104 1HG2 THR A 268       3.525  34.741  19.455  1.00  0.00           H  
ATOM   4105 2HG2 THR A 268       5.044  34.679  18.528  1.00  0.00           H  
ATOM   4106 3HG2 THR A 268       3.526  34.121  17.788  1.00  0.00           H  
ATOM   4107  N   PHE A 269       6.564  33.242  16.666  1.00 24.52           N  
ATOM   4108  CA  PHE A 269       7.550  34.278  16.408  1.00 24.72           C  
ATOM   4109  C   PHE A 269       6.876  35.632  16.433  1.00 24.67           C  
ATOM   4110  O   PHE A 269       5.862  35.817  15.779  1.00 26.14           O  
ATOM   4111  CB  PHE A 269       8.118  34.154  14.992  1.00 23.86           C  
ATOM   4112  CG  PHE A 269       9.139  33.086  14.825  1.00 25.39           C  
ATOM   4113  CD1 PHE A 269       8.767  31.751  14.882  1.00 25.13           C  
ATOM   4114  CD2 PHE A 269      10.454  33.411  14.575  1.00 27.85           C  
ATOM   4115  CE1 PHE A 269       9.704  30.727  14.679  1.00 26.99           C  
ATOM   4116  CE2 PHE A 269      11.417  32.418  14.406  1.00 27.99           C  
ATOM   4117  CZ  PHE A 269      11.034  31.063  14.436  1.00 27.52           C  
ATOM   4118  H   PHE A 269       6.000  32.899  15.902  1.00  0.00           H  
ATOM   4119  HA  PHE A 269       8.369  34.161  17.119  1.00  0.00           H  
ATOM   4120 1HB  PHE A 269       7.308  33.952  14.292  1.00  0.00           H  
ATOM   4121 2HB  PHE A 269       8.575  35.099  14.700  1.00  0.00           H  
ATOM   4122  HD1 PHE A 269       7.727  31.496  15.088  1.00  0.00           H  
ATOM   4123  HD2 PHE A 269      10.745  34.462  14.553  1.00  0.00           H  
ATOM   4124  HE1 PHE A 269       9.387  29.685  14.712  1.00  0.00           H  
ATOM   4125  HE2 PHE A 269      12.462  32.685  14.252  1.00  0.00           H  
ATOM   4126  HZ  PHE A 269      11.773  30.281  14.272  1.00  0.00           H  
ATOM   4127  N   GLU A 270       7.464  36.587  17.131  1.00 23.52           N  
ATOM   4128  CA  GLU A 270       7.101  38.016  16.968  1.00 24.28           C  
ATOM   4129  C   GLU A 270       8.234  38.553  16.152  1.00 24.03           C  
ATOM   4130  O   GLU A 270       9.348  38.626  16.653  1.00 24.36           O  
ATOM   4131  CB  GLU A 270       7.017  38.760  18.287  1.00 25.42           C  
ATOM   4132  CG  GLU A 270       5.853  38.339  19.193  1.00 26.44           C  
ATOM   4133  CD  GLU A 270       4.508  38.847  18.702  1.00 29.30           C  
ATOM   4134  OE1 GLU A 270       4.464  39.692  17.809  1.00 29.93           O  
ATOM   4135  OE2 GLU A 270       3.520  38.329  19.193  1.00 35.01           O  
ATOM   4136  H   GLU A 270       8.182  36.334  17.795  1.00  0.00           H  
ATOM   4137  HA  GLU A 270       6.118  38.072  16.498  1.00  0.00           H  
ATOM   4138 1HB  GLU A 270       7.941  38.613  18.847  1.00  0.00           H  
ATOM   4139 2HB  GLU A 270       6.916  39.829  18.096  1.00  0.00           H  
ATOM   4140 1HG  GLU A 270       5.821  37.251  19.244  1.00  0.00           H  
ATOM   4141 2HG  GLU A 270       6.034  38.717  20.198  1.00  0.00           H  
ATOM   4142  N   LEU A 271       7.973  38.842  14.891  1.00 21.84           N  
ATOM   4143  CA  LEU A 271       9.042  39.259  13.989  1.00 23.51           C  
ATOM   4144  C   LEU A 271       9.442  40.719  14.208  1.00 23.11           C  
ATOM   4145  O   LEU A 271       9.109  41.347  15.206  1.00 23.96           O  
ATOM   4146  CB  LEU A 271       8.559  39.071  12.555  1.00 22.07           C  
ATOM   4147  CG  LEU A 271       8.081  37.640  12.207  1.00 22.53           C  
ATOM   4148  CD1 LEU A 271       7.391  37.562  10.843  1.00 26.33           C  
ATOM   4149  CD2 LEU A 271       9.257  36.688  12.245  1.00 25.12           C  
ATOM   4150  H   LEU A 271       7.029  38.777  14.538  1.00  0.00           H  
ATOM   4151  HA  LEU A 271       9.912  38.628  14.169  1.00  0.00           H  
ATOM   4152 1HB  LEU A 271       7.732  39.756  12.374  1.00  0.00           H  
ATOM   4153 2HB  LEU A 271       9.373  39.329  11.877  1.00  0.00           H  
ATOM   4154  HG  LEU A 271       7.333  37.320  12.932  1.00  0.00           H  
ATOM   4155 1HD1 LEU A 271       7.077  36.536  10.652  1.00  0.00           H  
ATOM   4156 2HD1 LEU A 271       6.518  38.214  10.839  1.00  0.00           H  
ATOM   4157 3HD1 LEU A 271       8.085  37.879  10.066  1.00  0.00           H  
ATOM   4158 1HD2 LEU A 271       8.918  35.681  12.000  1.00  0.00           H  
ATOM   4159 2HD2 LEU A 271      10.006  37.005  11.519  1.00  0.00           H  
ATOM   4160 3HD2 LEU A 271       9.695  36.691  13.243  1.00  0.00           H  
ATOM   4161  N   ARG A 272      10.220  41.258  13.284  1.00 22.68           N  
ATOM   4162  CA  ARG A 272      10.806  42.612  13.454  1.00 22.93           C  
ATOM   4163  C   ARG A 272       9.680  43.672  13.480  1.00 23.20           C  
ATOM   4164  O   ARG A 272       8.601  43.432  12.902  1.00 23.65           O  
ATOM   4165  CB  ARG A 272      11.656  42.916  12.226  1.00 21.97           C  
ATOM   4166  CG  ARG A 272      12.952  42.185  12.120  1.00 23.79           C  
ATOM   4167  CD  ARG A 272      13.756  42.947  11.065  1.00 24.34           C  
ATOM   4168  NE  ARG A 272      14.962  42.242  10.642  1.00 24.84           N  
ATOM   4169  CZ  ARG A 272      15.796  42.697   9.703  1.00 24.20           C  
ATOM   4170  NH1 ARG A 272      15.561  43.845   9.090  1.00 24.05           N  
ATOM   4171  NH2 ARG A 272      16.868  42.010   9.371  1.00 24.70           N  
ATOM   4172  H   ARG A 272      10.421  40.737  12.442  1.00  0.00           H  
ATOM   4173  HA  ARG A 272      11.433  42.608  14.346  1.00  0.00           H  
ATOM   4174 1HB  ARG A 272      11.089  42.685  11.325  1.00  0.00           H  
ATOM   4175 2HB  ARG A 272      11.891  43.980  12.201  1.00  0.00           H  
ATOM   4176 1HG  ARG A 272      13.454  42.191  13.088  1.00  0.00           H  
ATOM   4177 2HG  ARG A 272      12.765  41.155  11.815  1.00  0.00           H  
ATOM   4178 1HD  ARG A 272      13.139  43.104  10.181  1.00  0.00           H  
ATOM   4179 2HD  ARG A 272      14.063  43.911  11.468  1.00  0.00           H  
ATOM   4180  HE  ARG A 272      15.172  41.360  11.089  1.00  0.00           H  
ATOM   4181 1HH1 ARG A 272      14.744  44.388   9.330  1.00  0.00           H  
ATOM   4182 2HH1 ARG A 272      16.199  44.179   8.382  1.00  0.00           H  
ATOM   4183 1HH2 ARG A 272      17.066  41.130   9.828  1.00  0.00           H  
ATOM   4184 2HH2 ARG A 272      17.492  42.361   8.660  1.00  0.00           H  
ATOM   4185  N   ASP A 273       9.887  44.839  14.112  1.00 24.55           N  
ATOM   4186  CA  ASP A 273      11.137  45.204  14.816  1.00 24.08           C  
ATOM   4187  C   ASP A 273      10.908  45.272  16.326  1.00 24.73           C  
ATOM   4188  O   ASP A 273      10.157  44.477  16.894  1.00 23.40           O  
ATOM   4189  CB  ASP A 273      11.702  46.524  14.289  1.00 24.44           C  
ATOM   4190  CG  ASP A 273      10.694  47.695  14.351  1.00 26.62           C  
ATOM   4191  OD1 ASP A 273       9.634  47.600  15.025  1.00 27.13           O  
ATOM   4192  OD2 ASP A 273      11.003  48.735  13.700  1.00 25.18           O  
ATOM   4193  H   ASP A 273       9.123  45.499  14.093  1.00  0.00           H  
ATOM   4194  HA  ASP A 273      11.875  44.421  14.640  1.00  0.00           H  
ATOM   4195 1HB  ASP A 273      12.584  46.799  14.868  1.00  0.00           H  
ATOM   4196 2HB  ASP A 273      12.017  46.397  13.253  1.00  0.00           H  
ATOM   4197  N   THR A 274      11.582  46.203  16.997  1.00 23.80           N  
ATOM   4198  CA  THR A 274      11.378  46.307  18.437  1.00 26.54           C  
ATOM   4199  C   THR A 274      10.626  47.582  18.791  1.00 26.92           C  
ATOM   4200  O   THR A 274      10.637  48.005  19.955  1.00 27.83           O  
ATOM   4201  CB  THR A 274      12.728  46.226  19.244  1.00 25.99           C  
ATOM   4202  OG1 THR A 274      13.639  47.227  18.781  1.00 28.29           O  
ATOM   4203  CG2 THR A 274      13.379  44.847  19.075  1.00 28.12           C  
ATOM   4204  H   THR A 274      12.226  46.836  16.544  1.00  0.00           H  
ATOM   4205  HA  THR A 274      10.750  45.476  18.758  1.00  0.00           H  
ATOM   4206  HB  THR A 274      12.531  46.399  20.302  1.00  0.00           H  
ATOM   4207  HG1 THR A 274      13.227  47.732  18.076  1.00  0.00           H  
ATOM   4208 1HG2 THR A 274      14.310  44.812  19.641  1.00  0.00           H  
ATOM   4209 2HG2 THR A 274      12.701  44.077  19.443  1.00  0.00           H  
ATOM   4210 3HG2 THR A 274      13.589  44.671  18.021  1.00  0.00           H  
ATOM   4211  N   GLY A 275       9.996  48.199  17.802  1.00 26.48           N  
ATOM   4212  CA  GLY A 275       9.126  49.364  18.054  1.00 27.02           C  
ATOM   4213  C   GLY A 275       9.441  50.624  17.269  1.00 28.17           C  
ATOM   4214  O   GLY A 275       8.647  51.575  17.259  1.00 28.40           O  
ATOM   4215  H   GLY A 275      10.112  47.867  16.855  1.00  0.00           H  
ATOM   4216 1HA  GLY A 275       8.092  49.101  17.831  1.00  0.00           H  
ATOM   4217 2HA  GLY A 275       9.169  49.629  19.110  1.00  0.00           H  
ATOM   4218  N   THR A 276      10.593  50.674  16.608  1.00 28.01           N  
ATOM   4219  CA  THR A 276      10.897  51.865  15.812  1.00 28.94           C  
ATOM   4220  C   THR A 276       9.787  52.104  14.792  1.00 26.90           C  
ATOM   4221  O   THR A 276       9.310  53.196  14.658  1.00 27.22           O  
ATOM   4222  CB  THR A 276      12.254  51.724  15.113  1.00 29.66           C  
ATOM   4223  OG1 THR A 276      13.296  51.699  16.105  1.00 34.91           O  
ATOM   4224  CG2 THR A 276      12.525  52.884  14.129  1.00 28.42           C  
ATOM   4225  H   THR A 276      11.262  49.918  16.638  1.00  0.00           H  
ATOM   4226  HA  THR A 276      10.941  52.726  16.480  1.00  0.00           H  
ATOM   4227  HB  THR A 276      12.281  50.788  14.555  1.00  0.00           H  
ATOM   4228  HG1 THR A 276      12.907  51.776  16.979  1.00  0.00           H  
ATOM   4229 1HG2 THR A 276      13.497  52.741  13.657  1.00  0.00           H  
ATOM   4230 2HG2 THR A 276      11.749  52.901  13.364  1.00  0.00           H  
ATOM   4231 3HG2 THR A 276      12.520  53.829  14.671  1.00  0.00           H  
ATOM   4232  N   TYR A 277       9.401  51.080  14.047  1.00 25.19           N  
ATOM   4233  CA  TYR A 277       8.292  51.211  13.105  1.00 25.30           C  
ATOM   4234  C   TYR A 277       7.120  50.355  13.541  1.00 24.67           C  
ATOM   4235  O   TYR A 277       5.992  50.583  13.106  1.00 23.65           O  
ATOM   4236  CB  TYR A 277       8.726  50.748  11.702  1.00 24.58           C  
ATOM   4237  CG  TYR A 277       9.828  51.577  11.101  1.00 27.25           C  
ATOM   4238  CD1 TYR A 277       9.575  52.867  10.651  1.00 29.44           C  
ATOM   4239  CD2 TYR A 277      11.128  51.071  10.974  1.00 28.49           C  
ATOM   4240  CE1 TYR A 277      10.589  53.657  10.104  1.00 31.85           C  
ATOM   4241  CE2 TYR A 277      12.165  51.869  10.416  1.00 29.91           C  
ATOM   4242  CZ  TYR A 277      11.876  53.140   9.982  1.00 33.58           C  
ATOM   4243  OH  TYR A 277      12.888  53.925   9.447  1.00 34.99           O  
ATOM   4244  H   TYR A 277       9.877  50.193  14.127  1.00  0.00           H  
ATOM   4245  HA  TYR A 277       8.004  52.261  13.054  1.00  0.00           H  
ATOM   4246 1HB  TYR A 277       9.067  49.713  11.749  1.00  0.00           H  
ATOM   4247 2HB  TYR A 277       7.871  50.780  11.028  1.00  0.00           H  
ATOM   4248  HD1 TYR A 277       8.569  53.281  10.721  1.00  0.00           H  
ATOM   4249  HD2 TYR A 277      11.353  50.056  11.303  1.00  0.00           H  
ATOM   4250  HE1 TYR A 277      10.367  54.666   9.758  1.00  0.00           H  
ATOM   4251  HE2 TYR A 277      13.176  51.470  10.336  1.00  0.00           H  
ATOM   4252  HH  TYR A 277      13.712  53.432   9.456  1.00  0.00           H  
ATOM   4253  N   GLY A 278       7.361  49.368  14.399  1.00 24.23           N  
ATOM   4254  CA  GLY A 278       6.242  48.551  14.908  1.00 24.74           C  
ATOM   4255  C   GLY A 278       5.541  47.819  13.766  1.00 23.86           C  
ATOM   4256  O   GLY A 278       6.202  47.186  12.948  1.00 24.28           O  
ATOM   4257  H   GLY A 278       8.300  49.165  14.711  1.00  0.00           H  
ATOM   4258 1HA  GLY A 278       6.618  47.831  15.635  1.00  0.00           H  
ATOM   4259 2HA  GLY A 278       5.532  49.192  15.429  1.00  0.00           H  
ATOM   4260  N   PHE A 279       4.211  47.871  13.719  1.00 22.39           N  
ATOM   4261  CA  PHE A 279       3.442  47.182  12.654  1.00 22.90           C  
ATOM   4262  C   PHE A 279       3.690  47.741  11.288  1.00 23.29           C  
ATOM   4263  O   PHE A 279       3.430  47.052  10.279  1.00 24.24           O  
ATOM   4264  CB  PHE A 279       1.926  47.252  12.927  1.00 21.03           C  
ATOM   4265  CG  PHE A 279       1.523  46.725  14.260  1.00 24.46           C  
ATOM   4266  CD1 PHE A 279       1.791  45.421  14.642  1.00 21.01           C  
ATOM   4267  CD2 PHE A 279       0.902  47.580  15.169  1.00 21.30           C  
ATOM   4268  CE1 PHE A 279       1.390  44.950  15.862  1.00 23.89           C  
ATOM   4269  CE2 PHE A 279       0.522  47.119  16.447  1.00 23.31           C  
ATOM   4270  CZ  PHE A 279       0.795  45.779  16.781  1.00 20.88           C  
ATOM   4271  H   PHE A 279       3.713  48.393  14.426  1.00  0.00           H  
ATOM   4272  HA  PHE A 279       3.739  46.132  12.637  1.00  0.00           H  
ATOM   4273 1HB  PHE A 279       1.592  48.286  12.858  1.00  0.00           H  
ATOM   4274 2HB  PHE A 279       1.393  46.685  12.165  1.00  0.00           H  
ATOM   4275  HD1 PHE A 279       2.330  44.766  13.957  1.00  0.00           H  
ATOM   4276  HD2 PHE A 279       0.703  48.613  14.881  1.00  0.00           H  
ATOM   4277  HE1 PHE A 279       1.541  43.901  16.117  1.00  0.00           H  
ATOM   4278  HE2 PHE A 279       0.028  47.770  17.168  1.00  0.00           H  
ATOM   4279  HZ  PHE A 279       0.533  45.401  17.768  1.00  0.00           H  
ATOM   4280  N   LEU A 280       4.180  48.995  11.240  1.00 23.19           N  
ATOM   4281  CA  LEU A 280       4.325  49.667   9.958  1.00 23.67           C  
ATOM   4282  C   LEU A 280       5.744  49.454   9.401  1.00 24.38           C  
ATOM   4283  O   LEU A 280       6.434  50.405   8.980  1.00 25.77           O  
ATOM   4284  CB  LEU A 280       4.032  51.164  10.069  1.00 23.86           C  
ATOM   4285  CG  LEU A 280       2.662  51.490  10.638  1.00 25.38           C  
ATOM   4286  CD1 LEU A 280       2.456  53.011  10.597  1.00 26.99           C  
ATOM   4287  CD2 LEU A 280       1.535  50.824   9.918  1.00 26.63           C  
ATOM   4288  H   LEU A 280       4.450  49.481  12.083  1.00  0.00           H  
ATOM   4289  HA  LEU A 280       3.611  49.234   9.258  1.00  0.00           H  
ATOM   4290 1HB  LEU A 280       4.788  51.619  10.707  1.00  0.00           H  
ATOM   4291 2HB  LEU A 280       4.108  51.608   9.076  1.00  0.00           H  
ATOM   4292  HG  LEU A 280       2.615  51.169  11.679  1.00  0.00           H  
ATOM   4293 1HD1 LEU A 280       1.475  53.256  11.004  1.00  0.00           H  
ATOM   4294 2HD1 LEU A 280       3.227  53.499  11.193  1.00  0.00           H  
ATOM   4295 3HD1 LEU A 280       2.519  53.359   9.567  1.00  0.00           H  
ATOM   4296 1HD2 LEU A 280       0.589  51.105  10.383  1.00  0.00           H  
ATOM   4297 2HD2 LEU A 280       1.534  51.139   8.874  1.00  0.00           H  
ATOM   4298 3HD2 LEU A 280       1.658  49.742   9.971  1.00  0.00           H  
ATOM   4299  N   LEU A 281       6.171  48.200   9.370  1.00 24.21           N  
ATOM   4300  CA  LEU A 281       7.549  47.932   8.985  1.00 25.19           C  
ATOM   4301  C   LEU A 281       7.731  48.261   7.496  1.00 24.37           C  
ATOM   4302  O   LEU A 281       6.923  47.855   6.678  1.00 24.88           O  
ATOM   4303  CB  LEU A 281       7.892  46.456   9.286  1.00 24.93           C  
ATOM   4304  CG  LEU A 281       9.364  46.089   9.161  1.00 25.82           C  
ATOM   4305  CD1 LEU A 281      10.076  46.538  10.450  1.00 28.23           C  
ATOM   4306  CD2 LEU A 281       9.513  44.548   8.931  1.00 27.10           C  
ATOM   4307  H   LEU A 281       5.567  47.426   9.606  1.00  0.00           H  
ATOM   4308  HA  LEU A 281       8.203  48.577   9.571  1.00  0.00           H  
ATOM   4309 1HB  LEU A 281       7.576  46.226  10.302  1.00  0.00           H  
ATOM   4310 2HB  LEU A 281       7.330  45.822   8.601  1.00  0.00           H  
ATOM   4311  HG  LEU A 281       9.801  46.622   8.316  1.00  0.00           H  
ATOM   4312 1HD1 LEU A 281      11.135  46.287  10.387  1.00  0.00           H  
ATOM   4313 2HD1 LEU A 281       9.966  47.616  10.570  1.00  0.00           H  
ATOM   4314 3HD1 LEU A 281       9.633  46.030  11.306  1.00  0.00           H  
ATOM   4315 1HD2 LEU A 281      10.570  44.294   8.842  1.00  0.00           H  
ATOM   4316 2HD2 LEU A 281       9.080  44.011   9.775  1.00  0.00           H  
ATOM   4317 3HD2 LEU A 281       8.993  44.265   8.016  1.00  0.00           H  
ATOM   4318  N   PRO A 282       8.773  49.042   7.152  1.00 25.43           N  
ATOM   4319  CA  PRO A 282       8.988  49.417   5.754  1.00 25.13           C  
ATOM   4320  C   PRO A 282       9.236  48.194   4.866  1.00 25.44           C  
ATOM   4321  O   PRO A 282       9.838  47.194   5.306  1.00 25.16           O  
ATOM   4322  CB  PRO A 282      10.253  50.265   5.809  1.00 26.01           C  
ATOM   4323  CG  PRO A 282      10.301  50.790   7.220  1.00 26.46           C  
ATOM   4324  CD  PRO A 282       9.744  49.685   8.057  1.00 24.73           C  
ATOM   4325  HA  PRO A 282       8.132  50.013   5.404  1.00  0.00           H  
ATOM   4326 1HB  PRO A 282      11.130  49.650   5.557  1.00  0.00           H  
ATOM   4327 2HB  PRO A 282      10.199  51.070   5.061  1.00  0.00           H  
ATOM   4328 1HG  PRO A 282      11.335  51.045   7.495  1.00  0.00           H  
ATOM   4329 2HG  PRO A 282       9.713  51.716   7.301  1.00  0.00           H  
ATOM   4330 1HD  PRO A 282      10.553  48.997   8.342  1.00  0.00           H  
ATOM   4331 2HD  PRO A 282       9.262  50.108   8.950  1.00  0.00           H  
ATOM   4332  N   ALA A 283       8.798  48.294   3.616  1.00 23.96           N  
ATOM   4333  CA  ALA A 283       8.918  47.160   2.689  1.00 25.66           C  
ATOM   4334  C   ALA A 283      10.366  46.729   2.472  1.00 25.05           C  
ATOM   4335  O   ALA A 283      10.614  45.556   2.188  1.00 24.61           O  
ATOM   4336  CB  ALA A 283       8.303  47.506   1.384  1.00 24.30           C  
ATOM   4337  H   ALA A 283       8.377  49.153   3.291  1.00  0.00           H  
ATOM   4338  HA  ALA A 283       8.386  46.312   3.120  1.00  0.00           H  
ATOM   4339 1HB  ALA A 283       8.396  46.660   0.702  1.00  0.00           H  
ATOM   4340 2HB  ALA A 283       7.248  47.741   1.529  1.00  0.00           H  
ATOM   4341 3HB  ALA A 283       8.811  48.371   0.960  1.00  0.00           H  
ATOM   4342  N   ASN A 284      11.315  47.646   2.618  1.00 24.75           N  
ATOM   4343  CA  ASN A 284      12.712  47.277   2.406  1.00 25.10           C  
ATOM   4344  C   ASN A 284      13.278  46.340   3.483  1.00 24.86           C  
ATOM   4345  O   ASN A 284      14.448  45.907   3.398  1.00 25.42           O  
ATOM   4346  CB  ASN A 284      13.605  48.525   2.204  1.00 25.07           C  
ATOM   4347  CG  ASN A 284      13.717  49.410   3.449  1.00 26.63           C  
ATOM   4348  OD1 ASN A 284      13.394  49.014   4.580  1.00 28.04           O  
ATOM   4349  ND2 ASN A 284      14.221  50.643   3.237  1.00 28.55           N  
ATOM   4350  H   ASN A 284      11.091  48.597   2.874  1.00  0.00           H  
ATOM   4351  HA  ASN A 284      12.775  46.665   1.505  1.00  0.00           H  
ATOM   4352 1HB  ASN A 284      14.609  48.211   1.917  1.00  0.00           H  
ATOM   4353 2HB  ASN A 284      13.206  49.130   1.390  1.00  0.00           H  
ATOM   4354 1HD2 ASN A 284      14.325  51.279   4.002  1.00  0.00           H  
ATOM   4355 2HD2 ASN A 284      14.491  50.921   2.316  1.00  0.00           H  
ATOM   4356  N   GLN A 285      12.455  46.043   4.499  1.00 24.01           N  
ATOM   4357  CA  GLN A 285      12.878  45.101   5.543  1.00 23.86           C  
ATOM   4358  C   GLN A 285      12.217  43.736   5.339  1.00 23.10           C  
ATOM   4359  O   GLN A 285      12.455  42.813   6.122  1.00 23.39           O  
ATOM   4360  CB  GLN A 285      12.549  45.644   6.948  1.00 24.32           C  
ATOM   4361  CG  GLN A 285      13.500  46.787   7.382  1.00 23.44           C  
ATOM   4362  CD  GLN A 285      13.485  47.045   8.864  1.00 26.20           C  
ATOM   4363  OE1 GLN A 285      13.595  46.124   9.674  1.00 26.35           O  
ATOM   4364  NE2 GLN A 285      13.400  48.318   9.236  1.00 27.33           N  
ATOM   4365  H   GLN A 285      11.538  46.463   4.557  1.00  0.00           H  
ATOM   4366  HA  GLN A 285      13.957  44.967   5.471  1.00  0.00           H  
ATOM   4367 1HB  GLN A 285      11.524  46.014   6.964  1.00  0.00           H  
ATOM   4368 2HB  GLN A 285      12.616  44.835   7.676  1.00  0.00           H  
ATOM   4369 1HG  GLN A 285      14.520  46.524   7.100  1.00  0.00           H  
ATOM   4370 2HG  GLN A 285      13.199  47.707   6.880  1.00  0.00           H  
ATOM   4371 1HE2 GLN A 285      13.386  48.556  10.208  1.00  0.00           H  
ATOM   4372 2HE2 GLN A 285      13.350  49.039   8.545  1.00  0.00           H  
ATOM   4373  N   ILE A 286      11.375  43.587   4.311  1.00 21.27           N  
ATOM   4374  CA  ILE A 286      10.648  42.322   4.163  1.00 22.64           C  
ATOM   4375  C   ILE A 286      11.627  41.175   3.874  1.00 23.68           C  
ATOM   4376  O   ILE A 286      11.645  40.168   4.591  1.00 23.59           O  
ATOM   4377  CB  ILE A 286       9.640  42.387   2.983  1.00 22.04           C  
ATOM   4378  CG1 ILE A 286       8.466  43.319   3.348  1.00 23.72           C  
ATOM   4379  CG2 ILE A 286       9.083  40.955   2.652  1.00 23.49           C  
ATOM   4380  CD1 ILE A 286       7.560  43.704   2.101  1.00 20.97           C  
ATOM   4381  H   ILE A 286      11.226  44.322   3.634  1.00  0.00           H  
ATOM   4382  HA  ILE A 286      10.090  42.135   5.079  1.00  0.00           H  
ATOM   4383  HB  ILE A 286      10.139  42.784   2.100  1.00  0.00           H  
ATOM   4384 1HG1 ILE A 286       7.839  42.837   4.097  1.00  0.00           H  
ATOM   4385 2HG1 ILE A 286       8.854  44.237   3.790  1.00  0.00           H  
ATOM   4386 1HG2 ILE A 286       8.378  41.021   1.823  1.00  0.00           H  
ATOM   4387 2HG2 ILE A 286       9.907  40.299   2.375  1.00  0.00           H  
ATOM   4388 3HG2 ILE A 286       8.576  40.550   3.528  1.00  0.00           H  
ATOM   4389 1HD1 ILE A 286       6.753  44.361   2.426  1.00  0.00           H  
ATOM   4390 2HD1 ILE A 286       8.167  44.217   1.354  1.00  0.00           H  
ATOM   4391 3HD1 ILE A 286       7.137  42.800   1.666  1.00  0.00           H  
ATOM   4392  N   ILE A 287      12.439  41.317   2.841  1.00 24.00           N  
ATOM   4393  CA  ILE A 287      13.365  40.244   2.470  1.00 25.39           C  
ATOM   4394  C   ILE A 287      14.412  39.979   3.572  1.00 24.29           C  
ATOM   4395  O   ILE A 287      14.594  38.833   3.940  1.00 24.55           O  
ATOM   4396  CB  ILE A 287      13.947  40.450   1.080  1.00 25.76           C  
ATOM   4397  CG1 ILE A 287      12.824  40.185   0.044  1.00 27.04           C  
ATOM   4398  CG2 ILE A 287      15.145  39.493   0.851  1.00 26.33           C  
ATOM   4399  CD1 ILE A 287      13.081  40.772  -1.343  1.00 29.75           C  
ATOM   4400  H   ILE A 287      12.429  42.168   2.297  1.00  0.00           H  
ATOM   4401  HA  ILE A 287      12.819  39.301   2.468  1.00  0.00           H  
ATOM   4402  HB  ILE A 287      14.290  41.479   0.978  1.00  0.00           H  
ATOM   4403 1HG1 ILE A 287      12.681  39.111  -0.071  1.00  0.00           H  
ATOM   4404 2HG1 ILE A 287      11.885  40.601   0.410  1.00  0.00           H  
ATOM   4405 1HG2 ILE A 287      15.551  39.651  -0.148  1.00  0.00           H  
ATOM   4406 2HG2 ILE A 287      15.917  39.693   1.592  1.00  0.00           H  
ATOM   4407 3HG2 ILE A 287      14.809  38.460   0.947  1.00  0.00           H  
ATOM   4408 1HD1 ILE A 287      12.243  40.537  -1.999  1.00  0.00           H  
ATOM   4409 2HD1 ILE A 287      13.189  41.855  -1.266  1.00  0.00           H  
ATOM   4410 3HD1 ILE A 287      13.994  40.345  -1.755  1.00  0.00           H  
ATOM   4411  N   PRO A 288      15.033  41.024   4.158  1.00 24.19           N  
ATOM   4412  CA  PRO A 288      15.912  40.703   5.308  1.00 25.02           C  
ATOM   4413  C   PRO A 288      15.222  40.005   6.460  1.00 24.16           C  
ATOM   4414  O   PRO A 288      15.809  39.093   7.077  1.00 24.93           O  
ATOM   4415  CB  PRO A 288      16.446  42.087   5.744  1.00 25.16           C  
ATOM   4416  CG  PRO A 288      16.394  42.914   4.480  1.00 24.57           C  
ATOM   4417  CD  PRO A 288      15.122  42.456   3.784  1.00 23.45           C  
ATOM   4418  HA  PRO A 288      16.733  40.056   4.966  1.00  0.00           H  
ATOM   4419 1HB  PRO A 288      15.818  42.496   6.550  1.00  0.00           H  
ATOM   4420 2HB  PRO A 288      17.464  41.987   6.149  1.00  0.00           H  
ATOM   4421 1HG  PRO A 288      16.380  43.986   4.728  1.00  0.00           H  
ATOM   4422 2HG  PRO A 288      17.296  42.739   3.875  1.00  0.00           H  
ATOM   4423 1HD  PRO A 288      14.266  43.031   4.168  1.00  0.00           H  
ATOM   4424 2HD  PRO A 288      15.227  42.595   2.698  1.00  0.00           H  
ATOM   4425  N   THR A 289      13.995  40.404   6.770  1.00 23.41           N  
ATOM   4426  CA  THR A 289      13.269  39.700   7.843  1.00 22.83           C  
ATOM   4427  C   THR A 289      13.027  38.233   7.438  1.00 23.14           C  
ATOM   4428  O   THR A 289      13.191  37.292   8.235  1.00 22.31           O  
ATOM   4429  CB  THR A 289      11.908  40.398   8.117  1.00 21.86           C  
ATOM   4430  OG1 THR A 289      12.167  41.713   8.648  1.00 23.08           O  
ATOM   4431  CG2 THR A 289      11.107  39.573   9.103  1.00 24.86           C  
ATOM   4432  H   THR A 289      13.545  41.173   6.294  1.00  0.00           H  
ATOM   4433  HA  THR A 289      13.872  39.737   8.751  1.00  0.00           H  
ATOM   4434  HB  THR A 289      11.354  40.494   7.183  1.00  0.00           H  
ATOM   4435  HG1 THR A 289      13.115  41.852   8.709  1.00  0.00           H  
ATOM   4436 1HG2 THR A 289      10.152  40.062   9.295  1.00  0.00           H  
ATOM   4437 2HG2 THR A 289      10.930  38.581   8.688  1.00  0.00           H  
ATOM   4438 3HG2 THR A 289      11.662  39.482  10.036  1.00  0.00           H  
ATOM   4439  N   ALA A 290      12.576  38.048   6.208  1.00 21.96           N  
ATOM   4440  CA  ALA A 290      12.190  36.695   5.777  1.00 24.17           C  
ATOM   4441  C   ALA A 290      13.422  35.785   5.693  1.00 23.42           C  
ATOM   4442  O   ALA A 290      13.346  34.635   6.117  1.00 22.34           O  
ATOM   4443  CB  ALA A 290      11.465  36.765   4.442  1.00 24.30           C  
ATOM   4444  H   ALA A 290      12.490  38.815   5.557  1.00  0.00           H  
ATOM   4445  HA  ALA A 290      11.517  36.279   6.528  1.00  0.00           H  
ATOM   4446 1HB  ALA A 290      11.182  35.760   4.129  1.00  0.00           H  
ATOM   4447 2HB  ALA A 290      10.570  37.378   4.546  1.00  0.00           H  
ATOM   4448 3HB  ALA A 290      12.122  37.206   3.694  1.00  0.00           H  
ATOM   4449  N   GLU A 291      14.539  36.313   5.190  1.00 23.30           N  
ATOM   4450  CA  GLU A 291      15.809  35.545   5.139  1.00 24.25           C  
ATOM   4451  C   GLU A 291      16.258  35.044   6.516  1.00 24.57           C  
ATOM   4452  O   GLU A 291      16.634  33.861   6.688  1.00 25.08           O  
ATOM   4453  CB  GLU A 291      16.935  36.380   4.499  1.00 24.75           C  
ATOM   4454  CG  GLU A 291      16.780  36.592   3.005  1.00 30.60           C  
ATOM   4455  CD  GLU A 291      17.388  35.467   2.152  1.00 36.75           C  
ATOM   4456  OE1 GLU A 291      17.651  35.755   0.966  1.00 41.28           O  
ATOM   4457  OE2 GLU A 291      17.596  34.312   2.630  1.00 39.63           O  
ATOM   4458  H   GLU A 291      14.521  37.258   4.835  1.00  0.00           H  
ATOM   4459  HA  GLU A 291      15.651  34.655   4.528  1.00  0.00           H  
ATOM   4460 1HB  GLU A 291      16.977  37.360   4.975  1.00  0.00           H  
ATOM   4461 2HB  GLU A 291      17.894  35.891   4.672  1.00  0.00           H  
ATOM   4462 1HG  GLU A 291      15.719  36.668   2.767  1.00  0.00           H  
ATOM   4463 2HG  GLU A 291      17.254  37.534   2.731  1.00  0.00           H  
ATOM   4464  N   GLU A 292      16.218  35.913   7.506  1.00 23.73           N  
ATOM   4465  CA  GLU A 292      16.707  35.490   8.815  1.00 24.37           C  
ATOM   4466  C   GLU A 292      15.694  34.556   9.471  1.00 23.62           C  
ATOM   4467  O   GLU A 292      16.082  33.607  10.139  1.00 23.63           O  
ATOM   4468  CB  GLU A 292      17.040  36.694   9.698  1.00 24.05           C  
ATOM   4469  CG  GLU A 292      15.813  37.491  10.093  1.00 23.48           C  
ATOM   4470  CD  GLU A 292      16.124  38.851  10.693  1.00 25.16           C  
ATOM   4471  OE1 GLU A 292      17.298  39.333  10.613  1.00 25.12           O  
ATOM   4472  OE2 GLU A 292      15.163  39.450  11.218  1.00 25.66           O  
ATOM   4473  H   GLU A 292      15.865  36.852   7.393  1.00  0.00           H  
ATOM   4474  HA  GLU A 292      17.618  34.908   8.672  1.00  0.00           H  
ATOM   4475 1HB  GLU A 292      17.542  36.353  10.604  1.00  0.00           H  
ATOM   4476 2HB  GLU A 292      17.729  37.353   9.170  1.00  0.00           H  
ATOM   4477 1HG  GLU A 292      15.191  37.642   9.211  1.00  0.00           H  
ATOM   4478 2HG  GLU A 292      15.236  36.916  10.816  1.00  0.00           H  
ATOM   4479  N   THR A 293      14.399  34.854   9.311  1.00 22.64           N  
ATOM   4480  CA  THR A 293      13.361  34.051   9.929  1.00 22.80           C  
ATOM   4481  C   THR A 293      13.453  32.631   9.372  1.00 24.01           C  
ATOM   4482  O   THR A 293      13.217  31.661  10.099  1.00 23.13           O  
ATOM   4483  CB  THR A 293      12.016  34.659   9.656  1.00 23.40           C  
ATOM   4484  OG1 THR A 293      11.992  35.989  10.208  1.00 24.09           O  
ATOM   4485  CG2 THR A 293      10.905  33.833  10.300  1.00 24.04           C  
ATOM   4486  H   THR A 293      14.136  35.652   8.750  1.00  0.00           H  
ATOM   4487  HA  THR A 293      13.531  34.036  11.006  1.00  0.00           H  
ATOM   4488  HB  THR A 293      11.848  34.702   8.580  1.00  0.00           H  
ATOM   4489  HG1 THR A 293      12.838  36.179  10.621  1.00  0.00           H  
ATOM   4490 1HG2 THR A 293       9.940  34.293  10.088  1.00  0.00           H  
ATOM   4491 2HG2 THR A 293      10.922  32.822   9.895  1.00  0.00           H  
ATOM   4492 3HG2 THR A 293      11.059  33.794  11.378  1.00  0.00           H  
ATOM   4493  N   TRP A 294      13.837  32.512   8.104  1.00 23.08           N  
ATOM   4494  CA  TRP A 294      13.945  31.197   7.477  1.00 25.45           C  
ATOM   4495  C   TRP A 294      14.938  30.311   8.218  1.00 24.43           C  
ATOM   4496  O   TRP A 294      14.713  29.130   8.379  1.00 24.32           O  
ATOM   4497  CB  TRP A 294      14.328  31.360   6.025  1.00 25.51           C  
ATOM   4498  CG  TRP A 294      14.445  30.058   5.293  1.00 29.13           C  
ATOM   4499  CD1 TRP A 294      15.558  29.598   4.670  1.00 31.41           C  
ATOM   4500  CD2 TRP A 294      13.451  29.019   5.184  1.00 30.87           C  
ATOM   4501  NE1 TRP A 294      15.304  28.353   4.120  1.00 33.73           N  
ATOM   4502  CE2 TRP A 294      14.028  27.976   4.416  1.00 35.17           C  
ATOM   4503  CE3 TRP A 294      12.135  28.878   5.621  1.00 33.58           C  
ATOM   4504  CZ2 TRP A 294      13.323  26.796   4.089  1.00 35.55           C  
ATOM   4505  CZ3 TRP A 294      11.432  27.702   5.316  1.00 34.58           C  
ATOM   4506  CH2 TRP A 294      12.036  26.680   4.546  1.00 36.63           C  
ATOM   4507  H   TRP A 294      14.058  33.335   7.562  1.00  0.00           H  
ATOM   4508  HA  TRP A 294      12.975  30.705   7.537  1.00  0.00           H  
ATOM   4509 1HB  TRP A 294      13.583  31.974   5.519  1.00  0.00           H  
ATOM   4510 2HB  TRP A 294      15.283  31.881   5.957  1.00  0.00           H  
ATOM   4511  HD1 TRP A 294      16.505  30.131   4.614  1.00  0.00           H  
ATOM   4512  HE1 TRP A 294      15.958  27.803   3.581  1.00  0.00           H  
ATOM   4513  HE3 TRP A 294      11.663  29.675   6.195  1.00  0.00           H  
ATOM   4514  HZ2 TRP A 294      13.772  25.998   3.498  1.00  0.00           H  
ATOM   4515  HZ3 TRP A 294      10.412  27.593   5.684  1.00  0.00           H  
ATOM   4516  HH2 TRP A 294      11.464  25.782   4.312  1.00  0.00           H  
ATOM   4517  N   LEU A 295      16.044  30.871   8.675  1.00 22.79           N  
ATOM   4518  CA  LEU A 295      17.022  30.036   9.369  1.00 24.04           C  
ATOM   4519  C   LEU A 295      16.439  29.618  10.722  1.00 23.81           C  
ATOM   4520  O   LEU A 295      16.686  28.490  11.192  1.00 24.11           O  
ATOM   4521  CB  LEU A 295      18.324  30.798   9.608  1.00 25.08           C  
ATOM   4522  CG  LEU A 295      19.167  30.966   8.339  1.00 27.18           C  
ATOM   4523  CD1 LEU A 295      20.600  31.206   8.754  1.00 28.04           C  
ATOM   4524  CD2 LEU A 295      19.166  29.723   7.453  1.00 31.82           C  
ATOM   4525  H   LEU A 295      16.233  31.856   8.559  1.00  0.00           H  
ATOM   4526  HA  LEU A 295      17.241  29.170   8.746  1.00  0.00           H  
ATOM   4527 1HB  LEU A 295      18.082  31.782  10.006  1.00  0.00           H  
ATOM   4528 2HB  LEU A 295      18.909  30.261  10.354  1.00  0.00           H  
ATOM   4529  HG  LEU A 295      18.774  31.794   7.748  1.00  0.00           H  
ATOM   4530 1HD1 LEU A 295      21.220  31.329   7.866  1.00  0.00           H  
ATOM   4531 2HD1 LEU A 295      20.656  32.109   9.363  1.00  0.00           H  
ATOM   4532 3HD1 LEU A 295      20.959  30.355   9.332  1.00  0.00           H  
ATOM   4533 1HD2 LEU A 295      19.780  29.905   6.570  1.00  0.00           H  
ATOM   4534 2HD2 LEU A 295      19.573  28.879   8.010  1.00  0.00           H  
ATOM   4535 3HD2 LEU A 295      18.145  29.497   7.145  1.00  0.00           H  
ATOM   4536  N   GLY A 296      15.641  30.488  11.325  1.00 22.19           N  
ATOM   4537  CA  GLY A 296      14.938  30.074  12.547  1.00 24.15           C  
ATOM   4538  C   GLY A 296      13.943  28.943  12.296  1.00 23.87           C  
ATOM   4539  O   GLY A 296      13.916  27.936  13.009  1.00 24.39           O  
ATOM   4540  H   GLY A 296      15.502  31.424  10.971  1.00  0.00           H  
ATOM   4541 1HA  GLY A 296      15.664  29.749  13.292  1.00  0.00           H  
ATOM   4542 2HA  GLY A 296      14.407  30.927  12.967  1.00  0.00           H  
ATOM   4543  N   LEU A 297      13.084  29.118  11.303  1.00 23.14           N  
ATOM   4544  CA  LEU A 297      12.096  28.073  10.956  1.00 23.45           C  
ATOM   4545  C   LEU A 297      12.757  26.765  10.563  1.00 24.07           C  
ATOM   4546  O   LEU A 297      12.345  25.694  10.991  1.00 24.18           O  
ATOM   4547  CB  LEU A 297      11.258  28.569   9.778  1.00 22.84           C  
ATOM   4548  CG  LEU A 297      10.377  29.783  10.091  1.00 25.24           C  
ATOM   4549  CD1 LEU A 297       9.748  30.219   8.783  1.00 27.60           C  
ATOM   4550  CD2 LEU A 297       9.298  29.384  11.152  1.00 25.86           C  
ATOM   4551  H   LEU A 297      13.099  29.976  10.771  1.00  0.00           H  
ATOM   4552  HA  LEU A 297      11.451  27.907  11.818  1.00  0.00           H  
ATOM   4553 1HB  LEU A 297      11.928  28.834   8.962  1.00  0.00           H  
ATOM   4554 2HB  LEU A 297      10.614  27.756   9.442  1.00  0.00           H  
ATOM   4555  HG  LEU A 297      10.995  30.589  10.487  1.00  0.00           H  
ATOM   4556 1HD1 LEU A 297       9.109  31.085   8.957  1.00  0.00           H  
ATOM   4557 2HD1 LEU A 297      10.532  30.484   8.073  1.00  0.00           H  
ATOM   4558 3HD1 LEU A 297       9.151  29.403   8.377  1.00  0.00           H  
ATOM   4559 1HD2 LEU A 297       8.671  30.248  11.376  1.00  0.00           H  
ATOM   4560 2HD2 LEU A 297       8.679  28.579  10.756  1.00  0.00           H  
ATOM   4561 3HD2 LEU A 297       9.791  29.047  12.064  1.00  0.00           H  
ATOM   4562  N   LYS A 298      13.784  26.850   9.721  1.00 22.71           N  
ATOM   4563  CA  LYS A 298      14.571  25.661   9.393  1.00 25.06           C  
ATOM   4564  C   LYS A 298      15.165  24.951  10.599  1.00 24.21           C  
ATOM   4565  O   LYS A 298      15.119  23.725  10.685  1.00 24.47           O  
ATOM   4566  CB  LYS A 298      15.684  26.010   8.394  1.00 26.73           C  
ATOM   4567  CG  LYS A 298      15.196  26.054   6.982  1.00 33.09           C  
ATOM   4568  CD  LYS A 298      16.353  25.732   5.978  1.00 37.26           C  
ATOM   4569  CE  LYS A 298      17.415  26.845   5.902  1.00 37.25           C  
ATOM   4570  NZ  LYS A 298      18.430  26.587   4.805  1.00 42.23           N  
ATOM   4571  H   LYS A 298      14.030  27.735   9.300  1.00  0.00           H  
ATOM   4572  HA  LYS A 298      13.910  24.924   8.935  1.00  0.00           H  
ATOM   4573 1HB  LYS A 298      16.111  26.980   8.649  1.00  0.00           H  
ATOM   4574 2HB  LYS A 298      16.483  25.272   8.467  1.00  0.00           H  
ATOM   4575 1HG  LYS A 298      14.395  25.325   6.851  1.00  0.00           H  
ATOM   4576 2HG  LYS A 298      14.800  27.045   6.765  1.00  0.00           H  
ATOM   4577 1HD  LYS A 298      16.850  24.809   6.279  1.00  0.00           H  
ATOM   4578 2HD  LYS A 298      15.940  25.592   4.979  1.00  0.00           H  
ATOM   4579 1HE  LYS A 298      16.928  27.800   5.712  1.00  0.00           H  
ATOM   4580 2HE  LYS A 298      17.939  26.913   6.855  1.00  0.00           H  
ATOM   4581 1HZ  LYS A 298      19.107  27.337   4.789  1.00  0.00           H  
ATOM   4582 2HZ  LYS A 298      18.902  25.711   4.982  1.00  0.00           H  
ATOM   4583 3HZ  LYS A 298      17.958  26.541   3.913  1.00  0.00           H  
ATOM   4584  N   THR A 299      15.696  25.708  11.549  1.00 22.23           N  
ATOM   4585  CA  THR A 299      16.260  25.100  12.752  1.00 23.98           C  
ATOM   4586  C   THR A 299      15.169  24.314  13.491  1.00 22.31           C  
ATOM   4587  O   THR A 299      15.419  23.171  13.926  1.00 23.27           O  
ATOM   4588  CB  THR A 299      16.870  26.198  13.643  1.00 22.05           C  
ATOM   4589  OG1 THR A 299      17.987  26.774  12.922  1.00 25.92           O  
ATOM   4590  CG2 THR A 299      17.374  25.580  14.969  1.00 26.84           C  
ATOM   4591  H   THR A 299      15.716  26.713  11.450  1.00  0.00           H  
ATOM   4592  HA  THR A 299      17.045  24.405  12.453  1.00  0.00           H  
ATOM   4593  HB  THR A 299      16.115  26.953  13.858  1.00  0.00           H  
ATOM   4594  HG1 THR A 299      18.077  26.337  12.071  1.00  0.00           H  
ATOM   4595 1HG2 THR A 299      17.804  26.362  15.595  1.00  0.00           H  
ATOM   4596 2HG2 THR A 299      16.540  25.113  15.493  1.00  0.00           H  
ATOM   4597 3HG2 THR A 299      18.133  24.829  14.755  1.00  0.00           H  
ATOM   4598  N   ILE A 300      13.976  24.904  13.638  1.00 21.68           N  
ATOM   4599  CA  ILE A 300      12.933  24.204  14.358  1.00 22.62           C  
ATOM   4600  C   ILE A 300      12.534  22.941  13.596  1.00 22.75           C  
ATOM   4601  O   ILE A 300      12.417  21.854  14.200  1.00 22.83           O  
ATOM   4602  CB  ILE A 300      11.713  25.090  14.579  1.00 22.40           C  
ATOM   4603  CG1 ILE A 300      12.072  26.300  15.465  1.00 24.71           C  
ATOM   4604  CG2 ILE A 300      10.519  24.264  15.166  1.00 23.45           C  
ATOM   4605  CD1 ILE A 300      10.986  27.403  15.406  1.00 24.95           C  
ATOM   4606  H   ILE A 300      13.784  25.821  13.262  1.00  0.00           H  
ATOM   4607  HA  ILE A 300      13.322  23.913  15.333  1.00  0.00           H  
ATOM   4608  HB  ILE A 300      11.403  25.526  13.630  1.00  0.00           H  
ATOM   4609 1HG1 ILE A 300      12.195  25.972  16.497  1.00  0.00           H  
ATOM   4610 2HG1 ILE A 300      13.025  26.719  15.141  1.00  0.00           H  
ATOM   4611 1HG2 ILE A 300       9.661  24.920  15.315  1.00  0.00           H  
ATOM   4612 2HG2 ILE A 300      10.251  23.469  14.472  1.00  0.00           H  
ATOM   4613 3HG2 ILE A 300      10.813  23.828  16.121  1.00  0.00           H  
ATOM   4614 1HD1 ILE A 300      11.279  28.237  16.044  1.00  0.00           H  
ATOM   4615 2HD1 ILE A 300      10.878  27.753  14.379  1.00  0.00           H  
ATOM   4616 3HD1 ILE A 300      10.037  26.998  15.753  1.00  0.00           H  
ATOM   4617  N   MET A 301      12.350  23.082  12.287  1.00 22.57           N  
ATOM   4618  CA  MET A 301      11.952  21.917  11.490  1.00 23.91           C  
ATOM   4619  C   MET A 301      13.017  20.834  11.412  1.00 22.51           C  
ATOM   4620  O   MET A 301      12.664  19.648  11.332  1.00 22.42           O  
ATOM   4621  CB  MET A 301      11.485  22.341  10.101  1.00 21.59           C  
ATOM   4622  CG  MET A 301      10.254  23.173  10.190  1.00 23.18           C  
ATOM   4623  SD  MET A 301       9.474  23.458   8.541  1.00 28.21           S  
ATOM   4624  CE  MET A 301      10.622  24.595   7.776  1.00 31.62           C  
ATOM   4625  H   MET A 301      12.478  23.972  11.827  1.00  0.00           H  
ATOM   4626  HA  MET A 301      11.124  21.419  11.995  1.00  0.00           H  
ATOM   4627 1HB  MET A 301      12.276  22.904   9.608  1.00  0.00           H  
ATOM   4628 2HB  MET A 301      11.289  21.455   9.497  1.00  0.00           H  
ATOM   4629 1HG  MET A 301       9.528  22.681  10.836  1.00  0.00           H  
ATOM   4630 2HG  MET A 301      10.499  24.140  10.628  1.00  0.00           H  
ATOM   4631 1HE  MET A 301      10.271  24.849   6.776  1.00  0.00           H  
ATOM   4632 2HE  MET A 301      10.692  25.502   8.378  1.00  0.00           H  
ATOM   4633 3HE  MET A 301      11.605  24.128   7.707  1.00  0.00           H  
ATOM   4634  N   GLU A 302      14.292  21.224  11.445  1.00 22.90           N  
ATOM   4635  CA  GLU A 302      15.390  20.252  11.544  1.00 24.16           C  
ATOM   4636  C   GLU A 302      15.267  19.457  12.833  1.00 23.81           C  
ATOM   4637  O   GLU A 302      15.473  18.259  12.858  1.00 23.88           O  
ATOM   4638  CB  GLU A 302      16.772  20.922  11.491  1.00 24.67           C  
ATOM   4639  CG  GLU A 302      17.103  21.409  10.100  1.00 28.83           C  
ATOM   4640  CD  GLU A 302      18.340  22.348  10.084  1.00 38.50           C  
ATOM   4641  OE1 GLU A 302      18.807  22.814  11.165  1.00 40.65           O  
ATOM   4642  OE2 GLU A 302      18.841  22.631   8.974  1.00 42.53           O  
ATOM   4643  H   GLU A 302      14.510  22.209  11.401  1.00  0.00           H  
ATOM   4644  HA  GLU A 302      15.322  19.566  10.699  1.00  0.00           H  
ATOM   4645 1HB  GLU A 302      16.795  21.764  12.183  1.00  0.00           H  
ATOM   4646 2HB  GLU A 302      17.533  20.212  11.815  1.00  0.00           H  
ATOM   4647 1HG  GLU A 302      17.299  20.548   9.462  1.00  0.00           H  
ATOM   4648 2HG  GLU A 302      16.240  21.936   9.696  1.00  0.00           H  
ATOM   4649  N   HIS A 303      14.913  20.136  13.910  1.00 22.71           N  
ATOM   4650  CA  HIS A 303      14.713  19.421  15.144  1.00 24.45           C  
ATOM   4651  C   HIS A 303      13.535  18.457  15.101  1.00 24.07           C  
ATOM   4652  O   HIS A 303      13.674  17.333  15.600  1.00 25.58           O  
ATOM   4653  CB  HIS A 303      14.625  20.399  16.316  1.00 23.35           C  
ATOM   4654  CG  HIS A 303      14.678  19.719  17.649  1.00 22.79           C  
ATOM   4655  ND1 HIS A 303      15.865  19.407  18.267  1.00 21.24           N  
ATOM   4656  CD2 HIS A 303      13.700  19.252  18.455  1.00 22.80           C  
ATOM   4657  CE1 HIS A 303      15.618  18.793  19.416  1.00 21.75           C  
ATOM   4658  NE2 HIS A 303      14.312  18.702  19.563  1.00 19.29           N  
ATOM   4659  H   HIS A 303      14.779  21.137  13.894  1.00  0.00           H  
ATOM   4660  HA  HIS A 303      15.557  18.755  15.319  1.00  0.00           H  
ATOM   4661 1HB  HIS A 303      15.447  21.114  16.256  1.00  0.00           H  
ATOM   4662 2HB  HIS A 303      13.695  20.963  16.250  1.00  0.00           H  
ATOM   4663  HD2 HIS A 303      12.627  19.326  18.279  1.00  0.00           H  
ATOM   4664  HE1 HIS A 303      16.368  18.427  20.117  1.00  0.00           H  
ATOM   4665  HE2 HIS A 303      13.833  18.297  20.355  1.00  0.00           H  
ATOM   4666  N   VAL A 304      12.420  18.839  14.469  1.00 23.12           N  
ATOM   4667  CA  VAL A 304      11.304  17.923  14.304  1.00 24.03           C  
ATOM   4668  C   VAL A 304      11.787  16.741  13.485  1.00 24.66           C  
ATOM   4669  O   VAL A 304      11.598  15.598  13.879  1.00 24.59           O  
ATOM   4670  CB  VAL A 304      10.135  18.611  13.562  1.00 23.64           C  
ATOM   4671  CG1 VAL A 304       9.054  17.555  13.257  1.00 25.43           C  
ATOM   4672  CG2 VAL A 304       9.593  19.799  14.397  1.00 23.05           C  
ATOM   4673  H   VAL A 304      12.346  19.776  14.099  1.00  0.00           H  
ATOM   4674  HA  VAL A 304      10.956  17.620  15.292  1.00  0.00           H  
ATOM   4675  HB  VAL A 304      10.494  18.980  12.601  1.00  0.00           H  
ATOM   4676 1HG1 VAL A 304       8.222  18.026  12.733  1.00  0.00           H  
ATOM   4677 2HG1 VAL A 304       9.478  16.770  12.631  1.00  0.00           H  
ATOM   4678 3HG1 VAL A 304       8.695  17.122  14.190  1.00  0.00           H  
ATOM   4679 1HG2 VAL A 304       8.771  20.274  13.862  1.00  0.00           H  
ATOM   4680 2HG2 VAL A 304       9.237  19.434  15.361  1.00  0.00           H  
ATOM   4681 3HG2 VAL A 304      10.390  20.525  14.556  1.00  0.00           H  
ATOM   4682  N   ARG A 305      12.481  17.018  12.374  1.00 23.16           N  
ATOM   4683  CA  ARG A 305      13.003  15.964  11.496  1.00 25.44           C  
ATOM   4684  C   ARG A 305      13.827  14.940  12.251  1.00 25.80           C  
ATOM   4685  O   ARG A 305      13.727  13.736  12.027  1.00 26.01           O  
ATOM   4686  CB  ARG A 305      13.874  16.604  10.391  1.00 25.52           C  
ATOM   4687  CG  ARG A 305      14.519  15.604   9.383  1.00 25.31           C  
ATOM   4688  CD  ARG A 305      15.778  16.176   8.718  1.00 28.56           C  
ATOM   4689  NE  ARG A 305      16.808  16.564   9.700  1.00 28.34           N  
ATOM   4690  CZ  ARG A 305      17.763  17.470   9.494  1.00 28.67           C  
ATOM   4691  NH1 ARG A 305      17.844  18.112   8.329  1.00 29.34           N  
ATOM   4692  NH2 ARG A 305      18.633  17.748  10.448  1.00 28.33           N  
ATOM   4693  H   ARG A 305      12.649  17.985  12.135  1.00  0.00           H  
ATOM   4694  HA  ARG A 305      12.160  15.449  11.035  1.00  0.00           H  
ATOM   4695 1HB  ARG A 305      13.272  17.304   9.813  1.00  0.00           H  
ATOM   4696 2HB  ARG A 305      14.685  17.171  10.849  1.00  0.00           H  
ATOM   4697 1HG  ARG A 305      14.800  14.690   9.907  1.00  0.00           H  
ATOM   4698 2HG  ARG A 305      13.801  15.366   8.597  1.00  0.00           H  
ATOM   4699 1HD  ARG A 305      16.211  15.427   8.055  1.00  0.00           H  
ATOM   4700 2HD  ARG A 305      15.514  17.062   8.141  1.00  0.00           H  
ATOM   4701  HE  ARG A 305      16.792  16.109  10.603  1.00  0.00           H  
ATOM   4702 1HH1 ARG A 305      17.179  17.913   7.595  1.00  0.00           H  
ATOM   4703 2HH1 ARG A 305      18.570  18.797   8.180  1.00  0.00           H  
ATOM   4704 1HH2 ARG A 305      18.576  17.273  11.338  1.00  0.00           H  
ATOM   4705 2HH2 ARG A 305      19.355  18.435  10.288  1.00  0.00           H  
ATOM   4706  N   ASP A 306      14.688  15.452  13.127  1.00 25.59           N  
ATOM   4707  CA  ASP A 306      15.660  14.615  13.850  1.00 28.14           C  
ATOM   4708  C   ASP A 306      15.005  13.854  15.002  1.00 28.95           C  
ATOM   4709  O   ASP A 306      15.644  13.006  15.610  1.00 30.28           O  
ATOM   4710  CB  ASP A 306      16.818  15.473  14.310  1.00 27.62           C  
ATOM   4711  CG  ASP A 306      17.681  15.935  13.139  1.00 29.02           C  
ATOM   4712  OD1 ASP A 306      17.602  15.291  12.053  1.00 35.99           O  
ATOM   4713  OD2 ASP A 306      18.425  16.923  13.298  1.00 33.72           O  
ATOM   4714  H   ASP A 306      14.672  16.447  13.299  1.00  0.00           H  
ATOM   4715  HA  ASP A 306      16.031  13.849  13.169  1.00  0.00           H  
ATOM   4716 1HB  ASP A 306      16.436  16.345  14.841  1.00  0.00           H  
ATOM   4717 2HB  ASP A 306      17.434  14.908  15.010  1.00  0.00           H  
ATOM   4718  N   ASN A 307      13.736  14.144  15.265  1.00 29.73           N  
ATOM   4719  CA  ASN A 307      12.942  13.379  16.197  1.00 33.34           C  
ATOM   4720  C   ASN A 307      12.088  12.316  15.488  1.00 33.85           C  
ATOM   4721  O   ASN A 307      11.285  11.612  16.125  1.00 34.45           O  
ATOM   4722  CB  ASN A 307      12.071  14.333  17.043  1.00 33.86           C  
ATOM   4723  CG  ASN A 307      12.827  14.945  18.220  1.00 38.50           C  
ATOM   4724  OD1 ASN A 307      12.260  15.692  19.010  1.00 44.30           O  
ATOM   4725  ND2 ASN A 307      14.110  14.619  18.349  1.00 42.09           N  
ATOM   4726  H   ASN A 307      13.316  14.931  14.791  1.00  0.00           H  
ATOM   4727  HA  ASN A 307      13.616  12.832  16.858  1.00  0.00           H  
ATOM   4728 1HB  ASN A 307      11.697  15.140  16.412  1.00  0.00           H  
ATOM   4729 2HB  ASN A 307      11.207  13.791  17.428  1.00  0.00           H  
ATOM   4730 1HD2 ASN A 307      14.648  14.994  19.104  1.00  0.00           H  
ATOM   4731 2HD2 ASN A 307      14.537  13.999  17.691  1.00  0.00           H  
ATOM   4732  N   LEU A 308      12.230  12.234  14.156  1.00 34.28           N  
ATOM   4733  CA  LEU A 308      11.444  11.311  13.336  1.00 35.55           C  
ATOM   4734  C   LEU A 308      12.285  10.128  12.830  1.00 36.68           C  
ATOM   4735  O   LEU A 308      13.521  10.225  12.701  1.00 38.12           O  
ATOM   4736  OXT LEU A 308      11.753   9.089  12.552  1.00  0.00           O  
ATOM   4737  CB  LEU A 308      10.770  12.025  12.163  1.00 34.98           C  
ATOM   4738  CG  LEU A 308       9.703  13.073  12.510  1.00 34.23           C  
ATOM   4739  CD1 LEU A 308       9.238  13.810  11.263  1.00 35.64           C  
ATOM   4740  CD2 LEU A 308       8.479  12.497  13.208  1.00 37.27           C  
ATOM   4741  H   LEU A 308      12.907  12.835  13.708  1.00  0.00           H  
ATOM   4742  HA  LEU A 308      10.663  10.875  13.958  1.00  0.00           H  
ATOM   4743 1HB  LEU A 308      11.536  12.530  11.577  1.00  0.00           H  
ATOM   4744 2HB  LEU A 308      10.292  11.278  11.530  1.00  0.00           H  
ATOM   4745  HG  LEU A 308      10.132  13.822  13.176  1.00  0.00           H  
ATOM   4746 1HD1 LEU A 308       8.483  14.547  11.536  1.00  0.00           H  
ATOM   4747 2HD1 LEU A 308      10.086  14.316  10.802  1.00  0.00           H  
ATOM   4748 3HD1 LEU A 308       8.811  13.098  10.558  1.00  0.00           H  
ATOM   4749 1HD2 LEU A 308       7.771  13.298  13.421  1.00  0.00           H  
ATOM   4750 2HD2 LEU A 308       8.006  11.757  12.562  1.00  0.00           H  
ATOM   4751 3HD2 LEU A 308       8.782  12.023  14.141  1.00  0.00           H  
HETATM 4752 ZN    ZN A 999      -0.284  39.215  16.643  1.00 25.38          ZN  
TER                                                                             
