# Supplementary material for: A new benchmark illustrates that integration of geometric constraints inferred from enzyme reaction chemistry can increase enzyme active site modeling accuracy
Source: PLoS One. 2019 Apr 4;14(4):e0214126. doi: 10.1371/journal.pone.0214126 (PMC6448891; doi:10.1371/journal.pone.0214126)
Supplement: S1 Files — (GZ) [file pone.0214126.s008.gz › benchmark-lite/templates/6cpa/2pcu.pdb.pdb]

REMARK query_anchored_aln ----NTFNYATYHTLDEIYDFMDLLVAQHPELVSKLQIGRSYEGRPIYVLKFSTGGSNRPAIWIDLGIHSREWITQATGVWFAKKFTENYGQNPSFTAILDSMDIFLEIVTNPNGFAFTHSENRLWRKTRSVTSSSLCVGVDANRNWDAGFGKAGASSSPCSETYHGKYANSEVEVKSIVDFVKNHGNFKAFLSIHSYSQLLLYPYGYTTQSIPDKTELNQVAKSAVAALKSLYGTSYKYGSIITTIYQASGGSIDWSYNQGIKYSFTFELRDTGRYGFLLPASQIIPTAQETWLGVLTIMEHTVNN
ATOM      1  N   ASN A   5       8.690  35.451 -12.451  1.00  0.00           N  
ATOM      2  CA  ASN A   5       7.370  36.039 -12.841  1.00  0.00           C  
ATOM      3  C   ASN A   5       7.133  37.397 -12.178  1.00  0.00           C  
ATOM      4  O   ASN A   5       8.068  38.004 -11.630  1.00  0.00           O  
ATOM      5  CB  ASN A   5       6.234  35.092 -12.501  1.00  0.00           C  
ATOM      6  CG  ASN A   5       6.244  33.850 -13.347  1.00  0.00           C  
ATOM      7  OD1 ASN A   5       6.705  33.869 -14.494  1.00  0.00           O  
ATOM      8  ND2 ASN A   5       5.744  32.769 -12.804  1.00  0.00           N  
ATOM      9  H   ASN A   5       9.532  35.986 -12.607  1.00  0.00           H  
ATOM     10  HA  ASN A   5       7.370  36.205 -13.919  1.00  0.00           H  
ATOM     11 1HB  ASN A   5       6.302  34.804 -11.451  1.00  0.00           H  
ATOM     12 2HB  ASN A   5       5.281  35.604 -12.639  1.00  0.00           H  
ATOM     13 1HD2 ASN A   5       5.724  31.913 -13.321  1.00  0.00           H  
ATOM     14 2HD2 ASN A   5       5.381  32.800 -11.874  1.00  0.00           H  
ATOM     15  N   THR A   6       5.874  37.834 -12.191  1.00  0.00           N  
ATOM     16  CA  THR A   6       5.493  39.200 -11.791  1.00  0.00           C  
ATOM     17  C   THR A   6       4.963  39.357 -10.366  1.00  0.00           C  
ATOM     18  O   THR A   6       3.831  39.854 -10.171  1.00  0.00           O  
ATOM     19  CB  THR A   6       4.434  39.754 -12.762  1.00  0.00           C  
ATOM     20  OG1 THR A   6       3.308  38.869 -12.801  1.00  0.00           O  
ATOM     21  CG2 THR A   6       5.015  39.893 -14.161  1.00  0.00           C  
ATOM     22  H   THR A   6       5.155  37.191 -12.491  1.00  0.00           H  
ATOM     23  HA  THR A   6       6.379  39.833 -11.835  1.00  0.00           H  
ATOM     24  HB  THR A   6       4.099  40.732 -12.416  1.00  0.00           H  
ATOM     25  HG1 THR A   6       2.520  39.341 -12.520  1.00  0.00           H  
ATOM     26 1HG2 THR A   6       4.252  40.286 -14.834  1.00  0.00           H  
ATOM     27 2HG2 THR A   6       5.864  40.575 -14.137  1.00  0.00           H  
ATOM     28 3HG2 THR A   6       5.343  38.917 -14.517  1.00  0.00           H  
ATOM     29  N   PHE A   7       5.761  38.962  -9.379  1.00  0.00           N  
ATOM     30  CA  PHE A   7       5.419  39.198  -7.994  1.00  0.00           C  
ATOM     31  C   PHE A   7       6.672  39.669  -7.270  1.00  0.00           C  
ATOM     32  O   PHE A   7       7.645  38.925  -7.148  1.00  0.00           O  
ATOM     33  CB  PHE A   7       4.863  37.932  -7.339  1.00  0.00           C  
ATOM     34  CG  PHE A   7       4.407  38.133  -5.922  1.00  0.00           C  
ATOM     35  CD1 PHE A   7       3.057  38.232  -5.620  1.00  0.00           C  
ATOM     36  CD2 PHE A   7       5.327  38.224  -4.888  1.00  0.00           C  
ATOM     37  CE1 PHE A   7       2.636  38.416  -4.317  1.00  0.00           C  
ATOM     38  CE2 PHE A   7       4.909  38.408  -3.584  1.00  0.00           C  
ATOM     39  CZ  PHE A   7       3.562  38.504  -3.299  1.00  0.00           C  
ATOM     40  H   PHE A   7       6.625  38.487  -9.598  1.00  0.00           H  
ATOM     41  HA  PHE A   7       4.650  39.971  -7.954  1.00  0.00           H  
ATOM     42 1HB  PHE A   7       4.018  37.564  -7.919  1.00  0.00           H  
ATOM     43 2HB  PHE A   7       5.627  37.155  -7.344  1.00  0.00           H  
ATOM     44  HD1 PHE A   7       2.325  38.161  -6.425  1.00  0.00           H  
ATOM     45  HD2 PHE A   7       6.391  38.148  -5.114  1.00  0.00           H  
ATOM     46  HE1 PHE A   7       1.572  38.493  -4.094  1.00  0.00           H  
ATOM     47  HE2 PHE A   7       5.642  38.478  -2.781  1.00  0.00           H  
ATOM     48  HZ  PHE A   7       3.231  38.651  -2.272  1.00  0.00           H  
ATOM     49  N   ASN A   8       6.654  40.903  -6.806  1.00  0.00           N  
ATOM     50  CA  ASN A   8       7.776  41.468  -6.062  1.00  0.00           C  
ATOM     51  C   ASN A   8       7.728  41.051  -4.581  1.00  0.00           C  
ATOM     52  O   ASN A   8       6.894  41.527  -3.813  1.00  0.00           O  
ATOM     53  CB  ASN A   8       7.792  42.980  -6.196  1.00  0.00           C  
ATOM     54  CG  ASN A   8       8.081  43.432  -7.601  1.00  0.00           C  
ATOM     55  OD1 ASN A   8       8.788  42.750  -8.353  1.00  0.00           O  
ATOM     56  ND2 ASN A   8       7.549  44.569  -7.969  1.00  0.00           N  
ATOM     57  H   ASN A   8       5.837  41.473  -6.972  1.00  0.00           H  
ATOM     58  HA  ASN A   8       8.703  41.070  -6.478  1.00  0.00           H  
ATOM     59 1HB  ASN A   8       6.826  43.383  -5.889  1.00  0.00           H  
ATOM     60 2HB  ASN A   8       8.548  43.396  -5.530  1.00  0.00           H  
ATOM     61 1HD2 ASN A   8       7.708  44.919  -8.893  1.00  0.00           H  
ATOM     62 2HD2 ASN A   8       6.984  45.087  -7.328  1.00  0.00           H  
ATOM     63  N   TYR A   9       8.638  40.172  -4.167  1.00  0.00           N  
ATOM     64  CA  TYR A   9       8.639  39.678  -2.782  1.00  0.00           C  
ATOM     65  C   TYR A   9       9.136  40.714  -1.774  1.00  0.00           C  
ATOM     66  O   TYR A   9       9.027  40.546  -0.555  1.00  0.00           O  
ATOM     67  CB  TYR A   9       9.489  38.410  -2.679  1.00  0.00           C  
ATOM     68  CG  TYR A   9      10.958  38.635  -2.964  1.00  0.00           C  
ATOM     69  CD1 TYR A   9      11.814  39.011  -1.939  1.00  0.00           C  
ATOM     70  CD2 TYR A   9      11.449  38.465  -4.250  1.00  0.00           C  
ATOM     71  CE1 TYR A   9      13.155  39.216  -2.199  1.00  0.00           C  
ATOM     72  CE2 TYR A   9      12.790  38.670  -4.510  1.00  0.00           C  
ATOM     73  CZ  TYR A   9      13.641  39.045  -3.490  1.00  0.00           C  
ATOM     74  OH  TYR A   9      14.977  39.249  -3.750  1.00  0.00           O  
ATOM     75  H   TYR A   9       9.341  39.836  -4.810  1.00  0.00           H  
ATOM     76  HA  TYR A   9       7.614  39.439  -2.499  1.00  0.00           H  
ATOM     77 1HB  TYR A   9       9.398  37.991  -1.676  1.00  0.00           H  
ATOM     78 2HB  TYR A   9       9.117  37.664  -3.381  1.00  0.00           H  
ATOM     79  HD1 TYR A   9      11.428  39.144  -0.928  1.00  0.00           H  
ATOM     80  HD2 TYR A   9      10.776  38.171  -5.055  1.00  0.00           H  
ATOM     81  HE1 TYR A   9      13.827  39.512  -1.394  1.00  0.00           H  
ATOM     82  HE2 TYR A   9      13.175  38.538  -5.521  1.00  0.00           H  
ATOM     83  HH  TYR A   9      15.149  39.091  -4.681  1.00  0.00           H  
ATOM     84  N   ALA A  10       9.682  41.808  -2.288  1.00  0.00           N  
ATOM     85  CA  ALA A  10      10.102  42.917  -1.439  1.00  0.00           C  
ATOM     86  C   ALA A  10       9.090  44.053  -1.353  1.00  0.00           C  
ATOM     87  O   ALA A  10       9.445  45.196  -1.029  1.00  0.00           O  
ATOM     88  CB  ALA A  10      11.436  43.458  -1.932  1.00  0.00           C  
ATOM     89  H   ALA A  10       9.811  41.877  -3.287  1.00  0.00           H  
ATOM     90  HA  ALA A  10      10.219  42.540  -0.423  1.00  0.00           H  
ATOM     91 1HB  ALA A  10      11.750  44.287  -1.297  1.00  0.00           H  
ATOM     92 2HB  ALA A  10      12.186  42.668  -1.894  1.00  0.00           H  
ATOM     93 3HB  ALA A  10      11.330  43.807  -2.958  1.00  0.00           H  
ATOM     94  N   THR A  11       7.834  43.750  -1.661  1.00  0.00           N  
ATOM     95  CA  THR A  11       6.734  44.716  -1.545  1.00  0.00           C  
ATOM     96  C   THR A  11       5.596  44.051  -0.784  1.00  0.00           C  
ATOM     97  O   THR A  11       5.521  42.818  -0.731  1.00  0.00           O  
ATOM     98  CB  THR A  11       6.242  45.202  -2.921  1.00  0.00           C  
ATOM     99  OG1 THR A  11       5.702  44.096  -3.656  1.00  0.00           O  
ATOM    100  CG2 THR A  11       7.386  45.820  -3.709  1.00  0.00           C  
ATOM    101  H   THR A  11       7.635  42.815  -1.988  1.00  0.00           H  
ATOM    102  HA  THR A  11       7.093  45.585  -0.993  1.00  0.00           H  
ATOM    103  HB  THR A  11       5.458  45.947  -2.784  1.00  0.00           H  
ATOM    104  HG1 THR A  11       4.780  44.270  -3.862  1.00  0.00           H  
ATOM    105 1HG2 THR A  11       7.020  46.158  -4.678  1.00  0.00           H  
ATOM    106 2HG2 THR A  11       7.792  46.668  -3.158  1.00  0.00           H  
ATOM    107 3HG2 THR A  11       8.169  45.077  -3.857  1.00  0.00           H  
ATOM    108  N   TYR A  12       4.710  44.859  -0.200  1.00  0.00           N  
ATOM    109  CA  TYR A  12       3.476  44.346   0.349  1.00  0.00           C  
ATOM    110  C   TYR A  12       2.401  44.214  -0.726  1.00  0.00           C  
ATOM    111  O   TYR A  12       2.369  44.992  -1.696  1.00  0.00           O  
ATOM    112  CB  TYR A  12       2.989  45.248   1.486  1.00  0.00           C  
ATOM    113  CG  TYR A  12       3.856  45.192   2.724  1.00  0.00           C  
ATOM    114  CD1 TYR A  12       4.459  46.346   3.201  1.00  0.00           C  
ATOM    115  CD2 TYR A  12       4.049  43.986   3.381  1.00  0.00           C  
ATOM    116  CE1 TYR A  12       5.251  46.295   4.332  1.00  0.00           C  
ATOM    117  CE2 TYR A  12       4.841  43.934   4.512  1.00  0.00           C  
ATOM    118  CZ  TYR A  12       5.440  45.083   4.987  1.00  0.00           C  
ATOM    119  OH  TYR A  12       6.229  45.032   6.113  1.00  0.00           O  
ATOM    120  H   TYR A  12       4.902  45.849  -0.139  1.00  0.00           H  
ATOM    121  HA  TYR A  12       3.663  43.349   0.748  1.00  0.00           H  
ATOM    122 1HB  TYR A  12       2.955  46.282   1.140  1.00  0.00           H  
ATOM    123 2HB  TYR A  12       1.976  44.963   1.767  1.00  0.00           H  
ATOM    124  HD1 TYR A  12       4.307  47.294   2.685  1.00  0.00           H  
ATOM    125  HD2 TYR A  12       3.576  43.078   3.005  1.00  0.00           H  
ATOM    126  HE1 TYR A  12       5.724  47.202   4.708  1.00  0.00           H  
ATOM    127  HE2 TYR A  12       4.993  42.986   5.028  1.00  0.00           H  
ATOM    128  HH  TYR A  12       6.566  45.910   6.307  1.00  0.00           H  
ATOM    129  N   HIS A  13       1.542  43.202  -0.597  1.00  0.00           N  
ATOM    130  CA  HIS A  13       0.603  42.872  -1.670  1.00  0.00           C  
ATOM    131  C   HIS A  13      -0.833  42.678  -1.194  1.00  0.00           C  
ATOM    132  O   HIS A  13      -1.108  42.418  -0.019  1.00  0.00           O  
ATOM    133  CB  HIS A  13       1.062  41.604  -2.397  1.00  0.00           C  
ATOM    134  CG  HIS A  13       2.386  41.749  -3.082  1.00  0.00           C  
ATOM    135  ND1 HIS A  13       2.500  41.996  -4.434  1.00  0.00           N  
ATOM    136  CD2 HIS A  13       3.650  41.682  -2.603  1.00  0.00           C  
ATOM    137  CE1 HIS A  13       3.779  42.075  -4.757  1.00  0.00           C  
ATOM    138  NE2 HIS A  13       4.497  41.888  -3.664  1.00  0.00           N  
ATOM    139  H   HIS A  13       1.534  42.652   0.250  1.00  0.00           H  
ATOM    140  HA  HIS A  13       0.572  43.689  -2.390  1.00  0.00           H  
ATOM    141 1HB  HIS A  13       1.136  40.782  -1.684  1.00  0.00           H  
ATOM    142 2HB  HIS A  13       0.320  41.324  -3.144  1.00  0.00           H  
ATOM    143  HD2 HIS A  13       3.942  41.498  -1.569  1.00  0.00           H  
ATOM    144  HE1 HIS A  13       4.175  42.263  -5.755  1.00  0.00           H  
ATOM    145  HE2 HIS A  13       5.506  41.894  -3.611  1.00  0.00           H  
ATOM    146  N   THR A  14      -1.727  42.804  -2.160  1.00  0.00           N  
ATOM    147  CA  THR A  14      -3.145  42.579  -1.932  1.00  0.00           C  
ATOM    148  C   THR A  14      -3.414  41.106  -1.649  1.00  0.00           C  
ATOM    149  O   THR A  14      -2.618  40.230  -2.028  1.00  0.00           O  
ATOM    150  CB  THR A  14      -3.984  43.042  -3.138  1.00  0.00           C  
ATOM    151  OG1 THR A  14      -3.613  42.288  -4.299  1.00  0.00           O  
ATOM    152  CG2 THR A  14      -3.760  44.522  -3.406  1.00  0.00           C  
ATOM    153  H   THR A  14      -1.413  43.065  -3.084  1.00  0.00           H  
ATOM    154  HA  THR A  14      -3.451  43.157  -1.060  1.00  0.00           H  
ATOM    155  HB  THR A  14      -5.040  42.871  -2.933  1.00  0.00           H  
ATOM    156  HG1 THR A  14      -3.590  42.869  -5.063  1.00  0.00           H  
ATOM    157 1HG2 THR A  14      -4.360  44.832  -4.261  1.00  0.00           H  
ATOM    158 2HG2 THR A  14      -4.052  45.099  -2.529  1.00  0.00           H  
ATOM    159 3HG2 THR A  14      -2.706  44.697  -3.621  1.00  0.00           H  
ATOM    160  N   LEU A  15      -4.556  40.829  -1.034  1.00  0.00           N  
ATOM    161  CA  LEU A  15      -4.953  39.442  -0.817  1.00  0.00           C  
ATOM    162  C   LEU A  15      -4.994  38.688  -2.147  1.00  0.00           C  
ATOM    163  O   LEU A  15      -4.484  37.577  -2.247  1.00  0.00           O  
ATOM    164  CB  LEU A  15      -6.326  39.379  -0.135  1.00  0.00           C  
ATOM    165  CG  LEU A  15      -6.812  37.977   0.253  1.00  0.00           C  
ATOM    166  CD1 LEU A  15      -7.802  38.083   1.405  1.00  0.00           C  
ATOM    167  CD2 LEU A  15      -7.449  37.308  -0.956  1.00  0.00           C  
ATOM    168  H   LEU A  15      -5.161  41.570  -0.710  1.00  0.00           H  
ATOM    169  HA  LEU A  15      -4.218  38.970  -0.166  1.00  0.00           H  
ATOM    170 1HB  LEU A  15      -6.291  39.980   0.772  1.00  0.00           H  
ATOM    171 2HB  LEU A  15      -7.067  39.813  -0.806  1.00  0.00           H  
ATOM    172  HG  LEU A  15      -5.966  37.380   0.595  1.00  0.00           H  
ATOM    173 1HD1 LEU A  15      -8.148  37.087   1.681  1.00  0.00           H  
ATOM    174 2HD1 LEU A  15      -7.315  38.548   2.262  1.00  0.00           H  
ATOM    175 3HD1 LEU A  15      -8.653  38.690   1.097  1.00  0.00           H  
ATOM    176 1HD2 LEU A  15      -7.794  36.311  -0.680  1.00  0.00           H  
ATOM    177 2HD2 LEU A  15      -8.296  37.903  -1.298  1.00  0.00           H  
ATOM    178 3HD2 LEU A  15      -6.714  37.229  -1.757  1.00  0.00           H  
ATOM    179  N   ASP A  16      -5.615  39.276  -3.168  1.00  0.00           N  
ATOM    180  CA  ASP A  16      -5.739  38.589  -4.458  1.00  0.00           C  
ATOM    181  C   ASP A  16      -4.379  38.271  -5.041  1.00  0.00           C  
ATOM    182  O   ASP A  16      -4.190  37.182  -5.590  1.00  0.00           O  
ATOM    183  CB  ASP A  16      -6.533  39.439  -5.453  1.00  0.00           C  
ATOM    184  CG  ASP A  16      -8.018  39.508  -5.120  1.00  0.00           C  
ATOM    185  OD1 ASP A  16      -8.473  38.694  -4.352  1.00  0.00           O  
ATOM    186  OD2 ASP A  16      -8.682  40.375  -5.636  1.00  0.00           O  
ATOM    187  H   ASP A  16      -6.007  40.201  -3.064  1.00  0.00           H  
ATOM    188  HA  ASP A  16      -6.273  37.651  -4.301  1.00  0.00           H  
ATOM    189 1HB  ASP A  16      -6.132  40.453  -5.467  1.00  0.00           H  
ATOM    190 2HB  ASP A  16      -6.419  39.027  -6.456  1.00  0.00           H  
ATOM    191  N   GLU A  17      -3.423  39.177  -4.862  1.00  0.00           N  
ATOM    192  CA  GLU A  17      -2.066  38.970  -5.439  1.00  0.00           C  
ATOM    193  C   GLU A  17      -1.352  37.842  -4.732  1.00  0.00           C  
ATOM    194  O   GLU A  17      -0.644  37.033  -5.340  1.00  0.00           O  
ATOM    195  CB  GLU A  17      -1.223  40.243  -5.341  1.00  0.00           C  
ATOM    196  CG  GLU A  17      -1.692  41.379  -6.240  1.00  0.00           C  
ATOM    197  CD  GLU A  17      -0.878  42.632  -6.073  1.00  0.00           C  
ATOM    198  OE1 GLU A  17      -0.899  43.193  -5.004  1.00  0.00           O  
ATOM    199  OE2 GLU A  17      -0.234  43.028  -7.016  1.00  0.00           O  
ATOM    200  H   GLU A  17      -3.609  40.016  -4.332  1.00  0.00           H  
ATOM    201  HA  GLU A  17      -2.174  38.711  -6.493  1.00  0.00           H  
ATOM    202 1HB  GLU A  17      -1.230  40.606  -4.313  1.00  0.00           H  
ATOM    203 2HB  GLU A  17      -0.189  40.016  -5.601  1.00  0.00           H  
ATOM    204 1HG  GLU A  17      -1.630  41.055  -7.278  1.00  0.00           H  
ATOM    205 2HG  GLU A  17      -2.735  41.597  -6.017  1.00  0.00           H  
ATOM    206  N   ILE A  18      -1.524  37.791  -3.430  1.00  0.00           N  
ATOM    207  CA  ILE A  18      -0.920  36.721  -2.625  1.00  0.00           C  
ATOM    208  C   ILE A  18      -1.528  35.377  -3.068  1.00  0.00           C  
ATOM    209  O   ILE A  18      -0.804  34.401  -3.287  1.00  0.00           O  
ATOM    210  CB  ILE A  18      -1.155  36.943  -1.120  1.00  0.00           C  
ATOM    211  CG1 ILE A  18      -0.386  38.175  -0.635  1.00  0.00           C  
ATOM    212  CG2 ILE A  18      -0.742  35.710  -0.330  1.00  0.00           C  
ATOM    213  CD1 ILE A  18      -0.777  38.632   0.752  1.00  0.00           C  
ATOM    214  H   ILE A  18      -2.080  38.498  -2.971  1.00  0.00           H  
ATOM    215  HA  ILE A  18       0.155  36.719  -2.803  1.00  0.00           H  
ATOM    216  HB  ILE A  18      -2.211  37.140  -0.941  1.00  0.00           H  
ATOM    217 1HG1 ILE A  18       0.682  37.961  -0.636  1.00  0.00           H  
ATOM    218 2HG1 ILE A  18      -0.553  39.002  -1.326  1.00  0.00           H  
ATOM    219 1HG2 ILE A  18      -0.914  35.884   0.732  1.00  0.00           H  
ATOM    220 2HG2 ILE A  18      -1.331  34.855  -0.657  1.00  0.00           H  
ATOM    221 3HG2 ILE A  18       0.316  35.507  -0.498  1.00  0.00           H  
ATOM    222 1HD1 ILE A  18      -0.191  39.510   1.024  1.00  0.00           H  
ATOM    223 2HD1 ILE A  18      -1.838  38.886   0.766  1.00  0.00           H  
ATOM    224 3HD1 ILE A  18      -0.586  37.833   1.466  1.00  0.00           H  
ATOM    225  N   TYR A  19      -2.857  35.317  -3.151  1.00  0.00           N  
ATOM    226  CA  TYR A  19      -3.508  34.051  -3.514  1.00  0.00           C  
ATOM    227  C   TYR A  19      -3.078  33.651  -4.928  1.00  0.00           C  
ATOM    228  O   TYR A  19      -2.852  32.465  -5.199  1.00  0.00           O  
ATOM    229  CB  TYR A  19      -5.031  34.169  -3.424  1.00  0.00           C  
ATOM    230  CG  TYR A  19      -5.556  34.231  -2.007  1.00  0.00           C  
ATOM    231  CD1 TYR A  19      -4.813  34.860  -1.019  1.00  0.00           C  
ATOM    232  CD2 TYR A  19      -6.780  33.658  -1.695  1.00  0.00           C  
ATOM    233  CE1 TYR A  19      -5.292  34.917   0.276  1.00  0.00           C  
ATOM    234  CE2 TYR A  19      -7.259  33.714  -0.400  1.00  0.00           C  
ATOM    235  CZ  TYR A  19      -6.520  34.341   0.583  1.00  0.00           C  
ATOM    236  OH  TYR A  19      -6.997  34.397   1.872  1.00  0.00           O  
ATOM    237  H   TYR A  19      -3.429  36.129  -2.968  1.00  0.00           H  
ATOM    238  HA  TYR A  19      -3.182  33.281  -2.814  1.00  0.00           H  
ATOM    239 1HB  TYR A  19      -5.358  35.068  -3.948  1.00  0.00           H  
ATOM    240 2HB  TYR A  19      -5.492  33.316  -3.920  1.00  0.00           H  
ATOM    241  HD1 TYR A  19      -3.851  35.310  -1.264  1.00  0.00           H  
ATOM    242  HD2 TYR A  19      -7.363  33.162  -2.471  1.00  0.00           H  
ATOM    243  HE1 TYR A  19      -4.708  35.411   1.052  1.00  0.00           H  
ATOM    244  HE2 TYR A  19      -8.221  33.263  -0.155  1.00  0.00           H  
ATOM    245  HH  TYR A  19      -7.849  33.956   1.916  1.00  0.00           H  
ATOM    246  N   ASP A  20      -2.962  34.627  -5.818  1.00  0.00           N  
ATOM    247  CA  ASP A  20      -2.483  34.321  -7.155  1.00  0.00           C  
ATOM    248  C   ASP A  20      -1.071  33.744  -7.154  1.00  0.00           C  
ATOM    249  O   ASP A  20      -0.762  32.822  -7.933  1.00  0.00           O  
ATOM    250  CB  ASP A  20      -2.519  35.580  -8.025  1.00  0.00           C  
ATOM    251  CG  ASP A  20      -3.934  36.002  -8.398  1.00  0.00           C  
ATOM    252  OD1 ASP A  20      -4.827  35.199  -8.266  1.00  0.00           O  
ATOM    253  OD2 ASP A  20      -4.108  37.124  -8.810  1.00  0.00           O  
ATOM    254  H   ASP A  20      -3.200  35.581  -5.587  1.00  0.00           H  
ATOM    255  HA  ASP A  20      -3.140  33.570  -7.594  1.00  0.00           H  
ATOM    256 1HB  ASP A  20      -2.038  36.402  -7.496  1.00  0.00           H  
ATOM    257 2HB  ASP A  20      -1.955  35.405  -8.941  1.00  0.00           H  
ATOM    258  N   PHE A  21      -0.169  34.314  -6.366  1.00  0.00           N  
ATOM    259  CA  PHE A  21       1.200  33.777  -6.300  1.00  0.00           C  
ATOM    260  C   PHE A  21       1.217  32.377  -5.703  1.00  0.00           C  
ATOM    261  O   PHE A  21       2.004  31.538  -6.147  1.00  0.00           O  
ATOM    262  CB  PHE A  21       2.100  34.695  -5.470  1.00  0.00           C  
ATOM    263  CG  PHE A  21       3.539  34.266  -5.440  1.00  0.00           C  
ATOM    264  CD1 PHE A  21       4.370  34.500  -6.525  1.00  0.00           C  
ATOM    265  CD2 PHE A  21       4.065  33.628  -4.327  1.00  0.00           C  
ATOM    266  CE1 PHE A  21       5.695  34.105  -6.499  1.00  0.00           C  
ATOM    267  CE2 PHE A  21       5.389  33.234  -4.297  1.00  0.00           C  
ATOM    268  CZ  PHE A  21       6.204  33.473  -5.385  1.00  0.00           C  
ATOM    269  H   PHE A  21      -0.409  35.119  -5.805  1.00  0.00           H  
ATOM    270  HA  PHE A  21       1.600  33.723  -7.314  1.00  0.00           H  
ATOM    271 1HB  PHE A  21       2.055  35.707  -5.870  1.00  0.00           H  
ATOM    272 2HB  PHE A  21       1.734  34.731  -4.445  1.00  0.00           H  
ATOM    273  HD1 PHE A  21       3.968  35.001  -7.406  1.00  0.00           H  
ATOM    274  HD2 PHE A  21       3.421  33.439  -3.467  1.00  0.00           H  
ATOM    275  HE1 PHE A  21       6.337  34.295  -7.359  1.00  0.00           H  
ATOM    276  HE2 PHE A  21       5.790  32.734  -3.415  1.00  0.00           H  
ATOM    277  HZ  PHE A  21       7.248  33.161  -5.363  1.00  0.00           H  
ATOM    278  N   MET A  22       0.374  32.115  -4.691  1.00  0.00           N  
ATOM    279  CA  MET A  22       0.212  30.752  -4.207  1.00  0.00           C  
ATOM    280  C   MET A  22      -0.197  29.788  -5.303  1.00  0.00           C  
ATOM    281  O   MET A  22       0.324  28.684  -5.390  1.00  0.00           O  
ATOM    282  CB  MET A  22      -0.813  30.722  -3.075  1.00  0.00           C  
ATOM    283  CG  MET A  22      -0.350  31.388  -1.788  1.00  0.00           C  
ATOM    284  SD  MET A  22      -1.653  31.477  -0.543  1.00  0.00           S  
ATOM    285  CE  MET A  22      -1.823  29.749  -0.107  1.00  0.00           C  
ATOM    286  H   MET A  22      -0.155  32.858  -4.256  1.00  0.00           H  
ATOM    287  HA  MET A  22       1.171  30.405  -3.824  1.00  0.00           H  
ATOM    288 1HB  MET A  22      -1.727  31.219  -3.399  1.00  0.00           H  
ATOM    289 2HB  MET A  22      -1.069  29.687  -2.843  1.00  0.00           H  
ATOM    290 1HG  MET A  22       0.487  30.831  -1.370  1.00  0.00           H  
ATOM    291 2HG  MET A  22      -0.011  32.401  -2.004  1.00  0.00           H  
ATOM    292 1HE  MET A  22      -2.594  29.641   0.656  1.00  0.00           H  
ATOM    293 2HE  MET A  22      -2.102  29.176  -0.991  1.00  0.00           H  
ATOM    294 3HE  MET A  22      -0.874  29.377   0.282  1.00  0.00           H  
ATOM    295  N   ASP A  23      -1.137  30.186  -6.148  1.00  0.00           N  
ATOM    296  CA  ASP A  23      -1.555  29.333  -7.261  1.00  0.00           C  
ATOM    297  C   ASP A  23      -0.387  29.124  -8.231  1.00  0.00           C  
ATOM    298  O   ASP A  23      -0.153  27.992  -8.708  1.00  0.00           O  
ATOM    299  CB  ASP A  23      -2.746  29.948  -7.999  1.00  0.00           C  
ATOM    300  CG  ASP A  23      -3.328  29.023  -9.060  1.00  0.00           C  
ATOM    301  OD1 ASP A  23      -3.679  27.916  -8.727  1.00  0.00           O  
ATOM    302  OD2 ASP A  23      -3.415  29.433 -10.193  1.00  0.00           O  
ATOM    303  H   ASP A  23      -1.575  31.088  -6.028  1.00  0.00           H  
ATOM    304  HA  ASP A  23      -1.859  28.365  -6.860  1.00  0.00           H  
ATOM    305 1HB  ASP A  23      -3.531  30.194  -7.283  1.00  0.00           H  
ATOM    306 2HB  ASP A  23      -2.437  30.878  -8.478  1.00  0.00           H  
ATOM    307  N   LEU A  24       0.382  30.193  -8.463  1.00  0.00           N  
ATOM    308  CA  LEU A  24       1.560  30.104  -9.341  1.00  0.00           C  
ATOM    309  C   LEU A  24       2.594  29.110  -8.846  1.00  0.00           C  
ATOM    310  O   LEU A  24       3.110  28.320  -9.648  1.00  0.00           O  
ATOM    311  CB  LEU A  24       2.219  31.482  -9.477  1.00  0.00           C  
ATOM    312  CG  LEU A  24       1.422  32.525 -10.271  1.00  0.00           C  
ATOM    313  CD1 LEU A  24       2.105  33.882 -10.157  1.00  0.00           C  
ATOM    314  CD2 LEU A  24       1.316  32.086 -11.723  1.00  0.00           C  
ATOM    315  H   LEU A  24       0.156  31.078  -8.032  1.00  0.00           H  
ATOM    316  HA  LEU A  24       1.233  29.771 -10.325  1.00  0.00           H  
ATOM    317 1HB  LEU A  24       2.390  31.885  -8.480  1.00  0.00           H  
ATOM    318 2HB  LEU A  24       3.184  31.359  -9.968  1.00  0.00           H  
ATOM    319  HG  LEU A  24       0.422  32.619  -9.846  1.00  0.00           H  
ATOM    320 1HD1 LEU A  24       1.538  34.623 -10.721  1.00  0.00           H  
ATOM    321 2HD1 LEU A  24       2.149  34.180  -9.109  1.00  0.00           H  
ATOM    322 3HD1 LEU A  24       3.115  33.815 -10.559  1.00  0.00           H  
ATOM    323 1HD2 LEU A  24       0.749  32.827 -12.287  1.00  0.00           H  
ATOM    324 2HD2 LEU A  24       2.316  31.994 -12.149  1.00  0.00           H  
ATOM    325 3HD2 LEU A  24       0.808  31.123 -11.777  1.00  0.00           H  
ATOM    326  N   LEU A  25       2.855  29.131  -7.536  1.00  0.00           N  
ATOM    327  CA  LEU A  25       3.779  28.183  -6.896  1.00  0.00           C  
ATOM    328  C   LEU A  25       3.294  26.727  -7.049  1.00  0.00           C  
ATOM    329  O   LEU A  25       4.057  25.842  -7.474  1.00  0.00           O  
ATOM    330  CB  LEU A  25       3.933  28.523  -5.408  1.00  0.00           C  
ATOM    331  CG  LEU A  25       4.691  29.821  -5.098  1.00  0.00           C  
ATOM    332  CD1 LEU A  25       4.590  30.124  -3.609  1.00  0.00           C  
ATOM    333  CD2 LEU A  25       6.143  29.677  -5.529  1.00  0.00           C  
ATOM    334  H   LEU A  25       2.395  29.829  -6.969  1.00  0.00           H  
ATOM    335  HA  LEU A  25       4.752  28.268  -7.380  1.00  0.00           H  
ATOM    336 1HB  LEU A  25       2.942  28.605  -4.966  1.00  0.00           H  
ATOM    337 2HB  LEU A  25       4.461  27.706  -4.918  1.00  0.00           H  
ATOM    338  HG  LEU A  25       4.232  30.648  -5.638  1.00  0.00           H  
ATOM    339 1HD1 LEU A  25       5.128  31.046  -3.388  1.00  0.00           H  
ATOM    340 2HD1 LEU A  25       3.542  30.241  -3.332  1.00  0.00           H  
ATOM    341 3HD1 LEU A  25       5.027  29.304  -3.040  1.00  0.00           H  
ATOM    342 1HD2 LEU A  25       6.681  30.599  -5.309  1.00  0.00           H  
ATOM    343 2HD2 LEU A  25       6.603  28.850  -4.988  1.00  0.00           H  
ATOM    344 3HD2 LEU A  25       6.186  29.478  -6.600  1.00  0.00           H  
ATOM    345  N   VAL A  26       2.011  26.502  -6.797  1.00  0.00           N  
ATOM    346  CA  VAL A  26       1.451  25.154  -6.971  1.00  0.00           C  
ATOM    347  C   VAL A  26       1.495  24.682  -8.421  1.00  0.00           C  
ATOM    348  O   VAL A  26       1.756  23.514  -8.696  1.00  0.00           O  
ATOM    349  CB  VAL A  26      -0.009  25.122  -6.482  1.00  0.00           C  
ATOM    350  CG1 VAL A  26      -0.658  23.791  -6.831  1.00  0.00           C  
ATOM    351  CG2 VAL A  26      -0.058  25.369  -4.981  1.00  0.00           C  
ATOM    352  H   VAL A  26       1.407  27.249  -6.485  1.00  0.00           H  
ATOM    353  HA  VAL A  26       2.038  24.455  -6.374  1.00  0.00           H  
ATOM    354  HB  VAL A  26      -0.573  25.899  -6.997  1.00  0.00           H  
ATOM    355 1HG1 VAL A  26      -1.690  23.786  -6.478  1.00  0.00           H  
ATOM    356 2HG1 VAL A  26      -0.645  23.652  -7.911  1.00  0.00           H  
ATOM    357 3HG1 VAL A  26      -0.108  22.981  -6.352  1.00  0.00           H  
ATOM    358 1HG2 VAL A  26      -1.093  25.345  -4.642  1.00  0.00           H  
ATOM    359 2HG2 VAL A  26       0.511  24.594  -4.466  1.00  0.00           H  
ATOM    360 3HG2 VAL A  26       0.375  26.344  -4.759  1.00  0.00           H  
ATOM    361  N   ALA A  27       1.248  25.592  -9.359  1.00  0.00           N  
ATOM    362  CA  ALA A  27       1.254  25.248 -10.779  1.00  0.00           C  
ATOM    363  C   ALA A  27       2.669  24.945 -11.272  1.00  0.00           C  
ATOM    364  O   ALA A  27       2.845  24.096 -12.150  1.00  0.00           O  
ATOM    365  CB  ALA A  27       0.638  26.374 -11.598  1.00  0.00           C  
ATOM    366  H   ALA A  27       1.051  26.544  -9.084  1.00  0.00           H  
ATOM    367  HA  ALA A  27       0.656  24.346 -10.912  1.00  0.00           H  
ATOM    368 1HB  ALA A  27       0.650  26.104 -12.654  1.00  0.00           H  
ATOM    369 2HB  ALA A  27      -0.390  26.537 -11.276  1.00  0.00           H  
ATOM    370 3HB  ALA A  27       1.214  27.286 -11.451  1.00  0.00           H  
ATOM    371  N   GLN A  28       3.668  25.640 -10.726  1.00  0.00           N  
ATOM    372  CA  GLN A  28       5.046  25.510 -11.228  1.00  0.00           C  
ATOM    373  C   GLN A  28       5.768  24.289 -10.625  1.00  0.00           C  
ATOM    374  O   GLN A  28       6.754  23.788 -11.179  1.00  0.00           O  
ATOM    375  CB  GLN A  28       5.841  26.783 -10.927  1.00  0.00           C  
ATOM    376  CG  GLN A  28       7.229  26.811 -11.544  1.00  0.00           C  
ATOM    377  CD  GLN A  28       7.940  28.130 -11.309  1.00  0.00           C  
ATOM    378  OE1 GLN A  28       7.688  29.120 -12.002  1.00  0.00           O  
ATOM    379  NE2 GLN A  28       8.836  28.152 -10.329  1.00  0.00           N  
ATOM    380  H   GLN A  28       3.482  26.267  -9.956  1.00  0.00           H  
ATOM    381  HA  GLN A  28       5.009  25.367 -12.308  1.00  0.00           H  
ATOM    382 1HB  GLN A  28       5.292  27.650 -11.294  1.00  0.00           H  
ATOM    383 2HB  GLN A  28       5.950  26.898  -9.849  1.00  0.00           H  
ATOM    384 1HG  GLN A  28       7.828  26.016 -11.101  1.00  0.00           H  
ATOM    385 2HG  GLN A  28       7.140  26.658 -12.620  1.00  0.00           H  
ATOM    386 1HE2 GLN A  28       9.337  28.995 -10.127  1.00  0.00           H  
ATOM    387 2HE2 GLN A  28       9.010  27.327  -9.791  1.00  0.00           H  
ATOM    388  N   HIS A  29       5.260  23.809  -9.487  1.00  0.00           N  
ATOM    389  CA  HIS A  29       5.847  22.667  -8.763  1.00  0.00           C  
ATOM    390  C   HIS A  29       4.786  21.672  -8.361  1.00  0.00           C  
ATOM    391  O   HIS A  29       4.632  21.409  -7.164  1.00  0.00           O  
ATOM    392  CB  HIS A  29       6.601  23.133  -7.513  1.00  0.00           C  
ATOM    393  CG  HIS A  29       7.749  24.048  -7.810  1.00  0.00           C  
ATOM    394  ND1 HIS A  29       9.052  23.603  -7.893  1.00  0.00           N  
ATOM    395  CD2 HIS A  29       7.790  25.381  -8.041  1.00  0.00           C  
ATOM    396  CE1 HIS A  29       9.845  24.625  -8.164  1.00  0.00           C  
ATOM    397  NE2 HIS A  29       9.105  25.714  -8.259  1.00  0.00           N  
ATOM    398  H   HIS A  29       4.435  24.257  -9.114  1.00  0.00           H  
ATOM    399  HA  HIS A  29       6.558  22.154  -9.409  1.00  0.00           H  
ATOM    400 1HB  HIS A  29       5.913  23.654  -6.846  1.00  0.00           H  
ATOM    401 2HB  HIS A  29       6.985  22.267  -6.976  1.00  0.00           H  
ATOM    402  HD1 HIS A  29       9.356  22.651  -7.844  1.00  0.00           H  
ATOM    403  HD2 HIS A  29       7.019  26.151  -8.077  1.00  0.00           H  
ATOM    404  HE1 HIS A  29      10.920  24.479  -8.272  1.00  0.00           H  
ATOM    405  N   PRO A  30       4.053  21.124  -9.334  1.00  0.00           N  
ATOM    406  CA  PRO A  30       2.853  20.391  -9.017  1.00  0.00           C  
ATOM    407  C   PRO A  30       3.097  19.048  -8.290  1.00  0.00           C  
ATOM    408  O   PRO A  30       2.163  18.516  -7.685  1.00  0.00           O  
ATOM    409  CB  PRO A  30       2.249  20.175 -10.408  1.00  0.00           C  
ATOM    410  CG  PRO A  30       3.421  20.228 -11.328  1.00  0.00           C  
ATOM    411  CD  PRO A  30       4.339  21.246 -10.706  1.00  0.00           C  
ATOM    412  HA  PRO A  30       2.204  21.016  -8.386  1.00  0.00           H  
ATOM    413 1HB  PRO A  30       1.722  19.210 -10.444  1.00  0.00           H  
ATOM    414 2HB  PRO A  30       1.504  20.956 -10.621  1.00  0.00           H  
ATOM    415 1HG  PRO A  30       3.885  19.234 -11.410  1.00  0.00           H  
ATOM    416 2HG  PRO A  30       3.097  20.512 -12.340  1.00  0.00           H  
ATOM    417 1HD  PRO A  30       5.384  20.984 -10.931  1.00  0.00           H  
ATOM    418 2HD  PRO A  30       4.097  22.245 -11.095  1.00  0.00           H  
ATOM    419  N   GLU A  31       4.325  18.516  -8.330  1.00  0.00           N  
ATOM    420  CA  GLU A  31       4.650  17.294  -7.606  1.00  0.00           C  
ATOM    421  C   GLU A  31       5.109  17.603  -6.191  1.00  0.00           C  
ATOM    422  O   GLU A  31       5.354  16.667  -5.421  1.00  0.00           O  
ATOM    423  CB  GLU A  31       5.735  16.507  -8.344  1.00  0.00           C  
ATOM    424  CG  GLU A  31       5.311  15.977  -9.706  1.00  0.00           C  
ATOM    425  CD  GLU A  31       6.410  15.233 -10.413  1.00  0.00           C  
ATOM    426  OE1 GLU A  31       7.510  15.222  -9.914  1.00  0.00           O  
ATOM    427  OE2 GLU A  31       6.150  14.676 -11.453  1.00  0.00           O  
ATOM    428  H   GLU A  31       5.044  18.971  -8.874  1.00  0.00           H  
ATOM    429  HA  GLU A  31       3.752  16.678  -7.547  1.00  0.00           H  
ATOM    430 1HB  GLU A  31       6.610  17.142  -8.489  1.00  0.00           H  
ATOM    431 2HB  GLU A  31       6.045  15.657  -7.736  1.00  0.00           H  
ATOM    432 1HG  GLU A  31       4.461  15.308  -9.576  1.00  0.00           H  
ATOM    433 2HG  GLU A  31       4.989  16.813 -10.325  1.00  0.00           H  
ATOM    434  N   LEU A  32       5.241  18.886  -5.847  1.00  0.00           N  
ATOM    435  CA  LEU A  32       5.708  19.267  -4.496  1.00  0.00           C  
ATOM    436  C   LEU A  32       4.700  20.095  -3.746  1.00  0.00           C  
ATOM    437  O   LEU A  32       4.550  19.917  -2.563  1.00  0.00           O  
ATOM    438  CB  LEU A  32       7.022  20.053  -4.586  1.00  0.00           C  
ATOM    439  CG  LEU A  32       7.625  20.497  -3.247  1.00  0.00           C  
ATOM    440  CD1 LEU A  32       7.956  19.271  -2.408  1.00  0.00           C  
ATOM    441  CD2 LEU A  32       8.868  21.336  -3.503  1.00  0.00           C  
ATOM    442  H   LEU A  32       5.020  19.612  -6.514  1.00  0.00           H  
ATOM    443  HA  LEU A  32       5.884  18.358  -3.922  1.00  0.00           H  
ATOM    444 1HB  LEU A  32       7.762  19.436  -5.094  1.00  0.00           H  
ATOM    445 2HB  LEU A  32       6.852  20.947  -5.186  1.00  0.00           H  
ATOM    446  HG  LEU A  32       6.894  21.090  -2.698  1.00  0.00           H  
ATOM    447 1HD1 LEU A  32       8.384  19.586  -1.456  1.00  0.00           H  
ATOM    448 2HD1 LEU A  32       7.046  18.700  -2.223  1.00  0.00           H  
ATOM    449 3HD1 LEU A  32       8.674  18.648  -2.940  1.00  0.00           H  
ATOM    450 1HD2 LEU A  32       9.296  21.652  -2.552  1.00  0.00           H  
ATOM    451 2HD2 LEU A  32       9.601  20.743  -4.052  1.00  0.00           H  
ATOM    452 3HD2 LEU A  32       8.600  22.214  -4.090  1.00  0.00           H  
ATOM    453  N   VAL A  33       4.038  21.032  -4.429  1.00  0.00           N  
ATOM    454  CA  VAL A  33       3.221  22.034  -3.749  1.00  0.00           C  
ATOM    455  C   VAL A  33       1.802  21.947  -4.300  1.00  0.00           C  
ATOM    456  O   VAL A  33       1.599  21.861  -5.502  1.00  0.00           O  
ATOM    457  CB  VAL A  33       3.786  23.451  -3.965  1.00  0.00           C  
ATOM    458  CG1 VAL A  33       2.893  24.487  -3.299  1.00  0.00           C  
ATOM    459  CG2 VAL A  33       5.204  23.531  -3.421  1.00  0.00           C  
ATOM    460  H   VAL A  33       4.102  21.051  -5.437  1.00  0.00           H  
ATOM    461  HA  VAL A  33       3.230  21.820  -2.680  1.00  0.00           H  
ATOM    462  HB  VAL A  33       3.792  23.670  -5.033  1.00  0.00           H  
ATOM    463 1HG1 VAL A  33       3.307  25.483  -3.462  1.00  0.00           H  
ATOM    464 2HG1 VAL A  33       1.893  24.436  -3.729  1.00  0.00           H  
ATOM    465 3HG1 VAL A  33       2.840  24.288  -2.229  1.00  0.00           H  
ATOM    466 1HG2 VAL A  33       5.597  24.535  -3.578  1.00  0.00           H  
ATOM    467 2HG2 VAL A  33       5.198  23.306  -2.355  1.00  0.00           H  
ATOM    468 3HG2 VAL A  33       5.835  22.810  -3.941  1.00  0.00           H  
ATOM    469  N   SER A  34       0.822  21.981  -3.394  1.00  0.00           N  
ATOM    470  CA  SER A  34      -0.579  21.982  -3.802  1.00  0.00           C  
ATOM    471  C   SER A  34      -1.322  23.032  -2.993  1.00  0.00           C  
ATOM    472  O   SER A  34      -1.068  23.177  -1.804  1.00  0.00           O  
ATOM    473  CB  SER A  34      -1.204  20.616  -3.595  1.00  0.00           C  
ATOM    474  OG  SER A  34      -2.562  20.628  -3.937  1.00  0.00           O  
ATOM    475  H   SER A  34       1.048  22.007  -2.410  1.00  0.00           H  
ATOM    476  HA  SER A  34      -0.630  22.227  -4.864  1.00  0.00           H  
ATOM    477 1HB  SER A  34      -0.679  19.880  -4.203  1.00  0.00           H  
ATOM    478 2HB  SER A  34      -1.091  20.319  -2.553  1.00  0.00           H  
ATOM    479  HG  SER A  34      -2.975  21.277  -3.362  1.00  0.00           H  
ATOM    480  N   LYS A  35      -2.223  23.778  -3.640  1.00  0.00           N  
ATOM    481  CA  LYS A  35      -3.014  24.771  -2.909  1.00  0.00           C  
ATOM    482  C   LYS A  35      -4.292  24.109  -2.440  1.00  0.00           C  
ATOM    483  O   LYS A  35      -4.989  23.477  -3.261  1.00  0.00           O  
ATOM    484  CB  LYS A  35      -3.327  25.990  -3.778  1.00  0.00           C  
ATOM    485  CG  LYS A  35      -4.084  27.098  -3.058  1.00  0.00           C  
ATOM    486  CD  LYS A  35      -4.246  28.324  -3.944  1.00  0.00           C  
ATOM    487  CE  LYS A  35      -5.268  28.080  -5.045  1.00  0.00           C  
ATOM    488  NZ  LYS A  35      -6.652  27.976  -4.508  1.00  0.00           N  
ATOM    489  H   LYS A  35      -2.369  23.667  -4.633  1.00  0.00           H  
ATOM    490  HA  LYS A  35      -2.436  25.108  -2.047  1.00  0.00           H  
ATOM    491 1HB  LYS A  35      -2.397  26.414  -4.159  1.00  0.00           H  
ATOM    492 2HB  LYS A  35      -3.922  25.682  -4.637  1.00  0.00           H  
ATOM    493 1HG  LYS A  35      -5.072  26.736  -2.769  1.00  0.00           H  
ATOM    494 2HG  LYS A  35      -3.543  27.382  -2.155  1.00  0.00           H  
ATOM    495 1HD  LYS A  35      -4.572  29.171  -3.339  1.00  0.00           H  
ATOM    496 2HD  LYS A  35      -3.288  28.572  -4.400  1.00  0.00           H  
ATOM    497 1HE  LYS A  35      -5.231  28.898  -5.763  1.00  0.00           H  
ATOM    498 2HE  LYS A  35      -5.025  27.155  -5.569  1.00  0.00           H  
ATOM    499 1HZ  LYS A  35      -7.298  27.815  -5.267  1.00  0.00           H  
ATOM    500 2HZ  LYS A  35      -6.703  27.208  -3.854  1.00  0.00           H  
ATOM    501 3HZ  LYS A  35      -6.896  28.836  -4.036  1.00  0.00           H  
ATOM    502  N   LEU A  36      -4.603  24.208  -1.149  1.00  0.00           N  
ATOM    503  CA  LEU A  36      -5.769  23.493  -0.601  1.00  0.00           C  
ATOM    504  C   LEU A  36      -6.646  24.583   0.064  1.00  0.00           C  
ATOM    505  O   LEU A  36      -6.137  25.383   0.850  1.00  0.00           O  
ATOM    506  CB  LEU A  36      -5.351  22.420   0.413  1.00  0.00           C  
ATOM    507  CG  LEU A  36      -4.459  21.299  -0.135  1.00  0.00           C  
ATOM    508  CD1 LEU A  36      -4.004  20.406   1.011  1.00  0.00           C  
ATOM    509  CD2 LEU A  36      -5.227  20.502  -1.178  1.00  0.00           C  
ATOM    510  H   LEU A  36      -4.040  24.776  -0.532  1.00  0.00           H  
ATOM    511  HA  LEU A  36      -6.288  22.998  -1.421  1.00  0.00           H  
ATOM    512 1HB  LEU A  36      -4.814  22.903   1.228  1.00  0.00           H  
ATOM    513 2HB  LEU A  36      -6.250  21.959   0.821  1.00  0.00           H  
ATOM    514  HG  LEU A  36      -3.569  21.733  -0.592  1.00  0.00           H  
ATOM    515 1HD1 LEU A  36      -3.370  19.609   0.622  1.00  0.00           H  
ATOM    516 2HD1 LEU A  36      -3.441  20.998   1.733  1.00  0.00           H  
ATOM    517 3HD1 LEU A  36      -4.875  19.970   1.500  1.00  0.00           H  
ATOM    518 1HD2 LEU A  36      -4.593  19.705  -1.568  1.00  0.00           H  
ATOM    519 2HD2 LEU A  36      -6.116  20.067  -0.721  1.00  0.00           H  
ATOM    520 3HD2 LEU A  36      -5.525  21.161  -1.994  1.00  0.00           H  
ATOM    521  N   GLN A  37      -7.937  24.614  -0.266  1.00  0.00           N  
ATOM    522  CA  GLN A  37      -8.890  25.461   0.455  1.00  0.00           C  
ATOM    523  C   GLN A  37      -9.293  24.749   1.729  1.00  0.00           C  
ATOM    524  O   GLN A  37      -9.730  23.591   1.683  1.00  0.00           O  
ATOM    525  CB  GLN A  37     -10.123  25.770  -0.398  1.00  0.00           C  
ATOM    526  CG  GLN A  37     -11.114  26.716   0.260  1.00  0.00           C  
ATOM    527  CD  GLN A  37     -12.281  27.054  -0.648  1.00  0.00           C  
ATOM    528  OE1 GLN A  37     -12.196  26.915  -1.871  1.00  0.00           O  
ATOM    529  NE2 GLN A  37     -13.382  27.500  -0.053  1.00  0.00           N  
ATOM    530  H   GLN A  37      -8.267  24.042  -1.030  1.00  0.00           H  
ATOM    531  HA  GLN A  37      -8.400  26.404   0.697  1.00  0.00           H  
ATOM    532 1HB  GLN A  37      -9.810  26.214  -1.343  1.00  0.00           H  
ATOM    533 2HB  GLN A  37     -10.647  24.843  -0.630  1.00  0.00           H  
ATOM    534 1HG  GLN A  37     -11.506  26.246   1.161  1.00  0.00           H  
ATOM    535 2HG  GLN A  37     -10.600  27.643   0.515  1.00  0.00           H  
ATOM    536 1HE2 GLN A  37     -14.185  27.739  -0.600  1.00  0.00           H  
ATOM    537 2HE2 GLN A  37     -13.409  27.597   0.942  1.00  0.00           H  
ATOM    538  N   ILE A  38      -9.141  25.416   2.876  1.00  0.00           N  
ATOM    539  CA  ILE A  38      -9.417  24.745   4.169  1.00  0.00           C  
ATOM    540  C   ILE A  38     -10.681  25.285   4.807  1.00  0.00           C  
ATOM    541  O   ILE A  38     -11.150  24.770   5.838  1.00  0.00           O  
ATOM    542  CB  ILE A  38      -8.245  24.918   5.153  1.00  0.00           C  
ATOM    543  CG1 ILE A  38      -8.048  26.397   5.493  1.00  0.00           C  
ATOM    544  CG2 ILE A  38      -6.970  24.328   4.570  1.00  0.00           C  
ATOM    545  CD1 ILE A  38      -7.082  26.639   6.631  1.00  0.00           C  
ATOM    546  H   ILE A  38      -8.838  26.380   2.877  1.00  0.00           H  
ATOM    547  HA  ILE A  38      -9.552  23.680   3.984  1.00  0.00           H  
ATOM    548  HB  ILE A  38      -8.477  24.408   6.087  1.00  0.00           H  
ATOM    549 1HG1 ILE A  38      -7.681  26.927   4.615  1.00  0.00           H  
ATOM    550 2HG1 ILE A  38      -9.008  26.840   5.763  1.00  0.00           H  
ATOM    551 1HG2 ILE A  38      -6.152  24.459   5.278  1.00  0.00           H  
ATOM    552 2HG2 ILE A  38      -7.116  23.266   4.378  1.00  0.00           H  
ATOM    553 3HG2 ILE A  38      -6.727  24.836   3.637  1.00  0.00           H  
ATOM    554 1HD1 ILE A  38      -6.995  27.710   6.813  1.00  0.00           H  
ATOM    555 2HD1 ILE A  38      -7.449  26.146   7.531  1.00  0.00           H  
ATOM    556 3HD1 ILE A  38      -6.105  26.235   6.369  1.00  0.00           H  
ATOM    557  N   GLY A  39     -11.248  26.315   4.207  1.00  0.00           N  
ATOM    558  CA  GLY A  39     -12.442  26.941   4.797  1.00  0.00           C  
ATOM    559  C   GLY A  39     -12.645  28.301   4.181  1.00  0.00           C  
ATOM    560  O   GLY A  39     -12.213  28.575   3.068  1.00  0.00           O  
ATOM    561  H   GLY A  39     -10.875  26.684   3.344  1.00  0.00           H  
ATOM    562 1HA  GLY A  39     -13.310  26.305   4.623  1.00  0.00           H  
ATOM    563 2HA  GLY A  39     -12.315  27.022   5.876  1.00  0.00           H  
ATOM    564  N   ARG A  40     -13.333  29.151   4.897  1.00  0.00           N  
ATOM    565  CA  ARG A  40     -13.697  30.463   4.366  1.00  0.00           C  
ATOM    566  C   ARG A  40     -13.770  31.381   5.542  1.00  0.00           C  
ATOM    567  O   ARG A  40     -13.772  30.934   6.702  1.00  0.00           O  
ATOM    568  CB  ARG A  40     -15.030  30.443   3.633  1.00  0.00           C  
ATOM    569  CG  ARG A  40     -16.232  30.101   4.499  1.00  0.00           C  
ATOM    570  CD  ARG A  40     -17.502  30.186   3.735  1.00  0.00           C  
ATOM    571  NE  ARG A  40     -18.646  29.786   4.538  1.00  0.00           N  
ATOM    572  CZ  ARG A  40     -19.330  30.607   5.358  1.00  0.00           C  
ATOM    573  NH1 ARG A  40     -18.974  31.867   5.473  1.00  0.00           N  
ATOM    574  NH2 ARG A  40     -20.359  30.146   6.048  1.00  0.00           N  
ATOM    575  H   ARG A  40     -13.620  28.902   5.833  1.00  0.00           H  
ATOM    576  HA  ARG A  40     -12.932  30.773   3.654  1.00  0.00           H  
ATOM    577 1HB  ARG A  40     -15.213  31.419   3.185  1.00  0.00           H  
ATOM    578 2HB  ARG A  40     -14.989  29.714   2.823  1.00  0.00           H  
ATOM    579 1HG  ARG A  40     -16.128  29.084   4.880  1.00  0.00           H  
ATOM    580 2HG  ARG A  40     -16.287  30.798   5.336  1.00  0.00           H  
ATOM    581 1HD  ARG A  40     -17.660  31.213   3.405  1.00  0.00           H  
ATOM    582 2HD  ARG A  40     -17.449  29.531   2.866  1.00  0.00           H  
ATOM    583  HE  ARG A  40     -18.950  28.823   4.476  1.00  0.00           H  
ATOM    584 1HH1 ARG A  40     -18.188  32.220   4.946  1.00  0.00           H  
ATOM    585 2HH1 ARG A  40     -19.487  32.483   6.088  1.00  0.00           H  
ATOM    586 1HH2 ARG A  40     -20.633  29.176   5.959  1.00  0.00           H  
ATOM    587 2HH2 ARG A  40     -20.871  30.761   6.662  1.00  0.00           H  
ATOM    588  N   SER A  41     -13.776  32.671   5.242  1.00  0.00           N  
ATOM    589  CA  SER A  41     -13.807  33.679   6.267  1.00  0.00           C  
ATOM    590  C   SER A  41     -15.277  34.085   6.504  1.00  0.00           C  
ATOM    591  O   SER A  41     -16.221  33.678   5.791  1.00  0.00           O  
ATOM    592  CB  SER A  41     -12.970  34.875   5.857  1.00  0.00           C  
ATOM    593  OG  SER A  41     -13.557  35.554   4.782  1.00  0.00           O  
ATOM    594  H   SER A  41     -13.758  32.955   4.273  1.00  0.00           H  
ATOM    595  HA  SER A  41     -13.389  33.256   7.181  1.00  0.00           H  
ATOM    596 1HB  SER A  41     -12.864  35.552   6.704  1.00  0.00           H  
ATOM    597 2HB  SER A  41     -11.971  34.541   5.579  1.00  0.00           H  
ATOM    598  HG  SER A  41     -14.009  36.311   5.162  1.00  0.00           H  
ATOM    599  N   TYR A  42     -15.486  34.928   7.509  1.00  0.00           N  
ATOM    600  CA  TYR A  42     -16.832  35.475   7.783  1.00  0.00           C  
ATOM    601  C   TYR A  42     -17.480  36.099   6.577  1.00  0.00           C  
ATOM    602  O   TYR A  42     -18.661  35.892   6.352  1.00  0.00           O  
ATOM    603  CB  TYR A  42     -16.770  36.509   8.909  1.00  0.00           C  
ATOM    604  CG  TYR A  42     -18.110  37.125   9.247  1.00  0.00           C  
ATOM    605  CD1 TYR A  42     -19.021  36.421  10.021  1.00  0.00           C  
ATOM    606  CD2 TYR A  42     -18.427  38.393   8.783  1.00  0.00           C  
ATOM    607  CE1 TYR A  42     -20.245  36.984  10.329  1.00  0.00           C  
ATOM    608  CE2 TYR A  42     -19.650  38.955   9.092  1.00  0.00           C  
ATOM    609  CZ  TYR A  42     -20.557  38.255   9.861  1.00  0.00           C  
ATOM    610  OH  TYR A  42     -21.776  38.815  10.168  1.00  0.00           O  
ATOM    611  H   TYR A  42     -14.714  35.203   8.099  1.00  0.00           H  
ATOM    612  HA  TYR A  42     -17.481  34.657   8.096  1.00  0.00           H  
ATOM    613 1HB  TYR A  42     -16.373  36.041   9.812  1.00  0.00           H  
ATOM    614 2HB  TYR A  42     -16.088  37.311   8.630  1.00  0.00           H  
ATOM    615  HD1 TYR A  42     -18.772  35.425  10.385  1.00  0.00           H  
ATOM    616  HD2 TYR A  42     -17.711  38.945   8.175  1.00  0.00           H  
ATOM    617  HE1 TYR A  42     -20.961  36.431  10.937  1.00  0.00           H  
ATOM    618  HE2 TYR A  42     -19.900  39.952   8.726  1.00  0.00           H  
ATOM    619  HH  TYR A  42     -21.834  39.689   9.773  1.00  0.00           H  
ATOM    620  N   GLU A  43     -16.715  36.830   5.768  1.00  0.00           N  
ATOM    621  CA  GLU A  43     -17.243  37.471   4.557  1.00  0.00           C  
ATOM    622  C   GLU A  43     -17.163  36.588   3.309  1.00  0.00           C  
ATOM    623  O   GLU A  43     -17.283  37.087   2.200  1.00  0.00           O  
ATOM    624  CB  GLU A  43     -16.493  38.779   4.296  1.00  0.00           C  
ATOM    625  CG  GLU A  43     -16.660  39.828   5.387  1.00  0.00           C  
ATOM    626  CD  GLU A  43     -18.082  40.295   5.536  1.00  0.00           C  
ATOM    627  OE1 GLU A  43     -18.891  39.947   4.711  1.00  0.00           O  
ATOM    628  OE2 GLU A  43     -18.358  41.000   6.478  1.00  0.00           O  
ATOM    629  H   GLU A  43     -15.739  36.945   5.999  1.00  0.00           H  
ATOM    630  HA  GLU A  43     -18.299  37.692   4.715  1.00  0.00           H  
ATOM    631 1HB  GLU A  43     -15.428  38.573   4.190  1.00  0.00           H  
ATOM    632 2HB  GLU A  43     -16.837  39.215   3.358  1.00  0.00           H  
ATOM    633 1HG  GLU A  43     -16.326  39.407   6.335  1.00  0.00           H  
ATOM    634 2HG  GLU A  43     -16.025  40.682   5.155  1.00  0.00           H  
ATOM    635  N   GLY A  44     -16.962  35.288   3.519  1.00  0.00           N  
ATOM    636  CA  GLY A  44     -16.964  34.260   2.462  1.00  0.00           C  
ATOM    637  C   GLY A  44     -15.808  34.427   1.482  1.00  0.00           C  
ATOM    638  O   GLY A  44     -15.953  34.218   0.284  1.00  0.00           O  
ATOM    639  H   GLY A  44     -16.799  35.009   4.476  1.00  0.00           H  
ATOM    640 1HA  GLY A  44     -16.904  33.271   2.916  1.00  0.00           H  
ATOM    641 2HA  GLY A  44     -17.904  34.305   1.913  1.00  0.00           H  
ATOM    642  N   ARG A  45     -14.655  34.848   2.003  1.00  0.00           N  
ATOM    643  CA  ARG A  45     -13.427  34.728   1.222  1.00  0.00           C  
ATOM    644  C   ARG A  45     -12.801  33.358   1.500  1.00  0.00           C  
ATOM    645  O   ARG A  45     -12.844  32.873   2.638  1.00  0.00           O  
ATOM    646  CB  ARG A  45     -12.441  35.833   1.572  1.00  0.00           C  
ATOM    647  CG  ARG A  45     -12.900  37.237   1.210  1.00  0.00           C  
ATOM    648  CD  ARG A  45     -11.871  38.254   1.547  1.00  0.00           C  
ATOM    649  NE  ARG A  45     -12.323  39.603   1.246  1.00  0.00           N  
ATOM    650  CZ  ARG A  45     -12.190  40.205   0.049  1.00  0.00           C  
ATOM    651  NH1 ARG A  45     -11.617  39.567  -0.948  1.00  0.00           N  
ATOM    652  NH2 ARG A  45     -12.635  41.437  -0.125  1.00  0.00           N  
ATOM    653  H   ARG A  45     -14.612  35.249   2.929  1.00  0.00           H  
ATOM    654  HA  ARG A  45     -13.679  34.817   0.165  1.00  0.00           H  
ATOM    655 1HB  ARG A  45     -12.242  35.817   2.643  1.00  0.00           H  
ATOM    656 2HB  ARG A  45     -11.496  35.653   1.061  1.00  0.00           H  
ATOM    657 1HG  ARG A  45     -13.097  37.291   0.140  1.00  0.00           H  
ATOM    658 2HG  ARG A  45     -13.811  37.475   1.760  1.00  0.00           H  
ATOM    659 1HD  ARG A  45     -11.642  38.201   2.611  1.00  0.00           H  
ATOM    660 2HD  ARG A  45     -10.967  38.062   0.972  1.00  0.00           H  
ATOM    661  HE  ARG A  45     -12.769  40.126   1.988  1.00  0.00           H  
ATOM    662 1HH1 ARG A  45     -11.276  38.625  -0.815  1.00  0.00           H  
ATOM    663 2HH1 ARG A  45     -11.517  40.018  -1.845  1.00  0.00           H  
ATOM    664 1HH2 ARG A  45     -13.076  41.928   0.641  1.00  0.00           H  
ATOM    665 2HH2 ARG A  45     -12.535  41.888  -1.022  1.00  0.00           H  
ATOM    666  N   PRO A  46     -12.216  32.718   0.466  1.00  0.00           N  
ATOM    667  CA  PRO A  46     -11.592  31.401   0.719  1.00  0.00           C  
ATOM    668  C   PRO A  46     -10.380  31.494   1.605  1.00  0.00           C  
ATOM    669  O   PRO A  46      -9.667  32.498   1.548  1.00  0.00           O  
ATOM    670  CB  PRO A  46     -11.207  30.922  -0.684  1.00  0.00           C  
ATOM    671  CG  PRO A  46     -12.072  31.724  -1.595  1.00  0.00           C  
ATOM    672  CD  PRO A  46     -12.216  33.052  -0.901  1.00  0.00           C  
ATOM    673  HA  PRO A  46     -12.336  30.729   1.173  1.00  0.00           H  
ATOM    674 1HB  PRO A  46     -10.133  31.089  -0.857  1.00  0.00           H  
ATOM    675 2HB  PRO A  46     -11.381  29.839  -0.773  1.00  0.00           H  
ATOM    676 1HG  PRO A  46     -11.601  31.813  -2.585  1.00  0.00           H  
ATOM    677 2HG  PRO A  46     -13.037  31.218  -1.746  1.00  0.00           H  
ATOM    678 1HD  PRO A  46     -11.371  33.702  -1.174  1.00  0.00           H  
ATOM    679 2HD  PRO A  46     -13.171  33.515  -1.189  1.00  0.00           H  
ATOM    680  N   ILE A  47     -10.155  30.467   2.428  1.00  0.00           N  
ATOM    681  CA  ILE A  47      -8.903  30.346   3.157  1.00  0.00           C  
ATOM    682  C   ILE A  47      -8.061  29.300   2.459  1.00  0.00           C  
ATOM    683  O   ILE A  47      -8.508  28.147   2.311  1.00  0.00           O  
ATOM    684  CB  ILE A  47      -9.130  29.954   4.628  1.00  0.00           C  
ATOM    685  CG1 ILE A  47      -9.970  31.017   5.341  1.00  0.00           C  
ATOM    686  CG2 ILE A  47      -7.799  29.759   5.338  1.00  0.00           C  
ATOM    687  CD1 ILE A  47     -10.435  30.605   6.719  1.00  0.00           C  
ATOM    688  H   ILE A  47     -10.865  29.759   2.549  1.00  0.00           H  
ATOM    689  HA  ILE A  47      -8.399  31.312   3.141  1.00  0.00           H  
ATOM    690  HB  ILE A  47      -9.695  29.023   4.674  1.00  0.00           H  
ATOM    691 1HG1 ILE A  47      -9.391  31.935   5.436  1.00  0.00           H  
ATOM    692 2HG1 ILE A  47     -10.850  31.248   4.740  1.00  0.00           H  
ATOM    693 1HG2 ILE A  47      -7.978  29.483   6.377  1.00  0.00           H  
ATOM    694 2HG2 ILE A  47      -7.236  28.968   4.844  1.00  0.00           H  
ATOM    695 3HG2 ILE A  47      -7.228  30.687   5.303  1.00  0.00           H  
ATOM    696 1HD1 ILE A  47     -11.024  31.410   7.160  1.00  0.00           H  
ATOM    697 2HD1 ILE A  47     -11.048  29.706   6.643  1.00  0.00           H  
ATOM    698 3HD1 ILE A  47      -9.570  30.403   7.349  1.00  0.00           H  
ATOM    699  N   TYR A  48      -6.858  29.683   2.020  1.00  0.00           N  
ATOM    700  CA  TYR A  48      -5.984  28.756   1.263  1.00  0.00           C  
ATOM    701  C   TYR A  48      -4.684  28.481   1.964  1.00  0.00           C  
ATOM    702  O   TYR A  48      -4.071  29.395   2.546  1.00  0.00           O  
ATOM    703  CB  TYR A  48      -5.695  29.305  -0.136  1.00  0.00           C  
ATOM    704  CG  TYR A  48      -6.920  29.409  -1.016  1.00  0.00           C  
ATOM    705  CD1 TYR A  48      -7.995  28.556  -0.813  1.00  0.00           C  
ATOM    706  CD2 TYR A  48      -6.969  30.357  -2.028  1.00  0.00           C  
ATOM    707  CE1 TYR A  48      -9.114  28.650  -1.617  1.00  0.00           C  
ATOM    708  CE2 TYR A  48      -8.088  30.451  -2.832  1.00  0.00           C  
ATOM    709  CZ  TYR A  48      -9.157  29.603  -2.629  1.00  0.00           C  
ATOM    710  OH  TYR A  48     -10.272  29.697  -3.430  1.00  0.00           O  
ATOM    711  H   TYR A  48      -6.535  30.622   2.206  1.00  0.00           H  
ATOM    712  HA  TYR A  48      -6.500  27.801   1.160  1.00  0.00           H  
ATOM    713 1HB  TYR A  48      -5.250  30.298  -0.053  1.00  0.00           H  
ATOM    714 2HB  TYR A  48      -4.970  28.663  -0.636  1.00  0.00           H  
ATOM    715  HD1 TYR A  48      -7.956  27.810  -0.018  1.00  0.00           H  
ATOM    716  HD2 TYR A  48      -6.124  31.026  -2.188  1.00  0.00           H  
ATOM    717  HE1 TYR A  48      -9.958  27.980  -1.457  1.00  0.00           H  
ATOM    718  HE2 TYR A  48      -8.127  31.196  -3.627  1.00  0.00           H  
ATOM    719  HH  TYR A  48     -10.917  29.040  -3.158  1.00  0.00           H  
ATOM    720  N   VAL A  49      -4.294  27.202   1.957  1.00  0.00           N  
ATOM    721  CA  VAL A  49      -2.956  26.820   2.392  1.00  0.00           C  
ATOM    722  C   VAL A  49      -2.193  26.276   1.235  1.00  0.00           C  
ATOM    723  O   VAL A  49      -2.775  25.843   0.236  1.00  0.00           O  
ATOM    724  CB  VAL A  49      -3.013  25.759   3.507  1.00  0.00           C  
ATOM    725  CG1 VAL A  49      -3.745  26.305   4.724  1.00  0.00           C  
ATOM    726  CG2 VAL A  49      -3.692  24.500   2.990  1.00  0.00           C  
ATOM    727  H   VAL A  49      -4.934  26.485   1.646  1.00  0.00           H  
ATOM    728  HA  VAL A  49      -2.455  27.705   2.787  1.00  0.00           H  
ATOM    729  HB  VAL A  49      -1.997  25.522   3.823  1.00  0.00           H  
ATOM    730 1HG1 VAL A  49      -3.776  25.543   5.503  1.00  0.00           H  
ATOM    731 2HG1 VAL A  49      -3.222  27.185   5.099  1.00  0.00           H  
ATOM    732 3HG1 VAL A  49      -4.762  26.579   4.445  1.00  0.00           H  
ATOM    733 1HG2 VAL A  49      -3.728  23.754   3.783  1.00  0.00           H  
ATOM    734 2HG2 VAL A  49      -4.706  24.739   2.669  1.00  0.00           H  
ATOM    735 3HG2 VAL A  49      -3.128  24.104   2.145  1.00  0.00           H  
ATOM    736  N   LEU A  50      -0.877  26.286   1.369  1.00  0.00           N  
ATOM    737  CA  LEU A  50      -0.071  25.487   0.461  1.00  0.00           C  
ATOM    738  C   LEU A  50       0.438  24.300   1.270  1.00  0.00           C  
ATOM    739  O   LEU A  50       0.928  24.485   2.384  1.00  0.00           O  
ATOM    740  CB  LEU A  50       1.095  26.298  -0.117  1.00  0.00           C  
ATOM    741  CG  LEU A  50       0.705  27.547  -0.918  1.00  0.00           C  
ATOM    742  CD1 LEU A  50       1.963  28.285  -1.355  1.00  0.00           C  
ATOM    743  CD2 LEU A  50      -0.135  27.138  -2.119  1.00  0.00           C  
ATOM    744  H   LEU A  50      -0.418  26.832   2.083  1.00  0.00           H  
ATOM    745  HA  LEU A  50      -0.701  25.162  -0.366  1.00  0.00           H  
ATOM    746 1HB  LEU A  50       1.736  26.618   0.703  1.00  0.00           H  
ATOM    747 2HB  LEU A  50       1.677  25.652  -0.774  1.00  0.00           H  
ATOM    748  HG  LEU A  50       0.127  28.220  -0.284  1.00  0.00           H  
ATOM    749 1HD1 LEU A  50       1.685  29.172  -1.924  1.00  0.00           H  
ATOM    750 2HD1 LEU A  50       2.534  28.582  -0.476  1.00  0.00           H  
ATOM    751 3HD1 LEU A  50       2.570  27.630  -1.979  1.00  0.00           H  
ATOM    752 1HD2 LEU A  50      -0.413  28.026  -2.688  1.00  0.00           H  
ATOM    753 2HD2 LEU A  50       0.442  26.466  -2.755  1.00  0.00           H  
ATOM    754 3HD2 LEU A  50      -1.036  26.629  -1.777  1.00  0.00           H  
ATOM    755  N   LYS A  51       0.306  23.101   0.699  1.00  0.00           N  
ATOM    756  CA  LYS A  51       0.887  21.898   1.281  1.00  0.00           C  
ATOM    757  C   LYS A  51       2.102  21.511   0.437  1.00  0.00           C  
ATOM    758  O   LYS A  51       1.983  21.352  -0.774  1.00  0.00           O  
ATOM    759  CB  LYS A  51      -0.130  20.757   1.335  1.00  0.00           C  
ATOM    760  CG  LYS A  51       0.393  19.477   1.972  1.00  0.00           C  
ATOM    761  CD  LYS A  51      -0.685  18.406   2.027  1.00  0.00           C  
ATOM    762  CE  LYS A  51      -0.159  17.120   2.647  1.00  0.00           C  
ATOM    763  NZ  LYS A  51      -1.204  16.062   2.708  1.00  0.00           N  
ATOM    764  H   LYS A  51      -0.214  23.028  -0.164  1.00  0.00           H  
ATOM    765  HA  LYS A  51       1.201  22.124   2.301  1.00  0.00           H  
ATOM    766 1HB  LYS A  51      -1.006  21.078   1.900  1.00  0.00           H  
ATOM    767 2HB  LYS A  51      -0.462  20.517   0.325  1.00  0.00           H  
ATOM    768 1HG  LYS A  51       1.237  19.101   1.392  1.00  0.00           H  
ATOM    769 2HG  LYS A  51       0.736  19.688   2.984  1.00  0.00           H  
ATOM    770 1HD  LYS A  51      -1.527  18.767   2.619  1.00  0.00           H  
ATOM    771 2HD  LYS A  51      -1.039  18.193   1.018  1.00  0.00           H  
ATOM    772 1HE  LYS A  51       0.681  16.750   2.060  1.00  0.00           H  
ATOM    773 2HE  LYS A  51       0.194  17.322   3.658  1.00  0.00           H  
ATOM    774 1HZ  LYS A  51      -0.816  15.228   3.125  1.00  0.00           H  
ATOM    775 2HZ  LYS A  51      -1.981  16.387   3.266  1.00  0.00           H  
ATOM    776 3HZ  LYS A  51      -1.526  15.853   1.774  1.00  0.00           H  
ATOM    777  N   PHE A  52       3.240  21.350   1.110  1.00  0.00           N  
ATOM    778  CA  PHE A  52       4.481  20.926   0.439  1.00  0.00           C  
ATOM    779  C   PHE A  52       4.704  19.523   0.940  1.00  0.00           C  
ATOM    780  O   PHE A  52       4.736  19.249   2.164  1.00  0.00           O  
ATOM    781  CB  PHE A  52       5.673  21.825   0.772  1.00  0.00           C  
ATOM    782  CG  PHE A  52       5.542  23.226   0.247  1.00  0.00           C  
ATOM    783  CD1 PHE A  52       4.627  24.107   0.803  1.00  0.00           C  
ATOM    784  CD2 PHE A  52       6.332  23.665  -0.804  1.00  0.00           C  
ATOM    785  CE1 PHE A  52       4.505  25.397   0.321  1.00  0.00           C  
ATOM    786  CE2 PHE A  52       6.213  24.954  -1.288  1.00  0.00           C  
ATOM    787  CZ  PHE A  52       5.297  25.820  -0.724  1.00  0.00           C  
ATOM    788  H   PHE A  52       3.253  21.523   2.105  1.00  0.00           H  
ATOM    789  HA  PHE A  52       4.325  20.975  -0.640  1.00  0.00           H  
ATOM    790 1HB  PHE A  52       5.798  21.877   1.853  1.00  0.00           H  
ATOM    791 2HB  PHE A  52       6.583  21.390   0.359  1.00  0.00           H  
ATOM    792  HD1 PHE A  52       4.000  23.773   1.631  1.00  0.00           H  
ATOM    793  HD2 PHE A  52       7.054  22.981  -1.250  1.00  0.00           H  
ATOM    794  HE1 PHE A  52       3.781  26.079   0.767  1.00  0.00           H  
ATOM    795  HE2 PHE A  52       6.840  25.287  -2.115  1.00  0.00           H  
ATOM    796  HZ  PHE A  52       5.201  26.836  -1.106  1.00  0.00           H  
ATOM    797  N   SER A  53       4.841  18.648   0.015  1.00  0.00           N  
ATOM    798  CA  SER A  53       4.955  17.157   0.347  1.00  0.00           C  
ATOM    799  C   SER A  53       5.657  16.372  -0.745  1.00  0.00           C  
ATOM    800  O   SER A  53       5.483  16.648  -1.929  1.00  0.00           O  
ATOM    801  CB  SER A  53       3.586  16.544   0.569  1.00  0.00           C  
ATOM    802  OG  SER A  53       3.689  15.178   0.862  1.00  0.00           O  
ATOM    803  H   SER A  53       4.875  18.941  -0.951  1.00  0.00           H  
ATOM    804  HA  SER A  53       5.533  17.050   1.266  1.00  0.00           H  
ATOM    805 1HB  SER A  53       3.086  17.058   1.389  1.00  0.00           H  
ATOM    806 2HB  SER A  53       2.977  16.682  -0.324  1.00  0.00           H  
ATOM    807  HG  SER A  53       3.925  15.123   1.791  1.00  0.00           H  
ATOM    808  N   THR A  54       6.398  15.350  -0.339  1.00  0.00           N  
ATOM    809  CA  THR A  54       7.151  14.521  -1.293  1.00  0.00           C  
ATOM    810  C   THR A  54       6.775  13.071  -1.217  1.00  0.00           C  
ATOM    811  O   THR A  54       7.405  12.213  -1.854  1.00  0.00           O  
ATOM    812  CB  THR A  54       8.669  14.650  -1.068  1.00  0.00           C  
ATOM    813  OG1 THR A  54       8.995  14.231   0.263  1.00  0.00           O  
ATOM    814  CG2 THR A  54       9.117  16.090  -1.267  1.00  0.00           C  
ATOM    815  H   THR A  54       6.448  15.134   0.646  1.00  0.00           H  
ATOM    816  HA  THR A  54       6.925  14.864  -2.303  1.00  0.00           H  
ATOM    817  HB  THR A  54       9.197  14.010  -1.775  1.00  0.00           H  
ATOM    818  HG1 THR A  54       9.105  15.003   0.823  1.00  0.00           H  
ATOM    819 1HG2 THR A  54      10.193  16.162  -1.104  1.00  0.00           H  
ATOM    820 2HG2 THR A  54       8.881  16.408  -2.282  1.00  0.00           H  
ATOM    821 3HG2 THR A  54       8.600  16.733  -0.556  1.00  0.00           H  
ATOM    822  N   GLY A  55       5.782  12.752  -0.429  1.00  0.00           N  
ATOM    823  CA  GLY A  55       5.516  11.321  -0.235  1.00  0.00           C  
ATOM    824  C   GLY A  55       4.034  11.107  -0.274  1.00  0.00           C  
ATOM    825  O   GLY A  55       3.278  11.999   0.037  1.00  0.00           O  
ATOM    826  H   GLY A  55       5.200  13.429   0.044  1.00  0.00           H  
ATOM    827 1HA  GLY A  55       6.017  10.749  -1.016  1.00  0.00           H  
ATOM    828 2HA  GLY A  55       5.935  10.999   0.718  1.00  0.00           H  
ATOM    829  N   GLY A  56       2.685   8.578   1.326  1.00  0.00           N  
ATOM    830  CA  GLY A  56       2.325   7.837   2.512  1.00  0.00           C  
ATOM    831  C   GLY A  56       0.976   8.303   3.011  1.00  0.00           C  
ATOM    832  O   GLY A  56       0.496   9.385   2.671  1.00  0.00           O  
ATOM    833  H   GLY A  56       2.432   8.210   0.420  1.00  0.00           H  
ATOM    834 1HA  GLY A  56       2.300   6.772   2.282  1.00  0.00           H  
ATOM    835 2HA  GLY A  56       3.087   7.983   3.277  1.00  0.00           H  
ATOM    836  N   SER A  57       0.345   7.466   3.807  1.00  0.00           N  
ATOM    837  CA  SER A  57      -0.774   7.920   4.589  1.00  0.00           C  
ATOM    838  C   SER A  57      -0.216   8.309   5.978  1.00  0.00           C  
ATOM    839  O   SER A  57       0.807   7.762   6.457  1.00  0.00           O  
ATOM    840  CB  SER A  57      -1.831   6.838   4.697  1.00  0.00           C  
ATOM    841  OG  SER A  57      -1.335   5.718   5.378  1.00  0.00           O  
ATOM    842  H   SER A  57       0.636   6.502   3.878  1.00  0.00           H  
ATOM    843  HA  SER A  57      -1.215   8.785   4.092  1.00  0.00           H  
ATOM    844 1HB  SER A  57      -2.701   7.231   5.222  1.00  0.00           H  
ATOM    845 2HB  SER A  57      -2.155   6.545   3.699  1.00  0.00           H  
ATOM    846  HG  SER A  57      -1.897   5.607   6.149  1.00  0.00           H  
ATOM    847  N   ASN A  58      -0.875   9.263   6.618  1.00  0.00           N  
ATOM    848  CA  ASN A  58      -0.496   9.689   7.963  1.00  0.00           C  
ATOM    849  C   ASN A  58       0.960  10.176   8.078  1.00  0.00           C  
ATOM    850  O   ASN A  58       1.599  10.002   9.114  1.00  0.00           O  
ATOM    851  CB  ASN A  58      -0.747   8.558   8.944  1.00  0.00           C  
ATOM    852  CG  ASN A  58      -2.204   8.207   9.060  1.00  0.00           C  
ATOM    853  OD1 ASN A  58      -3.078   9.065   8.892  1.00  0.00           O  
ATOM    854  ND2 ASN A  58      -2.483   6.960   9.344  1.00  0.00           N  
ATOM    855  H   ASN A  58      -1.660   9.708   6.164  1.00  0.00           H  
ATOM    856  HA  ASN A  58      -1.112  10.546   8.241  1.00  0.00           H  
ATOM    857 1HB  ASN A  58      -0.195   7.672   8.627  1.00  0.00           H  
ATOM    858 2HB  ASN A  58      -0.374   8.841   9.928  1.00  0.00           H  
ATOM    859 1HD2 ASN A  58      -3.436   6.669   9.433  1.00  0.00           H  
ATOM    860 2HD2 ASN A  58      -1.744   6.299   9.472  1.00  0.00           H  
ATOM    861  N   ARG A  59       1.470  10.843   7.048  1.00  0.00           N  
ATOM    862  CA  ARG A  59       2.812  11.397   7.141  1.00  0.00           C  
ATOM    863  C   ARG A  59       2.813  12.498   8.189  1.00  0.00           C  
ATOM    864  O   ARG A  59       1.841  13.206   8.299  1.00  0.00           O  
ATOM    865  CB  ARG A  59       3.274  11.953   5.802  1.00  0.00           C  
ATOM    866  CG  ARG A  59       3.453  10.915   4.706  1.00  0.00           C  
ATOM    867  CD  ARG A  59       3.839  11.541   3.415  1.00  0.00           C  
ATOM    868  NE  ARG A  59       5.148  12.170   3.487  1.00  0.00           N  
ATOM    869  CZ  ARG A  59       6.313  11.544   3.235  1.00  0.00           C  
ATOM    870  NH1 ARG A  59       6.317  10.274   2.895  1.00  0.00           N  
ATOM    871  NH2 ARG A  59       7.453  12.206   3.328  1.00  0.00           N  
ATOM    872  H   ARG A  59       0.942  10.974   6.197  1.00  0.00           H  
ATOM    873  HA  ARG A  59       3.496  10.600   7.434  1.00  0.00           H  
ATOM    874 1HB  ARG A  59       2.554  12.688   5.446  1.00  0.00           H  
ATOM    875 2HB  ARG A  59       4.228  12.465   5.931  1.00  0.00           H  
ATOM    876 1HG  ARG A  59       4.236  10.213   4.994  1.00  0.00           H  
ATOM    877 2HG  ARG A  59       2.517  10.376   4.559  1.00  0.00           H  
ATOM    878 1HD  ARG A  59       3.870  10.779   2.637  1.00  0.00           H  
ATOM    879 2HD  ARG A  59       3.108  12.303   3.147  1.00  0.00           H  
ATOM    880  HE  ARG A  59       5.185  13.148   3.746  1.00  0.00           H  
ATOM    881 1HH1 ARG A  59       5.446   9.768   2.824  1.00  0.00           H  
ATOM    882 2HH1 ARG A  59       7.191   9.804   2.706  1.00  0.00           H  
ATOM    883 1HH2 ARG A  59       7.451  13.183   3.589  1.00  0.00           H  
ATOM    884 2HH2 ARG A  59       8.326  11.737   3.139  1.00  0.00           H  
ATOM    885  N   PRO A  60       3.864  12.606   9.000  1.00  0.00           N  
ATOM    886  CA  PRO A  60       3.912  13.680  10.008  1.00  0.00           C  
ATOM    887  C   PRO A  60       3.862  15.045   9.314  1.00  0.00           C  
ATOM    888  O   PRO A  60       4.309  15.185   8.136  1.00  0.00           O  
ATOM    889  CB  PRO A  60       5.252  13.448  10.713  1.00  0.00           C  
ATOM    890  CG  PRO A  60       5.549  12.008  10.470  1.00  0.00           C  
ATOM    891  CD  PRO A  60       5.010  11.742   9.090  1.00  0.00           C  
ATOM    892  HA  PRO A  60       3.075  13.554  10.711  1.00  0.00           H  
ATOM    893 1HB  PRO A  60       6.018  14.118  10.295  1.00  0.00           H  
ATOM    894 2HB  PRO A  60       5.162  13.691  11.782  1.00  0.00           H  
ATOM    895 1HG  PRO A  60       6.631  11.825  10.544  1.00  0.00           H  
ATOM    896 2HG  PRO A  60       5.068  11.386  11.239  1.00  0.00           H  
ATOM    897 1HD  PRO A  60       5.776  11.994   8.342  1.00  0.00           H  
ATOM    898 2HD  PRO A  60       4.719  10.685   9.006  1.00  0.00           H  
ATOM    899  N   ALA A  61       3.342  16.062  10.028  1.00  0.00           N  
ATOM    900  CA  ALA A  61       3.190  17.359   9.398  1.00  0.00           C  
ATOM    901  C   ALA A  61       3.590  18.486  10.357  1.00  0.00           C  
ATOM    902  O   ALA A  61       3.533  18.360  11.595  1.00  0.00           O  
ATOM    903  CB  ALA A  61       1.758  17.545   8.919  1.00  0.00           C  
ATOM    904  H   ALA A  61       3.055  15.945  10.989  1.00  0.00           H  
ATOM    905  HA  ALA A  61       3.859  17.399   8.539  1.00  0.00           H  
ATOM    906 1HB  ALA A  61       1.655  18.522   8.448  1.00  0.00           H  
ATOM    907 2HB  ALA A  61       1.511  16.766   8.197  1.00  0.00           H  
ATOM    908 3HB  ALA A  61       1.079  17.479   9.768  1.00  0.00           H  
ATOM    909  N   ILE A  62       3.933  19.615   9.761  1.00  0.00           N  
ATOM    910  CA  ILE A  62       4.075  20.863  10.563  1.00  0.00           C  
ATOM    911  C   ILE A  62       3.161  21.929   9.972  1.00  0.00           C  
ATOM    912  O   ILE A  62       3.017  21.973   8.738  1.00  0.00           O  
ATOM    913  CB  ILE A  62       5.526  21.377  10.581  1.00  0.00           C  
ATOM    914  CG1 ILE A  62       6.453  20.337  11.217  1.00  0.00           C  
ATOM    915  CG2 ILE A  62       5.613  22.699  11.329  1.00  0.00           C  
ATOM    916  CD1 ILE A  62       7.923  20.653  11.063  1.00  0.00           C  
ATOM    917  H   ILE A  62       4.102  19.648   8.766  1.00  0.00           H  
ATOM    918  HA  ILE A  62       3.783  20.649  11.590  1.00  0.00           H  
ATOM    919  HB  ILE A  62       5.873  21.525   9.559  1.00  0.00           H  
ATOM    920 1HG1 ILE A  62       6.231  20.253  12.280  1.00  0.00           H  
ATOM    921 2HG1 ILE A  62       6.267  19.361  10.768  1.00  0.00           H  
ATOM    922 1HG2 ILE A  62       6.646  23.047  11.333  1.00  0.00           H  
ATOM    923 2HG2 ILE A  62       4.983  23.437  10.835  1.00  0.00           H  
ATOM    924 3HG2 ILE A  62       5.273  22.559  12.355  1.00  0.00           H  
ATOM    925 1HD1 ILE A  62       8.515  19.871  11.537  1.00  0.00           H  
ATOM    926 2HD1 ILE A  62       8.175  20.706  10.003  1.00  0.00           H  
ATOM    927 3HD1 ILE A  62       8.140  21.610  11.536  1.00  0.00           H  
ATOM    928  N   TRP A  63       2.582  22.763  10.833  1.00  0.00           N  
ATOM    929  CA  TRP A  63       1.670  23.824  10.385  1.00  0.00           C  
ATOM    930  C   TRP A  63       2.375  25.163  10.602  1.00  0.00           C  
ATOM    931  O   TRP A  63       2.860  25.444  11.702  1.00  0.00           O  
ATOM    932  CB  TRP A  63       0.347  23.787  11.153  1.00  0.00           C  
ATOM    933  CG  TRP A  63      -0.617  24.856  10.736  1.00  0.00           C  
ATOM    934  CD1 TRP A  63      -0.484  26.197  10.938  1.00  0.00           C  
ATOM    935  CD2 TRP A  63      -1.874  24.677  10.039  1.00  0.00           C  
ATOM    936  NE1 TRP A  63      -1.567  26.863  10.419  1.00  0.00           N  
ATOM    937  CE2 TRP A  63      -2.427  25.949   9.863  1.00  0.00           C  
ATOM    938  CE3 TRP A  63      -2.563  23.558   9.557  1.00  0.00           C  
ATOM    939  CZ2 TRP A  63      -3.642  26.138   9.226  1.00  0.00           C  
ATOM    940  CZ3 TRP A  63      -3.781  23.748   8.916  1.00  0.00           C  
ATOM    941  CH2 TRP A  63      -4.306  25.005   8.755  1.00  0.00           C  
ATOM    942  H   TRP A  63       2.775  22.664  11.820  1.00  0.00           H  
ATOM    943  HA  TRP A  63       1.454  23.671   9.328  1.00  0.00           H  
ATOM    944 1HB  TRP A  63      -0.131  22.818  11.007  1.00  0.00           H  
ATOM    945 2HB  TRP A  63       0.542  23.898  12.219  1.00  0.00           H  
ATOM    946  HD1 TRP A  63       0.358  26.671  11.438  1.00  0.00           H  
ATOM    947  HE1 TRP A  63      -1.709  27.862  10.442  1.00  0.00           H  
ATOM    948  HE3 TRP A  63      -2.149  22.557   9.680  1.00  0.00           H  
ATOM    949  HZ2 TRP A  63      -4.076  27.129   9.088  1.00  0.00           H  
ATOM    950  HZ3 TRP A  63      -4.312  22.871   8.544  1.00  0.00           H  
ATOM    951  HH2 TRP A  63      -5.265  25.119   8.247  1.00  0.00           H  
ATOM    952  N   ILE A  64       2.470  25.968   9.555  1.00  0.00           N  
ATOM    953  CA  ILE A  64       3.021  27.349   9.642  1.00  0.00           C  
ATOM    954  C   ILE A  64       1.921  28.339   9.381  1.00  0.00           C  
ATOM    955  O   ILE A  64       1.326  28.374   8.305  1.00  0.00           O  
ATOM    956  CB  ILE A  64       4.163  27.584   8.637  1.00  0.00           C  
ATOM    957  CG1 ILE A  64       5.265  26.537   8.826  1.00  0.00           C  
ATOM    958  CG2 ILE A  64       4.727  28.988   8.790  1.00  0.00           C  
ATOM    959  CD1 ILE A  64       5.899  26.560  10.198  1.00  0.00           C  
ATOM    960  H   ILE A  64       2.152  25.621   8.662  1.00  0.00           H  
ATOM    961  HA  ILE A  64       3.423  27.498  10.644  1.00  0.00           H  
ATOM    962  HB  ILE A  64       3.785  27.463   7.622  1.00  0.00           H  
ATOM    963 1HG1 ILE A  64       4.854  25.542   8.657  1.00  0.00           H  
ATOM    964 2HG1 ILE A  64       6.049  26.696   8.086  1.00  0.00           H  
ATOM    965 1HG2 ILE A  64       5.533  29.136   8.072  1.00  0.00           H  
ATOM    966 2HG2 ILE A  64       3.939  29.718   8.606  1.00  0.00           H  
ATOM    967 3HG2 ILE A  64       5.113  29.117   9.801  1.00  0.00           H  
ATOM    968 1HD1 ILE A  64       6.670  25.791  10.256  1.00  0.00           H  
ATOM    969 2HD1 ILE A  64       6.348  27.538  10.375  1.00  0.00           H  
ATOM    970 3HD1 ILE A  64       5.139  26.368  10.954  1.00  0.00           H  
ATOM    971  N   ASP A  65       1.642  29.163  10.388  1.00  0.00           N  
ATOM    972  CA  ASP A  65       0.488  30.054  10.414  1.00  0.00           C  
ATOM    973  C   ASP A  65       0.978  31.497  10.318  1.00  0.00           C  
ATOM    974  O   ASP A  65       1.942  31.843  10.948  1.00  0.00           O  
ATOM    975  CB  ASP A  65      -0.335  29.855  11.689  1.00  0.00           C  
ATOM    976  CG  ASP A  65      -1.614  30.681  11.704  1.00  0.00           C  
ATOM    977  OD1 ASP A  65      -2.586  30.245  11.135  1.00  0.00           O  
ATOM    978  OD2 ASP A  65      -1.606  31.740  12.286  1.00  0.00           O  
ATOM    979  H   ASP A  65       2.278  29.158  11.173  1.00  0.00           H  
ATOM    980  HA  ASP A  65      -0.146  29.824   9.557  1.00  0.00           H  
ATOM    981 1HB  ASP A  65      -0.599  28.802  11.791  1.00  0.00           H  
ATOM    982 2HB  ASP A  65       0.267  30.127  12.557  1.00  0.00           H  
ATOM    983  N   LEU A  66       0.363  32.323   9.501  1.00  0.00           N  
ATOM    984  CA  LEU A  66       0.701  33.743   9.478  1.00  0.00           C  
ATOM    985  C   LEU A  66      -0.515  34.600   9.264  1.00  0.00           C  
ATOM    986  O   LEU A  66      -1.558  34.146   8.757  1.00  0.00           O  
ATOM    987  CB  LEU A  66       1.724  34.031   8.372  1.00  0.00           C  
ATOM    988  CG  LEU A  66       3.084  33.339   8.528  1.00  0.00           C  
ATOM    989  CD1 LEU A  66       3.893  33.515   7.250  1.00  0.00           C  
ATOM    990  CD2 LEU A  66       3.818  33.925   9.725  1.00  0.00           C  
ATOM    991  H   LEU A  66      -0.354  31.978   8.879  1.00  0.00           H  
ATOM    992  HA  LEU A  66       1.141  34.009  10.438  1.00  0.00           H  
ATOM    993 1HB  LEU A  66       1.302  33.720   7.418  1.00  0.00           H  
ATOM    994 2HB  LEU A  66       1.902  35.106   8.334  1.00  0.00           H  
ATOM    995  HG  LEU A  66       2.934  32.270   8.682  1.00  0.00           H  
ATOM    996 1HD1 LEU A  66       4.860  33.023   7.360  1.00  0.00           H  
ATOM    997 2HD1 LEU A  66       3.354  33.070   6.414  1.00  0.00           H  
ATOM    998 3HD1 LEU A  66       4.047  34.577   7.060  1.00  0.00           H  
ATOM    999 1HD2 LEU A  66       4.785  33.433   9.836  1.00  0.00           H  
ATOM   1000 2HD2 LEU A  66       3.971  34.994   9.571  1.00  0.00           H  
ATOM   1001 3HD2 LEU A  66       3.226  33.769  10.627  1.00  0.00           H  
ATOM   1002  N   GLY A  67      -0.386  35.853   9.648  1.00  0.00           N  
ATOM   1003  CA  GLY A  67      -1.425  36.836   9.348  1.00  0.00           C  
ATOM   1004  C   GLY A  67      -2.719  36.629  10.103  1.00  0.00           C  
ATOM   1005  O   GLY A  67      -3.788  37.030   9.621  1.00  0.00           O  
ATOM   1006  H   GLY A  67       0.437  36.146  10.156  1.00  0.00           H  
ATOM   1007 1HA  GLY A  67      -1.057  37.836   9.578  1.00  0.00           H  
ATOM   1008 2HA  GLY A  67      -1.650  36.814   8.282  1.00  0.00           H  
ATOM   1009  N   ILE A  68      -2.659  36.097  11.309  1.00  0.00           N  
ATOM   1010  CA  ILE A  68      -3.910  35.956  12.053  1.00  0.00           C  
ATOM   1011  C   ILE A  68      -4.361  37.333  12.514  1.00  0.00           C  
ATOM   1012  O   ILE A  68      -5.563  37.602  12.589  1.00  0.00           O  
ATOM   1013  CB  ILE A  68      -3.749  35.021  13.265  1.00  0.00           C  
ATOM   1014  CG1 ILE A  68      -5.119  34.553  13.765  1.00  0.00           C  
ATOM   1015  CG2 ILE A  68      -2.983  35.719  14.378  1.00  0.00           C  
ATOM   1016  CD1 ILE A  68      -5.051  33.419  14.761  1.00  0.00           C  
ATOM   1017  H   ILE A  68      -1.796  35.787  11.734  1.00  0.00           H  
ATOM   1018  HA  ILE A  68      -4.659  35.524  11.391  1.00  0.00           H  
ATOM   1019  HB  ILE A  68      -3.202  34.127  12.965  1.00  0.00           H  
ATOM   1020 1HG1 ILE A  68      -5.639  35.388  14.233  1.00  0.00           H  
ATOM   1021 2HG1 ILE A  68      -5.723  34.226  12.918  1.00  0.00           H  
ATOM   1022 1HG2 ILE A  68      -2.879  35.044  15.227  1.00  0.00           H  
ATOM   1023 2HG2 ILE A  68      -1.995  36.003  14.017  1.00  0.00           H  
ATOM   1024 3HG2 ILE A  68      -3.526  36.612  14.689  1.00  0.00           H  
ATOM   1025 1HD1 ILE A  68      -6.060  33.143  15.068  1.00  0.00           H  
ATOM   1026 2HD1 ILE A  68      -4.564  32.558  14.301  1.00  0.00           H  
ATOM   1027 3HD1 ILE A  68      -4.481  33.735  15.634  1.00  0.00           H  
ATOM   1028  N   HIS A  69      -3.387  38.235  12.740  1.00  0.00           N  
ATOM   1029  CA  HIS A  69      -3.686  39.643  13.071  1.00  0.00           C  
ATOM   1030  C   HIS A  69      -3.362  40.505  11.902  1.00  0.00           C  
ATOM   1031  O   HIS A  69      -2.219  40.615  11.432  1.00  0.00           O  
ATOM   1032  CB  HIS A  69      -2.896  40.125  14.292  1.00  0.00           C  
ATOM   1033  CG  HIS A  69      -3.234  39.394  15.554  1.00  0.00           C  
ATOM   1034  ND1 HIS A  69      -4.532  39.215  15.985  1.00  0.00           N  
ATOM   1035  CD2 HIS A  69      -2.445  38.799  16.479  1.00  0.00           C  
ATOM   1036  CE1 HIS A  69      -4.525  38.539  17.121  1.00  0.00           C  
ATOM   1037  NE2 HIS A  69      -3.272  38.275  17.441  1.00  0.00           N  
ATOM   1038  H   HIS A  69      -2.424  37.937  12.681  1.00  0.00           H  
ATOM   1039  HA  HIS A  69      -4.745  39.744  13.308  1.00  0.00           H  
ATOM   1040 1HB  HIS A  69      -1.828  40.007  14.104  1.00  0.00           H  
ATOM   1041 2HB  HIS A  69      -3.084  41.186  14.451  1.00  0.00           H  
ATOM   1042  HD1 HIS A  69      -5.361  39.473  15.488  1.00  0.00           H  
ATOM   1043  HD2 HIS A  69      -1.364  38.684  16.566  1.00  0.00           H  
ATOM   1044  HE1 HIS A  69      -5.460  38.293  17.625  1.00  0.00           H  
ATOM   1045  N   SER A  70      -4.413  41.088  11.353  1.00  0.00           N  
ATOM   1046  CA  SER A  70      -4.281  41.579  10.020  1.00  0.00           C  
ATOM   1047  C   SER A  70      -3.278  42.732   9.829  1.00  0.00           C  
ATOM   1048  O   SER A  70      -2.690  42.835   8.734  1.00  0.00           O  
ATOM   1049  CB  SER A  70      -5.652  42.016   9.543  1.00  0.00           C  
ATOM   1050  OG  SER A  70      -6.110  43.120  10.275  1.00  0.00           O  
ATOM   1051  H   SER A  70      -5.295  41.199  11.833  1.00  0.00           H  
ATOM   1052  HA  SER A  70      -3.910  40.770   9.388  1.00  0.00           H  
ATOM   1053 1HB  SER A  70      -5.604  42.273   8.485  1.00  0.00           H  
ATOM   1054 2HB  SER A  70      -6.354  41.190   9.648  1.00  0.00           H  
ATOM   1055  HG  SER A  70      -5.419  43.322  10.909  1.00  0.00           H  
ATOM   1056  N   ARG A  71      -3.066  43.567  10.841  1.00  0.00           N  
ATOM   1057  CA  ARG A  71      -2.118  44.701  10.716  1.00  0.00           C  
ATOM   1058  C   ARG A  71      -0.639  44.290  10.693  1.00  0.00           C  
ATOM   1059  O   ARG A  71       0.237  45.124  10.410  1.00  0.00           O  
ATOM   1060  CB  ARG A  71      -2.325  45.679  11.863  1.00  0.00           C  
ATOM   1061  CG  ARG A  71      -1.946  45.145  13.235  1.00  0.00           C  
ATOM   1062  CD  ARG A  71      -2.254  46.124  14.309  1.00  0.00           C  
ATOM   1063  NE  ARG A  71      -1.863  45.631  15.620  1.00  0.00           N  
ATOM   1064  CZ  ARG A  71      -2.009  46.317  16.771  1.00  0.00           C  
ATOM   1065  NH1 ARG A  71      -2.537  47.521  16.755  1.00  0.00           N  
ATOM   1066  NH2 ARG A  71      -1.622  45.780  17.914  1.00  0.00           N  
ATOM   1067  H   ARG A  71      -3.557  43.430  11.713  1.00  0.00           H  
ATOM   1068  HA  ARG A  71      -2.315  45.214   9.774  1.00  0.00           H  
ATOM   1069 1HB  ARG A  71      -1.737  46.578  11.685  1.00  0.00           H  
ATOM   1070 2HB  ARG A  71      -3.373  45.977  11.903  1.00  0.00           H  
ATOM   1071 1HG  ARG A  71      -2.503  44.229  13.436  1.00  0.00           H  
ATOM   1072 2HG  ARG A  71      -0.877  44.933  13.261  1.00  0.00           H  
ATOM   1073 1HD  ARG A  71      -1.716  47.052  14.121  1.00  0.00           H  
ATOM   1074 2HD  ARG A  71      -3.325  46.322  14.325  1.00  0.00           H  
ATOM   1075  HE  ARG A  71      -1.453  44.707  15.672  1.00  0.00           H  
ATOM   1076 1HH1 ARG A  71      -2.833  47.931  15.881  1.00  0.00           H  
ATOM   1077 2HH1 ARG A  71      -2.646  48.035  17.617  1.00  0.00           H  
ATOM   1078 1HH2 ARG A  71      -1.216  44.854  17.926  1.00  0.00           H  
ATOM   1079 2HH2 ARG A  71      -1.731  46.294  18.776  1.00  0.00           H  
ATOM   1080  N   GLU A  72      -0.367  43.005  10.948  1.00  0.00           N  
ATOM   1081  CA  GLU A  72       1.056  42.567  11.154  1.00  0.00           C  
ATOM   1082  C   GLU A  72       1.575  42.116   9.777  1.00  0.00           C  
ATOM   1083  O   GLU A  72       1.881  40.921   9.523  1.00  0.00           O  
ATOM   1084  CB  GLU A  72       1.168  41.430  12.172  1.00  0.00           C  
ATOM   1085  CG  GLU A  72       0.722  41.799  13.579  1.00  0.00           C  
ATOM   1086  CD  GLU A  72       0.858  40.663  14.554  1.00  0.00           C  
ATOM   1087  OE1 GLU A  72       1.181  39.579  14.131  1.00  0.00           O  
ATOM   1088  OE2 GLU A  72       0.639  40.879  15.722  1.00  0.00           O  
ATOM   1089  H   GLU A  72      -1.106  42.319  11.005  1.00  0.00           H  
ATOM   1090  HA  GLU A  72       1.627  43.414  11.536  1.00  0.00           H  
ATOM   1091 1HB  GLU A  72       0.565  40.584  11.841  1.00  0.00           H  
ATOM   1092 2HB  GLU A  72       2.203  41.091  12.227  1.00  0.00           H  
ATOM   1093 1HG  GLU A  72       1.322  42.638  13.931  1.00  0.00           H  
ATOM   1094 2HG  GLU A  72      -0.318  42.121  13.547  1.00  0.00           H  
ATOM   1095  N   TRP A  73       1.636  43.087   8.874  1.00  0.00           N  
ATOM   1096  CA  TRP A  73       1.881  42.817   7.470  1.00  0.00           C  
ATOM   1097  C   TRP A  73       3.168  42.048   7.188  1.00  0.00           C  
ATOM   1098  O   TRP A  73       3.266  41.378   6.141  1.00  0.00           O  
ATOM   1099  CB  TRP A  73       1.913  44.138   6.699  1.00  0.00           C  
ATOM   1100  CG  TRP A  73       0.570  44.791   6.576  1.00  0.00           C  
ATOM   1101  CD1 TRP A  73      -0.645  44.190   6.715  1.00  0.00           C  
ATOM   1102  CD2 TRP A  73       0.297  46.184   6.286  1.00  0.00           C  
ATOM   1103  NE1 TRP A  73      -1.651  45.106   6.532  1.00  0.00           N  
ATOM   1104  CE2 TRP A  73      -1.092  46.332   6.269  1.00  0.00           C  
ATOM   1105  CE3 TRP A  73       1.108  47.299   6.043  1.00  0.00           C  
ATOM   1106  CZ2 TRP A  73      -1.697  47.554   6.017  1.00  0.00           C  
ATOM   1107  CZ3 TRP A  73       0.502  48.524   5.792  1.00  0.00           C  
ATOM   1108  CH2 TRP A  73      -0.864  48.648   5.780  1.00  0.00           C  
ATOM   1109  H   TRP A  73       1.508  44.042   9.176  1.00  0.00           H  
ATOM   1110  HA  TRP A  73       1.068  42.199   7.090  1.00  0.00           H  
ATOM   1111 1HB  TRP A  73       2.588  44.834   7.198  1.00  0.00           H  
ATOM   1112 2HB  TRP A  73       2.303  43.965   5.697  1.00  0.00           H  
ATOM   1113  HD1 TRP A  73      -0.796  43.135   6.939  1.00  0.00           H  
ATOM   1114  HE1 TRP A  73      -2.640  44.912   6.581  1.00  0.00           H  
ATOM   1115  HE3 TRP A  73       2.194  47.207   6.054  1.00  0.00           H  
ATOM   1116  HZ2 TRP A  73      -2.781  47.672   6.004  1.00  0.00           H  
ATOM   1117  HZ3 TRP A  73       1.141  49.387   5.603  1.00  0.00           H  
ATOM   1118  HH2 TRP A  73      -1.307  49.624   5.580  1.00  0.00           H  
ATOM   1119  N   ILE A  74       4.170  42.228   8.041  1.00  0.00           N  
ATOM   1120  CA  ILE A  74       5.432  41.506   7.786  1.00  0.00           C  
ATOM   1121  C   ILE A  74       5.201  39.979   7.892  1.00  0.00           C  
ATOM   1122  O   ILE A  74       5.934  39.219   7.288  1.00  0.00           O  
ATOM   1123  CB  ILE A  74       6.529  41.939   8.775  1.00  0.00           C  
ATOM   1124  CG1 ILE A  74       7.905  41.491   8.276  1.00  0.00           C  
ATOM   1125  CG2 ILE A  74       6.251  41.374  10.159  1.00  0.00           C  
ATOM   1126  CD1 ILE A  74       8.330  42.148   6.983  1.00  0.00           C  
ATOM   1127  H   ILE A  74       4.103  42.832   8.848  1.00  0.00           H  
ATOM   1128  HA  ILE A  74       5.768  41.743   6.777  1.00  0.00           H  
ATOM   1129  HB  ILE A  74       6.555  43.027   8.836  1.00  0.00           H  
ATOM   1130 1HG1 ILE A  74       8.657  41.711   9.034  1.00  0.00           H  
ATOM   1131 2HG1 ILE A  74       7.903  40.411   8.125  1.00  0.00           H  
ATOM   1132 1HG2 ILE A  74       7.036  41.689  10.846  1.00  0.00           H  
ATOM   1133 2HG2 ILE A  74       5.289  41.740  10.515  1.00  0.00           H  
ATOM   1134 3HG2 ILE A  74       6.228  40.285  10.110  1.00  0.00           H  
ATOM   1135 1HD1 ILE A  74       9.314  41.779   6.693  1.00  0.00           H  
ATOM   1136 2HD1 ILE A  74       7.609  41.910   6.200  1.00  0.00           H  
ATOM   1137 3HD1 ILE A  74       8.374  43.227   7.121  1.00  0.00           H  
ATOM   1138  N   THR A  75       4.183  39.550   8.616  1.00  0.00           N  
ATOM   1139  CA  THR A  75       3.916  38.089   8.758  1.00  0.00           C  
ATOM   1140  C   THR A  75       3.425  37.477   7.425  1.00  0.00           C  
ATOM   1141  O   THR A  75       3.963  36.445   6.996  1.00  0.00           O  
ATOM   1142  CB  THR A  75       2.877  37.816   9.861  1.00  0.00           C  
ATOM   1143  OG1 THR A  75       1.657  38.503   9.553  1.00  0.00           O  
ATOM   1144  CG2 THR A  75       3.394  38.290  11.211  1.00  0.00           C  
ATOM   1145  H   THR A  75       3.575  40.209   9.081  1.00  0.00           H  
ATOM   1146  HA  THR A  75       4.846  37.593   9.035  1.00  0.00           H  
ATOM   1147  HB  THR A  75       2.672  36.747   9.912  1.00  0.00           H  
ATOM   1148  HG1 THR A  75       1.861  39.371   9.197  1.00  0.00           H  
ATOM   1149 1HG2 THR A  75       2.647  38.088  11.978  1.00  0.00           H  
ATOM   1150 2HG2 THR A  75       4.315  37.761  11.453  1.00  0.00           H  
ATOM   1151 3HG2 THR A  75       3.591  39.360  11.169  1.00  0.00           H  
ATOM   1152  N   GLN A  76       2.462  38.108   6.743  1.00  0.00           N  
ATOM   1153  CA  GLN A  76       1.955  37.553   5.482  1.00  0.00           C  
ATOM   1154  C   GLN A  76       3.056  37.677   4.438  1.00  0.00           C  
ATOM   1155  O   GLN A  76       3.241  36.762   3.675  1.00  0.00           O  
ATOM   1156  CB  GLN A  76       0.688  38.277   5.018  1.00  0.00           C  
ATOM   1157  CG  GLN A  76      -0.520  38.051   5.910  1.00  0.00           C  
ATOM   1158  CD  GLN A  76      -0.502  38.933   7.144  1.00  0.00           C  
ATOM   1159  OE1 GLN A  76       0.527  39.071   7.810  1.00  0.00           O  
ATOM   1160  NE2 GLN A  76      -1.643  39.538   7.455  1.00  0.00           N  
ATOM   1161  H   GLN A  76       2.075  38.974   7.091  1.00  0.00           H  
ATOM   1162  HA  GLN A  76       1.707  36.504   5.641  1.00  0.00           H  
ATOM   1163 1HB  GLN A  76       0.877  39.349   4.973  1.00  0.00           H  
ATOM   1164 2HB  GLN A  76       0.429  37.948   4.012  1.00  0.00           H  
ATOM   1165 1HG  GLN A  76      -1.424  38.273   5.344  1.00  0.00           H  
ATOM   1166 2HG  GLN A  76      -0.530  37.010   6.235  1.00  0.00           H  
ATOM   1167 1HE2 GLN A  76      -1.692  40.133   8.258  1.00  0.00           H  
ATOM   1168 2HE2 GLN A  76      -2.454  39.398   6.887  1.00  0.00           H  
ATOM   1169  N   ALA A  77       3.813  38.775   4.460  1.00  0.00           N  
ATOM   1170  CA  ALA A  77       4.901  38.955   3.482  1.00  0.00           C  
ATOM   1171  C   ALA A  77       6.001  37.907   3.688  1.00  0.00           C  
ATOM   1172  O   ALA A  77       6.527  37.351   2.697  1.00  0.00           O  
ATOM   1173  CB  ALA A  77       5.482  40.358   3.582  1.00  0.00           C  
ATOM   1174  H   ALA A  77       3.647  39.495   5.149  1.00  0.00           H  
ATOM   1175  HA  ALA A  77       4.485  38.817   2.484  1.00  0.00           H  
ATOM   1176 1HB  ALA A  77       6.284  40.472   2.852  1.00  0.00           H  
ATOM   1177 2HB  ALA A  77       4.701  41.091   3.380  1.00  0.00           H  
ATOM   1178 3HB  ALA A  77       5.879  40.517   4.583  1.00  0.00           H  
ATOM   1179  N   THR A  78       6.309  37.598   4.942  1.00  0.00           N  
ATOM   1180  CA  THR A  78       7.339  36.598   5.240  1.00  0.00           C  
ATOM   1181  C   THR A  78       6.830  35.212   4.824  1.00  0.00           C  
ATOM   1182  O   THR A  78       7.576  34.400   4.252  1.00  0.00           O  
ATOM   1183  CB  THR A  78       7.717  36.599   6.733  1.00  0.00           C  
ATOM   1184  OG1 THR A  78       8.234  37.886   7.096  1.00  0.00           O  
ATOM   1185  CG2 THR A  78       8.766  35.536   7.018  1.00  0.00           C  
ATOM   1186  H   THR A  78       5.831  38.054   5.706  1.00  0.00           H  
ATOM   1187  HA  THR A  78       8.233  36.840   4.665  1.00  0.00           H  
ATOM   1188  HB  THR A  78       6.830  36.397   7.333  1.00  0.00           H  
ATOM   1189  HG1 THR A  78       7.506  38.495   7.238  1.00  0.00           H  
ATOM   1190 1HG2 THR A  78       9.021  35.551   8.078  1.00  0.00           H  
ATOM   1191 2HG2 THR A  78       8.372  34.555   6.753  1.00  0.00           H  
ATOM   1192 3HG2 THR A  78       9.659  35.738   6.428  1.00  0.00           H  
ATOM   1193  N   GLY A  79       5.531  34.953   5.056  1.00  0.00           N  
ATOM   1194  CA  GLY A  79       4.959  33.668   4.663  1.00  0.00           C  
ATOM   1195  C   GLY A  79       4.978  33.412   3.166  1.00  0.00           C  
ATOM   1196  O   GLY A  79       5.344  32.293   2.716  1.00  0.00           O  
ATOM   1197  H   GLY A  79       4.939  35.639   5.502  1.00  0.00           H  
ATOM   1198 1HA  GLY A  79       5.505  32.862   5.153  1.00  0.00           H  
ATOM   1199 2HA  GLY A  79       3.926  33.610   5.004  1.00  0.00           H  
ATOM   1200  N   VAL A  80       4.605  34.407   2.364  1.00  0.00           N  
ATOM   1201  CA  VAL A  80       4.606  34.149   0.919  1.00  0.00           C  
ATOM   1202  C   VAL A  80       6.039  33.991   0.357  1.00  0.00           C  
ATOM   1203  O   VAL A  80       6.295  33.152  -0.511  1.00  0.00           O  
ATOM   1204  CB  VAL A  80       3.893  35.298   0.182  1.00  0.00           C  
ATOM   1205  CG1 VAL A  80       4.752  36.554   0.196  1.00  0.00           C  
ATOM   1206  CG2 VAL A  80       3.574  34.879  -1.245  1.00  0.00           C  
ATOM   1207  H   VAL A  80       4.326  35.317   2.701  1.00  0.00           H  
ATOM   1208  HA  VAL A  80       4.066  33.220   0.733  1.00  0.00           H  
ATOM   1209  HB  VAL A  80       2.968  35.536   0.708  1.00  0.00           H  
ATOM   1210 1HG1 VAL A  80       4.233  37.356  -0.329  1.00  0.00           H  
ATOM   1211 2HG1 VAL A  80       4.938  36.856   1.226  1.00  0.00           H  
ATOM   1212 3HG1 VAL A  80       5.701  36.351  -0.301  1.00  0.00           H  
ATOM   1213 1HG2 VAL A  80       3.069  35.696  -1.760  1.00  0.00           H  
ATOM   1214 2HG2 VAL A  80       4.498  34.636  -1.768  1.00  0.00           H  
ATOM   1215 3HG2 VAL A  80       2.924  34.004  -1.230  1.00  0.00           H  
ATOM   1216  N   TRP A  81       6.995  34.719   0.929  1.00  0.00           N  
ATOM   1217  CA  TRP A  81       8.390  34.558   0.586  1.00  0.00           C  
ATOM   1218  C   TRP A  81       8.823  33.115   0.948  1.00  0.00           C  
ATOM   1219  O   TRP A  81       9.566  32.453   0.180  1.00  0.00           O  
ATOM   1220  CB  TRP A  81       9.249  35.585   1.326  1.00  0.00           C  
ATOM   1221  CG  TRP A  81      10.710  35.484   1.009  1.00  0.00           C  
ATOM   1222  CD1 TRP A  81      11.359  36.067  -0.038  1.00  0.00           C  
ATOM   1223  CD2 TRP A  81      11.717  34.751   1.748  1.00  0.00           C  
ATOM   1224  NE1 TRP A  81      12.694  35.748  -0.003  1.00  0.00           N  
ATOM   1225  CE2 TRP A  81      12.931  34.945   1.084  1.00  0.00           C  
ATOM   1226  CE3 TRP A  81      11.686  33.958   2.902  1.00  0.00           C  
ATOM   1227  CZ2 TRP A  81      14.112  34.374   1.531  1.00  0.00           C  
ATOM   1228  CZ3 TRP A  81      12.870  33.387   3.352  1.00  0.00           C  
ATOM   1229  CH2 TRP A  81      14.052  33.590   2.684  1.00  0.00           C  
ATOM   1230  H   TRP A  81       6.735  35.404   1.624  1.00  0.00           H  
ATOM   1231  HA  TRP A  81       8.503  34.719  -0.486  1.00  0.00           H  
ATOM   1232 1HB  TRP A  81       8.912  36.591   1.074  1.00  0.00           H  
ATOM   1233 2HB  TRP A  81       9.122  35.458   2.401  1.00  0.00           H  
ATOM   1234  HD1 TRP A  81      10.887  36.694  -0.792  1.00  0.00           H  
ATOM   1235  HE1 TRP A  81      13.389  36.054  -0.669  1.00  0.00           H  
ATOM   1236  HE3 TRP A  81      10.751  33.796   3.437  1.00  0.00           H  
ATOM   1237  HZ2 TRP A  81      15.060  34.523   1.015  1.00  0.00           H  
ATOM   1238  HZ3 TRP A  81      12.837  32.770   4.251  1.00  0.00           H  
ATOM   1239  HH2 TRP A  81      14.962  33.127   3.065  1.00  0.00           H  
ATOM   1240  N   PHE A  82       8.370  32.649   2.128  1.00  0.00           N  
ATOM   1241  CA  PHE A  82       8.762  31.300   2.617  1.00  0.00           C  
ATOM   1242  C   PHE A  82       8.265  30.209   1.632  1.00  0.00           C  
ATOM   1243  O   PHE A  82       9.004  29.240   1.355  1.00  0.00           O  
ATOM   1244  CB  PHE A  82       8.190  31.041   4.012  1.00  0.00           C  
ATOM   1245  CG  PHE A  82       8.892  31.797   5.104  1.00  0.00           C  
ATOM   1246  CD1 PHE A  82      10.216  32.185   4.959  1.00  0.00           C  
ATOM   1247  CD2 PHE A  82       8.231  32.121   6.279  1.00  0.00           C  
ATOM   1248  CE1 PHE A  82      10.862  32.881   5.963  1.00  0.00           C  
ATOM   1249  CE2 PHE A  82       8.874  32.817   7.284  1.00  0.00           C  
ATOM   1250  CZ  PHE A  82      10.192  33.197   7.126  1.00  0.00           C  
ATOM   1251  H   PHE A  82       7.756  33.218   2.693  1.00  0.00           H  
ATOM   1252  HA  PHE A  82       9.850  31.256   2.675  1.00  0.00           H  
ATOM   1253 1HB  PHE A  82       7.137  31.317   4.030  1.00  0.00           H  
ATOM   1254 2HB  PHE A  82       8.254  29.978   4.240  1.00  0.00           H  
ATOM   1255  HD1 PHE A  82      10.746  31.936   4.039  1.00  0.00           H  
ATOM   1256  HD2 PHE A  82       7.190  31.821   6.404  1.00  0.00           H  
ATOM   1257  HE1 PHE A  82      11.902  33.179   5.836  1.00  0.00           H  
ATOM   1258  HE2 PHE A  82       8.342  33.066   8.202  1.00  0.00           H  
ATOM   1259  HZ  PHE A  82      10.701  33.744   7.918  1.00  0.00           H  
ATOM   1260  N   ALA A  83       7.037  30.369   1.143  1.00  0.00           N  
ATOM   1261  CA  ALA A  83       6.496  29.455   0.096  1.00  0.00           C  
ATOM   1262  C   ALA A  83       7.426  29.350  -1.076  1.00  0.00           C  
ATOM   1263  O   ALA A  83       7.719  28.248  -1.563  1.00  0.00           O  
ATOM   1264  CB  ALA A  83       5.129  29.919  -0.384  1.00  0.00           C  
ATOM   1265  H   ALA A  83       6.458  31.123   1.485  1.00  0.00           H  
ATOM   1266  HA  ALA A  83       6.391  28.462   0.534  1.00  0.00           H  
ATOM   1267 1HB  ALA A  83       4.759  29.233  -1.147  1.00  0.00           H  
ATOM   1268 2HB  ALA A  83       4.434  29.935   0.456  1.00  0.00           H  
ATOM   1269 3HB  ALA A  83       5.211  30.919  -0.806  1.00  0.00           H  
ATOM   1270  N   LYS A  84       7.888  30.504  -1.565  1.00  0.00           N  
ATOM   1271  CA  LYS A  84       8.789  30.515  -2.716  1.00  0.00           C  
ATOM   1272  C   LYS A  84      10.143  29.918  -2.334  1.00  0.00           C  
ATOM   1273  O   LYS A  84      10.770  29.208  -3.137  1.00  0.00           O  
ATOM   1274  CB  LYS A  84       8.966  31.937  -3.252  1.00  0.00           C  
ATOM   1275  CG  LYS A  84       9.855  32.038  -4.485  1.00  0.00           C  
ATOM   1276  CD  LYS A  84       9.253  31.286  -5.663  1.00  0.00           C  
ATOM   1277  CE  LYS A  84       9.970  31.625  -6.961  1.00  0.00           C  
ATOM   1278  NZ  LYS A  84      11.406  31.235  -6.923  1.00  0.00           N  
ATOM   1279  H   LYS A  84       7.618  31.381  -1.143  1.00  0.00           H  
ATOM   1280  HA  LYS A  84       8.352  29.900  -3.503  1.00  0.00           H  
ATOM   1281 1HB  LYS A  84       7.992  32.354  -3.507  1.00  0.00           H  
ATOM   1282 2HB  LYS A  84       9.399  32.567  -2.475  1.00  0.00           H  
ATOM   1283 1HG  LYS A  84       9.979  33.086  -4.759  1.00  0.00           H  
ATOM   1284 2HG  LYS A  84      10.836  31.621  -4.261  1.00  0.00           H  
ATOM   1285 1HD  LYS A  84       9.328  30.212  -5.486  1.00  0.00           H  
ATOM   1286 2HD  LYS A  84       8.200  31.547  -5.762  1.00  0.00           H  
ATOM   1287 1HE  LYS A  84       9.488  31.107  -7.789  1.00  0.00           H  
ATOM   1288 2HE  LYS A  84       9.904  32.697  -7.144  1.00  0.00           H  
ATOM   1289 1HZ  LYS A  84      11.845  31.477  -7.800  1.00  0.00           H  
ATOM   1290 2HZ  LYS A  84      11.868  31.725  -6.169  1.00  0.00           H  
ATOM   1291 3HZ  LYS A  84      11.481  30.239  -6.772  1.00  0.00           H  
ATOM   1292  N   LYS A  85      10.610  30.176  -1.122  1.00  0.00           N  
ATOM   1293  CA  LYS A  85      11.899  29.662  -0.694  1.00  0.00           C  
ATOM   1294  C   LYS A  85      11.893  28.125  -0.617  1.00  0.00           C  
ATOM   1295  O   LYS A  85      12.877  27.489  -1.009  1.00  0.00           O  
ATOM   1296  CB  LYS A  85      12.281  30.262   0.660  1.00  0.00           C  
ATOM   1297  CG  LYS A  85      13.648  29.831   1.175  1.00  0.00           C  
ATOM   1298  CD  LYS A  85      14.756  30.255   0.223  1.00  0.00           C  
ATOM   1299  CE  LYS A  85      14.904  31.769   0.183  1.00  0.00           C  
ATOM   1300  NZ  LYS A  85      16.065  32.193  -0.646  1.00  0.00           N  
ATOM   1301  H   LYS A  85      10.067  30.737  -0.482  1.00  0.00           H  
ATOM   1302  HA  LYS A  85      12.649  29.951  -1.431  1.00  0.00           H  
ATOM   1303 1HB  LYS A  85      12.278  31.350   0.590  1.00  0.00           H  
ATOM   1304 2HB  LYS A  85      11.538  29.979   1.406  1.00  0.00           H  
ATOM   1305 1HG  LYS A  85      13.828  30.283   2.152  1.00  0.00           H  
ATOM   1306 2HG  LYS A  85      13.671  28.748   1.286  1.00  0.00           H  
ATOM   1307 1HD  LYS A  85      15.701  29.814   0.544  1.00  0.00           H  
ATOM   1308 2HD  LYS A  85      14.531  29.895  -0.781  1.00  0.00           H  
ATOM   1309 1HE  LYS A  85      13.999  32.212  -0.229  1.00  0.00           H  
ATOM   1310 2HE  LYS A  85      15.040  32.148   1.195  1.00  0.00           H  
ATOM   1311 1HZ  LYS A  85      16.129  33.201  -0.647  1.00  0.00           H  
ATOM   1312 2HZ  LYS A  85      16.915  31.802  -0.262  1.00  0.00           H  
ATOM   1313 3HZ  LYS A  85      15.942  31.863  -1.593  1.00  0.00           H  
ATOM   1314  N   PHE A  86      10.798  27.546  -0.137  1.00  0.00           N  
ATOM   1315  CA  PHE A  86      10.714  26.091   0.018  1.00  0.00           C  
ATOM   1316  C   PHE A  86      10.802  25.445  -1.373  1.00  0.00           C  
ATOM   1317  O   PHE A  86      11.556  24.495  -1.596  1.00  0.00           O  
ATOM   1318  CB  PHE A  86       9.413  25.685   0.713  1.00  0.00           C  
ATOM   1319  CG  PHE A  86       9.393  25.985   2.185  1.00  0.00           C  
ATOM   1320  CD1 PHE A  86      10.466  26.619   2.792  1.00  0.00           C  
ATOM   1321  CD2 PHE A  86       8.303  25.632   2.965  1.00  0.00           C  
ATOM   1322  CE1 PHE A  86      10.449  26.895   4.147  1.00  0.00           C  
ATOM   1323  CE2 PHE A  86       8.282  25.907   4.318  1.00  0.00           C  
ATOM   1324  CZ  PHE A  86       9.358  26.540   4.910  1.00  0.00           C  
ATOM   1325  H   PHE A  86      10.007  28.115   0.127  1.00  0.00           H  
ATOM   1326  HA  PHE A  86      11.551  25.760   0.635  1.00  0.00           H  
ATOM   1327 1HB  PHE A  86       8.576  26.204   0.249  1.00  0.00           H  
ATOM   1328 2HB  PHE A  86       9.249  24.616   0.581  1.00  0.00           H  
ATOM   1329  HD1 PHE A  86      11.329  26.902   2.189  1.00  0.00           H  
ATOM   1330  HD2 PHE A  86       7.453  25.132   2.498  1.00  0.00           H  
ATOM   1331  HE1 PHE A  86      11.299  27.395   4.611  1.00  0.00           H  
ATOM   1332  HE2 PHE A  86       7.419  25.625   4.920  1.00  0.00           H  
ATOM   1333  HZ  PHE A  86       9.344  26.756   5.977  1.00  0.00           H  
ATOM   1334  N   THR A  87      10.007  25.923  -2.315  1.00  0.00           N  
ATOM   1335  CA  THR A  87      10.042  25.315  -3.644  1.00  0.00           C  
ATOM   1336  C   THR A  87      11.356  25.552  -4.405  1.00  0.00           C  
ATOM   1337  O   THR A  87      11.859  24.664  -5.148  1.00  0.00           O  
ATOM   1338  CB  THR A  87       8.868  25.832  -4.495  1.00  0.00           C  
ATOM   1339  OG1 THR A  87       8.781  25.072  -5.707  1.00  0.00           O  
ATOM   1340  CG2 THR A  87       9.062  27.302  -4.836  1.00  0.00           C  
ATOM   1341  H   THR A  87       9.378  26.694  -2.143  1.00  0.00           H  
ATOM   1342  HA  THR A  87       9.946  24.235  -3.533  1.00  0.00           H  
ATOM   1343  HB  THR A  87       7.937  25.714  -3.941  1.00  0.00           H  
ATOM   1344  HG1 THR A  87       9.242  24.237  -5.594  1.00  0.00           H  
ATOM   1345 1HG2 THR A  87       8.223  27.650  -5.437  1.00  0.00           H  
ATOM   1346 2HG2 THR A  87       9.117  27.884  -3.917  1.00  0.00           H  
ATOM   1347 3HG2 THR A  87       9.987  27.425  -5.399  1.00  0.00           H  
ATOM   1348  N   GLU A  88      11.948  26.734  -4.195  1.00  0.00           N  
ATOM   1349  CA  GLU A  88      13.234  27.065  -4.844  1.00  0.00           C  
ATOM   1350  C   GLU A  88      14.363  26.195  -4.315  1.00  0.00           C  
ATOM   1351  O   GLU A  88      15.241  25.766  -5.072  1.00  0.00           O  
ATOM   1352  CB  GLU A  88      13.584  28.539  -4.630  1.00  0.00           C  
ATOM   1353  CG  GLU A  88      14.866  28.987  -5.317  1.00  0.00           C  
ATOM   1354  CD  GLU A  88      14.789  28.898  -6.815  1.00  0.00           C  
ATOM   1355  OE1 GLU A  88      13.700  28.878  -7.335  1.00  0.00           O  
ATOM   1356  OE2 GLU A  88      15.822  28.848  -7.441  1.00  0.00           O  
ATOM   1357  H   GLU A  88      11.515  27.413  -3.586  1.00  0.00           H  
ATOM   1358  HA  GLU A  88      13.138  26.883  -5.915  1.00  0.00           H  
ATOM   1359 1HB  GLU A  88      12.770  29.164  -5.000  1.00  0.00           H  
ATOM   1360 2HB  GLU A  88      13.689  28.737  -3.563  1.00  0.00           H  
ATOM   1361 1HG  GLU A  88      15.075  30.020  -5.036  1.00  0.00           H  
ATOM   1362 2HG  GLU A  88      15.690  28.370  -4.962  1.00  0.00           H  
ATOM   1363  N   ASN A  89      14.377  25.935  -3.020  1.00  0.00           N  
ATOM   1364  CA  ASN A  89      15.513  25.284  -2.439  1.00  0.00           C  
ATOM   1365  C   ASN A  89      15.408  23.739  -2.379  1.00  0.00           C  
ATOM   1366  O   ASN A  89      16.404  23.041  -2.096  1.00  0.00           O  
ATOM   1367  CB  ASN A  89      15.748  25.858  -1.054  1.00  0.00           C  
ATOM   1368  CG  ASN A  89      16.218  27.286  -1.092  1.00  0.00           C  
ATOM   1369  OD1 ASN A  89      15.896  28.033  -2.023  1.00  0.00           O  
ATOM   1370  ND2 ASN A  89      16.972  27.679  -0.097  1.00  0.00           N  
ATOM   1371  H   ASN A  89      13.599  26.187  -2.428  1.00  0.00           H  
ATOM   1372  HA  ASN A  89      16.383  25.481  -3.067  1.00  0.00           H  
ATOM   1373 1HB  ASN A  89      14.824  25.806  -0.477  1.00  0.00           H  
ATOM   1374 2HB  ASN A  89      16.493  25.256  -0.533  1.00  0.00           H  
ATOM   1375 1HD2 ASN A  89      17.313  28.619  -0.070  1.00  0.00           H  
ATOM   1376 2HD2 ASN A  89      17.207  27.040   0.635  1.00  0.00           H  
ATOM   1377  N   TYR A  90      14.206  23.206  -2.612  1.00  0.00           N  
ATOM   1378  CA  TYR A  90      14.022  21.752  -2.680  1.00  0.00           C  
ATOM   1379  C   TYR A  90      14.972  21.159  -3.725  1.00  0.00           C  
ATOM   1380  O   TYR A  90      15.013  21.615  -4.870  1.00  0.00           O  
ATOM   1381  CB  TYR A  90      12.570  21.400  -3.010  1.00  0.00           C  
ATOM   1382  CG  TYR A  90      12.303  19.913  -3.080  1.00  0.00           C  
ATOM   1383  CD1 TYR A  90      12.674  19.091  -2.025  1.00  0.00           C  
ATOM   1384  CD2 TYR A  90      11.687  19.370  -4.198  1.00  0.00           C  
ATOM   1385  CE1 TYR A  90      12.431  17.733  -2.089  1.00  0.00           C  
ATOM   1386  CE2 TYR A  90      11.443  18.012  -4.261  1.00  0.00           C  
ATOM   1387  CZ  TYR A  90      11.813  17.195  -3.213  1.00  0.00           C  
ATOM   1388  OH  TYR A  90      11.570  15.842  -3.276  1.00  0.00           O  
ATOM   1389  H   TYR A  90      13.407  23.810  -2.744  1.00  0.00           H  
ATOM   1390  HA  TYR A  90      14.267  21.326  -1.707  1.00  0.00           H  
ATOM   1391 1HB  TYR A  90      11.910  21.829  -2.254  1.00  0.00           H  
ATOM   1392 2HB  TYR A  90      12.298  21.840  -3.969  1.00  0.00           H  
ATOM   1393  HD1 TYR A  90      13.158  19.517  -1.147  1.00  0.00           H  
ATOM   1394  HD2 TYR A  90      11.396  20.016  -5.027  1.00  0.00           H  
ATOM   1395  HE1 TYR A  90      12.722  17.087  -1.261  1.00  0.00           H  
ATOM   1396  HE2 TYR A  90      10.960  17.586  -5.141  1.00  0.00           H  
ATOM   1397  HH  TYR A  90      11.141  15.634  -4.110  1.00  0.00           H  
ATOM   1398  N   GLY A  91      15.767  20.154  -3.313  1.00  0.00           N  
ATOM   1399  CA  GLY A  91      16.787  19.477  -4.113  1.00  0.00           C  
ATOM   1400  C   GLY A  91      17.972  20.385  -4.448  1.00  0.00           C  
ATOM   1401  O   GLY A  91      18.782  20.018  -5.306  1.00  0.00           O  
ATOM   1402  H   GLY A  91      15.619  19.864  -2.357  1.00  0.00           H  
ATOM   1403 1HA  GLY A  91      17.152  18.603  -3.573  1.00  0.00           H  
ATOM   1404 2HA  GLY A  91      16.343  19.119  -5.041  1.00  0.00           H  
ATOM   1405  N   GLN A  92      18.050  21.508  -3.692  1.00  0.00           N  
ATOM   1406  CA  GLN A  92      19.245  22.411  -3.793  1.00  0.00           C  
ATOM   1407  C   GLN A  92      19.870  22.659  -2.415  1.00  0.00           C  
ATOM   1408  O   GLN A  92      20.994  23.126  -2.318  1.00  0.00           O  
ATOM   1409  CB  GLN A  92      18.868  23.751  -4.430  1.00  0.00           C  
ATOM   1410  CG  GLN A  92      18.336  23.638  -5.849  1.00  0.00           C  
ATOM   1411  CD  GLN A  92      19.375  23.102  -6.816  1.00  0.00           C  
ATOM   1412  OE1 GLN A  92      20.500  23.605  -6.881  1.00  0.00           O  
ATOM   1413  NE2 GLN A  92      19.004  22.077  -7.573  1.00  0.00           N  
ATOM   1414  H   GLN A  92      17.305  21.748  -3.054  1.00  0.00           H  
ATOM   1415  HA  GLN A  92      19.991  21.928  -4.424  1.00  0.00           H  
ATOM   1416 1HB  GLN A  92      18.107  24.241  -3.824  1.00  0.00           H  
ATOM   1417 2HB  GLN A  92      19.741  24.403  -4.450  1.00  0.00           H  
ATOM   1418 1HG  GLN A  92      17.483  22.959  -5.853  1.00  0.00           H  
ATOM   1419 2HG  GLN A  92      18.028  24.626  -6.190  1.00  0.00           H  
ATOM   1420 1HE2 GLN A  92      19.647  21.681  -8.230  1.00  0.00           H  
ATOM   1421 2HE2 GLN A  92      18.082  21.699  -7.488  1.00  0.00           H  
ATOM   1422  N   ASN A  93      19.178  22.230  -1.368  1.00  0.00           N  
ATOM   1423  CA  ASN A  93      19.640  22.415   0.015  1.00  0.00           C  
ATOM   1424  C   ASN A  93      19.272  21.118   0.726  1.00  0.00           C  
ATOM   1425  O   ASN A  93      18.074  20.865   0.836  1.00  0.00           O  
ATOM   1426  CB  ASN A  93      19.015  23.627   0.681  1.00  0.00           C  
ATOM   1427  CG  ASN A  93      19.573  23.884   2.053  1.00  0.00           C  
ATOM   1428  OD1 ASN A  93      19.930  22.947   2.777  1.00  0.00           O  
ATOM   1429  ND2 ASN A  93      19.654  25.136   2.426  1.00  0.00           N  
ATOM   1430  H   ASN A  93      18.300  21.759  -1.535  1.00  0.00           H  
ATOM   1431  HA  ASN A  93      20.721  22.566   0.002  1.00  0.00           H  
ATOM   1432 1HB  ASN A  93      19.184  24.510   0.062  1.00  0.00           H  
ATOM   1433 2HB  ASN A  93      17.938  23.484   0.760  1.00  0.00           H  
ATOM   1434 1HD2 ASN A  93      20.017  25.366   3.329  1.00  0.00           H  
ATOM   1435 2HD2 ASN A  93      19.353  25.862   1.808  1.00  0.00           H  
ATOM   1436  N   PRO A  94      20.244  20.312   1.197  1.00  0.00           N  
ATOM   1437  CA  PRO A  94      19.873  19.086   1.903  1.00  0.00           C  
ATOM   1438  C   PRO A  94      18.981  19.300   3.142  1.00  0.00           C  
ATOM   1439  O   PRO A  94      18.320  18.333   3.532  1.00  0.00           O  
ATOM   1440  CB  PRO A  94      21.242  18.524   2.299  1.00  0.00           C  
ATOM   1441  CG  PRO A  94      22.177  19.092   1.286  1.00  0.00           C  
ATOM   1442  CD  PRO A  94      21.646  20.475   1.020  1.00  0.00           C  
ATOM   1443  HA  PRO A  94      19.347  18.414   1.209  1.00  0.00           H  
ATOM   1444 1HB  PRO A  94      21.490  18.828   3.327  1.00  0.00           H  
ATOM   1445 2HB  PRO A  94      21.216  17.424   2.286  1.00  0.00           H  
ATOM   1446 1HG  PRO A  94      23.204  19.101   1.681  1.00  0.00           H  
ATOM   1447 2HG  PRO A  94      22.189  18.462   0.385  1.00  0.00           H  
ATOM   1448 1HD  PRO A  94      22.071  21.179   1.751  1.00  0.00           H  
ATOM   1449 2HD  PRO A  94      21.905  20.777  -0.005  1.00  0.00           H  
ATOM   1450  N   SER A  95      19.041  20.481   3.761  1.00  0.00           N  
ATOM   1451  CA  SER A  95      18.261  20.701   5.010  1.00  0.00           C  
ATOM   1452  C   SER A  95      16.790  20.712   4.665  1.00  0.00           C  
ATOM   1453  O   SER A  95      16.037  19.854   5.141  1.00  0.00           O  
ATOM   1454  CB  SER A  95      18.643  22.007   5.680  1.00  0.00           C  
ATOM   1455  OG  SER A  95      19.968  21.969   6.134  1.00  0.00           O  
ATOM   1456  H   SER A  95      19.609  21.233   3.397  1.00  0.00           H  
ATOM   1457  HA  SER A  95      18.480  19.887   5.703  1.00  0.00           H  
ATOM   1458 1HB  SER A  95      18.520  22.827   4.973  1.00  0.00           H  
ATOM   1459 2HB  SER A  95      17.973  22.195   6.518  1.00  0.00           H  
ATOM   1460  HG  SER A  95      20.516  22.140   5.364  1.00  0.00           H  
ATOM   1461  N   PHE A  96      16.357  21.612   3.788  1.00  0.00           N  
ATOM   1462  CA  PHE A  96      14.917  21.630   3.478  1.00  0.00           C  
ATOM   1463  C   PHE A  96      14.493  20.346   2.739  1.00  0.00           C  
ATOM   1464  O   PHE A  96      13.361  19.871   2.884  1.00  0.00           O  
ATOM   1465  CB  PHE A  96      14.568  22.854   2.629  1.00  0.00           C  
ATOM   1466  CG  PHE A  96      13.094  23.036   2.405  1.00  0.00           C  
ATOM   1467  CD1 PHE A  96      12.212  23.052   3.475  1.00  0.00           C  
ATOM   1468  CD2 PHE A  96      12.586  23.191   1.124  1.00  0.00           C  
ATOM   1469  CE1 PHE A  96      10.855  23.219   3.270  1.00  0.00           C  
ATOM   1470  CE2 PHE A  96      11.231  23.359   0.916  1.00  0.00           C  
ATOM   1471  CZ  PHE A  96      10.365  23.373   1.991  1.00  0.00           C  
ATOM   1472  H   PHE A  96      16.967  22.275   3.332  1.00  0.00           H  
ATOM   1473  HA  PHE A  96      14.362  21.686   4.415  1.00  0.00           H  
ATOM   1474 1HB  PHE A  96      14.952  23.752   3.110  1.00  0.00           H  
ATOM   1475 2HB  PHE A  96      15.052  22.771   1.656  1.00  0.00           H  
ATOM   1476  HD1 PHE A  96      12.600  22.931   4.487  1.00  0.00           H  
ATOM   1477  HD2 PHE A  96      13.270  23.179   0.275  1.00  0.00           H  
ATOM   1478  HE1 PHE A  96      10.174  23.229   4.120  1.00  0.00           H  
ATOM   1479  HE2 PHE A  96      10.845  23.480  -0.096  1.00  0.00           H  
ATOM   1480  HZ  PHE A  96       9.296  23.504   1.828  1.00  0.00           H  
ATOM   1481  N   THR A  97      15.394  19.775   1.941  1.00  0.00           N  
ATOM   1482  CA  THR A  97      15.099  18.511   1.266  1.00  0.00           C  
ATOM   1483  C   THR A  97      14.855  17.361   2.202  1.00  0.00           C  
ATOM   1484  O   THR A  97      13.901  16.631   2.024  1.00  0.00           O  
ATOM   1485  CB  THR A  97      16.241  18.127   0.307  1.00  0.00           C  
ATOM   1486  OG1 THR A  97      16.381  19.135  -0.702  1.00  0.00           O  
ATOM   1487  CG2 THR A  97      15.953  16.788  -0.356  1.00  0.00           C  
ATOM   1488  H   THR A  97      16.292  20.213   1.795  1.00  0.00           H  
ATOM   1489  HA  THR A  97      14.185  18.634   0.685  1.00  0.00           H  
ATOM   1490  HB  THR A  97      17.175  18.056   0.864  1.00  0.00           H  
ATOM   1491  HG1 THR A  97      16.875  19.877  -0.345  1.00  0.00           H  
ATOM   1492 1HG2 THR A  97      16.771  16.533  -1.030  1.00  0.00           H  
ATOM   1493 2HG2 THR A  97      15.857  16.017   0.408  1.00  0.00           H  
ATOM   1494 3HG2 THR A  97      15.025  16.855  -0.922  1.00  0.00           H  
ATOM   1495  N   ALA A  98      15.675  17.242   3.238  1.00  0.00           N  
ATOM   1496  CA  ALA A  98      15.470  16.158   4.182  1.00  0.00           C  
ATOM   1497  C   ALA A  98      14.323  16.452   5.139  1.00  0.00           C  
ATOM   1498  O   ALA A  98      13.670  15.519   5.577  1.00  0.00           O  
ATOM   1499  CB  ALA A  98      16.751  15.892   4.960  1.00  0.00           C  
ATOM   1500  H   ALA A  98      16.438  17.886   3.387  1.00  0.00           H  
ATOM   1501  HA  ALA A  98      15.204  15.264   3.618  1.00  0.00           H  
ATOM   1502 1HB  ALA A  98      16.585  15.077   5.665  1.00  0.00           H  
ATOM   1503 2HB  ALA A  98      17.546  15.617   4.267  1.00  0.00           H  
ATOM   1504 3HB  ALA A  98      17.038  16.789   5.504  1.00  0.00           H  
ATOM   1505  N   ILE A  99      14.066  17.723   5.433  1.00  0.00           N  
ATOM   1506  CA  ILE A  99      12.826  18.055   6.141  1.00  0.00           C  
ATOM   1507  C   ILE A  99      11.633  17.527   5.364  1.00  0.00           C  
ATOM   1508  O   ILE A  99      10.792  16.820   5.911  1.00  0.00           O  
ATOM   1509  CB  ILE A  99      12.682  19.574   6.343  1.00  0.00           C  
ATOM   1510  CG1 ILE A  99      13.741  20.086   7.322  1.00  0.00           C  
ATOM   1511  CG2 ILE A  99      11.285  19.915   6.840  1.00  0.00           C  
ATOM   1512  CD1 ILE A  99      13.861  21.593   7.360  1.00  0.00           C  
ATOM   1513  H   ILE A  99      14.703  18.466   5.181  1.00  0.00           H  
ATOM   1514  HA  ILE A  99      12.851  17.583   7.122  1.00  0.00           H  
ATOM   1515  HB  ILE A  99      12.855  20.085   5.396  1.00  0.00           H  
ATOM   1516 1HG1 ILE A  99      13.507  19.737   8.327  1.00  0.00           H  
ATOM   1517 2HG1 ILE A  99      14.714  19.674   7.053  1.00  0.00           H  
ATOM   1518 1HG2 ILE A  99      11.200  20.992   6.978  1.00  0.00           H  
ATOM   1519 2HG2 ILE A  99      10.548  19.584   6.109  1.00  0.00           H  
ATOM   1520 3HG2 ILE A  99      11.104  19.412   7.790  1.00  0.00           H  
ATOM   1521 1HD1 ILE A  99      14.632  21.878   8.076  1.00  0.00           H  
ATOM   1522 2HD1 ILE A  99      14.131  21.961   6.370  1.00  0.00           H  
ATOM   1523 3HD1 ILE A  99      12.909  22.026   7.661  1.00  0.00           H  
ATOM   1524  N   LEU A 100      11.563  17.868   4.081  1.00  0.00           N  
ATOM   1525  CA  LEU A 100      10.464  17.439   3.217  1.00  0.00           C  
ATOM   1526  C   LEU A 100      10.416  15.930   2.979  1.00  0.00           C  
ATOM   1527  O   LEU A 100       9.350  15.390   2.699  1.00  0.00           O  
ATOM   1528  CB  LEU A 100      10.568  18.156   1.865  1.00  0.00           C  
ATOM   1529  CG  LEU A 100      10.318  19.669   1.894  1.00  0.00           C  
ATOM   1530  CD1 LEU A 100      10.598  20.257   0.517  1.00  0.00           C  
ATOM   1531  CD2 LEU A 100       8.883  19.939   2.322  1.00  0.00           C  
ATOM   1532  H   LEU A 100      12.297  18.444   3.694  1.00  0.00           H  
ATOM   1533  HA  LEU A 100       9.523  17.710   3.694  1.00  0.00           H  
ATOM   1534 1HB  LEU A 100      11.566  17.993   1.461  1.00  0.00           H  
ATOM   1535 2HB  LEU A 100       9.844  17.714   1.180  1.00  0.00           H  
ATOM   1536  HG  LEU A 100      11.002  20.138   2.602  1.00  0.00           H  
ATOM   1537 1HD1 LEU A 100      10.421  21.332   0.538  1.00  0.00           H  
ATOM   1538 2HD1 LEU A 100      11.636  20.066   0.245  1.00  0.00           H  
ATOM   1539 3HD1 LEU A 100       9.939  19.795  -0.216  1.00  0.00           H  
ATOM   1540 1HD2 LEU A 100       8.706  21.015   2.343  1.00  0.00           H  
ATOM   1541 2HD2 LEU A 100       8.198  19.472   1.614  1.00  0.00           H  
ATOM   1542 3HD2 LEU A 100       8.716  19.524   3.316  1.00  0.00           H  
ATOM   1543  N   ASP A 101      11.583  15.286   3.086  1.00  0.00           N  
ATOM   1544  CA  ASP A 101      11.688  13.832   3.051  1.00  0.00           C  
ATOM   1545  C   ASP A 101      10.835  13.177   4.124  1.00  0.00           C  
ATOM   1546  O   ASP A 101      10.259  12.093   3.881  1.00  0.00           O  
ATOM   1547  CB  ASP A 101      13.146  13.398   3.223  1.00  0.00           C  
ATOM   1548  CG  ASP A 101      13.344  11.899   3.040  1.00  0.00           C  
ATOM   1549  OD1 ASP A 101      12.966  11.391   2.011  1.00  0.00           O  
ATOM   1550  OD2 ASP A 101      13.870  11.277   3.931  1.00  0.00           O  
ATOM   1551  H   ASP A 101      12.422  15.837   3.195  1.00  0.00           H  
ATOM   1552  HA  ASP A 101      11.331  13.483   2.082  1.00  0.00           H  
ATOM   1553 1HB  ASP A 101      13.769  13.923   2.498  1.00  0.00           H  
ATOM   1554 2HB  ASP A 101      13.494  13.678   4.217  1.00  0.00           H  
ATOM   1555  N   SER A 102      10.812  13.806   5.296  1.00  0.00           N  
ATOM   1556  CA  SER A 102      10.286  13.160   6.497  1.00  0.00           C  
ATOM   1557  C   SER A 102       8.947  13.717   6.937  1.00  0.00           C  
ATOM   1558  O   SER A 102       8.260  13.061   7.731  1.00  0.00           O  
ATOM   1559  CB  SER A 102      11.281  13.301   7.632  1.00  0.00           C  
ATOM   1560  OG  SER A 102      11.472  14.648   7.968  1.00  0.00           O  
ATOM   1561  H   SER A 102      11.165  14.750   5.360  1.00  0.00           H  
ATOM   1562  HA  SER A 102      10.139  12.100   6.284  1.00  0.00           H  
ATOM   1563 1HB  SER A 102      10.920  12.755   8.503  1.00  0.00           H  
ATOM   1564 2HB  SER A 102      12.232  12.859   7.339  1.00  0.00           H  
ATOM   1565  HG  SER A 102      11.180  15.155   7.206  1.00  0.00           H  
ATOM   1566  N   MET A 103       8.586  14.904   6.459  1.00  0.00           N  
ATOM   1567  CA  MET A 103       7.334  15.540   6.904  1.00  0.00           C  
ATOM   1568  C   MET A 103       6.717  16.426   5.852  1.00  0.00           C  
ATOM   1569  O   MET A 103       7.413  16.907   4.945  1.00  0.00           O  
ATOM   1570  CB  MET A 103       7.578  16.352   8.174  1.00  0.00           C  
ATOM   1571  CG  MET A 103       8.029  15.527   9.372  1.00  0.00           C  
ATOM   1572  SD  MET A 103       8.296  16.531  10.847  1.00  0.00           S  
ATOM   1573  CE  MET A 103       8.853  15.286  12.007  1.00  0.00           C  
ATOM   1574  H   MET A 103       9.168  15.381   5.785  1.00  0.00           H  
ATOM   1575  HA  MET A 103       6.607  14.758   7.122  1.00  0.00           H  
ATOM   1576 1HB  MET A 103       8.340  17.106   7.983  1.00  0.00           H  
ATOM   1577 2HB  MET A 103       6.663  16.875   8.454  1.00  0.00           H  
ATOM   1578 1HG  MET A 103       7.274  14.774   9.600  1.00  0.00           H  
ATOM   1579 2HG  MET A 103       8.960  15.014   9.131  1.00  0.00           H  
ATOM   1580 1HE  MET A 103       9.060  15.753  12.970  1.00  0.00           H  
ATOM   1581 2HE  MET A 103       8.077  14.529  12.129  1.00  0.00           H  
ATOM   1582 3HE  MET A 103       9.761  14.816  11.629  1.00  0.00           H  
ATOM   1583  N   ASP A 104       5.408  16.627   5.964  1.00  0.00           N  
ATOM   1584  CA  ASP A 104       4.729  17.607   5.103  1.00  0.00           C  
ATOM   1585  C   ASP A 104       4.728  18.940   5.795  1.00  0.00           C  
ATOM   1586  O   ASP A 104       4.740  19.035   7.038  1.00  0.00           O  
ATOM   1587  CB  ASP A 104       3.292  17.184   4.789  1.00  0.00           C  
ATOM   1588  CG  ASP A 104       3.218  15.952   3.896  1.00  0.00           C  
ATOM   1589  OD1 ASP A 104       4.200  15.641   3.265  1.00  0.00           O  
ATOM   1590  OD2 ASP A 104       2.181  15.335   3.854  1.00  0.00           O  
ATOM   1591  H   ASP A 104       4.867  16.109   6.641  1.00  0.00           H  
ATOM   1592  HA  ASP A 104       5.274  17.677   4.161  1.00  0.00           H  
ATOM   1593 1HB  ASP A 104       2.763  16.973   5.719  1.00  0.00           H  
ATOM   1594 2HB  ASP A 104       2.770  18.004   4.295  1.00  0.00           H  
ATOM   1595  N   ILE A 105       4.706  20.003   5.011  1.00  0.00           N  
ATOM   1596  CA  ILE A 105       4.611  21.336   5.592  1.00  0.00           C  
ATOM   1597  C   ILE A 105       3.347  21.987   5.062  1.00  0.00           C  
ATOM   1598  O   ILE A 105       3.169  22.018   3.840  1.00  0.00           O  
ATOM   1599  CB  ILE A 105       5.839  22.200   5.251  1.00  0.00           C  
ATOM   1600  CG1 ILE A 105       7.123  21.511   5.720  1.00  0.00           C  
ATOM   1601  CG2 ILE A 105       5.711  23.579   5.880  1.00  0.00           C  
ATOM   1602  CD1 ILE A 105       7.206  21.328   7.218  1.00  0.00           C  
ATOM   1603  H   ILE A 105       4.754  19.906   4.007  1.00  0.00           H  
ATOM   1604  HA  ILE A 105       4.560  21.238   6.676  1.00  0.00           H  
ATOM   1605  HB  ILE A 105       5.917  22.310   4.170  1.00  0.00           H  
ATOM   1606 1HG1 ILE A 105       7.202  20.530   5.251  1.00  0.00           H  
ATOM   1607 2HG1 ILE A 105       7.987  22.095   5.400  1.00  0.00           H  
ATOM   1608 1HG2 ILE A 105       6.587  24.176   5.629  1.00  0.00           H  
ATOM   1609 2HG2 ILE A 105       4.816  24.070   5.499  1.00  0.00           H  
ATOM   1610 3HG2 ILE A 105       5.637  23.479   6.963  1.00  0.00           H  
ATOM   1611 1HD1 ILE A 105       8.144  20.833   7.473  1.00  0.00           H  
ATOM   1612 2HD1 ILE A 105       7.165  22.302   7.707  1.00  0.00           H  
ATOM   1613 3HD1 ILE A 105       6.371  20.716   7.556  1.00  0.00           H  
ATOM   1614  N   PHE A 106       2.490  22.517   5.943  1.00  0.00           N  
ATOM   1615  CA  PHE A 106       1.294  23.274   5.534  1.00  0.00           C  
ATOM   1616  C   PHE A 106       1.584  24.720   5.912  1.00  0.00           C  
ATOM   1617  O   PHE A 106       2.114  24.979   6.970  1.00  0.00           O  
ATOM   1618  CB  PHE A 106       0.025  22.773   6.226  1.00  0.00           C  
ATOM   1619  CG  PHE A 106      -0.375  21.382   5.824  1.00  0.00           C  
ATOM   1620  CD1 PHE A 106       0.369  20.285   6.234  1.00  0.00           C  
ATOM   1621  CD2 PHE A 106      -1.495  21.167   5.036  1.00  0.00           C  
ATOM   1622  CE1 PHE A 106       0.002  19.005   5.864  1.00  0.00           C  
ATOM   1623  CE2 PHE A 106      -1.865  19.888   4.667  1.00  0.00           C  
ATOM   1624  CZ  PHE A 106      -1.115  18.806   5.081  1.00  0.00           C  
ATOM   1625  H   PHE A 106       2.678  22.388   6.927  1.00  0.00           H  
ATOM   1626  HA  PHE A 106       1.157  23.151   4.459  1.00  0.00           H  
ATOM   1627 1HB  PHE A 106       0.170  22.786   7.306  1.00  0.00           H  
ATOM   1628 2HB  PHE A 106      -0.802  23.443   5.999  1.00  0.00           H  
ATOM   1629  HD1 PHE A 106       1.252  20.442   6.854  1.00  0.00           H  
ATOM   1630  HD2 PHE A 106      -2.088  22.022   4.708  1.00  0.00           H  
ATOM   1631  HE1 PHE A 106       0.596  18.152   6.193  1.00  0.00           H  
ATOM   1632  HE2 PHE A 106      -2.749  19.733   4.047  1.00  0.00           H  
ATOM   1633  HZ  PHE A 106      -1.405  17.798   4.789  1.00  0.00           H  
ATOM   1634  N   LEU A 107       1.318  25.616   4.963  1.00  0.00           N  
ATOM   1635  CA  LEU A 107       1.584  27.058   5.132  1.00  0.00           C  
ATOM   1636  C   LEU A 107       0.353  27.852   4.855  1.00  0.00           C  
ATOM   1637  O   LEU A 107      -0.218  27.744   3.765  1.00  0.00           O  
ATOM   1638  CB  LEU A 107       2.706  27.527   4.197  1.00  0.00           C  
ATOM   1639  CG  LEU A 107       3.022  29.028   4.237  1.00  0.00           C  
ATOM   1640  CD1 LEU A 107       3.539  29.401   5.620  1.00  0.00           C  
ATOM   1641  CD2 LEU A 107       4.045  29.360   3.162  1.00  0.00           C  
ATOM   1642  H   LEU A 107       0.918  25.288   4.095  1.00  0.00           H  
ATOM   1643  HA  LEU A 107       1.899  27.233   6.160  1.00  0.00           H  
ATOM   1644 1HB  LEU A 107       3.618  26.990   4.452  1.00  0.00           H  
ATOM   1645 2HB  LEU A 107       2.434  27.273   3.173  1.00  0.00           H  
ATOM   1646  HG  LEU A 107       2.109  29.596   4.058  1.00  0.00           H  
ATOM   1647 1HD1 LEU A 107       3.763  30.468   5.648  1.00  0.00           H  
ATOM   1648 2HD1 LEU A 107       2.779  29.171   6.367  1.00  0.00           H  
ATOM   1649 3HD1 LEU A 107       4.444  28.835   5.835  1.00  0.00           H  
ATOM   1650 1HD2 LEU A 107       4.269  30.427   3.190  1.00  0.00           H  
ATOM   1651 2HD2 LEU A 107       4.959  28.793   3.342  1.00  0.00           H  
ATOM   1652 3HD2 LEU A 107       3.643  29.099   2.183  1.00  0.00           H  
ATOM   1653  N   GLU A 108      -0.085  28.614   5.860  1.00  0.00           N  
ATOM   1654  CA  GLU A 108      -1.289  29.489   5.733  1.00  0.00           C  
ATOM   1655  C   GLU A 108      -0.843  30.960   5.758  1.00  0.00           C  
ATOM   1656  O   GLU A 108      -0.578  31.517   6.835  1.00  0.00           O  
ATOM   1657  CB  GLU A 108      -2.291  29.224   6.859  1.00  0.00           C  
ATOM   1658  CG  GLU A 108      -3.548  30.080   6.796  1.00  0.00           C  
ATOM   1659  CD  GLU A 108      -4.355  29.844   5.549  1.00  0.00           C  
ATOM   1660  OE1 GLU A 108      -5.067  28.870   5.501  1.00  0.00           O  
ATOM   1661  OE2 GLU A 108      -4.258  30.638   4.643  1.00  0.00           O  
ATOM   1662  H   GLU A 108       0.419  28.595   6.735  1.00  0.00           H  
ATOM   1663  HA  GLU A 108      -1.778  29.270   4.783  1.00  0.00           H  
ATOM   1664 1HB  GLU A 108      -2.597  28.178   6.836  1.00  0.00           H  
ATOM   1665 2HB  GLU A 108      -1.812  29.404   7.822  1.00  0.00           H  
ATOM   1666 1HG  GLU A 108      -4.169  29.860   7.663  1.00  0.00           H  
ATOM   1667 2HG  GLU A 108      -3.263  31.130   6.844  1.00  0.00           H  
ATOM   1668  N   ILE A 109      -0.586  31.571   4.596  1.00  0.00           N  
ATOM   1669  CA  ILE A 109      -0.029  32.939   4.642  1.00  0.00           C  
ATOM   1670  C   ILE A 109      -0.970  33.993   5.137  1.00  0.00           C  
ATOM   1671  O   ILE A 109      -0.499  34.993   5.730  1.00  0.00           O  
ATOM   1672  CB  ILE A 109       0.464  33.368   3.248  1.00  0.00           C  
ATOM   1673  CG1 ILE A 109      -0.712  33.469   2.273  1.00  0.00           C  
ATOM   1674  CG2 ILE A 109       1.507  32.390   2.729  1.00  0.00           C  
ATOM   1675  CD1 ILE A 109      -0.349  34.077   0.938  1.00  0.00           C  
ATOM   1676  H   ILE A 109      -0.756  31.139   3.699  1.00  0.00           H  
ATOM   1677  HA  ILE A 109       0.818  32.945   5.327  1.00  0.00           H  
ATOM   1678  HB  ILE A 109       0.909  34.361   3.309  1.00  0.00           H  
ATOM   1679 1HG1 ILE A 109      -1.124  32.476   2.096  1.00  0.00           H  
ATOM   1680 2HG1 ILE A 109      -1.503  34.074   2.719  1.00  0.00           H  
ATOM   1681 1HG2 ILE A 109       1.844  32.708   1.742  1.00  0.00           H  
ATOM   1682 2HG2 ILE A 109       2.355  32.367   3.411  1.00  0.00           H  
ATOM   1683 3HG2 ILE A 109       1.069  31.394   2.659  1.00  0.00           H  
ATOM   1684 1HD1 ILE A 109      -1.234  34.116   0.303  1.00  0.00           H  
ATOM   1685 2HD1 ILE A 109       0.033  35.087   1.090  1.00  0.00           H  
ATOM   1686 3HD1 ILE A 109       0.416  33.468   0.458  1.00  0.00           H  
ATOM   1687  N   VAL A 110      -2.275  33.807   4.918  1.00  0.00           N  
ATOM   1688  CA  VAL A 110      -3.232  34.839   5.407  1.00  0.00           C  
ATOM   1689  C   VAL A 110      -4.338  34.185   6.231  1.00  0.00           C  
ATOM   1690  O   VAL A 110      -5.361  33.785   5.711  1.00  0.00           O  
ATOM   1691  CB  VAL A 110      -3.864  35.607   4.231  1.00  0.00           C  
ATOM   1692  CG1 VAL A 110      -4.804  36.688   4.744  1.00  0.00           C  
ATOM   1693  CG2 VAL A 110      -2.773  36.209   3.359  1.00  0.00           C  
ATOM   1694  H   VAL A 110      -2.632  32.995   4.435  1.00  0.00           H  
ATOM   1695  HA  VAL A 110      -2.686  35.550   6.028  1.00  0.00           H  
ATOM   1696  HB  VAL A 110      -4.463  34.915   3.638  1.00  0.00           H  
ATOM   1697 1HG1 VAL A 110      -5.242  37.220   3.899  1.00  0.00           H  
ATOM   1698 2HG1 VAL A 110      -5.597  36.230   5.335  1.00  0.00           H  
ATOM   1699 3HG1 VAL A 110      -4.246  37.389   5.364  1.00  0.00           H  
ATOM   1700 1HG2 VAL A 110      -3.227  36.750   2.529  1.00  0.00           H  
ATOM   1701 2HG2 VAL A 110      -2.170  36.896   3.954  1.00  0.00           H  
ATOM   1702 3HG2 VAL A 110      -2.138  35.414   2.970  1.00  0.00           H  
ATOM   1703  N   THR A 111      -4.120  34.073   7.537  1.00  0.00           N  
ATOM   1704  CA  THR A 111      -5.060  33.361   8.385  1.00  0.00           C  
ATOM   1705  C   THR A 111      -6.320  34.213   8.686  1.00  0.00           C  
ATOM   1706  O   THR A 111      -7.338  33.669   9.122  1.00  0.00           O  
ATOM   1707  CB  THR A 111      -4.383  32.938   9.702  1.00  0.00           C  
ATOM   1708  OG1 THR A 111      -3.279  32.069   9.418  1.00  0.00           O  
ATOM   1709  CG2 THR A 111      -5.374  32.215  10.602  1.00  0.00           C  
ATOM   1710  H   THR A 111      -3.296  34.483   7.952  1.00  0.00           H  
ATOM   1711  HA  THR A 111      -5.390  32.465   7.859  1.00  0.00           H  
ATOM   1712  HB  THR A 111      -4.009  33.822  10.219  1.00  0.00           H  
ATOM   1713  HG1 THR A 111      -3.254  31.362  10.067  1.00  0.00           H  
ATOM   1714 1HG2 THR A 111      -4.878  31.924  11.528  1.00  0.00           H  
ATOM   1715 2HG2 THR A 111      -6.209  32.877  10.830  1.00  0.00           H  
ATOM   1716 3HG2 THR A 111      -5.744  31.326  10.095  1.00  0.00           H  
ATOM   1717  N   ASN A 112      -6.271  35.515   8.386  1.00  0.00           N  
ATOM   1718  CA  ASN A 112      -7.429  36.421   8.578  1.00  0.00           C  
ATOM   1719  C   ASN A 112      -7.624  37.291   7.363  1.00  0.00           C  
ATOM   1720  O   ASN A 112      -7.227  38.456   7.298  1.00  0.00           O  
ATOM   1721  CB  ASN A 112      -7.260  37.282   9.816  1.00  0.00           C  
ATOM   1722  CG  ASN A 112      -8.484  38.101  10.122  1.00  0.00           C  
ATOM   1723  OD1 ASN A 112      -9.467  38.075   9.372  1.00  0.00           O  
ATOM   1724  ND2 ASN A 112      -8.443  38.828  11.209  1.00  0.00           N  
ATOM   1725  H   ASN A 112      -5.410  35.890   8.015  1.00  0.00           H  
ATOM   1726  HA  ASN A 112      -8.326  35.814   8.705  1.00  0.00           H  
ATOM   1727 1HB  ASN A 112      -7.039  36.646  10.675  1.00  0.00           H  
ATOM   1728 2HB  ASN A 112      -6.413  37.954   9.680  1.00  0.00           H  
ATOM   1729 1HD2 ASN A 112      -9.229  39.393  11.463  1.00  0.00           H  
ATOM   1730 2HD2 ASN A 112      -7.628  38.818  11.787  1.00  0.00           H  
ATOM   1731  N   PRO A 113      -8.212  36.713   6.301  1.00  0.00           N  
ATOM   1732  CA  PRO A 113      -8.317  37.438   5.017  1.00  0.00           C  
ATOM   1733  C   PRO A 113      -9.189  38.676   5.095  1.00  0.00           C  
ATOM   1734  O   PRO A 113      -8.861  39.686   4.488  1.00  0.00           O  
ATOM   1735  CB  PRO A 113      -8.937  36.392   4.085  1.00  0.00           C  
ATOM   1736  CG  PRO A 113      -9.574  35.411   5.009  1.00  0.00           C  
ATOM   1737  CD  PRO A 113      -8.699  35.428   6.235  1.00  0.00           C  
ATOM   1738  HA  PRO A 113      -7.310  37.722   4.678  1.00  0.00           H  
ATOM   1739 1HB  PRO A 113      -9.658  36.871   3.408  1.00  0.00           H  
ATOM   1740 2HB  PRO A 113      -8.156  35.940   3.455  1.00  0.00           H  
ATOM   1741 1HG  PRO A 113     -10.610  35.710   5.225  1.00  0.00           H  
ATOM   1742 2HG  PRO A 113      -9.621  34.419   4.537  1.00  0.00           H  
ATOM   1743 1HD  PRO A 113      -9.310  35.217   7.125  1.00  0.00           H  
ATOM   1744 2HD  PRO A 113      -7.900  34.680   6.126  1.00  0.00           H  
ATOM   1745  N   ASN A 114     -10.301  38.622   5.835  1.00  0.00           N  
ATOM   1746  CA  ASN A 114     -11.199  39.780   5.888  1.00  0.00           C  
ATOM   1747  C   ASN A 114     -10.517  40.968   6.582  1.00  0.00           C  
ATOM   1748  O   ASN A 114     -10.621  42.125   6.108  1.00  0.00           O  
ATOM   1749  CB  ASN A 114     -12.496  39.420   6.589  1.00  0.00           C  
ATOM   1750  CG  ASN A 114     -13.386  38.549   5.746  1.00  0.00           C  
ATOM   1751  OD1 ASN A 114     -14.162  37.742   6.270  1.00  0.00           O  
ATOM   1752  ND2 ASN A 114     -13.289  38.697   4.449  1.00  0.00           N  
ATOM   1753  H   ASN A 114     -10.536  37.793   6.362  1.00  0.00           H  
ATOM   1754  HA  ASN A 114     -11.430  40.086   4.866  1.00  0.00           H  
ATOM   1755 1HB  ASN A 114     -12.274  38.899   7.521  1.00  0.00           H  
ATOM   1756 2HB  ASN A 114     -13.037  40.332   6.845  1.00  0.00           H  
ATOM   1757 1HD2 ASN A 114     -13.857  38.144   3.839  1.00  0.00           H  
ATOM   1758 2HD2 ASN A 114     -12.648  39.363   4.069  1.00  0.00           H  
ATOM   1759  N   GLY A 115      -9.796  40.667   7.670  1.00  0.00           N  
ATOM   1760  CA  GLY A 115      -9.057  41.704   8.376  1.00  0.00           C  
ATOM   1761  C   GLY A 115      -7.993  42.289   7.437  1.00  0.00           C  
ATOM   1762  O   GLY A 115      -7.753  43.499   7.428  1.00  0.00           O  
ATOM   1763  H   GLY A 115      -9.758  39.717   8.011  1.00  0.00           H  
ATOM   1764 1HA  GLY A 115      -9.747  42.479   8.710  1.00  0.00           H  
ATOM   1765 2HA  GLY A 115      -8.596  41.279   9.267  1.00  0.00           H  
ATOM   1766  N   PHE A 116      -7.323  41.428   6.657  1.00  0.00           N  
ATOM   1767  CA  PHE A 116      -6.226  41.931   5.830  1.00  0.00           C  
ATOM   1768  C   PHE A 116      -6.791  42.877   4.763  1.00  0.00           C  
ATOM   1769  O   PHE A 116      -6.235  43.962   4.529  1.00  0.00           O  
ATOM   1770  CB  PHE A 116      -5.468  40.779   5.168  1.00  0.00           C  
ATOM   1771  CG  PHE A 116      -4.307  41.223   4.324  1.00  0.00           C  
ATOM   1772  CD1 PHE A 116      -3.113  41.612   4.912  1.00  0.00           C  
ATOM   1773  CD2 PHE A 116      -4.407  41.253   2.941  1.00  0.00           C  
ATOM   1774  CE1 PHE A 116      -2.044  42.021   4.136  1.00  0.00           C  
ATOM   1775  CE2 PHE A 116      -3.341  41.660   2.164  1.00  0.00           C  
ATOM   1776  CZ  PHE A 116      -2.158  42.045   2.763  1.00  0.00           C  
ATOM   1777  H   PHE A 116      -7.553  40.445   6.624  1.00  0.00           H  
ATOM   1778  HA  PHE A 116      -5.532  42.477   6.470  1.00  0.00           H  
ATOM   1779 1HB  PHE A 116      -5.092  40.103   5.935  1.00  0.00           H  
ATOM   1780 2HB  PHE A 116      -6.150  40.210   4.537  1.00  0.00           H  
ATOM   1781  HD1 PHE A 116      -3.022  41.592   5.998  1.00  0.00           H  
ATOM   1782  HD2 PHE A 116      -5.342  40.950   2.468  1.00  0.00           H  
ATOM   1783  HE1 PHE A 116      -1.111  42.324   4.611  1.00  0.00           H  
ATOM   1784  HE2 PHE A 116      -3.432  41.679   1.078  1.00  0.00           H  
ATOM   1785  HZ  PHE A 116      -1.317  42.367   2.151  1.00  0.00           H  
ATOM   1786  N   ALA A 117      -7.887  42.491   4.108  1.00  0.00           N  
ATOM   1787  CA  ALA A 117      -8.511  43.405   3.165  1.00  0.00           C  
ATOM   1788  C   ALA A 117      -8.876  44.724   3.839  1.00  0.00           C  
ATOM   1789  O   ALA A 117      -8.639  45.804   3.293  1.00  0.00           O  
ATOM   1790  CB  ALA A 117      -9.745  42.764   2.546  1.00  0.00           C  
ATOM   1791  H   ALA A 117      -8.295  41.578   4.251  1.00  0.00           H  
ATOM   1792  HA  ALA A 117      -7.791  43.621   2.376  1.00  0.00           H  
ATOM   1793 1HB  ALA A 117     -10.202  43.460   1.842  1.00  0.00           H  
ATOM   1794 2HB  ALA A 117      -9.457  41.854   2.021  1.00  0.00           H  
ATOM   1795 3HB  ALA A 117     -10.460  42.521   3.330  1.00  0.00           H  
ATOM   1796  N   PHE A 118      -9.410  44.651   5.062  1.00  0.00           N  
ATOM   1797  CA  PHE A 118      -9.769  45.872   5.789  1.00  0.00           C  
ATOM   1798  C   PHE A 118      -8.535  46.766   6.028  1.00  0.00           C  
ATOM   1799  O   PHE A 118      -8.635  48.004   5.940  1.00  0.00           O  
ATOM   1800  CB  PHE A 118     -10.420  45.519   7.127  1.00  0.00           C  
ATOM   1801  CG  PHE A 118     -10.870  46.716   7.917  1.00  0.00           C  
ATOM   1802  CD1 PHE A 118     -12.036  47.387   7.582  1.00  0.00           C  
ATOM   1803  CD2 PHE A 118     -10.128  47.172   8.995  1.00  0.00           C  
ATOM   1804  CE1 PHE A 118     -12.450  48.488   8.307  1.00  0.00           C  
ATOM   1805  CE2 PHE A 118     -10.540  48.271   9.723  1.00  0.00           C  
ATOM   1806  CZ  PHE A 118     -11.703  48.930   9.378  1.00  0.00           C  
ATOM   1807  H   PHE A 118      -9.571  43.754   5.497  1.00  0.00           H  
ATOM   1808  HA  PHE A 118     -10.485  46.435   5.188  1.00  0.00           H  
ATOM   1809 1HB  PHE A 118     -11.286  44.882   6.954  1.00  0.00           H  
ATOM   1810 2HB  PHE A 118      -9.716  44.955   7.737  1.00  0.00           H  
ATOM   1811  HD1 PHE A 118     -12.628  47.037   6.736  1.00  0.00           H  
ATOM   1812  HD2 PHE A 118      -9.209  46.652   9.268  1.00  0.00           H  
ATOM   1813  HE1 PHE A 118     -13.369  49.007   8.033  1.00  0.00           H  
ATOM   1814  HE2 PHE A 118      -9.947  48.620  10.569  1.00  0.00           H  
ATOM   1815  HZ  PHE A 118     -12.028  49.798   9.950  1.00  0.00           H  
ATOM   1816  N   THR A 119      -7.382  46.171   6.354  1.00  0.00           N  
ATOM   1817  CA  THR A 119      -6.167  46.988   6.579  1.00  0.00           C  
ATOM   1818  C   THR A 119      -5.672  47.654   5.335  1.00  0.00           C  
ATOM   1819  O   THR A 119      -4.990  48.672   5.420  1.00  0.00           O  
ATOM   1820  CB  THR A 119      -5.022  46.141   7.164  1.00  0.00           C  
ATOM   1821  OG1 THR A 119      -4.698  45.079   6.257  1.00  0.00           O  
ATOM   1822  CG2 THR A 119      -5.426  45.551   8.506  1.00  0.00           C  
ATOM   1823  H   THR A 119      -7.325  45.167   6.450  1.00  0.00           H  
ATOM   1824  HA  THR A 119      -6.407  47.776   7.293  1.00  0.00           H  
ATOM   1825  HB  THR A 119      -4.139  46.767   7.299  1.00  0.00           H  
ATOM   1826  HG1 THR A 119      -5.436  44.932   5.661  1.00  0.00           H  
ATOM   1827 1HG2 THR A 119      -4.604  44.956   8.905  1.00  0.00           H  
ATOM   1828 2HG2 THR A 119      -5.662  46.357   9.201  1.00  0.00           H  
ATOM   1829 3HG2 THR A 119      -6.302  44.917   8.375  1.00  0.00           H  
ATOM   1830  N   HIS A 120      -6.005  47.076   4.182  1.00  0.00           N  
ATOM   1831  CA  HIS A 120      -5.568  47.619   2.878  1.00  0.00           C  
ATOM   1832  C   HIS A 120      -6.534  48.656   2.327  1.00  0.00           C  
ATOM   1833  O   HIS A 120      -6.149  49.444   1.475  1.00  0.00           O  
ATOM   1834  CB  HIS A 120      -5.404  46.494   1.851  1.00  0.00           C  
ATOM   1835  CG  HIS A 120      -4.834  46.951   0.544  1.00  0.00           C  
ATOM   1836  ND1 HIS A 120      -3.524  47.359   0.406  1.00  0.00           N  
ATOM   1837  CD2 HIS A 120      -5.396  47.066  -0.683  1.00  0.00           C  
ATOM   1838  CE1 HIS A 120      -3.304  47.704  -0.851  1.00  0.00           C  
ATOM   1839  NE2 HIS A 120      -4.423  47.536  -1.531  1.00  0.00           N  
ATOM   1840  H   HIS A 120      -6.573  46.241   4.202  1.00  0.00           H  
ATOM   1841  HA  HIS A 120      -4.604  48.113   2.994  1.00  0.00           H  
ATOM   1842 1HB  HIS A 120      -4.750  45.722   2.257  1.00  0.00           H  
ATOM   1843 2HB  HIS A 120      -6.373  46.034   1.658  1.00  0.00           H  
ATOM   1844  HD1 HIS A 120      -2.817  47.324   1.112  1.00  0.00           H  
ATOM   1845  HD2 HIS A 120      -6.398  46.863  -1.060  1.00  0.00           H  
ATOM   1846  HE1 HIS A 120      -2.322  48.056  -1.166  1.00  0.00           H  
ATOM   1847  N   SER A 121      -7.773  48.681   2.820  1.00  0.00           N  
ATOM   1848  CA  SER A 121      -8.819  49.491   2.200  1.00  0.00           C  
ATOM   1849  C   SER A 121      -9.449  50.512   3.143  1.00  0.00           C  
ATOM   1850  O   SER A 121     -10.005  51.509   2.673  1.00  0.00           O  
ATOM   1851  CB  SER A 121      -9.903  48.582   1.655  1.00  0.00           C  
ATOM   1852  OG  SER A 121     -10.521  47.862   2.686  1.00  0.00           O  
ATOM   1853  H   SER A 121      -7.996  48.131   3.637  1.00  0.00           H  
ATOM   1854  HA  SER A 121      -8.378  50.056   1.378  1.00  0.00           H  
ATOM   1855 1HB  SER A 121     -10.647  49.178   1.127  1.00  0.00           H  
ATOM   1856 2HB  SER A 121      -9.468  47.890   0.934  1.00  0.00           H  
ATOM   1857  HG  SER A 121      -9.932  47.131   2.888  1.00  0.00           H  
ATOM   1858  N   GLU A 122      -9.365  50.278   4.466  1.00  0.00           N  
ATOM   1859  CA  GLU A 122     -10.132  51.072   5.438  1.00  0.00           C  
ATOM   1860  C   GLU A 122      -9.398  51.546   6.696  1.00  0.00           C  
ATOM   1861  O   GLU A 122      -9.576  52.700   7.126  1.00  0.00           O  
ATOM   1862  CB  GLU A 122     -11.356  50.264   5.874  1.00  0.00           C  
ATOM   1863  CG  GLU A 122     -12.355  49.985   4.760  1.00  0.00           C  
ATOM   1864  CD  GLU A 122     -13.024  51.230   4.249  1.00  0.00           C  
ATOM   1865  OE1 GLU A 122     -13.287  52.107   5.036  1.00  0.00           O  
ATOM   1866  OE2 GLU A 122     -13.271  51.305   3.068  1.00  0.00           O  
ATOM   1867  H   GLU A 122      -8.762  49.540   4.800  1.00  0.00           H  
ATOM   1868  HA  GLU A 122     -10.458  51.993   4.953  1.00  0.00           H  
ATOM   1869 1HB  GLU A 122     -11.033  49.306   6.282  1.00  0.00           H  
ATOM   1870 2HB  GLU A 122     -11.880  50.797   6.668  1.00  0.00           H  
ATOM   1871 1HG  GLU A 122     -11.836  49.499   3.934  1.00  0.00           H  
ATOM   1872 2HG  GLU A 122     -13.114  49.297   5.131  1.00  0.00           H  
ATOM   1873  N   ASN A 123      -8.642  50.654   7.316  1.00  0.00           N  
ATOM   1874  CA  ASN A 123      -7.942  50.985   8.600  1.00  0.00           C  
ATOM   1875  C   ASN A 123      -6.716  50.091   8.713  1.00  0.00           C  
ATOM   1876  O   ASN A 123      -6.822  48.897   9.057  1.00  0.00           O  
ATOM   1877  CB  ASN A 123      -8.847  50.812   9.806  1.00  0.00           C  
ATOM   1878  CG  ASN A 123      -8.197  51.258  11.086  1.00  0.00           C  
ATOM   1879  OD1 ASN A 123      -6.977  51.142  11.250  1.00  0.00           O  
ATOM   1880  ND2 ASN A 123      -8.987  51.767  11.996  1.00  0.00           N  
ATOM   1881  H   ASN A 123      -8.532  49.732   6.919  1.00  0.00           H  
ATOM   1882  HA  ASN A 123      -7.629  52.030   8.564  1.00  0.00           H  
ATOM   1883 1HB  ASN A 123      -9.763  51.386   9.658  1.00  0.00           H  
ATOM   1884 2HB  ASN A 123      -9.129  49.764   9.902  1.00  0.00           H  
ATOM   1885 1HD2 ASN A 123      -8.609  52.081  12.868  1.00  0.00           H  
ATOM   1886 2HD2 ASN A 123      -9.968  51.842  11.821  1.00  0.00           H  
ATOM   1887  N   ARG A 124      -5.555  50.675   8.409  1.00  0.00           N  
ATOM   1888  CA  ARG A 124      -4.297  49.941   8.407  1.00  0.00           C  
ATOM   1889  C   ARG A 124      -3.979  49.263   9.747  1.00  0.00           C  
ATOM   1890  O   ARG A 124      -3.169  48.324   9.772  1.00  0.00           O  
ATOM   1891  CB  ARG A 124      -3.156  50.880   8.045  1.00  0.00           C  
ATOM   1892  CG  ARG A 124      -3.146  51.347   6.598  1.00  0.00           C  
ATOM   1893  CD  ARG A 124      -2.031  52.292   6.333  1.00  0.00           C  
ATOM   1894  NE  ARG A 124      -2.018  52.741   4.950  1.00  0.00           N  
ATOM   1895  CZ  ARG A 124      -1.205  53.700   4.465  1.00  0.00           C  
ATOM   1896  NH1 ARG A 124      -0.348  54.299   5.261  1.00  0.00           N  
ATOM   1897  NH2 ARG A 124      -1.271  54.038   3.189  1.00  0.00           N  
ATOM   1898  H   ARG A 124      -5.552  51.657   8.173  1.00  0.00           H  
ATOM   1899  HA  ARG A 124      -4.359  49.151   7.658  1.00  0.00           H  
ATOM   1900 1HB  ARG A 124      -3.199  51.766   8.677  1.00  0.00           H  
ATOM   1901 2HB  ARG A 124      -2.203  50.386   8.238  1.00  0.00           H  
ATOM   1902 1HG  ARG A 124      -3.030  50.486   5.938  1.00  0.00           H  
ATOM   1903 2HG  ARG A 124      -4.086  51.853   6.373  1.00  0.00           H  
ATOM   1904 1HD  ARG A 124      -2.136  53.166   6.975  1.00  0.00           H  
ATOM   1905 2HD  ARG A 124      -1.081  51.801   6.541  1.00  0.00           H  
ATOM   1906  HE  ARG A 124      -2.665  52.303   4.307  1.00  0.00           H  
ATOM   1907 1HH1 ARG A 124      -0.298  54.041   6.236  1.00  0.00           H  
ATOM   1908 2HH1 ARG A 124       0.261  55.018   4.897  1.00  0.00           H  
ATOM   1909 1HH2 ARG A 124      -1.930  53.577   2.577  1.00  0.00           H  
ATOM   1910 2HH2 ARG A 124      -0.662  54.756   2.826  1.00  0.00           H  
ATOM   1911  N   LEU A 125      -4.591  49.716  10.844  1.00  0.00           N  
ATOM   1912  CA  LEU A 125      -4.317  49.170  12.169  1.00  0.00           C  
ATOM   1913  C   LEU A 125      -5.334  48.182  12.680  1.00  0.00           C  
ATOM   1914  O   LEU A 125      -5.303  47.810  13.849  1.00  0.00           O  
ATOM   1915  CB  LEU A 125      -4.207  50.319  13.179  1.00  0.00           C  
ATOM   1916  CG  LEU A 125      -3.079  51.326  12.921  1.00  0.00           C  
ATOM   1917  CD1 LEU A 125      -3.142  52.437  13.960  1.00  0.00           C  
ATOM   1918  CD2 LEU A 125      -1.738  50.608  12.969  1.00  0.00           C  
ATOM   1919  H   LEU A 125      -5.266  50.462  10.749  1.00  0.00           H  
ATOM   1920  HA  LEU A 125      -3.370  48.633  12.133  1.00  0.00           H  
ATOM   1921 1HB  LEU A 125      -5.147  50.869  13.183  1.00  0.00           H  
ATOM   1922 2HB  LEU A 125      -4.054  49.896  14.172  1.00  0.00           H  
ATOM   1923  HG  LEU A 125      -3.213  51.779  11.939  1.00  0.00           H  
ATOM   1924 1HD1 LEU A 125      -2.340  53.153  13.777  1.00  0.00           H  
ATOM   1925 2HD1 LEU A 125      -4.104  52.946  13.890  1.00  0.00           H  
ATOM   1926 3HD1 LEU A 125      -3.027  52.011  14.956  1.00  0.00           H  
ATOM   1927 1HD2 LEU A 125      -0.935  51.324  12.785  1.00  0.00           H  
ATOM   1928 2HD2 LEU A 125      -1.602  50.156  13.952  1.00  0.00           H  
ATOM   1929 3HD2 LEU A 125      -1.713  49.831  12.205  1.00  0.00           H  
ATOM   1930  N   TRP A 126      -6.188  47.709  11.774  1.00  0.00           N  
ATOM   1931  CA  TRP A 126      -7.157  46.693  12.165  1.00  0.00           C  
ATOM   1932  C   TRP A 126      -6.416  45.388  12.551  1.00  0.00           C  
ATOM   1933  O   TRP A 126      -5.532  44.940  11.825  1.00  0.00           O  
ATOM   1934  CB  TRP A 126      -8.144  46.429  11.026  1.00  0.00           C  
ATOM   1935  CG  TRP A 126      -9.211  45.436  11.377  1.00  0.00           C  
ATOM   1936  CD1 TRP A 126      -9.210  44.104  11.091  1.00  0.00           C  
ATOM   1937  CD2 TRP A 126     -10.446  45.693  12.087  1.00  0.00           C  
ATOM   1938  NE1 TRP A 126     -10.355  43.517  11.569  1.00  0.00           N  
ATOM   1939  CE2 TRP A 126     -11.123  44.475  12.183  1.00  0.00           C  
ATOM   1940  CE3 TRP A 126     -11.023  46.843  12.641  1.00  0.00           C  
ATOM   1941  CZ2 TRP A 126     -12.354  44.366  12.811  1.00  0.00           C  
ATOM   1942  CZ3 TRP A 126     -12.257  46.734  13.271  1.00  0.00           C  
ATOM   1943  CH2 TRP A 126     -12.904  45.527  13.354  1.00  0.00           C  
ATOM   1944  H   TRP A 126      -6.179  48.039  10.820  1.00  0.00           H  
ATOM   1945  HA  TRP A 126      -7.712  47.058  13.029  1.00  0.00           H  
ATOM   1946 1HB  TRP A 126      -8.626  47.363  10.738  1.00  0.00           H  
ATOM   1947 2HB  TRP A 126      -7.604  46.057  10.156  1.00  0.00           H  
ATOM   1948  HD1 TRP A 126      -8.417  43.581  10.559  1.00  0.00           H  
ATOM   1949  HE1 TRP A 126     -10.596  42.540  11.484  1.00  0.00           H  
ATOM   1950  HE3 TRP A 126     -10.512  47.804  12.580  1.00  0.00           H  
ATOM   1951  HZ2 TRP A 126     -12.884  43.417  12.887  1.00  0.00           H  
ATOM   1952  HZ3 TRP A 126     -12.700  47.634  13.698  1.00  0.00           H  
ATOM   1953  HH2 TRP A 126     -13.871  45.478  13.855  1.00  0.00           H  
ATOM   1954  N   ARG A 127      -6.833  44.779  13.668  1.00  0.00           N  
ATOM   1955  CA  ARG A 127      -6.249  43.534  14.233  1.00  0.00           C  
ATOM   1956  C   ARG A 127      -7.162  42.273  14.104  1.00  0.00           C  
ATOM   1957  O   ARG A 127      -6.696  41.129  13.731  1.00  0.00           O  
ATOM   1958  CB  ARG A 127      -5.920  43.748  15.703  1.00  0.00           C  
ATOM   1959  CG  ARG A 127      -5.233  42.574  16.382  1.00  0.00           C  
ATOM   1960  CD  ARG A 127      -4.877  42.886  17.790  1.00  0.00           C  
ATOM   1961  NE  ARG A 127      -4.266  41.749  18.460  1.00  0.00           N  
ATOM   1962  CZ  ARG A 127      -2.955  41.442  18.404  1.00  0.00           C  
ATOM   1963  NH1 ARG A 127      -2.133  42.195  17.708  1.00  0.00           N  
ATOM   1964  NH2 ARG A 127      -2.496  40.384  19.050  1.00  0.00           N  
ATOM   1965  H   ARG A 127      -7.606  45.220  14.145  1.00  0.00           H  
ATOM   1966  HA  ARG A 127      -5.331  43.306  13.691  1.00  0.00           H  
ATOM   1967 1HB  ARG A 127      -5.270  44.616  15.807  1.00  0.00           H  
ATOM   1968 2HB  ARG A 127      -6.837  43.958  16.254  1.00  0.00           H  
ATOM   1969 1HG  ARG A 127      -5.900  41.712  16.381  1.00  0.00           H  
ATOM   1970 2HG  ARG A 127      -4.318  42.326  15.844  1.00  0.00           H  
ATOM   1971 1HD  ARG A 127      -4.169  43.714  17.811  1.00  0.00           H  
ATOM   1972 2HD  ARG A 127      -5.775  43.163  18.340  1.00  0.00           H  
ATOM   1973  HE  ARG A 127      -4.867  41.146  19.006  1.00  0.00           H  
ATOM   1974 1HH1 ARG A 127      -2.483  43.004  17.214  1.00  0.00           H  
ATOM   1975 2HH1 ARG A 127      -1.150  41.965  17.666  1.00  0.00           H  
ATOM   1976 1HH2 ARG A 127      -3.129  39.805  19.585  1.00  0.00           H  
ATOM   1977 2HH2 ARG A 127      -1.515  40.154  19.008  1.00  0.00           H  
ATOM   1978  N   LYS A 128      -8.437  42.503  14.384  1.00  0.00           N  
ATOM   1979  CA  LYS A 128      -9.374  41.398  14.586  1.00  0.00           C  
ATOM   1980  C   LYS A 128      -9.939  40.821  13.303  1.00  0.00           C  
ATOM   1981  O   LYS A 128      -9.593  41.235  12.175  1.00  0.00           O  
ATOM   1982  CB  LYS A 128     -10.527  41.852  15.483  1.00  0.00           C  
ATOM   1983  CG  LYS A 128     -10.112  42.225  16.900  1.00  0.00           C  
ATOM   1984  CD  LYS A 128     -11.323  42.540  17.765  1.00  0.00           C  
ATOM   1985  CE  LYS A 128     -11.955  43.867  17.372  1.00  0.00           C  
ATOM   1986  NZ  LYS A 128     -13.089  44.230  18.266  1.00  0.00           N  
ATOM   1987  H   LYS A 128      -8.772  43.453  14.460  1.00  0.00           H  
ATOM   1988  HA  LYS A 128      -8.845  40.581  15.077  1.00  0.00           H  
ATOM   1989 1HB  LYS A 128     -11.014  42.721  15.037  1.00  0.00           H  
ATOM   1990 2HB  LYS A 128     -11.271  41.058  15.549  1.00  0.00           H  
ATOM   1991 1HG  LYS A 128      -9.562  41.397  17.348  1.00  0.00           H  
ATOM   1992 2HG  LYS A 128      -9.460  43.097  16.871  1.00  0.00           H  
ATOM   1993 1HD  LYS A 128     -12.065  41.747  17.656  1.00  0.00           H  
ATOM   1994 2HD  LYS A 128     -11.021  42.588  18.811  1.00  0.00           H  
ATOM   1995 1HE  LYS A 128     -11.205  44.655  17.419  1.00  0.00           H  
ATOM   1996 2HE  LYS A 128     -12.322  43.806  16.348  1.00  0.00           H  
ATOM   1997 1HZ  LYS A 128     -13.480  45.114  17.972  1.00  0.00           H  
ATOM   1998 2HZ  LYS A 128     -13.800  43.514  18.216  1.00  0.00           H  
ATOM   1999 3HZ  LYS A 128     -12.757  44.308  19.216  1.00  0.00           H  
ATOM   2000  N   THR A 129     -10.828  39.842  13.455  1.00  0.00           N  
ATOM   2001  CA  THR A 129     -11.667  39.436  12.322  1.00  0.00           C  
ATOM   2002  C   THR A 129     -12.665  40.559  11.980  1.00  0.00           C  
ATOM   2003  O   THR A 129     -12.591  41.647  12.577  1.00  0.00           O  
ATOM   2004  CB  THR A 129     -12.424  38.130  12.625  1.00  0.00           C  
ATOM   2005  OG1 THR A 129     -13.319  38.337  13.725  1.00  0.00           O  
ATOM   2006  CG2 THR A 129     -11.449  37.016  12.972  1.00  0.00           C  
ATOM   2007  H   THR A 129     -10.937  39.370  14.341  1.00  0.00           H  
ATOM   2008  HA  THR A 129     -11.023  39.265  11.459  1.00  0.00           H  
ATOM   2009  HB  THR A 129     -13.006  37.836  11.751  1.00  0.00           H  
ATOM   2010  HG1 THR A 129     -14.147  37.881  13.555  1.00  0.00           H  
ATOM   2011 1HG2 THR A 129     -12.002  36.100  13.182  1.00  0.00           H  
ATOM   2012 2HG2 THR A 129     -10.774  36.848  12.133  1.00  0.00           H  
ATOM   2013 3HG2 THR A 129     -10.871  37.300  13.850  1.00  0.00           H  
ATOM   2014  N   ARG A 130     -13.555  40.301  11.003  1.00  0.00           N  
ATOM   2015  CA  ARG A 130     -14.606  41.272  10.687  1.00  0.00           C  
ATOM   2016  C   ARG A 130     -16.008  40.694  10.919  1.00  0.00           C  
ATOM   2017  O   ARG A 130     -16.994  41.131  10.286  1.00  0.00           O  
ATOM   2018  CB  ARG A 130     -14.486  41.730   9.241  1.00  0.00           C  
ATOM   2019  CG  ARG A 130     -13.209  42.489   8.914  1.00  0.00           C  
ATOM   2020  CD  ARG A 130     -13.150  42.872   7.480  1.00  0.00           C  
ATOM   2021  NE  ARG A 130     -14.179  43.839   7.134  1.00  0.00           N  
ATOM   2022  CZ  ARG A 130     -14.482  44.217   5.877  1.00  0.00           C  
ATOM   2023  NH1 ARG A 130     -13.828  43.701   4.860  1.00  0.00           N  
ATOM   2024  NH2 ARG A 130     -15.438  45.105   5.666  1.00  0.00           N  
ATOM   2025  H   ARG A 130     -13.508  39.439  10.479  1.00  0.00           H  
ATOM   2026  HA  ARG A 130     -14.485  42.138  11.339  1.00  0.00           H  
ATOM   2027 1HB  ARG A 130     -14.534  40.865   8.581  1.00  0.00           H  
ATOM   2028 2HB  ARG A 130     -15.327  42.378   8.993  1.00  0.00           H  
ATOM   2029 1HG  ARG A 130     -13.163  43.398   9.514  1.00  0.00           H  
ATOM   2030 2HG  ARG A 130     -12.346  41.861   9.138  1.00  0.00           H  
ATOM   2031 1HD  ARG A 130     -12.179  43.315   7.262  1.00  0.00           H  
ATOM   2032 2HD  ARG A 130     -13.292  41.987   6.861  1.00  0.00           H  
ATOM   2033  HE  ARG A 130     -14.705  44.257   7.890  1.00  0.00           H  
ATOM   2034 1HH1 ARG A 130     -13.098  43.022   5.021  1.00  0.00           H  
ATOM   2035 2HH1 ARG A 130     -14.055  43.985   3.918  1.00  0.00           H  
ATOM   2036 1HH2 ARG A 130     -15.941  45.501   6.448  1.00  0.00           H  
ATOM   2037 2HH2 ARG A 130     -15.665  45.388   4.725  1.00  0.00           H  
ATOM   2038  N   SER A 131     -16.117  39.734  11.823  1.00  0.00           N  
ATOM   2039  CA  SER A 131     -17.438  39.167  12.131  1.00  0.00           C  
ATOM   2040  C   SER A 131     -18.353  40.116  12.910  1.00  0.00           C  
ATOM   2041  O   SER A 131     -17.942  40.980  13.693  1.00  0.00           O  
ATOM   2042  CB  SER A 131     -17.265  37.884  12.921  1.00  0.00           C  
ATOM   2043  OG  SER A 131     -16.718  38.143  14.185  1.00  0.00           O  
ATOM   2044  H   SER A 131     -15.305  39.381  12.309  1.00  0.00           H  
ATOM   2045  HA  SER A 131     -17.946  38.943  11.192  1.00  0.00           H  
ATOM   2046 1HB  SER A 131     -18.231  37.393  13.033  1.00  0.00           H  
ATOM   2047 2HB  SER A 131     -16.615  37.204  12.373  1.00  0.00           H  
ATOM   2048  HG  SER A 131     -16.089  37.437  14.350  1.00  0.00           H  
ATOM   2049  N   VAL A 132     -19.653  39.931  12.702  1.00  0.00           N  
ATOM   2050  CA  VAL A 132     -20.640  40.728  13.352  1.00  0.00           C  
ATOM   2051  C   VAL A 132     -20.798  40.239  14.792  1.00  0.00           C  
ATOM   2052  O   VAL A 132     -20.657  39.041  15.076  1.00  0.00           O  
ATOM   2053  CB  VAL A 132     -21.982  40.639  12.602  1.00  0.00           C  
ATOM   2054  CG1 VAL A 132     -22.559  39.235  12.708  1.00  0.00           C  
ATOM   2055  CG2 VAL A 132     -22.956  41.666  13.159  1.00  0.00           C  
ATOM   2056  H   VAL A 132     -19.948  39.205  12.065  1.00  0.00           H  
ATOM   2057  HA  VAL A 132     -20.305  41.766  13.347  1.00  0.00           H  
ATOM   2058  HB  VAL A 132     -21.810  40.836  11.544  1.00  0.00           H  
ATOM   2059 1HG1 VAL A 132     -23.508  39.190  12.172  1.00  0.00           H  
ATOM   2060 2HG1 VAL A 132     -21.862  38.521  12.271  1.00  0.00           H  
ATOM   2061 3HG1 VAL A 132     -22.724  38.988  13.757  1.00  0.00           H  
ATOM   2062 1HG2 VAL A 132     -23.902  41.598  12.623  1.00  0.00           H  
ATOM   2063 2HG2 VAL A 132     -23.123  41.472  14.218  1.00  0.00           H  
ATOM   2064 3HG2 VAL A 132     -22.540  42.666  13.034  1.00  0.00           H  
ATOM   2065  N   THR A 133     -21.065  41.169  15.698  1.00  0.00           N  
ATOM   2066  CA  THR A 133     -21.284  40.881  17.100  1.00  0.00           C  
ATOM   2067  C   THR A 133     -22.730  41.285  17.432  1.00  0.00           C  
ATOM   2068  O   THR A 133     -23.011  42.455  17.589  1.00  0.00           O  
ATOM   2069  CB  THR A 133     -20.283  41.628  18.001  1.00  0.00           C  
ATOM   2070  OG1 THR A 133     -20.360  43.035  17.742  1.00  0.00           O  
ATOM   2071  CG2 THR A 133     -18.865  41.144  17.739  1.00  0.00           C  
ATOM   2072  H   THR A 133     -21.115  42.126  15.379  1.00  0.00           H  
ATOM   2073  HA  THR A 133     -21.147  39.811  17.259  1.00  0.00           H  
ATOM   2074  HB  THR A 133     -20.534  41.451  19.047  1.00  0.00           H  
ATOM   2075  HG1 THR A 133     -19.639  43.293  17.163  1.00  0.00           H  
ATOM   2076 1HG2 THR A 133     -18.172  41.683  18.385  1.00  0.00           H  
ATOM   2077 2HG2 THR A 133     -18.801  40.077  17.946  1.00  0.00           H  
ATOM   2078 3HG2 THR A 133     -18.606  41.327  16.697  1.00  0.00           H  
ATOM   2079  N   SER A 134     -23.664  40.319  17.459  1.00  0.00           N  
ATOM   2080  CA  SER A 134     -25.066  40.714  17.750  1.00  0.00           C  
ATOM   2081  C   SER A 134     -25.216  41.450  19.063  1.00  0.00           C  
ATOM   2082  O   SER A 134     -24.597  41.077  20.065  1.00  0.00           O  
ATOM   2083  CB  SER A 134     -25.960  39.490  17.772  1.00  0.00           C  
ATOM   2084  OG  SER A 134     -27.271  39.832  18.129  1.00  0.00           O  
ATOM   2085  H   SER A 134     -23.452  39.346  17.291  1.00  0.00           H  
ATOM   2086  HA  SER A 134     -25.408  41.384  16.960  1.00  0.00           H  
ATOM   2087 1HB  SER A 134     -25.959  39.020  16.789  1.00  0.00           H  
ATOM   2088 2HB  SER A 134     -25.565  38.764  18.482  1.00  0.00           H  
ATOM   2089  HG  SER A 134     -27.826  39.111  17.822  1.00  0.00           H  
ATOM   2090  N   SER A 135     -25.994  42.525  19.037  1.00  0.00           N  
ATOM   2091  CA  SER A 135     -26.137  43.369  20.214  1.00  0.00           C  
ATOM   2092  C   SER A 135     -25.083  44.459  20.367  1.00  0.00           C  
ATOM   2093  O   SER A 135     -25.196  45.313  21.253  1.00  0.00           O  
ATOM   2094  CB  SER A 135     -26.119  42.493  21.451  1.00  0.00           C  
ATOM   2095  OG  SER A 135     -24.806  42.215  21.851  1.00  0.00           O  
ATOM   2096  H   SER A 135     -26.496  42.767  18.194  1.00  0.00           H  
ATOM   2097  HA  SER A 135     -27.094  43.890  20.152  1.00  0.00           H  
ATOM   2098 1HB  SER A 135     -26.650  42.995  22.260  1.00  0.00           H  
ATOM   2099 2HB  SER A 135     -26.645  41.561  21.245  1.00  0.00           H  
ATOM   2100  HG  SER A 135     -24.716  41.259  21.817  1.00  0.00           H  
ATOM   2101  N   SER A 136     -24.106  44.468  19.469  1.00  0.00           N  
ATOM   2102  CA  SER A 136     -23.032  45.477  19.446  1.00  0.00           C  
ATOM   2103  C   SER A 136     -22.868  46.078  18.050  1.00  0.00           C  
ATOM   2104  O   SER A 136     -23.065  45.395  17.026  1.00  0.00           O  
ATOM   2105  CB  SER A 136     -21.721  44.860  19.894  1.00  0.00           C  
ATOM   2106  OG  SER A 136     -20.678  45.794  19.827  1.00  0.00           O  
ATOM   2107  H   SER A 136     -24.111  43.739  18.770  1.00  0.00           H  
ATOM   2108  HA  SER A 136     -23.296  46.279  20.137  1.00  0.00           H  
ATOM   2109 1HB  SER A 136     -21.821  44.495  20.915  1.00  0.00           H  
ATOM   2110 2HB  SER A 136     -21.487  44.004  19.262  1.00  0.00           H  
ATOM   2111  HG  SER A 136     -20.338  45.874  20.721  1.00  0.00           H  
ATOM   2112  N   LEU A 137     -22.463  47.338  17.981  1.00  0.00           N  
ATOM   2113  CA  LEU A 137     -22.007  47.880  16.694  1.00  0.00           C  
ATOM   2114  C   LEU A 137     -20.509  47.613  16.443  1.00  0.00           C  
ATOM   2115  O   LEU A 137     -20.004  47.871  15.331  1.00  0.00           O  
ATOM   2116  CB  LEU A 137     -22.275  49.389  16.642  1.00  0.00           C  
ATOM   2117  CG  LEU A 137     -23.750  49.806  16.708  1.00  0.00           C  
ATOM   2118  CD1 LEU A 137     -23.847  51.325  16.754  1.00  0.00           C  
ATOM   2119  CD2 LEU A 137     -24.489  49.247  15.501  1.00  0.00           C  
ATOM   2120  H   LEU A 137     -22.461  47.936  18.795  1.00  0.00           H  
ATOM   2121  HA  LEU A 137     -22.567  47.393  15.896  1.00  0.00           H  
ATOM   2122 1HB  LEU A 137     -21.760  49.862  17.477  1.00  0.00           H  
ATOM   2123 2HB  LEU A 137     -21.860  49.785  15.715  1.00  0.00           H  
ATOM   2124  HG  LEU A 137     -24.198  49.415  17.621  1.00  0.00           H  
ATOM   2125 1HD1 LEU A 137     -24.895  51.621  16.801  1.00  0.00           H  
ATOM   2126 2HD1 LEU A 137     -23.327  51.696  17.637  1.00  0.00           H  
ATOM   2127 3HD1 LEU A 137     -23.391  51.746  15.859  1.00  0.00           H  
ATOM   2128 1HD2 LEU A 137     -25.538  49.543  15.548  1.00  0.00           H  
ATOM   2129 2HD2 LEU A 137     -24.043  49.639  14.587  1.00  0.00           H  
ATOM   2130 3HD2 LEU A 137     -24.418  48.159  15.503  1.00  0.00           H  
ATOM   2131  N   CYS A 138     -19.816  47.117  17.469  1.00  0.00           N  
ATOM   2132  CA  CYS A 138     -18.362  46.819  17.360  1.00  0.00           C  
ATOM   2133  C   CYS A 138     -18.184  45.552  16.566  1.00  0.00           C  
ATOM   2134  O   CYS A 138     -18.935  44.608  16.735  1.00  0.00           O  
ATOM   2135  CB  CYS A 138     -17.710  46.648  18.732  1.00  0.00           C  
ATOM   2136  SG  CYS A 138     -17.722  48.145  19.748  1.00  0.00           S  
ATOM   2137  H   CYS A 138     -20.291  46.939  18.343  1.00  0.00           H  
ATOM   2138  HA  CYS A 138     -17.874  47.655  16.859  1.00  0.00           H  
ATOM   2139 1HB  CYS A 138     -18.226  45.861  19.284  1.00  0.00           H  
ATOM   2140 2HB  CYS A 138     -16.674  46.334  18.606  1.00  0.00           H  
ATOM   2141  HG  CYS A 138     -17.023  48.893  18.900  1.00  0.00           H  
ATOM   2142  N   VAL A 139     -17.187  45.509  15.693  1.00  0.00           N  
ATOM   2143  CA  VAL A 139     -17.005  44.400  14.753  1.00  0.00           C  
ATOM   2144  C   VAL A 139     -15.777  43.569  15.141  1.00  0.00           C  
ATOM   2145  O   VAL A 139     -14.739  44.125  15.561  1.00  0.00           O  
ATOM   2146  CB  VAL A 139     -16.836  44.932  13.317  1.00  0.00           C  
ATOM   2147  CG1 VAL A 139     -16.571  43.785  12.353  1.00  0.00           C  
ATOM   2148  CG2 VAL A 139     -18.077  45.708  12.904  1.00  0.00           C  
ATOM   2149  H   VAL A 139     -16.530  46.276  15.682  1.00  0.00           H  
ATOM   2150  HA  VAL A 139     -17.893  43.767  14.788  1.00  0.00           H  
ATOM   2151  HB  VAL A 139     -15.967  45.589  13.283  1.00  0.00           H  
ATOM   2152 1HG1 VAL A 139     -16.454  44.179  11.343  1.00  0.00           H  
ATOM   2153 2HG1 VAL A 139     -15.659  43.266  12.647  1.00  0.00           H  
ATOM   2154 3HG1 VAL A 139     -17.409  43.089  12.375  1.00  0.00           H  
ATOM   2155 1HG2 VAL A 139     -17.951  46.082  11.888  1.00  0.00           H  
ATOM   2156 2HG2 VAL A 139     -18.947  45.053  12.944  1.00  0.00           H  
ATOM   2157 3HG2 VAL A 139     -18.224  46.548  13.583  1.00  0.00           H  
ATOM   2158  N   GLY A 140     -15.860  42.246  15.014  1.00  0.00           N  
ATOM   2159  CA  GLY A 140     -14.655  41.425  15.044  1.00  0.00           C  
ATOM   2160  C   GLY A 140     -14.321  40.846  16.406  1.00  0.00           C  
ATOM   2161  O   GLY A 140     -14.665  41.414  17.458  1.00  0.00           O  
ATOM   2162  H   GLY A 140     -16.758  41.798  14.896  1.00  0.00           H  
ATOM   2163 1HA  GLY A 140     -14.762  40.596  14.344  1.00  0.00           H  
ATOM   2164 2HA  GLY A 140     -13.803  42.018  14.713  1.00  0.00           H  
ATOM   2165  N   VAL A 141     -13.636  39.705  16.382  1.00  0.00           N  
ATOM   2166  CA  VAL A 141     -13.062  39.085  17.563  1.00  0.00           C  
ATOM   2167  C   VAL A 141     -11.573  38.910  17.293  1.00  0.00           C  
ATOM   2168  O   VAL A 141     -11.154  38.820  16.143  1.00  0.00           O  
ATOM   2169  CB  VAL A 141     -13.720  37.724  17.859  1.00  0.00           C  
ATOM   2170  CG1 VAL A 141     -13.064  37.066  19.064  1.00  0.00           C  
ATOM   2171  CG2 VAL A 141     -15.211  37.910  18.091  1.00  0.00           C  
ATOM   2172  H   VAL A 141     -13.517  39.257  15.484  1.00  0.00           H  
ATOM   2173  HA  VAL A 141     -13.236  39.740  18.417  1.00  0.00           H  
ATOM   2174  HB  VAL A 141     -13.564  37.062  17.007  1.00  0.00           H  
ATOM   2175 1HG1 VAL A 141     -13.541  36.105  19.259  1.00  0.00           H  
ATOM   2176 2HG1 VAL A 141     -12.004  36.910  18.861  1.00  0.00           H  
ATOM   2177 3HG1 VAL A 141     -13.177  37.710  19.936  1.00  0.00           H  
ATOM   2178 1HG2 VAL A 141     -15.670  36.943  18.299  1.00  0.00           H  
ATOM   2179 2HG2 VAL A 141     -15.367  38.576  18.940  1.00  0.00           H  
ATOM   2180 3HG2 VAL A 141     -15.667  38.343  17.201  1.00  0.00           H  
ATOM   2181  N   ASP A 142     -10.778  38.834  18.351  1.00  0.00           N  
ATOM   2182  CA  ASP A 142      -9.352  38.544  18.237  1.00  0.00           C  
ATOM   2183  C   ASP A 142      -9.200  37.047  17.996  1.00  0.00           C  
ATOM   2184  O   ASP A 142      -9.457  36.229  18.906  1.00  0.00           O  
ATOM   2185  CB  ASP A 142      -8.591  38.966  19.497  1.00  0.00           C  
ATOM   2186  CG  ASP A 142      -7.088  38.751  19.381  1.00  0.00           C  
ATOM   2187  OD1 ASP A 142      -6.678  37.624  19.240  1.00  0.00           O  
ATOM   2188  OD2 ASP A 142      -6.365  39.717  19.434  1.00  0.00           O  
ATOM   2189  H   ASP A 142     -11.178  38.983  19.266  1.00  0.00           H  
ATOM   2190  HA  ASP A 142      -8.951  39.107  17.394  1.00  0.00           H  
ATOM   2191 1HB  ASP A 142      -8.779  40.020  19.699  1.00  0.00           H  
ATOM   2192 2HB  ASP A 142      -8.960  38.398  20.351  1.00  0.00           H  
ATOM   2193  N   ALA A 143      -8.767  36.680  16.776  1.00  0.00           N  
ATOM   2194  CA  ALA A 143      -8.711  35.237  16.468  1.00  0.00           C  
ATOM   2195  C   ALA A 143      -7.676  34.562  17.328  1.00  0.00           C  
ATOM   2196  O   ALA A 143      -7.790  33.340  17.528  1.00  0.00           O  
ATOM   2197  CB  ALA A 143      -8.402  35.000  14.997  1.00  0.00           C  
ATOM   2198  H   ALA A 143      -8.482  37.345  16.071  1.00  0.00           H  
ATOM   2199  HA  ALA A 143      -9.687  34.805  16.691  1.00  0.00           H  
ATOM   2200 1HB  ALA A 143      -8.367  33.928  14.801  1.00  0.00           H  
ATOM   2201 2HB  ALA A 143      -9.180  35.456  14.384  1.00  0.00           H  
ATOM   2202 3HB  ALA A 143      -7.439  35.445  14.751  1.00  0.00           H  
ATOM   2203  N   ASN A 144      -6.707  35.304  17.878  1.00  0.00           N  
ATOM   2204  CA  ASN A 144      -5.711  34.658  18.739  1.00  0.00           C  
ATOM   2205  C   ASN A 144      -6.088  34.659  20.204  1.00  0.00           C  
ATOM   2206  O   ASN A 144      -5.201  34.480  21.078  1.00  0.00           O  
ATOM   2207  CB  ASN A 144      -4.356  35.317  18.559  1.00  0.00           C  
ATOM   2208  CG  ASN A 144      -3.224  34.449  19.035  1.00  0.00           C  
ATOM   2209  OD1 ASN A 144      -3.322  33.217  19.021  1.00  0.00           O  
ATOM   2210  ND2 ASN A 144      -2.150  35.068  19.456  1.00  0.00           N  
ATOM   2211  H   ASN A 144      -6.645  36.299  17.714  1.00  0.00           H  
ATOM   2212  HA  ASN A 144      -5.632  33.609  18.450  1.00  0.00           H  
ATOM   2213 1HB  ASN A 144      -4.201  35.550  17.505  1.00  0.00           H  
ATOM   2214 2HB  ASN A 144      -4.333  36.258  19.109  1.00  0.00           H  
ATOM   2215 1HD2 ASN A 144      -1.366  34.542  19.784  1.00  0.00           H  
ATOM   2216 2HD2 ASN A 144      -2.115  36.067  19.449  1.00  0.00           H  
ATOM   2217  N   ARG A 145      -7.368  34.900  20.497  1.00  0.00           N  
ATOM   2218  CA  ARG A 145      -7.935  34.620  21.829  1.00  0.00           C  
ATOM   2219  C   ARG A 145      -9.123  33.658  21.705  1.00  0.00           C  
ATOM   2220  O   ARG A 145      -9.861  33.431  22.676  1.00  0.00           O  
ATOM   2221  CB  ARG A 145      -8.389  35.903  22.509  1.00  0.00           C  
ATOM   2222  CG  ARG A 145      -7.296  36.651  23.257  1.00  0.00           C  
ATOM   2223  CD  ARG A 145      -6.319  37.271  22.326  1.00  0.00           C  
ATOM   2224  NE  ARG A 145      -5.302  38.032  23.034  1.00  0.00           N  
ATOM   2225  CZ  ARG A 145      -4.241  38.621  22.449  1.00  0.00           C  
ATOM   2226  NH1 ARG A 145      -4.072  38.528  21.149  1.00  0.00           N  
ATOM   2227  NH2 ARG A 145      -3.371  39.293  23.182  1.00  0.00           N  
ATOM   2228  H   ARG A 145      -7.965  35.287  19.780  1.00  0.00           H  
ATOM   2229  HA  ARG A 145      -7.162  34.159  22.444  1.00  0.00           H  
ATOM   2230 1HB  ARG A 145      -8.803  36.582  21.765  1.00  0.00           H  
ATOM   2231 2HB  ARG A 145      -9.181  35.676  23.223  1.00  0.00           H  
ATOM   2232 1HG  ARG A 145      -7.744  37.442  23.860  1.00  0.00           H  
ATOM   2233 2HG  ARG A 145      -6.760  35.959  23.906  1.00  0.00           H  
ATOM   2234 1HD  ARG A 145      -5.821  36.492  21.749  1.00  0.00           H  
ATOM   2235 2HD  ARG A 145      -6.840  37.947  21.648  1.00  0.00           H  
ATOM   2236  HE  ARG A 145      -5.399  38.126  24.036  1.00  0.00           H  
ATOM   2237 1HH1 ARG A 145      -4.737  38.014  20.588  1.00  0.00           H  
ATOM   2238 2HH1 ARG A 145      -3.277  38.969  20.710  1.00  0.00           H  
ATOM   2239 1HH2 ARG A 145      -3.501  39.364  24.182  1.00  0.00           H  
ATOM   2240 2HH2 ARG A 145      -2.576  39.734  22.744  1.00  0.00           H  
ATOM   2241  N   ASN A 146      -9.369  33.141  20.507  1.00  0.00           N  
ATOM   2242  CA  ASN A 146     -10.594  32.436  20.163  1.00  0.00           C  
ATOM   2243  C   ASN A 146     -10.400  30.914  20.209  1.00  0.00           C  
ATOM   2244  O   ASN A 146     -11.366  30.163  20.019  1.00  0.00           O  
ATOM   2245  CB  ASN A 146     -11.087  32.874  18.796  1.00  0.00           C  
ATOM   2246  CG  ASN A 146     -11.556  34.303  18.781  1.00  0.00           C  
ATOM   2247  OD1 ASN A 146     -11.574  34.974  19.820  1.00  0.00           O  
ATOM   2248  ND2 ASN A 146     -11.936  34.780  17.624  1.00  0.00           N  
ATOM   2249  H   ASN A 146      -8.652  33.253  19.805  1.00  0.00           H  
ATOM   2250  HA  ASN A 146     -11.355  32.682  20.905  1.00  0.00           H  
ATOM   2251 1HB  ASN A 146     -10.284  32.760  18.066  1.00  0.00           H  
ATOM   2252 2HB  ASN A 146     -11.909  32.231  18.482  1.00  0.00           H  
ATOM   2253 1HD2 ASN A 146     -12.258  35.725  17.554  1.00  0.00           H  
ATOM   2254 2HD2 ASN A 146     -11.905  34.202  16.810  1.00  0.00           H  
ATOM   2255  N   TRP A 147      -9.167  30.459  20.432  1.00  0.00           N  
ATOM   2256  CA  TRP A 147      -8.900  29.000  20.451  1.00  0.00           C  
ATOM   2257  C   TRP A 147      -9.292  28.354  21.776  1.00  0.00           C  
ATOM   2258  O   TRP A 147      -9.384  29.014  22.769  1.00  0.00           O  
ATOM   2259  CB  TRP A 147      -7.419  28.725  20.183  1.00  0.00           C  
ATOM   2260  CG  TRP A 147      -6.991  29.059  18.786  1.00  0.00           C  
ATOM   2261  CD1 TRP A 147      -6.810  30.305  18.265  1.00  0.00           C  
ATOM   2262  CD2 TRP A 147      -6.686  28.130  17.718  1.00  0.00           C  
ATOM   2263  NE1 TRP A 147      -6.417  30.217  16.953  1.00  0.00           N  
ATOM   2264  CE2 TRP A 147      -6.334  28.893  16.602  1.00  0.00           C  
ATOM   2265  CE3 TRP A 147      -6.683  26.733  17.622  1.00  0.00           C  
ATOM   2266  CZ2 TRP A 147      -5.983  28.309  15.395  1.00  0.00           C  
ATOM   2267  CZ3 TRP A 147      -6.329  26.147  16.413  1.00  0.00           C  
ATOM   2268  CH2 TRP A 147      -5.987  26.915  15.329  1.00  0.00           C  
ATOM   2269  H   TRP A 147      -8.403  31.101  20.590  1.00  0.00           H  
ATOM   2270  HA  TRP A 147      -9.490  28.530  19.664  1.00  0.00           H  
ATOM   2271 1HB  TRP A 147      -6.810  29.306  20.876  1.00  0.00           H  
ATOM   2272 2HB  TRP A 147      -7.206  27.672  20.364  1.00  0.00           H  
ATOM   2273  HD1 TRP A 147      -6.956  31.236  18.811  1.00  0.00           H  
ATOM   2274  HE1 TRP A 147      -6.221  30.998  16.344  1.00  0.00           H  
ATOM   2275  HE3 TRP A 147      -6.951  26.118  18.481  1.00  0.00           H  
ATOM   2276  HZ2 TRP A 147      -5.708  28.902  14.523  1.00  0.00           H  
ATOM   2277  HZ3 TRP A 147      -6.330  25.059  16.346  1.00  0.00           H  
ATOM   2278  HH2 TRP A 147      -5.714  26.423  14.395  1.00  0.00           H  
ATOM   2279  N   ASP A 148      -9.553  27.055  21.728  1.00  0.00           N  
ATOM   2280  CA  ASP A 148     -10.117  26.376  22.881  1.00  0.00           C  
ATOM   2281  C   ASP A 148      -8.989  25.940  23.794  1.00  0.00           C  
ATOM   2282  O   ASP A 148      -8.649  24.745  23.861  1.00  0.00           O  
ATOM   2283  CB  ASP A 148     -10.953  25.166  22.456  1.00  0.00           C  
ATOM   2284  CG  ASP A 148     -11.728  24.547  23.612  1.00  0.00           C  
ATOM   2285  OD1 ASP A 148     -11.943  25.225  24.588  1.00  0.00           O  
ATOM   2286  OD2 ASP A 148     -12.097  23.401  23.506  1.00  0.00           O  
ATOM   2287  H   ASP A 148      -9.362  26.525  20.890  1.00  0.00           H  
ATOM   2288  HA  ASP A 148     -10.768  27.073  23.409  1.00  0.00           H  
ATOM   2289 1HB  ASP A 148     -11.660  25.466  21.683  1.00  0.00           H  
ATOM   2290 2HB  ASP A 148     -10.301  24.406  22.026  1.00  0.00           H  
ATOM   2291  N   ALA A 149      -8.326  26.911  24.390  1.00  0.00           N  
ATOM   2292  CA  ALA A 149      -7.242  26.675  25.300  1.00  0.00           C  
ATOM   2293  C   ALA A 149      -7.362  27.698  26.402  1.00  0.00           C  
ATOM   2294  O   ALA A 149      -6.976  28.871  26.257  1.00  0.00           O  
ATOM   2295  CB  ALA A 149      -5.895  26.766  24.597  1.00  0.00           C  
ATOM   2296  H   ALA A 149      -8.602  27.862  24.190  1.00  0.00           H  
ATOM   2297  HA  ALA A 149      -7.351  25.668  25.703  1.00  0.00           H  
ATOM   2298 1HB  ALA A 149      -5.097  26.582  25.316  1.00  0.00           H  
ATOM   2299 2HB  ALA A 149      -5.848  26.021  23.803  1.00  0.00           H  
ATOM   2300 3HB  ALA A 149      -5.776  27.760  24.169  1.00  0.00           H  
ATOM   2301  N   GLY A 150      -7.965  27.268  27.510  1.00  0.00           N  
ATOM   2302  CA  GLY A 150      -8.332  28.174  28.597  1.00  0.00           C  
ATOM   2303  C   GLY A 150      -9.117  29.347  28.051  1.00  0.00           C  
ATOM   2304  O   GLY A 150      -8.876  30.479  28.439  1.00  0.00           O  
ATOM   2305  H   GLY A 150      -8.174  26.284  27.598  1.00  0.00           H  
ATOM   2306 1HA  GLY A 150      -8.924  27.634  29.337  1.00  0.00           H  
ATOM   2307 2HA  GLY A 150      -7.431  28.523  29.099  1.00  0.00           H  
ATOM   2308  N   PHE A 151     -10.045  29.062  27.146  1.00  0.00           N  
ATOM   2309  CA  PHE A 151     -10.880  30.098  26.582  1.00  0.00           C  
ATOM   2310  C   PHE A 151     -11.485  31.016  27.626  1.00  0.00           C  
ATOM   2311  O   PHE A 151     -11.976  30.540  28.678  1.00  0.00           O  
ATOM   2312  CB  PHE A 151     -12.002  29.465  25.756  1.00  0.00           C  
ATOM   2313  CG  PHE A 151     -12.966  30.462  25.179  1.00  0.00           C  
ATOM   2314  CD1 PHE A 151     -12.632  31.198  24.052  1.00  0.00           C  
ATOM   2315  CD2 PHE A 151     -14.207  30.667  25.762  1.00  0.00           C  
ATOM   2316  CE1 PHE A 151     -13.519  32.116  23.520  1.00  0.00           C  
ATOM   2317  CE2 PHE A 151     -15.095  31.583  25.232  1.00  0.00           C  
ATOM   2318  CZ  PHE A 151     -14.750  32.308  24.110  1.00  0.00           C  
ATOM   2319  H   PHE A 151     -10.174  28.107  26.843  1.00  0.00           H  
ATOM   2320  HA  PHE A 151     -10.266  30.720  25.929  1.00  0.00           H  
ATOM   2321 1HB  PHE A 151     -11.571  28.894  24.935  1.00  0.00           H  
ATOM   2322 2HB  PHE A 151     -12.564  28.770  26.379  1.00  0.00           H  
ATOM   2323  HD1 PHE A 151     -11.659  31.046  23.585  1.00  0.00           H  
ATOM   2324  HD2 PHE A 151     -14.480  30.094  26.649  1.00  0.00           H  
ATOM   2325  HE1 PHE A 151     -13.244  32.688  22.634  1.00  0.00           H  
ATOM   2326  HE2 PHE A 151     -16.068  31.734  25.700  1.00  0.00           H  
ATOM   2327  HZ  PHE A 151     -15.448  33.032  23.692  1.00  0.00           H  
ATOM   2328  N   LYS A 153     -11.417  32.328  27.371  1.00  0.00           N  
ATOM   2329  CA  LYS A 153     -12.035  33.346  28.244  1.00  0.00           C  
ATOM   2330  C   LYS A 153     -11.327  33.427  29.579  1.00  0.00           C  
ATOM   2331  O   LYS A 153     -11.922  33.762  30.635  1.00  0.00           O  
ATOM   2332  CB  LYS A 153     -13.519  33.047  28.466  1.00  0.00           C  
ATOM   2333  CG  LYS A 153     -14.377  33.161  27.213  1.00  0.00           C  
ATOM   2334  CD  LYS A 153     -15.840  32.875  27.518  1.00  0.00           C  
ATOM   2335  CE  LYS A 153     -16.697  32.975  26.265  1.00  0.00           C  
ATOM   2336  NZ  LYS A 153     -18.127  32.668  26.542  1.00  0.00           N  
ATOM   2337  H   LYS A 153     -10.513  32.515  26.961  1.00  0.00           H  
ATOM   2338  HA  LYS A 153     -11.948  34.318  27.757  1.00  0.00           H  
ATOM   2339 1HB  LYS A 153     -13.632  32.036  28.858  1.00  0.00           H  
ATOM   2340 2HB  LYS A 153     -13.921  33.735  29.210  1.00  0.00           H  
ATOM   2341 1HG  LYS A 153     -14.290  34.167  26.802  1.00  0.00           H  
ATOM   2342 2HG  LYS A 153     -14.025  32.450  26.466  1.00  0.00           H  
ATOM   2343 1HD  LYS A 153     -15.936  31.872  27.935  1.00  0.00           H  
ATOM   2344 2HD  LYS A 153     -16.205  33.592  28.253  1.00  0.00           H  
ATOM   2345 1HE  LYS A 153     -16.627  33.981  25.855  1.00  0.00           H  
ATOM   2346 2HE  LYS A 153     -16.328  32.275  25.515  1.00  0.00           H  
ATOM   2347 1HZ  LYS A 153     -18.660  32.744  25.688  1.00  0.00           H  
ATOM   2348 2HZ  LYS A 153     -18.205  31.728  26.905  1.00  0.00           H  
ATOM   2349 3HZ  LYS A 153     -18.486  33.322  27.222  1.00  0.00           H  
ATOM   2350  N   ALA A 154     -10.037  33.107  29.541  1.00  0.00           N  
ATOM   2351  CA  ALA A 154      -9.135  33.277  30.665  1.00  0.00           C  
ATOM   2352  C   ALA A 154      -8.407  34.613  30.614  1.00  0.00           C  
ATOM   2353  O   ALA A 154      -8.939  35.595  30.106  1.00  0.00           O  
ATOM   2354  CB  ALA A 154      -8.133  32.133  30.708  1.00  0.00           C  
ATOM   2355  H   ALA A 154      -9.680  32.726  28.677  1.00  0.00           H  
ATOM   2356  HA  ALA A 154      -9.728  33.265  31.580  1.00  0.00           H  
ATOM   2357 1HB  ALA A 154      -7.460  32.269  31.555  1.00  0.00           H  
ATOM   2358 2HB  ALA A 154      -8.664  31.187  30.815  1.00  0.00           H  
ATOM   2359 3HB  ALA A 154      -7.555  32.121  29.785  1.00  0.00           H  
ATOM   2360  N   GLY A 155      -5.918  37.808  29.864  1.00  0.00           N  
ATOM   2361  CA  GLY A 155      -5.432  38.553  28.704  1.00  0.00           C  
ATOM   2362  C   GLY A 155      -6.426  38.590  27.558  1.00  0.00           C  
ATOM   2363  O   GLY A 155      -6.036  38.957  26.416  1.00  0.00           O  
ATOM   2364  H   GLY A 155      -5.611  38.080  30.787  1.00  0.00           H  
ATOM   2365 1HA  GLY A 155      -5.202  39.577  28.999  1.00  0.00           H  
ATOM   2366 2HA  GLY A 155      -4.505  38.106  28.347  1.00  0.00           H  
ATOM   2367  N   ALA A 156      -7.687  38.240  27.820  1.00  0.00           N  
ATOM   2368  CA  ALA A 156      -8.708  38.376  26.788  1.00  0.00           C  
ATOM   2369  C   ALA A 156      -9.838  39.220  27.354  1.00  0.00           C  
ATOM   2370  O   ALA A 156      -9.839  39.515  28.562  1.00  0.00           O  
ATOM   2371  CB  ALA A 156      -9.216  37.017  26.329  1.00  0.00           C  
ATOM   2372  H   ALA A 156      -7.949  37.880  28.727  1.00  0.00           H  
ATOM   2373  HA  ALA A 156      -8.260  38.883  25.933  1.00  0.00           H  
ATOM   2374 1HB  ALA A 156      -9.976  37.154  25.560  1.00  0.00           H  
ATOM   2375 2HB  ALA A 156      -8.388  36.437  25.922  1.00  0.00           H  
ATOM   2376 3HB  ALA A 156      -9.649  36.486  27.176  1.00  0.00           H  
ATOM   2377  N   SER A 157     -10.767  39.661  26.523  1.00  0.00           N  
ATOM   2378  CA  SER A 157     -11.870  40.483  27.032  1.00  0.00           C  
ATOM   2379  C   SER A 157     -13.222  39.908  26.635  1.00  0.00           C  
ATOM   2380  O   SER A 157     -13.328  39.310  25.567  1.00  0.00           O  
ATOM   2381  CB  SER A 157     -11.748  41.903  26.513  1.00  0.00           C  
ATOM   2382  OG  SER A 157     -12.826  42.688  26.942  1.00  0.00           O  
ATOM   2383  H   SER A 157     -10.731  39.441  25.538  1.00  0.00           H  
ATOM   2384  HA  SER A 157     -11.814  40.501  28.121  1.00  0.00           H  
ATOM   2385 1HB  SER A 157     -10.814  42.339  26.865  1.00  0.00           H  
ATOM   2386 2HB  SER A 157     -11.714  41.890  25.425  1.00  0.00           H  
ATOM   2387  HG  SER A 157     -12.503  43.195  27.691  1.00  0.00           H  
ATOM   2388  N   SER A 158     -14.239  40.129  27.484  1.00  0.00           N  
ATOM   2389  CA  SER A 158     -15.638  39.770  27.170  1.00  0.00           C  
ATOM   2390  C   SER A 158     -16.316  40.873  26.333  1.00  0.00           C  
ATOM   2391  O   SER A 158     -17.470  40.746  25.920  1.00  0.00           O  
ATOM   2392  CB  SER A 158     -16.420  39.539  28.448  1.00  0.00           C  
ATOM   2393  OG  SER A 158     -16.555  40.729  29.176  1.00  0.00           O  
ATOM   2394  H   SER A 158     -14.029  40.560  28.373  1.00  0.00           H  
ATOM   2395  HA  SER A 158     -15.636  38.847  26.588  1.00  0.00           H  
ATOM   2396 1HB  SER A 158     -17.406  39.144  28.206  1.00  0.00           H  
ATOM   2397 2HB  SER A 158     -15.910  38.794  29.057  1.00  0.00           H  
ATOM   2398  HG  SER A 158     -17.450  40.727  29.523  1.00  0.00           H  
ATOM   2399  N   SER A 159     -15.614  41.980  26.143  1.00  0.00           N  
ATOM   2400  CA  SER A 159     -16.168  43.161  25.504  1.00  0.00           C  
ATOM   2401  C   SER A 159     -15.955  43.152  23.996  1.00  0.00           C  
ATOM   2402  O   SER A 159     -14.826  43.200  23.537  1.00  0.00           O  
ATOM   2403  CB  SER A 159     -15.544  44.408  26.100  1.00  0.00           C  
ATOM   2404  OG  SER A 159     -15.973  45.557  25.424  1.00  0.00           O  
ATOM   2405  H   SER A 159     -14.655  41.996  26.458  1.00  0.00           H  
ATOM   2406  HA  SER A 159     -17.243  43.181  25.686  1.00  0.00           H  
ATOM   2407 1HB  SER A 159     -15.813  44.481  27.154  1.00  0.00           H  
ATOM   2408 2HB  SER A 159     -14.459  44.333  26.044  1.00  0.00           H  
ATOM   2409  HG  SER A 159     -16.116  46.224  26.099  1.00  0.00           H  
ATOM   2410  N   PRO A 160     -17.035  43.129  23.208  1.00  0.00           N  
ATOM   2411  CA  PRO A 160     -16.793  43.011  21.755  1.00  0.00           C  
ATOM   2412  C   PRO A 160     -16.018  44.163  21.156  1.00  0.00           C  
ATOM   2413  O   PRO A 160     -15.489  44.035  20.045  1.00  0.00           O  
ATOM   2414  CB  PRO A 160     -18.213  42.960  21.182  1.00  0.00           C  
ATOM   2415  CG  PRO A 160     -19.048  42.476  22.318  1.00  0.00           C  
ATOM   2416  CD  PRO A 160     -18.412  43.088  23.538  1.00  0.00           C  
ATOM   2417  HA  PRO A 160     -16.250  42.076  21.553  1.00  0.00           H  
ATOM   2418 1HB  PRO A 160     -18.512  43.957  20.827  1.00  0.00           H  
ATOM   2419 2HB  PRO A 160     -18.244  42.287  20.313  1.00  0.00           H  
ATOM   2420 1HG  PRO A 160     -20.093  42.792  22.183  1.00  0.00           H  
ATOM   2421 2HG  PRO A 160     -19.049  41.377  22.348  1.00  0.00           H  
ATOM   2422 1HD  PRO A 160     -18.827  44.093  23.703  1.00  0.00           H  
ATOM   2423 2HD  PRO A 160     -18.596  42.444  24.410  1.00  0.00           H  
ATOM   2424  N   CYS A 161     -15.967  45.299  21.854  1.00  0.00           N  
ATOM   2425  CA  CYS A 161     -15.227  46.457  21.345  1.00  0.00           C  
ATOM   2426  C   CYS A 161     -13.702  46.352  21.589  1.00  0.00           C  
ATOM   2427  O   CYS A 161     -12.904  47.156  21.073  1.00  0.00           O  
ATOM   2428  CB  CYS A 161     -15.751  47.736  21.997  1.00  0.00           C  
ATOM   2429  SG  CYS A 161     -15.397  47.862  23.767  1.00  0.00           S  
ATOM   2430  H   CYS A 161     -16.441  45.370  22.743  1.00  0.00           H  
ATOM   2431  HA  CYS A 161     -15.382  46.520  20.268  1.00  0.00           H  
ATOM   2432 1HB  CYS A 161     -15.312  48.603  21.503  1.00  0.00           H  
ATOM   2433 2HB  CYS A 161     -16.831  47.796  21.865  1.00  0.00           H  
ATOM   2434  HG  CYS A 161     -14.074  47.812  23.647  1.00  0.00           H  
ATOM   2435  N   SER A 162     -13.305  45.364  22.365  1.00  0.00           N  
ATOM   2436  CA  SER A 162     -11.894  45.214  22.717  1.00  0.00           C  
ATOM   2437  C   SER A 162     -11.049  44.657  21.588  1.00  0.00           C  
ATOM   2438  O   SER A 162     -11.509  43.784  20.828  1.00  0.00           O  
ATOM   2439  CB  SER A 162     -11.763  44.311  23.928  1.00  0.00           C  
ATOM   2440  OG  SER A 162     -10.416  44.074  24.234  1.00  0.00           O  
ATOM   2441  H   SER A 162     -13.975  44.699  22.725  1.00  0.00           H  
ATOM   2442  HA  SER A 162     -11.492  46.198  22.962  1.00  0.00           H  
ATOM   2443 1HB  SER A 162     -12.256  44.774  24.782  1.00  0.00           H  
ATOM   2444 2HB  SER A 162     -12.266  43.365  23.733  1.00  0.00           H  
ATOM   2445  HG  SER A 162     -10.200  44.666  24.958  1.00  0.00           H  
ATOM   2446  N   GLU A 163      -9.816  45.130  21.483  1.00  0.00           N  
ATOM   2447  CA  GLU A 163      -8.857  44.522  20.525  1.00  0.00           C  
ATOM   2448  C   GLU A 163      -8.559  43.050  20.866  1.00  0.00           C  
ATOM   2449  O   GLU A 163      -8.031  42.348  19.988  1.00  0.00           O  
ATOM   2450  CB  GLU A 163      -7.549  45.316  20.504  1.00  0.00           C  
ATOM   2451  CG  GLU A 163      -7.669  46.709  19.902  1.00  0.00           C  
ATOM   2452  CD  GLU A 163      -6.371  47.468  19.921  1.00  0.00           C  
ATOM   2453  OE1 GLU A 163      -5.427  46.979  20.492  1.00  0.00           O  
ATOM   2454  OE2 GLU A 163      -6.325  48.539  19.363  1.00  0.00           O  
ATOM   2455  H   GLU A 163      -9.516  45.908  22.053  1.00  0.00           H  
ATOM   2456  HA  GLU A 163      -9.299  44.550  19.528  1.00  0.00           H  
ATOM   2457 1HB  GLU A 163      -7.172  45.423  21.521  1.00  0.00           H  
ATOM   2458 2HB  GLU A 163      -6.800  44.768  19.932  1.00  0.00           H  
ATOM   2459 1HG  GLU A 163      -8.010  46.620  18.871  1.00  0.00           H  
ATOM   2460 2HG  GLU A 163      -8.420  47.270  20.457  1.00  0.00           H  
ATOM   2461  N   THR A 164      -8.834  42.621  22.101  1.00  0.00           N  
ATOM   2462  CA  THR A 164      -8.601  41.216  22.514  1.00  0.00           C  
ATOM   2463  C   THR A 164      -9.901  40.490  22.882  1.00  0.00           C  
ATOM   2464  O   THR A 164      -9.889  39.587  23.699  1.00  0.00           O  
ATOM   2465  CB  THR A 164      -7.631  41.146  23.708  1.00  0.00           C  
ATOM   2466  OG1 THR A 164      -8.157  41.912  24.800  1.00  0.00           O  
ATOM   2467  CG2 THR A 164      -6.267  41.696  23.319  1.00  0.00           C  
ATOM   2468  H   THR A 164      -9.212  43.275  22.772  1.00  0.00           H  
ATOM   2469  HA  THR A 164      -8.156  40.679  21.676  1.00  0.00           H  
ATOM   2470  HB  THR A 164      -7.521  40.110  24.027  1.00  0.00           H  
ATOM   2471  HG1 THR A 164      -8.807  42.536  24.468  1.00  0.00           H  
ATOM   2472 1HG2 THR A 164      -5.594  41.638  24.175  1.00  0.00           H  
ATOM   2473 2HG2 THR A 164      -5.859  41.108  22.496  1.00  0.00           H  
ATOM   2474 3HG2 THR A 164      -6.368  42.734  23.007  1.00  0.00           H  
ATOM   2475  N   TYR A 165     -11.018  40.941  22.301  1.00  0.00           N  
ATOM   2476  CA  TYR A 165     -12.294  40.252  22.509  1.00  0.00           C  
ATOM   2477  C   TYR A 165     -12.141  38.783  22.096  1.00  0.00           C  
ATOM   2478  O   TYR A 165     -11.709  38.505  20.984  1.00  0.00           O  
ATOM   2479  CB  TYR A 165     -13.418  40.926  21.720  1.00  0.00           C  
ATOM   2480  CG  TYR A 165     -14.769  40.270  21.899  1.00  0.00           C  
ATOM   2481  CD1 TYR A 165     -15.269  40.048  23.174  1.00  0.00           C  
ATOM   2482  CD2 TYR A 165     -15.508  39.889  20.789  1.00  0.00           C  
ATOM   2483  CE1 TYR A 165     -16.502  39.448  23.338  1.00  0.00           C  
ATOM   2484  CE2 TYR A 165     -16.742  39.289  20.953  1.00  0.00           C  
ATOM   2485  CZ  TYR A 165     -17.239  39.069  22.221  1.00  0.00           C  
ATOM   2486  OH  TYR A 165     -18.467  38.471  22.385  1.00  0.00           O  
ATOM   2487  H   TYR A 165     -10.992  41.762  21.713  1.00  0.00           H  
ATOM   2488  HA  TYR A 165     -12.543  40.298  23.569  1.00  0.00           H  
ATOM   2489 1HB  TYR A 165     -13.504  41.970  22.027  1.00  0.00           H  
ATOM   2490 2HB  TYR A 165     -13.174  40.917  20.658  1.00  0.00           H  
ATOM   2491  HD1 TYR A 165     -14.688  40.347  24.047  1.00  0.00           H  
ATOM   2492  HD2 TYR A 165     -15.115  40.062  19.787  1.00  0.00           H  
ATOM   2493  HE1 TYR A 165     -16.895  39.274  24.340  1.00  0.00           H  
ATOM   2494  HE2 TYR A 165     -17.322  38.989  20.080  1.00  0.00           H  
ATOM   2495  HH  TYR A 165     -18.662  38.393  23.322  1.00  0.00           H  
ATOM   2496  N   HIS A 166     -12.536  37.846  22.957  1.00  0.00           N  
ATOM   2497  CA  HIS A 166     -12.357  36.388  22.644  1.00  0.00           C  
ATOM   2498  C   HIS A 166     -13.482  35.790  21.800  1.00  0.00           C  
ATOM   2499  O   HIS A 166     -13.356  34.645  21.337  1.00  0.00           O  
ATOM   2500  CB  HIS A 166     -12.238  35.573  23.936  1.00  0.00           C  
ATOM   2501  CG  HIS A 166     -13.473  35.600  24.781  1.00  0.00           C  
ATOM   2502  ND1 HIS A 166     -14.627  34.929  24.434  1.00  0.00           N  
ATOM   2503  CD2 HIS A 166     -13.736  36.219  25.956  1.00  0.00           C  
ATOM   2504  CE1 HIS A 166     -15.546  35.132  25.362  1.00  0.00           C  
ATOM   2505  NE2 HIS A 166     -15.031  35.912  26.295  1.00  0.00           N  
ATOM   2506  H   HIS A 166     -12.962  38.112  23.833  1.00  0.00           H  
ATOM   2507  HA  HIS A 166     -11.442  36.249  22.070  1.00  0.00           H  
ATOM   2508 1HB  HIS A 166     -12.015  34.534  23.691  1.00  0.00           H  
ATOM   2509 2HB  HIS A 166     -11.408  35.954  24.531  1.00  0.00           H  
ATOM   2510  HD1 HIS A 166     -14.740  34.312  23.655  1.00  0.00           H  
ATOM   2511  HD2 HIS A 166     -13.138  36.858  26.607  1.00  0.00           H  
ATOM   2512  HE1 HIS A 166     -16.535  34.682  25.271  1.00  0.00           H  
ATOM   2513  N   GLY A 167     -14.587  36.528  21.584  1.00  0.00           N  
ATOM   2514  CA  GLY A 167     -15.714  36.004  20.810  1.00  0.00           C  
ATOM   2515  C   GLY A 167     -16.686  35.319  21.760  1.00  0.00           C  
ATOM   2516  O   GLY A 167     -16.373  35.118  22.913  1.00  0.00           O  
ATOM   2517  H   GLY A 167     -14.642  37.463  21.963  1.00  0.00           H  
ATOM   2518 1HA  GLY A 167     -16.201  36.821  20.277  1.00  0.00           H  
ATOM   2519 2HA  GLY A 167     -15.346  35.305  20.059  1.00  0.00           H  
ATOM   2520  N   LYS A 168     -17.863  34.939  21.275  1.00  0.00           N  
ATOM   2521  CA  LYS A 168     -18.882  34.352  22.186  1.00  0.00           C  
ATOM   2522  C   LYS A 168     -18.569  32.957  22.713  1.00  0.00           C  
ATOM   2523  O   LYS A 168     -19.069  32.592  23.776  1.00  0.00           O  
ATOM   2524  CB  LYS A 168     -20.240  34.312  21.483  1.00  0.00           C  
ATOM   2525  CG  LYS A 168     -21.395  33.867  22.371  1.00  0.00           C  
ATOM   2526  CD  LYS A 168     -22.726  33.978  21.643  1.00  0.00           C  
ATOM   2527  CE  LYS A 168     -23.880  33.528  22.526  1.00  0.00           C  
ATOM   2528  NZ  LYS A 168     -25.189  33.630  21.826  1.00  0.00           N  
ATOM   2529  H   LYS A 168     -18.081  35.041  20.294  1.00  0.00           H  
ATOM   2530  HA  LYS A 168     -18.959  34.983  23.072  1.00  0.00           H  
ATOM   2531 1HB  LYS A 168     -20.478  35.302  21.095  1.00  0.00           H  
ATOM   2532 2HB  LYS A 168     -20.190  33.631  20.633  1.00  0.00           H  
ATOM   2533 1HG  LYS A 168     -21.242  32.831  22.676  1.00  0.00           H  
ATOM   2534 2HG  LYS A 168     -21.427  34.489  23.265  1.00  0.00           H  
ATOM   2535 1HD  LYS A 168     -22.892  35.013  21.342  1.00  0.00           H  
ATOM   2536 2HD  LYS A 168     -22.703  33.357  20.747  1.00  0.00           H  
ATOM   2537 1HE  LYS A 168     -23.724  32.493  22.829  1.00  0.00           H  
ATOM   2538 2HE  LYS A 168     -23.913  34.145  23.424  1.00  0.00           H  
ATOM   2539 1HZ  LYS A 168     -25.927  33.324  22.445  1.00  0.00           H  
ATOM   2540 2HZ  LYS A 168     -25.353  34.590  21.557  1.00  0.00           H  
ATOM   2541 3HZ  LYS A 168     -25.178  33.047  21.002  1.00  0.00           H  
ATOM   2542  N   TYR A 169     -17.763  32.179  21.974  1.00  0.00           N  
ATOM   2543  CA  TYR A 169     -17.331  30.854  22.473  1.00  0.00           C  
ATOM   2544  C   TYR A 169     -16.110  30.438  21.662  1.00  0.00           C  
ATOM   2545  O   TYR A 169     -15.825  31.012  20.611  1.00  0.00           O  
ATOM   2546  CB  TYR A 169     -18.445  29.811  22.358  1.00  0.00           C  
ATOM   2547  CG  TYR A 169     -18.888  29.545  20.937  1.00  0.00           C  
ATOM   2548  CD1 TYR A 169     -18.625  28.318  20.346  1.00  0.00           C  
ATOM   2549  CD2 TYR A 169     -19.558  30.528  20.224  1.00  0.00           C  
ATOM   2550  CE1 TYR A 169     -19.030  28.075  19.048  1.00  0.00           C  
ATOM   2551  CE2 TYR A 169     -19.964  30.285  18.926  1.00  0.00           C  
ATOM   2552  CZ  TYR A 169     -19.701  29.065  18.338  1.00  0.00           C  
ATOM   2553  OH  TYR A 169     -20.105  28.823  17.045  1.00  0.00           O  
ATOM   2554  H   TYR A 169     -17.443  32.492  21.068  1.00  0.00           H  
ATOM   2555  HA  TYR A 169     -17.067  30.950  23.527  1.00  0.00           H  
ATOM   2556 1HB  TYR A 169     -18.107  28.868  22.792  1.00  0.00           H  
ATOM   2557 2HB  TYR A 169     -19.312  30.141  22.929  1.00  0.00           H  
ATOM   2558  HD1 TYR A 169     -18.098  27.545  20.906  1.00  0.00           H  
ATOM   2559  HD2 TYR A 169     -19.765  31.493  20.688  1.00  0.00           H  
ATOM   2560  HE1 TYR A 169     -18.823  27.111  18.584  1.00  0.00           H  
ATOM   2561  HE2 TYR A 169     -20.490  31.058  18.366  1.00  0.00           H  
ATOM   2562  HH  TYR A 169     -19.846  27.933  16.792  1.00  0.00           H  
ATOM   2563  N   ALA A 170     -15.382  29.441  22.145  1.00  0.00           N  
ATOM   2564  CA  ALA A 170     -14.181  28.978  21.420  1.00  0.00           C  
ATOM   2565  C   ALA A 170     -14.539  28.545  20.009  1.00  0.00           C  
ATOM   2566  O   ALA A 170     -15.616  27.928  19.788  1.00  0.00           O  
ATOM   2567  CB  ALA A 170     -13.507  27.834  22.163  1.00  0.00           C  
ATOM   2568  H   ALA A 170     -15.639  28.988  23.011  1.00  0.00           H  
ATOM   2569  HA  ALA A 170     -13.482  29.812  21.355  1.00  0.00           H  
ATOM   2570 1HB  ALA A 170     -12.625  27.510  21.610  1.00  0.00           H  
ATOM   2571 2HB  ALA A 170     -13.208  28.170  23.156  1.00  0.00           H  
ATOM   2572 3HB  ALA A 170     -14.202  27.001  22.256  1.00  0.00           H  
ATOM   2573  N   ASN A 171     -13.667  28.845  19.044  1.00  0.00           N  
ATOM   2574  CA  ASN A 171     -13.930  28.526  17.659  1.00  0.00           C  
ATOM   2575  C   ASN A 171     -15.131  29.213  17.022  1.00  0.00           C  
ATOM   2576  O   ASN A 171     -15.592  28.771  15.978  1.00  0.00           O  
ATOM   2577  CB  ASN A 171     -14.076  27.022  17.522  1.00  0.00           C  
ATOM   2578  CG  ASN A 171     -12.806  26.286  17.849  1.00  0.00           C  
ATOM   2579  OD1 ASN A 171     -11.703  26.806  17.646  1.00  0.00           O  
ATOM   2580  ND2 ASN A 171     -12.940  25.085  18.352  1.00  0.00           N  
ATOM   2581  H   ASN A 171     -12.802  29.306  19.287  1.00  0.00           H  
ATOM   2582  HA  ASN A 171     -13.084  28.865  17.059  1.00  0.00           H  
ATOM   2583 1HB  ASN A 171     -14.867  26.670  18.186  1.00  0.00           H  
ATOM   2584 2HB  ASN A 171     -14.372  26.776  16.502  1.00  0.00           H  
ATOM   2585 1HD2 ASN A 171     -12.129  24.549  18.589  1.00  0.00           H  
ATOM   2586 2HD2 ASN A 171     -13.852  24.704  18.500  1.00  0.00           H  
ATOM   2587  N   SER A 172     -15.613  30.307  17.623  1.00  0.00           N  
ATOM   2588  CA  SER A 172     -16.731  31.066  17.024  1.00  0.00           C  
ATOM   2589  C   SER A 172     -16.319  31.695  15.712  1.00  0.00           C  
ATOM   2590  O   SER A 172     -17.156  31.881  14.804  1.00  0.00           O  
ATOM   2591  CB  SER A 172     -17.212  32.147  17.972  1.00  0.00           C  
ATOM   2592  OG  SER A 172     -16.226  33.125  18.160  1.00  0.00           O  
ATOM   2593  H   SER A 172     -15.214  30.624  18.495  1.00  0.00           H  
ATOM   2594  HA  SER A 172     -17.556  30.377  16.836  1.00  0.00           H  
ATOM   2595 1HB  SER A 172     -18.113  32.609  17.571  1.00  0.00           H  
ATOM   2596 2HB  SER A 172     -17.472  31.701  18.931  1.00  0.00           H  
ATOM   2597  HG  SER A 172     -15.610  32.760  18.800  1.00  0.00           H  
ATOM   2598  N   GLU A 173     -15.036  32.029  15.592  1.00  0.00           N  
ATOM   2599  CA  GLU A 173     -14.517  32.598  14.323  1.00  0.00           C  
ATOM   2600  C   GLU A 173     -14.276  31.521  13.335  1.00  0.00           C  
ATOM   2601  O   GLU A 173     -13.466  30.612  13.570  1.00  0.00           O  
ATOM   2602  CB  GLU A 173     -13.216  33.374  14.543  1.00  0.00           C  
ATOM   2603  CG  GLU A 173     -13.370  34.633  15.383  1.00  0.00           C  
ATOM   2604  CD  GLU A 173     -14.133  35.719  14.676  1.00  0.00           C  
ATOM   2605  OE1 GLU A 173     -13.987  35.841  13.484  1.00  0.00           O  
ATOM   2606  OE2 GLU A 173     -14.864  36.426  15.330  1.00  0.00           O  
ATOM   2607  H   GLU A 173     -14.402  31.897  16.367  1.00  0.00           H  
ATOM   2608  HA  GLU A 173     -15.260  33.289  13.924  1.00  0.00           H  
ATOM   2609 1HB  GLU A 173     -12.488  32.730  15.036  1.00  0.00           H  
ATOM   2610 2HB  GLU A 173     -12.798  33.664  13.579  1.00  0.00           H  
ATOM   2611 1HG  GLU A 173     -13.891  34.381  16.306  1.00  0.00           H  
ATOM   2612 2HG  GLU A 173     -12.381  35.004  15.647  1.00  0.00           H  
ATOM   2613  N   VAL A 174     -14.957  31.613  12.187  1.00  0.00           N  
ATOM   2614  CA  VAL A 174     -14.874  30.531  11.229  1.00  0.00           C  
ATOM   2615  C   VAL A 174     -13.434  30.347  10.703  1.00  0.00           C  
ATOM   2616  O   VAL A 174     -13.048  29.240  10.341  1.00  0.00           O  
ATOM   2617  CB  VAL A 174     -15.827  30.806  10.050  1.00  0.00           C  
ATOM   2618  CG1 VAL A 174     -15.295  31.943   9.190  1.00  0.00           C  
ATOM   2619  CG2 VAL A 174     -16.005  29.542   9.223  1.00  0.00           C  
ATOM   2620  H   VAL A 174     -15.528  32.418  11.972  1.00  0.00           H  
ATOM   2621  HA  VAL A 174     -15.178  29.607  11.723  1.00  0.00           H  
ATOM   2622  HB  VAL A 174     -16.793  31.124  10.443  1.00  0.00           H  
ATOM   2623 1HG1 VAL A 174     -15.981  32.124   8.362  1.00  0.00           H  
ATOM   2624 2HG1 VAL A 174     -15.210  32.846   9.794  1.00  0.00           H  
ATOM   2625 3HG1 VAL A 174     -14.316  31.674   8.796  1.00  0.00           H  
ATOM   2626 1HG2 VAL A 174     -16.681  29.743   8.392  1.00  0.00           H  
ATOM   2627 2HG2 VAL A 174     -15.038  29.220   8.836  1.00  0.00           H  
ATOM   2628 3HG2 VAL A 174     -16.425  28.754   9.849  1.00  0.00           H  
ATOM   2629  N   GLU A 175     -12.640  31.412  10.696  1.00  0.00           N  
ATOM   2630  CA  GLU A 175     -11.251  31.306  10.230  1.00  0.00           C  
ATOM   2631  C   GLU A 175     -10.456  30.379  11.165  1.00  0.00           C  
ATOM   2632  O   GLU A 175      -9.650  29.612  10.687  1.00  0.00           O  
ATOM   2633  CB  GLU A 175     -10.593  32.686  10.168  1.00  0.00           C  
ATOM   2634  CG  GLU A 175     -11.187  33.620   9.123  1.00  0.00           C  
ATOM   2635  CD  GLU A 175     -12.444  34.299   9.590  1.00  0.00           C  
ATOM   2636  OE1 GLU A 175     -12.837  34.074  10.710  1.00  0.00           O  
ATOM   2637  OE2 GLU A 175     -13.012  35.044   8.827  1.00  0.00           O  
ATOM   2638  H   GLU A 175     -12.986  32.307  11.012  1.00  0.00           H  
ATOM   2639  HA  GLU A 175     -11.254  30.879   9.227  1.00  0.00           H  
ATOM   2640 1HB  GLU A 175     -10.680  33.174  11.139  1.00  0.00           H  
ATOM   2641 2HB  GLU A 175      -9.531  32.574   9.952  1.00  0.00           H  
ATOM   2642 1HG  GLU A 175     -10.449  34.381   8.869  1.00  0.00           H  
ATOM   2643 2HG  GLU A 175     -11.402  33.048   8.221  1.00  0.00           H  
ATOM   2644  N   VAL A 176     -10.725  30.429  12.466  1.00  0.00           N  
ATOM   2645  CA  VAL A 176     -10.034  29.611  13.483  1.00  0.00           C  
ATOM   2646  C   VAL A 176     -10.623  28.178  13.419  1.00  0.00           C  
ATOM   2647  O   VAL A 176      -9.884  27.158  13.390  1.00  0.00           O  
ATOM   2648  CB  VAL A 176     -10.221  30.203  14.893  1.00  0.00           C  
ATOM   2649  CG1 VAL A 176      -9.634  29.272  15.943  1.00  0.00           C  
ATOM   2650  CG2 VAL A 176      -9.573  31.577  14.967  1.00  0.00           C  
ATOM   2651  H   VAL A 176     -11.448  31.070  12.759  1.00  0.00           H  
ATOM   2652  HA  VAL A 176      -8.968  29.602  13.254  1.00  0.00           H  
ATOM   2653  HB  VAL A 176     -11.287  30.291  15.101  1.00  0.00           H  
ATOM   2654 1HG1 VAL A 176      -9.775  29.706  16.934  1.00  0.00           H  
ATOM   2655 2HG1 VAL A 176     -10.137  28.307  15.896  1.00  0.00           H  
ATOM   2656 3HG1 VAL A 176      -8.569  29.138  15.755  1.00  0.00           H  
ATOM   2657 1HG2 VAL A 176      -9.710  31.990  15.966  1.00  0.00           H  
ATOM   2658 2HG2 VAL A 176      -8.508  31.490  14.753  1.00  0.00           H  
ATOM   2659 3HG2 VAL A 176     -10.038  32.238  14.235  1.00  0.00           H  
ATOM   2660  N   LYS A 177     -11.950  28.080  13.377  1.00  0.00           N  
ATOM   2661  CA  LYS A 177     -12.597  26.748  13.260  1.00  0.00           C  
ATOM   2662  C   LYS A 177     -12.074  25.982  12.038  1.00  0.00           C  
ATOM   2663  O   LYS A 177     -11.859  24.764  12.108  1.00  0.00           O  
ATOM   2664  CB  LYS A 177     -14.117  26.890  13.172  1.00  0.00           C  
ATOM   2665  CG  LYS A 177     -14.870  25.567  13.109  1.00  0.00           C  
ATOM   2666  CD  LYS A 177     -16.375  25.787  13.124  1.00  0.00           C  
ATOM   2667  CE  LYS A 177     -17.128  24.465  13.157  1.00  0.00           C  
ATOM   2668  NZ  LYS A 177     -16.913  23.671  11.917  1.00  0.00           N  
ATOM   2669  H   LYS A 177     -12.529  28.906  13.424  1.00  0.00           H  
ATOM   2670  HA  LYS A 177     -12.354  26.166  14.150  1.00  0.00           H  
ATOM   2671 1HB  LYS A 177     -14.482  27.441  14.039  1.00  0.00           H  
ATOM   2672 2HB  LYS A 177     -14.379  27.466  12.284  1.00  0.00           H  
ATOM   2673 1HG  LYS A 177     -14.597  25.037  12.196  1.00  0.00           H  
ATOM   2674 2HG  LYS A 177     -14.593  24.950  13.963  1.00  0.00           H  
ATOM   2675 1HD  LYS A 177     -16.649  26.374  14.001  1.00  0.00           H  
ATOM   2676 2HD  LYS A 177     -16.671  26.340  12.232  1.00  0.00           H  
ATOM   2677 1HE  LYS A 177     -16.795  23.878  14.012  1.00  0.00           H  
ATOM   2678 2HE  LYS A 177     -18.195  24.656  13.270  1.00  0.00           H  
ATOM   2679 1HZ  LYS A 177     -17.428  22.804  11.979  1.00  0.00           H  
ATOM   2680 2HZ  LYS A 177     -17.237  24.198  11.118  1.00  0.00           H  
ATOM   2681 3HZ  LYS A 177     -15.929  23.470  11.812  1.00  0.00           H  
ATOM   2682  N   SER A 178     -11.851  26.694  10.945  1.00  0.00           N  
ATOM   2683  CA  SER A 178     -11.372  26.027   9.732  1.00  0.00           C  
ATOM   2684  C   SER A 178     -10.031  25.333   9.959  1.00  0.00           C  
ATOM   2685  O   SER A 178      -9.813  24.220   9.493  1.00  0.00           O  
ATOM   2686  CB  SER A 178     -11.241  27.032   8.604  1.00  0.00           C  
ATOM   2687  OG  SER A 178     -12.495  27.535   8.233  1.00  0.00           O  
ATOM   2688  H   SER A 178     -12.005  27.692  10.930  1.00  0.00           H  
ATOM   2689  HA  SER A 178     -12.100  25.267   9.445  1.00  0.00           H  
ATOM   2690 1HB  SER A 178     -10.596  27.851   8.920  1.00  0.00           H  
ATOM   2691 2HB  SER A 178     -10.769  26.556   7.746  1.00  0.00           H  
ATOM   2692  HG  SER A 178     -12.712  28.209   8.881  1.00  0.00           H  
ATOM   2693  N   ILE A 179      -9.110  26.017  10.631  1.00  0.00           N  
ATOM   2694  CA  ILE A 179      -7.793  25.471  10.876  1.00  0.00           C  
ATOM   2695  C   ILE A 179      -7.869  24.349  11.883  1.00  0.00           C  
ATOM   2696  O   ILE A 179      -7.254  23.295  11.648  1.00  0.00           O  
ATOM   2697  CB  ILE A 179      -6.826  26.557  11.382  1.00  0.00           C  
ATOM   2698  CG1 ILE A 179      -6.564  27.591  10.284  1.00  0.00           C  
ATOM   2699  CG2 ILE A 179      -5.522  25.932  11.851  1.00  0.00           C  
ATOM   2700  CD1 ILE A 179      -5.846  28.830  10.770  1.00  0.00           C  
ATOM   2701  H   ILE A 179      -9.333  26.939  10.979  1.00  0.00           H  
ATOM   2702  HA  ILE A 179      -7.403  25.075   9.939  1.00  0.00           H  
ATOM   2703  HB  ILE A 179      -7.282  27.091  12.215  1.00  0.00           H  
ATOM   2704 1HG1 ILE A 179      -5.966  27.139   9.493  1.00  0.00           H  
ATOM   2705 2HG1 ILE A 179      -7.511  27.900   9.841  1.00  0.00           H  
ATOM   2706 1HG2 ILE A 179      -4.850  26.713  12.204  1.00  0.00           H  
ATOM   2707 2HG2 ILE A 179      -5.724  25.233  12.662  1.00  0.00           H  
ATOM   2708 3HG2 ILE A 179      -5.055  25.399  11.022  1.00  0.00           H  
ATOM   2709 1HD1 ILE A 179      -5.696  29.515   9.936  1.00  0.00           H  
ATOM   2710 2HD1 ILE A 179      -6.445  29.319  11.539  1.00  0.00           H  
ATOM   2711 3HD1 ILE A 179      -4.879  28.550  11.186  1.00  0.00           H  
ATOM   2712  N   VAL A 180      -8.613  24.565  12.956  1.00  0.00           N  
ATOM   2713  CA  VAL A 180      -8.820  23.510  13.995  1.00  0.00           C  
ATOM   2714  C   VAL A 180      -9.369  22.237  13.347  1.00  0.00           C  
ATOM   2715  O   VAL A 180      -8.868  21.113  13.551  1.00  0.00           O  
ATOM   2716  CB  VAL A 180      -9.801  23.989  15.082  1.00  0.00           C  
ATOM   2717  CG1 VAL A 180     -10.171  22.840  16.008  1.00  0.00           C  
ATOM   2718  CG2 VAL A 180      -9.184  25.136  15.867  1.00  0.00           C  
ATOM   2719  H   VAL A 180      -9.052  25.466  13.076  1.00  0.00           H  
ATOM   2720  HA  VAL A 180      -7.860  23.297  14.468  1.00  0.00           H  
ATOM   2721  HB  VAL A 180     -10.721  24.327  14.605  1.00  0.00           H  
ATOM   2722 1HG1 VAL A 180     -10.865  23.196  16.770  1.00  0.00           H  
ATOM   2723 2HG1 VAL A 180     -10.644  22.045  15.431  1.00  0.00           H  
ATOM   2724 3HG1 VAL A 180      -9.272  22.455  16.489  1.00  0.00           H  
ATOM   2725 1HG2 VAL A 180      -9.883  25.470  16.633  1.00  0.00           H  
ATOM   2726 2HG2 VAL A 180      -8.261  24.800  16.339  1.00  0.00           H  
ATOM   2727 3HG2 VAL A 180      -8.965  25.963  15.191  1.00  0.00           H  
ATOM   2728  N   ASP A 181     -10.393  22.420  12.516  1.00  0.00           N  
ATOM   2729  CA  ASP A 181     -11.024  21.247  11.880  1.00  0.00           C  
ATOM   2730  C   ASP A 181     -10.054  20.528  10.946  1.00  0.00           C  
ATOM   2731  O   ASP A 181     -10.002  19.277  10.970  1.00  0.00           O  
ATOM   2732  CB  ASP A 181     -12.271  21.663  11.096  1.00  0.00           C  
ATOM   2733  CG  ASP A 181     -13.432  22.062  11.997  1.00  0.00           C  
ATOM   2734  OD1 ASP A 181     -13.396  21.735  13.159  1.00  0.00           O  
ATOM   2735  OD2 ASP A 181     -14.343  22.691  11.514  1.00  0.00           O  
ATOM   2736  H   ASP A 181     -10.749  23.342  12.310  1.00  0.00           H  
ATOM   2737  HA  ASP A 181     -11.323  20.548  12.662  1.00  0.00           H  
ATOM   2738 1HB  ASP A 181     -12.028  22.505  10.446  1.00  0.00           H  
ATOM   2739 2HB  ASP A 181     -12.592  20.839  10.458  1.00  0.00           H  
ATOM   2740  N   PHE A 182      -9.281  21.289  10.160  1.00  0.00           N  
ATOM   2741  CA  PHE A 182      -8.362  20.667   9.213  1.00  0.00           C  
ATOM   2742  C   PHE A 182      -7.285  19.887   9.982  1.00  0.00           C  
ATOM   2743  O   PHE A 182      -7.026  18.724   9.694  1.00  0.00           O  
ATOM   2744  CB  PHE A 182      -7.713  21.722   8.315  1.00  0.00           C  
ATOM   2745  CG  PHE A 182      -6.730  21.156   7.330  1.00  0.00           C  
ATOM   2746  CD1 PHE A 182      -7.086  20.966   6.003  1.00  0.00           C  
ATOM   2747  CD2 PHE A 182      -5.446  20.813   7.728  1.00  0.00           C  
ATOM   2748  CE1 PHE A 182      -6.182  20.446   5.096  1.00  0.00           C  
ATOM   2749  CE2 PHE A 182      -4.541  20.294   6.823  1.00  0.00           C  
ATOM   2750  CZ  PHE A 182      -4.910  20.110   5.506  1.00  0.00           C  
ATOM   2751  H   PHE A 182      -9.325  22.297  10.213  1.00  0.00           H  
ATOM   2752  HA  PHE A 182      -8.927  19.977   8.585  1.00  0.00           H  
ATOM   2753 1HB  PHE A 182      -8.486  22.251   7.758  1.00  0.00           H  
ATOM   2754 2HB  PHE A 182      -7.194  22.454   8.931  1.00  0.00           H  
ATOM   2755  HD1 PHE A 182      -8.092  21.233   5.679  1.00  0.00           H  
ATOM   2756  HD2 PHE A 182      -5.155  20.957   8.769  1.00  0.00           H  
ATOM   2757  HE1 PHE A 182      -6.476  20.302   4.056  1.00  0.00           H  
ATOM   2758  HE2 PHE A 182      -3.535  20.028   7.149  1.00  0.00           H  
ATOM   2759  HZ  PHE A 182      -4.197  19.699   4.792  1.00  0.00           H  
ATOM   2760  N   VAL A 183      -6.674  20.534  10.984  1.00  0.00           N  
ATOM   2761  CA  VAL A 183      -5.633  19.835  11.769  1.00  0.00           C  
ATOM   2762  C   VAL A 183      -6.164  18.605  12.423  1.00  0.00           C  
ATOM   2763  O   VAL A 183      -5.496  17.564  12.369  1.00  0.00           O  
ATOM   2764  CB  VAL A 183      -5.057  20.756  12.861  1.00  0.00           C  
ATOM   2765  CG1 VAL A 183      -4.146  19.971  13.794  1.00  0.00           C  
ATOM   2766  CG2 VAL A 183      -4.305  21.912  12.220  1.00  0.00           C  
ATOM   2767  H   VAL A 183      -6.907  21.489  11.217  1.00  0.00           H  
ATOM   2768  HA  VAL A 183      -4.824  19.551  11.095  1.00  0.00           H  
ATOM   2769  HB  VAL A 183      -5.877  21.145  13.465  1.00  0.00           H  
ATOM   2770 1HG1 VAL A 183      -3.748  20.637  14.560  1.00  0.00           H  
ATOM   2771 2HG1 VAL A 183      -4.714  19.171  14.269  1.00  0.00           H  
ATOM   2772 3HG1 VAL A 183      -3.323  19.543  13.223  1.00  0.00           H  
ATOM   2773 1HG2 VAL A 183      -3.901  22.559  12.998  1.00  0.00           H  
ATOM   2774 2HG2 VAL A 183      -3.489  21.522  11.612  1.00  0.00           H  
ATOM   2775 3HG2 VAL A 183      -4.986  22.484  11.590  1.00  0.00           H  
ATOM   2776  N   LYS A 184      -7.371  18.688  13.005  1.00  0.00           N  
ATOM   2777  CA  LYS A 184      -7.944  17.519  13.655  1.00  0.00           C  
ATOM   2778  C   LYS A 184      -8.234  16.381  12.716  1.00  0.00           C  
ATOM   2779  O   LYS A 184      -7.992  15.215  13.066  1.00  0.00           O  
ATOM   2780  CB  LYS A 184      -9.230  17.906  14.387  1.00  0.00           C  
ATOM   2781  CG  LYS A 184      -9.012  18.732  15.648  1.00  0.00           C  
ATOM   2782  CD  LYS A 184     -10.334  19.201  16.237  1.00  0.00           C  
ATOM   2783  CE  LYS A 184     -11.138  18.034  16.791  1.00  0.00           C  
ATOM   2784  NZ  LYS A 184     -12.399  18.485  17.440  1.00  0.00           N  
ATOM   2785  H   LYS A 184      -7.892  19.553  13.000  1.00  0.00           H  
ATOM   2786  HA  LYS A 184      -7.225  17.140  14.381  1.00  0.00           H  
ATOM   2787 1HB  LYS A 184      -9.871  18.479  13.718  1.00  0.00           H  
ATOM   2788 2HB  LYS A 184      -9.774  17.004  14.669  1.00  0.00           H  
ATOM   2789 1HG  LYS A 184      -8.485  18.132  16.390  1.00  0.00           H  
ATOM   2790 2HG  LYS A 184      -8.401  19.603  15.410  1.00  0.00           H  
ATOM   2791 1HD  LYS A 184     -10.142  19.913  17.041  1.00  0.00           H  
ATOM   2792 2HD  LYS A 184     -10.920  19.700  15.466  1.00  0.00           H  
ATOM   2793 1HE  LYS A 184     -11.386  17.347  15.982  1.00  0.00           H  
ATOM   2794 2HE  LYS A 184     -10.539  17.495  17.525  1.00  0.00           H  
ATOM   2795 1HZ  LYS A 184     -12.902  17.683  17.793  1.00  0.00           H  
ATOM   2796 2HZ  LYS A 184     -12.180  19.108  18.204  1.00  0.00           H  
ATOM   2797 3HZ  LYS A 184     -12.971  18.970  16.764  1.00  0.00           H  
ATOM   2798  N   ASN A 185      -8.771  16.679  11.536  1.00  0.00           N  
ATOM   2799  CA  ASN A 185      -9.065  15.603  10.602  1.00  0.00           C  
ATOM   2800  C   ASN A 185      -7.800  15.006   9.997  1.00  0.00           C  
ATOM   2801  O   ASN A 185      -7.721  13.794   9.727  1.00  0.00           O  
ATOM   2802  CB  ASN A 185      -9.994  16.096   9.508  1.00  0.00           C  
ATOM   2803  CG  ASN A 185     -11.401  16.305   9.995  1.00  0.00           C  
ATOM   2804  OD1 ASN A 185     -11.843  15.656  10.950  1.00  0.00           O  
ATOM   2805  ND2 ASN A 185     -12.113  17.199   9.357  1.00  0.00           N  
ATOM   2806  H   ASN A 185      -8.980  17.631  11.271  1.00  0.00           H  
ATOM   2807  HA  ASN A 185      -9.561  14.798  11.146  1.00  0.00           H  
ATOM   2808 1HB  ASN A 185      -9.617  17.038   9.107  1.00  0.00           H  
ATOM   2809 2HB  ASN A 185     -10.008  15.375   8.690  1.00  0.00           H  
ATOM   2810 1HD2 ASN A 185     -13.056  17.380   9.637  1.00  0.00           H  
ATOM   2811 2HD2 ASN A 185     -11.715  17.700   8.589  1.00  0.00           H  
ATOM   2812  N   HIS A 186      -6.832  15.873   9.735  1.00  0.00           N  
ATOM   2813  CA  HIS A 186      -5.649  15.450   8.977  1.00  0.00           C  
ATOM   2814  C   HIS A 186      -4.787  14.573   9.872  1.00  0.00           C  
ATOM   2815  O   HIS A 186      -4.343  13.471   9.436  1.00  0.00           O  
ATOM   2816  CB  HIS A 186      -4.840  16.652   8.478  1.00  0.00           C  
ATOM   2817  CG  HIS A 186      -3.660  16.275   7.638  1.00  0.00           C  
ATOM   2818  ND1 HIS A 186      -2.456  15.879   8.182  1.00  0.00           N  
ATOM   2819  CD2 HIS A 186      -3.497  16.234   6.294  1.00  0.00           C  
ATOM   2820  CE1 HIS A 186      -1.604  15.610   7.208  1.00  0.00           C  
ATOM   2821  NE2 HIS A 186      -2.211  15.818   6.054  1.00  0.00           N  
ATOM   2822  H   HIS A 186      -6.897  16.830  10.052  1.00  0.00           H  
ATOM   2823  HA  HIS A 186      -5.962  14.878   8.104  1.00  0.00           H  
ATOM   2824 1HB  HIS A 186      -5.485  17.304   7.887  1.00  0.00           H  
ATOM   2825 2HB  HIS A 186      -4.482  17.229   9.330  1.00  0.00           H  
ATOM   2826  HD1 HIS A 186      -2.266  15.731   9.153  1.00  0.00           H  
ATOM   2827  HD2 HIS A 186      -4.163  16.459   5.461  1.00  0.00           H  
ATOM   2828  HE1 HIS A 186      -0.590  15.278   7.433  1.00  0.00           H  
ATOM   2829  N   GLY A 187      -4.602  15.022  11.114  1.00  0.00           N  
ATOM   2830  CA  GLY A 187      -3.830  14.274  12.135  1.00  0.00           C  
ATOM   2831  C   GLY A 187      -2.301  14.373  12.002  1.00  0.00           C  
ATOM   2832  O   GLY A 187      -1.768  14.834  10.995  1.00  0.00           O  
ATOM   2833  H   GLY A 187      -5.010  15.912  11.360  1.00  0.00           H  
ATOM   2834 1HA  GLY A 187      -4.098  14.633  13.129  1.00  0.00           H  
ATOM   2835 2HA  GLY A 187      -4.097  13.219  12.092  1.00  0.00           H  
ATOM   2836  N   ASN A 188      -1.626  13.868  13.048  1.00  0.00           N  
ATOM   2837  CA  ASN A 188      -0.166  13.630  13.062  1.00  0.00           C  
ATOM   2838  C   ASN A 188       0.636  14.907  12.880  1.00  0.00           C  
ATOM   2839  O   ASN A 188       1.682  14.898  12.204  1.00  0.00           O  
ATOM   2840  CB  ASN A 188       0.221  12.623  11.995  1.00  0.00           C  
ATOM   2841  CG  ASN A 188       1.574  12.014  12.238  1.00  0.00           C  
ATOM   2842  OD1 ASN A 188       2.243  12.333  13.228  1.00  0.00           O  
ATOM   2843  ND2 ASN A 188       1.990  11.143  11.354  1.00  0.00           N  
ATOM   2844  H   ASN A 188      -2.169  13.643  13.869  1.00  0.00           H  
ATOM   2845  HA  ASN A 188       0.110  13.226  14.038  1.00  0.00           H  
ATOM   2846 1HB  ASN A 188      -0.523  11.825  11.960  1.00  0.00           H  
ATOM   2847 2HB  ASN A 188       0.224  13.109  11.019  1.00  0.00           H  
ATOM   2848 1HD2 ASN A 188       2.883  10.706  11.465  1.00  0.00           H  
ATOM   2849 2HD2 ASN A 188       1.416  10.915  10.569  1.00  0.00           H  
ATOM   2850  N   PHE A 189       0.198  16.002  13.503  1.00  0.00           N  
ATOM   2851  CA  PHE A 189       1.015  17.206  13.560  1.00  0.00           C  
ATOM   2852  C   PHE A 189       2.035  17.166  14.640  1.00  0.00           C  
ATOM   2853  O   PHE A 189       1.738  16.874  15.804  1.00  0.00           O  
ATOM   2854  CB  PHE A 189       0.135  18.440  13.764  1.00  0.00           C  
ATOM   2855  CG  PHE A 189      -0.705  18.790  12.568  1.00  0.00           C  
ATOM   2856  CD1 PHE A 189      -1.773  17.987  12.194  1.00  0.00           C  
ATOM   2857  CD2 PHE A 189      -0.430  19.921  11.815  1.00  0.00           C  
ATOM   2858  CE1 PHE A 189      -2.546  18.307  11.094  1.00  0.00           C  
ATOM   2859  CE2 PHE A 189      -1.202  20.244  10.716  1.00  0.00           C  
ATOM   2860  CZ  PHE A 189      -2.261  19.435  10.355  1.00  0.00           C  
ATOM   2861  H   PHE A 189      -0.711  16.003  13.943  1.00  0.00           H  
ATOM   2862  HA  PHE A 189       1.547  17.309  12.613  1.00  0.00           H  
ATOM   2863 1HB  PHE A 189      -0.531  18.277  14.610  1.00  0.00           H  
ATOM   2864 2HB  PHE A 189       0.762  19.299  14.001  1.00  0.00           H  
ATOM   2865  HD1 PHE A 189      -1.999  17.095  12.779  1.00  0.00           H  
ATOM   2866  HD2 PHE A 189       0.408  20.559  12.099  1.00  0.00           H  
ATOM   2867  HE1 PHE A 189      -3.382  17.667  10.811  1.00  0.00           H  
ATOM   2868  HE2 PHE A 189      -0.975  21.136  10.132  1.00  0.00           H  
ATOM   2869  HZ  PHE A 189      -2.869  19.688   9.488  1.00  0.00           H  
ATOM   2870  N   LYS A 190       3.242  17.530  14.261  1.00  0.00           N  
ATOM   2871  CA  LYS A 190       4.368  17.578  15.214  1.00  0.00           C  
ATOM   2872  C   LYS A 190       4.833  18.980  15.539  1.00  0.00           C  
ATOM   2873  O   LYS A 190       5.543  19.161  16.547  1.00  0.00           O  
ATOM   2874  CB  LYS A 190       5.552  16.774  14.674  1.00  0.00           C  
ATOM   2875  CG  LYS A 190       5.253  15.300  14.434  1.00  0.00           C  
ATOM   2876  CD  LYS A 190       4.906  14.588  15.733  1.00  0.00           C  
ATOM   2877  CE  LYS A 190       4.697  13.097  15.509  1.00  0.00           C  
ATOM   2878  NZ  LYS A 190       4.316  12.394  16.764  1.00  0.00           N  
ATOM   2879  H   LYS A 190       3.403  17.782  13.296  1.00  0.00           H  
ATOM   2880  HA  LYS A 190       4.043  17.135  16.156  1.00  0.00           H  
ATOM   2881 1HB  LYS A 190       5.885  17.206  13.730  1.00  0.00           H  
ATOM   2882 2HB  LYS A 190       6.384  16.837  15.375  1.00  0.00           H  
ATOM   2883 1HG  LYS A 190       4.416  15.206  13.742  1.00  0.00           H  
ATOM   2884 2HG  LYS A 190       6.125  14.820  13.989  1.00  0.00           H  
ATOM   2885 1HD  LYS A 190       5.712  14.729  16.453  1.00  0.00           H  
ATOM   2886 2HD  LYS A 190       3.992  15.014  16.148  1.00  0.00           H  
ATOM   2887 1HE  LYS A 190       3.911  12.947  14.770  1.00  0.00           H  
ATOM   2888 2HE  LYS A 190       5.616  12.655  15.125  1.00  0.00           H  
ATOM   2889 1HZ  LYS A 190       4.188  11.410  16.574  1.00  0.00           H  
ATOM   2890 2HZ  LYS A 190       5.047  12.511  17.451  1.00  0.00           H  
ATOM   2891 3HZ  LYS A 190       3.455  12.782  17.120  1.00  0.00           H  
ATOM   2892  N   ALA A 191       4.439  19.961  14.722  1.00  0.00           N  
ATOM   2893  CA  ALA A 191       4.870  21.344  14.973  1.00  0.00           C  
ATOM   2894  C   ALA A 191       3.760  22.268  14.580  1.00  0.00           C  
ATOM   2895  O   ALA A 191       2.988  21.996  13.643  1.00  0.00           O  
ATOM   2896  CB  ALA A 191       6.141  21.684  14.208  1.00  0.00           C  
ATOM   2897  H   ALA A 191       3.845  19.767  13.928  1.00  0.00           H  
ATOM   2898  HA  ALA A 191       5.075  21.447  16.039  1.00  0.00           H  
ATOM   2899 1HB  ALA A 191       6.428  22.714  14.419  1.00  0.00           H  
ATOM   2900 2HB  ALA A 191       6.942  21.014  14.518  1.00  0.00           H  
ATOM   2901 3HB  ALA A 191       5.964  21.569  13.140  1.00  0.00           H  
ATOM   2902  N   PHE A 192       3.692  23.410  15.239  1.00  0.00           N  
ATOM   2903  CA  PHE A 192       2.706  24.452  14.870  1.00  0.00           C  
ATOM   2904  C   PHE A 192       3.438  25.754  15.166  1.00  0.00           C  
ATOM   2905  O   PHE A 192       3.808  25.995  16.345  1.00  0.00           O  
ATOM   2906  CB  PHE A 192       1.406  24.351  15.671  1.00  0.00           C  
ATOM   2907  CG  PHE A 192       0.354  25.334  15.244  1.00  0.00           C  
ATOM   2908  CD1 PHE A 192      -0.720  24.928  14.466  1.00  0.00           C  
ATOM   2909  CD2 PHE A 192       0.436  26.667  15.618  1.00  0.00           C  
ATOM   2910  CE1 PHE A 192      -1.690  25.831  14.073  1.00  0.00           C  
ATOM   2911  CE2 PHE A 192      -0.532  27.572  15.227  1.00  0.00           C  
ATOM   2912  CZ  PHE A 192      -1.596  27.153  14.453  1.00  0.00           C  
ATOM   2913  H   PHE A 192       4.322  23.580  16.010  1.00  0.00           H  
ATOM   2914  HA  PHE A 192       2.452  24.330  13.816  1.00  0.00           H  
ATOM   2915 1HB  PHE A 192       0.995  23.348  15.572  1.00  0.00           H  
ATOM   2916 2HB  PHE A 192       1.617  24.516  16.727  1.00  0.00           H  
ATOM   2917  HD1 PHE A 192      -0.795  23.882  14.167  1.00  0.00           H  
ATOM   2918  HD2 PHE A 192       1.276  26.998  16.229  1.00  0.00           H  
ATOM   2919  HE1 PHE A 192      -2.528  25.498  13.462  1.00  0.00           H  
ATOM   2920  HE2 PHE A 192      -0.456  28.616  15.528  1.00  0.00           H  
ATOM   2921  HZ  PHE A 192      -2.358  27.866  14.142  1.00  0.00           H  
ATOM   2922  N   LEU A 193       3.723  26.549  14.132  1.00  0.00           N  
ATOM   2923  CA  LEU A 193       4.484  27.797  14.310  1.00  0.00           C  
ATOM   2924  C   LEU A 193       3.636  28.989  13.867  1.00  0.00           C  
ATOM   2925  O   LEU A 193       3.113  28.977  12.725  1.00  0.00           O  
ATOM   2926  CB  LEU A 193       5.789  27.757  13.506  1.00  0.00           C  
ATOM   2927  CG  LEU A 193       6.891  26.850  14.070  1.00  0.00           C  
ATOM   2928  CD1 LEU A 193       6.548  25.395  13.782  1.00  0.00           C  
ATOM   2929  CD2 LEU A 193       8.228  27.230  13.451  1.00  0.00           C  
ATOM   2930  H   LEU A 193       3.411  26.291  13.207  1.00  0.00           H  
ATOM   2931  HA  LEU A 193       4.731  27.904  15.366  1.00  0.00           H  
ATOM   2932 1HB  LEU A 193       5.565  27.416  12.496  1.00  0.00           H  
ATOM   2933 2HB  LEU A 193       6.191  28.768  13.444  1.00  0.00           H  
ATOM   2934  HG  LEU A 193       6.944  26.972  15.152  1.00  0.00           H  
ATOM   2935 1HD1 LEU A 193       7.330  24.750  14.183  1.00  0.00           H  
ATOM   2936 2HD1 LEU A 193       5.597  25.145  14.253  1.00  0.00           H  
ATOM   2937 3HD1 LEU A 193       6.471  25.245  12.706  1.00  0.00           H  
ATOM   2938 1HD2 LEU A 193       9.011  26.586  13.852  1.00  0.00           H  
ATOM   2939 2HD2 LEU A 193       8.176  27.106  12.369  1.00  0.00           H  
ATOM   2940 3HD2 LEU A 193       8.456  28.269  13.687  1.00  0.00           H  
ATOM   2941  N   SER A 194       3.440  29.959  14.768  1.00  0.00           N  
ATOM   2942  CA  SER A 194       2.530  31.097  14.430  1.00  0.00           C  
ATOM   2943  C   SER A 194       3.405  32.338  14.240  1.00  0.00           C  
ATOM   2944  O   SER A 194       4.140  32.685  15.153  1.00  0.00           O  
ATOM   2945  CB  SER A 194       1.504  31.336  15.521  1.00  0.00           C  
ATOM   2946  OG  SER A 194       0.724  32.465  15.238  1.00  0.00           O  
ATOM   2947  H   SER A 194       3.892  29.942  15.671  1.00  0.00           H  
ATOM   2948  HA  SER A 194       1.996  30.852  13.511  1.00  0.00           H  
ATOM   2949 1HB  SER A 194       0.862  30.461  15.614  1.00  0.00           H  
ATOM   2950 2HB  SER A 194       2.013  31.472  16.474  1.00  0.00           H  
ATOM   2951  HG  SER A 194       0.549  32.436  14.294  1.00  0.00           H  
ATOM   2952  N   ILE A 195       3.338  32.977  13.063  1.00  0.00           N  
ATOM   2953  CA  ILE A 195       4.105  34.243  12.790  1.00  0.00           C  
ATOM   2954  C   ILE A 195       3.286  35.487  13.032  1.00  0.00           C  
ATOM   2955  O   ILE A 195       2.214  35.681  12.404  1.00  0.00           O  
ATOM   2956  CB  ILE A 195       4.622  34.285  11.340  1.00  0.00           C  
ATOM   2957  CG1 ILE A 195       5.471  33.047  11.040  1.00  0.00           C  
ATOM   2958  CG2 ILE A 195       5.423  35.555  11.098  1.00  0.00           C  
ATOM   2959  CD1 ILE A 195       6.673  32.896  11.945  1.00  0.00           C  
ATOM   2960  H   ILE A 195       2.751  32.591  12.337  1.00  0.00           H  
ATOM   2961  HA  ILE A 195       4.964  34.278  13.459  1.00  0.00           H  
ATOM   2962  HB  ILE A 195       3.777  34.262  10.652  1.00  0.00           H  
ATOM   2963 1HG1 ILE A 195       4.857  32.152  11.137  1.00  0.00           H  
ATOM   2964 2HG1 ILE A 195       5.825  33.089  10.010  1.00  0.00           H  
ATOM   2965 1HG2 ILE A 195       5.781  35.568  10.068  1.00  0.00           H  
ATOM   2966 2HG2 ILE A 195       4.789  36.423  11.272  1.00  0.00           H  
ATOM   2967 3HG2 ILE A 195       6.274  35.584  11.778  1.00  0.00           H  
ATOM   2968 1HD1 ILE A 195       7.224  31.997  11.671  1.00  0.00           H  
ATOM   2969 2HD1 ILE A 195       7.321  33.767  11.837  1.00  0.00           H  
ATOM   2970 3HD1 ILE A 195       6.341  32.816  12.979  1.00  0.00           H  
ATOM   2971  N   HIS A 196       3.788  36.309  13.954  1.00  0.00           N  
ATOM   2972  CA  HIS A 196       3.199  37.620  14.244  1.00  0.00           C  
ATOM   2973  C   HIS A 196       4.250  38.703  14.115  1.00  0.00           C  
ATOM   2974  O   HIS A 196       5.437  38.448  13.869  1.00  0.00           O  
ATOM   2975  CB  HIS A 196       2.589  37.656  15.649  1.00  0.00           C  
ATOM   2976  CG  HIS A 196       1.449  36.703  15.835  1.00  0.00           C  
ATOM   2977  ND1 HIS A 196       1.313  35.918  16.960  1.00  0.00           N  
ATOM   2978  CD2 HIS A 196       0.395  36.409  15.039  1.00  0.00           C  
ATOM   2979  CE1 HIS A 196       0.221  35.181  16.848  1.00  0.00           C  
ATOM   2980  NE2 HIS A 196      -0.353  35.460  15.692  1.00  0.00           N  
ATOM   2981  H   HIS A 196       4.605  36.012  14.469  1.00  0.00           H  
ATOM   2982  HA  HIS A 196       2.402  37.827  13.530  1.00  0.00           H  
ATOM   2983 1HB  HIS A 196       3.357  37.417  16.386  1.00  0.00           H  
ATOM   2984 2HB  HIS A 196       2.231  38.662  15.864  1.00  0.00           H  
ATOM   2985  HD1 HIS A 196       1.889  35.949  17.777  1.00  0.00           H  
ATOM   2986  HD2 HIS A 196       0.081  36.772  14.060  1.00  0.00           H  
ATOM   2987  HE1 HIS A 196      -0.066  34.490  17.641  1.00  0.00           H  
ATOM   2988  N   SER A 197       3.830  39.947  14.356  1.00  0.00           N  
ATOM   2989  CA  SER A 197       4.798  40.993  14.672  1.00  0.00           C  
ATOM   2990  C   SER A 197       4.144  41.937  15.697  1.00  0.00           C  
ATOM   2991  O   SER A 197       2.909  41.928  15.846  1.00  0.00           O  
ATOM   2992  CB  SER A 197       5.207  41.749  13.423  1.00  0.00           C  
ATOM   2993  OG  SER A 197       4.121  42.453  12.884  1.00  0.00           O  
ATOM   2994  H   SER A 197       2.848  40.179  14.323  1.00  0.00           H  
ATOM   2995  HA  SER A 197       5.687  40.525  15.098  1.00  0.00           H  
ATOM   2996 1HB  SER A 197       6.010  42.444  13.665  1.00  0.00           H  
ATOM   2997 2HB  SER A 197       5.592  41.049  12.684  1.00  0.00           H  
ATOM   2998  HG  SER A 197       3.643  42.816  13.634  1.00  0.00           H  
ATOM   2999  N   TYR A 198       4.916  42.729  16.428  1.00  0.00           N  
ATOM   3000  CA  TYR A 198       6.408  42.808  16.389  1.00  0.00           C  
ATOM   3001  C   TYR A 198       6.885  42.650  17.808  1.00  0.00           C  
ATOM   3002  O   TYR A 198       6.074  42.633  18.767  1.00  0.00           O  
ATOM   3003  CB  TYR A 198       6.910  44.125  15.794  1.00  0.00           C  
ATOM   3004  CG  TYR A 198       6.571  45.341  16.629  1.00  0.00           C  
ATOM   3005  CD1 TYR A 198       7.456  45.782  17.602  1.00  0.00           C  
ATOM   3006  CD2 TYR A 198       5.377  46.014  16.421  1.00  0.00           C  
ATOM   3007  CE1 TYR A 198       7.147  46.892  18.364  1.00  0.00           C  
ATOM   3008  CE2 TYR A 198       5.067  47.123  17.183  1.00  0.00           C  
ATOM   3009  CZ  TYR A 198       5.947  47.562  18.152  1.00  0.00           C  
ATOM   3010  OH  TYR A 198       5.640  48.668  18.911  1.00  0.00           O  
ATOM   3011  H   TYR A 198       4.408  43.326  17.065  1.00  0.00           H  
ATOM   3012  HA  TYR A 198       6.781  41.998  15.761  1.00  0.00           H  
ATOM   3013 1HB  TYR A 198       7.994  44.083  15.678  1.00  0.00           H  
ATOM   3014 2HB  TYR A 198       6.480  44.264  14.802  1.00  0.00           H  
ATOM   3015  HD1 TYR A 198       8.395  45.253  17.765  1.00  0.00           H  
ATOM   3016  HD2 TYR A 198       4.681  45.666  15.657  1.00  0.00           H  
ATOM   3017  HE1 TYR A 198       7.842  47.238  19.128  1.00  0.00           H  
ATOM   3018  HE2 TYR A 198       4.128  47.652  17.021  1.00  0.00           H  
ATOM   3019  HH  TYR A 198       6.352  48.836  19.532  1.00  0.00           H  
ATOM   3020  N   SER A 199       8.213  42.501  17.955  1.00  0.00           N  
ATOM   3021  CA  SER A 199       8.930  42.594  19.224  1.00  0.00           C  
ATOM   3022  C   SER A 199      10.223  41.776  19.182  1.00  0.00           C  
ATOM   3023  O   SER A 199      11.042  41.932  20.096  1.00  0.00           O  
ATOM   3024  CB  SER A 199       8.048  42.111  20.359  1.00  0.00           C  
ATOM   3025  OG  SER A 199       8.727  42.173  21.583  1.00  0.00           O  
ATOM   3026  H   SER A 199       8.732  42.311  17.110  1.00  0.00           H  
ATOM   3027  HA  SER A 199       9.188  43.639  19.400  1.00  0.00           H  
ATOM   3028 1HB  SER A 199       7.149  42.724  20.407  1.00  0.00           H  
ATOM   3029 2HB  SER A 199       7.735  41.086  20.165  1.00  0.00           H  
ATOM   3030  HG  SER A 199       9.662  42.201  21.367  1.00  0.00           H  
ATOM   3031  N   GLN A 200      10.426  40.923  18.162  1.00  0.00           N  
ATOM   3032  CA  GLN A 200      11.645  40.020  18.121  1.00  0.00           C  
ATOM   3033  C   GLN A 200      11.718  39.072  19.299  1.00  0.00           C  
ATOM   3034  O   GLN A 200      12.658  39.117  20.076  1.00  0.00           O  
ATOM   3035  CB  GLN A 200      12.937  40.841  18.080  1.00  0.00           C  
ATOM   3036  CG  GLN A 200      13.062  41.744  16.865  1.00  0.00           C  
ATOM   3037  CD  GLN A 200      14.374  42.505  16.842  1.00  0.00           C  
ATOM   3038  OE1 GLN A 200      15.242  42.299  17.695  1.00  0.00           O  
ATOM   3039  NE2 GLN A 200      14.526  43.391  15.865  1.00  0.00           N  
ATOM   3040  H   GLN A 200       9.756  40.880  17.407  1.00  0.00           H  
ATOM   3041  HA  GLN A 200      11.595  39.413  17.217  1.00  0.00           H  
ATOM   3042 1HB  GLN A 200      12.999  41.466  18.971  1.00  0.00           H  
ATOM   3043 2HB  GLN A 200      13.795  40.170  18.090  1.00  0.00           H  
ATOM   3044 1HG  GLN A 200      13.005  41.134  15.964  1.00  0.00           H  
ATOM   3045 2HG  GLN A 200      12.247  42.468  16.878  1.00  0.00           H  
ATOM   3046 1HE2 GLN A 200      15.371  43.924  15.799  1.00  0.00           H  
ATOM   3047 2HE2 GLN A 200      13.797  43.527  15.195  1.00  0.00           H  
ATOM   3048  N   LEU A 201      10.697  38.201  19.378  1.00  0.00           N  
ATOM   3049  CA  LEU A 201      10.520  37.242  20.467  1.00  0.00           C  
ATOM   3050  C   LEU A 201      10.257  35.884  19.835  1.00  0.00           C  
ATOM   3051  O   LEU A 201       9.588  35.785  18.805  1.00  0.00           O  
ATOM   3052  CB  LEU A 201       9.358  37.645  21.384  1.00  0.00           C  
ATOM   3053  CG  LEU A 201       9.519  38.985  22.112  1.00  0.00           C  
ATOM   3054  CD1 LEU A 201       8.214  39.344  22.810  1.00  0.00           C  
ATOM   3055  CD2 LEU A 201      10.664  38.887  23.109  1.00  0.00           C  
ATOM   3056  H   LEU A 201      10.020  38.225  18.629  1.00  0.00           H  
ATOM   3057  HA  LEU A 201      11.432  37.223  21.062  1.00  0.00           H  
ATOM   3058 1HB  LEU A 201       8.448  37.699  20.788  1.00  0.00           H  
ATOM   3059 2HB  LEU A 201       9.227  36.870  22.140  1.00  0.00           H  
ATOM   3060  HG  LEU A 201       9.735  39.770  21.386  1.00  0.00           H  
ATOM   3061 1HD1 LEU A 201       8.329  40.297  23.328  1.00  0.00           H  
ATOM   3062 2HD1 LEU A 201       7.417  39.427  22.072  1.00  0.00           H  
ATOM   3063 3HD1 LEU A 201       7.963  38.568  23.532  1.00  0.00           H  
ATOM   3064 1HD2 LEU A 201      10.779  39.841  23.626  1.00  0.00           H  
ATOM   3065 2HD2 LEU A 201      10.448  38.104  23.836  1.00  0.00           H  
ATOM   3066 3HD2 LEU A 201      11.587  38.648  22.580  1.00  0.00           H  
ATOM   3067  N   LEU A 202      10.771  34.831  20.460  1.00  0.00           N  
ATOM   3068  CA  LEU A 202      10.424  33.468  19.996  1.00  0.00           C  
ATOM   3069  C   LEU A 202       9.910  32.787  21.251  1.00  0.00           C  
ATOM   3070  O   LEU A 202      10.659  32.627  22.238  1.00  0.00           O  
ATOM   3071  CB  LEU A 202      11.627  32.718  19.410  1.00  0.00           C  
ATOM   3072  CG  LEU A 202      11.357  31.278  18.957  1.00  0.00           C  
ATOM   3073  CD1 LEU A 202      10.334  31.283  17.828  1.00  0.00           C  
ATOM   3074  CD2 LEU A 202      12.660  30.633  18.511  1.00  0.00           C  
ATOM   3075  H   LEU A 202      11.395  34.939  21.247  1.00  0.00           H  
ATOM   3076  HA  LEU A 202       9.674  33.551  19.211  1.00  0.00           H  
ATOM   3077 1HB  LEU A 202      11.995  33.273  18.548  1.00  0.00           H  
ATOM   3078 2HB  LEU A 202      12.417  32.687  20.160  1.00  0.00           H  
ATOM   3079  HG  LEU A 202      10.935  30.709  19.786  1.00  0.00           H  
ATOM   3080 1HD1 LEU A 202      10.142  30.260  17.506  1.00  0.00           H  
ATOM   3081 2HD1 LEU A 202       9.406  31.732  18.181  1.00  0.00           H  
ATOM   3082 3HD1 LEU A 202      10.722  31.860  16.989  1.00  0.00           H  
ATOM   3083 1HD2 LEU A 202      12.468  29.608  18.189  1.00  0.00           H  
ATOM   3084 2HD2 LEU A 202      13.082  31.200  17.681  1.00  0.00           H  
ATOM   3085 3HD2 LEU A 202      13.366  30.626  19.341  1.00  0.00           H  
ATOM   3086  N   LEU A 203       8.618  32.468  21.261  1.00  0.00           N  
ATOM   3087  CA  LEU A 203       7.996  32.011  22.499  1.00  0.00           C  
ATOM   3088  C   LEU A 203       7.341  30.641  22.329  1.00  0.00           C  
ATOM   3089  O   LEU A 203       7.028  30.205  21.207  1.00  0.00           O  
ATOM   3090  CB  LEU A 203       6.949  33.029  22.968  1.00  0.00           C  
ATOM   3091  CG  LEU A 203       7.470  34.448  23.227  1.00  0.00           C  
ATOM   3092  CD1 LEU A 203       6.298  35.374  23.523  1.00  0.00           C  
ATOM   3093  CD2 LEU A 203       8.454  34.424  24.388  1.00  0.00           C  
ATOM   3094  H   LEU A 203       8.056  32.536  20.424  1.00  0.00           H  
ATOM   3095  HA  LEU A 203       8.768  31.924  23.262  1.00  0.00           H  
ATOM   3096 1HB  LEU A 203       6.168  33.096  22.212  1.00  0.00           H  
ATOM   3097 2HB  LEU A 203       6.501  32.666  23.893  1.00  0.00           H  
ATOM   3098  HG  LEU A 203       7.972  34.821  22.334  1.00  0.00           H  
ATOM   3099 1HD1 LEU A 203       6.669  36.383  23.707  1.00  0.00           H  
ATOM   3100 2HD1 LEU A 203       5.621  35.388  22.668  1.00  0.00           H  
ATOM   3101 3HD1 LEU A 203       5.765  35.017  24.403  1.00  0.00           H  
ATOM   3102 1HD2 LEU A 203       8.825  35.432  24.572  1.00  0.00           H  
ATOM   3103 2HD2 LEU A 203       7.952  34.053  25.282  1.00  0.00           H  
ATOM   3104 3HD2 LEU A 203       9.290  33.768  24.143  1.00  0.00           H  
ATOM   3105  N   TYR A 204       7.077  30.007  23.472  1.00  0.00           N  
ATOM   3106  CA  TYR A 204       6.445  28.673  23.524  1.00  0.00           C  
ATOM   3107  C   TYR A 204       5.421  28.694  24.639  1.00  0.00           C  
ATOM   3108  O   TYR A 204       5.293  29.700  25.312  1.00  0.00           O  
ATOM   3109  CB  TYR A 204       7.473  27.563  23.752  1.00  0.00           C  
ATOM   3110  CG  TYR A 204       8.154  27.629  25.101  1.00  0.00           C  
ATOM   3111  CD1 TYR A 204       7.622  26.942  26.182  1.00  0.00           C  
ATOM   3112  CD2 TYR A 204       9.312  28.378  25.257  1.00  0.00           C  
ATOM   3113  CE1 TYR A 204       8.244  27.003  27.414  1.00  0.00           C  
ATOM   3114  CE2 TYR A 204       9.934  28.438  26.489  1.00  0.00           C  
ATOM   3115  CZ  TYR A 204       9.404  27.755  27.564  1.00  0.00           C  
ATOM   3116  OH  TYR A 204      10.023  27.815  28.792  1.00  0.00           O  
ATOM   3117  H   TYR A 204       7.324  30.468  24.336  1.00  0.00           H  
ATOM   3118  HA  TYR A 204       5.954  28.485  22.569  1.00  0.00           H  
ATOM   3119 1HB  TYR A 204       6.986  26.591  23.664  1.00  0.00           H  
ATOM   3120 2HB  TYR A 204       8.241  27.614  22.981  1.00  0.00           H  
ATOM   3121  HD1 TYR A 204       6.712  26.354  26.059  1.00  0.00           H  
ATOM   3122  HD2 TYR A 204       9.730  28.919  24.409  1.00  0.00           H  
ATOM   3123  HE1 TYR A 204       7.825  26.463  28.263  1.00  0.00           H  
ATOM   3124  HE2 TYR A 204      10.843  29.027  26.613  1.00  0.00           H  
ATOM   3125  HH  TYR A 204      10.804  28.370  28.728  1.00  0.00           H  
ATOM   3126  N   PRO A 205       4.629  27.642  24.809  1.00  0.00           N  
ATOM   3127  CA  PRO A 205       3.548  27.727  25.785  1.00  0.00           C  
ATOM   3128  C   PRO A 205       4.064  27.886  27.197  1.00  0.00           C  
ATOM   3129  O   PRO A 205       5.154  27.367  27.508  1.00  0.00           O  
ATOM   3130  CB  PRO A 205       2.820  26.391  25.606  1.00  0.00           C  
ATOM   3131  CG  PRO A 205       3.213  25.940  24.241  1.00  0.00           C  
ATOM   3132  CD  PRO A 205       4.626  26.433  24.076  1.00  0.00           C  
ATOM   3133  HA  PRO A 205       2.893  28.572  25.526  1.00  0.00           H  
ATOM   3134 1HB  PRO A 205       3.127  25.687  26.393  1.00  0.00           H  
ATOM   3135 2HB  PRO A 205       1.734  26.537  25.711  1.00  0.00           H  
ATOM   3136 1HG  PRO A 205       3.134  24.846  24.165  1.00  0.00           H  
ATOM   3137 2HG  PRO A 205       2.528  26.361  23.490  1.00  0.00           H  
ATOM   3138 1HD  PRO A 205       5.324  25.691  24.491  1.00  0.00           H  
ATOM   3139 2HD  PRO A 205       4.833  26.607  23.010  1.00  0.00           H  
ATOM   3140  N   TYR A 206       3.276  28.475  28.119  1.00  0.00           N  
ATOM   3141  CA  TYR A 206       1.897  28.847  27.893  1.00  0.00           C  
ATOM   3142  C   TYR A 206       1.682  30.351  28.000  1.00  0.00           C  
ATOM   3143  O   TYR A 206       2.432  31.059  28.714  1.00  0.00           O  
ATOM   3144  CB  TYR A 206       0.988  28.111  28.880  1.00  0.00           C  
ATOM   3145  CG  TYR A 206       0.987  26.609  28.706  1.00  0.00           C  
ATOM   3146  CD1 TYR A 206       1.392  25.789  29.749  1.00  0.00           C  
ATOM   3147  CD2 TYR A 206       0.582  26.050  27.503  1.00  0.00           C  
ATOM   3148  CE1 TYR A 206       1.391  24.417  29.590  1.00  0.00           C  
ATOM   3149  CE2 TYR A 206       0.581  24.678  27.343  1.00  0.00           C  
ATOM   3150  CZ  TYR A 206       0.984  23.863  28.381  1.00  0.00           C  
ATOM   3151  OH  TYR A 206       0.983  22.496  28.223  1.00  0.00           O  
ATOM   3152  H   TYR A 206       3.694  28.660  29.020  1.00  0.00           H  
ATOM   3153  HA  TYR A 206       1.623  28.558  26.878  1.00  0.00           H  
ATOM   3154 1HB  TYR A 206       1.301  28.335  29.901  1.00  0.00           H  
ATOM   3155 2HB  TYR A 206      -0.036  28.467  28.767  1.00  0.00           H  
ATOM   3156  HD1 TYR A 206       1.711  26.228  30.695  1.00  0.00           H  
ATOM   3157  HD2 TYR A 206       0.264  26.694  26.682  1.00  0.00           H  
ATOM   3158  HE1 TYR A 206       1.710  23.773  30.409  1.00  0.00           H  
ATOM   3159  HE2 TYR A 206       0.263  24.239  26.397  1.00  0.00           H  
ATOM   3160  HH  TYR A 206       1.289  22.081  29.033  1.00  0.00           H  
ATOM   3161  N   GLY A 207       0.627  30.808  27.367  1.00  0.00           N  
ATOM   3162  CA  GLY A 207       0.154  32.174  27.505  1.00  0.00           C  
ATOM   3163  C   GLY A 207      -0.917  32.256  28.578  1.00  0.00           C  
ATOM   3164  O   GLY A 207      -1.087  33.287  29.188  1.00  0.00           O  
ATOM   3165  H   GLY A 207       0.129  30.174  26.759  1.00  0.00           H  
ATOM   3166 1HA  GLY A 207       0.991  32.825  27.759  1.00  0.00           H  
ATOM   3167 2HA  GLY A 207      -0.243  32.519  26.551  1.00  0.00           H  
ATOM   3168  N   TYR A 208      -1.642  31.166  28.821  1.00  0.00           N  
ATOM   3169  CA  TYR A 208      -2.822  31.218  29.700  1.00  0.00           C  
ATOM   3170  C   TYR A 208      -2.532  30.950  31.154  1.00  0.00           C  
ATOM   3171  O   TYR A 208      -3.395  31.114  32.029  1.00  0.00           O  
ATOM   3172  CB  TYR A 208      -3.881  30.226  29.214  1.00  0.00           C  
ATOM   3173  CG  TYR A 208      -3.417  28.786  29.223  1.00  0.00           C  
ATOM   3174  CD1 TYR A 208      -3.552  28.021  30.372  1.00  0.00           C  
ATOM   3175  CD2 TYR A 208      -2.858  28.230  28.081  1.00  0.00           C  
ATOM   3176  CE1 TYR A 208      -3.128  26.706  30.380  1.00  0.00           C  
ATOM   3177  CE2 TYR A 208      -2.435  26.915  28.089  1.00  0.00           C  
ATOM   3178  CZ  TYR A 208      -2.569  26.154  29.233  1.00  0.00           C  
ATOM   3179  OH  TYR A 208      -2.147  24.845  29.240  1.00  0.00           O  
ATOM   3180  H   TYR A 208      -1.382  30.287  28.398  1.00  0.00           H  
ATOM   3181  HA  TYR A 208      -3.238  32.225  29.661  1.00  0.00           H  
ATOM   3182 1HB  TYR A 208      -4.768  30.302  29.845  1.00  0.00           H  
ATOM   3183 2HB  TYR A 208      -4.179  30.481  28.198  1.00  0.00           H  
ATOM   3184  HD1 TYR A 208      -3.991  28.457  31.269  1.00  0.00           H  
ATOM   3185  HD2 TYR A 208      -2.752  28.832  27.179  1.00  0.00           H  
ATOM   3186  HE1 TYR A 208      -3.234  26.105  31.283  1.00  0.00           H  
ATOM   3187  HE2 TYR A 208      -1.995  26.479  27.192  1.00  0.00           H  
ATOM   3188  HH  TYR A 208      -1.788  24.620  28.379  1.00  0.00           H  
ATOM   3189  N   THR A 209      -1.318  30.517  31.426  1.00  0.00           N  
ATOM   3190  CA  THR A 209      -0.945  30.145  32.797  1.00  0.00           C  
ATOM   3191  C   THR A 209       0.564  30.225  32.895  1.00  0.00           C  
ATOM   3192  O   THR A 209       1.277  30.142  31.891  1.00  0.00           O  
ATOM   3193  CB  THR A 209      -1.431  28.734  33.176  1.00  0.00           C  
ATOM   3194  OG1 THR A 209      -1.198  28.504  34.571  1.00  0.00           O  
ATOM   3195  CG2 THR A 209      -0.694  27.680  32.363  1.00  0.00           C  
ATOM   3196  H   THR A 209      -0.631  30.437  30.690  1.00  0.00           H  
ATOM   3197  HA  THR A 209      -1.410  30.851  33.486  1.00  0.00           H  
ATOM   3198  HB  THR A 209      -2.500  28.653  32.981  1.00  0.00           H  
ATOM   3199  HG1 THR A 209      -1.679  29.156  35.087  1.00  0.00           H  
ATOM   3200 1HG2 THR A 209      -1.051  26.689  32.643  1.00  0.00           H  
ATOM   3201 2HG2 THR A 209      -0.878  27.845  31.301  1.00  0.00           H  
ATOM   3202 3HG2 THR A 209       0.375  27.750  32.560  1.00  0.00           H  
ATOM   3203  N   THR A 210       1.062  30.296  34.116  1.00  0.00           N  
ATOM   3204  CA  THR A 210       2.500  30.307  34.328  1.00  0.00           C  
ATOM   3205  C   THR A 210       3.050  28.875  34.477  1.00  0.00           C  
ATOM   3206  O   THR A 210       4.251  28.683  34.597  1.00  0.00           O  
ATOM   3207  CB  THR A 210       2.863  31.142  35.570  1.00  0.00           C  
ATOM   3208  OG1 THR A 210       2.247  30.570  36.731  1.00  0.00           O  
ATOM   3209  CG2 THR A 210       2.389  32.578  35.404  1.00  0.00           C  
ATOM   3210  H   THR A 210       0.446  30.343  34.915  1.00  0.00           H  
ATOM   3211  HA  THR A 210       2.975  30.759  33.457  1.00  0.00           H  
ATOM   3212  HB  THR A 210       3.944  31.136  35.709  1.00  0.00           H  
ATOM   3213  HG1 THR A 210       2.300  29.613  36.681  1.00  0.00           H  
ATOM   3214 1HG2 THR A 210       2.655  33.153  36.291  1.00  0.00           H  
ATOM   3215 2HG2 THR A 210       2.865  33.019  34.529  1.00  0.00           H  
ATOM   3216 3HG2 THR A 210       1.308  32.591  35.274  1.00  0.00           H  
ATOM   3217  N   GLN A 211       2.170  27.873  34.392  1.00  0.00           N  
ATOM   3218  CA  GLN A 211       2.596  26.502  34.640  1.00  0.00           C  
ATOM   3219  C   GLN A 211       3.599  26.107  33.554  1.00  0.00           C  
ATOM   3220  O   GLN A 211       3.541  26.604  32.416  1.00  0.00           O  
ATOM   3221  CB  GLN A 211       1.402  25.544  34.651  1.00  0.00           C  
ATOM   3222  CG  GLN A 211       0.442  25.760  35.809  1.00  0.00           C  
ATOM   3223  CD  GLN A 211      -0.714  24.778  35.793  1.00  0.00           C  
ATOM   3224  OE1 GLN A 211      -0.520  23.567  35.925  1.00  0.00           O  
ATOM   3225  NE2 GLN A 211      -1.927  25.295  35.630  1.00  0.00           N  
ATOM   3226  H   GLN A 211       1.205  28.053  34.156  1.00  0.00           H  
ATOM   3227  HA  GLN A 211       3.077  26.461  35.617  1.00  0.00           H  
ATOM   3228 1HB  GLN A 211       0.840  25.652  33.723  1.00  0.00           H  
ATOM   3229 2HB  GLN A 211       1.760  24.516  34.699  1.00  0.00           H  
ATOM   3230 1HG  GLN A 211       0.984  25.634  36.746  1.00  0.00           H  
ATOM   3231 2HG  GLN A 211       0.034  26.769  35.746  1.00  0.00           H  
ATOM   3232 1HE2 GLN A 211      -2.729  24.696  35.611  1.00  0.00           H  
ATOM   3233 2HE2 GLN A 211      -2.040  26.284  35.527  1.00  0.00           H  
ATOM   3234  N   SER A 212       4.503  25.210  33.908  1.00  0.00           N  
ATOM   3235  CA  SER A 212       5.539  24.718  32.997  1.00  0.00           C  
ATOM   3236  C   SER A 212       4.987  23.640  32.045  1.00  0.00           C  
ATOM   3237  O   SER A 212       4.450  22.602  32.482  1.00  0.00           O  
ATOM   3238  CB  SER A 212       6.702  24.158  33.792  1.00  0.00           C  
ATOM   3239  OG  SER A 212       7.331  25.164  34.538  1.00  0.00           O  
ATOM   3240  H   SER A 212       4.469  24.854  34.853  1.00  0.00           H  
ATOM   3241  HA  SER A 212       5.893  25.554  32.392  1.00  0.00           H  
ATOM   3242 1HB  SER A 212       6.343  23.376  34.461  1.00  0.00           H  
ATOM   3243 2HB  SER A 212       7.422  23.703  33.113  1.00  0.00           H  
ATOM   3244  HG  SER A 212       6.788  25.293  35.319  1.00  0.00           H  
ATOM   3245  N   ILE A 213       5.097  23.870  30.746  1.00  0.00           N  
ATOM   3246  CA  ILE A 213       4.827  22.792  29.781  1.00  0.00           C  
ATOM   3247  C   ILE A 213       5.735  21.608  30.089  1.00  0.00           C  
ATOM   3248  O   ILE A 213       6.919  21.788  30.394  1.00  0.00           O  
ATOM   3249  CB  ILE A 213       5.050  23.258  28.331  1.00  0.00           C  
ATOM   3250  CG1 ILE A 213       4.093  24.402  27.984  1.00  0.00           C  
ATOM   3251  CG2 ILE A 213       4.868  22.097  27.365  1.00  0.00           C  
ATOM   3252  CD1 ILE A 213       2.632  24.025  28.076  1.00  0.00           C  
ATOM   3253  H   ILE A 213       5.366  24.781  30.403  1.00  0.00           H  
ATOM   3254  HA  ILE A 213       3.785  22.490  29.882  1.00  0.00           H  
ATOM   3255  HB  ILE A 213       6.061  23.650  28.226  1.00  0.00           H  
ATOM   3256 1HG1 ILE A 213       4.272  25.241  28.655  1.00  0.00           H  
ATOM   3257 2HG1 ILE A 213       4.292  24.747  26.969  1.00  0.00           H  
ATOM   3258 1HG2 ILE A 213       5.029  22.444  26.345  1.00  0.00           H  
ATOM   3259 2HG2 ILE A 213       5.588  21.313  27.599  1.00  0.00           H  
ATOM   3260 3HG2 ILE A 213       3.857  21.701  27.459  1.00  0.00           H  
ATOM   3261 1HD1 ILE A 213       2.017  24.887  27.816  1.00  0.00           H  
ATOM   3262 2HD1 ILE A 213       2.423  23.208  27.385  1.00  0.00           H  
ATOM   3263 3HD1 ILE A 213       2.402  23.709  29.093  1.00  0.00           H  
ATOM   3264  N   PRO A 214       5.213  20.354  29.970  1.00  0.00           N  
ATOM   3265  CA  PRO A 214       6.092  19.228  30.200  1.00  0.00           C  
ATOM   3266  C   PRO A 214       7.351  19.275  29.351  1.00  0.00           C  
ATOM   3267  O   PRO A 214       8.417  18.834  29.836  1.00  0.00           O  
ATOM   3268  CB  PRO A 214       5.207  18.036  29.821  1.00  0.00           C  
ATOM   3269  CG  PRO A 214       3.821  18.504  30.108  1.00  0.00           C  
ATOM   3270  CD  PRO A 214       3.819  19.949  29.686  1.00  0.00           C  
ATOM   3271  HA  PRO A 214       6.369  19.196  31.264  1.00  0.00           H  
ATOM   3272 1HB  PRO A 214       5.359  17.776  28.763  1.00  0.00           H  
ATOM   3273 2HB  PRO A 214       5.491  17.154  30.413  1.00  0.00           H  
ATOM   3274 1HG  PRO A 214       3.092  17.899  29.550  1.00  0.00           H  
ATOM   3275 2HG  PRO A 214       3.590  18.374  31.176  1.00  0.00           H  
ATOM   3276 1HD  PRO A 214       3.587  20.018  28.613  1.00  0.00           H  
ATOM   3277 2HD  PRO A 214       3.077  20.504  30.280  1.00  0.00           H  
ATOM   3278  N   ASP A 215       7.226  19.747  28.118  1.00  0.00           N  
ATOM   3279  CA  ASP A 215       8.384  19.853  27.232  1.00  0.00           C  
ATOM   3280  C   ASP A 215       9.163  21.173  27.275  1.00  0.00           C  
ATOM   3281  O   ASP A 215       9.989  21.405  26.388  1.00  0.00           O  
ATOM   3282  CB  ASP A 215       7.929  19.606  25.792  1.00  0.00           C  
ATOM   3283  CG  ASP A 215       7.471  18.173  25.553  1.00  0.00           C  
ATOM   3284  OD1 ASP A 215       8.145  17.273  25.993  1.00  0.00           O  
ATOM   3285  OD2 ASP A 215       6.451  17.993  24.932  1.00  0.00           O  
ATOM   3286  H   ASP A 215       6.320  20.039  27.781  1.00  0.00           H  
ATOM   3287  HA  ASP A 215       9.110  19.092  27.519  1.00  0.00           H  
ATOM   3288 1HB  ASP A 215       7.108  20.280  25.548  1.00  0.00           H  
ATOM   3289 2HB  ASP A 215       8.749  19.828  25.108  1.00  0.00           H  
ATOM   3290  N   LYS A 216       8.941  21.998  28.309  1.00  0.00           N  
ATOM   3291  CA  LYS A 216       9.566  23.350  28.350  1.00  0.00           C  
ATOM   3292  C   LYS A 216      11.107  23.344  28.157  1.00  0.00           C  
ATOM   3293  O   LYS A 216      11.634  24.152  27.377  1.00  0.00           O  
ATOM   3294  CB  LYS A 216       9.225  24.036  29.674  1.00  0.00           C  
ATOM   3295  CG  LYS A 216       9.789  25.443  29.817  1.00  0.00           C  
ATOM   3296  CD  LYS A 216       9.333  26.092  31.115  1.00  0.00           C  
ATOM   3297  CE  LYS A 216      10.003  25.450  32.321  1.00  0.00           C  
ATOM   3298  NZ  LYS A 216       9.651  26.146  33.589  1.00  0.00           N  
ATOM   3299  H   LYS A 216       8.346  21.708  29.072  1.00  0.00           H  
ATOM   3300  HA  LYS A 216       9.162  23.943  27.528  1.00  0.00           H  
ATOM   3301 1HB  LYS A 216       8.142  24.097  29.784  1.00  0.00           H  
ATOM   3302 2HB  LYS A 216       9.604  23.437  30.502  1.00  0.00           H  
ATOM   3303 1HG  LYS A 216      10.879  25.401  29.805  1.00  0.00           H  
ATOM   3304 2HG  LYS A 216       9.458  26.055  28.979  1.00  0.00           H  
ATOM   3305 1HD  LYS A 216       9.578  27.155  31.097  1.00  0.00           H  
ATOM   3306 2HD  LYS A 216       8.253  25.987  31.214  1.00  0.00           H  
ATOM   3307 1HE  LYS A 216       9.697  24.408  32.396  1.00  0.00           H  
ATOM   3308 2HE  LYS A 216      11.086  25.480  32.195  1.00  0.00           H  
ATOM   3309 1HZ  LYS A 216      10.115  25.691  34.363  1.00  0.00           H  
ATOM   3310 2HZ  LYS A 216       9.948  27.110  33.539  1.00  0.00           H  
ATOM   3311 3HZ  LYS A 216       8.652  26.108  33.728  1.00  0.00           H  
ATOM   3312  N   THR A 217      11.803  22.423  28.800  1.00  0.00           N  
ATOM   3313  CA  THR A 217      13.246  22.436  28.733  1.00  0.00           C  
ATOM   3314  C   THR A 217      13.666  22.248  27.274  1.00  0.00           C  
ATOM   3315  O   THR A 217      14.491  23.007  26.743  1.00  0.00           O  
ATOM   3316  CB  THR A 217      13.864  21.340  29.620  1.00  0.00           C  
ATOM   3317  OG1 THR A 217      13.503  21.569  30.989  1.00  0.00           O  
ATOM   3318  CG2 THR A 217      15.380  21.342  29.493  1.00  0.00           C  
ATOM   3319  H   THR A 217      11.342  21.705  29.341  1.00  0.00           H  
ATOM   3320  HA  THR A 217      13.600  23.403  29.092  1.00  0.00           H  
ATOM   3321  HB  THR A 217      13.481  20.366  29.316  1.00  0.00           H  
ATOM   3322  HG1 THR A 217      14.115  21.102  31.563  1.00  0.00           H  
ATOM   3323 1HG2 THR A 217      15.799  20.561  30.127  1.00  0.00           H  
ATOM   3324 2HG2 THR A 217      15.658  21.156  28.456  1.00  0.00           H  
ATOM   3325 3HG2 THR A 217      15.770  22.310  29.805  1.00  0.00           H  
ATOM   3326  N   GLU A 218      13.003  21.324  26.578  1.00  0.00           N  
ATOM   3327  CA  GLU A 218      13.352  21.090  25.170  1.00  0.00           C  
ATOM   3328  C   GLU A 218      12.899  22.234  24.301  1.00  0.00           C  
ATOM   3329  O   GLU A 218      13.608  22.624  23.352  1.00  0.00           O  
ATOM   3330  CB  GLU A 218      12.728  19.788  24.664  1.00  0.00           C  
ATOM   3331  CG  GLU A 218      13.086  19.436  23.227  1.00  0.00           C  
ATOM   3332  CD  GLU A 218      14.554  19.174  23.037  1.00  0.00           C  
ATOM   3333  OE1 GLU A 218      15.216  18.880  24.004  1.00  0.00           O  
ATOM   3334  OE2 GLU A 218      15.015  19.267  21.924  1.00  0.00           O  
ATOM   3335  H   GLU A 218      12.264  20.779  26.999  1.00  0.00           H  
ATOM   3336  HA  GLU A 218      14.437  21.007  25.092  1.00  0.00           H  
ATOM   3337 1HB  GLU A 218      13.046  18.961  25.299  1.00  0.00           H  
ATOM   3338 2HB  GLU A 218      11.642  19.854  24.731  1.00  0.00           H  
ATOM   3339 1HG  GLU A 218      12.529  18.547  22.931  1.00  0.00           H  
ATOM   3340 2HG  GLU A 218      12.781  20.255  22.577  1.00  0.00           H  
ATOM   3341  N   LEU A 219      11.692  22.743  24.546  1.00  0.00           N  
ATOM   3342  CA  LEU A 219      11.232  23.833  23.668  1.00  0.00           C  
ATOM   3343  C   LEU A 219      12.156  25.047  23.814  1.00  0.00           C  
ATOM   3344  O   LEU A 219      12.423  25.729  22.851  1.00  0.00           O  
ATOM   3345  CB  LEU A 219       9.790  24.230  24.008  1.00  0.00           C  
ATOM   3346  CG  LEU A 219       8.716  23.186  23.672  1.00  0.00           C  
ATOM   3347  CD1 LEU A 219       7.371  23.649  24.215  1.00  0.00           C  
ATOM   3348  CD2 LEU A 219       8.658  22.984  22.165  1.00  0.00           C  
ATOM   3349  H   LEU A 219      11.089  22.423  25.291  1.00  0.00           H  
ATOM   3350  HA  LEU A 219      11.261  23.482  22.637  1.00  0.00           H  
ATOM   3351 1HB  LEU A 219       9.729  24.436  25.075  1.00  0.00           H  
ATOM   3352 2HB  LEU A 219       9.544  25.144  23.467  1.00  0.00           H  
ATOM   3353  HG  LEU A 219       8.964  22.241  24.156  1.00  0.00           H  
ATOM   3354 1HD1 LEU A 219       6.608  22.908  23.976  1.00  0.00           H  
ATOM   3355 2HD1 LEU A 219       7.436  23.767  25.296  1.00  0.00           H  
ATOM   3356 3HD1 LEU A 219       7.104  24.602  23.760  1.00  0.00           H  
ATOM   3357 1HD2 LEU A 219       7.896  22.242  21.927  1.00  0.00           H  
ATOM   3358 2HD2 LEU A 219       8.410  23.928  21.681  1.00  0.00           H  
ATOM   3359 3HD2 LEU A 219       9.627  22.636  21.807  1.00  0.00           H  
ATOM   3360  N   ASN A 220      12.662  25.299  25.017  1.00  0.00           N  
ATOM   3361  CA  ASN A 220      13.468  26.509  25.229  1.00  0.00           C  
ATOM   3362  C   ASN A 220      14.803  26.297  24.509  1.00  0.00           C  
ATOM   3363  O   ASN A 220      15.321  27.235  23.884  1.00  0.00           O  
ATOM   3364  CB  ASN A 220      13.670  26.800  26.705  1.00  0.00           C  
ATOM   3365  CG  ASN A 220      14.345  28.122  26.946  1.00  0.00           C  
ATOM   3366  OD1 ASN A 220      15.512  28.311  26.585  1.00  0.00           O  
ATOM   3367  ND2 ASN A 220      13.634  29.039  27.550  1.00  0.00           N  
ATOM   3368  H   ASN A 220      12.503  24.672  25.793  1.00  0.00           H  
ATOM   3369  HA  ASN A 220      12.942  27.357  24.787  1.00  0.00           H  
ATOM   3370 1HB  ASN A 220      12.704  26.801  27.211  1.00  0.00           H  
ATOM   3371 2HB  ASN A 220      14.274  26.010  27.152  1.00  0.00           H  
ATOM   3372 1HD2 ASN A 220      14.032  29.938  27.736  1.00  0.00           H  
ATOM   3373 2HD2 ASN A 220      12.693  28.842  27.824  1.00  0.00           H  
ATOM   3374  N   GLN A 221      15.324  25.064  24.569  1.00  0.00           N  
ATOM   3375  CA  GLN A 221      16.612  24.736  23.976  1.00  0.00           C  
ATOM   3376  C   GLN A 221      16.511  24.934  22.458  1.00  0.00           C  
ATOM   3377  O   GLN A 221      17.382  25.554  21.842  1.00  0.00           O  
ATOM   3378  CB  GLN A 221      17.024  23.300  24.312  1.00  0.00           C  
ATOM   3379  CG  GLN A 221      18.403  22.914  23.806  1.00  0.00           C  
ATOM   3380  CD  GLN A 221      19.510  23.698  24.486  1.00  0.00           C  
ATOM   3381  OE1 GLN A 221      19.564  23.783  25.716  1.00  0.00           O  
ATOM   3382  NE2 GLN A 221      20.400  24.276  23.687  1.00  0.00           N  
ATOM   3383  H   GLN A 221      14.802  24.341  25.043  1.00  0.00           H  
ATOM   3384  HA  GLN A 221      17.363  25.413  24.384  1.00  0.00           H  
ATOM   3385 1HB  GLN A 221      17.011  23.161  25.393  1.00  0.00           H  
ATOM   3386 2HB  GLN A 221      16.302  22.605  23.884  1.00  0.00           H  
ATOM   3387 1HG  GLN A 221      18.566  21.854  24.001  1.00  0.00           H  
ATOM   3388 2HG  GLN A 221      18.454  23.109  22.735  1.00  0.00           H  
ATOM   3389 1HE2 GLN A 221      21.153  24.807  24.079  1.00  0.00           H  
ATOM   3390 2HE2 GLN A 221      20.319  24.181  22.695  1.00  0.00           H  
ATOM   3391  N   VAL A 222      15.439  24.407  21.862  1.00  0.00           N  
ATOM   3392  CA  VAL A 222      15.224  24.529  20.426  1.00  0.00           C  
ATOM   3393  C   VAL A 222      15.014  26.002  20.046  1.00  0.00           C  
ATOM   3394  O   VAL A 222      15.592  26.466  19.047  1.00  0.00           O  
ATOM   3395  CB  VAL A 222      14.001  23.699  19.994  1.00  0.00           C  
ATOM   3396  CG1 VAL A 222      13.659  23.973  18.537  1.00  0.00           C  
ATOM   3397  CG2 VAL A 222      14.275  22.219  20.214  1.00  0.00           C  
ATOM   3398  H   VAL A 222      14.759  23.911  22.421  1.00  0.00           H  
ATOM   3399  HA  VAL A 222      16.106  24.146  19.910  1.00  0.00           H  
ATOM   3400  HB  VAL A 222      13.139  24.002  20.588  1.00  0.00           H  
ATOM   3401 1HG1 VAL A 222      12.792  23.379  18.248  1.00  0.00           H  
ATOM   3402 2HG1 VAL A 222      13.431  25.031  18.409  1.00  0.00           H  
ATOM   3403 3HG1 VAL A 222      14.507  23.705  17.907  1.00  0.00           H  
ATOM   3404 1HG2 VAL A 222      13.406  21.638  19.907  1.00  0.00           H  
ATOM   3405 2HG2 VAL A 222      15.140  21.918  19.624  1.00  0.00           H  
ATOM   3406 3HG2 VAL A 222      14.476  22.040  21.270  1.00  0.00           H  
ATOM   3407  N   ALA A 223      14.224  26.744  20.843  1.00  0.00           N  
ATOM   3408  CA  ALA A 223      14.008  28.176  20.513  1.00  0.00           C  
ATOM   3409  C   ALA A 223      15.342  28.931  20.558  1.00  0.00           C  
ATOM   3410  O   ALA A 223      15.611  29.781  19.691  1.00  0.00           O  
ATOM   3411  CB  ALA A 223      13.007  28.810  21.468  1.00  0.00           C  
ATOM   3412  H   ALA A 223      13.774  26.354  21.659  1.00  0.00           H  
ATOM   3413  HA  ALA A 223      13.607  28.234  19.501  1.00  0.00           H  
ATOM   3414 1HB  ALA A 223      12.867  29.859  21.204  1.00  0.00           H  
ATOM   3415 2HB  ALA A 223      12.054  28.288  21.396  1.00  0.00           H  
ATOM   3416 3HB  ALA A 223      13.383  28.740  22.487  1.00  0.00           H  
ATOM   3417  N   LYS A 224      16.198  28.610  21.527  1.00  0.00           N  
ATOM   3418  CA  LYS A 224      17.480  29.336  21.642  1.00  0.00           C  
ATOM   3419  C   LYS A 224      18.372  29.033  20.431  1.00  0.00           C  
ATOM   3420  O   LYS A 224      19.012  29.941  19.888  1.00  0.00           O  
ATOM   3421  CB  LYS A 224      18.203  28.965  22.937  1.00  0.00           C  
ATOM   3422  CG  LYS A 224      19.499  29.729  23.176  1.00  0.00           C  
ATOM   3423  CD  LYS A 224      20.107  29.379  24.526  1.00  0.00           C  
ATOM   3424  CE  LYS A 224      21.405  30.136  24.762  1.00  0.00           C  
ATOM   3425  NZ  LYS A 224      22.012  29.803  26.080  1.00  0.00           N  
ATOM   3426  H   LYS A 224      15.987  27.876  22.188  1.00  0.00           H  
ATOM   3427  HA  LYS A 224      17.271  30.406  21.658  1.00  0.00           H  
ATOM   3428 1HB  LYS A 224      17.545  29.148  23.787  1.00  0.00           H  
ATOM   3429 2HB  LYS A 224      18.440  27.900  22.930  1.00  0.00           H  
ATOM   3430 1HG  LYS A 224      20.215  29.486  22.390  1.00  0.00           H  
ATOM   3431 2HG  LYS A 224      19.301  30.800  23.143  1.00  0.00           H  
ATOM   3432 1HD  LYS A 224      19.401  29.629  25.319  1.00  0.00           H  
ATOM   3433 2HD  LYS A 224      20.309  28.309  24.567  1.00  0.00           H  
ATOM   3434 1HE  LYS A 224      22.118  29.890  23.976  1.00  0.00           H  
ATOM   3435 2HE  LYS A 224      21.213  31.208  24.726  1.00  0.00           H  
ATOM   3436 1HZ  LYS A 224      22.869  30.325  26.198  1.00  0.00           H  
ATOM   3437 2HZ  LYS A 224      21.366  30.044  26.819  1.00  0.00           H  
ATOM   3438 3HZ  LYS A 224      22.212  28.814  26.118  1.00  0.00           H  
ATOM   3439  N   SER A 225      18.384  27.776  19.986  1.00  0.00           N  
ATOM   3440  CA  SER A 225      19.160  27.436  18.805  1.00  0.00           C  
ATOM   3441  C   SER A 225      18.621  28.153  17.601  1.00  0.00           C  
ATOM   3442  O   SER A 225      19.394  28.620  16.768  1.00  0.00           O  
ATOM   3443  CB  SER A 225      19.137  25.939  18.564  1.00  0.00           C  
ATOM   3444  OG  SER A 225      19.798  25.255  19.593  1.00  0.00           O  
ATOM   3445  H   SER A 225      17.861  27.051  20.457  1.00  0.00           H  
ATOM   3446  HA  SER A 225      20.193  27.746  18.968  1.00  0.00           H  
ATOM   3447 1HB  SER A 225      18.105  25.597  18.500  1.00  0.00           H  
ATOM   3448 2HB  SER A 225      19.615  25.717  17.611  1.00  0.00           H  
ATOM   3449  HG  SER A 225      19.173  25.203  20.320  1.00  0.00           H  
ATOM   3450  N   ALA A 226      17.299  28.224  17.490  1.00  0.00           N  
ATOM   3451  CA  ALA A 226      16.660  28.905  16.360  1.00  0.00           C  
ATOM   3452  C   ALA A 226      16.977  30.405  16.384  1.00  0.00           C  
ATOM   3453  O   ALA A 226      17.236  31.002  15.350  1.00  0.00           O  
ATOM   3454  CB  ALA A 226      15.156  28.678  16.382  1.00  0.00           C  
ATOM   3455  H   ALA A 226      16.720  27.799  18.200  1.00  0.00           H  
ATOM   3456  HA  ALA A 226      17.066  28.486  15.439  1.00  0.00           H  
ATOM   3457 1HB  ALA A 226      14.698  29.190  15.536  1.00  0.00           H  
ATOM   3458 2HB  ALA A 226      14.948  27.610  16.315  1.00  0.00           H  
ATOM   3459 3HB  ALA A 226      14.742  29.069  17.310  1.00  0.00           H  
ATOM   3460  N   VAL A 227      16.905  31.025  17.565  1.00  0.00           N  
ATOM   3461  CA  VAL A 227      17.248  32.448  17.670  1.00  0.00           C  
ATOM   3462  C   VAL A 227      18.699  32.709  17.270  1.00  0.00           C  
ATOM   3463  O   VAL A 227      18.985  33.721  16.602  1.00  0.00           O  
ATOM   3464  CB  VAL A 227      17.023  32.946  19.110  1.00  0.00           C  
ATOM   3465  CG1 VAL A 227      17.567  34.357  19.277  1.00  0.00           C  
ATOM   3466  CG2 VAL A 227      15.542  32.895  19.450  1.00  0.00           C  
ATOM   3467  H   VAL A 227      16.616  30.526  18.394  1.00  0.00           H  
ATOM   3468  HA  VAL A 227      16.598  33.011  16.999  1.00  0.00           H  
ATOM   3469  HB  VAL A 227      17.577  32.305  19.797  1.00  0.00           H  
ATOM   3470 1HG1 VAL A 227      17.400  34.693  20.301  1.00  0.00           H  
ATOM   3471 2HG1 VAL A 227      18.636  34.362  19.064  1.00  0.00           H  
ATOM   3472 3HG1 VAL A 227      17.055  35.028  18.588  1.00  0.00           H  
ATOM   3473 1HG2 VAL A 227      15.390  33.248  20.470  1.00  0.00           H  
ATOM   3474 2HG2 VAL A 227      14.988  33.532  18.760  1.00  0.00           H  
ATOM   3475 3HG2 VAL A 227      15.183  31.869  19.364  1.00  0.00           H  
ATOM   3476  N   ALA A 228      19.628  31.821  17.677  1.00  0.00           N  
ATOM   3477  CA  ALA A 228      21.034  31.953  17.325  1.00  0.00           C  
ATOM   3478  C   ALA A 228      21.188  31.839  15.803  1.00  0.00           C  
ATOM   3479  O   ALA A 228      21.872  32.655  15.199  1.00  0.00           O  
ATOM   3480  CB  ALA A 228      21.869  30.900  18.038  1.00  0.00           C  
ATOM   3481  H   ALA A 228      19.334  31.039  18.245  1.00  0.00           H  
ATOM   3482  HA  ALA A 228      21.371  32.940  17.641  1.00  0.00           H  
ATOM   3483 1HB  ALA A 228      22.917  31.017  17.761  1.00  0.00           H  
ATOM   3484 2HB  ALA A 228      21.764  31.021  19.117  1.00  0.00           H  
ATOM   3485 3HB  ALA A 228      21.526  29.907  17.750  1.00  0.00           H  
ATOM   3486  N   ALA A 229      20.491  30.895  15.172  1.00  0.00           N  
ATOM   3487  CA  ALA A 229      20.536  30.778  13.712  1.00  0.00           C  
ATOM   3488  C   ALA A 229      19.978  32.028  13.015  1.00  0.00           C  
ATOM   3489  O   ALA A 229      20.584  32.561  12.069  1.00  0.00           O  
ATOM   3490  CB  ALA A 229      19.771  29.541  13.264  1.00  0.00           C  
ATOM   3491  H   ALA A 229      19.922  30.249  15.700  1.00  0.00           H  
ATOM   3492  HA  ALA A 229      21.579  30.679  13.412  1.00  0.00           H  
ATOM   3493 1HB  ALA A 229      19.810  29.463  12.178  1.00  0.00           H  
ATOM   3494 2HB  ALA A 229      20.222  28.654  13.708  1.00  0.00           H  
ATOM   3495 3HB  ALA A 229      18.733  29.620  13.585  1.00  0.00           H  
ATOM   3496  N   LEU A 230      18.833  32.502  13.489  1.00  0.00           N  
ATOM   3497  CA  LEU A 230      18.248  33.737  12.980  1.00  0.00           C  
ATOM   3498  C   LEU A 230      19.243  34.906  13.105  1.00  0.00           C  
ATOM   3499  O   LEU A 230      19.474  35.624  12.128  1.00  0.00           O  
ATOM   3500  CB  LEU A 230      16.957  34.061  13.742  1.00  0.00           C  
ATOM   3501  CG  LEU A 230      16.173  35.279  13.235  1.00  0.00           C  
ATOM   3502  CD1 LEU A 230      14.706  35.134  13.615  1.00  0.00           C  
ATOM   3503  CD2 LEU A 230      16.768  36.548  13.827  1.00  0.00           C  
ATOM   3504  H   LEU A 230      18.354  31.996  14.220  1.00  0.00           H  
ATOM   3505  HA  LEU A 230      18.009  33.598  11.926  1.00  0.00           H  
ATOM   3506 1HB  LEU A 230      16.296  33.198  13.690  1.00  0.00           H  
ATOM   3507 2HB  LEU A 230      17.206  34.240  14.788  1.00  0.00           H  
ATOM   3508  HG  LEU A 230      16.233  35.323  12.147  1.00  0.00           H  
ATOM   3509 1HD1 LEU A 230      14.149  35.999  13.255  1.00  0.00           H  
ATOM   3510 2HD1 LEU A 230      14.301  34.228  13.163  1.00  0.00           H  
ATOM   3511 3HD1 LEU A 230      14.616  35.070  14.699  1.00  0.00           H  
ATOM   3512 1HD2 LEU A 230      16.212  37.414  13.466  1.00  0.00           H  
ATOM   3513 2HD2 LEU A 230      16.708  36.506  14.914  1.00  0.00           H  
ATOM   3514 3HD2 LEU A 230      17.812  36.636  13.524  1.00  0.00           H  
ATOM   3515  N   LYS A 231      19.887  35.054  14.273  1.00  0.00           N  
ATOM   3516  CA  LYS A 231      20.817  36.192  14.467  1.00  0.00           C  
ATOM   3517  C   LYS A 231      22.040  36.091  13.545  1.00  0.00           C  
ATOM   3518  O   LYS A 231      22.698  37.102  13.286  1.00  0.00           O  
ATOM   3519  CB  LYS A 231      21.273  36.270  15.925  1.00  0.00           C  
ATOM   3520  CG  LYS A 231      22.106  37.501  16.259  1.00  0.00           C  
ATOM   3521  CD  LYS A 231      22.422  37.567  17.745  1.00  0.00           C  
ATOM   3522  CE  LYS A 231      23.273  38.784  18.077  1.00  0.00           C  
ATOM   3523  NZ  LYS A 231      23.591  38.862  19.528  1.00  0.00           N  
ATOM   3524  H   LYS A 231      19.748  34.398  15.028  1.00  0.00           H  
ATOM   3525  HA  LYS A 231      20.292  37.115  14.217  1.00  0.00           H  
ATOM   3526 1HB  LYS A 231      20.402  36.268  16.580  1.00  0.00           H  
ATOM   3527 2HB  LYS A 231      21.867  35.388  16.168  1.00  0.00           H  
ATOM   3528 1HG  LYS A 231      23.040  37.471  15.697  1.00  0.00           H  
ATOM   3529 2HG  LYS A 231      21.559  38.398  15.972  1.00  0.00           H  
ATOM   3530 1HD  LYS A 231      21.493  37.618  18.314  1.00  0.00           H  
ATOM   3531 2HD  LYS A 231      22.961  36.667  18.043  1.00  0.00           H  
ATOM   3532 1HE  LYS A 231      24.205  38.740  17.515  1.00  0.00           H  
ATOM   3533 2HE  LYS A 231      22.742  39.690  17.785  1.00  0.00           H  
ATOM   3534 1HZ  LYS A 231      24.155  39.681  19.707  1.00  0.00           H  
ATOM   3535 2HZ  LYS A 231      22.733  38.922  20.059  1.00  0.00           H  
ATOM   3536 3HZ  LYS A 231      24.101  38.036  19.807  1.00  0.00           H  
ATOM   3537  N   SER A 232      22.360  34.888  13.044  1.00  0.00           N  
ATOM   3538  CA  SER A 232      23.577  34.725  12.231  1.00  0.00           C  
ATOM   3539  C   SER A 232      23.478  35.425  10.875  1.00  0.00           C  
ATOM   3540  O   SER A 232      24.507  35.693  10.237  1.00  0.00           O  
ATOM   3541  CB  SER A 232      23.859  33.251  12.016  1.00  0.00           C  
ATOM   3542  OG  SER A 232      22.881  32.666  11.200  1.00  0.00           O  
ATOM   3543  H   SER A 232      21.773  34.085  13.218  1.00  0.00           H  
ATOM   3544  HA  SER A 232      24.415  35.171  12.769  1.00  0.00           H  
ATOM   3545 1HB  SER A 232      24.839  33.131  11.555  1.00  0.00           H  
ATOM   3546 2HB  SER A 232      23.886  32.741  12.978  1.00  0.00           H  
ATOM   3547  HG  SER A 232      22.044  33.047  11.476  1.00  0.00           H  
ATOM   3548  N   LEU A 233      22.271  35.723  10.421  1.00  0.00           N  
ATOM   3549  CA  LEU A 233      22.136  36.355   9.112  1.00  0.00           C  
ATOM   3550  C   LEU A 233      22.534  37.828   9.063  1.00  0.00           C  
ATOM   3551  O   LEU A 233      23.338  38.232   8.202  1.00  0.00           O  
ATOM   3552  CB  LEU A 233      20.684  36.219   8.636  1.00  0.00           C  
ATOM   3553  CG  LEU A 233      20.371  36.843   7.270  1.00  0.00           C  
ATOM   3554  CD1 LEU A 233      21.230  36.182   6.201  1.00  0.00           C  
ATOM   3555  CD2 LEU A 233      18.890  36.674   6.963  1.00  0.00           C  
ATOM   3556  H   LEU A 233      21.440  35.523  10.959  1.00  0.00           H  
ATOM   3557  HA  LEU A 233      22.794  35.842   8.411  1.00  0.00           H  
ATOM   3558 1HB  LEU A 233      20.434  35.161   8.582  1.00  0.00           H  
ATOM   3559 2HB  LEU A 233      20.032  36.689   9.372  1.00  0.00           H  
ATOM   3560  HG  LEU A 233      20.619  37.904   7.289  1.00  0.00           H  
ATOM   3561 1HD1 LEU A 233      21.008  36.626   5.230  1.00  0.00           H  
ATOM   3562 2HD1 LEU A 233      22.284  36.335   6.435  1.00  0.00           H  
ATOM   3563 3HD1 LEU A 233      21.016  35.115   6.170  1.00  0.00           H  
ATOM   3564 1HD2 LEU A 233      18.667  37.118   5.992  1.00  0.00           H  
ATOM   3565 2HD2 LEU A 233      18.641  35.613   6.942  1.00  0.00           H  
ATOM   3566 3HD2 LEU A 233      18.300  37.171   7.733  1.00  0.00           H  
ATOM   3567  N   TYR A 234      22.038  38.632   9.996  1.00  0.00           N  
ATOM   3568  CA  TYR A 234      22.278  40.054   9.942  1.00  0.00           C  
ATOM   3569  C   TYR A 234      22.397  40.654  11.335  1.00  0.00           C  
ATOM   3570  O   TYR A 234      22.493  41.863  11.463  1.00  0.00           O  
ATOM   3571  CB  TYR A 234      21.163  40.748   9.156  1.00  0.00           C  
ATOM   3572  CG  TYR A 234      21.075  40.313   7.710  1.00  0.00           C  
ATOM   3573  CD1 TYR A 234      19.904  39.747   7.226  1.00  0.00           C  
ATOM   3574  CD2 TYR A 234      22.163  40.480   6.867  1.00  0.00           C  
ATOM   3575  CE1 TYR A 234      19.823  39.350   5.905  1.00  0.00           C  
ATOM   3576  CE2 TYR A 234      22.082  40.083   5.547  1.00  0.00           C  
ATOM   3577  CZ  TYR A 234      20.918  39.520   5.066  1.00  0.00           C  
ATOM   3578  OH  TYR A 234      20.837  39.125   3.750  1.00  0.00           O  
ATOM   3579  H   TYR A 234      21.487  38.254  10.754  1.00  0.00           H  
ATOM   3580  HA  TYR A 234      23.226  40.226   9.432  1.00  0.00           H  
ATOM   3581 1HB  TYR A 234      20.202  40.546   9.632  1.00  0.00           H  
ATOM   3582 2HB  TYR A 234      21.319  41.826   9.178  1.00  0.00           H  
ATOM   3583  HD1 TYR A 234      19.048  39.615   7.888  1.00  0.00           H  
ATOM   3584  HD2 TYR A 234      23.084  40.924   7.248  1.00  0.00           H  
ATOM   3585  HE1 TYR A 234      18.904  38.905   5.526  1.00  0.00           H  
ATOM   3586  HE2 TYR A 234      22.939  40.214   4.885  1.00  0.00           H  
ATOM   3587  HH  TYR A 234      19.967  38.757   3.581  1.00  0.00           H  
ATOM   3588  N   GLY A 235      22.456  39.792  12.352  1.00  0.00           N  
ATOM   3589  CA  GLY A 235      22.614  40.221  13.750  1.00  0.00           C  
ATOM   3590  C   GLY A 235      21.349  40.518  14.548  1.00  0.00           C  
ATOM   3591  O   GLY A 235      21.447  41.097  15.649  1.00  0.00           O  
ATOM   3592  H   GLY A 235      22.389  38.806  12.145  1.00  0.00           H  
ATOM   3593 1HA  GLY A 235      23.153  39.454  14.307  1.00  0.00           H  
ATOM   3594 2HA  GLY A 235      23.217  41.128  13.786  1.00  0.00           H  
ATOM   3595  N   THR A 236      20.173  40.166  14.021  1.00  0.00           N  
ATOM   3596  CA  THR A 236      18.913  40.474  14.702  1.00  0.00           C  
ATOM   3597  C   THR A 236      18.754  39.633  15.963  1.00  0.00           C  
ATOM   3598  O   THR A 236      18.729  38.384  15.902  1.00  0.00           O  
ATOM   3599  CB  THR A 236      17.706  40.245  13.773  1.00  0.00           C  
ATOM   3600  OG1 THR A 236      17.835  41.068  12.607  1.00  0.00           O  
ATOM   3601  CG2 THR A 236      16.409  40.587  14.490  1.00  0.00           C  
ATOM   3602  H   THR A 236      20.148  39.678  13.137  1.00  0.00           H  
ATOM   3603  HA  THR A 236      18.925  41.524  14.994  1.00  0.00           H  
ATOM   3604  HB  THR A 236      17.679  39.201  13.463  1.00  0.00           H  
ATOM   3605  HG1 THR A 236      17.553  40.573  11.834  1.00  0.00           H  
ATOM   3606 1HG2 THR A 236      15.567  40.419  13.819  1.00  0.00           H  
ATOM   3607 2HG2 THR A 236      16.303  39.955  15.372  1.00  0.00           H  
ATOM   3608 3HG2 THR A 236      16.427  41.633  14.794  1.00  0.00           H  
ATOM   3609  N   SER A 237      18.621  40.293  17.108  1.00  0.00           N  
ATOM   3610  CA  SER A 237      18.522  39.561  18.376  1.00  0.00           C  
ATOM   3611  C   SER A 237      17.085  39.316  18.817  1.00  0.00           C  
ATOM   3612  O   SER A 237      16.246  40.243  18.797  1.00  0.00           O  
ATOM   3613  CB  SER A 237      19.254  40.322  19.464  1.00  0.00           C  
ATOM   3614  OG  SER A 237      19.084  39.704  20.710  1.00  0.00           O  
ATOM   3615  H   SER A 237      18.587  41.302  17.119  1.00  0.00           H  
ATOM   3616  HA  SER A 237      18.990  38.584  18.249  1.00  0.00           H  
ATOM   3617 1HB  SER A 237      20.316  40.371  19.222  1.00  0.00           H  
ATOM   3618 2HB  SER A 237      18.881  41.344  19.508  1.00  0.00           H  
ATOM   3619  HG  SER A 237      18.139  39.703  20.879  1.00  0.00           H  
ATOM   3620  N   TYR A 238      16.821  38.078  19.233  1.00  0.00           N  
ATOM   3621  CA  TYR A 238      15.500  37.678  19.753  1.00  0.00           C  
ATOM   3622  C   TYR A 238      15.595  37.252  21.203  1.00  0.00           C  
ATOM   3623  O   TYR A 238      16.638  36.706  21.608  1.00  0.00           O  
ATOM   3624  CB  TYR A 238      14.902  36.546  18.914  1.00  0.00           C  
ATOM   3625  CG  TYR A 238      14.594  36.941  17.487  1.00  0.00           C  
ATOM   3626  CD1 TYR A 238      15.628  37.165  16.590  1.00  0.00           C  
ATOM   3627  CD2 TYR A 238      13.277  37.080  17.075  1.00  0.00           C  
ATOM   3628  CE1 TYR A 238      15.347  37.525  15.287  1.00  0.00           C  
ATOM   3629  CE2 TYR A 238      12.995  37.440  15.772  1.00  0.00           C  
ATOM   3630  CZ  TYR A 238      14.024  37.663  14.880  1.00  0.00           C  
ATOM   3631  OH  TYR A 238      13.744  38.022  13.581  1.00  0.00           O  
ATOM   3632  H   TYR A 238      17.560  37.391  19.187  1.00  0.00           H  
ATOM   3633  HA  TYR A 238      14.832  38.538  19.698  1.00  0.00           H  
ATOM   3634 1HB  TYR A 238      15.595  35.704  18.892  1.00  0.00           H  
ATOM   3635 2HB  TYR A 238      13.979  36.198  19.378  1.00  0.00           H  
ATOM   3636  HD1 TYR A 238      16.664  37.056  16.914  1.00  0.00           H  
ATOM   3637  HD2 TYR A 238      12.464  36.905  17.780  1.00  0.00           H  
ATOM   3638  HE1 TYR A 238      16.159  37.701  14.582  1.00  0.00           H  
ATOM   3639  HE2 TYR A 238      11.960  37.550  15.448  1.00  0.00           H  
ATOM   3640  HH  TYR A 238      12.793  38.073  13.463  1.00  0.00           H  
ATOM   3641  N   LYS A 239      14.544  37.487  21.986  1.00  0.00           N  
ATOM   3642  CA  LYS A 239      14.439  36.947  23.338  1.00  0.00           C  
ATOM   3643  C   LYS A 239      13.536  35.734  23.264  1.00  0.00           C  
ATOM   3644  O   LYS A 239      12.662  35.668  22.381  1.00  0.00           O  
ATOM   3645  CB  LYS A 239      13.888  37.981  24.322  1.00  0.00           C  
ATOM   3646  CG  LYS A 239      14.790  39.189  24.534  1.00  0.00           C  
ATOM   3647  CD  LYS A 239      14.194  40.152  25.550  1.00  0.00           C  
ATOM   3648  CE  LYS A 239      15.092  41.362  25.761  1.00  0.00           C  
ATOM   3649  NZ  LYS A 239      14.515  42.319  26.744  1.00  0.00           N  
ATOM   3650  H   LYS A 239      13.795  38.061  21.626  1.00  0.00           H  
ATOM   3651  HA  LYS A 239      15.436  36.659  23.674  1.00  0.00           H  
ATOM   3652 1HB  LYS A 239      12.923  38.342  23.967  1.00  0.00           H  
ATOM   3653 2HB  LYS A 239      13.726  37.510  25.291  1.00  0.00           H  
ATOM   3654 1HG  LYS A 239      15.766  38.857  24.891  1.00  0.00           H  
ATOM   3655 2HG  LYS A 239      14.927  39.712  23.588  1.00  0.00           H  
ATOM   3656 1HD  LYS A 239      13.217  40.491  25.201  1.00  0.00           H  
ATOM   3657 2HD  LYS A 239      14.061  39.640  26.503  1.00  0.00           H  
ATOM   3658 1HE  LYS A 239      16.066  41.034  26.121  1.00  0.00           H  
ATOM   3659 2HE  LYS A 239      15.235  41.879  24.812  1.00  0.00           H  
ATOM   3660 1HZ  LYS A 239      15.139  43.106  26.855  1.00  0.00           H  
ATOM   3661 2HZ  LYS A 239      13.618  42.645  26.410  1.00  0.00           H  
ATOM   3662 3HZ  LYS A 239      14.395  41.857  27.634  1.00  0.00           H  
ATOM   3663  N   TYR A 240      13.749  34.801  24.197  1.00  0.00           N  
ATOM   3664  CA  TYR A 240      13.059  33.504  24.166  1.00  0.00           C  
ATOM   3665  C   TYR A 240      12.428  33.243  25.508  1.00  0.00           C  
ATOM   3666  O   TYR A 240      13.029  33.558  26.562  1.00  0.00           O  
ATOM   3667  CB  TYR A 240      14.018  32.369  23.800  1.00  0.00           C  
ATOM   3668  CG  TYR A 240      15.128  32.160  24.805  1.00  0.00           C  
ATOM   3669  CD1 TYR A 240      14.949  31.280  25.863  1.00  0.00           C  
ATOM   3670  CD2 TYR A 240      16.326  32.846  24.669  1.00  0.00           C  
ATOM   3671  CE1 TYR A 240      15.963  31.089  26.782  1.00  0.00           C  
ATOM   3672  CE2 TYR A 240      17.340  32.655  25.588  1.00  0.00           C  
ATOM   3673  CZ  TYR A 240      17.161  31.780  26.640  1.00  0.00           C  
ATOM   3674  OH  TYR A 240      18.171  31.590  27.555  1.00  0.00           O  
ATOM   3675  H   TYR A 240      14.402  34.993  24.943  1.00  0.00           H  
ATOM   3676  HA  TYR A 240      12.277  33.546  23.408  1.00  0.00           H  
ATOM   3677 1HB  TYR A 240      13.460  31.436  23.709  1.00  0.00           H  
ATOM   3678 2HB  TYR A 240      14.471  32.575  22.830  1.00  0.00           H  
ATOM   3679  HD1 TYR A 240      14.008  30.741  25.970  1.00  0.00           H  
ATOM   3680  HD2 TYR A 240      16.466  33.538  23.839  1.00  0.00           H  
ATOM   3681  HE1 TYR A 240      15.823  30.399  27.613  1.00  0.00           H  
ATOM   3682  HE2 TYR A 240      18.281  33.195  25.481  1.00  0.00           H  
ATOM   3683  HH  TYR A 240      17.887  30.955  28.217  1.00  0.00           H  
ATOM   3684  N   GLY A 241      11.244  32.671  25.506  1.00  0.00           N  
ATOM   3685  CA  GLY A 241      10.629  32.204  26.769  1.00  0.00           C  
ATOM   3686  C   GLY A 241       9.170  31.837  26.596  1.00  0.00           C  
ATOM   3687  O   GLY A 241       8.642  31.925  25.486  1.00  0.00           O  
ATOM   3688  H   GLY A 241      10.742  32.545  24.639  1.00  0.00           H  
ATOM   3689 1HA  GLY A 241      11.174  31.336  27.140  1.00  0.00           H  
ATOM   3690 2HA  GLY A 241      10.714  32.984  27.525  1.00  0.00           H  
ATOM   3691  N   SER A 242       8.499  31.459  27.695  1.00  0.00           N  
ATOM   3692  CA  SER A 242       7.083  31.150  27.609  1.00  0.00           C  
ATOM   3693  C   SER A 242       6.283  32.427  27.373  1.00  0.00           C  
ATOM   3694  O   SER A 242       6.653  33.484  27.888  1.00  0.00           O  
ATOM   3695  CB  SER A 242       6.615  30.465  28.878  1.00  0.00           C  
ATOM   3696  OG  SER A 242       5.233  30.237  28.845  1.00  0.00           O  
ATOM   3697  H   SER A 242       8.965  31.385  28.588  1.00  0.00           H  
ATOM   3698  HA  SER A 242       6.927  30.473  26.768  1.00  0.00           H  
ATOM   3699 1HB  SER A 242       7.140  29.517  28.994  1.00  0.00           H  
ATOM   3700 2HB  SER A 242       6.864  31.084  29.739  1.00  0.00           H  
ATOM   3701  HG  SER A 242       4.868  30.712  29.595  1.00  0.00           H  
ATOM   3702  N   ILE A 243       5.202  32.340  26.595  1.00  0.00           N  
ATOM   3703  CA  ILE A 243       4.415  33.544  26.237  1.00  0.00           C  
ATOM   3704  C   ILE A 243       4.088  34.399  27.459  1.00  0.00           C  
ATOM   3705  O   ILE A 243       4.295  35.613  27.447  1.00  0.00           O  
ATOM   3706  CB  ILE A 243       3.102  33.155  25.533  1.00  0.00           C  
ATOM   3707  CG1 ILE A 243       3.396  32.480  24.190  1.00  0.00           C  
ATOM   3708  CG2 ILE A 243       2.222  34.380  25.335  1.00  0.00           C  
ATOM   3709  CD1 ILE A 243       4.118  33.370  23.204  1.00  0.00           C  
ATOM   3710  H   ILE A 243       4.912  31.439  26.242  1.00  0.00           H  
ATOM   3711  HA  ILE A 243       5.005  34.152  25.553  1.00  0.00           H  
ATOM   3712  HB  ILE A 243       2.565  32.428  26.140  1.00  0.00           H  
ATOM   3713 1HG1 ILE A 243       4.004  31.591  24.356  1.00  0.00           H  
ATOM   3714 2HG1 ILE A 243       2.461  32.155  23.734  1.00  0.00           H  
ATOM   3715 1HG2 ILE A 243       1.299  34.087  24.835  1.00  0.00           H  
ATOM   3716 2HG2 ILE A 243       1.987  34.818  26.304  1.00  0.00           H  
ATOM   3717 3HG2 ILE A 243       2.749  35.112  24.723  1.00  0.00           H  
ATOM   3718 1HD1 ILE A 243       4.290  32.822  22.278  1.00  0.00           H  
ATOM   3719 2HD1 ILE A 243       3.510  34.251  22.997  1.00  0.00           H  
ATOM   3720 3HD1 ILE A 243       5.073  33.679  23.625  1.00  0.00           H  
ATOM   3721  N   ILE A 244       3.533  33.786  28.490  1.00  0.00           N  
ATOM   3722  CA  ILE A 244       2.976  34.582  29.594  1.00  0.00           C  
ATOM   3723  C   ILE A 244       3.936  35.597  30.203  1.00  0.00           C  
ATOM   3724  O   ILE A 244       3.551  36.732  30.459  1.00  0.00           O  
ATOM   3725  CB  ILE A 244       2.478  33.652  30.716  1.00  0.00           C  
ATOM   3726  CG1 ILE A 244       1.257  32.857  30.247  1.00  0.00           C  
ATOM   3727  CG2 ILE A 244       2.148  34.454  31.965  1.00  0.00           C  
ATOM   3728  CD1 ILE A 244       0.876  31.722  31.170  1.00  0.00           C  
ATOM   3729  H   ILE A 244       3.483  32.778  28.536  1.00  0.00           H  
ATOM   3730  HA  ILE A 244       2.133  35.158  29.214  1.00  0.00           H  
ATOM   3731  HB  ILE A 244       3.254  32.925  30.956  1.00  0.00           H  
ATOM   3732 1HG1 ILE A 244       0.401  33.525  30.157  1.00  0.00           H  
ATOM   3733 2HG1 ILE A 244       1.451  32.440  29.258  1.00  0.00           H  
ATOM   3734 1HG2 ILE A 244       1.798  33.782  32.747  1.00  0.00           H  
ATOM   3735 2HG2 ILE A 244       3.041  34.976  32.308  1.00  0.00           H  
ATOM   3736 3HG2 ILE A 244       1.369  35.181  31.735  1.00  0.00           H  
ATOM   3737 1HD1 ILE A 244       0.003  31.206  30.771  1.00  0.00           H  
ATOM   3738 2HD1 ILE A 244       1.708  31.021  31.247  1.00  0.00           H  
ATOM   3739 3HD1 ILE A 244       0.643  32.118  32.157  1.00  0.00           H  
ATOM   3740  N   THR A 245       5.153  35.165  30.458  1.00  0.00           N  
ATOM   3741  CA  THR A 245       6.142  36.099  31.011  1.00  0.00           C  
ATOM   3742  C   THR A 245       7.031  36.803  29.994  1.00  0.00           C  
ATOM   3743  O   THR A 245       7.716  37.790  30.325  1.00  0.00           O  
ATOM   3744  CB  THR A 245       7.048  35.368  32.020  1.00  0.00           C  
ATOM   3745  OG1 THR A 245       7.762  34.320  31.352  1.00  0.00           O  
ATOM   3746  CG2 THR A 245       6.219  34.774  33.148  1.00  0.00           C  
ATOM   3747  H   THR A 245       5.424  34.208  30.283  1.00  0.00           H  
ATOM   3748  HA  THR A 245       5.611  36.899  31.528  1.00  0.00           H  
ATOM   3749  HB  THR A 245       7.768  36.071  32.437  1.00  0.00           H  
ATOM   3750  HG1 THR A 245       8.654  34.616  31.155  1.00  0.00           H  
ATOM   3751 1HG2 THR A 245       6.875  34.262  33.851  1.00  0.00           H  
ATOM   3752 2HG2 THR A 245       5.683  35.570  33.664  1.00  0.00           H  
ATOM   3753 3HG2 THR A 245       5.503  34.063  32.737  1.00  0.00           H  
ATOM   3754  N   THR A 246       7.028  36.346  28.752  1.00  0.00           N  
ATOM   3755  CA  THR A 246       7.904  36.937  27.734  1.00  0.00           C  
ATOM   3756  C   THR A 246       7.220  38.084  26.946  1.00  0.00           C  
ATOM   3757  O   THR A 246       7.880  39.017  26.466  1.00  0.00           O  
ATOM   3758  CB  THR A 246       8.389  35.856  26.751  1.00  0.00           C  
ATOM   3759  OG1 THR A 246       9.116  34.848  27.465  1.00  0.00           O  
ATOM   3760  CG2 THR A 246       9.289  36.467  25.687  1.00  0.00           C  
ATOM   3761  H   THR A 246       6.419  35.583  28.494  1.00  0.00           H  
ATOM   3762  HA  THR A 246       8.771  37.370  28.233  1.00  0.00           H  
ATOM   3763  HB  THR A 246       7.529  35.391  26.268  1.00  0.00           H  
ATOM   3764  HG1 THR A 246       8.497  34.246  27.886  1.00  0.00           H  
ATOM   3765 1HG2 THR A 246       9.621  35.688  25.001  1.00  0.00           H  
ATOM   3766 2HG2 THR A 246       8.735  37.226  25.135  1.00  0.00           H  
ATOM   3767 3HG2 THR A 246      10.155  36.924  26.163  1.00  0.00           H  
ATOM   3768  N   ILE A 247       5.904  38.009  26.823  1.00  0.00           N  
ATOM   3769  CA  ILE A 247       5.153  39.129  26.263  1.00  0.00           C  
ATOM   3770  C   ILE A 247       4.056  39.562  27.242  1.00  0.00           C  
ATOM   3771  O   ILE A 247       4.126  40.666  27.806  1.00  0.00           O  
ATOM   3772  CB  ILE A 247       4.529  38.757  24.906  1.00  0.00           C  
ATOM   3773  CG1 ILE A 247       5.622  38.416  23.890  1.00  0.00           C  
ATOM   3774  CG2 ILE A 247       3.656  39.892  24.393  1.00  0.00           C  
ATOM   3775  CD1 ILE A 247       5.096  37.834  22.598  1.00  0.00           C  
ATOM   3776  H   ILE A 247       5.407  37.180  27.114  1.00  0.00           H  
ATOM   3777  HA  ILE A 247       5.838  39.961  26.108  1.00  0.00           H  
ATOM   3778  HB  ILE A 247       3.916  37.863  25.020  1.00  0.00           H  
ATOM   3779 1HG1 ILE A 247       6.191  39.315  23.653  1.00  0.00           H  
ATOM   3780 2HG1 ILE A 247       6.316  37.698  24.329  1.00  0.00           H  
ATOM   3781 1HG2 ILE A 247       3.223  39.612  23.432  1.00  0.00           H  
ATOM   3782 2HG2 ILE A 247       2.857  40.088  25.107  1.00  0.00           H  
ATOM   3783 3HG2 ILE A 247       4.262  40.790  24.270  1.00  0.00           H  
ATOM   3784 1HD1 ILE A 247       5.930  37.619  21.930  1.00  0.00           H  
ATOM   3785 2HD1 ILE A 247       4.553  36.913  22.809  1.00  0.00           H  
ATOM   3786 3HD1 ILE A 247       4.427  38.550  22.123  1.00  0.00           H  
ATOM   3787  N   TYR A 248       3.079  38.703  27.517  1.00  0.00           N  
ATOM   3788  CA  TYR A 248       1.993  39.009  28.489  1.00  0.00           C  
ATOM   3789  C   TYR A 248       1.092  37.772  28.573  1.00  0.00           C  
ATOM   3790  O   TYR A 248       1.132  36.927  27.695  1.00  0.00           O  
ATOM   3791  CB  TYR A 248       1.189  40.244  28.076  1.00  0.00           C  
ATOM   3792  CG  TYR A 248       0.515  40.111  26.728  1.00  0.00           C  
ATOM   3793  CD1 TYR A 248      -0.868  40.042  26.648  1.00  0.00           C  
ATOM   3794  CD2 TYR A 248       1.280  40.057  25.573  1.00  0.00           C  
ATOM   3795  CE1 TYR A 248      -1.484  39.921  25.418  1.00  0.00           C  
ATOM   3796  CE2 TYR A 248       0.664  39.935  24.342  1.00  0.00           C  
ATOM   3797  CZ  TYR A 248      -0.712  39.867  24.263  1.00  0.00           C  
ATOM   3798  OH  TYR A 248      -1.325  39.746  23.037  1.00  0.00           O  
ATOM   3799  H   TYR A 248       3.079  37.810  27.045  1.00  0.00           H  
ATOM   3800  HA  TYR A 248       2.445  39.212  29.460  1.00  0.00           H  
ATOM   3801 1HB  TYR A 248       0.420  40.444  28.823  1.00  0.00           H  
ATOM   3802 2HB  TYR A 248       1.847  41.112  28.043  1.00  0.00           H  
ATOM   3803  HD1 TYR A 248      -1.469  40.085  27.557  1.00  0.00           H  
ATOM   3804  HD2 TYR A 248       2.367  40.109  25.635  1.00  0.00           H  
ATOM   3805  HE1 TYR A 248      -2.571  39.867  25.355  1.00  0.00           H  
ATOM   3806  HE2 TYR A 248       1.265  39.892  23.434  1.00  0.00           H  
ATOM   3807  HH  TYR A 248      -0.658  39.723  22.347  1.00  0.00           H  
ATOM   3808  N   GLN A 249       0.266  37.668  29.619  1.00  0.00           N  
ATOM   3809  CA  GLN A 249      -0.771  36.637  29.633  1.00  0.00           C  
ATOM   3810  C   GLN A 249      -1.699  36.743  28.439  1.00  0.00           C  
ATOM   3811  O   GLN A 249      -2.115  37.836  28.045  1.00  0.00           O  
ATOM   3812  CB  GLN A 249      -1.588  36.719  30.925  1.00  0.00           C  
ATOM   3813  CG  GLN A 249      -2.631  35.625  31.073  1.00  0.00           C  
ATOM   3814  CD  GLN A 249      -3.375  35.709  32.393  1.00  0.00           C  
ATOM   3815  OE1 GLN A 249      -3.226  36.676  33.145  1.00  0.00           O  
ATOM   3816  NE2 GLN A 249      -4.181  34.694  32.682  1.00  0.00           N  
ATOM   3817  H   GLN A 249       0.347  38.295  30.407  1.00  0.00           H  
ATOM   3818  HA  GLN A 249      -0.289  35.661  29.587  1.00  0.00           H  
ATOM   3819 1HB  GLN A 249      -0.918  36.664  31.783  1.00  0.00           H  
ATOM   3820 2HB  GLN A 249      -2.100  37.681  30.971  1.00  0.00           H  
ATOM   3821 1HG  GLN A 249      -3.357  35.717  30.265  1.00  0.00           H  
ATOM   3822 2HG  GLN A 249      -2.135  34.656  31.021  1.00  0.00           H  
ATOM   3823 1HE2 GLN A 249      -4.699  34.694  33.539  1.00  0.00           H  
ATOM   3824 2HE2 GLN A 249      -4.273  33.930  32.043  1.00  0.00           H  
ATOM   3825  N   ALA A 250      -2.026  35.603  27.843  1.00  0.00           N  
ATOM   3826  CA  ALA A 250      -2.975  35.586  26.746  1.00  0.00           C  
ATOM   3827  C   ALA A 250      -3.616  34.221  26.692  1.00  0.00           C  
ATOM   3828  O   ALA A 250      -2.933  33.230  26.452  1.00  0.00           O  
ATOM   3829  CB  ALA A 250      -2.298  35.922  25.425  1.00  0.00           C  
ATOM   3830  H   ALA A 250      -1.614  34.734  28.151  1.00  0.00           H  
ATOM   3831  HA  ALA A 250      -3.737  36.340  26.945  1.00  0.00           H  
ATOM   3832 1HB  ALA A 250      -3.035  35.901  24.623  1.00  0.00           H  
ATOM   3833 2HB  ALA A 250      -1.856  36.916  25.486  1.00  0.00           H  
ATOM   3834 3HB  ALA A 250      -1.518  35.190  25.220  1.00  0.00           H  
ATOM   3835  N   SER A 251      -4.922  34.175  26.848  1.00  0.00           N  
ATOM   3836  CA  SER A 251      -5.638  32.903  26.814  1.00  0.00           C  
ATOM   3837  C   SER A 251      -6.281  32.702  25.452  1.00  0.00           C  
ATOM   3838  O   SER A 251      -6.534  33.657  24.725  1.00  0.00           O  
ATOM   3839  CB  SER A 251      -6.696  32.859  27.899  1.00  0.00           C  
ATOM   3840  OG  SER A 251      -7.681  33.832  27.680  1.00  0.00           O  
ATOM   3841  H   SER A 251      -5.442  35.029  26.994  1.00  0.00           H  
ATOM   3842  HA  SER A 251      -4.923  32.098  26.992  1.00  0.00           H  
ATOM   3843 1HB  SER A 251      -7.155  31.871  27.920  1.00  0.00           H  
ATOM   3844 2HB  SER A 251      -6.229  33.023  28.869  1.00  0.00           H  
ATOM   3845  HG  SER A 251      -7.426  34.290  26.876  1.00  0.00           H  
ATOM   3846  N   GLY A 252      -6.544  31.454  25.117  1.00  0.00           N  
ATOM   3847  CA  GLY A 252      -7.226  31.156  23.874  1.00  0.00           C  
ATOM   3848  C   GLY A 252      -6.298  31.356  22.693  1.00  0.00           C  
ATOM   3849  O   GLY A 252      -6.793  31.628  21.572  1.00  0.00           O  
ATOM   3850  H   GLY A 252      -6.273  30.694  25.724  1.00  0.00           H  
ATOM   3851 1HA  GLY A 252      -7.586  30.127  23.894  1.00  0.00           H  
ATOM   3852 2HA  GLY A 252      -8.099  31.800  23.775  1.00  0.00           H  
ATOM   3853  N   GLY A 253      -4.982  31.198  22.878  1.00  0.00           N  
ATOM   3854  CA  GLY A 253      -4.073  31.415  21.736  1.00  0.00           C  
ATOM   3855  C   GLY A 253      -3.759  30.153  20.967  1.00  0.00           C  
ATOM   3856  O   GLY A 253      -3.880  29.043  21.470  1.00  0.00           O  
ATOM   3857  H   GLY A 253      -4.594  30.936  23.773  1.00  0.00           H  
ATOM   3858 1HA  GLY A 253      -4.517  32.137  21.050  1.00  0.00           H  
ATOM   3859 2HA  GLY A 253      -3.137  31.844  22.092  1.00  0.00           H  
ATOM   3860  N   SER A 254      -3.340  30.337  19.725  1.00  0.00           N  
ATOM   3861  CA  SER A 254      -3.149  29.239  18.807  1.00  0.00           C  
ATOM   3862  C   SER A 254      -2.107  28.218  19.272  1.00  0.00           C  
ATOM   3863  O   SER A 254      -2.393  26.983  19.210  1.00  0.00           O  
ATOM   3864  CB  SER A 254      -2.749  29.791  17.453  1.00  0.00           C  
ATOM   3865  OG  SER A 254      -1.514  30.448  17.523  1.00  0.00           O  
ATOM   3866  H   SER A 254      -3.149  31.278  19.413  1.00  0.00           H  
ATOM   3867  HA  SER A 254      -4.092  28.699  18.713  1.00  0.00           H  
ATOM   3868 1HB  SER A 254      -2.690  28.976  16.731  1.00  0.00           H  
ATOM   3869 2HB  SER A 254      -3.513  30.483  17.102  1.00  0.00           H  
ATOM   3870  HG  SER A 254      -1.598  31.230  16.971  1.00  0.00           H  
ATOM   3871  N   ILE A 255      -0.949  28.683  19.763  1.00  0.00           N  
ATOM   3872  CA  ILE A 255       0.081  27.717  20.102  1.00  0.00           C  
ATOM   3873  C   ILE A 255      -0.263  26.942  21.367  1.00  0.00           C  
ATOM   3874  O   ILE A 255       0.147  25.764  21.503  1.00  0.00           O  
ATOM   3875  CB  ILE A 255       1.441  28.415  20.283  1.00  0.00           C  
ATOM   3876  CG1 ILE A 255       1.402  29.356  21.491  1.00  0.00           C  
ATOM   3877  CG2 ILE A 255       1.820  29.177  19.023  1.00  0.00           C  
ATOM   3878  CD1 ILE A 255       2.750  29.930  21.862  1.00  0.00           C  
ATOM   3879  H   ILE A 255      -0.767  29.666  19.905  1.00  0.00           H  
ATOM   3880  HA  ILE A 255       0.165  27.001  19.286  1.00  0.00           H  
ATOM   3881  HB  ILE A 255       2.208  27.670  20.490  1.00  0.00           H  
ATOM   3882 1HG1 ILE A 255       0.724  30.184  21.285  1.00  0.00           H  
ATOM   3883 2HG1 ILE A 255       1.009  28.821  22.356  1.00  0.00           H  
ATOM   3884 1HG2 ILE A 255       2.783  29.665  19.169  1.00  0.00           H  
ATOM   3885 2HG2 ILE A 255       1.888  28.484  18.185  1.00  0.00           H  
ATOM   3886 3HG2 ILE A 255       1.060  29.930  18.811  1.00  0.00           H  
ATOM   3887 1HD1 ILE A 255       2.641  30.585  22.726  1.00  0.00           H  
ATOM   3888 2HD1 ILE A 255       3.436  29.118  22.107  1.00  0.00           H  
ATOM   3889 3HD1 ILE A 255       3.146  30.499  21.023  1.00  0.00           H  
ATOM   3890  N   ASP A 256      -1.028  27.553  22.283  1.00  0.00           N  
ATOM   3891  CA  ASP A 256      -1.431  26.840  23.510  1.00  0.00           C  
ATOM   3892  C   ASP A 256      -2.476  25.783  23.113  1.00  0.00           C  
ATOM   3893  O   ASP A 256      -2.449  24.669  23.637  1.00  0.00           O  
ATOM   3894  CB  ASP A 256      -2.007  27.799  24.555  1.00  0.00           C  
ATOM   3895  CG  ASP A 256      -0.952  28.710  25.168  1.00  0.00           C  
ATOM   3896  OD1 ASP A 256       0.211  28.407  25.044  1.00  0.00           O  
ATOM   3897  OD2 ASP A 256      -1.319  29.700  25.755  1.00  0.00           O  
ATOM   3898  H   ASP A 256      -1.336  28.505  22.144  1.00  0.00           H  
ATOM   3899  HA  ASP A 256      -0.549  26.362  23.938  1.00  0.00           H  
ATOM   3900 1HB  ASP A 256      -2.777  28.419  24.094  1.00  0.00           H  
ATOM   3901 2HB  ASP A 256      -2.480  27.227  25.353  1.00  0.00           H  
ATOM   3902  N   TRP A 257      -3.380  26.111  22.188  1.00  0.00           N  
ATOM   3903  CA  TRP A 257      -4.303  25.095  21.716  1.00  0.00           C  
ATOM   3904  C   TRP A 257      -3.521  23.944  21.031  1.00  0.00           C  
ATOM   3905  O   TRP A 257      -3.800  22.761  21.278  1.00  0.00           O  
ATOM   3906  CB  TRP A 257      -5.312  25.707  20.743  1.00  0.00           C  
ATOM   3907  CG  TRP A 257      -6.305  24.719  20.210  1.00  0.00           C  
ATOM   3908  CD1 TRP A 257      -7.620  24.620  20.553  1.00  0.00           C  
ATOM   3909  CD2 TRP A 257      -6.067  23.680  19.230  1.00  0.00           C  
ATOM   3910  NE1 TRP A 257      -8.214  23.595  19.859  1.00  0.00           N  
ATOM   3911  CE2 TRP A 257      -7.279  23.010  19.043  1.00  0.00           C  
ATOM   3912  CE3 TRP A 257      -4.939  23.272  18.507  1.00  0.00           C  
ATOM   3913  CZ2 TRP A 257      -7.401  21.947  18.162  1.00  0.00           C  
ATOM   3914  CZ3 TRP A 257      -5.062  22.207  17.622  1.00  0.00           C  
ATOM   3915  CH2 TRP A 257      -6.262  21.563  17.455  1.00  0.00           C  
ATOM   3916  H   TRP A 257      -3.440  27.045  21.808  1.00  0.00           H  
ATOM   3917  HA  TRP A 257      -4.843  24.693  22.573  1.00  0.00           H  
ATOM   3918 1HB  TRP A 257      -5.858  26.508  21.241  1.00  0.00           H  
ATOM   3919 2HB  TRP A 257      -4.782  26.149  19.899  1.00  0.00           H  
ATOM   3920  HD1 TRP A 257      -8.126  25.261  21.273  1.00  0.00           H  
ATOM   3921  HE1 TRP A 257      -9.182  23.316  19.936  1.00  0.00           H  
ATOM   3922  HE3 TRP A 257      -3.985  23.782  18.634  1.00  0.00           H  
ATOM   3923  HZ2 TRP A 257      -8.345  21.422  18.016  1.00  0.00           H  
ATOM   3924  HZ3 TRP A 257      -4.180  21.895  17.064  1.00  0.00           H  
ATOM   3925  HH2 TRP A 257      -6.324  20.731  16.752  1.00  0.00           H  
ATOM   3926  N   SER A 258      -2.562  24.271  20.177  1.00  0.00           N  
ATOM   3927  CA  SER A 258      -1.818  23.210  19.506  1.00  0.00           C  
ATOM   3928  C   SER A 258      -1.107  22.315  20.516  1.00  0.00           C  
ATOM   3929  O   SER A 258      -1.198  21.078  20.434  1.00  0.00           O  
ATOM   3930  CB  SER A 258      -0.808  23.807  18.545  1.00  0.00           C  
ATOM   3931  OG  SER A 258       0.151  24.564  19.232  1.00  0.00           O  
ATOM   3932  H   SER A 258      -2.332  25.234  19.978  1.00  0.00           H  
ATOM   3933  HA  SER A 258      -2.522  22.598  18.940  1.00  0.00           H  
ATOM   3934 1HB  SER A 258      -0.316  23.008  17.992  1.00  0.00           H  
ATOM   3935 2HB  SER A 258      -1.323  24.437  17.822  1.00  0.00           H  
ATOM   3936  HG  SER A 258       0.925  24.002  19.310  1.00  0.00           H  
ATOM   3937  N   TYR A 259      -0.426  22.926  21.481  1.00  0.00           N  
ATOM   3938  CA  TYR A 259       0.319  22.126  22.465  1.00  0.00           C  
ATOM   3939  C   TYR A 259      -0.588  21.298  23.372  1.00  0.00           C  
ATOM   3940  O   TYR A 259      -0.319  20.104  23.614  1.00  0.00           O  
ATOM   3941  CB  TYR A 259       1.208  23.035  23.317  1.00  0.00           C  
ATOM   3942  CG  TYR A 259       2.071  22.288  24.310  1.00  0.00           C  
ATOM   3943  CD1 TYR A 259       3.414  22.074  24.038  1.00  0.00           C  
ATOM   3944  CD2 TYR A 259       1.519  21.818  25.492  1.00  0.00           C  
ATOM   3945  CE1 TYR A 259       4.202  21.393  24.945  1.00  0.00           C  
ATOM   3946  CE2 TYR A 259       2.307  21.136  26.399  1.00  0.00           C  
ATOM   3947  CZ  TYR A 259       3.643  20.923  26.129  1.00  0.00           C  
ATOM   3948  OH  TYR A 259       4.428  20.244  27.032  1.00  0.00           O  
ATOM   3949  H   TYR A 259      -0.410  23.933  21.552  1.00  0.00           H  
ATOM   3950  HA  TYR A 259       0.951  21.418  21.928  1.00  0.00           H  
ATOM   3951 1HB  TYR A 259       1.863  23.617  22.667  1.00  0.00           H  
ATOM   3952 2HB  TYR A 259       0.585  23.739  23.869  1.00  0.00           H  
ATOM   3953  HD1 TYR A 259       3.848  22.444  23.109  1.00  0.00           H  
ATOM   3954  HD2 TYR A 259       0.463  21.985  25.705  1.00  0.00           H  
ATOM   3955  HE1 TYR A 259       5.257  21.225  24.732  1.00  0.00           H  
ATOM   3956  HE2 TYR A 259       1.873  20.765  27.328  1.00  0.00           H  
ATOM   3957  HH  TYR A 259       5.325  20.183  26.693  1.00  0.00           H  
ATOM   3958  N   ASN A 260      -1.693  21.891  23.792  1.00  0.00           N  
ATOM   3959  CA  ASN A 260      -2.643  21.164  24.645  1.00  0.00           C  
ATOM   3960  C   ASN A 260      -3.320  20.012  23.878  1.00  0.00           C  
ATOM   3961  O   ASN A 260      -3.892  19.106  24.516  1.00  0.00           O  
ATOM   3962  CB  ASN A 260      -3.683  22.114  25.210  1.00  0.00           C  
ATOM   3963  CG  ASN A 260      -3.124  23.015  26.276  1.00  0.00           C  
ATOM   3964  OD1 ASN A 260      -2.160  22.659  26.964  1.00  0.00           O  
ATOM   3965  ND2 ASN A 260      -3.710  24.175  26.427  1.00  0.00           N  
ATOM   3966  H   ASN A 260      -1.896  22.846  23.533  1.00  0.00           H  
ATOM   3967  HA  ASN A 260      -2.092  20.717  25.474  1.00  0.00           H  
ATOM   3968 1HB  ASN A 260      -4.088  22.730  24.406  1.00  0.00           H  
ATOM   3969 2HB  ASN A 260      -4.509  21.541  25.632  1.00  0.00           H  
ATOM   3970 1HD2 ASN A 260      -3.380  24.816  27.121  1.00  0.00           H  
ATOM   3971 2HD2 ASN A 260      -4.486  24.422  25.848  1.00  0.00           H  
ATOM   3972  N   GLN A 261      -3.257  20.071  22.536  1.00  0.00           N  
ATOM   3973  CA  GLN A 261      -3.769  19.009  21.682  1.00  0.00           C  
ATOM   3974  C   GLN A 261      -2.701  18.079  21.185  1.00  0.00           C  
ATOM   3975  O   GLN A 261      -2.961  17.266  20.326  1.00  0.00           O  
ATOM   3976  CB  GLN A 261      -4.511  19.606  20.483  1.00  0.00           C  
ATOM   3977  CG  GLN A 261      -5.721  20.446  20.856  1.00  0.00           C  
ATOM   3978  CD  GLN A 261      -6.785  19.640  21.576  1.00  0.00           C  
ATOM   3979  OE1 GLN A 261      -7.202  18.577  21.108  1.00  0.00           O  
ATOM   3980  NE2 GLN A 261      -7.231  20.142  22.722  1.00  0.00           N  
ATOM   3981  H   GLN A 261      -2.838  20.885  22.111  1.00  0.00           H  
ATOM   3982  HA  GLN A 261      -4.467  18.405  22.262  1.00  0.00           H  
ATOM   3983 1HB  GLN A 261      -3.829  20.234  19.910  1.00  0.00           H  
ATOM   3984 2HB  GLN A 261      -4.847  18.804  19.827  1.00  0.00           H  
ATOM   3985 1HG  GLN A 261      -5.401  21.255  21.513  1.00  0.00           H  
ATOM   3986 2HG  GLN A 261      -6.160  20.855  19.946  1.00  0.00           H  
ATOM   3987 1HE2 GLN A 261      -7.933  19.655  23.243  1.00  0.00           H  
ATOM   3988 2HE2 GLN A 261      -6.866  21.007  23.066  1.00  0.00           H  
ATOM   3989  N   GLY A 262      -1.532  18.144  21.829  1.00  0.00           N  
ATOM   3990  CA  GLY A 262      -0.501  17.173  21.580  1.00  0.00           C  
ATOM   3991  C   GLY A 262       0.541  17.513  20.530  1.00  0.00           C  
ATOM   3992  O   GLY A 262       1.414  16.666  20.242  1.00  0.00           O  
ATOM   3993  H   GLY A 262      -1.363  18.880  22.500  1.00  0.00           H  
ATOM   3994 1HA  GLY A 262       0.045  16.977  22.503  1.00  0.00           H  
ATOM   3995 2HA  GLY A 262      -0.955  16.232  21.270  1.00  0.00           H  
ATOM   3996  N   ILE A 263       0.480  18.727  19.952  1.00  0.00           N  
ATOM   3997  CA  ILE A 263       1.474  19.116  18.982  1.00  0.00           C  
ATOM   3998  C   ILE A 263       2.660  19.690  19.722  1.00  0.00           C  
ATOM   3999  O   ILE A 263       2.521  20.720  20.409  1.00  0.00           O  
ATOM   4000  CB  ILE A 263       0.919  20.146  17.982  1.00  0.00           C  
ATOM   4001  CG1 ILE A 263      -0.264  19.557  17.209  1.00  0.00           C  
ATOM   4002  CG2 ILE A 263       2.011  20.600  17.025  1.00  0.00           C  
ATOM   4003  CD1 ILE A 263      -1.012  20.570  16.372  1.00  0.00           C  
ATOM   4004  H   ILE A 263      -0.257  19.376  20.188  1.00  0.00           H  
ATOM   4005  HA  ILE A 263       1.776  18.231  18.423  1.00  0.00           H  
ATOM   4006  HB  ILE A 263       0.541  21.013  18.524  1.00  0.00           H  
ATOM   4007 1HG1 ILE A 263       0.090  18.765  16.551  1.00  0.00           H  
ATOM   4008 2HG1 ILE A 263      -0.969  19.108  17.910  1.00  0.00           H  
ATOM   4009 1HG2 ILE A 263       1.601  21.328  16.324  1.00  0.00           H  
ATOM   4010 2HG2 ILE A 263       2.822  21.057  17.589  1.00  0.00           H  
ATOM   4011 3HG2 ILE A 263       2.392  19.740  16.473  1.00  0.00           H  
ATOM   4012 1HD1 ILE A 263      -1.836  20.077  15.856  1.00  0.00           H  
ATOM   4013 2HD1 ILE A 263      -1.406  21.355  17.018  1.00  0.00           H  
ATOM   4014 3HD1 ILE A 263      -0.335  21.007  15.640  1.00  0.00           H  
ATOM   4015  N   LYS A 264       3.785  18.979  19.667  1.00  0.00           N  
ATOM   4016  CA  LYS A 264       4.871  19.179  20.619  1.00  0.00           C  
ATOM   4017  C   LYS A 264       5.618  20.485  20.378  1.00  0.00           C  
ATOM   4018  O   LYS A 264       5.842  21.285  21.297  1.00  0.00           O  
ATOM   4019  CB  LYS A 264       5.848  18.004  20.559  1.00  0.00           C  
ATOM   4020  CG  LYS A 264       6.952  18.050  21.607  1.00  0.00           C  
ATOM   4021  CD  LYS A 264       7.858  16.831  21.510  1.00  0.00           C  
ATOM   4022  CE  LYS A 264       7.130  15.564  21.935  1.00  0.00           C  
ATOM   4023  NZ  LYS A 264       6.828  15.558  23.392  1.00  0.00           N  
ATOM   4024  H   LYS A 264       3.887  18.281  18.944  1.00  0.00           H  
ATOM   4025  HA  LYS A 264       4.446  19.232  21.622  1.00  0.00           H  
ATOM   4026 1HB  LYS A 264       5.301  17.069  20.690  1.00  0.00           H  
ATOM   4027 2HB  LYS A 264       6.320  17.972  19.577  1.00  0.00           H  
ATOM   4028 1HG  LYS A 264       7.552  18.950  21.465  1.00  0.00           H  
ATOM   4029 2HG  LYS A 264       6.509  18.084  22.602  1.00  0.00           H  
ATOM   4030 1HD  LYS A 264       8.202  16.715  20.481  1.00  0.00           H  
ATOM   4031 2HD  LYS A 264       8.727  16.972  22.152  1.00  0.00           H  
ATOM   4032 1HE  LYS A 264       6.196  15.479  21.382  1.00  0.00           H  
ATOM   4033 2HE  LYS A 264       7.745  14.696  21.701  1.00  0.00           H  
ATOM   4034 1HZ  LYS A 264       6.347  14.703  23.633  1.00  0.00           H  
ATOM   4035 2HZ  LYS A 264       7.690  15.618  23.915  1.00  0.00           H  
ATOM   4036 3HZ  LYS A 264       6.242  16.349  23.618  1.00  0.00           H  
ATOM   4037  N   TYR A 265       5.989  20.729  19.129  1.00  0.00           N  
ATOM   4038  CA  TYR A 265       6.791  21.890  18.810  1.00  0.00           C  
ATOM   4039  C   TYR A 265       5.956  23.083  18.412  1.00  0.00           C  
ATOM   4040  O   TYR A 265       5.784  23.379  17.220  1.00  0.00           O  
ATOM   4041  CB  TYR A 265       7.782  21.553  17.694  1.00  0.00           C  
ATOM   4042  CG  TYR A 265       8.812  20.516  18.084  1.00  0.00           C  
ATOM   4043  CD1 TYR A 265       8.595  19.178  17.791  1.00  0.00           C  
ATOM   4044  CD2 TYR A 265       9.973  20.904  18.736  1.00  0.00           C  
ATOM   4045  CE1 TYR A 265       9.535  18.231  18.148  1.00  0.00           C  
ATOM   4046  CE2 TYR A 265      10.914  19.957  19.093  1.00  0.00           C  
ATOM   4047  CZ  TYR A 265      10.698  18.625  18.801  1.00  0.00           C  
ATOM   4048  OH  TYR A 265      11.635  17.682  19.156  1.00  0.00           O  
ATOM   4049  H   TYR A 265       5.713  20.103  18.386  1.00  0.00           H  
ATOM   4050  HA  TYR A 265       7.349  22.180  19.701  1.00  0.00           H  
ATOM   4051 1HB  TYR A 265       7.239  21.182  16.824  1.00  0.00           H  
ATOM   4052 2HB  TYR A 265       8.309  22.457  17.390  1.00  0.00           H  
ATOM   4053  HD1 TYR A 265       7.682  18.873  17.279  1.00  0.00           H  
ATOM   4054  HD2 TYR A 265      10.144  21.955  18.967  1.00  0.00           H  
ATOM   4055  HE1 TYR A 265       9.365  17.180  17.917  1.00  0.00           H  
ATOM   4056  HE2 TYR A 265      11.827  20.261  19.606  1.00  0.00           H  
ATOM   4057  HH  TYR A 265      12.372  18.114  19.595  1.00  0.00           H  
ATOM   4058  N   SER A 266       5.436  23.742  19.463  1.00  0.00           N  
ATOM   4059  CA  SER A 266       4.501  24.866  19.329  1.00  0.00           C  
ATOM   4060  C   SER A 266       5.252  26.153  19.687  1.00  0.00           C  
ATOM   4061  O   SER A 266       5.659  26.362  20.848  1.00  0.00           O  
ATOM   4062  CB  SER A 266       3.296  24.683  20.231  1.00  0.00           C  
ATOM   4063  OG  SER A 266       2.549  23.561  19.849  1.00  0.00           O  
ATOM   4064  H   SER A 266       5.711  23.438  20.386  1.00  0.00           H  
ATOM   4065  HA  SER A 266       4.154  24.906  18.296  1.00  0.00           H  
ATOM   4066 1HB  SER A 266       3.629  24.568  21.263  1.00  0.00           H  
ATOM   4067 2HB  SER A 266       2.670  25.573  20.187  1.00  0.00           H  
ATOM   4068  HG  SER A 266       3.007  22.800  20.215  1.00  0.00           H  
ATOM   4069  N   PHE A 267       5.422  27.019  18.679  1.00  0.00           N  
ATOM   4070  CA  PHE A 267       6.153  28.283  18.835  1.00  0.00           C  
ATOM   4071  C   PHE A 267       5.455  29.463  18.190  1.00  0.00           C  
ATOM   4072  O   PHE A 267       4.831  29.323  17.114  1.00  0.00           O  
ATOM   4073  CB  PHE A 267       7.558  28.155  18.243  1.00  0.00           C  
ATOM   4074  CG  PHE A 267       8.410  27.121  18.921  1.00  0.00           C  
ATOM   4075  CD1 PHE A 267       8.469  25.823  18.435  1.00  0.00           C  
ATOM   4076  CD2 PHE A 267       9.153  27.442  20.046  1.00  0.00           C  
ATOM   4077  CE1 PHE A 267       9.253  24.870  19.058  1.00  0.00           C  
ATOM   4078  CE2 PHE A 267       9.938  26.493  20.670  1.00  0.00           C  
ATOM   4079  CZ  PHE A 267       9.987  25.205  20.175  1.00  0.00           C  
ATOM   4080  H   PHE A 267       5.029  26.786  17.778  1.00  0.00           H  
ATOM   4081  HA  PHE A 267       6.239  28.504  19.900  1.00  0.00           H  
ATOM   4082 1HB  PHE A 267       7.485  27.897  17.187  1.00  0.00           H  
ATOM   4083 2HB  PHE A 267       8.069  29.115  18.310  1.00  0.00           H  
ATOM   4084  HD1 PHE A 267       7.889  25.559  17.550  1.00  0.00           H  
ATOM   4085  HD2 PHE A 267       9.114  28.460  20.437  1.00  0.00           H  
ATOM   4086  HE1 PHE A 267       9.290  23.854  18.665  1.00  0.00           H  
ATOM   4087  HE2 PHE A 267      10.518  26.758  21.554  1.00  0.00           H  
ATOM   4088  HZ  PHE A 267      10.604  24.454  20.668  1.00  0.00           H  
ATOM   4089  N   THR A 268       5.583  30.622  18.831  1.00  0.00           N  
ATOM   4090  CA  THR A 268       5.161  31.933  18.222  1.00  0.00           C  
ATOM   4091  C   THR A 268       6.414  32.755  17.908  1.00  0.00           C  
ATOM   4092  O   THR A 268       7.298  32.898  18.788  1.00  0.00           O  
ATOM   4093  CB  THR A 268       4.232  32.738  19.149  1.00  0.00           C  
ATOM   4094  OG1 THR A 268       3.040  31.984  19.408  1.00  0.00           O  
ATOM   4095  CG2 THR A 268       3.858  34.066  18.508  1.00  0.00           C  
ATOM   4096  H   THR A 268       5.979  30.616  19.760  1.00  0.00           H  
ATOM   4097  HA  THR A 268       4.614  31.727  17.302  1.00  0.00           H  
ATOM   4098  HB  THR A 268       4.738  32.928  20.096  1.00  0.00           H  
ATOM   4099  HG1 THR A 268       2.440  32.070  18.664  1.00  0.00           H  
ATOM   4100 1HG2 THR A 268       3.202  34.621  19.178  1.00  0.00           H  
ATOM   4101 2HG2 THR A 268       4.761  34.646  18.321  1.00  0.00           H  
ATOM   4102 3HG2 THR A 268       3.343  33.882  17.566  1.00  0.00           H  
ATOM   4103  N   PHE A 269       6.564  33.242  16.666  1.00  0.00           N  
ATOM   4104  CA  PHE A 269       7.550  34.278  16.408  1.00  0.00           C  
ATOM   4105  C   PHE A 269       6.876  35.632  16.433  1.00  0.00           C  
ATOM   4106  O   PHE A 269       5.862  35.817  15.779  1.00  0.00           O  
ATOM   4107  CB  PHE A 269       8.236  34.059  15.058  1.00  0.00           C  
ATOM   4108  CG  PHE A 269       9.117  32.843  15.016  1.00  0.00           C  
ATOM   4109  CD1 PHE A 269       8.567  31.570  15.031  1.00  0.00           C  
ATOM   4110  CD2 PHE A 269      10.497  32.970  14.963  1.00  0.00           C  
ATOM   4111  CE1 PHE A 269       9.377  30.450  14.993  1.00  0.00           C  
ATOM   4112  CE2 PHE A 269      11.309  31.853  14.923  1.00  0.00           C  
ATOM   4113  CZ  PHE A 269      10.748  30.592  14.939  1.00  0.00           C  
ATOM   4114  H   PHE A 269       6.000  32.899  15.902  1.00  0.00           H  
ATOM   4115  HA  PHE A 269       8.309  34.236  17.190  1.00  0.00           H  
ATOM   4116 1HB  PHE A 269       7.481  33.959  14.279  1.00  0.00           H  
ATOM   4117 2HB  PHE A 269       8.844  34.929  14.814  1.00  0.00           H  
ATOM   4118  HD1 PHE A 269       7.484  31.458  15.073  1.00  0.00           H  
ATOM   4119  HD2 PHE A 269      10.940  33.966  14.951  1.00  0.00           H  
ATOM   4120  HE1 PHE A 269       8.932  29.456  15.006  1.00  0.00           H  
ATOM   4121  HE2 PHE A 269      12.392  31.966  14.881  1.00  0.00           H  
ATOM   4122  HZ  PHE A 269      11.386  29.710  14.910  1.00  0.00           H  
ATOM   4123  N   GLU A 270       7.464  36.587  17.131  1.00  0.00           N  
ATOM   4124  CA  GLU A 270       7.101  38.016  16.968  1.00  0.00           C  
ATOM   4125  C   GLU A 270       8.234  38.553  16.152  1.00  0.00           C  
ATOM   4126  O   GLU A 270       9.348  38.626  16.653  1.00  0.00           O  
ATOM   4127  CB  GLU A 270       6.969  38.765  18.296  1.00  0.00           C  
ATOM   4128  CG  GLU A 270       5.826  38.283  19.179  1.00  0.00           C  
ATOM   4129  CD  GLU A 270       4.473  38.624  18.620  1.00  0.00           C  
ATOM   4130  OE1 GLU A 270       4.342  39.668  18.027  1.00  0.00           O  
ATOM   4131  OE2 GLU A 270       3.568  37.840  18.788  1.00  0.00           O  
ATOM   4132  H   GLU A 270       8.182  36.334  17.795  1.00  0.00           H  
ATOM   4133  HA  GLU A 270       6.133  38.072  16.468  1.00  0.00           H  
ATOM   4134 1HB  GLU A 270       7.895  38.665  18.864  1.00  0.00           H  
ATOM   4135 2HB  GLU A 270       6.817  39.826  18.102  1.00  0.00           H  
ATOM   4136 1HG  GLU A 270       5.898  37.201  19.290  1.00  0.00           H  
ATOM   4137 2HG  GLU A 270       5.930  38.730  20.166  1.00  0.00           H  
ATOM   4138  N   LEU A 271       7.973  38.842  14.891  1.00  0.00           N  
ATOM   4139  CA  LEU A 271       9.042  39.259  13.989  1.00  0.00           C  
ATOM   4140  C   LEU A 271       9.442  40.719  14.208  1.00  0.00           C  
ATOM   4141  O   LEU A 271       9.109  41.347  15.206  1.00  0.00           O  
ATOM   4142  CB  LEU A 271       8.604  39.059  12.533  1.00  0.00           C  
ATOM   4143  CG  LEU A 271       8.269  37.617  12.131  1.00  0.00           C  
ATOM   4144  CD1 LEU A 271       7.770  37.593  10.692  1.00  0.00           C  
ATOM   4145  CD2 LEU A 271       9.504  36.744  12.295  1.00  0.00           C  
ATOM   4146  H   LEU A 271       7.029  38.777  14.538  1.00  0.00           H  
ATOM   4147  HA  LEU A 271       9.918  38.641  14.182  1.00  0.00           H  
ATOM   4148 1HB  LEU A 271       7.720  39.668  12.349  1.00  0.00           H  
ATOM   4149 2HB  LEU A 271       9.402  39.409  11.878  1.00  0.00           H  
ATOM   4150  HG  LEU A 271       7.469  37.238  12.767  1.00  0.00           H  
ATOM   4151 1HD1 LEU A 271       7.532  36.569  10.407  1.00  0.00           H  
ATOM   4152 2HD1 LEU A 271       6.875  38.210  10.607  1.00  0.00           H  
ATOM   4153 3HD1 LEU A 271       8.544  37.983  10.032  1.00  0.00           H  
ATOM   4154 1HD2 LEU A 271       9.266  35.719  12.010  1.00  0.00           H  
ATOM   4155 2HD2 LEU A 271      10.304  37.122  11.658  1.00  0.00           H  
ATOM   4156 3HD2 LEU A 271       9.829  36.765  13.336  1.00  0.00           H  
ATOM   4157  N   ARG A 272      10.220  41.258  13.284  1.00  0.00           N  
ATOM   4158  CA  ARG A 272      10.806  42.612  13.454  1.00  0.00           C  
ATOM   4159  C   ARG A 272       9.680  43.672  13.480  1.00  0.00           C  
ATOM   4160  O   ARG A 272       8.601  43.432  12.902  1.00  0.00           O  
ATOM   4161  CB  ARG A 272      11.781  42.930  12.330  1.00  0.00           C  
ATOM   4162  CG  ARG A 272      13.044  42.084  12.321  1.00  0.00           C  
ATOM   4163  CD  ARG A 272      13.923  42.421  11.172  1.00  0.00           C  
ATOM   4164  NE  ARG A 272      14.467  43.765  11.281  1.00  0.00           N  
ATOM   4165  CZ  ARG A 272      15.201  44.373  10.329  1.00  0.00           C  
ATOM   4166  NH1 ARG A 272      15.470  43.746   9.205  1.00  0.00           N  
ATOM   4167  NH2 ARG A 272      15.651  45.600  10.524  1.00  0.00           N  
ATOM   4168  H   ARG A 272      10.421  40.737  12.442  1.00  0.00           H  
ATOM   4169  HA  ARG A 272      11.350  42.637  14.399  1.00  0.00           H  
ATOM   4170 1HB  ARG A 272      11.286  42.794  11.370  1.00  0.00           H  
ATOM   4171 2HB  ARG A 272      12.085  43.975  12.397  1.00  0.00           H  
ATOM   4172 1HG  ARG A 272      13.603  42.254  13.241  1.00  0.00           H  
ATOM   4173 2HG  ARG A 272      12.775  41.029  12.249  1.00  0.00           H  
ATOM   4174 1HD  ARG A 272      14.755  41.719  11.132  1.00  0.00           H  
ATOM   4175 2HD  ARG A 272      13.351  42.359  10.247  1.00  0.00           H  
ATOM   4176  HE  ARG A 272      14.281  44.280  12.131  1.00  0.00           H  
ATOM   4177 1HH1 ARG A 272      15.126  42.807   9.056  1.00  0.00           H  
ATOM   4178 2HH1 ARG A 272      16.020  44.201   8.492  1.00  0.00           H  
ATOM   4179 1HH2 ARG A 272      15.444  46.083  11.388  1.00  0.00           H  
ATOM   4180 2HH2 ARG A 272      16.200  46.056   9.811  1.00  0.00           H  
ATOM   4181  N   ASP A 273       9.887  44.839  14.112  1.00  0.00           N  
ATOM   4182  CA  ASP A 273      11.137  45.204  14.816  1.00  0.00           C  
ATOM   4183  C   ASP A 273      10.908  45.272  16.326  1.00  0.00           C  
ATOM   4184  O   ASP A 273      10.157  44.477  16.894  1.00  0.00           O  
ATOM   4185  CB  ASP A 273      11.672  46.549  14.318  1.00  0.00           C  
ATOM   4186  CG  ASP A 273      10.736  47.710  14.627  1.00  0.00           C  
ATOM   4187  OD1 ASP A 273       9.751  47.493  15.292  1.00  0.00           O  
ATOM   4188  OD2 ASP A 273      11.016  48.803  14.196  1.00  0.00           O  
ATOM   4189  H   ASP A 273       9.123  45.499  14.093  1.00  0.00           H  
ATOM   4190  HA  ASP A 273      11.886  44.438  14.611  1.00  0.00           H  
ATOM   4191 1HB  ASP A 273      12.640  46.748  14.777  1.00  0.00           H  
ATOM   4192 2HB  ASP A 273      11.825  46.502  13.239  1.00  0.00           H  
ATOM   4193  N   THR A 274      11.582  46.203  16.997  1.00  0.00           N  
ATOM   4194  CA  THR A 274      11.378  46.307  18.437  1.00  0.00           C  
ATOM   4195  C   THR A 274      10.626  47.582  18.791  1.00  0.00           C  
ATOM   4196  O   THR A 274      10.637  48.005  19.955  1.00  0.00           O  
ATOM   4197  CB  THR A 274      12.719  46.270  19.193  1.00  0.00           C  
ATOM   4198  OG1 THR A 274      13.552  47.348  18.747  1.00  0.00           O  
ATOM   4199  CG2 THR A 274      13.432  44.949  18.949  1.00  0.00           C  
ATOM   4200  H   THR A 274      12.226  46.836  16.544  1.00  0.00           H  
ATOM   4201  HA  THR A 274      10.777  45.458  18.764  1.00  0.00           H  
ATOM   4202  HB  THR A 274      12.538  46.387  20.261  1.00  0.00           H  
ATOM   4203  HG1 THR A 274      13.761  47.918  19.490  1.00  0.00           H  
ATOM   4204 1HG2 THR A 274      14.378  44.940  19.491  1.00  0.00           H  
ATOM   4205 2HG2 THR A 274      12.807  44.128  19.298  1.00  0.00           H  
ATOM   4206 3HG2 THR A 274      13.625  44.831  17.883  1.00  0.00           H  
ATOM   4207  N   GLY A 275       9.996  48.199  17.802  1.00  0.00           N  
ATOM   4208  CA  GLY A 275       9.126  49.364  18.054  1.00  0.00           C  
ATOM   4209  C   GLY A 275       9.441  50.624  17.269  1.00  0.00           C  
ATOM   4210  O   GLY A 275       8.647  51.575  17.259  1.00  0.00           O  
ATOM   4211  H   GLY A 275      10.112  47.867  16.855  1.00  0.00           H  
ATOM   4212 1HA  GLY A 275       8.092  49.101  17.831  1.00  0.00           H  
ATOM   4213 2HA  GLY A 275       9.169  49.629  19.110  1.00  0.00           H  
ATOM   4214  N   ARG A 276      10.593  50.674  16.608  1.00  0.00           N  
ATOM   4215  CA  ARG A 276      10.897  51.865  15.812  1.00  0.00           C  
ATOM   4216  C   ARG A 276       9.787  52.104  14.792  1.00  0.00           C  
ATOM   4217  O   ARG A 276       9.310  53.196  14.658  1.00  0.00           O  
ATOM   4218  CB  ARG A 276      12.229  51.715  15.092  1.00  0.00           C  
ATOM   4219  CG  ARG A 276      12.668  52.936  14.299  1.00  0.00           C  
ATOM   4220  CD  ARG A 276      13.951  52.697  13.589  1.00  0.00           C  
ATOM   4221  NE  ARG A 276      15.044  52.445  14.515  1.00  0.00           N  
ATOM   4222  CZ  ARG A 276      15.748  53.404  15.147  1.00  0.00           C  
ATOM   4223  NH1 ARG A 276      15.462  54.671  14.944  1.00  0.00           N  
ATOM   4224  NH2 ARG A 276      16.725  53.071  15.972  1.00  0.00           N  
ATOM   4225  H   ARG A 276      11.262  49.918  16.638  1.00  0.00           H  
ATOM   4226  HA  ARG A 276      10.963  52.722  16.483  1.00  0.00           H  
ATOM   4227 1HB  ARG A 276      13.011  51.495  15.817  1.00  0.00           H  
ATOM   4228 2HB  ARG A 276      12.177  50.874  14.401  1.00  0.00           H  
ATOM   4229 1HG  ARG A 276      11.907  53.181  13.557  1.00  0.00           H  
ATOM   4230 2HG  ARG A 276      12.802  53.781  14.975  1.00  0.00           H  
ATOM   4231 1HD  ARG A 276      13.850  51.830  12.937  1.00  0.00           H  
ATOM   4232 2HD  ARG A 276      14.205  53.572  12.993  1.00  0.00           H  
ATOM   4233  HE  ARG A 276      15.293  51.481  14.697  1.00  0.00           H  
ATOM   4234 1HH1 ARG A 276      14.715  54.925  14.313  1.00  0.00           H  
ATOM   4235 2HH1 ARG A 276      15.990  55.389  15.418  1.00  0.00           H  
ATOM   4236 1HH2 ARG A 276      16.945  52.096  16.128  1.00  0.00           H  
ATOM   4237 2HH2 ARG A 276      17.253  53.789  16.445  1.00  0.00           H  
ATOM   4238  N   TYR A 277       9.401  51.080  14.047  1.00  0.00           N  
ATOM   4239  CA  TYR A 277       8.292  51.211  13.105  1.00  0.00           C  
ATOM   4240  C   TYR A 277       7.120  50.355  13.541  1.00  0.00           C  
ATOM   4241  O   TYR A 277       5.992  50.583  13.106  1.00  0.00           O  
ATOM   4242  CB  TYR A 277       8.732  50.828  11.690  1.00  0.00           C  
ATOM   4243  CG  TYR A 277       9.816  51.719  11.125  1.00  0.00           C  
ATOM   4244  CD1 TYR A 277      11.145  51.329  11.203  1.00  0.00           C  
ATOM   4245  CD2 TYR A 277       9.481  52.926  10.530  1.00  0.00           C  
ATOM   4246  CE1 TYR A 277      12.134  52.143  10.687  1.00  0.00           C  
ATOM   4247  CE2 TYR A 277      10.470  53.740  10.014  1.00  0.00           C  
ATOM   4248  CZ  TYR A 277      11.792  53.352  10.091  1.00  0.00           C  
ATOM   4249  OH  TYR A 277      12.778  54.163   9.577  1.00  0.00           O  
ATOM   4250  H   TYR A 277       9.877  50.193  14.127  1.00  0.00           H  
ATOM   4251  HA  TYR A 277       7.967  52.252  13.096  1.00  0.00           H  
ATOM   4252 1HB  TYR A 277       9.100  49.801  11.689  1.00  0.00           H  
ATOM   4253 2HB  TYR A 277       7.874  50.868  11.019  1.00  0.00           H  
ATOM   4254  HD1 TYR A 277      11.408  50.380  11.670  1.00  0.00           H  
ATOM   4255  HD2 TYR A 277       8.436  53.233  10.470  1.00  0.00           H  
ATOM   4256  HE1 TYR A 277      13.178  51.837  10.747  1.00  0.00           H  
ATOM   4257  HE2 TYR A 277      10.207  54.689   9.547  1.00  0.00           H  
ATOM   4258  HH  TYR A 277      12.379  54.953   9.205  1.00  0.00           H  
ATOM   4259  N   GLY A 278       7.361  49.368  14.399  1.00  0.00           N  
ATOM   4260  CA  GLY A 278       6.242  48.551  14.908  1.00  0.00           C  
ATOM   4261  C   GLY A 278       5.541  47.819  13.766  1.00  0.00           C  
ATOM   4262  O   GLY A 278       6.202  47.186  12.948  1.00  0.00           O  
ATOM   4263  H   GLY A 278       8.300  49.165  14.711  1.00  0.00           H  
ATOM   4264 1HA  GLY A 278       6.618  47.831  15.635  1.00  0.00           H  
ATOM   4265 2HA  GLY A 278       5.532  49.192  15.429  1.00  0.00           H  
ATOM   4266  N   PHE A 279       4.211  47.871  13.719  1.00  0.00           N  
ATOM   4267  CA  PHE A 279       3.442  47.182  12.654  1.00  0.00           C  
ATOM   4268  C   PHE A 279       3.690  47.741  11.288  1.00  0.00           C  
ATOM   4269  O   PHE A 279       3.430  47.052  10.279  1.00  0.00           O  
ATOM   4270  CB  PHE A 279       1.941  47.256  12.939  1.00  0.00           C  
ATOM   4271  CG  PHE A 279       1.493  46.372  14.068  1.00  0.00           C  
ATOM   4272  CD1 PHE A 279       1.860  46.653  15.375  1.00  0.00           C  
ATOM   4273  CD2 PHE A 279       0.706  45.257  13.825  1.00  0.00           C  
ATOM   4274  CE1 PHE A 279       1.449  45.840  16.415  1.00  0.00           C  
ATOM   4275  CE2 PHE A 279       0.292  44.444  14.862  1.00  0.00           C  
ATOM   4276  CZ  PHE A 279       0.665  44.736  16.158  1.00  0.00           C  
ATOM   4277  H   PHE A 279       3.713  48.393  14.426  1.00  0.00           H  
ATOM   4278  HA  PHE A 279       3.740  46.133  12.635  1.00  0.00           H  
ATOM   4279 1HB  PHE A 279       1.667  48.282  13.181  1.00  0.00           H  
ATOM   4280 2HB  PHE A 279       1.387  46.973  12.045  1.00  0.00           H  
ATOM   4281  HD1 PHE A 279       2.480  47.528  15.578  1.00  0.00           H  
ATOM   4282  HD2 PHE A 279       0.411  45.026  12.800  1.00  0.00           H  
ATOM   4283  HE1 PHE A 279       1.745  46.073  17.437  1.00  0.00           H  
ATOM   4284  HE2 PHE A 279      -0.327  43.571  14.657  1.00  0.00           H  
ATOM   4285  HZ  PHE A 279       0.342  44.094  16.976  1.00  0.00           H  
ATOM   4286  N   LEU A 280       4.180  48.995  11.240  1.00  0.00           N  
ATOM   4287  CA  LEU A 280       4.325  49.667   9.958  1.00  0.00           C  
ATOM   4288  C   LEU A 280       5.744  49.454   9.401  1.00  0.00           C  
ATOM   4289  O   LEU A 280       6.434  50.405   8.980  1.00  0.00           O  
ATOM   4290  CB  LEU A 280       4.035  51.165  10.110  1.00  0.00           C  
ATOM   4291  CG  LEU A 280       2.626  51.524  10.601  1.00  0.00           C  
ATOM   4292  CD1 LEU A 280       2.518  53.032  10.778  1.00  0.00           C  
ATOM   4293  CD2 LEU A 280       1.596  51.016   9.603  1.00  0.00           C  
ATOM   4294  H   LEU A 280       4.450  49.481  12.083  1.00  0.00           H  
ATOM   4295  HA  LEU A 280       3.606  49.239   9.260  1.00  0.00           H  
ATOM   4296 1HB  LEU A 280       4.748  51.588  10.815  1.00  0.00           H  
ATOM   4297 2HB  LEU A 280       4.181  51.648   9.143  1.00  0.00           H  
ATOM   4298  HG  LEU A 280       2.450  51.060  11.572  1.00  0.00           H  
ATOM   4299 1HD1 LEU A 280       1.517  53.287  11.127  1.00  0.00           H  
ATOM   4300 2HD1 LEU A 280       3.253  53.365  11.512  1.00  0.00           H  
ATOM   4301 3HD1 LEU A 280       2.706  53.525   9.825  1.00  0.00           H  
ATOM   4302 1HD2 LEU A 280       0.595  51.270   9.952  1.00  0.00           H  
ATOM   4303 2HD2 LEU A 280       1.770  51.480   8.632  1.00  0.00           H  
ATOM   4304 3HD2 LEU A 280       1.684  49.933   9.508  1.00  0.00           H  
ATOM   4305  N   LEU A 281       6.171  48.200   9.370  1.00  0.00           N  
ATOM   4306  CA  LEU A 281       7.549  47.932   8.985  1.00  0.00           C  
ATOM   4307  C   LEU A 281       7.731  48.261   7.496  1.00  0.00           C  
ATOM   4308  O   LEU A 281       6.923  47.855   6.678  1.00  0.00           O  
ATOM   4309  CB  LEU A 281       7.909  46.466   9.257  1.00  0.00           C  
ATOM   4310  CG  LEU A 281       9.362  46.072   8.964  1.00  0.00           C  
ATOM   4311  CD1 LEU A 281      10.291  46.806   9.922  1.00  0.00           C  
ATOM   4312  CD2 LEU A 281       9.517  44.565   9.098  1.00  0.00           C  
ATOM   4313  H   LEU A 281       5.567  47.426   9.606  1.00  0.00           H  
ATOM   4314  HA  LEU A 281       8.204  48.567   9.581  1.00  0.00           H  
ATOM   4315 1HB  LEU A 281       7.712  46.249  10.306  1.00  0.00           H  
ATOM   4316 2HB  LEU A 281       7.265  45.831   8.649  1.00  0.00           H  
ATOM   4317  HG  LEU A 281       9.624  46.375   7.949  1.00  0.00           H  
ATOM   4318 1HD1 LEU A 281      11.324  46.526   9.714  1.00  0.00           H  
ATOM   4319 2HD1 LEU A 281      10.173  47.881   9.791  1.00  0.00           H  
ATOM   4320 3HD1 LEU A 281      10.042  46.535  10.948  1.00  0.00           H  
ATOM   4321 1HD2 LEU A 281      10.550  44.285   8.889  1.00  0.00           H  
ATOM   4322 2HD2 LEU A 281       9.258  44.261  10.112  1.00  0.00           H  
ATOM   4323 3HD2 LEU A 281       8.856  44.066   8.389  1.00  0.00           H  
ATOM   4324  N   PRO A 282       8.773  49.042   7.152  1.00  0.00           N  
ATOM   4325  CA  PRO A 282       8.988  49.417   5.754  1.00  0.00           C  
ATOM   4326  C   PRO A 282       9.236  48.194   4.866  1.00  0.00           C  
ATOM   4327  O   PRO A 282       9.838  47.194   5.306  1.00  0.00           O  
ATOM   4328  CB  PRO A 282      10.226  50.316   5.831  1.00  0.00           C  
ATOM   4329  CG  PRO A 282      10.232  50.810   7.238  1.00  0.00           C  
ATOM   4330  CD  PRO A 282       9.700  49.654   8.042  1.00  0.00           C  
ATOM   4331  HA  PRO A 282       8.114  49.977   5.391  1.00  0.00           H  
ATOM   4332 1HB  PRO A 282      11.127  49.739   5.577  1.00  0.00           H  
ATOM   4333 2HB  PRO A 282      10.147  51.129   5.094  1.00  0.00           H  
ATOM   4334 1HG  PRO A 282      11.251  51.099   7.534  1.00  0.00           H  
ATOM   4335 2HG  PRO A 282       9.608  51.711   7.327  1.00  0.00           H  
ATOM   4336 1HD  PRO A 282      10.528  48.980   8.308  1.00  0.00           H  
ATOM   4337 2HD  PRO A 282       9.204  50.034   8.947  1.00  0.00           H  
ATOM   4338  N   ALA A 283       8.798  48.294   3.616  1.00  0.00           N  
ATOM   4339  CA  ALA A 283       8.918  47.160   2.689  1.00  0.00           C  
ATOM   4340  C   ALA A 283      10.366  46.729   2.472  1.00  0.00           C  
ATOM   4341  O   ALA A 283      10.614  45.556   2.188  1.00  0.00           O  
ATOM   4342  CB  ALA A 283       8.277  47.507   1.353  1.00  0.00           C  
ATOM   4343  H   ALA A 283       8.377  49.153   3.291  1.00  0.00           H  
ATOM   4344  HA  ALA A 283       8.394  46.309   3.125  1.00  0.00           H  
ATOM   4345 1HB  ALA A 283       8.371  46.660   0.674  1.00  0.00           H  
ATOM   4346 2HB  ALA A 283       7.222  47.735   1.504  1.00  0.00           H  
ATOM   4347 3HB  ALA A 283       8.777  48.373   0.924  1.00  0.00           H  
ATOM   4348  N   SER A 284      11.315  47.646   2.618  1.00  0.00           N  
ATOM   4349  CA  SER A 284      12.712  47.277   2.406  1.00  0.00           C  
ATOM   4350  C   SER A 284      13.278  46.340   3.483  1.00  0.00           C  
ATOM   4351  O   SER A 284      14.448  45.907   3.398  1.00  0.00           O  
ATOM   4352  CB  SER A 284      13.556  48.535   2.341  1.00  0.00           C  
ATOM   4353  OG  SER A 284      13.557  49.203   3.573  1.00  0.00           O  
ATOM   4354  H   SER A 284      11.091  48.597   2.874  1.00  0.00           H  
ATOM   4355  HA  SER A 284      12.789  46.743   1.458  1.00  0.00           H  
ATOM   4356 1HB  SER A 284      14.578  48.274   2.066  1.00  0.00           H  
ATOM   4357 2HB  SER A 284      13.167  49.195   1.567  1.00  0.00           H  
ATOM   4358  HG  SER A 284      14.107  49.981   3.452  1.00  0.00           H  
ATOM   4359  N   GLN A 285      12.455  46.043   4.499  1.00  0.00           N  
ATOM   4360  CA  GLN A 285      12.878  45.101   5.543  1.00  0.00           C  
ATOM   4361  C   GLN A 285      12.217  43.736   5.339  1.00  0.00           C  
ATOM   4362  O   GLN A 285      12.455  42.813   6.122  1.00  0.00           O  
ATOM   4363  CB  GLN A 285      12.539  45.646   6.933  1.00  0.00           C  
ATOM   4364  CG  GLN A 285      13.225  46.958   7.272  1.00  0.00           C  
ATOM   4365  CD  GLN A 285      14.737  46.835   7.279  1.00  0.00           C  
ATOM   4366  OE1 GLN A 285      15.285  45.749   7.488  1.00  0.00           O  
ATOM   4367  NE2 GLN A 285      15.421  47.950   7.051  1.00  0.00           N  
ATOM   4368  H   GLN A 285      11.538  46.463   4.557  1.00  0.00           H  
ATOM   4369  HA  GLN A 285      13.958  44.972   5.476  1.00  0.00           H  
ATOM   4370 1HB  GLN A 285      11.462  45.799   7.011  1.00  0.00           H  
ATOM   4371 2HB  GLN A 285      12.820  44.913   7.690  1.00  0.00           H  
ATOM   4372 1HG  GLN A 285      12.946  47.705   6.529  1.00  0.00           H  
ATOM   4373 2HG  GLN A 285      12.904  47.279   8.263  1.00  0.00           H  
ATOM   4374 1HE2 GLN A 285      16.422  47.931   7.043  1.00  0.00           H  
ATOM   4375 2HE2 GLN A 285      14.937  48.810   6.886  1.00  0.00           H  
ATOM   4376  N   ILE A 286      11.375  43.587   4.311  1.00  0.00           N  
ATOM   4377  CA  ILE A 286      10.648  42.322   4.163  1.00  0.00           C  
ATOM   4378  C   ILE A 286      11.627  41.175   3.874  1.00  0.00           C  
ATOM   4379  O   ILE A 286      11.645  40.168   4.591  1.00  0.00           O  
ATOM   4380  CB  ILE A 286       9.603  42.412   3.036  1.00  0.00           C  
ATOM   4381  CG1 ILE A 286       8.488  43.389   3.417  1.00  0.00           C  
ATOM   4382  CG2 ILE A 286       9.029  41.036   2.732  1.00  0.00           C  
ATOM   4383  CD1 ILE A 286       7.575  43.752   2.268  1.00  0.00           C  
ATOM   4384  H   ILE A 286      11.226  44.322   3.634  1.00  0.00           H  
ATOM   4385  HA  ILE A 286      10.128  42.111   5.096  1.00  0.00           H  
ATOM   4386  HB  ILE A 286      10.073  42.806   2.135  1.00  0.00           H  
ATOM   4387 1HG1 ILE A 286       7.882  42.956   4.212  1.00  0.00           H  
ATOM   4388 2HG1 ILE A 286       8.927  44.308   3.806  1.00  0.00           H  
ATOM   4389 1HG2 ILE A 286       8.292  41.118   1.933  1.00  0.00           H  
ATOM   4390 2HG2 ILE A 286       9.831  40.369   2.419  1.00  0.00           H  
ATOM   4391 3HG2 ILE A 286       8.552  40.636   3.626  1.00  0.00           H  
ATOM   4392 1HD1 ILE A 286       6.812  44.448   2.617  1.00  0.00           H  
ATOM   4393 2HD1 ILE A 286       8.158  44.221   1.474  1.00  0.00           H  
ATOM   4394 3HD1 ILE A 286       7.097  42.852   1.885  1.00  0.00           H  
ATOM   4395  N   ILE A 287      12.439  41.317   2.841  1.00  0.00           N  
ATOM   4396  CA  ILE A 287      13.365  40.244   2.470  1.00  0.00           C  
ATOM   4397  C   ILE A 287      14.412  39.979   3.572  1.00  0.00           C  
ATOM   4398  O   ILE A 287      14.594  38.833   3.940  1.00  0.00           O  
ATOM   4399  CB  ILE A 287      14.082  40.583   1.150  1.00  0.00           C  
ATOM   4400  CG1 ILE A 287      13.089  40.576  -0.014  1.00  0.00           C  
ATOM   4401  CG2 ILE A 287      15.215  39.601   0.894  1.00  0.00           C  
ATOM   4402  CD1 ILE A 287      13.642  41.164  -1.292  1.00  0.00           C  
ATOM   4403  H   ILE A 287      12.429  42.168   2.297  1.00  0.00           H  
ATOM   4404  HA  ILE A 287      12.793  39.327   2.330  1.00  0.00           H  
ATOM   4405  HB  ILE A 287      14.493  41.590   1.208  1.00  0.00           H  
ATOM   4406 1HG1 ILE A 287      12.773  39.554  -0.217  1.00  0.00           H  
ATOM   4407 2HG1 ILE A 287      12.199  41.143   0.263  1.00  0.00           H  
ATOM   4408 1HG2 ILE A 287      15.711  39.855  -0.043  1.00  0.00           H  
ATOM   4409 2HG2 ILE A 287      15.934  39.653   1.710  1.00  0.00           H  
ATOM   4410 3HG2 ILE A 287      14.813  38.590   0.829  1.00  0.00           H  
ATOM   4411 1HD1 ILE A 287      12.880  41.125  -2.071  1.00  0.00           H  
ATOM   4412 2HD1 ILE A 287      13.932  42.201  -1.120  1.00  0.00           H  
ATOM   4413 3HD1 ILE A 287      14.513  40.591  -1.609  1.00  0.00           H  
ATOM   4414  N   PRO A 288      15.033  41.024   4.158  1.00  0.00           N  
ATOM   4415  CA  PRO A 288      15.912  40.703   5.308  1.00  0.00           C  
ATOM   4416  C   PRO A 288      15.222  40.005   6.460  1.00  0.00           C  
ATOM   4417  O   PRO A 288      15.809  39.093   7.077  1.00  0.00           O  
ATOM   4418  CB  PRO A 288      16.412  42.085   5.740  1.00  0.00           C  
ATOM   4419  CG  PRO A 288      16.364  42.898   4.492  1.00  0.00           C  
ATOM   4420  CD  PRO A 288      15.117  42.432   3.789  1.00  0.00           C  
ATOM   4421  HA  PRO A 288      16.743  40.070   4.963  1.00  0.00           H  
ATOM   4422 1HB  PRO A 288      15.768  42.486   6.536  1.00  0.00           H  
ATOM   4423 2HB  PRO A 288      17.427  42.004   6.158  1.00  0.00           H  
ATOM   4424 1HG  PRO A 288      16.336  43.970   4.738  1.00  0.00           H  
ATOM   4425 2HG  PRO A 288      17.274  42.733   3.896  1.00  0.00           H  
ATOM   4426 1HD  PRO A 288      14.252  42.998   4.163  1.00  0.00           H  
ATOM   4427 2HD  PRO A 288      15.234  42.571   2.704  1.00  0.00           H  
ATOM   4428  N   THR A 289      13.995  40.404   6.770  1.00  0.00           N  
ATOM   4429  CA  THR A 289      13.269  39.700   7.843  1.00  0.00           C  
ATOM   4430  C   THR A 289      13.027  38.233   7.438  1.00  0.00           C  
ATOM   4431  O   THR A 289      13.191  37.292   8.235  1.00  0.00           O  
ATOM   4432  CB  THR A 289      11.927  40.386   8.160  1.00  0.00           C  
ATOM   4433  OG1 THR A 289      12.168  41.724   8.616  1.00  0.00           O  
ATOM   4434  CG2 THR A 289      11.174  39.615   9.233  1.00  0.00           C  
ATOM   4435  H   THR A 289      13.545  41.173   6.294  1.00  0.00           H  
ATOM   4436  HA  THR A 289      13.881  39.718   8.745  1.00  0.00           H  
ATOM   4437  HB  THR A 289      11.319  40.429   7.256  1.00  0.00           H  
ATOM   4438  HG1 THR A 289      12.329  42.295   7.862  1.00  0.00           H  
ATOM   4439 1HG2 THR A 289      10.228  40.115   9.443  1.00  0.00           H  
ATOM   4440 2HG2 THR A 289      10.980  38.601   8.884  1.00  0.00           H  
ATOM   4441 3HG2 THR A 289      11.774  39.577  10.141  1.00  0.00           H  
ATOM   4442  N   ALA A 290      12.576  38.048   6.208  1.00  0.00           N  
ATOM   4443  CA  ALA A 290      12.190  36.695   5.777  1.00  0.00           C  
ATOM   4444  C   ALA A 290      13.422  35.785   5.693  1.00  0.00           C  
ATOM   4445  O   ALA A 290      13.346  34.635   6.117  1.00  0.00           O  
ATOM   4446  CB  ALA A 290      11.473  36.744   4.436  1.00  0.00           C  
ATOM   4447  H   ALA A 290      12.490  38.815   5.557  1.00  0.00           H  
ATOM   4448  HA  ALA A 290      11.511  36.283   6.523  1.00  0.00           H  
ATOM   4449 1HB  ALA A 290      11.195  35.734   4.134  1.00  0.00           H  
ATOM   4450 2HB  ALA A 290      10.575  37.355   4.526  1.00  0.00           H  
ATOM   4451 3HB  ALA A 290      12.133  37.178   3.686  1.00  0.00           H  
ATOM   4452  N   GLN A 291      14.539  36.313   5.190  1.00  0.00           N  
ATOM   4453  CA  GLN A 291      15.809  35.545   5.139  1.00  0.00           C  
ATOM   4454  C   GLN A 291      16.258  35.044   6.516  1.00  0.00           C  
ATOM   4455  O   GLN A 291      16.634  33.861   6.688  1.00  0.00           O  
ATOM   4456  CB  GLN A 291      16.922  36.399   4.525  1.00  0.00           C  
ATOM   4457  CG  GLN A 291      16.754  36.665   3.039  1.00  0.00           C  
ATOM   4458  CD  GLN A 291      17.829  37.584   2.491  1.00  0.00           C  
ATOM   4459  OE1 GLN A 291      18.412  38.387   3.224  1.00  0.00           O  
ATOM   4460  NE2 GLN A 291      18.098  37.472   1.195  1.00  0.00           N  
ATOM   4461  H   GLN A 291      14.521  37.258   4.835  1.00  0.00           H  
ATOM   4462  HA  GLN A 291      15.657  34.666   4.513  1.00  0.00           H  
ATOM   4463 1HB  GLN A 291      16.966  37.361   5.036  1.00  0.00           H  
ATOM   4464 2HB  GLN A 291      17.882  35.905   4.672  1.00  0.00           H  
ATOM   4465 1HG  GLN A 291      16.808  35.717   2.502  1.00  0.00           H  
ATOM   4466 2HG  GLN A 291      15.785  37.134   2.871  1.00  0.00           H  
ATOM   4467 1HE2 GLN A 291      18.798  38.053   0.776  1.00  0.00           H  
ATOM   4468 2HE2 GLN A 291      17.601  36.808   0.636  1.00  0.00           H  
ATOM   4469  N   GLU A 292      16.218  35.913   7.506  1.00  0.00           N  
ATOM   4470  CA  GLU A 292      16.707  35.490   8.815  1.00  0.00           C  
ATOM   4471  C   GLU A 292      15.694  34.556   9.471  1.00  0.00           C  
ATOM   4472  O   GLU A 292      16.082  33.607  10.139  1.00  0.00           O  
ATOM   4473  CB  GLU A 292      16.968  36.701   9.714  1.00  0.00           C  
ATOM   4474  CG  GLU A 292      18.139  37.569   9.275  1.00  0.00           C  
ATOM   4475  CD  GLU A 292      18.336  38.773  10.153  1.00  0.00           C  
ATOM   4476  OE1 GLU A 292      17.464  39.607  10.188  1.00  0.00           O  
ATOM   4477  OE2 GLU A 292      19.360  38.859  10.788  1.00  0.00           O  
ATOM   4478  H   GLU A 292      15.865  36.852   7.393  1.00  0.00           H  
ATOM   4479  HA  GLU A 292      17.646  34.953   8.677  1.00  0.00           H  
ATOM   4480 1HB  GLU A 292      16.078  37.330   9.744  1.00  0.00           H  
ATOM   4481 2HB  GLU A 292      17.165  36.363  10.731  1.00  0.00           H  
ATOM   4482 1HG  GLU A 292      19.049  36.969   9.292  1.00  0.00           H  
ATOM   4483 2HG  GLU A 292      17.971  37.895   8.250  1.00  0.00           H  
ATOM   4484  N   THR A 293      14.399  34.854   9.311  1.00  0.00           N  
ATOM   4485  CA  THR A 293      13.361  34.051   9.929  1.00  0.00           C  
ATOM   4486  C   THR A 293      13.453  32.631   9.372  1.00  0.00           C  
ATOM   4487  O   THR A 293      13.217  31.661  10.099  1.00  0.00           O  
ATOM   4488  CB  THR A 293      11.960  34.639   9.678  1.00  0.00           C  
ATOM   4489  OG1 THR A 293      11.885  35.957  10.238  1.00  0.00           O  
ATOM   4490  CG2 THR A 293      10.892  33.762  10.311  1.00  0.00           C  
ATOM   4491  H   THR A 293      14.136  35.652   8.750  1.00  0.00           H  
ATOM   4492  HA  THR A 293      13.532  34.034  11.006  1.00  0.00           H  
ATOM   4493  HB  THR A 293      11.780  34.705   8.605  1.00  0.00           H  
ATOM   4494  HG1 THR A 293      12.300  36.583   9.640  1.00  0.00           H  
ATOM   4495 1HG2 THR A 293       9.908  34.193  10.123  1.00  0.00           H  
ATOM   4496 2HG2 THR A 293      10.939  32.762   9.879  1.00  0.00           H  
ATOM   4497 3HG2 THR A 293      11.061  33.700  11.385  1.00  0.00           H  
ATOM   4498  N   TRP A 294      13.837  32.512   8.104  1.00  0.00           N  
ATOM   4499  CA  TRP A 294      13.945  31.197   7.477  1.00  0.00           C  
ATOM   4500  C   TRP A 294      14.938  30.311   8.218  1.00  0.00           C  
ATOM   4501  O   TRP A 294      14.713  29.130   8.379  1.00  0.00           O  
ATOM   4502  CB  TRP A 294      14.375  31.336   6.015  1.00  0.00           C  
ATOM   4503  CG  TRP A 294      14.491  30.025   5.298  1.00  0.00           C  
ATOM   4504  CD1 TRP A 294      13.496  29.117   5.094  1.00  0.00           C  
ATOM   4505  CD2 TRP A 294      15.677  29.467   4.683  1.00  0.00           C  
ATOM   4506  NE1 TRP A 294      13.978  28.036   4.398  1.00  0.00           N  
ATOM   4507  CE2 TRP A 294      15.311  28.234   4.137  1.00  0.00           C  
ATOM   4508  CE3 TRP A 294      17.000  29.908   4.553  1.00  0.00           C  
ATOM   4509  CZ2 TRP A 294      16.220  27.428   3.470  1.00  0.00           C  
ATOM   4510  CZ3 TRP A 294      17.911  29.101   3.883  1.00  0.00           C  
ATOM   4511  CH2 TRP A 294      17.530  27.893   3.354  1.00  0.00           C  
ATOM   4512  H   TRP A 294      14.058  33.335   7.562  1.00  0.00           H  
ATOM   4513  HA  TRP A 294      12.967  30.717   7.509  1.00  0.00           H  
ATOM   4514 1HB  TRP A 294      13.654  31.956   5.482  1.00  0.00           H  
ATOM   4515 2HB  TRP A 294      15.339  31.841   5.966  1.00  0.00           H  
ATOM   4516  HD1 TRP A 294      12.468  29.232   5.433  1.00  0.00           H  
ATOM   4517  HE1 TRP A 294      13.441  27.226   4.124  1.00  0.00           H  
ATOM   4518  HE3 TRP A 294      17.307  30.867   4.968  1.00  0.00           H  
ATOM   4519  HZ2 TRP A 294      15.937  26.465   3.043  1.00  0.00           H  
ATOM   4520  HZ3 TRP A 294      18.939  29.451   3.787  1.00  0.00           H  
ATOM   4521  HH2 TRP A 294      18.270  27.285   2.834  1.00  0.00           H  
ATOM   4522  N   LEU A 295      16.044  30.871   8.675  1.00  0.00           N  
ATOM   4523  CA  LEU A 295      17.022  30.036   9.369  1.00  0.00           C  
ATOM   4524  C   LEU A 295      16.439  29.618  10.722  1.00  0.00           C  
ATOM   4525  O   LEU A 295      16.686  28.490  11.192  1.00  0.00           O  
ATOM   4526  CB  LEU A 295      18.342  30.791   9.566  1.00  0.00           C  
ATOM   4527  CG  LEU A 295      19.135  31.091   8.287  1.00  0.00           C  
ATOM   4528  CD1 LEU A 295      20.330  31.971   8.625  1.00  0.00           C  
ATOM   4529  CD2 LEU A 295      19.581  29.784   7.649  1.00  0.00           C  
ATOM   4530  H   LEU A 295      16.233  31.856   8.559  1.00  0.00           H  
ATOM   4531  HA  LEU A 295      17.217  29.153   8.761  1.00  0.00           H  
ATOM   4532 1HB  LEU A 295      18.130  31.741  10.054  1.00  0.00           H  
ATOM   4533 2HB  LEU A 295      18.984  30.204  10.224  1.00  0.00           H  
ATOM   4534  HG  LEU A 295      18.504  31.639   7.588  1.00  0.00           H  
ATOM   4535 1HD1 LEU A 295      20.893  32.184   7.716  1.00  0.00           H  
ATOM   4536 2HD1 LEU A 295      19.981  32.907   9.062  1.00  0.00           H  
ATOM   4537 3HD1 LEU A 295      20.973  31.455   9.337  1.00  0.00           H  
ATOM   4538 1HD2 LEU A 295      20.144  29.997   6.739  1.00  0.00           H  
ATOM   4539 2HD2 LEU A 295      20.214  29.235   8.347  1.00  0.00           H  
ATOM   4540 3HD2 LEU A 295      18.707  29.182   7.402  1.00  0.00           H  
ATOM   4541  N   GLY A 296      15.641  30.488  11.325  1.00  0.00           N  
ATOM   4542  CA  GLY A 296      14.938  30.074  12.547  1.00  0.00           C  
ATOM   4543  C   GLY A 296      13.943  28.943  12.296  1.00  0.00           C  
ATOM   4544  O   GLY A 296      13.916  27.936  13.009  1.00  0.00           O  
ATOM   4545  H   GLY A 296      15.502  31.424  10.971  1.00  0.00           H  
ATOM   4546 1HA  GLY A 296      15.664  29.749  13.292  1.00  0.00           H  
ATOM   4547 2HA  GLY A 296      14.407  30.927  12.967  1.00  0.00           H  
ATOM   4548  N   VAL A 297      13.084  29.118  11.303  1.00  0.00           N  
ATOM   4549  CA  VAL A 297      12.096  28.073  10.956  1.00  0.00           C  
ATOM   4550  C   VAL A 297      12.757  26.765  10.563  1.00  0.00           C  
ATOM   4551  O   VAL A 297      12.345  25.694  10.991  1.00  0.00           O  
ATOM   4552  CB  VAL A 297      11.203  28.543   9.793  1.00  0.00           C  
ATOM   4553  CG1 VAL A 297      10.332  27.400   9.294  1.00  0.00           C  
ATOM   4554  CG2 VAL A 297      10.347  29.718  10.240  1.00  0.00           C  
ATOM   4555  H   VAL A 297      13.099  29.976  10.771  1.00  0.00           H  
ATOM   4556  HA  VAL A 297      11.466  27.889  11.827  1.00  0.00           H  
ATOM   4557  HB  VAL A 297      11.837  28.850   8.961  1.00  0.00           H  
ATOM   4558 1HG1 VAL A 297       9.707  27.750   8.472  1.00  0.00           H  
ATOM   4559 2HG1 VAL A 297      10.966  26.585   8.946  1.00  0.00           H  
ATOM   4560 3HG1 VAL A 297       9.697  27.046  10.106  1.00  0.00           H  
ATOM   4561 1HG2 VAL A 297       9.718  30.046   9.412  1.00  0.00           H  
ATOM   4562 2HG2 VAL A 297       9.717  29.412  11.075  1.00  0.00           H  
ATOM   4563 3HG2 VAL A 297      10.991  30.540  10.553  1.00  0.00           H  
ATOM   4564  N   LEU A 298      13.784  26.850   9.721  1.00  0.00           N  
ATOM   4565  CA  LEU A 298      14.571  25.661   9.393  1.00  0.00           C  
ATOM   4566  C   LEU A 298      15.165  24.951  10.599  1.00  0.00           C  
ATOM   4567  O   LEU A 298      15.119  23.725  10.685  1.00  0.00           O  
ATOM   4568  CB  LEU A 298      15.707  26.048   8.438  1.00  0.00           C  
ATOM   4569  CG  LEU A 298      16.565  24.887   7.920  1.00  0.00           C  
ATOM   4570  CD1 LEU A 298      17.180  25.267   6.580  1.00  0.00           C  
ATOM   4571  CD2 LEU A 298      17.644  24.557   8.942  1.00  0.00           C  
ATOM   4572  H   LEU A 298      14.030  27.735   9.300  1.00  0.00           H  
ATOM   4573  HA  LEU A 298      13.919  24.940   8.900  1.00  0.00           H  
ATOM   4574 1HB  LEU A 298      15.278  26.553   7.574  1.00  0.00           H  
ATOM   4575 2HB  LEU A 298      16.369  26.747   8.949  1.00  0.00           H  
ATOM   4576  HG  LEU A 298      15.936  24.011   7.762  1.00  0.00           H  
ATOM   4577 1HD1 LEU A 298      17.790  24.441   6.212  1.00  0.00           H  
ATOM   4578 2HD1 LEU A 298      16.386  25.478   5.863  1.00  0.00           H  
ATOM   4579 3HD1 LEU A 298      17.803  26.151   6.703  1.00  0.00           H  
ATOM   4580 1HD2 LEU A 298      18.253  23.731   8.574  1.00  0.00           H  
ATOM   4581 2HD2 LEU A 298      18.275  25.432   9.100  1.00  0.00           H  
ATOM   4582 3HD2 LEU A 298      17.176  24.272   9.885  1.00  0.00           H  
ATOM   4583  N   THR A 299      15.696  25.708  11.549  1.00  0.00           N  
ATOM   4584  CA  THR A 299      16.260  25.100  12.752  1.00  0.00           C  
ATOM   4585  C   THR A 299      15.169  24.314  13.491  1.00  0.00           C  
ATOM   4586  O   THR A 299      15.419  23.171  13.926  1.00  0.00           O  
ATOM   4587  CB  THR A 299      16.873  26.161  13.685  1.00  0.00           C  
ATOM   4588  OG1 THR A 299      17.947  26.830  13.010  1.00  0.00           O  
ATOM   4589  CG2 THR A 299      17.403  25.513  14.955  1.00  0.00           C  
ATOM   4590  H   THR A 299      15.716  26.713  11.450  1.00  0.00           H  
ATOM   4591  HA  THR A 299      17.051  24.412  12.453  1.00  0.00           H  
ATOM   4592  HB  THR A 299      16.114  26.896  13.948  1.00  0.00           H  
ATOM   4593  HG1 THR A 299      17.588  27.497  12.420  1.00  0.00           H  
ATOM   4594 1HG2 THR A 299      17.832  26.277  15.602  1.00  0.00           H  
ATOM   4595 2HG2 THR A 299      16.586  25.013  15.475  1.00  0.00           H  
ATOM   4596 3HG2 THR A 299      18.170  24.783  14.698  1.00  0.00           H  
ATOM   4597  N   ILE A 300      13.976  24.904  13.638  1.00  0.00           N  
ATOM   4598  CA  ILE A 300      12.933  24.204  14.358  1.00  0.00           C  
ATOM   4599  C   ILE A 300      12.534  22.941  13.596  1.00  0.00           C  
ATOM   4600  O   ILE A 300      12.417  21.854  14.200  1.00  0.00           O  
ATOM   4601  CB  ILE A 300      11.703  25.106  14.566  1.00  0.00           C  
ATOM   4602  CG1 ILE A 300      12.039  26.256  15.519  1.00  0.00           C  
ATOM   4603  CG2 ILE A 300      10.532  24.295  15.098  1.00  0.00           C  
ATOM   4604  CD1 ILE A 300      10.985  27.339  15.565  1.00  0.00           C  
ATOM   4605  H   ILE A 300      13.784  25.821  13.262  1.00  0.00           H  
ATOM   4606  HA  ILE A 300      13.319  23.920  15.336  1.00  0.00           H  
ATOM   4607  HB  ILE A 300      11.418  25.558  13.616  1.00  0.00           H  
ATOM   4608 1HG1 ILE A 300      12.171  25.865  16.528  1.00  0.00           H  
ATOM   4609 2HG1 ILE A 300      12.983  26.712  15.220  1.00  0.00           H  
ATOM   4610 1HG2 ILE A 300       9.671  24.948  15.239  1.00  0.00           H  
ATOM   4611 2HG2 ILE A 300      10.279  23.511  14.384  1.00  0.00           H  
ATOM   4612 3HG2 ILE A 300      10.805  23.843  16.051  1.00  0.00           H  
ATOM   4613 1HD1 ILE A 300      11.295  28.119  16.262  1.00  0.00           H  
ATOM   4614 2HD1 ILE A 300      10.862  27.769  14.570  1.00  0.00           H  
ATOM   4615 3HD1 ILE A 300      10.040  26.913  15.896  1.00  0.00           H  
ATOM   4616  N   MET A 301      12.350  23.082  12.287  1.00  0.00           N  
ATOM   4617  CA  MET A 301      11.952  21.917  11.490  1.00  0.00           C  
ATOM   4618  C   MET A 301      13.017  20.834  11.412  1.00  0.00           C  
ATOM   4619  O   MET A 301      12.664  19.648  11.332  1.00  0.00           O  
ATOM   4620  CB  MET A 301      11.573  22.365  10.080  1.00  0.00           C  
ATOM   4621  CG  MET A 301      10.290  23.181  10.002  1.00  0.00           C  
ATOM   4622  SD  MET A 301       9.904  23.710   8.321  1.00  0.00           S  
ATOM   4623  CE  MET A 301       8.434  24.692   8.605  1.00  0.00           C  
ATOM   4624  H   MET A 301      12.478  23.972  11.827  1.00  0.00           H  
ATOM   4625  HA  MET A 301      11.085  21.455  11.962  1.00  0.00           H  
ATOM   4626 1HB  MET A 301      12.378  22.968   9.661  1.00  0.00           H  
ATOM   4627 2HB  MET A 301      11.452  21.490   9.440  1.00  0.00           H  
ATOM   4628 1HG  MET A 301       9.458  22.586  10.376  1.00  0.00           H  
ATOM   4629 2HG  MET A 301      10.384  24.067  10.629  1.00  0.00           H  
ATOM   4630 1HE  MET A 301       8.074  25.091   7.656  1.00  0.00           H  
ATOM   4631 2HE  MET A 301       7.661  24.068   9.055  1.00  0.00           H  
ATOM   4632 3HE  MET A 301       8.672  25.517   9.278  1.00  0.00           H  
ATOM   4633  N   GLU A 302      14.292  21.224  11.445  1.00  0.00           N  
ATOM   4634  CA  GLU A 302      15.390  20.252  11.544  1.00  0.00           C  
ATOM   4635  C   GLU A 302      15.267  19.457  12.833  1.00  0.00           C  
ATOM   4636  O   GLU A 302      15.473  18.259  12.858  1.00  0.00           O  
ATOM   4637  CB  GLU A 302      16.749  20.954  11.492  1.00  0.00           C  
ATOM   4638  CG  GLU A 302      17.944  20.013  11.524  1.00  0.00           C  
ATOM   4639  CD  GLU A 302      19.259  20.732  11.399  1.00  0.00           C  
ATOM   4640  OE1 GLU A 302      19.247  21.932  11.268  1.00  0.00           O  
ATOM   4641  OE2 GLU A 302      20.276  20.080  11.434  1.00  0.00           O  
ATOM   4642  H   GLU A 302      14.510  22.209  11.401  1.00  0.00           H  
ATOM   4643  HA  GLU A 302      15.324  19.568  10.698  1.00  0.00           H  
ATOM   4644 1HB  GLU A 302      16.816  21.550  10.582  1.00  0.00           H  
ATOM   4645 2HB  GLU A 302      16.838  21.636  12.338  1.00  0.00           H  
ATOM   4646 1HG  GLU A 302      17.934  19.460  12.462  1.00  0.00           H  
ATOM   4647 2HG  GLU A 302      17.850  19.295  10.710  1.00  0.00           H  
ATOM   4648  N   HIS A 303      14.913  20.136  13.910  1.00  0.00           N  
ATOM   4649  CA  HIS A 303      14.713  19.421  15.144  1.00  0.00           C  
ATOM   4650  C   HIS A 303      13.535  18.457  15.101  1.00  0.00           C  
ATOM   4651  O   HIS A 303      13.674  17.333  15.600  1.00  0.00           O  
ATOM   4652  CB  HIS A 303      14.516  20.415  16.293  1.00  0.00           C  
ATOM   4653  CG  HIS A 303      15.760  21.160  16.664  1.00  0.00           C  
ATOM   4654  ND1 HIS A 303      16.815  20.565  17.324  1.00  0.00           N  
ATOM   4655  CD2 HIS A 303      16.119  22.451  16.468  1.00  0.00           C  
ATOM   4656  CE1 HIS A 303      17.769  21.459  17.518  1.00  0.00           C  
ATOM   4657  NE2 HIS A 303      17.371  22.610  17.008  1.00  0.00           N  
ATOM   4658  H   HIS A 303      14.779  21.137  13.894  1.00  0.00           H  
ATOM   4659  HA  HIS A 303      15.592  18.814  15.359  1.00  0.00           H  
ATOM   4660 1HB  HIS A 303      13.752  21.143  16.018  1.00  0.00           H  
ATOM   4661 2HB  HIS A 303      14.160  19.885  17.176  1.00  0.00           H  
ATOM   4662  HD1 HIS A 303      16.898  19.594  17.551  1.00  0.00           H  
ATOM   4663  HD2 HIS A 303      15.616  23.296  15.997  1.00  0.00           H  
ATOM   4664  HE1 HIS A 303      18.693  21.183  18.026  1.00  0.00           H  
ATOM   4665  N   THR A 304      12.420  18.839  14.469  1.00  0.00           N  
ATOM   4666  CA  THR A 304      11.304  17.923  14.304  1.00  0.00           C  
ATOM   4667  C   THR A 304      11.787  16.741  13.485  1.00  0.00           C  
ATOM   4668  O   THR A 304      11.598  15.598  13.879  1.00  0.00           O  
ATOM   4669  CB  THR A 304      10.100  18.596  13.619  1.00  0.00           C  
ATOM   4670  OG1 THR A 304      10.499  19.106  12.340  1.00  0.00           O  
ATOM   4671  CG2 THR A 304       9.570  19.737  14.473  1.00  0.00           C  
ATOM   4672  H   THR A 304      12.346  19.776  14.099  1.00  0.00           H  
ATOM   4673  HA  THR A 304      10.983  17.587  15.290  1.00  0.00           H  
ATOM   4674  HB  THR A 304       9.309  17.862  13.471  1.00  0.00           H  
ATOM   4675  HG1 THR A 304      10.515  18.390  11.701  1.00  0.00           H  
ATOM   4676 1HG2 THR A 304       8.719  20.201  13.973  1.00  0.00           H  
ATOM   4677 2HG2 THR A 304       9.255  19.351  15.442  1.00  0.00           H  
ATOM   4678 3HG2 THR A 304      10.354  20.479  14.616  1.00  0.00           H  
ATOM   4679  N   VAL A 305      12.481  17.018  12.374  1.00  0.00           N  
ATOM   4680  CA  VAL A 305      13.003  15.964  11.496  1.00  0.00           C  
ATOM   4681  C   VAL A 305      13.827  14.940  12.251  1.00  0.00           C  
ATOM   4682  O   VAL A 305      13.727  13.736  12.027  1.00  0.00           O  
ATOM   4683  CB  VAL A 305      13.873  16.579  10.384  1.00  0.00           C  
ATOM   4684  CG1 VAL A 305      14.593  15.488   9.606  1.00  0.00           C  
ATOM   4685  CG2 VAL A 305      13.010  17.423   9.458  1.00  0.00           C  
ATOM   4686  H   VAL A 305      12.649  17.985  12.135  1.00  0.00           H  
ATOM   4687  HA  VAL A 305      12.160  15.448  11.036  1.00  0.00           H  
ATOM   4688  HB  VAL A 305      14.639  17.207  10.840  1.00  0.00           H  
ATOM   4689 1HG1 VAL A 305      15.204  15.941   8.824  1.00  0.00           H  
ATOM   4690 2HG1 VAL A 305      15.232  14.920  10.282  1.00  0.00           H  
ATOM   4691 3HG1 VAL A 305      13.860  14.822   9.152  1.00  0.00           H  
ATOM   4692 1HG2 VAL A 305      13.632  17.855   8.675  1.00  0.00           H  
ATOM   4693 2HG2 VAL A 305      12.241  16.796   9.007  1.00  0.00           H  
ATOM   4694 3HG2 VAL A 305      12.538  18.222  10.029  1.00  0.00           H  
ATOM   4695  N   ASN A 306      14.688  15.452  13.127  1.00  0.00           N  
ATOM   4696  CA  ASN A 306      15.660  14.615  13.850  1.00  0.00           C  
ATOM   4697  C   ASN A 306      15.005  13.854  15.002  1.00  0.00           C  
ATOM   4698  O   ASN A 306      15.644  13.006  15.610  1.00  0.00           O  
ATOM   4699  CB  ASN A 306      16.813  15.458  14.363  1.00  0.00           C  
ATOM   4700  CG  ASN A 306      17.713  15.939  13.260  1.00  0.00           C  
ATOM   4701  OD1 ASN A 306      17.840  15.287  12.217  1.00  0.00           O  
ATOM   4702  ND2 ASN A 306      18.341  17.068  13.469  1.00  0.00           N  
ATOM   4703  H   ASN A 306      14.672  16.447  13.299  1.00  0.00           H  
ATOM   4704  HA  ASN A 306      16.056  13.869  13.159  1.00  0.00           H  
ATOM   4705 1HB  ASN A 306      16.421  16.323  14.900  1.00  0.00           H  
ATOM   4706 2HB  ASN A 306      17.404  14.875  15.070  1.00  0.00           H  
ATOM   4707 1HD2 ASN A 306      18.953  17.437  12.769  1.00  0.00           H  
ATOM   4708 2HD2 ASN A 306      18.208  17.562  14.327  1.00  0.00           H  
ATOM   4709  N   ASN A 307      13.736  14.144  15.265  1.00  0.00           N  
ATOM   4710  CA  ASN A 307      12.942  13.379  16.197  1.00  0.00           C  
ATOM   4711  C   ASN A 307      12.088  12.316  15.488  1.00  0.00           C  
ATOM   4712  O   ASN A 307      11.285  11.612  16.125  1.00  0.00           O  
ATOM   4713  OXT ASN A 307      11.285  11.612  16.125  1.00  0.00           O  
ATOM   4714  CB  ASN A 307      12.071  14.310  17.021  1.00  0.00           C  
ATOM   4715  CG  ASN A 307      11.307  13.587  18.094  1.00  0.00           C  
ATOM   4716  OD1 ASN A 307      10.900  12.433  17.914  1.00  0.00           O  
ATOM   4717  ND2 ASN A 307      11.103  14.242  19.209  1.00  0.00           N  
ATOM   4718  H   ASN A 307      13.316  14.931  14.791  1.00  0.00           H  
ATOM   4719  HA  ASN A 307      13.616  12.841  16.866  1.00  0.00           H  
ATOM   4720 1HB  ASN A 307      12.694  15.074  17.487  1.00  0.00           H  
ATOM   4721 2HB  ASN A 307      11.363  14.819  16.367  1.00  0.00           H  
ATOM   4722 1HD2 ASN A 307      10.600  13.811  19.958  1.00  0.00           H  
ATOM   4723 2HD2 ASN A 307      11.450  15.174  19.311  1.00  0.00           H  
TER                                                                             
