# Supplementary material for: A new benchmark illustrates that integration of geometric constraints inferred from enzyme reaction chemistry can increase enzyme active site modeling accuracy
Source: PLoS One. 2019 Apr 4;14(4):e0214126. doi: 10.1371/journal.pone.0214126 (PMC6448891; doi:10.1371/journal.pone.0214126)
Supplement: S1 Files — (GZ) [file pone.0214126.s008.gz › benchmark-lite/templates/6cpa/2v77.pdb]

HEADER    HYDROLASE                               27-JUL-07   2V77              
TITLE     CRYSTAL STRUCTURE OF HUMAN CARBOXYPEPTIDASE A1                        
COMPND    MOL_ID: 1;                                                            
COMPND   2 MOLECULE: CARBOXYPEPTIDASE A1;                                       
COMPND   3 CHAIN: A, B;                                                         
COMPND   4 EC: 3.14.17.1;                                                       
COMPND   5 ENGINEERED: YES                                                      
SOURCE    MOL_ID: 1;                                                            
SOURCE   2 ORGANISM_SCIENTIFIC: HOMO SAPIENS;                                   
SOURCE   3 ORGANISM_COMMON: HUMAN;                                              
SOURCE   4 ORGANISM_TAXID: 9606;                                                
SOURCE   5 ORGAN: PANCREAS;                                                     
SOURCE   6 EXPRESSION_SYSTEM: PICHIA PASTORIS;                                  
SOURCE   7 EXPRESSION_SYSTEM_TAXID: 4922;                                       
SOURCE   8 EXPRESSION_SYSTEM_STRAIN: KM 71;                                     
SOURCE   9 EXPRESSION_SYSTEM_PLASMID: PPIC9                                     
KEYWDS    METAL-BINDING, METALLOPROTEASE, CARBOXYPEPTIDASE, PROTEIN             
KEYWDS   2 DEGRADATION, ZINC, ZYMOGEN, PROTEASE, SECRETED, HYDROLASE            
EXPDTA    X-RAY DIFFRACTION                                                     
AUTHOR    I.PALLARES,D.FERNANDEZ,M.COMELLAS-BIGLER,J.FERNANDEZ-RECIO,           
AUTHOR   2 S.VENTURA,F.X.AVILES,J.VENDRELL                                      
REVDAT   2   24-FEB-09 2V77    1       VERSN                                    
REVDAT   1   01-JUL-08 2V77    0                                                
JRNL        AUTH   I.PALLARES,D.FERNANDEZ,M.COMELLAS-BIGLER,                    
JRNL        AUTH 2 J.FERNANDEZ-RECIO,S.VENTURA,F.X.AVILES,W.BODE,               
JRNL        AUTH 3 J.VENDRELL                                                   
JRNL        TITL   DIRECT INTERACTION BETWEEN A HUMAN DIGESTIVE                 
JRNL        TITL 2 PROTEASE AND THE MUCOADHESIVE POLY(ACRYLIC ACID).            
JRNL        REF    ACTA CRYSTALLOGR.,SECT.D      V.  64   784 2008              
JRNL        REFN                   ISSN 0907-4449                               
JRNL        PMID   18566513                                                     
JRNL        DOI    10.1107/S0907444908013474                                    
JRNL        REFN                                                                
JRNL        PMID   18566513                                                     
JRNL        DOI    10.1107/S0907444908013474                                    
REMARK   2                                                                      
REMARK   2 RESOLUTION.    1.6  ANGSTROMS.                                       
REMARK   3                                                                      
REMARK   3 REFINEMENT.                                                          
REMARK   3   PROGRAM     : CNS                                                  
REMARK   3   AUTHORS     : BRUNGER,ADAMS,CLORE,DELANO,GROS,GROSSE-              
REMARK   3               : KUNSTLEVE,JIANG,KUSZEWSKI,NILGES, PANNU,             
REMARK   3               : READ,RICE,SIMONSON,WARREN                            
REMARK   3                                                                      
REMARK   3  REFINEMENT TARGET : NULL                                            
REMARK   3                                                                      
REMARK   3  DATA USED IN REFINEMENT.                                            
REMARK   3   RESOLUTION RANGE HIGH (ANGSTROMS) : 1.603                          
REMARK   3   RESOLUTION RANGE LOW  (ANGSTROMS) : 20.0                           
REMARK   3   DATA CUTOFF            (SIGMA(F)) : 2.0                            
REMARK   3   DATA CUTOFF HIGH         (ABS(F)) : NULL                           
REMARK   3   DATA CUTOFF LOW          (ABS(F)) : NULL                           
REMARK   3   COMPLETENESS (WORKING+TEST)   (%) : 99.4                           
REMARK   3   NUMBER OF REFLECTIONS             : 100653                         
REMARK   3                                                                      
REMARK   3  FIT TO DATA USED IN REFINEMENT.                                     
REMARK   3   CROSS-VALIDATION METHOD          : THROUGHPUT                      
REMARK   3   FREE R VALUE TEST SET SELECTION  : RANDOM                          
REMARK   3   R VALUE            (WORKING SET) : 0.1782                          
REMARK   3   FREE R VALUE                     : 0.1918                          
REMARK   3   FREE R VALUE TEST SET SIZE   (%) : 2.0                             
REMARK   3   FREE R VALUE TEST SET COUNT      : 2012                            
REMARK   3   ESTIMATED ERROR OF FREE R VALUE  : NULL                            
REMARK   3                                                                      
REMARK   3  FIT IN THE HIGHEST RESOLUTION BIN.                                  
REMARK   3   TOTAL NUMBER OF BINS USED           : NULL                         
REMARK   3   BIN RESOLUTION RANGE HIGH       (A) : NULL                         
REMARK   3   BIN RESOLUTION RANGE LOW        (A) : NULL                         
REMARK   3   BIN COMPLETENESS (WORKING+TEST) (%) : NULL                         
REMARK   3   REFLECTIONS IN BIN    (WORKING SET) : NULL                         
REMARK   3   BIN R VALUE           (WORKING SET) : NULL                         
REMARK   3   BIN FREE R VALUE                    : NULL                         
REMARK   3   BIN FREE R VALUE TEST SET SIZE  (%) : NULL                         
REMARK   3   BIN FREE R VALUE TEST SET COUNT     : NULL                         
REMARK   3   ESTIMATED ERROR OF BIN FREE R VALUE : NULL                         
REMARK   3                                                                      
REMARK   3  NUMBER OF NON-HYDROGEN ATOMS USED IN REFINEMENT.                    
REMARK   3   PROTEIN ATOMS            : 4886                                    
REMARK   3   NUCLEIC ACID ATOMS       : 0                                       
REMARK   3   HETEROGEN ATOMS          : 87                                      
REMARK   3   SOLVENT ATOMS            : 777                                     
REMARK   3                                                                      
REMARK   3  B VALUES.                                                           
REMARK   3   FROM WILSON PLOT           (A**2) : NULL                           
REMARK   3   MEAN B VALUE      (OVERALL, A**2) : NULL                           
REMARK   3   OVERALL ANISOTROPIC B VALUE.                                       
REMARK   3    B11 (A**2) : -1.888                                               
REMARK   3    B22 (A**2) : -1.888                                               
REMARK   3    B33 (A**2) : 3.777                                                
REMARK   3    B12 (A**2) : NULL                                                 
REMARK   3    B13 (A**2) : NULL                                                 
REMARK   3    B23 (A**2) : NULL                                                 
REMARK   3                                                                      
REMARK   3  ESTIMATED COORDINATE ERROR.                                         
REMARK   3   ESD FROM LUZZATI PLOT        (A) : NULL                            
REMARK   3   ESD FROM SIGMAA              (A) : NULL                            
REMARK   3   LOW RESOLUTION CUTOFF        (A) : NULL                            
REMARK   3                                                                      
REMARK   3  CROSS-VALIDATED ESTIMATED COORDINATE ERROR.                         
REMARK   3   ESD FROM C-V LUZZATI PLOT    (A) : NULL                            
REMARK   3   ESD FROM C-V SIGMAA          (A) : NULL                            
REMARK   3                                                                      
REMARK   3  RMS DEVIATIONS FROM IDEAL VALUES.                                   
REMARK   3   BOND LENGTHS                 (A) : 0.0066                          
REMARK   3   BOND ANGLES            (DEGREES) : 1.38320                         
REMARK   3   DIHEDRAL ANGLES        (DEGREES) : NULL                            
REMARK   3   IMPROPER ANGLES        (DEGREES) : NULL                            
REMARK   3                                                                      
REMARK   3  ISOTROPIC THERMAL MODEL : NULL                                      
REMARK   3                                                                      
REMARK   3  ISOTROPIC THERMAL FACTOR RESTRAINTS.    RMS    SIGMA                
REMARK   3   MAIN-CHAIN BOND              (A**2) : NULL  ; NULL                 
REMARK   3   MAIN-CHAIN ANGLE             (A**2) : NULL  ; NULL                 
REMARK   3   SIDE-CHAIN BOND              (A**2) : NULL  ; NULL                 
REMARK   3   SIDE-CHAIN ANGLE             (A**2) : NULL  ; NULL                 
REMARK   3                                                                      
REMARK   3  BULK SOLVENT MODELING.                                              
REMARK   3   METHOD USED : NULL                                                 
REMARK   3   KSOL        : 0.343549                                             
REMARK   3   BSOL        : 56.6892                                              
REMARK   3                                                                      
REMARK   3  NCS MODEL : NULL                                                    
REMARK   3                                                                      
REMARK   3  NCS RESTRAINTS.                         RMS   SIGMA/WEIGHT          
REMARK   3   GROUP  1  POSITIONAL            (A) : NULL  ; NULL                 
REMARK   3   GROUP  1  B-FACTOR           (A**2) : NULL  ; NULL                 
REMARK   3                                                                      
REMARK   3  PARAMETER FILE  1  : HEPES.PAR                                      
REMARK   3  PARAMETER FILE  2  : CNS_TOPPAR.WATER_REP.PARAM                     
REMARK   3  PARAMETER FILE  3  : CNS_TOPPAR.ION.PARAM                           
REMARK   3  PARAMETER FILE  5  : PAA.PAR                                        
REMARK   3  PARAMETER FILE  4  : NULL                                           
REMARK   3  PARAMETER FILE  6  : NULL                                           
REMARK   3  PARAMETER FILE  7  : NULL                                           
REMARK   3  TOPOLOGY FILE  1   : HEPES.TOP                                      
REMARK   3  TOPOLOGY FILE  2   : CNS_TOPPAR.WATER.TOP                           
REMARK   3  TOPOLOGY FILE  3   : NULL                                           
REMARK   3  TOPOLOGY FILE  5   : NULL                                           
REMARK   3  TOPOLOGY FILE  4   : CNS_TOPPAR.ION.TOP                             
REMARK   3  TOPOLOGY FILE  6   : PAA.TOP                                        
REMARK   3  TOPOLOGY FILE  7   : NULL                                           
REMARK   3                                                                      
REMARK   3  OTHER REFINEMENT REMARKS: NULL                                      
REMARK   4                                                                      
REMARK   4 2V77 COMPLIES WITH FORMAT V. 3.15, 01-DEC-08                         
REMARK 100                                                                      
REMARK 100 THIS ENTRY HAS BEEN PROCESSED BY PDBE ON 27-JUL-07.                  
REMARK 100 THE PDBE ID CODE IS EBI-32890.                                       
REMARK 200                                                                      
REMARK 200 EXPERIMENTAL DETAILS                                                 
REMARK 200  EXPERIMENT TYPE                : X-RAY DIFFRACTION                  
REMARK 200  DATE OF DATA COLLECTION        : 07-OCT-03                          
REMARK 200  TEMPERATURE           (KELVIN) : 100                                
REMARK 200  PH                             : 7.5                                
REMARK 200  NUMBER OF CRYSTALS USED        : 1                                  
REMARK 200                                                                      
REMARK 200  SYNCHROTRON              (Y/N) : Y                                  
REMARK 200  RADIATION SOURCE               : MPG/DESY, HAMBURG                  
REMARK 200  BEAMLINE                       : BW6                                
REMARK 200  X-RAY GENERATOR MODEL          : NULL                               
REMARK 200  MONOCHROMATIC OR LAUE    (M/L) : M                                  
REMARK 200  WAVELENGTH OR RANGE        (A) : 1.050                              
REMARK 200  MONOCHROMATOR                  : NULL                               
REMARK 200  OPTICS                         : NULL                               
REMARK 200                                                                      
REMARK 200  DETECTOR TYPE                  : CCD                                
REMARK 200  DETECTOR MANUFACTURER          : ADSC                               
REMARK 200  INTENSITY-INTEGRATION SOFTWARE : DENZO                              
REMARK 200  DATA SCALING SOFTWARE          : SCALEPACK                          
REMARK 200                                                                      
REMARK 200  NUMBER OF UNIQUE REFLECTIONS   : 101271                             
REMARK 200  RESOLUTION RANGE HIGH      (A) : 1.60                               
REMARK 200  RESOLUTION RANGE LOW       (A) : 20.00                              
REMARK 200  REJECTION CRITERIA  (SIGMA(I)) : 2.0                                
REMARK 200                                                                      
REMARK 200 OVERALL.                                                             
REMARK 200  COMPLETENESS FOR RANGE     (%) : 99.0                               
REMARK 200  DATA REDUNDANCY                : 3                                  
REMARK 200  R MERGE                    (I) : 0.05                               
REMARK 200  R SYM                      (I) : NULL                               
REMARK 200  <I/SIGMA(I)> FOR THE DATA SET  : 33.50                              
REMARK 200                                                                      
REMARK 200 IN THE HIGHEST RESOLUTION SHELL.                                     
REMARK 200  HIGHEST RESOLUTION SHELL, RANGE HIGH (A) : 1.60                     
REMARK 200  HIGHEST RESOLUTION SHELL, RANGE LOW  (A) : 1.68                     
REMARK 200  COMPLETENESS FOR SHELL     (%) : 83.1                               
REMARK 200  DATA REDUNDANCY IN SHELL       : NULL                               
REMARK 200  R MERGE FOR SHELL          (I) : NULL                               
REMARK 200  R SYM FOR SHELL            (I) : NULL                               
REMARK 200  <I/SIGMA(I)> FOR SHELL         : NULL                               
REMARK 200                                                                      
REMARK 200 DIFFRACTION PROTOCOL: SINGLE WAVELENGTH                              
REMARK 200 METHOD USED TO DETERMINE THE STRUCTURE: MOLECULAR REPLACEMENT        
REMARK 200 SOFTWARE USED: AMORE                                                 
REMARK 200 STARTING MODEL: PDB ENTRY 5CPA                                       
REMARK 200                                                                      
REMARK 200 REMARK: NONE                                                         
REMARK 280                                                                      
REMARK 280 CRYSTAL                                                              
REMARK 280 SOLVENT CONTENT, VS   (%): NULL                                      
REMARK 280 MATTHEWS COEFFICIENT, VM (ANGSTROMS**3/DA):NULL                      
REMARK 280                                                                      
REMARK 280 CRYSTALLIZATION CONDITIONS: 22% (W/V) PAY 5100, HEPES 0.1 M,         
REMARK 280  MAGNESIUM CHLORIDE 0.02 M (PH 7.5)                                  
REMARK 290                                                                      
REMARK 290 CRYSTALLOGRAPHIC SYMMETRY                                            
REMARK 290 SYMMETRY OPERATORS FOR SPACE GROUP: P 43 21 2                        
REMARK 290                                                                      
REMARK 290      SYMOP   SYMMETRY                                                
REMARK 290     NNNMMM   OPERATOR                                                
REMARK 290       1555   X,Y,Z                                                   
REMARK 290       2555   -X,-Y,Z+1/2                                             
REMARK 290       3555   -Y+1/2,X+1/2,Z+3/4                                      
REMARK 290       4555   Y+1/2,-X+1/2,Z+1/4                                      
REMARK 290       5555   -X+1/2,Y+1/2,-Z+3/4                                     
REMARK 290       6555   X+1/2,-Y+1/2,-Z+1/4                                     
REMARK 290       7555   Y,X,-Z                                                  
REMARK 290       8555   -Y,-X,-Z+1/2                                            
REMARK 290                                                                      
REMARK 290     WHERE NNN -> OPERATOR NUMBER                                     
REMARK 290           MMM -> TRANSLATION VECTOR                                  
REMARK 290                                                                      
REMARK 290 CRYSTALLOGRAPHIC SYMMETRY TRANSFORMATIONS                            
REMARK 290 THE FOLLOWING TRANSFORMATIONS OPERATE ON THE ATOM/HETATM             
REMARK 290 RECORDS IN THIS ENTRY TO PRODUCE CRYSTALLOGRAPHICALLY                
REMARK 290 RELATED MOLECULES.                                                   
REMARK 290   SMTRY1   1  1.000000  0.000000  0.000000        0.00000            
REMARK 290   SMTRY2   1  0.000000  1.000000  0.000000        0.00000            
REMARK 290   SMTRY3   1  0.000000  0.000000  1.000000        0.00000            
REMARK 290   SMTRY1   2 -1.000000  0.000000  0.000000        0.00000            
REMARK 290   SMTRY2   2  0.000000 -1.000000  0.000000        0.00000            
REMARK 290   SMTRY3   2  0.000000  0.000000  1.000000       45.42800            
REMARK 290   SMTRY1   3  0.000000 -1.000000  0.000000       64.78250            
REMARK 290   SMTRY2   3  1.000000  0.000000  0.000000       64.78250            
REMARK 290   SMTRY3   3  0.000000  0.000000  1.000000       68.14200            
REMARK 290   SMTRY1   4  0.000000  1.000000  0.000000       64.78250            
REMARK 290   SMTRY2   4 -1.000000  0.000000  0.000000       64.78250            
REMARK 290   SMTRY3   4  0.000000  0.000000  1.000000       22.71400            
REMARK 290   SMTRY1   5 -1.000000  0.000000  0.000000       64.78250            
REMARK 290   SMTRY2   5  0.000000  1.000000  0.000000       64.78250            
REMARK 290   SMTRY3   5  0.000000  0.000000 -1.000000       68.14200            
REMARK 290   SMTRY1   6  1.000000  0.000000  0.000000       64.78250            
REMARK 290   SMTRY2   6  0.000000 -1.000000  0.000000       64.78250            
REMARK 290   SMTRY3   6  0.000000  0.000000 -1.000000       22.71400            
REMARK 290   SMTRY1   7  0.000000  1.000000  0.000000        0.00000            
REMARK 290   SMTRY2   7  1.000000  0.000000  0.000000        0.00000            
REMARK 290   SMTRY3   7  0.000000  0.000000 -1.000000        0.00000            
REMARK 290   SMTRY1   8  0.000000 -1.000000  0.000000        0.00000            
REMARK 290   SMTRY2   8 -1.000000  0.000000  0.000000        0.00000            
REMARK 290   SMTRY3   8  0.000000  0.000000 -1.000000       45.42800            
REMARK 290                                                                      
REMARK 290 REMARK: NULL                                                         
REMARK 300                                                                      
REMARK 300 BIOMOLECULE: 1, 2                                                    
REMARK 300 SEE REMARK 350 FOR THE AUTHOR PROVIDED AND/OR PROGRAM                
REMARK 300 GENERATED ASSEMBLY INFORMATION FOR THE STRUCTURE IN                  
REMARK 300 THIS ENTRY.  THE REMARK MAY ALSO PROVIDE INFORMATION ON              
REMARK 300 BURIED SURFACE AREA.                                                 
REMARK 350                                                                      
REMARK 350 COORDINATES FOR A COMPLETE MULTIMER REPRESENTING THE KNOWN           
REMARK 350 BIOLOGICALLY SIGNIFICANT OLIGOMERIZATION STATE OF THE                
REMARK 350 MOLECULE CAN BE GENERATED BY APPLYING BIOMT TRANSFORMATIONS          
REMARK 350 GIVEN BELOW.  BOTH NON-CRYSTALLOGRAPHIC AND                          
REMARK 350 CRYSTALLOGRAPHIC OPERATIONS ARE GIVEN.                               
REMARK 350                                                                      
REMARK 350 BIOMOLECULE:  1                                                      
REMARK 350 AUTHOR DETERMINED BIOLOGICAL UNIT: MONOMERIC                         
REMARK 350 SOFTWARE DETERMINED QUATERNARY STRUCTURE: MONOMERIC                  
REMARK 350 SOFTWARE USED: PQS                                                   
REMARK 350 APPLY THE FOLLOWING TO CHAINS: A                                     
REMARK 350   BIOMT1   1  1.000000  0.000000  0.000000        0.00000            
REMARK 350   BIOMT2   1  0.000000  1.000000  0.000000        0.00000            
REMARK 350   BIOMT3   1  0.000000  0.000000  1.000000        0.00000            
REMARK 350 BIOMOLECULE:  2                                                      
REMARK 350 AUTHOR DETERMINED BIOLOGICAL UNIT: MONOMERIC                         
REMARK 350 SOFTWARE DETERMINED QUATERNARY STRUCTURE: MONOMERIC                  
REMARK 350 SOFTWARE USED: PQS                                                   
REMARK 350 APPLY THE FOLLOWING TO CHAINS: B                                     
REMARK 350   BIOMT1   1  1.000000  0.000000  0.000000        0.00000            
REMARK 350   BIOMT2   1  0.000000  1.000000  0.000000        0.00000            
REMARK 350   BIOMT3   1  0.000000  0.000000  1.000000        0.00000            
REMARK 465                                                                      
REMARK 465 MISSING RESIDUES                                                     
REMARK 465 THE FOLLOWING RESIDUES WERE NOT LOCATED IN THE                       
REMARK 465 EXPERIMENT. (M=MODEL NUMBER; RES=RESIDUE NAME; C=CHAIN               
REMARK 465 IDENTIFIER; SSSEQ=SEQUENCE NUMBER; I=INSERTION CODE.)                
REMARK 465                                                                      
REMARK 465   M RES C SSSEQI                                                     
REMARK 465     TYR A   309                                                      
REMARK 465     TYR B   309                                                      
REMARK 480                                                                      
REMARK 480 ZERO OCCUPANCY ATOM                                                  
REMARK 480 THE FOLLOWING RESIDUES HAVE ATOMS MODELED WITH ZERO                  
REMARK 480 OCCUPANCY. THE LOCATION AND PROPERTIES OF THESE ATOMS                
REMARK 480 MAY NOT BE RELIABLE. (M=MODEL NUMBER;                                
REMARK 480 RES=RESIDUE NAME; C=CHAIN IDENTIFIER; SSEQ=SEQUENCE NUMBER;          
REMARK 480 I=INSERTION CODE):                                                   
REMARK 480   M RES CSSEQI  ATOMS                                                
REMARK 480     ARG A   2     N                                                  
REMARK 480     LYS A  58    NZ                                                  
REMARK 480     LYS A 168    CG   CD   CE   NZ                                   
REMARK 480     LYS A 177    CE   NZ                                             
REMARK 480     LYS A 184    CD   CE   NZ                                        
REMARK 480     LYS A 190    CE   NZ                                             
REMARK 480     GLU A 211   OE1  OE2                                             
REMARK 480     ASP A 217   OD1  OD2                                             
REMARK 480     GLN A 221    CD  OE1  NE2                                        
REMARK 480     LYS A 245    CD   CE   NZ                                        
REMARK 480     LYS A 264    NZ                                                  
REMARK 480     ALA B   1     N                                                  
REMARK 480     ARG B   2    CD   NE   CZ  NH1  NH2                              
REMARK 480     LYS B 168    CD   CE   NZ                                        
REMARK 480     ASP B 185    CG  OD1  OD2                                        
REMARK 480     GLN B 221    CD  OE1  NE2                                        
REMARK 480     LYS B 224    NZ                                                  
REMARK 480     LYS B 237    CD   CE   NZ                                        
REMARK 480     PRO B 308     C    O   CB   CG   CD                              
REMARK 500                                                                      
REMARK 500 GEOMETRY AND STEREOCHEMISTRY                                         
REMARK 500 SUBTOPIC: CLOSE CONTACTS                                             
REMARK 500                                                                      
REMARK 500 THE FOLLOWING ATOMS THAT ARE RELATED BY CRYSTALLOGRAPHIC             
REMARK 500 SYMMETRY ARE IN CLOSE CONTACT.  AN ATOM LOCATED WITHIN 0.15          
REMARK 500 ANGSTROMS OF A SYMMETRY RELATED ATOM IS ASSUMED TO BE ON A           
REMARK 500 SPECIAL POSITION AND IS, THEREFORE, LISTED IN REMARK 375             
REMARK 500 INSTEAD OF REMARK 500.  ATOMS WITH NON-BLANK ALTERNATE               
REMARK 500 LOCATION INDICATORS ARE NOT INCLUDED IN THE CALCULATIONS.            
REMARK 500                                                                      
REMARK 500 DISTANCE CUTOFF:                                                     
REMARK 500 2.2 ANGSTROMS FOR CONTACTS NOT INVOLVING HYDROGEN ATOMS              
REMARK 500 1.6 ANGSTROMS FOR CONTACTS INVOLVING HYDROGEN ATOMS                  
REMARK 500                                                                      
REMARK 500  ATM1  RES C  SSEQI   ATM2  RES C  SSEQI  SSYMOP   DISTANCE          
REMARK 500                                                                      
REMARK 500   O    HOH B  2194     O    HOH B  2194     8666      1.82           
REMARK 500                                                                      
REMARK 500 REMARK: NULL                                                         
REMARK 500                                                                      
REMARK 500 GEOMETRY AND STEREOCHEMISTRY                                         
REMARK 500 SUBTOPIC: TORSION ANGLES                                             
REMARK 500                                                                      
REMARK 500 TORSION ANGLES OUTSIDE THE EXPECTED RAMACHANDRAN REGIONS:            
REMARK 500 (M=MODEL NUMBER; RES=RESIDUE NAME; C=CHAIN IDENTIFIER;               
REMARK 500 SSEQ=SEQUENCE NUMBER; I=INSERTION CODE).                             
REMARK 500 STANDARD TABLE:                                                      
REMARK 500 FORMAT:(10X,I3,1X,A3,1X,A1,I4,A1,4X,F7.2,3X,F7.2)                    
REMARK 500                                                                      
REMARK 500 EXPECTED VALUES: GJ KLEYWEGT AND TA JONES (1996). PHI/PSI-           
REMARK 500 CHOLOGY: RAMACHANDRAN REVISITED. STRUCTURE 4, 1395 - 1400            
REMARK 500                                                                      
REMARK 500  M RES CSSEQI        PSI       PHI                                   
REMARK 500    THR A 122      -43.17   -135.59                                   
REMARK 500    SER A 199      -21.35    147.44                                   
REMARK 500    GLN A 200       66.43     60.40                                   
REMARK 500    ILE A 247      -65.00   -135.41                                   
REMARK 500    ASP A 273     -141.79   -112.24                                   
REMARK 500    LEU A 280       43.56    -89.42                                   
REMARK 500    THR B 122      -48.05   -136.81                                   
REMARK 500    SER B 199      -18.50    152.34                                   
REMARK 500    GLN B 200       65.72     60.46                                   
REMARK 500    ILE B 247      -63.05   -136.11                                   
REMARK 500    TYR B 248      170.21    177.94                                   
REMARK 500    ASP B 273     -141.87   -112.55                                   
REMARK 500    LEU B 280       41.22    -90.92                                   
REMARK 500                                                                      
REMARK 500 REMARK: NULL                                                         
REMARK 525                                                                      
REMARK 525 SOLVENT                                                              
REMARK 525                                                                      
REMARK 525 THE SOLVENT MOLECULES HAVE CHAIN IDENTIFIERS THAT                    
REMARK 525 INDICATE THE POLYMER CHAIN WITH WHICH THEY ARE MOST                  
REMARK 525 CLOSELY ASSOCIATED. THE REMARK LISTS ALL THE SOLVENT                 
REMARK 525 MOLECULES WHICH ARE MORE THAN 5A AWAY FROM THE                       
REMARK 525 NEAREST POLYMER CHAIN (M = MODEL NUMBER;                             
REMARK 525 RES=RESIDUE NAME; C=CHAIN IDENTIFIER; SSEQ=SEQUENCE                  
REMARK 525 NUMBER; I=INSERTION CODE):                                           
REMARK 615                                                                      
REMARK 615 ZERO OCCUPANCY ATOM                                                  
REMARK 615 THE FOLLOWING RESIDUES HAVE ATOMS MODELED WITH ZERO                  
REMARK 615 OCCUPANCY. THE LOCATION AND PROPERTIES OF THESE ATOMS                
REMARK 615 MAY NOT BE RELIABLE. (M=MODEL NUMBER; RES=RESIDUE NAME;              
REMARK 615 C=CHAIN IDENTIFIER; SSEQ=SEQUENCE NUMBER; I=INSERTION CODE):         
REMARK 615   M RES C SSEQI                                                      
REMARK 615     EPE A 1309                                                       
REMARK 615     EPE A 1310                                                       
REMARK 615     EPE B 1309                                                       
REMARK 620                                                                      
REMARK 620 METAL COORDINATION                                                   
REMARK 620  (M=MODEL NUMBER; RES=RESIDUE NAME; C=CHAIN IDENTIFIER;              
REMARK 620   SSEQ=SEQUENCE NUMBER; I=INSERTION CODE):                           
REMARK 620                                                                      
REMARK 620 COORDINATION ANGLES FOR:  M RES CSSEQI METAL                         
REMARK 620                              ZN A1042  ZN                            
REMARK 620 N RES CSSEQI ATOM                                                    
REMARK 620 1 HIS A  69   ND1                                                    
REMARK 620 2 GLU A  72   OE1 101.5                                              
REMARK 620 3 HIS A 196   ND1 101.5 133.5                                        
REMARK 620 4 PAY A 400   O22  89.2 100.5 119.6                                  
REMARK 620 N                    1     2     3                                   
REMARK 620                                                                      
REMARK 620 COORDINATION ANGLES FOR:  M RES CSSEQI METAL                         
REMARK 620                              ZN B1042  ZN                            
REMARK 620 N RES CSSEQI ATOM                                                    
REMARK 620 1 HIS B 196   ND1                                                    
REMARK 620 2 HIS B  69   ND1  98.1                                              
REMARK 620 3 GLU B  72   OE1 135.3 100.2                                        
REMARK 620 4 PAY B 400   O22 119.8  89.9 100.6                                  
REMARK 620 5 PAY B 400   O21  94.5 146.7  92.0  57.2                            
REMARK 620 N                    1     2     3     4                             
REMARK 800                                                                      
REMARK 800 SITE                                                                 
REMARK 800 SITE_IDENTIFIER: AC1                                                 
REMARK 800 EVIDENCE_CODE: SOFTWARE                                              
REMARK 800 SITE_DESCRIPTION: BINDING SITE FOR RESIDUE PAY A 400                 
REMARK 800                                                                      
REMARK 800 SITE_IDENTIFIER: AC2                                                 
REMARK 800 EVIDENCE_CODE: SOFTWARE                                              
REMARK 800 SITE_DESCRIPTION: BINDING SITE FOR RESIDUE PAY B 400                 
REMARK 800                                                                      
REMARK 800 SITE_IDENTIFIER: AC3                                                 
REMARK 800 EVIDENCE_CODE: SOFTWARE                                              
REMARK 800 SITE_DESCRIPTION: BINDING SITE FOR RESIDUE  ZN A1042                 
REMARK 800                                                                      
REMARK 800 SITE_IDENTIFIER: AC4                                                 
REMARK 800 EVIDENCE_CODE: SOFTWARE                                              
REMARK 800 SITE_DESCRIPTION: BINDING SITE FOR RESIDUE  ZN B1042                 
REMARK 800                                                                      
REMARK 800 SITE_IDENTIFIER: AC5                                                 
REMARK 800 EVIDENCE_CODE: SOFTWARE                                              
REMARK 800 SITE_DESCRIPTION: BINDING SITE FOR RESIDUE EPE A1309                 
REMARK 800                                                                      
REMARK 800 SITE_IDENTIFIER: AC6                                                 
REMARK 800 EVIDENCE_CODE: SOFTWARE                                              
REMARK 800 SITE_DESCRIPTION: BINDING SITE FOR RESIDUE EPE B1309                 
REMARK 800                                                                      
REMARK 800 SITE_IDENTIFIER: AC7                                                 
REMARK 800 EVIDENCE_CODE: SOFTWARE                                              
REMARK 800 SITE_DESCRIPTION: BINDING SITE FOR RESIDUE EPE A1310                 
DBREF  2V77 A    1   309  UNP    P15085   CBPA1_HUMAN    111    419             
DBREF  2V77 B    1   309  UNP    P15085   CBPA1_HUMAN    111    419             
SEQRES   1 A  309  ALA ARG SER THR ASP THR PHE ASN TYR ALA THR TYR HIS          
SEQRES   2 A  309  THR LEU GLU GLU ILE TYR ASP PHE LEU ASP LEU LEU VAL          
SEQRES   3 A  309  ALA GLU ASN PRO HIS LEU VAL SER LYS ILE GLN ILE GLY          
SEQRES   4 A  309  ASN THR TYR GLU GLY ARG PRO ILE TYR VAL LEU LYS PHE          
SEQRES   5 A  309  SER THR GLY GLY SER LYS ARG PRO ALA ILE TRP ILE ASP          
SEQRES   6 A  309  THR GLY ILE HIS SER ARG GLU TRP VAL THR GLN ALA SER          
SEQRES   7 A  309  GLY VAL TRP PHE ALA LYS LYS ILE THR GLN ASP TYR GLY          
SEQRES   8 A  309  GLN ASP ALA ALA PHE THR ALA ILE LEU ASP THR LEU ASP          
SEQRES   9 A  309  ILE PHE LEU GLU ILE VAL THR ASN PRO ASP GLY PHE ALA          
SEQRES  10 A  309  PHE THR HIS SER THR ASN ARG MET TRP ARG LYS THR ARG          
SEQRES  11 A  309  SER HIS THR ALA GLY SER LEU CYS ILE GLY VAL ASP PRO          
SEQRES  12 A  309  ASN ARG ASN TRP ASP ALA GLY PHE GLY LEU SER GLY ALA          
SEQRES  13 A  309  SER SER ASN PRO CYS SER GLU THR TYR HIS GLY LYS PHE          
SEQRES  14 A  309  ALA ASN SER GLU VAL GLU VAL LYS SER ILE VAL ASP PHE          
SEQRES  15 A  309  VAL LYS ASP HIS GLY ASN ILE LYS ALA PHE ILE SER ILE          
SEQRES  16 A  309  HIS SER TYR SER GLN LEU LEU MET TYR PRO TYR GLY TYR          
SEQRES  17 A  309  LYS THR GLU PRO VAL PRO ASP GLN ASP GLU LEU ASP GLN          
SEQRES  18 A  309  LEU SER LYS ALA ALA VAL THR ALA LEU ALA SER LEU TYR          
SEQRES  19 A  309  GLY THR LYS PHE ASN TYR GLY SER ILE ILE LYS ALA ILE          
SEQRES  20 A  309  TYR GLN ALA SER GLY SER THR ILE ASP TRP THR TYR SER          
SEQRES  21 A  309  GLN GLY ILE LYS TYR SER PHE THR PHE GLU LEU ARG ASP          
SEQRES  22 A  309  THR GLY ARG TYR GLY PHE LEU LEU PRO ALA SER GLN ILE          
SEQRES  23 A  309  ILE PRO THR ALA LYS GLU THR TRP LEU ALA LEU LEU THR          
SEQRES  24 A  309  ILE MET GLU HIS THR LEU ASN HIS PRO TYR                      
SEQRES   1 B  309  ALA ARG SER THR ASP THR PHE ASN TYR ALA THR TYR HIS          
SEQRES   2 B  309  THR LEU GLU GLU ILE TYR ASP PHE LEU ASP LEU LEU VAL          
SEQRES   3 B  309  ALA GLU ASN PRO HIS LEU VAL SER LYS ILE GLN ILE GLY          
SEQRES   4 B  309  ASN THR TYR GLU GLY ARG PRO ILE TYR VAL LEU LYS PHE          
SEQRES   5 B  309  SER THR GLY GLY SER LYS ARG PRO ALA ILE TRP ILE ASP          
SEQRES   6 B  309  THR GLY ILE HIS SER ARG GLU TRP VAL THR GLN ALA SER          
SEQRES   7 B  309  GLY VAL TRP PHE ALA LYS LYS ILE THR GLN ASP TYR GLY          
SEQRES   8 B  309  GLN ASP ALA ALA PHE THR ALA ILE LEU ASP THR LEU ASP          
SEQRES   9 B  309  ILE PHE LEU GLU ILE VAL THR ASN PRO ASP GLY PHE ALA          
SEQRES  10 B  309  PHE THR HIS SER THR ASN ARG MET TRP ARG LYS THR ARG          
SEQRES  11 B  309  SER HIS THR ALA GLY SER LEU CYS ILE GLY VAL ASP PRO          
SEQRES  12 B  309  ASN ARG ASN TRP ASP ALA GLY PHE GLY LEU SER GLY ALA          
SEQRES  13 B  309  SER SER ASN PRO CYS SER GLU THR TYR HIS GLY LYS PHE          
SEQRES  14 B  309  ALA ASN SER GLU VAL GLU VAL LYS SER ILE VAL ASP PHE          
SEQRES  15 B  309  VAL LYS ASP HIS GLY ASN ILE LYS ALA PHE ILE SER ILE          
SEQRES  16 B  309  HIS SER TYR SER GLN LEU LEU MET TYR PRO TYR GLY TYR          
SEQRES  17 B  309  LYS THR GLU PRO VAL PRO ASP GLN ASP GLU LEU ASP GLN          
SEQRES  18 B  309  LEU SER LYS ALA ALA VAL THR ALA LEU ALA SER LEU TYR          
SEQRES  19 B  309  GLY THR LYS PHE ASN TYR GLY SER ILE ILE LYS ALA ILE          
SEQRES  20 B  309  TYR GLN ALA SER GLY SER THR ILE ASP TRP THR TYR SER          
SEQRES  21 B  309  GLN GLY ILE LYS TYR SER PHE THR PHE GLU LEU ARG ASP          
SEQRES  22 B  309  THR GLY ARG TYR GLY PHE LEU LEU PRO ALA SER GLN ILE          
SEQRES  23 B  309  ILE PRO THR ALA LYS GLU THR TRP LEU ALA LEU LEU THR          
SEQRES  24 B  309  ILE MET GLU HIS THR LEU ASN HIS PRO TYR                      
HET    PAY  A 400      20                                                       
HET    PAY  B 400      20                                                       
HET     ZN  A1042       1                                                       
HET     ZN  B1042       1                                                       
HET    EPE  A1309      15                                                       
HET    EPE  B1309      15                                                       
HET    EPE  A1310      15                                                       
HETNAM     PAY OCTANE-1,3,5,7-TETRACARBOXYLIC ACID                              
HETNAM      ZN ZINC ION                                                         
HETNAM     EPE 4-(2-HYDROXYETHYL)-1-PIPERAZINE                                  
HETNAM   2 EPE  ETHANESULFONIC ACID                                             
HETSYN     PAY (3R,5R,7S)-OCTANE-1,3,5,7-TETRACARBOXYLIC                        
HETSYN   2 PAY  ACID                                                            
FORMUL   3  PAY    2(C12 H18 O8)                                                
FORMUL   4   ZN    2(ZN 2+)                                                     
FORMUL   5  EPE    3(C8 H18 N2 O4 S)                                            
FORMUL   6  HOH   *777(H2 O1)                                                   
HELIX    1   1 THR A   14  ASN A   29  1                                  16    
HELIX    2   2 GLU A   72  TYR A   90  1                                  19    
HELIX    3   3 ASP A   93  LEU A  103  1                                  11    
HELIX    4   4 ASN A  112  THR A  122  1                                  11    
HELIX    5   5 ASP A  142  ASN A  146  5                                   5    
HELIX    6   6 GLU A  173  GLY A  187  1                                  15    
HELIX    7   7 ASP A  215  LEU A  233  1                                  19    
HELIX    8   8 ILE A  243  ILE A  247  1                                   5    
HELIX    9   9 SER A  253  GLN A  261  1                                   9    
HELIX   10  10 PRO A  282  SER A  284  5                                   3    
HELIX   11  11 GLN A  285  ASN A  306  1                                  22    
HELIX   12  12 THR B   14  ASN B   29  1                                  16    
HELIX   13  13 GLU B   72  TYR B   90  1                                  19    
HELIX   14  14 ASP B   93  ASP B  101  1                                   9    
HELIX   15  15 ASN B  112  THR B  122  1                                  11    
HELIX   16  16 ASP B  142  ASN B  146  5                                   5    
HELIX   17  17 GLU B  173  GLY B  187  1                                  15    
HELIX   18  18 ASP B  215  SER B  232  1                                  18    
HELIX   19  19 ILE B  243  ILE B  247  1                                   5    
HELIX   20  20 SER B  253  GLN B  261  1                                   9    
HELIX   21  21 TYR B  277  LEU B  281  5                                   5    
HELIX   22  22 PRO B  282  SER B  284  5                                   3    
HELIX   23  23 GLN B  285  HIS B  307  1                                  23    
SHEET    1  AA 8 VAL A  33  ASN A  40  0                                        
SHEET    2  AA 8 PRO A  46  PHE A  52 -1  O  ILE A  47   N  ILE A  38           
SHEET    3  AA 8 ASP A 104  GLU A 108 -1  O  ILE A 105   N  PHE A  52           
SHEET    4  AA 8 ALA A  61  ASP A  65  1  O  ILE A  62   N  PHE A 106           
SHEET    5  AA 8 ILE A 189  HIS A 196  1  N  LYS A 190   O  ALA A  61           
SHEET    6  AA 8 TYR A 265  GLU A 270  1  O  TYR A 265   N  PHE A 192           
SHEET    7  AA 8 LEU A 201  TYR A 204 -1  O  LEU A 201   N  GLU A 270           
SHEET    8  AA 8 ASN A 239  SER A 242  1  O  ASN A 239   N  LEU A 202           
SHEET    1  BA 8 VAL B  33  ASN B  40  0                                        
SHEET    2  BA 8 PRO B  46  PHE B  52 -1  O  ILE B  47   N  ILE B  38           
SHEET    3  BA 8 ASP B 104  GLU B 108 -1  O  ILE B 105   N  PHE B  52           
SHEET    4  BA 8 ALA B  61  ASP B  65  1  O  ILE B  62   N  PHE B 106           
SHEET    5  BA 8 ILE B 189  HIS B 196  1  N  LYS B 190   O  ALA B  61           
SHEET    6  BA 8 TYR B 265  GLU B 270  1  O  TYR B 265   N  PHE B 192           
SHEET    7  BA 8 LEU B 201  TYR B 204 -1  O  LEU B 201   N  GLU B 270           
SHEET    8  BA 8 ASN B 239  SER B 242  1  O  ASN B 239   N  LEU B 202           
SSBOND   1 CYS A  138    CYS A  161                          1555   1555  2.03  
SSBOND   2 CYS B  138    CYS B  161                          1555   1555  2.03  
LINK        ZN    ZN A1042                 ND1 HIS A  69     1555   1555  2.13  
LINK        ZN    ZN A1042                 OE1 GLU A  72     1555   1555  2.00  
LINK        ZN    ZN A1042                 ND1 HIS A 196     1555   1555  2.10  
LINK        ZN    ZN A1042                 O22 PAY A 400     1555   1555  2.09  
LINK        ZN    ZN B1042                 ND1 HIS B  69     1555   1555  2.11  
LINK        ZN    ZN B1042                 OE1 GLU B  72     1555   1555  1.99  
LINK        ZN    ZN B1042                 O22 PAY B 400     1555   1555  2.07  
LINK        ZN    ZN B1042                 O21 PAY B 400     1555   1555  2.49  
LINK        ZN    ZN B1042                 ND1 HIS B 196     1555   1555  2.06  
CISPEP   1 SER A  197    TYR A  198          0        -0.39                     
CISPEP   2 PRO A  205    TYR A  206          0        -0.24                     
CISPEP   3 ARG A  272    ASP A  273          0        -1.30                     
CISPEP   4 SER B  197    TYR B  198          0         1.32                     
CISPEP   5 PRO B  205    TYR B  206          0        -0.14                     
CISPEP   6 ARG B  272    ASP B  273          0         0.01                     
SITE     1 AC1 16 HIS A  69  ARG A  71  GLU A  72  ARG A 127                    
SITE     2 AC1 16 ASN A 144  ARG A 145  HIS A 196  SER A 197                    
SITE     3 AC1 16 TYR A 198  MET A 203  TYR A 248  THR A 268                    
SITE     4 AC1 16 GLU A 270  PHE A 279   ZN A1042  HOH A2365                    
SITE     1 AC2 16 HIS B  69  ARG B  71  GLU B  72  ARG B 127                    
SITE     2 AC2 16 ASN B 144  ARG B 145  HIS B 196  SER B 197                    
SITE     3 AC2 16 TYR B 198  MET B 203  TYR B 248  THR B 268                    
SITE     4 AC2 16 GLU B 270  PHE B 279   ZN B1042  HOH B2399                    
SITE     1 AC3  4 HIS A  69  GLU A  72  HIS A 196  PAY A 400                    
SITE     1 AC4  4 HIS B  69  GLU B  72  HIS B 196  PAY B 400                    
SITE     1 AC5  8 TRP A 126  ARG A 130  LEU A 137  CYS A 138                    
SITE     2 AC5  8 ILE A 139  HOH A2370  THR B 274  ARG B 276                    
SITE     1 AC6  5 ARG A 276  TRP B 126  ARG B 130  LEU B 137                    
SITE     2 AC6  5 ILE B 139                                                     
SITE     1 AC7  6 LYS A  51  SER A  57  LYS A  58  PHE A 106                    
SITE     2 AC7  6 PHE A 182  ASP A 185                                          
CRYST1  129.565  129.565   90.856  90.00  90.00  90.00 P 43 21 2    16          
ORIGX1      1.000000  0.000000  0.000000        0.00000                         
ORIGX2      0.000000  1.000000  0.000000        0.00000                         
ORIGX3      0.000000  0.000000  1.000000        0.00000                         
SCALE1      0.007718  0.000000  0.000000        0.00000                         
SCALE2      0.000000  0.007718  0.000000        0.00000                         
SCALE3      0.000000  0.000000  0.011006        0.00000                         
ATOM      1  N   ALA A   1      84.293  42.721  47.044  1.00 44.82           N  
ATOM      2  CA  ALA A   1      83.117  42.265  47.843  1.00 45.39           C  
ATOM      3  C   ALA A   1      82.154  41.502  46.939  1.00 44.79           C  
ATOM      4  O   ALA A   1      82.387  40.336  46.614  1.00 46.01           O  
ATOM      5  CB  ALA A   1      82.413  43.465  48.471  1.00 45.70           C  
ATOM      6  N   ARG A   2      81.072  42.158  46.534  0.00 43.21           N  
ATOM      7  CA  ARG A   2      80.100  41.524  45.656  1.00 41.47           C  
ATOM      8  C   ARG A   2      80.490  41.809  44.209  1.00 39.36           C  
ATOM      9  O   ARG A   2      80.047  41.124  43.292  1.00 39.77           O  
ATOM     10  CB  ARG A   2      78.690  42.042  45.956  1.00 42.63           C  
ATOM     11  CG  ARG A   2      78.469  43.518  45.672  1.00 43.58           C  
ATOM     12  CD  ARG A   2      77.901  43.726  44.283  1.00 44.42           C  
ATOM     13  NE  ARG A   2      76.696  42.927  44.070  0.50 44.71           N  
ATOM     14  CZ  ARG A   2      75.591  43.025  44.802  0.50 44.97           C  
ATOM     15  NH1 ARG A   2      75.529  43.893  45.804  0.50 45.23           N  
ATOM     16  NH2 ARG A   2      74.547  42.252  44.535  0.50 45.47           N  
ATOM     17  N   SER A   3      81.330  42.825  44.019  1.00 35.47           N  
ATOM     18  CA  SER A   3      81.820  43.208  42.695  1.00 32.20           C  
ATOM     19  C   SER A   3      83.168  43.889  42.905  1.00 29.78           C  
ATOM     20  O   SER A   3      83.497  44.267  44.030  1.00 28.46           O  
ATOM     21  CB  SER A   3      80.864  44.191  42.020  1.00 32.68           C  
ATOM     22  OG  SER A   3      81.033  45.498  42.541  1.00 32.55           O  
ATOM     23  N   THR A   4      83.952  44.049  41.843  1.00 27.37           N  
ATOM     24  CA  THR A   4      85.248  44.705  42.008  1.00 25.03           C  
ATOM     25  C   THR A   4      85.064  46.205  42.218  1.00 25.68           C  
ATOM     26  O   THR A   4      86.018  46.928  42.503  1.00 23.68           O  
ATOM     27  CB  THR A   4      86.196  44.468  40.801  1.00 22.91           C  
ATOM     28  OG1 THR A   4      85.668  45.108  39.637  1.00 21.68           O  
ATOM     29  CG2 THR A   4      86.363  42.973  40.535  1.00 22.06           C  
ATOM     30  N   ASP A   5      83.827  46.675  42.089  1.00 27.25           N  
ATOM     31  CA  ASP A   5      83.545  48.091  42.293  1.00 29.20           C  
ATOM     32  C   ASP A   5      83.271  48.378  43.765  1.00 29.44           C  
ATOM     33  O   ASP A   5      83.422  49.507  44.221  1.00 31.84           O  
ATOM     34  CB  ASP A   5      82.347  48.527  41.439  1.00 29.45           C  
ATOM     35  CG  ASP A   5      82.740  48.866  40.009  1.00 32.50           C  
ATOM     36  OD1 ASP A   5      81.839  48.941  39.146  0.50 31.47           O  
ATOM     37  OD2 ASP A   5      83.945  49.074  39.751  0.50 29.41           O  
ATOM     38  N   THR A   6      82.874  47.351  44.509  1.00 30.03           N  
ATOM     39  CA  THR A   6      82.590  47.515  45.933  1.00 30.54           C  
ATOM     40  C   THR A   6      83.777  47.049  46.777  1.00 28.26           C  
ATOM     41  O   THR A   6      83.792  47.222  47.993  1.00 29.79           O  
ATOM     42  CB  THR A   6      81.337  46.713  46.352  1.00 31.08           C  
ATOM     43  OG1 THR A   6      81.560  45.315  46.130  1.00 33.07           O  
ATOM     44  CG2 THR A   6      80.127  47.161  45.546  1.00 33.50           C  
ATOM     45  N   PHE A   7      84.767  46.458  46.117  1.00 25.88           N  
ATOM     46  CA  PHE A   7      85.976  45.946  46.765  1.00 22.47           C  
ATOM     47  C   PHE A   7      86.761  47.100  47.380  1.00 21.21           C  
ATOM     48  O   PHE A   7      86.872  48.163  46.777  1.00 21.56           O  
ATOM     49  CB  PHE A   7      86.821  45.221  45.709  1.00 21.45           C  
ATOM     50  CG  PHE A   7      88.055  44.546  46.247  1.00 20.32           C  
ATOM     51  CD1 PHE A   7      89.259  45.242  46.361  1.00 19.33           C  
ATOM     52  CD2 PHE A   7      88.027  43.193  46.582  1.00 20.10           C  
ATOM     53  CE1 PHE A   7      90.416  44.596  46.793  1.00 18.94           C  
ATOM     54  CE2 PHE A   7      89.181  42.536  47.016  1.00 19.81           C  
ATOM     55  CZ  PHE A   7      90.377  43.236  47.119  1.00 19.10           C  
ATOM     56  N   ASN A   8      87.312  46.886  48.574  1.00 20.21           N  
ATOM     57  CA  ASN A   8      88.081  47.929  49.256  1.00 19.51           C  
ATOM     58  C   ASN A   8      89.564  47.817  48.918  1.00 18.70           C  
ATOM     59  O   ASN A   8      90.266  46.961  49.450  1.00 18.67           O  
ATOM     60  CB  ASN A   8      87.900  47.813  50.770  1.00 20.58           C  
ATOM     61  CG  ASN A   8      88.467  49.005  51.515  1.00 20.80           C  
ATOM     62  OD1 ASN A   8      89.197  49.824  50.946  1.00 21.09           O  
ATOM     63  ND2 ASN A   8      88.137  49.107  52.803  1.00 24.30           N  
ATOM     64  N   TYR A   9      90.036  48.699  48.043  1.00 17.15           N  
ATOM     65  CA  TYR A   9      91.428  48.692  47.613  1.00 16.25           C  
ATOM     66  C   TYR A   9      92.362  49.365  48.609  1.00 16.62           C  
ATOM     67  O   TYR A   9      93.577  49.285  48.469  1.00 15.83           O  
ATOM     68  CB  TYR A   9      91.547  49.391  46.254  1.00 16.77           C  
ATOM     69  CG  TYR A   9      90.814  48.660  45.155  1.00 17.28           C  
ATOM     70  CD1 TYR A   9      91.420  47.619  44.457  1.00 17.19           C  
ATOM     71  CD2 TYR A   9      89.482  48.953  44.871  1.00 18.03           C  
ATOM     72  CE1 TYR A   9      90.712  46.877  43.503  1.00 17.89           C  
ATOM     73  CE2 TYR A   9      88.768  48.218  43.927  1.00 18.38           C  
ATOM     74  CZ  TYR A   9      89.382  47.186  43.253  1.00 18.36           C  
ATOM     75  OH  TYR A   9      88.658  46.436  42.354  1.00 19.08           O  
ATOM     76  N   ALA A  10      91.786  50.014  49.615  1.00 17.11           N  
ATOM     77  CA  ALA A  10      92.575  50.718  50.617  1.00 18.26           C  
ATOM     78  C   ALA A  10      92.788  49.915  51.898  1.00 18.12           C  
ATOM     79  O   ALA A  10      93.041  50.481  52.965  1.00 19.71           O  
ATOM     80  CB  ALA A  10      91.913  52.050  50.946  1.00 19.04           C  
ATOM     81  N   THR A  11      92.675  48.598  51.802  1.00 17.84           N  
ATOM     82  CA  THR A  11      92.883  47.757  52.972  1.00 17.81           C  
ATOM     83  C   THR A  11      93.595  46.487  52.527  1.00 17.41           C  
ATOM     84  O   THR A  11      93.588  46.144  51.341  1.00 16.98           O  
ATOM     85  CB  THR A  11      91.543  47.399  53.643  1.00 19.75           C  
ATOM     86  OG1 THR A  11      91.791  46.804  54.924  1.00 24.63           O  
ATOM     87  CG2 THR A  11      90.760  46.433  52.783  1.00 18.51           C  
ATOM     88  N   TYR A  12      94.236  45.810  53.471  1.00 16.65           N  
ATOM     89  CA  TYR A  12      94.943  44.577  53.164  1.00 15.38           C  
ATOM     90  C   TYR A  12      93.985  43.395  53.228  1.00 15.99           C  
ATOM     91  O   TYR A  12      93.131  43.314  54.118  1.00 17.32           O  
ATOM     92  CB  TYR A  12      96.103  44.380  54.140  1.00 14.85           C  
ATOM     93  CG  TYR A  12      97.236  45.355  53.919  1.00 13.58           C  
ATOM     94  CD1 TYR A  12      98.008  45.297  52.763  1.00 14.84           C  
ATOM     95  CD2 TYR A  12      97.540  46.333  54.871  1.00 15.31           C  
ATOM     96  CE1 TYR A  12      99.063  46.184  52.553  1.00 14.67           C  
ATOM     97  CE2 TYR A  12      98.588  47.229  54.672  1.00 15.21           C  
ATOM     98  CZ  TYR A  12      99.346  47.147  53.514  1.00 15.56           C  
ATOM     99  OH  TYR A  12     100.397  48.012  53.312  1.00 16.57           O  
ATOM    100  N   HIS A  13      94.155  42.481  52.279  1.00 15.33           N  
ATOM    101  CA  HIS A  13      93.300  41.313  52.148  1.00 15.12           C  
ATOM    102  C   HIS A  13      93.959  39.965  52.363  1.00 15.07           C  
ATOM    103  O   HIS A  13      95.180  39.839  52.342  1.00 15.62           O  
ATOM    104  CB  HIS A  13      92.665  41.336  50.758  1.00 16.34           C  
ATOM    105  CG  HIS A  13      91.693  42.453  50.573  1.00 16.59           C  
ATOM    106  ND1 HIS A  13      90.406  42.400  51.059  1.00 17.14           N  
ATOM    107  CD2 HIS A  13      91.833  43.676  50.007  1.00 17.21           C  
ATOM    108  CE1 HIS A  13      89.793  43.541  50.802  1.00 18.47           C  
ATOM    109  NE2 HIS A  13      90.636  44.333  50.165  1.00 17.61           N  
ATOM    110  N   THR A  14      93.116  38.954  52.553  1.00 14.62           N  
ATOM    111  CA  THR A  14      93.564  37.578  52.744  1.00 15.20           C  
ATOM    112  C   THR A  14      93.708  36.921  51.371  1.00 16.38           C  
ATOM    113  O   THR A  14      93.272  37.476  50.359  1.00 17.19           O  
ATOM    114  CB  THR A  14      92.517  36.784  53.529  1.00 15.96           C  
ATOM    115  OG1 THR A  14      91.292  36.764  52.781  1.00 16.89           O  
ATOM    116  CG2 THR A  14      92.259  37.435  54.886  1.00 17.36           C  
ATOM    117  N   LEU A  15      94.305  35.737  51.342  1.00 15.93           N  
ATOM    118  CA  LEU A  15      94.471  35.015  50.089  1.00 16.16           C  
ATOM    119  C   LEU A  15      93.105  34.744  49.460  1.00 16.55           C  
ATOM    120  O   LEU A  15      92.911  34.970  48.262  1.00 17.58           O  
ATOM    121  CB  LEU A  15      95.192  33.685  50.323  1.00 14.91           C  
ATOM    122  CG  LEU A  15      95.368  32.842  49.051  1.00 15.77           C  
ATOM    123  CD1 LEU A  15      96.284  33.578  48.073  1.00 15.96           C  
ATOM    124  CD2 LEU A  15      95.958  31.486  49.402  1.00 16.27           C  
ATOM    125  N   GLU A  16      92.165  34.250  50.264  1.00 17.38           N  
ATOM    126  CA  GLU A  16      90.831  33.945  49.757  1.00 17.54           C  
ATOM    127  C   GLU A  16      90.133  35.160  49.166  1.00 16.51           C  
ATOM    128  O   GLU A  16      89.447  35.054  48.147  1.00 16.86           O  
ATOM    129  CB  GLU A  16      89.968  33.335  50.862  1.00 18.86           C  
ATOM    130  CG  GLU A  16      90.280  31.867  51.121  1.00 22.28           C  
ATOM    131  CD  GLU A  16      91.696  31.623  51.613  1.00 24.34           C  
ATOM    132  OE1 GLU A  16      92.284  30.597  51.198  1.00 25.87           O  
ATOM    133  OE2 GLU A  16      92.209  32.439  52.420  1.00 23.49           O  
ATOM    134  N   GLU A  17      90.298  36.310  49.809  1.00 15.99           N  
ATOM    135  CA  GLU A  17      89.687  37.540  49.323  1.00 16.06           C  
ATOM    136  C   GLU A  17      90.291  37.966  47.989  1.00 16.78           C  
ATOM    137  O   GLU A  17      89.575  38.437  47.104  1.00 16.97           O  
ATOM    138  CB  GLU A  17      89.836  38.644  50.369  1.00 16.45           C  
ATOM    139  CG  GLU A  17      88.987  38.368  51.604  1.00 17.31           C  
ATOM    140  CD  GLU A  17      89.231  39.335  52.745  1.00 19.99           C  
ATOM    141  OE1 GLU A  17      90.241  40.073  52.720  1.00 18.00           O  
ATOM    142  OE2 GLU A  17      88.408  39.336  53.687  1.00 21.64           O  
ATOM    143  N   ILE A  18      91.601  37.803  47.833  1.00 16.38           N  
ATOM    144  CA  ILE A  18      92.229  38.170  46.566  1.00 15.25           C  
ATOM    145  C   ILE A  18      91.826  37.174  45.479  1.00 15.87           C  
ATOM    146  O   ILE A  18      91.551  37.566  44.344  1.00 15.85           O  
ATOM    147  CB  ILE A  18      93.769  38.227  46.688  1.00 15.20           C  
ATOM    148  CG1 ILE A  18      94.158  39.400  47.596  1.00 13.52           C  
ATOM    149  CG2 ILE A  18      94.411  38.399  45.300  1.00 14.89           C  
ATOM    150  CD1 ILE A  18      95.665  39.568  47.790  1.00 15.96           C  
ATOM    151  N   TYR A  19      91.766  35.888  45.816  1.00 16.56           N  
ATOM    152  CA  TYR A  19      91.373  34.908  44.806  1.00 16.21           C  
ATOM    153  C   TYR A  19      89.925  35.134  44.367  1.00 17.38           C  
ATOM    154  O   TYR A  19      89.591  34.931  43.193  1.00 18.84           O  
ATOM    155  CB  TYR A  19      91.597  33.473  45.314  1.00 16.73           C  
ATOM    156  CG  TYR A  19      93.039  32.987  45.175  1.00 15.65           C  
ATOM    157  CD1 TYR A  19      94.052  33.843  44.737  1.00 15.66           C  
ATOM    158  CD2 TYR A  19      93.385  31.656  45.450  1.00 16.10           C  
ATOM    159  CE1 TYR A  19      95.365  33.390  44.570  1.00 16.10           C  
ATOM    160  CE2 TYR A  19      94.700  31.193  45.283  1.00 16.50           C  
ATOM    161  CZ  TYR A  19      95.683  32.065  44.843  1.00 14.98           C  
ATOM    162  OH  TYR A  19      96.979  31.620  44.666  1.00 16.29           O  
ATOM    163  N   ASP A  20      89.066  35.569  45.288  1.00 18.10           N  
ATOM    164  CA  ASP A  20      87.679  35.852  44.926  1.00 17.01           C  
ATOM    165  C   ASP A  20      87.656  37.064  43.993  1.00 18.54           C  
ATOM    166  O   ASP A  20      86.856  37.129  43.061  1.00 17.70           O  
ATOM    167  CB  ASP A  20      86.837  36.145  46.172  1.00 18.14           C  
ATOM    168  CG  ASP A  20      86.456  34.889  46.922  0.50 18.04           C  
ATOM    169  OD1 ASP A  20      86.064  34.997  48.101  0.50 20.83           O  
ATOM    170  OD2 ASP A  20      86.536  33.796  46.323  0.50 20.02           O  
ATOM    171  N   PHE A  21      88.536  38.023  44.256  1.00 16.20           N  
ATOM    172  CA  PHE A  21      88.643  39.221  43.424  1.00 15.57           C  
ATOM    173  C   PHE A  21      89.019  38.813  41.997  1.00 16.55           C  
ATOM    174  O   PHE A  21      88.486  39.356  41.031  1.00 16.93           O  
ATOM    175  CB  PHE A  21      89.703  40.171  44.010  1.00 16.27           C  
ATOM    176  CG  PHE A  21      90.184  41.228  43.046  1.00 15.92           C  
ATOM    177  CD1 PHE A  21      89.489  42.423  42.886  1.00 17.12           C  
ATOM    178  CD2 PHE A  21      91.316  41.002  42.269  1.00 17.29           C  
ATOM    179  CE1 PHE A  21      89.916  43.384  41.956  1.00 16.94           C  
ATOM    180  CE2 PHE A  21      91.754  41.951  41.335  1.00 17.34           C  
ATOM    181  CZ  PHE A  21      91.053  43.142  41.177  1.00 16.44           C  
ATOM    182  N   LEU A  22      89.938  37.860  41.862  1.00 16.96           N  
ATOM    183  CA  LEU A  22      90.348  37.408  40.530  1.00 17.22           C  
ATOM    184  C   LEU A  22      89.134  36.948  39.731  1.00 18.24           C  
ATOM    185  O   LEU A  22      88.963  37.337  38.579  1.00 18.58           O  
ATOM    186  CB  LEU A  22      91.337  36.241  40.619  1.00 17.90           C  
ATOM    187  CG  LEU A  22      92.662  36.434  41.362  1.00 17.18           C  
ATOM    188  CD1 LEU A  22      93.496  35.163  41.209  1.00 16.93           C  
ATOM    189  CD2 LEU A  22      93.423  37.633  40.801  1.00 16.18           C  
ATOM    190  N   ASP A  23      88.301  36.115  40.348  1.00 18.42           N  
ATOM    191  CA  ASP A  23      87.111  35.586  39.683  1.00 18.28           C  
ATOM    192  C   ASP A  23      86.098  36.676  39.350  1.00 18.59           C  
ATOM    193  O   ASP A  23      85.464  36.647  38.287  1.00 18.85           O  
ATOM    194  CB  ASP A  23      86.479  34.495  40.558  1.00 18.30           C  
ATOM    195  CG  ASP A  23      87.276  33.205  40.542  1.00 18.25           C  
ATOM    196  OD1 ASP A  23      87.140  32.402  41.489  0.50 15.80           O  
ATOM    197  OD2 ASP A  23      88.032  32.986  39.570  0.50 13.14           O  
ATOM    198  N   LEU A  24      85.941  37.647  40.244  1.00 18.78           N  
ATOM    199  CA  LEU A  24      85.014  38.741  39.989  1.00 19.14           C  
ATOM    200  C   LEU A  24      85.497  39.594  38.811  1.00 18.70           C  
ATOM    201  O   LEU A  24      84.710  39.954  37.930  1.00 19.13           O  
ATOM    202  CB  LEU A  24      84.870  39.625  41.230  1.00 21.92           C  
ATOM    203  CG  LEU A  24      84.161  39.043  42.454  1.00 25.50           C  
ATOM    204  CD1 LEU A  24      84.222  40.045  43.594  1.00 26.34           C  
ATOM    205  CD2 LEU A  24      82.712  38.723  42.106  1.00 27.02           C  
ATOM    206  N   LEU A  25      86.790  39.910  38.786  1.00 17.01           N  
ATOM    207  CA  LEU A  25      87.336  40.733  37.711  1.00 16.44           C  
ATOM    208  C   LEU A  25      87.155  40.047  36.350  1.00 17.39           C  
ATOM    209  O   LEU A  25      86.816  40.702  35.356  1.00 17.96           O  
ATOM    210  CB  LEU A  25      88.823  41.028  37.964  1.00 16.04           C  
ATOM    211  CG  LEU A  25      89.400  42.193  37.145  1.00 15.67           C  
ATOM    212  CD1 LEU A  25      88.835  43.513  37.654  1.00 17.40           C  
ATOM    213  CD2 LEU A  25      90.922  42.195  37.243  1.00 17.39           C  
ATOM    214  N   VAL A  26      87.365  38.733  36.313  1.00 19.02           N  
ATOM    215  CA  VAL A  26      87.204  37.973  35.073  1.00 19.23           C  
ATOM    216  C   VAL A  26      85.731  37.961  34.657  1.00 20.68           C  
ATOM    217  O   VAL A  26      85.401  38.216  33.494  1.00 20.36           O  
ATOM    218  CB  VAL A  26      87.699  36.509  35.233  1.00 21.30           C  
ATOM    219  CG1 VAL A  26      87.314  35.690  34.009  1.00 22.93           C  
ATOM    220  CG2 VAL A  26      89.211  36.484  35.405  1.00 21.81           C  
ATOM    221  N   ALA A  27      84.841  37.681  35.603  1.00 20.14           N  
ATOM    222  CA  ALA A  27      83.411  37.639  35.293  1.00 20.70           C  
ATOM    223  C   ALA A  27      82.903  38.975  34.755  1.00 21.47           C  
ATOM    224  O   ALA A  27      82.044  39.014  33.867  1.00 22.07           O  
ATOM    225  CB  ALA A  27      82.616  37.241  36.534  1.00 21.50           C  
ATOM    226  N   GLU A  28      83.441  40.067  35.288  1.00 19.63           N  
ATOM    227  CA  GLU A  28      83.037  41.411  34.879  1.00 19.99           C  
ATOM    228  C   GLU A  28      83.677  41.891  33.582  1.00 20.33           C  
ATOM    229  O   GLU A  28      83.161  42.810  32.941  1.00 21.09           O  
ATOM    230  CB  GLU A  28      83.365  42.417  35.989  1.00 20.85           C  
ATOM    231  CG  GLU A  28      82.616  42.176  37.294  1.00 20.51           C  
ATOM    232  CD  GLU A  28      83.133  43.028  38.448  1.00 22.56           C  
ATOM    233  OE1 GLU A  28      82.773  42.734  39.606  1.00 24.27           O  
ATOM    234  OE2 GLU A  28      83.895  43.983  38.203  1.00 24.83           O  
ATOM    235  N   ASN A  29      84.796  41.274  33.205  1.00 20.38           N  
ATOM    236  CA  ASN A  29      85.542  41.652  32.002  1.00 20.75           C  
ATOM    237  C   ASN A  29      85.950  40.388  31.237  1.00 20.95           C  
ATOM    238  O   ASN A  29      87.127  40.179  30.936  1.00 21.25           O  
ATOM    239  CB  ASN A  29      86.801  42.432  32.416  1.00 20.77           C  
ATOM    240  CG  ASN A  29      86.483  43.670  33.248  1.00 19.52           C  
ATOM    241  OD1 ASN A  29      86.176  44.730  32.709  1.00 20.94           O  
ATOM    242  ND2 ASN A  29      86.545  43.533  34.573  1.00 19.13           N  
ATOM    243  N   PRO A  30      84.973  39.546  30.876  1.00 22.30           N  
ATOM    244  CA  PRO A  30      85.211  38.289  30.159  1.00 22.92           C  
ATOM    245  C   PRO A  30      85.985  38.328  28.841  1.00 22.22           C  
ATOM    246  O   PRO A  30      86.582  37.327  28.450  1.00 23.31           O  
ATOM    247  CB  PRO A  30      83.803  37.725  29.989  1.00 22.26           C  
ATOM    248  CG  PRO A  30      82.984  38.957  29.811  1.00 22.38           C  
ATOM    249  CD  PRO A  30      83.533  39.868  30.895  1.00 21.95           C  
ATOM    250  N   HIS A  31      85.987  39.468  28.159  1.00 22.23           N  
ATOM    251  CA  HIS A  31      86.698  39.560  26.885  1.00 22.67           C  
ATOM    252  C   HIS A  31      88.043  40.259  26.998  1.00 22.05           C  
ATOM    253  O   HIS A  31      88.761  40.409  26.005  1.00 23.18           O  
ATOM    254  CB  HIS A  31      85.820  40.275  25.862  1.00 24.39           C  
ATOM    255  CG  HIS A  31      84.516  39.582  25.626  1.00 25.48           C  
ATOM    256  ND1 HIS A  31      84.440  38.294  25.143  1.00 25.69           N  
ATOM    257  CD2 HIS A  31      83.242  39.966  25.877  1.00 25.99           C  
ATOM    258  CE1 HIS A  31      83.175  37.913  25.111  1.00 27.46           C  
ATOM    259  NE2 HIS A  31      82.429  38.909  25.552  1.00 26.27           N  
ATOM    260  N   LEU A  32      88.395  40.673  28.210  1.00 20.15           N  
ATOM    261  CA  LEU A  32      89.653  41.370  28.432  1.00 19.11           C  
ATOM    262  C   LEU A  32      90.575  40.619  29.390  1.00 18.75           C  
ATOM    263  O   LEU A  32      91.791  40.619  29.214  1.00 18.43           O  
ATOM    264  CB  LEU A  32      89.375  42.776  28.986  1.00 20.88           C  
ATOM    265  CG  LEU A  32      90.557  43.688  29.338  1.00 21.26           C  
ATOM    266  CD1 LEU A  32      91.308  44.075  28.072  1.00 23.73           C  
ATOM    267  CD2 LEU A  32      90.043  44.938  30.052  1.00 22.57           C  
ATOM    268  N   VAL A  33      89.989  39.960  30.384  1.00 19.15           N  
ATOM    269  CA  VAL A  33      90.771  39.258  31.399  1.00 19.03           C  
ATOM    270  C   VAL A  33      90.511  37.756  31.462  1.00 18.65           C  
ATOM    271  O   VAL A  33      89.373  37.305  31.317  1.00 20.51           O  
ATOM    272  CB  VAL A  33      90.466  39.844  32.801  1.00 19.54           C  
ATOM    273  CG1 VAL A  33      91.529  39.392  33.804  1.00 19.69           C  
ATOM    274  CG2 VAL A  33      90.396  41.364  32.729  1.00 19.45           C  
ATOM    275  N   SER A  34      91.575  36.991  31.679  1.00 18.15           N  
ATOM    276  CA  SER A  34      91.485  35.539  31.804  1.00 18.19           C  
ATOM    277  C   SER A  34      92.313  35.120  33.017  1.00 18.30           C  
ATOM    278  O   SER A  34      93.317  35.758  33.335  1.00 19.09           O  
ATOM    279  CB  SER A  34      92.052  34.849  30.559  1.00 20.39           C  
ATOM    280  OG  SER A  34      91.376  35.289  29.393  1.00 23.34           O  
ATOM    281  N   LYS A  35      91.888  34.059  33.696  1.00 17.70           N  
ATOM    282  CA  LYS A  35      92.634  33.558  34.850  1.00 17.66           C  
ATOM    283  C   LYS A  35      93.299  32.248  34.453  1.00 18.43           C  
ATOM    284  O   LYS A  35      92.625  31.263  34.145  1.00 21.33           O  
ATOM    285  CB  LYS A  35      91.709  33.317  36.053  1.00 17.46           C  
ATOM    286  CG  LYS A  35      92.470  32.894  37.316  1.00 18.03           C  
ATOM    287  CD  LYS A  35      91.548  32.641  38.520  1.00 19.60           C  
ATOM    288  CE  LYS A  35      90.725  31.371  38.362  1.00 20.58           C  
ATOM    289  NZ  LYS A  35      89.933  31.087  39.611  1.00 20.37           N  
ATOM    290  N   ILE A  36      94.625  32.243  34.448  1.00 17.65           N  
ATOM    291  CA  ILE A  36      95.393  31.063  34.079  1.00 17.87           C  
ATOM    292  C   ILE A  36      96.027  30.407  35.299  1.00 19.13           C  
ATOM    293  O   ILE A  36      96.682  31.081  36.104  1.00 19.52           O  
ATOM    294  CB  ILE A  36      96.543  31.435  33.127  1.00 18.72           C  
ATOM    295  CG1 ILE A  36      95.994  32.111  31.872  1.00 20.35           C  
ATOM    296  CG2 ILE A  36      97.344  30.195  32.767  1.00 19.53           C  
ATOM    297  CD1 ILE A  36      97.075  32.778  31.047  1.00 21.80           C  
ATOM    298  N   GLN A  37      95.842  29.100  35.449  1.00 18.15           N  
ATOM    299  CA  GLN A  37      96.484  28.409  36.559  1.00 18.77           C  
ATOM    300  C   GLN A  37      97.803  27.881  36.013  1.00 19.76           C  
ATOM    301  O   GLN A  37      97.814  27.053  35.089  1.00 20.95           O  
ATOM    302  CB  GLN A  37      95.630  27.244  37.082  1.00 20.70           C  
ATOM    303  CG  GLN A  37      96.314  26.506  38.244  1.00 21.99           C  
ATOM    304  CD  GLN A  37      95.440  25.465  38.930  1.00 23.41           C  
ATOM    305  OE1 GLN A  37      95.913  24.725  39.799  1.00 26.24           O  
ATOM    306  NE2 GLN A  37      94.173  25.402  38.554  1.00 22.10           N  
ATOM    307  N   ILE A  38      98.917  28.367  36.558  1.00 19.06           N  
ATOM    308  CA  ILE A  38     100.227  27.930  36.086  1.00 19.17           C  
ATOM    309  C   ILE A  38     100.849  26.829  36.938  1.00 18.79           C  
ATOM    310  O   ILE A  38     101.944  26.353  36.638  1.00 19.64           O  
ATOM    311  CB  ILE A  38     101.228  29.112  35.985  1.00 19.01           C  
ATOM    312  CG1 ILE A  38     101.462  29.740  37.362  1.00 19.22           C  
ATOM    313  CG2 ILE A  38     100.694  30.156  35.014  1.00 19.77           C  
ATOM    314  CD1 ILE A  38     102.592  30.758  37.371  1.00 20.93           C  
ATOM    315  N   GLY A  39     100.150  26.424  37.996  1.00 18.14           N  
ATOM    316  CA  GLY A  39     100.655  25.358  38.839  1.00 17.68           C  
ATOM    317  C   GLY A  39      99.950  25.301  40.173  1.00 16.62           C  
ATOM    318  O   GLY A  39      98.903  25.919  40.359  1.00 17.37           O  
ATOM    319  N   ASN A  40     100.515  24.521  41.091  1.00 17.31           N  
ATOM    320  CA  ASN A  40      99.987  24.402  42.447  1.00 18.32           C  
ATOM    321  C   ASN A  40     101.176  24.556  43.375  1.00 18.00           C  
ATOM    322  O   ASN A  40     102.286  24.114  43.060  1.00 18.48           O  
ATOM    323  CB  ASN A  40      99.318  23.044  42.691  1.00 18.97           C  
ATOM    324  CG  ASN A  40      97.982  22.919  41.995  1.00 20.71           C  
ATOM    325  OD1 ASN A  40      97.920  22.632  40.805  1.00 23.75           O  
ATOM    326  ND2 ASN A  40      96.907  23.150  42.731  1.00 20.38           N  
ATOM    327  N   THR A  41     100.951  25.189  44.518  1.00 17.43           N  
ATOM    328  CA  THR A  41     102.015  25.413  45.489  1.00 17.03           C  
ATOM    329  C   THR A  41     102.417  24.127  46.200  1.00 17.86           C  
ATOM    330  O   THR A  41     101.822  23.065  45.990  1.00 16.64           O  
ATOM    331  CB  THR A  41     101.578  26.394  46.577  1.00 16.51           C  
ATOM    332  OG1 THR A  41     100.544  25.783  47.357  1.00 13.67           O  
ATOM    333  CG2 THR A  41     101.061  27.691  45.966  1.00 16.10           C  
ATOM    334  N   TYR A  42     103.429  24.234  47.055  1.00 16.61           N  
ATOM    335  CA  TYR A  42     103.888  23.084  47.816  1.00 17.11           C  
ATOM    336  C   TYR A  42     102.724  22.461  48.595  1.00 17.54           C  
ATOM    337  O   TYR A  42     102.594  21.233  48.669  1.00 17.99           O  
ATOM    338  CB  TYR A  42     104.979  23.496  48.803  1.00 17.24           C  
ATOM    339  CG  TYR A  42     105.471  22.336  49.638  1.00 18.28           C  
ATOM    340  CD1 TYR A  42     106.402  21.429  49.128  1.00 17.47           C  
ATOM    341  CD2 TYR A  42     104.969  22.115  50.917  1.00 17.70           C  
ATOM    342  CE1 TYR A  42     106.817  20.328  49.875  1.00 18.24           C  
ATOM    343  CE2 TYR A  42     105.378  21.010  51.674  1.00 18.08           C  
ATOM    344  CZ  TYR A  42     106.298  20.125  51.142  1.00 18.15           C  
ATOM    345  OH  TYR A  42     106.684  19.027  51.879  1.00 19.80           O  
ATOM    346  N   GLU A  43     101.883  23.314  49.176  1.00 16.29           N  
ATOM    347  CA  GLU A  43     100.747  22.846  49.963  1.00 16.11           C  
ATOM    348  C   GLU A  43      99.479  22.582  49.157  1.00 17.95           C  
ATOM    349  O   GLU A  43      98.417  22.323  49.726  1.00 18.04           O  
ATOM    350  CB  GLU A  43     100.475  23.818  51.121  1.00 16.32           C  
ATOM    351  CG  GLU A  43     101.569  23.751  52.181  1.00 15.38           C  
ATOM    352  CD  GLU A  43     101.231  24.508  53.454  1.00 16.05           C  
ATOM    353  OE1 GLU A  43     101.991  24.371  54.435  1.00 18.28           O  
ATOM    354  OE2 GLU A  43     100.218  25.230  53.474  1.00 19.10           O  
ATOM    355  N   GLY A  44      99.596  22.659  47.832  1.00 15.92           N  
ATOM    356  CA  GLY A  44      98.470  22.366  46.961  1.00 16.77           C  
ATOM    357  C   GLY A  44      97.573  23.502  46.507  1.00 16.47           C  
ATOM    358  O   GLY A  44      96.594  23.257  45.796  1.00 19.08           O  
ATOM    359  N   ARG A  45      97.886  24.736  46.896  1.00 15.68           N  
ATOM    360  CA  ARG A  45      97.053  25.872  46.504  1.00 14.81           C  
ATOM    361  C   ARG A  45      97.277  26.223  45.035  1.00 15.62           C  
ATOM    362  O   ARG A  45      98.394  26.138  44.532  1.00 16.54           O  
ATOM    363  CB  ARG A  45      97.381  27.107  47.355  1.00 15.24           C  
ATOM    364  CG  ARG A  45      97.164  26.932  48.862  1.00 14.52           C  
ATOM    365  CD  ARG A  45      97.450  28.243  49.605  1.00 14.56           C  
ATOM    366  NE  ARG A  45      96.981  28.200  50.989  1.00 15.35           N  
ATOM    367  CZ  ARG A  45      97.630  27.613  51.991  1.00 15.10           C  
ATOM    368  NH1 ARG A  45      98.800  27.023  51.780  1.00 15.20           N  
ATOM    369  NH2 ARG A  45      97.081  27.580  53.204  1.00 14.76           N  
ATOM    370  N   PRO A  46      96.212  26.614  44.327  1.00 15.77           N  
ATOM    371  CA  PRO A  46      96.405  26.967  42.916  1.00 16.63           C  
ATOM    372  C   PRO A  46      97.232  28.252  42.790  1.00 16.73           C  
ATOM    373  O   PRO A  46      97.155  29.132  43.650  1.00 16.54           O  
ATOM    374  CB  PRO A  46      94.974  27.145  42.406  1.00 16.85           C  
ATOM    375  CG  PRO A  46      94.252  27.651  43.627  1.00 19.34           C  
ATOM    376  CD  PRO A  46      94.803  26.763  44.724  1.00 17.29           C  
ATOM    377  N   ILE A  47      98.037  28.339  41.731  1.00 16.99           N  
ATOM    378  CA  ILE A  47      98.861  29.525  41.466  1.00 15.78           C  
ATOM    379  C   ILE A  47      98.222  30.159  40.236  1.00 16.17           C  
ATOM    380  O   ILE A  47      98.151  29.526  39.181  1.00 17.33           O  
ATOM    381  CB  ILE A  47     100.323  29.146  41.152  1.00 14.85           C  
ATOM    382  CG1 ILE A  47     100.919  28.345  42.318  1.00 15.30           C  
ATOM    383  CG2 ILE A  47     101.145  30.413  40.903  1.00 14.95           C  
ATOM    384  CD1 ILE A  47     102.343  27.853  42.067  1.00 16.63           C  
ATOM    385  N   TYR A  48      97.759  31.404  40.373  1.00 16.75           N  
ATOM    386  CA  TYR A  48      97.067  32.085  39.287  1.00 16.36           C  
ATOM    387  C   TYR A  48      97.742  33.308  38.689  1.00 17.28           C  
ATOM    388  O   TYR A  48      98.303  34.145  39.396  1.00 17.80           O  
ATOM    389  CB  TYR A  48      95.679  32.529  39.747  1.00 16.59           C  
ATOM    390  CG  TYR A  48      94.734  31.415  40.115  1.00 16.98           C  
ATOM    391  CD1 TYR A  48      94.398  30.424  39.192  1.00 17.06           C  
ATOM    392  CD2 TYR A  48      94.133  31.382  41.372  1.00 17.94           C  
ATOM    393  CE1 TYR A  48      93.479  29.426  39.516  1.00 17.95           C  
ATOM    394  CE2 TYR A  48      93.214  30.393  41.705  1.00 17.80           C  
ATOM    395  CZ  TYR A  48      92.890  29.420  40.772  1.00 18.97           C  
ATOM    396  OH  TYR A  48      91.955  28.459  41.098  1.00 20.22           O  
ATOM    397  N   VAL A  49      97.636  33.417  37.369  1.00 16.43           N  
ATOM    398  CA  VAL A  49      98.170  34.555  36.636  1.00 16.39           C  
ATOM    399  C   VAL A  49      96.998  35.142  35.852  1.00 16.20           C  
ATOM    400  O   VAL A  49      96.220  34.399  35.245  1.00 16.64           O  
ATOM    401  CB  VAL A  49      99.270  34.128  35.632  1.00 14.51           C  
ATOM    402  CG1 VAL A  49      99.673  35.313  34.759  1.00 16.76           C  
ATOM    403  CG2 VAL A  49     100.491  33.600  36.386  1.00 16.85           C  
ATOM    404  N   LEU A  50      96.850  36.462  35.891  1.00 15.36           N  
ATOM    405  CA  LEU A  50      95.787  37.124  35.140  1.00 15.57           C  
ATOM    406  C   LEU A  50      96.355  37.569  33.798  1.00 16.50           C  
ATOM    407  O   LEU A  50      97.422  38.179  33.734  1.00 17.12           O  
ATOM    408  CB  LEU A  50      95.257  38.359  35.877  1.00 16.74           C  
ATOM    409  CG  LEU A  50      94.411  38.136  37.130  1.00 16.77           C  
ATOM    410  CD1 LEU A  50      93.953  39.488  37.648  1.00 17.32           C  
ATOM    411  CD2 LEU A  50      93.205  37.259  36.812  1.00 17.19           C  
ATOM    412  N   LYS A  51      95.633  37.257  32.730  1.00 16.92           N  
ATOM    413  CA  LYS A  51      96.049  37.647  31.391  1.00 17.06           C  
ATOM    414  C   LYS A  51      95.128  38.761  30.915  1.00 17.50           C  
ATOM    415  O   LYS A  51      93.909  38.605  30.920  1.00 18.19           O  
ATOM    416  CB  LYS A  51      95.948  36.459  30.425  1.00 17.51           C  
ATOM    417  CG  LYS A  51      96.160  36.825  28.941  1.00 18.37           C  
ATOM    418  CD  LYS A  51      95.891  35.621  28.036  1.00 19.40           C  
ATOM    419  CE  LYS A  51      96.039  35.978  26.563  1.00 21.68           C  
ATOM    420  NZ  LYS A  51      95.863  34.763  25.695  1.00 19.68           N  
ATOM    421  N   PHE A  52      95.712  39.896  30.543  1.00 18.11           N  
ATOM    422  CA  PHE A  52      94.943  41.017  30.019  1.00 16.94           C  
ATOM    423  C   PHE A  52      95.336  41.096  28.550  1.00 17.38           C  
ATOM    424  O   PHE A  52      96.509  41.256  28.229  1.00 17.81           O  
ATOM    425  CB  PHE A  52      95.312  42.320  30.730  1.00 17.15           C  
ATOM    426  CG  PHE A  52      95.016  42.309  32.200  1.00 17.26           C  
ATOM    427  CD1 PHE A  52      95.953  41.814  33.107  1.00 16.61           C  
ATOM    428  CD2 PHE A  52      93.796  42.778  32.680  1.00 17.22           C  
ATOM    429  CE1 PHE A  52      95.680  41.787  34.477  1.00 16.99           C  
ATOM    430  CE2 PHE A  52      93.512  42.757  34.050  1.00 17.49           C  
ATOM    431  CZ  PHE A  52      94.458  42.260  34.945  1.00 16.69           C  
ATOM    432  N   SER A  53      94.353  40.965  27.666  1.00 18.32           N  
ATOM    433  CA  SER A  53      94.624  40.981  26.232  1.00 18.62           C  
ATOM    434  C   SER A  53      93.447  41.542  25.447  1.00 19.01           C  
ATOM    435  O   SER A  53      92.286  41.350  25.822  1.00 19.82           O  
ATOM    436  CB  SER A  53      94.914  39.553  25.759  1.00 19.92           C  
ATOM    437  OG  SER A  53      95.053  39.483  24.344  1.00 19.48           O  
ATOM    438  N   THR A  54      93.748  42.238  24.353  1.00 20.02           N  
ATOM    439  CA  THR A  54      92.692  42.799  23.521  1.00 20.15           C  
ATOM    440  C   THR A  54      92.644  42.082  22.172  1.00 21.55           C  
ATOM    441  O   THR A  54      92.065  42.588  21.207  1.00 23.39           O  
ATOM    442  CB  THR A  54      92.885  44.318  23.306  1.00 20.06           C  
ATOM    443  OG1 THR A  54      94.073  44.554  22.545  1.00 21.43           O  
ATOM    444  CG2 THR A  54      92.991  45.030  24.657  1.00 22.32           C  
ATOM    445  N   GLY A  55      93.265  40.906  22.115  1.00 21.65           N  
ATOM    446  CA  GLY A  55      93.258  40.119  20.890  1.00 22.54           C  
ATOM    447  C   GLY A  55      94.598  39.565  20.448  1.00 22.65           C  
ATOM    448  O   GLY A  55      95.501  39.348  21.262  1.00 21.24           O  
ATOM    449  N   GLY A  56      94.707  39.315  19.144  1.00 20.77           N  
ATOM    450  CA  GLY A  56      95.934  38.805  18.567  1.00 20.62           C  
ATOM    451  C   GLY A  56      96.248  37.337  18.759  1.00 21.07           C  
ATOM    452  O   GLY A  56      95.448  36.551  19.279  1.00 21.11           O  
ATOM    453  N   SER A  57      97.440  36.970  18.309  1.00 21.20           N  
ATOM    454  CA  SER A  57      97.941  35.612  18.421  1.00 22.09           C  
ATOM    455  C   SER A  57      99.371  35.679  18.940  1.00 23.06           C  
ATOM    456  O   SER A  57     100.266  36.188  18.258  1.00 22.94           O  
ATOM    457  CB  SER A  57      97.929  34.919  17.058  1.00 22.68           C  
ATOM    458  OG  SER A  57      98.553  33.648  17.146  1.00 22.91           O  
ATOM    459  N   LYS A  58      99.581  35.173  20.151  1.00 23.05           N  
ATOM    460  CA  LYS A  58     100.906  35.164  20.756  1.00 23.42           C  
ATOM    461  C   LYS A  58     101.558  36.543  20.735  1.00 22.94           C  
ATOM    462  O   LYS A  58     102.725  36.684  20.362  1.00 25.99           O  
ATOM    463  CB  LYS A  58     101.801  34.152  20.029  1.00 24.60           C  
ATOM    464  CG  LYS A  58     101.299  32.719  20.109  1.00 26.10           C  
ATOM    465  CD  LYS A  58     102.298  31.742  19.505  1.00 29.19           C  
ATOM    466  CE  LYS A  58     101.872  30.305  19.767  1.00 30.74           C  
ATOM    467  NZ  LYS A  58     102.853  29.325  19.227  0.00 30.41           N  
ATOM    468  N   ARG A  59     100.798  37.559  21.133  1.00 22.83           N  
ATOM    469  CA  ARG A  59     101.306  38.927  21.157  1.00 21.23           C  
ATOM    470  C   ARG A  59     102.473  39.096  22.122  1.00 21.79           C  
ATOM    471  O   ARG A  59     102.597  38.352  23.100  1.00 22.28           O  
ATOM    472  CB  ARG A  59     100.201  39.911  21.570  1.00 21.72           C  
ATOM    473  CG  ARG A  59      99.179  40.217  20.489  1.00 21.65           C  
ATOM    474  CD  ARG A  59      98.227  41.340  20.898  1.00 20.94           C  
ATOM    475  NE  ARG A  59      97.370  41.737  19.779  1.00 21.70           N  
ATOM    476  CZ  ARG A  59      96.327  42.555  19.865  1.00 22.73           C  
ATOM    477  NH1 ARG A  59      95.976  43.087  21.031  1.00 22.13           N  
ATOM    478  NH2 ARG A  59      95.629  42.850  18.771  1.00 23.76           N  
ATOM    479  N   PRO A  60     103.360  40.065  21.847  1.00 21.56           N  
ATOM    480  CA  PRO A  60     104.495  40.295  22.744  1.00 20.93           C  
ATOM    481  C   PRO A  60     103.849  40.666  24.074  1.00 19.83           C  
ATOM    482  O   PRO A  60     102.780  41.279  24.089  1.00 18.97           O  
ATOM    483  CB  PRO A  60     105.228  41.469  22.090  1.00 21.96           C  
ATOM    484  CG  PRO A  60     104.147  42.164  21.297  1.00 22.42           C  
ATOM    485  CD  PRO A  60     103.375  41.014  20.720  1.00 22.12           C  
ATOM    486  N   ALA A  61     104.487  40.317  25.184  1.00 18.46           N  
ATOM    487  CA  ALA A  61     103.863  40.587  26.469  1.00 18.39           C  
ATOM    488  C   ALA A  61     104.741  41.148  27.567  1.00 17.67           C  
ATOM    489  O   ALA A  61     105.971  41.072  27.524  1.00 19.05           O  
ATOM    490  CB  ALA A  61     103.198  39.307  26.967  1.00 18.58           C  
ATOM    491  N   ILE A  62     104.067  41.704  28.566  1.00 17.67           N  
ATOM    492  CA  ILE A  62     104.718  42.254  29.744  1.00 18.31           C  
ATOM    493  C   ILE A  62     104.317  41.335  30.891  1.00 18.49           C  
ATOM    494  O   ILE A  62     103.149  40.965  31.005  1.00 19.15           O  
ATOM    495  CB  ILE A  62     104.186  43.647  30.066  1.00 20.09           C  
ATOM    496  CG1 ILE A  62     104.440  44.580  28.882  1.00 22.87           C  
ATOM    497  CG2 ILE A  62     104.832  44.167  31.346  1.00 20.29           C  
ATOM    498  CD1 ILE A  62     103.452  45.696  28.792  1.00 26.67           C  
ATOM    499  N   TRP A  63     105.284  40.940  31.709  1.00 16.90           N  
ATOM    500  CA  TRP A  63     104.984  40.101  32.870  1.00 16.70           C  
ATOM    501  C   TRP A  63     105.247  40.946  34.102  1.00 16.54           C  
ATOM    502  O   TRP A  63     106.256  41.648  34.173  1.00 17.00           O  
ATOM    503  CB  TRP A  63     105.888  38.870  32.913  1.00 16.87           C  
ATOM    504  CG  TRP A  63     105.907  38.193  34.270  1.00 16.57           C  
ATOM    505  CD1 TRP A  63     106.571  38.614  35.391  1.00 17.21           C  
ATOM    506  CD2 TRP A  63     105.203  37.002  34.644  1.00 17.50           C  
ATOM    507  NE1 TRP A  63     106.320  37.754  36.444  1.00 16.89           N  
ATOM    508  CE2 TRP A  63     105.484  36.758  36.009  1.00 16.74           C  
ATOM    509  CE3 TRP A  63     104.359  36.117  33.958  1.00 18.08           C  
ATOM    510  CZ2 TRP A  63     104.950  35.663  36.701  1.00 17.47           C  
ATOM    511  CZ3 TRP A  63     103.828  35.026  34.647  1.00 18.91           C  
ATOM    512  CH2 TRP A  63     104.127  34.812  36.005  1.00 18.47           C  
ATOM    513  N   ILE A  64     104.329  40.887  35.060  1.00 16.53           N  
ATOM    514  CA  ILE A  64     104.473  41.604  36.323  1.00 15.73           C  
ATOM    515  C   ILE A  64     104.088  40.648  37.443  1.00 16.68           C  
ATOM    516  O   ILE A  64     103.040  40.008  37.369  1.00 15.44           O  
ATOM    517  CB  ILE A  64     103.525  42.811  36.429  1.00 15.28           C  
ATOM    518  CG1 ILE A  64     103.868  43.849  35.363  1.00 15.18           C  
ATOM    519  CG2 ILE A  64     103.637  43.443  37.824  1.00 16.24           C  
ATOM    520  CD1 ILE A  64     102.774  44.901  35.189  1.00 17.31           C  
ATOM    521  N   ASP A  65     104.941  40.522  38.454  1.00 15.77           N  
ATOM    522  CA  ASP A  65     104.601  39.680  39.599  1.00 15.48           C  
ATOM    523  C   ASP A  65     104.772  40.462  40.892  1.00 15.30           C  
ATOM    524  O   ASP A  65     105.631  41.340  41.002  1.00 16.13           O  
ATOM    525  CB  ASP A  65     105.427  38.371  39.645  1.00 16.10           C  
ATOM    526  CG  ASP A  65     106.921  38.599  39.841  1.00 19.21           C  
ATOM    527  OD1 ASP A  65     107.361  38.894  40.979  1.00 19.05           O  
ATOM    528  OD2 ASP A  65     107.671  38.467  38.848  1.00 18.35           O  
ATOM    529  N   THR A  66     103.899  40.165  41.848  1.00 15.11           N  
ATOM    530  CA  THR A  66     103.949  40.778  43.168  1.00 14.86           C  
ATOM    531  C   THR A  66     103.871  39.635  44.188  1.00 15.17           C  
ATOM    532  O   THR A  66     103.486  38.509  43.860  1.00 14.86           O  
ATOM    533  CB  THR A  66     102.763  41.776  43.410  1.00 14.41           C  
ATOM    534  OG1 THR A  66     101.512  41.146  43.096  1.00 14.39           O  
ATOM    535  CG2 THR A  66     102.917  43.025  42.535  1.00 14.32           C  
ATOM    536  N   GLY A  67     104.292  39.914  45.412  1.00 14.11           N  
ATOM    537  CA  GLY A  67     104.218  38.914  46.461  1.00 14.44           C  
ATOM    538  C   GLY A  67     105.073  37.665  46.393  1.00 15.63           C  
ATOM    539  O   GLY A  67     104.704  36.659  47.016  1.00 15.92           O  
ATOM    540  N   ILE A  68     106.186  37.679  45.654  1.00 15.18           N  
ATOM    541  CA  ILE A  68     107.031  36.490  45.635  1.00 14.69           C  
ATOM    542  C   ILE A  68     107.508  36.258  47.084  1.00 14.90           C  
ATOM    543  O   ILE A  68     107.682  35.115  47.515  1.00 14.69           O  
ATOM    544  CB  ILE A  68     108.217  36.623  44.625  1.00 15.66           C  
ATOM    545  CG1 ILE A  68     108.873  35.256  44.440  1.00 16.88           C  
ATOM    546  CG2 ILE A  68     109.221  37.672  45.091  1.00 15.30           C  
ATOM    547  CD1 ILE A  68     109.878  35.193  43.284  1.00 19.47           C  
ATOM    548  N   HIS A  69     107.695  37.348  47.831  1.00 14.67           N  
ATOM    549  CA  HIS A  69     108.050  37.276  49.253  1.00 15.38           C  
ATOM    550  C   HIS A  69     106.754  37.674  49.959  1.00 14.40           C  
ATOM    551  O   HIS A  69     106.293  38.812  49.857  1.00 15.27           O  
ATOM    552  CB  HIS A  69     109.187  38.243  49.576  1.00 14.69           C  
ATOM    553  CG  HIS A  69     110.532  37.730  49.163  1.00 16.16           C  
ATOM    554  ND1 HIS A  69     111.550  38.558  48.749  1.00 16.51           N  
ATOM    555  CD2 HIS A  69     111.029  36.471  49.116  1.00 15.45           C  
ATOM    556  CE1 HIS A  69     112.617  37.835  48.463  1.00 17.79           C  
ATOM    557  NE2 HIS A  69     112.328  36.564  48.677  1.00 17.04           N  
ATOM    558  N   SER A  70     106.169  36.726  50.686  1.00 14.18           N  
ATOM    559  CA  SER A  70     104.866  36.932  51.296  1.00 13.59           C  
ATOM    560  C   SER A  70     104.631  38.111  52.233  1.00 13.62           C  
ATOM    561  O   SER A  70     103.552  38.701  52.219  1.00 13.61           O  
ATOM    562  CB  SER A  70     104.416  35.617  51.960  1.00 15.43           C  
ATOM    563  OG  SER A  70     105.461  34.997  52.698  1.00 13.78           O  
ATOM    564  N   ARG A  71     105.630  38.475  53.028  1.00 13.92           N  
ATOM    565  CA  ARG A  71     105.457  39.573  53.982  1.00 13.98           C  
ATOM    566  C   ARG A  71     105.405  40.973  53.379  1.00 14.36           C  
ATOM    567  O   ARG A  71     105.068  41.936  54.069  1.00 14.16           O  
ATOM    568  CB  ARG A  71     106.585  39.530  55.011  1.00 14.13           C  
ATOM    569  CG  ARG A  71     107.963  39.729  54.385  1.00 15.19           C  
ATOM    570  CD  ARG A  71     109.016  39.788  55.463  1.00 16.89           C  
ATOM    571  NE  ARG A  71     110.374  39.901  54.942  1.00 15.92           N  
ATOM    572  CZ  ARG A  71     111.431  39.378  55.555  1.00 16.66           C  
ATOM    573  NH1 ARG A  71     112.649  39.521  55.044  1.00 18.77           N  
ATOM    574  NH2 ARG A  71     111.262  38.679  56.673  1.00 20.49           N  
ATOM    575  N   GLU A  72     105.741  41.096  52.102  1.00 15.63           N  
ATOM    576  CA  GLU A  72     105.760  42.403  51.456  1.00 14.34           C  
ATOM    577  C   GLU A  72     104.369  42.776  50.971  1.00 15.48           C  
ATOM    578  O   GLU A  72     104.147  43.027  49.782  1.00 15.63           O  
ATOM    579  CB  GLU A  72     106.772  42.357  50.313  1.00 15.17           C  
ATOM    580  CG  GLU A  72     108.160  41.977  50.832  1.00 16.19           C  
ATOM    581  CD  GLU A  72     109.152  41.639  49.740  1.00 16.03           C  
ATOM    582  OE1 GLU A  72     110.248  41.160  50.093  1.00 16.85           O  
ATOM    583  OE2 GLU A  72     108.846  41.838  48.545  1.00 16.98           O  
ATOM    584  N   TRP A  73     103.449  42.837  51.931  1.00 14.18           N  
ATOM    585  CA  TRP A  73     102.042  43.113  51.690  1.00 14.16           C  
ATOM    586  C   TRP A  73     101.648  44.243  50.762  1.00 14.41           C  
ATOM    587  O   TRP A  73     100.655  44.128  50.060  1.00 15.35           O  
ATOM    588  CB  TRP A  73     101.323  43.300  53.022  1.00 14.57           C  
ATOM    589  CG  TRP A  73     101.032  42.015  53.718  1.00 13.51           C  
ATOM    590  CD1 TRP A  73     101.582  40.788  53.458  1.00 14.07           C  
ATOM    591  CD2 TRP A  73     100.114  41.826  54.794  1.00 13.31           C  
ATOM    592  NE1 TRP A  73     101.055  39.844  54.311  1.00 13.63           N  
ATOM    593  CE2 TRP A  73     100.151  40.456  55.141  1.00 13.57           C  
ATOM    594  CE3 TRP A  73      99.259  42.682  55.501  1.00 13.77           C  
ATOM    595  CZ2 TRP A  73      99.362  39.923  56.165  1.00 14.40           C  
ATOM    596  CZ3 TRP A  73      98.477  42.151  56.517  1.00 13.08           C  
ATOM    597  CH2 TRP A  73      98.533  40.786  56.838  1.00 14.47           C  
ATOM    598  N   VAL A  74     102.395  45.340  50.750  1.00 14.01           N  
ATOM    599  CA  VAL A  74     102.003  46.425  49.869  1.00 14.29           C  
ATOM    600  C   VAL A  74     102.114  46.004  48.407  1.00 14.07           C  
ATOM    601  O   VAL A  74     101.462  46.596  47.548  1.00 14.28           O  
ATOM    602  CB  VAL A  74     102.824  47.728  50.141  1.00 15.06           C  
ATOM    603  CG1 VAL A  74     104.249  47.600  49.614  1.00 15.39           C  
ATOM    604  CG2 VAL A  74     102.110  48.926  49.507  1.00 16.17           C  
ATOM    605  N   THR A  75     102.908  44.974  48.115  1.00 13.33           N  
ATOM    606  CA  THR A  75     103.031  44.535  46.724  1.00 13.99           C  
ATOM    607  C   THR A  75     101.780  43.799  46.252  1.00 14.79           C  
ATOM    608  O   THR A  75     101.263  44.101  45.167  1.00 14.77           O  
ATOM    609  CB  THR A  75     104.307  43.654  46.458  1.00 13.53           C  
ATOM    610  OG1 THR A  75     104.191  42.368  47.089  1.00 14.08           O  
ATOM    611  CG2 THR A  75     105.569  44.375  46.958  1.00 14.07           C  
ATOM    612  N   GLN A  76     101.269  42.850  47.036  1.00 14.34           N  
ATOM    613  CA  GLN A  76     100.058  42.155  46.592  1.00 15.25           C  
ATOM    614  C   GLN A  76      98.895  43.136  46.549  1.00 14.22           C  
ATOM    615  O   GLN A  76      98.032  43.047  45.671  1.00 15.03           O  
ATOM    616  CB  GLN A  76      99.689  40.977  47.507  1.00 14.94           C  
ATOM    617  CG  GLN A  76     100.749  39.898  47.582  1.00 15.82           C  
ATOM    618  CD  GLN A  76     101.651  40.083  48.777  1.00 14.37           C  
ATOM    619  OE1 GLN A  76     101.884  41.212  49.215  1.00 14.68           O  
ATOM    620  NE2 GLN A  76     102.179  38.981  49.306  1.00 14.97           N  
ATOM    621  N   ALA A  77      98.873  44.080  47.489  1.00 14.54           N  
ATOM    622  CA  ALA A  77      97.800  45.062  47.528  1.00 14.65           C  
ATOM    623  C   ALA A  77      97.870  45.936  46.281  1.00 14.93           C  
ATOM    624  O   ALA A  77      96.838  46.293  45.702  1.00 14.82           O  
ATOM    625  CB  ALA A  77      97.905  45.917  48.789  1.00 15.00           C  
ATOM    626  N   SER A  78      99.090  46.273  45.868  1.00 14.27           N  
ATOM    627  CA  SER A  78      99.284  47.074  44.664  1.00 15.27           C  
ATOM    628  C   SER A  78      98.907  46.252  43.429  1.00 15.70           C  
ATOM    629  O   SER A  78      98.349  46.789  42.470  1.00 16.00           O  
ATOM    630  CB  SER A  78     100.738  47.547  44.566  1.00 15.30           C  
ATOM    631  OG  SER A  78     100.998  48.540  45.548  1.00 17.21           O  
ATOM    632  N   GLY A  79      99.207  44.953  43.456  1.00 15.24           N  
ATOM    633  CA  GLY A  79      98.861  44.084  42.336  1.00 15.00           C  
ATOM    634  C   GLY A  79      97.360  44.054  42.078  1.00 16.25           C  
ATOM    635  O   GLY A  79      96.915  44.097  40.923  1.00 15.15           O  
ATOM    636  N   VAL A  80      96.576  43.973  43.149  1.00 15.04           N  
ATOM    637  CA  VAL A  80      95.118  43.968  43.035  1.00 15.26           C  
ATOM    638  C   VAL A  80      94.681  45.289  42.396  1.00 15.78           C  
ATOM    639  O   VAL A  80      93.855  45.322  41.477  1.00 15.57           O  
ATOM    640  CB  VAL A  80      94.452  43.823  44.431  1.00 16.02           C  
ATOM    641  CG1 VAL A  80      92.949  43.986  44.312  1.00 15.83           C  
ATOM    642  CG2 VAL A  80      94.785  42.460  45.026  1.00 15.25           C  
ATOM    643  N   TRP A  81      95.257  46.382  42.875  1.00 15.99           N  
ATOM    644  CA  TRP A  81      94.935  47.700  42.336  1.00 15.85           C  
ATOM    645  C   TRP A  81      95.312  47.797  40.850  1.00 16.96           C  
ATOM    646  O   TRP A  81      94.538  48.344  40.063  1.00 16.05           O  
ATOM    647  CB  TRP A  81      95.671  48.785  43.137  1.00 16.88           C  
ATOM    648  CG  TRP A  81      95.221  50.181  42.817  1.00 15.66           C  
ATOM    649  CD1 TRP A  81      94.221  50.889  43.428  1.00 17.19           C  
ATOM    650  CD2 TRP A  81      95.740  51.029  41.785  1.00 17.60           C  
ATOM    651  NE1 TRP A  81      94.088  52.128  42.836  1.00 19.22           N  
ATOM    652  CE2 TRP A  81      95.007  52.236  41.825  1.00 17.51           C  
ATOM    653  CE3 TRP A  81      96.754  50.882  40.828  1.00 17.41           C  
ATOM    654  CZ2 TRP A  81      95.258  53.292  40.945  1.00 18.61           C  
ATOM    655  CZ3 TRP A  81      97.004  51.934  39.948  1.00 19.64           C  
ATOM    656  CH2 TRP A  81      96.256  53.123  40.018  1.00 17.74           C  
ATOM    657  N   PHE A  82      96.481  47.272  40.467  1.00 16.40           N  
ATOM    658  CA  PHE A  82      96.906  47.311  39.055  1.00 16.34           C  
ATOM    659  C   PHE A  82      95.890  46.569  38.185  1.00 17.52           C  
ATOM    660  O   PHE A  82      95.535  47.027  37.098  1.00 16.90           O  
ATOM    661  CB  PHE A  82      98.267  46.629  38.825  1.00 16.31           C  
ATOM    662  CG  PHE A  82      99.429  47.265  39.545  1.00 16.59           C  
ATOM    663  CD1 PHE A  82      99.476  48.636  39.787  1.00 16.54           C  
ATOM    664  CD2 PHE A  82     100.492  46.474  39.976  1.00 15.49           C  
ATOM    665  CE1 PHE A  82     100.563  49.204  40.450  1.00 17.16           C  
ATOM    666  CE2 PHE A  82     101.587  47.033  40.642  1.00 16.01           C  
ATOM    667  CZ  PHE A  82     101.618  48.401  40.878  1.00 15.88           C  
ATOM    668  N   ALA A  83      95.446  45.405  38.660  1.00 15.84           N  
ATOM    669  CA  ALA A  83      94.477  44.603  37.911  1.00 16.09           C  
ATOM    670  C   ALA A  83      93.219  45.422  37.627  1.00 16.79           C  
ATOM    671  O   ALA A  83      92.748  45.486  36.488  1.00 16.82           O  
ATOM    672  CB  ALA A  83      94.123  43.338  38.697  1.00 16.04           C  
ATOM    673  N   LYS A  84      92.676  46.056  38.660  1.00 17.10           N  
ATOM    674  CA  LYS A  84      91.481  46.866  38.488  1.00 16.52           C  
ATOM    675  C   LYS A  84      91.767  48.070  37.587  1.00 18.21           C  
ATOM    676  O   LYS A  84      90.961  48.419  36.726  1.00 19.01           O  
ATOM    677  CB  LYS A  84      90.965  47.334  39.849  1.00 18.10           C  
ATOM    678  CG  LYS A  84      89.722  48.218  39.786  1.00 17.22           C  
ATOM    679  CD  LYS A  84      88.533  47.503  39.154  1.00 19.26           C  
ATOM    680  CE  LYS A  84      87.266  48.337  39.337  1.00 22.48           C  
ATOM    681  NZ  LYS A  84      86.073  47.678  38.739  1.00 22.04           N  
ATOM    682  N   LYS A  85      92.924  48.688  37.784  1.00 17.25           N  
ATOM    683  CA  LYS A  85      93.330  49.850  37.001  1.00 17.89           C  
ATOM    684  C   LYS A  85      93.354  49.549  35.506  1.00 18.29           C  
ATOM    685  O   LYS A  85      92.926  50.374  34.695  1.00 19.85           O  
ATOM    686  CB  LYS A  85      94.716  50.320  37.458  1.00 17.71           C  
ATOM    687  CG  LYS A  85      95.285  51.500  36.685  1.00 20.26           C  
ATOM    688  CD  LYS A  85      94.467  52.763  36.901  1.00 21.10           C  
ATOM    689  CE  LYS A  85      95.228  53.970  36.395  1.00 23.17           C  
ATOM    690  NZ  LYS A  85      94.414  55.208  36.501  1.00 26.50           N  
ATOM    691  N   ILE A  86      93.855  48.375  35.140  1.00 17.57           N  
ATOM    692  CA  ILE A  86      93.914  47.985  33.729  1.00 17.33           C  
ATOM    693  C   ILE A  86      92.503  47.937  33.140  1.00 19.35           C  
ATOM    694  O   ILE A  86      92.255  48.457  32.046  1.00 18.90           O  
ATOM    695  CB  ILE A  86      94.593  46.603  33.569  1.00 17.53           C  
ATOM    696  CG1 ILE A  86      96.084  46.730  33.896  1.00 17.25           C  
ATOM    697  CG2 ILE A  86      94.370  46.052  32.148  1.00 17.98           C  
ATOM    698  CD1 ILE A  86      96.822  45.405  34.014  1.00 18.43           C  
ATOM    699  N   THR A  87      91.573  47.326  33.863  1.00 18.50           N  
ATOM    700  CA  THR A  87      90.206  47.238  33.360  1.00 19.77           C  
ATOM    701  C   THR A  87      89.502  48.597  33.345  1.00 20.79           C  
ATOM    702  O   THR A  87      88.577  48.813  32.558  1.00 21.78           O  
ATOM    703  CB  THR A  87      89.351  46.227  34.174  1.00 20.14           C  
ATOM    704  OG1 THR A  87      89.172  46.705  35.512  1.00 20.16           O  
ATOM    705  CG2 THR A  87      90.023  44.846  34.204  1.00 19.62           C  
ATOM    706  N   GLN A  88      89.931  49.516  34.207  1.00 21.13           N  
ATOM    707  CA  GLN A  88      89.311  50.840  34.245  1.00 22.18           C  
ATOM    708  C   GLN A  88      89.852  51.739  33.139  1.00 22.87           C  
ATOM    709  O   GLN A  88      89.096  52.488  32.512  1.00 24.28           O  
ATOM    710  CB  GLN A  88      89.551  51.529  35.596  1.00 24.50           C  
ATOM    711  CG  GLN A  88      88.750  50.964  36.775  1.00 28.40           C  
ATOM    712  CD  GLN A  88      87.244  51.174  36.645  1.00 32.86           C  
ATOM    713  OE1 GLN A  88      86.564  50.469  35.895  1.00 34.83           O  
ATOM    714  NE2 GLN A  88      86.719  52.152  37.379  1.00 35.12           N  
ATOM    715  N   ASP A  89      91.155  51.659  32.892  1.00 22.50           N  
ATOM    716  CA  ASP A  89      91.769  52.505  31.878  1.00 22.63           C  
ATOM    717  C   ASP A  89      91.717  52.040  30.434  1.00 24.00           C  
ATOM    718  O   ASP A  89      91.787  52.875  29.523  1.00 24.29           O  
ATOM    719  CB  ASP A  89      93.223  52.815  32.245  1.00 21.96           C  
ATOM    720  CG  ASP A  89      93.341  53.974  33.215  1.00 22.92           C  
ATOM    721  OD1 ASP A  89      94.454  54.521  33.349  1.00 23.14           O  
ATOM    722  OD2 ASP A  89      92.323  54.337  33.849  1.00 25.51           O  
ATOM    723  N   TYR A  90      91.599  50.738  30.193  1.00 23.61           N  
ATOM    724  CA  TYR A  90      91.562  50.308  28.805  1.00 24.31           C  
ATOM    725  C   TYR A  90      90.341  50.863  28.090  1.00 25.30           C  
ATOM    726  O   TYR A  90      89.207  50.646  28.515  1.00 25.12           O  
ATOM    727  CB  TYR A  90      91.554  48.790  28.649  1.00 24.32           C  
ATOM    728  CG  TYR A  90      91.551  48.446  27.179  1.00 24.43           C  
ATOM    729  CD1 TYR A  90      92.684  48.673  26.401  1.00 24.91           C  
ATOM    730  CD2 TYR A  90      90.374  48.058  26.536  1.00 25.68           C  
ATOM    731  CE1 TYR A  90      92.652  48.539  25.019  1.00 26.11           C  
ATOM    732  CE2 TYR A  90      90.327  47.924  25.144  1.00 25.72           C  
ATOM    733  CZ  TYR A  90      91.470  48.171  24.396  1.00 25.58           C  
ATOM    734  OH  TYR A  90      91.438  48.084  23.023  1.00 27.40           O  
ATOM    735  N   GLY A  91      90.586  51.569  26.991  1.00 27.93           N  
ATOM    736  CA  GLY A  91      89.498  52.152  26.229  1.00 29.78           C  
ATOM    737  C   GLY A  91      89.139  53.556  26.680  1.00 32.38           C  
ATOM    738  O   GLY A  91      88.350  54.241  26.023  1.00 32.22           O  
ATOM    739  N   GLN A  92      89.708  53.989  27.802  1.00 32.22           N  
ATOM    740  CA  GLN A  92      89.438  55.318  28.329  1.00 33.49           C  
ATOM    741  C   GLN A  92      90.695  56.166  28.256  1.00 33.19           C  
ATOM    742  O   GLN A  92      90.669  57.286  27.750  1.00 34.33           O  
ATOM    743  CB  GLN A  92      88.951  55.227  29.778  1.00 35.79           C  
ATOM    744  CG  GLN A  92      87.700  54.386  29.934  1.00 38.31           C  
ATOM    745  CD  GLN A  92      86.533  54.933  29.131  1.00 41.13           C  
ATOM    746  OE1 GLN A  92      85.596  54.205  28.801  1.00 42.58           O  
ATOM    747  NE2 GLN A  92      86.579  56.224  28.824  1.00 41.11           N  
ATOM    748  N   ASP A  93      91.796  55.626  28.763  1.00 32.01           N  
ATOM    749  CA  ASP A  93      93.064  56.340  28.740  1.00 32.25           C  
ATOM    750  C   ASP A  93      93.811  56.056  27.441  1.00 32.46           C  
ATOM    751  O   ASP A  93      94.137  54.910  27.134  1.00 31.89           O  
ATOM    752  CB  ASP A  93      93.916  55.940  29.946  1.00 31.53           C  
ATOM    753  CG  ASP A  93      95.269  56.621  29.952  1.00 30.18           C  
ATOM    754  OD1 ASP A  93      96.240  56.038  29.432  1.00 30.51           O  
ATOM    755  OD2 ASP A  93      95.356  57.749  30.470  1.00 33.17           O  
ATOM    756  N   ALA A  94      94.076  57.116  26.682  1.00 33.27           N  
ATOM    757  CA  ALA A  94      94.766  57.011  25.401  1.00 33.31           C  
ATOM    758  C   ALA A  94      96.072  56.231  25.458  1.00 32.51           C  
ATOM    759  O   ALA A  94      96.275  55.289  24.691  1.00 33.38           O  
ATOM    760  CB  ALA A  94      95.028  58.409  24.842  1.00 33.38           C  
ATOM    761  N   ALA A  95      96.954  56.633  26.365  1.00 31.40           N  
ATOM    762  CA  ALA A  95      98.256  55.999  26.517  1.00 30.29           C  
ATOM    763  C   ALA A  95      98.189  54.516  26.868  1.00 29.08           C  
ATOM    764  O   ALA A  95      98.893  53.700  26.271  1.00 29.23           O  
ATOM    765  CB  ALA A  95      99.073  56.743  27.568  1.00 31.43           C  
ATOM    766  N   PHE A  96      97.352  54.154  27.834  1.00 27.08           N  
ATOM    767  CA  PHE A  96      97.288  52.750  28.204  1.00 25.01           C  
ATOM    768  C   PHE A  96      96.620  51.904  27.133  1.00 25.28           C  
ATOM    769  O   PHE A  96      97.015  50.760  26.899  1.00 24.43           O  
ATOM    770  CB  PHE A  96      96.571  52.542  29.538  1.00 23.05           C  
ATOM    771  CG  PHE A  96      96.554  51.108  29.965  1.00 22.19           C  
ATOM    772  CD1 PHE A  96      95.378  50.365  29.916  1.00 22.37           C  
ATOM    773  CD2 PHE A  96      97.740  50.470  30.308  1.00 21.50           C  
ATOM    774  CE1 PHE A  96      95.389  49.001  30.195  1.00 21.90           C  
ATOM    775  CE2 PHE A  96      97.767  49.108  30.588  1.00 21.12           C  
ATOM    776  CZ  PHE A  96      96.585  48.371  30.529  1.00 21.90           C  
ATOM    777  N   THR A  97      95.606  52.468  26.490  1.00 26.25           N  
ATOM    778  CA  THR A  97      94.894  51.771  25.422  1.00 27.59           C  
ATOM    779  C   THR A  97      95.885  51.379  24.325  1.00 28.11           C  
ATOM    780  O   THR A  97      95.814  50.277  23.773  1.00 26.23           O  
ATOM    781  CB  THR A  97      93.790  52.667  24.826  1.00 28.11           C  
ATOM    782  OG1 THR A  97      92.812  52.951  25.836  1.00 28.71           O  
ATOM    783  CG2 THR A  97      93.109  51.975  23.648  1.00 28.70           C  
ATOM    784  N   ALA A  98      96.817  52.279  24.020  1.00 28.68           N  
ATOM    785  CA  ALA A  98      97.827  52.015  23.001  1.00 28.81           C  
ATOM    786  C   ALA A  98      98.688  50.829  23.410  1.00 28.51           C  
ATOM    787  O   ALA A  98      98.995  49.959  22.600  1.00 27.81           O  
ATOM    788  CB  ALA A  98      98.708  53.247  22.796  1.00 29.96           C  
ATOM    789  N   ILE A  99      99.084  50.803  24.677  1.00 25.86           N  
ATOM    790  CA  ILE A  99      99.905  49.714  25.181  1.00 24.83           C  
ATOM    791  C   ILE A  99      99.216  48.364  25.014  1.00 23.13           C  
ATOM    792  O   ILE A  99      99.790  47.437  24.444  1.00 23.46           O  
ATOM    793  CB  ILE A  99     100.228  49.902  26.685  1.00 24.74           C  
ATOM    794  CG1 ILE A  99     101.205  51.066  26.861  1.00 27.23           C  
ATOM    795  CG2 ILE A  99     100.813  48.616  27.266  1.00 26.05           C  
ATOM    796  CD1 ILE A  99     101.428  51.467  28.310  1.00 27.22           C  
ATOM    797  N   LEU A 100      97.984  48.263  25.502  1.00 22.56           N  
ATOM    798  CA  LEU A 100      97.266  46.994  25.452  1.00 21.46           C  
ATOM    799  C   LEU A 100      96.738  46.610  24.072  1.00 21.76           C  
ATOM    800  O   LEU A 100      96.275  45.489  23.878  1.00 21.15           O  
ATOM    801  CB  LEU A 100      96.125  46.991  26.478  1.00 22.08           C  
ATOM    802  CG  LEU A 100      95.786  45.608  27.056  1.00 21.26           C  
ATOM    803  CD1 LEU A 100      96.994  45.054  27.812  1.00 20.90           C  
ATOM    804  CD2 LEU A 100      94.584  45.710  27.986  1.00 22.10           C  
ATOM    805  N   ASP A 101      96.813  47.535  23.117  1.00 22.01           N  
ATOM    806  CA  ASP A 101      96.362  47.242  21.761  1.00 22.66           C  
ATOM    807  C   ASP A 101      97.452  46.490  20.999  1.00 22.69           C  
ATOM    808  O   ASP A 101      97.200  45.936  19.933  1.00 22.41           O  
ATOM    809  CB  ASP A 101      95.990  48.532  21.014  1.00 23.85           C  
ATOM    810  CG  ASP A 101      94.551  48.957  21.253  1.00 24.22           C  
ATOM    811  OD1 ASP A 101      93.789  48.195  21.885  1.00 24.90           O  
ATOM    812  OD2 ASP A 101      94.174  50.060  20.797  1.00 27.57           O  
ATOM    813  N   THR A 102      98.659  46.463  21.557  1.00 21.38           N  
ATOM    814  CA  THR A 102      99.781  45.764  20.940  1.00 22.30           C  
ATOM    815  C   THR A 102     100.365  44.691  21.855  1.00 22.00           C  
ATOM    816  O   THR A 102     100.778  43.630  21.396  1.00 22.13           O  
ATOM    817  CB  THR A 102     100.910  46.749  20.565  1.00 23.51           C  
ATOM    818  OG1 THR A 102     100.459  47.594  19.502  1.00 24.78           O  
ATOM    819  CG2 THR A 102     102.170  46.000  20.124  1.00 22.19           C  
ATOM    820  N   LEU A 103     100.403  44.978  23.152  1.00 22.07           N  
ATOM    821  CA  LEU A 103     100.960  44.046  24.121  1.00 21.67           C  
ATOM    822  C   LEU A 103      99.912  43.394  25.012  1.00 19.23           C  
ATOM    823  O   LEU A 103      98.857  43.967  25.262  1.00 19.62           O  
ATOM    824  CB  LEU A 103     101.953  44.779  25.031  1.00 23.00           C  
ATOM    825  CG  LEU A 103     103.260  45.315  24.444  1.00 23.96           C  
ATOM    826  CD1 LEU A 103     103.795  46.440  25.324  1.00 25.14           C  
ATOM    827  CD2 LEU A 103     104.271  44.175  24.347  1.00 25.53           C  
ATOM    828  N   ASP A 104     100.222  42.187  25.476  1.00 20.08           N  
ATOM    829  CA  ASP A 104      99.367  41.472  26.420  1.00 18.61           C  
ATOM    830  C   ASP A 104     100.075  41.704  27.747  1.00 18.96           C  
ATOM    831  O   ASP A 104     101.281  41.951  27.762  1.00 18.73           O  
ATOM    832  CB  ASP A 104      99.369  39.964  26.163  1.00 19.28           C  
ATOM    833  CG  ASP A 104      98.410  39.542  25.066  1.00 19.59           C  
ATOM    834  OD1 ASP A 104      97.581  40.363  24.629  1.00 19.87           O  
ATOM    835  OD2 ASP A 104      98.483  38.364  24.660  1.00 20.77           O  
ATOM    836  N   ILE A 105      99.341  41.627  28.853  1.00 17.60           N  
ATOM    837  CA  ILE A 105      99.953  41.778  30.170  1.00 17.58           C  
ATOM    838  C   ILE A 105      99.602  40.560  31.013  1.00 16.37           C  
ATOM    839  O   ILE A 105      98.437  40.165  31.079  1.00 17.39           O  
ATOM    840  CB  ILE A 105      99.447  43.034  30.915  1.00 18.10           C  
ATOM    841  CG1 ILE A 105      99.919  44.299  30.191  1.00 18.61           C  
ATOM    842  CG2 ILE A 105      99.954  43.015  32.366  1.00 19.60           C  
ATOM    843  CD1 ILE A 105      99.390  45.578  30.798  1.00 19.05           C  
ATOM    844  N   PHE A 106     100.615  39.944  31.618  1.00 16.56           N  
ATOM    845  CA  PHE A 106     100.401  38.798  32.499  1.00 16.54           C  
ATOM    846  C   PHE A 106     100.778  39.276  33.897  1.00 16.96           C  
ATOM    847  O   PHE A 106     101.899  39.731  34.131  1.00 18.48           O  
ATOM    848  CB  PHE A 106     101.255  37.603  32.069  1.00 17.41           C  
ATOM    849  CG  PHE A 106     100.805  36.986  30.774  1.00 19.48           C  
ATOM    850  CD1 PHE A 106     101.239  37.501  29.558  1.00 20.63           C  
ATOM    851  CD2 PHE A 106      99.901  35.928  30.772  1.00 19.78           C  
ATOM    852  CE1 PHE A 106     100.778  36.973  28.351  1.00 21.22           C  
ATOM    853  CE2 PHE A 106      99.431  35.388  29.567  1.00 20.63           C  
ATOM    854  CZ  PHE A 106      99.872  35.915  28.356  1.00 22.00           C  
ATOM    855  N   LEU A 107      99.823  39.184  34.818  1.00 15.70           N  
ATOM    856  CA  LEU A 107     100.024  39.664  36.183  1.00 15.72           C  
ATOM    857  C   LEU A 107      99.797  38.585  37.246  1.00 15.32           C  
ATOM    858  O   LEU A 107      98.699  38.044  37.359  1.00 16.11           O  
ATOM    859  CB  LEU A 107      99.061  40.835  36.423  1.00 15.03           C  
ATOM    860  CG  LEU A 107      98.952  41.424  37.835  1.00 14.84           C  
ATOM    861  CD1 LEU A 107     100.266  42.108  38.206  1.00 16.58           C  
ATOM    862  CD2 LEU A 107      97.797  42.413  37.891  1.00 17.07           C  
ATOM    863  N   GLU A 108     100.835  38.279  38.021  1.00 15.03           N  
ATOM    864  CA  GLU A 108     100.714  37.287  39.093  1.00 15.41           C  
ATOM    865  C   GLU A 108     100.693  38.070  40.402  1.00 15.09           C  
ATOM    866  O   GLU A 108     101.731  38.535  40.875  1.00 16.66           O  
ATOM    867  CB  GLU A 108     101.887  36.304  39.085  1.00 15.99           C  
ATOM    868  CG  GLU A 108     101.606  35.088  39.979  1.00 15.40           C  
ATOM    869  CD  GLU A 108     102.691  34.034  39.977  1.00 17.16           C  
ATOM    870  OE1 GLU A 108     103.628  34.108  39.156  1.00 18.12           O  
ATOM    871  OE2 GLU A 108     102.595  33.102  40.811  1.00 15.69           O  
ATOM    872  N   ILE A 109      99.504  38.206  40.983  1.00 14.73           N  
ATOM    873  CA  ILE A 109      99.320  38.986  42.207  1.00 14.80           C  
ATOM    874  C   ILE A 109      99.861  38.333  43.474  1.00 14.65           C  
ATOM    875  O   ILE A 109     100.496  39.000  44.292  1.00 15.45           O  
ATOM    876  CB  ILE A 109      97.828  39.349  42.375  1.00 14.31           C  
ATOM    877  CG1 ILE A 109      97.394  40.206  41.175  1.00 14.80           C  
ATOM    878  CG2 ILE A 109      97.601  40.091  43.687  1.00 14.99           C  
ATOM    879  CD1 ILE A 109      95.911  40.553  41.158  1.00 16.09           C  
ATOM    880  N   VAL A 110      99.612  37.040  43.646  1.00 15.93           N  
ATOM    881  CA  VAL A 110     100.140  36.339  44.818  1.00 15.67           C  
ATOM    882  C   VAL A 110     101.077  35.253  44.305  1.00 15.83           C  
ATOM    883  O   VAL A 110     100.676  34.117  44.050  1.00 15.71           O  
ATOM    884  CB  VAL A 110      99.024  35.705  45.665  1.00 14.91           C  
ATOM    885  CG1 VAL A 110      99.629  35.161  46.955  1.00 16.11           C  
ATOM    886  CG2 VAL A 110      97.940  36.745  45.974  1.00 15.91           C  
ATOM    887  N   THR A 111     102.344  35.614  44.155  1.00 14.98           N  
ATOM    888  CA  THR A 111     103.336  34.698  43.613  1.00 14.88           C  
ATOM    889  C   THR A 111     103.784  33.595  44.581  1.00 15.63           C  
ATOM    890  O   THR A 111     104.308  32.562  44.161  1.00 17.64           O  
ATOM    891  CB  THR A 111     104.507  35.541  43.070  1.00 14.80           C  
ATOM    892  OG1 THR A 111     103.980  36.443  42.087  1.00 17.40           O  
ATOM    893  CG2 THR A 111     105.574  34.677  42.418  1.00 15.24           C  
ATOM    894  N   ASN A 112     103.521  33.802  45.870  1.00 14.89           N  
ATOM    895  CA  ASN A 112     103.874  32.840  46.930  1.00 14.77           C  
ATOM    896  C   ASN A 112     102.626  32.698  47.826  1.00 13.86           C  
ATOM    897  O   ASN A 112     102.564  33.263  48.919  1.00 13.66           O  
ATOM    898  CB  ASN A 112     105.058  33.411  47.724  1.00 14.15           C  
ATOM    899  CG  ASN A 112     105.525  32.506  48.863  1.00 15.58           C  
ATOM    900  OD1 ASN A 112     104.971  31.434  49.113  1.00 15.01           O  
ATOM    901  ND2 ASN A 112     106.563  32.951  49.563  1.00 16.86           N  
ATOM    902  N   PRO A 113     101.610  31.942  47.363  1.00 14.57           N  
ATOM    903  CA  PRO A 113     100.367  31.746  48.129  1.00 13.96           C  
ATOM    904  C   PRO A 113     100.521  31.112  49.512  1.00 14.12           C  
ATOM    905  O   PRO A 113      99.890  31.564  50.472  1.00 13.68           O  
ATOM    906  CB  PRO A 113      99.513  30.867  47.204  1.00 13.59           C  
ATOM    907  CG  PRO A 113     100.043  31.191  45.825  1.00 13.49           C  
ATOM    908  CD  PRO A 113     101.532  31.258  46.058  1.00 14.62           C  
ATOM    909  N   ASP A 114     101.336  30.066  49.618  1.00 13.94           N  
ATOM    910  CA  ASP A 114     101.525  29.398  50.911  1.00 12.99           C  
ATOM    911  C   ASP A 114     102.104  30.394  51.922  1.00 14.64           C  
ATOM    912  O   ASP A 114     101.654  30.473  53.072  1.00 14.49           O  
ATOM    913  CB  ASP A 114     102.471  28.201  50.776  1.00 14.49           C  
ATOM    914  CG  ASP A 114     101.883  27.059  49.950  1.00 14.15           C  
ATOM    915  OD1 ASP A 114     102.644  26.112  49.669  1.00 14.67           O  
ATOM    916  OD2 ASP A 114     100.684  27.099  49.588  1.00 15.47           O  
ATOM    917  N   GLY A 115     103.105  31.155  51.491  1.00 14.46           N  
ATOM    918  CA  GLY A 115     103.696  32.133  52.382  1.00 14.36           C  
ATOM    919  C   GLY A 115     102.681  33.203  52.750  1.00 14.04           C  
ATOM    920  O   GLY A 115     102.616  33.633  53.901  1.00 13.16           O  
ATOM    921  N   PHE A 116     101.875  33.637  51.782  1.00 13.46           N  
ATOM    922  CA  PHE A 116     100.886  34.678  52.051  1.00 13.43           C  
ATOM    923  C   PHE A 116      99.891  34.197  53.106  1.00 13.95           C  
ATOM    924  O   PHE A 116      99.579  34.910  54.055  1.00 13.79           O  
ATOM    925  CB  PHE A 116     100.145  35.052  50.757  1.00 14.89           C  
ATOM    926  CG  PHE A 116      99.351  36.332  50.852  1.00 13.07           C  
ATOM    927  CD1 PHE A 116      98.020  36.373  50.449  1.00 14.81           C  
ATOM    928  CD2 PHE A 116      99.960  37.514  51.273  1.00 13.61           C  
ATOM    929  CE1 PHE A 116      97.309  37.569  50.458  1.00 13.06           C  
ATOM    930  CE2 PHE A 116      99.259  38.722  51.287  1.00 14.23           C  
ATOM    931  CZ  PHE A 116      97.931  38.753  50.877  1.00 14.42           C  
ATOM    932  N   ALA A 117      99.388  32.981  52.939  1.00 14.13           N  
ATOM    933  CA  ALA A 117      98.453  32.436  53.916  1.00 12.86           C  
ATOM    934  C   ALA A 117      99.101  32.424  55.303  1.00 13.76           C  
ATOM    935  O   ALA A 117      98.471  32.771  56.311  1.00 12.55           O  
ATOM    936  CB  ALA A 117      98.050  31.019  53.501  1.00 13.73           C  
ATOM    937  N   PHE A 118     100.374  32.045  55.344  1.00 12.94           N  
ATOM    938  CA  PHE A 118     101.107  31.974  56.601  1.00 12.09           C  
ATOM    939  C   PHE A 118     101.287  33.346  57.248  1.00 13.91           C  
ATOM    940  O   PHE A 118     101.281  33.448  58.475  1.00 12.71           O  
ATOM    941  CB  PHE A 118     102.464  31.309  56.380  1.00 12.78           C  
ATOM    942  CG  PHE A 118     103.045  30.699  57.622  1.00 12.74           C  
ATOM    943  CD1 PHE A 118     104.172  31.250  58.220  1.00 14.12           C  
ATOM    944  CD2 PHE A 118     102.472  29.557  58.185  1.00 11.95           C  
ATOM    945  CE1 PHE A 118     104.726  30.668  59.361  1.00 14.76           C  
ATOM    946  CE2 PHE A 118     103.013  28.966  59.326  1.00 14.68           C  
ATOM    947  CZ  PHE A 118     104.149  29.525  59.918  1.00 15.51           C  
ATOM    948  N   THR A 119     101.432  34.403  56.447  1.00 14.08           N  
ATOM    949  CA  THR A 119     101.591  35.731  57.042  1.00 14.37           C  
ATOM    950  C   THR A 119     100.293  36.193  57.712  1.00 14.18           C  
ATOM    951  O   THR A 119     100.312  37.061  58.575  1.00 15.10           O  
ATOM    952  CB  THR A 119     102.045  36.806  56.011  1.00 13.45           C  
ATOM    953  OG1 THR A 119     101.079  36.933  54.959  1.00 13.94           O  
ATOM    954  CG2 THR A 119     103.424  36.451  55.438  1.00 14.21           C  
ATOM    955  N   HIS A 120      99.167  35.605  57.316  1.00 14.85           N  
ATOM    956  CA  HIS A 120      97.882  35.947  57.920  1.00 14.30           C  
ATOM    957  C   HIS A 120      97.573  35.067  59.130  1.00 15.45           C  
ATOM    958  O   HIS A 120      96.999  35.519  60.120  1.00 16.36           O  
ATOM    959  CB  HIS A 120      96.759  35.786  56.895  1.00 15.15           C  
ATOM    960  CG  HIS A 120      96.689  36.901  55.906  1.00 15.50           C  
ATOM    961  ND1 HIS A 120      96.063  38.099  56.183  1.00 16.12           N  
ATOM    962  CD2 HIS A 120      97.197  37.018  54.658  1.00 16.15           C  
ATOM    963  CE1 HIS A 120      96.189  38.905  55.144  1.00 16.43           C  
ATOM    964  NE2 HIS A 120      96.873  38.274  54.206  1.00 16.33           N  
ATOM    965  N   SER A 121      97.975  33.807  59.066  1.00 14.98           N  
ATOM    966  CA  SER A 121      97.661  32.885  60.148  1.00 14.49           C  
ATOM    967  C   SER A 121      98.656  32.750  61.278  1.00 15.54           C  
ATOM    968  O   SER A 121      98.266  32.516  62.430  1.00 16.08           O  
ATOM    969  CB  SER A 121      97.471  31.479  59.580  1.00 15.24           C  
ATOM    970  OG  SER A 121      98.726  30.962  59.147  1.00 15.88           O  
ATOM    971  N   THR A 122      99.933  32.916  60.964  1.00 14.19           N  
ATOM    972  CA  THR A 122     100.944  32.628  61.962  1.00 13.83           C  
ATOM    973  C   THR A 122     102.100  33.594  62.157  1.00 15.26           C  
ATOM    974  O   THR A 122     102.479  33.894  63.291  1.00 14.01           O  
ATOM    975  CB  THR A 122     101.531  31.228  61.618  1.00 13.93           C  
ATOM    976  OG1 THR A 122     100.447  30.311  61.399  1.00 14.94           O  
ATOM    977  CG2 THR A 122     102.415  30.691  62.730  1.00 13.00           C  
ATOM    978  N   ASN A 123     102.664  34.076  61.055  1.00 14.76           N  
ATOM    979  CA  ASN A 123     103.844  34.929  61.127  1.00 13.90           C  
ATOM    980  C   ASN A 123     103.820  36.011  60.052  1.00 13.97           C  
ATOM    981  O   ASN A 123     104.150  35.760  58.886  1.00 13.65           O  
ATOM    982  CB  ASN A 123     105.080  34.027  60.966  1.00 13.08           C  
ATOM    983  CG  ASN A 123     106.395  34.779  61.068  1.00 14.85           C  
ATOM    984  OD1 ASN A 123     106.427  36.009  61.089  1.00 14.31           O  
ATOM    985  ND2 ASN A 123     107.496  34.029  61.124  1.00 14.98           N  
ATOM    986  N   ARG A 124     103.446  37.215  60.466  1.00 13.58           N  
ATOM    987  CA  ARG A 124     103.352  38.368  59.576  1.00 14.17           C  
ATOM    988  C   ARG A 124     104.625  38.629  58.769  1.00 15.68           C  
ATOM    989  O   ARG A 124     104.572  39.229  57.687  1.00 15.04           O  
ATOM    990  CB  ARG A 124     103.012  39.606  60.412  1.00 14.82           C  
ATOM    991  CG  ARG A 124     102.970  40.927  59.630  1.00 14.82           C  
ATOM    992  CD  ARG A 124     101.854  40.944  58.595  1.00 15.41           C  
ATOM    993  NE  ARG A 124     101.813  42.228  57.900  1.00 15.41           N  
ATOM    994  CZ  ARG A 124     102.662  42.589  56.943  1.00 15.59           C  
ATOM    995  NH1 ARG A 124     103.628  41.764  56.551  1.00 13.38           N  
ATOM    996  NH2 ARG A 124     102.554  43.794  56.393  1.00 15.26           N  
ATOM    997  N   MET A 125     105.763  38.180  59.294  1.00 15.66           N  
ATOM    998  CA  MET A 125     107.051  38.405  58.648  1.00 17.01           C  
ATOM    999  C   MET A 125     107.586  37.265  57.795  1.00 17.39           C  
ATOM   1000  O   MET A 125     108.741  37.310  57.360  1.00 16.63           O  
ATOM   1001  CB  MET A 125     108.094  38.763  59.710  1.00 17.62           C  
ATOM   1002  CG  MET A 125     107.882  40.120  60.339  1.00 19.82           C  
ATOM   1003  SD  MET A 125     108.353  41.431  59.164  1.00 22.39           S  
ATOM   1004  CE  MET A 125     110.175  41.372  59.338  1.00 25.54           C  
ATOM   1005  N   TRP A 126     106.767  36.250  57.538  1.00 15.11           N  
ATOM   1006  CA  TRP A 126     107.241  35.130  56.732  1.00 15.01           C  
ATOM   1007  C   TRP A 126     107.613  35.593  55.328  1.00 14.35           C  
ATOM   1008  O   TRP A 126     106.869  36.336  54.695  1.00 14.72           O  
ATOM   1009  CB  TRP A 126     106.186  34.022  56.675  1.00 14.36           C  
ATOM   1010  CG  TRP A 126     106.744  32.766  56.099  1.00 15.05           C  
ATOM   1011  CD1 TRP A 126     106.600  32.309  54.816  1.00 13.93           C  
ATOM   1012  CD2 TRP A 126     107.613  31.839  56.760  1.00 14.68           C  
ATOM   1013  NE1 TRP A 126     107.330  31.157  54.639  1.00 15.71           N  
ATOM   1014  CE2 TRP A 126     107.961  30.846  55.816  1.00 15.30           C  
ATOM   1015  CE3 TRP A 126     108.134  31.753  58.060  1.00 15.12           C  
ATOM   1016  CZ2 TRP A 126     108.805  29.779  56.128  1.00 17.03           C  
ATOM   1017  CZ3 TRP A 126     108.973  30.695  58.371  1.00 16.03           C  
ATOM   1018  CH2 TRP A 126     109.302  29.720  57.405  1.00 16.66           C  
ATOM   1019  N   ARG A 127     108.771  35.134  54.855  1.00 14.85           N  
ATOM   1020  CA  ARG A 127     109.319  35.516  53.553  1.00 14.31           C  
ATOM   1021  C   ARG A 127     109.388  34.411  52.503  1.00 14.57           C  
ATOM   1022  O   ARG A 127     109.063  34.630  51.333  1.00 15.20           O  
ATOM   1023  CB  ARG A 127     110.737  36.073  53.778  1.00 15.51           C  
ATOM   1024  CG  ARG A 127     111.626  36.230  52.535  1.00 15.94           C  
ATOM   1025  CD  ARG A 127     113.079  36.420  53.007  1.00 17.07           C  
ATOM   1026  NE  ARG A 127     114.066  36.499  51.929  1.00 16.96           N  
ATOM   1027  CZ  ARG A 127     114.315  37.584  51.200  1.00 16.80           C  
ATOM   1028  NH1 ARG A 127     115.239  37.526  50.251  1.00 16.13           N  
ATOM   1029  NH2 ARG A 127     113.657  38.721  51.417  1.00 16.12           N  
ATOM   1030  N   LYS A 128     109.815  33.231  52.938  1.00 15.49           N  
ATOM   1031  CA  LYS A 128     110.033  32.079  52.069  1.00 15.01           C  
ATOM   1032  C   LYS A 128     108.801  31.281  51.639  1.00 15.43           C  
ATOM   1033  O   LYS A 128     107.660  31.672  51.894  1.00 14.56           O  
ATOM   1034  CB  LYS A 128     111.037  31.138  52.764  1.00 15.66           C  
ATOM   1035  CG  LYS A 128     112.371  31.814  53.105  1.00 15.29           C  
ATOM   1036  CD  LYS A 128     113.476  30.832  53.534  1.00 14.33           C  
ATOM   1037  CE  LYS A 128     113.200  30.172  54.878  1.00 17.29           C  
ATOM   1038  NZ  LYS A 128     114.273  29.177  55.215  1.00 16.33           N  
ATOM   1039  N   THR A 129     109.049  30.175  50.939  1.00 14.73           N  
ATOM   1040  CA  THR A 129     107.971  29.274  50.547  1.00 15.50           C  
ATOM   1041  C   THR A 129     107.709  28.459  51.818  1.00 15.82           C  
ATOM   1042  O   THR A 129     108.262  28.773  52.880  1.00 16.06           O  
ATOM   1043  CB  THR A 129     108.407  28.322  49.411  1.00 15.15           C  
ATOM   1044  OG1 THR A 129     109.511  27.524  49.847  1.00 17.14           O  
ATOM   1045  CG2 THR A 129     108.828  29.119  48.179  1.00 16.35           C  
ATOM   1046  N   ARG A 130     106.876  27.425  51.728  1.00 16.03           N  
ATOM   1047  CA  ARG A 130     106.584  26.599  52.898  1.00 16.40           C  
ATOM   1048  C   ARG A 130     106.927  25.132  52.658  1.00 16.88           C  
ATOM   1049  O   ARG A 130     106.357  24.237  53.282  1.00 17.18           O  
ATOM   1050  CB  ARG A 130     105.108  26.740  53.301  1.00 15.32           C  
ATOM   1051  CG  ARG A 130     104.722  28.117  53.881  1.00 14.96           C  
ATOM   1052  CD  ARG A 130     105.338  28.345  55.275  1.00 14.55           C  
ATOM   1053  NE  ARG A 130     104.837  27.386  56.263  1.00 16.34           N  
ATOM   1054  CZ  ARG A 130     105.371  27.211  57.470  1.00 18.51           C  
ATOM   1055  NH1 ARG A 130     106.421  27.929  57.835  1.00 18.93           N  
ATOM   1056  NH2 ARG A 130     104.858  26.313  58.312  1.00 17.93           N  
ATOM   1057  N   SER A 131     107.875  24.883  51.759  1.00 17.21           N  
ATOM   1058  CA  SER A 131     108.285  23.512  51.447  1.00 17.38           C  
ATOM   1059  C   SER A 131     109.181  22.934  52.544  1.00 18.11           C  
ATOM   1060  O   SER A 131     109.773  23.668  53.331  1.00 19.03           O  
ATOM   1061  CB  SER A 131     109.053  23.497  50.118  1.00 17.54           C  
ATOM   1062  OG  SER A 131     110.243  24.273  50.224  1.00 18.10           O  
ATOM   1063  N   HIS A 132     109.282  21.611  52.593  1.00 20.30           N  
ATOM   1064  CA  HIS A 132     110.143  20.961  53.575  1.00 21.27           C  
ATOM   1065  C   HIS A 132     111.502  20.723  52.917  1.00 23.34           C  
ATOM   1066  O   HIS A 132     111.609  20.686  51.692  1.00 24.35           O  
ATOM   1067  CB  HIS A 132     109.562  19.609  54.002  1.00 21.72           C  
ATOM   1068  CG  HIS A 132     109.822  18.506  53.021  1.00 21.27           C  
ATOM   1069  ND1 HIS A 132     109.165  18.411  51.813  1.00 21.69           N  
ATOM   1070  CD2 HIS A 132     110.708  17.480  53.049  1.00 22.17           C  
ATOM   1071  CE1 HIS A 132     109.633  17.376  51.138  1.00 22.30           C  
ATOM   1072  NE2 HIS A 132     110.572  16.794  51.866  1.00 22.29           N  
ATOM   1073  N   THR A 133     112.539  20.562  53.732  1.00 23.98           N  
ATOM   1074  CA  THR A 133     113.873  20.280  53.213  1.00 26.23           C  
ATOM   1075  C   THR A 133     114.359  19.004  53.884  1.00 27.17           C  
ATOM   1076  O   THR A 133     114.541  18.963  55.098  1.00 28.03           O  
ATOM   1077  CB  THR A 133     114.867  21.433  53.507  1.00 27.99           C  
ATOM   1078  OG1 THR A 133     114.568  22.541  52.652  1.00 27.47           O  
ATOM   1079  CG2 THR A 133     116.304  20.989  53.252  1.00 29.11           C  
ATOM   1080  N   ALA A 134     114.555  17.957  53.091  1.00 26.87           N  
ATOM   1081  CA  ALA A 134     115.008  16.686  53.633  1.00 27.77           C  
ATOM   1082  C   ALA A 134     116.227  16.874  54.528  1.00 27.87           C  
ATOM   1083  O   ALA A 134     117.172  17.582  54.167  1.00 28.18           O  
ATOM   1084  CB  ALA A 134     115.341  15.727  52.501  1.00 29.11           C  
ATOM   1085  N   GLY A 135     116.196  16.237  55.696  1.00 27.80           N  
ATOM   1086  CA  GLY A 135     117.311  16.328  56.622  1.00 29.00           C  
ATOM   1087  C   GLY A 135     117.329  17.577  57.480  1.00 29.30           C  
ATOM   1088  O   GLY A 135     118.290  17.821  58.208  1.00 30.44           O  
ATOM   1089  N   SER A 136     116.274  18.379  57.396  1.00 26.86           N  
ATOM   1090  CA  SER A 136     116.197  19.601  58.192  1.00 25.04           C  
ATOM   1091  C   SER A 136     114.795  19.785  58.745  1.00 24.45           C  
ATOM   1092  O   SER A 136     113.828  19.301  58.161  1.00 25.34           O  
ATOM   1093  CB  SER A 136     116.553  20.825  57.342  1.00 24.56           C  
ATOM   1094  OG  SER A 136     116.388  22.027  58.087  1.00 23.54           O  
ATOM   1095  N   LEU A 137     114.694  20.480  59.876  1.00 22.22           N  
ATOM   1096  CA  LEU A 137     113.403  20.762  60.484  1.00 21.40           C  
ATOM   1097  C   LEU A 137     112.937  22.145  60.039  1.00 21.93           C  
ATOM   1098  O   LEU A 137     111.769  22.502  60.218  1.00 21.76           O  
ATOM   1099  CB  LEU A 137     113.506  20.722  62.013  1.00 21.10           C  
ATOM   1100  CG  LEU A 137     113.822  19.365  62.651  1.00 22.80           C  
ATOM   1101  CD1 LEU A 137     114.009  19.534  64.149  1.00 23.59           C  
ATOM   1102  CD2 LEU A 137     112.683  18.387  62.366  1.00 22.72           C  
ATOM   1103  N   CYS A 138     113.851  22.920  59.454  1.00 21.15           N  
ATOM   1104  CA  CYS A 138     113.518  24.272  59.010  1.00 20.06           C  
ATOM   1105  C   CYS A 138     112.681  24.249  57.740  1.00 20.63           C  
ATOM   1106  O   CYS A 138     112.906  23.438  56.847  1.00 23.16           O  
ATOM   1107  CB  CYS A 138     114.788  25.118  58.834  1.00 21.69           C  
ATOM   1108  SG  CYS A 138     115.414  25.777  60.430  0.50 16.83           S  
ATOM   1109  N   ILE A 139     111.709  25.151  57.667  1.00 18.94           N  
ATOM   1110  CA  ILE A 139     110.795  25.203  56.540  1.00 18.58           C  
ATOM   1111  C   ILE A 139     111.014  26.344  55.551  1.00 17.39           C  
ATOM   1112  O   ILE A 139     111.324  27.468  55.941  1.00 17.67           O  
ATOM   1113  CB  ILE A 139     109.328  25.287  57.061  1.00 18.87           C  
ATOM   1114  CG1 ILE A 139     109.012  24.034  57.886  1.00 21.15           C  
ATOM   1115  CG2 ILE A 139     108.340  25.465  55.888  1.00 18.88           C  
ATOM   1116  CD1 ILE A 139     107.558  23.869  58.259  1.00 26.12           C  
ATOM   1117  N   GLY A 140     110.865  26.030  54.267  1.00 17.52           N  
ATOM   1118  CA  GLY A 140     110.942  27.048  53.236  1.00 16.39           C  
ATOM   1119  C   GLY A 140     112.249  27.367  52.550  1.00 17.62           C  
ATOM   1120  O   GLY A 140     113.327  27.215  53.115  1.00 17.56           O  
ATOM   1121  N   VAL A 141     112.117  27.834  51.310  1.00 17.16           N  
ATOM   1122  CA  VAL A 141     113.244  28.233  50.480  1.00 18.33           C  
ATOM   1123  C   VAL A 141     112.981  29.676  50.059  1.00 17.86           C  
ATOM   1124  O   VAL A 141     111.825  30.076  49.901  1.00 17.84           O  
ATOM   1125  CB  VAL A 141     113.337  27.345  49.210  1.00 18.19           C  
ATOM   1126  CG1 VAL A 141     114.383  27.901  48.239  1.00 19.15           C  
ATOM   1127  CG2 VAL A 141     113.688  25.912  49.605  1.00 18.24           C  
ATOM   1128  N   ASP A 142     114.039  30.467  49.906  1.00 16.31           N  
ATOM   1129  CA  ASP A 142     113.873  31.846  49.456  1.00 16.65           C  
ATOM   1130  C   ASP A 142     113.610  31.763  47.954  1.00 17.63           C  
ATOM   1131  O   ASP A 142     114.507  31.422  47.184  1.00 17.81           O  
ATOM   1132  CB  ASP A 142     115.145  32.657  49.705  1.00 16.63           C  
ATOM   1133  CG  ASP A 142     114.978  34.124  49.361  1.00 16.84           C  
ATOM   1134  OD1 ASP A 142     114.001  34.479  48.655  1.00 17.95           O  
ATOM   1135  OD2 ASP A 142     115.833  34.923  49.796  1.00 17.68           O  
ATOM   1136  N   PRO A 143     112.377  32.072  47.517  1.00 16.57           N  
ATOM   1137  CA  PRO A 143     112.079  32.000  46.086  1.00 17.38           C  
ATOM   1138  C   PRO A 143     112.924  32.935  45.230  1.00 17.24           C  
ATOM   1139  O   PRO A 143     113.072  32.704  44.027  1.00 19.44           O  
ATOM   1140  CB  PRO A 143     110.581  32.313  46.023  1.00 17.58           C  
ATOM   1141  CG  PRO A 143     110.389  33.254  47.171  1.00 16.54           C  
ATOM   1142  CD  PRO A 143     111.235  32.629  48.271  1.00 16.58           C  
ATOM   1143  N   ASN A 144     113.494  33.974  45.839  1.00 17.49           N  
ATOM   1144  CA  ASN A 144     114.329  34.893  45.069  1.00 17.99           C  
ATOM   1145  C   ASN A 144     115.821  34.564  45.133  1.00 18.60           C  
ATOM   1146  O   ASN A 144     116.668  35.437  44.933  1.00 19.30           O  
ATOM   1147  CB  ASN A 144     114.090  36.347  45.488  1.00 18.44           C  
ATOM   1148  CG  ASN A 144     114.466  37.319  44.391  1.00 18.75           C  
ATOM   1149  OD1 ASN A 144     114.360  36.983  43.212  1.00 18.83           O  
ATOM   1150  ND2 ASN A 144     114.886  38.521  44.761  1.00 19.55           N  
ATOM   1151  N   ARG A 145     116.126  33.299  45.426  1.00 19.07           N  
ATOM   1152  CA  ARG A 145     117.503  32.802  45.454  1.00 19.63           C  
ATOM   1153  C   ARG A 145     117.477  31.420  44.799  1.00 19.50           C  
ATOM   1154  O   ARG A 145     118.497  30.731  44.735  1.00 20.85           O  
ATOM   1155  CB  ARG A 145     118.023  32.656  46.894  1.00 19.44           C  
ATOM   1156  CG  ARG A 145     118.182  33.963  47.660  1.00 18.79           C  
ATOM   1157  CD  ARG A 145     119.247  34.874  47.039  1.00 19.54           C  
ATOM   1158  NE  ARG A 145     119.460  36.066  47.856  1.00 19.33           N  
ATOM   1159  CZ  ARG A 145     118.588  37.065  47.972  1.00 20.34           C  
ATOM   1160  NH1 ARG A 145     117.437  37.029  47.305  1.00 19.25           N  
ATOM   1161  NH2 ARG A 145     118.841  38.078  48.793  1.00 17.79           N  
ATOM   1162  N   ASN A 146     116.303  31.038  44.292  1.00 19.12           N  
ATOM   1163  CA  ASN A 146     116.071  29.718  43.698  1.00 19.23           C  
ATOM   1164  C   ASN A 146     116.155  29.627  42.166  1.00 20.23           C  
ATOM   1165  O   ASN A 146     115.976  28.544  41.604  1.00 20.36           O  
ATOM   1166  CB  ASN A 146     114.681  29.239  44.158  1.00 19.84           C  
ATOM   1167  CG  ASN A 146     114.469  27.746  43.992  1.00 19.98           C  
ATOM   1168  OD1 ASN A 146     113.462  27.310  43.417  1.00 18.84           O  
ATOM   1169  ND2 ASN A 146     115.398  26.949  44.518  1.00 21.28           N  
ATOM   1170  N   TRP A 147     116.425  30.745  41.494  1.00 19.53           N  
ATOM   1171  CA  TRP A 147     116.481  30.745  40.029  1.00 20.56           C  
ATOM   1172  C   TRP A 147     117.847  30.312  39.504  1.00 21.45           C  
ATOM   1173  O   TRP A 147     118.862  30.466  40.183  1.00 21.14           O  
ATOM   1174  CB  TRP A 147     116.100  32.133  39.481  1.00 19.97           C  
ATOM   1175  CG  TRP A 147     114.731  32.586  39.950  1.00 19.74           C  
ATOM   1176  CD1 TRP A 147     114.390  32.999  41.213  1.00 19.52           C  
ATOM   1177  CD2 TRP A 147     113.516  32.604  39.184  1.00 18.07           C  
ATOM   1178  NE1 TRP A 147     113.042  33.268  41.278  1.00 18.03           N  
ATOM   1179  CE2 TRP A 147     112.481  33.034  40.050  1.00 17.52           C  
ATOM   1180  CE3 TRP A 147     113.199  32.297  37.850  1.00 19.06           C  
ATOM   1181  CZ2 TRP A 147     111.150  33.164  39.628  1.00 18.81           C  
ATOM   1182  CZ3 TRP A 147     111.872  32.426  37.427  1.00 19.76           C  
ATOM   1183  CH2 TRP A 147     110.863  32.856  38.317  1.00 19.21           C  
ATOM   1184  N   ASP A 148     117.855  29.770  38.290  1.00 23.08           N  
ATOM   1185  CA  ASP A 148     119.080  29.259  37.676  1.00 25.22           C  
ATOM   1186  C   ASP A 148     119.953  30.312  36.996  1.00 25.65           C  
ATOM   1187  O   ASP A 148     120.196  30.259  35.787  1.00 26.75           O  
ATOM   1188  CB  ASP A 148     118.719  28.146  36.692  1.00 26.50           C  
ATOM   1189  CG  ASP A 148     119.913  27.299  36.305  1.00 30.06           C  
ATOM   1190  OD1 ASP A 148     120.830  27.145  37.138  1.00 32.12           O  
ATOM   1191  OD2 ASP A 148     119.926  26.777  35.172  1.00 34.10           O  
ATOM   1192  N   ALA A 149     120.420  31.261  37.800  1.00 25.68           N  
ATOM   1193  CA  ALA A 149     121.290  32.348  37.365  1.00 26.30           C  
ATOM   1194  C   ALA A 149     122.219  32.593  38.550  1.00 26.67           C  
ATOM   1195  O   ALA A 149     121.830  33.227  39.534  1.00 26.38           O  
ATOM   1196  CB  ALA A 149     120.464  33.604  37.061  1.00 26.38           C  
ATOM   1197  N   GLY A 150     123.438  32.069  38.466  1.00 26.83           N  
ATOM   1198  CA  GLY A 150     124.381  32.222  39.558  1.00 26.49           C  
ATOM   1199  C   GLY A 150     123.891  31.444  40.770  1.00 26.17           C  
ATOM   1200  O   GLY A 150     124.242  31.757  41.907  1.00 26.10           O  
ATOM   1201  N   PHE A 151     123.080  30.421  40.522  1.00 26.47           N  
ATOM   1202  CA  PHE A 151     122.523  29.616  41.603  1.00 26.19           C  
ATOM   1203  C   PHE A 151     123.564  29.051  42.563  1.00 26.72           C  
ATOM   1204  O   PHE A 151     124.575  28.485  42.139  1.00 27.67           O  
ATOM   1205  CB  PHE A 151     121.704  28.450  41.050  1.00 24.86           C  
ATOM   1206  CG  PHE A 151     121.093  27.600  42.124  1.00 24.81           C  
ATOM   1207  CD1 PHE A 151     119.925  28.003  42.763  1.00 24.97           C  
ATOM   1208  CD2 PHE A 151     121.732  26.444  42.561  1.00 24.22           C  
ATOM   1209  CE1 PHE A 151     119.407  27.271  43.827  1.00 24.94           C  
ATOM   1210  CE2 PHE A 151     121.225  25.705  43.624  1.00 24.48           C  
ATOM   1211  CZ  PHE A 151     120.059  26.120  44.263  1.00 24.28           C  
ATOM   1212  N   GLY A 152     123.296  29.196  43.859  1.00 26.51           N  
ATOM   1213  CA  GLY A 152     124.192  28.676  44.878  1.00 26.99           C  
ATOM   1214  C   GLY A 152     125.488  29.433  45.083  1.00 28.69           C  
ATOM   1215  O   GLY A 152     126.309  29.045  45.920  1.00 28.62           O  
ATOM   1216  N   LEU A 153     125.683  30.511  44.333  1.00 28.13           N  
ATOM   1217  CA  LEU A 153     126.899  31.301  44.464  1.00 28.61           C  
ATOM   1218  C   LEU A 153     126.744  32.372  45.532  1.00 29.09           C  
ATOM   1219  O   LEU A 153     125.666  32.538  46.108  1.00 29.29           O  
ATOM   1220  CB  LEU A 153     127.257  31.939  43.121  1.00 29.99           C  
ATOM   1221  CG  LEU A 153     127.431  30.950  41.964  1.00 30.00           C  
ATOM   1222  CD1 LEU A 153     127.870  31.710  40.722  1.00 30.67           C  
ATOM   1223  CD2 LEU A 153     128.462  29.881  42.329  1.00 32.45           C  
ATOM   1224  N   SER A 154     127.827  33.094  45.804  1.00 29.16           N  
ATOM   1225  CA  SER A 154     127.809  34.153  46.807  1.00 28.97           C  
ATOM   1226  C   SER A 154     126.572  35.035  46.607  1.00 28.06           C  
ATOM   1227  O   SER A 154     126.278  35.458  45.491  1.00 28.50           O  
ATOM   1228  CB  SER A 154     129.085  34.992  46.695  1.00 29.03           C  
ATOM   1229  OG  SER A 154     129.132  35.994  47.692  1.00 34.03           O  
ATOM   1230  N   GLY A 155     125.851  35.302  47.693  1.00 26.99           N  
ATOM   1231  CA  GLY A 155     124.649  36.113  47.601  1.00 25.09           C  
ATOM   1232  C   GLY A 155     123.427  35.294  47.980  1.00 24.21           C  
ATOM   1233  O   GLY A 155     122.290  35.707  47.749  1.00 23.67           O  
ATOM   1234  N   ALA A 156     123.669  34.121  48.556  1.00 22.99           N  
ATOM   1235  CA  ALA A 156     122.599  33.225  48.986  1.00 22.47           C  
ATOM   1236  C   ALA A 156     123.159  32.316  50.076  1.00 23.73           C  
ATOM   1237  O   ALA A 156     124.372  32.172  50.198  1.00 25.00           O  
ATOM   1238  CB  ALA A 156     122.104  32.392  47.814  1.00 21.56           C  
ATOM   1239  N   SER A 157     122.281  31.701  50.858  1.00 22.29           N  
ATOM   1240  CA  SER A 157     122.716  30.818  51.938  1.00 22.89           C  
ATOM   1241  C   SER A 157     122.402  29.347  51.691  1.00 22.41           C  
ATOM   1242  O   SER A 157     121.389  29.016  51.079  1.00 23.04           O  
ATOM   1243  CB  SER A 157     122.063  31.249  53.254  1.00 22.35           C  
ATOM   1244  OG  SER A 157     122.377  30.346  54.305  1.00 22.12           O  
ATOM   1245  N   SER A 158     123.279  28.464  52.169  1.00 23.09           N  
ATOM   1246  CA  SER A 158     123.065  27.026  52.033  1.00 22.76           C  
ATOM   1247  C   SER A 158     122.452  26.456  53.319  1.00 21.95           C  
ATOM   1248  O   SER A 158     122.235  25.253  53.429  1.00 22.19           O  
ATOM   1249  CB  SER A 158     124.383  26.299  51.717  1.00 24.46           C  
ATOM   1250  OG  SER A 158     125.342  26.477  52.746  1.00 27.07           O  
ATOM   1251  N   ASN A 159     122.172  27.333  54.283  1.00 21.68           N  
ATOM   1252  CA  ASN A 159     121.564  26.945  55.560  1.00 21.43           C  
ATOM   1253  C   ASN A 159     120.044  26.956  55.362  1.00 20.42           C  
ATOM   1254  O   ASN A 159     119.455  28.009  55.131  1.00 20.21           O  
ATOM   1255  CB  ASN A 159     121.973  27.959  56.635  1.00 22.38           C  
ATOM   1256  CG  ASN A 159     121.391  27.654  58.009  1.00 24.99           C  
ATOM   1257  OD1 ASN A 159     121.746  28.312  58.988  1.00 32.72           O  
ATOM   1258  ND2 ASN A 159     120.501  26.674  58.091  1.00 23.72           N  
ATOM   1259  N   PRO A 160     119.393  25.783  55.449  1.00 19.55           N  
ATOM   1260  CA  PRO A 160     117.938  25.694  55.266  1.00 19.68           C  
ATOM   1261  C   PRO A 160     117.131  26.675  56.115  1.00 20.00           C  
ATOM   1262  O   PRO A 160     116.050  27.113  55.711  1.00 20.13           O  
ATOM   1263  CB  PRO A 160     117.635  24.242  55.632  1.00 20.49           C  
ATOM   1264  CG  PRO A 160     118.879  23.528  55.190  1.00 21.85           C  
ATOM   1265  CD  PRO A 160     119.967  24.446  55.702  1.00 20.51           C  
ATOM   1266  N   CYS A 161     117.664  27.014  57.284  1.00 19.24           N  
ATOM   1267  CA  CYS A 161     116.992  27.924  58.214  1.00 19.02           C  
ATOM   1268  C   CYS A 161     117.118  29.399  57.861  1.00 18.48           C  
ATOM   1269  O   CYS A 161     116.396  30.236  58.407  1.00 20.39           O  
ATOM   1270  CB  CYS A 161     117.545  27.715  59.618  1.00 19.16           C  
ATOM   1271  SG  CYS A 161     117.416  25.995  60.183  0.50 18.63           S  
ATOM   1272  N   SER A 162     118.037  29.713  56.954  1.00 19.35           N  
ATOM   1273  CA  SER A 162     118.273  31.093  56.547  1.00 18.66           C  
ATOM   1274  C   SER A 162     117.134  31.677  55.727  1.00 17.73           C  
ATOM   1275  O   SER A 162     116.473  30.970  54.971  1.00 17.83           O  
ATOM   1276  CB  SER A 162     119.564  31.187  55.724  1.00 19.24           C  
ATOM   1277  OG  SER A 162     119.736  32.496  55.202  1.00 20.76           O  
ATOM   1278  N   GLU A 163     116.931  32.981  55.875  1.00 18.81           N  
ATOM   1279  CA  GLU A 163     115.898  33.692  55.132  1.00 19.55           C  
ATOM   1280  C   GLU A 163     116.255  33.732  53.650  1.00 18.92           C  
ATOM   1281  O   GLU A 163     115.385  33.950  52.803  1.00 17.93           O  
ATOM   1282  CB  GLU A 163     115.756  35.120  55.674  1.00 20.63           C  
ATOM   1283  CG  GLU A 163     115.050  35.185  57.017  1.00 22.03           C  
ATOM   1284  CD  GLU A 163     113.548  35.034  56.893  0.50 21.25           C  
ATOM   1285  OE1 GLU A 163     112.864  36.074  56.817  0.50 20.05           O  
ATOM   1286  OE2 GLU A 163     113.054  33.885  56.861  0.50 20.74           O  
ATOM   1287  N   THR A 164     117.532  33.513  53.340  1.00 18.22           N  
ATOM   1288  CA  THR A 164     117.987  33.522  51.959  1.00 19.01           C  
ATOM   1289  C   THR A 164     118.474  32.154  51.490  1.00 18.76           C  
ATOM   1290  O   THR A 164     119.326  32.060  50.606  1.00 19.28           O  
ATOM   1291  CB  THR A 164     119.114  34.569  51.731  1.00 20.27           C  
ATOM   1292  OG1 THR A 164     120.219  34.303  52.612  1.00 21.98           O  
ATOM   1293  CG2 THR A 164     118.589  35.971  51.996  1.00 19.56           C  
ATOM   1294  N   TYR A 165     117.934  31.091  52.082  1.00 19.36           N  
ATOM   1295  CA  TYR A 165     118.295  29.730  51.686  1.00 18.47           C  
ATOM   1296  C   TYR A 165     117.922  29.531  50.213  1.00 19.81           C  
ATOM   1297  O   TYR A 165     116.784  29.781  49.816  1.00 20.24           O  
ATOM   1298  CB  TYR A 165     117.553  28.712  52.564  1.00 18.87           C  
ATOM   1299  CG  TYR A 165     117.735  27.269  52.144  1.00 19.31           C  
ATOM   1300  CD1 TYR A 165     119.006  26.743  51.903  1.00 20.41           C  
ATOM   1301  CD2 TYR A 165     116.632  26.423  51.995  1.00 18.80           C  
ATOM   1302  CE1 TYR A 165     119.173  25.408  51.522  1.00 19.94           C  
ATOM   1303  CE2 TYR A 165     116.787  25.094  51.617  1.00 20.48           C  
ATOM   1304  CZ  TYR A 165     118.062  24.593  51.379  1.00 20.94           C  
ATOM   1305  OH  TYR A 165     118.223  23.288  50.974  1.00 23.46           O  
ATOM   1306  N   HIS A 166     118.877  29.077  49.403  1.00 20.35           N  
ATOM   1307  CA  HIS A 166     118.617  28.892  47.979  1.00 20.06           C  
ATOM   1308  C   HIS A 166     117.907  27.609  47.568  1.00 20.52           C  
ATOM   1309  O   HIS A 166     117.461  27.490  46.427  1.00 21.03           O  
ATOM   1310  CB  HIS A 166     119.925  29.037  47.178  1.00 20.19           C  
ATOM   1311  CG  HIS A 166     121.052  28.187  47.677  1.00 21.38           C  
ATOM   1312  ND1 HIS A 166     120.961  26.817  47.790  1.00 23.08           N  
ATOM   1313  CD2 HIS A 166     122.310  28.513  48.057  1.00 22.72           C  
ATOM   1314  CE1 HIS A 166     122.116  26.335  48.218  1.00 23.11           C  
ATOM   1315  NE2 HIS A 166     122.951  27.343  48.387  1.00 22.53           N  
ATOM   1316  N   GLY A 167     117.781  26.654  48.486  1.00 19.86           N  
ATOM   1317  CA  GLY A 167     117.129  25.402  48.142  1.00 21.55           C  
ATOM   1318  C   GLY A 167     118.131  24.366  47.651  1.00 23.15           C  
ATOM   1319  O   GLY A 167     119.293  24.686  47.399  1.00 22.72           O  
ATOM   1320  N   LYS A 168     117.675  23.127  47.506  1.00 24.24           N  
ATOM   1321  CA  LYS A 168     118.529  22.021  47.064  1.00 25.37           C  
ATOM   1322  C   LYS A 168     119.130  22.204  45.673  1.00 25.66           C  
ATOM   1323  O   LYS A 168     120.283  21.835  45.432  1.00 26.62           O  
ATOM   1324  CB  LYS A 168     117.740  20.712  47.097  1.00 25.76           C  
ATOM   1325  CG  LYS A 168     117.315  20.270  48.488  0.00 25.79           C  
ATOM   1326  CD  LYS A 168     118.520  19.967  49.364  0.00 25.88           C  
ATOM   1327  CE  LYS A 168     118.096  19.482  50.740  0.00 25.90           C  
ATOM   1328  NZ  LYS A 168     119.268  19.179  51.609  0.00 25.92           N  
ATOM   1329  N   PHE A 169     118.345  22.761  44.757  1.00 24.20           N  
ATOM   1330  CA  PHE A 169     118.800  22.981  43.387  1.00 24.13           C  
ATOM   1331  C   PHE A 169     117.916  24.037  42.737  1.00 23.50           C  
ATOM   1332  O   PHE A 169     116.826  24.327  43.237  1.00 23.46           O  
ATOM   1333  CB  PHE A 169     118.741  21.661  42.603  1.00 25.09           C  
ATOM   1334  CG  PHE A 169     117.402  20.979  42.655  1.00 27.05           C  
ATOM   1335  CD1 PHE A 169     116.395  21.326  41.768  1.00 27.07           C  
ATOM   1336  CD2 PHE A 169     117.141  20.005  43.615  1.00 28.19           C  
ATOM   1337  CE1 PHE A 169     115.145  20.717  41.833  1.00 26.85           C  
ATOM   1338  CE2 PHE A 169     115.894  19.391  43.690  1.00 27.85           C  
ATOM   1339  CZ  PHE A 169     114.893  19.749  42.795  1.00 27.87           C  
ATOM   1340  N   ALA A 170     118.380  24.620  41.637  1.00 22.74           N  
ATOM   1341  CA  ALA A 170     117.605  25.652  40.956  1.00 21.95           C  
ATOM   1342  C   ALA A 170     116.234  25.153  40.503  1.00 22.26           C  
ATOM   1343  O   ALA A 170     116.110  24.062  39.937  1.00 22.18           O  
ATOM   1344  CB  ALA A 170     118.384  26.193  39.760  1.00 23.40           C  
ATOM   1345  N   ASN A 171     115.209  25.967  40.757  1.00 20.92           N  
ATOM   1346  CA  ASN A 171     113.829  25.654  40.390  1.00 20.68           C  
ATOM   1347  C   ASN A 171     113.217  24.551  41.258  1.00 19.80           C  
ATOM   1348  O   ASN A 171     112.191  23.977  40.901  1.00 20.35           O  
ATOM   1349  CB  ASN A 171     113.741  25.240  38.917  1.00 21.31           C  
ATOM   1350  CG  ASN A 171     114.208  26.331  37.959  1.00 23.23           C  
ATOM   1351  OD1 ASN A 171     114.597  26.038  36.823  1.00 28.04           O  
ATOM   1352  ND2 ASN A 171     114.157  27.585  38.395  1.00 20.17           N  
ATOM   1353  N   SER A 172     113.833  24.261  42.401  1.00 20.12           N  
ATOM   1354  CA  SER A 172     113.297  23.229  43.282  1.00 19.35           C  
ATOM   1355  C   SER A 172     111.894  23.612  43.757  1.00 19.85           C  
ATOM   1356  O   SER A 172     111.039  22.749  43.975  1.00 20.01           O  
ATOM   1357  CB  SER A 172     114.214  23.028  44.498  1.00 20.29           C  
ATOM   1358  OG  SER A 172     114.260  24.179  45.334  1.00 21.20           O  
ATOM   1359  N   GLU A 173     111.655  24.909  43.913  1.00 19.11           N  
ATOM   1360  CA  GLU A 173     110.355  25.372  44.383  1.00 17.74           C  
ATOM   1361  C   GLU A 173     109.354  25.429  43.249  1.00 17.99           C  
ATOM   1362  O   GLU A 173     109.583  26.094  42.238  1.00 17.68           O  
ATOM   1363  CB  GLU A 173     110.481  26.748  45.042  1.00 16.54           C  
ATOM   1364  CG  GLU A 173     111.513  26.774  46.161  1.00 18.53           C  
ATOM   1365  CD  GLU A 173     111.315  25.637  47.136  1.00 19.46           C  
ATOM   1366  OE1 GLU A 173     110.404  25.740  47.985  1.00 18.82           O  
ATOM   1367  OE2 GLU A 173     112.059  24.634  47.039  1.00 19.42           O  
ATOM   1368  N   VAL A 174     108.235  24.736  43.425  1.00 18.58           N  
ATOM   1369  CA  VAL A 174     107.221  24.708  42.386  1.00 19.34           C  
ATOM   1370  C   VAL A 174     106.727  26.110  42.024  1.00 19.67           C  
ATOM   1371  O   VAL A 174     106.353  26.357  40.878  1.00 18.95           O  
ATOM   1372  CB  VAL A 174     106.035  23.793  42.793  1.00 18.86           C  
ATOM   1373  CG1 VAL A 174     105.304  24.379  43.998  1.00 18.77           C  
ATOM   1374  CG2 VAL A 174     105.092  23.595  41.603  1.00 20.16           C  
ATOM   1375  N   GLU A 175     106.747  27.033  42.986  1.00 18.11           N  
ATOM   1376  CA  GLU A 175     106.297  28.398  42.726  1.00 16.90           C  
ATOM   1377  C   GLU A 175     107.204  29.074  41.702  1.00 16.72           C  
ATOM   1378  O   GLU A 175     106.763  29.932  40.932  1.00 18.49           O  
ATOM   1379  CB  GLU A 175     106.283  29.222  44.019  1.00 16.86           C  
ATOM   1380  CG  GLU A 175     105.238  28.796  45.051  1.00 15.95           C  
ATOM   1381  CD  GLU A 175     105.667  27.610  45.906  1.00 16.54           C  
ATOM   1382  OE1 GLU A 175     106.807  27.112  45.731  1.00 16.49           O  
ATOM   1383  OE2 GLU A 175     104.854  27.185  46.769  1.00 16.20           O  
ATOM   1384  N   VAL A 176     108.475  28.692  41.709  1.00 16.93           N  
ATOM   1385  CA  VAL A 176     109.445  29.242  40.772  1.00 17.96           C  
ATOM   1386  C   VAL A 176     109.395  28.467  39.451  1.00 18.37           C  
ATOM   1387  O   VAL A 176     109.359  29.068  38.376  1.00 18.34           O  
ATOM   1388  CB  VAL A 176     110.872  29.195  41.375  1.00 17.07           C  
ATOM   1389  CG1 VAL A 176     111.921  29.528  40.307  1.00 18.07           C  
ATOM   1390  CG2 VAL A 176     110.968  30.192  42.533  1.00 18.79           C  
ATOM   1391  N   LYS A 177     109.376  27.139  39.530  1.00 19.16           N  
ATOM   1392  CA  LYS A 177     109.329  26.316  38.321  1.00 19.69           C  
ATOM   1393  C   LYS A 177     108.079  26.620  37.474  1.00 20.44           C  
ATOM   1394  O   LYS A 177     108.126  26.596  36.236  1.00 20.51           O  
ATOM   1395  CB  LYS A 177     109.364  24.830  38.700  1.00 21.21           C  
ATOM   1396  CG  LYS A 177     109.505  23.875  37.507  1.00 22.88           C  
ATOM   1397  CD  LYS A 177     110.829  24.103  36.782  1.00 25.18           C  
ATOM   1398  CE  LYS A 177     111.146  22.962  35.827  0.00 24.49           C  
ATOM   1399  NZ  LYS A 177     110.081  22.760  34.810  0.00 24.78           N  
ATOM   1400  N   SER A 178     106.959  26.907  38.133  1.00 19.87           N  
ATOM   1401  CA  SER A 178     105.727  27.220  37.415  1.00 19.29           C  
ATOM   1402  C   SER A 178     105.913  28.452  36.521  1.00 18.79           C  
ATOM   1403  O   SER A 178     105.410  28.494  35.398  1.00 19.60           O  
ATOM   1404  CB  SER A 178     104.576  27.457  38.404  1.00 18.33           C  
ATOM   1405  OG  SER A 178     104.268  26.275  39.130  1.00 20.46           O  
ATOM   1406  N   ILE A 179     106.633  29.452  37.017  1.00 18.98           N  
ATOM   1407  CA  ILE A 179     106.865  30.659  36.232  1.00 18.39           C  
ATOM   1408  C   ILE A 179     107.843  30.345  35.104  1.00 19.15           C  
ATOM   1409  O   ILE A 179     107.644  30.769  33.959  1.00 20.48           O  
ATOM   1410  CB  ILE A 179     107.434  31.793  37.107  1.00 18.20           C  
ATOM   1411  CG1 ILE A 179     106.412  32.163  38.187  1.00 17.19           C  
ATOM   1412  CG2 ILE A 179     107.755  33.015  36.236  1.00 18.39           C  
ATOM   1413  CD1 ILE A 179     106.958  33.089  39.258  1.00 17.09           C  
ATOM   1414  N   VAL A 180     108.896  29.600  35.429  1.00 18.66           N  
ATOM   1415  CA  VAL A 180     109.895  29.214  34.431  1.00 19.61           C  
ATOM   1416  C   VAL A 180     109.211  28.502  33.263  1.00 20.70           C  
ATOM   1417  O   VAL A 180     109.476  28.811  32.095  1.00 21.67           O  
ATOM   1418  CB  VAL A 180     110.964  28.273  35.046  1.00 18.98           C  
ATOM   1419  CG1 VAL A 180     111.815  27.637  33.936  1.00 19.52           C  
ATOM   1420  CG2 VAL A 180     111.860  29.060  36.001  1.00 19.81           C  
ATOM   1421  N   ASP A 181     108.330  27.553  33.581  1.00 20.34           N  
ATOM   1422  CA  ASP A 181     107.617  26.803  32.552  1.00 21.26           C  
ATOM   1423  C   ASP A 181     106.718  27.713  31.721  1.00 21.67           C  
ATOM   1424  O   ASP A 181     106.616  27.555  30.495  1.00 23.36           O  
ATOM   1425  CB  ASP A 181     106.776  25.683  33.182  1.00 22.49           C  
ATOM   1426  CG  ASP A 181     107.624  24.537  33.714  1.00 23.53           C  
ATOM   1427  OD1 ASP A 181     108.845  24.515  33.444  1.00 24.42           O  
ATOM   1428  OD2 ASP A 181     107.064  23.649  34.396  1.00 25.74           O  
ATOM   1429  N   PHE A 182     106.070  28.666  32.384  1.00 21.16           N  
ATOM   1430  CA  PHE A 182     105.190  29.596  31.693  1.00 21.39           C  
ATOM   1431  C   PHE A 182     105.957  30.480  30.718  1.00 22.26           C  
ATOM   1432  O   PHE A 182     105.539  30.673  29.572  1.00 21.58           O  
ATOM   1433  CB  PHE A 182     104.433  30.483  32.693  1.00 21.40           C  
ATOM   1434  CG  PHE A 182     103.708  31.628  32.041  1.00 21.70           C  
ATOM   1435  CD1 PHE A 182     104.355  32.841  31.818  1.00 21.78           C  
ATOM   1436  CD2 PHE A 182     102.410  31.464  31.567  1.00 22.30           C  
ATOM   1437  CE1 PHE A 182     103.724  33.871  31.123  1.00 22.23           C  
ATOM   1438  CE2 PHE A 182     101.768  32.486  30.870  1.00 23.88           C  
ATOM   1439  CZ  PHE A 182     102.428  33.693  30.646  1.00 22.97           C  
ATOM   1440  N   VAL A 183     107.072  31.030  31.185  1.00 22.01           N  
ATOM   1441  CA  VAL A 183     107.892  31.901  30.351  1.00 22.26           C  
ATOM   1442  C   VAL A 183     108.390  31.169  29.101  1.00 23.25           C  
ATOM   1443  O   VAL A 183     108.330  31.705  27.992  1.00 23.05           O  
ATOM   1444  CB  VAL A 183     109.099  32.446  31.150  1.00 22.48           C  
ATOM   1445  CG1 VAL A 183     110.084  33.135  30.216  1.00 23.77           C  
ATOM   1446  CG2 VAL A 183     108.609  33.427  32.213  1.00 22.97           C  
ATOM   1447  N   LYS A 184     108.869  29.944  29.285  1.00 23.19           N  
ATOM   1448  CA  LYS A 184     109.370  29.145  28.169  1.00 24.38           C  
ATOM   1449  C   LYS A 184     108.257  28.758  27.201  1.00 24.89           C  
ATOM   1450  O   LYS A 184     108.460  28.746  25.983  1.00 25.75           O  
ATOM   1451  CB  LYS A 184     110.058  27.878  28.692  1.00 25.65           C  
ATOM   1452  CG  LYS A 184     111.295  28.152  29.544  1.00 27.88           C  
ATOM   1453  CD  LYS A 184     111.971  26.863  29.988  0.00 27.14           C  
ATOM   1454  CE  LYS A 184     112.495  26.069  28.801  0.00 27.31           C  
ATOM   1455  NZ  LYS A 184     113.171  24.813  29.229  0.00 27.16           N  
ATOM   1456  N   ASP A 185     107.083  28.446  27.743  1.00 24.29           N  
ATOM   1457  CA  ASP A 185     105.938  28.047  26.929  1.00 26.19           C  
ATOM   1458  C   ASP A 185     105.380  29.236  26.152  1.00 25.02           C  
ATOM   1459  O   ASP A 185     105.027  29.115  24.976  1.00 25.29           O  
ATOM   1460  CB  ASP A 185     104.851  27.456  27.828  1.00 28.78           C  
ATOM   1461  CG  ASP A 185     103.665  26.918  27.047  1.00 32.88           C  
ATOM   1462  OD1 ASP A 185     102.640  26.596  27.683  1.00 35.78           O  
ATOM   1463  OD2 ASP A 185     103.753  26.806  25.805  1.00 36.90           O  
ATOM   1464  N   HIS A 186     105.302  30.389  26.810  1.00 23.79           N  
ATOM   1465  CA  HIS A 186     104.791  31.588  26.159  1.00 22.94           C  
ATOM   1466  C   HIS A 186     105.753  31.999  25.042  1.00 24.01           C  
ATOM   1467  O   HIS A 186     105.339  32.234  23.902  1.00 24.13           O  
ATOM   1468  CB  HIS A 186     104.647  32.718  27.179  1.00 23.57           C  
ATOM   1469  CG  HIS A 186     104.037  33.957  26.609  1.00 21.78           C  
ATOM   1470  ND1 HIS A 186     104.744  34.836  25.815  1.00 21.35           N  
ATOM   1471  CD2 HIS A 186     102.773  34.437  26.671  1.00 21.57           C  
ATOM   1472  CE1 HIS A 186     103.940  35.804  25.413  1.00 20.55           C  
ATOM   1473  NE2 HIS A 186     102.739  35.586  25.918  1.00 22.44           N  
ATOM   1474  N   GLY A 187     107.033  32.094  25.388  1.00 23.34           N  
ATOM   1475  CA  GLY A 187     108.059  32.425  24.411  1.00 24.44           C  
ATOM   1476  C   GLY A 187     108.112  33.818  23.817  1.00 23.57           C  
ATOM   1477  O   GLY A 187     108.954  34.080  22.954  1.00 25.11           O  
ATOM   1478  N   ASN A 188     107.239  34.721  24.251  1.00 22.63           N  
ATOM   1479  CA  ASN A 188     107.269  36.067  23.700  1.00 22.09           C  
ATOM   1480  C   ASN A 188     107.110  37.152  24.762  1.00 21.40           C  
ATOM   1481  O   ASN A 188     106.405  38.134  24.556  1.00 21.68           O  
ATOM   1482  CB  ASN A 188     106.198  36.211  22.612  1.00 22.42           C  
ATOM   1483  CG  ASN A 188     106.542  37.294  21.587  1.00 22.81           C  
ATOM   1484  OD1 ASN A 188     107.714  37.599  21.357  1.00 24.44           O  
ATOM   1485  ND2 ASN A 188     105.523  37.856  20.957  1.00 23.87           N  
ATOM   1486  N   ILE A 189     107.778  36.959  25.899  1.00 21.70           N  
ATOM   1487  CA  ILE A 189     107.751  37.927  26.992  1.00 21.49           C  
ATOM   1488  C   ILE A 189     108.841  38.944  26.680  1.00 20.13           C  
ATOM   1489  O   ILE A 189     110.006  38.577  26.525  1.00 22.08           O  
ATOM   1490  CB  ILE A 189     108.074  37.261  28.352  1.00 22.05           C  
ATOM   1491  CG1 ILE A 189     107.062  36.151  28.644  1.00 24.52           C  
ATOM   1492  CG2 ILE A 189     108.044  38.303  29.468  1.00 21.26           C  
ATOM   1493  CD1 ILE A 189     105.643  36.640  28.774  1.00 24.89           C  
ATOM   1494  N   LYS A 190     108.468  40.214  26.593  1.00 20.32           N  
ATOM   1495  CA  LYS A 190     109.436  41.260  26.267  1.00 20.87           C  
ATOM   1496  C   LYS A 190     109.932  42.032  27.488  1.00 19.27           C  
ATOM   1497  O   LYS A 190     111.030  42.582  27.478  1.00 20.76           O  
ATOM   1498  CB  LYS A 190     108.824  42.222  25.256  1.00 21.01           C  
ATOM   1499  CG  LYS A 190     108.250  41.538  24.006  1.00 22.05           C  
ATOM   1500  CD  LYS A 190     109.324  40.890  23.122  1.00 25.60           C  
ATOM   1501  CE  LYS A 190     109.806  39.554  23.661  0.00 24.64           C  
ATOM   1502  NZ  LYS A 190     110.836  38.944  22.776  0.00 25.13           N  
ATOM   1503  N   ALA A 191     109.116  42.085  28.534  1.00 18.82           N  
ATOM   1504  CA  ALA A 191     109.507  42.778  29.757  1.00 17.74           C  
ATOM   1505  C   ALA A 191     109.062  41.903  30.920  1.00 17.36           C  
ATOM   1506  O   ALA A 191     108.007  41.278  30.860  1.00 17.70           O  
ATOM   1507  CB  ALA A 191     108.842  44.152  29.838  1.00 18.97           C  
ATOM   1508  N   PHE A 192     109.874  41.858  31.969  1.00 17.70           N  
ATOM   1509  CA  PHE A 192     109.558  41.043  33.133  1.00 18.02           C  
ATOM   1510  C   PHE A 192     109.859  41.891  34.360  1.00 17.97           C  
ATOM   1511  O   PHE A 192     111.008  42.253  34.609  1.00 18.03           O  
ATOM   1512  CB  PHE A 192     110.412  39.772  33.104  1.00 18.01           C  
ATOM   1513  CG  PHE A 192     109.997  38.734  34.109  1.00 18.43           C  
ATOM   1514  CD1 PHE A 192     110.209  38.942  35.472  1.00 17.45           C  
ATOM   1515  CD2 PHE A 192     109.413  37.542  33.692  1.00 17.92           C  
ATOM   1516  CE1 PHE A 192     109.844  37.968  36.404  1.00 18.71           C  
ATOM   1517  CE2 PHE A 192     109.045  36.557  34.618  1.00 18.84           C  
ATOM   1518  CZ  PHE A 192     109.262  36.770  35.974  1.00 18.38           C  
ATOM   1519  N   ILE A 193     108.816  42.205  35.123  1.00 18.18           N  
ATOM   1520  CA  ILE A 193     108.955  43.064  36.292  1.00 17.91           C  
ATOM   1521  C   ILE A 193     108.516  42.341  37.560  1.00 17.76           C  
ATOM   1522  O   ILE A 193     107.343  41.998  37.713  1.00 17.18           O  
ATOM   1523  CB  ILE A 193     108.099  44.328  36.100  1.00 16.98           C  
ATOM   1524  CG1 ILE A 193     108.469  44.990  34.768  1.00 19.33           C  
ATOM   1525  CG2 ILE A 193     108.294  45.283  37.272  1.00 18.22           C  
ATOM   1526  CD1 ILE A 193     107.446  45.994  34.278  1.00 23.26           C  
ATOM   1527  N   SER A 194     109.471  42.113  38.460  1.00 17.56           N  
ATOM   1528  CA  SER A 194     109.200  41.425  39.722  1.00 17.00           C  
ATOM   1529  C   SER A 194     109.190  42.465  40.835  1.00 17.10           C  
ATOM   1530  O   SER A 194     110.205  43.093  41.115  1.00 17.82           O  
ATOM   1531  CB  SER A 194     110.276  40.367  39.976  1.00 17.92           C  
ATOM   1532  OG  SER A 194     109.944  39.575  41.106  1.00 18.43           O  
ATOM   1533  N   ILE A 195     108.039  42.624  41.481  1.00 16.06           N  
ATOM   1534  CA  ILE A 195     107.867  43.641  42.509  1.00 16.40           C  
ATOM   1535  C   ILE A 195     107.995  43.194  43.964  1.00 16.23           C  
ATOM   1536  O   ILE A 195     107.375  42.214  44.400  1.00 16.80           O  
ATOM   1537  CB  ILE A 195     106.512  44.347  42.294  1.00 16.06           C  
ATOM   1538  CG1 ILE A 195     106.476  44.938  40.874  1.00 17.45           C  
ATOM   1539  CG2 ILE A 195     106.312  45.449  43.328  1.00 15.79           C  
ATOM   1540  CD1 ILE A 195     105.153  45.591  40.496  1.00 15.74           C  
ATOM   1541  N   HIS A 196     108.810  43.945  44.702  1.00 16.19           N  
ATOM   1542  CA  HIS A 196     109.087  43.715  46.120  1.00 15.03           C  
ATOM   1543  C   HIS A 196     108.903  45.028  46.890  1.00 15.05           C  
ATOM   1544  O   HIS A 196     108.593  46.069  46.329  1.00 15.73           O  
ATOM   1545  CB  HIS A 196     110.557  43.314  46.328  1.00 14.90           C  
ATOM   1546  CG  HIS A 196     110.942  42.001  45.723  1.00 14.33           C  
ATOM   1547  ND1 HIS A 196     111.315  40.918  46.488  1.00 15.93           N  
ATOM   1548  CD2 HIS A 196     111.054  41.605  44.434  1.00 14.26           C  
ATOM   1549  CE1 HIS A 196     111.642  39.910  45.698  1.00 15.21           C  
ATOM   1550  NE2 HIS A 196     111.494  40.302  44.445  1.00 15.97           N  
ATOM   1551  N   SER A 197     109.125  44.944  48.198  1.00 19.94           N  
ATOM   1552  CA  SER A 197     109.114  46.070  49.125  1.00 22.81           C  
ATOM   1553  C   SER A 197     110.038  45.591  50.256  1.00 28.89           C  
ATOM   1554  O   SER A 197     110.214  44.386  50.413  1.00 29.21           O  
ATOM   1555  CB  SER A 197     107.702  46.401  49.632  1.00 22.95           C  
ATOM   1556  OG  SER A 197     107.263  45.548  50.670  1.00 22.54           O  
ATOM   1557  N   TYR A 198     110.710  46.477  50.972  1.00 29.41           N  
ATOM   1558  CA  TYR A 198     110.685  47.938  50.804  1.00 26.84           C  
ATOM   1559  C   TYR A 198     112.103  48.393  50.474  1.00 24.50           C  
ATOM   1560  O   TYR A 198     113.028  47.593  50.511  1.00 23.65           O  
ATOM   1561  CB  TYR A 198     110.260  48.574  52.120  1.00 26.00           C  
ATOM   1562  CG  TYR A 198     111.197  48.229  53.265  1.00 24.37           C  
ATOM   1563  CD1 TYR A 198     111.050  47.046  53.977  1.00 23.19           C  
ATOM   1564  CD2 TYR A 198     112.269  49.053  53.587  1.00 23.29           C  
ATOM   1565  CE1 TYR A 198     111.944  46.680  54.962  1.00 24.52           C  
ATOM   1566  CE2 TYR A 198     113.176  48.698  54.574  1.00 23.57           C  
ATOM   1567  CZ  TYR A 198     113.011  47.513  55.262  1.00 25.03           C  
ATOM   1568  OH  TYR A 198     113.906  47.143  56.233  1.00 26.39           O  
ATOM   1569  N   SER A 199     112.261  49.692  50.211  1.00 17.26           N  
ATOM   1570  CA  SER A 199     113.559  50.346  49.939  1.00 17.88           C  
ATOM   1571  C   SER A 199     113.474  51.512  48.962  1.00 18.26           C  
ATOM   1572  O   SER A 199     114.353  52.375  48.950  1.00 18.67           O  
ATOM   1573  CB  SER A 199     114.626  49.365  49.418  1.00 19.42           C  
ATOM   1574  OG  SER A 199     115.285  48.707  50.489  1.00 23.08           O  
ATOM   1575  N   GLN A 200     112.418  51.542  48.154  1.00 17.52           N  
ATOM   1576  CA  GLN A 200     112.234  52.596  47.150  1.00 17.70           C  
ATOM   1577  C   GLN A 200     113.386  52.602  46.150  1.00 17.64           C  
ATOM   1578  O   GLN A 200     114.185  53.549  46.067  1.00 17.88           O  
ATOM   1579  CB  GLN A 200     112.046  53.966  47.828  1.00 17.12           C  
ATOM   1580  CG  GLN A 200     110.761  53.981  48.653  1.00 17.13           C  
ATOM   1581  CD  GLN A 200     110.402  55.305  49.285  1.00 17.88           C  
ATOM   1582  OE1 GLN A 200     109.487  55.363  50.104  1.00 17.52           O  
ATOM   1583  NE2 GLN A 200     111.095  56.380  48.901  1.00 18.03           N  
ATOM   1584  N   LEU A 201     113.442  51.517  45.382  1.00 17.42           N  
ATOM   1585  CA  LEU A 201     114.468  51.302  44.372  1.00 17.71           C  
ATOM   1586  C   LEU A 201     113.894  50.674  43.109  1.00 18.47           C  
ATOM   1587  O   LEU A 201     112.894  49.960  43.154  1.00 19.19           O  
ATOM   1588  CB  LEU A 201     115.535  50.344  44.906  1.00 18.94           C  
ATOM   1589  CG  LEU A 201     116.297  50.733  46.167  1.00 19.41           C  
ATOM   1590  CD1 LEU A 201     117.121  49.533  46.654  1.00 20.41           C  
ATOM   1591  CD2 LEU A 201     117.191  51.929  45.864  1.00 20.53           C  
ATOM   1592  N   LEU A 202     114.537  50.956  41.981  1.00 18.35           N  
ATOM   1593  CA  LEU A 202     114.163  50.350  40.708  1.00 17.60           C  
ATOM   1594  C   LEU A 202     115.501  49.812  40.244  1.00 19.00           C  
ATOM   1595  O   LEU A 202     116.450  50.580  40.067  1.00 18.82           O  
ATOM   1596  CB  LEU A 202     113.617  51.380  39.715  1.00 17.42           C  
ATOM   1597  CG  LEU A 202     113.315  50.779  38.335  1.00 18.82           C  
ATOM   1598  CD1 LEU A 202     112.428  49.537  38.475  1.00 19.93           C  
ATOM   1599  CD2 LEU A 202     112.633  51.821  37.464  1.00 18.76           C  
ATOM   1600  N   MET A 203     115.588  48.496  40.071  1.00 18.31           N  
ATOM   1601  CA  MET A 203     116.849  47.870  39.693  1.00 20.15           C  
ATOM   1602  C   MET A 203     116.792  46.945  38.487  1.00 19.61           C  
ATOM   1603  O   MET A 203     115.733  46.430  38.121  1.00 19.45           O  
ATOM   1604  CB  MET A 203     117.401  47.100  40.901  1.00 21.78           C  
ATOM   1605  CG  MET A 203     117.575  47.972  42.143  1.00 22.15           C  
ATOM   1606  SD  MET A 203     117.978  47.041  43.648  1.00 21.62           S  
ATOM   1607  CE  MET A 203     116.402  46.239  43.954  1.00 24.23           C  
ATOM   1608  N   TYR A 204     117.954  46.752  37.867  1.00 20.48           N  
ATOM   1609  CA  TYR A 204     118.097  45.870  36.711  1.00 21.07           C  
ATOM   1610  C   TYR A 204     119.262  44.908  36.991  1.00 20.56           C  
ATOM   1611  O   TYR A 204     119.938  45.029  38.018  1.00 21.03           O  
ATOM   1612  CB  TYR A 204     118.348  46.686  35.432  1.00 22.16           C  
ATOM   1613  CG  TYR A 204     119.360  47.801  35.575  1.00 21.54           C  
ATOM   1614  CD1 TYR A 204     118.953  49.109  35.855  1.00 21.12           C  
ATOM   1615  CD2 TYR A 204     120.724  47.549  35.429  1.00 23.01           C  
ATOM   1616  CE1 TYR A 204     119.887  50.144  35.986  1.00 23.08           C  
ATOM   1617  CE2 TYR A 204     121.664  48.573  35.560  1.00 23.66           C  
ATOM   1618  CZ  TYR A 204     121.241  49.862  35.838  1.00 24.05           C  
ATOM   1619  OH  TYR A 204     122.175  50.860  35.984  1.00 25.56           O  
ATOM   1620  N   PRO A 205     119.503  43.931  36.100  1.00 30.29           N  
ATOM   1621  CA  PRO A 205     120.594  42.971  36.301  1.00 33.18           C  
ATOM   1622  C   PRO A 205     121.960  43.658  36.408  1.00 36.48           C  
ATOM   1623  O   PRO A 205     122.137  44.748  35.888  1.00 37.66           O  
ATOM   1624  CB  PRO A 205     120.509  42.105  35.057  1.00 34.50           C  
ATOM   1625  CG  PRO A 205     119.074  42.150  34.700  1.00 32.74           C  
ATOM   1626  CD  PRO A 205     118.722  43.580  34.905  1.00 32.68           C  
ATOM   1627  N   TYR A 206     122.944  43.032  37.063  1.00 37.78           N  
ATOM   1628  CA  TYR A 206     122.823  41.723  37.703  1.00 34.35           C  
ATOM   1629  C   TYR A 206     122.890  41.874  39.223  1.00 32.41           C  
ATOM   1630  O   TYR A 206     123.279  42.914  39.733  1.00 28.40           O  
ATOM   1631  CB  TYR A 206     123.972  40.814  37.272  1.00 37.30           C  
ATOM   1632  CG  TYR A 206     124.020  40.424  35.812  1.00 36.46           C  
ATOM   1633  CD1 TYR A 206     125.021  40.923  34.978  1.00 23.19           C  
ATOM   1634  CD2 TYR A 206     123.113  39.520  35.286  1.00 36.31           C  
ATOM   1635  CE1 TYR A 206     125.097  40.512  33.650  1.00 36.50           C  
ATOM   1636  CE2 TYR A 206     123.193  39.105  33.970  1.00 37.67           C  
ATOM   1637  CZ  TYR A 206     124.182  39.609  33.150  1.00 37.03           C  
ATOM   1638  OH  TYR A 206     124.250  39.184  31.852  1.00 38.17           O  
ATOM   1639  N   GLY A 207     122.465  40.830  39.923  1.00 24.30           N  
ATOM   1640  CA  GLY A 207     122.515  40.843  41.369  1.00 24.17           C  
ATOM   1641  C   GLY A 207     123.620  39.922  41.855  1.00 24.69           C  
ATOM   1642  O   GLY A 207     124.191  40.151  42.921  1.00 24.05           O  
ATOM   1643  N   TYR A 208     123.950  38.896  41.072  1.00 25.92           N  
ATOM   1644  CA  TYR A 208     124.978  37.952  41.500  1.00 27.76           C  
ATOM   1645  C   TYR A 208     126.416  38.319  41.144  1.00 28.92           C  
ATOM   1646  O   TYR A 208     127.354  37.783  41.739  1.00 29.14           O  
ATOM   1647  CB  TYR A 208     124.664  36.533  40.997  1.00 27.76           C  
ATOM   1648  CG  TYR A 208     125.055  36.227  39.565  1.00 29.00           C  
ATOM   1649  CD1 TYR A 208     124.213  36.551  38.501  1.00 30.00           C  
ATOM   1650  CD2 TYR A 208     126.259  35.573  39.277  1.00 30.43           C  
ATOM   1651  CE1 TYR A 208     124.553  36.229  37.185  1.00 31.56           C  
ATOM   1652  CE2 TYR A 208     126.608  35.246  37.965  1.00 30.83           C  
ATOM   1653  CZ  TYR A 208     125.750  35.576  36.925  1.00 31.31           C  
ATOM   1654  OH  TYR A 208     126.080  35.249  35.627  1.00 33.87           O  
ATOM   1655  N   LYS A 209     126.598  39.227  40.189  1.00 28.58           N  
ATOM   1656  CA  LYS A 209     127.950  39.634  39.805  1.00 29.54           C  
ATOM   1657  C   LYS A 209     128.032  41.118  39.465  1.00 30.17           C  
ATOM   1658  O   LYS A 209     127.033  41.736  39.104  1.00 29.34           O  
ATOM   1659  CB  LYS A 209     128.447  38.794  38.625  1.00 29.33           C  
ATOM   1660  CG  LYS A 209     127.626  38.927  37.362  1.00 29.47           C  
ATOM   1661  CD  LYS A 209     128.235  38.096  36.245  1.00 32.00           C  
ATOM   1662  CE  LYS A 209     127.433  38.205  34.962  1.00 32.66           C  
ATOM   1663  NZ  LYS A 209     128.060  37.397  33.876  1.00 34.38           N  
ATOM   1664  N   THR A 210     129.235  41.679  39.572  1.00 30.59           N  
ATOM   1665  CA  THR A 210     129.459  43.098  39.309  1.00 31.81           C  
ATOM   1666  C   THR A 210     129.585  43.488  37.838  1.00 31.62           C  
ATOM   1667  O   THR A 210     129.500  44.670  37.504  1.00 31.69           O  
ATOM   1668  CB  THR A 210     130.712  43.609  40.060  1.00 32.75           C  
ATOM   1669  OG1 THR A 210     131.840  42.785  39.730  1.00 33.76           O  
ATOM   1670  CG2 THR A 210     130.480  43.565  41.567  1.00 33.84           C  
ATOM   1671  N   GLU A 211     129.797  42.507  36.967  1.00 31.09           N  
ATOM   1672  CA  GLU A 211     129.911  42.778  35.535  1.00 32.34           C  
ATOM   1673  C   GLU A 211     128.630  43.446  35.045  1.00 33.08           C  
ATOM   1674  O   GLU A 211     127.532  42.946  35.283  1.00 32.51           O  
ATOM   1675  CB  GLU A 211     130.134  41.477  34.760  1.00 32.58           C  
ATOM   1676  CG  GLU A 211     130.027  41.636  33.247  1.00 34.66           C  
ATOM   1677  CD  GLU A 211     130.300  40.344  32.498  1.00 35.54           C  
ATOM   1678  OE1 GLU A 211     131.442  39.844  32.570  0.00 35.33           O  
ATOM   1679  OE2 GLU A 211     129.372  39.830  31.838  0.00 35.33           O  
ATOM   1680  N   PRO A 212     128.752  44.591  34.359  1.00 33.02           N  
ATOM   1681  CA  PRO A 212     127.553  45.273  33.865  1.00 33.08           C  
ATOM   1682  C   PRO A 212     126.854  44.473  32.768  1.00 32.99           C  
ATOM   1683  O   PRO A 212     127.500  43.765  31.996  1.00 32.48           O  
ATOM   1684  CB  PRO A 212     128.101  46.601  33.334  1.00 34.08           C  
ATOM   1685  CG  PRO A 212     129.355  46.814  34.140  1.00 33.69           C  
ATOM   1686  CD  PRO A 212     129.948  45.427  34.159  1.00 33.92           C  
ATOM   1687  N   VAL A 213     125.531  44.574  32.706  1.00 32.15           N  
ATOM   1688  CA  VAL A 213     124.790  43.875  31.666  1.00 32.29           C  
ATOM   1689  C   VAL A 213     125.066  44.588  30.347  1.00 31.55           C  
ATOM   1690  O   VAL A 213     125.347  45.786  30.326  1.00 31.73           O  
ATOM   1691  CB  VAL A 213     123.267  43.891  31.933  1.00 33.13           C  
ATOM   1692  CG1 VAL A 213     122.956  43.053  33.151  1.00 33.57           C  
ATOM   1693  CG2 VAL A 213     122.780  45.326  32.128  1.00 32.95           C  
ATOM   1694  N   PRO A 214     124.998  43.856  29.230  1.00 31.52           N  
ATOM   1695  CA  PRO A 214     125.247  44.444  27.911  1.00 31.80           C  
ATOM   1696  C   PRO A 214     124.361  45.654  27.609  1.00 31.44           C  
ATOM   1697  O   PRO A 214     124.780  46.576  26.911  1.00 31.67           O  
ATOM   1698  CB  PRO A 214     124.978  43.279  26.962  1.00 32.37           C  
ATOM   1699  CG  PRO A 214     125.408  42.090  27.775  1.00 32.97           C  
ATOM   1700  CD  PRO A 214     124.812  42.397  29.130  1.00 32.15           C  
ATOM   1701  N   ASP A 215     123.140  45.652  28.139  1.00 30.29           N  
ATOM   1702  CA  ASP A 215     122.201  46.743  27.896  1.00 28.84           C  
ATOM   1703  C   ASP A 215     122.137  47.757  29.034  1.00 28.01           C  
ATOM   1704  O   ASP A 215     121.144  48.471  29.183  1.00 27.94           O  
ATOM   1705  CB  ASP A 215     120.800  46.172  27.646  1.00 28.56           C  
ATOM   1706  CG  ASP A 215     120.766  45.201  26.481  1.00 28.93           C  
ATOM   1707  OD1 ASP A 215     120.630  43.979  26.713  1.00 29.21           O  
ATOM   1708  OD2 ASP A 215     120.888  45.663  25.325  1.00 29.97           O  
ATOM   1709  N   GLN A 216     123.206  47.841  29.815  1.00 27.48           N  
ATOM   1710  CA  GLN A 216     123.244  48.743  30.956  1.00 27.75           C  
ATOM   1711  C   GLN A 216     122.838  50.187  30.670  1.00 27.72           C  
ATOM   1712  O   GLN A 216     122.008  50.754  31.385  1.00 26.39           O  
ATOM   1713  CB  GLN A 216     124.634  48.699  31.606  1.00 29.42           C  
ATOM   1714  CG  GLN A 216     124.682  49.291  33.015  1.00 34.39           C  
ATOM   1715  CD  GLN A 216     124.765  50.805  33.028  1.00 36.48           C  
ATOM   1716  OE1 GLN A 216     124.448  51.446  34.033  1.00 39.53           O  
ATOM   1717  NE2 GLN A 216     125.207  51.387  31.916  1.00 37.00           N  
ATOM   1718  N   ASP A 217     123.409  50.793  29.633  1.00 26.31           N  
ATOM   1719  CA  ASP A 217     123.078  52.178  29.326  1.00 26.20           C  
ATOM   1720  C   ASP A 217     121.586  52.388  29.091  1.00 25.11           C  
ATOM   1721  O   ASP A 217     120.988  53.310  29.648  1.00 25.75           O  
ATOM   1722  CB  ASP A 217     123.867  52.665  28.102  1.00 27.18           C  
ATOM   1723  CG  ASP A 217     123.537  54.102  27.732  1.00 30.17           C  
ATOM   1724  OD1 ASP A 217     123.745  54.998  28.578  0.00 29.10           O  
ATOM   1725  OD2 ASP A 217     123.071  54.334  26.597  0.00 29.10           O  
ATOM   1726  N   GLU A 218     120.981  51.533  28.272  1.00 24.56           N  
ATOM   1727  CA  GLU A 218     119.557  51.659  27.978  1.00 23.68           C  
ATOM   1728  C   GLU A 218     118.688  51.426  29.216  1.00 23.21           C  
ATOM   1729  O   GLU A 218     117.758  52.184  29.480  1.00 23.42           O  
ATOM   1730  CB  GLU A 218     119.147  50.672  26.886  1.00 23.29           C  
ATOM   1731  CG  GLU A 218     117.663  50.743  26.547  1.00 24.58           C  
ATOM   1732  CD  GLU A 218     117.245  49.767  25.466  1.00 24.87           C  
ATOM   1733  OE1 GLU A 218     118.047  48.877  25.111  1.00 27.39           O  
ATOM   1734  OE2 GLU A 218     116.101  49.887  24.980  1.00 25.07           O  
ATOM   1735  N   LEU A 219     118.991  50.373  29.969  1.00 23.73           N  
ATOM   1736  CA  LEU A 219     118.204  50.069  31.160  1.00 22.61           C  
ATOM   1737  C   LEU A 219     118.369  51.140  32.233  1.00 22.75           C  
ATOM   1738  O   LEU A 219     117.424  51.447  32.963  1.00 21.90           O  
ATOM   1739  CB  LEU A 219     118.578  48.681  31.709  1.00 22.50           C  
ATOM   1740  CG  LEU A 219     118.345  47.510  30.738  1.00 21.07           C  
ATOM   1741  CD1 LEU A 219     118.678  46.190  31.427  1.00 21.64           C  
ATOM   1742  CD2 LEU A 219     116.894  47.500  30.256  1.00 22.44           C  
ATOM   1743  N   ASP A 220     119.561  51.724  32.329  1.00 22.61           N  
ATOM   1744  CA  ASP A 220     119.786  52.763  33.322  1.00 22.89           C  
ATOM   1745  C   ASP A 220     119.019  54.036  32.960  1.00 22.10           C  
ATOM   1746  O   ASP A 220     118.424  54.678  33.826  1.00 23.05           O  
ATOM   1747  CB  ASP A 220     121.280  53.058  33.458  1.00 23.54           C  
ATOM   1748  CG  ASP A 220     121.589  53.886  34.682  1.00 24.68           C  
ATOM   1749  OD1 ASP A 220     121.807  55.109  34.549  1.00 26.00           O  
ATOM   1750  OD2 ASP A 220     121.596  53.311  35.789  1.00 24.56           O  
ATOM   1751  N   GLN A 221     119.031  54.404  31.680  1.00 23.50           N  
ATOM   1752  CA  GLN A 221     118.306  55.588  31.242  1.00 23.50           C  
ATOM   1753  C   GLN A 221     116.805  55.364  31.407  1.00 22.60           C  
ATOM   1754  O   GLN A 221     116.068  56.282  31.766  1.00 23.18           O  
ATOM   1755  CB  GLN A 221     118.632  55.911  29.780  1.00 23.51           C  
ATOM   1756  CG  GLN A 221     120.045  56.453  29.568  1.00 26.78           C  
ATOM   1757  CD  GLN A 221     120.271  57.800  30.231  0.00 26.22           C  
ATOM   1758  OE1 GLN A 221     121.377  58.340  30.200  0.00 26.67           O  
ATOM   1759  NE2 GLN A 221     119.223  58.351  30.832  0.00 26.67           N  
ATOM   1760  N   LEU A 222     116.355  54.139  31.150  1.00 21.75           N  
ATOM   1761  CA  LEU A 222     114.940  53.821  31.304  1.00 21.33           C  
ATOM   1762  C   LEU A 222     114.564  53.890  32.788  1.00 20.46           C  
ATOM   1763  O   LEU A 222     113.501  54.393  33.149  1.00 20.59           O  
ATOM   1764  CB  LEU A 222     114.642  52.431  30.734  1.00 21.50           C  
ATOM   1765  CG  LEU A 222     113.208  51.909  30.923  1.00 21.43           C  
ATOM   1766  CD1 LEU A 222     112.201  52.953  30.473  1.00 21.72           C  
ATOM   1767  CD2 LEU A 222     113.031  50.618  30.144  1.00 20.77           C  
ATOM   1768  N   SER A 223     115.448  53.397  33.648  1.00 20.52           N  
ATOM   1769  CA  SER A 223     115.196  53.438  35.089  1.00 20.12           C  
ATOM   1770  C   SER A 223     115.037  54.889  35.546  1.00 20.05           C  
ATOM   1771  O   SER A 223     114.137  55.207  36.315  1.00 20.23           O  
ATOM   1772  CB  SER A 223     116.349  52.788  35.860  1.00 19.83           C  
ATOM   1773  OG  SER A 223     116.472  51.412  35.547  1.00 20.92           O  
ATOM   1774  N   LYS A 224     115.917  55.770  35.074  1.00 21.04           N  
ATOM   1775  CA  LYS A 224     115.838  57.173  35.458  1.00 21.65           C  
ATOM   1776  C   LYS A 224     114.508  57.767  35.009  1.00 19.83           C  
ATOM   1777  O   LYS A 224     113.873  58.518  35.744  1.00 21.30           O  
ATOM   1778  CB  LYS A 224     116.999  57.969  34.847  1.00 22.62           C  
ATOM   1779  CG  LYS A 224     116.996  59.437  35.254  1.00 25.49           C  
ATOM   1780  CD  LYS A 224     118.115  60.215  34.574  0.50 25.91           C  
ATOM   1781  CE  LYS A 224     118.111  61.669  35.020  0.50 26.62           C  
ATOM   1782  NZ  LYS A 224     119.225  62.444  34.397  0.50 28.21           N  
ATOM   1783  N   ALA A 225     114.079  57.434  33.798  1.00 20.13           N  
ATOM   1784  CA  ALA A 225     112.814  57.958  33.301  1.00 20.35           C  
ATOM   1785  C   ALA A 225     111.657  57.453  34.161  1.00 20.64           C  
ATOM   1786  O   ALA A 225     110.760  58.215  34.521  1.00 20.36           O  
ATOM   1787  CB  ALA A 225     112.608  57.547  31.844  1.00 21.28           C  
ATOM   1788  N   ALA A 226     111.697  56.170  34.505  1.00 20.21           N  
ATOM   1789  CA  ALA A 226     110.642  55.564  35.312  1.00 19.88           C  
ATOM   1790  C   ALA A 226     110.533  56.144  36.715  1.00 18.85           C  
ATOM   1791  O   ALA A 226     109.428  56.408  37.187  1.00 19.16           O  
ATOM   1792  CB  ALA A 226     110.846  54.052  35.389  1.00 18.56           C  
ATOM   1793  N   VAL A 227     111.662  56.340  37.393  1.00 20.21           N  
ATOM   1794  CA  VAL A 227     111.595  56.890  38.743  1.00 20.94           C  
ATOM   1795  C   VAL A 227     111.195  58.361  38.701  1.00 20.49           C  
ATOM   1796  O   VAL A 227     110.611  58.883  39.651  1.00 18.94           O  
ATOM   1797  CB  VAL A 227     112.927  56.702  39.531  1.00 21.75           C  
ATOM   1798  CG1 VAL A 227     113.329  55.225  39.531  1.00 22.65           C  
ATOM   1799  CG2 VAL A 227     114.035  57.574  38.947  1.00 23.25           C  
ATOM   1800  N   THR A 228     111.493  59.031  37.590  1.00 20.65           N  
ATOM   1801  CA  THR A 228     111.105  60.428  37.449  1.00 20.71           C  
ATOM   1802  C   THR A 228     109.580  60.492  37.317  1.00 20.11           C  
ATOM   1803  O   THR A 228     108.929  61.358  37.897  1.00 20.22           O  
ATOM   1804  CB  THR A 228     111.768  61.073  36.216  1.00 21.92           C  
ATOM   1805  OG1 THR A 228     113.193  61.042  36.374  1.00 24.39           O  
ATOM   1806  CG2 THR A 228     111.321  62.521  36.070  1.00 23.57           C  
ATOM   1807  N   ALA A 229     109.007  59.558  36.565  1.00 19.69           N  
ATOM   1808  CA  ALA A 229     107.557  59.524  36.410  1.00 19.76           C  
ATOM   1809  C   ALA A 229     106.920  59.216  37.768  1.00 19.25           C  
ATOM   1810  O   ALA A 229     105.932  59.838  38.166  1.00 19.72           O  
ATOM   1811  CB  ALA A 229     107.155  58.459  35.384  1.00 19.55           C  
ATOM   1812  N   LEU A 230     107.495  58.258  38.483  1.00 19.44           N  
ATOM   1813  CA  LEU A 230     106.968  57.882  39.787  1.00 18.41           C  
ATOM   1814  C   LEU A 230     106.943  59.077  40.745  1.00 18.97           C  
ATOM   1815  O   LEU A 230     105.939  59.326  41.409  1.00 18.71           O  
ATOM   1816  CB  LEU A 230     107.804  56.734  40.376  1.00 18.49           C  
ATOM   1817  CG  LEU A 230     107.298  56.063  41.658  1.00 16.95           C  
ATOM   1818  CD1 LEU A 230     107.890  54.667  41.746  1.00 18.65           C  
ATOM   1819  CD2 LEU A 230     107.664  56.896  42.888  1.00 19.24           C  
ATOM   1820  N   ALA A 231     108.038  59.830  40.790  1.00 19.72           N  
ATOM   1821  CA  ALA A 231     108.133  60.980  41.687  1.00 21.12           C  
ATOM   1822  C   ALA A 231     107.182  62.122  41.355  1.00 20.87           C  
ATOM   1823  O   ALA A 231     106.849  62.934  42.221  1.00 21.84           O  
ATOM   1824  CB  ALA A 231     109.565  61.502  41.700  1.00 20.59           C  
ATOM   1825  N   SER A 232     106.741  62.188  40.105  1.00 22.94           N  
ATOM   1826  CA  SER A 232     105.861  63.271  39.674  1.00 22.65           C  
ATOM   1827  C   SER A 232     104.552  63.376  40.445  1.00 22.84           C  
ATOM   1828  O   SER A 232     103.977  64.460  40.565  1.00 24.09           O  
ATOM   1829  CB  SER A 232     105.549  63.139  38.178  1.00 23.84           C  
ATOM   1830  OG  SER A 232     104.646  62.076  37.923  1.00 23.57           O  
ATOM   1831  N   LEU A 233     104.077  62.261  40.987  1.00 21.87           N  
ATOM   1832  CA  LEU A 233     102.806  62.271  41.693  1.00 21.74           C  
ATOM   1833  C   LEU A 233     102.840  62.806  43.127  1.00 22.06           C  
ATOM   1834  O   LEU A 233     102.144  63.776  43.445  1.00 23.61           O  
ATOM   1835  CB  LEU A 233     102.207  60.859  41.667  1.00 22.08           C  
ATOM   1836  CG  LEU A 233     100.738  60.686  42.049  1.00 23.39           C  
ATOM   1837  CD1 LEU A 233      99.867  61.645  41.249  1.00 24.93           C  
ATOM   1838  CD2 LEU A 233     100.326  59.241  41.785  1.00 23.49           C  
ATOM   1839  N   TYR A 234     103.641  62.181  43.988  1.00 21.84           N  
ATOM   1840  CA  TYR A 234     103.728  62.594  45.388  1.00 22.45           C  
ATOM   1841  C   TYR A 234     105.128  63.025  45.816  1.00 22.34           C  
ATOM   1842  O   TYR A 234     105.338  63.392  46.972  1.00 24.06           O  
ATOM   1843  CB  TYR A 234     103.269  61.454  46.303  1.00 22.23           C  
ATOM   1844  CG  TYR A 234     101.902  60.910  45.967  1.00 21.87           C  
ATOM   1845  CD1 TYR A 234     101.748  59.604  45.511  1.00 22.46           C  
ATOM   1846  CD2 TYR A 234     100.758  61.694  46.117  1.00 23.51           C  
ATOM   1847  CE1 TYR A 234     100.497  59.089  45.218  1.00 21.73           C  
ATOM   1848  CE2 TYR A 234      99.491  61.188  45.821  1.00 23.98           C  
ATOM   1849  CZ  TYR A 234      99.373  59.878  45.372  1.00 24.96           C  
ATOM   1850  OH  TYR A 234      98.132  59.356  45.083  1.00 25.93           O  
ATOM   1851  N   GLY A 235     106.083  62.964  44.895  1.00 21.39           N  
ATOM   1852  CA  GLY A 235     107.443  63.351  45.219  1.00 21.00           C  
ATOM   1853  C   GLY A 235     108.278  62.228  45.816  1.00 21.33           C  
ATOM   1854  O   GLY A 235     109.409  62.447  46.260  1.00 22.02           O  
ATOM   1855  N   THR A 236     107.730  61.016  45.818  1.00 20.55           N  
ATOM   1856  CA  THR A 236     108.444  59.867  46.369  1.00 19.40           C  
ATOM   1857  C   THR A 236     109.728  59.617  45.593  1.00 19.82           C  
ATOM   1858  O   THR A 236     109.709  59.475  44.369  1.00 20.11           O  
ATOM   1859  CB  THR A 236     107.570  58.608  46.319  1.00 18.45           C  
ATOM   1860  OG1 THR A 236     106.312  58.889  46.939  1.00 17.77           O  
ATOM   1861  CG2 THR A 236     108.251  57.456  47.062  1.00 19.83           C  
ATOM   1862  N   LYS A 237     110.842  59.559  46.317  1.00 19.32           N  
ATOM   1863  CA  LYS A 237     112.150  59.363  45.707  1.00 19.82           C  
ATOM   1864  C   LYS A 237     112.645  57.929  45.674  1.00 20.70           C  
ATOM   1865  O   LYS A 237     112.747  57.273  46.712  1.00 20.55           O  
ATOM   1866  CB  LYS A 237     113.186  60.231  46.427  1.00 21.26           C  
ATOM   1867  CG  LYS A 237     112.872  61.716  46.386  1.00 24.13           C  
ATOM   1868  CD  LYS A 237     113.848  62.509  47.242  0.50 24.40           C  
ATOM   1869  CE  LYS A 237     113.543  63.998  47.175  0.50 25.65           C  
ATOM   1870  NZ  LYS A 237     113.712  64.522  45.798  0.50 26.59           N  
ATOM   1871  N   PHE A 238     112.963  57.462  44.469  1.00 19.70           N  
ATOM   1872  CA  PHE A 238     113.486  56.115  44.236  1.00 20.22           C  
ATOM   1873  C   PHE A 238     114.888  56.222  43.648  1.00 21.40           C  
ATOM   1874  O   PHE A 238     115.136  57.061  42.777  1.00 22.14           O  
ATOM   1875  CB  PHE A 238     112.642  55.363  43.193  1.00 20.61           C  
ATOM   1876  CG  PHE A 238     111.514  54.556  43.761  1.00 18.22           C  
ATOM   1877  CD1 PHE A 238     110.565  55.134  44.598  1.00 18.73           C  
ATOM   1878  CD2 PHE A 238     111.372  53.215  43.402  1.00 18.46           C  
ATOM   1879  CE1 PHE A 238     109.481  54.389  45.070  1.00 18.95           C  
ATOM   1880  CE2 PHE A 238     110.298  52.465  43.866  1.00 18.26           C  
ATOM   1881  CZ  PHE A 238     109.351  53.051  44.699  1.00 17.75           C  
ATOM   1882  N   ASN A 239     115.809  55.386  44.110  1.00 21.27           N  
ATOM   1883  CA  ASN A 239     117.139  55.378  43.523  1.00 22.22           C  
ATOM   1884  C   ASN A 239     117.106  54.200  42.561  1.00 22.08           C  
ATOM   1885  O   ASN A 239     116.146  53.419  42.572  1.00 20.82           O  
ATOM   1886  CB  ASN A 239     118.220  55.207  44.593  1.00 24.28           C  
ATOM   1887  CG  ASN A 239     118.454  56.488  45.377  1.00 29.96           C  
ATOM   1888  OD1 ASN A 239     118.756  57.532  44.797  1.00 32.63           O  
ATOM   1889  ND2 ASN A 239     118.307  56.418  46.695  1.00 32.61           N  
ATOM   1890  N   TYR A 240     118.124  54.069  41.717  1.00 21.05           N  
ATOM   1891  CA  TYR A 240     118.141  52.988  40.746  1.00 20.99           C  
ATOM   1892  C   TYR A 240     119.547  52.530  40.376  1.00 22.72           C  
ATOM   1893  O   TYR A 240     120.533  53.222  40.651  1.00 23.41           O  
ATOM   1894  CB  TYR A 240     117.377  53.424  39.488  1.00 20.16           C  
ATOM   1895  CG  TYR A 240     117.940  54.672  38.833  1.00 20.51           C  
ATOM   1896  CD1 TYR A 240     118.959  54.582  37.884  1.00 22.74           C  
ATOM   1897  CD2 TYR A 240     117.474  55.936  39.183  1.00 21.84           C  
ATOM   1898  CE1 TYR A 240     119.501  55.728  37.297  1.00 22.89           C  
ATOM   1899  CE2 TYR A 240     118.008  57.088  38.605  1.00 22.98           C  
ATOM   1900  CZ  TYR A 240     119.022  56.973  37.663  1.00 23.55           C  
ATOM   1901  OH  TYR A 240     119.566  58.106  37.096  1.00 25.01           O  
ATOM   1902  N   GLY A 241     119.618  51.359  39.748  1.00 20.94           N  
ATOM   1903  CA  GLY A 241     120.889  50.786  39.338  1.00 21.78           C  
ATOM   1904  C   GLY A 241     120.799  49.275  39.325  1.00 21.90           C  
ATOM   1905  O   GLY A 241     119.708  48.717  39.447  1.00 21.46           O  
ATOM   1906  N   SER A 242     121.933  48.601  39.175  1.00 20.91           N  
ATOM   1907  CA  SER A 242     121.940  47.141  39.167  1.00 21.77           C  
ATOM   1908  C   SER A 242     121.629  46.666  40.583  1.00 21.30           C  
ATOM   1909  O   SER A 242     121.880  47.379  41.549  1.00 22.58           O  
ATOM   1910  CB  SER A 242     123.315  46.618  38.756  1.00 21.35           C  
ATOM   1911  OG  SER A 242     124.280  46.980  39.730  1.00 22.51           O  
ATOM   1912  N   ILE A 243     121.082  45.464  40.705  1.00 22.66           N  
ATOM   1913  CA  ILE A 243     120.760  44.924  42.022  1.00 22.33           C  
ATOM   1914  C   ILE A 243     121.989  44.968  42.933  1.00 23.13           C  
ATOM   1915  O   ILE A 243     121.928  45.468  44.058  1.00 23.04           O  
ATOM   1916  CB  ILE A 243     120.274  43.455  41.923  1.00 21.77           C  
ATOM   1917  CG1 ILE A 243     118.908  43.398  41.232  1.00 20.62           C  
ATOM   1918  CG2 ILE A 243     120.204  42.824  43.314  1.00 20.93           C  
ATOM   1919  CD1 ILE A 243     118.484  41.989  40.836  1.00 21.98           C  
ATOM   1920  N   ILE A 244     123.111  44.467  42.427  1.00 24.63           N  
ATOM   1921  CA  ILE A 244     124.332  44.413  43.223  1.00 25.75           C  
ATOM   1922  C   ILE A 244     124.871  45.771  43.683  1.00 26.05           C  
ATOM   1923  O   ILE A 244     125.414  45.880  44.783  1.00 26.76           O  
ATOM   1924  CB  ILE A 244     125.436  43.630  42.472  1.00 26.56           C  
ATOM   1925  CG1 ILE A 244     126.548  43.238  43.447  1.00 27.35           C  
ATOM   1926  CG2 ILE A 244     126.001  44.474  41.336  1.00 28.26           C  
ATOM   1927  CD1 ILE A 244     127.442  42.141  42.923  1.00 26.55           C  
ATOM   1928  N   LYS A 245     124.719  46.806  42.863  1.00 25.91           N  
ATOM   1929  CA  LYS A 245     125.199  48.124  43.253  1.00 26.70           C  
ATOM   1930  C   LYS A 245     124.169  48.930  44.038  1.00 26.99           C  
ATOM   1931  O   LYS A 245     124.532  49.716  44.914  1.00 27.64           O  
ATOM   1932  CB  LYS A 245     125.632  48.935  42.023  1.00 27.11           C  
ATOM   1933  CG  LYS A 245     126.826  48.354  41.288  1.00 27.62           C  
ATOM   1934  CD  LYS A 245     127.533  49.399  40.437  0.00 27.39           C  
ATOM   1935  CE  LYS A 245     126.621  49.973  39.369  0.00 27.39           C  
ATOM   1936  NZ  LYS A 245     127.306  51.023  38.565  0.00 27.33           N  
ATOM   1937  N   ALA A 246     122.887  48.728  43.732  1.00 25.67           N  
ATOM   1938  CA  ALA A 246     121.814  49.475  44.383  1.00 24.28           C  
ATOM   1939  C   ALA A 246     121.385  48.963  45.752  1.00 23.11           C  
ATOM   1940  O   ALA A 246     120.885  49.733  46.565  1.00 23.73           O  
ATOM   1941  CB  ALA A 246     120.599  49.553  43.463  1.00 24.02           C  
ATOM   1942  N   ILE A 247     121.543  47.670  46.005  1.00 23.28           N  
ATOM   1943  CA  ILE A 247     121.166  47.149  47.312  1.00 24.23           C  
ATOM   1944  C   ILE A 247     122.238  46.196  47.860  1.00 25.00           C  
ATOM   1945  O   ILE A 247     122.875  46.510  48.865  1.00 26.39           O  
ATOM   1946  CB  ILE A 247     119.737  46.497  47.274  1.00 24.40           C  
ATOM   1947  CG1 ILE A 247     119.277  46.185  48.700  1.00 25.39           C  
ATOM   1948  CG2 ILE A 247     119.722  45.254  46.403  1.00 24.16           C  
ATOM   1949  CD1 ILE A 247     117.793  45.861  48.811  1.00 24.85           C  
ATOM   1950  N   TYR A 248     122.454  45.059  47.203  1.00 24.24           N  
ATOM   1951  CA  TYR A 248     123.477  44.100  47.623  1.00 25.21           C  
ATOM   1952  C   TYR A 248     123.542  42.886  46.711  1.00 25.57           C  
ATOM   1953  O   TYR A 248     122.670  42.690  45.865  1.00 24.58           O  
ATOM   1954  CB  TYR A 248     123.265  43.660  49.087  1.00 25.35           C  
ATOM   1955  CG  TYR A 248     121.881  43.160  49.454  1.00 25.86           C  
ATOM   1956  CD1 TYR A 248     121.242  43.633  50.600  1.00 26.59           C  
ATOM   1957  CD2 TYR A 248     121.227  42.187  48.692  1.00 25.62           C  
ATOM   1958  CE1 TYR A 248     119.990  43.154  50.984  1.00 27.91           C  
ATOM   1959  CE2 TYR A 248     119.968  41.700  49.070  1.00 26.45           C  
ATOM   1960  CZ  TYR A 248     119.361  42.188  50.217  1.00 26.71           C  
ATOM   1961  OH  TYR A 248     118.132  41.717  50.615  1.00 27.19           O  
ATOM   1962  N   GLN A 249     124.586  42.076  46.866  1.00 26.10           N  
ATOM   1963  CA  GLN A 249     124.729  40.886  46.037  1.00 26.29           C  
ATOM   1964  C   GLN A 249     123.672  39.856  46.400  1.00 26.03           C  
ATOM   1965  O   GLN A 249     123.443  39.568  47.577  1.00 26.15           O  
ATOM   1966  CB  GLN A 249     126.117  40.260  46.207  1.00 27.76           C  
ATOM   1967  CG  GLN A 249     126.398  39.143  45.206  1.00 29.02           C  
ATOM   1968  CD  GLN A 249     127.756  38.493  45.402  1.00 30.80           C  
ATOM   1969  OE1 GLN A 249     128.344  37.963  44.457  1.00 31.85           O  
ATOM   1970  NE2 GLN A 249     128.252  38.515  46.632  1.00 30.12           N  
ATOM   1971  N   ALA A 250     123.030  39.305  45.377  1.00 24.67           N  
ATOM   1972  CA  ALA A 250     122.000  38.292  45.560  1.00 24.19           C  
ATOM   1973  C   ALA A 250     122.105  37.325  44.391  1.00 23.37           C  
ATOM   1974  O   ALA A 250     122.044  37.741  43.234  1.00 24.15           O  
ATOM   1975  CB  ALA A 250     120.627  38.946  45.581  1.00 23.71           C  
ATOM   1976  N   SER A 251     122.270  36.040  44.688  1.00 21.59           N  
ATOM   1977  CA  SER A 251     122.392  35.031  43.640  1.00 21.86           C  
ATOM   1978  C   SER A 251     121.102  34.244  43.444  1.00 21.69           C  
ATOM   1979  O   SER A 251     120.323  34.067  44.382  1.00 22.45           O  
ATOM   1980  CB  SER A 251     123.535  34.067  43.967  1.00 22.16           C  
ATOM   1981  OG  SER A 251     123.292  33.382  45.186  1.00 23.67           O  
ATOM   1982  N   GLY A 252     120.882  33.771  42.220  1.00 21.71           N  
ATOM   1983  CA  GLY A 252     119.682  33.012  41.922  1.00 21.42           C  
ATOM   1984  C   GLY A 252     118.413  33.847  41.981  1.00 20.80           C  
ATOM   1985  O   GLY A 252     117.333  33.314  42.260  1.00 18.81           O  
ATOM   1986  N   SER A 253     118.531  35.148  41.711  1.00 20.85           N  
ATOM   1987  CA  SER A 253     117.370  36.034  41.742  1.00 21.93           C  
ATOM   1988  C   SER A 253     116.623  35.992  40.414  1.00 22.03           C  
ATOM   1989  O   SER A 253     117.194  35.665  39.371  1.00 21.43           O  
ATOM   1990  CB  SER A 253     117.783  37.474  42.072  1.00 24.90           C  
ATOM   1991  OG  SER A 253     118.391  38.105  40.959  1.00 28.18           O  
ATOM   1992  N   THR A 254     115.342  36.342  40.459  1.00 20.39           N  
ATOM   1993  CA  THR A 254     114.487  36.293  39.286  1.00 19.72           C  
ATOM   1994  C   THR A 254     114.941  37.018  38.022  1.00 20.47           C  
ATOM   1995  O   THR A 254     115.054  36.396  36.964  1.00 20.26           O  
ATOM   1996  CB  THR A 254     113.075  36.810  39.612  1.00 19.02           C  
ATOM   1997  OG1 THR A 254     112.603  36.193  40.816  1.00 20.04           O  
ATOM   1998  CG2 THR A 254     112.112  36.468  38.478  1.00 19.50           C  
ATOM   1999  N   ILE A 255     115.195  38.320  38.108  1.00 21.15           N  
ATOM   2000  CA  ILE A 255     115.549  39.032  36.884  1.00 20.53           C  
ATOM   2001  C   ILE A 255     116.903  38.691  36.280  1.00 22.10           C  
ATOM   2002  O   ILE A 255     117.137  38.982  35.111  1.00 22.33           O  
ATOM   2003  CB  ILE A 255     115.401  40.571  37.026  1.00 19.91           C  
ATOM   2004  CG1 ILE A 255     116.481  41.148  37.940  1.00 20.89           C  
ATOM   2005  CG2 ILE A 255     113.990  40.904  37.524  1.00 19.62           C  
ATOM   2006  CD1 ILE A 255     116.536  42.665  37.902  1.00 20.30           C  
ATOM   2007  N   ASP A 256     117.797  38.074  37.046  1.00 21.66           N  
ATOM   2008  CA  ASP A 256     119.077  37.685  36.462  1.00 22.04           C  
ATOM   2009  C   ASP A 256     118.788  36.510  35.536  1.00 23.08           C  
ATOM   2010  O   ASP A 256     119.417  36.358  34.483  1.00 22.56           O  
ATOM   2011  CB  ASP A 256     120.082  37.277  37.539  1.00 22.21           C  
ATOM   2012  CG  ASP A 256     120.723  38.466  38.217  1.00 22.78           C  
ATOM   2013  OD1 ASP A 256     120.378  39.617  37.878  1.00 22.28           O  
ATOM   2014  OD2 ASP A 256     121.578  38.252  39.103  1.00 23.78           O  
ATOM   2015  N   TRP A 257     117.819  35.680  35.920  1.00 21.60           N  
ATOM   2016  CA  TRP A 257     117.454  34.543  35.091  1.00 21.03           C  
ATOM   2017  C   TRP A 257     116.639  34.976  33.877  1.00 20.87           C  
ATOM   2018  O   TRP A 257     116.918  34.555  32.756  1.00 22.29           O  
ATOM   2019  CB  TRP A 257     116.641  33.512  35.876  1.00 21.75           C  
ATOM   2020  CG  TRP A 257     116.267  32.336  35.024  1.00 20.33           C  
ATOM   2021  CD1 TRP A 257     117.069  31.284  34.676  1.00 21.29           C  
ATOM   2022  CD2 TRP A 257     115.020  32.127  34.351  1.00 21.74           C  
ATOM   2023  NE1 TRP A 257     116.400  30.437  33.828  1.00 21.76           N  
ATOM   2024  CE2 TRP A 257     115.139  30.930  33.610  1.00 21.40           C  
ATOM   2025  CE3 TRP A 257     113.813  32.836  34.299  1.00 21.12           C  
ATOM   2026  CZ2 TRP A 257     114.096  30.426  32.825  1.00 22.16           C  
ATOM   2027  CZ3 TRP A 257     112.777  32.337  33.519  1.00 20.94           C  
ATOM   2028  CH2 TRP A 257     112.927  31.140  32.791  1.00 21.90           C  
ATOM   2029  N   THR A 258     115.626  35.811  34.090  1.00 20.28           N  
ATOM   2030  CA  THR A 258     114.810  36.248  32.969  1.00 20.40           C  
ATOM   2031  C   THR A 258     115.666  36.982  31.937  1.00 21.37           C  
ATOM   2032  O   THR A 258     115.485  36.790  30.736  1.00 21.45           O  
ATOM   2033  CB  THR A 258     113.640  37.153  33.422  1.00 20.64           C  
ATOM   2034  OG1 THR A 258     114.147  38.329  34.064  1.00 20.91           O  
ATOM   2035  CG2 THR A 258     112.731  36.395  34.388  1.00 21.61           C  
ATOM   2036  N   TYR A 259     116.601  37.809  32.400  1.00 22.40           N  
ATOM   2037  CA  TYR A 259     117.471  38.539  31.476  1.00 23.12           C  
ATOM   2038  C   TYR A 259     118.328  37.548  30.687  1.00 24.37           C  
ATOM   2039  O   TYR A 259     118.533  37.716  29.485  1.00 25.36           O  
ATOM   2040  CB  TYR A 259     118.388  39.507  32.233  1.00 23.21           C  
ATOM   2041  CG  TYR A 259     119.248  40.358  31.317  1.00 23.85           C  
ATOM   2042  CD1 TYR A 259     118.716  41.470  30.662  1.00 23.82           C  
ATOM   2043  CD2 TYR A 259     120.581  40.029  31.081  1.00 25.17           C  
ATOM   2044  CE1 TYR A 259     119.502  42.240  29.785  1.00 24.24           C  
ATOM   2045  CE2 TYR A 259     121.372  40.786  30.209  1.00 25.95           C  
ATOM   2046  CZ  TYR A 259     120.824  41.887  29.569  1.00 25.58           C  
ATOM   2047  OH  TYR A 259     121.606  42.642  28.719  1.00 26.62           O  
ATOM   2048  N   SER A 260     118.819  36.511  31.362  1.00 24.55           N  
ATOM   2049  CA  SER A 260     119.653  35.510  30.699  1.00 26.12           C  
ATOM   2050  C   SER A 260     118.854  34.747  29.652  1.00 26.04           C  
ATOM   2051  O   SER A 260     119.430  34.102  28.775  1.00 27.77           O  
ATOM   2052  CB  SER A 260     120.232  34.516  31.715  1.00 26.56           C  
ATOM   2053  OG  SER A 260     119.242  33.608  32.166  1.00 28.87           O  
ATOM   2054  N   GLN A 261     117.528  34.816  29.746  1.00 25.22           N  
ATOM   2055  CA  GLN A 261     116.658  34.121  28.803  1.00 25.59           C  
ATOM   2056  C   GLN A 261     116.335  34.984  27.591  1.00 24.61           C  
ATOM   2057  O   GLN A 261     115.587  34.569  26.703  1.00 27.27           O  
ATOM   2058  CB  GLN A 261     115.356  33.703  29.490  1.00 27.87           C  
ATOM   2059  CG  GLN A 261     115.563  32.709  30.611  1.00 29.36           C  
ATOM   2060  CD  GLN A 261     116.252  31.444  30.135  1.00 30.94           C  
ATOM   2061  OE1 GLN A 261     115.677  30.655  29.387  1.00 32.37           O  
ATOM   2062  NE2 GLN A 261     117.497  31.253  30.559  1.00 33.04           N  
ATOM   2063  N   GLY A 262     116.883  36.192  27.566  1.00 23.41           N  
ATOM   2064  CA  GLY A 262     116.639  37.078  26.444  1.00 22.38           C  
ATOM   2065  C   GLY A 262     115.616  38.170  26.683  1.00 22.90           C  
ATOM   2066  O   GLY A 262     115.322  38.946  25.775  1.00 23.54           O  
ATOM   2067  N   ILE A 263     115.056  38.239  27.889  1.00 21.46           N  
ATOM   2068  CA  ILE A 263     114.079  39.285  28.190  1.00 21.24           C  
ATOM   2069  C   ILE A 263     114.896  40.490  28.640  1.00 21.90           C  
ATOM   2070  O   ILE A 263     115.314  40.586  29.794  1.00 21.35           O  
ATOM   2071  CB  ILE A 263     113.110  38.839  29.306  1.00 20.26           C  
ATOM   2072  CG1 ILE A 263     112.432  37.530  28.891  1.00 20.67           C  
ATOM   2073  CG2 ILE A 263     112.069  39.919  29.551  1.00 20.55           C  
ATOM   2074  CD1 ILE A 263     111.592  36.881  29.991  1.00 21.30           C  
ATOM   2075  N   LYS A 264     115.139  41.404  27.705  1.00 21.58           N  
ATOM   2076  CA  LYS A 264     115.953  42.582  27.969  1.00 22.26           C  
ATOM   2077  C   LYS A 264     115.439  43.501  29.065  1.00 21.06           C  
ATOM   2078  O   LYS A 264     116.196  43.913  29.937  1.00 20.92           O  
ATOM   2079  CB  LYS A 264     116.139  43.390  26.682  1.00 24.20           C  
ATOM   2080  CG  LYS A 264     117.026  44.616  26.861  1.00 26.10           C  
ATOM   2081  CD  LYS A 264     117.493  45.193  25.525  1.00 29.36           C  
ATOM   2082  CE  LYS A 264     116.332  45.624  24.662  1.00 31.76           C  
ATOM   2083  NZ  LYS A 264     116.792  46.197  23.368  0.00 30.69           N  
ATOM   2084  N   TYR A 265     114.153  43.822  29.020  1.00 21.15           N  
ATOM   2085  CA  TYR A 265     113.585  44.720  30.012  1.00 21.49           C  
ATOM   2086  C   TYR A 265     113.165  43.986  31.276  1.00 20.27           C  
ATOM   2087  O   TYR A 265     111.979  43.862  31.590  1.00 21.51           O  
ATOM   2088  CB  TYR A 265     112.427  45.502  29.387  1.00 21.62           C  
ATOM   2089  CG  TYR A 265     112.870  46.203  28.119  1.00 22.64           C  
ATOM   2090  CD1 TYR A 265     112.376  45.817  26.872  1.00 22.67           C  
ATOM   2091  CD2 TYR A 265     113.854  47.193  28.162  1.00 23.73           C  
ATOM   2092  CE1 TYR A 265     112.858  46.398  25.697  1.00 21.62           C  
ATOM   2093  CE2 TYR A 265     114.342  47.777  26.994  1.00 22.43           C  
ATOM   2094  CZ  TYR A 265     113.840  47.370  25.769  1.00 22.40           C  
ATOM   2095  OH  TYR A 265     114.345  47.914  24.609  1.00 23.17           O  
ATOM   2096  N   SER A 266     114.170  43.490  31.988  1.00 20.07           N  
ATOM   2097  CA  SER A 266     113.964  42.766  33.241  1.00 18.92           C  
ATOM   2098  C   SER A 266     114.270  43.729  34.382  1.00 19.53           C  
ATOM   2099  O   SER A 266     115.399  44.205  34.529  1.00 19.87           O  
ATOM   2100  CB  SER A 266     114.885  41.546  33.309  1.00 19.70           C  
ATOM   2101  OG  SER A 266     114.458  40.530  32.415  1.00 19.68           O  
ATOM   2102  N   PHE A 267     113.250  44.011  35.188  1.00 18.37           N  
ATOM   2103  CA  PHE A 267     113.363  44.953  36.290  1.00 18.68           C  
ATOM   2104  C   PHE A 267     112.769  44.434  37.587  1.00 18.77           C  
ATOM   2105  O   PHE A 267     111.864  43.602  37.580  1.00 19.10           O  
ATOM   2106  CB  PHE A 267     112.600  46.234  35.953  1.00 18.38           C  
ATOM   2107  CG  PHE A 267     113.254  47.086  34.916  1.00 19.86           C  
ATOM   2108  CD1 PHE A 267     114.253  47.985  35.271  1.00 19.93           C  
ATOM   2109  CD2 PHE A 267     112.849  47.016  33.589  1.00 20.41           C  
ATOM   2110  CE1 PHE A 267     114.837  48.812  34.311  1.00 21.85           C  
ATOM   2111  CE2 PHE A 267     113.427  47.835  32.622  1.00 20.94           C  
ATOM   2112  CZ  PHE A 267     114.422  48.735  32.986  1.00 21.07           C  
ATOM   2113  N   THR A 268     113.278  44.946  38.700  1.00 19.13           N  
ATOM   2114  CA  THR A 268     112.723  44.592  39.996  1.00 18.64           C  
ATOM   2115  C   THR A 268     112.523  45.888  40.774  1.00 18.33           C  
ATOM   2116  O   THR A 268     113.391  46.766  40.793  1.00 18.77           O  
ATOM   2117  CB  THR A 268     113.617  43.607  40.783  1.00 20.25           C  
ATOM   2118  OG1 THR A 268     112.958  43.264  42.011  1.00 22.47           O  
ATOM   2119  CG2 THR A 268     114.970  44.210  41.091  1.00 21.90           C  
ATOM   2120  N   PHE A 269     111.342  46.025  41.370  1.00 17.26           N  
ATOM   2121  CA  PHE A 269     111.005  47.206  42.154  1.00 17.93           C  
ATOM   2122  C   PHE A 269     111.078  46.889  43.637  1.00 18.90           C  
ATOM   2123  O   PHE A 269     110.903  45.743  44.041  1.00 18.63           O  
ATOM   2124  CB  PHE A 269     109.559  47.650  41.897  1.00 15.92           C  
ATOM   2125  CG  PHE A 269     109.361  48.461  40.656  1.00 16.67           C  
ATOM   2126  CD1 PHE A 269     109.244  49.845  40.739  1.00 17.81           C  
ATOM   2127  CD2 PHE A 269     109.234  47.846  39.416  1.00 18.69           C  
ATOM   2128  CE1 PHE A 269     108.998  50.605  39.606  1.00 19.40           C  
ATOM   2129  CE2 PHE A 269     108.987  48.602  38.274  1.00 19.13           C  
ATOM   2130  CZ  PHE A 269     108.869  49.980  38.372  1.00 19.35           C  
ATOM   2131  N   GLU A 270     111.340  47.925  44.428  1.00 18.03           N  
ATOM   2132  CA  GLU A 270     111.327  47.850  45.886  1.00 17.66           C  
ATOM   2133  C   GLU A 270     110.431  49.042  46.202  1.00 17.46           C  
ATOM   2134  O   GLU A 270     110.860  50.191  46.095  1.00 18.21           O  
ATOM   2135  CB  GLU A 270     112.719  48.070  46.492  1.00 18.28           C  
ATOM   2136  CG  GLU A 270     113.647  46.875  46.380  1.00 17.95           C  
ATOM   2137  CD  GLU A 270     113.175  45.684  47.202  1.00 20.74           C  
ATOM   2138  OE1 GLU A 270     113.774  44.606  47.064  1.00 23.87           O  
ATOM   2139  OE2 GLU A 270     112.212  45.830  47.978  1.00 20.65           O  
ATOM   2140  N   LEU A 271     109.177  48.787  46.563  1.00 15.40           N  
ATOM   2141  CA  LEU A 271     108.256  49.882  46.840  1.00 14.97           C  
ATOM   2142  C   LEU A 271     108.485  50.549  48.198  1.00 15.84           C  
ATOM   2143  O   LEU A 271     109.477  50.288  48.867  1.00 15.72           O  
ATOM   2144  CB  LEU A 271     106.804  49.387  46.703  1.00 15.51           C  
ATOM   2145  CG  LEU A 271     106.535  48.618  45.396  1.00 14.18           C  
ATOM   2146  CD1 LEU A 271     105.047  48.311  45.283  1.00 15.32           C  
ATOM   2147  CD2 LEU A 271     106.994  49.434  44.187  1.00 17.28           C  
ATOM   2148  N   ARG A 272     107.579  51.436  48.583  1.00 20.46           N  
ATOM   2149  CA  ARG A 272     107.669  52.158  49.857  1.00 24.63           C  
ATOM   2150  C   ARG A 272     107.775  51.189  51.049  1.00 29.37           C  
ATOM   2151  O   ARG A 272     107.239  50.094  50.980  1.00 29.26           O  
ATOM   2152  CB  ARG A 272     106.427  53.034  50.067  1.00 24.97           C  
ATOM   2153  CG  ARG A 272     106.160  54.109  49.026  1.00 21.77           C  
ATOM   2154  CD  ARG A 272     105.112  55.085  49.545  1.00 18.67           C  
ATOM   2155  NE  ARG A 272     104.663  56.043  48.539  1.00 19.52           N  
ATOM   2156  CZ  ARG A 272     103.707  56.940  48.741  1.00 19.36           C  
ATOM   2157  NH1 ARG A 272     103.095  57.011  49.910  1.00 17.01           N  
ATOM   2158  NH2 ARG A 272     103.348  57.764  47.770  1.00 17.08           N  
ATOM   2159  N   ASP A 273     108.425  51.587  52.142  1.00 31.52           N  
ATOM   2160  CA  ASP A 273     109.083  52.885  52.298  1.00 25.75           C  
ATOM   2161  C   ASP A 273     110.590  52.687  52.372  1.00 24.52           C  
ATOM   2162  O   ASP A 273     111.129  51.868  51.647  1.00 23.13           O  
ATOM   2163  CB  ASP A 273     108.554  53.645  53.540  1.00 29.25           C  
ATOM   2164  CG  ASP A 273     108.612  52.827  54.845  1.00 18.87           C  
ATOM   2165  OD1 ASP A 273     109.382  51.862  54.962  1.00 24.02           O  
ATOM   2166  OD2 ASP A 273     107.885  53.206  55.780  1.00 19.48           O  
ATOM   2167  N   THR A 274     111.287  53.447  53.209  1.00 16.57           N  
ATOM   2168  CA  THR A 274     112.718  53.237  53.295  1.00 16.07           C  
ATOM   2169  C   THR A 274     113.080  52.630  54.637  1.00 15.87           C  
ATOM   2170  O   THR A 274     114.257  52.492  54.960  1.00 18.16           O  
ATOM   2171  CB  THR A 274     113.525  54.539  53.074  1.00 14.89           C  
ATOM   2172  OG1 THR A 274     113.143  55.516  54.043  1.00 18.52           O  
ATOM   2173  CG2 THR A 274     113.269  55.088  51.661  1.00 17.13           C  
ATOM   2174  N   GLY A 275     112.055  52.263  55.403  1.00 15.91           N  
ATOM   2175  CA  GLY A 275     112.281  51.627  56.690  1.00 15.65           C  
ATOM   2176  C   GLY A 275     111.460  52.106  57.877  1.00 15.43           C  
ATOM   2177  O   GLY A 275     111.410  51.410  58.889  1.00 16.21           O  
ATOM   2178  N   ARG A 276     110.822  53.269  57.790  1.00 15.51           N  
ATOM   2179  CA  ARG A 276     110.043  53.759  58.926  1.00 16.09           C  
ATOM   2180  C   ARG A 276     109.048  52.707  59.374  1.00 17.13           C  
ATOM   2181  O   ARG A 276     108.956  52.391  60.560  1.00 15.54           O  
ATOM   2182  CB  ARG A 276     109.299  55.052  58.575  1.00 16.91           C  
ATOM   2183  CG  ARG A 276     108.532  55.640  59.749  1.00 19.46           C  
ATOM   2184  CD  ARG A 276     107.870  56.959  59.374  1.00 24.16           C  
ATOM   2185  NE  ARG A 276     107.710  57.843  60.524  1.00 30.62           N  
ATOM   2186  CZ  ARG A 276     106.943  57.584  61.573  1.00 32.94           C  
ATOM   2187  NH1 ARG A 276     106.864  58.450  62.576  1.00 32.78           N  
ATOM   2188  NH2 ARG A 276     106.247  56.458  61.618  1.00 37.67           N  
ATOM   2189  N   TYR A 277     108.306  52.173  58.410  1.00 14.97           N  
ATOM   2190  CA  TYR A 277     107.332  51.117  58.664  1.00 16.83           C  
ATOM   2191  C   TYR A 277     107.843  49.821  58.038  1.00 16.07           C  
ATOM   2192  O   TYR A 277     107.477  48.726  58.474  1.00 17.66           O  
ATOM   2193  CB  TYR A 277     105.974  51.480  58.056  1.00 17.27           C  
ATOM   2194  CG  TYR A 277     105.251  52.583  58.788  1.00 18.30           C  
ATOM   2195  CD1 TYR A 277     104.657  52.346  60.024  1.00 19.68           C  
ATOM   2196  CD2 TYR A 277     105.167  53.869  58.252  1.00 20.78           C  
ATOM   2197  CE1 TYR A 277     103.994  53.356  60.709  1.00 22.47           C  
ATOM   2198  CE2 TYR A 277     104.504  54.888  58.931  1.00 20.77           C  
ATOM   2199  CZ  TYR A 277     103.920  54.623  60.159  1.00 23.23           C  
ATOM   2200  OH  TYR A 277     103.248  55.609  60.849  1.00 26.96           O  
ATOM   2201  N   GLY A 278     108.697  49.942  57.025  1.00 16.13           N  
ATOM   2202  CA  GLY A 278     109.236  48.758  56.371  1.00 16.33           C  
ATOM   2203  C   GLY A 278     108.141  47.912  55.740  1.00 15.79           C  
ATOM   2204  O   GLY A 278     107.366  48.404  54.925  1.00 17.30           O  
ATOM   2205  N   PHE A 279     108.078  46.635  56.114  1.00 16.55           N  
ATOM   2206  CA  PHE A 279     107.062  45.729  55.573  1.00 15.40           C  
ATOM   2207  C   PHE A 279     105.680  46.043  56.109  1.00 15.71           C  
ATOM   2208  O   PHE A 279     104.673  45.702  55.488  1.00 15.91           O  
ATOM   2209  CB  PHE A 279     107.401  44.280  55.940  1.00 14.74           C  
ATOM   2210  CG  PHE A 279     108.766  43.866  55.518  1.00 15.15           C  
ATOM   2211  CD1 PHE A 279     109.104  43.818  54.168  1.00 14.69           C  
ATOM   2212  CD2 PHE A 279     109.737  43.559  56.469  1.00 15.74           C  
ATOM   2213  CE1 PHE A 279     110.386  43.471  53.768  1.00 15.09           C  
ATOM   2214  CE2 PHE A 279     111.024  43.211  56.082  1.00 15.72           C  
ATOM   2215  CZ  PHE A 279     111.354  43.167  54.725  1.00 16.15           C  
ATOM   2216  N   LEU A 280     105.636  46.690  57.267  1.00 16.16           N  
ATOM   2217  CA  LEU A 280     104.375  47.009  57.926  1.00 16.73           C  
ATOM   2218  C   LEU A 280     103.807  48.362  57.494  1.00 16.81           C  
ATOM   2219  O   LEU A 280     103.322  49.144  58.312  1.00 17.80           O  
ATOM   2220  CB  LEU A 280     104.586  46.968  59.445  1.00 17.56           C  
ATOM   2221  CG  LEU A 280     105.268  45.700  59.975  1.00 19.08           C  
ATOM   2222  CD1 LEU A 280     105.461  45.812  61.493  1.00 17.10           C  
ATOM   2223  CD2 LEU A 280     104.421  44.468  59.628  1.00 20.42           C  
ATOM   2224  N   LEU A 281     103.855  48.626  56.194  1.00 17.37           N  
ATOM   2225  CA  LEU A 281     103.360  49.889  55.659  1.00 17.45           C  
ATOM   2226  C   LEU A 281     101.859  50.033  55.929  1.00 17.45           C  
ATOM   2227  O   LEU A 281     101.075  49.126  55.638  1.00 18.17           O  
ATOM   2228  CB  LEU A 281     103.640  49.957  54.156  1.00 16.62           C  
ATOM   2229  CG  LEU A 281     103.534  51.350  53.530  1.00 17.83           C  
ATOM   2230  CD1 LEU A 281     104.754  52.171  53.922  1.00 17.69           C  
ATOM   2231  CD2 LEU A 281     103.440  51.234  52.021  1.00 18.04           C  
ATOM   2232  N   PRO A 282     101.433  51.178  56.484  1.00 17.35           N  
ATOM   2233  CA  PRO A 282     100.011  51.390  56.777  1.00 17.26           C  
ATOM   2234  C   PRO A 282      99.136  51.252  55.536  1.00 17.41           C  
ATOM   2235  O   PRO A 282      99.536  51.634  54.430  1.00 17.83           O  
ATOM   2236  CB  PRO A 282      99.976  52.811  57.344  1.00 18.99           C  
ATOM   2237  CG  PRO A 282     101.343  52.970  57.954  1.00 18.66           C  
ATOM   2238  CD  PRO A 282     102.238  52.333  56.919  1.00 18.22           C  
ATOM   2239  N   ALA A 283      97.940  50.707  55.735  1.00 17.24           N  
ATOM   2240  CA  ALA A 283      96.986  50.514  54.645  1.00 17.56           C  
ATOM   2241  C   ALA A 283      96.686  51.810  53.905  1.00 19.18           C  
ATOM   2242  O   ALA A 283      96.441  51.792  52.699  1.00 18.37           O  
ATOM   2243  CB  ALA A 283      95.696  49.923  55.189  1.00 17.45           C  
ATOM   2244  N   SER A 284      96.707  52.930  54.622  1.00 19.10           N  
ATOM   2245  CA  SER A 284      96.417  54.224  54.012  1.00 19.54           C  
ATOM   2246  C   SER A 284      97.404  54.604  52.915  1.00 18.93           C  
ATOM   2247  O   SER A 284      97.174  55.566  52.183  1.00 20.19           O  
ATOM   2248  CB  SER A 284      96.385  55.324  55.081  1.00 20.60           C  
ATOM   2249  OG  SER A 284      97.645  55.465  55.713  1.00 21.66           O  
ATOM   2250  N   GLN A 285      98.496  53.853  52.801  1.00 17.54           N  
ATOM   2251  CA  GLN A 285      99.505  54.122  51.779  1.00 16.87           C  
ATOM   2252  C   GLN A 285      99.462  53.152  50.603  1.00 16.65           C  
ATOM   2253  O   GLN A 285     100.268  53.257  49.688  1.00 17.07           O  
ATOM   2254  CB  GLN A 285     100.904  54.109  52.400  1.00 17.53           C  
ATOM   2255  CG  GLN A 285     101.149  55.289  53.334  1.00 18.29           C  
ATOM   2256  CD  GLN A 285     102.617  55.464  53.665  1.00 19.34           C  
ATOM   2257  OE1 GLN A 285     103.471  55.450  52.774  1.00 18.64           O  
ATOM   2258  NE2 GLN A 285     102.920  55.641  54.951  1.00 20.86           N  
ATOM   2259  N   ILE A 286      98.521  52.211  50.628  1.00 16.58           N  
ATOM   2260  CA  ILE A 286      98.398  51.236  49.542  1.00 15.84           C  
ATOM   2261  C   ILE A 286      98.108  51.895  48.196  1.00 16.60           C  
ATOM   2262  O   ILE A 286      98.846  51.709  47.231  1.00 16.65           O  
ATOM   2263  CB  ILE A 286      97.262  50.227  49.819  1.00 15.63           C  
ATOM   2264  CG1 ILE A 286      97.635  49.316  50.993  1.00 16.00           C  
ATOM   2265  CG2 ILE A 286      96.987  49.385  48.557  1.00 15.34           C  
ATOM   2266  CD1 ILE A 286      96.446  48.513  51.544  1.00 15.55           C  
ATOM   2267  N   ILE A 287      97.026  52.663  48.134  1.00 17.82           N  
ATOM   2268  CA  ILE A 287      96.648  53.298  46.880  1.00 18.15           C  
ATOM   2269  C   ILE A 287      97.696  54.302  46.396  1.00 17.79           C  
ATOM   2270  O   ILE A 287      98.063  54.289  45.223  1.00 17.79           O  
ATOM   2271  CB  ILE A 287      95.229  53.907  46.991  1.00 18.78           C  
ATOM   2272  CG1 ILE A 287      94.222  52.757  47.129  1.00 18.59           C  
ATOM   2273  CG2 ILE A 287      94.896  54.725  45.751  1.00 19.50           C  
ATOM   2274  CD1 ILE A 287      92.784  53.178  47.368  1.00 19.67           C  
ATOM   2275  N   PRO A 288      98.209  55.172  47.284  1.00 17.97           N  
ATOM   2276  CA  PRO A 288      99.228  56.111  46.791  1.00 17.93           C  
ATOM   2277  C   PRO A 288     100.449  55.351  46.244  1.00 17.36           C  
ATOM   2278  O   PRO A 288     101.032  55.728  45.230  1.00 17.17           O  
ATOM   2279  CB  PRO A 288      99.567  56.933  48.032  1.00 18.73           C  
ATOM   2280  CG  PRO A 288      98.251  56.988  48.753  1.00 18.84           C  
ATOM   2281  CD  PRO A 288      97.751  55.553  48.633  1.00 18.24           C  
ATOM   2282  N   THR A 289     100.842  54.277  46.926  1.00 16.57           N  
ATOM   2283  CA  THR A 289     101.981  53.481  46.477  1.00 15.56           C  
ATOM   2284  C   THR A 289     101.679  52.866  45.110  1.00 15.23           C  
ATOM   2285  O   THR A 289     102.516  52.894  44.203  1.00 16.45           O  
ATOM   2286  CB  THR A 289     102.293  52.340  47.484  1.00 14.72           C  
ATOM   2287  OG1 THR A 289     102.781  52.912  48.703  1.00 15.64           O  
ATOM   2288  CG2 THR A 289     103.335  51.368  46.922  1.00 14.74           C  
ATOM   2289  N   ALA A 290     100.482  52.306  44.964  1.00 15.88           N  
ATOM   2290  CA  ALA A 290     100.093  51.681  43.706  1.00 16.13           C  
ATOM   2291  C   ALA A 290     100.030  52.705  42.573  1.00 16.57           C  
ATOM   2292  O   ALA A 290     100.513  52.446  41.471  1.00 16.81           O  
ATOM   2293  CB  ALA A 290      98.737  50.983  43.863  1.00 17.26           C  
ATOM   2294  N   LYS A 291      99.446  53.866  42.848  1.00 17.07           N  
ATOM   2295  CA  LYS A 291      99.326  54.902  41.820  1.00 17.59           C  
ATOM   2296  C   LYS A 291     100.672  55.392  41.295  1.00 18.57           C  
ATOM   2297  O   LYS A 291     100.880  55.481  40.084  1.00 19.04           O  
ATOM   2298  CB  LYS A 291      98.528  56.093  42.352  1.00 18.54           C  
ATOM   2299  CG  LYS A 291      97.050  55.821  42.519  1.00 19.01           C  
ATOM   2300  CD  LYS A 291      96.347  57.057  43.044  1.00 22.76           C  
ATOM   2301  CE  LYS A 291      94.843  56.890  43.020  1.00 26.03           C  
ATOM   2302  NZ  LYS A 291      94.173  58.103  43.565  1.00 29.32           N  
ATOM   2303  N   GLU A 292     101.598  55.706  42.193  1.00 17.22           N  
ATOM   2304  CA  GLU A 292     102.893  56.191  41.740  1.00 17.36           C  
ATOM   2305  C   GLU A 292     103.688  55.089  41.053  1.00 16.99           C  
ATOM   2306  O   GLU A 292     104.407  55.341  40.082  1.00 17.46           O  
ATOM   2307  CB  GLU A 292     103.694  56.773  42.916  1.00 17.90           C  
ATOM   2308  CG  GLU A 292     104.179  55.745  43.927  1.00 17.91           C  
ATOM   2309  CD  GLU A 292     104.747  56.389  45.182  1.00 19.65           C  
ATOM   2310  OE1 GLU A 292     105.305  55.651  46.024  1.00 17.11           O  
ATOM   2311  OE2 GLU A 292     104.635  57.628  45.337  1.00 20.03           O  
ATOM   2312  N   THR A 293     103.561  53.860  41.548  1.00 16.99           N  
ATOM   2313  CA  THR A 293     104.283  52.739  40.959  1.00 17.02           C  
ATOM   2314  C   THR A 293     103.769  52.472  39.543  1.00 17.29           C  
ATOM   2315  O   THR A 293     104.535  52.129  38.644  1.00 19.08           O  
ATOM   2316  CB  THR A 293     104.131  51.469  41.833  1.00 17.87           C  
ATOM   2317  OG1 THR A 293     104.658  51.732  43.146  1.00 18.49           O  
ATOM   2318  CG2 THR A 293     104.900  50.308  41.230  1.00 17.63           C  
ATOM   2319  N   TRP A 294     102.467  52.648  39.349  1.00 18.27           N  
ATOM   2320  CA  TRP A 294     101.861  52.438  38.038  1.00 18.20           C  
ATOM   2321  C   TRP A 294     102.472  53.401  37.013  1.00 18.33           C  
ATOM   2322  O   TRP A 294     102.668  53.033  35.857  1.00 18.47           O  
ATOM   2323  CB  TRP A 294     100.342  52.640  38.127  1.00 18.54           C  
ATOM   2324  CG  TRP A 294      99.613  52.385  36.838  1.00 18.62           C  
ATOM   2325  CD1 TRP A 294      98.955  53.305  36.069  1.00 19.94           C  
ATOM   2326  CD2 TRP A 294      99.467  51.126  36.173  1.00 18.70           C  
ATOM   2327  NE1 TRP A 294      98.407  52.692  34.963  1.00 20.19           N  
ATOM   2328  CE2 TRP A 294      98.706  51.356  35.002  1.00 19.25           C  
ATOM   2329  CE3 TRP A 294      99.905  49.824  36.450  1.00 19.04           C  
ATOM   2330  CZ2 TRP A 294      98.374  50.330  34.108  1.00 18.48           C  
ATOM   2331  CZ3 TRP A 294      99.576  48.802  35.560  1.00 18.97           C  
ATOM   2332  CH2 TRP A 294      98.815  49.064  34.400  1.00 20.67           C  
ATOM   2333  N   LEU A 295     102.788  54.626  37.423  1.00 19.36           N  
ATOM   2334  CA  LEU A 295     103.394  55.568  36.483  1.00 19.21           C  
ATOM   2335  C   LEU A 295     104.744  55.033  36.000  1.00 19.72           C  
ATOM   2336  O   LEU A 295     105.095  55.177  34.827  1.00 20.04           O  
ATOM   2337  CB  LEU A 295     103.574  56.948  37.127  1.00 20.73           C  
ATOM   2338  CG  LEU A 295     102.283  57.638  37.584  1.00 22.31           C  
ATOM   2339  CD1 LEU A 295     102.601  59.024  38.133  1.00 22.41           C  
ATOM   2340  CD2 LEU A 295     101.311  57.744  36.415  1.00 24.70           C  
ATOM   2341  N   ALA A 296     105.505  54.410  36.901  1.00 19.26           N  
ATOM   2342  CA  ALA A 296     106.794  53.851  36.525  1.00 18.26           C  
ATOM   2343  C   ALA A 296     106.594  52.627  35.622  1.00 18.57           C  
ATOM   2344  O   ALA A 296     107.357  52.402  34.684  1.00 19.13           O  
ATOM   2345  CB  ALA A 296     107.582  53.468  37.776  1.00 18.02           C  
ATOM   2346  N   LEU A 297     105.574  51.826  35.914  1.00 18.54           N  
ATOM   2347  CA  LEU A 297     105.293  50.654  35.098  1.00 17.91           C  
ATOM   2348  C   LEU A 297     104.888  51.101  33.685  1.00 18.78           C  
ATOM   2349  O   LEU A 297     105.279  50.477  32.696  1.00 17.83           O  
ATOM   2350  CB  LEU A 297     104.179  49.813  35.738  1.00 18.16           C  
ATOM   2351  CG  LEU A 297     104.542  49.127  37.063  1.00 17.15           C  
ATOM   2352  CD1 LEU A 297     103.295  48.494  37.661  1.00 17.94           C  
ATOM   2353  CD2 LEU A 297     105.629  48.069  36.828  1.00 16.91           C  
ATOM   2354  N   LEU A 298     104.119  52.181  33.589  1.00 19.54           N  
ATOM   2355  CA  LEU A 298     103.704  52.685  32.276  1.00 19.87           C  
ATOM   2356  C   LEU A 298     104.931  53.106  31.470  1.00 21.09           C  
ATOM   2357  O   LEU A 298     104.987  52.903  30.259  1.00 21.84           O  
ATOM   2358  CB  LEU A 298     102.748  53.877  32.422  1.00 18.41           C  
ATOM   2359  CG  LEU A 298     101.317  53.610  32.893  1.00 18.65           C  
ATOM   2360  CD1 LEU A 298     100.614  54.931  33.197  1.00 19.20           C  
ATOM   2361  CD2 LEU A 298     100.562  52.824  31.818  1.00 19.76           C  
ATOM   2362  N   THR A 299     105.916  53.689  32.148  1.00 21.01           N  
ATOM   2363  CA  THR A 299     107.139  54.131  31.487  1.00 21.26           C  
ATOM   2364  C   THR A 299     107.874  52.936  30.893  1.00 20.78           C  
ATOM   2365  O   THR A 299     108.353  52.982  29.759  1.00 20.98           O  
ATOM   2366  CB  THR A 299     108.075  54.855  32.483  1.00 21.98           C  
ATOM   2367  OG1 THR A 299     107.390  55.984  33.042  1.00 22.75           O  
ATOM   2368  CG2 THR A 299     109.344  55.340  31.783  1.00 22.49           C  
ATOM   2369  N   ILE A 300     107.958  51.857  31.661  1.00 19.97           N  
ATOM   2370  CA  ILE A 300     108.643  50.664  31.192  1.00 19.85           C  
ATOM   2371  C   ILE A 300     107.864  49.974  30.072  1.00 19.55           C  
ATOM   2372  O   ILE A 300     108.454  49.532  29.085  1.00 20.10           O  
ATOM   2373  CB  ILE A 300     108.868  49.669  32.352  1.00 20.41           C  
ATOM   2374  CG1 ILE A 300     109.836  50.279  33.376  1.00 19.88           C  
ATOM   2375  CG2 ILE A 300     109.407  48.347  31.806  1.00 20.05           C  
ATOM   2376  CD1 ILE A 300     109.956  49.474  34.670  1.00 20.05           C  
ATOM   2377  N   MET A 301     106.544  49.887  30.215  1.00 19.84           N  
ATOM   2378  CA  MET A 301     105.728  49.233  29.198  1.00 20.14           C  
ATOM   2379  C   MET A 301     105.746  50.011  27.887  1.00 20.63           C  
ATOM   2380  O   MET A 301     105.838  49.416  26.814  1.00 20.59           O  
ATOM   2381  CB  MET A 301     104.291  49.035  29.704  1.00 20.56           C  
ATOM   2382  CG  MET A 301     104.231  48.134  30.940  1.00 21.70           C  
ATOM   2383  SD  MET A 301     102.585  47.499  31.356  1.00 23.28           S  
ATOM   2384  CE  MET A 301     101.900  48.896  32.181  1.00 22.94           C  
ATOM   2385  N   GLU A 302     105.676  51.335  27.965  1.00 21.87           N  
ATOM   2386  CA  GLU A 302     105.710  52.140  26.750  1.00 22.05           C  
ATOM   2387  C   GLU A 302     107.057  51.996  26.053  1.00 22.33           C  
ATOM   2388  O   GLU A 302     107.116  51.887  24.830  1.00 22.41           O  
ATOM   2389  CB  GLU A 302     105.433  53.608  27.066  1.00 24.52           C  
ATOM   2390  CG  GLU A 302     103.977  53.884  27.375  0.50 24.99           C  
ATOM   2391  CD  GLU A 302     103.671  55.363  27.433  0.50 27.38           C  
ATOM   2392  OE1 GLU A 302     104.142  56.029  28.376  0.50 28.24           O  
ATOM   2393  OE2 GLU A 302     102.967  55.858  26.526  0.50 27.97           O  
ATOM   2394  N   HIS A 303     108.140  51.991  26.824  1.00 22.48           N  
ATOM   2395  CA  HIS A 303     109.464  51.834  26.232  1.00 22.63           C  
ATOM   2396  C   HIS A 303     109.516  50.479  25.527  1.00 22.51           C  
ATOM   2397  O   HIS A 303     110.026  50.367  24.416  1.00 23.76           O  
ATOM   2398  CB  HIS A 303     110.554  51.892  27.307  1.00 22.78           C  
ATOM   2399  CG  HIS A 303     111.946  51.826  26.758  1.00 23.89           C  
ATOM   2400  ND1 HIS A 303     112.675  52.952  26.436  1.00 25.15           N  
ATOM   2401  CD2 HIS A 303     112.733  50.769  26.449  1.00 24.69           C  
ATOM   2402  CE1 HIS A 303     113.851  52.590  25.953  1.00 26.10           C  
ATOM   2403  NE2 HIS A 303     113.912  51.271  25.950  1.00 25.64           N  
ATOM   2404  N   THR A 304     108.977  49.450  26.179  1.00 21.59           N  
ATOM   2405  CA  THR A 304     108.959  48.103  25.613  1.00 20.81           C  
ATOM   2406  C   THR A 304     108.164  48.082  24.312  1.00 23.02           C  
ATOM   2407  O   THR A 304     108.597  47.514  23.310  1.00 22.36           O  
ATOM   2408  CB  THR A 304     108.320  47.095  26.599  1.00 20.90           C  
ATOM   2409  OG1 THR A 304     109.074  47.085  27.820  1.00 21.41           O  
ATOM   2410  CG2 THR A 304     108.316  45.693  26.007  1.00 20.06           C  
ATOM   2411  N   LEU A 305     106.993  48.705  24.351  1.00 21.86           N  
ATOM   2412  CA  LEU A 305     106.107  48.793  23.198  1.00 24.25           C  
ATOM   2413  C   LEU A 305     106.828  49.436  22.019  1.00 24.58           C  
ATOM   2414  O   LEU A 305     106.707  48.983  20.881  1.00 25.39           O  
ATOM   2415  CB  LEU A 305     104.887  49.641  23.561  1.00 23.55           C  
ATOM   2416  CG  LEU A 305     103.962  50.125  22.441  1.00 24.93           C  
ATOM   2417  CD1 LEU A 305     103.190  48.950  21.870  1.00 25.26           C  
ATOM   2418  CD2 LEU A 305     103.001  51.164  22.993  1.00 25.82           C  
ATOM   2419  N   ASN A 306     107.592  50.483  22.311  1.00 25.62           N  
ATOM   2420  CA  ASN A 306     108.300  51.232  21.278  1.00 26.80           C  
ATOM   2421  C   ASN A 306     109.678  50.737  20.860  1.00 28.60           C  
ATOM   2422  O   ASN A 306     110.346  51.372  20.043  1.00 27.69           O  
ATOM   2423  CB  ASN A 306     108.371  52.700  21.691  1.00 27.45           C  
ATOM   2424  CG  ASN A 306     106.998  53.320  21.804  1.00 27.85           C  
ATOM   2425  OD1 ASN A 306     106.146  53.099  20.943  1.00 30.49           O  
ATOM   2426  ND2 ASN A 306     106.769  54.097  22.859  1.00 29.55           N  
ATOM   2427  N   HIS A 307     110.100  49.605  21.410  1.00 28.34           N  
ATOM   2428  CA  HIS A 307     111.394  49.027  21.061  1.00 29.77           C  
ATOM   2429  C   HIS A 307     111.249  47.525  20.843  1.00 29.82           C  
ATOM   2430  O   HIS A 307     111.842  46.722  21.563  1.00 29.40           O  
ATOM   2431  CB  HIS A 307     112.409  49.307  22.170  1.00 30.48           C  
ATOM   2432  CG  HIS A 307     112.694  50.764  22.362  1.00 32.38           C  
ATOM   2433  ND1 HIS A 307     113.597  51.456  21.584  1.00 34.34           N  
ATOM   2434  CD2 HIS A 307     112.145  51.674  23.201  1.00 32.07           C  
ATOM   2435  CE1 HIS A 307     113.590  52.730  21.935  1.00 34.27           C  
ATOM   2436  NE2 HIS A 307     112.717  52.888  22.914  1.00 34.33           N  
ATOM   2437  N   PRO A 308     110.450  47.127  19.838  1.00 30.43           N  
ATOM   2438  CA  PRO A 308     110.220  45.714  19.515  1.00 30.71           C  
ATOM   2439  C   PRO A 308     111.451  45.020  18.939  1.00 31.44           C  
ATOM   2440  O   PRO A 308     112.415  45.677  18.548  1.00 32.45           O  
ATOM   2441  CB  PRO A 308     109.068  45.775  18.516  1.00 31.02           C  
ATOM   2442  CG  PRO A 308     109.316  47.075  17.805  1.00 30.26           C  
ATOM   2443  CD  PRO A 308     109.657  48.001  18.953  1.00 31.52           C  
TER    2444      PRO A 308                                                      
ATOM   2445  N   ALA B   1      83.893  29.238  47.487  0.00 39.09           N  
ATOM   2446  CA  ALA B   1      83.170  27.936  47.419  1.00 39.17           C  
ATOM   2447  C   ALA B   1      82.650  27.678  46.006  1.00 38.91           C  
ATOM   2448  O   ALA B   1      81.647  26.989  45.823  1.00 39.66           O  
ATOM   2449  CB  ALA B   1      82.010  27.931  48.419  1.00 39.23           C  
ATOM   2450  N   ARG B   2      83.343  28.232  45.012  1.00 38.84           N  
ATOM   2451  CA  ARG B   2      82.963  28.074  43.608  1.00 38.27           C  
ATOM   2452  C   ARG B   2      83.380  26.699  43.093  1.00 36.66           C  
ATOM   2453  O   ARG B   2      82.596  26.001  42.453  1.00 36.87           O  
ATOM   2454  CB  ARG B   2      83.626  29.164  42.760  1.00 39.98           C  
ATOM   2455  CG  ARG B   2      83.281  29.108  41.281  1.00 40.89           C  
ATOM   2456  CD  ARG B   2      84.007  30.200  40.511  0.00 41.24           C  
ATOM   2457  NE  ARG B   2      83.789  31.523  41.092  0.00 41.69           N  
ATOM   2458  CZ  ARG B   2      82.601  32.108  41.206  0.00 41.90           C  
ATOM   2459  NH1 ARG B   2      82.505  33.314  41.750  0.00 42.05           N  
ATOM   2460  NH2 ARG B   2      81.508  31.492  40.777  0.00 42.05           N  
ATOM   2461  N   SER B   3      84.627  26.327  43.369  1.00 34.21           N  
ATOM   2462  CA  SER B   3      85.162  25.031  42.960  1.00 30.97           C  
ATOM   2463  C   SER B   3      86.106  24.544  44.052  1.00 28.55           C  
ATOM   2464  O   SER B   3      86.528  25.325  44.908  1.00 27.20           O  
ATOM   2465  CB  SER B   3      85.933  25.147  41.647  1.00 32.47           C  
ATOM   2466  OG  SER B   3      87.182  25.781  41.844  1.00 33.72           O  
ATOM   2467  N   THR B   4      86.446  23.261  44.028  1.00 24.77           N  
ATOM   2468  CA  THR B   4      87.340  22.740  45.051  1.00 22.33           C  
ATOM   2469  C   THR B   4      88.762  23.286  44.913  1.00 22.65           C  
ATOM   2470  O   THR B   4      89.560  23.159  45.831  1.00 21.67           O  
ATOM   2471  CB  THR B   4      87.372  21.194  45.054  1.00 21.05           C  
ATOM   2472  OG1 THR B   4      87.962  20.709  43.844  1.00 21.56           O  
ATOM   2473  CG2 THR B   4      85.955  20.640  45.194  1.00 22.30           C  
ATOM   2474  N   ASP B   5      89.078  23.905  43.777  1.00 23.02           N  
ATOM   2475  CA  ASP B   5      90.411  24.475  43.585  1.00 23.54           C  
ATOM   2476  C   ASP B   5      90.661  25.656  44.524  1.00 23.54           C  
ATOM   2477  O   ASP B   5      91.773  25.830  45.034  1.00 23.60           O  
ATOM   2478  CB  ASP B   5      90.594  24.958  42.141  1.00 25.21           C  
ATOM   2479  CG  ASP B   5      90.863  23.825  41.166  1.00 28.82           C  
ATOM   2480  OD1 ASP B   5      90.882  24.096  39.945  1.00 29.57           O  
ATOM   2481  OD2 ASP B   5      91.067  22.673  41.607  1.00 30.85           O  
ATOM   2482  N   THR B   6      89.634  26.472  44.741  1.00 21.84           N  
ATOM   2483  CA  THR B   6      89.767  27.642  45.600  1.00 24.01           C  
ATOM   2484  C   THR B   6      89.200  27.458  47.011  1.00 22.10           C  
ATOM   2485  O   THR B   6      89.170  28.398  47.810  1.00 23.03           O  
ATOM   2486  CB  THR B   6      89.127  28.868  44.945  1.00 25.11           C  
ATOM   2487  OG1 THR B   6      87.794  28.547  44.531  1.00 29.65           O  
ATOM   2488  CG2 THR B   6      89.949  29.305  43.731  1.00 27.86           C  
ATOM   2489  N   PHE B   7      88.748  26.246  47.309  1.00 20.23           N  
ATOM   2490  CA  PHE B   7      88.235  25.916  48.637  1.00 18.86           C  
ATOM   2491  C   PHE B   7      89.430  26.125  49.567  1.00 17.33           C  
ATOM   2492  O   PHE B   7      90.565  25.835  49.184  1.00 17.60           O  
ATOM   2493  CB  PHE B   7      87.790  24.445  48.625  1.00 17.83           C  
ATOM   2494  CG  PHE B   7      87.332  23.905  49.957  1.00 18.15           C  
ATOM   2495  CD1 PHE B   7      88.248  23.368  50.860  1.00 16.60           C  
ATOM   2496  CD2 PHE B   7      85.982  23.867  50.273  1.00 19.36           C  
ATOM   2497  CE1 PHE B   7      87.820  22.793  52.052  1.00 16.16           C  
ATOM   2498  CE2 PHE B   7      85.537  23.291  51.468  1.00 16.91           C  
ATOM   2499  CZ  PHE B   7      86.461  22.751  52.357  1.00 15.94           C  
ATOM   2500  N   ASN B   8      89.188  26.625  50.776  1.00 16.61           N  
ATOM   2501  CA  ASN B   8      90.274  26.853  51.733  1.00 16.40           C  
ATOM   2502  C   ASN B   8      90.487  25.619  52.616  1.00 15.40           C  
ATOM   2503  O   ASN B   8      89.729  25.381  53.560  1.00 17.12           O  
ATOM   2504  CB  ASN B   8      89.958  28.069  52.612  1.00 16.39           C  
ATOM   2505  CG  ASN B   8      91.124  28.462  53.504  1.00 15.19           C  
ATOM   2506  OD1 ASN B   8      92.164  27.802  53.512  1.00 15.56           O  
ATOM   2507  ND2 ASN B   8      90.956  29.545  54.260  1.00 16.85           N  
ATOM   2508  N   TYR B   9      91.521  24.841  52.307  1.00 14.43           N  
ATOM   2509  CA  TYR B   9      91.817  23.628  53.060  1.00 14.05           C  
ATOM   2510  C   TYR B   9      92.536  23.919  54.368  1.00 14.44           C  
ATOM   2511  O   TYR B   9      92.712  23.020  55.194  1.00 15.07           O  
ATOM   2512  CB  TYR B   9      92.661  22.679  52.199  1.00 14.35           C  
ATOM   2513  CG  TYR B   9      91.943  22.217  50.949  1.00 15.56           C  
ATOM   2514  CD1 TYR B   9      91.173  21.047  50.948  1.00 14.87           C  
ATOM   2515  CD2 TYR B   9      91.978  22.980  49.784  1.00 15.17           C  
ATOM   2516  CE1 TYR B   9      90.457  20.659  49.821  1.00 16.25           C  
ATOM   2517  CE2 TYR B   9      91.265  22.598  48.652  1.00 16.45           C  
ATOM   2518  CZ  TYR B   9      90.502  21.440  48.676  1.00 16.84           C  
ATOM   2519  OH  TYR B   9      89.752  21.086  47.567  1.00 16.38           O  
ATOM   2520  N   ALA B  10      92.942  25.175  54.553  1.00 14.74           N  
ATOM   2521  CA  ALA B  10      93.650  25.584  55.763  1.00 15.79           C  
ATOM   2522  C   ALA B  10      92.771  26.320  56.772  1.00 15.98           C  
ATOM   2523  O   ALA B  10      93.239  27.199  57.503  1.00 17.44           O  
ATOM   2524  CB  ALA B  10      94.870  26.431  55.408  1.00 17.40           C  
ATOM   2525  N   THR B  11      91.490  25.973  56.799  1.00 15.07           N  
ATOM   2526  CA  THR B  11      90.578  26.541  57.780  1.00 15.04           C  
ATOM   2527  C   THR B  11      89.573  25.452  58.146  1.00 15.22           C  
ATOM   2528  O   THR B  11      89.392  24.494  57.388  1.00 15.21           O  
ATOM   2529  CB  THR B  11      89.857  27.810  57.257  1.00 15.85           C  
ATOM   2530  OG1 THR B  11      89.229  28.480  58.361  1.00 20.04           O  
ATOM   2531  CG2 THR B  11      88.814  27.464  56.212  1.00 16.26           C  
ATOM   2532  N   TYR B  12      88.959  25.572  59.321  1.00 14.61           N  
ATOM   2533  CA  TYR B  12      87.986  24.577  59.755  1.00 14.20           C  
ATOM   2534  C   TYR B  12      86.607  24.933  59.217  1.00 16.03           C  
ATOM   2535  O   TYR B  12      86.194  26.093  59.234  1.00 16.86           O  
ATOM   2536  CB  TYR B  12      87.989  24.480  61.278  1.00 14.05           C  
ATOM   2537  CG  TYR B  12      89.263  23.850  61.813  1.00 13.53           C  
ATOM   2538  CD1 TYR B  12      89.526  22.495  61.614  1.00 13.56           C  
ATOM   2539  CD2 TYR B  12      90.201  24.602  62.515  1.00 13.34           C  
ATOM   2540  CE1 TYR B  12      90.689  21.904  62.103  1.00 12.61           C  
ATOM   2541  CE2 TYR B  12      91.369  24.018  63.013  1.00 13.83           C  
ATOM   2542  CZ  TYR B  12      91.604  22.672  62.806  1.00 12.08           C  
ATOM   2543  OH  TYR B  12      92.733  22.078  63.323  1.00 14.44           O  
ATOM   2544  N   HIS B  13      85.902  23.915  58.740  1.00 13.87           N  
ATOM   2545  CA  HIS B  13      84.596  24.104  58.131  1.00 14.35           C  
ATOM   2546  C   HIS B  13      83.413  23.522  58.881  1.00 14.20           C  
ATOM   2547  O   HIS B  13      83.555  22.727  59.806  1.00 14.25           O  
ATOM   2548  CB  HIS B  13      84.623  23.513  56.722  1.00 15.14           C  
ATOM   2549  CG  HIS B  13      85.546  24.233  55.793  1.00 15.24           C  
ATOM   2550  ND1 HIS B  13      85.204  25.421  55.183  1.00 16.29           N  
ATOM   2551  CD2 HIS B  13      86.814  23.962  55.407  1.00 15.34           C  
ATOM   2552  CE1 HIS B  13      86.222  25.848  54.457  1.00 16.19           C  
ATOM   2553  NE2 HIS B  13      87.212  24.982  54.577  1.00 16.06           N  
ATOM   2554  N   THR B  14      82.229  23.939  58.444  1.00 15.27           N  
ATOM   2555  CA  THR B  14      80.976  23.466  59.023  1.00 14.64           C  
ATOM   2556  C   THR B  14      80.521  22.216  58.287  1.00 13.87           C  
ATOM   2557  O   THR B  14      81.061  21.870  57.240  1.00 14.32           O  
ATOM   2558  CB  THR B  14      79.869  24.507  58.854  1.00 15.54           C  
ATOM   2559  OG1 THR B  14      79.675  24.762  57.456  1.00 15.89           O  
ATOM   2560  CG2 THR B  14      80.250  25.805  59.556  1.00 16.45           C  
ATOM   2561  N   LEU B  15      79.507  21.551  58.831  1.00 14.70           N  
ATOM   2562  CA  LEU B  15      78.973  20.357  58.185  1.00 14.77           C  
ATOM   2563  C   LEU B  15      78.473  20.718  56.789  1.00 14.86           C  
ATOM   2564  O   LEU B  15      78.750  20.007  55.822  1.00 15.13           O  
ATOM   2565  CB  LEU B  15      77.822  19.765  59.008  1.00 15.74           C  
ATOM   2566  CG  LEU B  15      77.212  18.485  58.415  1.00 16.18           C  
ATOM   2567  CD1 LEU B  15      78.213  17.331  58.503  1.00 15.58           C  
ATOM   2568  CD2 LEU B  15      75.948  18.123  59.170  1.00 17.21           C  
ATOM   2569  N   GLU B  16      77.752  21.833  56.688  1.00 15.39           N  
ATOM   2570  CA  GLU B  16      77.212  22.292  55.413  1.00 16.45           C  
ATOM   2571  C   GLU B  16      78.314  22.488  54.379  1.00 16.01           C  
ATOM   2572  O   GLU B  16      78.185  22.076  53.223  1.00 15.34           O  
ATOM   2573  CB  GLU B  16      76.462  23.614  55.621  1.00 17.95           C  
ATOM   2574  CG  GLU B  16      75.905  24.240  54.346  1.00 20.80           C  
ATOM   2575  CD  GLU B  16      75.511  25.692  54.556  1.00 22.57           C  
ATOM   2576  OE1 GLU B  16      76.321  26.592  54.241  1.00 23.17           O  
ATOM   2577  OE2 GLU B  16      74.396  25.931  55.057  1.00 21.44           O  
ATOM   2578  N   GLU B  17      79.402  23.127  54.798  1.00 14.08           N  
ATOM   2579  CA  GLU B  17      80.507  23.387  53.899  1.00 14.96           C  
ATOM   2580  C   GLU B  17      81.205  22.123  53.433  1.00 13.90           C  
ATOM   2581  O   GLU B  17      81.594  22.018  52.272  1.00 15.69           O  
ATOM   2582  CB  GLU B  17      81.495  24.340  54.575  1.00 14.72           C  
ATOM   2583  CG  GLU B  17      80.876  25.709  54.824  1.00 17.57           C  
ATOM   2584  CD  GLU B  17      81.752  26.629  55.647  1.00 19.95           C  
ATOM   2585  OE1 GLU B  17      82.684  26.138  56.317  1.00 17.02           O  
ATOM   2586  OE2 GLU B  17      81.488  27.855  55.644  1.00 20.77           O  
ATOM   2587  N   ILE B  18      81.375  21.156  54.329  1.00 13.90           N  
ATOM   2588  CA  ILE B  18      82.024  19.917  53.912  1.00 14.55           C  
ATOM   2589  C   ILE B  18      81.112  19.114  52.978  1.00 14.37           C  
ATOM   2590  O   ILE B  18      81.581  18.532  52.002  1.00 15.12           O  
ATOM   2591  CB  ILE B  18      82.447  19.062  55.132  1.00 13.17           C  
ATOM   2592  CG1 ILE B  18      83.536  19.805  55.912  1.00 14.74           C  
ATOM   2593  CG2 ILE B  18      82.998  17.713  54.673  1.00 13.48           C  
ATOM   2594  CD1 ILE B  18      84.093  19.031  57.102  1.00 14.91           C  
ATOM   2595  N   TYR B  19      79.812  19.093  53.259  1.00 14.96           N  
ATOM   2596  CA  TYR B  19      78.888  18.362  52.391  1.00 15.35           C  
ATOM   2597  C   TYR B  19      78.835  19.018  51.004  1.00 15.72           C  
ATOM   2598  O   TYR B  19      78.699  18.335  49.989  1.00 16.46           O  
ATOM   2599  CB  TYR B  19      77.505  18.266  53.052  1.00 15.59           C  
ATOM   2600  CG  TYR B  19      77.389  17.101  54.035  1.00 16.60           C  
ATOM   2601  CD1 TYR B  19      78.530  16.461  54.541  1.00 15.40           C  
ATOM   2602  CD2 TYR B  19      76.141  16.630  54.448  1.00 15.83           C  
ATOM   2603  CE1 TYR B  19      78.426  15.377  55.432  1.00 16.27           C  
ATOM   2604  CE2 TYR B  19      76.026  15.553  55.336  1.00 16.22           C  
ATOM   2605  CZ  TYR B  19      77.172  14.931  55.822  1.00 16.31           C  
ATOM   2606  OH  TYR B  19      77.055  13.860  56.681  1.00 16.95           O  
ATOM   2607  N   ASP B  20      78.985  20.340  50.952  1.00 16.51           N  
ATOM   2608  CA  ASP B  20      79.023  21.031  49.660  1.00 17.44           C  
ATOM   2609  C   ASP B  20      80.285  20.599  48.902  1.00 17.04           C  
ATOM   2610  O   ASP B  20      80.267  20.410  47.684  1.00 17.07           O  
ATOM   2611  CB  ASP B  20      79.072  22.546  49.857  1.00 18.26           C  
ATOM   2612  CG  ASP B  20      77.707  23.184  49.857  1.00 21.75           C  
ATOM   2613  OD1 ASP B  20      76.715  22.492  49.543  1.00 22.29           O  
ATOM   2614  OD2 ASP B  20      77.637  24.395  50.158  1.00 21.27           O  
ATOM   2615  N   PHE B  21      81.389  20.463  49.634  1.00 16.13           N  
ATOM   2616  CA  PHE B  21      82.655  20.047  49.051  1.00 16.86           C  
ATOM   2617  C   PHE B  21      82.504  18.665  48.406  1.00 16.02           C  
ATOM   2618  O   PHE B  21      83.020  18.420  47.318  1.00 17.52           O  
ATOM   2619  CB  PHE B  21      83.737  20.004  50.138  1.00 16.68           C  
ATOM   2620  CG  PHE B  21      84.987  19.292  49.716  1.00 17.34           C  
ATOM   2621  CD1 PHE B  21      85.956  19.941  48.954  1.00 15.90           C  
ATOM   2622  CD2 PHE B  21      85.177  17.950  50.047  1.00 15.16           C  
ATOM   2623  CE1 PHE B  21      87.093  19.267  48.524  1.00 15.35           C  
ATOM   2624  CE2 PHE B  21      86.311  17.268  49.619  1.00 16.87           C  
ATOM   2625  CZ  PHE B  21      87.273  17.928  48.855  1.00 16.72           C  
ATOM   2626  N   LEU B  22      81.791  17.767  49.081  1.00 16.57           N  
ATOM   2627  CA  LEU B  22      81.595  16.424  48.554  1.00 15.16           C  
ATOM   2628  C   LEU B  22      80.945  16.477  47.183  1.00 15.92           C  
ATOM   2629  O   LEU B  22      81.382  15.811  46.251  1.00 16.49           O  
ATOM   2630  CB  LEU B  22      80.698  15.596  49.472  1.00 15.12           C  
ATOM   2631  CG  LEU B  22      81.101  15.360  50.927  1.00 14.64           C  
ATOM   2632  CD1 LEU B  22      80.045  14.465  51.560  1.00 16.33           C  
ATOM   2633  CD2 LEU B  22      82.469  14.710  51.019  1.00 15.20           C  
ATOM   2634  N   ASP B  23      79.885  17.266  47.080  1.00 16.82           N  
ATOM   2635  CA  ASP B  23      79.155  17.390  45.823  1.00 18.30           C  
ATOM   2636  C   ASP B  23      79.986  18.079  44.748  1.00 17.96           C  
ATOM   2637  O   ASP B  23      79.938  17.696  43.576  1.00 18.53           O  
ATOM   2638  CB  ASP B  23      77.852  18.156  46.057  1.00 18.48           C  
ATOM   2639  CG  ASP B  23      76.830  17.346  46.838  1.00 20.46           C  
ATOM   2640  OD1 ASP B  23      75.960  17.952  47.491  1.00 20.94           O  
ATOM   2641  OD2 ASP B  23      76.889  16.102  46.787  1.00 21.89           O  
ATOM   2642  N   LEU B  24      80.756  19.088  45.144  1.00 17.68           N  
ATOM   2643  CA  LEU B  24      81.587  19.813  44.192  1.00 19.39           C  
ATOM   2644  C   LEU B  24      82.703  18.914  43.653  1.00 19.20           C  
ATOM   2645  O   LEU B  24      82.976  18.903  42.455  1.00 19.56           O  
ATOM   2646  CB  LEU B  24      82.187  21.051  44.867  1.00 21.73           C  
ATOM   2647  CG  LEU B  24      82.493  22.263  43.988  0.50 22.92           C  
ATOM   2648  CD1 LEU B  24      81.217  22.738  43.301  1.00 26.24           C  
ATOM   2649  CD2 LEU B  24      83.070  23.369  44.854  0.50 24.33           C  
ATOM   2650  N   LEU B  25      83.348  18.151  44.534  1.00 18.52           N  
ATOM   2651  CA  LEU B  25      84.427  17.267  44.102  1.00 18.61           C  
ATOM   2652  C   LEU B  25      83.911  16.210  43.121  1.00 18.57           C  
ATOM   2653  O   LEU B  25      84.581  15.876  42.143  1.00 18.79           O  
ATOM   2654  CB  LEU B  25      85.078  16.577  45.314  1.00 17.49           C  
ATOM   2655  CG  LEU B  25      86.414  15.876  45.026  1.00 17.24           C  
ATOM   2656  CD1 LEU B  25      87.497  16.933  44.784  1.00 18.61           C  
ATOM   2657  CD2 LEU B  25      86.804  14.992  46.203  1.00 17.62           C  
ATOM   2658  N   VAL B  26      82.723  15.681  43.394  1.00 18.89           N  
ATOM   2659  CA  VAL B  26      82.118  14.675  42.525  1.00 20.12           C  
ATOM   2660  C   VAL B  26      81.758  15.293  41.165  1.00 21.44           C  
ATOM   2661  O   VAL B  26      82.049  14.716  40.116  1.00 20.89           O  
ATOM   2662  CB  VAL B  26      80.842  14.082  43.183  1.00 19.56           C  
ATOM   2663  CG1 VAL B  26      80.039  13.257  42.159  1.00 19.08           C  
ATOM   2664  CG2 VAL B  26      81.239  13.203  44.367  1.00 19.88           C  
ATOM   2665  N   ALA B  27      81.144  16.472  41.184  1.00 21.81           N  
ATOM   2666  CA  ALA B  27      80.759  17.136  39.940  1.00 22.91           C  
ATOM   2667  C   ALA B  27      81.971  17.428  39.059  1.00 23.19           C  
ATOM   2668  O   ALA B  27      81.892  17.355  37.832  1.00 23.45           O  
ATOM   2669  CB  ALA B  27      80.021  18.426  40.245  1.00 23.20           C  
ATOM   2670  N   GLU B  28      83.093  17.753  39.694  1.00 22.45           N  
ATOM   2671  CA  GLU B  28      84.327  18.070  38.983  1.00 22.00           C  
ATOM   2672  C   GLU B  28      85.110  16.849  38.516  1.00 22.30           C  
ATOM   2673  O   GLU B  28      85.928  16.944  37.601  1.00 22.36           O  
ATOM   2674  CB  GLU B  28      85.231  18.923  39.884  1.00 21.42           C  
ATOM   2675  CG  GLU B  28      84.622  20.255  40.297  1.00 21.33           C  
ATOM   2676  CD  GLU B  28      85.452  20.983  41.343  1.00 22.87           C  
ATOM   2677  OE1 GLU B  28      85.048  22.087  41.761  1.00 24.05           O  
ATOM   2678  OE2 GLU B  28      86.504  20.448  41.749  1.00 24.75           O  
ATOM   2679  N   ASN B  29      84.867  15.706  39.149  1.00 21.88           N  
ATOM   2680  CA  ASN B  29      85.587  14.477  38.833  1.00 22.30           C  
ATOM   2681  C   ASN B  29      84.614  13.308  38.717  1.00 24.09           C  
ATOM   2682  O   ASN B  29      84.781  12.284  39.381  1.00 22.68           O  
ATOM   2683  CB  ASN B  29      86.592  14.180  39.953  1.00 22.59           C  
ATOM   2684  CG  ASN B  29      87.625  15.281  40.120  1.00 22.26           C  
ATOM   2685  OD1 ASN B  29      88.652  15.284  39.446  1.00 22.84           O  
ATOM   2686  ND2 ASN B  29      87.351  16.227  41.017  1.00 21.89           N  
ATOM   2687  N   PRO B  30      83.597  13.438  37.850  1.00 25.47           N  
ATOM   2688  CA  PRO B  30      82.585  12.395  37.650  1.00 26.11           C  
ATOM   2689  C   PRO B  30      83.072  10.993  37.316  1.00 26.10           C  
ATOM   2690  O   PRO B  30      82.421  10.014  37.673  1.00 26.79           O  
ATOM   2691  CB  PRO B  30      81.704  12.974  36.544  1.00 27.56           C  
ATOM   2692  CG  PRO B  30      82.670  13.800  35.748  1.00 26.90           C  
ATOM   2693  CD  PRO B  30      83.451  14.502  36.838  1.00 26.01           C  
ATOM   2694  N   HIS B  31      84.212  10.883  36.646  1.00 25.71           N  
ATOM   2695  CA  HIS B  31      84.718   9.571  36.265  1.00 26.84           C  
ATOM   2696  C   HIS B  31      85.647   8.932  37.289  1.00 25.99           C  
ATOM   2697  O   HIS B  31      86.122   7.813  37.091  1.00 27.80           O  
ATOM   2698  CB  HIS B  31      85.433   9.675  34.915  1.00 28.38           C  
ATOM   2699  CG  HIS B  31      84.577  10.244  33.827  0.50 28.77           C  
ATOM   2700  ND1 HIS B  31      83.402   9.651  33.419  0.50 28.91           N  
ATOM   2701  CD2 HIS B  31      84.716  11.361  33.074  0.50 28.91           C  
ATOM   2702  CE1 HIS B  31      82.853  10.377  32.461  0.50 29.73           C  
ATOM   2703  NE2 HIS B  31      83.631  11.420  32.233  0.50 29.50           N  
ATOM   2704  N   LEU B  32      85.894   9.630  38.391  1.00 24.16           N  
ATOM   2705  CA  LEU B  32      86.797   9.114  39.409  1.00 22.77           C  
ATOM   2706  C   LEU B  32      86.182   9.049  40.801  1.00 22.07           C  
ATOM   2707  O   LEU B  32      86.504   8.153  41.582  1.00 21.70           O  
ATOM   2708  CB  LEU B  32      88.045   9.997  39.470  1.00 23.94           C  
ATOM   2709  CG  LEU B  32      89.191   9.545  40.374  1.00 24.12           C  
ATOM   2710  CD1 LEU B  32      89.852   8.328  39.745  1.00 26.42           C  
ATOM   2711  CD2 LEU B  32      90.205  10.665  40.538  1.00 25.31           C  
ATOM   2712  N   VAL B  33      85.296   9.994  41.100  1.00 19.51           N  
ATOM   2713  CA  VAL B  33      84.695  10.087  42.429  1.00 20.09           C  
ATOM   2714  C   VAL B  33      83.176  10.031  42.441  1.00 20.12           C  
ATOM   2715  O   VAL B  33      82.517  10.639  41.598  1.00 20.00           O  
ATOM   2716  CB  VAL B  33      85.107  11.422  43.108  1.00 20.07           C  
ATOM   2717  CG1 VAL B  33      84.733  11.408  44.592  1.00 20.46           C  
ATOM   2718  CG2 VAL B  33      86.594  11.669  42.921  1.00 21.98           C  
ATOM   2719  N   SER B  34      82.626   9.298  43.405  1.00 18.99           N  
ATOM   2720  CA  SER B  34      81.182   9.210  43.570  1.00 19.67           C  
ATOM   2721  C   SER B  34      80.840   9.316  45.055  1.00 18.60           C  
ATOM   2722  O   SER B  34      81.674   9.027  45.923  1.00 18.56           O  
ATOM   2723  CB  SER B  34      80.629   7.900  42.984  1.00 20.14           C  
ATOM   2724  OG  SER B  34      81.228   6.758  43.562  1.00 23.27           O  
ATOM   2725  N   LYS B  35      79.621   9.756  45.340  1.00 17.42           N  
ATOM   2726  CA  LYS B  35      79.149   9.911  46.708  1.00 17.97           C  
ATOM   2727  C   LYS B  35      78.127   8.829  47.014  1.00 18.26           C  
ATOM   2728  O   LYS B  35      77.134   8.680  46.291  1.00 20.32           O  
ATOM   2729  CB  LYS B  35      78.507  11.291  46.895  1.00 17.46           C  
ATOM   2730  CG  LYS B  35      78.023  11.563  48.320  1.00 15.23           C  
ATOM   2731  CD  LYS B  35      77.413  12.952  48.476  1.00 15.67           C  
ATOM   2732  CE  LYS B  35      76.030  13.041  47.826  1.00 15.82           C  
ATOM   2733  NZ  LYS B  35      75.407  14.371  48.094  1.00 17.55           N  
ATOM   2734  N   ILE B  36      78.375   8.074  48.081  1.00 17.63           N  
ATOM   2735  CA  ILE B  36      77.486   6.998  48.499  1.00 17.27           C  
ATOM   2736  C   ILE B  36      76.864   7.308  49.859  1.00 17.65           C  
ATOM   2737  O   ILE B  36      77.576   7.620  50.818  1.00 16.05           O  
ATOM   2738  CB  ILE B  36      78.259   5.669  48.643  1.00 18.43           C  
ATOM   2739  CG1 ILE B  36      78.946   5.313  47.330  1.00 18.68           C  
ATOM   2740  CG2 ILE B  36      77.317   4.565  49.094  1.00 19.82           C  
ATOM   2741  CD1 ILE B  36      79.900   4.134  47.465  1.00 21.20           C  
ATOM   2742  N   GLN B  37      75.542   7.231  49.959  1.00 16.18           N  
ATOM   2743  CA  GLN B  37      74.920   7.464  51.252  1.00 16.67           C  
ATOM   2744  C   GLN B  37      74.788   6.096  51.908  1.00 17.28           C  
ATOM   2745  O   GLN B  37      74.087   5.223  51.389  1.00 19.69           O  
ATOM   2746  CB  GLN B  37      73.538   8.107  51.119  1.00 18.02           C  
ATOM   2747  CG  GLN B  37      73.001   8.543  52.474  1.00 18.27           C  
ATOM   2748  CD  GLN B  37      71.638   9.196  52.416  1.00 17.92           C  
ATOM   2749  OE1 GLN B  37      71.272   9.811  51.415  1.00 19.97           O  
ATOM   2750  NE2 GLN B  37      70.887   9.082  53.503  1.00 20.39           N  
ATOM   2751  N   ILE B  38      75.466   5.896  53.034  1.00 15.71           N  
ATOM   2752  CA  ILE B  38      75.409   4.599  53.708  1.00 15.02           C  
ATOM   2753  C   ILE B  38      74.399   4.519  54.846  1.00 16.82           C  
ATOM   2754  O   ILE B  38      74.252   3.472  55.479  1.00 17.17           O  
ATOM   2755  CB  ILE B  38      76.809   4.165  54.231  1.00 14.29           C  
ATOM   2756  CG1 ILE B  38      77.323   5.156  55.285  1.00 15.08           C  
ATOM   2757  CG2 ILE B  38      77.780   4.079  53.060  1.00 16.24           C  
ATOM   2758  CD1 ILE B  38      78.527   4.624  56.101  1.00 16.64           C  
ATOM   2759  N   GLY B  39      73.704   5.620  55.112  1.00 16.30           N  
ATOM   2760  CA  GLY B  39      72.709   5.612  56.168  1.00 17.06           C  
ATOM   2761  C   GLY B  39      72.286   7.007  56.561  1.00 16.16           C  
ATOM   2762  O   GLY B  39      72.594   7.974  55.868  1.00 15.43           O  
ATOM   2763  N   ASN B  40      71.556   7.100  57.664  1.00 16.50           N  
ATOM   2764  CA  ASN B  40      71.105   8.376  58.191  1.00 17.36           C  
ATOM   2765  C   ASN B  40      71.430   8.365  59.677  1.00 16.63           C  
ATOM   2766  O   ASN B  40      71.305   7.332  60.343  1.00 18.19           O  
ATOM   2767  CB  ASN B  40      69.601   8.558  57.962  1.00 18.69           C  
ATOM   2768  CG  ASN B  40      69.266   8.771  56.504  1.00 21.24           C  
ATOM   2769  OD1 ASN B  40      68.938   7.830  55.781  1.00 26.45           O  
ATOM   2770  ND2 ASN B  40      69.375  10.010  56.055  1.00 20.24           N  
ATOM   2771  N   THR B  41      71.864   9.509  60.195  1.00 16.35           N  
ATOM   2772  CA  THR B  41      72.233   9.626  61.600  1.00 15.91           C  
ATOM   2773  C   THR B  41      71.016   9.560  62.510  1.00 16.67           C  
ATOM   2774  O   THR B  41      69.875   9.527  62.036  1.00 16.55           O  
ATOM   2775  CB  THR B  41      72.933  10.966  61.878  1.00 15.20           C  
ATOM   2776  OG1 THR B  41      71.992  12.033  61.696  1.00 15.51           O  
ATOM   2777  CG2 THR B  41      74.104  11.168  60.922  1.00 15.20           C  
ATOM   2778  N   TYR B  42      71.262   9.541  63.814  1.00 15.64           N  
ATOM   2779  CA  TYR B  42      70.180   9.500  64.792  1.00 16.75           C  
ATOM   2780  C   TYR B  42      69.213  10.657  64.544  1.00 18.04           C  
ATOM   2781  O   TYR B  42      67.988  10.474  64.586  1.00 19.65           O  
ATOM   2782  CB  TYR B  42      70.737   9.618  66.213  1.00 16.08           C  
ATOM   2783  CG  TYR B  42      69.680   9.555  67.292  1.00 16.58           C  
ATOM   2784  CD1 TYR B  42      69.211   8.326  67.763  1.00 18.56           C  
ATOM   2785  CD2 TYR B  42      69.130  10.724  67.827  1.00 16.45           C  
ATOM   2786  CE1 TYR B  42      68.218   8.261  68.745  1.00 20.58           C  
ATOM   2787  CE2 TYR B  42      68.135  10.671  68.813  1.00 19.42           C  
ATOM   2788  CZ  TYR B  42      67.689   9.437  69.264  1.00 21.47           C  
ATOM   2789  OH  TYR B  42      66.721   9.370  70.242  1.00 24.76           O  
ATOM   2790  N   GLU B  43      69.766  11.842  64.283  1.00 17.73           N  
ATOM   2791  CA  GLU B  43      68.965  13.041  64.045  1.00 18.68           C  
ATOM   2792  C   GLU B  43      68.474  13.213  62.606  1.00 20.03           C  
ATOM   2793  O   GLU B  43      67.874  14.236  62.272  1.00 23.33           O  
ATOM   2794  CB  GLU B  43      69.740  14.287  64.514  1.00 17.97           C  
ATOM   2795  CG  GLU B  43      69.924  14.309  66.022  1.00 18.65           C  
ATOM   2796  CD  GLU B  43      70.624  15.554  66.553  1.00 21.68           C  
ATOM   2797  OE1 GLU B  43      70.527  15.802  67.770  1.00 22.96           O  
ATOM   2798  OE2 GLU B  43      71.270  16.279  65.769  1.00 24.53           O  
ATOM   2799  N   GLY B  44      68.739  12.227  61.754  1.00 19.69           N  
ATOM   2800  CA  GLY B  44      68.242  12.284  60.386  1.00 20.62           C  
ATOM   2801  C   GLY B  44      69.090  12.901  59.294  1.00 21.43           C  
ATOM   2802  O   GLY B  44      68.576  13.243  58.230  1.00 24.47           O  
ATOM   2803  N   ARG B  45      70.383  13.056  59.535  1.00 19.65           N  
ATOM   2804  CA  ARG B  45      71.255  13.620  58.513  1.00 18.08           C  
ATOM   2805  C   ARG B  45      71.862  12.486  57.702  1.00 17.72           C  
ATOM   2806  O   ARG B  45      72.102  11.394  58.233  1.00 16.77           O  
ATOM   2807  CB  ARG B  45      72.388  14.419  59.157  1.00 17.76           C  
ATOM   2808  CG  ARG B  45      71.937  15.633  59.955  1.00 19.31           C  
ATOM   2809  CD  ARG B  45      73.142  16.366  60.527  1.00 17.43           C  
ATOM   2810  NE  ARG B  45      72.756  17.626  61.157  1.00 19.02           N  
ATOM   2811  CZ  ARG B  45      72.337  17.739  62.412  1.00 18.69           C  
ATOM   2812  NH1 ARG B  45      72.253  16.664  63.190  1.00 19.08           N  
ATOM   2813  NH2 ARG B  45      71.984  18.925  62.889  1.00 20.59           N  
ATOM   2814  N   PRO B  46      72.123  12.718  56.407  1.00 17.32           N  
ATOM   2815  CA  PRO B  46      72.718  11.645  55.606  1.00 17.26           C  
ATOM   2816  C   PRO B  46      74.171  11.394  56.010  1.00 17.08           C  
ATOM   2817  O   PRO B  46      74.873  12.310  56.448  1.00 16.79           O  
ATOM   2818  CB  PRO B  46      72.587  12.159  54.165  1.00 18.86           C  
ATOM   2819  CG  PRO B  46      72.594  13.633  54.319  1.00 20.05           C  
ATOM   2820  CD  PRO B  46      71.773  13.879  55.566  1.00 18.79           C  
ATOM   2821  N   ILE B  47      74.594  10.137  55.901  1.00 15.42           N  
ATOM   2822  CA  ILE B  47      75.966   9.732  56.215  1.00 14.95           C  
ATOM   2823  C   ILE B  47      76.564   9.378  54.860  1.00 15.37           C  
ATOM   2824  O   ILE B  47      76.044   8.513  54.150  1.00 14.88           O  
ATOM   2825  CB  ILE B  47      75.978   8.502  57.144  1.00 13.76           C  
ATOM   2826  CG1 ILE B  47      75.220   8.828  58.437  1.00 14.49           C  
ATOM   2827  CG2 ILE B  47      77.419   8.096  57.453  1.00 14.82           C  
ATOM   2828  CD1 ILE B  47      75.029   7.614  59.368  1.00 14.09           C  
ATOM   2829  N   TYR B  48      77.664  10.037  54.501  1.00 13.85           N  
ATOM   2830  CA  TYR B  48      78.270   9.845  53.193  1.00 14.53           C  
ATOM   2831  C   TYR B  48      79.693   9.313  53.159  1.00 14.68           C  
ATOM   2832  O   TYR B  48      80.534   9.668  53.986  1.00 14.39           O  
ATOM   2833  CB  TYR B  48      78.298  11.174  52.426  1.00 15.00           C  
ATOM   2834  CG  TYR B  48      76.968  11.828  52.108  1.00 15.93           C  
ATOM   2835  CD1 TYR B  48      76.024  11.195  51.300  1.00 16.48           C  
ATOM   2836  CD2 TYR B  48      76.705  13.133  52.532  1.00 17.32           C  
ATOM   2837  CE1 TYR B  48      74.853  11.853  50.911  1.00 16.48           C  
ATOM   2838  CE2 TYR B  48      75.548  13.795  52.154  1.00 17.97           C  
ATOM   2839  CZ  TYR B  48      74.630  13.155  51.341  1.00 19.24           C  
ATOM   2840  OH  TYR B  48      73.511  13.846  50.930  1.00 19.77           O  
ATOM   2841  N   VAL B  49      79.944   8.471  52.166  1.00 14.16           N  
ATOM   2842  CA  VAL B  49      81.262   7.915  51.915  1.00 14.80           C  
ATOM   2843  C   VAL B  49      81.612   8.269  50.470  1.00 16.79           C  
ATOM   2844  O   VAL B  49      80.773   8.128  49.575  1.00 17.50           O  
ATOM   2845  CB  VAL B  49      81.272   6.381  52.068  1.00 15.01           C  
ATOM   2846  CG1 VAL B  49      82.615   5.819  51.613  1.00 17.51           C  
ATOM   2847  CG2 VAL B  49      81.012   6.007  53.519  1.00 16.14           C  
ATOM   2848  N   LEU B  50      82.824   8.770  50.249  1.00 15.28           N  
ATOM   2849  CA  LEU B  50      83.282   9.076  48.899  1.00 15.55           C  
ATOM   2850  C   LEU B  50      84.008   7.849  48.377  1.00 16.68           C  
ATOM   2851  O   LEU B  50      84.830   7.260  49.083  1.00 16.59           O  
ATOM   2852  CB  LEU B  50      84.256  10.258  48.893  1.00 16.77           C  
ATOM   2853  CG  LEU B  50      83.680  11.646  49.154  1.00 16.20           C  
ATOM   2854  CD1 LEU B  50      84.808  12.665  49.048  1.00 17.26           C  
ATOM   2855  CD2 LEU B  50      82.599  11.972  48.127  1.00 18.70           C  
ATOM   2856  N   LYS B  51      83.688   7.446  47.149  1.00 16.80           N  
ATOM   2857  CA  LYS B  51      84.350   6.303  46.545  1.00 16.59           C  
ATOM   2858  C   LYS B  51      85.244   6.807  45.426  1.00 17.02           C  
ATOM   2859  O   LYS B  51      84.774   7.511  44.533  1.00 19.00           O  
ATOM   2860  CB  LYS B  51      83.323   5.315  45.969  1.00 16.90           C  
ATOM   2861  CG  LYS B  51      83.950   4.198  45.132  1.00 18.88           C  
ATOM   2862  CD  LYS B  51      82.893   3.240  44.606  1.00 20.18           C  
ATOM   2863  CE  LYS B  51      83.509   2.153  43.743  1.00 21.91           C  
ATOM   2864  NZ  LYS B  51      82.447   1.249  43.188  1.00 24.78           N  
ATOM   2865  N   PHE B  52      86.529   6.472  45.496  1.00 16.74           N  
ATOM   2866  CA  PHE B  52      87.485   6.852  44.461  1.00 16.80           C  
ATOM   2867  C   PHE B  52      87.829   5.549  43.743  1.00 17.56           C  
ATOM   2868  O   PHE B  52      88.299   4.590  44.360  1.00 18.02           O  
ATOM   2869  CB  PHE B  52      88.737   7.486  45.079  1.00 17.95           C  
ATOM   2870  CG  PHE B  52      88.455   8.743  45.862  1.00 17.38           C  
ATOM   2871  CD1 PHE B  52      88.013   8.671  47.181  1.00 17.71           C  
ATOM   2872  CD2 PHE B  52      88.609   9.994  45.275  1.00 16.94           C  
ATOM   2873  CE1 PHE B  52      87.730   9.824  47.903  1.00 16.23           C  
ATOM   2874  CE2 PHE B  52      88.328  11.163  45.990  1.00 17.57           C  
ATOM   2875  CZ  PHE B  52      87.888  11.077  47.306  1.00 17.17           C  
ATOM   2876  N   SER B  53      87.593   5.516  42.436  1.00 19.51           N  
ATOM   2877  CA  SER B  53      87.832   4.301  41.673  1.00 20.44           C  
ATOM   2878  C   SER B  53      88.087   4.589  40.200  1.00 21.40           C  
ATOM   2879  O   SER B  53      87.524   5.526  39.635  1.00 21.73           O  
ATOM   2880  CB  SER B  53      86.609   3.388  41.809  1.00 21.11           C  
ATOM   2881  OG  SER B  53      86.746   2.198  41.054  1.00 22.82           O  
ATOM   2882  N   THR B  54      88.937   3.768  39.592  1.00 23.72           N  
ATOM   2883  CA  THR B  54      89.257   3.905  38.177  1.00 25.54           C  
ATOM   2884  C   THR B  54      88.568   2.802  37.378  1.00 28.09           C  
ATOM   2885  O   THR B  54      88.747   2.700  36.162  1.00 29.22           O  
ATOM   2886  CB  THR B  54      90.772   3.821  37.927  1.00 24.80           C  
ATOM   2887  OG1 THR B  54      91.277   2.577  38.425  1.00 24.27           O  
ATOM   2888  CG2 THR B  54      91.488   4.977  38.614  1.00 24.95           C  
ATOM   2889  N   GLY B  55      87.783   1.976  38.065  1.00 29.34           N  
ATOM   2890  CA  GLY B  55      87.079   0.904  37.383  1.00 30.59           C  
ATOM   2891  C   GLY B  55      86.893  -0.365  38.189  1.00 32.45           C  
ATOM   2892  O   GLY B  55      87.037  -0.375  39.414  1.00 29.75           O  
ATOM   2893  N   GLY B  56      86.562  -1.444  37.482  1.00 33.48           N  
ATOM   2894  CA  GLY B  56      86.349  -2.728  38.120  1.00 34.24           C  
ATOM   2895  C   GLY B  56      85.030  -2.820  38.859  1.00 35.09           C  
ATOM   2896  O   GLY B  56      84.183  -1.930  38.771  1.00 35.41           O  
ATOM   2897  N   SER B  57      84.862  -3.914  39.593  1.00 36.16           N  
ATOM   2898  CA  SER B  57      83.660  -4.147  40.381  1.00 37.34           C  
ATOM   2899  C   SER B  57      84.095  -4.822  41.676  1.00 37.22           C  
ATOM   2900  O   SER B  57      84.614  -5.940  41.661  1.00 37.77           O  
ATOM   2901  CB  SER B  57      82.688  -5.054  39.622  1.00 38.63           C  
ATOM   2902  OG  SER B  57      83.293  -6.300  39.334  1.00 40.32           O  
ATOM   2903  N   LYS B  58      83.897  -4.136  42.795  1.00 36.39           N  
ATOM   2904  CA  LYS B  58      84.288  -4.682  44.088  1.00 35.16           C  
ATOM   2905  C   LYS B  58      85.794  -4.902  44.169  1.00 32.83           C  
ATOM   2906  O   LYS B  58      86.254  -5.881  44.760  1.00 32.47           O  
ATOM   2907  CB  LYS B  58      83.575  -6.010  44.344  1.00 37.79           C  
ATOM   2908  CG  LYS B  58      82.743  -6.028  45.609  1.00 39.72           C  
ATOM   2909  CD  LYS B  58      81.583  -5.054  45.517  1.00 39.70           C  
ATOM   2910  CE  LYS B  58      80.692  -5.187  46.728  1.00 41.00           C  
ATOM   2911  NZ  LYS B  58      80.262  -6.601  46.927  1.00 39.97           N  
ATOM   2912  N   ARG B  59      86.562  -4.001  43.566  1.00 29.99           N  
ATOM   2913  CA  ARG B  59      88.013  -4.114  43.609  1.00 27.86           C  
ATOM   2914  C   ARG B  59      88.481  -4.080  45.053  1.00 26.37           C  
ATOM   2915  O   ARG B  59      87.782  -3.552  45.924  1.00 26.18           O  
ATOM   2916  CB  ARG B  59      88.672  -2.946  42.876  1.00 29.11           C  
ATOM   2917  CG  ARG B  59      88.767  -3.104  41.375  1.00 30.34           C  
ATOM   2918  CD  ARG B  59      89.445  -1.893  40.759  1.00 30.48           C  
ATOM   2919  NE  ARG B  59      89.732  -2.098  39.344  1.00 32.10           N  
ATOM   2920  CZ  ARG B  59      90.264  -1.178  38.546  1.00 32.61           C  
ATOM   2921  NH1 ARG B  59      90.569   0.022  39.024  1.00 29.86           N  
ATOM   2922  NH2 ARG B  59      90.496  -1.461  37.269  1.00 33.28           N  
ATOM   2923  N   PRO B  60      89.664  -4.654  45.331  1.00 25.49           N  
ATOM   2924  CA  PRO B  60      90.180  -4.640  46.701  1.00 23.50           C  
ATOM   2925  C   PRO B  60      90.187  -3.170  47.098  1.00 21.69           C  
ATOM   2926  O   PRO B  60      90.493  -2.310  46.275  1.00 20.87           O  
ATOM   2927  CB  PRO B  60      91.585  -5.233  46.549  1.00 24.08           C  
ATOM   2928  CG  PRO B  60      91.941  -4.922  45.116  1.00 26.91           C  
ATOM   2929  CD  PRO B  60      90.654  -5.228  44.404  1.00 25.78           C  
ATOM   2930  N   ALA B  61      89.857  -2.872  48.346  1.00 20.04           N  
ATOM   2931  CA  ALA B  61      89.771  -1.478  48.737  1.00 18.95           C  
ATOM   2932  C   ALA B  61      90.388  -1.073  50.054  1.00 18.28           C  
ATOM   2933  O   ALA B  61      90.595  -1.887  50.951  1.00 18.89           O  
ATOM   2934  CB  ALA B  61      88.308  -1.048  48.724  1.00 18.68           C  
ATOM   2935  N   ILE B  62      90.660   0.226  50.137  1.00 18.83           N  
ATOM   2936  CA  ILE B  62      91.203   0.855  51.327  1.00 17.11           C  
ATOM   2937  C   ILE B  62      90.070   1.720  51.883  1.00 16.73           C  
ATOM   2938  O   ILE B  62      89.484   2.512  51.144  1.00 17.59           O  
ATOM   2939  CB  ILE B  62      92.375   1.819  51.000  1.00 19.02           C  
ATOM   2940  CG1 ILE B  62      93.469   1.097  50.197  1.00 20.69           C  
ATOM   2941  CG2 ILE B  62      92.912   2.418  52.295  1.00 19.55           C  
ATOM   2942  CD1 ILE B  62      94.175  -0.006  50.946  1.00 21.51           C  
ATOM   2943  N   TRP B  63      89.753   1.548  53.164  1.00 14.75           N  
ATOM   2944  CA  TRP B  63      88.731   2.356  53.831  1.00 13.74           C  
ATOM   2945  C   TRP B  63      89.428   3.310  54.785  1.00 13.90           C  
ATOM   2946  O   TRP B  63      90.333   2.912  55.519  1.00 13.78           O  
ATOM   2947  CB  TRP B  63      87.767   1.487  54.653  1.00 14.74           C  
ATOM   2948  CG  TRP B  63      86.930   2.280  55.638  1.00 14.99           C  
ATOM   2949  CD1 TRP B  63      87.344   2.812  56.840  1.00 14.30           C  
ATOM   2950  CD2 TRP B  63      85.560   2.674  55.481  1.00 15.33           C  
ATOM   2951  NE1 TRP B  63      86.312   3.510  57.429  1.00 14.76           N  
ATOM   2952  CE2 TRP B  63      85.208   3.443  56.618  1.00 15.88           C  
ATOM   2953  CE3 TRP B  63      84.592   2.454  54.486  1.00 16.15           C  
ATOM   2954  CZ2 TRP B  63      83.929   3.991  56.787  1.00 14.77           C  
ATOM   2955  CZ3 TRP B  63      83.317   2.998  54.656  1.00 15.73           C  
ATOM   2956  CH2 TRP B  63      82.999   3.759  55.798  1.00 14.81           C  
ATOM   2957  N   ILE B  64      89.000   4.567  54.772  1.00 13.41           N  
ATOM   2958  CA  ILE B  64      89.560   5.565  55.675  1.00 14.48           C  
ATOM   2959  C   ILE B  64      88.409   6.377  56.245  1.00 13.91           C  
ATOM   2960  O   ILE B  64      87.558   6.843  55.488  1.00 14.78           O  
ATOM   2961  CB  ILE B  64      90.497   6.552  54.937  1.00 13.53           C  
ATOM   2962  CG1 ILE B  64      91.719   5.814  54.380  1.00 14.68           C  
ATOM   2963  CG2 ILE B  64      90.938   7.663  55.905  1.00 14.51           C  
ATOM   2964  CD1 ILE B  64      92.522   6.636  53.372  1.00 16.66           C  
ATOM   2965  N   ASP B  65      88.343   6.517  57.569  1.00 13.02           N  
ATOM   2966  CA  ASP B  65      87.303   7.363  58.140  1.00 12.33           C  
ATOM   2967  C   ASP B  65      87.925   8.398  59.049  1.00 12.71           C  
ATOM   2968  O   ASP B  65      88.966   8.161  59.656  1.00 12.62           O  
ATOM   2969  CB  ASP B  65      86.213   6.558  58.898  1.00 13.55           C  
ATOM   2970  CG  ASP B  65      86.745   5.767  60.095  1.00 15.36           C  
ATOM   2971  OD1 ASP B  65      86.930   6.338  61.201  1.00 15.30           O  
ATOM   2972  OD2 ASP B  65      86.957   4.550  59.930  1.00 16.82           O  
ATOM   2973  N   THR B  66      87.307   9.572  59.079  1.00 12.72           N  
ATOM   2974  CA  THR B  66      87.741  10.653  59.950  1.00 12.94           C  
ATOM   2975  C   THR B  66      86.513  11.160  60.702  1.00 13.52           C  
ATOM   2976  O   THR B  66      85.381  10.899  60.304  1.00 13.11           O  
ATOM   2977  CB  THR B  66      88.403  11.827  59.155  1.00 12.63           C  
ATOM   2978  OG1 THR B  66      87.541  12.255  58.093  1.00 12.69           O  
ATOM   2979  CG2 THR B  66      89.748  11.393  58.569  1.00 12.95           C  
ATOM   2980  N   GLY B  67      86.735  11.847  61.815  1.00 13.06           N  
ATOM   2981  CA  GLY B  67      85.619  12.408  62.555  1.00 13.05           C  
ATOM   2982  C   GLY B  67      84.636  11.499  63.270  1.00 13.24           C  
ATOM   2983  O   GLY B  67      83.512  11.921  63.552  1.00 12.49           O  
ATOM   2984  N   ILE B  68      85.013  10.261  63.573  1.00 12.71           N  
ATOM   2985  CA  ILE B  68      84.074   9.421  64.304  1.00 12.72           C  
ATOM   2986  C   ILE B  68      83.792  10.114  65.650  1.00 13.59           C  
ATOM   2987  O   ILE B  68      82.687  10.021  66.177  1.00 12.27           O  
ATOM   2988  CB  ILE B  68      84.613   7.964  64.467  1.00 12.71           C  
ATOM   2989  CG1 ILE B  68      83.487   7.063  64.989  1.00 14.55           C  
ATOM   2990  CG2 ILE B  68      85.847   7.925  65.372  1.00 14.54           C  
ATOM   2991  CD1 ILE B  68      83.812   5.567  64.944  1.00 16.51           C  
ATOM   2992  N   HIS B  69      84.791  10.817  66.190  1.00 12.92           N  
ATOM   2993  CA  HIS B  69      84.636  11.605  67.423  1.00 12.54           C  
ATOM   2994  C   HIS B  69      84.603  13.037  66.891  1.00 12.59           C  
ATOM   2995  O   HIS B  69      85.590  13.542  66.359  1.00 13.70           O  
ATOM   2996  CB  HIS B  69      85.822  11.383  68.356  1.00 13.38           C  
ATOM   2997  CG  HIS B  69      85.745  10.098  69.117  1.00 12.96           C  
ATOM   2998  ND1 HIS B  69      86.859   9.363  69.458  1.00 12.75           N  
ATOM   2999  CD2 HIS B  69      84.683   9.424  69.618  1.00 13.83           C  
ATOM   3000  CE1 HIS B  69      86.488   8.290  70.134  1.00 13.97           C  
ATOM   3001  NE2 HIS B  69      85.172   8.304  70.244  1.00 12.62           N  
ATOM   3002  N   SER B  70      83.463  13.690  67.053  1.00 12.37           N  
ATOM   3003  CA  SER B  70      83.262  14.997  66.451  1.00 12.79           C  
ATOM   3004  C   SER B  70      84.216  16.133  66.773  1.00 11.33           C  
ATOM   3005  O   SER B  70      84.516  16.933  65.884  1.00 12.93           O  
ATOM   3006  CB  SER B  70      81.809  15.442  66.678  1.00 14.48           C  
ATOM   3007  OG  SER B  70      81.394  15.193  68.009  1.00 13.42           O  
ATOM   3008  N   ARG B  71      84.712  16.190  68.004  1.00 13.11           N  
ATOM   3009  CA  ARG B  71      85.597  17.280  68.406  1.00 12.53           C  
ATOM   3010  C   ARG B  71      87.010  17.236  67.827  1.00 13.43           C  
ATOM   3011  O   ARG B  71      87.759  18.208  67.964  1.00 13.31           O  
ATOM   3012  CB  ARG B  71      85.717  17.322  69.926  1.00 13.23           C  
ATOM   3013  CG  ARG B  71      86.332  16.050  70.495  1.00 13.38           C  
ATOM   3014  CD  ARG B  71      86.584  16.219  71.966  1.00 14.39           C  
ATOM   3015  NE  ARG B  71      87.074  15.013  72.626  1.00 15.14           N  
ATOM   3016  CZ  ARG B  71      86.780  14.712  73.887  1.00 16.31           C  
ATOM   3017  NH1 ARG B  71      87.263  13.612  74.455  1.00 17.32           N  
ATOM   3018  NH2 ARG B  71      85.966  15.505  74.577  1.00 19.86           N  
ATOM   3019  N   GLU B  72      87.383  16.131  67.186  1.00 12.37           N  
ATOM   3020  CA  GLU B  72      88.741  15.993  66.650  1.00 12.71           C  
ATOM   3021  C   GLU B  72      88.824  16.604  65.260  1.00 12.50           C  
ATOM   3022  O   GLU B  72      89.131  15.934  64.283  1.00 12.03           O  
ATOM   3023  CB  GLU B  72      89.126  14.502  66.653  1.00 13.30           C  
ATOM   3024  CG  GLU B  72      88.972  13.887  68.061  1.00 14.13           C  
ATOM   3025  CD  GLU B  72      89.027  12.375  68.094  1.00 13.01           C  
ATOM   3026  OE1 GLU B  72      88.809  11.820  69.186  1.00 13.65           O  
ATOM   3027  OE2 GLU B  72      89.285  11.750  67.048  1.00 12.96           O  
ATOM   3028  N   TRP B  73      88.577  17.914  65.210  1.00 13.10           N  
ATOM   3029  CA  TRP B  73      88.512  18.678  63.966  1.00 13.07           C  
ATOM   3030  C   TRP B  73      89.624  18.549  62.939  1.00 13.05           C  
ATOM   3031  O   TRP B  73      89.367  18.664  61.738  1.00 13.91           O  
ATOM   3032  CB  TRP B  73      88.303  20.159  64.297  1.00 13.28           C  
ATOM   3033  CG  TRP B  73      86.891  20.506  64.717  1.00 12.61           C  
ATOM   3034  CD1 TRP B  73      85.885  19.641  65.085  1.00 12.67           C  
ATOM   3035  CD2 TRP B  73      86.340  21.818  64.801  1.00 13.28           C  
ATOM   3036  NE1 TRP B  73      84.736  20.349  65.387  1.00 13.20           N  
ATOM   3037  CE2 TRP B  73      84.993  21.686  65.220  1.00 13.85           C  
ATOM   3038  CE3 TRP B  73      86.853  23.100  64.561  1.00 14.18           C  
ATOM   3039  CZ2 TRP B  73      84.157  22.789  65.401  1.00 14.64           C  
ATOM   3040  CZ3 TRP B  73      86.018  24.196  64.743  1.00 14.77           C  
ATOM   3041  CH2 TRP B  73      84.685  24.031  65.159  1.00 14.84           C  
ATOM   3042  N   VAL B  74      90.856  18.322  63.375  1.00 12.94           N  
ATOM   3043  CA  VAL B  74      91.910  18.202  62.385  1.00 11.49           C  
ATOM   3044  C   VAL B  74      91.719  16.938  61.545  1.00 12.67           C  
ATOM   3045  O   VAL B  74      92.252  16.843  60.437  1.00 12.60           O  
ATOM   3046  CB  VAL B  74      93.328  18.214  63.035  1.00 12.83           C  
ATOM   3047  CG1 VAL B  74      93.597  16.903  63.759  1.00 12.37           C  
ATOM   3048  CG2 VAL B  74      94.385  18.481  61.963  1.00 13.95           C  
ATOM   3049  N   THR B  75      90.939  15.978  62.042  1.00 12.25           N  
ATOM   3050  CA  THR B  75      90.738  14.762  61.255  1.00 12.05           C  
ATOM   3051  C   THR B  75      89.779  15.015  60.083  1.00 12.35           C  
ATOM   3052  O   THR B  75      90.084  14.639  58.955  1.00 11.89           O  
ATOM   3053  CB  THR B  75      90.231  13.553  62.115  1.00 10.71           C  
ATOM   3054  OG1 THR B  75      88.895  13.789  62.579  1.00 12.85           O  
ATOM   3055  CG2 THR B  75      91.158  13.329  63.318  1.00 12.40           C  
ATOM   3056  N   GLN B  76      88.643  15.668  60.320  1.00 12.62           N  
ATOM   3057  CA  GLN B  76      87.735  15.922  59.197  1.00 12.66           C  
ATOM   3058  C   GLN B  76      88.426  16.847  58.202  1.00 13.48           C  
ATOM   3059  O   GLN B  76      88.277  16.696  56.987  1.00 13.38           O  
ATOM   3060  CB  GLN B  76      86.405  16.561  59.650  1.00 13.35           C  
ATOM   3061  CG  GLN B  76      85.564  15.695  60.579  1.00 14.69           C  
ATOM   3062  CD  GLN B  76      85.810  16.007  62.045  1.00 15.05           C  
ATOM   3063  OE1 GLN B  76      86.907  16.414  62.425  1.00 14.09           O  
ATOM   3064  NE2 GLN B  76      84.790  15.798  62.879  1.00 13.34           N  
ATOM   3065  N   ALA B  77      89.179  17.817  58.717  1.00 13.06           N  
ATOM   3066  CA  ALA B  77      89.889  18.749  57.848  1.00 12.39           C  
ATOM   3067  C   ALA B  77      90.909  18.014  56.981  1.00 12.13           C  
ATOM   3068  O   ALA B  77      91.067  18.310  55.790  1.00 13.20           O  
ATOM   3069  CB  ALA B  77      90.578  19.820  58.688  1.00 12.64           C  
ATOM   3070  N   SER B  78      91.607  17.054  57.582  1.00 12.21           N  
ATOM   3071  CA  SER B  78      92.581  16.261  56.840  1.00 12.42           C  
ATOM   3072  C   SER B  78      91.850  15.398  55.816  1.00 13.58           C  
ATOM   3073  O   SER B  78      92.336  15.203  54.701  1.00 13.34           O  
ATOM   3074  CB  SER B  78      93.378  15.374  57.793  1.00 13.04           C  
ATOM   3075  OG  SER B  78      94.257  16.166  58.585  1.00 14.25           O  
ATOM   3076  N   GLY B  79      90.691  14.876  56.206  1.00 14.11           N  
ATOM   3077  CA  GLY B  79      89.899  14.058  55.296  1.00 14.45           C  
ATOM   3078  C   GLY B  79      89.540  14.818  54.023  1.00 14.62           C  
ATOM   3079  O   GLY B  79      89.609  14.272  52.923  1.00 14.45           O  
ATOM   3080  N   VAL B  80      89.137  16.076  54.174  1.00 14.27           N  
ATOM   3081  CA  VAL B  80      88.799  16.922  53.029  1.00 14.03           C  
ATOM   3082  C   VAL B  80      90.050  17.091  52.152  1.00 14.55           C  
ATOM   3083  O   VAL B  80      89.991  16.994  50.927  1.00 13.51           O  
ATOM   3084  CB  VAL B  80      88.304  18.317  53.504  1.00 14.45           C  
ATOM   3085  CG1 VAL B  80      88.106  19.246  52.307  1.00 13.95           C  
ATOM   3086  CG2 VAL B  80      86.991  18.171  54.283  1.00 15.12           C  
ATOM   3087  N   TRP B  81      91.192  17.337  52.783  1.00 14.26           N  
ATOM   3088  CA  TRP B  81      92.425  17.496  52.023  1.00 14.40           C  
ATOM   3089  C   TRP B  81      92.796  16.197  51.289  1.00 15.16           C  
ATOM   3090  O   TRP B  81      93.238  16.247  50.141  1.00 15.05           O  
ATOM   3091  CB  TRP B  81      93.568  17.929  52.947  1.00 14.01           C  
ATOM   3092  CG  TRP B  81      94.798  18.356  52.200  1.00 15.51           C  
ATOM   3093  CD1 TRP B  81      95.096  19.613  51.739  1.00 15.55           C  
ATOM   3094  CD2 TRP B  81      95.875  17.513  51.791  1.00 15.32           C  
ATOM   3095  NE1 TRP B  81      96.299  19.597  51.069  1.00 16.03           N  
ATOM   3096  CE2 TRP B  81      96.797  18.321  51.085  1.00 16.33           C  
ATOM   3097  CE3 TRP B  81      96.154  16.149  51.952  1.00 14.92           C  
ATOM   3098  CZ2 TRP B  81      97.976  17.806  50.539  1.00 15.71           C  
ATOM   3099  CZ3 TRP B  81      97.331  15.640  51.409  1.00 16.74           C  
ATOM   3100  CH2 TRP B  81      98.224  16.468  50.712  1.00 15.98           C  
ATOM   3101  N   PHE B  82      92.638  15.044  51.945  1.00 14.36           N  
ATOM   3102  CA  PHE B  82      92.946  13.764  51.296  1.00 14.55           C  
ATOM   3103  C   PHE B  82      92.083  13.608  50.040  1.00 15.52           C  
ATOM   3104  O   PHE B  82      92.560  13.174  48.995  1.00 16.31           O  
ATOM   3105  CB  PHE B  82      92.628  12.552  52.194  1.00 15.30           C  
ATOM   3106  CG  PHE B  82      93.410  12.488  53.484  1.00 14.62           C  
ATOM   3107  CD1 PHE B  82      94.704  12.991  53.575  1.00 15.97           C  
ATOM   3108  CD2 PHE B  82      92.846  11.874  54.605  1.00 13.29           C  
ATOM   3109  CE1 PHE B  82      95.430  12.887  54.767  1.00 15.41           C  
ATOM   3110  CE2 PHE B  82      93.554  11.763  55.799  1.00 15.00           C  
ATOM   3111  CZ  PHE B  82      94.854  12.273  55.880  1.00 15.30           C  
ATOM   3112  N   ALA B  83      90.800  13.929  50.164  1.00 15.29           N  
ATOM   3113  CA  ALA B  83      89.880  13.796  49.039  1.00 14.80           C  
ATOM   3114  C   ALA B  83      90.377  14.578  47.832  1.00 15.82           C  
ATOM   3115  O   ALA B  83      90.434  14.053  46.711  1.00 16.52           O  
ATOM   3116  CB  ALA B  83      88.493  14.267  49.446  1.00 13.44           C  
ATOM   3117  N   LYS B  84      90.746  15.833  48.056  1.00 15.69           N  
ATOM   3118  CA  LYS B  84      91.246  16.659  46.964  1.00 14.67           C  
ATOM   3119  C   LYS B  84      92.579  16.114  46.440  1.00 16.59           C  
ATOM   3120  O   LYS B  84      92.798  16.044  45.224  1.00 17.30           O  
ATOM   3121  CB  LYS B  84      91.408  18.103  47.445  1.00 16.92           C  
ATOM   3122  CG  LYS B  84      91.974  19.052  46.401  1.00 15.71           C  
ATOM   3123  CD  LYS B  84      91.080  19.145  45.168  1.00 17.04           C  
ATOM   3124  CE  LYS B  84      91.536  20.298  44.275  1.00 19.12           C  
ATOM   3125  NZ  LYS B  84      90.661  20.477  43.081  1.00 19.33           N  
ATOM   3126  N   LYS B  85      93.457  15.710  47.359  1.00 16.53           N  
ATOM   3127  CA  LYS B  85      94.772  15.181  46.998  1.00 16.07           C  
ATOM   3128  C   LYS B  85      94.672  14.011  46.022  1.00 17.27           C  
ATOM   3129  O   LYS B  85      95.436  13.927  45.061  1.00 18.15           O  
ATOM   3130  CB  LYS B  85      95.535  14.736  48.258  1.00 15.77           C  
ATOM   3131  CG  LYS B  85      96.968  14.246  48.001  1.00 16.95           C  
ATOM   3132  CD  LYS B  85      97.786  15.303  47.259  1.00 17.62           C  
ATOM   3133  CE  LYS B  85      99.270  14.984  47.254  1.00 18.72           C  
ATOM   3134  NZ  LYS B  85      99.974  15.921  46.330  1.00 19.67           N  
ATOM   3135  N   ILE B  86      93.737  13.105  46.276  1.00 16.16           N  
ATOM   3136  CA  ILE B  86      93.552  11.950  45.404  1.00 16.85           C  
ATOM   3137  C   ILE B  86      93.250  12.405  43.977  1.00 19.01           C  
ATOM   3138  O   ILE B  86      93.818  11.873  43.021  1.00 18.95           O  
ATOM   3139  CB  ILE B  86      92.408  11.053  45.928  1.00 17.60           C  
ATOM   3140  CG1 ILE B  86      92.835  10.442  47.265  1.00 16.39           C  
ATOM   3141  CG2 ILE B  86      92.062   9.965  44.898  1.00 16.96           C  
ATOM   3142  CD1 ILE B  86      91.715   9.774  48.056  1.00 17.98           C  
ATOM   3143  N   THR B  87      92.367  13.390  43.832  1.00 18.87           N  
ATOM   3144  CA  THR B  87      92.012  13.884  42.505  1.00 20.65           C  
ATOM   3145  C   THR B  87      93.147  14.682  41.867  1.00 21.32           C  
ATOM   3146  O   THR B  87      93.241  14.765  40.642  1.00 21.97           O  
ATOM   3147  CB  THR B  87      90.729  14.754  42.533  1.00 18.94           C  
ATOM   3148  OG1 THR B  87      90.964  15.962  43.266  1.00 19.48           O  
ATOM   3149  CG2 THR B  87      89.576  13.976  43.174  1.00 18.11           C  
ATOM   3150  N   GLN B  88      94.016  15.261  42.688  1.00 21.80           N  
ATOM   3151  CA  GLN B  88      95.139  16.024  42.158  1.00 22.74           C  
ATOM   3152  C   GLN B  88      96.262  15.107  41.682  1.00 23.37           C  
ATOM   3153  O   GLN B  88      96.859  15.339  40.629  1.00 24.58           O  
ATOM   3154  CB  GLN B  88      95.689  16.982  43.221  1.00 25.11           C  
ATOM   3155  CG  GLN B  88      94.853  18.230  43.422  1.00 29.99           C  
ATOM   3156  CD  GLN B  88      94.942  19.186  42.241  1.00 33.02           C  
ATOM   3157  OE1 GLN B  88      96.016  19.704  41.926  1.00 34.69           O  
ATOM   3158  NE2 GLN B  88      93.814  19.418  41.578  1.00 35.20           N  
ATOM   3159  N   ASP B  89      96.539  14.057  42.448  1.00 22.20           N  
ATOM   3160  CA  ASP B  89      97.627  13.148  42.106  1.00 22.21           C  
ATOM   3161  C   ASP B  89      97.324  12.045  41.106  1.00 22.76           C  
ATOM   3162  O   ASP B  89      98.239  11.554  40.446  1.00 23.13           O  
ATOM   3163  CB  ASP B  89      98.217  12.512  43.368  1.00 22.25           C  
ATOM   3164  CG  ASP B  89      99.203  13.428  44.086  1.00 21.75           C  
ATOM   3165  OD1 ASP B  89      99.997  12.916  44.894  1.00 22.28           O  
ATOM   3166  OD2 ASP B  89      99.179  14.654  43.854  1.00 22.83           O  
ATOM   3167  N   TYR B  90      96.067  11.629  40.990  1.00 22.63           N  
ATOM   3168  CA  TYR B  90      95.782  10.566  40.044  1.00 22.66           C  
ATOM   3169  C   TYR B  90      96.050  11.037  38.622  1.00 23.95           C  
ATOM   3170  O   TYR B  90      95.524  12.056  38.187  1.00 23.32           O  
ATOM   3171  CB  TYR B  90      94.337  10.080  40.137  1.00 22.24           C  
ATOM   3172  CG  TYR B  90      94.121   8.935  39.178  1.00 21.95           C  
ATOM   3173  CD1 TYR B  90      94.673   7.682  39.435  1.00 22.32           C  
ATOM   3174  CD2 TYR B  90      93.486   9.140  37.959  1.00 24.27           C  
ATOM   3175  CE1 TYR B  90      94.609   6.657  38.490  1.00 24.27           C  
ATOM   3176  CE2 TYR B  90      93.418   8.129  37.008  1.00 25.44           C  
ATOM   3177  CZ  TYR B  90      93.983   6.897  37.279  1.00 25.32           C  
ATOM   3178  OH  TYR B  90      93.941   5.904  36.326  1.00 28.09           O  
ATOM   3179  N   GLY B  91      96.873  10.280  37.905  1.00 25.46           N  
ATOM   3180  CA  GLY B  91      97.196  10.644  36.538  1.00 27.77           C  
ATOM   3181  C   GLY B  91      98.365  11.605  36.448  1.00 29.27           C  
ATOM   3182  O   GLY B  91      98.809  11.945  35.352  1.00 30.23           O  
ATOM   3183  N   GLN B  92      98.861  12.051  37.598  1.00 29.26           N  
ATOM   3184  CA  GLN B  92      99.995  12.970  37.638  1.00 29.12           C  
ATOM   3185  C   GLN B  92     101.171  12.313  38.351  1.00 29.44           C  
ATOM   3186  O   GLN B  92     102.300  12.337  37.857  1.00 30.27           O  
ATOM   3187  CB  GLN B  92      99.610  14.266  38.351  1.00 29.09           C  
ATOM   3188  CG  GLN B  92      98.522  15.063  37.650  1.00 30.25           C  
ATOM   3189  CD  GLN B  92      98.899  15.451  36.232  0.50 30.45           C  
ATOM   3190  OE1 GLN B  92      99.961  16.025  35.995  0.50 30.50           O  
ATOM   3191  NE2 GLN B  92      98.022  15.146  35.283  0.50 30.18           N  
ATOM   3192  N   ASP B  93     100.902  11.731  39.517  1.00 28.59           N  
ATOM   3193  CA  ASP B  93     101.933  11.044  40.289  1.00 28.05           C  
ATOM   3194  C   ASP B  93     101.871   9.561  39.930  1.00 28.54           C  
ATOM   3195  O   ASP B  93     100.873   8.891  40.196  1.00 28.81           O  
ATOM   3196  CB  ASP B  93     101.692  11.239  41.794  1.00 27.36           C  
ATOM   3197  CG  ASP B  93     102.773  10.598  42.646  1.00 28.40           C  
ATOM   3198  OD1 ASP B  93     102.578   9.455  43.107  1.00 26.30           O  
ATOM   3199  OD2 ASP B  93     103.828  11.238  42.847  1.00 30.52           O  
ATOM   3200  N   ALA B  94     102.937   9.053  39.318  1.00 28.27           N  
ATOM   3201  CA  ALA B  94     102.983   7.655  38.899  1.00 28.79           C  
ATOM   3202  C   ALA B  94     102.719   6.641  40.010  1.00 28.28           C  
ATOM   3203  O   ALA B  94     101.963   5.688  39.815  1.00 27.53           O  
ATOM   3204  CB  ALA B  94     104.327   7.358  38.230  1.00 28.06           C  
ATOM   3205  N   ALA B  95     103.339   6.839  41.171  1.00 28.15           N  
ATOM   3206  CA  ALA B  95     103.160   5.924  42.294  1.00 26.89           C  
ATOM   3207  C   ALA B  95     101.704   5.844  42.760  1.00 26.95           C  
ATOM   3208  O   ALA B  95     101.164   4.752  42.957  1.00 25.24           O  
ATOM   3209  CB  ALA B  95     104.059   6.342  43.452  1.00 27.89           C  
ATOM   3210  N   PHE B  96     101.063   6.995  42.941  1.00 25.54           N  
ATOM   3211  CA  PHE B  96      99.676   6.971  43.380  1.00 24.58           C  
ATOM   3212  C   PHE B  96      98.763   6.456  42.279  1.00 25.15           C  
ATOM   3213  O   PHE B  96      97.778   5.768  42.549  1.00 24.64           O  
ATOM   3214  CB  PHE B  96      99.194   8.352  43.820  1.00 22.83           C  
ATOM   3215  CG  PHE B  96      97.777   8.344  44.303  1.00 21.50           C  
ATOM   3216  CD1 PHE B  96      96.757   8.881  43.527  1.00 22.37           C  
ATOM   3217  CD2 PHE B  96      97.448   7.701  45.494  1.00 21.53           C  
ATOM   3218  CE1 PHE B  96      95.427   8.770  43.926  1.00 21.20           C  
ATOM   3219  CE2 PHE B  96      96.120   7.585  45.900  1.00 19.50           C  
ATOM   3220  CZ  PHE B  96      95.111   8.116  45.117  1.00 20.80           C  
ATOM   3221  N   THR B  97      99.090   6.799  41.038  1.00 25.55           N  
ATOM   3222  CA  THR B  97      98.299   6.350  39.901  1.00 26.11           C  
ATOM   3223  C   THR B  97      98.278   4.822  39.905  1.00 24.83           C  
ATOM   3224  O   THR B  97      97.243   4.206  39.647  1.00 25.57           O  
ATOM   3225  CB  THR B  97      98.898   6.867  38.574  1.00 25.68           C  
ATOM   3226  OG1 THR B  97      98.863   8.301  38.561  1.00 26.80           O  
ATOM   3227  CG2 THR B  97      98.107   6.342  37.380  1.00 25.52           C  
ATOM   3228  N   ALA B  98      99.416   4.213  40.227  1.00 26.18           N  
ATOM   3229  CA  ALA B  98      99.513   2.757  40.276  1.00 25.34           C  
ATOM   3230  C   ALA B  98      98.610   2.196  41.372  1.00 26.34           C  
ATOM   3231  O   ALA B  98      97.967   1.157  41.199  1.00 26.16           O  
ATOM   3232  CB  ALA B  98     100.961   2.332  40.519  1.00 27.21           C  
ATOM   3233  N   ILE B  99      98.561   2.887  42.505  1.00 24.58           N  
ATOM   3234  CA  ILE B  99      97.725   2.438  43.604  1.00 23.76           C  
ATOM   3235  C   ILE B  99      96.249   2.443  43.207  1.00 22.87           C  
ATOM   3236  O   ILE B  99      95.573   1.427  43.330  1.00 24.01           O  
ATOM   3237  CB  ILE B  99      97.912   3.328  44.860  1.00 24.73           C  
ATOM   3238  CG1 ILE B  99      99.316   3.125  45.439  1.00 24.32           C  
ATOM   3239  CG2 ILE B  99      96.855   2.989  45.901  1.00 24.87           C  
ATOM   3240  CD1 ILE B  99      99.630   4.025  46.621  1.00 27.28           C  
ATOM   3241  N   LEU B 100      95.759   3.575  42.704  1.00 22.07           N  
ATOM   3242  CA  LEU B 100      94.350   3.685  42.340  1.00 21.85           C  
ATOM   3243  C   LEU B 100      93.958   2.911  41.084  1.00 22.62           C  
ATOM   3244  O   LEU B 100      92.773   2.738  40.805  1.00 22.79           O  
ATOM   3245  CB  LEU B 100      93.950   5.156  42.188  1.00 22.11           C  
ATOM   3246  CG  LEU B 100      92.480   5.452  42.509  1.00 22.08           C  
ATOM   3247  CD1 LEU B 100      92.200   5.154  43.988  1.00 21.22           C  
ATOM   3248  CD2 LEU B 100      92.171   6.907  42.191  1.00 22.60           C  
ATOM   3249  N   ASP B 101      94.943   2.458  40.316  1.00 24.27           N  
ATOM   3250  CA  ASP B 101      94.626   1.672  39.127  1.00 24.39           C  
ATOM   3251  C   ASP B 101      94.351   0.230  39.534  1.00 25.52           C  
ATOM   3252  O   ASP B 101      93.898  -0.578  38.722  1.00 27.18           O  
ATOM   3253  CB  ASP B 101      95.772   1.704  38.114  1.00 24.99           C  
ATOM   3254  CG  ASP B 101      95.724   2.922  37.222  1.00 25.06           C  
ATOM   3255  OD1 ASP B 101      94.660   3.576  37.162  1.00 26.52           O  
ATOM   3256  OD2 ASP B 101      96.747   3.218  36.566  1.00 28.87           O  
ATOM   3257  N   THR B 102      94.619  -0.092  40.796  1.00 25.53           N  
ATOM   3258  CA  THR B 102      94.394  -1.446  41.288  1.00 26.38           C  
ATOM   3259  C   THR B 102      93.415  -1.511  42.458  1.00 27.27           C  
ATOM   3260  O   THR B 102      92.592  -2.423  42.540  1.00 28.26           O  
ATOM   3261  CB  THR B 102      95.724  -2.102  41.713  1.00 28.48           C  
ATOM   3262  OG1 THR B 102      95.459  -3.331  42.400  0.50 29.19           O  
ATOM   3263  CG2 THR B 102      96.509  -1.172  42.612  0.50 27.76           C  
ATOM   3264  N   LEU B 103      93.502  -0.536  43.357  1.00 25.62           N  
ATOM   3265  CA  LEU B 103      92.629  -0.502  44.524  1.00 24.60           C  
ATOM   3266  C   LEU B 103      91.648   0.657  44.483  1.00 22.01           C  
ATOM   3267  O   LEU B 103      91.897   1.665  43.831  1.00 20.85           O  
ATOM   3268  CB  LEU B 103      93.458  -0.353  45.802  1.00 26.03           C  
ATOM   3269  CG  LEU B 103      94.633  -1.291  46.068  1.00 29.84           C  
ATOM   3270  CD1 LEU B 103      95.377  -0.826  47.316  1.00 30.31           C  
ATOM   3271  CD2 LEU B 103      94.126  -2.709  46.238  1.00 31.88           C  
ATOM   3272  N   ASP B 104      90.532   0.497  45.192  1.00 20.45           N  
ATOM   3273  CA  ASP B 104      89.525   1.548  45.322  1.00 19.45           C  
ATOM   3274  C   ASP B 104      89.780   2.148  46.702  1.00 17.51           C  
ATOM   3275  O   ASP B 104      90.310   1.471  47.578  1.00 17.77           O  
ATOM   3276  CB  ASP B 104      88.105   0.982  45.356  1.00 20.61           C  
ATOM   3277  CG  ASP B 104      87.536   0.701  43.980  1.00 21.33           C  
ATOM   3278  OD1 ASP B 104      88.209   0.983  42.973  1.00 21.04           O  
ATOM   3279  OD2 ASP B 104      86.394   0.201  43.926  1.00 22.67           O  
ATOM   3280  N   ILE B 105      89.398   3.406  46.889  1.00 16.90           N  
ATOM   3281  CA  ILE B 105      89.532   4.055  48.191  1.00 16.57           C  
ATOM   3282  C   ILE B 105      88.162   4.580  48.600  1.00 15.42           C  
ATOM   3283  O   ILE B 105      87.478   5.239  47.814  1.00 16.50           O  
ATOM   3284  CB  ILE B 105      90.506   5.255  48.162  1.00 16.52           C  
ATOM   3285  CG1 ILE B 105      91.929   4.773  47.884  1.00 17.15           C  
ATOM   3286  CG2 ILE B 105      90.478   5.979  49.514  1.00 16.43           C  
ATOM   3287  CD1 ILE B 105      92.938   5.901  47.695  1.00 18.57           C  
ATOM   3288  N   PHE B 106      87.756   4.265  49.823  1.00 15.00           N  
ATOM   3289  CA  PHE B 106      86.492   4.747  50.358  1.00 15.38           C  
ATOM   3290  C   PHE B 106      86.877   5.671  51.498  1.00 15.52           C  
ATOM   3291  O   PHE B 106      87.650   5.289  52.374  1.00 16.44           O  
ATOM   3292  CB  PHE B 106      85.636   3.591  50.876  1.00 16.00           C  
ATOM   3293  CG  PHE B 106      85.104   2.708  49.785  1.00 17.38           C  
ATOM   3294  CD1 PHE B 106      85.798   1.568  49.392  1.00 20.58           C  
ATOM   3295  CD2 PHE B 106      83.923   3.034  49.133  1.00 18.17           C  
ATOM   3296  CE1 PHE B 106      85.315   0.761  48.358  1.00 20.64           C  
ATOM   3297  CE2 PHE B 106      83.430   2.235  48.098  1.00 19.46           C  
ATOM   3298  CZ  PHE B 106      84.129   1.098  47.712  1.00 20.84           C  
ATOM   3299  N   LEU B 107      86.324   6.879  51.484  1.00 14.78           N  
ATOM   3300  CA  LEU B 107      86.652   7.873  52.495  1.00 14.10           C  
ATOM   3301  C   LEU B 107      85.407   8.453  53.152  1.00 13.12           C  
ATOM   3302  O   LEU B 107      84.585   9.075  52.479  1.00 13.74           O  
ATOM   3303  CB  LEU B 107      87.454   8.991  51.828  1.00 15.13           C  
ATOM   3304  CG  LEU B 107      87.859  10.184  52.684  1.00 15.02           C  
ATOM   3305  CD1 LEU B 107      88.809   9.741  53.786  1.00 15.69           C  
ATOM   3306  CD2 LEU B 107      88.524  11.229  51.784  1.00 17.95           C  
ATOM   3307  N   GLU B 108      85.263   8.248  54.461  1.00 13.30           N  
ATOM   3308  CA  GLU B 108      84.115   8.806  55.181  1.00 12.77           C  
ATOM   3309  C   GLU B 108      84.666   9.984  55.975  1.00 13.61           C  
ATOM   3310  O   GLU B 108      85.297   9.799  57.008  1.00 13.09           O  
ATOM   3311  CB  GLU B 108      83.473   7.784  56.130  1.00 13.23           C  
ATOM   3312  CG  GLU B 108      82.171   8.340  56.713  1.00 12.67           C  
ATOM   3313  CD  GLU B 108      81.391   7.376  57.584  1.00 13.82           C  
ATOM   3314  OE1 GLU B 108      81.800   6.206  57.735  1.00 14.66           O  
ATOM   3315  OE2 GLU B 108      80.346   7.810  58.124  1.00 12.42           O  
ATOM   3316  N   ILE B 109      84.435  11.191  55.468  1.00 12.93           N  
ATOM   3317  CA  ILE B 109      84.983  12.396  56.081  1.00 12.25           C  
ATOM   3318  C   ILE B 109      84.329  12.837  57.383  1.00 13.23           C  
ATOM   3319  O   ILE B 109      85.030  13.196  58.330  1.00 13.92           O  
ATOM   3320  CB  ILE B 109      84.981  13.559  55.058  1.00 12.20           C  
ATOM   3321  CG1 ILE B 109      85.868  13.193  53.858  1.00 12.43           C  
ATOM   3322  CG2 ILE B 109      85.481  14.854  55.724  1.00 13.01           C  
ATOM   3323  CD1 ILE B 109      85.879  14.253  52.745  1.00 14.09           C  
ATOM   3324  N   VAL B 110      82.999  12.833  57.434  1.00 12.23           N  
ATOM   3325  CA  VAL B 110      82.298  13.202  58.668  1.00 13.05           C  
ATOM   3326  C   VAL B 110      81.569  11.942  59.134  1.00 14.02           C  
ATOM   3327  O   VAL B 110      80.411  11.690  58.797  1.00 13.51           O  
ATOM   3328  CB  VAL B 110      81.294  14.356  58.442  1.00 12.58           C  
ATOM   3329  CG1 VAL B 110      80.719  14.805  59.784  1.00 14.28           C  
ATOM   3330  CG2 VAL B 110      81.995  15.536  57.755  1.00 13.90           C  
ATOM   3331  N   THR B 111      82.266  11.140  59.920  1.00 12.63           N  
ATOM   3332  CA  THR B 111      81.708   9.875  60.373  1.00 13.22           C  
ATOM   3333  C   THR B 111      80.638  10.019  61.461  1.00 13.57           C  
ATOM   3334  O   THR B 111      79.839   9.108  61.675  1.00 13.66           O  
ATOM   3335  CB  THR B 111      82.870   8.970  60.807  1.00 13.90           C  
ATOM   3336  OG1 THR B 111      83.750   8.800  59.682  1.00 14.13           O  
ATOM   3337  CG2 THR B 111      82.378   7.600  61.268  1.00 14.08           C  
ATOM   3338  N   ASN B 112      80.601  11.183  62.114  1.00 14.04           N  
ATOM   3339  CA  ASN B 112      79.635  11.472  63.190  1.00 12.22           C  
ATOM   3340  C   ASN B 112      79.067  12.871  62.877  1.00 12.64           C  
ATOM   3341  O   ASN B 112      79.457  13.868  63.500  1.00 13.79           O  
ATOM   3342  CB  ASN B 112      80.407  11.446  64.521  1.00 13.29           C  
ATOM   3343  CG  ASN B 112      79.547  11.707  65.772  1.00 13.05           C  
ATOM   3344  OD1 ASN B 112      80.088  11.690  66.891  1.00 16.87           O  
ATOM   3345  ND2 ASN B 112      78.254  11.949  65.610  1.00 12.48           N  
ATOM   3346  N   PRO B 113      78.144  12.961  61.900  1.00 13.65           N  
ATOM   3347  CA  PRO B 113      77.558  14.258  61.530  1.00 12.89           C  
ATOM   3348  C   PRO B 113      76.793  14.997  62.632  1.00 14.47           C  
ATOM   3349  O   PRO B 113      76.909  16.219  62.752  1.00 14.38           O  
ATOM   3350  CB  PRO B 113      76.653  13.911  60.345  1.00 13.75           C  
ATOM   3351  CG  PRO B 113      77.280  12.676  59.763  1.00 12.88           C  
ATOM   3352  CD  PRO B 113      77.655  11.896  61.000  1.00 12.66           C  
ATOM   3353  N   ASP B 114      76.005  14.282  63.432  1.00 14.39           N  
ATOM   3354  CA  ASP B 114      75.247  14.951  64.490  1.00 14.69           C  
ATOM   3355  C   ASP B 114      76.205  15.575  65.500  1.00 14.83           C  
ATOM   3356  O   ASP B 114      76.004  16.709  65.963  1.00 15.29           O  
ATOM   3357  CB  ASP B 114      74.327  13.960  65.221  1.00 14.15           C  
ATOM   3358  CG  ASP B 114      73.205  13.414  64.337  1.00 13.39           C  
ATOM   3359  OD1 ASP B 114      72.533  12.467  64.798  1.00 15.44           O  
ATOM   3360  OD2 ASP B 114      72.982  13.916  63.215  1.00 14.97           O  
ATOM   3361  N   GLY B 115      77.239  14.819  65.860  1.00 13.97           N  
ATOM   3362  CA  GLY B 115      78.208  15.328  66.810  1.00 13.08           C  
ATOM   3363  C   GLY B 115      78.940  16.516  66.216  1.00 13.49           C  
ATOM   3364  O   GLY B 115      79.208  17.494  66.913  1.00 13.05           O  
ATOM   3365  N   PHE B 116      79.256  16.443  64.926  1.00 13.00           N  
ATOM   3366  CA  PHE B 116      79.978  17.533  64.268  1.00 12.49           C  
ATOM   3367  C   PHE B 116      79.139  18.803  64.290  1.00 13.20           C  
ATOM   3368  O   PHE B 116      79.633  19.882  64.597  1.00 13.98           O  
ATOM   3369  CB  PHE B 116      80.316  17.149  62.823  1.00 13.03           C  
ATOM   3370  CG  PHE B 116      81.325  18.054  62.169  1.00 13.39           C  
ATOM   3371  CD1 PHE B 116      81.058  18.635  60.930  1.00 13.07           C  
ATOM   3372  CD2 PHE B 116      82.572  18.274  62.762  1.00 12.34           C  
ATOM   3373  CE1 PHE B 116      82.024  19.425  60.284  1.00 12.99           C  
ATOM   3374  CE2 PHE B 116      83.541  19.059  62.124  1.00 13.02           C  
ATOM   3375  CZ  PHE B 116      83.271  19.634  60.887  1.00 13.12           C  
ATOM   3376  N   ALA B 117      77.859  18.683  63.959  1.00 13.90           N  
ATOM   3377  CA  ALA B 117      77.000  19.857  63.994  1.00 13.13           C  
ATOM   3378  C   ALA B 117      76.983  20.433  65.413  1.00 15.01           C  
ATOM   3379  O   ALA B 117      77.022  21.654  65.601  1.00 15.02           O  
ATOM   3380  CB  ALA B 117      75.579  19.476  63.554  1.00 14.78           C  
ATOM   3381  N   PHE B 118      76.932  19.558  66.413  1.00 13.81           N  
ATOM   3382  CA  PHE B 118      76.894  19.997  67.803  1.00 13.94           C  
ATOM   3383  C   PHE B 118      78.178  20.730  68.216  1.00 13.75           C  
ATOM   3384  O   PHE B 118      78.125  21.657  69.031  1.00 15.01           O  
ATOM   3385  CB  PHE B 118      76.641  18.801  68.724  1.00 14.42           C  
ATOM   3386  CG  PHE B 118      76.070  19.173  70.065  1.00 14.55           C  
ATOM   3387  CD1 PHE B 118      76.837  19.056  71.223  1.00 15.14           C  
ATOM   3388  CD2 PHE B 118      74.751  19.617  70.172  1.00 15.08           C  
ATOM   3389  CE1 PHE B 118      76.295  19.372  72.478  1.00 16.05           C  
ATOM   3390  CE2 PHE B 118      74.199  19.939  71.423  1.00 14.47           C  
ATOM   3391  CZ  PHE B 118      74.969  19.815  72.573  1.00 15.47           C  
ATOM   3392  N   THR B 119      79.324  20.340  67.659  1.00 13.88           N  
ATOM   3393  CA  THR B 119      80.576  21.014  68.018  1.00 14.24           C  
ATOM   3394  C   THR B 119      80.615  22.437  67.481  1.00 15.44           C  
ATOM   3395  O   THR B 119      81.357  23.282  67.991  1.00 16.36           O  
ATOM   3396  CB  THR B 119      81.860  20.266  67.522  1.00 13.47           C  
ATOM   3397  OG1 THR B 119      81.861  20.148  66.094  1.00 15.18           O  
ATOM   3398  CG2 THR B 119      81.955  18.889  68.178  1.00 12.99           C  
ATOM   3399  N   HIS B 120      79.796  22.705  66.466  1.00 15.20           N  
ATOM   3400  CA  HIS B 120      79.719  24.035  65.862  1.00 15.73           C  
ATOM   3401  C   HIS B 120      78.638  24.886  66.510  1.00 17.79           C  
ATOM   3402  O   HIS B 120      78.800  26.094  66.667  1.00 18.60           O  
ATOM   3403  CB  HIS B 120      79.411  23.924  64.368  1.00 16.10           C  
ATOM   3404  CG  HIS B 120      80.597  23.555  63.536  1.00 16.13           C  
ATOM   3405  ND1 HIS B 120      81.551  24.473  63.157  1.00 17.05           N  
ATOM   3406  CD2 HIS B 120      81.001  22.362  63.038  1.00 17.15           C  
ATOM   3407  CE1 HIS B 120      82.494  23.862  62.460  1.00 16.64           C  
ATOM   3408  NE2 HIS B 120      82.184  22.579  62.373  1.00 17.05           N  
ATOM   3409  N   SER B 121      77.545  24.249  66.909  1.00 17.85           N  
ATOM   3410  CA  SER B 121      76.426  24.991  67.472  1.00 17.73           C  
ATOM   3411  C   SER B 121      76.388  25.158  68.972  1.00 18.44           C  
ATOM   3412  O   SER B 121      75.886  26.168  69.467  1.00 19.34           O  
ATOM   3413  CB  SER B 121      75.112  24.320  67.060  1.00 18.02           C  
ATOM   3414  OG  SER B 121      74.977  23.078  67.746  1.00 19.48           O  
ATOM   3415  N   THR B 122      76.945  24.196  69.696  1.00 17.79           N  
ATOM   3416  CA  THR B 122      76.808  24.201  71.138  1.00 16.86           C  
ATOM   3417  C   THR B 122      78.014  23.885  72.010  1.00 18.25           C  
ATOM   3418  O   THR B 122      78.302  24.599  72.974  1.00 17.80           O  
ATOM   3419  CB  THR B 122      75.685  23.191  71.500  1.00 17.64           C  
ATOM   3420  OG1 THR B 122      74.539  23.445  70.674  1.00 17.68           O  
ATOM   3421  CG2 THR B 122      75.303  23.293  72.965  1.00 17.90           C  
ATOM   3422  N   ASN B 123      78.715  22.807  71.680  1.00 15.37           N  
ATOM   3423  CA  ASN B 123      79.833  22.368  72.498  1.00 13.61           C  
ATOM   3424  C   ASN B 123      80.984  21.859  71.638  1.00 14.87           C  
ATOM   3425  O   ASN B 123      80.968  20.724  71.149  1.00 14.71           O  
ATOM   3426  CB  ASN B 123      79.319  21.267  73.438  1.00 14.74           C  
ATOM   3427  CG  ASN B 123      80.390  20.676  74.329  1.00 14.18           C  
ATOM   3428  OD1 ASN B 123      81.577  20.985  74.213  1.00 14.60           O  
ATOM   3429  ND2 ASN B 123      79.968  19.794  75.230  1.00 15.29           N  
ATOM   3430  N   ARG B 124      81.985  22.717  71.473  1.00 14.35           N  
ATOM   3431  CA  ARG B 124      83.169  22.412  70.680  1.00 14.54           C  
ATOM   3432  C   ARG B 124      83.858  21.107  71.057  1.00 15.59           C  
ATOM   3433  O   ARG B 124      84.531  20.502  70.229  1.00 15.42           O  
ATOM   3434  CB  ARG B 124      84.169  23.568  70.810  1.00 13.69           C  
ATOM   3435  CG  ARG B 124      85.534  23.313  70.168  1.00 12.73           C  
ATOM   3436  CD  ARG B 124      85.454  23.299  68.645  1.00 13.32           C  
ATOM   3437  NE  ARG B 124      86.782  23.131  68.053  1.00 13.83           N  
ATOM   3438  CZ  ARG B 124      87.458  21.986  68.050  1.00 15.11           C  
ATOM   3439  NH1 ARG B 124      86.935  20.895  68.603  1.00 14.83           N  
ATOM   3440  NH2 ARG B 124      88.666  21.939  67.504  1.00 14.66           N  
ATOM   3441  N   MET B 125      83.688  20.675  72.304  1.00 14.98           N  
ATOM   3442  CA  MET B 125      84.339  19.462  72.789  1.00 16.13           C  
ATOM   3443  C   MET B 125      83.493  18.195  72.735  1.00 14.85           C  
ATOM   3444  O   MET B 125      83.875  17.178  73.311  1.00 18.11           O  
ATOM   3445  CB  MET B 125      84.817  19.676  74.227  1.00 19.13           C  
ATOM   3446  CG  MET B 125      86.031  20.572  74.372  1.00 21.99           C  
ATOM   3447  SD  MET B 125      87.487  19.881  73.532  1.00 25.61           S  
ATOM   3448  CE  MET B 125      87.698  21.080  72.273  1.00 28.52           C  
ATOM   3449  N   TRP B 126      82.357  18.235  72.047  1.00 13.60           N  
ATOM   3450  CA  TRP B 126      81.502  17.047  71.989  1.00 13.76           C  
ATOM   3451  C   TRP B 126      82.199  15.888  71.279  1.00 14.20           C  
ATOM   3452  O   TRP B 126      82.774  16.059  70.213  1.00 14.00           O  
ATOM   3453  CB  TRP B 126      80.178  17.373  71.302  1.00 14.03           C  
ATOM   3454  CG  TRP B 126      79.187  16.266  71.475  1.00 15.06           C  
ATOM   3455  CD1 TRP B 126      78.840  15.319  70.551  1.00 14.36           C  
ATOM   3456  CD2 TRP B 126      78.487  15.930  72.678  1.00 15.94           C  
ATOM   3457  NE1 TRP B 126      77.971  14.410  71.111  1.00 14.13           N  
ATOM   3458  CE2 TRP B 126      77.739  14.760  72.413  1.00 15.36           C  
ATOM   3459  CE3 TRP B 126      78.424  16.500  73.959  1.00 17.63           C  
ATOM   3460  CZ2 TRP B 126      76.941  14.150  73.378  1.00 15.49           C  
ATOM   3461  CZ3 TRP B 126      77.636  15.894  74.917  1.00 17.00           C  
ATOM   3462  CH2 TRP B 126      76.902  14.726  74.621  1.00 17.58           C  
ATOM   3463  N   ARG B 127      82.125  14.711  71.891  1.00 14.97           N  
ATOM   3464  CA  ARG B 127      82.783  13.493  71.397  1.00 13.69           C  
ATOM   3465  C   ARG B 127      81.865  12.391  70.873  1.00 13.83           C  
ATOM   3466  O   ARG B 127      82.143  11.762  69.846  1.00 14.26           O  
ATOM   3467  CB  ARG B 127      83.626  12.913  72.546  1.00 14.64           C  
ATOM   3468  CG  ARG B 127      84.147  11.482  72.365  1.00 14.67           C  
ATOM   3469  CD  ARG B 127      84.727  10.978  73.711  1.00 14.30           C  
ATOM   3470  NE  ARG B 127      85.152   9.576  73.710  1.00 14.68           N  
ATOM   3471  CZ  ARG B 127      86.342   9.136  73.304  1.00 14.45           C  
ATOM   3472  NH1 ARG B 127      86.619   7.838  73.355  1.00 13.91           N  
ATOM   3473  NH2 ARG B 127      87.259   9.982  72.843  1.00 15.56           N  
ATOM   3474  N   LYS B 128      80.777  12.158  71.598  1.00 13.15           N  
ATOM   3475  CA  LYS B 128      79.848  11.073  71.299  1.00 13.40           C  
ATOM   3476  C   LYS B 128      78.835  11.317  70.192  1.00 14.43           C  
ATOM   3477  O   LYS B 128      78.882  12.328  69.501  1.00 13.44           O  
ATOM   3478  CB  LYS B 128      79.113  10.709  72.597  1.00 14.62           C  
ATOM   3479  CG  LYS B 128      80.038  10.283  73.737  1.00 14.37           C  
ATOM   3480  CD  LYS B 128      79.304   9.651  74.932  1.00 14.24           C  
ATOM   3481  CE  LYS B 128      78.512  10.677  75.743  1.00 14.62           C  
ATOM   3482  NZ  LYS B 128      77.735  10.040  76.870  1.00 14.21           N  
ATOM   3483  N   THR B 129      77.948  10.344  69.993  1.00 14.81           N  
ATOM   3484  CA  THR B 129      76.862  10.499  69.031  1.00 14.15           C  
ATOM   3485  C   THR B 129      75.854  11.391  69.768  1.00 14.21           C  
ATOM   3486  O   THR B 129      76.161  11.905  70.848  1.00 14.70           O  
ATOM   3487  CB  THR B 129      76.171   9.158  68.707  1.00 13.71           C  
ATOM   3488  OG1 THR B 129      75.655   8.575  69.909  1.00 13.55           O  
ATOM   3489  CG2 THR B 129      77.151   8.197  68.057  1.00 14.34           C  
ATOM   3490  N   ARG B 130      74.661  11.575  69.201  1.00 15.07           N  
ATOM   3491  CA  ARG B 130      73.647  12.397  69.857  1.00 15.35           C  
ATOM   3492  C   ARG B 130      72.368  11.617  70.166  1.00 15.96           C  
ATOM   3493  O   ARG B 130      71.292  12.200  70.321  1.00 15.83           O  
ATOM   3494  CB  ARG B 130      73.320  13.628  69.008  1.00 15.58           C  
ATOM   3495  CG  ARG B 130      74.480  14.625  68.907  1.00 15.32           C  
ATOM   3496  CD  ARG B 130      74.777  15.280  70.252  1.00 14.16           C  
ATOM   3497  NE  ARG B 130      73.647  16.085  70.729  1.00 15.53           N  
ATOM   3498  CZ  ARG B 130      73.533  16.570  71.966  1.00 17.72           C  
ATOM   3499  NH1 ARG B 130      74.478  16.346  72.876  1.00 18.18           N  
ATOM   3500  NH2 ARG B 130      72.457  17.276  72.302  1.00 17.46           N  
ATOM   3501  N   SER B 131      72.489  10.300  70.288  1.00 15.22           N  
ATOM   3502  CA  SER B 131      71.316   9.478  70.595  1.00 17.06           C  
ATOM   3503  C   SER B 131      70.824   9.678  72.033  1.00 16.92           C  
ATOM   3504  O   SER B 131      71.604   9.958  72.941  1.00 17.39           O  
ATOM   3505  CB  SER B 131      71.642   8.001  70.367  1.00 15.08           C  
ATOM   3506  OG  SER B 131      72.662   7.562  71.245  1.00 16.63           O  
ATOM   3507  N   HIS B 132      69.517   9.538  72.236  1.00 19.83           N  
ATOM   3508  CA  HIS B 132      68.941   9.675  73.567  1.00 22.69           C  
ATOM   3509  C   HIS B 132      68.934   8.291  74.197  1.00 24.83           C  
ATOM   3510  O   HIS B 132      68.605   7.304  73.538  1.00 26.83           O  
ATOM   3511  CB  HIS B 132      67.518  10.239  73.481  1.00 24.16           C  
ATOM   3512  CG  HIS B 132      67.469  11.713  73.223  1.00 25.67           C  
ATOM   3513  ND1 HIS B 132      68.091  12.304  72.145  0.50 26.50           N  
ATOM   3514  CD2 HIS B 132      66.874  12.717  73.910  0.50 25.32           C  
ATOM   3515  CE1 HIS B 132      67.881  13.608  72.178  0.50 26.54           C  
ATOM   3516  NE2 HIS B 132      67.145  13.884  73.239  0.50 25.60           N  
ATOM   3517  N   THR B 133      69.319   8.218  75.467  1.00 26.58           N  
ATOM   3518  CA  THR B 133      69.386   6.944  76.172  1.00 27.09           C  
ATOM   3519  C   THR B 133      68.182   6.745  77.087  1.00 28.07           C  
ATOM   3520  O   THR B 133      67.950   7.532  78.003  1.00 27.62           O  
ATOM   3521  CB  THR B 133      70.684   6.857  77.010  1.00 28.39           C  
ATOM   3522  OG1 THR B 133      71.812   7.087  76.154  1.00 28.92           O  
ATOM   3523  CG2 THR B 133      70.822   5.484  77.658  1.00 27.77           C  
ATOM   3524  N   ALA B 134      67.418   5.690  76.825  1.00 28.56           N  
ATOM   3525  CA  ALA B 134      66.236   5.392  77.627  1.00 29.54           C  
ATOM   3526  C   ALA B 134      66.600   5.261  79.099  1.00 29.72           C  
ATOM   3527  O   ALA B 134      67.560   4.572  79.453  1.00 30.24           O  
ATOM   3528  CB  ALA B 134      65.579   4.100  77.137  1.00 29.94           C  
ATOM   3529  N   GLY B 135      65.832   5.933  79.952  1.00 29.27           N  
ATOM   3530  CA  GLY B 135      66.076   5.865  81.382  1.00 29.99           C  
ATOM   3531  C   GLY B 135      67.190   6.773  81.861  1.00 29.36           C  
ATOM   3532  O   GLY B 135      67.623   6.680  83.012  1.00 31.13           O  
ATOM   3533  N   SER B 136      67.655   7.654  80.981  1.00 28.15           N  
ATOM   3534  CA  SER B 136      68.730   8.580  81.324  1.00 25.63           C  
ATOM   3535  C   SER B 136      68.498   9.951  80.701  1.00 25.18           C  
ATOM   3536  O   SER B 136      67.846  10.072  79.659  1.00 26.27           O  
ATOM   3537  CB  SER B 136      70.076   8.027  80.838  1.00 26.12           C  
ATOM   3538  OG  SER B 136      71.148   8.902  81.165  1.00 25.21           O  
ATOM   3539  N   LEU B 137      69.031  10.982  81.346  1.00 23.02           N  
ATOM   3540  CA  LEU B 137      68.916  12.340  80.838  1.00 23.56           C  
ATOM   3541  C   LEU B 137      70.163  12.656  80.014  1.00 22.64           C  
ATOM   3542  O   LEU B 137      70.210  13.651  79.292  1.00 24.55           O  
ATOM   3543  CB  LEU B 137      68.790  13.336  81.992  1.00 25.31           C  
ATOM   3544  CG  LEU B 137      67.524  13.205  82.841  1.00 27.21           C  
ATOM   3545  CD1 LEU B 137      67.541  14.235  83.962  1.00 27.30           C  
ATOM   3546  CD2 LEU B 137      66.310  13.397  81.954  1.00 28.07           C  
ATOM   3547  N   CYS B 138      71.173  11.800  80.124  1.00 21.42           N  
ATOM   3548  CA  CYS B 138      72.405  12.015  79.377  1.00 20.80           C  
ATOM   3549  C   CYS B 138      72.242  11.602  77.914  1.00 21.10           C  
ATOM   3550  O   CYS B 138      71.475  10.692  77.584  1.00 23.31           O  
ATOM   3551  CB  CYS B 138      73.580  11.292  80.066  1.00 21.77           C  
ATOM   3552  SG  CYS B 138      74.200  12.230  81.520  0.50 17.81           S  
ATOM   3553  N   ILE B 139      72.946  12.302  77.032  1.00 18.72           N  
ATOM   3554  CA  ILE B 139      72.854  12.048  75.602  1.00 17.97           C  
ATOM   3555  C   ILE B 139      74.152  11.529  74.990  1.00 17.95           C  
ATOM   3556  O   ILE B 139      75.248  11.942  75.388  1.00 16.73           O  
ATOM   3557  CB  ILE B 139      72.439  13.357  74.866  1.00 19.11           C  
ATOM   3558  CG1 ILE B 139      70.982  13.694  75.214  1.00 22.33           C  
ATOM   3559  CG2 ILE B 139      72.624  13.220  73.356  1.00 17.94           C  
ATOM   3560  CD1 ILE B 139      70.526  15.042  74.716  1.00 26.35           C  
ATOM   3561  N   GLY B 140      74.016  10.597  74.050  1.00 15.52           N  
ATOM   3562  CA  GLY B 140      75.174  10.081  73.328  1.00 15.76           C  
ATOM   3563  C   GLY B 140      75.889   8.835  73.804  1.00 15.60           C  
ATOM   3564  O   GLY B 140      75.956   8.541  74.992  1.00 15.46           O  
ATOM   3565  N   VAL B 141      76.418   8.102  72.827  1.00 14.44           N  
ATOM   3566  CA  VAL B 141      77.165   6.875  73.038  1.00 14.23           C  
ATOM   3567  C   VAL B 141      78.522   7.097  72.370  1.00 13.54           C  
ATOM   3568  O   VAL B 141      78.605   7.797  71.368  1.00 14.08           O  
ATOM   3569  CB  VAL B 141      76.441   5.685  72.347  1.00 14.56           C  
ATOM   3570  CG1 VAL B 141      77.326   4.446  72.332  1.00 15.43           C  
ATOM   3571  CG2 VAL B 141      75.133   5.385  73.076  1.00 16.01           C  
ATOM   3572  N   ASP B 142      79.581   6.535  72.947  1.00 13.52           N  
ATOM   3573  CA  ASP B 142      80.908   6.659  72.361  1.00 13.84           C  
ATOM   3574  C   ASP B 142      80.942   5.703  71.173  1.00 14.28           C  
ATOM   3575  O   ASP B 142      80.926   4.481  71.347  1.00 14.74           O  
ATOM   3576  CB  ASP B 142      81.972   6.263  73.379  1.00 14.68           C  
ATOM   3577  CG  ASP B 142      83.383   6.460  72.854  1.00 13.06           C  
ATOM   3578  OD1 ASP B 142      83.548   6.635  71.625  1.00 13.72           O  
ATOM   3579  OD2 ASP B 142      84.320   6.430  73.679  1.00 15.24           O  
ATOM   3580  N   PRO B 143      80.968   6.244  69.946  1.00 13.25           N  
ATOM   3581  CA  PRO B 143      80.993   5.354  68.783  1.00 12.92           C  
ATOM   3582  C   PRO B 143      82.221   4.448  68.741  1.00 13.63           C  
ATOM   3583  O   PRO B 143      82.208   3.429  68.049  1.00 15.25           O  
ATOM   3584  CB  PRO B 143      80.916   6.322  67.600  1.00 14.11           C  
ATOM   3585  CG  PRO B 143      81.640   7.544  68.128  1.00 13.22           C  
ATOM   3586  CD  PRO B 143      81.101   7.658  69.541  1.00 14.02           C  
ATOM   3587  N   ASN B 144      83.272   4.802  69.480  1.00 12.90           N  
ATOM   3588  CA  ASN B 144      84.458   3.962  69.481  1.00 13.60           C  
ATOM   3589  C   ASN B 144      84.503   2.969  70.645  1.00 13.26           C  
ATOM   3590  O   ASN B 144      85.570   2.498  71.028  1.00 13.61           O  
ATOM   3591  CB  ASN B 144      85.745   4.797  69.425  1.00 12.31           C  
ATOM   3592  CG  ASN B 144      86.919   4.006  68.851  1.00 14.23           C  
ATOM   3593  OD1 ASN B 144      86.723   3.124  68.015  1.00 14.88           O  
ATOM   3594  ND2 ASN B 144      88.136   4.324  69.284  1.00 14.85           N  
ATOM   3595  N   ARG B 145      83.331   2.674  71.204  1.00 13.55           N  
ATOM   3596  CA  ARG B 145      83.202   1.653  72.255  1.00 13.96           C  
ATOM   3597  C   ARG B 145      81.946   0.841  71.927  1.00 14.67           C  
ATOM   3598  O   ARG B 145      81.549  -0.045  72.689  1.00 14.60           O  
ATOM   3599  CB  ARG B 145      83.039   2.275  73.653  1.00 14.66           C  
ATOM   3600  CG  ARG B 145      84.238   3.076  74.141  1.00 14.20           C  
ATOM   3601  CD  ARG B 145      85.510   2.231  74.277  1.00 16.05           C  
ATOM   3602  NE  ARG B 145      86.573   3.023  74.894  1.00 15.64           N  
ATOM   3603  CZ  ARG B 145      87.293   3.942  74.254  1.00 16.29           C  
ATOM   3604  NH1 ARG B 145      87.076   4.182  72.967  1.00 15.87           N  
ATOM   3605  NH2 ARG B 145      88.217   4.642  74.912  1.00 16.63           N  
ATOM   3606  N   ASN B 146      81.353   1.126  70.769  1.00 14.97           N  
ATOM   3607  CA  ASN B 146      80.099   0.499  70.336  1.00 14.73           C  
ATOM   3608  C   ASN B 146      80.217  -0.701  69.381  1.00 14.98           C  
ATOM   3609  O   ASN B 146      79.197  -1.263  68.983  1.00 16.04           O  
ATOM   3610  CB  ASN B 146      79.243   1.603  69.685  1.00 13.81           C  
ATOM   3611  CG  ASN B 146      77.768   1.260  69.592  1.00 14.06           C  
ATOM   3612  OD1 ASN B 146      77.168   1.364  68.512  1.00 14.75           O  
ATOM   3613  ND2 ASN B 146      77.163   0.895  70.717  1.00 15.56           N  
ATOM   3614  N   TRP B 147      81.440  -1.090  69.008  1.00 13.98           N  
ATOM   3615  CA  TRP B 147      81.639  -2.197  68.066  1.00 14.96           C  
ATOM   3616  C   TRP B 147      81.640  -3.568  68.740  1.00 15.34           C  
ATOM   3617  O   TRP B 147      81.990  -3.700  69.914  1.00 15.69           O  
ATOM   3618  CB  TRP B 147      82.935  -1.987  67.257  1.00 13.67           C  
ATOM   3619  CG  TRP B 147      82.961  -0.659  66.534  1.00 13.34           C  
ATOM   3620  CD1 TRP B 147      83.114   0.575  67.105  1.00 14.83           C  
ATOM   3621  CD2 TRP B 147      82.782  -0.429  65.124  1.00 13.92           C  
ATOM   3622  NE1 TRP B 147      83.040   1.557  66.142  1.00 12.33           N  
ATOM   3623  CE2 TRP B 147      82.836   0.971  64.920  1.00 13.22           C  
ATOM   3624  CE3 TRP B 147      82.581  -1.268  64.014  1.00 13.87           C  
ATOM   3625  CZ2 TRP B 147      82.696   1.553  63.652  1.00 13.40           C  
ATOM   3626  CZ3 TRP B 147      82.442  -0.688  62.748  1.00 15.84           C  
ATOM   3627  CH2 TRP B 147      82.503   0.714  62.582  1.00 13.85           C  
ATOM   3628  N   ASP B 148      81.245  -4.589  67.986  1.00 15.69           N  
ATOM   3629  CA  ASP B 148      81.143  -5.938  68.532  1.00 15.99           C  
ATOM   3630  C   ASP B 148      82.455  -6.728  68.587  1.00 16.40           C  
ATOM   3631  O   ASP B 148      82.620  -7.741  67.909  1.00 17.15           O  
ATOM   3632  CB  ASP B 148      80.077  -6.718  67.749  1.00 17.55           C  
ATOM   3633  CG  ASP B 148      79.434  -7.831  68.571  1.00 20.47           C  
ATOM   3634  OD1 ASP B 148      78.505  -8.485  68.055  1.00 27.66           O  
ATOM   3635  OD2 ASP B 148      79.837  -8.049  69.728  1.00 19.91           O  
ATOM   3636  N   ALA B 149      83.389  -6.234  69.393  1.00 16.88           N  
ATOM   3637  CA  ALA B 149      84.676  -6.889  69.616  1.00 17.42           C  
ATOM   3638  C   ALA B 149      85.030  -6.524  71.056  1.00 17.19           C  
ATOM   3639  O   ALA B 149      85.335  -5.369  71.354  1.00 16.71           O  
ATOM   3640  CB  ALA B 149      85.736  -6.367  68.641  1.00 19.00           C  
ATOM   3641  N   GLY B 150      84.946  -7.504  71.959  1.00 17.09           N  
ATOM   3642  CA  GLY B 150      85.210  -7.249  73.367  1.00 15.85           C  
ATOM   3643  C   GLY B 150      84.169  -6.285  73.915  1.00 15.28           C  
ATOM   3644  O   GLY B 150      84.382  -5.623  74.932  1.00 16.90           O  
ATOM   3645  N   PHE B 151      83.020  -6.219  73.241  1.00 16.92           N  
ATOM   3646  CA  PHE B 151      81.974  -5.286  73.641  1.00 14.92           C  
ATOM   3647  C   PHE B 151      81.510  -5.355  75.085  1.00 16.88           C  
ATOM   3648  O   PHE B 151      81.191  -6.432  75.603  1.00 16.97           O  
ATOM   3649  CB  PHE B 151      80.733  -5.416  72.752  1.00 16.15           C  
ATOM   3650  CG  PHE B 151      79.637  -4.455  73.130  1.00 15.42           C  
ATOM   3651  CD1 PHE B 151      79.693  -3.122  72.717  1.00 15.77           C  
ATOM   3652  CD2 PHE B 151      78.607  -4.854  73.980  1.00 16.46           C  
ATOM   3653  CE1 PHE B 151      78.742  -2.201  73.153  1.00 17.05           C  
ATOM   3654  CE2 PHE B 151      77.650  -3.938  74.424  1.00 16.43           C  
ATOM   3655  CZ  PHE B 151      77.719  -2.607  74.010  1.00 16.06           C  
ATOM   3656  N   GLY B 152      81.456  -4.185  75.717  1.00 16.32           N  
ATOM   3657  CA  GLY B 152      80.969  -4.082  77.083  1.00 16.56           C  
ATOM   3658  C   GLY B 152      81.870  -4.608  78.174  1.00 17.40           C  
ATOM   3659  O   GLY B 152      81.455  -4.695  79.333  1.00 19.14           O  
ATOM   3660  N   LEU B 153      83.096  -4.962  77.815  1.00 17.17           N  
ATOM   3661  CA  LEU B 153      84.043  -5.453  78.803  1.00 19.24           C  
ATOM   3662  C   LEU B 153      84.960  -4.309  79.238  1.00 18.87           C  
ATOM   3663  O   LEU B 153      84.779  -3.159  78.824  1.00 19.10           O  
ATOM   3664  CB  LEU B 153      84.851  -6.621  78.226  1.00 17.80           C  
ATOM   3665  CG  LEU B 153      84.001  -7.831  77.804  1.00 18.93           C  
ATOM   3666  CD1 LEU B 153      84.913  -8.953  77.352  1.00 20.58           C  
ATOM   3667  CD2 LEU B 153      83.117  -8.300  78.969  1.00 19.39           C  
ATOM   3668  N   SER B 154      85.936  -4.619  80.080  1.00 19.63           N  
ATOM   3669  CA  SER B 154      86.860  -3.607  80.569  1.00 19.42           C  
ATOM   3670  C   SER B 154      87.415  -2.758  79.425  1.00 19.57           C  
ATOM   3671  O   SER B 154      87.866  -3.287  78.407  1.00 20.61           O  
ATOM   3672  CB  SER B 154      88.001  -4.282  81.334  1.00 22.73           C  
ATOM   3673  OG  SER B 154      88.825  -3.321  81.957  1.00 27.03           O  
ATOM   3674  N   GLY B 155      87.376  -1.440  79.601  1.00 17.50           N  
ATOM   3675  CA  GLY B 155      87.859  -0.540  78.563  1.00 18.24           C  
ATOM   3676  C   GLY B 155      86.762   0.367  78.028  1.00 18.61           C  
ATOM   3677  O   GLY B 155      86.936   1.044  77.012  1.00 18.53           O  
ATOM   3678  N   ALA B 156      85.622   0.367  78.709  1.00 19.14           N  
ATOM   3679  CA  ALA B 156      84.483   1.199  78.332  1.00 19.08           C  
ATOM   3680  C   ALA B 156      83.624   1.397  79.570  1.00 20.00           C  
ATOM   3681  O   ALA B 156      83.864   0.771  80.604  1.00 22.26           O  
ATOM   3682  CB  ALA B 156      83.664   0.525  77.213  1.00 19.99           C  
ATOM   3683  N   SER B 157      82.622   2.262  79.472  1.00 18.30           N  
ATOM   3684  CA  SER B 157      81.760   2.533  80.613  1.00 17.54           C  
ATOM   3685  C   SER B 157      80.294   2.204  80.381  1.00 18.15           C  
ATOM   3686  O   SER B 157      79.776   2.375  79.276  1.00 17.10           O  
ATOM   3687  CB  SER B 157      81.874   4.008  81.002  1.00 19.37           C  
ATOM   3688  OG  SER B 157      80.964   4.341  82.043  1.00 18.27           O  
ATOM   3689  N   SER B 158      79.622   1.751  81.438  1.00 18.74           N  
ATOM   3690  CA  SER B 158      78.202   1.447  81.353  1.00 19.93           C  
ATOM   3691  C   SER B 158      77.376   2.644  81.840  1.00 19.98           C  
ATOM   3692  O   SER B 158      76.145   2.590  81.861  1.00 21.22           O  
ATOM   3693  CB  SER B 158      77.868   0.202  82.181  1.00 20.59           C  
ATOM   3694  OG  SER B 158      78.181   0.392  83.548  1.00 24.15           O  
ATOM   3695  N   ASN B 159      78.061   3.721  82.230  1.00 20.07           N  
ATOM   3696  CA  ASN B 159      77.413   4.952  82.700  1.00 20.10           C  
ATOM   3697  C   ASN B 159      77.047   5.785  81.466  1.00 19.77           C  
ATOM   3698  O   ASN B 159      77.930   6.241  80.741  1.00 19.85           O  
ATOM   3699  CB  ASN B 159      78.390   5.723  83.601  1.00 21.35           C  
ATOM   3700  CG  ASN B 159      77.823   7.037  84.126  1.00 23.13           C  
ATOM   3701  OD1 ASN B 159      78.408   7.653  85.022  1.00 30.48           O  
ATOM   3702  ND2 ASN B 159      76.708   7.477  83.575  1.00 20.50           N  
ATOM   3703  N   PRO B 160      75.744   5.995  81.211  1.00 19.37           N  
ATOM   3704  CA  PRO B 160      75.301   6.776  80.043  1.00 19.15           C  
ATOM   3705  C   PRO B 160      75.938   8.152  79.900  1.00 18.16           C  
ATOM   3706  O   PRO B 160      76.089   8.660  78.788  1.00 19.25           O  
ATOM   3707  CB  PRO B 160      73.790   6.879  80.240  1.00 20.35           C  
ATOM   3708  CG  PRO B 160      73.461   5.607  80.965  1.00 20.28           C  
ATOM   3709  CD  PRO B 160      74.588   5.471  81.966  1.00 20.35           C  
ATOM   3710  N   CYS B 161      76.311   8.745  81.028  1.00 18.30           N  
ATOM   3711  CA  CYS B 161      76.900  10.080  81.034  1.00 18.69           C  
ATOM   3712  C   CYS B 161      78.387  10.111  80.708  1.00 18.76           C  
ATOM   3713  O   CYS B 161      78.944  11.176  80.411  1.00 20.32           O  
ATOM   3714  CB  CYS B 161      76.663  10.734  82.393  1.00 18.75           C  
ATOM   3715  SG  CYS B 161      74.901  10.856  82.840  0.50 17.79           S  
ATOM   3716  N   SER B 162      79.025   8.948  80.765  1.00 18.13           N  
ATOM   3717  CA  SER B 162      80.455   8.836  80.498  1.00 17.13           C  
ATOM   3718  C   SER B 162      80.835   9.110  79.049  1.00 17.06           C  
ATOM   3719  O   SER B 162      80.071   8.825  78.126  1.00 17.33           O  
ATOM   3720  CB  SER B 162      80.951   7.443  80.893  1.00 18.05           C  
ATOM   3721  OG  SER B 162      82.297   7.239  80.485  1.00 19.21           O  
ATOM   3722  N   GLU B 163      82.030   9.663  78.862  1.00 17.18           N  
ATOM   3723  CA  GLU B 163      82.538   9.954  77.527  1.00 17.15           C  
ATOM   3724  C   GLU B 163      82.853   8.660  76.791  1.00 17.10           C  
ATOM   3725  O   GLU B 163      82.981   8.656  75.565  1.00 16.66           O  
ATOM   3726  CB  GLU B 163      83.795  10.825  77.621  1.00 19.30           C  
ATOM   3727  CG  GLU B 163      83.485  12.265  78.005  1.00 19.63           C  
ATOM   3728  CD  GLU B 163      83.011  13.093  76.826  0.50 21.80           C  
ATOM   3729  OE1 GLU B 163      83.873  13.702  76.160  0.50 20.29           O  
ATOM   3730  OE2 GLU B 163      81.788  13.130  76.561  0.50 21.06           O  
ATOM   3731  N   THR B 164      82.976   7.566  77.542  1.00 15.70           N  
ATOM   3732  CA  THR B 164      83.268   6.273  76.940  1.00 16.18           C  
ATOM   3733  C   THR B 164      82.118   5.275  77.110  1.00 16.17           C  
ATOM   3734  O   THR B 164      82.330   4.065  77.119  1.00 16.07           O  
ATOM   3735  CB  THR B 164      84.580   5.664  77.504  1.00 17.24           C  
ATOM   3736  OG1 THR B 164      84.512   5.590  78.934  1.00 18.01           O  
ATOM   3737  CG2 THR B 164      85.779   6.520  77.095  1.00 17.49           C  
ATOM   3738  N   TYR B 165      80.900   5.796  77.238  1.00 16.03           N  
ATOM   3739  CA  TYR B 165      79.706   4.950  77.361  1.00 15.68           C  
ATOM   3740  C   TYR B 165      79.570   4.067  76.110  1.00 15.78           C  
ATOM   3741  O   TYR B 165      79.542   4.571  74.985  1.00 15.71           O  
ATOM   3742  CB  TYR B 165      78.477   5.837  77.514  1.00 16.53           C  
ATOM   3743  CG  TYR B 165      77.157   5.101  77.520  1.00 17.05           C  
ATOM   3744  CD1 TYR B 165      76.956   3.989  78.336  1.00 17.59           C  
ATOM   3745  CD2 TYR B 165      76.097   5.545  76.733  1.00 16.74           C  
ATOM   3746  CE1 TYR B 165      75.724   3.337  78.362  1.00 17.56           C  
ATOM   3747  CE2 TYR B 165      74.868   4.904  76.752  1.00 18.65           C  
ATOM   3748  CZ  TYR B 165      74.689   3.799  77.566  1.00 19.80           C  
ATOM   3749  OH  TYR B 165      73.465   3.159  77.553  1.00 21.36           O  
ATOM   3750  N   HIS B 166      79.468   2.755  76.311  1.00 15.78           N  
ATOM   3751  CA  HIS B 166      79.378   1.818  75.192  1.00 16.43           C  
ATOM   3752  C   HIS B 166      77.999   1.597  74.579  1.00 16.06           C  
ATOM   3753  O   HIS B 166      77.888   0.979  73.522  1.00 16.22           O  
ATOM   3754  CB  HIS B 166      79.991   0.456  75.582  1.00 15.41           C  
ATOM   3755  CG  HIS B 166      79.475  -0.110  76.877  1.00 17.24           C  
ATOM   3756  ND1 HIS B 166      78.133  -0.298  77.132  1.00 18.85           N  
ATOM   3757  CD2 HIS B 166      80.132  -0.573  77.969  1.00 19.35           C  
ATOM   3758  CE1 HIS B 166      77.985  -0.855  78.323  1.00 19.37           C  
ATOM   3759  NE2 HIS B 166      79.183  -1.034  78.850  1.00 19.94           N  
ATOM   3760  N   GLY B 167      76.953   2.107  75.217  1.00 16.11           N  
ATOM   3761  CA  GLY B 167      75.622   1.888  74.677  1.00 17.02           C  
ATOM   3762  C   GLY B 167      75.020   0.630  75.284  1.00 18.44           C  
ATOM   3763  O   GLY B 167      75.697  -0.106  75.998  1.00 20.08           O  
ATOM   3764  N   LYS B 168      73.752   0.373  74.997  1.00 20.38           N  
ATOM   3765  CA  LYS B 168      73.083  -0.787  75.574  1.00 22.69           C  
ATOM   3766  C   LYS B 168      73.473  -2.115  74.940  1.00 22.10           C  
ATOM   3767  O   LYS B 168      73.362  -3.166  75.577  1.00 24.53           O  
ATOM   3768  CB  LYS B 168      71.565  -0.592  75.503  1.00 24.48           C  
ATOM   3769  CG  LYS B 168      71.043   0.537  76.384  1.00 26.04           C  
ATOM   3770  CD  LYS B 168      71.264   0.244  77.859  0.00 25.62           C  
ATOM   3771  CE  LYS B 168      70.698   1.354  78.730  0.00 25.78           C  
ATOM   3772  NZ  LYS B 168      70.883   1.072  80.180  0.00 25.73           N  
ATOM   3773  N   PHE B 169      73.937  -2.067  73.697  1.00 19.44           N  
ATOM   3774  CA  PHE B 169      74.340  -3.266  72.966  1.00 17.38           C  
ATOM   3775  C   PHE B 169      75.193  -2.854  71.766  1.00 17.25           C  
ATOM   3776  O   PHE B 169      75.128  -1.709  71.315  1.00 16.66           O  
ATOM   3777  CB  PHE B 169      73.094  -4.054  72.508  1.00 18.37           C  
ATOM   3778  CG  PHE B 169      72.119  -3.247  71.689  1.00 18.52           C  
ATOM   3779  CD1 PHE B 169      72.250  -3.165  70.308  1.00 17.74           C  
ATOM   3780  CD2 PHE B 169      71.080  -2.551  72.304  1.00 20.83           C  
ATOM   3781  CE1 PHE B 169      71.360  -2.402  69.547  1.00 19.71           C  
ATOM   3782  CE2 PHE B 169      70.186  -1.783  71.550  1.00 20.61           C  
ATOM   3783  CZ  PHE B 169      70.329  -1.711  70.176  1.00 19.70           C  
ATOM   3784  N   ALA B 170      76.001  -3.779  71.258  1.00 16.49           N  
ATOM   3785  CA  ALA B 170      76.865  -3.469  70.121  1.00 15.79           C  
ATOM   3786  C   ALA B 170      76.065  -3.031  68.898  1.00 15.93           C  
ATOM   3787  O   ALA B 170      74.994  -3.576  68.613  1.00 16.70           O  
ATOM   3788  CB  ALA B 170      77.735  -4.666  69.766  1.00 16.15           C  
ATOM   3789  N   ASN B 171      76.605  -2.045  68.183  1.00 14.93           N  
ATOM   3790  CA  ASN B 171      75.996  -1.499  66.971  1.00 14.77           C  
ATOM   3791  C   ASN B 171      74.689  -0.743  67.231  1.00 14.78           C  
ATOM   3792  O   ASN B 171      73.914  -0.504  66.305  1.00 16.19           O  
ATOM   3793  CB  ASN B 171      75.734  -2.607  65.935  1.00 16.45           C  
ATOM   3794  CG  ASN B 171      77.005  -3.340  65.489  1.00 18.26           C  
ATOM   3795  OD1 ASN B 171      76.930  -4.495  65.056  1.00 24.87           O  
ATOM   3796  ND2 ASN B 171      78.152  -2.686  65.571  1.00 14.02           N  
ATOM   3797  N   SER B 172      74.435  -0.370  68.479  1.00 15.03           N  
ATOM   3798  CA  SER B 172      73.221   0.387  68.783  1.00 15.02           C  
ATOM   3799  C   SER B 172      73.204   1.727  68.038  1.00 15.33           C  
ATOM   3800  O   SER B 172      72.134   2.235  67.689  1.00 15.81           O  
ATOM   3801  CB  SER B 172      73.111   0.652  70.287  1.00 15.54           C  
ATOM   3802  OG  SER B 172      74.152   1.507  70.740  1.00 16.58           O  
ATOM   3803  N   GLU B 173      74.382   2.307  67.799  1.00 15.03           N  
ATOM   3804  CA  GLU B 173      74.444   3.598  67.104  1.00 14.05           C  
ATOM   3805  C   GLU B 173      74.388   3.408  65.603  1.00 14.64           C  
ATOM   3806  O   GLU B 173      75.213   2.700  65.025  1.00 13.02           O  
ATOM   3807  CB  GLU B 173      75.723   4.356  67.494  1.00 13.55           C  
ATOM   3808  CG  GLU B 173      75.870   4.514  68.991  1.00 14.10           C  
ATOM   3809  CD  GLU B 173      74.595   5.034  69.625  1.00 16.03           C  
ATOM   3810  OE1 GLU B 173      74.340   6.258  69.545  1.00 16.13           O  
ATOM   3811  OE2 GLU B 173      73.828   4.215  70.189  1.00 14.76           O  
ATOM   3812  N   VAL B 174      73.422   4.060  64.964  1.00 14.27           N  
ATOM   3813  CA  VAL B 174      73.261   3.920  63.525  1.00 14.87           C  
ATOM   3814  C   VAL B 174      74.514   4.349  62.762  1.00 14.64           C  
ATOM   3815  O   VAL B 174      74.783   3.845  61.676  1.00 14.93           O  
ATOM   3816  CB  VAL B 174      72.008   4.697  63.026  1.00 16.80           C  
ATOM   3817  CG1 VAL B 174      72.173   6.185  63.268  1.00 17.81           C  
ATOM   3818  CG2 VAL B 174      71.761   4.400  61.556  1.00 18.16           C  
ATOM   3819  N   GLU B 175      75.298   5.255  63.341  1.00 14.08           N  
ATOM   3820  CA  GLU B 175      76.525   5.707  62.692  1.00 14.10           C  
ATOM   3821  C   GLU B 175      77.528   4.553  62.582  1.00 13.80           C  
ATOM   3822  O   GLU B 175      78.323   4.491  61.650  1.00 15.57           O  
ATOM   3823  CB  GLU B 175      77.150   6.864  63.478  1.00 14.45           C  
ATOM   3824  CG  GLU B 175      76.337   8.163  63.453  1.00 14.92           C  
ATOM   3825  CD  GLU B 175      75.187   8.200  64.450  1.00 15.93           C  
ATOM   3826  OE1 GLU B 175      75.020   7.254  65.259  1.00 14.35           O  
ATOM   3827  OE2 GLU B 175      74.448   9.212  64.437  1.00 15.92           O  
ATOM   3828  N   VAL B 176      77.479   3.644  63.549  1.00 14.30           N  
ATOM   3829  CA  VAL B 176      78.353   2.476  63.571  1.00 12.75           C  
ATOM   3830  C   VAL B 176      77.757   1.347  62.726  1.00 13.74           C  
ATOM   3831  O   VAL B 176      78.443   0.749  61.889  1.00 13.91           O  
ATOM   3832  CB  VAL B 176      78.559   1.995  65.030  1.00 13.76           C  
ATOM   3833  CG1 VAL B 176      79.244   0.634  65.060  1.00 13.57           C  
ATOM   3834  CG2 VAL B 176      79.404   3.021  65.783  1.00 13.78           C  
ATOM   3835  N   LYS B 177      76.476   1.064  62.937  1.00 14.07           N  
ATOM   3836  CA  LYS B 177      75.827   0.001  62.178  1.00 14.91           C  
ATOM   3837  C   LYS B 177      75.905   0.266  60.679  1.00 15.09           C  
ATOM   3838  O   LYS B 177      76.043  -0.665  59.891  1.00 13.58           O  
ATOM   3839  CB  LYS B 177      74.364  -0.147  62.600  1.00 16.15           C  
ATOM   3840  CG  LYS B 177      73.646  -1.338  61.957  1.00 20.70           C  
ATOM   3841  CD  LYS B 177      74.377  -2.646  62.247  1.00 26.05           C  
ATOM   3842  CE  LYS B 177      73.435  -3.847  62.172  1.00 28.75           C  
ATOM   3843  NZ  LYS B 177      72.670  -3.882  60.899  1.00 32.81           N  
ATOM   3844  N   SER B 178      75.820   1.532  60.279  1.00 14.11           N  
ATOM   3845  CA  SER B 178      75.890   1.864  58.860  1.00 13.76           C  
ATOM   3846  C   SER B 178      77.227   1.422  58.258  1.00 13.81           C  
ATOM   3847  O   SER B 178      77.283   0.936  57.126  1.00 14.31           O  
ATOM   3848  CB  SER B 178      75.695   3.370  58.642  1.00 13.45           C  
ATOM   3849  OG  SER B 178      74.382   3.779  59.004  1.00 15.94           O  
ATOM   3850  N   ILE B 179      78.304   1.574  59.022  1.00 12.87           N  
ATOM   3851  CA  ILE B 179      79.618   1.178  58.531  1.00 12.60           C  
ATOM   3852  C   ILE B 179      79.723  -0.349  58.529  1.00 13.75           C  
ATOM   3853  O   ILE B 179      80.256  -0.941  57.592  1.00 14.45           O  
ATOM   3854  CB  ILE B 179      80.748   1.772  59.418  1.00 13.25           C  
ATOM   3855  CG1 ILE B 179      80.712   3.302  59.349  1.00 15.10           C  
ATOM   3856  CG2 ILE B 179      82.110   1.277  58.930  1.00 14.02           C  
ATOM   3857  CD1 ILE B 179      81.619   3.991  60.364  1.00 13.77           C  
ATOM   3858  N   VAL B 180      79.205  -0.974  59.580  1.00 13.81           N  
ATOM   3859  CA  VAL B 180      79.228  -2.430  59.693  1.00 14.41           C  
ATOM   3860  C   VAL B 180      78.527  -3.027  58.470  1.00 16.46           C  
ATOM   3861  O   VAL B 180      79.064  -3.920  57.805  1.00 16.29           O  
ATOM   3862  CB  VAL B 180      78.501  -2.884  60.984  1.00 14.47           C  
ATOM   3863  CG1 VAL B 180      78.209  -4.391  60.938  1.00 14.51           C  
ATOM   3864  CG2 VAL B 180      79.374  -2.565  62.206  1.00 13.44           C  
ATOM   3865  N   ASP B 181      77.338  -2.521  58.166  1.00 16.14           N  
ATOM   3866  CA  ASP B 181      76.584  -3.027  57.020  1.00 16.40           C  
ATOM   3867  C   ASP B 181      77.333  -2.814  55.709  1.00 18.18           C  
ATOM   3868  O   ASP B 181      77.350  -3.692  54.840  1.00 18.66           O  
ATOM   3869  CB  ASP B 181      75.201  -2.358  56.944  1.00 17.43           C  
ATOM   3870  CG  ASP B 181      74.266  -2.799  58.058  1.00 20.76           C  
ATOM   3871  OD1 ASP B 181      74.563  -3.809  58.738  1.00 21.19           O  
ATOM   3872  OD2 ASP B 181      73.220  -2.135  58.247  1.00 21.94           O  
ATOM   3873  N   PHE B 182      77.951  -1.649  55.550  1.00 16.56           N  
ATOM   3874  CA  PHE B 182      78.685  -1.376  54.328  1.00 16.52           C  
ATOM   3875  C   PHE B 182      79.864  -2.333  54.165  1.00 17.71           C  
ATOM   3876  O   PHE B 182      80.069  -2.905  53.097  1.00 17.54           O  
ATOM   3877  CB  PHE B 182      79.178   0.077  54.310  1.00 19.09           C  
ATOM   3878  CG  PHE B 182      80.043   0.403  53.126  1.00 19.05           C  
ATOM   3879  CD1 PHE B 182      81.423   0.224  53.188  1.00 19.74           C  
ATOM   3880  CD2 PHE B 182      79.476   0.849  51.939  1.00 22.88           C  
ATOM   3881  CE1 PHE B 182      82.228   0.484  52.085  1.00 22.02           C  
ATOM   3882  CE2 PHE B 182      80.272   1.112  50.828  1.00 23.68           C  
ATOM   3883  CZ  PHE B 182      81.649   0.930  50.901  1.00 22.99           C  
ATOM   3884  N   VAL B 183      80.635  -2.504  55.229  1.00 17.42           N  
ATOM   3885  CA  VAL B 183      81.800  -3.374  55.193  1.00 17.88           C  
ATOM   3886  C   VAL B 183      81.424  -4.811  54.848  1.00 18.40           C  
ATOM   3887  O   VAL B 183      82.064  -5.447  54.010  1.00 20.24           O  
ATOM   3888  CB  VAL B 183      82.534  -3.366  56.556  1.00 18.17           C  
ATOM   3889  CG1 VAL B 183      83.606  -4.445  56.581  1.00 20.23           C  
ATOM   3890  CG2 VAL B 183      83.161  -1.997  56.799  1.00 20.31           C  
ATOM   3891  N   LYS B 184      80.381  -5.317  55.490  1.00 20.64           N  
ATOM   3892  CA  LYS B 184      79.962  -6.691  55.242  1.00 22.68           C  
ATOM   3893  C   LYS B 184      79.386  -6.855  53.841  1.00 22.96           C  
ATOM   3894  O   LYS B 184      79.655  -7.855  53.170  1.00 25.08           O  
ATOM   3895  CB  LYS B 184      78.964  -7.133  56.321  1.00 25.10           C  
ATOM   3896  CG  LYS B 184      79.560  -7.039  57.729  1.00 30.20           C  
ATOM   3897  CD  LYS B 184      78.658  -7.614  58.816  1.00 33.99           C  
ATOM   3898  CE  LYS B 184      78.714  -9.132  58.846  1.00 37.24           C  
ATOM   3899  NZ  LYS B 184      77.986  -9.701  60.023  1.00 37.40           N  
ATOM   3900  N   ASP B 185      78.625  -5.866  53.381  1.00 22.48           N  
ATOM   3901  CA  ASP B 185      78.043  -5.916  52.041  1.00 23.07           C  
ATOM   3902  C   ASP B 185      79.135  -5.843  50.975  1.00 23.82           C  
ATOM   3903  O   ASP B 185      79.076  -6.544  49.956  1.00 23.54           O  
ATOM   3904  CB  ASP B 185      77.056  -4.762  51.848  1.00 24.47           C  
ATOM   3905  CG  ASP B 185      76.369  -4.800  50.497  0.00 24.16           C  
ATOM   3906  OD1 ASP B 185      77.067  -4.685  49.468  0.00 24.38           O  
ATOM   3907  OD2 ASP B 185      75.129  -4.945  50.463  0.00 24.38           O  
ATOM   3908  N   HIS B 186      80.139  -4.999  51.205  1.00 22.07           N  
ATOM   3909  CA  HIS B 186      81.229  -4.854  50.246  1.00 21.39           C  
ATOM   3910  C   HIS B 186      82.036  -6.151  50.164  1.00 23.01           C  
ATOM   3911  O   HIS B 186      82.228  -6.713  49.075  1.00 24.83           O  
ATOM   3912  CB  HIS B 186      82.153  -3.701  50.647  1.00 21.40           C  
ATOM   3913  CG  HIS B 186      83.276  -3.483  49.683  1.00 19.02           C  
ATOM   3914  ND1 HIS B 186      83.249  -2.508  48.710  1.00 22.34           N  
ATOM   3915  CD2 HIS B 186      84.446  -4.145  49.520  1.00 17.60           C  
ATOM   3916  CE1 HIS B 186      84.356  -2.577  47.991  1.00 17.92           C  
ATOM   3917  NE2 HIS B 186      85.098  -3.562  48.462  1.00 20.68           N  
ATOM   3918  N   GLY B 187      82.520  -6.601  51.319  1.00 21.92           N  
ATOM   3919  CA  GLY B 187      83.267  -7.844  51.404  1.00 22.76           C  
ATOM   3920  C   GLY B 187      84.700  -7.894  50.917  1.00 22.48           C  
ATOM   3921  O   GLY B 187      85.362  -8.923  51.091  1.00 24.38           O  
ATOM   3922  N   ASN B 188      85.202  -6.813  50.324  1.00 20.64           N  
ATOM   3923  CA  ASN B 188      86.570  -6.833  49.828  1.00 20.81           C  
ATOM   3924  C   ASN B 188      87.451  -5.673  50.294  1.00 20.74           C  
ATOM   3925  O   ASN B 188      88.318  -5.203  49.557  1.00 21.29           O  
ATOM   3926  CB  ASN B 188      86.572  -6.909  48.300  1.00 22.36           C  
ATOM   3927  CG  ASN B 188      87.793  -7.630  47.764  1.00 23.74           C  
ATOM   3928  OD1 ASN B 188      88.306  -8.550  48.403  1.00 25.13           O  
ATOM   3929  ND2 ASN B 188      88.260  -7.225  46.589  1.00 25.65           N  
ATOM   3930  N   ILE B 189      87.232  -5.220  51.522  1.00 19.84           N  
ATOM   3931  CA  ILE B 189      88.050  -4.150  52.079  1.00 18.32           C  
ATOM   3932  C   ILE B 189      89.301  -4.832  52.638  1.00 18.14           C  
ATOM   3933  O   ILE B 189      89.205  -5.731  53.478  1.00 20.39           O  
ATOM   3934  CB  ILE B 189      87.307  -3.409  53.209  1.00 19.02           C  
ATOM   3935  CG1 ILE B 189      86.091  -2.687  52.632  1.00 20.93           C  
ATOM   3936  CG2 ILE B 189      88.241  -2.397  53.886  1.00 19.35           C  
ATOM   3937  CD1 ILE B 189      85.110  -2.240  53.682  1.00 24.59           C  
ATOM   3938  N   LYS B 190      90.466  -4.401  52.164  1.00 18.21           N  
ATOM   3939  CA  LYS B 190      91.736  -4.982  52.576  1.00 18.76           C  
ATOM   3940  C   LYS B 190      92.452  -4.211  53.682  1.00 17.59           C  
ATOM   3941  O   LYS B 190      93.246  -4.783  54.428  1.00 18.83           O  
ATOM   3942  CB  LYS B 190      92.651  -5.114  51.355  1.00 19.06           C  
ATOM   3943  CG  LYS B 190      92.038  -5.932  50.224  1.00 21.76           C  
ATOM   3944  CD  LYS B 190      91.730  -7.356  50.691  1.00 22.32           C  
ATOM   3945  CE  LYS B 190      91.191  -8.218  49.553  1.00 24.88           C  
ATOM   3946  NZ  LYS B 190      90.912  -9.607  50.028  1.00 27.45           N  
ATOM   3947  N   ALA B 191      92.192  -2.907  53.771  1.00 16.69           N  
ATOM   3948  CA  ALA B 191      92.804  -2.093  54.817  1.00 16.27           C  
ATOM   3949  C   ALA B 191      91.703  -1.185  55.339  1.00 15.34           C  
ATOM   3950  O   ALA B 191      90.873  -0.701  54.570  1.00 14.97           O  
ATOM   3951  CB  ALA B 191      93.959  -1.268  54.258  1.00 16.24           C  
ATOM   3952  N   PHE B 192      91.690  -0.973  56.649  1.00 14.89           N  
ATOM   3953  CA  PHE B 192      90.673  -0.134  57.270  1.00 14.56           C  
ATOM   3954  C   PHE B 192      91.398   0.782  58.246  1.00 14.90           C  
ATOM   3955  O   PHE B 192      92.004   0.327  59.215  1.00 13.68           O  
ATOM   3956  CB  PHE B 192      89.644  -1.026  57.977  1.00 14.78           C  
ATOM   3957  CG  PHE B 192      88.414  -0.291  58.453  1.00 13.67           C  
ATOM   3958  CD1 PHE B 192      88.486   0.610  59.518  1.00 13.07           C  
ATOM   3959  CD2 PHE B 192      87.178  -0.524  57.854  1.00 14.99           C  
ATOM   3960  CE1 PHE B 192      87.340   1.262  59.982  1.00 14.53           C  
ATOM   3961  CE2 PHE B 192      86.027   0.120  58.302  1.00 14.09           C  
ATOM   3962  CZ  PHE B 192      86.102   1.017  59.370  1.00 13.51           C  
ATOM   3963  N   ILE B 193      91.327   2.081  57.975  1.00 14.32           N  
ATOM   3964  CA  ILE B 193      92.031   3.069  58.771  1.00 14.20           C  
ATOM   3965  C   ILE B 193      91.064   4.058  59.397  1.00 13.43           C  
ATOM   3966  O   ILE B 193      90.381   4.794  58.684  1.00 14.58           O  
ATOM   3967  CB  ILE B 193      93.031   3.817  57.871  1.00 15.30           C  
ATOM   3968  CG1 ILE B 193      93.898   2.789  57.126  1.00 18.01           C  
ATOM   3969  CG2 ILE B 193      93.891   4.765  58.715  1.00 16.23           C  
ATOM   3970  CD1 ILE B 193      94.635   3.326  55.932  1.00 24.08           C  
ATOM   3971  N   SER B 194      90.990   4.057  60.729  1.00 13.52           N  
ATOM   3972  CA  SER B 194      90.088   4.964  61.442  1.00 13.29           C  
ATOM   3973  C   SER B 194      90.948   6.042  62.090  1.00 14.22           C  
ATOM   3974  O   SER B 194      91.776   5.755  62.952  1.00 13.98           O  
ATOM   3975  CB  SER B 194      89.289   4.195  62.495  1.00 14.78           C  
ATOM   3976  OG  SER B 194      88.325   5.041  63.094  1.00 15.09           O  
ATOM   3977  N   ILE B 195      90.732   7.286  61.667  1.00 11.96           N  
ATOM   3978  CA  ILE B 195      91.554   8.410  62.105  1.00 11.66           C  
ATOM   3979  C   ILE B 195      90.959   9.274  63.211  1.00 12.25           C  
ATOM   3980  O   ILE B 195      89.814   9.714  63.120  1.00 13.48           O  
ATOM   3981  CB  ILE B 195      91.897   9.285  60.870  1.00 12.34           C  
ATOM   3982  CG1 ILE B 195      92.630   8.417  59.834  1.00 12.17           C  
ATOM   3983  CG2 ILE B 195      92.754  10.500  61.269  1.00 12.25           C  
ATOM   3984  CD1 ILE B 195      93.098   9.167  58.600  1.00 13.34           C  
ATOM   3985  N   HIS B 196      91.771   9.503  64.245  1.00 12.05           N  
ATOM   3986  CA  HIS B 196      91.414  10.314  65.412  1.00 10.83           C  
ATOM   3987  C   HIS B 196      92.538  11.329  65.681  1.00 12.13           C  
ATOM   3988  O   HIS B 196      93.565  11.348  64.989  1.00 11.83           O  
ATOM   3989  CB  HIS B 196      91.358   9.443  66.680  1.00 13.38           C  
ATOM   3990  CG  HIS B 196      90.274   8.411  66.695  1.00 12.25           C  
ATOM   3991  ND1 HIS B 196      89.237   8.444  67.605  1.00 13.54           N  
ATOM   3992  CD2 HIS B 196      90.095   7.289  65.960  1.00 13.94           C  
ATOM   3993  CE1 HIS B 196      88.466   7.385  67.430  1.00 13.79           C  
ATOM   3994  NE2 HIS B 196      88.965   6.669  66.437  1.00 14.11           N  
ATOM   3995  N   SER B 197      92.292  12.191  66.664  1.00 18.00           N  
ATOM   3996  CA  SER B 197      93.317  13.079  67.227  1.00 25.31           C  
ATOM   3997  C   SER B 197      92.906  13.259  68.684  1.00 29.04           C  
ATOM   3998  O   SER B 197      91.725  13.128  69.008  1.00 29.90           O  
ATOM   3999  CB  SER B 197      93.496  14.424  66.504  1.00 26.42           C  
ATOM   4000  OG  SER B 197      92.458  15.343  66.750  1.00 29.04           O  
ATOM   4001  N   TYR B 198      93.865  13.538  69.576  1.00 30.44           N  
ATOM   4002  CA  TYR B 198      95.289  13.715  69.271  1.00 24.61           C  
ATOM   4003  C   TYR B 198      96.166  12.738  70.080  1.00 21.62           C  
ATOM   4004  O   TYR B 198      95.643  12.020  70.916  1.00 21.54           O  
ATOM   4005  CB  TYR B 198      95.702  15.140  69.656  1.00 19.42           C  
ATOM   4006  CG  TYR B 198      95.548  15.413  71.139  1.00 16.69           C  
ATOM   4007  CD1 TYR B 198      94.330  15.814  71.669  1.00 23.19           C  
ATOM   4008  CD2 TYR B 198      96.595  15.182  72.022  1.00 18.91           C  
ATOM   4009  CE1 TYR B 198      94.155  15.967  73.031  1.00 17.07           C  
ATOM   4010  CE2 TYR B 198      96.427  15.331  73.387  1.00 17.38           C  
ATOM   4011  CZ  TYR B 198      95.205  15.722  73.890  1.00 17.70           C  
ATOM   4012  OH  TYR B 198      95.030  15.850  75.244  1.00 19.61           O  
ATOM   4013  N   SER B 199      97.473  12.737  69.780  1.00 14.27           N  
ATOM   4014  CA  SER B 199      98.513  11.938  70.464  1.00 14.61           C  
ATOM   4015  C   SER B 199      99.739  11.566  69.625  1.00 14.68           C  
ATOM   4016  O   SER B 199     100.783  11.219  70.185  1.00 15.20           O  
ATOM   4017  CB  SER B 199      97.949  10.643  71.078  1.00 16.37           C  
ATOM   4018  OG  SER B 199      97.335  10.895  72.332  1.00 19.27           O  
ATOM   4019  N   GLN B 200      99.626  11.641  68.302  1.00 14.08           N  
ATOM   4020  CA  GLN B 200     100.729  11.283  67.406  1.00 13.52           C  
ATOM   4021  C   GLN B 200     101.119   9.818  67.614  1.00 14.24           C  
ATOM   4022  O   GLN B 200     102.221   9.485  68.065  1.00 15.19           O  
ATOM   4023  CB  GLN B 200     101.928  12.242  67.597  1.00 13.67           C  
ATOM   4024  CG  GLN B 200     101.534  13.656  67.195  1.00 14.65           C  
ATOM   4025  CD  GLN B 200     102.651  14.698  67.188  1.00 13.56           C  
ATOM   4026  OE1 GLN B 200     102.366  15.888  67.025  1.00 14.74           O  
ATOM   4027  NE2 GLN B 200     103.910  14.269  67.339  1.00 13.21           N  
ATOM   4028  N   LEU B 201     100.175   8.946  67.262  1.00 13.80           N  
ATOM   4029  CA  LEU B 201     100.339   7.501  67.392  1.00 14.21           C  
ATOM   4030  C   LEU B 201      99.760   6.794  66.179  1.00 14.38           C  
ATOM   4031  O   LEU B 201      98.841   7.300  65.546  1.00 13.65           O  
ATOM   4032  CB  LEU B 201      99.580   6.989  68.620  1.00 13.90           C  
ATOM   4033  CG  LEU B 201      99.953   7.530  70.002  1.00 15.75           C  
ATOM   4034  CD1 LEU B 201      98.918   7.078  71.026  1.00 15.82           C  
ATOM   4035  CD2 LEU B 201     101.352   7.047  70.381  1.00 16.74           C  
ATOM   4036  N   LEU B 202     100.319   5.633  65.850  1.00 14.13           N  
ATOM   4037  CA  LEU B 202      99.787   4.801  64.768  1.00 14.72           C  
ATOM   4038  C   LEU B 202      99.634   3.479  65.487  1.00 15.44           C  
ATOM   4039  O   LEU B 202     100.616   2.931  65.989  1.00 14.76           O  
ATOM   4040  CB  LEU B 202     100.761   4.650  63.603  1.00 14.66           C  
ATOM   4041  CG  LEU B 202     100.283   3.651  62.537  1.00 14.61           C  
ATOM   4042  CD1 LEU B 202      98.864   3.999  62.093  1.00 15.72           C  
ATOM   4043  CD2 LEU B 202     101.239   3.684  61.345  1.00 14.70           C  
ATOM   4044  N   MET B 203      98.412   2.962  65.545  1.00 14.98           N  
ATOM   4045  CA  MET B 203      98.185   1.733  66.295  1.00 15.20           C  
ATOM   4046  C   MET B 203      97.433   0.648  65.545  1.00 15.61           C  
ATOM   4047  O   MET B 203      96.689   0.920  64.596  1.00 15.47           O  
ATOM   4048  CB  MET B 203      97.431   2.062  67.594  1.00 17.01           C  
ATOM   4049  CG  MET B 203      98.143   3.094  68.483  1.00 15.45           C  
ATOM   4050  SD  MET B 203      97.187   3.681  69.904  1.00 17.01           S  
ATOM   4051  CE  MET B 203      96.028   4.789  69.101  1.00 18.24           C  
ATOM   4052  N   TYR B 204      97.653  -0.586  65.991  1.00 16.39           N  
ATOM   4053  CA  TYR B 204      97.001  -1.765  65.433  1.00 16.77           C  
ATOM   4054  C   TYR B 204      96.321  -2.512  66.596  1.00 16.80           C  
ATOM   4055  O   TYR B 204      96.455  -2.109  67.749  1.00 17.15           O  
ATOM   4056  CB  TYR B 204      98.027  -2.640  64.694  1.00 19.56           C  
ATOM   4057  CG  TYR B 204      99.322  -2.882  65.440  1.00 18.71           C  
ATOM   4058  CD1 TYR B 204     100.444  -2.078  65.219  1.00 19.17           C  
ATOM   4059  CD2 TYR B 204      99.424  -3.914  66.368  1.00 19.98           C  
ATOM   4060  CE1 TYR B 204     101.646  -2.305  65.916  1.00 19.31           C  
ATOM   4061  CE2 TYR B 204     100.607  -4.148  67.066  1.00 20.48           C  
ATOM   4062  CZ  TYR B 204     101.711  -3.344  66.839  1.00 21.47           C  
ATOM   4063  OH  TYR B 204     102.865  -3.581  67.549  1.00 21.22           O  
ATOM   4064  N   PRO B 205      95.577  -3.599  66.314  1.00 22.68           N  
ATOM   4065  CA  PRO B 205      94.892  -4.341  67.382  1.00 25.88           C  
ATOM   4066  C   PRO B 205      95.879  -4.982  68.370  1.00 30.11           C  
ATOM   4067  O   PRO B 205      97.013  -5.247  67.997  1.00 30.65           O  
ATOM   4068  CB  PRO B 205      94.134  -5.410  66.608  1.00 27.04           C  
ATOM   4069  CG  PRO B 205      93.829  -4.761  65.349  1.00 26.37           C  
ATOM   4070  CD  PRO B 205      95.108  -4.058  65.001  1.00 24.89           C  
ATOM   4071  N   TYR B 206      95.456  -5.277  69.599  1.00 32.77           N  
ATOM   4072  CA  TYR B 206      94.104  -5.034  70.097  1.00 28.56           C  
ATOM   4073  C   TYR B 206      94.066  -3.942  71.153  1.00 27.54           C  
ATOM   4074  O   TYR B 206      95.072  -3.619  71.765  1.00 24.16           O  
ATOM   4075  CB  TYR B 206      93.520  -6.296  70.738  1.00 30.04           C  
ATOM   4076  CG  TYR B 206      93.295  -7.450  69.802  1.00 25.52           C  
ATOM   4077  CD1 TYR B 206      94.160  -8.541  69.810  1.00 23.19           C  
ATOM   4078  CD2 TYR B 206      92.231  -7.452  68.913  1.00 23.47           C  
ATOM   4079  CE1 TYR B 206      93.953  -9.600  68.945  1.00 22.60           C  
ATOM   4080  CE2 TYR B 206      92.027  -8.506  68.050  1.00 22.83           C  
ATOM   4081  CZ  TYR B 206      92.892  -9.580  68.066  1.00 22.15           C  
ATOM   4082  OH  TYR B 206      92.704 -10.619  67.197  1.00 21.24           O  
ATOM   4083  N   GLY B 207      92.876  -3.367  71.302  1.00 18.14           N  
ATOM   4084  CA  GLY B 207      92.631  -2.355  72.300  1.00 17.49           C  
ATOM   4085  C   GLY B 207      91.936  -2.979  73.505  1.00 18.97           C  
ATOM   4086  O   GLY B 207      92.182  -2.579  74.640  1.00 18.40           O  
ATOM   4087  N   TYR B 208      91.091  -3.989  73.279  1.00 18.06           N  
ATOM   4088  CA  TYR B 208      90.351  -4.578  74.396  1.00 18.54           C  
ATOM   4089  C   TYR B 208      91.047  -5.661  75.211  1.00 18.64           C  
ATOM   4090  O   TYR B 208      90.635  -5.940  76.340  1.00 19.76           O  
ATOM   4091  CB  TYR B 208      88.978  -5.101  73.927  1.00 18.66           C  
ATOM   4092  CG  TYR B 208      88.983  -6.448  73.235  1.00 18.10           C  
ATOM   4093  CD1 TYR B 208      89.248  -6.555  71.872  1.00 17.51           C  
ATOM   4094  CD2 TYR B 208      88.676  -7.616  73.940  1.00 17.99           C  
ATOM   4095  CE1 TYR B 208      89.200  -7.783  71.218  1.00 19.52           C  
ATOM   4096  CE2 TYR B 208      88.626  -8.858  73.289  1.00 18.12           C  
ATOM   4097  CZ  TYR B 208      88.884  -8.932  71.935  1.00 17.10           C  
ATOM   4098  OH  TYR B 208      88.791 -10.129  71.263  1.00 17.95           O  
ATOM   4099  N   LYS B 209      92.088  -6.274  74.659  1.00 19.40           N  
ATOM   4100  CA  LYS B 209      92.793  -7.326  75.393  1.00 20.69           C  
ATOM   4101  C   LYS B 209      94.301  -7.260  75.185  1.00 22.34           C  
ATOM   4102  O   LYS B 209      94.777  -6.689  74.205  1.00 21.32           O  
ATOM   4103  CB  LYS B 209      92.267  -8.706  74.980  1.00 19.41           C  
ATOM   4104  CG  LYS B 209      92.453  -9.044  73.506  1.00 19.21           C  
ATOM   4105  CD  LYS B 209      91.918 -10.433  73.192  1.00 20.00           C  
ATOM   4106  CE  LYS B 209      92.039 -10.757  71.717  1.00 20.79           C  
ATOM   4107  NZ  LYS B 209      91.587 -12.152  71.414  1.00 22.37           N  
ATOM   4108  N   THR B 210      95.047  -7.855  76.112  1.00 23.22           N  
ATOM   4109  CA  THR B 210      96.506  -7.851  76.051  1.00 25.34           C  
ATOM   4110  C   THR B 210      97.084  -8.872  75.077  1.00 25.00           C  
ATOM   4111  O   THR B 210      98.237  -8.759  74.667  1.00 25.18           O  
ATOM   4112  CB  THR B 210      97.109  -8.103  77.438  1.00 26.21           C  
ATOM   4113  OG1 THR B 210      96.578  -9.322  77.969  1.00 28.17           O  
ATOM   4114  CG2 THR B 210      96.770  -6.962  78.383  1.00 26.34           C  
ATOM   4115  N   GLU B 211      96.288  -9.870  74.710  1.00 26.50           N  
ATOM   4116  CA  GLU B 211      96.746 -10.889  73.775  1.00 26.80           C  
ATOM   4117  C   GLU B 211      97.223 -10.239  72.480  1.00 27.69           C  
ATOM   4118  O   GLU B 211      96.507  -9.446  71.866  1.00 26.05           O  
ATOM   4119  CB  GLU B 211      95.620 -11.891  73.480  1.00 28.23           C  
ATOM   4120  CG  GLU B 211      95.889 -12.811  72.287  1.00 31.39           C  
ATOM   4121  CD  GLU B 211      94.790 -13.841  72.063  1.00 33.85           C  
ATOM   4122  OE1 GLU B 211      93.628 -13.575  72.431  1.00 34.13           O  
ATOM   4123  OE2 GLU B 211      95.087 -14.917  71.502  1.00 37.00           O  
ATOM   4124  N   PRO B 212      98.450 -10.563  72.048  1.00 27.20           N  
ATOM   4125  CA  PRO B 212      98.964  -9.972  70.811  1.00 26.86           C  
ATOM   4126  C   PRO B 212      98.161 -10.399  69.592  1.00 26.35           C  
ATOM   4127  O   PRO B 212      97.648 -11.521  69.519  1.00 25.82           O  
ATOM   4128  CB  PRO B 212     100.405 -10.483  70.749  1.00 27.95           C  
ATOM   4129  CG  PRO B 212     100.755 -10.707  72.186  1.00 29.44           C  
ATOM   4130  CD  PRO B 212      99.496 -11.345  72.727  1.00 28.38           C  
ATOM   4131  N   VAL B 213      98.052  -9.494  68.630  1.00 26.63           N  
ATOM   4132  CA  VAL B 213      97.330  -9.781  67.407  1.00 26.75           C  
ATOM   4133  C   VAL B 213      98.171 -10.802  66.626  1.00 28.13           C  
ATOM   4134  O   VAL B 213      99.404 -10.757  66.647  1.00 27.53           O  
ATOM   4135  CB  VAL B 213      97.113  -8.468  66.594  1.00 27.85           C  
ATOM   4136  CG1 VAL B 213      98.373  -8.095  65.826  1.00 27.14           C  
ATOM   4137  CG2 VAL B 213      95.924  -8.608  65.681  1.00 26.30           C  
ATOM   4138  N   PRO B 214      97.516 -11.760  65.956  1.00 28.21           N  
ATOM   4139  CA  PRO B 214      98.230 -12.782  65.185  1.00 28.26           C  
ATOM   4140  C   PRO B 214      99.270 -12.241  64.206  1.00 27.83           C  
ATOM   4141  O   PRO B 214     100.338 -12.827  64.035  1.00 27.76           O  
ATOM   4142  CB  PRO B 214      97.097 -13.522  64.482  1.00 28.63           C  
ATOM   4143  CG  PRO B 214      96.027 -13.499  65.520  1.00 28.98           C  
ATOM   4144  CD  PRO B 214      96.074 -12.064  66.016  1.00 29.05           C  
ATOM   4145  N   ASP B 215      98.954 -11.120  63.567  1.00 25.94           N  
ATOM   4146  CA  ASP B 215      99.859 -10.511  62.598  1.00 24.18           C  
ATOM   4147  C   ASP B 215     100.707  -9.400  63.209  1.00 23.19           C  
ATOM   4148  O   ASP B 215     101.149  -8.507  62.491  1.00 23.26           O  
ATOM   4149  CB  ASP B 215      99.045  -9.922  61.438  1.00 23.50           C  
ATOM   4150  CG  ASP B 215      98.287 -10.977  60.660  1.00 25.83           C  
ATOM   4151  OD1 ASP B 215      97.037 -10.971  60.690  1.00 25.79           O  
ATOM   4152  OD2 ASP B 215      98.948 -11.815  60.016  1.00 24.83           O  
ATOM   4153  N   GLN B 216     100.960  -9.460  64.513  1.00 24.39           N  
ATOM   4154  CA  GLN B 216     101.713  -8.394  65.173  1.00 24.90           C  
ATOM   4155  C   GLN B 216     103.060  -7.989  64.576  1.00 24.96           C  
ATOM   4156  O   GLN B 216     103.310  -6.801  64.369  1.00 23.69           O  
ATOM   4157  CB  GLN B 216     101.896  -8.692  66.664  1.00 26.22           C  
ATOM   4158  CG  GLN B 216     102.677  -7.600  67.394  1.00 28.74           C  
ATOM   4159  CD  GLN B 216     102.486  -7.629  68.896  1.00 32.63           C  
ATOM   4160  OE1 GLN B 216     101.398  -7.344  69.398  1.00 35.65           O  
ATOM   4161  NE2 GLN B 216     103.542  -7.974  69.624  1.00 34.51           N  
ATOM   4162  N   ASP B 217     103.940  -8.945  64.300  1.00 25.22           N  
ATOM   4163  CA  ASP B 217     105.238  -8.569  63.753  1.00 25.66           C  
ATOM   4164  C   ASP B 217     105.120  -7.799  62.442  1.00 24.72           C  
ATOM   4165  O   ASP B 217     105.785  -6.775  62.248  1.00 24.63           O  
ATOM   4166  CB  ASP B 217     106.123  -9.795  63.529  1.00 29.80           C  
ATOM   4167  CG  ASP B 217     107.510  -9.415  63.041  1.00 35.98           C  
ATOM   4168  OD1 ASP B 217     108.273  -8.820  63.834  1.00 39.58           O  
ATOM   4169  OD2 ASP B 217     107.832  -9.690  61.863  1.00 40.02           O  
ATOM   4170  N   GLU B 218     104.274  -8.287  61.540  1.00 23.40           N  
ATOM   4171  CA  GLU B 218     104.099  -7.631  60.256  1.00 22.15           C  
ATOM   4172  C   GLU B 218     103.480  -6.244  60.398  1.00 21.40           C  
ATOM   4173  O   GLU B 218     103.916  -5.294  59.740  1.00 21.47           O  
ATOM   4174  CB  GLU B 218     103.222  -8.471  59.327  1.00 23.73           C  
ATOM   4175  CG  GLU B 218     103.052  -7.841  57.954  1.00 23.90           C  
ATOM   4176  CD  GLU B 218     102.167  -8.648  57.032  1.00 28.29           C  
ATOM   4177  OE1 GLU B 218     101.723  -9.745  57.439  1.00 28.52           O  
ATOM   4178  OE2 GLU B 218     101.918  -8.185  55.898  1.00 27.19           O  
ATOM   4179  N   LEU B 219     102.467  -6.127  61.252  1.00 20.22           N  
ATOM   4180  CA  LEU B 219     101.817  -4.836  61.444  1.00 20.09           C  
ATOM   4181  C   LEU B 219     102.740  -3.856  62.155  1.00 19.91           C  
ATOM   4182  O   LEU B 219     102.684  -2.648  61.902  1.00 20.32           O  
ATOM   4183  CB  LEU B 219     100.510  -4.999  62.227  1.00 19.41           C  
ATOM   4184  CG  LEU B 219      99.446  -5.866  61.544  1.00 17.39           C  
ATOM   4185  CD1 LEU B 219      98.193  -5.871  62.398  1.00 19.74           C  
ATOM   4186  CD2 LEU B 219      99.127  -5.343  60.147  1.00 20.38           C  
ATOM   4187  N   ASP B 220     103.597  -4.370  63.033  1.00 19.73           N  
ATOM   4188  CA  ASP B 220     104.516  -3.504  63.758  1.00 19.70           C  
ATOM   4189  C   ASP B 220     105.592  -2.977  62.815  1.00 20.30           C  
ATOM   4190  O   ASP B 220     105.943  -1.799  62.862  1.00 20.11           O  
ATOM   4191  CB  ASP B 220     105.152  -4.256  64.936  1.00 20.16           C  
ATOM   4192  CG  ASP B 220     105.850  -3.325  65.906  1.00 20.20           C  
ATOM   4193  OD1 ASP B 220     107.099  -3.271  65.882  1.00 21.59           O  
ATOM   4194  OD2 ASP B 220     105.156  -2.635  66.689  1.00 20.42           O  
ATOM   4195  N   GLN B 221     106.125  -3.840  61.955  1.00 21.43           N  
ATOM   4196  CA  GLN B 221     107.139  -3.381  61.019  1.00 22.36           C  
ATOM   4197  C   GLN B 221     106.531  -2.384  60.028  1.00 20.93           C  
ATOM   4198  O   GLN B 221     107.186  -1.412  59.642  1.00 21.16           O  
ATOM   4199  CB  GLN B 221     107.777  -4.565  60.285  1.00 25.58           C  
ATOM   4200  CG  GLN B 221     106.795  -5.560  59.724  1.00 32.02           C  
ATOM   4201  CD  GLN B 221     107.472  -6.680  58.955  0.00 31.89           C  
ATOM   4202  OE1 GLN B 221     106.810  -7.575  58.430  0.00 33.04           O  
ATOM   4203  NE2 GLN B 221     108.798  -6.634  58.884  0.00 33.04           N  
ATOM   4204  N   LEU B 222     105.280  -2.611  59.628  1.00 19.06           N  
ATOM   4205  CA  LEU B 222     104.614  -1.699  58.698  1.00 18.83           C  
ATOM   4206  C   LEU B 222     104.399  -0.347  59.386  1.00 17.92           C  
ATOM   4207  O   LEU B 222     104.547   0.710  58.764  1.00 17.58           O  
ATOM   4208  CB  LEU B 222     103.264  -2.271  58.237  1.00 18.48           C  
ATOM   4209  CG  LEU B 222     102.434  -1.365  57.313  1.00 17.66           C  
ATOM   4210  CD1 LEU B 222     103.264  -0.936  56.110  1.00 18.53           C  
ATOM   4211  CD2 LEU B 222     101.180  -2.109  56.856  1.00 19.04           C  
ATOM   4212  N   SER B 223     104.045  -0.385  60.665  1.00 17.34           N  
ATOM   4213  CA  SER B 223     103.831   0.846  61.433  1.00 16.73           C  
ATOM   4214  C   SER B 223     105.124   1.652  61.461  1.00 18.06           C  
ATOM   4215  O   SER B 223     105.110   2.868  61.263  1.00 17.89           O  
ATOM   4216  CB  SER B 223     103.410   0.527  62.872  1.00 17.00           C  
ATOM   4217  OG  SER B 223     102.150  -0.121  62.917  1.00 18.00           O  
ATOM   4218  N   LYS B 224     106.241   0.970  61.699  1.00 18.41           N  
ATOM   4219  CA  LYS B 224     107.537   1.645  61.741  1.00 19.49           C  
ATOM   4220  C   LYS B 224     107.821   2.339  60.412  1.00 18.17           C  
ATOM   4221  O   LYS B 224     108.254   3.490  60.382  1.00 18.82           O  
ATOM   4222  CB  LYS B 224     108.657   0.645  62.049  1.00 20.91           C  
ATOM   4223  CG  LYS B 224     110.016   1.308  62.244  1.00 24.51           C  
ATOM   4224  CD  LYS B 224     111.091   0.288  62.600  1.00 27.19           C  
ATOM   4225  CE  LYS B 224     112.457   0.953  62.720  1.00 31.05           C  
ATOM   4226  NZ  LYS B 224     113.524  -0.027  63.065  0.00 29.81           N  
ATOM   4227  N   ALA B 225     107.582   1.641  59.308  1.00 17.78           N  
ATOM   4228  CA  ALA B 225     107.807   2.225  57.992  1.00 17.37           C  
ATOM   4229  C   ALA B 225     106.877   3.411  57.754  1.00 17.72           C  
ATOM   4230  O   ALA B 225     107.278   4.417  57.174  1.00 18.65           O  
ATOM   4231  CB  ALA B 225     107.593   1.175  56.906  1.00 19.71           C  
ATOM   4232  N   ALA B 226     105.631   3.288  58.207  1.00 16.80           N  
ATOM   4233  CA  ALA B 226     104.653   4.358  58.018  1.00 17.01           C  
ATOM   4234  C   ALA B 226     104.988   5.624  58.805  1.00 16.67           C  
ATOM   4235  O   ALA B 226     104.855   6.734  58.281  1.00 16.45           O  
ATOM   4236  CB  ALA B 226     103.253   3.857  58.394  1.00 16.67           C  
ATOM   4237  N   VAL B 227     105.408   5.477  60.057  1.00 17.28           N  
ATOM   4238  CA  VAL B 227     105.737   6.664  60.841  1.00 18.25           C  
ATOM   4239  C   VAL B 227     107.048   7.277  60.357  1.00 18.18           C  
ATOM   4240  O   VAL B 227     107.256   8.474  60.478  1.00 17.25           O  
ATOM   4241  CB  VAL B 227     105.802   6.380  62.371  1.00 17.35           C  
ATOM   4242  CG1 VAL B 227     104.462   5.809  62.852  1.00 18.18           C  
ATOM   4243  CG2 VAL B 227     106.945   5.441  62.708  1.00 20.03           C  
ATOM   4244  N   THR B 228     107.926   6.458  59.785  1.00 18.78           N  
ATOM   4245  CA  THR B 228     109.188   6.975  59.262  1.00 18.59           C  
ATOM   4246  C   THR B 228     108.866   7.851  58.050  1.00 18.59           C  
ATOM   4247  O   THR B 228     109.413   8.949  57.900  1.00 18.84           O  
ATOM   4248  CB  THR B 228     110.135   5.813  58.873  1.00 19.19           C  
ATOM   4249  OG1 THR B 228     110.471   5.078  60.056  1.00 20.57           O  
ATOM   4250  CG2 THR B 228     111.424   6.339  58.220  1.00 19.92           C  
ATOM   4251  N   ALA B 229     107.956   7.383  57.199  1.00 17.73           N  
ATOM   4252  CA  ALA B 229     107.551   8.156  56.026  1.00 17.00           C  
ATOM   4253  C   ALA B 229     106.892   9.466  56.482  1.00 17.24           C  
ATOM   4254  O   ALA B 229     107.153  10.538  55.928  1.00 18.12           O  
ATOM   4255  CB  ALA B 229     106.575   7.336  55.162  1.00 17.66           C  
ATOM   4256  N   LEU B 230     106.042   9.377  57.499  1.00 16.49           N  
ATOM   4257  CA  LEU B 230     105.362  10.559  58.021  1.00 15.39           C  
ATOM   4258  C   LEU B 230     106.379  11.592  58.520  1.00 15.99           C  
ATOM   4259  O   LEU B 230     106.262  12.783  58.231  1.00 16.88           O  
ATOM   4260  CB  LEU B 230     104.408  10.146  59.156  1.00 14.78           C  
ATOM   4261  CG  LEU B 230     103.479  11.199  59.777  1.00 14.58           C  
ATOM   4262  CD1 LEU B 230     102.303  10.483  60.425  1.00 15.35           C  
ATOM   4263  CD2 LEU B 230     104.214  12.047  60.809  1.00 15.99           C  
ATOM   4264  N   ALA B 231     107.390  11.132  59.250  1.00 16.21           N  
ATOM   4265  CA  ALA B 231     108.401  12.039  59.793  1.00 16.85           C  
ATOM   4266  C   ALA B 231     109.293  12.675  58.726  1.00 17.30           C  
ATOM   4267  O   ALA B 231     109.919  13.712  58.976  1.00 17.57           O  
ATOM   4268  CB  ALA B 231     109.273  11.298  60.795  1.00 16.59           C  
ATOM   4269  N   SER B 232     109.347  12.065  57.547  1.00 18.20           N  
ATOM   4270  CA  SER B 232     110.217  12.556  56.476  1.00 17.33           C  
ATOM   4271  C   SER B 232     109.974  13.984  56.008  1.00 18.53           C  
ATOM   4272  O   SER B 232     110.864  14.601  55.407  1.00 20.70           O  
ATOM   4273  CB  SER B 232     110.159  11.613  55.262  1.00 17.14           C  
ATOM   4274  OG  SER B 232     108.936  11.736  54.554  1.00 19.66           O  
ATOM   4275  N   LEU B 233     108.783  14.519  56.255  1.00 17.50           N  
ATOM   4276  CA  LEU B 233     108.512  15.886  55.829  1.00 18.29           C  
ATOM   4277  C   LEU B 233     108.942  16.926  56.850  1.00 18.69           C  
ATOM   4278  O   LEU B 233     109.866  17.709  56.610  1.00 19.77           O  
ATOM   4279  CB  LEU B 233     107.019  16.091  55.531  1.00 18.34           C  
ATOM   4280  CG  LEU B 233     106.399  15.360  54.337  1.00 17.93           C  
ATOM   4281  CD1 LEU B 233     104.967  15.851  54.147  1.00 17.28           C  
ATOM   4282  CD2 LEU B 233     107.221  15.625  53.069  1.00 17.55           C  
ATOM   4283  N   TYR B 234     108.283  16.912  58.004  1.00 17.10           N  
ATOM   4284  CA  TYR B 234     108.546  17.912  59.027  1.00 17.78           C  
ATOM   4285  C   TYR B 234     109.216  17.428  60.309  1.00 17.61           C  
ATOM   4286  O   TYR B 234     109.451  18.228  61.223  1.00 18.25           O  
ATOM   4287  CB  TYR B 234     107.225  18.601  59.375  1.00 16.20           C  
ATOM   4288  CG  TYR B 234     106.397  19.012  58.169  1.00 15.91           C  
ATOM   4289  CD1 TYR B 234     105.199  18.355  57.864  1.00 13.77           C  
ATOM   4290  CD2 TYR B 234     106.787  20.078  57.353  1.00 16.71           C  
ATOM   4291  CE1 TYR B 234     104.409  18.754  56.784  1.00 15.09           C  
ATOM   4292  CE2 TYR B 234     105.998  20.487  56.267  1.00 17.20           C  
ATOM   4293  CZ  TYR B 234     104.812  19.822  55.993  1.00 15.57           C  
ATOM   4294  OH  TYR B 234     104.015  20.237  54.953  1.00 16.66           O  
ATOM   4295  N   GLY B 235     109.511  16.130  60.383  1.00 17.40           N  
ATOM   4296  CA  GLY B 235     110.144  15.571  61.568  1.00 16.39           C  
ATOM   4297  C   GLY B 235     109.167  15.202  62.672  1.00 16.49           C  
ATOM   4298  O   GLY B 235     109.576  14.858  63.780  1.00 17.83           O  
ATOM   4299  N   THR B 236     107.870  15.259  62.375  1.00 14.75           N  
ATOM   4300  CA  THR B 236     106.864  14.927  63.379  1.00 15.29           C  
ATOM   4301  C   THR B 236     107.048  13.486  63.839  1.00 15.13           C  
ATOM   4302  O   THR B 236     107.109  12.568  63.021  1.00 16.09           O  
ATOM   4303  CB  THR B 236     105.455  15.113  62.811  1.00 13.53           C  
ATOM   4304  OG1 THR B 236     105.326  16.454  62.319  1.00 15.14           O  
ATOM   4305  CG2 THR B 236     104.404  14.865  63.900  1.00 13.10           C  
ATOM   4306  N   LYS B 237     107.128  13.300  65.152  1.00 15.17           N  
ATOM   4307  CA  LYS B 237     107.348  11.983  65.749  1.00 15.94           C  
ATOM   4308  C   LYS B 237     106.093  11.260  66.223  1.00 15.74           C  
ATOM   4309  O   LYS B 237     105.361  11.760  67.083  1.00 16.13           O  
ATOM   4310  CB  LYS B 237     108.308  12.118  66.938  1.00 17.58           C  
ATOM   4311  CG  LYS B 237     109.652  12.738  66.585  1.00 22.36           C  
ATOM   4312  CD  LYS B 237     110.549  12.843  67.808  0.00 20.99           C  
ATOM   4313  CE  LYS B 237     111.892  13.462  67.457  0.00 21.51           C  
ATOM   4314  NZ  LYS B 237     112.625  12.658  66.440  0.00 21.36           N  
ATOM   4315  N   PHE B 238     105.869  10.074  65.668  1.00 16.37           N  
ATOM   4316  CA  PHE B 238     104.737   9.221  66.033  1.00 16.50           C  
ATOM   4317  C   PHE B 238     105.265   7.938  66.672  1.00 17.09           C  
ATOM   4318  O   PHE B 238     106.233   7.351  66.182  1.00 19.13           O  
ATOM   4319  CB  PHE B 238     103.936   8.798  64.793  1.00 16.35           C  
ATOM   4320  CG  PHE B 238     102.808   9.723  64.427  1.00 15.04           C  
ATOM   4321  CD1 PHE B 238     103.032  11.081  64.232  1.00 14.78           C  
ATOM   4322  CD2 PHE B 238     101.525   9.214  64.224  1.00 14.79           C  
ATOM   4323  CE1 PHE B 238     101.992  11.924  63.831  1.00 15.85           C  
ATOM   4324  CE2 PHE B 238     100.479  10.049  63.825  1.00 14.67           C  
ATOM   4325  CZ  PHE B 238     100.714  11.405  63.627  1.00 14.85           C  
ATOM   4326  N   ASN B 239     104.650   7.512  67.771  1.00 16.98           N  
ATOM   4327  CA  ASN B 239     105.015   6.246  68.398  1.00 18.54           C  
ATOM   4328  C   ASN B 239     104.006   5.247  67.826  1.00 18.11           C  
ATOM   4329  O   ASN B 239     103.027   5.651  67.189  1.00 17.81           O  
ATOM   4330  CB  ASN B 239     104.899   6.334  69.925  1.00 19.66           C  
ATOM   4331  CG  ASN B 239     106.104   7.012  70.558  1.00 24.68           C  
ATOM   4332  OD1 ASN B 239     105.968   7.837  71.459  1.00 29.80           O  
ATOM   4333  ND2 ASN B 239     107.295   6.655  70.090  1.00 26.19           N  
ATOM   4334  N   TYR B 240     104.244   3.953  68.023  1.00 17.71           N  
ATOM   4335  CA  TYR B 240     103.337   2.944  67.481  1.00 18.40           C  
ATOM   4336  C   TYR B 240     103.305   1.664  68.304  1.00 18.69           C  
ATOM   4337  O   TYR B 240     104.182   1.416  69.132  1.00 19.68           O  
ATOM   4338  CB  TYR B 240     103.725   2.630  66.033  1.00 17.67           C  
ATOM   4339  CG  TYR B 240     105.148   2.135  65.871  1.00 19.20           C  
ATOM   4340  CD1 TYR B 240     105.450   0.780  65.986  1.00 19.25           C  
ATOM   4341  CD2 TYR B 240     106.193   3.027  65.644  1.00 20.13           C  
ATOM   4342  CE1 TYR B 240     106.771   0.321  65.881  1.00 22.50           C  
ATOM   4343  CE2 TYR B 240     107.520   2.581  65.540  1.00 23.53           C  
ATOM   4344  CZ  TYR B 240     107.793   1.226  65.662  1.00 22.03           C  
ATOM   4345  OH  TYR B 240     109.093   0.770  65.592  1.00 24.35           O  
ATOM   4346  N   GLY B 241     102.277   0.858  68.063  1.00 17.39           N  
ATOM   4347  CA  GLY B 241     102.109  -0.392  68.778  1.00 18.21           C  
ATOM   4348  C   GLY B 241     100.633  -0.719  68.853  1.00 18.40           C  
ATOM   4349  O   GLY B 241      99.819  -0.086  68.180  1.00 17.78           O  
ATOM   4350  N   SER B 242     100.276  -1.701  69.667  1.00 17.92           N  
ATOM   4351  CA  SER B 242      98.871  -2.061  69.807  1.00 17.09           C  
ATOM   4352  C   SER B 242      98.170  -0.940  70.564  1.00 17.38           C  
ATOM   4353  O   SER B 242      98.799  -0.183  71.300  1.00 18.75           O  
ATOM   4354  CB  SER B 242      98.735  -3.365  70.597  1.00 19.03           C
[truncated: 121,339 more chars]
