# Supplementary material for: A new benchmark illustrates that integration of geometric constraints inferred from enzyme reaction chemistry can increase enzyme active site modeling accuracy
Source: PLoS One. 2019 Apr 4;14(4):e0214126. doi: 10.1371/journal.pone.0214126 (PMC6448891; doi:10.1371/journal.pone.0214126)
Supplement: S1 Files — (GZ) [file pone.0214126.s008.gz › benchmark-lite/templates/6cpa/2v77.pdb.clean2]

ATOM      1  N   ALA A   1      84.293  42.721  47.044  1.00 44.82           N  
ATOM      2  CA  ALA A   1      83.117  42.265  47.843  1.00 45.39           C  
ATOM      3  C   ALA A   1      82.154  41.502  46.939  1.00 44.79           C  
ATOM      4  O   ALA A   1      82.387  40.336  46.614  1.00 46.01           O  
ATOM      5  CB  ALA A   1      82.413  43.465  48.471  1.00 45.70           C  
ATOM      6 1H   ALA A   1      84.925  43.221  47.636  1.00  0.00           H  
ATOM      7 2H   ALA A   1      84.760  41.927  46.654  1.00  0.00           H  
ATOM      8 3H   ALA A   1      83.983  43.320  46.306  1.00  0.00           H  
ATOM      9  HA  ALA A   1      83.479  41.611  48.636  1.00  0.00           H  
ATOM     10 1HB  ALA A   1      81.557  43.122  49.052  1.00  0.00           H  
ATOM     11 2HB  ALA A   1      83.107  43.993  49.125  1.00  0.00           H  
ATOM     12 3HB  ALA A   1      82.072  44.138  47.686  1.00  0.00           H  
ATOM     13  N   SER A   3      81.330  42.825  44.019  1.00 35.47           N  
ATOM     14  CA  SER A   3      81.820  43.208  42.695  1.00 32.20           C  
ATOM     15  C   SER A   3      83.168  43.889  42.905  1.00 29.78           C  
ATOM     16  O   SER A   3      83.497  44.267  44.030  1.00 28.46           O  
ATOM     17  CB  SER A   3      80.864  44.191  42.020  1.00 32.68           C  
ATOM     18  OG  SER A   3      81.033  45.498  42.541  1.00 32.55           O  
ATOM     19  H   SER A   3      81.873  43.070  44.834  1.00  0.00           H  
ATOM     20  HA  SER A   3      81.884  42.311  42.077  1.00  0.00           H  
ATOM     21 1HB  SER A   3      81.047  44.197  40.946  1.00  0.00           H  
ATOM     22 2HB  SER A   3      79.837  43.864  42.175  1.00  0.00           H  
ATOM     23  HG  SER A   3      81.724  45.431  43.204  1.00  0.00           H  
ATOM     24  N   THR A   4      83.952  44.049  41.843  1.00 27.37           N  
ATOM     25  CA  THR A   4      85.248  44.705  42.008  1.00 25.03           C  
ATOM     26  C   THR A   4      85.064  46.205  42.218  1.00 25.68           C  
ATOM     27  O   THR A   4      86.018  46.928  42.503  1.00 23.68           O  
ATOM     28  CB  THR A   4      86.196  44.468  40.801  1.00 22.91           C  
ATOM     29  OG1 THR A   4      85.668  45.108  39.637  1.00 21.68           O  
ATOM     30  CG2 THR A   4      86.363  42.973  40.535  1.00 22.06           C  
ATOM     31  H   THR A   4      83.676  43.729  40.926  1.00  0.00           H  
ATOM     32  HA  THR A   4      85.733  44.294  42.894  1.00  0.00           H  
ATOM     33  HB  THR A   4      87.172  44.904  41.014  1.00  0.00           H  
ATOM     34  HG1 THR A   4      84.842  45.544  39.859  1.00  0.00           H  
ATOM     35 1HG2 THR A   4      87.031  42.827  39.686  1.00  0.00           H  
ATOM     36 2HG2 THR A   4      86.786  42.492  41.417  1.00  0.00           H  
ATOM     37 3HG2 THR A   4      85.392  42.533  40.312  1.00  0.00           H  
ATOM     38  N   ASP A   5      83.827  46.675  42.089  1.00 27.25           N  
ATOM     39  CA  ASP A   5      83.545  48.091  42.293  1.00 29.20           C  
ATOM     40  C   ASP A   5      83.271  48.378  43.765  1.00 29.44           C  
ATOM     41  O   ASP A   5      83.422  49.507  44.221  1.00 31.84           O  
ATOM     42  CB  ASP A   5      82.347  48.527  41.439  1.00 29.45           C  
ATOM     43  CG  ASP A   5      82.740  48.866  40.009  1.00 32.50           C  
ATOM     44  OD1 ASP A   5      81.839  48.941  39.146  1.00 31.47           O  
ATOM     45  OD2 ASP A   5      83.945  49.074  39.751  1.00 29.41           O  
ATOM     46  H   ASP A   5      83.069  46.052  41.848  1.00  0.00           H  
ATOM     47  HA  ASP A   5      84.420  48.666  41.987  1.00  0.00           H  
ATOM     48 1HB  ASP A   5      81.604  47.729  41.420  1.00  0.00           H  
ATOM     49 2HB  ASP A   5      81.877  49.401  41.891  1.00  0.00           H  
ATOM     50  N   THR A   6      82.874  47.351  44.509  1.00 30.03           N  
ATOM     51  CA  THR A   6      82.590  47.515  45.933  1.00 30.54           C  
ATOM     52  C   THR A   6      83.777  47.049  46.777  1.00 28.26           C  
ATOM     53  O   THR A   6      83.792  47.222  47.993  1.00 29.79           O  
ATOM     54  CB  THR A   6      81.337  46.713  46.352  1.00 31.08           C  
ATOM     55  OG1 THR A   6      81.560  45.315  46.130  1.00 33.07           O  
ATOM     56  CG2 THR A   6      80.127  47.161  45.546  1.00 33.50           C  
ATOM     57  H   THR A   6      82.765  46.440  44.087  1.00  0.00           H  
ATOM     58  HA  THR A   6      82.401  48.571  46.129  1.00  0.00           H  
ATOM     59  HB  THR A   6      81.141  46.872  47.412  1.00  0.00           H  
ATOM     60  HG1 THR A   6      82.440  45.185  45.769  1.00  0.00           H  
ATOM     61 1HG2 THR A   6      79.253  46.587  45.853  1.00  0.00           H  
ATOM     62 2HG2 THR A   6      79.945  48.221  45.721  1.00  0.00           H  
ATOM     63 3HG2 THR A   6      80.315  46.996  44.486  1.00  0.00           H  
ATOM     64  N   PHE A   7      84.767  46.458  46.117  1.00 25.88           N  
ATOM     65  CA  PHE A   7      85.976  45.946  46.765  1.00 22.47           C  
ATOM     66  C   PHE A   7      86.761  47.100  47.380  1.00 21.21           C  
ATOM     67  O   PHE A   7      86.872  48.163  46.777  1.00 21.56           O  
ATOM     68  CB  PHE A   7      86.821  45.221  45.709  1.00 21.45           C  
ATOM     69  CG  PHE A   7      88.055  44.546  46.247  1.00 20.32           C  
ATOM     70  CD1 PHE A   7      89.259  45.242  46.361  1.00 19.33           C  
ATOM     71  CD2 PHE A   7      88.027  43.193  46.582  1.00 20.10           C  
ATOM     72  CE1 PHE A   7      90.416  44.596  46.793  1.00 18.94           C  
ATOM     73  CE2 PHE A   7      89.181  42.536  47.016  1.00 19.81           C  
ATOM     74  CZ  PHE A   7      90.377  43.236  47.119  1.00 19.10           C  
ATOM     75  H   PHE A   7      84.668  46.363  45.116  1.00  0.00           H  
ATOM     76  HA  PHE A   7      85.680  45.242  47.544  1.00  0.00           H  
ATOM     77 1HB  PHE A   7      86.215  44.461  45.217  1.00  0.00           H  
ATOM     78 2HB  PHE A   7      87.137  45.931  44.946  1.00  0.00           H  
ATOM     79  HD1 PHE A   7      89.287  46.302  46.108  1.00  0.00           H  
ATOM     80  HD2 PHE A   7      87.087  42.646  46.500  1.00  0.00           H  
ATOM     81  HE1 PHE A   7      91.350  45.151  46.877  1.00  0.00           H  
ATOM     82  HE2 PHE A   7      89.146  41.477  47.273  1.00  0.00           H  
ATOM     83  HZ  PHE A   7      91.281  42.728  47.451  1.00  0.00           H  
ATOM     84  N   ASN A   8      87.312  46.886  48.574  1.00 20.21           N  
ATOM     85  CA  ASN A   8      88.081  47.929  49.256  1.00 19.51           C  
ATOM     86  C   ASN A   8      89.564  47.817  48.918  1.00 18.70           C  
ATOM     87  O   ASN A   8      90.266  46.961  49.450  1.00 18.67           O  
ATOM     88  CB  ASN A   8      87.900  47.813  50.770  1.00 20.58           C  
ATOM     89  CG  ASN A   8      88.467  49.005  51.515  1.00 20.80           C  
ATOM     90  OD1 ASN A   8      89.197  49.824  50.946  1.00 21.09           O  
ATOM     91  ND2 ASN A   8      88.137  49.107  52.803  1.00 24.30           N  
ATOM     92  H   ASN A   8      87.199  45.987  49.020  1.00  0.00           H  
ATOM     93  HA  ASN A   8      87.709  48.902  48.931  1.00  0.00           H  
ATOM     94 1HB  ASN A   8      86.838  47.723  51.004  1.00  0.00           H  
ATOM     95 2HB  ASN A   8      88.392  46.908  51.127  1.00  0.00           H  
ATOM     96 1HD2 ASN A   8      88.480  49.872  53.348  1.00  0.00           H  
ATOM     97 2HD2 ASN A   8      87.547  48.419  53.224  1.00  0.00           H  
ATOM     98  N   TYR A   9      90.036  48.699  48.043  1.00 17.15           N  
ATOM     99  CA  TYR A   9      91.428  48.692  47.613  1.00 16.25           C  
ATOM    100  C   TYR A   9      92.362  49.365  48.609  1.00 16.62           C  
ATOM    101  O   TYR A   9      93.577  49.285  48.469  1.00 15.83           O  
ATOM    102  CB  TYR A   9      91.547  49.391  46.254  1.00 16.77           C  
ATOM    103  CG  TYR A   9      90.814  48.660  45.155  1.00 17.28           C  
ATOM    104  CD1 TYR A   9      91.420  47.619  44.457  1.00 17.19           C  
ATOM    105  CD2 TYR A   9      89.482  48.953  44.871  1.00 18.03           C  
ATOM    106  CE1 TYR A   9      90.712  46.877  43.503  1.00 17.89           C  
ATOM    107  CE2 TYR A   9      88.768  48.218  43.927  1.00 18.38           C  
ATOM    108  CZ  TYR A   9      89.382  47.186  43.253  1.00 18.36           C  
ATOM    109  OH  TYR A   9      88.658  46.436  42.354  1.00 19.08           O  
ATOM    110  H   TYR A   9      89.408  49.395  47.666  1.00  0.00           H  
ATOM    111  HA  TYR A   9      91.754  47.656  47.512  1.00  0.00           H  
ATOM    112 1HB  TYR A   9      91.147  50.403  46.329  1.00  0.00           H  
ATOM    113 2HB  TYR A   9      92.598  49.474  45.979  1.00  0.00           H  
ATOM    114  HD1 TYR A   9      92.464  47.369  44.649  1.00  0.00           H  
ATOM    115  HD2 TYR A   9      88.981  49.770  45.390  1.00  0.00           H  
ATOM    116  HE1 TYR A   9      91.205  46.066  42.968  1.00  0.00           H  
ATOM    117  HE2 TYR A   9      87.725  48.461  43.722  1.00  0.00           H  
ATOM    118  HH  TYR A   9      87.756  46.763  42.320  1.00  0.00           H  
ATOM    119  N   ALA A  10      91.786  50.014  49.615  1.00 17.11           N  
ATOM    120  CA  ALA A  10      92.575  50.718  50.617  1.00 18.26           C  
ATOM    121  C   ALA A  10      92.788  49.915  51.898  1.00 18.12           C  
ATOM    122  O   ALA A  10      93.041  50.481  52.965  1.00 19.71           O  
ATOM    123  CB  ALA A  10      91.913  52.050  50.946  1.00 19.04           C  
ATOM    124  H   ALA A  10      90.779  50.021  49.688  1.00  0.00           H  
ATOM    125  HA  ALA A  10      93.565  50.902  50.200  1.00  0.00           H  
ATOM    126 1HB  ALA A  10      92.505  52.575  51.696  1.00  0.00           H  
ATOM    127 2HB  ALA A  10      91.849  52.658  50.043  1.00  0.00           H  
ATOM    128 3HB  ALA A  10      90.911  51.872  51.334  1.00  0.00           H  
ATOM    129  N   THR A  11      92.675  48.598  51.802  1.00 17.84           N  
ATOM    130  CA  THR A  11      92.883  47.757  52.972  1.00 17.81           C  
ATOM    131  C   THR A  11      93.595  46.487  52.527  1.00 17.41           C  
ATOM    132  O   THR A  11      93.588  46.144  51.341  1.00 16.98           O  
ATOM    133  CB  THR A  11      91.543  47.399  53.643  1.00 19.75           C  
ATOM    134  OG1 THR A  11      91.791  46.804  54.924  1.00 24.63           O  
ATOM    135  CG2 THR A  11      90.760  46.433  52.783  1.00 18.51           C  
ATOM    136  H   THR A  11      92.444  48.165  50.919  1.00  0.00           H  
ATOM    137  HA  THR A  11      93.490  48.308  53.691  1.00  0.00           H  
ATOM    138  HB  THR A  11      90.955  48.305  53.788  1.00  0.00           H  
ATOM    139  HG1 THR A  11      92.738  46.761  55.078  1.00  0.00           H  
ATOM    140 1HG2 THR A  11      89.817  46.192  53.273  1.00  0.00           H  
ATOM    141 2HG2 THR A  11      90.560  46.889  51.814  1.00  0.00           H  
ATOM    142 3HG2 THR A  11      91.338  45.521  52.642  1.00  0.00           H  
ATOM    143  N   TYR A  12      94.236  45.810  53.471  1.00 16.65           N  
ATOM    144  CA  TYR A  12      94.943  44.577  53.164  1.00 15.38           C  
ATOM    145  C   TYR A  12      93.985  43.395  53.228  1.00 15.99           C  
ATOM    146  O   TYR A  12      93.131  43.314  54.118  1.00 17.32           O  
ATOM    147  CB  TYR A  12      96.103  44.380  54.140  1.00 14.85           C  
ATOM    148  CG  TYR A  12      97.236  45.355  53.919  1.00 13.58           C  
ATOM    149  CD1 TYR A  12      98.008  45.297  52.763  1.00 14.84           C  
ATOM    150  CD2 TYR A  12      97.540  46.333  54.871  1.00 15.31           C  
ATOM    151  CE1 TYR A  12      99.063  46.184  52.553  1.00 14.67           C  
ATOM    152  CE2 TYR A  12      98.588  47.229  54.672  1.00 15.21           C  
ATOM    153  CZ  TYR A  12      99.346  47.147  53.514  1.00 15.56           C  
ATOM    154  OH  TYR A  12     100.397  48.012  53.312  1.00 16.57           O  
ATOM    155  H   TYR A  12      94.235  46.153  54.421  1.00  0.00           H  
ATOM    156  HA  TYR A  12      95.343  44.650  52.152  1.00  0.00           H  
ATOM    157 1HB  TYR A  12      95.742  44.494  55.163  1.00  0.00           H  
ATOM    158 2HB  TYR A  12      96.493  43.367  54.042  1.00  0.00           H  
ATOM    159  HD1 TYR A  12      97.793  44.548  52.001  1.00  0.00           H  
ATOM    160  HD2 TYR A  12      96.954  46.403  55.787  1.00  0.00           H  
ATOM    161  HE1 TYR A  12      99.655  46.121  51.640  1.00  0.00           H  
ATOM    162  HE2 TYR A  12      98.807  47.987  55.424  1.00  0.00           H  
ATOM    163  HH  TYR A  12     100.470  48.606  54.063  1.00  0.00           H  
ATOM    164  N   HIS A  13      94.155  42.481  52.279  1.00 15.33           N  
ATOM    165  CA  HIS A  13      93.300  41.313  52.148  1.00 15.12           C  
ATOM    166  C   HIS A  13      93.959  39.965  52.363  1.00 15.07           C  
ATOM    167  O   HIS A  13      95.180  39.839  52.342  1.00 15.62           O  
ATOM    168  CB  HIS A  13      92.665  41.336  50.758  1.00 16.34           C  
ATOM    169  CG  HIS A  13      91.693  42.453  50.573  1.00 16.59           C  
ATOM    170  ND1 HIS A  13      90.406  42.400  51.059  1.00 17.14           N  
ATOM    171  CD2 HIS A  13      91.833  43.676  50.007  1.00 17.21           C  
ATOM    172  CE1 HIS A  13      89.793  43.541  50.802  1.00 18.47           C  
ATOM    173  NE2 HIS A  13      90.636  44.333  50.165  1.00 17.61           N  
ATOM    174  H   HIS A  13      94.913  42.611  51.625  1.00  0.00           H  
ATOM    175  HA  HIS A  13      92.514  41.351  52.902  1.00  0.00           H  
ATOM    176 1HB  HIS A  13      93.446  41.429  50.002  1.00  0.00           H  
ATOM    177 2HB  HIS A  13      92.147  40.394  50.579  1.00  0.00           H  
ATOM    178  HD2 HIS A  13      92.726  44.067  49.519  1.00  0.00           H  
ATOM    179  HE1 HIS A  13      88.766  43.787  51.070  1.00  0.00           H  
ATOM    180  HE2 HIS A  13      90.439  45.270  49.844  1.00  0.00           H  
ATOM    181  N   THR A  14      93.116  38.954  52.553  1.00 14.62           N  
ATOM    182  CA  THR A  14      93.564  37.578  52.744  1.00 15.20           C  
ATOM    183  C   THR A  14      93.708  36.921  51.371  1.00 16.38           C  
ATOM    184  O   THR A  14      93.272  37.476  50.359  1.00 17.19           O  
ATOM    185  CB  THR A  14      92.517  36.784  53.529  1.00 15.96           C  
ATOM    186  OG1 THR A  14      91.292  36.764  52.781  1.00 16.89           O  
ATOM    187  CG2 THR A  14      92.259  37.435  54.886  1.00 17.36           C  
ATOM    188  H   THR A  14      92.126  39.155  52.564  1.00  0.00           H  
ATOM    189  HA  THR A  14      94.493  37.593  53.314  1.00  0.00           H  
ATOM    190  HB  THR A  14      92.873  35.765  53.682  1.00  0.00           H  
ATOM    191  HG1 THR A  14      91.410  37.252  51.962  1.00  0.00           H  
ATOM    192 1HG2 THR A  14      91.512  36.857  55.431  1.00  0.00           H  
ATOM    193 2HG2 THR A  14      93.186  37.462  55.459  1.00  0.00           H  
ATOM    194 3HG2 THR A  14      91.894  38.451  54.739  1.00  0.00           H  
ATOM    195  N   LEU A  15      94.305  35.737  51.342  1.00 15.93           N  
ATOM    196  CA  LEU A  15      94.471  35.015  50.089  1.00 16.16           C  
ATOM    197  C   LEU A  15      93.105  34.744  49.460  1.00 16.55           C  
ATOM    198  O   LEU A  15      92.911  34.970  48.262  1.00 17.58           O  
ATOM    199  CB  LEU A  15      95.192  33.685  50.323  1.00 14.91           C  
ATOM    200  CG  LEU A  15      95.368  32.842  49.051  1.00 15.77           C  
ATOM    201  CD1 LEU A  15      96.284  33.578  48.073  1.00 15.96           C  
ATOM    202  CD2 LEU A  15      95.958  31.486  49.402  1.00 16.27           C  
ATOM    203  H   LEU A  15      94.651  35.325  52.197  1.00  0.00           H  
ATOM    204  HA  LEU A  15      95.075  35.623  49.417  1.00  0.00           H  
ATOM    205 1HB  LEU A  15      96.175  33.892  50.743  1.00  0.00           H  
ATOM    206 2HB  LEU A  15      94.624  33.105  51.050  1.00  0.00           H  
ATOM    207  HG  LEU A  15      94.399  32.698  48.573  1.00  0.00           H  
ATOM    208 1HD1 LEU A  15      96.408  32.980  47.170  1.00  0.00           H  
ATOM    209 2HD1 LEU A  15      95.840  34.539  47.812  1.00  0.00           H  
ATOM    210 3HD1 LEU A  15      97.256  33.740  48.537  1.00  0.00           H  
ATOM    211 1HD2 LEU A  15      96.078  30.895  48.493  1.00  0.00           H  
ATOM    212 2HD2 LEU A  15      96.930  31.624  49.877  1.00  0.00           H  
ATOM    213 3HD2 LEU A  15      95.290  30.965  50.088  1.00  0.00           H  
ATOM    214  N   GLU A  16      92.165  34.250  50.264  1.00 17.38           N  
ATOM    215  CA  GLU A  16      90.831  33.945  49.757  1.00 17.54           C  
ATOM    216  C   GLU A  16      90.133  35.160  49.166  1.00 16.51           C  
ATOM    217  O   GLU A  16      89.447  35.054  48.147  1.00 16.86           O  
ATOM    218  CB  GLU A  16      89.968  33.335  50.862  1.00 18.86           C  
ATOM    219  CG  GLU A  16      90.280  31.867  51.121  1.00 22.28           C  
ATOM    220  CD  GLU A  16      91.696  31.623  51.613  1.00 24.34           C  
ATOM    221  OE1 GLU A  16      92.284  30.597  51.198  1.00 25.87           O  
ATOM    222  OE2 GLU A  16      92.209  32.439  52.420  1.00 23.49           O  
ATOM    223  H   GLU A  16      92.371  34.082  51.238  1.00  0.00           H  
ATOM    224  HA  GLU A  16      90.926  33.220  48.947  1.00  0.00           H  
ATOM    225 1HB  GLU A  16      90.117  33.890  51.788  1.00  0.00           H  
ATOM    226 2HB  GLU A  16      88.916  33.424  50.593  1.00  0.00           H  
ATOM    227 1HG  GLU A  16      89.585  31.485  51.868  1.00  0.00           H  
ATOM    228 2HG  GLU A  16      90.126  31.306  50.200  1.00  0.00           H  
ATOM    229  N   GLU A  17      90.298  36.310  49.809  1.00 15.99           N  
ATOM    230  CA  GLU A  17      89.687  37.540  49.323  1.00 16.06           C  
ATOM    231  C   GLU A  17      90.291  37.966  47.989  1.00 16.78           C  
ATOM    232  O   GLU A  17      89.575  38.437  47.104  1.00 16.97           O  
ATOM    233  CB  GLU A  17      89.836  38.644  50.369  1.00 16.45           C  
ATOM    234  CG  GLU A  17      88.987  38.368  51.604  1.00 17.31           C  
ATOM    235  CD  GLU A  17      89.231  39.335  52.745  1.00 19.99           C  
ATOM    236  OE1 GLU A  17      90.241  40.073  52.720  1.00 18.00           O  
ATOM    237  OE2 GLU A  17      88.408  39.336  53.687  1.00 21.64           O  
ATOM    238  H   GLU A  17      90.856  36.337  50.650  1.00  0.00           H  
ATOM    239  HA  GLU A  17      88.626  37.355  49.153  1.00  0.00           H  
ATOM    240 1HB  GLU A  17      90.882  38.728  50.663  1.00  0.00           H  
ATOM    241 2HB  GLU A  17      89.540  39.599  49.935  1.00  0.00           H  
ATOM    242 1HG  GLU A  17      87.934  38.422  51.328  1.00  0.00           H  
ATOM    243 2HG  GLU A  17      89.191  37.357  51.953  1.00  0.00           H  
ATOM    244  N   ILE A  18      91.601  37.803  47.833  1.00 16.38           N  
ATOM    245  CA  ILE A  18      92.229  38.170  46.566  1.00 15.25           C  
ATOM    246  C   ILE A  18      91.826  37.174  45.479  1.00 15.87           C  
ATOM    247  O   ILE A  18      91.551  37.566  44.344  1.00 15.85           O  
ATOM    248  CB  ILE A  18      93.769  38.227  46.688  1.00 15.20           C  
ATOM    249  CG1 ILE A  18      94.158  39.400  47.596  1.00 13.52           C  
ATOM    250  CG2 ILE A  18      94.411  38.399  45.300  1.00 14.89           C  
ATOM    251  CD1 ILE A  18      95.665  39.568  47.790  1.00 15.96           C  
ATOM    252  H   ILE A  18      92.174  37.429  48.576  1.00  0.00           H  
ATOM    253  HA  ILE A  18      91.876  39.160  46.279  1.00  0.00           H  
ATOM    254  HB  ILE A  18      94.133  37.302  47.135  1.00  0.00           H  
ATOM    255 1HG1 ILE A  18      93.765  40.327  47.181  1.00  0.00           H  
ATOM    256 2HG1 ILE A  18      93.705  39.265  48.579  1.00  0.00           H  
ATOM    257 1HG2 ILE A  18      95.495  38.438  45.403  1.00  0.00           H  
ATOM    258 2HG2 ILE A  18      94.137  37.557  44.666  1.00  0.00           H  
ATOM    259 3HG2 ILE A  18      94.056  39.325  44.847  1.00  0.00           H  
ATOM    260 1HD1 ILE A  18      95.855  40.419  48.445  1.00  0.00           H  
ATOM    261 2HD1 ILE A  18      96.077  38.664  48.240  1.00  0.00           H  
ATOM    262 3HD1 ILE A  18      96.139  39.741  46.825  1.00  0.00           H  
ATOM    263  N   TYR A  19      91.766  35.888  45.816  1.00 16.56           N  
ATOM    264  CA  TYR A  19      91.373  34.908  44.806  1.00 16.21           C  
ATOM    265  C   TYR A  19      89.925  35.134  44.367  1.00 17.38           C  
ATOM    266  O   TYR A  19      89.591  34.931  43.193  1.00 18.84           O  
ATOM    267  CB  TYR A  19      91.597  33.473  45.314  1.00 16.73           C  
ATOM    268  CG  TYR A  19      93.039  32.987  45.175  1.00 15.65           C  
ATOM    269  CD1 TYR A  19      94.052  33.843  44.737  1.00 15.66           C  
ATOM    270  CD2 TYR A  19      93.385  31.656  45.450  1.00 16.10           C  
ATOM    271  CE1 TYR A  19      95.365  33.390  44.570  1.00 16.10           C  
ATOM    272  CE2 TYR A  19      94.700  31.193  45.283  1.00 16.50           C  
ATOM    273  CZ  TYR A  19      95.683  32.065  44.843  1.00 14.98           C  
ATOM    274  OH  TYR A  19      96.979  31.620  44.666  1.00 16.29           O  
ATOM    275  H   TYR A  19      91.984  35.571  46.750  1.00  0.00           H  
ATOM    276  HA  TYR A  19      91.989  35.059  43.919  1.00  0.00           H  
ATOM    277 1HB  TYR A  19      91.317  33.412  46.367  1.00  0.00           H  
ATOM    278 2HB  TYR A  19      90.953  32.788  44.764  1.00  0.00           H  
ATOM    279  HD1 TYR A  19      93.827  34.887  44.518  1.00  0.00           H  
ATOM    280  HD2 TYR A  19      92.626  30.957  45.800  1.00  0.00           H  
ATOM    281  HE1 TYR A  19      96.139  34.076  44.227  1.00  0.00           H  
ATOM    282  HE2 TYR A  19      94.943  30.152  45.498  1.00  0.00           H  
ATOM    283  HH  TYR A  19      97.030  30.688  44.890  1.00  0.00           H  
ATOM    284  N   ASP A  20      89.066  35.569  45.288  1.00 18.10           N  
ATOM    285  CA  ASP A  20      87.679  35.852  44.926  1.00 17.01           C  
ATOM    286  C   ASP A  20      87.656  37.064  43.993  1.00 18.54           C  
ATOM    287  O   ASP A  20      86.856  37.129  43.061  1.00 17.70           O  
ATOM    288  CB  ASP A  20      86.837  36.145  46.172  1.00 18.14           C  
ATOM    289  CG  ASP A  20      86.456  34.889  46.922  1.00 18.04           C  
ATOM    290  OD1 ASP A  20      86.064  34.997  48.101  1.00 20.83           O  
ATOM    291  OD2 ASP A  20      86.536  33.796  46.323  1.00 20.02           O  
ATOM    292  H   ASP A  20      89.363  35.707  46.243  1.00  0.00           H  
ATOM    293  HA  ASP A  20      87.265  34.974  44.429  1.00  0.00           H  
ATOM    294 1HB  ASP A  20      87.394  36.800  46.842  1.00  0.00           H  
ATOM    295 2HB  ASP A  20      85.927  36.671  45.881  1.00  0.00           H  
ATOM    296  N   PHE A  21      88.536  38.023  44.256  1.00 16.20           N  
ATOM    297  CA  PHE A  21      88.643  39.221  43.424  1.00 15.57           C  
ATOM    298  C   PHE A  21      89.019  38.813  41.997  1.00 16.55           C  
ATOM    299  O   PHE A  21      88.486  39.356  41.031  1.00 16.93           O  
ATOM    300  CB  PHE A  21      89.703  40.171  44.010  1.00 16.27           C  
ATOM    301  CG  PHE A  21      90.184  41.228  43.046  1.00 15.92           C  
ATOM    302  CD1 PHE A  21      89.489  42.423  42.886  1.00 17.12           C  
ATOM    303  CD2 PHE A  21      91.316  41.002  42.269  1.00 17.29           C  
ATOM    304  CE1 PHE A  21      89.916  43.384  41.956  1.00 16.94           C  
ATOM    305  CE2 PHE A  21      91.754  41.951  41.335  1.00 17.34           C  
ATOM    306  CZ  PHE A  21      91.053  43.142  41.177  1.00 16.44           C  
ATOM    307  H   PHE A  21      89.148  37.921  45.053  1.00  0.00           H  
ATOM    308  HA  PHE A  21      87.677  39.727  43.420  1.00  0.00           H  
ATOM    309 1HB  PHE A  21      89.296  40.674  44.886  1.00  0.00           H  
ATOM    310 2HB  PHE A  21      90.567  39.594  44.336  1.00  0.00           H  
ATOM    311  HD1 PHE A  21      88.603  42.609  43.494  1.00  0.00           H  
ATOM    312  HD2 PHE A  21      91.864  40.067  42.394  1.00  0.00           H  
ATOM    313  HE1 PHE A  21      89.362  44.316  41.843  1.00  0.00           H  
ATOM    314  HE2 PHE A  21      92.641  41.758  40.732  1.00  0.00           H  
ATOM    315  HZ  PHE A  21      91.385  43.883  40.451  1.00  0.00           H  
ATOM    316  N   LEU A  22      89.938  37.860  41.862  1.00 16.96           N  
ATOM    317  CA  LEU A  22      90.348  37.408  40.530  1.00 17.22           C  
ATOM    318  C   LEU A  22      89.134  36.948  39.731  1.00 18.24           C  
ATOM    319  O   LEU A  22      88.963  37.337  38.579  1.00 18.58           O  
ATOM    320  CB  LEU A  22      91.337  36.241  40.619  1.00 17.90           C  
ATOM    321  CG  LEU A  22      92.662  36.434  41.362  1.00 17.18           C  
ATOM    322  CD1 LEU A  22      93.496  35.163  41.209  1.00 16.93           C  
ATOM    323  CD2 LEU A  22      93.423  37.633  40.801  1.00 16.18           C  
ATOM    324  H   LEU A  22      90.362  37.439  42.676  1.00  0.00           H  
ATOM    325  HA  LEU A  22      90.841  38.235  40.021  1.00  0.00           H  
ATOM    326 1HB  LEU A  22      90.843  35.404  41.109  1.00  0.00           H  
ATOM    327 2HB  LEU A  22      91.607  35.936  39.608  1.00  0.00           H  
ATOM    328  HG  LEU A  22      92.464  36.605  42.420  1.00  0.00           H  
ATOM    329 1HD1 LEU A  22      94.444  35.284  41.733  1.00  0.00           H  
ATOM    330 2HD1 LEU A  22      92.953  34.318  41.633  1.00  0.00           H  
ATOM    331 3HD1 LEU A  22      93.687  34.979  40.153  1.00  0.00           H  
ATOM    332 1HD2 LEU A  22      94.362  37.754  41.343  1.00  0.00           H  
ATOM    333 2HD2 LEU A  22      93.633  37.469  39.744  1.00  0.00           H  
ATOM    334 3HD2 LEU A  22      92.819  38.533  40.916  1.00  0.00           H  
ATOM    335  N   ASP A  23      88.301  36.115  40.348  1.00 18.42           N  
ATOM    336  CA  ASP A  23      87.111  35.586  39.683  1.00 18.28           C  
ATOM    337  C   ASP A  23      86.098  36.676  39.350  1.00 18.59           C  
ATOM    338  O   ASP A  23      85.464  36.647  38.287  1.00 18.85           O  
ATOM    339  CB  ASP A  23      86.479  34.495  40.558  1.00 18.30           C  
ATOM    340  CG  ASP A  23      87.276  33.205  40.542  1.00 18.25           C  
ATOM    341  OD1 ASP A  23      87.140  32.402  41.489  1.00 15.80           O  
ATOM    342  OD2 ASP A  23      88.032  32.986  39.570  1.00 13.14           O  
ATOM    343  H   ASP A  23      88.495  35.841  41.300  1.00  0.00           H  
ATOM    344  HA  ASP A  23      87.412  35.150  38.730  1.00  0.00           H  
ATOM    345 1HB  ASP A  23      86.404  34.851  41.586  1.00  0.00           H  
ATOM    346 2HB  ASP A  23      85.467  34.289  40.208  1.00  0.00           H  
ATOM    347  N   LEU A  24      85.941  37.647  40.244  1.00 18.78           N  
ATOM    348  CA  LEU A  24      85.014  38.741  39.989  1.00 19.14           C  
ATOM    349  C   LEU A  24      85.497  39.594  38.811  1.00 18.70           C  
ATOM    350  O   LEU A  24      84.710  39.954  37.930  1.00 19.13           O  
ATOM    351  CB  LEU A  24      84.870  39.625  41.230  1.00 21.92           C  
ATOM    352  CG  LEU A  24      84.161  39.043  42.454  1.00 25.50           C  
ATOM    353  CD1 LEU A  24      84.222  40.045  43.594  1.00 26.34           C  
ATOM    354  CD2 LEU A  24      82.712  38.723  42.106  1.00 27.02           C  
ATOM    355  H   LEU A  24      86.463  37.636  41.109  1.00  0.00           H  
ATOM    356  HA  LEU A  24      84.039  38.319  39.748  1.00  0.00           H  
ATOM    357 1HB  LEU A  24      85.864  39.921  41.563  1.00  0.00           H  
ATOM    358 2HB  LEU A  24      84.319  40.524  40.954  1.00  0.00           H  
ATOM    359  HG  LEU A  24      84.667  38.129  42.767  1.00  0.00           H  
ATOM    360 1HD1 LEU A  24      83.718  39.633  44.468  1.00  0.00           H  
ATOM    361 2HD1 LEU A  24      85.263  40.252  43.841  1.00  0.00           H  
ATOM    362 3HD1 LEU A  24      83.729  40.969  43.293  1.00  0.00           H  
ATOM    363 1HD2 LEU A  24      82.211  38.308  42.981  1.00  0.00           H  
ATOM    364 2HD2 LEU A  24      82.203  39.635  41.795  1.00  0.00           H  
ATOM    365 3HD2 LEU A  24      82.685  37.997  41.293  1.00  0.00           H  
ATOM    366  N   LEU A  25      86.790  39.910  38.786  1.00 17.01           N  
ATOM    367  CA  LEU A  25      87.336  40.733  37.711  1.00 16.44           C  
ATOM    368  C   LEU A  25      87.155  40.047  36.350  1.00 17.39           C  
ATOM    369  O   LEU A  25      86.816  40.702  35.356  1.00 17.96           O  
ATOM    370  CB  LEU A  25      88.823  41.028  37.964  1.00 16.04           C  
ATOM    371  CG  LEU A  25      89.400  42.193  37.145  1.00 15.67           C  
ATOM    372  CD1 LEU A  25      88.835  43.513  37.654  1.00 17.40           C  
ATOM    373  CD2 LEU A  25      90.922  42.195  37.243  1.00 17.39           C  
ATOM    374  H   LEU A  25      87.407  39.581  39.515  1.00  0.00           H  
ATOM    375  HA  LEU A  25      86.792  41.677  37.688  1.00  0.00           H  
ATOM    376 1HB  LEU A  25      88.957  41.257  39.020  1.00  0.00           H  
ATOM    377 2HB  LEU A  25      89.399  40.132  37.732  1.00  0.00           H  
ATOM    378  HG  LEU A  25      89.108  42.083  36.100  1.00  0.00           H  
ATOM    379 1HD1 LEU A  25      89.248  44.335  37.069  1.00  0.00           H  
ATOM    380 2HD1 LEU A  25      87.750  43.507  37.554  1.00  0.00           H  
ATOM    381 3HD1 LEU A  25      89.103  43.643  38.702  1.00  0.00           H  
ATOM    382 1HD2 LEU A  25      91.323  43.024  36.659  1.00  0.00           H  
ATOM    383 2HD2 LEU A  25      91.219  42.309  38.286  1.00  0.00           H  
ATOM    384 3HD2 LEU A  25      91.313  41.254  36.855  1.00  0.00           H  
ATOM    385  N   VAL A  26      87.365  38.733  36.313  1.00 19.02           N  
ATOM    386  CA  VAL A  26      87.204  37.973  35.073  1.00 19.23           C  
ATOM    387  C   VAL A  26      85.731  37.961  34.657  1.00 20.68           C  
ATOM    388  O   VAL A  26      85.401  38.216  33.494  1.00 20.36           O  
ATOM    389  CB  VAL A  26      87.699  36.509  35.233  1.00 21.30           C  
ATOM    390  CG1 VAL A  26      87.314  35.690  34.009  1.00 22.93           C  
ATOM    391  CG2 VAL A  26      89.211  36.484  35.405  1.00 21.81           C  
ATOM    392  H   VAL A  26      87.641  38.248  37.155  1.00  0.00           H  
ATOM    393  HA  VAL A  26      87.801  38.450  34.295  1.00  0.00           H  
ATOM    394  HB  VAL A  26      87.227  36.070  36.112  1.00  0.00           H  
ATOM    395 1HG1 VAL A  26      87.665  34.665  34.132  1.00  0.00           H  
ATOM    396 2HG1 VAL A  26      86.230  35.690  33.897  1.00  0.00           H  
ATOM    397 3HG1 VAL A  26      87.772  36.126  33.121  1.00  0.00           H  
ATOM    398 1HG2 VAL A  26      89.547  35.454  35.517  1.00  0.00           H  
ATOM    399 2HG2 VAL A  26      89.684  36.927  34.529  1.00  0.00           H  
ATOM    400 3HG2 VAL A  26      89.486  37.054  36.293  1.00  0.00           H  
ATOM    401  N   ALA A  27      84.841  37.681  35.603  1.00 20.14           N  
ATOM    402  CA  ALA A  27      83.411  37.639  35.293  1.00 20.70           C  
ATOM    403  C   ALA A  27      82.903  38.975  34.755  1.00 21.47           C  
ATOM    404  O   ALA A  27      82.044  39.014  33.867  1.00 22.07           O  
ATOM    405  CB  ALA A  27      82.616  37.241  36.534  1.00 21.50           C  
ATOM    406  H   ALA A  27      85.145  37.494  36.548  1.00  0.00           H  
ATOM    407  HA  ALA A  27      83.255  36.891  34.516  1.00  0.00           H  
ATOM    408 1HB  ALA A  27      81.554  37.213  36.292  1.00  0.00           H  
ATOM    409 2HB  ALA A  27      82.937  36.256  36.872  1.00  0.00           H  
ATOM    410 3HB  ALA A  27      82.788  37.969  37.325  1.00  0.00           H  
ATOM    411  N   GLU A  28      83.441  40.067  35.288  1.00 19.63           N  
ATOM    412  CA  GLU A  28      83.037  41.411  34.879  1.00 19.99           C  
ATOM    413  C   GLU A  28      83.677  41.891  33.582  1.00 20.33           C  
ATOM    414  O   GLU A  28      83.161  42.810  32.941  1.00 21.09           O  
ATOM    415  CB  GLU A  28      83.365  42.417  35.989  1.00 20.85           C  
ATOM    416  CG  GLU A  28      82.616  42.176  37.294  1.00 20.51           C  
ATOM    417  CD  GLU A  28      83.133  43.028  38.448  1.00 22.56           C  
ATOM    418  OE1 GLU A  28      82.773  42.734  39.606  1.00 24.27           O  
ATOM    419  OE2 GLU A  28      83.895  43.983  38.203  1.00 24.83           O  
ATOM    420  H   GLU A  28      84.151  39.962  35.998  1.00  0.00           H  
ATOM    421  HA  GLU A  28      81.960  41.412  34.709  1.00  0.00           H  
ATOM    422 1HB  GLU A  28      84.433  42.386  36.204  1.00  0.00           H  
ATOM    423 2HB  GLU A  28      83.129  43.425  35.648  1.00  0.00           H  
ATOM    424 1HG  GLU A  28      81.560  42.398  37.141  1.00  0.00           H  
ATOM    425 2HG  GLU A  28      82.703  41.124  37.561  1.00  0.00           H  
ATOM    426  N   ASN A  29      84.796  41.274  33.205  1.00 20.38           N  
ATOM    427  CA  ASN A  29      85.542  41.652  32.002  1.00 20.75           C  
ATOM    428  C   ASN A  29      85.950  40.388  31.237  1.00 20.95           C  
ATOM    429  O   ASN A  29      87.127  40.179  30.936  1.00 21.25           O  
ATOM    430  CB  ASN A  29      86.801  42.432  32.416  1.00 20.77           C  
ATOM    431  CG  ASN A  29      86.483  43.670  33.248  1.00 19.52           C  
ATOM    432  OD1 ASN A  29      86.176  44.730  32.709  1.00 20.94           O  
ATOM    433  ND2 ASN A  29      86.545  43.533  34.573  1.00 19.13           N  
ATOM    434  H   ASN A  29      85.138  40.515  33.778  1.00  0.00           H  
ATOM    435  HA  ASN A  29      84.907  42.292  31.387  1.00  0.00           H  
ATOM    436 1HB  ASN A  29      87.459  41.782  32.994  1.00  0.00           H  
ATOM    437 2HB  ASN A  29      87.347  42.741  31.525  1.00  0.00           H  
ATOM    438 1HD2 ASN A  29      86.346  44.313  35.166  1.00  0.00           H  
ATOM    439 2HD2 ASN A  29      86.790  42.651  34.973  1.00  0.00           H  
ATOM    440  N   PRO A  30      84.973  39.546  30.876  1.00 22.30           N  
ATOM    441  CA  PRO A  30      85.211  38.289  30.159  1.00 22.92           C  
ATOM    442  C   PRO A  30      85.985  38.328  28.841  1.00 22.22           C  
ATOM    443  O   PRO A  30      86.582  37.327  28.450  1.00 23.31           O  
ATOM    444  CB  PRO A  30      83.803  37.725  29.989  1.00 22.26           C  
ATOM    445  CG  PRO A  30      82.984  38.957  29.811  1.00 22.38           C  
ATOM    446  CD  PRO A  30      83.533  39.868  30.895  1.00 21.95           C  
ATOM    447  HA  PRO A  30      85.829  37.628  30.784  1.00  0.00           H  
ATOM    448 1HB  PRO A  30      83.772  37.045  29.125  1.00  0.00           H  
ATOM    449 2HB  PRO A  30      83.525  37.133  30.874  1.00  0.00           H  
ATOM    450 1HG  PRO A  30      83.112  39.354  28.793  1.00  0.00           H  
ATOM    451 2HG  PRO A  30      81.916  38.723  29.929  1.00  0.00           H  
ATOM    452 1HD  PRO A  30      83.341  40.917  30.625  1.00  0.00           H  
ATOM    453 2HD  PRO A  30      83.059  39.621  31.857  1.00  0.00           H  
ATOM    454  N   HIS A  31      85.987  39.468  28.159  1.00 22.23           N  
ATOM    455  CA  HIS A  31      86.698  39.560  26.885  1.00 22.67           C  
ATOM    456  C   HIS A  31      88.043  40.259  26.998  1.00 22.05           C  
ATOM    457  O   HIS A  31      88.761  40.409  26.005  1.00 23.18           O  
ATOM    458  CB  HIS A  31      85.820  40.275  25.862  1.00 24.39           C  
ATOM    459  CG  HIS A  31      84.516  39.582  25.626  1.00 25.48           C  
ATOM    460  ND1 HIS A  31      84.440  38.294  25.143  1.00 25.69           N  
ATOM    461  CD2 HIS A  31      83.242  39.966  25.877  1.00 25.99           C  
ATOM    462  CE1 HIS A  31      83.175  37.913  25.111  1.00 27.46           C  
ATOM    463  NE2 HIS A  31      82.429  38.909  25.552  1.00 26.27           N  
ATOM    464  H   HIS A  31      85.500  40.280  28.510  1.00  0.00           H  
ATOM    465  HA  HIS A  31      86.916  38.558  26.517  1.00  0.00           H  
ATOM    466 1HB  HIS A  31      85.618  41.291  26.203  1.00  0.00           H  
ATOM    467 2HB  HIS A  31      86.352  40.348  24.914  1.00  0.00           H  
ATOM    468  HD2 HIS A  31      82.922  40.932  26.268  1.00  0.00           H  
ATOM    469  HE1 HIS A  31      82.810  36.942  24.778  1.00  0.00           H  
ATOM    470  HE2 HIS A  31      81.423  38.900  25.639  1.00  0.00           H  
ATOM    471  N   LEU A  32      88.395  40.673  28.210  1.00 20.15           N  
ATOM    472  CA  LEU A  32      89.653  41.370  28.432  1.00 19.11           C  
ATOM    473  C   LEU A  32      90.575  40.619  29.390  1.00 18.75           C  
ATOM    474  O   LEU A  32      91.791  40.619  29.214  1.00 18.43           O  
ATOM    475  CB  LEU A  32      89.375  42.776  28.986  1.00 20.88           C  
ATOM    476  CG  LEU A  32      90.557  43.688  29.338  1.00 21.26           C  
ATOM    477  CD1 LEU A  32      91.308  44.075  28.072  1.00 23.73           C  
ATOM    478  CD2 LEU A  32      90.043  44.938  30.052  1.00 22.57           C  
ATOM    479  H   LEU A  32      87.782  40.503  28.994  1.00  0.00           H  
ATOM    480  HA  LEU A  32      90.171  41.460  27.478  1.00  0.00           H  
ATOM    481 1HB  LEU A  32      88.782  43.326  28.257  1.00  0.00           H  
ATOM    482 2HB  LEU A  32      88.790  42.680  29.901  1.00  0.00           H  
ATOM    483  HG  LEU A  32      91.246  43.154  29.993  1.00  0.00           H  
ATOM    484 1HD1 LEU A  32      92.146  44.723  28.330  1.00  0.00           H  
ATOM    485 2HD1 LEU A  32      91.682  43.176  27.582  1.00  0.00           H  
ATOM    486 3HD1 LEU A  32      90.635  44.604  27.398  1.00  0.00           H  
ATOM    487 1HD2 LEU A  32      90.884  45.586  30.303  1.00  0.00           H  
ATOM    488 2HD2 LEU A  32      89.355  45.474  29.398  1.00  0.00           H  
ATOM    489 3HD2 LEU A  32      89.524  44.648  30.965  1.00  0.00           H  
ATOM    490  N   VAL A  33      89.989  39.960  30.384  1.00 19.15           N  
ATOM    491  CA  VAL A  33      90.771  39.258  31.399  1.00 19.03           C  
ATOM    492  C   VAL A  33      90.511  37.756  31.462  1.00 18.65           C  
ATOM    493  O   VAL A  33      89.373  37.305  31.317  1.00 20.51           O  
ATOM    494  CB  VAL A  33      90.466  39.844  32.801  1.00 19.54           C  
ATOM    495  CG1 VAL A  33      91.529  39.392  33.804  1.00 19.69           C  
ATOM    496  CG2 VAL A  33      90.396  41.364  32.729  1.00 19.45           C  
ATOM    497  H   VAL A  33      88.981  39.943  30.441  1.00  0.00           H  
ATOM    498  HA  VAL A  33      91.830  39.400  31.180  1.00  0.00           H  
ATOM    499  HB  VAL A  33      89.509  39.453  33.148  1.00  0.00           H  
ATOM    500 1HG1 VAL A  33      91.304  39.810  34.786  1.00  0.00           H  
ATOM    501 2HG1 VAL A  33      91.532  38.304  33.865  1.00  0.00           H  
ATOM    502 3HG1 VAL A  33      92.509  39.741  33.478  1.00  0.00           H  
ATOM    503 1HG2 VAL A  33      90.181  41.765  33.719  1.00  0.00           H  
ATOM    504 2HG2 VAL A  33      91.351  41.756  32.378  1.00  0.00           H  
ATOM    505 3HG2 VAL A  33      89.606  41.660  32.038  1.00  0.00           H  
ATOM    506  N   SER A  34      91.575  36.991  31.679  1.00 18.15           N  
ATOM    507  CA  SER A  34      91.485  35.539  31.804  1.00 18.19           C  
ATOM    508  C   SER A  34      92.313  35.120  33.017  1.00 18.30           C  
ATOM    509  O   SER A  34      93.317  35.758  33.335  1.00 19.09           O  
ATOM    510  CB  SER A  34      92.052  34.849  30.559  1.00 20.39           C  
ATOM    511  OG  SER A  34      91.376  35.289  29.393  1.00 23.34           O  
ATOM    512  H   SER A  34      92.478  37.437  31.760  1.00  0.00           H  
ATOM    513  HA  SER A  34      90.434  35.265  31.903  1.00  0.00           H  
ATOM    514 1HB  SER A  34      93.116  35.068  30.475  1.00  0.00           H  
ATOM    515 2HB  SER A  34      91.947  33.770  30.662  1.00  0.00           H  
ATOM    516  HG  SER A  34      90.719  35.923  29.691  1.00  0.00           H  
ATOM    517  N   LYS A  35      91.888  34.059  33.696  1.00 17.70           N  
ATOM    518  CA  LYS A  35      92.634  33.558  34.850  1.00 17.66           C  
ATOM    519  C   LYS A  35      93.299  32.248  34.453  1.00 18.43           C  
ATOM    520  O   LYS A  35      92.625  31.263  34.145  1.00 21.33           O  
ATOM    521  CB  LYS A  35      91.709  33.317  36.053  1.00 17.46           C  
ATOM    522  CG  LYS A  35      92.470  32.894  37.316  1.00 18.03           C  
ATOM    523  CD  LYS A  35      91.548  32.641  38.520  1.00 19.60           C  
ATOM    524  CE  LYS A  35      90.725  31.371  38.362  1.00 20.58           C  
ATOM    525  NZ  LYS A  35      89.933  31.087  39.611  1.00 20.37           N  
ATOM    526  H   LYS A  35      91.039  33.588  33.417  1.00  0.00           H  
ATOM    527  HA  LYS A  35      93.375  34.306  35.134  1.00  0.00           H  
ATOM    528 1HB  LYS A  35      91.151  34.228  36.271  1.00  0.00           H  
ATOM    529 2HB  LYS A  35      90.985  32.540  35.806  1.00  0.00           H  
ATOM    530 1HG  LYS A  35      93.025  31.976  37.117  1.00  0.00           H  
ATOM    531 2HG  LYS A  35      93.179  33.674  37.592  1.00  0.00           H  
ATOM    532 1HD  LYS A  35      92.149  32.554  39.426  1.00  0.00           H  
ATOM    533 2HD  LYS A  35      90.864  33.482  38.638  1.00  0.00           H  
ATOM    534 1HE  LYS A  35      90.044  31.482  37.519  1.00  0.00           H  
ATOM    535 2HE  LYS A  35      91.388  30.531  38.157  1.00  0.00           H  
ATOM    536 1HZ  LYS A  35      89.396  30.241  39.484  1.00  0.00           H  
ATOM    537 2HZ  LYS A  35      90.564  30.971  40.392  1.00  0.00           H  
ATOM    538 3HZ  LYS A  35      89.308  31.858  39.796  1.00  0.00           H  
ATOM    539  N   ILE A  36      94.625  32.243  34.448  1.00 17.65           N  
ATOM    540  CA  ILE A  36      95.393  31.063  34.079  1.00 17.87           C  
ATOM    541  C   ILE A  36      96.027  30.407  35.299  1.00 19.13           C  
ATOM    542  O   ILE A  36      96.682  31.081  36.104  1.00 19.52           O  
ATOM    543  CB  ILE A  36      96.543  31.435  33.127  1.00 18.72           C  
ATOM    544  CG1 ILE A  36      95.994  32.111  31.872  1.00 20.35           C  
ATOM    545  CG2 ILE A  36      97.344  30.195  32.767  1.00 19.53           C  
ATOM    546  CD1 ILE A  36      97.075  32.778  31.047  1.00 21.80           C  
ATOM    547  H   ILE A  36      95.115  33.087  34.709  1.00  0.00           H  
ATOM    548  HA  ILE A  36      94.731  30.366  33.566  1.00  0.00           H  
ATOM    549  HB  ILE A  36      97.199  32.156  33.614  1.00  0.00           H  
ATOM    550 1HG1 ILE A  36      95.485  31.372  31.254  1.00  0.00           H  
ATOM    551 2HG1 ILE A  36      95.256  32.862  32.156  1.00  0.00           H  
ATOM    552 1HG2 ILE A  36      98.155  30.469  32.093  1.00  0.00           H  
ATOM    553 2HG2 ILE A  36      97.759  29.754  33.673  1.00  0.00           H  
ATOM    554 3HG2 ILE A  36      96.693  29.471  32.277  1.00  0.00           H  
ATOM    555 1HD1 ILE A  36      96.627  33.242  30.168  1.00  0.00           H  
ATOM    556 2HD1 ILE A  36      97.572  33.541  31.647  1.00  0.00           H  
ATOM    557 3HD1 ILE A  36      97.803  32.033  30.731  1.00  0.00           H  
ATOM    558  N   GLN A  37      95.842  29.100  35.449  1.00 18.15           N  
ATOM    559  CA  GLN A  37      96.484  28.409  36.559  1.00 18.77           C  
ATOM    560  C   GLN A  37      97.803  27.881  36.013  1.00 19.76           C  
ATOM    561  O   GLN A  37      97.814  27.053  35.089  1.00 20.95           O  
ATOM    562  CB  GLN A  37      95.630  27.244  37.082  1.00 20.70           C  
ATOM    563  CG  GLN A  37      96.314  26.506  38.244  1.00 21.99           C  
ATOM    564  CD  GLN A  37      95.440  25.465  38.930  1.00 23.41           C  
ATOM    565  OE1 GLN A  37      95.913  24.725  39.799  1.00 26.24           O  
ATOM    566  NE2 GLN A  37      94.173  25.402  38.554  1.00 22.10           N  
ATOM    567  H   GLN A  37      95.265  28.573  34.809  1.00  0.00           H  
ATOM    568  HA  GLN A  37      96.620  29.118  37.375  1.00  0.00           H  
ATOM    569 1HB  GLN A  37      94.665  27.623  37.418  1.00  0.00           H  
ATOM    570 2HB  GLN A  37      95.441  26.539  36.272  1.00  0.00           H  
ATOM    571 1HG  GLN A  37      97.195  25.989  37.864  1.00  0.00           H  
ATOM    572 2HG  GLN A  37      96.606  27.234  39.001  1.00  0.00           H  
ATOM    573 1HE2 GLN A  37      93.558  24.734  38.976  1.00  0.00           H  
ATOM    574 2HE2 GLN A  37      93.829  26.022  37.848  1.00  0.00           H  
ATOM    575  N   ILE A  38      98.917  28.367  36.558  1.00 19.06           N  
ATOM    576  CA  ILE A  38     100.227  27.930  36.086  1.00 19.17           C  
ATOM    577  C   ILE A  38     100.849  26.829  36.938  1.00 18.79           C  
ATOM    578  O   ILE A  38     101.944  26.353  36.638  1.00 19.64           O  
ATOM    579  CB  ILE A  38     101.228  29.112  35.985  1.00 19.01           C  
ATOM    580  CG1 ILE A  38     101.462  29.740  37.362  1.00 19.22           C  
ATOM    581  CG2 ILE A  38     100.694  30.156  35.014  1.00 19.77           C  
ATOM    582  CD1 ILE A  38     102.592  30.758  37.371  1.00 20.93           C  
ATOM    583  H   ILE A  38      98.864  29.044  37.305  1.00  0.00           H  
ATOM    584  HA  ILE A  38     100.111  27.502  35.091  1.00  0.00           H  
ATOM    585  HB  ILE A  38     102.189  28.745  35.627  1.00  0.00           H  
ATOM    586 1HG1 ILE A  38     100.549  30.231  37.698  1.00  0.00           H  
ATOM    587 2HG1 ILE A  38     101.696  28.957  38.084  1.00  0.00           H  
ATOM    588 1HG2 ILE A  38     101.399  30.984  34.946  1.00  0.00           H  
ATOM    589 2HG2 ILE A  38     100.567  29.706  34.030  1.00  0.00           H  
ATOM    590 3HG2 ILE A  38      99.733  30.526  35.370  1.00  0.00           H  
ATOM    591 1HD1 ILE A  38     102.707  31.165  38.376  1.00  0.00           H  
ATOM    592 2HD1 ILE A  38     103.521  30.274  37.067  1.00  0.00           H  
ATOM    593 3HD1 ILE A  38     102.360  31.565  36.678  1.00  0.00           H  
ATOM    594  N   GLY A  39     100.150  26.424  37.996  1.00 18.14           N  
ATOM    595  CA  GLY A  39     100.655  25.358  38.839  1.00 17.68           C  
ATOM    596  C   GLY A  39      99.950  25.301  40.173  1.00 16.62           C  
ATOM    597  O   GLY A  39      98.903  25.919  40.359  1.00 17.37           O  
ATOM    598  H   GLY A  39      99.264  26.853  38.223  1.00  0.00           H  
ATOM    599 1HA  GLY A  39     100.533  24.402  38.329  1.00  0.00           H  
ATOM    600 2HA  GLY A  39     101.722  25.500  39.005  1.00  0.00           H  
ATOM    601  N   ASN A  40     100.515  24.521  41.091  1.00 17.31           N  
ATOM    602  CA  ASN A  40      99.987  24.402  42.447  1.00 18.32           C  
ATOM    603  C   ASN A  40     101.176  24.556  43.375  1.00 18.00           C  
ATOM    604  O   ASN A  40     102.286  24.114  43.060  1.00 18.48           O  
ATOM    605  CB  ASN A  40      99.318  23.044  42.691  1.00 18.97           C  
ATOM    606  CG  ASN A  40      97.982  22.919  41.995  1.00 20.71           C  
ATOM    607  OD1 ASN A  40      97.920  22.632  40.805  1.00 23.75           O  
ATOM    608  ND2 ASN A  40      96.907  23.150  42.731  1.00 20.38           N  
ATOM    609  H   ASN A  40     101.338  23.995  40.836  1.00  0.00           H  
ATOM    610  HA  ASN A  40      99.233  25.177  42.594  1.00  0.00           H  
ATOM    611 1HB  ASN A  40      99.973  22.247  42.338  1.00  0.00           H  
ATOM    612 2HB  ASN A  40      99.171  22.898  43.761  1.00  0.00           H  
ATOM    613 1HD2 ASN A  40      95.997  23.082  42.322  1.00  0.00           H  
ATOM    614 2HD2 ASN A  40      97.005  23.393  43.696  1.00  0.00           H  
ATOM    615  N   THR A  41     100.951  25.189  44.518  1.00 17.43           N  
ATOM    616  CA  THR A  41     102.015  25.413  45.489  1.00 17.03           C  
ATOM    617  C   THR A  41     102.417  24.127  46.200  1.00 17.86           C  
ATOM    618  O   THR A  41     101.822  23.065  45.990  1.00 16.64           O  
ATOM    619  CB  THR A  41     101.578  26.394  46.577  1.00 16.51           C  
ATOM    620  OG1 THR A  41     100.544  25.783  47.357  1.00 13.67           O  
ATOM    621  CG2 THR A  41     101.061  27.691  45.966  1.00 16.10           C  
ATOM    622  H   THR A  41     100.020  25.524  44.722  1.00  0.00           H  
ATOM    623  HA  THR A  41     102.873  25.840  44.970  1.00  0.00           H  
ATOM    624  HB  THR A  41     102.425  26.621  47.224  1.00  0.00           H  
ATOM    625  HG1 THR A  41     100.366  24.903  47.017  1.00  0.00           H  
ATOM    626 1HG2 THR A  41     100.757  28.372  46.761  1.00  0.00           H  
ATOM    627 2HG2 THR A  41     101.850  28.154  45.373  1.00  0.00           H  
ATOM    628 3HG2 THR A  41     100.206  27.476  45.326  1.00  0.00           H  
ATOM    629  N   TYR A  42     103.429  24.234  47.055  1.00 16.61           N  
ATOM    630  CA  TYR A  42     103.888  23.084  47.816  1.00 17.11           C  
ATOM    631  C   TYR A  42     102.724  22.461  48.595  1.00 17.54           C  
ATOM    632  O   TYR A  42     102.594  21.233  48.669  1.00 17.99           O  
ATOM    633  CB  TYR A  42     104.979  23.496  48.803  1.00 17.24           C  
ATOM    634  CG  TYR A  42     105.471  22.336  49.638  1.00 18.28           C  
ATOM    635  CD1 TYR A  42     106.402  21.429  49.128  1.00 17.47           C  
ATOM    636  CD2 TYR A  42     104.969  22.115  50.917  1.00 17.70           C  
ATOM    637  CE1 TYR A  42     106.817  20.328  49.875  1.00 18.24           C  
ATOM    638  CE2 TYR A  42     105.378  21.010  51.674  1.00 18.08           C  
ATOM    639  CZ  TYR A  42     106.298  20.125  51.142  1.00 18.15           C  
ATOM    640  OH  TYR A  42     106.684  19.027  51.879  1.00 19.80           O  
ATOM    641  H   TYR A  42     103.890  25.124  47.182  1.00  0.00           H  
ATOM    642  HA  TYR A  42     104.304  22.353  47.122  1.00  0.00           H  
ATOM    643 1HB  TYR A  42     105.823  23.921  48.257  1.00  0.00           H  
ATOM    644 2HB  TYR A  42     104.596  24.270  49.467  1.00  0.00           H  
ATOM    645  HD1 TYR A  42     106.816  21.576  48.130  1.00  0.00           H  
ATOM    646  HD2 TYR A  42     104.244  22.807  51.345  1.00  0.00           H  
ATOM    647  HE1 TYR A  42     107.545  19.631  49.460  1.00  0.00           H  
ATOM    648  HE2 TYR A  42     104.971  20.853  52.673  1.00  0.00           H  
ATOM    649  HH  TYR A  42     106.225  19.031  52.722  1.00  0.00           H  
ATOM    650  N   GLU A  43     101.883  23.314  49.176  1.00 16.29           N  
ATOM    651  CA  GLU A  43     100.747  22.846  49.963  1.00 16.11           C  
ATOM    652  C   GLU A  43      99.479  22.582  49.157  1.00 17.95           C  
ATOM    653  O   GLU A  43      98.417  22.323  49.726  1.00 18.04           O  
ATOM    654  CB  GLU A  43     100.475  23.818  51.121  1.00 16.32           C  
ATOM    655  CG  GLU A  43     101.569  23.751  52.181  1.00 15.38           C  
ATOM    656  CD  GLU A  43     101.231  24.508  53.454  1.00 16.05           C  
ATOM    657  OE1 GLU A  43     101.991  24.371  54.435  1.00 18.28           O  
ATOM    658  OE2 GLU A  43     100.218  25.230  53.474  1.00 19.10           O  
ATOM    659  H   GLU A  43     102.033  24.307  49.071  1.00  0.00           H  
ATOM    660  HA  GLU A  43     100.991  21.866  50.375  1.00  0.00           H  
ATOM    661 1HB  GLU A  43     100.410  24.835  50.735  1.00  0.00           H  
ATOM    662 2HB  GLU A  43      99.515  23.579  51.579  1.00  0.00           H  
ATOM    663 1HG  GLU A  43     101.748  22.707  52.438  1.00  0.00           H  
ATOM    664 2HG  GLU A  43     102.490  24.157  51.764  1.00  0.00           H  
ATOM    665  N   GLY A  44      99.596  22.659  47.832  1.00 15.92           N  
ATOM    666  CA  GLY A  44      98.470  22.366  46.961  1.00 16.77           C  
ATOM    667  C   GLY A  44      97.573  23.502  46.507  1.00 16.47           C  
ATOM    668  O   GLY A  44      96.594  23.257  45.796  1.00 19.08           O  
ATOM    669  H   GLY A  44     100.480  22.925  47.421  1.00  0.00           H  
ATOM    670 1HA  GLY A  44      98.831  21.897  46.046  1.00  0.00           H  
ATOM    671 2HA  GLY A  44      97.809  21.651  47.449  1.00  0.00           H  
ATOM    672  N   ARG A  45      97.886  24.736  46.896  1.00 15.68           N  
ATOM    673  CA  ARG A  45      97.053  25.872  46.504  1.00 14.81           C  
ATOM    674  C   ARG A  45      97.277  26.223  45.035  1.00 15.62           C  
ATOM    675  O   ARG A  45      98.394  26.138  44.532  1.00 16.54           O  
ATOM    676  CB  ARG A  45      97.381  27.107  47.355  1.00 15.24           C  
ATOM    677  CG  ARG A  45      97.164  26.932  48.862  1.00 14.52           C  
ATOM    678  CD  ARG A  45      97.450  28.243  49.605  1.00 14.56           C  
ATOM    679  NE  ARG A  45      96.981  28.200  50.989  1.00 15.35           N  
ATOM    680  CZ  ARG A  45      97.630  27.613  51.991  1.00 15.10           C  
ATOM    681  NH1 ARG A  45      98.800  27.023  51.780  1.00 15.20           N  
ATOM    682  NH2 ARG A  45      97.081  27.580  53.204  1.00 14.76           N  
ATOM    683  H   ARG A  45      98.703  24.899  47.467  1.00  0.00           H  
ATOM    684  HA  ARG A  45      96.008  25.607  46.667  1.00  0.00           H  
ATOM    685 1HB  ARG A  45      98.423  27.386  47.204  1.00  0.00           H  
ATOM    686 2HB  ARG A  45      96.766  27.947  47.030  1.00  0.00           H  
ATOM    687 1HG  ARG A  45      96.131  26.639  49.049  1.00  0.00           H  
ATOM    688 2HG  ARG A  45      97.835  26.159  49.239  1.00  0.00           H  
ATOM    689 1HD  ARG A  45      98.524  28.429  49.615  1.00  0.00           H  
ATOM    690 2HD  ARG A  45      96.945  29.065  49.100  1.00  0.00           H  
ATOM    691  HE  ARG A  45      96.100  28.649  51.201  1.00  0.00           H  
ATOM    692 1HH1 ARG A  45      99.203  27.018  50.854  1.00  0.00           H  
ATOM    693 2HH1 ARG A  45      99.287  26.579  52.545  1.00  0.00           H  
ATOM    694 1HH2 ARG A  45      96.175  28.000  53.360  1.00  0.00           H  
ATOM    695 2HH2 ARG A  45      97.570  27.136  53.967  1.00  0.00           H  
ATOM    696  N   PRO A  46      96.212  26.614  44.327  1.00 15.77           N  
ATOM    697  CA  PRO A  46      96.405  26.967  42.916  1.00 16.63           C  
ATOM    698  C   PRO A  46      97.232  28.252  42.790  1.00 16.73           C  
ATOM    699  O   PRO A  46      97.155  29.132  43.650  1.00 16.54           O  
ATOM    700  CB  PRO A  46      94.974  27.145  42.406  1.00 16.85           C  
ATOM    701  CG  PRO A  46      94.252  27.651  43.627  1.00 19.34           C  
ATOM    702  CD  PRO A  46      94.803  26.763  44.724  1.00 17.29           C  
ATOM    703  HA  PRO A  46      96.906  26.135  42.400  1.00  0.00           H  
ATOM    704 1HB  PRO A  46      94.960  27.850  41.562  1.00  0.00           H  
ATOM    705 2HB  PRO A  46      94.587  26.187  42.030  1.00  0.00           H  
ATOM    706 1HG  PRO A  46      94.464  28.720  43.778  1.00  0.00           H  
ATOM    707 2HG  PRO A  46      93.164  27.559  43.491  1.00  0.00           H  
ATOM    708 1HD  PRO A  46      94.698  27.270  45.694  1.00  0.00           H  
ATOM    709 2HD  PRO A  46      94.263  25.805  44.727  1.00  0.00           H  
ATOM    710  N   ILE A  47      98.037  28.339  41.731  1.00 16.99           N  
ATOM    711  CA  ILE A  47      98.861  29.525  41.466  1.00 15.78           C  
ATOM    712  C   ILE A  47      98.222  30.159  40.236  1.00 16.17           C  
ATOM    713  O   ILE A  47      98.151  29.526  39.181  1.00 17.33           O  
ATOM    714  CB  ILE A  47     100.323  29.146  41.152  1.00 14.85           C  
ATOM    715  CG1 ILE A  47     100.919  28.345  42.318  1.00 15.30           C  
ATOM    716  CG2 ILE A  47     101.145  30.413  40.903  1.00 14.95           C  
ATOM    717  CD1 ILE A  47     102.343  27.853  42.067  1.00 16.63           C  
ATOM    718  H   ILE A  47      98.078  27.559  41.091  1.00  0.00           H  
ATOM    719  HA  ILE A  47      98.859  30.153  42.356  1.00  0.00           H  
ATOM    720  HB  ILE A  47     100.353  28.517  40.263  1.00  0.00           H  
ATOM    721 1HG1 ILE A  47     100.925  28.961  43.217  1.00  0.00           H  
ATOM    722 2HG1 ILE A  47     100.291  27.477  42.522  1.00  0.00           H  
ATOM    723 1HG2 ILE A  47     102.177  30.140  40.682  1.00  0.00           H  
ATOM    724 2HG2 ILE A  47     100.726  30.958  40.059  1.00  0.00           H  
ATOM    725 3HG2 ILE A  47     101.119  31.044  41.791  1.00  0.00           H  
ATOM    726 1HD1 ILE A  47     102.694  27.296  42.936  1.00  0.00           H  
ATOM    727 2HD1 ILE A  47     102.355  27.204  41.191  1.00  0.00           H  
ATOM    728 3HD1 ILE A  47     102.998  28.706  41.896  1.00  0.00           H  
ATOM    729  N   TYR A  48      97.759  31.404  40.373  1.00 16.75           N  
ATOM    730  CA  TYR A  48      97.067  32.085  39.287  1.00 16.36           C  
ATOM    731  C   TYR A  48      97.742  33.308  38.689  1.00 17.28           C  
ATOM    732  O   TYR A  48      98.303  34.145  39.396  1.00 17.80           O  
ATOM    733  CB  TYR A  48      95.679  32.529  39.747  1.00 16.59           C  
ATOM    734  CG  TYR A  48      94.734  31.415  40.115  1.00 16.98           C  
ATOM    735  CD1 TYR A  48      94.398  30.424  39.192  1.00 17.06           C  
ATOM    736  CD2 TYR A  48      94.133  31.382  41.372  1.00 17.94           C  
ATOM    737  CE1 TYR A  48      93.479  29.426  39.516  1.00 17.95           C  
ATOM    738  CE2 TYR A  48      93.214  30.393  41.705  1.00 17.80           C  
ATOM    739  CZ  TYR A  48      92.890  29.420  40.772  1.00 18.97           C  
ATOM    740  OH  TYR A  48      91.955  28.459  41.098  1.00 20.22           O  
ATOM    741  H   TYR A  48      97.891  31.886  41.251  1.00  0.00           H  
ATOM    742  HA  TYR A  48      96.956  31.388  38.456  1.00  0.00           H  
ATOM    743 1HB  TYR A  48      95.774  33.176  40.620  1.00  0.00           H  
ATOM    744 2HB  TYR A  48      95.203  33.111  38.958  1.00  0.00           H  
ATOM    745  HD1 TYR A  48      94.856  30.423  38.202  1.00  0.00           H  
ATOM    746  HD2 TYR A  48      94.380  32.141  42.114  1.00  0.00           H  
ATOM    747  HE1 TYR A  48      93.227  28.659  38.784  1.00  0.00           H  
ATOM    748  HE2 TYR A  48      92.754  30.387  42.693  1.00  0.00           H  
ATOM    749  HH  TYR A  48      91.638  28.612  41.991  1.00  0.00           H  
ATOM    750  N   VAL A  49      97.636  33.417  37.369  1.00 16.43           N  
ATOM    751  CA  VAL A  49      98.170  34.555  36.636  1.00 16.39           C  
ATOM    752  C   VAL A  49      96.998  35.142  35.852  1.00 16.20           C  
ATOM    753  O   VAL A  49      96.220  34.399  35.245  1.00 16.64           O  
ATOM    754  CB  VAL A  49      99.270  34.128  35.632  1.00 14.51           C  
ATOM    755  CG1 VAL A  49      99.673  35.313  34.759  1.00 16.76           C  
ATOM    756  CG2 VAL A  49     100.491  33.600  36.386  1.00 16.85           C  
ATOM    757  H   VAL A  49      97.167  32.681  36.861  1.00  0.00           H  
ATOM    758  HA  VAL A  49      98.616  35.248  37.350  1.00  0.00           H  
ATOM    759  HB  VAL A  49      98.875  33.344  34.986  1.00  0.00           H  
ATOM    760 1HG1 VAL A  49     100.447  35.001  34.057  1.00  0.00           H  
ATOM    761 2HG1 VAL A  49      98.804  35.670  34.206  1.00  0.00           H  
ATOM    762 3HG1 VAL A  49     100.058  36.115  35.389  1.00  0.00           H  
ATOM    763 1HG2 VAL A  49     101.258  33.302  35.672  1.00  0.00           H  
ATOM    764 2HG2 VAL A  49     100.884  34.382  37.036  1.00  0.00           H  
ATOM    765 3HG2 VAL A  49     100.202  32.739  36.989  1.00  0.00           H  
ATOM    766  N   LEU A  50      96.850  36.462  35.891  1.00 15.36           N  
ATOM    767  CA  LEU A  50      95.787  37.124  35.140  1.00 15.57           C  
ATOM    768  C   LEU A  50      96.355  37.569  33.798  1.00 16.50           C  
ATOM    769  O   LEU A  50      97.422  38.179  33.734  1.00 17.12           O  
ATOM    770  CB  LEU A  50      95.257  38.359  35.877  1.00 16.74           C  
ATOM    771  CG  LEU A  50      94.411  38.136  37.130  1.00 16.77           C  
ATOM    772  CD1 LEU A  50      93.953  39.488  37.648  1.00 17.32           C  
ATOM    773  CD2 LEU A  50      93.205  37.259  36.812  1.00 17.19           C  
ATOM    774  H   LEU A  50      97.481  37.021  36.448  1.00  0.00           H  
ATOM    775  HA  LEU A  50      94.962  36.423  35.018  1.00  0.00           H  
ATOM    776 1HB  LEU A  50      96.104  38.973  36.180  1.00  0.00           H  
ATOM    777 2HB  LEU A  50      94.643  38.939  35.188  1.00  0.00           H  
ATOM    778  HG  LEU A  50      95.014  37.644  37.894  1.00  0.00           H  
ATOM    779 1HD1 LEU A  50      93.347  39.348  38.543  1.00  0.00           H  
ATOM    780 2HD1 LEU A  50      94.823  40.098  37.891  1.00  0.00           H  
ATOM    781 3HD1 LEU A  50      93.360  39.988  36.883  1.00  0.00           H  
ATOM    782 1HD2 LEU A  50      92.614  37.110  37.717  1.00  0.00           H  
ATOM    783 2HD2 LEU A  50      92.591  37.745  36.054  1.00  0.00           H  
ATOM    784 3HD2 LEU A  50      93.546  36.293  36.438  1.00  0.00           H  
ATOM    785  N   LYS A  51      95.633  37.257  32.730  1.00 16.92           N  
ATOM    786  CA  LYS A  51      96.049  37.647  31.391  1.00 17.06           C  
ATOM    787  C   LYS A  51      95.128  38.761  30.915  1.00 17.50           C  
ATOM    788  O   LYS A  51      93.909  38.605  30.920  1.00 18.19           O  
ATOM    789  CB  LYS A  51      95.948  36.459  30.425  1.00 17.51           C  
ATOM    790  CG  LYS A  51      96.160  36.825  28.941  1.00 18.37           C  
ATOM    791  CD  LYS A  51      95.891  35.621  28.036  1.00 19.40           C  
ATOM    792  CE  LYS A  51      96.039  35.978  26.563  1.00 21.68           C  
ATOM    793  NZ  LYS A  51      95.863  34.763  25.695  1.00 19.68           N  
ATOM    794  H   LYS A  51      94.775  36.737  32.847  1.00  0.00           H  
ATOM    795  HA  LYS A  51      97.089  37.973  31.433  1.00  0.00           H  
ATOM    796 1HB  LYS A  51      96.691  35.707  30.694  1.00  0.00           H  
ATOM    797 2HB  LYS A  51      94.965  35.996  30.519  1.00  0.00           H  
ATOM    798 1HG  LYS A  51      95.486  37.637  28.666  1.00  0.00           H  
ATOM    799 2HG  LYS A  51      97.185  37.162  28.792  1.00  0.00           H  
ATOM    800 1HD  LYS A  51      96.593  34.821  28.276  1.00  0.00           H  
ATOM    801 2HD  LYS A  51      94.878  35.256  28.208  1.00  0.00           H  
ATOM    802 1HE  LYS A  51      95.294  36.725  26.293  1.00  0.00           H  
ATOM    803 2HE  LYS A  51      97.027  36.404  26.389  1.00  0.00           H  
ATOM    804 1HZ  LYS A  51      95.966  35.024  24.725  1.00  0.00           H  
ATOM    805 2HZ  LYS A  51      96.562  34.074  25.934  1.00  0.00           H  
ATOM    806 3HZ  LYS A  51      94.943  34.374  25.843  1.00  0.00           H  
ATOM    807  N   PHE A  52      95.712  39.896  30.543  1.00 18.11           N  
ATOM    808  CA  PHE A  52      94.943  41.017  30.019  1.00 16.94           C  
ATOM    809  C   PHE A  52      95.336  41.096  28.550  1.00 17.38           C  
ATOM    810  O   PHE A  52      96.509  41.256  28.229  1.00 17.81           O  
ATOM    811  CB  PHE A  52      95.312  42.320  30.730  1.00 17.15           C  
ATOM    812  CG  PHE A  52      95.016  42.309  32.200  1.00 17.26           C  
ATOM    813  CD1 PHE A  52      95.953  41.814  33.107  1.00 16.61           C  
ATOM    814  CD2 PHE A  52      93.796  42.778  32.680  1.00 17.22           C  
ATOM    815  CE1 PHE A  52      95.680  41.787  34.477  1.00 16.99           C  
ATOM    816  CE2 PHE A  52      93.512  42.757  34.050  1.00 17.49           C  
ATOM    817  CZ  PHE A  52      94.458  42.260  34.945  1.00 16.69           C  
ATOM    818  H   PHE A  52      96.715  39.983  30.626  1.00  0.00           H  
ATOM    819  HA  PHE A  52      93.884  40.821  30.191  1.00  0.00           H  
ATOM    820 1HB  PHE A  52      96.375  42.518  30.598  1.00  0.00           H  
ATOM    821 2HB  PHE A  52      94.766  43.148  30.279  1.00  0.00           H  
ATOM    822  HD1 PHE A  52      96.910  41.445  32.736  1.00  0.00           H  
ATOM    823  HD2 PHE A  52      93.058  43.166  31.976  1.00  0.00           H  
ATOM    824  HE1 PHE A  52      96.423  41.397  35.172  1.00  0.00           H  
ATOM    825  HE2 PHE A  52      92.555  43.126  34.419  1.00  0.00           H  
ATOM    826  HZ  PHE A  52      94.238  42.242  36.011  1.00  0.00           H  
ATOM    827  N   SER A  53      94.353  40.965  27.666  1.00 18.32           N  
ATOM    828  CA  SER A  53      94.624  40.981  26.232  1.00 18.62           C  
ATOM    829  C   SER A  53      93.447  41.542  25.447  1.00 19.01           C  
ATOM    830  O   SER A  53      92.286  41.350  25.822  1.00 19.82           O  
ATOM    831  CB  SER A  53      94.914  39.553  25.759  1.00 19.92           C  
ATOM    832  OG  SER A  53      95.053  39.483  24.344  1.00 19.48           O  
ATOM    833  H   SER A  53      93.402  40.852  27.986  1.00  0.00           H  
ATOM    834  HA  SER A  53      95.501  41.605  26.052  1.00  0.00           H  
ATOM    835 1HB  SER A  53      95.830  39.193  26.228  1.00  0.00           H  
ATOM    836 2HB  SER A  53      94.105  38.895  26.073  1.00  0.00           H  
ATOM    837  HG  SER A  53      94.927  40.378  24.021  1.00  0.00           H  
ATOM    838  N   THR A  54      93.748  42.238  24.353  1.00 20.02           N  
ATOM    839  CA  THR A  54      92.692  42.799  23.521  1.00 20.15           C  
ATOM    840  C   THR A  54      92.644  42.082  22.172  1.00 21.55           C  
ATOM    841  O   THR A  54      92.065  42.588  21.207  1.00 23.39           O  
ATOM    842  CB  THR A  54      92.885  44.318  23.306  1.00 20.06           C  
ATOM    843  OG1 THR A  54      94.073  44.554  22.545  1.00 21.43           O  
ATOM    844  CG2 THR A  54      92.991  45.030  24.657  1.00 22.32           C  
ATOM    845  H   THR A  54      94.712  42.384  24.089  1.00  0.00           H  
ATOM    846  HA  THR A  54      91.737  42.646  24.024  1.00  0.00           H  
ATOM    847  HB  THR A  54      92.036  44.718  22.752  1.00  0.00           H  
ATOM    848  HG1 THR A  54      94.490  43.715  22.335  1.00  0.00           H  
ATOM    849 1HG2 THR A  54      93.126  46.099  24.495  1.00  0.00           H  
ATOM    850 2HG2 THR A  54      92.079  44.862  25.229  1.00  0.00           H  
ATOM    851 3HG2 THR A  54      93.843  44.637  25.209  1.00  0.00           H  
ATOM    852  N   GLY A  55      93.265  40.906  22.115  1.00 21.65           N  
ATOM    853  CA  GLY A  55      93.258  40.119  20.890  1.00 22.54           C  
ATOM    854  C   GLY A  55      94.598  39.565  20.448  1.00 22.65           C  
ATOM    855  O   GLY A  55      95.501  39.348  21.262  1.00 21.24           O  
ATOM    856  H   GLY A  55      93.749  40.549  22.926  1.00  0.00           H  
ATOM    857 1HA  GLY A  55      92.582  39.272  21.006  1.00  0.00           H  
ATOM    858 2HA  GLY A  55      92.875  40.726  20.070  1.00  0.00           H  
ATOM    859  N   GLY A  56      94.707  39.315  19.144  1.00 20.77           N  
ATOM    860  CA  GLY A  56      95.934  38.805  18.567  1.00 20.62           C  
ATOM    861  C   GLY A  56      96.248  37.337  18.759  1.00 21.07           C  
ATOM    862  O   GLY A  56      95.448  36.551  19.279  1.00 21.11           O  
ATOM    863  H   GLY A  56      93.914  39.485  18.542  1.00  0.00           H  
ATOM    864 1HA  GLY A  56      95.928  38.976  17.490  1.00  0.00           H  
ATOM    865 2HA  GLY A  56      96.783  39.353  18.975  1.00  0.00           H  
ATOM    866  N   SER A  57      97.440  36.970  18.309  1.00 21.20           N  
ATOM    867  CA  SER A  57      97.941  35.612  18.421  1.00 22.09           C  
ATOM    868  C   SER A  57      99.371  35.679  18.940  1.00 23.06           C  
ATOM    869  O   SER A  57     100.266  36.188  18.258  1.00 22.94           O  
ATOM    870  CB  SER A  57      97.929  34.919  17.058  1.00 22.68           C  
ATOM    871  OG  SER A  57      98.553  33.648  17.146  1.00 22.91           O  
ATOM    872  H   SER A  57      98.018  37.673  17.871  1.00  0.00           H  
ATOM    873  HA  SER A  57      97.290  35.058  19.098  1.00  0.00           H  
ATOM    874 1HB  SER A  57      96.900  34.806  16.716  1.00  0.00           H  
ATOM    875 2HB  SER A  57      98.449  35.540  16.330  1.00  0.00           H  
ATOM    876  HG  SER A  57      98.827  33.551  18.061  1.00  0.00           H  
ATOM    877  N   LYS A  58      99.581  35.173  20.151  1.00 23.05           N  
ATOM    878  CA  LYS A  58     100.906  35.164  20.756  1.00 23.42           C  
ATOM    879  C   LYS A  58     101.558  36.543  20.735  1.00 22.94           C  
ATOM    880  O   LYS A  58     102.725  36.684  20.362  1.00 25.99           O  
ATOM    881  CB  LYS A  58     101.801  34.152  20.029  1.00 24.60           C  
ATOM    882  CG  LYS A  58     101.299  32.719  20.109  1.00 26.10           C  
ATOM    883  CD  LYS A  58     102.298  31.742  19.505  1.00 29.19           C  
ATOM    884  CE  LYS A  58     101.872  30.305  19.767  1.00 30.74           C  
ATOM    885  NZ  LYS A  58     100.601  30.233  20.538  1.00  0.00           N  
ATOM    886  H   LYS A  58      98.803  34.785  20.665  1.00  0.00           H  
ATOM    887  HA  LYS A  58     100.808  34.865  21.800  1.00  0.00           H  
ATOM    888 1HB  LYS A  58     101.880  34.426  18.977  1.00  0.00           H  
ATOM    889 2HB  LYS A  58     102.805  34.184  20.452  1.00  0.00           H  
ATOM    890 1HG  LYS A  58     101.130  32.450  21.152  1.00  0.00           H  
ATOM    891 2HG  LYS A  58     100.354  32.634  19.573  1.00  0.00           H  
ATOM    892 1HD  LYS A  58     102.365  31.908  18.429  1.00  0.00           H  
ATOM    893 2HD  LYS A  58     103.282  31.911  19.943  1.00  0.00           H  
ATOM    894 1HE  LYS A  58     101.737  29.787  18.819  1.00  0.00           H  
ATOM    895 2HE  LYS A  58     102.652  29.791  20.328  1.00  0.00           H  
ATOM    896 1HZ  LYS A  58     100.354  29.265  20.691  1.00  0.00           H  
ATOM    897 2HZ  LYS A  58     100.721  30.695  21.429  1.00  0.00           H  
ATOM    898 3HZ  LYS A  58      99.866  30.690  20.019  1.00  0.00           H  
ATOM    899  N   ARG A  59     100.798  37.559  21.133  1.00 22.83           N  
ATOM    900  CA  ARG A  59     101.306  38.927  21.157  1.00 21.23           C  
ATOM    901  C   ARG A  59     102.473  39.096  22.122  1.00 21.79           C  
ATOM    902  O   ARG A  59     102.597  38.352  23.100  1.00 22.28           O  
ATOM    903  CB  ARG A  59     100.201  39.911  21.570  1.00 21.72           C  
ATOM    904  CG  ARG A  59      99.179  40.217  20.489  1.00 21.65           C  
ATOM    905  CD  ARG A  59      98.227  41.340  20.898  1.00 20.94           C  
ATOM    906  NE  ARG A  59      97.370  41.737  19.779  1.00 21.70           N  
ATOM    907  CZ  ARG A  59      96.327  42.555  19.865  1.00 22.73           C  
ATOM    908  NH1 ARG A  59      95.976  43.087  21.031  1.00 22.13           N  
ATOM    909  NH2 ARG A  59      95.629  42.850  18.771  1.00 23.76           N  
ATOM    910  H   ARG A  59      99.848  37.382  21.426  1.00  0.00           H  
ATOM    911  HA  ARG A  59     101.645  39.188  20.154  1.00  0.00           H  
ATOM    912 1HB  ARG A  59      99.662  39.513  22.429  1.00  0.00           H  
ATOM    913 2HB  ARG A  59     100.651  40.856  21.875  1.00  0.00           H  
ATOM    914 1HG  ARG A  59      99.694  40.524  19.578  1.00  0.00           H  
ATOM    915 2HG  ARG A  59      98.584  39.325  20.287  1.00  0.00           H  
ATOM    916 1HD  ARG A  59      97.595  41.000  21.718  1.00  0.00           H  
ATOM    917 2HD  ARG A  59      98.804  42.206  21.220  1.00  0.00           H  
ATOM    918  HE  ARG A  59      97.585  41.361  18.865  1.00  0.00           H  
ATOM    919 1HH1 ARG A  59      96.504  42.871  21.864  1.00  0.00           H  
ATOM    920 2HH1 ARG A  59      95.181  43.707  21.084  1.00  0.00           H  
ATOM    921 1HH2 ARG A  59      95.893  42.452  17.880  1.00  0.00           H  
ATOM    922 2HH2 ARG A  59      94.836  43.471  18.831  1.00  0.00           H  
ATOM    923  N   PRO A  60     103.360  40.065  21.847  1.00 21.56           N  
ATOM    924  CA  PRO A  60     104.495  40.295  22.744  1.00 20.93           C  
ATOM    925  C   PRO A  60     103.849  40.666  24.074  1.00 19.83           C  
ATOM    926  O   PRO A  60     102.780  41.279  24.089  1.00 18.97           O  
ATOM    927  CB  PRO A  60     105.228  41.469  22.090  1.00 21.96           C  
ATOM    928  CG  PRO A  60     104.147  42.164  21.297  1.00 22.42           C  
ATOM    929  CD  PRO A  60     103.375  41.014  20.720  1.00 22.12           C  
ATOM    930  HA  PRO A  60     105.130  39.397  22.761  1.00  0.00           H  
ATOM    931 1HB  PRO A  60     105.677  42.110  22.863  1.00  0.00           H  
ATOM    932 2HB  PRO A  60     106.052  41.096  21.464  1.00  0.00           H  
ATOM    933 1HG  PRO A  60     103.547  42.809  21.956  1.00  0.00           H  
ATOM    934 2HG  PRO A  60     104.596  42.818  20.535  1.00  0.00           H  
ATOM    935 1HD  PRO A  60     102.365  41.351  20.445  1.00  0.00           H  
ATOM    936 2HD  PRO A  60     103.905  40.620  19.840  1.00  0.00           H  
ATOM    937  N   ALA A  61     104.487  40.317  25.184  1.00 18.46           N  
ATOM    938  CA  ALA A  61     103.863  40.587  26.469  1.00 18.39           C  
ATOM    939  C   ALA A  61     104.741  41.148  27.567  1.00 17.67           C  
ATOM    940  O   ALA A  61     105.971  41.072  27.524  1.00 19.05           O  
ATOM    941  CB  ALA A  61     103.198  39.307  26.967  1.00 18.58           C  
ATOM    942  H   ALA A  61     105.392  39.870  25.161  1.00  0.00           H  
ATOM    943  HA  ALA A  61     103.109  41.361  26.323  1.00  0.00           H  
ATOM    944 1HB  ALA A  61     102.725  39.494  27.931  1.00  0.00           H  
ATOM    945 2HB  ALA A  61     102.443  38.986  26.249  1.00  0.00           H  
ATOM    946 3HB  ALA A  61     103.949  38.526  27.077  1.00  0.00           H  
ATOM    947  N   ILE A  62     104.067  41.704  28.566  1.00 17.67           N  
ATOM    948  CA  ILE A  62     104.718  42.254  29.744  1.00 18.31           C  
ATOM    949  C   ILE A  62     104.317  41.335  30.891  1.00 18.49           C  
ATOM    950  O   ILE A  62     103.149  40.965  31.005  1.00 19.15           O  
ATOM    951  CB  ILE A  62     104.186  43.647  30.066  1.00 20.09           C  
ATOM    952  CG1 ILE A  62     104.440  44.580  28.882  1.00 22.87           C  
ATOM    953  CG2 ILE A  62     104.832  44.167  31.346  1.00 20.29           C  
ATOM    954  CD1 ILE A  62     103.452  45.696  28.792  1.00 26.67           C  
ATOM    955  H   ILE A  62     103.060  41.743  28.497  1.00  0.00           H  
ATOM    956  HA  ILE A  62     105.786  42.333  29.544  1.00  0.00           H  
ATOM    957  HB  ILE A  62     103.106  43.601  30.202  1.00  0.00           H  
ATOM    958 1HG1 ILE A  62     105.440  45.006  28.962  1.00  0.00           H  
ATOM    959 2HG1 ILE A  62     104.403  44.009  27.954  1.00  0.00           H  
ATOM    960 1HG2 ILE A  62     104.448  45.162  31.569  1.00  0.00           H  
ATOM    961 2HG2 ILE A  62     104.598  43.495  32.170  1.00  0.00           H  
ATOM    962 3HG2 ILE A  62     105.913  44.217  31.214  1.00  0.00           H  
ATOM    963 1HD1 ILE A  62     103.687  46.322  27.931  1.00  0.00           H  
ATOM    964 2HD1 ILE A  62     102.448  45.285  28.679  1.00  0.00           H  
ATOM    965 3HD1 ILE A  62     103.498  46.297  29.699  1.00  0.00           H  
ATOM    966  N   TRP A  63     105.284  40.940  31.709  1.00 16.90           N  
ATOM    967  CA  TRP A  63     104.984  40.101  32.870  1.00 16.70           C  
ATOM    968  C   TRP A  63     105.247  40.946  34.102  1.00 16.54           C  
ATOM    969  O   TRP A  63     106.256  41.648  34.173  1.00 17.00           O  
ATOM    970  CB  TRP A  63     105.888  38.870  32.913  1.00 16.87           C  
ATOM    971  CG  TRP A  63     105.907  38.193  34.270  1.00 16.57           C  
ATOM    972  CD1 TRP A  63     106.571  38.614  35.391  1.00 17.21           C  
ATOM    973  CD2 TRP A  63     105.203  37.002  34.644  1.00 17.50           C  
ATOM    974  NE1 TRP A  63     106.320  37.754  36.444  1.00 16.89           N  
ATOM    975  CE2 TRP A  63     105.484  36.758  36.009  1.00 16.74           C  
ATOM    976  CE3 TRP A  63     104.359  36.117  33.958  1.00 18.08           C  
ATOM    977  CZ2 TRP A  63     104.950  35.663  36.701  1.00 17.47           C  
ATOM    978  CZ3 TRP A  63     103.828  35.026  34.647  1.00 18.91           C  
ATOM    979  CH2 TRP A  63     104.127  34.812  36.005  1.00 18.47           C  
ATOM    980  H   TRP A  63     106.240  41.217  31.536  1.00  0.00           H  
ATOM    981  HA  TRP A  63     103.951  39.763  32.795  1.00  0.00           H  
ATOM    982 1HB  TRP A  63     105.554  38.147  32.169  1.00  0.00           H  
ATOM    983 2HB  TRP A  63     106.907  39.158  32.655  1.00  0.00           H  
ATOM    984  HD1 TRP A  63     107.205  39.498  35.445  1.00  0.00           H  
ATOM    985  HE1 TRP A  63     106.692  37.844  37.379  1.00  0.00           H  
ATOM    986  HE3 TRP A  63     104.121  36.281  32.907  1.00  0.00           H  
ATOM    987  HZ2 TRP A  63     105.168  35.480  37.753  1.00  0.00           H  
ATOM    988  HZ3 TRP A  63     103.174  34.341  34.106  1.00  0.00           H  
ATOM    989  HH2 TRP A  63     103.695  33.950  36.514  1.00  0.00           H  
ATOM    990  N   ILE A  64     104.329  40.887  35.060  1.00 16.53           N  
ATOM    991  CA  ILE A  64     104.473  41.604  36.323  1.00 15.73           C  
ATOM    992  C   ILE A  64     104.088  40.648  37.443  1.00 16.68           C  
ATOM    993  O   ILE A  64     103.040  40.008  37.369  1.00 15.44           O  
ATOM    994  CB  ILE A  64     103.525  42.811  36.429  1.00 15.28           C  
ATOM    995  CG1 ILE A  64     103.868  43.849  35.363  1.00 15.18           C  
ATOM    996  CG2 ILE A  64     103.637  43.443  37.824  1.00 16.24           C  
ATOM    997  CD1 ILE A  64     102.774  44.901  35.189  1.00 17.31           C  
ATOM    998  H   ILE A  64     103.504  40.325  34.905  1.00  0.00           H  
ATOM    999  HA  ILE A  64     105.493  41.979  36.393  1.00  0.00           H  
ATOM   1000  HB  ILE A  64     102.499  42.483  36.265  1.00  0.00           H  
ATOM   1001 1HG1 ILE A  64     104.798  44.350  35.629  1.00  0.00           H  
ATOM   1002 2HG1 ILE A  64     104.029  43.350  34.407  1.00  0.00           H  
ATOM   1003 1HG2 ILE A  64     102.964  44.297  37.892  1.00  0.00           H  
ATOM   1004 2HG2 ILE A  64     103.366  42.707  38.579  1.00  0.00           H  
ATOM   1005 3HG2 ILE A  64     104.662  43.775  37.992  1.00  0.00           H  
ATOM   1006 1HD1 ILE A  64     103.072  45.612  34.418  1.00  0.00           H  
ATOM   1007 2HD1 ILE A  64     101.844  44.414  34.893  1.00  0.00           H  
ATOM   1008 3HD1 ILE A  64     102.624  45.429  36.130  1.00  0.00           H  
ATOM   1009  N   ASP A  65     104.941  40.522  38.454  1.00 15.77           N  
ATOM   1010  CA  ASP A  65     104.601  39.680  39.599  1.00 15.48           C  
ATOM   1011  C   ASP A  65     104.772  40.462  40.892  1.00 15.30           C  
ATOM   1012  O   ASP A  65     105.631  41.340  41.002  1.00 16.13           O  
ATOM   1013  CB  ASP A  65     105.427  38.371  39.645  1.00 16.10           C  
ATOM   1014  CG  ASP A  65     106.921  38.599  39.841  1.00 19.21           C  
ATOM   1015  OD1 ASP A  65     107.361  38.894  40.979  1.00 19.05           O  
ATOM   1016  OD2 ASP A  65     107.671  38.467  38.848  1.00 18.35           O  
ATOM   1017  H   ASP A  65     105.829  41.003  38.444  1.00  0.00           H  
ATOM   1018  HA  ASP A  65     103.549  39.403  39.524  1.00  0.00           H  
ATOM   1019 1HB  ASP A  65     105.067  37.742  40.460  1.00  0.00           H  
ATOM   1020 2HB  ASP A  65     105.284  37.818  38.716  1.00  0.00           H  
ATOM   1021  N   THR A  66     103.899  40.165  41.848  1.00 15.11           N  
ATOM   1022  CA  THR A  66     103.949  40.778  43.168  1.00 14.86           C  
ATOM   1023  C   THR A  66     103.871  39.635  44.188  1.00 15.17           C  
ATOM   1024  O   THR A  66     103.486  38.509  43.860  1.00 14.86           O  
ATOM   1025  CB  THR A  66     102.763  41.776  43.410  1.00 14.41           C  
ATOM   1026  OG1 THR A  66     101.512  41.146  43.096  1.00 14.39           O  
ATOM   1027  CG2 THR A  66     102.917  43.025  42.535  1.00 14.32           C  
ATOM   1028  H   THR A  66     103.176  39.489  41.647  1.00  0.00           H  
ATOM   1029  HA  THR A  66     104.879  41.341  43.253  1.00  0.00           H  
ATOM   1030  HB  THR A  66     102.748  42.075  44.458  1.00  0.00           H  
ATOM   1031  HG1 THR A  66     101.672  40.245  42.804  1.00  0.00           H  
ATOM   1032 1HG2 THR A  66     102.084  43.703  42.719  1.00  0.00           H  
ATOM   1033 2HG2 THR A  66     103.854  43.526  42.778  1.00  0.00           H  
ATOM   1034 3HG2 THR A  66     102.923  42.735  41.485  1.00  0.00           H  
ATOM   1035  N   GLY A  67     104.292  39.914  45.412  1.00 14.11           N  
ATOM   1036  CA  GLY A  67     104.218  38.914  46.461  1.00 14.44           C  
ATOM   1037  C   GLY A  67     105.073  37.665  46.393  1.00 15.63           C  
ATOM   1038  O   GLY A  67     104.704  36.659  47.016  1.00 15.92           O  
ATOM   1039  H   GLY A  67     104.669  40.826  45.627  1.00  0.00           H  
ATOM   1040 1HA  GLY A  67     104.471  39.371  47.418  1.00  0.00           H  
ATOM   1041 2HA  GLY A  67     103.196  38.546  46.541  1.00  0.00           H  
ATOM   1042  N   ILE A  68     106.186  37.679  45.654  1.00 15.18           N  
ATOM   1043  CA  ILE A  68     107.031  36.490  45.635  1.00 14.69           C  
ATOM   1044  C   ILE A  68     107.508  36.258  47.084  1.00 14.90           C  
ATOM   1045  O   ILE A  68     107.682  35.115  47.515  1.00 14.69           O  
ATOM   1046  CB  ILE A  68     108.217  36.623  44.625  1.00 15.66           C  
ATOM   1047  CG1 ILE A  68     108.873  35.256  44.440  1.00 16.88           C  
ATOM   1048  CG2 ILE A  68     109.221  37.672  45.091  1.00 15.30           C  
ATOM   1049  CD1 ILE A  68     109.878  35.193  43.284  1.00 19.47           C  
ATOM   1050  H   ILE A  68     106.459  38.485  45.110  1.00  0.00           H  
ATOM   1051  HA  ILE A  68     106.424  35.640  45.326  1.00  0.00           H  
ATOM   1052  HB  ILE A  68     107.832  36.919  43.649  1.00  0.00           H  
ATOM   1053 1HG1 ILE A  68     109.393  34.975  45.355  1.00  0.00           H  
ATOM   1054 2HG1 ILE A  68     108.104  34.505  44.258  1.00  0.00           H  
ATOM   1055 1HG2 ILE A  68     110.035  37.742  44.370  1.00  0.00           H  
ATOM   1056 2HG2 ILE A  68     108.725  38.638  45.174  1.00  0.00           H  
ATOM   1057 3HG2 ILE A  68     109.622  37.385  46.063  1.00  0.00           H  
ATOM   1058 1HD1 ILE A  68     110.298  34.189  43.221  1.00  0.00           H  
ATOM   1059 2HD1 ILE A  68     109.372  35.435  42.348  1.00  0.00           H  
ATOM   1060 3HD1 ILE A  68     110.679  35.910  43.459  1.00  0.00           H  
ATOM   1061  N   HIS A  69     107.695  37.348  47.831  1.00 14.67           N  
ATOM   1062  CA  HIS A  69     108.050  37.276  49.253  1.00 15.38           C  
ATOM   1063  C   HIS A  69     106.754  37.674  49.959  1.00 14.40           C  
ATOM   1064  O   HIS A  69     106.293  38.812  49.857  1.00 15.27           O  
ATOM   1065  CB  HIS A  69     109.187  38.243  49.576  1.00 14.69           C  
ATOM   1066  CG  HIS A  69     110.532  37.730  49.163  1.00 16.16           C  
ATOM   1067  ND1 HIS A  69     111.550  38.558  48.749  1.00 16.51           N  
ATOM   1068  CD2 HIS A  69     111.029  36.471  49.116  1.00 15.45           C  
ATOM   1069  CE1 HIS A  69     112.617  37.835  48.463  1.00 17.79           C  
ATOM   1070  NE2 HIS A  69     112.328  36.564  48.677  1.00 17.04           N  
ATOM   1071  H   HIS A  69     107.587  38.253  47.396  1.00  0.00           H  
ATOM   1072  HA  HIS A  69     108.387  36.268  49.493  1.00  0.00           H  
ATOM   1073 1HB  HIS A  69     109.010  39.194  49.073  1.00  0.00           H  
ATOM   1074 2HB  HIS A  69     109.205  38.438  50.648  1.00  0.00           H  
ATOM   1075  HD2 HIS A  69     110.498  35.555  49.377  1.00  0.00           H  
ATOM   1076  HE1 HIS A  69     113.573  38.221  48.111  1.00  0.00           H  
ATOM   1077  HE2 HIS A  69     112.956  35.784  48.542  1.00  0.00           H  
ATOM   1078  N   SER A  70     106.169  36.726  50.686  1.00 14.18           N  
ATOM   1079  CA  SER A  70     104.866  36.932  51.296  1.00 13.59           C  
ATOM   1080  C   SER A  70     104.631  38.111  52.233  1.00 13.62           C  
ATOM   1081  O   SER A  70     103.552  38.701  52.219  1.00 13.61           O  
ATOM   1082  CB  SER A  70     104.416  35.617  51.960  1.00 15.43           C  
ATOM   1083  OG  SER A  70     105.461  34.997  52.698  1.00 13.78           O  
ATOM   1084  H   SER A  70     106.640  35.842  50.818  1.00  0.00           H  
ATOM   1085  HA  SER A  70     104.157  37.205  50.513  1.00  0.00           H  
ATOM   1086 1HB  SER A  70     103.580  35.815  52.630  1.00  0.00           H  
ATOM   1087 2HB  SER A  70     104.065  34.925  51.195  1.00  0.00           H  
ATOM   1088  HG  SER A  70     106.227  35.568  52.603  1.00  0.00           H  
ATOM   1089  N   ARG A  71     105.630  38.475  53.028  1.00 13.92           N  
ATOM   1090  CA  ARG A  71     105.457  39.573  53.982  1.00 13.98           C  
ATOM   1091  C   ARG A  71     105.405  40.973  53.379  1.00 14.36           C  
ATOM   1092  O   ARG A  71     105.068  41.936  54.069  1.00 14.16           O  
ATOM   1093  CB  ARG A  71     106.585  39.530  55.011  1.00 14.13           C  
ATOM   1094  CG  ARG A  71     107.963  39.729  54.385  1.00 15.19           C  
ATOM   1095  CD  ARG A  71     109.016  39.788  55.463  1.00 16.89           C  
ATOM   1096  NE  ARG A  71     110.374  39.901  54.942  1.00 15.92           N  
ATOM   1097  CZ  ARG A  71     111.431  39.378  55.555  1.00 16.66           C  
ATOM   1098  NH1 ARG A  71     112.649  39.521  55.044  1.00 18.77           N  
ATOM   1099  NH2 ARG A  71     111.262  38.679  56.673  1.00 20.49           N  
ATOM   1100  H   ARG A  71     106.519  37.998  52.983  1.00  0.00           H  
ATOM   1101  HA  ARG A  71     104.502  39.442  54.491  1.00  0.00           H  
ATOM   1102 1HB  ARG A  71     106.425  40.306  55.758  1.00  0.00           H  
ATOM   1103 2HB  ARG A  71     106.570  38.570  55.527  1.00  0.00           H  
ATOM   1104 1HG  ARG A  71     108.182  38.897  53.715  1.00  0.00           H  
ATOM   1105 2HG  ARG A  71     107.975  40.662  53.821  1.00  0.00           H  
ATOM   1106 1HD  ARG A  71     108.837  40.654  56.099  1.00  0.00           H  
ATOM   1107 2HD  ARG A  71     108.972  38.881  56.065  1.00  0.00           H  
ATOM   1108  HE  ARG A  71     110.504  40.403  54.074  1.00  0.00           H  
ATOM   1109 1HH1 ARG A  71     112.778  40.031  54.182  1.00  0.00           H  
ATOM   1110 2HH1 ARG A  71     113.445  39.120  55.518  1.00  0.00           H  
ATOM   1111 1HH2 ARG A  71     110.334  38.548  57.052  1.00  0.00           H  
ATOM   1112 2HH2 ARG A  71     112.060  38.279  57.144  1.00  0.00           H  
ATOM   1113  N   GLU A  72     105.741  41.096  52.102  1.00 15.63           N  
ATOM   1114  CA  GLU A  72     105.760  42.403  51.456  1.00 14.34           C  
ATOM   1115  C   GLU A  72     104.369  42.776  50.971  1.00 15.48           C  
ATOM   1116  O   GLU A  72     104.147  43.027  49.782  1.00 15.63           O  
ATOM   1117  CB  GLU A  72     106.772  42.357  50.313  1.00 15.17           C  
ATOM   1118  CG  GLU A  72     108.160  41.977  50.832  1.00 16.19           C  
ATOM   1119  CD  GLU A  72     109.152  41.639  49.740  1.00 16.03           C  
ATOM   1120  OE1 GLU A  72     110.248  41.160  50.093  1.00 16.85           O  
ATOM   1121  OE2 GLU A  72     108.846  41.838  48.545  1.00 16.98           O  
ATOM   1122  H   GLU A  72     105.988  40.278  51.564  1.00  0.00           H  
ATOM   1123  HA  GLU A  72     106.068  43.148  52.191  1.00  0.00           H  
ATOM   1124 1HB  GLU A  72     106.446  41.632  49.567  1.00  0.00           H  
ATOM   1125 2HB  GLU A  72     106.815  43.331  49.825  1.00  0.00           H  
ATOM   1126 1HG  GLU A  72     108.560  42.808  51.412  1.00  0.00           H  
ATOM   1127 2HG  GLU A  72     108.066  41.119  51.496  1.00  0.00           H  
ATOM   1128  N   TRP A  73     103.449  42.837  51.931  1.00 14.18           N  
ATOM   1129  CA  TRP A  73     102.042  43.113  51.690  1.00 14.16           C  
ATOM   1130  C   TRP A  73     101.648  44.243  50.762  1.00 14.41           C  
ATOM   1131  O   TRP A  73     100.655  44.128  50.060  1.00 15.35           O  
ATOM   1132  CB  TRP A  73     101.323  43.300  53.022  1.00 14.57           C  
ATOM   1133  CG  TRP A  73     101.032  42.015  53.718  1.00 13.51           C  
ATOM   1134  CD1 TRP A  73     101.582  40.788  53.458  1.00 14.07           C  
ATOM   1135  CD2 TRP A  73     100.114  41.826  54.794  1.00 13.31           C  
ATOM   1136  NE1 TRP A  73     101.055  39.844  54.311  1.00 13.63           N  
ATOM   1137  CE2 TRP A  73     100.151  40.456  55.141  1.00 13.57           C  
ATOM   1138  CE3 TRP A  73      99.259  42.682  55.501  1.00 13.77           C  
ATOM   1139  CZ2 TRP A  73      99.362  39.923  56.165  1.00 14.40           C  
ATOM   1140  CZ3 TRP A  73      98.477  42.151  56.517  1.00 13.08           C  
ATOM   1141  CH2 TRP A  73      98.533  40.786  56.838  1.00 14.47           C  
ATOM   1142  H   TRP A  73     103.764  42.680  52.878  1.00  0.00           H  
ATOM   1143  HA  TRP A  73     101.607  42.262  51.167  1.00  0.00           H  
ATOM   1144 1HB  TRP A  73     101.932  43.920  53.680  1.00  0.00           H  
ATOM   1145 2HB  TRP A  73     100.382  43.825  52.857  1.00  0.00           H  
ATOM   1146  HD1 TRP A  73     102.327  40.590  52.689  1.00  0.00           H  
ATOM   1147  HE1 TRP A  73     101.294  38.863  54.323  1.00  0.00           H  
ATOM   1148  HE3 TRP A  73      99.211  43.743  55.259  1.00  0.00           H  
ATOM   1149  HZ2 TRP A  73      99.394  38.866  56.431  1.00  0.00           H  
ATOM   1150  HZ3 TRP A  73      97.815  42.825  57.061  1.00  0.00           H  
ATOM   1151  HH2 TRP A  73      97.901  40.405  57.641  1.00  0.00           H  
ATOM   1152  N   VAL A  74     102.395  45.340  50.750  1.00 14.01           N  
ATOM   1153  CA  VAL A  74     102.003  46.425  49.869  1.00 14.29           C  
ATOM   1154  C   VAL A  74     102.114  46.004  48.407  1.00 14.07           C  
ATOM   1155  O   VAL A  74     101.462  46.596  47.548  1.00 14.28           O  
ATOM   1156  CB  VAL A  74     102.824  47.728  50.141  1.00 15.06           C  
ATOM   1157  CG1 VAL A  74     104.249  47.600  49.614  1.00 15.39           C  
ATOM   1158  CG2 VAL A  74     102.110  48.926  49.507  1.00 16.17           C  
ATOM   1159  H   VAL A  74     103.218  45.447  51.326  1.00  0.00           H  
ATOM   1160  HA  VAL A  74     100.950  46.650  50.044  1.00  0.00           H  
ATOM   1161  HB  VAL A  74     102.905  47.877  51.218  1.00  0.00           H  
ATOM   1162 1HG1 VAL A  74     104.796  48.521  49.817  1.00  0.00           H  
ATOM   1163 2HG1 VAL A  74     104.746  46.766  50.109  1.00  0.00           H  
ATOM   1164 3HG1 VAL A  74     104.225  47.423  48.539  1.00  0.00           H  
ATOM   1165 1HG2 VAL A  74     102.682  49.833  49.698  1.00  0.00           H  
ATOM   1166 2HG2 VAL A  74     102.023  48.771  48.431  1.00  0.00           H  
ATOM   1167 3HG2 VAL A  74     101.115  49.027  49.940  1.00  0.00           H  
ATOM   1168  N   THR A  75     102.908  44.974  48.115  1.00 13.33           N  
ATOM   1169  CA  THR A  75     103.031  44.535  46.724  1.00 13.99           C  
ATOM   1170  C   THR A  75     101.780  43.799  46.252  1.00 14.79           C  
ATOM   1171  O   THR A  75     101.263  44.101  45.167  1.00 14.77           O  
ATOM   1172  CB  THR A  75     104.307  43.654  46.458  1.00 13.53           C  
ATOM   1173  OG1 THR A  75     104.191  42.368  47.089  1.00 14.08           O  
ATOM   1174  CG2 THR A  75     105.569  44.375  46.958  1.00 14.07           C  
ATOM   1175  H   THR A  75     103.428  44.488  48.832  1.00  0.00           H  
ATOM   1176  HA  THR A  75     103.110  45.417  46.088  1.00  0.00           H  
ATOM   1177  HB  THR A  75     104.402  43.464  45.389  1.00  0.00           H  
ATOM   1178  HG1 THR A  75     103.349  42.312  47.548  1.00  0.00           H  
ATOM   1179 1HG2 THR A  75     106.443  43.753  46.767  1.00  0.00           H  
ATOM   1180 2HG2 THR A  75     105.677  45.325  46.434  1.00  0.00           H  
ATOM   1181 3HG2 THR A  75     105.483  44.559  48.028  1.00  0.00           H  
ATOM   1182  N   GLN A  76     101.269  42.850  47.036  1.00 14.34           N  
ATOM   1183  CA  GLN A  76     100.058  42.155  46.592  1.00 15.25           C  
ATOM   1184  C   GLN A  76      98.895  43.136  46.549  1.00 14.22           C  
ATOM   1185  O   GLN A  76      98.032  43.047  45.671  1.00 15.03           O  
ATOM   1186  CB  GLN A  76      99.689  40.977  47.507  1.00 14.94           C  
ATOM   1187  CG  GLN A  76     100.749  39.898  47.582  1.00 15.82           C  
ATOM   1188  CD  GLN A  76     101.651  40.083  48.777  1.00 14.37           C  
ATOM   1189  OE1 GLN A  76     101.884  41.212  49.215  1.00 14.68           O  
ATOM   1190  NE2 GLN A  76     102.179  38.981  49.306  1.00 14.97           N  
ATOM   1191  H   GLN A  76     101.686  42.596  47.920  1.00  0.00           H  
ATOM   1192  HA  GLN A  76     100.235  41.756  45.593  1.00  0.00           H  
ATOM   1193 1HB  GLN A  76      99.508  41.344  48.517  1.00  0.00           H  
ATOM   1194 2HB  GLN A  76      98.765  40.519  47.155  1.00  0.00           H  
ATOM   1195 1HG  GLN A  76     100.260  38.927  47.662  1.00  0.00           H  
ATOM   1196 2HG  GLN A  76     101.357  39.936  46.678  1.00  0.00           H  
ATOM   1197 1HE2 GLN A  76     102.785  39.047  50.100  1.00  0.00           H  
ATOM   1198 2HE2 GLN A  76     101.971  38.086  48.910  1.00  0.00           H  
ATOM   1199  N   ALA A  77      98.873  44.080  47.489  1.00 14.54           N  
ATOM   1200  CA  ALA A  77      97.800  45.062  47.528  1.00 14.65           C  
ATOM   1201  C   ALA A  77      97.870  45.936  46.281  1.00 14.93           C  
ATOM   1202  O   ALA A  77      96.838  46.293  45.702  1.00 14.82           O  
ATOM   1203  CB  ALA A  77      97.905  45.917  48.789  1.00 15.00           C  
ATOM   1204  H   ALA A  77      99.604  44.122  48.185  1.00  0.00           H  
ATOM   1205  HA  ALA A  77      96.851  44.526  47.544  1.00  0.00           H  
ATOM   1206 1HB  ALA A  77      97.095  46.646  48.803  1.00  0.00           H  
ATOM   1207 2HB  ALA A  77      97.833  45.278  49.669  1.00  0.00           H  
ATOM   1208 3HB  ALA A  77      98.861  46.437  48.797  1.00  0.00           H  
ATOM   1209  N   SER A  78      99.090  46.273  45.868  1.00 14.27           N  
ATOM   1210  CA  SER A  78      99.284  47.074  44.664  1.00 15.27           C  
ATOM   1211  C   SER A  78      98.907  46.252  43.429  1.00 15.70           C  
ATOM   1212  O   SER A  78      98.349  46.789  42.470  1.00 16.00           O  
ATOM   1213  CB  SER A  78     100.738  47.547  44.566  1.00 15.30           C  
ATOM   1214  OG  SER A  78     100.998  48.540  45.548  1.00 17.21           O  
ATOM   1215  H   SER A  78      99.898  45.971  46.394  1.00  0.00           H  
ATOM   1216  HA  SER A  78      98.635  47.949  44.722  1.00  0.00           H  
ATOM   1217 1HB  SER A  78     101.407  46.698  44.706  1.00  0.00           H  
ATOM   1218 2HB  SER A  78     100.923  47.948  43.571  1.00  0.00           H  
ATOM   1219  HG  SER A  78     100.175  48.659  46.029  1.00  0.00           H  
ATOM   1220  N   GLY A  79      99.207  44.953  43.456  1.00 15.24           N  
ATOM   1221  CA  GLY A  79      98.861  44.084  42.336  1.00 15.00           C  
ATOM   1222  C   GLY A  79      97.360  44.054  42.078  1.00 16.25           C  
ATOM   1223  O   GLY A  79      96.915  44.097  40.923  1.00 15.15           O  
ATOM   1224  H   GLY A  79      99.679  44.559  44.257  1.00  0.00           H  
ATOM   1225 1HA  GLY A  79      99.374  44.427  41.437  1.00  0.00           H  
ATOM   1226 2HA  GLY A  79      99.211  43.073  42.539  1.00  0.00           H  
ATOM   1227  N   VAL A  80      96.576  43.973  43.149  1.00 15.04           N  
ATOM   1228  CA  VAL A  80      95.118  43.968  43.035  1.00 15.26           C  
ATOM   1229  C   VAL A  80      94.681  45.289  42.396  1.00 15.78           C  
ATOM   1230  O   VAL A  80      93.855  45.322  41.477  1.00 15.57           O  
ATOM   1231  CB  VAL A  80      94.452  43.823  44.431  1.00 16.02           C  
ATOM   1232  CG1 VAL A  80      92.949  43.986  44.312  1.00 15.83           C  
ATOM   1233  CG2 VAL A  80      94.785  42.460  45.026  1.00 15.25           C  
ATOM   1234  H   VAL A  80      96.998  43.913  44.065  1.00  0.00           H  
ATOM   1235  HA  VAL A  80      94.822  43.116  42.422  1.00  0.00           H  
ATOM   1236  HB  VAL A  80      94.829  44.608  45.086  1.00  0.00           H  
ATOM   1237 1HG1 VAL A  80      92.493  43.883  45.297  1.00  0.00           H  
ATOM   1238 2HG1 VAL A  80      92.721  44.972  43.909  1.00  0.00           H  
ATOM   1239 3HG1 VAL A  80      92.552  43.220  43.647  1.00  0.00           H  
ATOM   1240 1HG2 VAL A  80      94.315  42.366  46.005  1.00  0.00           H  
ATOM   1241 2HG2 VAL A  80      94.413  41.675  44.368  1.00  0.00           H  
ATOM   1242 3HG2 VAL A  80      95.866  42.363  45.132  1.00  0.00           H  
ATOM   1243  N   TRP A  81      95.257  46.382  42.875  1.00 15.99           N  
ATOM   1244  CA  TRP A  81      94.935  47.700  42.336  1.00 15.85           C  
ATOM   1245  C   TRP A  81      95.312  47.797  40.850  1.00 16.96           C  
ATOM   1246  O   TRP A  81      94.538  48.344  40.063  1.00 16.05           O  
ATOM   1247  CB  TRP A  81      95.671  48.785  43.137  1.00 16.88           C  
ATOM   1248  CG  TRP A  81      95.221  50.181  42.817  1.00 15.66           C  
ATOM   1249  CD1 TRP A  81      94.221  50.889  43.428  1.00 17.19           C  
ATOM   1250  CD2 TRP A  81      95.740  51.029  41.785  1.00 17.60           C  
ATOM   1251  NE1 TRP A  81      94.088  52.128  42.836  1.00 19.22           N  
ATOM   1252  CE2 TRP A  81      95.007  52.236  41.825  1.00 17.51           C  
ATOM   1253  CE3 TRP A  81      96.754  50.882  40.828  1.00 17.41           C  
ATOM   1254  CZ2 TRP A  81      95.258  53.292  40.945  1.00 18.61           C  
ATOM   1255  CZ3 TRP A  81      97.004  51.934  39.948  1.00 19.64           C  
ATOM   1256  CH2 TRP A  81      96.256  53.123  40.018  1.00 17.74           C  
ATOM   1257  H   TRP A  81      95.930  46.308  43.625  1.00  0.00           H  
ATOM   1258  HA  TRP A  81      93.861  47.859  42.429  1.00  0.00           H  
ATOM   1259 1HB  TRP A  81      95.522  48.614  44.203  1.00  0.00           H  
ATOM   1260 2HB  TRP A  81      96.741  48.718  42.942  1.00  0.00           H  
ATOM   1261  HD1 TRP A  81      93.619  50.526  44.259  1.00  0.00           H  
ATOM   1262  HE1 TRP A  81      93.422  52.839  43.103  1.00  0.00           H  
ATOM   1263  HE3 TRP A  81      97.337  49.963  40.776  1.00  0.00           H  
ATOM   1264  HZ2 TRP A  81      94.692  54.223  40.981  1.00  0.00           H  
ATOM   1265  HZ3 TRP A  81      97.792  51.814  39.204  1.00  0.00           H  
ATOM   1266  HH2 TRP A  81      96.477  53.928  39.316  1.00  0.00           H  
ATOM   1267  N   PHE A  82      96.481  47.272  40.467  1.00 16.40           N  
ATOM   1268  CA  PHE A  82      96.906  47.311  39.055  1.00 16.34           C  
ATOM   1269  C   PHE A  82      95.890  46.569  38.185  1.00 17.52           C  
ATOM   1270  O   PHE A  82      95.535  47.027  37.098  1.00 16.90           O  
ATOM   1271  CB  PHE A  82      98.267  46.629  38.825  1.00 16.31           C  
ATOM   1272  CG  PHE A  82      99.429  47.265  39.545  1.00 16.59           C  
ATOM   1273  CD1 PHE A  82      99.476  48.636  39.787  1.00 16.54           C  
ATOM   1274  CD2 PHE A  82     100.492  46.474  39.976  1.00 15.49           C  
ATOM   1275  CE1 PHE A  82     100.563  49.204  40.450  1.00 17.16           C  
ATOM   1276  CE2 PHE A  82     101.587  47.033  40.642  1.00 16.01           C  
ATOM   1277  CZ  PHE A  82     101.618  48.401  40.878  1.00 15.88           C  
ATOM   1278  H   PHE A  82      97.086  46.841  41.151  1.00  0.00           H  
ATOM   1279  HA  PHE A  82      97.005  48.354  38.752  1.00  0.00           H  
ATOM   1280 1HB  PHE A  82      98.212  45.590  39.146  1.00  0.00           H  
ATOM   1281 2HB  PHE A  82      98.500  46.631  37.761  1.00  0.00           H  
ATOM   1282  HD1 PHE A  82      98.650  49.264  39.452  1.00  0.00           H  
ATOM   1283  HD2 PHE A  82     100.460  45.401  39.786  1.00  0.00           H  
ATOM   1284  HE1 PHE A  82     100.588  50.278  40.634  1.00  0.00           H  
ATOM   1285  HE2 PHE A  82     102.413  46.404  40.975  1.00  0.00           H  
ATOM   1286  HZ  PHE A  82     102.467  48.845  41.396  1.00  0.00           H  
ATOM   1287  N   ALA A  83      95.446  45.405  38.660  1.00 15.84           N  
ATOM   1288  CA  ALA A  83      94.477  44.603  37.911  1.00 16.09           C  
ATOM   1289  C   ALA A  83      93.219  45.422  37.627  1.00 16.79           C  
ATOM   1290  O   ALA A  83      92.748  45.486  36.488  1.00 16.82           O  
ATOM   1291  CB  ALA A  83      94.123  43.338  38.697  1.00 16.04           C  
ATOM   1292  H   ALA A  83      95.781  45.067  39.551  1.00  0.00           H  
ATOM   1293  HA  ALA A  83      94.934  44.317  36.964  1.00  0.00           H  
ATOM   1294 1HB  ALA A  83      93.402  42.748  38.131  1.00  0.00           H  
ATOM   1295 2HB  ALA A  83      95.025  42.748  38.862  1.00  0.00           H  
ATOM   1296 3HB  ALA A  83      93.691  43.616  39.657  1.00  0.00           H  
ATOM   1297  N   LYS A  84      92.676  46.056  38.660  1.00 17.10           N  
ATOM   1298  CA  LYS A  84      91.481  46.866  38.488  1.00 16.52           C  
ATOM   1299  C   LYS A  84      91.767  48.070  37.587  1.00 18.21           C  
ATOM   1300  O   LYS A  84      90.961  48.419  36.726  1.00 19.01           O  
ATOM   1301  CB  LYS A  84      90.965  47.334  39.849  1.00 18.10           C  
ATOM   1302  CG  LYS A  84      89.722  48.218  39.786  1.00 17.22           C  
ATOM   1303  CD  LYS A  84      88.533  47.503  39.154  1.00 19.26           C  
ATOM   1304  CE  LYS A  84      87.266  48.337  39.337  1.00 22.48           C  
ATOM   1305  NZ  LYS A  84      86.073  47.678  38.739  1.00 22.04           N  
ATOM   1306  H   LYS A  84      93.091  45.980  39.578  1.00  0.00           H  
ATOM   1307  HA  LYS A  84      90.714  46.254  38.012  1.00  0.00           H  
ATOM   1308 1HB  LYS A  84      90.726  46.467  40.466  1.00  0.00           H  
ATOM   1309 2HB  LYS A  84      91.747  47.895  40.361  1.00  0.00           H  
ATOM   1310 1HG  LYS A  84      89.443  48.526  40.794  1.00  0.00           H  
ATOM   1311 2HG  LYS A  84      89.940  49.110  39.200  1.00  0.00           H  
ATOM   1312 1HD  LYS A  84      88.723  47.350  38.091  1.00  0.00           H  
ATOM   1313 2HD  LYS A  84      88.402  46.529  39.625  1.00  0.00           H  
ATOM   1314 1HE  LYS A  84      87.084  48.494  40.399  1.00  0.00           H  
ATOM   1315 2HE  LYS A  84      87.400  49.311  38.866  1.00  0.00           H  
ATOM   1316 1HZ  LYS A  84      85.260  48.260  38.881  1.00  0.00           H  
ATOM   1317 2HZ  LYS A  84      86.222  47.544  37.749  1.00  0.00           H  
ATOM   1318 3HZ  LYS A  84      85.926  46.782  39.181  1.00  0.00           H  
ATOM   1319  N   LYS A  85      92.924  48.688  37.784  1.00 17.25           N  
ATOM   1320  CA  LYS A  85      93.330  49.850  37.001  1.00 17.89           C  
ATOM   1321  C   LYS A  85      93.354  49.549  35.506  1.00 18.29           C  
ATOM   1322  O   LYS A  85      92.926  50.374  34.695  1.00 19.85           O  
ATOM   1323  CB  LYS A  85      94.716  50.320  37.458  1.00 17.71           C  
ATOM   1324  CG  LYS A  85      95.285  51.500  36.685  1.00 20.26           C  
ATOM   1325  CD  LYS A  85      94.467  52.763  36.901  1.00 21.10           C  
ATOM   1326  CE  LYS A  85      95.228  53.970  36.395  1.00 23.17           C  
ATOM   1327  NZ  LYS A  85      94.414  55.208  36.501  1.00 26.50           N  
ATOM   1328  H   LYS A  85      93.542  48.338  38.502  1.00  0.00           H  
ATOM   1329  HA  LYS A  85      92.609  50.650  37.170  1.00  0.00           H  
ATOM   1330 1HB  LYS A  85      94.675  50.606  38.509  1.00  0.00           H  
ATOM   1331 2HB  LYS A  85      95.426  49.498  37.370  1.00  0.00           H  
ATOM   1332 1HG  LYS A  85      96.310  51.687  37.008  1.00  0.00           H  
ATOM   1333 2HG  LYS A  85      95.295  51.267  35.621  1.00  0.00           H  
ATOM   1334 1HD  LYS A  85      93.519  52.678  36.369  1.00  0.00           H  
ATOM   1335 2HD  LYS A  85      94.257  52.883  37.964  1.00  0.00           H  
ATOM   1336 1HE  LYS A  85      96.141  54.093  36.975  1.00  0.00           H  
ATOM   1337 2HE  LYS A  85      95.505  53.815  35.352  1.00  0.00           H  
ATOM   1338 1HZ  LYS A  85      94.948  55.993  36.156  1.00  0.00           H  
ATOM   1339 2HZ  LYS A  85      93.572  55.106  35.951  1.00  0.00           H  
ATOM   1340 3HZ  LYS A  85      94.167  55.368  37.467  1.00  0.00           H  
ATOM   1341  N   ILE A  86      93.855  48.375  35.140  1.00 17.57           N  
ATOM   1342  CA  ILE A  86      93.914  47.985  33.729  1.00 17.33           C  
ATOM   1343  C   ILE A  86      92.503  47.937  33.140  1.00 19.35           C  
ATOM   1344  O   ILE A  86      92.255  48.457  32.046  1.00 18.90           O  
ATOM   1345  CB  ILE A  86      94.593  46.603  33.569  1.00 17.53           C  
ATOM   1346  CG1 ILE A  86      96.084  46.730  33.896  1.00 17.25           C  
ATOM   1347  CG2 ILE A  86      94.370  46.052  32.148  1.00 17.98           C  
ATOM   1348  CD1 ILE A  86      96.822  45.405  34.014  1.00 18.43           C  
ATOM   1349  H   ILE A  86      94.202  47.737  35.842  1.00  0.00           H  
ATOM   1350  HA  ILE A  86      94.505  48.725  33.190  1.00  0.00           H  
ATOM   1351  HB  ILE A  86      94.169  45.904  34.289  1.00  0.00           H  
ATOM   1352 1HG1 ILE A  86      96.577  47.319  33.123  1.00  0.00           H  
ATOM   1353 2HG1 ILE A  86      96.206  47.263  34.839  1.00  0.00           H  
ATOM   1354 1HG2 ILE A  86      94.855  45.081  32.054  1.00  0.00           H  
ATOM   1355 2HG2 ILE A  86      93.302  45.944  31.964  1.00  0.00           H  
ATOM   1356 3HG2 ILE A  86      94.796  46.742  31.419  1.00  0.00           H  
ATOM   1357 1HD1 ILE A  86      97.870  45.592  34.247  1.00  0.00           H  
ATOM   1358 2HD1 ILE A  86      96.374  44.808  34.809  1.00  0.00           H  
ATOM   1359 3HD1 ILE A  86      96.752  44.865  33.071  1.00  0.00           H  
ATOM   1360  N   THR A  87      91.573  47.326  33.863  1.00 18.50           N  
ATOM   1361  CA  THR A  87      90.206  47.238  33.360  1.00 19.77           C  
ATOM   1362  C   THR A  87      89.502  48.597  33.345  1.00 20.79           C  
ATOM   1363  O   THR A  87      88.577  48.813  32.558  1.00 21.78           O  
ATOM   1364  CB  THR A  87      89.351  46.227  34.174  1.00 20.14           C  
ATOM   1365  OG1 THR A  87      89.172  46.705  35.512  1.00 20.16           O  
ATOM   1366  CG2 THR A  87      90.023  44.846  34.204  1.00 19.62           C  
ATOM   1367  H   THR A  87      91.794  46.918  34.760  1.00  0.00           H  
ATOM   1368  HA  THR A  87      90.239  46.893  32.326  1.00  0.00           H  
ATOM   1369  HB  THR A  87      88.366  46.133  33.717  1.00  0.00           H  
ATOM   1370  HG1 THR A  87      89.621  47.548  35.613  1.00  0.00           H  
ATOM   1371 1HG2 THR A  87      89.407  44.154  34.779  1.00  0.00           H  
ATOM   1372 2HG2 THR A  87      90.134  44.473  33.186  1.00  0.00           H  
ATOM   1373 3HG2 THR A  87      91.005  44.929  34.669  1.00  0.00           H  
ATOM   1374  N   GLN A  88      89.931  49.516  34.207  1.00 21.13           N  
ATOM   1375  CA  GLN A  88      89.311  50.840  34.245  1.00 22.18           C  
ATOM   1376  C   GLN A  88      89.852  51.739  33.139  1.00 22.87           C  
ATOM   1377  O   GLN A  88      89.096  52.488  32.512  1.00 24.28           O  
ATOM   1378  CB  GLN A  88      89.551  51.529  35.596  1.00 24.50           C  
ATOM   1379  CG  GLN A  88      88.750  50.964  36.775  1.00 28.40           C  
ATOM   1380  CD  GLN A  88      87.244  51.174  36.645  1.00 32.86           C  
ATOM   1381  OE1 GLN A  88      86.564  50.469  35.895  1.00 34.83           O  
ATOM   1382  NE2 GLN A  88      86.719  52.152  37.379  1.00 35.12           N  
ATOM   1383  H   GLN A  88      90.688  49.309  34.843  1.00  0.00           H  
ATOM   1384  HA  GLN A  88      88.236  50.723  34.108  1.00  0.00           H  
ATOM   1385 1HB  GLN A  88      90.607  51.459  35.858  1.00  0.00           H  
ATOM   1386 2HB  GLN A  88      89.304  52.587  35.514  1.00  0.00           H  
ATOM   1387 1HG  GLN A  88      88.931  49.891  36.843  1.00  0.00           H  
ATOM   1388 2HG  GLN A  88      89.076  51.456  37.691  1.00  0.00           H  
ATOM   1389 1HE2 GLN A  88      85.736  52.338  37.336  1.00  0.00           H  
ATOM   1390 2HE2 GLN A  88      87.306  52.702  37.974  1.00  0.00           H  
ATOM   1391  N   ASP A  89      91.155  51.659  32.892  1.00 22.50           N  
ATOM   1392  CA  ASP A  89      91.769  52.505  31.878  1.00 22.63           C  
ATOM   1393  C   ASP A  89      91.717  52.040  30.434  1.00 24.00           C  
ATOM   1394  O   ASP A  89      91.787  52.875  29.523  1.00 24.29           O  
ATOM   1395  CB  ASP A  89      93.223  52.815  32.245  1.00 21.96           C  
ATOM   1396  CG  ASP A  89      93.341  53.974  33.215  1.00 22.92           C  
ATOM   1397  OD1 ASP A  89      94.454  54.521  33.349  1.00 23.14           O  
ATOM   1398  OD2 ASP A  89      92.323  54.337  33.849  1.00 25.51           O  
ATOM   1399  H   ASP A  89      91.733  51.009  33.406  1.00  0.00           H  
ATOM   1400  HA  ASP A  89      91.215  53.443  31.828  1.00  0.00           H  
ATOM   1401 1HB  ASP A  89      93.682  51.933  32.692  1.00  0.00           H  
ATOM   1402 2HB  ASP A  89      93.784  53.053  31.341  1.00  0.00           H  
ATOM   1403  N   TYR A  90      91.599  50.738  30.193  1.00 23.61           N  
ATOM   1404  CA  TYR A  90      91.562  50.308  28.805  1.00 24.31           C  
ATOM   1405  C   TYR A  90      90.341  50.863  28.090  1.00 25.30           C  
ATOM   1406  O   TYR A  90      89.207  50.646  28.515  1.00 25.12           O  
ATOM   1407  CB  TYR A  90      91.554  48.790  28.649  1.00 24.32           C  
ATOM   1408  CG  TYR A  90      91.551  48.446  27.179  1.00 24.43           C  
ATOM   1409  CD1 TYR A  90      92.684  48.673  26.401  1.00 24.91           C  
ATOM   1410  CD2 TYR A  90      90.374  48.058  26.536  1.00 25.68           C  
ATOM   1411  CE1 TYR A  90      92.652  48.539  25.019  1.00 26.11           C  
ATOM   1412  CE2 TYR A  90      90.327  47.924  25.144  1.00 25.72           C  
ATOM   1413  CZ  TYR A  90      91.470  48.171  24.396  1.00 25.58           C  
ATOM   1414  OH  TYR A  90      91.438  48.084  23.023  1.00 27.40           O  
ATOM   1415  H   TYR A  90      91.535  50.045  30.925  1.00  0.00           H  
ATOM   1416  HA  TYR A  90      92.455  50.682  28.303  1.00  0.00           H  
ATOM   1417 1HB  TYR A  90      92.432  48.369  29.141  1.00  0.00           H  
ATOM   1418 2HB  TYR A  90      90.674  48.378  29.142  1.00  0.00           H  
ATOM   1419  HD1 TYR A  90      93.622  48.963  26.875  1.00  0.00           H  
ATOM   1420  HD2 TYR A  90      89.475  47.856  27.119  1.00  0.00           H  
ATOM   1421  HE1 TYR A  90      93.552  48.722  24.433  1.00  0.00           H  
ATOM   1422  HE2 TYR A  90      89.398  47.629  24.656  1.00  0.00           H  
ATOM   1423  HH  TYR A  90      90.553  47.843  22.739  1.00  0.00           H  
ATOM   1424  N   GLY A  91      90.586  51.569  26.991  1.00 27.93           N  
ATOM   1425  CA  GLY A  91      89.498  52.152  26.229  1.00 29.78           C  
ATOM   1426  C   GLY A  91      89.139  53.556  26.680  1.00 32.38           C  
ATOM   1427  O   GLY A  91      88.350  54.241  26.023  1.00 32.22           O  
ATOM   1428  H   GLY A  91      91.536  51.706  26.676  1.00  0.00           H  
ATOM   1429 1HA  GLY A  91      89.769  52.183  25.173  1.00  0.00           H  
ATOM   1430 2HA  GLY A  91      88.614  51.521  26.316  1.00  0.00           H  
ATOM   1431  N   GLN A  92      89.708  53.989  27.802  1.00 32.22           N  
ATOM   1432  CA  GLN A  92      89.438  55.318  28.329  1.00 33.49           C  
ATOM   1433  C   GLN A  92      90.695  56.166  28.256  1.00 33.19           C  
ATOM   1434  O   GLN A  92      90.669  57.286  27.750  1.00 34.33           O  
ATOM   1435  CB  GLN A  92      88.951  55.227  29.778  1.00 35.79           C  
ATOM   1436  CG  GLN A  92      87.700  54.386  29.934  1.00 38.31           C  
ATOM   1437  CD  GLN A  92      86.533  54.933  29.131  1.00 41.13           C  
ATOM   1438  OE1 GLN A  92      85.596  54.205  28.801  1.00 42.58           O  
ATOM   1439  NE2 GLN A  92      86.579  56.224  28.824  1.00 41.11           N  
ATOM   1440  H   GLN A  92      90.343  53.382  28.301  1.00  0.00           H  
ATOM   1441  HA  GLN A  92      88.655  55.777  27.725  1.00  0.00           H  
ATOM   1442 1HB  GLN A  92      89.737  54.798  30.400  1.00  0.00           H  
ATOM   1443 2HB  GLN A  92      88.745  56.228  30.156  1.00  0.00           H  
ATOM   1444 1HG  GLN A  92      87.910  53.374  29.588  1.00  0.00           H  
ATOM   1445 2HG  GLN A  92      87.415  54.370  30.986  1.00  0.00           H  
ATOM   1446 1HE2 GLN A  92      85.837  56.640  28.296  1.00  0.00           H  
ATOM   1447 2HE2 GLN A  92      87.355  56.782  29.120  1.00  0.00           H  
ATOM   1448  N   ASP A  93      91.796  55.626  28.763  1.00 32.01           N  
ATOM   1449  CA  ASP A  93      93.064  56.340  28.740  1.00 32.25           C  
ATOM   1450  C   ASP A  93      93.811  56.056  27.441  1.00 32.46           C  
ATOM   1451  O   ASP A  93      94.137  54.910  27.134  1.00 31.89           O  
ATOM   1452  CB  ASP A  93      93.916  55.940  29.946  1.00 31.53           C  
ATOM   1453  CG  ASP A  93      95.269  56.621  29.952  1.00 30.18           C  
ATOM   1454  OD1 ASP A  93      96.240  56.038  29.432  1.00 30.51           O  
ATOM   1455  OD2 ASP A  93      95.356  57.749  30.470  1.00 33.17           O  
ATOM   1456  H   ASP A  93      91.758  54.704  29.173  1.00  0.00           H  
ATOM   1457  HA  ASP A  93      92.860  57.410  28.793  1.00  0.00           H  
ATOM   1458 1HB  ASP A  93      93.389  56.196  30.865  1.00  0.00           H  
ATOM   1459 2HB  ASP A  93      94.065  54.860  29.944  1.00  0.00           H  
ATOM   1460  N   ALA A  94      94.076  57.116  26.682  1.00 33.27           N  
ATOM   1461  CA  ALA A  94      94.766  57.011  25.401  1.00 33.31           C  
ATOM   1462  C   ALA A  94      96.072  56.231  25.458  1.00 32.51           C  
ATOM   1463  O   ALA A  94      96.275  55.289  24.691  1.00 33.38           O  
ATOM   1464  CB  ALA A  94      95.028  58.409  24.842  1.00 33.38           C  
ATOM   1465  H   ALA A  94      93.786  58.026  27.011  1.00  0.00           H  
ATOM   1466  HA  ALA A  94      94.121  56.464  24.713  1.00  0.00           H  
ATOM   1467 1HB  ALA A  94      95.544  58.327  23.885  1.00  0.00           H  
ATOM   1468 2HB  ALA A  94      94.080  58.928  24.700  1.00  0.00           H  
ATOM   1469 3HB  ALA A  94      95.647  58.970  25.541  1.00  0.00           H  
ATOM   1470  N   ALA A  95      96.954  56.633  26.365  1.00 31.40           N  
ATOM   1471  CA  ALA A  95      98.256  55.999  26.517  1.00 30.29           C  
ATOM   1472  C   ALA A  95      98.189  54.516  26.868  1.00 29.08           C  
ATOM   1473  O   ALA A  95      98.893  53.700  26.271  1.00 29.23           O  
ATOM   1474  CB  ALA A  95      99.073  56.743  27.568  1.00 31.43           C  
ATOM   1475  H   ALA A  95      96.709  57.405  26.968  1.00  0.00           H  
ATOM   1476  HA  ALA A  95      98.772  56.052  25.559  1.00  0.00           H  
ATOM   1477 1HB  ALA A  95     100.046  56.265  27.678  1.00  0.00           H  
ATOM   1478 2HB  ALA A  95      99.211  57.778  27.256  1.00  0.00           H  
ATOM   1479 3HB  ALA A  95      98.547  56.719  28.521  1.00  0.00           H  
ATOM   1480  N   PHE A  96      97.352  54.154  27.834  1.00 27.08           N  
ATOM   1481  CA  PHE A  96      97.288  52.750  28.204  1.00 25.01           C  
ATOM   1482  C   PHE A  96      96.620  51.904  27.133  1.00 25.28           C  
ATOM   1483  O   PHE A  96      97.015  50.760  26.899  1.00 24.43           O  
ATOM   1484  CB  PHE A  96      96.571  52.542  29.538  1.00 23.05           C  
ATOM   1485  CG  PHE A  96      96.554  51.108  29.965  1.00 22.19           C  
ATOM   1486  CD1 PHE A  96      95.378  50.365  29.916  1.00 22.37           C  
ATOM   1487  CD2 PHE A  96      97.740  50.470  30.308  1.00 21.50           C  
ATOM   1488  CE1 PHE A  96      95.389  49.001  30.195  1.00 21.90           C  
ATOM   1489  CE2 PHE A  96      97.767  49.108  30.588  1.00 21.12           C  
ATOM   1490  CZ  PHE A  96      96.585  48.371  30.529  1.00 21.90           C  
ATOM   1491  H   PHE A  96      96.763  54.817  28.317  1.00  0.00           H  
ATOM   1492  HA  PHE A  96      98.306  52.373  28.308  1.00  0.00           H  
ATOM   1493 1HB  PHE A  96      97.062  53.133  30.311  1.00  0.00           H  
ATOM   1494 2HB  PHE A  96      95.544  52.897  29.458  1.00  0.00           H  
ATOM   1495  HD1 PHE A  96      94.444  50.863  29.655  1.00  0.00           H  
ATOM   1496  HD2 PHE A  96      98.660  51.054  30.352  1.00  0.00           H  
ATOM   1497  HE1 PHE A  96      94.463  48.429  30.151  1.00  0.00           H  
ATOM   1498  HE2 PHE A  96      98.703  48.616  30.853  1.00  0.00           H  
ATOM   1499  HZ  PHE A  96      96.598  47.304  30.746  1.00  0.00           H  
ATOM   1500  N   THR A  97      95.606  52.468  26.490  1.00 26.25           N  
ATOM   1501  CA  THR A  97      94.894  51.771  25.422  1.00 27.59           C  
ATOM   1502  C   THR A  97      95.885  51.379  24.325  1.00 28.11           C  
ATOM   1503  O   THR A  97      95.814  50.277  23.773  1.00 26.23           O  
ATOM   1504  CB  THR A  97      93.790  52.667  24.826  1.00 28.11           C  
ATOM   1505  OG1 THR A  97      92.812  52.951  25.836  1.00 28.71           O  
ATOM   1506  CG2 THR A  97      93.109  51.975  23.648  1.00 28.70           C  
ATOM   1507  H   THR A  97      95.319  53.402  26.745  1.00  0.00           H  
ATOM   1508  HA  THR A  97      94.427  50.880  25.842  1.00  0.00           H  
ATOM   1509  HB  THR A  97      94.228  53.604  24.483  1.00  0.00           H  
ATOM   1510  HG1 THR A  97      93.065  52.519  26.656  1.00  0.00           H  
ATOM   1511 1HG2 THR A  97      92.334  52.625  23.243  1.00  0.00           H  
ATOM   1512 2HG2 THR A  97      93.847  51.763  22.874  1.00  0.00           H  
ATOM   1513 3HG2 THR A  97      92.659  51.042  23.985  1.00  0.00           H  
ATOM   1514  N   ALA A  98      96.817  52.279  24.020  1.00 28.68           N  
ATOM   1515  CA  ALA A  98      97.827  52.015  23.001  1.00 28.81           C  
ATOM   1516  C   ALA A  98      98.688  50.829  23.410  1.00 28.51           C  
ATOM   1517  O   ALA A  98      98.995  49.959  22.600  1.00 27.81           O  
ATOM   1518  CB  ALA A  98      98.708  53.247  22.796  1.00 29.96           C  
ATOM   1519  H   ALA A  98      96.827  53.165  24.504  1.00  0.00           H  
ATOM   1520  HA  ALA A  98      97.314  51.788  22.066  1.00  0.00           H  
ATOM   1521 1HB  ALA A  98      99.457  53.036  22.033  1.00  0.00           H  
ATOM   1522 2HB  ALA A  98      98.091  54.087  22.476  1.00  0.00           H  
ATOM   1523 3HB  ALA A  98      99.205  53.498  23.732  1.00  0.00           H  
ATOM   1524  N   ILE A  99      99.084  50.803  24.677  1.00 25.86           N  
ATOM   1525  CA  ILE A  99      99.905  49.714  25.181  1.00 24.83           C  
ATOM   1526  C   ILE A  99      99.216  48.364  25.014  1.00 23.13           C  
ATOM   1527  O   ILE A  99      99.790  47.437  24.444  1.00 23.46           O  
ATOM   1528  CB  ILE A  99     100.228  49.902  26.685  1.00 24.74           C  
ATOM   1529  CG1 ILE A  99     101.205  51.066  26.861  1.00 27.23           C  
ATOM   1530  CG2 ILE A  99     100.813  48.616  27.266  1.00 26.05           C  
ATOM   1531  CD1 ILE A  99     101.428  51.467  28.310  1.00 27.22           C  
ATOM   1532  H   ILE A  99      98.815  51.547  25.305  1.00  0.00           H  
ATOM   1533  HA  ILE A  99     100.844  49.705  24.629  1.00  0.00           H  
ATOM   1534  HB  ILE A  99      99.315  50.153  27.224  1.00  0.00           H  
ATOM   1535 1HG1 ILE A  99     102.169  50.800  26.428  1.00  0.00           H  
ATOM   1536 2HG1 ILE A  99     100.834  51.937  26.321  1.00  0.00           H  
ATOM   1537 1HG2 ILE A  99     101.036  48.763  28.323  1.00  0.00           H  
ATOM   1538 2HG2 ILE A  99     100.092  47.807  27.156  1.00  0.00           H  
ATOM   1539 3HG2 ILE A  99     101.730  48.360  26.734  1.00  0.00           H  
ATOM   1540 1HD1 ILE A  99     102.132  52.298  28.353  1.00  0.00           H  
ATOM   1541 2HD1 ILE A  99     100.479  51.771  28.754  1.00  0.00           H  
ATOM   1542 3HD1 ILE A  99     101.833  50.621  28.863  1.00  0.00           H  
ATOM   1543  N   LEU A 100      97.984  48.263  25.502  1.00 22.56           N  
ATOM   1544  CA  LEU A 100      97.266  46.994  25.452  1.00 21.46           C  
ATOM   1545  C   LEU A 100      96.738  46.610  24.072  1.00 21.76           C  
ATOM   1546  O   LEU A 100      96.275  45.489  23.878  1.00 21.15           O  
ATOM   1547  CB  LEU A 100      96.125  46.991  26.478  1.00 22.08           C  
ATOM   1548  CG  LEU A 100      95.786  45.608  27.056  1.00 21.26           C  
ATOM   1549  CD1 LEU A 100      96.994  45.054  27.812  1.00 20.90           C  
ATOM   1550  CD2 LEU A 100      94.584  45.710  27.986  1.00 22.10           C  
ATOM   1551  H   LEU A 100      97.533  49.068  25.913  1.00  0.00           H  
ATOM   1552  HA  LEU A 100      97.962  46.193  25.699  1.00  0.00           H  
ATOM   1553 1HB  LEU A 100      96.398  47.648  27.303  1.00  0.00           H  
ATOM   1554 2HB  LEU A 100      95.229  47.391  26.003  1.00  0.00           H  
ATOM   1555  HG  LEU A 100      95.551  44.921  26.242  1.00  0.00           H  
ATOM   1556 1HD1 LEU A 100      96.749  44.073  28.220  1.00  0.00           H  
ATOM   1557 2HD1 LEU A 100      97.839  44.962  27.130  1.00  0.00           H  
ATOM   1558 3HD1 LEU A 100      97.255  45.730  28.625  1.00  0.00           H  
ATOM   1559 1HD2 LEU A 100      94.351  44.724  28.390  1.00  0.00           H  
ATOM   1560 2HD2 LEU A 100      94.814  46.392  28.805  1.00  0.00           H  
ATOM   1561 3HD2 LEU A 100      93.725  46.086  27.430  1.00  0.00           H  
ATOM   1562  N   ASP A 101      96.813  47.535  23.117  1.00 22.01           N  
ATOM   1563  CA  ASP A 101      96.362  47.242  21.761  1.00 22.66           C  
ATOM   1564  C   ASP A 101      97.452  46.490  20.999  1.00 22.69           C  
ATOM   1565  O   ASP A 101      97.200  45.936  19.933  1.00 22.41           O  
ATOM   1566  CB  ASP A 101      95.990  48.532  21.014  1.00 23.85           C  
ATOM   1567  CG  ASP A 101      94.551  48.957  21.253  1.00 24.22           C  
ATOM   1568  OD1 ASP A 101      93.789  48.195  21.885  1.00 24.90           O  
ATOM   1569  OD2 ASP A 101      94.174  50.060  20.797  1.00 27.57           O  
ATOM   1570  H   ASP A 101      97.184  48.451  23.325  1.00  0.00           H  
ATOM   1571  HA  ASP A 101      95.475  46.611  21.820  1.00  0.00           H  
ATOM   1572 1HB  ASP A 101      96.650  49.339  21.331  1.00  0.00           H  
ATOM   1573 2HB  ASP A 101      96.139  48.389  19.943  1.00  0.00           H  
ATOM   1574  N   THR A 102      98.659  46.463  21.557  1.00 21.38           N  
ATOM   1575  CA  THR A 102      99.781  45.764  20.940  1.00 22.30           C  
ATOM   1576  C   THR A 102     100.365  44.691  21.855  1.00 22.00           C  
ATOM   1577  O   THR A 102     100.778  43.630  21.396  1.00 22.13           O  
ATOM   1578  CB  THR A 102     100.910  46.749  20.565  1.00 23.51           C  
ATOM   1579  OG1 THR A 102     100.459  47.594  19.502  1.00 24.78           O  
ATOM   1580  CG2 THR A 102     102.170  46.000  20.124  1.00 22.19           C  
ATOM   1581  H   THR A 102      98.800  46.942  22.435  1.00  0.00           H  
ATOM   1582  HA  THR A 102      99.429  45.282  20.028  1.00  0.00           H  
ATOM   1583  HB  THR A 102     101.152  47.370  21.427  1.00  0.00           H  
ATOM   1584  HG1 THR A 102      99.559  47.356  19.265  1.00  0.00           H  
ATOM   1585 1HG2 THR A 102     102.948  46.718  19.866  1.00  0.00           H  
ATOM   1586 2HG2 THR A 102     102.518  45.363  20.937  1.00  0.00           H  
ATOM   1587 3HG2 THR A 102     101.942  45.385  19.254  1.00  0.00           H  
ATOM   1588  N   LEU A 103     100.403  44.978  23.152  1.00 22.07           N  
ATOM   1589  CA  LEU A 103     100.960  44.046  24.121  1.00 21.67           C  
ATOM   1590  C   LEU A 103      99.912  43.394  25.012  1.00 19.23           C  
ATOM   1591  O   LEU A 103      98.857  43.967  25.262  1.00 19.62           O  
ATOM   1592  CB  LEU A 103     101.953  44.779  25.031  1.00 23.00           C  
ATOM   1593  CG  LEU A 103     103.260  45.315  24.444  1.00 23.96           C  
ATOM   1594  CD1 LEU A 103     103.795  46.440  25.324  1.00 25.14           C  
ATOM   1595  CD2 LEU A 103     104.271  44.175  24.347  1.00 25.53           C  
ATOM   1596  H   LEU A 103     100.037  45.863  23.474  1.00  0.00           H  
ATOM   1597  HA  LEU A 103     101.487  43.260  23.581  1.00  0.00           H  
ATOM   1598 1HB  LEU A 103     101.452  45.641  25.468  1.00  0.00           H  
ATOM   1599 2HB  LEU A 103     102.246  44.107  25.838  1.00  0.00           H  
ATOM   1600  HG  LEU A 103     103.072  45.723  23.450  1.00  0.00           H  
ATOM   1601 1HD1 LEU A 103     104.726  46.820  24.903  1.00  0.00           H  
ATOM   1602 2HD1 LEU A 103     103.063  47.246  25.369  1.00  0.00           H  
ATOM   1603 3HD1 LEU A 103     103.980  46.060  26.328  1.00  0.00           H  
ATOM   1604 1HD2 LEU A 103     105.205  44.551  23.928  1.00  0.00           H  
ATOM   1605 2HD2 LEU A 103     104.457  43.768  25.341  1.00  0.00           H  
ATOM   1606 3HD2 LEU A 103     103.874  43.391  23.702  1.00  0.00           H  
ATOM   1607  N   ASP A 104     100.222  42.187  25.476  1.00 20.08           N  
ATOM   1608  CA  ASP A 104      99.367  41.472  26.420  1.00 18.61           C  
ATOM   1609  C   ASP A 104     100.075  41.704  27.747  1.00 18.96           C  
ATOM   1610  O   ASP A 104     101.281  41.951  27.762  1.00 18.73           O  
ATOM   1611  CB  ASP A 104      99.369  39.964  26.163  1.00 19.28           C  
ATOM   1612  CG  ASP A 104      98.410  39.542  25.066  1.00 19.59           C  
ATOM   1613  OD1 ASP A 104      97.581  40.363  24.629  1.00 19.87           O  
ATOM   1614  OD2 ASP A 104      98.483  38.364  24.660  1.00 20.77           O  
ATOM   1615  H   ASP A 104     101.079  41.754  25.162  1.00  0.00           H  
ATOM   1616  HA  ASP A 104      98.344  41.832  26.302  1.00  0.00           H  
ATOM   1617 1HB  ASP A 104     100.373  39.643  25.886  1.00  0.00           H  
ATOM   1618 2HB  ASP A 104      99.099  39.438  27.079  1.00  0.00           H  
ATOM   1619  N   ILE A 105      99.341  41.627  28.853  1.00 17.60           N  
ATOM   1620  CA  ILE A 105      99.953  41.778  30.170  1.00 17.58           C  
ATOM   1621  C   ILE A 105      99.602  40.560  31.013  1.00 16.37           C  
ATOM   1622  O   ILE A 105      98.437  40.165  31.079  1.00 17.39           O  
ATOM   1623  CB  ILE A 105      99.447  43.034  30.915  1.00 18.10           C  
ATOM   1624  CG1 ILE A 105      99.919  44.299  30.191  1.00 18.61           C  
ATOM   1625  CG2 ILE A 105      99.954  43.015  32.366  1.00 19.60           C  
ATOM   1626  CD1 ILE A 105      99.390  45.578  30.798  1.00 19.05           C  
ATOM   1627  H   ILE A 105      98.347  41.462  28.789  1.00  0.00           H  
ATOM   1628  HA  ILE A 105     101.030  41.881  30.041  1.00  0.00           H  
ATOM   1629  HB  ILE A 105      98.357  43.044  30.913  1.00  0.00           H  
ATOM   1630 1HG1 ILE A 105     101.008  44.339  30.201  1.00  0.00           H  
ATOM   1631 2HG1 ILE A 105      99.604  44.260  29.148  1.00  0.00           H  
ATOM   1632 1HG2 ILE A 105      99.596  43.902  32.888  1.00  0.00           H  
ATOM   1633 2HG2 ILE A 105      99.583  42.123  32.869  1.00  0.00           H  
ATOM   1634 3HG2 ILE A 105     101.044  43.007  32.370  1.00  0.00           H  
ATOM   1635 1HD1 ILE A 105      99.765  46.432  30.233  1.00  0.00           H  
ATOM   1636 2HD1 ILE A 105      98.300  45.573  30.766  1.00  0.00           H  
ATOM   1637 3HD1 ILE A 105      99.722  45.654  31.832  1.00  0.00           H  
ATOM   1638  N   PHE A 106     100.615  39.944  31.618  1.00 16.56           N  
ATOM   1639  CA  PHE A 106     100.401  38.798  32.499  1.00 16.54           C  
ATOM   1640  C   PHE A 106     100.778  39.276  33.897  1.00 16.96           C  
ATOM   1641  O   PHE A 106     101.899  39.731  34.131  1.00 18.48           O  
ATOM   1642  CB  PHE A 106     101.255  37.603  32.069  1.00 17.41           C  
ATOM   1643  CG  PHE A 106     100.805  36.986  30.774  1.00 19.48           C  
ATOM   1644  CD1 PHE A 106     101.239  37.501  29.558  1.00 20.63           C  
ATOM   1645  CD2 PHE A 106      99.901  35.928  30.772  1.00 19.78           C  
ATOM   1646  CE1 PHE A 106     100.778  36.973  28.351  1.00 21.22           C  
ATOM   1647  CE2 PHE A 106      99.431  35.388  29.567  1.00 20.63           C  
ATOM   1648  CZ  PHE A 106      99.872  35.915  28.356  1.00 22.00           C  
ATOM   1649  H   PHE A 106     101.556  40.277  31.464  1.00  0.00           H  
ATOM   1650  HA  PHE A 106      99.351  38.508  32.440  1.00  0.00           H  
ATOM   1651 1HB  PHE A 106     102.292  37.918  31.959  1.00  0.00           H  
ATOM   1652 2HB  PHE A 106     101.226  36.838  32.844  1.00  0.00           H  
ATOM   1653  HD1 PHE A 106     101.950  38.328  29.553  1.00  0.00           H  
ATOM   1654  HD2 PHE A 106      99.558  35.519  31.723  1.00  0.00           H  
ATOM   1655  HE1 PHE A 106     101.127  37.389  27.406  1.00  0.00           H  
ATOM   1656  HE2 PHE A 106      98.723  34.560  29.574  1.00  0.00           H  
ATOM   1657  HZ  PHE A 106      99.509  35.503  27.416  1.00  0.00           H  
ATOM   1658  N   LEU A 107      99.823  39.184  34.818  1.00 15.70           N  
ATOM   1659  CA  LEU A 107     100.024  39.664  36.183  1.00 15.72           C  
ATOM   1660  C   LEU A 107      99.797  38.585  37.246  1.00 15.32           C  
ATOM   1661  O   LEU A 107      98.699  38.044  37.359  1.00 16.11           O  
ATOM   1662  CB  LEU A 107      99.061  40.835  36.423  1.00 15.03           C  
ATOM   1663  CG  LEU A 107      98.952  41.424  37.835  1.00 14.84           C  
ATOM   1664  CD1 LEU A 107     100.266  42.108  38.206  1.00 16.58           C  
ATOM   1665  CD2 LEU A 107      97.797  42.413  37.891  1.00 17.07           C  
ATOM   1666  H   LEU A 107      98.936  38.772  34.567  1.00  0.00           H  
ATOM   1667  HA  LEU A 107     101.053  40.007  36.281  1.00  0.00           H  
ATOM   1668 1HB  LEU A 107      99.349  41.660  35.774  1.00  0.00           H  
ATOM   1669 2HB  LEU A 107      98.054  40.519  36.149  1.00  0.00           H  
ATOM   1670  HG  LEU A 107      98.775  40.621  38.551  1.00  0.00           H  
ATOM   1671 1HD1 LEU A 107     100.188  42.526  39.210  1.00  0.00           H  
ATOM   1672 2HD1 LEU A 107     101.076  41.379  38.180  1.00  0.00           H  
ATOM   1673 3HD1 LEU A 107     100.473  42.907  37.495  1.00  0.00           H  
ATOM   1674 1HD2 LEU A 107      97.722  42.829  38.896  1.00  0.00           H  
ATOM   1675 2HD2 LEU A 107      97.972  43.218  37.177  1.00  0.00           H  
ATOM   1676 3HD2 LEU A 107      96.868  41.902  37.640  1.00  0.00           H  
ATOM   1677  N   GLU A 108     100.835  38.279  38.021  1.00 15.03           N  
ATOM   1678  CA  GLU A 108     100.714  37.287  39.093  1.00 15.41           C  
ATOM   1679  C   GLU A 108     100.693  38.070  40.402  1.00 15.09           C  
ATOM   1680  O   GLU A 108     101.731  38.535  40.875  1.00 16.66           O  
ATOM   1681  CB  GLU A 108     101.887  36.304  39.085  1.00 15.99           C  
ATOM   1682  CG  GLU A 108     101.606  35.088  39.979  1.00 15.40           C  
ATOM   1683  CD  GLU A 108     102.691  34.034  39.977  1.00 17.16           C  
ATOM   1684  OE1 GLU A 108     103.628  34.108  39.156  1.00 18.12           O  
ATOM   1685  OE2 GLU A 108     102.595  33.102  40.811  1.00 15.69           O  
ATOM   1686  H   GLU A 108     101.723  38.736  37.871  1.00  0.00           H  
ATOM   1687  HA  GLU A 108      99.795  36.720  38.938  1.00  0.00           H  
ATOM   1688 1HB  GLU A 108     102.074  35.968  38.065  1.00  0.00           H  
ATOM   1689 2HB  GLU A 108     102.788  36.810  39.433  1.00  0.00           H  
ATOM   1690 1HG  GLU A 108     101.473  35.428  41.006  1.00  0.00           H  
ATOM   1691 2HG  GLU A 108     100.677  34.621  39.657  1.00  0.00           H  
ATOM   1692  N   ILE A 109      99.504  38.206  40.983  1.00 14.73           N  
ATOM   1693  CA  ILE A 109      99.320  38.986  42.207  1.00 14.80           C  
ATOM   1694  C   ILE A 109      99.861  38.333  43.474  1.00 14.65           C  
ATOM   1695  O   ILE A 109     100.496  39.000  44.292  1.00 15.45           O  
ATOM   1696  CB  ILE A 109      97.828  39.349  42.375  1.00 14.31           C  
ATOM   1697  CG1 ILE A 109      97.394  40.206  41.175  1.00 14.80           C  
ATOM   1698  CG2 ILE A 109      97.601  40.091  43.687  1.00 14.99           C  
ATOM   1699  CD1 ILE A 109      95.911  40.553  41.158  1.00 16.09           C  
ATOM   1700  H   ILE A 109      98.704  37.755  40.562  1.00  0.00           H  
ATOM   1701  HA  ILE A 109      99.901  39.904  42.123  1.00  0.00           H  
ATOM   1702  HB  ILE A 109      97.230  38.438  42.377  1.00  0.00           H  
ATOM   1703 1HG1 ILE A 109      97.959  41.138  41.170  1.00  0.00           H  
ATOM   1704 2HG1 ILE A 109      97.626  39.680  40.249  1.00  0.00           H  
ATOM   1705 1HG2 ILE A 109      96.544  40.339  43.787  1.00  0.00           H  
ATOM   1706 2HG2 ILE A 109      97.905  39.459  44.520  1.00  0.00           H  
ATOM   1707 3HG2 ILE A 109      98.191  41.008  43.693  1.00  0.00           H  
ATOM   1708 1HD1 ILE A 109      95.689  41.159  40.279  1.00  0.00           H  
ATOM   1709 2HD1 ILE A 109      95.323  39.635  41.124  1.00  0.00           H  
ATOM   1710 3HD1 ILE A 109      95.658  41.114  42.057  1.00  0.00           H  
ATOM   1711  N   VAL A 110      99.612  37.040  43.646  1.00 15.93           N  
ATOM   1712  CA  VAL A 110     100.140  36.339  44.818  1.00 15.67           C  
ATOM   1713  C   VAL A 110     101.077  35.253  44.305  1.00 15.83           C  
ATOM   1714  O   VAL A 110     100.676  34.117  44.050  1.00 15.71           O  
ATOM   1715  CB  VAL A 110      99.024  35.705  45.665  1.00 14.91           C  
ATOM   1716  CG1 VAL A 110      99.629  35.161  46.955  1.00 16.11           C  
ATOM   1717  CG2 VAL A 110      97.940  36.745  45.974  1.00 15.91           C  
ATOM   1718  H   VAL A 110      99.059  36.528  42.974  1.00  0.00           H  
ATOM   1719  HA  VAL A 110     100.666  37.060  45.444  1.00  0.00           H  
ATOM   1720  HB  VAL A 110      98.584  34.878  45.108  1.00  0.00           H  
ATOM   1721 1HG1 VAL A 110      98.845  34.709  47.563  1.00  0.00           H  
ATOM   1722 2HG1 VAL A 110     100.381  34.409  46.716  1.00  0.00           H  
ATOM   1723 3HG1 VAL A 110     100.093  35.975  47.511  1.00  0.00           H  
ATOM   1724 1HG2 VAL A 110      97.155  36.285  46.573  1.00  0.00           H  
ATOM   1725 2HG2 VAL A 110      98.380  37.576  46.527  1.00  0.00           H  
ATOM   1726 3HG2 VAL A 110      97.514  37.115  45.041  1.00  0.00           H  
ATOM   1727  N   THR A 111     102.344  35.614  44.155  1.00 14.98           N  
ATOM   1728  CA  THR A 111     103.336  34.698  43.613  1.00 14.88           C  
ATOM   1729  C   THR A 111     103.784  33.595  44.581  1.00 15.63           C  
ATOM   1730  O   THR A 111     104.308  32.562  44.161  1.00 17.64           O  
ATOM   1731  CB  THR A 111     104.507  35.541  43.070  1.00 14.80           C  
ATOM   1732  OG1 THR A 111     103.980  36.443  42.087  1.00 17.40           O  
ATOM   1733  CG2 THR A 111     105.574  34.677  42.418  1.00 15.24           C  
ATOM   1734  H   THR A 111     102.629  36.545  44.422  1.00  0.00           H  
ATOM   1735  HA  THR A 111     102.878  34.132  42.802  1.00  0.00           H  
ATOM   1736  HB  THR A 111     104.965  36.096  43.888  1.00  0.00           H  
ATOM   1737  HG1 THR A 111     103.033  36.307  42.004  1.00  0.00           H  
ATOM   1738 1HG2 THR A 111     106.380  35.311  42.050  1.00  0.00           H  
ATOM   1739 2HG2 THR A 111     105.970  33.974  43.150  1.00  0.00           H  
ATOM   1740 3HG2 THR A 111     105.137  34.126  41.586  1.00  0.00           H  
ATOM   1741  N   ASN A 112     103.521  33.802  45.870  1.00 14.89           N  
ATOM   1742  CA  ASN A 112     103.874  32.840  46.930  1.00 14.77           C  
ATOM   1743  C   ASN A 112     102.626  32.698  47.826  1.00 13.86           C  
ATOM   1744  O   ASN A 112     102.564  33.263  48.919  1.00 13.66           O  
ATOM   1745  CB  ASN A 112     105.058  33.411  47.724  1.00 14.15           C  
ATOM   1746  CG  ASN A 112     105.525  32.506  48.863  1.00 15.58           C  
ATOM   1747  OD1 ASN A 112     104.971  31.434  49.113  1.00 15.01           O  
ATOM   1748  ND2 ASN A 112     106.563  32.951  49.563  1.00 16.86           N  
ATOM   1749  H   ASN A 112     103.057  34.663  46.122  1.00  0.00           H  
ATOM   1750  HA  ASN A 112     104.166  31.899  46.461  1.00  0.00           H  
ATOM   1751 1HB  ASN A 112     105.901  33.577  47.052  1.00  0.00           H  
ATOM   1752 2HB  ASN A 112     104.781  34.377  48.147  1.00  0.00           H  
ATOM   1753 1HD2 ASN A 112     106.922  32.410  50.324  1.00  0.00           H  
ATOM   1754 2HD2 ASN A 112     106.985  33.827  49.330  1.00  0.00           H  
ATOM   1755  N   PRO A 113     101.610  31.942  47.363  1.00 14.57           N  
ATOM   1756  CA  PRO A 113     100.367  31.746  48.129  1.00 13.96           C  
ATOM   1757  C   PRO A 113     100.521  31.112  49.512  1.00 14.12           C  
ATOM   1758  O   PRO A 113      99.890  31.564  50.472  1.00 13.68           O  
ATOM   1759  CB  PRO A 113      99.513  30.867  47.204  1.00 13.59           C  
ATOM   1760  CG  PRO A 113     100.043  31.191  45.825  1.00 13.49           C  
ATOM   1761  CD  PRO A 113     101.532  31.258  46.058  1.00 14.62           C  
ATOM   1762  HA  PRO A 113      99.886  32.721  48.294  1.00  0.00           H  
ATOM   1763 1HB  PRO A 113      99.632  29.808  47.476  1.00  0.00           H  
ATOM   1764 2HB  PRO A 113      98.448  31.113  47.328  1.00  0.00           H  
ATOM   1765 1HG  PRO A 113      99.743  30.411  45.110  1.00  0.00           H  
ATOM   1766 2HG  PRO A 113      99.610  32.136  45.464  1.00  0.00           H  
ATOM   1767 1HD  PRO A 113     101.944  30.239  46.099  1.00  0.00           H  
ATOM   1768 2HD  PRO A 113     102.005  31.835  45.250  1.00  0.00           H  
ATOM   1769  N   ASP A 114     101.336  30.066  49.618  1.00 13.94           N  
ATOM   1770  CA  ASP A 114     101.525  29.398  50.911  1.00 12.99           C  
ATOM   1771  C   ASP A 114     102.104  30.394  51.922  1.00 14.64           C  
ATOM   1772  O   ASP A 114     101.654  30.473  53.072  1.00 14.49           O  
ATOM   1773  CB  ASP A 114     102.471  28.201  50.776  1.00 14.49           C  
ATOM   1774  CG  ASP A 114     101.883  27.059  49.950  1.00 14.15           C  
ATOM   1775  OD1 ASP A 114     102.644  26.112  49.669  1.00 14.67           O  
ATOM   1776  OD2 ASP A 114     100.684  27.099  49.588  1.00 15.47           O  
ATOM   1777  H   ASP A 114     101.833  29.721  48.809  1.00  0.00           H  
ATOM   1778  HA  ASP A 114     100.557  29.035  51.257  1.00  0.00           H  
ATOM   1779 1HB  ASP A 114     103.401  28.523  50.307  1.00  0.00           H  
ATOM   1780 2HB  ASP A 114     102.719  27.819  51.767  1.00  0.00           H  
ATOM   1781  N   GLY A 115     103.105  31.155  51.491  1.00 14.46           N  
ATOM   1782  CA  GLY A 115     103.696  32.133  52.382  1.00 14.36           C  
ATOM   1783  C   GLY A 115     102.681  33.203  52.750  1.00 14.04           C  
ATOM   1784  O   GLY A 115     102.616  33.633  53.901  1.00 13.16           O  
ATOM   1785  H   GLY A 115     103.464  31.065  50.551  1.00  0.00           H  
ATOM   1786 1HA  GLY A 115     104.056  31.635  53.282  1.00  0.00           H  
ATOM   1787 2HA  GLY A 115     104.560  32.589  51.900  1.00  0.00           H  
ATOM   1788  N   PHE A 116     101.875  33.637  51.782  1.00 13.46           N  
ATOM   1789  CA  PHE A 116     100.886  34.678  52.051  1.00 13.43           C  
ATOM   1790  C   PHE A 116      99.891  34.197  53.106  1.00 13.95           C  
ATOM   1791  O   PHE A 116      99.579  34.910  54.055  1.00 13.79           O  
ATOM   1792  CB  PHE A 116     100.145  35.052  50.757  1.00 14.89           C  
ATOM   1793  CG  PHE A 116      99.351  36.332  50.852  1.00 13.07           C  
ATOM   1794  CD1 PHE A 116      98.020  36.373  50.449  1.00 14.81           C  
ATOM   1795  CD2 PHE A 116      99.960  37.514  51.273  1.00 13.61           C  
ATOM   1796  CE1 PHE A 116      97.309  37.569  50.458  1.00 13.06           C  
ATOM   1797  CE2 PHE A 116      99.259  38.722  51.287  1.00 14.23           C  
ATOM   1798  CZ  PHE A 116      97.931  38.753  50.877  1.00 14.42           C  
ATOM   1799  H   PHE A 116     101.941  33.249  50.852  1.00  0.00           H  
ATOM   1800  HA  PHE A 116     101.406  35.561  52.426  1.00  0.00           H  
ATOM   1801 1HB  PHE A 116     100.863  35.159  49.945  1.00  0.00           H  
ATOM   1802 2HB  PHE A 116      99.461  34.249  50.485  1.00  0.00           H  
ATOM   1803  HD1 PHE A 116      97.534  35.453  50.124  1.00  0.00           H  
ATOM   1804  HD2 PHE A 116     101.002  37.485  51.593  1.00  0.00           H  
ATOM   1805  HE1 PHE A 116      96.267  37.585  50.139  1.00  0.00           H  
ATOM   1806  HE2 PHE A 116      99.748  39.638  51.617  1.00  0.00           H  
ATOM   1807  HZ  PHE A 116      97.376  39.690  50.879  1.00  0.00           H  
ATOM   1808  N   ALA A 117      99.388  32.981  52.939  1.00 14.13           N  
ATOM   1809  CA  ALA A 117      98.453  32.436  53.916  1.00 12.86           C  
ATOM   1810  C   ALA A 117      99.101  32.424  55.303  1.00 13.76           C  
ATOM   1811  O   ALA A 117      98.471  32.771  56.311  1.00 12.55           O  
ATOM   1812  CB  ALA A 117      98.050  31.019  53.501  1.00 13.73           C  
ATOM   1813  H   ALA A 117      99.645  32.421  52.138  1.00  0.00           H  
ATOM   1814  HA  ALA A 117      97.569  33.073  53.930  1.00  0.00           H  
ATOM   1815 1HB  ALA A 117      97.351  30.611  54.231  1.00  0.00           H  
ATOM   1816 2HB  ALA A 117      97.575  31.048  52.520  1.00  0.00           H  
ATOM   1817 3HB  ALA A 117      98.936  30.388  53.455  1.00  0.00           H  
ATOM   1818  N   PHE A 118     100.374  32.045  55.344  1.00 12.94           N  
ATOM   1819  CA  PHE A 118     101.107  31.974  56.601  1.00 12.09           C  
ATOM   1820  C   PHE A 118     101.287  33.346  57.248  1.00 13.91           C  
ATOM   1821  O   PHE A 118     101.281  33.448  58.475  1.00 12.71           O  
ATOM   1822  CB  PHE A 118     102.464  31.309  56.380  1.00 12.78           C  
ATOM   1823  CG  PHE A 118     103.045  30.699  57.622  1.00 12.74           C  
ATOM   1824  CD1 PHE A 118     104.172  31.250  58.220  1.00 14.12           C  
ATOM   1825  CD2 PHE A 118     102.472  29.557  58.185  1.00 11.95           C  
ATOM   1826  CE1 PHE A 118     104.726  30.668  59.361  1.00 14.76           C  
ATOM   1827  CE2 PHE A 118     103.013  28.966  59.326  1.00 14.68           C  
ATOM   1828  CZ  PHE A 118     104.149  29.525  59.918  1.00 15.51           C  
ATOM   1829  H   PHE A 118     100.846  31.800  54.485  1.00  0.00           H  
ATOM   1830  HA  PHE A 118     100.530  31.372  57.305  1.00  0.00           H  
ATOM   1831 1HB  PHE A 118     102.367  30.527  55.628  1.00  0.00           H  
ATOM   1832 2HB  PHE A 118     103.171  32.044  55.998  1.00  0.00           H  
ATOM   1833  HD1 PHE A 118     104.620  32.145  57.788  1.00  0.00           H  
ATOM   1834  HD2 PHE A 118     101.586  29.127  57.717  1.00  0.00           H  
ATOM   1835  HE1 PHE A 118     105.612  31.106  59.820  1.00  0.00           H  
ATOM   1836  HE2 PHE A 118     102.558  28.074  59.757  1.00  0.00           H  
ATOM   1837  HZ  PHE A 118     104.584  29.072  60.808  1.00  0.00           H  
ATOM   1838  N   THR A 119     101.432  34.403  56.447  1.00 14.08           N  
ATOM   1839  CA  THR A 119     101.591  35.731  57.042  1.00 14.37           C  
ATOM   1840  C   THR A 119     100.293  36.193  57.712  1.00 14.18           C  
ATOM   1841  O   THR A 119     100.312  37.061  58.575  1.00 15.10           O  
ATOM   1842  CB  THR A 119     102.045  36.806  56.011  1.00 13.45           C  
ATOM   1843  OG1 THR A 119     101.079  36.933  54.959  1.00 13.94           O  
ATOM   1844  CG2 THR A 119     103.424  36.451  55.438  1.00 14.21           C  
ATOM   1845  H   THR A 119     101.435  34.311  55.441  1.00  0.00           H  
ATOM   1846  HA  THR A 119     102.358  35.674  57.815  1.00  0.00           H  
ATOM   1847  HB  THR A 119     102.099  37.779  56.500  1.00  0.00           H  
ATOM   1848  HG1 THR A 119     100.354  36.324  55.116  1.00  0.00           H  
ATOM   1849 1HG2 THR A 119     103.726  37.213  54.720  1.00  0.00           H  
ATOM   1850 2HG2 THR A 119     104.153  36.405  56.247  1.00  0.00           H  
ATOM   1851 3HG2 THR A 119     103.373  35.483  54.940  1.00  0.00           H  
ATOM   1852  N   HIS A 120      99.167  35.605  57.316  1.00 14.85           N  
ATOM   1853  CA  HIS A 120      97.882  35.947  57.920  1.00 14.30           C  
ATOM   1854  C   HIS A 120      97.573  35.067  59.130  1.00 15.45           C  
ATOM   1855  O   HIS A 120      96.999  35.519  60.120  1.00 16.36           O  
ATOM   1856  CB  HIS A 120      96.759  35.786  56.895  1.00 15.15           C  
ATOM   1857  CG  HIS A 120      96.689  36.901  55.906  1.00 15.50           C  
ATOM   1858  ND1 HIS A 120      96.063  38.099  56.183  1.00 16.12           N  
ATOM   1859  CD2 HIS A 120      97.197  37.018  54.658  1.00 16.15           C  
ATOM   1860  CE1 HIS A 120      96.189  38.905  55.144  1.00 16.43           C  
ATOM   1861  NE2 HIS A 120      96.873  38.274  54.206  1.00 16.33           N  
ATOM   1862  H   HIS A 120      99.197  34.909  56.585  1.00  0.00           H  
ATOM   1863  HA  HIS A 120      97.899  36.986  58.248  1.00  0.00           H  
ATOM   1864 1HB  HIS A 120      96.896  34.852  56.349  1.00  0.00           H  
ATOM   1865 2HB  HIS A 120      95.801  35.726  57.411  1.00  0.00           H  
ATOM   1866  HD2 HIS A 120      97.758  36.259  54.113  1.00  0.00           H  
ATOM   1867  HE1 HIS A 120      95.796  39.919  55.072  1.00  0.00           H  
ATOM   1868  HE2 HIS A 120      97.121  38.650  53.302  1.00  0.00           H  
ATOM   1869  N   SER A 121      97.975  33.807  59.066  1.00 14.98           N  
ATOM   1870  CA  SER A 121      97.661  32.885  60.148  1.00 14.49           C  
ATOM   1871  C   SER A 121      98.656  32.750  61.278  1.00 15.54           C  
ATOM   1872  O   SER A 121      98.266  32.516  62.430  1.00 16.08           O  
ATOM   1873  CB  SER A 121      97.471  31.479  59.580  1.00 15.24           C  
ATOM   1874  OG  SER A 121      98.726  30.962  59.147  1.00 15.88           O  
ATOM   1875  H   SER A 121      98.501  33.472  58.271  1.00  0.00           H  
ATOM   1876  HA  SER A 121      96.732  33.209  60.620  1.00  0.00           H  
ATOM   1877 1HB  SER A 121      97.039  30.833  60.344  1.00  0.00           H  
ATOM   1878 2HB  SER A 121      96.769  31.515  58.748  1.00  0.00           H  
ATOM   1879  HG  SER A 121      99.372  31.648  59.330  1.00  0.00           H  
ATOM   1880  N   THR A 122      99.933  32.916  60.964  1.00 14.19           N  
ATOM   1881  CA  THR A 122     100.944  32.628  61.962  1.00 13.83           C  
ATOM   1882  C   THR A 122     102.100  33.594  62.157  1.00 15.26           C  
ATOM   1883  O   THR A 122     102.479  33.894  63.291  1.00 14.01           O  
ATOM   1884  CB  THR A 122     101.531  31.228  61.618  1.00 13.93           C  
ATOM   1885  OG1 THR A 122     100.447  30.311  61.399  1.00 14.94           O  
ATOM   1886  CG2 THR A 122     102.415  30.691  62.730  1.00 13.00           C  
ATOM   1887  H   THR A 122     100.221  33.237  60.051  1.00  0.00           H  
ATOM   1888  HA  THR A 122     100.467  32.609  62.942  1.00  0.00           H  
ATOM   1889  HB  THR A 122     102.127  31.297  60.708  1.00  0.00           H  
ATOM   1890  HG1 THR A 122      99.612  30.770  61.515  1.00  0.00           H  
ATOM   1891 1HG2 THR A 122     102.803  29.713  62.446  1.00  0.00           H  
ATOM   1892 2HG2 THR A 122     103.246  31.376  62.897  1.00  0.00           H  
ATOM   1893 3HG2 THR A 122     101.832  30.598  63.645  1.00  0.00           H  
ATOM   1894  N   ASN A 123     102.664  34.076  61.055  1.00 14.76           N  
ATOM   1895  CA  ASN A 123     103.844  34.929  61.127  1.00 13.90           C  
ATOM   1896  C   ASN A 123     103.820  36.011  60.052  1.00 13.97           C  
ATOM   1897  O   ASN A 123     104.150  35.760  58.886  1.00 13.65           O  
ATOM   1898  CB  ASN A 123     105.080  34.027  60.966  1.00 13.08           C  
ATOM   1899  CG  ASN A 123     106.395  34.779  61.068  1.00 14.85           C  
ATOM   1900  OD1 ASN A 123     106.427  36.009  61.089  1.00 14.31           O  
ATOM   1901  ND2 ASN A 123     107.496  34.029  61.124  1.00 14.98           N  
ATOM   1902  H   ASN A 123     102.274  33.851  60.151  1.00  0.00           H  
ATOM   1903  HA  ASN A 123     103.861  35.415  62.104  1.00  0.00           H  
ATOM   1904 1HB  ASN A 123     105.067  33.252  61.733  1.00  0.00           H  
ATOM   1905 2HB  ASN A 123     105.043  33.529  59.997  1.00  0.00           H  
ATOM   1906 1HD2 ASN A 123     108.394  34.464  61.192  1.00  0.00           H  
ATOM   1907 2HD2 ASN A 123     107.424  33.032  61.098  1.00  0.00           H  
ATOM   1908  N   ARG A 124     103.446  37.215  60.466  1.00 13.58           N  
ATOM   1909  CA  ARG A 124     103.352  38.368  59.576  1.00 14.17           C  
ATOM   1910  C   ARG A 124     104.625  38.629  58.769  1.00 15.68           C  
ATOM   1911  O   ARG A 124     104.572  39.229  57.687  1.00 15.04           O  
ATOM   1912  CB  ARG A 124     103.012  39.606  60.412  1.00 14.82           C  
ATOM   1913  CG  ARG A 124     102.970  40.927  59.630  1.00 14.82           C  
ATOM   1914  CD  ARG A 124     101.854  40.944  58.595  1.00 15.41           C  
ATOM   1915  NE  ARG A 124     101.813  42.228  57.900  1.00 15.41           N  
ATOM   1916  CZ  ARG A 124     102.662  42.589  56.943  1.00 15.59           C  
ATOM   1917  NH1 ARG A 124     103.628  41.764  56.551  1.00 13.38           N  
ATOM   1918  NH2 ARG A 124     102.554  43.794  56.393  1.00 15.26           N  
ATOM   1919  H   ARG A 124     103.218  37.328  61.443  1.00  0.00           H  
ATOM   1920  HA  ARG A 124     102.554  38.185  58.855  1.00  0.00           H  
ATOM   1921 1HB  ARG A 124     102.038  39.472  60.881  1.00  0.00           H  
ATOM   1922 2HB  ARG A 124     103.747  39.720  61.209  1.00  0.00           H  
ATOM   1923 1HG  ARG A 124     102.805  41.754  60.321  1.00  0.00           H  
ATOM   1924 2HG  ARG A 124     103.918  41.072  59.110  1.00  0.00           H  
ATOM   1925 1HD  ARG A 124     102.024  40.154  57.864  1.00  0.00           H  
ATOM   1926 2HD  ARG A 124     100.897  40.781  59.089  1.00  0.00           H  
ATOM   1927  HE  ARG A 124     101.090  42.884  58.166  1.00  0.00           H  
ATOM   1928 1HH1 ARG A 124     103.721  40.855  56.981  1.00  0.00           H  
ATOM   1929 2HH1 ARG A 124     104.269  42.046  55.823  1.00  0.00           H  
ATOM   1930 1HH2 ARG A 124     101.830  44.428  56.703  1.00  0.00           H  
ATOM   1931 2HH2 ARG A 124     103.194  44.076  55.666  1.00  0.00           H  
ATOM   1932  N   MET A 125     105.763  38.180  59.294  1.00 15.66           N  
ATOM   1933  CA  MET A 125     107.051  38.405  58.648  1.00 17.01           C  
ATOM   1934  C   MET A 125     107.586  37.265  57.795  1.00 17.39           C  
ATOM   1935  O   MET A 125     108.741  37.310  57.360  1.00 16.63           O  
ATOM   1936  CB  MET A 125     108.094  38.763  59.710  1.00 17.62           C  
ATOM   1937  CG  MET A 125     107.882  40.120  60.339  1.00 19.82           C  
ATOM   1938  SD  MET A 125     108.353  41.431  59.164  1.00 22.39           S  
ATOM   1939  CE  MET A 125     110.175  41.372  59.338  1.00 25.54           C  
ATOM   1940  H   MET A 125     105.732  37.669  60.165  1.00  0.00           H  
ATOM   1941  HA  MET A 125     106.948  39.237  57.952  1.00  0.00           H  
ATOM   1942 1HB  MET A 125     108.078  38.015  60.502  1.00  0.00           H  
ATOM   1943 2HB  MET A 125     109.089  38.746  59.263  1.00  0.00           H  
ATOM   1944 1HG  MET A 125     106.835  40.232  60.618  1.00  0.00           H  
ATOM   1945 2HG  MET A 125     108.485  40.200  61.243  1.00  0.00           H  
ATOM   1946 1HE  MET A 125     110.627  42.117  58.683  1.00  0.00           H  
ATOM   1947 2HE  MET A 125     110.449  41.583  60.373  1.00  0.00           H  
ATOM   1948 3HE  MET A 125     110.535  40.380  59.063  1.00  0.00           H  
ATOM   1949  N   TRP A 126     106.767  36.250  57.538  1.00 15.11           N  
ATOM   1950  CA  TRP A 126     107.241  35.130  56.732  1.00 15.01           C  
ATOM   1951  C   TRP A 126     107.613  35.593  55.328  1.00 14.35           C  
ATOM   1952  O   TRP A 126     106.869  36.336  54.695  1.00 14.72           O  
ATOM   1953  CB  TRP A 126     106.186  34.022  56.675  1.00 14.36           C  
ATOM   1954  CG  TRP A 126     106.744  32.766  56.099  1.00 15.05           C  
ATOM   1955  CD1 TRP A 126     106.600  32.309  54.816  1.00 13.93           C  
ATOM   1956  CD2 TRP A 126     107.613  31.839  56.760  1.00 14.68           C  
ATOM   1957  NE1 TRP A 126     107.330  31.157  54.639  1.00 15.71           N  
ATOM   1958  CE2 TRP A 126     107.961  30.846  55.816  1.00 15.30           C  
ATOM   1959  CE3 TRP A 126     108.134  31.753  58.060  1.00 15.12           C  
ATOM   1960  CZ2 TRP A 126     108.805  29.779  56.128  1.00 17.03           C  
ATOM   1961  CZ3 TRP A 126     108.973  30.695  58.371  1.00 16.03           C  
ATOM   1962  CH2 TRP A 126     109.302  29.720  57.405  1.00 16.66           C  
ATOM   1963  H   TRP A 126     105.820  36.237  57.890  1.00  0.00           H  
ATOM   1964  HA  TRP A 126     108.142  34.728  57.195  1.00  0.00           H  
ATOM   1965 1HB  TRP A 126     105.811  33.824  57.679  1.00  0.00           H  
ATOM   1966 2HB  TRP A 126     105.342  34.354  56.070  1.00  0.00           H  
ATOM   1967  HD1 TRP A 126     105.995  32.788  54.048  1.00  0.00           H  
ATOM   1968  HE1 TRP A 126     107.392  30.625  53.783  1.00  0.00           H  
ATOM   1969  HE3 TRP A 126     107.886  32.505  58.809  1.00  0.00           H  
ATOM   1970  HZ2 TRP A 126     109.069  29.016  55.396  1.00  0.00           H  
ATOM   1971  HZ3 TRP A 126     109.373  30.634  59.383  1.00  0.00           H  
ATOM   1972  HH2 TRP A 126     109.966  28.902  57.684  1.00  0.00           H  
ATOM   1973  N   ARG A 127     108.771  35.134  54.855  1.00 14.85           N  
ATOM   1974  CA  ARG A 127     109.319  35.516  53.553  1.00 14.31           C  
ATOM   1975  C   ARG A 127     109.388  34.411  52.503  1.00 14.57           C  
ATOM   1976  O   ARG A 127     109.063  34.630  51.333  1.00 15.20           O  
ATOM   1977  CB  ARG A 127     110.737  36.073  53.778  1.00 15.51           C  
ATOM   1978  CG  ARG A 127     111.626  36.230  52.535  1.00 15.94           C  
ATOM   1979  CD  ARG A 127     113.079  36.420  53.007  1.00 17.07           C  
ATOM   1980  NE  ARG A 127     114.066  36.499  51.929  1.00 16.96           N  
ATOM   1981  CZ  ARG A 127     114.315  37.584  51.200  1.00 16.80           C  
ATOM   1982  NH1 ARG A 127     115.239  37.526  50.251  1.00 16.13           N  
ATOM   1983  NH2 ARG A 127     113.657  38.721  51.417  1.00 16.12           N  
ATOM   1984  H   ARG A 127     109.287  34.489  55.436  1.00  0.00           H  
ATOM   1985  HA  ARG A 127     108.682  36.289  53.123  1.00  0.00           H  
ATOM   1986 1HB  ARG A 127     110.672  37.057  54.239  1.00  0.00           H  
ATOM   1987 2HB  ARG A 127     111.278  35.424  54.467  1.00  0.00           H  
ATOM   1988 1HG  ARG A 127     111.546  35.336  51.915  1.00  0.00           H  
ATOM   1989 2HG  ARG A 127     111.301  37.099  51.962  1.00  0.00           H  
ATOM   1990 1HD  ARG A 127     113.159  37.346  53.575  1.00  0.00           H  
ATOM   1991 2HD  ARG A 127     113.369  35.581  53.638  1.00  0.00           H  
ATOM   1992  HE  ARG A 127     114.601  35.667  51.720  1.00  0.00           H  
ATOM   1993 1HH1 ARG A 127     115.744  36.666  50.089  1.00  0.00           H  
ATOM   1994 2HH1 ARG A 127     115.438  38.342  49.690  1.00  0.00           H  
ATOM   1995 1HH2 ARG A 127     112.957  38.769  52.144  1.00  0.00           H  
ATOM   1996 2HH2 ARG A 127     113.858  39.535  50.855  1.00  0.00           H  
ATOM   1997  N   LYS A 128     109.815  33.231  52.938  1.00 15.49           N  
ATOM   1998  CA  LYS A 128     110.033  32.079  52.069  1.00 15.01           C  
ATOM   1999  C   LYS A 128     108.801  31.281  51.639  1.00 15.43           C  
ATOM   2000  O   LYS A 128     107.660  31.672  51.894  1.00 14.56           O  
ATOM   2001  CB  LYS A 128     111.037  31.138  52.764  1.00 15.66           C  
ATOM   2002  CG  LYS A 128     112.371  31.814  53.105  1.00 15.29           C  
ATOM   2003  CD  LYS A 128     113.476  30.832  53.534  1.00 14.33           C  
ATOM   2004  CE  LYS A 128     113.200  30.172  54.878  1.00 17.29           C  
ATOM   2005  NZ  LYS A 128     114.273  29.177  55.215  1.00 16.33           N  
ATOM   2006  H   LYS A 128     109.994  33.141  53.928  1.00  0.00           H  
ATOM   2007  HA  LYS A 128     110.450  32.432  51.125  1.00  0.00           H  
ATOM   2008 1HB  LYS A 128     110.599  30.756  53.687  1.00  0.00           H  
ATOM   2009 2HB  LYS A 128     111.240  30.282  52.120  1.00  0.00           H  
ATOM   2010 1HG  LYS A 128     112.735  32.361  52.235  1.00  0.00           H  
ATOM   2011 2HG  LYS A 128     112.222  32.521  53.920  1.00  0.00           H  
ATOM   2012 1HD  LYS A 128     113.576  30.046  52.784  1.00  0.00           H  
ATOM   2013 2HD  LYS A 128     114.426  31.362  53.607  1.00  0.00           H  
ATOM   2014 1HE  LYS A 128     113.157  30.934  55.655  1.00  0.00           H  
ATOM   2015 2HE  LYS A 128     112.236  29.665  54.843  1.00  0.00           H  
ATOM   2016 1HZ  LYS A 128     114.070  28.752  56.109  1.00  0.00           H  
ATOM   2017 2HZ  LYS A 128     114.306  28.462  54.502  1.00  0.00           H  
ATOM   2018 3HZ  LYS A 128     115.166  29.647  55.262  1.00  0.00           H  
ATOM   2019  N   THR A 129     109.049  30.175  50.939  1.00 14.73           N  
ATOM   2020  CA  THR A 129     107.971  29.274  50.547  1.00 15.50           C  
ATOM   2021  C   THR A 129     107.709  28.459  51.818  1.00 15.82           C  
ATOM   2022  O   THR A 129     108.262  28.773  52.880  1.00 16.06           O  
ATOM   2023  CB  THR A 129     108.407  28.322  49.411  1.00 15.15           C  
ATOM   2024  OG1 THR A 129     109.511  27.524  49.847  1.00 17.14           O  
ATOM   2025  CG2 THR A 129     108.828  29.119  48.179  1.00 16.35           C  
ATOM   2026  H   THR A 129     109.998  29.952  50.673  1.00  0.00           H  
ATOM   2027  HA  THR A 129     107.135  29.872  50.184  1.00  0.00           H  
ATOM   2028  HB  THR A 129     107.577  27.666  49.147  1.00  0.00           H  
ATOM   2029  HG1 THR A 129     109.737  27.757  50.751  1.00  0.00           H  
ATOM   2030 1HG2 THR A 129     109.132  28.433  47.388  1.00  0.00           H  
ATOM   2031 2HG2 THR A 129     107.990  29.724  47.833  1.00  0.00           H  
ATOM   2032 3HG2 THR A 129     109.663  29.770  48.435  1.00  0.00           H  
ATOM   2033  N   ARG A 130     106.876  27.425  51.728  1.00 16.03           N  
ATOM   2034  CA  ARG A 130     106.584  26.599  52.898  1.00 16.40           C  
ATOM   2035  C   ARG A 130     106.927  25.132  52.658  1.00 16.88           C  
ATOM   2036  O   ARG A 130     106.357  24.237  53.282  1.00 17.18           O  
ATOM   2037  CB  ARG A 130     105.108  26.740  53.301  1.00 15.32           C  
ATOM   2038  CG  ARG A 130     104.722  28.117  53.881  1.00 14.96           C  
ATOM   2039  CD  ARG A 130     105.338  28.345  55.275  1.00 14.55           C  
ATOM   2040  NE  ARG A 130     104.837  27.386  56.263  1.00 16.34           N  
ATOM   2041  CZ  ARG A 130     105.371  27.211  57.470  1.00 18.51           C  
ATOM   2042  NH1 ARG A 130     106.421  27.929  57.835  1.00 18.93           N  
ATOM   2043  NH2 ARG A 130     104.858  26.313  58.312  1.00 17.93           N  
ATOM   2044  H   ARG A 130     106.437  27.202  50.846  1.00  0.00           H  
ATOM   2045  HA  ARG A 130     107.206  26.940  53.726  1.00  0.00           H  
ATOM   2046 1HB  ARG A 130     104.475  26.559  52.433  1.00  0.00           H  
ATOM   2047 2HB  ARG A 130     104.861  25.986  54.049  1.00  0.00           H  
ATOM   2048 1HG  ARG A 130     105.079  28.905  53.217  1.00  0.00           H  
ATOM   2049 2HG  ARG A 130     103.637  28.183  53.972  1.00  0.00           H  
ATOM   2050 1HD  ARG A 130     106.421  28.237  55.216  1.00  0.00           H  
ATOM   2051 2HD  ARG A 130     105.092  29.348  55.622  1.00  0.00           H  
ATOM   2052  HE  ARG A 130     104.036  26.824  56.008  1.00  0.00           H  
ATOM   2053 1HH1 ARG A 130     106.815  28.607  57.198  1.00  0.00           H  
ATOM   2054 2HH1 ARG A 130     106.828  27.799  58.750  1.00  0.00           H  
ATOM   2055 1HH2 ARG A 130     104.058  25.760  58.035  1.00  0.00           H  
ATOM   2056 2HH2 ARG A 130     105.268  26.186  59.225  1.00  0.00           H  
ATOM   2057  N   SER A 131     107.875  24.883  51.759  1.00 17.21           N  
ATOM   2058  CA  SER A 131     108.285  23.512  51.447  1.00 17.38           C  
ATOM   2059  C   SER A 131     109.181  22.934  52.544  1.00 18.11           C  
ATOM   2060  O   SER A 131     109.773  23.668  53.331  1.00 19.03           O  
ATOM   2061  CB  SER A 131     109.053  23.497  50.118  1.00 17.54           C  
ATOM   2062  OG  SER A 131     110.243  24.273  50.224  1.00 18.10           O  
ATOM   2063  H   SER A 131     108.323  25.651  51.280  1.00  0.00           H  
ATOM   2064  HA  SER A 131     107.390  22.897  51.349  1.00  0.00           H  
ATOM   2065 1HB  SER A 131     109.301  22.470  49.853  1.00  0.00           H  
ATOM   2066 2HB  SER A 131     108.419  23.895  49.327  1.00  0.00           H  
ATOM   2067  HG  SER A 131     110.258  24.614  51.122  1.00  0.00           H  
ATOM   2068  N   HIS A 132     109.282  21.611  52.593  1.00 20.30           N  
ATOM   2069  CA  HIS A 132     110.143  20.961  53.575  1.00 21.27           C  
ATOM   2070  C   HIS A 132     111.502  20.723  52.917  1.00 23.34           C  
ATOM   2071  O   HIS A 132     111.609  20.686  51.692  1.00 24.35           O  
ATOM   2072  CB  HIS A 132     109.562  19.609  54.002  1.00 21.72           C  
ATOM   2073  CG  HIS A 132     109.822  18.506  53.021  1.00 21.27           C  
ATOM   2074  ND1 HIS A 132     109.165  18.411  51.813  1.00 21.69           N  
ATOM   2075  CD2 HIS A 132     110.708  17.480  53.049  1.00 22.17           C  
ATOM   2076  CE1 HIS A 132     109.633  17.376  51.138  1.00 22.30           C  
ATOM   2077  NE2 HIS A 132     110.572  16.794  51.866  1.00 22.29           N  
ATOM   2078  H   HIS A 132     108.758  21.041  51.944  1.00  0.00           H  
ATOM   2079  HA  HIS A 132     110.220  21.588  54.463  1.00  0.00           H  
ATOM   2080 1HB  HIS A 132     109.986  19.318  54.964  1.00  0.00           H  
ATOM   2081 2HB  HIS A 132     108.484  19.702  54.134  1.00  0.00           H  
ATOM   2082  HD2 HIS A 132     111.400  17.244  53.858  1.00  0.00           H  
ATOM   2083  HE1 HIS A 132     109.302  17.057  50.150  1.00  0.00           H  
ATOM   2084  HE2 HIS A 132     111.105  15.978  51.600  1.00  0.00           H  
ATOM   2085  N   THR A 133     112.539  20.562  53.732  1.00 23.98           N  
ATOM   2086  CA  THR A 133     113.873  20.280  53.213  1.00 26.23           C  
ATOM   2087  C   THR A 133     114.359  19.004  53.884  1.00 27.17           C  
ATOM   2088  O   THR A 133     114.541  18.963  55.098  1.00 28.03           O  
ATOM   2089  CB  THR A 133     114.867  21.433  53.507  1.00 27.99           C  
ATOM   2090  OG1 THR A 133     114.568  22.541  52.652  1.00 27.47           O  
ATOM   2091  CG2 THR A 133     116.304  20.989  53.252  1.00 29.11           C  
ATOM   2092  H   THR A 133     112.405  20.636  54.730  1.00  0.00           H  
ATOM   2093  HA  THR A 133     113.806  20.163  52.131  1.00  0.00           H  
ATOM   2094  HB  THR A 133     114.770  21.740  54.548  1.00  0.00           H  
ATOM   2095  HG1 THR A 133     113.821  22.319  52.091  1.00  0.00           H  
ATOM   2096 1HG2 THR A 133     116.983  21.814  53.465  1.00  0.00           H  
ATOM   2097 2HG2 THR A 133     116.544  20.145  53.898  1.00  0.00           H  
ATOM   2098 3HG2 THR A 133     116.413  20.690  52.210  1.00  0.00           H  
ATOM   2099  N   ALA A 134     114.555  17.957  53.091  1.00 26.87           N  
ATOM   2100  CA  ALA A 134     115.008  16.686  53.633  1.00 27.77           C  
ATOM   2101  C   ALA A 134     116.227  16.874  54.528  1.00 27.87           C  
ATOM   2102  O   ALA A 134     117.172  17.582  54.167  1.00 28.18           O  
ATOM   2103  CB  ALA A 134     115.341  15.727  52.501  1.00 29.11           C  
ATOM   2104  H   ALA A 134     114.389  18.037  52.098  1.00  0.00           H  
ATOM   2105  HA  ALA A 134     114.199  16.265  54.230  1.00  0.00           H  
ATOM   2106 1HB  ALA A 134     115.679  14.778  52.916  1.00  0.00           H  
ATOM   2107 2HB  ALA A 134     114.452  15.561  51.892  1.00  0.00           H  
ATOM   2108 3HB  ALA A 134     116.129  16.154  51.883  1.00  0.00           H  
ATOM   2109  N   GLY A 135     116.196  16.237  55.696  1.00 27.80           N  
ATOM   2110  CA  GLY A 135     117.311  16.328  56.622  1.00 29.00           C  
ATOM   2111  C   GLY A 135     117.329  17.577  57.480  1.00 29.30           C  
ATOM   2112  O   GLY A 135     118.290  17.821  58.208  1.00 30.44           O  
ATOM   2113  H   GLY A 135     115.391  15.682  55.948  1.00  0.00           H  
ATOM   2114 1HA  GLY A 135     117.301  15.467  57.290  1.00  0.00           H  
ATOM   2115 2HA  GLY A 135     118.248  16.293  56.067  1.00  0.00           H  
ATOM   2116  N   SER A 136     116.274  18.379  57.396  1.00 26.86           N  
ATOM   2117  CA  SER A 136     116.197  19.601  58.192  1.00 25.04           C  
ATOM   2118  C   SER A 136     114.795  19.785  58.745  1.00 24.45           C  
ATOM   2119  O   SER A 136     113.828  19.301  58.161  1.00 25.34           O  
ATOM   2120  CB  SER A 136     116.553  20.825  57.342  1.00 24.56           C  
ATOM   2121  OG  SER A 136     116.388  22.027  58.087  1.00 23.54           O  
ATOM   2122  H   SER A 136     115.511  18.147  56.776  1.00  0.00           H  
ATOM   2123  HA  SER A 136     116.914  19.527  59.010  1.00  0.00           H  
ATOM   2124 1HB  SER A 136     117.585  20.743  57.001  1.00  0.00           H  
ATOM   2125 2HB  SER A 136     115.917  20.851  56.458  1.00  0.00           H  
ATOM   2126  HG  SER A 136     116.087  21.759  58.958  1.00  0.00           H  
ATOM   2127  N   LEU A 137     114.694  20.480  59.876  1.00 22.22           N  
ATOM   2128  CA  LEU A 137     113.403  20.762  60.484  1.00 21.40           C  
ATOM   2129  C   LEU A 137     112.937  22.145  60.039  1.00 21.93           C  
ATOM   2130  O   LEU A 137     111.769  22.502  60.218  1.00 21.76           O  
ATOM   2131  CB  LEU A 137     113.506  20.722  62.013  1.00 21.10           C  
ATOM   2132  CG  LEU A 137     113.822  19.365  62.651  1.00 22.80           C  
ATOM   2133  CD1 LEU A 137     114.009  19.534  64.149  1.00 23.59           C  
ATOM   2134  CD2 LEU A 137     112.683  18.387  62.366  1.00 22.72           C  
ATOM   2135  H   LEU A 137     115.533  20.820  60.323  1.00  0.00           H  
ATOM   2136  HA  LEU A 137     112.696  19.998  60.164  1.00  0.00           H  
ATOM   2137 1HB  LEU A 137     114.287  21.412  62.327  1.00  0.00           H  
ATOM   2138 2HB  LEU A 137     112.560  21.061  62.434  1.00  0.00           H  
ATOM   2139  HG  LEU A 137     114.749  18.973  62.232  1.00  0.00           H  
ATOM   2140 1HD1 LEU A 137     114.234  18.567  64.599  1.00  0.00           H  
ATOM   2141 2HD1 LEU A 137     114.834  20.221  64.337  1.00  0.00           H  
ATOM   2142 3HD1 LEU A 137     113.095  19.934  64.587  1.00  0.00           H  
ATOM   2143 1HD2 LEU A 137     112.910  17.422  62.820  1.00  0.00           H  
ATOM   2144 2HD2 LEU A 137     111.755  18.776  62.786  1.00  0.00           H  
ATOM   2145 3HD2 LEU A 137     112.570  18.264  61.289  1.00  0.00           H  
ATOM   2146  N   CYS A 138     113.851  22.920  59.454  1.00 21.15           N  
ATOM   2147  CA  CYS A 138     113.518  24.272  59.010  1.00 20.06           C  
ATOM   2148  C   CYS A 138     112.681  24.249  57.740  1.00 20.63           C  
ATOM   2149  O   CYS A 138     112.906  23.438  56.847  1.00 23.16           O  
ATOM   2150  CB  CYS A 138     114.788  25.118  58.834  1.00 21.69           C  
ATOM   2151  SG  CYS A 138     115.414  25.777  60.430  1.00 16.83           S  
ATOM   2152  H   CYS A 138     114.789  22.573  59.313  1.00  0.00           H  
ATOM   2153  HA  CYS A 138     112.893  24.741  59.770  1.00  0.00           H  
ATOM   2154 1HB  CYS A 138     115.567  24.513  58.371  1.00  0.00           H  
ATOM   2155 2HB  CYS A 138     114.580  25.952  58.164  1.00  0.00           H  
ATOM   2156  N   ILE A 139     111.709  25.151  57.667  1.00 18.94           N  
ATOM   2157  CA  ILE A 139     110.795  25.203  56.540  1.00 18.58           C  
ATOM   2158  C   ILE A 139     111.014  26.344  55.551  1.00 17.39           C  
ATOM   2159  O   ILE A 139     111.324  27.468  55.941  1.00 17.67           O  
ATOM   2160  CB  ILE A 139     109.328  25.287  57.061  1.00 18.87           C  
ATOM   2161  CG1 ILE A 139     109.012  24.034  57.886  1.00 21.15           C  
ATOM   2162  CG2 ILE A 139     108.340  25.465  55.888  1.00 18.88           C  
ATOM   2163  CD1 ILE A 139     107.558  23.869  58.259  1.00 26.12           C  
ATOM   2164  H   ILE A 139     111.604  25.819  58.417  1.00  0.00           H  
ATOM   2165  HA  ILE A 139     110.914  24.291  55.956  1.00  0.00           H  
ATOM   2166  HB  ILE A 139     109.230  26.137  57.735  1.00  0.00           H  
ATOM   2167 1HG1 ILE A 139     109.314  23.147  57.330  1.00  0.00           H  
ATOM   2168 2HG1 ILE A 139     109.590  24.052  58.811  1.00  0.00           H  
ATOM   2169 1HG2 ILE A 139     107.323  25.521  56.275  1.00  0.00           H  
ATOM   2170 2HG2 ILE A 139     108.575  26.383  55.351  1.00  0.00           H  
ATOM   2171 3HG2 ILE A 139     108.424  24.616  55.209  1.00  0.00           H  
ATOM   2172 1HD1 ILE A 139     107.433  22.956  58.841  1.00  0.00           H  
ATOM   2173 2HD1 ILE A 139     107.235  24.725  58.853  1.00  0.00           H  
ATOM   2174 3HD1 ILE A 139     106.955  23.807  57.354  1.00  0.00           H  
ATOM   2175  N   GLY A 140     110.865  26.030  54.267  1.00 17.52           N  
ATOM   2176  CA  GLY A 140     110.942  27.048  53.236  1.00 16.39           C  
ATOM   2177  C   GLY A 140     112.249  27.367  52.550  1.00 17.62           C  
ATOM   2178  O   GLY A 140     113.327  27.215  53.115  1.00 17.56           O  
ATOM   2179  H   GLY A 140     110.696  25.071  54.000  1.00  0.00           H  
ATOM   2180 1HA  GLY A 140     110.264  26.793  52.421  1.00  0.00           H  
ATOM   2181 2HA  GLY A 140     110.610  28.003  53.642  1.00  0.00           H  
ATOM   2182  N   VAL A 141     112.117  27.834  51.310  1.00 17.16           N  
ATOM   2183  CA  VAL A 141     113.244  28.233  50.480  1.00 18.33           C  
ATOM   2184  C   VAL A 141     112.981  29.676  50.059  1.00 17.86           C  
ATOM   2185  O   VAL A 141     111.825  30.076  49.901  1.00 17.84           O  
ATOM   2186  CB  VAL A 141     113.337  27.345  49.210  1.00 18.19           C  
ATOM   2187  CG1 VAL A 141     114.383  27.901  48.239  1.00 19.15           C  
ATOM   2188  CG2 VAL A 141     113.688  25.912  49.605  1.00 18.24           C  
ATOM   2189  H   VAL A 141     111.181  27.910  50.938  1.00  0.00           H  
ATOM   2190  HA  VAL A 141     114.161  28.107  51.057  1.00  0.00           H  
ATOM   2191  HB  VAL A 141     112.375  27.357  48.698  1.00  0.00           H  
ATOM   2192 1HG1 VAL A 141     114.433  27.265  47.355  1.00  0.00           H  
ATOM   2193 2HG1 VAL A 141     114.103  28.912  47.943  1.00  0.00           H  
ATOM   2194 3HG1 VAL A 141     115.358  27.921  48.726  1.00  0.00           H  
ATOM   2195 1HG2 VAL A 141     113.751  25.293  48.710  1.00  0.00           H  
ATOM   2196 2HG2 VAL A 141     114.648  25.902  50.122  1.00  0.00           H  
ATOM   2197 3HG2 VAL A 141     112.916  25.517  50.265  1.00  0.00           H  
ATOM   2198  N   ASP A 142     114.039  30.467  49.906  1.00 16.31           N  
ATOM   2199  CA  ASP A 142     113.873  31.846  49.456  1.00 16.65           C  
ATOM   2200  C   ASP A 142     113.610  31.763  47.954  1.00 17.63           C  
ATOM   2201  O   ASP A 142     114.507  31.422  47.184  1.00 17.81           O  
ATOM   2202  CB  ASP A 142     115.145  32.657  49.705  1.00 16.63           C  
ATOM   2203  CG  ASP A 142     114.978  34.124  49.361  1.00 16.84           C  
ATOM   2204  OD1 ASP A 142     114.001  34.479  48.655  1.00 17.95           O  
ATOM   2205  OD2 ASP A 142     115.833  34.923  49.796  1.00 17.68           O  
ATOM   2206  H   ASP A 142     114.968  30.121  50.100  1.00  0.00           H  
ATOM   2207  HA  ASP A 142     113.058  32.299  50.022  1.00  0.00           H  
ATOM   2208 1HB  ASP A 142     115.431  32.572  50.754  1.00  0.00           H  
ATOM   2209 2HB  ASP A 142     115.961  32.247  49.109  1.00  0.00           H  
ATOM   2210  N   PRO A 143     112.377  32.072  47.517  1.00 16.57           N  
ATOM   2211  CA  PRO A 143     112.079  32.000  46.086  1.00 17.38           C  
ATOM   2212  C   PRO A 143     112.924  32.935  45.230  1.00 17.24           C  
ATOM   2213  O   PRO A 143     113.072  32.704  44.027  1.00 19.44           O  
ATOM   2214  CB  PRO A 143     110.581  32.313  46.023  1.00 17.58           C  
ATOM   2215  CG  PRO A 143     110.389  33.254  47.171  1.00 16.54           C  
ATOM   2216  CD  PRO A 143     111.235  32.629  48.271  1.00 16.58           C  
ATOM   2217  HA  PRO A 143     112.282  30.981  45.725  1.00  0.00           H  
ATOM   2218 1HB  PRO A 143     110.330  32.755  45.047  1.00  0.00           H  
ATOM   2219 2HB  PRO A 143     109.998  31.384  46.115  1.00  0.00           H  
ATOM   2220 1HG  PRO A 143     110.717  34.266  46.891  1.00  0.00           H  
ATOM   2221 2HG  PRO A 143     109.322  33.325  47.429  1.00  0.00           H  
ATOM   2222 1HD  PRO A 143     111.551  33.409  48.980  1.00  0.00           H  
ATOM   2223 2HD  PRO A 143     110.652  31.851  48.785  1.00  0.00           H  
ATOM   2224  N   ASN A 144     113.494  33.974  45.839  1.00 17.49           N  
ATOM   2225  CA  ASN A 144     114.329  34.893  45.069  1.00 17.99           C  
ATOM   2226  C   ASN A 144     115.821  34.564  45.133  1.00 18.60           C  
ATOM   2227  O   ASN A 144     116.668  35.437  44.933  1.00 19.30           O  
ATOM   2228  CB  ASN A 144     114.090  36.347  45.488  1.00 18.44           C  
ATOM   2229  CG  ASN A 144     114.466  37.319  44.391  1.00 18.75           C  
ATOM   2230  OD1 ASN A 144     114.360  36.983  43.212  1.00 18.83           O  
ATOM   2231  ND2 ASN A 144     114.886  38.521  44.761  1.00 19.55           N  
ATOM   2232  H   ASN A 144     113.360  34.140  46.826  1.00  0.00           H  
ATOM   2233  HA  ASN A 144     114.070  34.795  44.014  1.00  0.00           H  
ATOM   2234 1HB  ASN A 144     113.038  36.484  45.744  1.00  0.00           H  
ATOM   2235 2HB  ASN A 144     114.676  36.570  46.380  1.00  0.00           H  
ATOM   2236 1HD2 ASN A 144     115.145  39.195  44.069  1.00  0.00           H  
ATOM   2237 2HD2 ASN A 144     114.944  38.753  45.731  1.00  0.00           H  
ATOM   2238  N   ARG A 145     116.126  33.299  45.426  1.00 19.07           N  
ATOM   2239  CA  ARG A 145     117.503  32.802  45.454  1.00 19.63           C  
ATOM   2240  C   ARG A 145     117.477  31.420  44.799  1.00 19.50           C  
ATOM   2241  O   ARG A 145     118.497  30.731  44.735  1.00 20.85           O  
ATOM   2242  CB  ARG A 145     118.023  32.656  46.894  1.00 19.44           C  
ATOM   2243  CG  ARG A 145     118.182  33.963  47.660  1.00 18.79           C  
ATOM   2244  CD  ARG A 145     119.247  34.874  47.039  1.00 19.54           C  
ATOM   2245  NE  ARG A 145     119.460  36.066  47.856  1.00 19.33           N  
ATOM   2246  CZ  ARG A 145     118.588  37.065  47.972  1.00 20.34           C  
ATOM   2247  NH1 ARG A 145     117.437  37.029  47.305  1.00 19.25           N  
ATOM   2248  NH2 ARG A 145     118.841  38.078  48.793  1.00 17.79           N  
ATOM   2249  H   ARG A 145     115.369  32.664  45.636  1.00  0.00           H  
ATOM   2250  HA  ARG A 145     118.140  33.519  44.935  1.00  0.00           H  
ATOM   2251 1HB  ARG A 145     117.343  32.024  47.464  1.00  0.00           H  
ATOM   2252 2HB  ARG A 145     118.995  32.163  46.882  1.00  0.00           H  
ATOM   2253 1HG  ARG A 145     117.235  34.502  47.660  1.00  0.00           H  
ATOM   2254 2HG  ARG A 145     118.478  33.749  48.688  1.00  0.00           H  
ATOM   2255 1HD  ARG A 145     120.189  34.332  46.961  1.00  0.00           H  
ATOM   2256 2HD  ARG A 145     118.925  35.185  46.046  1.00  0.00           H  
ATOM   2257  HE  ARG A 145     120.329  36.136  48.368  1.00  0.00           H  
ATOM   2258 1HH1 ARG A 145     117.223  36.242  46.709  1.00  0.00           H  
ATOM   2259 2HH1 ARG A 145     116.777  37.788  47.395  1.00  0.00           H  
ATOM   2260 1HH2 ARG A 145     119.697  38.091  49.331  1.00  0.00           H  
ATOM   2261 2HH2 ARG A 145     118.179  38.835  48.880  1.00  0.00           H  
ATOM   2262  N   ASN A 146     116.303  31.038  44.292  1.00 19.12           N  
ATOM   2263  CA  ASN A 146     116.071  29.718  43.698  1.00 19.23           C  
ATOM   2264  C   ASN A 146     116.155  29.627  42.166  1.00 20.23           C  
ATOM   2265  O   ASN A 146     115.976  28.544  41.604  1.00 20.36           O  
ATOM   2266  CB  ASN A 146     114.681  29.239  44.158  1.00 19.84           C  
ATOM   2267  CG  ASN A 146     114.469  27.746  43.992  1.00 19.98           C  
ATOM   2268  OD1 ASN A 146     113.462  27.310  43.417  1.00 18.84           O  
ATOM   2269  ND2 ASN A 146     115.398  26.949  44.518  1.00 21.28           N  
ATOM   2270  H   ASN A 146     115.543  31.703  44.326  1.00  0.00           H  
ATOM   2271  HA  ASN A 146     116.841  29.035  44.061  1.00  0.00           H  
ATOM   2272 1HB  ASN A 146     114.539  29.491  45.210  1.00  0.00           H  
ATOM   2273 2HB  ASN A 146     113.910  29.760  43.590  1.00  0.00           H  
ATOM   2274 1HD2 ASN A 146     115.309  25.956  44.438  1.00  0.00           H  
ATOM   2275 2HD2 ASN A 146     116.184  27.343  44.993  1.00  0.00           H  
ATOM   2276  N   TRP A 147     116.425  30.745  41.494  1.00 19.53           N  
ATOM   2277  CA  TRP A 147     116.481  30.745  40.029  1.00 20.56           C  
ATOM   2278  C   TRP A 147     117.847  30.312  39.504  1.00 21.45           C  
ATOM   2279  O   TRP A 147     118.862  30.466  40.183  1.00 21.14           O  
ATOM   2280  CB  TRP A 147     116.100  32.133  39.481  1.00 19.97           C  
ATOM   2281  CG  TRP A 147     114.731  32.586  39.950  1.00 19.74           C  
ATOM   2282  CD1 TRP A 147     114.390  32.999  41.213  1.00 19.52           C  
ATOM   2283  CD2 TRP A 147     113.516  32.604  39.184  1.00 18.07           C  
ATOM   2284  NE1 TRP A 147     113.042  33.268  41.278  1.00 18.03           N  
ATOM   2285  CE2 TRP A 147     112.481  33.034  40.050  1.00 17.52           C  
ATOM   2286  CE3 TRP A 147     113.199  32.297  37.850  1.00 19.06           C  
ATOM   2287  CZ2 TRP A 147     111.150  33.164  39.628  1.00 18.81           C  
ATOM   2288  CZ3 TRP A 147     111.872  32.426  37.427  1.00 19.76           C  
ATOM   2289  CH2 TRP A 147     110.863  32.856  38.317  1.00 19.21           C  
ATOM   2290  H   TRP A 147     116.594  31.607  41.993  1.00  0.00           H  
ATOM   2291  HA  TRP A 147     115.766  30.012  39.656  1.00  0.00           H  
ATOM   2292 1HB  TRP A 147     116.842  32.866  39.799  1.00  0.00           H  
ATOM   2293 2HB  TRP A 147     116.109  32.109  38.392  1.00  0.00           H  
ATOM   2294  HD1 TRP A 147     115.085  33.099  42.044  1.00  0.00           H  
ATOM   2295  HE1 TRP A 147     112.544  33.586  42.097  1.00  0.00           H  
ATOM   2296  HE3 TRP A 147     113.974  31.967  37.159  1.00  0.00           H  
ATOM   2297  HZ2 TRP A 147     110.359  33.497  40.300  1.00  0.00           H  
ATOM   2298  HZ3 TRP A 147     111.635  32.185  36.390  1.00  0.00           H  
ATOM   2299  HH2 TRP A 147     109.837  32.945  37.958  1.00  0.00           H  
ATOM   2300  N   ASP A 148     117.855  29.770  38.290  1.00 23.08           N  
ATOM   2301  CA  ASP A 148     119.080  29.259  37.676  1.00 25.22           C  
ATOM   2302  C   ASP A 148     119.953  30.312  36.996  1.00 25.65           C  
ATOM   2303  O   ASP A 148     120.196  30.259  35.787  1.00 26.75           O  
ATOM   2304  CB  ASP A 148     118.719  28.146  36.692  1.00 26.50           C  
ATOM   2305  CG  ASP A 148     119.913  27.299  36.305  1.00 30.06           C  
ATOM   2306  OD1 ASP A 148     120.830  27.145  37.138  1.00 32.12           O  
ATOM   2307  OD2 ASP A 148     119.926  26.777  35.172  1.00 34.10           O  
ATOM   2308  H   ASP A 148     116.986  29.711  37.778  1.00  0.00           H  
ATOM   2309  HA  ASP A 148     119.718  28.853  38.462  1.00  0.00           H  
ATOM   2310 1HB  ASP A 148     117.960  27.501  37.135  1.00  0.00           H  
ATOM   2311 2HB  ASP A 148     118.291  28.583  35.789  1.00  0.00           H  
ATOM   2312  N   ALA A 149     120.420  31.261  37.800  1.00 25.68           N  
ATOM   2313  CA  ALA A 149     121.290  32.348  37.365  1.00 26.30           C  
ATOM   2314  C   ALA A 149     122.219  32.593  38.550  1.00 26.67           C  
ATOM   2315  O   ALA A 149     121.830  33.227  39.534  1.00 26.38           O  
ATOM   2316  CB  ALA A 149     120.464  33.604  37.061  1.00 26.38           C  
ATOM   2317  H   ALA A 149     120.144  31.210  38.770  1.00  0.00           H  
ATOM   2318  HA  ALA A 149     121.799  32.031  36.454  1.00  0.00           H  
ATOM   2319 1HB  ALA A 149     121.127  34.406  36.738  1.00  0.00           H  
ATOM   2320 2HB  ALA A 149     119.747  33.385  36.270  1.00  0.00           H  
ATOM   2321 3HB  ALA A 149     119.931  33.914  37.958  1.00  0.00           H  
ATOM   2322  N   GLY A 150     123.438  32.069  38.466  1.00 26.83           N  
ATOM   2323  CA  GLY A 150     124.381  32.222  39.558  1.00 26.49           C  
ATOM   2324  C   GLY A 150     123.891  31.444  40.770  1.00 26.17           C  
ATOM   2325  O   GLY A 150     124.242  31.757  41.907  1.00 26.10           O  
ATOM   2326  H   GLY A 150     123.719  31.559  37.641  1.00  0.00           H  
ATOM   2327 1HA  GLY A 150     125.362  31.863  39.245  1.00  0.00           H  
ATOM   2328 2HA  GLY A 150     124.488  33.279  39.801  1.00  0.00           H  
ATOM   2329  N   PHE A 151     123.080  30.421  40.522  1.00 26.47           N  
ATOM   2330  CA  PHE A 151     122.523  29.616  41.603  1.00 26.19           C  
ATOM   2331  C   PHE A 151     123.564  29.051  42.563  1.00 26.72           C  
ATOM   2332  O   PHE A 151     124.575  28.485  42.139  1.00 27.67           O  
ATOM   2333  CB  PHE A 151     121.704  28.450  41.050  1.00 24.86           C  
ATOM   2334  CG  PHE A 151     121.093  27.600  42.124  1.00 24.81           C  
ATOM   2335  CD1 PHE A 151     119.925  28.003  42.763  1.00 24.97           C  
ATOM   2336  CD2 PHE A 151     121.732  26.444  42.561  1.00 24.22           C  
ATOM   2337  CE1 PHE A 151     119.407  27.271  43.827  1.00 24.94           C  
ATOM   2338  CE2 PHE A 151     121.225  25.705  43.624  1.00 24.48           C  
ATOM   2339  CZ  PHE A 151     120.059  26.120  44.263  1.00 24.28           C  
ATOM   2340  H   PHE A 151     122.843  30.194  39.567  1.00  0.00           H  
ATOM   2341  HA  PHE A 151     121.864  30.247  42.201  1.00  0.00           H  
ATOM   2342 1HB  PHE A 151     120.906  28.834  40.416  1.00  0.00           H  
ATOM   2343 2HB  PHE A 151     122.340  27.821  40.429  1.00  0.00           H  
ATOM   2344  HD1 PHE A 151     119.414  28.903  42.421  1.00  0.00           H  
ATOM   2345  HD2 PHE A 151     122.645  26.121  42.059  1.00  0.00           H  
ATOM   2346  HE1 PHE A 151     118.491  27.599  44.318  1.00  0.00           H  
ATOM   2347  HE2 PHE A 151     121.738  24.803  43.959  1.00  0.00           H  
ATOM   2348  HZ  PHE A 151     119.659  25.550  45.100  1.00  0.00           H  
ATOM   2349  N   GLY A 152     123.296  29.196  43.859  1.00 26.51           N  
ATOM   2350  CA  GLY A 152     124.192  28.676  44.878  1.00 26.99           C  
ATOM   2351  C   GLY A 152     125.488  29.433  45.083  1.00 28.69           C  
ATOM   2352  O   GLY A 152     126.309  29.045  45.920  1.00 28.62           O  
ATOM   2353  H   GLY A 152     122.454  29.676  44.143  1.00  0.00           H  
ATOM   2354 1HA  GLY A 152     123.678  28.658  45.839  1.00  0.00           H  
ATOM   2355 2HA  GLY A 152     124.459  27.648  44.637  1.00  0.00           H  
ATOM   2356  N   LEU A 153     125.683  30.511  44.333  1.00 28.13           N  
ATOM   2357  CA  LEU A 153     126.899  31.301  44.464  1.00 28.61           C  
ATOM   2358  C   LEU A 153     126.744  32.372  45.532  1.00 29.09           C  
ATOM   2359  O   LEU A 153     125.666  32.538  46.108  1.00 29.29           O  
ATOM   2360  CB  LEU A 153     127.257  31.939  43.121  1.00 29.99           C  
ATOM   2361  CG  LEU A 153     127.431  30.950  41.964  1.00 30.00           C  
ATOM   2362  CD1 LEU A 153     127.870  31.710  40.722  1.00 30.67           C  
ATOM   2363  CD2 LEU A 153     128.462  29.881  42.329  1.00 32.45           C  
ATOM   2364  H   LEU A 153     124.983  30.793  43.661  1.00  0.00           H  
ATOM   2365  HA  LEU A 153     127.710  30.640  44.767  1.00  0.00           H  
ATOM   2366 1HB  LEU A 153     126.471  32.643  42.850  1.00  0.00           H  
ATOM   2367 2HB  LEU A 153     128.188  32.493  43.237  1.00  0.00           H  
ATOM   2368  HG  LEU A 153     126.477  30.466  41.752  1.00  0.00           H  
ATOM   2369 1HD1 LEU A 153     127.996  31.012  39.894  1.00  0.00           H  
ATOM   2370 2HD1 LEU A 153     127.112  32.449  40.461  1.00  0.00           H  
ATOM   2371 3HD1 LEU A 153     128.816  32.213  40.919  1.00  0.00           H  
ATOM   2372 1HD2 LEU A 153     128.574  29.185  41.497  1.00  0.00           H  
ATOM   2373 2HD2 LEU A 153     129.421  30.356  42.537  1.00  0.00           H  
ATOM   2374 3HD2 LEU A 153     128.127  29.339  43.213  1.00  0.00           H  
ATOM   2375  N   SER A 154     127.827  33.094  45.804  1.00 29.16           N  
ATOM   2376  CA  SER A 154     127.809  34.153  46.807  1.00 28.97           C  
ATOM   2377  C   SER A 154     126.572  35.035  46.607  1.00 28.06           C  
ATOM   2378  O   SER A 154     126.278  35.458  45.491  1.00 28.50           O  
ATOM   2379  CB  SER A 154     129.085  34.992  46.695  1.00 29.03           C  
ATOM   2380  OG  SER A 154     129.132  35.994  47.692  1.00 34.03           O  
ATOM   2381  H   SER A 154     128.684  32.905  45.304  1.00  0.00           H  
ATOM   2382  HA  SER A 154     127.772  33.693  47.795  1.00  0.00           H  
ATOM   2383 1HB  SER A 154     129.956  34.344  46.790  1.00  0.00           H  
ATOM   2384 2HB  SER A 154     129.129  35.457  45.711  1.00  0.00           H  
ATOM   2385  HG  SER A 154     128.327  35.894  48.206  1.00  0.00           H  
ATOM   2386  N   GLY A 155     125.851  35.302  47.693  1.00 26.99           N  
ATOM   2387  CA  GLY A 155     124.649  36.113  47.601  1.00 25.09           C  
ATOM   2388  C   GLY A 155     123.427  35.294  47.980  1.00 24.21           C  
ATOM   2389  O   GLY A 155     122.290  35.707  47.749  1.00 23.67           O  
ATOM   2390  H   GLY A 155     126.134  34.942  48.593  1.00  0.00           H  
ATOM   2391 1HA  GLY A 155     124.741  36.976  48.260  1.00  0.00           H  
ATOM   2392 2HA  GLY A 155     124.544  36.494  46.586  1.00  0.00           H  
ATOM   2393  N   ALA A 156     123.669  34.121  48.556  1.00 22.99           N  
ATOM   2394  CA  ALA A 156     122.599  33.225  48.986  1.00 22.47           C  
ATOM   2395  C   ALA A 156     123.159  32.316  50.076  1.00 23.73           C  
ATOM   2396  O   ALA A 156     124.372  32.172  50.198  1.00 25.00           O  
ATOM   2397  CB  ALA A 156     122.104  32.392  47.814  1.00 21.56           C  
ATOM   2398  H   ALA A 156     124.630  33.844  48.699  1.00  0.00           H  
ATOM   2399  HA  ALA A 156     121.776  33.835  49.359  1.00  0.00           H  
ATOM   2400 1HB  ALA A 156     121.307  31.729  48.150  1.00  0.00           H  
ATOM   2401 2HB  ALA A 156     121.723  33.051  47.034  1.00  0.00           H  
ATOM   2402 3HB  ALA A 156     122.926  31.798  47.417  1.00  0.00           H  
ATOM   2403  N   SER A 157     122.281  31.701  50.858  1.00 22.29           N  
ATOM   2404  CA  SER A 157     122.716  30.818  51.938  1.00 22.89           C  
ATOM   2405  C   SER A 157     122.402  29.347  51.691  1.00 22.41           C  
ATOM   2406  O   SER A 157     121.389  29.016  51.079  1.00 23.04           O  
ATOM   2407  CB  SER A 157     122.063  31.249  53.254  1.00 22.35           C  
ATOM   2408  OG  SER A 157     122.377  30.346  54.305  1.00 22.12           O  
ATOM   2409  H   SER A 157     121.293  31.843  50.707  1.00  0.00           H  
ATOM   2410  HA  SER A 157     123.799  30.899  52.036  1.00  0.00           H  
ATOM   2411 1HB  SER A 157     122.405  32.249  53.519  1.00  0.00           H  
ATOM   2412 2HB  SER A 157     120.982  31.296  53.125  1.00  0.00           H  
ATOM   2413  HG  SER A 157     122.937  29.671  53.915  1.00  0.00           H  
ATOM   2414  N   SER A 158     123.279  28.464  52.169  1.00 23.09           N  
ATOM   2415  CA  SER A 158     123.065  27.026  52.033  1.00 22.76           C  
ATOM   2416  C   SER A 158     122.452  26.456  53.319  1.00 21.95           C  
ATOM   2417  O   SER A 158     122.235  25.253  53.429  1.00 22.19           O  
ATOM   2418  CB  SER A 158     124.383  26.299  51.717  1.00 24.46           C  
ATOM   2419  OG  SER A 158     125.342  26.477  52.746  1.00 27.07           O  
ATOM   2420  H   SER A 158     124.111  28.796  52.636  1.00  0.00           H  
ATOM   2421  HA  SER A 158     122.372  26.856  51.208  1.00  0.00           H  
ATOM   2422 1HB  SER A 158     124.189  25.235  51.587  1.00  0.00           H  
ATOM   2423 2HB  SER A 158     124.789  26.674  50.779  1.00  0.00           H  
ATOM   2424  HG  SER A 158     124.919  27.026  53.410  1.00  0.00           H  
ATOM   2425  N   ASN A 159     122.172  27.333  54.283  1.00 21.68           N  
ATOM   2426  CA  ASN A 159     121.564  26.945  55.560  1.00 21.43           C  
ATOM   2427  C   ASN A 159     120.044  26.956  55.362  1.00 20.42           C  
ATOM   2428  O   ASN A 159     119.455  28.009  55.131  1.00 20.21           O  
ATOM   2429  CB  ASN A 159     121.973  27.959  56.635  1.00 22.38           C  
ATOM   2430  CG  ASN A 159     121.391  27.654  58.009  1.00 24.99           C  
ATOM   2431  OD1 ASN A 159     121.746  28.312  58.988  1.00 32.72           O  
ATOM   2432  ND2 ASN A 159     120.501  26.674  58.091  1.00 23.72           N  
ATOM   2433  H   ASN A 159     122.392  28.305  54.118  1.00  0.00           H  
ATOM   2434  HA  ASN A 159     121.936  25.957  55.834  1.00  0.00           H  
ATOM   2435 1HB  ASN A 159     123.060  27.981  56.720  1.00  0.00           H  
ATOM   2436 2HB  ASN A 159     121.647  28.956  56.338  1.00  0.00           H  
ATOM   2437 1HD2 ASN A 159     120.094  26.441  58.975  1.00  0.00           H  
ATOM   2438 2HD2 ASN A 159     120.237  26.169  57.270  1.00  0.00           H  
ATOM   2439  N   PRO A 160     119.393  25.783  55.449  1.00 19.55           N  
ATOM   2440  CA  PRO A 160     117.938  25.694  55.266  1.00 19.68           C  
ATOM   2441  C   PRO A 160     117.131  26.675  56.115  1.00 20.00           C  
ATOM   2442  O   PRO A 160     116.050  27.113  55.711  1.00 20.13           O  
ATOM   2443  CB  PRO A 160     117.635  24.242  55.632  1.00 20.49           C  
ATOM   2444  CG  PRO A 160     118.879  23.528  55.190  1.00 21.85           C  
ATOM   2445  CD  PRO A 160     119.967  24.446  55.702  1.00 20.51           C  
ATOM   2446  HA  PRO A 160     117.693  25.894  54.213  1.00  0.00           H  
ATOM   2447 1HB  PRO A 160     117.439  24.159  56.711  1.00  0.00           H  
ATOM   2448 2HB  PRO A 160     116.725  23.905  55.113  1.00  0.00           H  
ATOM   2449 1HG  PRO A 160     118.911  22.517  55.623  1.00  0.00           H  
ATOM   2450 2HG  PRO A 160     118.879  23.406  54.097  1.00  0.00           H  
ATOM   2451 1HD  PRO A 160     120.129  24.262  56.774  1.00  0.00           H  
ATOM   2452 2HD  PRO A 160     120.893  24.271  55.134  1.00  0.00           H  
ATOM   2453  N   CYS A 161     117.664  27.014  57.284  1.00 19.24           N  
ATOM   2454  CA  CYS A 161     116.992  27.924  58.214  1.00 19.02           C  
ATOM   2455  C   CYS A 161     117.118  29.399  57.861  1.00 18.48           C  
ATOM   2456  O   CYS A 161     116.396  30.236  58.407  1.00 20.39           O  
ATOM   2457  CB  CYS A 161     117.545  27.715  59.618  1.00 19.16           C  
ATOM   2458  SG  CYS A 161     117.416  25.995  60.183  1.00 18.63           S  
ATOM   2459  H   CYS A 161     118.563  26.629  57.536  1.00  0.00           H  
ATOM   2460  HA  CYS A 161     115.926  27.695  58.212  1.00  0.00           H  
ATOM   2461 1HB  CYS A 161     118.594  28.012  59.644  1.00  0.00           H  
ATOM   2462 2HB  CYS A 161     117.007  28.352  60.319  1.00  0.00           H  
ATOM   2463  N   SER A 162     118.037  29.713  56.954  1.00 19.35           N  
ATOM   2464  CA  SER A 162     118.273  31.093  56.547  1.00 18.66           C  
ATOM   2465  C   SER A 162     117.134  31.677  55.727  1.00 17.73           C  
ATOM   2466  O   SER A 162     116.473  30.970  54.971  1.00 17.83           O  
ATOM   2467  CB  SER A 162     119.564  31.187  55.724  1.00 19.24           C  
ATOM   2468  OG  SER A 162     119.736  32.496  55.202  1.00 20.76           O  
ATOM   2469  H   SER A 162     118.586  28.976  56.536  1.00  0.00           H  
ATOM   2470  HA  SER A 162     118.382  31.705  57.444  1.00  0.00           H  
ATOM   2471 1HB  SER A 162     120.416  30.927  56.352  1.00  0.00           H  
ATOM   2472 2HB  SER A 162     119.528  30.467  54.907  1.00  0.00           H  
ATOM   2473  HG  SER A 162     118.979  33.003  55.505  1.00  0.00           H  
ATOM   2474  N   GLU A 163     116.931  32.981  55.875  1.00 18.81           N  
ATOM   2475  CA  GLU A 163     115.898  33.692  55.132  1.00 19.55           C  
ATOM   2476  C   GLU A 163     116.255  33.732  53.650  1.00 18.92           C  
ATOM   2477  O   GLU A 163     115.385  33.950  52.803  1.00 17.93           O  
ATOM   2478  CB  GLU A 163     115.756  35.120  55.674  1.00 20.63           C  
ATOM   2479  CG  GLU A 163     115.050  35.185  57.017  1.00 22.03           C  
ATOM   2480  CD  GLU A 163     113.548  35.034  56.893  1.00 21.25           C  
ATOM   2481  OE1 GLU A 163     112.864  36.074  56.817  1.00 20.05           O  
ATOM   2482  OE2 GLU A 163     113.054  33.885  56.861  1.00 20.74           O  
ATOM   2483  H   GLU A 163     117.512  33.494  56.523  1.00  0.00           H  
ATOM   2484  HA  GLU A 163     114.952  33.167  55.266  1.00  0.00           H  
ATOM   2485 1HB  GLU A 163     116.744  35.568  55.781  1.00  0.00           H  
ATOM   2486 2HB  GLU A 163     115.197  35.726  54.961  1.00  0.00           H  
ATOM   2487 1HG  GLU A 163     115.435  34.391  57.657  1.00  0.00           H  
ATOM   2488 2HG  GLU A 163     115.280  36.139  57.490  1.00  0.00           H  
ATOM   2489  N   THR A 164     117.532  33.513  53.340  1.00 18.22           N  
ATOM   2490  CA  THR A 164     117.987  33.522  51.959  1.00 19.01           C  
ATOM   2491  C   THR A 164     118.474  32.154  51.490  1.00 18.76           C  
ATOM   2492  O   THR A 164     119.326  32.060  50.606  1.00 19.28           O  
ATOM   2493  CB  THR A 164     119.114  34.569  51.731  1.00 20.27           C  
ATOM   2494  OG1 THR A 164     120.219  34.303  52.612  1.00 21.98           O  
ATOM   2495  CG2 THR A 164     118.589  35.971  51.996  1.00 19.56           C  
ATOM   2496  H   THR A 164     118.200  33.337  54.077  1.00  0.00           H  
ATOM   2497  HA  THR A 164     117.145  33.787  51.319  1.00  0.00           H  
ATOM   2498  HB  THR A 164     119.468  34.505  50.702  1.00  0.00           H  
ATOM   2499  HG1 THR A 164     120.020  33.534  53.151  1.00  0.00           H  
ATOM   2500 1HG2 THR A 164     119.387  36.695  51.833  1.00  0.00           H  
ATOM   2501 2HG2 THR A 164     117.762  36.184  51.319  1.00  0.00           H  
ATOM   2502 3HG2 THR A 164     118.242  36.041  53.026  1.00  0.00           H  
ATOM   2503  N   TYR A 165     117.934  31.091  52.082  1.00 19.36           N  
ATOM   2504  CA  TYR A 165     118.295  29.730  51.686  1.00 18.47           C  
ATOM   2505  C   TYR A 165     117.922  29.531  50.213  1.00 19.81           C  
ATOM   2506  O   TYR A 165     116.784  29.781  49.816  1.00 20.24           O  
ATOM   2507  CB  TYR A 165     117.553  28.712  52.564  1.00 18.87           C  
ATOM   2508  CG  TYR A 165     117.735  27.269  52.144  1.00 19.31           C  
ATOM   2509  CD1 TYR A 165     119.006  26.743  51.903  1.00 20.41           C  
ATOM   2510  CD2 TYR A 165     116.632  26.423  51.995  1.00 18.80           C  
ATOM   2511  CE1 TYR A 165     119.173  25.408  51.522  1.00 19.94           C  
ATOM   2512  CE2 TYR A 165     116.787  25.094  51.617  1.00 20.48           C  
ATOM   2513  CZ  TYR A 165     118.062  24.593  51.379  1.00 20.94           C  
ATOM   2514  OH  TYR A 165     118.223  23.288  50.974  1.00 23.46           O  
ATOM   2515  H   TYR A 165     117.260  31.226  52.822  1.00  0.00           H  
ATOM   2516  HA  TYR A 165     119.368  29.602  51.828  1.00  0.00           H  
ATOM   2517 1HB  TYR A 165     117.894  28.804  53.596  1.00  0.00           H  
ATOM   2518 2HB  TYR A 165     116.486  28.930  52.551  1.00  0.00           H  
ATOM   2519  HD1 TYR A 165     119.887  27.376  52.011  1.00  0.00           H  
ATOM   2520  HD2 TYR A 165     115.626  26.802  52.175  1.00  0.00           H  
ATOM   2521  HE1 TYR A 165     120.172  25.015  51.338  1.00  0.00           H  
ATOM   2522  HE2 TYR A 165     115.912  24.453  51.508  1.00  0.00           H  
ATOM   2523  HH  TYR A 165     117.363  22.867  50.905  1.00  0.00           H  
ATOM   2524  N   HIS A 166     118.877  29.077  49.403  1.00 20.35           N  
ATOM   2525  CA  HIS A 166     118.617  28.892  47.979  1.00 20.06           C  
ATOM   2526  C   HIS A 166     117.907  27.609  47.568  1.00 20.52           C  
ATOM   2527  O   HIS A 166     117.461  27.490  46.427  1.00 21.03           O  
ATOM   2528  CB  HIS A 166     119.925  29.037  47.178  1.00 20.19           C  
ATOM   2529  CG  HIS A 166     121.052  28.187  47.677  1.00 21.38           C  
ATOM   2530  ND1 HIS A 166     120.961  26.817  47.790  1.00 23.08           N  
ATOM   2531  CD2 HIS A 166     122.310  28.513  48.057  1.00 22.72           C  
ATOM   2532  CE1 HIS A 166     122.116  26.335  48.218  1.00 23.11           C  
ATOM   2533  NE2 HIS A 166     122.951  27.343  48.387  1.00 22.53           N  
ATOM   2534  H   HIS A 166     119.792  28.856  49.769  1.00  0.00           H  
ATOM   2535  HA  HIS A 166     117.918  29.654  47.635  1.00  0.00           H  
ATOM   2536 1HB  HIS A 166     119.744  28.775  46.135  1.00  0.00           H  
ATOM   2537 2HB  HIS A 166     120.253  30.076  47.202  1.00  0.00           H  
ATOM   2538  HD2 HIS A 166     122.735  29.516  48.093  1.00  0.00           H  
ATOM   2539  HE1 HIS A 166     122.340  25.284  48.400  1.00  0.00           H  
ATOM   2540  HE2 HIS A 166     123.907  27.271  48.706  1.00  0.00           H  
ATOM   2541  N   GLY A 167     117.781  26.654  48.486  1.00 19.86           N  
ATOM   2542  CA  GLY A 167     117.129  25.402  48.142  1.00 21.55           C  
ATOM   2543  C   GLY A 167     118.131  24.366  47.651  1.00 23.15           C  
ATOM   2544  O   GLY A 167     119.293  24.686  47.399  1.00 22.72           O  
ATOM   2545  H   GLY A 167     118.133  26.784  49.424  1.00  0.00           H  
ATOM   2546 1HA  GLY A 167     116.602  25.014  49.014  1.00  0.00           H  
ATOM   2547 2HA  GLY A 167     116.382  25.581  47.369  1.00  0.00           H  
ATOM   2548  N   LYS A 168     117.675  23.127  47.506  1.00 24.24           N  
ATOM   2549  CA  LYS A 168     118.529  22.021  47.064  1.00 25.37           C  
ATOM   2550  C   LYS A 168     119.130  22.204  45.673  1.00 25.66           C  
ATOM   2551  O   LYS A 168     120.283  21.835  45.432  1.00 26.62           O  
ATOM   2552  CB  LYS A 168     117.740  20.712  47.097  1.00 25.76           C  
ATOM   2553  CG  LYS A 168     116.298  20.858  47.566  1.00  0.00           C  
ATOM   2554  CD  LYS A 168     115.970  22.305  47.901  1.00  0.00           C  
ATOM   2555  CE  LYS A 168     117.171  23.213  47.676  1.00  0.00           C  
ATOM   2556  NZ  LYS A 168     118.356  22.456  47.188  1.00  0.00           N  
ATOM   2557  H   LYS A 168     116.702  22.947  47.710  1.00  0.00           H  
ATOM   2558  HA  LYS A 168     119.375  21.942  47.748  1.00  0.00           H  
ATOM   2559 1HB  LYS A 168     117.724  20.271  46.100  1.00  0.00           H  
ATOM   2560 2HB  LYS A 168     118.237  20.004  47.760  1.00  0.00           H  
ATOM   2561 1HG  LYS A 168     115.624  20.513  46.782  1.00  0.00           H  
ATOM   2562 2HG  LYS A 168     116.140  20.244  48.452  1.00  0.00           H  
ATOM   2563 1HD  LYS A 168     115.145  22.646  47.273  1.00  0.00           H  
ATOM   2564 2HD  LYS A 168     115.663  22.377  48.944  1.00  0.00           H  
ATOM   2565 1HE  LYS A 168     116.916  23.977  46.943  1.00  0.00           H  
ATOM   2566 2HE  LYS A 168     117.432  23.709  48.610  1.00  0.00           H  
ATOM   2567 1HZ  LYS A 168     119.129  23.092  47.052  1.00  0.00           H  
ATOM   2568 2HZ  LYS A 168     118.613  21.755  47.869  1.00  0.00           H  
ATOM   2569 3HZ  LYS A 168     118.132  22.007  46.311  1.00  0.00           H  
ATOM   2570  N   PHE A 169     118.345  22.761  44.757  1.00 24.20           N  
ATOM   2571  CA  PHE A 169     118.800  22.981  43.387  1.00 24.13           C  
ATOM   2572  C   PHE A 169     117.916  24.037  42.737  1.00 23.50           C  
ATOM   2573  O   PHE A 169     116.826  24.327  43.237  1.00 23.46           O  
ATOM   2574  CB  PHE A 169     118.741  21.661  42.603  1.00 25.09           C  
ATOM   2575  CG  PHE A 169     117.402  20.979  42.655  1.00 27.05           C  
ATOM   2576  CD1 PHE A 169     116.395  21.326  41.768  1.00 27.07           C  
ATOM   2577  CD2 PHE A 169     117.141  20.005  43.615  1.00 28.19           C  
ATOM   2578  CE1 PHE A 169     115.145  20.717  41.833  1.00 26.85           C  
ATOM   2579  CE2 PHE A 169     115.894  19.391  43.690  1.00 27.85           C  
ATOM   2580  CZ  PHE A 169     114.893  19.749  42.795  1.00 27.87           C  
ATOM   2581  H   PHE A 169     117.409  23.039  45.015  1.00  0.00           H  
ATOM   2582  HA  PHE A 169     119.833  23.331  43.417  1.00  0.00           H  
ATOM   2583 1HB  PHE A 169     118.985  21.848  41.558  1.00  0.00           H  
ATOM   2584 2HB  PHE A 169     119.487  20.971  42.995  1.00  0.00           H  
ATOM   2585  HD1 PHE A 169     116.591  22.086  41.011  1.00  0.00           H  
ATOM   2586  HD2 PHE A 169     117.929  19.727  44.316  1.00  0.00           H  
ATOM   2587  HE1 PHE A 169     114.364  21.000  41.128  1.00  0.00           H  
ATOM   2588  HE2 PHE A 169     115.701  18.632  44.448  1.00  0.00           H  
ATOM   2589  HZ  PHE A 169     113.914  19.274  42.848  1.00  0.00           H  
ATOM   2590  N   ALA A 170     118.380  24.620  41.637  1.00 22.74           N  
ATOM   2591  CA  ALA A 170     117.605  25.652  40.956  1.00 21.95           C  
ATOM   2592  C   ALA A 170     116.234  25.153  40.503  1.00 22.26           C  
ATOM   2593  O   ALA A 170     116.110  24.062  39.937  1.00 22.18           O  
ATOM   2594  CB  ALA A 170     118.384  26.193  39.760  1.00 23.40           C  
ATOM   2595  H   ALA A 170     119.278  24.351  41.262  1.00  0.00           H  
ATOM   2596  HA  ALA A 170     117.429  26.464  41.661  1.00  0.00           H  
ATOM   2597 1HB  ALA A 170     117.795  26.962  39.260  1.00  0.00           H  
ATOM   2598 2HB  ALA A 170     119.325  26.622  40.103  1.00  0.00           H  
ATOM   2599 3HB  ALA A 170     118.588  25.382  39.062  1.00  0.00           H  
ATOM   2600  N   ASN A 171     115.209  25.967  40.757  1.00 20.92           N  
ATOM   2601  CA  ASN A 171     113.829  25.654  40.390  1.00 20.68           C  
ATOM   2602  C   ASN A 171     113.217  24.551  41.258  1.00 19.80           C  
ATOM   2603  O   ASN A 171     112.191  23.977  40.901  1.00 20.35           O  
ATOM   2604  CB  ASN A 171     113.741  25.240  38.917  1.00 21.31           C  
ATOM   2605  CG  ASN A 171     114.208  26.331  37.959  1.00 23.23           C  
ATOM   2606  OD1 ASN A 171     114.597  26.038  36.823  1.00 28.04           O  
ATOM   2607  ND2 ASN A 171     114.157  27.585  38.395  1.00 20.17           N  
ATOM   2608  H   ASN A 171     115.408  26.839  41.226  1.00  0.00           H  
ATOM   2609  HA  ASN A 171     113.221  26.548  40.536  1.00  0.00           H  
ATOM   2610 1HB  ASN A 171     114.350  24.350  38.752  1.00  0.00           H  
ATOM   2611 2HB  ASN A 171     112.711  24.982  38.672  1.00  0.00           H  
ATOM   2612 1HD2 ASN A 171     114.453  28.334  37.801  1.00  0.00           H  
ATOM   2613 2HD2 ASN A 171     113.823  27.781  39.316  1.00  0.00           H  
ATOM   2614  N   SER A 172     113.833  24.261  42.401  1.00 20.12           N  
ATOM   2615  CA  SER A 172     113.297  23.229  43.282  1.00 19.35           C  
ATOM   2616  C   SER A 172     111.894  23.612  43.757  1.00 19.85           C  
ATOM   2617  O   SER A 172     111.039  22.749  43.975  1.00 20.01           O  
ATOM   2618  CB  SER A 172     114.214  23.028  44.498  1.00 20.29           C  
ATOM   2619  OG  SER A 172     114.260  24.179  45.334  1.00 21.20           O  
ATOM   2620  H   SER A 172     114.675  24.750  42.671  1.00  0.00           H  
ATOM   2621  HA  SER A 172     113.246  22.292  42.726  1.00  0.00           H  
ATOM   2622 1HB  SER A 172     113.862  22.179  45.083  1.00  0.00           H  
ATOM   2623 2HB  SER A 172     115.222  22.796  44.158  1.00  0.00           H  
ATOM   2624  HG  SER A 172     113.686  24.829  44.922  1.00  0.00           H  
ATOM   2625  N   GLU A 173     111.655  24.909  43.913  1.00 19.11           N  
ATOM   2626  CA  GLU A 173     110.355  25.372  44.383  1.00 17.74           C  
ATOM   2627  C   GLU A 173     109.354  25.429  43.249  1.00 17.99           C  
ATOM   2628  O   GLU A 173     109.583  26.094  42.238  1.00 17.68           O  
ATOM   2629  CB  GLU A 173     110.481  26.748  45.042  1.00 16.54           C  
ATOM   2630  CG  GLU A 173     111.513  26.774  46.161  1.00 18.53           C  
ATOM   2631  CD  GLU A 173     111.315  25.637  47.136  1.00 19.46           C  
ATOM   2632  OE1 GLU A 173     110.404  25.740  47.985  1.00 18.82           O  
ATOM   2633  OE2 GLU A 173     112.059  24.634  47.039  1.00 19.42           O  
ATOM   2634  H   GLU A 173     112.374  25.588  43.707  1.00  0.00           H  
ATOM   2635  HA  GLU A 173     109.983  24.664  45.124  1.00  0.00           H  
ATOM   2636 1HB  GLU A 173     110.761  27.487  44.291  1.00  0.00           H  
ATOM   2637 2HB  GLU A 173     109.515  27.046  45.450  1.00  0.00           H  
ATOM   2638 1HG  GLU A 173     112.509  26.706  45.724  1.00  0.00           H  
ATOM   2639 2HG  GLU A 173     111.441  27.726  46.686  1.00  0.00           H  
ATOM   2640  N   VAL A 174     108.235  24.736  43.425  1.00 18.58           N  
ATOM   2641  CA  VAL A 174     107.221  24.708  42.386  1.00 19.34           C  
ATOM   2642  C   VAL A 174     106.727  26.110  42.024  1.00 19.67           C  
ATOM   2643  O   VAL A 174     106.353  26.357  40.878  1.00 18.95           O  
ATOM   2644  CB  VAL A 174     106.035  23.793  42.793  1.00 18.86           C  
ATOM   2645  CG1 VAL A 174     105.304  24.379  43.998  1.00 18.77           C  
ATOM   2646  CG2 VAL A 174     105.092  23.595  41.603  1.00 20.16           C  
ATOM   2647  H   VAL A 174     108.077  24.223  44.280  1.00  0.00           H  
ATOM   2648  HA  VAL A 174     107.669  24.307  41.476  1.00  0.00           H  
ATOM   2649  HB  VAL A 174     106.426  22.826  43.111  1.00  0.00           H  
ATOM   2650 1HG1 VAL A 174     104.475  23.727  44.273  1.00  0.00           H  
ATOM   2651 2HG1 VAL A 174     105.994  24.461  44.838  1.00  0.00           H  
ATOM   2652 3HG1 VAL A 174     104.919  25.367  43.745  1.00  0.00           H  
ATOM   2653 1HG2 VAL A 174     104.264  22.951  41.898  1.00  0.00           H  
ATOM   2654 2HG2 VAL A 174     104.704  24.562  41.281  1.00  0.00           H  
ATOM   2655 3HG2 VAL A 174     105.637  23.131  40.780  1.00  0.00           H  
ATOM   2656  N   GLU A 175     106.747  27.033  42.986  1.00 18.11           N  
ATOM   2657  CA  GLU A 175     106.297  28.398  42.726  1.00 16.90           C  
ATOM   2658  C   GLU A 175     107.204  29.074  41.702  1.00 16.72           C  
ATOM   2659  O   GLU A 175     106.763  29.932  40.932  1.00 18.49           O  
ATOM   2660  CB  GLU A 175     106.283  29.222  44.019  1.00 16.86           C  
ATOM   2661  CG  GLU A 175     105.238  28.796  45.051  1.00 15.95           C  
ATOM   2662  CD  GLU A 175     105.667  27.610  45.906  1.00 16.54           C  
ATOM   2663  OE1 GLU A 175     106.807  27.112  45.731  1.00 16.49           O  
ATOM   2664  OE2 GLU A 175     104.854  27.185  46.769  1.00 16.20           O  
ATOM   2665  H   GLU A 175     107.077  26.791  43.910  1.00  0.00           H  
ATOM   2666  HA  GLU A 175     105.282  28.358  42.330  1.00  0.00           H  
ATOM   2667 1HB  GLU A 175     107.260  29.162  44.499  1.00  0.00           H  
ATOM   2668 2HB  GLU A 175     106.099  30.270  43.781  1.00  0.00           H  
ATOM   2669 1HG  GLU A 175     105.030  29.638  45.711  1.00  0.00           H  
ATOM   2670 2HG  GLU A 175     104.315  28.539  44.533  1.00  0.00           H  
ATOM   2671  N   VAL A 176     108.475  28.692  41.709  1.00 16.93           N  
ATOM   2672  CA  VAL A 176     109.445  29.242  40.772  1.00 17.96           C  
ATOM   2673  C   VAL A 176     109.395  28.467  39.451  1.00 18.37           C  
ATOM   2674  O   VAL A 176     109.359  29.068  38.376  1.00 18.34           O  
ATOM   2675  CB  VAL A 176     110.872  29.195  41.375  1.00 17.07           C  
ATOM   2676  CG1 VAL A 176     111.921  29.528  40.307  1.00 18.07           C  
ATOM   2677  CG2 VAL A 176     110.968  30.192  42.533  1.00 18.79           C  
ATOM   2678  H   VAL A 176     108.777  28.002  42.382  1.00  0.00           H  
ATOM   2679  HA  VAL A 176     109.185  30.283  40.575  1.00  0.00           H  
ATOM   2680  HB  VAL A 176     111.069  28.187  41.739  1.00  0.00           H  
ATOM   2681 1HG1 VAL A 176     112.917  29.489  40.750  1.00  0.00           H  
ATOM   2682 2HG1 VAL A 176     111.857  28.803  39.496  1.00  0.00           H  
ATOM   2683 3HG1 VAL A 176     111.737  30.529  39.916  1.00  0.00           H  
ATOM   2684 1HG2 VAL A 176     111.971  30.160  42.959  1.00  0.00           H  
ATOM   2685 2HG2 VAL A 176     110.761  31.197  42.166  1.00  0.00           H  
ATOM   2686 3HG2 VAL A 176     110.240  29.930  43.301  1.00  0.00           H  
ATOM   2687  N   LYS A 177     109.376  27.139  39.530  1.00 19.16           N  
ATOM   2688  CA  LYS A 177     109.329  26.316  38.321  1.00 19.69           C  
ATOM   2689  C   LYS A 177     108.079  26.620  37.474  1.00 20.44           C  
ATOM   2690  O   LYS A 177     108.126  26.596  36.236  1.00 20.51           O  
ATOM   2691  CB  LYS A 177     109.364  24.830  38.700  1.00 21.21           C  
ATOM   2692  CG  LYS A 177     109.505  23.875  37.507  1.00 22.88           C  
ATOM   2693  CD  LYS A 177     110.829  24.103  36.782  1.00 25.18           C  
ATOM   2694  CE  LYS A 177     111.639  25.210  37.441  1.00  0.00           C  
ATOM   2695  NZ  LYS A 177     110.937  25.786  38.620  1.00  0.00           N  
ATOM   2696  H   LYS A 177     109.394  26.686  40.433  1.00  0.00           H  
ATOM   2697  HA  LYS A 177     110.203  26.546  37.711  1.00  0.00           H  
ATOM   2698 1HB  LYS A 177     110.199  24.646  39.376  1.00  0.00           H  
ATOM   2699 2HB  LYS A 177     108.449  24.568  39.232  1.00  0.00           H  
ATOM   2700 1HG  LYS A 177     109.461  22.844  37.859  1.00  0.00           H  
ATOM   2701 2HG  LYS A 177     108.682  24.038  36.812  1.00  0.00           H  
ATOM   2702 1HD  LYS A 177     111.413  23.182  36.792  1.00  0.00           H  
ATOM   2703 2HD  LYS A 177     110.634  24.377  35.745  1.00  0.00           H  
ATOM   2704 1HE  LYS A 177     112.600  24.814  37.764  1.00  0.00           H  
ATOM   2705 2HE  LYS A 177     111.822  26.006  36.719  1.00  0.00           H  
ATOM   2706 1HZ  LYS A 177     111.505  26.516  39.027  1.00  0.00           H  
ATOM   2707 2HZ  LYS A 177     110.050  26.174  38.328  1.00  0.00           H  
ATOM   2708 3HZ  LYS A 177     110.778  25.062  39.305  1.00  0.00           H  
ATOM   2709  N   SER A 178     106.959  26.907  38.133  1.00 19.87           N  
ATOM   2710  CA  SER A 178     105.727  27.220  37.415  1.00 19.29           C  
ATOM   2711  C   SER A 178     105.913  28.452  36.521  1.00 18.79           C  
ATOM   2712  O   SER A 178     105.410  28.494  35.398  1.00 19.60           O  
ATOM   2713  CB  SER A 178     104.576  27.457  38.404  1.00 18.33           C  
ATOM   2714  OG  SER A 178     104.268  26.275  39.130  1.00 20.46           O  
ATOM   2715  H   SER A 178     106.954  26.910  39.143  1.00  0.00           H  
ATOM   2716  HA  SER A 178     105.472  26.371  36.779  1.00  0.00           H  
ATOM   2717 1HB  SER A 178     104.851  28.250  39.099  1.00  0.00           H  
ATOM   2718 2HB  SER A 178     103.693  27.791  37.861  1.00  0.00           H  
ATOM   2719  HG  SER A 178     104.875  25.603  38.811  1.00  0.00           H  
ATOM   2720  N   ILE A 179     106.633  29.452  37.017  1.00 18.98           N  
ATOM   2721  CA  ILE A 179     106.865  30.659  36.232  1.00 18.39           C  
ATOM   2722  C   ILE A 179     107.843  30.345  35.104  1.00 19.15           C  
ATOM   2723  O   ILE A 179     107.644  30.769  33.959  1.00 20.48           O  
ATOM   2724  CB  ILE A 179     107.434  31.793  37.107  1.00 18.20           C  
ATOM   2725  CG1 ILE A 179     106.412  32.163  38.187  1.00 17.19           C  
ATOM   2726  CG2 ILE A 179     107.755  33.015  36.236  1.00 18.39           C  
ATOM   2727  CD1 ILE A 179     106.958  33.089  39.258  1.00 17.09           C  
ATOM   2728  H   ILE A 179     107.027  29.385  37.945  1.00  0.00           H  
ATOM   2729  HA  ILE A 179     105.913  30.991  35.819  1.00  0.00           H  
ATOM   2730  HB  ILE A 179     108.346  31.452  37.597  1.00  0.00           H  
ATOM   2731 1HG1 ILE A 179     105.553  32.647  37.724  1.00  0.00           H  
ATOM   2732 2HG1 ILE A 179     106.052  31.256  38.674  1.00  0.00           H  
ATOM   2733 1HG2 ILE A 179     108.156  33.812  36.861  1.00  0.00           H  
ATOM   2734 2HG2 ILE A 179     108.491  32.741  35.482  1.00  0.00           H  
ATOM   2735 3HG2 ILE A 179     106.845  33.361  35.746  1.00  0.00           H  
ATOM   2736 1HD1 ILE A 179     106.176  33.304  39.986  1.00  0.00           H  
ATOM   2737 2HD1 ILE A 179     107.799  32.609  39.760  1.00  0.00           H  
ATOM   2738 3HD1 ILE A 179     107.292  34.019  38.799  1.00  0.00           H  
ATOM   2739  N   VAL A 180     108.896  29.600  35.429  1.00 18.66           N  
ATOM   2740  CA  VAL A 180     109.895  29.214  34.431  1.00 19.61           C  
ATOM   2741  C   VAL A 180     109.211  28.502  33.263  1.00 20.70           C  
ATOM   2742  O   VAL A 180     109.476  28.811  32.095  1.00 21.67           O  
ATOM   2743  CB  VAL A 180     110.964  28.273  35.046  1.00 18.98           C  
ATOM   2744  CG1 VAL A 180     111.815  27.637  33.936  1.00 19.52           C  
ATOM   2745  CG2 VAL A 180     111.860  29.060  36.001  1.00 19.81           C  
ATOM   2746  H   VAL A 180     109.011  29.293  36.384  1.00  0.00           H  
ATOM   2747  HA  VAL A 180     110.395  30.116  34.075  1.00  0.00           H  
ATOM   2748  HB  VAL A 180     110.461  27.475  35.592  1.00  0.00           H  
ATOM   2749 1HG1 VAL A 180     112.561  26.979  34.382  1.00  0.00           H  
ATOM   2750 2HG1 VAL A 180     111.173  27.059  33.271  1.00  0.00           H  
ATOM   2751 3HG1 VAL A 180     112.316  28.420  33.368  1.00  0.00           H  
ATOM   2752 1HG2 VAL A 180     112.608  28.394  36.430  1.00  0.00           H  
ATOM   2753 2HG2 VAL A 180     112.358  29.862  35.455  1.00  0.00           H  
ATOM   2754 3HG2 VAL A 180     111.254  29.487  36.800  1.00  0.00           H  
ATOM   2755  N   ASP A 181     108.330  27.553  33.581  1.00 20.34           N  
ATOM   2756  CA  ASP A 181     107.617  26.803  32.552  1.00 21.26           C  
ATOM   2757  C   ASP A 181     106.718  27.713  31.721  1.00 21.67           C  
ATOM   2758  O   ASP A 181     106.616  27.555  30.495  1.00 23.36           O  
ATOM   2759  CB  ASP A 181     106.776  25.683  33.182  1.00 22.49           C  
ATOM   2760  CG  ASP A 181     107.624  24.537  33.714  1.00 23.53           C  
ATOM   2761  OD1 ASP A 181     108.845  24.515  33.444  1.00 24.42           O  
ATOM   2762  OD2 ASP A 181     107.064  23.649  34.396  1.00 25.74           O  
ATOM   2763  H   ASP A 181     108.150  27.347  34.553  1.00  0.00           H  
ATOM   2764  HA  ASP A 181     108.350  26.352  31.882  1.00  0.00           H  
ATOM   2765 1HB  ASP A 181     106.184  26.090  34.002  1.00  0.00           H  
ATOM   2766 2HB  ASP A 181     106.081  25.289  32.440  1.00  0.00           H  
ATOM   2767  N   PHE A 182     106.070  28.666  32.384  1.00 21.16           N  
ATOM   2768  CA  PHE A 182     105.190  29.596  31.693  1.00 21.39           C  
ATOM   2769  C   PHE A 182     105.957  30.480  30.718  1.00 22.26           C  
ATOM   2770  O   PHE A 182     105.539  30.673  29.572  1.00 21.58           O  
ATOM   2771  CB  PHE A 182     104.433  30.483  32.693  1.00 21.40           C  
ATOM   2772  CG  PHE A 182     103.708  31.628  32.041  1.00 21.70           C  
ATOM   2773  CD1 PHE A 182     104.355  32.841  31.818  1.00 21.78           C  
ATOM   2774  CD2 PHE A 182     102.410  31.464  31.567  1.00 22.30           C  
ATOM   2775  CE1 PHE A 182     103.724  33.871  31.123  1.00 22.23           C  
ATOM   2776  CE2 PHE A 182     101.768  32.486  30.870  1.00 23.88           C  
ATOM   2777  CZ  PHE A 182     102.428  33.693  30.646  1.00 22.97           C  
ATOM   2778  H   PHE A 182     106.187  28.750  33.384  1.00  0.00           H  
ATOM   2779  HA  PHE A 182     104.460  29.022  31.121  1.00  0.00           H  
ATOM   2780 1HB  PHE A 182     103.707  29.880  33.237  1.00  0.00           H  
ATOM   2781 2HB  PHE A 182     105.133  30.888  33.422  1.00  0.00           H  
ATOM   2782  HD1 PHE A 182     105.369  32.981  32.194  1.00  0.00           H  
ATOM   2783  HD2 PHE A 182     101.896  30.519  31.744  1.00  0.00           H  
ATOM   2784  HE1 PHE A 182     104.245  34.813  30.954  1.00  0.00           H  
ATOM   2785  HE2 PHE A 182     100.752  32.344  30.501  1.00  0.00           H  
ATOM   2786  HZ  PHE A 182     101.932  34.495  30.101  1.00  0.00           H  
ATOM   2787  N   VAL A 183     107.072  31.030  31.185  1.00 22.01           N  
ATOM   2788  CA  VAL A 183     107.892  31.901  30.351  1.00 22.26           C  
ATOM   2789  C   VAL A 183     108.390  31.169  29.101  1.00 23.25           C  
ATOM   2790  O   VAL A 183     108.330  31.705  27.992  1.00 23.05           O  
ATOM   2791  CB  VAL A 183     109.099  32.446  31.150  1.00 22.48           C  
ATOM   2792  CG1 VAL A 183     110.084  33.135  30.216  1.00 23.77           C  
ATOM   2793  CG2 VAL A 183     108.609  33.427  32.213  1.00 22.97           C  
ATOM   2794  H   VAL A 183     107.361  30.844  32.135  1.00  0.00           H  
ATOM   2795  HA  VAL A 183     107.282  32.745  30.027  1.00  0.00           H  
ATOM   2796  HB  VAL A 183     109.612  31.612  31.629  1.00  0.00           H  
ATOM   2797 1HG1 VAL A 183     110.929  33.513  30.793  1.00  0.00           H  
ATOM   2798 2HG1 VAL A 183     110.442  32.421  29.474  1.00  0.00           H  
ATOM   2799 3HG1 VAL A 183     109.588  33.965  29.713  1.00  0.00           H  
ATOM   2800 1HG2 VAL A 183     109.460  33.809  32.775  1.00  0.00           H  
ATOM   2801 2HG2 VAL A 183     108.090  34.256  31.732  1.00  0.00           H  
ATOM   2802 3HG2 VAL A 183     107.926  32.916  32.892  1.00  0.00           H  
ATOM   2803  N   LYS A 184     108.869  29.944  29.285  1.00 23.19           N  
ATOM   2804  CA  LYS A 184     109.370  29.145  28.169  1.00 24.38           C  
ATOM   2805  C   LYS A 184     108.257  28.758  27.201  1.00 24.89           C  
ATOM   2806  O   LYS A 184     108.460  28.746  25.983  1.00 25.75           O  
ATOM   2807  CB  LYS A 184     110.058  27.878  28.692  1.00 25.65           C  
ATOM   2808  CG  LYS A 184     111.295  28.152  29.544  1.00 27.88           C  
ATOM   2809  CD  LYS A 184     111.557  29.645  29.674  1.00  0.00           C  
ATOM   2810  CE  LYS A 184     110.515  30.458  28.921  1.00  0.00           C  
ATOM   2811  NZ  LYS A 184     109.509  29.590  28.250  1.00  0.00           N  
ATOM   2812  H   LYS A 184     108.888  29.554  30.217  1.00  0.00           H  
ATOM   2813  HA  LYS A 184     110.100  29.739  27.618  1.00  0.00           H  
ATOM   2814 1HB  LYS A 184     109.353  27.303  29.293  1.00  0.00           H  
ATOM   2815 2HB  LYS A 184     110.358  27.253  27.851  1.00  0.00           H  
ATOM   2816 1HG  LYS A 184     111.153  27.728  30.539  1.00  0.00           H  
ATOM   2817 2HG  LYS A 184     112.163  27.678  29.087  1.00  0.00           H  
ATOM   2818 1HD  LYS A 184     111.534  29.928  30.728  1.00  0.00           H  
ATOM   2819 2HD  LYS A 184     112.544  29.878  29.275  1.00  0.00           H  
ATOM   2820 1HE  LYS A 184     109.999  31.121  29.614  1.00  0.00           H  
ATOM   2821 2HE  LYS A 184     111.008  31.071  28.166  1.00  0.00           H  
ATOM   2822 1HZ  LYS A 184     108.838  30.166  27.762  1.00  0.00           H  
ATOM   2823 2HZ  LYS A 184     109.974  28.983  27.590  1.00  0.00           H  
ATOM   2824 3HZ  LYS A 184     109.032  29.031  28.943  1.00  0.00           H  
ATOM   2825  N   ASP A 185     107.083  28.446  27.743  1.00 24.29           N  
ATOM   2826  CA  ASP A 185     105.938  28.047  26.929  1.00 26.19           C  
ATOM   2827  C   ASP A 185     105.380  29.236  26.152  1.00 25.02           C  
ATOM   2828  O   ASP A 185     105.027  29.115  24.976  1.00 25.29           O  
ATOM   2829  CB  ASP A 185     104.851  27.456  27.828  1.00 28.78           C  
ATOM   2830  CG  ASP A 185     103.665  26.918  27.047  1.00 32.88           C  
ATOM   2831  OD1 ASP A 185     102.640  26.596  27.683  1.00 35.78           O  
ATOM   2832  OD2 ASP A 185     103.753  26.806  25.805  1.00 36.90           O  
ATOM   2833  H   ASP A 185     106.982  28.487  28.747  1.00  0.00           H  
ATOM   2834  HA  ASP A 185     106.266  27.287  26.220  1.00  0.00           H  
ATOM   2835 1HB  ASP A 185     105.272  26.646  28.424  1.00  0.00           H  
ATOM   2836 2HB  ASP A 185     104.495  28.220  28.519  1.00  0.00           H  
ATOM   2837  N   HIS A 186     105.302  30.389  26.810  1.00 23.79           N  
ATOM   2838  CA  HIS A 186     104.791  31.588  26.159  1.00 22.94           C  
ATOM   2839  C   HIS A 186     105.753  31.999  25.042  1.00 24.01           C  
ATOM   2840  O   HIS A 186     105.339  32.234  23.902  1.00 24.13           O  
ATOM   2841  CB  HIS A 186     104.647  32.718  27.179  1.00 23.57           C  
ATOM   2842  CG  HIS A 186     104.037  33.957  26.609  1.00 21.78           C  
ATOM   2843  ND1 HIS A 186     104.744  34.836  25.815  1.00 21.35           N  
ATOM   2844  CD2 HIS A 186     102.773  34.437  26.671  1.00 21.57           C  
ATOM   2845  CE1 HIS A 186     103.940  35.804  25.413  1.00 20.55           C  
ATOM   2846  NE2 HIS A 186     102.739  35.586  25.918  1.00 22.44           N  
ATOM   2847  H   HIS A 186     105.599  30.441  27.774  1.00  0.00           H  
ATOM   2848  HA  HIS A 186     103.809  31.381  25.735  1.00  0.00           H  
ATOM   2849 1HB  HIS A 186     104.028  32.381  28.011  1.00  0.00           H  
ATOM   2850 2HB  HIS A 186     105.627  32.971  27.582  1.00  0.00           H  
ATOM   2851  HD2 HIS A 186     101.938  33.995  27.215  1.00  0.00           H  
ATOM   2852  HE1 HIS A 186     104.220  36.640  24.773  1.00  0.00           H  
ATOM   2853  HE2 HIS A 186     101.924  36.166  25.777  1.00  0.00           H  
ATOM   2854  N   GLY A 187     107.033  32.094  25.388  1.00 23.34           N  
ATOM   2855  CA  GLY A 187     108.059  32.425  24.411  1.00 24.44           C  
ATOM   2856  C   GLY A 187     108.112  33.818  23.817  1.00 23.57           C  
ATOM   2857  O   GLY A 187     108.954  34.080  22.954  1.00 25.11           O  
ATOM   2858  H   GLY A 187     107.302  31.934  26.348  1.00  0.00           H  
ATOM   2859 1HA  GLY A 187     109.044  32.266  24.850  1.00  0.00           H  
ATOM   2860 2HA  GLY A 187     107.977  31.755  23.556  1.00  0.00           H  
ATOM   2861  N   ASN A 188     107.239  34.721  24.251  1.00 22.63           N  
ATOM   2862  CA  ASN A 188     107.269  36.067  23.700  1.00 22.09           C  
ATOM   2863  C   ASN A 188     107.110  37.152  24.762  1.00 21.40           C  
ATOM   2864  O   ASN A 188     106.405  38.134  24.556  1.00 21.68           O  
ATOM   2865  CB  ASN A 188     106.198  36.211  22.612  1.00 22.42           C  
ATOM   2866  CG  ASN A 188     106.542  37.294  21.587  1.00 22.81           C  
ATOM   2867  OD1 ASN A 188     107.714  37.599  21.357  1.00 24.44           O  
ATOM   2868  ND2 ASN A 188     105.523  37.856  20.957  1.00 23.87           N  
ATOM   2869  H   ASN A 188     106.553  34.493  24.957  1.00  0.00           H  
ATOM   2870  HA  ASN A 188     108.250  36.237  23.254  1.00  0.00           H  
ATOM   2871 1HB  ASN A 188     106.077  35.260  22.092  1.00  0.00           H  
ATOM   2872 2HB  ASN A 188     105.241  36.455  23.073  1.00  0.00           H  
ATOM   2873 1HD2 ASN A 188     105.688  38.570  20.276  1.00  0.00           H  
ATOM   2874 2HD2 ASN A 188     104.588  37.567  21.161  1.00  0.00           H  
ATOM   2875  N   ILE A 189     107.778  36.959  25.899  1.00 21.70           N  
ATOM   2876  CA  ILE A 189     107.751  37.927  26.992  1.00 21.49           C  
ATOM   2877  C   ILE A 189     108.841  38.944  26.680  1.00 20.13           C  
ATOM   2878  O   ILE A 189     110.006  38.577  26.525  1.00 22.08           O  
ATOM   2879  CB  ILE A 189     108.074  37.261  28.352  1.00 22.05           C  
ATOM   2880  CG1 ILE A 189     107.062  36.151  28.644  1.00 24.52           C  
ATOM   2881  CG2 ILE A 189     108.044  38.303  29.468  1.00 21.26           C  
ATOM   2882  CD1 ILE A 189     105.643  36.640  28.774  1.00 24.89           C  
ATOM   2883  H   ILE A 189     108.320  36.113  26.004  1.00  0.00           H  
ATOM   2884  HA  ILE A 189     106.750  38.352  27.053  1.00  0.00           H  
ATOM   2885  HB  ILE A 189     109.065  36.811  28.310  1.00  0.00           H  
ATOM   2886 1HG1 ILE A 189     107.096  35.409  27.847  1.00  0.00           H  
ATOM   2887 2HG1 ILE A 189     107.334  35.646  29.571  1.00  0.00           H  
ATOM   2888 1HG2 ILE A 189     108.272  37.823  30.420  1.00  0.00           H  
ATOM   2889 2HG2 ILE A 189     108.785  39.075  29.264  1.00  0.00           H  
ATOM   2890 3HG2 ILE A 189     107.053  38.755  29.518  1.00  0.00           H  
ATOM   2891 1HD1 ILE A 189     104.985  35.796  28.981  1.00  0.00           H  
ATOM   2892 2HD1 ILE A 189     105.579  37.359  29.591  1.00  0.00           H  
ATOM   2893 3HD1 ILE A 189     105.337  37.118  27.845  1.00  0.00           H  
ATOM   2894  N   LYS A 190     108.468  40.214  26.593  1.00 20.32           N  
ATOM   2895  CA  LYS A 190     109.436  41.260  26.267  1.00 20.87           C  
ATOM   2896  C   LYS A 190     109.932  42.032  27.488  1.00 19.27           C  
ATOM   2897  O   LYS A 190     111.030  42.582  27.478  1.00 20.76           O  
ATOM   2898  CB  LYS A 190     108.824  42.222  25.256  1.00 21.01           C  
ATOM   2899  CG  LYS A 190     108.250  41.538  24.006  1.00 22.05           C  
ATOM   2900  CD  LYS A 190     109.324  40.890  23.122  1.00 25.60           C  
ATOM   2901  CE  LYS A 190     110.715  41.085  23.707  1.00  0.00           C  
ATOM   2902  NZ  LYS A 190     110.680  41.852  24.982  1.00  0.00           N  
ATOM   2903  H   LYS A 190     107.504  40.469  26.753  1.00  0.00           H  
ATOM   2904  HA  LYS A 190     110.317  40.791  25.826  1.00  0.00           H  
ATOM   2905 1HB  LYS A 190     108.021  42.786  25.731  1.00  0.00           H  
ATOM   2906 2HB  LYS A 190     109.579  42.938  24.932  1.00  0.00           H  
ATOM   2907 1HG  LYS A 190     107.548  40.760  24.307  1.00  0.00           H  
ATOM   2908 2HG  LYS A 190     107.716  42.271  23.403  1.00  0.00           H  
ATOM   2909 1HD  LYS A 190     109.124  39.822  23.030  1.00  0.00           H  
ATOM   2910 2HD  LYS A 190     109.293  41.334  22.127  1.00  0.00           H  
ATOM   2911 1HE  LYS A 190     111.171  40.114  23.893  1.00  0.00           H  
ATOM   2912 2HE  LYS A 190     111.338  41.623  22.992  1.00  0.00           H  
ATOM   2913 1HZ  LYS A 190     111.620  41.960  25.336  1.00  0.00           H  
ATOM   2914 2HZ  LYS A 190     110.276  42.763  24.816  1.00  0.00           H  
ATOM   2915 3HZ  LYS A 190     110.121  41.354  25.659  1.00  0.00           H  
ATOM   2916  N   ALA A 191     109.116  42.085  28.534  1.00 18.82           N  
ATOM   2917  CA  ALA A 191     109.507  42.778  29.757  1.00 17.74           C  
ATOM   2918  C   ALA A 191     109.062  41.903  30.920  1.00 17.36           C  
ATOM   2919  O   ALA A 191     108.007  41.278  30.860  1.00 17.70           O  
ATOM   2920  CB  ALA A 191     108.842  44.152  29.838  1.00 18.97           C  
ATOM   2921  H   ALA A 191     108.210  41.641  28.488  1.00  0.00           H  
ATOM   2922  HA  ALA A 191     110.588  42.914  29.738  1.00  0.00           H  
ATOM   2923 1HB  ALA A 191     109.148  44.651  30.758  1.00  0.00           H  
ATOM   2924 2HB  ALA A 191     109.145  44.754  28.981  1.00  0.00           H  
ATOM   2925 3HB  ALA A 191     107.760  44.033  29.833  1.00  0.00           H  
ATOM   2926  N   PHE A 192     109.874  41.858  31.969  1.00 17.70           N  
ATOM   2927  CA  PHE A 192     109.558  41.043  33.133  1.00 18.02           C  
ATOM   2928  C   PHE A 192     109.859  41.891  34.360  1.00 17.97           C  
ATOM   2929  O   PHE A 192     111.008  42.253  34.609  1.00 18.03           O  
ATOM   2930  CB  PHE A 192     110.412  39.772  33.104  1.00 18.01           C  
ATOM   2931  CG  PHE A 192     109.997  38.734  34.109  1.00 18.43           C  
ATOM   2932  CD1 PHE A 192     110.209  38.942  35.472  1.00 17.45           C  
ATOM   2933  CD2 PHE A 192     109.413  37.542  33.692  1.00 17.92           C  
ATOM   2934  CE1 PHE A 192     109.844  37.968  36.404  1.00 18.71           C  
ATOM   2935  CE2 PHE A 192     109.045  36.557  34.618  1.00 18.84           C  
ATOM   2936  CZ  PHE A 192     109.262  36.770  35.974  1.00 18.38           C  
ATOM   2937  H   PHE A 192     110.728  42.398  31.963  1.00  0.00           H  
ATOM   2938  HA  PHE A 192     108.503  40.769  33.088  1.00  0.00           H  
ATOM   2939 1HB  PHE A 192     110.362  39.323  32.113  1.00  0.00           H  
ATOM   2940 2HB  PHE A 192     111.453  40.029  33.294  1.00  0.00           H  
ATOM   2941  HD1 PHE A 192     110.663  39.876  35.804  1.00  0.00           H  
ATOM   2942  HD2 PHE A 192     109.245  37.379  32.627  1.00  0.00           H  
ATOM   2943  HE1 PHE A 192     110.012  38.141  37.467  1.00  0.00           H  
ATOM   2944  HE2 PHE A 192     108.591  35.626  34.279  1.00  0.00           H  
ATOM   2945  HZ  PHE A 192     108.982  36.008  36.700  1.00  0.00           H  
ATOM   2946  N   ILE A 193     108.816  42.205  35.123  1.00 18.18           N  
ATOM   2947  CA  ILE A 193     108.955  43.064  36.292  1.00 17.91           C  
ATOM   2948  C   ILE A 193     108.516  42.341  37.560  1.00 17.76           C  
ATOM   2949  O   ILE A 193     107.343  41.998  37.713  1.00 17.18           O  
ATOM   2950  CB  ILE A 193     108.099  44.328  36.100  1.00 16.98           C  
ATOM   2951  CG1 ILE A 193     108.469  44.990  34.768  1.00 19.33           C  
ATOM   2952  CG2 ILE A 193     108.294  45.283  37.272  1.00 18.22           C  
ATOM   2953  CD1 ILE A 193     107.446  45.994  34.278  1.00 23.26           C  
ATOM   2954  H   ILE A 193     107.905  41.839  34.887  1.00  0.00           H  
ATOM   2955  HA  ILE A 193     110.001  43.351  36.387  1.00  0.00           H  
ATOM   2956  HB  ILE A 193     107.047  44.049  36.040  1.00  0.00           H  
ATOM   2957 1HG1 ILE A 193     109.426  45.500  34.869  1.00  0.00           H  
ATOM   2958 2HG1 ILE A 193     108.587  44.224  34.001  1.00  0.00           H  
ATOM   2959 1HG2 ILE A 193     107.683  46.173  37.122  1.00  0.00           H  
ATOM   2960 2HG2 ILE A 193     107.996  44.790  38.196  1.00  0.00           H  
ATOM   2961 3HG2 ILE A 193     109.344  45.571  37.336  1.00  0.00           H  
ATOM   2962 1HD1 ILE A 193     107.778  46.419  33.330  1.00  0.00           H  
ATOM   2963 2HD1 ILE A 193     106.486  45.496  34.136  1.00  0.00           H  
ATOM   2964 3HD1 ILE A 193     107.337  46.790  35.013  1.00  0.00           H  
ATOM   2965  N   SER A 194     109.471  42.113  38.460  1.00 17.56           N  
ATOM   2966  CA  SER A 194     109.200  41.425  39.722  1.00 17.00           C  
ATOM   2967  C   SER A 194     109.190  42.465  40.835  1.00 17.10           C  
ATOM   2968  O   SER A 194     110.205  43.093  41.115  1.00 17.82           O  
ATOM   2969  CB  SER A 194     110.276  40.367  39.976  1.00 17.92           C  
ATOM   2970  OG  SER A 194     109.944  39.575  41.106  1.00 18.43           O  
ATOM   2971  H   SER A 194     110.411  42.426  38.262  1.00  0.00           H  
ATOM   2972  HA  SER A 194     108.229  40.933  39.647  1.00  0.00           H  
ATOM   2973 1HB  SER A 194     110.376  39.732  39.096  1.00  0.00           H  
ATOM   2974 2HB  SER A 194     111.236  40.856  40.137  1.00  0.00           H  
ATOM   2975  HG  SER A 194     109.107  39.915  41.431  1.00  0.00           H  
ATOM   2976  N   ILE A 195     108.039  42.624  41.481  1.00 16.06           N  
ATOM   2977  CA  ILE A 195     107.867  43.641  42.509  1.00 16.40           C  
ATOM   2978  C   ILE A 195     107.995  43.194  43.964  1.00 16.23           C  
ATOM   2979  O   ILE A 195     107.375  42.214  44.400  1.00 16.80           O  
ATOM   2980  CB  ILE A 195     106.512  44.347  42.294  1.00 16.06           C  
ATOM   2981  CG1 ILE A 195     106.476  44.938  40.874  1.00 17.45           C  
ATOM   2982  CG2 ILE A 195     106.312  45.449  43.328  1.00 15.79           C  
ATOM   2983  CD1 ILE A 195     105.153  45.591  40.496  1.00 15.74           C  
ATOM   2984  H   ILE A 195     107.262  42.021  41.251  1.00  0.00           H  
ATOM   2985  HA  ILE A 195     108.672  44.368  42.414  1.00  0.00           H  
ATOM   2986  HB  ILE A 195     105.705  43.622  42.391  1.00  0.00           H  
ATOM   2987 1HG1 ILE A 195     107.261  45.687  40.772  1.00  0.00           H  
ATOM   2988 2HG1 ILE A 195     106.680  44.151  40.147  1.00  0.00           H  
ATOM   2989 1HG2 ILE A 195     105.352  45.936  43.160  1.00  0.00           H  
ATOM   2990 2HG2 ILE A 195     106.330  45.017  44.328  1.00  0.00           H  
ATOM   2991 3HG2 ILE A 195     107.112  46.184  43.236  1.00  0.00           H  
ATOM   2992 1HD1 ILE A 195     105.216  45.980  39.479  1.00  0.00           H  
ATOM   2993 2HD1 ILE A 195     104.353  44.852  40.553  1.00  0.00           H  
ATOM   2994 3HD1 ILE A 195     104.941  46.408  41.184  1.00  0.00           H  
ATOM   2995  N   HIS A 196     108.810  43.945  44.702  1.00 16.19           N  
ATOM   2996  CA  HIS A 196     109.087  43.715  46.120  1.00 15.03           C  
ATOM   2997  C   HIS A 196     108.903  45.028  46.890  1.00 15.05           C  
ATOM   2998  O   HIS A 196     108.593  46.069  46.329  1.00 15.73           O  
ATOM   2999  CB  HIS A 196     110.557  43.314  46.328  1.00 14.90           C  
ATOM   3000  CG  HIS A 196     110.942  42.001  45.723  1.00 14.33           C  
ATOM   3001  ND1 HIS A 196     111.315  40.918  46.488  1.00 15.93           N  
ATOM   3002  CD2 HIS A 196     111.054  41.605  44.434  1.00 14.26           C  
ATOM   3003  CE1 HIS A 196     111.642  39.910  45.698  1.00 15.21           C  
ATOM   3004  NE2 HIS A 196     111.494  40.302  44.445  1.00 15.97           N  
ATOM   3005  H   HIS A 196     109.257  44.720  44.233  1.00  0.00           H  
ATOM   3006  HA  HIS A 196     108.460  42.902  46.486  1.00  0.00           H  
ATOM   3007 1HB  HIS A 196     111.207  44.078  45.900  1.00  0.00           H  
ATOM   3008 2HB  HIS A 196     110.772  43.262  47.395  1.00  0.00           H  
ATOM   3009  HD2 HIS A 196     110.840  42.208  43.551  1.00  0.00           H  
ATOM   3010  HE1 HIS A 196     111.976  38.926  46.026  1.00  0.00           H  
ATOM   3011  HE2 HIS A 196     111.673  39.740  43.625  1.00  0.00           H  
ATOM   3012  N   SER A 197     109.125  44.944  48.198  1.00 19.94           N  
ATOM   3013  CA  SER A 197     109.114  46.070  49.125  1.00 22.81           C  
ATOM   3014  C   SER A 197     110.038  45.591  50.256  1.00 28.89           C  
ATOM   3015  O   SER A 197     110.214  44.386  50.413  1.00 29.21           O  
ATOM   3016  CB  SER A 197     107.702  46.401  49.632  1.00 22.95           C  
ATOM   3017  OG  SER A 197     107.263  45.548  50.670  1.00 22.54           O  
ATOM   3018  H   SER A 197     109.313  44.017  48.552  1.00  0.00           H  
ATOM   3019  HA  SER A 197     109.493  46.951  48.605  1.00  0.00           H  
ATOM   3020 1HB  SER A 197     107.678  47.427  49.997  1.00  0.00           H  
ATOM   3021 2HB  SER A 197     106.994  46.331  48.807  1.00  0.00           H  
ATOM   3022  HG  SER A 197     107.981  44.930  50.826  1.00  0.00           H  
ATOM   3023  N   TYR A 198     110.710  46.477  50.972  1.00 29.41           N  
ATOM   3024  CA  TYR A 198     110.685  47.938  50.804  1.00 26.84           C  
ATOM   3025  C   TYR A 198     112.103  48.393  50.474  1.00 24.50           C  
ATOM   3026  O   TYR A 198     113.028  47.593  50.511  1.00 23.65           O  
ATOM   3027  CB  TYR A 198     110.260  48.574  52.120  1.00 26.00           C  
ATOM   3028  CG  TYR A 198     111.197  48.229  53.265  1.00 24.37           C  
ATOM   3029  CD1 TYR A 198     111.050  47.046  53.977  1.00 23.19           C  
ATOM   3030  CD2 TYR A 198     112.269  49.053  53.587  1.00 23.29           C  
ATOM   3031  CE1 TYR A 198     111.944  46.680  54.962  1.00 24.52           C  
ATOM   3032  CE2 TYR A 198     113.176  48.698  54.574  1.00 23.57           C  
ATOM   3033  CZ  TYR A 198     113.011  47.513  55.262  1.00 25.03           C  
ATOM   3034  OH  TYR A 198     113.906  47.143  56.233  1.00 26.39           O  
ATOM   3035  H   TYR A 198     111.287  46.075  51.697  1.00  0.00           H  
ATOM   3036  HA  TYR A 198     109.958  48.185  50.029  1.00  0.00           H  
ATOM   3037 1HB  TYR A 198     110.228  49.659  52.007  1.00  0.00           H  
ATOM   3038 2HB  TYR A 198     109.255  48.242  52.377  1.00  0.00           H  
ATOM   3039  HD1 TYR A 198     110.213  46.381  53.763  1.00  0.00           H  
ATOM   3040  HD2 TYR A 198     112.408  49.998  53.061  1.00  0.00           H  
ATOM   3041  HE1 TYR A 198     111.804  45.746  55.505  1.00  0.00           H  
ATOM   3042  HE2 TYR A 198     114.015  49.355  54.805  1.00  0.00           H  
ATOM   3043  HH  TYR A 198     114.587  47.815  56.312  1.00  0.00           H  
ATOM   3044  N   SER A 199     112.261  49.692  50.211  1.00 17.26           N  
ATOM   3045  CA  SER A 199     113.559  50.346  49.939  1.00 17.88           C  
ATOM   3046  C   SER A 199     113.474  51.512  48.962  1.00 18.26           C  
ATOM   3047  O   SER A 199     114.353  52.375  48.950  1.00 18.67           O  
ATOM   3048  CB  SER A 199     114.626  49.365  49.418  1.00 19.42           C  
ATOM   3049  OG  SER A 199     115.285  48.707  50.489  1.00 23.08           O  
ATOM   3050  H   SER A 199     111.418  50.249  50.203  1.00  0.00           H  
ATOM   3051  HA  SER A 199     113.933  50.773  50.870  1.00  0.00           H  
ATOM   3052 1HB  SER A 199     114.155  48.626  48.770  1.00  0.00           H  
ATOM   3053 2HB  SER A 199     115.356  49.907  48.819  1.00  0.00           H  
ATOM   3054  HG  SER A 199     114.888  49.049  51.294  1.00  0.00           H  
ATOM   3055  N   GLN A 200     112.418  51.542  48.154  1.00 17.52           N  
ATOM   3056  CA  GLN A 200     112.234  52.596  47.150  1.00 17.70           C  
ATOM   3057  C   GLN A 200     113.386  52.602  46.150  1.00 17.64           C  
ATOM   3058  O   GLN A 200     114.185  53.549  46.067  1.00 17.88           O  
ATOM   3059  CB  GLN A 200     112.046  53.966  47.828  1.00 17.12           C  
ATOM   3060  CG  GLN A 200     110.761  53.981  48.653  1.00 17.13           C  
ATOM   3061  CD  GLN A 200     110.402  55.305  49.285  1.00 17.88           C  
ATOM   3062  OE1 GLN A 200     109.487  55.363  50.104  1.00 17.52           O  
ATOM   3063  NE2 GLN A 200     111.095  56.380  48.901  1.00 18.03           N  
ATOM   3064  H   GLN A 200     111.722  50.815  48.237  1.00  0.00           H  
ATOM   3065  HA  GLN A 200     111.339  52.370  46.571  1.00  0.00           H  
ATOM   3066 1HB  GLN A 200     112.902  54.175  48.470  1.00  0.00           H  
ATOM   3067 2HB  GLN A 200     112.009  54.746  47.068  1.00  0.00           H  
ATOM   3068 1HG  GLN A 200     109.925  53.707  48.009  1.00  0.00           H  
ATOM   3069 2HG  GLN A 200     110.856  53.263  49.468  1.00  0.00           H  
ATOM   3070 1HE2 GLN A 200     110.888  57.276  49.296  1.00  0.00           H  
ATOM   3071 2HE2 GLN A 200     111.821  56.290  48.219  1.00  0.00           H  
ATOM   3072  N   LEU A 201     113.442  51.517  45.382  1.00 17.42           N  
ATOM   3073  CA  LEU A 201     114.468  51.302  44.372  1.00 17.71           C  
ATOM   3074  C   LEU A 201     113.894  50.674  43.109  1.00 18.47           C  
ATOM   3075  O   LEU A 201     112.894  49.960  43.154  1.00 19.19           O  
ATOM   3076  CB  LEU A 201     115.535  50.344  44.906  1.00 18.94           C  
ATOM   3077  CG  LEU A 201     116.297  50.733  46.167  1.00 19.41           C  
ATOM   3078  CD1 LEU A 201     117.121  49.533  46.654  1.00 20.41           C  
ATOM   3079  CD2 LEU A 201     117.191  51.929  45.864  1.00 20.53           C  
ATOM   3080  H   LEU A 201     112.730  50.814  45.517  1.00  0.00           H  
ATOM   3081  HA  LEU A 201     114.936  52.259  44.145  1.00  0.00           H  
ATOM   3082 1HB  LEU A 201     115.066  49.385  45.118  1.00  0.00           H  
ATOM   3083 2HB  LEU A 201     116.286  50.194  44.131  1.00  0.00           H  
ATOM   3084  HG  LEU A 201     115.589  50.996  46.954  1.00  0.00           H  
ATOM   3085 1HD1 LEU A 201     117.667  49.809  47.556  1.00  0.00           H  
ATOM   3086 2HD1 LEU A 201     116.454  48.699  46.875  1.00  0.00           H  
ATOM   3087 3HD1 LEU A 201     117.827  49.238  45.879  1.00  0.00           H  
ATOM   3088 1HD2 LEU A 201     117.738  52.212  46.764  1.00  0.00           H  
ATOM   3089 2HD2 LEU A 201     117.898  51.665  45.077  1.00  0.00           H  
ATOM   3090 3HD2 LEU A 201     116.578  52.767  45.534  1.00  0.00           H  
ATOM   3091  N   LEU A 202     114.537  50.956  41.981  1.00 18.35           N  
ATOM   3092  CA  LEU A 202     114.163  50.350  40.708  1.00 17.60           C  
ATOM   3093  C   LEU A 202     115.501  49.812  40.244  1.00 19.00           C  
ATOM   3094  O   LEU A 202     116.450  50.580  40.067  1.00 18.82           O  
ATOM   3095  CB  LEU A 202     113.617  51.380  39.715  1.00 17.42           C  
ATOM   3096  CG  LEU A 202     113.315  50.779  38.335  1.00 18.82           C  
ATOM   3097  CD1 LEU A 202     112.428  49.537  38.475  1.00 19.93           C  
ATOM   3098  CD2 LEU A 202     112.633  51.821  37.464  1.00 18.76           C  
ATOM   3099  H   LEU A 202     115.307  51.609  42.008  1.00  0.00           H  
ATOM   3100  HA  LEU A 202     113.379  49.616  40.892  1.00  0.00           H  
ATOM   3101 1HB  LEU A 202     112.704  51.808  40.126  1.00  0.00           H  
ATOM   3102 2HB  LEU A 202     114.350  52.179  39.604  1.00  0.00           H  
ATOM   3103  HG  LEU A 202     114.246  50.466  37.863  1.00  0.00           H  
ATOM   3104 1HD1 LEU A 202     112.223  49.123  37.488  1.00  0.00           H  
ATOM   3105 2HD1 LEU A 202     112.941  48.790  39.082  1.00  0.00           H  
ATOM   3106 3HD1 LEU A 202     111.489  49.813  38.954  1.00  0.00           H  
ATOM   3107 1HD2 LEU A 202     112.420  51.393  36.484  1.00  0.00           H  
ATOM   3108 2HD2 LEU A 202     111.700  52.134  37.934  1.00  0.00           H  
ATOM   3109 3HD2 LEU A 202     113.289  52.684  37.348  1.00  0.00           H  
ATOM   3110  N   MET A 203     115.588  48.496  40.071  1.00 18.31           N  
ATOM   3111  CA  MET A 203     116.849  47.870  39.693  1.00 20.15           C  
ATOM   3112  C   MET A 203     116.792  46.945  38.487  1.00 19.61           C  
ATOM   3113  O   MET A 203     115.733  46.430  38.121  1.00 19.45           O  
ATOM   3114  CB  MET A 203     117.401  47.100  40.901  1.00 21.78           C  
ATOM   3115  CG  MET A 203     117.575  47.972  42.143  1.00 22.15           C  
ATOM   3116  SD  MET A 203     117.978  47.041  43.648  1.00 21.62           S  
ATOM   3117  CE  MET A 203     116.402  46.239  43.954  1.00 24.23           C  
ATOM   3118  H   MET A 203     114.771  47.917  40.202  1.00  0.00           H  
ATOM   3119  HA  MET A 203     117.552  48.653  39.409  1.00  0.00           H  
ATOM   3120 1HB  MET A 203     116.729  46.279  41.147  1.00  0.00           H  
ATOM   3121 2HB  MET A 203     118.368  46.666  40.645  1.00  0.00           H  
ATOM   3122 1HG  MET A 203     118.375  48.691  41.973  1.00  0.00           H  
ATOM   3123 2HG  MET A 203     116.655  48.525  42.331  1.00  0.00           H  
ATOM   3124 1HE  MET A 203     116.475  45.623  44.850  1.00  0.00           H  
ATOM   3125 2HE  MET A 203     115.629  46.996  44.095  1.00  0.00           H  
ATOM   3126 3HE  MET A 203     116.142  45.610  43.102  1.00  0.00           H  
ATOM   3127  N   TYR A 204     117.954  46.752  37.867  1.00 20.48           N  
ATOM   3128  CA  TYR A 204     118.097  45.870  36.711  1.00 21.07           C  
ATOM   3129  C   TYR A 204     119.262  44.908  36.991  1.00 20.56           C  
ATOM   3130  O   TYR A 204     119.938  45.029  38.018  1.00 21.03           O  
ATOM   3131  CB  TYR A 204     118.348  46.686  35.432  1.00 22.16           C  
ATOM   3132  CG  TYR A 204     119.360  47.801  35.575  1.00 21.54           C  
ATOM   3133  CD1 TYR A 204     118.953  49.109  35.855  1.00 21.12           C  
ATOM   3134  CD2 TYR A 204     120.724  47.549  35.429  1.00 23.01           C  
ATOM   3135  CE1 TYR A 204     119.887  50.144  35.986  1.00 23.08           C  
ATOM   3136  CE2 TYR A 204     121.664  48.573  35.560  1.00 23.66           C  
ATOM   3137  CZ  TYR A 204     121.241  49.862  35.838  1.00 24.05           C  
ATOM   3138  OH  TYR A 204     122.175  50.860  35.984  1.00 25.56           O  
ATOM   3139  H   TYR A 204     118.766  47.240  38.217  1.00  0.00           H  
ATOM   3140  HA  TYR A 204     117.171  45.308  36.588  1.00  0.00           H  
ATOM   3141 1HB  TYR A 204     118.698  46.023  34.640  1.00  0.00           H  
ATOM   3142 2HB  TYR A 204     117.412  47.132  35.096  1.00  0.00           H  
ATOM   3143  HD1 TYR A 204     117.894  49.336  35.975  1.00  0.00           H  
ATOM   3144  HD2 TYR A 204     121.071  46.540  35.208  1.00  0.00           H  
ATOM   3145  HE1 TYR A 204     119.551  51.157  36.204  1.00  0.00           H  
ATOM   3146  HE2 TYR A 204     122.726  48.356  35.443  1.00  0.00           H  
ATOM   3147  HH  TYR A 204     123.054  50.494  35.863  1.00  0.00           H  
ATOM   3148  N   PRO A 205     119.503  43.931  36.100  1.00 30.29           N  
ATOM   3149  CA  PRO A 205     120.594  42.971  36.301  1.00 33.18           C  
ATOM   3150  C   PRO A 205     121.960  43.658  36.408  1.00 36.48           C  
ATOM   3151  O   PRO A 205     122.137  44.748  35.888  1.00 37.66           O  
ATOM   3152  CB  PRO A 205     120.509  42.105  35.057  1.00 34.50           C  
ATOM   3153  CG  PRO A 205     119.074  42.150  34.700  1.00 32.74           C  
ATOM   3154  CD  PRO A 205     118.722  43.580  34.905  1.00 32.68           C  
ATOM   3155  HA  PRO A 205     120.395  42.382  37.208  1.00  0.00           H  
ATOM   3156 1HB  PRO A 205     121.163  42.511  34.271  1.00  0.00           H  
ATOM   3157 2HB  PRO A 205     120.867  41.089  35.281  1.00  0.00           H  
ATOM   3158 1HG  PRO A 205     118.930  41.810  33.664  1.00  0.00           H  
ATOM   3159 2HG  PRO A 205     118.501  41.464  35.342  1.00  0.00           H  
ATOM   3160 1HD  PRO A 205     119.031  44.164  34.025  1.00  0.00           H  
ATOM   3161 2HD  PRO A 205     117.638  43.671  35.071  1.00  0.00           H  
ATOM   3162  N   TYR A 206     122.944  43.032  37.063  1.00 37.78           N  
ATOM   3163  CA  TYR A 206     122.823  41.723  37.703  1.00 34.35           C  
ATOM   3164  C   TYR A 206     122.890  41.874  39.223  1.00 32.41           C  
ATOM   3165  O   TYR A 206     123.279  42.914  39.733  1.00 28.40           O  
ATOM   3166  CB  TYR A 206     123.972  40.814  37.272  1.00 37.30           C  
ATOM   3167  CG  TYR A 206     124.020  40.424  35.812  1.00 36.46           C  
ATOM   3168  CD1 TYR A 206     125.021  40.923  34.978  1.00 23.19           C  
ATOM   3169  CD2 TYR A 206     123.113  39.520  35.286  1.00 36.31           C  
ATOM   3170  CE1 TYR A 206     125.097  40.512  33.650  1.00 36.50           C  
ATOM   3171  CE2 TYR A 206     123.193  39.105  33.970  1.00 37.67           C  
ATOM   3172  CZ  TYR A 206     124.182  39.609  33.150  1.00 37.03           C  
ATOM   3173  OH  TYR A 206     124.250  39.184  31.852  1.00 38.17           O  
ATOM   3174  H   TYR A 206     123.827  43.520  37.105  1.00  0.00           H  
ATOM   3175  HA  TYR A 206     121.882  41.270  37.389  1.00  0.00           H  
ATOM   3176 1HB  TYR A 206     124.923  41.298  37.497  1.00  0.00           H  
ATOM   3177 2HB  TYR A 206     123.935  39.886  37.841  1.00  0.00           H  
ATOM   3178  HD1 TYR A 206     125.747  41.638  35.366  1.00  0.00           H  
ATOM   3179  HD2 TYR A 206     122.315  39.122  35.912  1.00  0.00           H  
ATOM   3180  HE1 TYR A 206     125.880  40.904  33.002  1.00  0.00           H  
ATOM   3181  HE2 TYR A 206     122.475  38.382  33.582  1.00  0.00           H  
ATOM   3182  HH  TYR A 206     123.548  38.550  31.687  1.00  0.00           H  
ATOM   3183  N   GLY A 207     122.465  40.830  39.923  1.00 24.30           N  
ATOM   3184  CA  GLY A 207     122.515  40.843  41.369  1.00 24.17           C  
ATOM   3185  C   GLY A 207     123.620  39.922  41.855  1.00 24.69           C  
ATOM   3186  O   GLY A 207     124.191  40.151  42.921  1.00 24.05           O  
ATOM   3187  H   GLY A 207     122.102  40.015  39.451  1.00  0.00           H  
ATOM   3188 1HA  GLY A 207     122.688  41.861  41.718  1.00  0.00           H  
ATOM   3189 2HA  GLY A 207     121.553  40.526  41.769  1.00  0.00           H  
ATOM   3190  N   TYR A 208     123.950  38.896  41.072  1.00 25.92           N  
ATOM   3191  CA  TYR A 208     124.978  37.952  41.500  1.00 27.76           C  
ATOM   3192  C   TYR A 208     126.416  38.319  41.144  1.00 28.92           C  
ATOM   3193  O   TYR A 208     127.354  37.783  41.739  1.00 29.14           O  
ATOM   3194  CB  TYR A 208     124.664  36.533  40.997  1.00 27.76           C  
ATOM   3195  CG  TYR A 208     125.055  36.227  39.565  1.00 29.00           C  
ATOM   3196  CD1 TYR A 208     124.213  36.551  38.501  1.00 30.00           C  
ATOM   3197  CD2 TYR A 208     126.259  35.573  39.277  1.00 30.43           C  
ATOM   3198  CE1 TYR A 208     124.553  36.229  37.185  1.00 31.56           C  
ATOM   3199  CE2 TYR A 208     126.608  35.246  37.965  1.00 30.83           C  
ATOM   3200  CZ  TYR A 208     125.750  35.576  36.925  1.00 31.31           C  
ATOM   3201  OH  TYR A 208     126.080  35.249  35.627  1.00 33.87           O  
ATOM   3202  H   TYR A 208     123.497  38.759  40.180  1.00  0.00           H  
ATOM   3203  HA  TYR A 208     124.999  37.935  42.590  1.00  0.00           H  
ATOM   3204 1HB  TYR A 208     125.173  35.802  41.627  1.00  0.00           H  
ATOM   3205 2HB  TYR A 208     123.594  36.347  41.079  1.00  0.00           H  
ATOM   3206  HD1 TYR A 208     123.270  37.065  38.689  1.00  0.00           H  
ATOM   3207  HD2 TYR A 208     126.942  35.309  40.084  1.00  0.00           H  
ATOM   3208  HE1 TYR A 208     123.881  36.491  36.369  1.00  0.00           H  
ATOM   3209  HE2 TYR A 208     127.549  34.734  37.763  1.00  0.00           H  
ATOM   3210  HH  TYR A 208     126.929  34.800  35.617  1.00  0.00           H  
ATOM   3211  N   LYS A 209     126.598  39.227  40.189  1.00 28.58           N  
ATOM   3212  CA  LYS A 209     127.950  39.634  39.805  1.00 29.54           C  
ATOM   3213  C   LYS A 209     128.032  41.118  39.465  1.00 30.17           C  
ATOM   3214  O   LYS A 209     127.033  41.736  39.104  1.00 29.34           O  
ATOM   3215  CB  LYS A 209     128.447  38.794  38.625  1.00 29.33           C  
ATOM   3216  CG  LYS A 209     127.626  38.927  37.362  1.00 29.47           C  
ATOM   3217  CD  LYS A 209     128.235  38.096  36.245  1.00 32.00           C  
ATOM   3218  CE  LYS A 209     127.433  38.205  34.962  1.00 32.66           C  
ATOM   3219  NZ  LYS A 209     128.060  37.397  33.876  1.00 34.38           N  
ATOM   3220  H   LYS A 209     125.807  39.644  39.720  1.00  0.00           H  
ATOM   3221  HA  LYS A 209     128.615  39.471  40.654  1.00  0.00           H  
ATOM   3222 1HB  LYS A 209     129.472  39.075  38.384  1.00  0.00           H  
ATOM   3223 2HB  LYS A 209     128.454  37.741  38.906  1.00  0.00           H  
ATOM   3224 1HG  LYS A 209     126.607  38.588  37.553  1.00  0.00           H  
ATOM   3225 2HG  LYS A 209     127.591  39.973  37.059  1.00  0.00           H  
ATOM   3226 1HD  LYS A 209     129.254  38.435  36.053  1.00  0.00           H  
ATOM   3227 2HD  LYS A 209     128.270  37.050  36.548  1.00  0.00           H  
ATOM   3228 1HE  LYS A 209     126.418  37.851  35.137  1.00  0.00           H  
ATOM   3229 2HE  LYS A 209     127.382  39.249  34.652  1.00  0.00           H  
ATOM   3230 1HZ  LYS A 209     127.512  37.483  33.032  1.00  0.00           H  
ATOM   3231 2HZ  LYS A 209     128.997  37.733  33.704  1.00  0.00           H  
ATOM   3232 3HZ  LYS A 209     128.096  36.427  34.155  1.00  0.00           H  
ATOM   3233  N   THR A 210     129.235  41.679  39.572  1.00 30.59           N  
ATOM   3234  CA  THR A 210     129.459  43.098  39.309  1.00 31.81           C  
ATOM   3235  C   THR A 210     129.585  43.488  37.838  1.00 31.62           C  
ATOM   3236  O   THR A 210     129.500  44.670  37.504  1.00 31.69           O  
ATOM   3237  CB  THR A 210     130.712  43.609  40.060  1.00 32.75           C  
ATOM   3238  OG1 THR A 210     131.840  42.785  39.730  1.00 33.76           O  
ATOM   3239  CG2 THR A 210     130.480  43.565  41.567  1.00 33.84           C  
ATOM   3240  H   THR A 210     130.016  41.100  39.845  1.00  0.00           H  
ATOM   3241  HA  THR A 210     128.593  43.657  39.664  1.00  0.00           H  
ATOM   3242  HB  THR A 210     130.924  44.635  39.758  1.00  0.00           H  
ATOM   3243  HG1 THR A 210     131.566  42.099  39.116  1.00  0.00           H  
ATOM   3244 1HG2 THR A 210     131.369  43.927  42.083  1.00  0.00           H  
ATOM   3245 2HG2 THR A 210     129.629  44.196  41.823  1.00  0.00           H  
ATOM   3246 3HG2 THR A 210     130.276  42.540  41.874  1.00  0.00           H  
ATOM   3247  N   GLU A 211     129.797  42.507  36.967  1.00 31.09           N  
ATOM   3248  CA  GLU A 211     129.911  42.778  35.535  1.00 32.34           C  
ATOM   3249  C   GLU A 211     128.630  43.446  35.045  1.00 33.08           C  
ATOM   3250  O   GLU A 211     127.532  42.946  35.283  1.00 32.51           O  
ATOM   3251  CB  GLU A 211     130.134  41.477  34.760  1.00 32.58           C  
ATOM   3252  CG  GLU A 211     130.027  41.636  33.247  1.00 34.66           C  
ATOM   3253  CD  GLU A 211     130.300  40.344  32.498  1.00 35.54           C  
ATOM   3254  OE1 GLU A 211     130.565  39.354  33.137  1.00  0.00           O  
ATOM   3255  OE2 GLU A 211     130.242  40.357  31.291  1.00  0.00           O  
ATOM   3256  H   GLU A 211     129.881  41.556  37.296  1.00  0.00           H  
ATOM   3257  HA  GLU A 211     130.769  43.431  35.374  1.00  0.00           H  
ATOM   3258 1HB  GLU A 211     131.123  41.081  34.991  1.00  0.00           H  
ATOM   3259 2HB  GLU A 211     129.401  40.735  35.077  1.00  0.00           H  
ATOM   3260 1HG  GLU A 211     129.024  41.982  32.999  1.00  0.00           H  
ATOM   3261 2HG  GLU A 211     130.735  42.397  32.921  1.00  0.00           H  
ATOM   3262  N   PRO A 212     128.752  44.591  34.359  1.00 33.02           N  
ATOM   3263  CA  PRO A 212     127.553  45.273  33.865  1.00 33.08           C  
ATOM   3264  C   PRO A 212     126.854  44.473  32.768  1.00 32.99           C  
ATOM   3265  O   PRO A 212     127.500  43.765  31.996  1.00 32.48           O  
ATOM   3266  CB  PRO A 212     128.101  46.601  33.334  1.00 34.08           C  
ATOM   3267  CG  PRO A 212     129.355  46.814  34.140  1.00 33.69           C  
ATOM   3268  CD  PRO A 212     129.948  45.427  34.159  1.00 33.92           C  
ATOM   3269  HA  PRO A 212     126.861  45.441  34.703  1.00  0.00           H  
ATOM   3270 1HB  PRO A 212     128.290  46.525  32.253  1.00  0.00           H  
ATOM   3271 2HB  PRO A 212     127.356  47.398  33.475  1.00  0.00           H  
ATOM   3272 1HG  PRO A 212     129.995  47.566  33.655  1.00  0.00           H  
ATOM   3273 2HG  PRO A 212     129.104  47.205  35.137  1.00  0.00           H  
ATOM   3274 1HD  PRO A 212     130.442  45.225  33.197  1.00  0.00           H  
ATOM   3275 2HD  PRO A 212     130.666  45.346  34.988  1.00  0.00           H  
ATOM   3276  N   VAL A 213     125.531  44.574  32.706  1.00 32.15           N  
ATOM   3277  CA  VAL A 213     124.790  43.875  31.666  1.00 32.29           C  
ATOM   3278  C   VAL A 213     125.066  44.588  30.347  1.00 31.55           C  
ATOM   3279  O   VAL A 213     125.347  45.786  30.326  1.00 31.73           O  
ATOM   3280  CB  VAL A 213     123.267  43.891  31.933  1.00 33.13           C  
ATOM   3281  CG1 VAL A 213     122.956  43.053  33.151  1.00 33.57           C  
ATOM   3282  CG2 VAL A 213     122.780  45.326  32.128  1.00 32.95           C  
ATOM   3283  H   VAL A 213     125.026  45.135  33.377  1.00  0.00           H  
ATOM   3284  HA  VAL A 213     125.117  42.835  31.648  1.00  0.00           H  
ATOM   3285  HB  VAL A 213     122.753  43.448  31.080  1.00  0.00           H  
ATOM   3286 1HG1 VAL A 213     121.882  43.066  33.337  1.00  0.00           H  
ATOM   3287 2HG1 VAL A 213     123.282  42.027  32.980  1.00  0.00           H  
ATOM   3288 3HG1 VAL A 213     123.478  43.461  34.016  1.00  0.00           H  
ATOM   3289 1HG2 VAL A 213     121.706  45.324  32.314  1.00  0.00           H  
ATOM   3290 2HG2 VAL A 213     123.295  45.773  32.978  1.00  0.00           H  
ATOM   3291 3HG2 VAL A 213     122.991  45.907  31.230  1.00  0.00           H  
ATOM   3292  N   PRO A 214     124.998  43.856  29.230  1.00 31.52           N  
ATOM   3293  CA  PRO A 214     125.247  44.444  27.911  1.00 31.80           C  
ATOM   3294  C   PRO A 214     124.361  45.654  27.609  1.00 31.44           C  
ATOM   3295  O   PRO A 214     124.780  46.576  26.911  1.00 31.67           O  
ATOM   3296  CB  PRO A 214     124.978  43.279  26.962  1.00 32.37           C  
ATOM   3297  CG  PRO A 214     125.408  42.090  27.775  1.00 32.97           C  
ATOM   3298  CD  PRO A 214     124.812  42.397  29.130  1.00 32.15           C  
ATOM   3299  HA  PRO A 214     126.297  44.767  27.851  1.00  0.00           H  
ATOM   3300 1HB  PRO A 214     123.915  43.260  26.681  1.00  0.00           H  
ATOM   3301 2HB  PRO A 214     125.553  43.410  26.033  1.00  0.00           H  
ATOM   3302 1HG  PRO A 214     125.026  41.163  27.323  1.00  0.00           H  
ATOM   3303 2HG  PRO A 214     126.505  42.011  27.782  1.00  0.00           H  
ATOM   3304 1HD  PRO A 214     123.749  42.114  29.136  1.00  0.00           H  
ATOM   3305 2HD  PRO A 214     125.364  41.848  29.907  1.00  0.00           H  
ATOM   3306  N   ASP A 215     123.140  45.652  28.139  1.00 30.29           N  
ATOM   3307  CA  ASP A 215     122.201  46.743  27.896  1.00 28.84           C  
ATOM   3308  C   ASP A 215     122.137  47.757  29.034  1.00 28.01           C  
ATOM   3309  O   ASP A 215     121.144  48.471  29.183  1.00 27.94           O  
ATOM   3310  CB  ASP A 215     120.800  46.172  27.646  1.00 28.56           C  
ATOM   3311  CG  ASP A 215     120.766  45.201  26.481  1.00 28.93           C  
ATOM   3312  OD1 ASP A 215     120.630  43.979  26.713  1.00 29.21           O  
ATOM   3313  OD2 ASP A 215     120.888  45.663  25.325  1.00 29.97           O  
ATOM   3314  H   ASP A 215     122.855  44.879  28.723  1.00  0.00           H  
ATOM   3315  HA  ASP A 215     122.526  47.288  27.010  1.00  0.00           H  
ATOM   3316 1HB  ASP A 215     120.451  45.659  28.542  1.00  0.00           H  
ATOM   3317 2HB  ASP A 215     120.105  46.988  27.445  1.00  0.00           H  
ATOM   3318  N   GLN A 216     123.206  47.841  29.815  1.00 27.48           N  
ATOM   3319  CA  GLN A 216     123.244  48.743  30.956  1.00 27.75           C  
ATOM   3320  C   GLN A 216     122.838  50.187  30.670  1.00 27.72           C  
ATOM   3321  O   GLN A 216     122.008  50.754  31.385  1.00 26.39           O  
ATOM   3322  CB  GLN A 216     124.634  48.699  31.606  1.00 29.42           C  
ATOM   3323  CG  GLN A 216     124.682  49.291  33.015  1.00 34.39           C  
ATOM   3324  CD  GLN A 216     124.765  50.805  33.028  1.00 36.48           C  
ATOM   3325  OE1 GLN A 216     124.448  51.446  34.033  1.00 39.53           O  
ATOM   3326  NE2 GLN A 216     125.207  51.387  31.916  1.00 37.00           N  
ATOM   3327  H   GLN A 216     124.012  47.267  29.615  1.00  0.00           H  
ATOM   3328  HA  GLN A 216     122.502  48.413  31.683  1.00  0.00           H  
ATOM   3329 1HB  GLN A 216     124.977  47.666  31.662  1.00  0.00           H  
ATOM   3330 2HB  GLN A 216     125.343  49.246  30.985  1.00  0.00           H  
ATOM   3331 1HG  GLN A 216     123.778  49.002  33.550  1.00  0.00           H  
ATOM   3332 2HG  GLN A 216     125.561  48.904  33.531  1.00  0.00           H  
ATOM   3333 1HE2 GLN A 216     125.282  52.384  31.868  1.00  0.00           H  
ATOM   3334 2HE2 GLN A 216     125.464  50.829  31.127  1.00  0.00           H  
ATOM   3335  N   ASP A 217     123.409  50.793  29.633  1.00 26.31           N  
ATOM   3336  CA  ASP A 217     123.078  52.178  29.326  1.00 26.20           C  
ATOM   3337  C   ASP A 217     121.586  52.388  29.091  1.00 25.11           C  
ATOM   3338  O   ASP A 217     120.988  53.310  29.648  1.00 25.75           O  
ATOM   3339  CB  ASP A 217     123.867  52.665  28.102  1.00 27.18           C  
ATOM   3340  CG  ASP A 217     123.537  54.102  27.732  1.00 30.17           C  
ATOM   3341  OD1 ASP A 217     122.726  54.696  28.402  1.00  0.00           O  
ATOM   3342  OD2 ASP A 217     124.099  54.594  26.783  1.00  0.00           O  
ATOM   3343  H   ASP A 217     124.074  50.305  29.050  1.00  0.00           H  
ATOM   3344  HA  ASP A 217     123.349  52.796  30.182  1.00  0.00           H  
ATOM   3345 1HB  ASP A 217     124.936  52.589  28.304  1.00  0.00           H  
ATOM   3346 2HB  ASP A 217     123.649  52.022  27.249  1.00  0.00           H  
ATOM   3347  N   GLU A 218     120.981  51.533  28.272  1.00 24.56           N  
ATOM   3348  CA  GLU A 218     119.557  51.659  27.978  1.00 23.68           C  
ATOM   3349  C   GLU A 218     118.688  51.426  29.216  1.00 23.21           C  
ATOM   3350  O   GLU A 218     117.758  52.184  29.480  1.00 23.42           O  
ATOM   3351  CB  GLU A 218     119.147  50.672  26.886  1.00 23.29           C  
ATOM   3352  CG  GLU A 218     117.663  50.743  26.547  1.00 24.58           C  
ATOM   3353  CD  GLU A 218     117.245  49.767  25.466  1.00 24.87           C  
ATOM   3354  OE1 GLU A 218     118.047  48.877  25.111  1.00 27.39           O  
ATOM   3355  OE2 GLU A 218     116.101  49.887  24.980  1.00 25.07           O  
ATOM   3356  H   GLU A 218     121.507  50.784  27.844  1.00  0.00           H  
ATOM   3357  HA  GLU A 218     119.365  52.672  27.622  1.00  0.00           H  
ATOM   3358 1HB  GLU A 218     119.721  50.872  25.981  1.00  0.00           H  
ATOM   3359 2HB  GLU A 218     119.383  49.657  27.206  1.00  0.00           H  
ATOM   3360 1HG  GLU A 218     117.085  50.533  27.447  1.00  0.00           H  
ATOM   3361 2HG  GLU A 218     117.423  51.755  26.222  1.00  0.00           H  
ATOM   3362  N   LEU A 219     118.991  50.373  29.969  1.00 23.73           N  
ATOM   3363  CA  LEU A 219     118.204  50.069  31.160  1.00 22.61           C  
ATOM   3364  C   LEU A 219     118.369  51.140  32.233  1.00 22.75           C  
ATOM   3365  O   LEU A 219     117.424  51.447  32.963  1.00 21.90           O  
ATOM   3366  CB  LEU A 219     118.578  48.681  31.709  1.00 22.50           C  
ATOM   3367  CG  LEU A 219     118.345  47.510  30.738  1.00 21.07           C  
ATOM   3368  CD1 LEU A 219     118.678  46.190  31.427  1.00 21.64           C  
ATOM   3369  CD2 LEU A 219     116.894  47.500  30.256  1.00 22.44           C  
ATOM   3370  H   LEU A 219     119.767  49.774  29.726  1.00  0.00           H  
ATOM   3371  HA  LEU A 219     117.150  50.064  30.886  1.00  0.00           H  
ATOM   3372 1HB  LEU A 219     119.632  48.688  31.981  1.00  0.00           H  
ATOM   3373 2HB  LEU A 219     117.993  48.494  32.609  1.00  0.00           H  
ATOM   3374  HG  LEU A 219     119.005  47.615  29.876  1.00  0.00           H  
ATOM   3375 1HD1 LEU A 219     118.511  45.365  30.734  1.00  0.00           H  
ATOM   3376 2HD1 LEU A 219     119.723  46.195  31.738  1.00  0.00           H  
ATOM   3377 3HD1 LEU A 219     118.039  46.064  32.300  1.00  0.00           H  
ATOM   3378 1HD2 LEU A 219     116.744  46.666  29.569  1.00  0.00           H  
ATOM   3379 2HD2 LEU A 219     116.227  47.390  31.111  1.00  0.00           H  
ATOM   3380 3HD2 LEU A 219     116.674  48.437  29.743  1.00  0.00           H  
ATOM   3381  N   ASP A 220     119.561  51.724  32.329  1.00 22.61           N  
ATOM   3382  CA  ASP A 220     119.786  52.763  33.322  1.00 22.89           C  
ATOM   3383  C   ASP A 220     119.019  54.036  32.960  1.00 22.10           C  
ATOM   3384  O   ASP A 220     118.424  54.678  33.826  1.00 23.05           O  
ATOM   3385  CB  ASP A 220     121.280  53.058  33.458  1.00 23.54           C  
ATOM   3386  CG  ASP A 220     121.589  53.886  34.682  1.00 24.68           C  
ATOM   3387  OD1 ASP A 220     121.807  55.109  34.549  1.00 26.00           O  
ATOM   3388  OD2 ASP A 220     121.596  53.311  35.789  1.00 24.56           O  
ATOM   3389  H   ASP A 220     120.319  51.455  31.718  1.00  0.00           H  
ATOM   3390  HA  ASP A 220     119.411  52.410  34.283  1.00  0.00           H  
ATOM   3391 1HB  ASP A 220     121.833  52.120  33.515  1.00  0.00           H  
ATOM   3392 2HB  ASP A 220     121.628  53.590  32.572  1.00  0.00           H  
ATOM   3393  N   GLN A 221     119.031  54.404  31.680  1.00 23.50           N  
ATOM   3394  CA  GLN A 221     118.306  55.588  31.242  1.00 23.50           C  
ATOM   3395  C   GLN A 221     116.805  55.364  31.407  1.00 22.60           C  
ATOM   3396  O   GLN A 221     116.068  56.282  31.766  1.00 23.18           O  
ATOM   3397  CB  GLN A 221     118.632  55.911  29.780  1.00 23.51           C  
ATOM   3398  CG  GLN A 221     120.045  56.453  29.568  1.00 26.78           C  
ATOM   3399  CD  GLN A 221     120.826  56.555  30.864  1.00  0.00           C  
ATOM   3400  OE1 GLN A 221     120.320  56.220  31.939  1.00  0.00           O  
ATOM   3401  NE2 GLN A 221     122.068  57.018  30.771  1.00  0.00           N  
ATOM   3402  H   GLN A 221     119.545  53.862  31.000  1.00  0.00           H  
ATOM   3403  HA  GLN A 221     118.614  56.431  31.861  1.00  0.00           H  
ATOM   3404 1HB  GLN A 221     118.518  55.012  29.175  1.00  0.00           H  
ATOM   3405 2HB  GLN A 221     117.924  56.650  29.404  1.00  0.00           H  
ATOM   3406 1HG  GLN A 221     120.583  55.784  28.896  1.00  0.00           H  
ATOM   3407 2HG  GLN A 221     119.979  57.449  29.129  1.00  0.00           H  
ATOM   3408 1HE2 GLN A 221     122.632  57.107  31.593  1.00  0.00           H  
ATOM   3409 2HE2 GLN A 221     122.439  57.277  29.880  1.00  0.00           H  
ATOM   3410  N   LEU A 222     116.355  54.139  31.150  1.00 21.75           N  
ATOM   3411  CA  LEU A 222     114.940  53.821  31.304  1.00 21.33           C  
ATOM   3412  C   LEU A 222     114.564  53.890  32.788  1.00 20.46           C  
ATOM   3413  O   LEU A 222     113.501  54.393  33.149  1.00 20.59           O  
ATOM   3414  CB  LEU A 222     114.642  52.431  30.734  1.00 21.50           C  
ATOM   3415  CG  LEU A 222     113.208  51.909  30.923  1.00 21.43           C  
ATOM   3416  CD1 LEU A 222     112.201  52.953  30.473  1.00 21.72           C  
ATOM   3417  CD2 LEU A 222     113.031  50.618  30.144  1.00 20.77           C  
ATOM   3418  H   LEU A 222     116.991  53.416  30.845  1.00  0.00           H  
ATOM   3419  HA  LEU A 222     114.358  54.558  30.751  1.00  0.00           H  
ATOM   3420 1HB  LEU A 222     114.845  52.443  29.664  1.00  0.00           H  
ATOM   3421 2HB  LEU A 222     115.314  51.712  31.202  1.00  0.00           H  
ATOM   3422  HG  LEU A 222     113.025  51.722  31.981  1.00  0.00           H  
ATOM   3423 1HD1 LEU A 222     111.191  52.568  30.613  1.00  0.00           H  
ATOM   3424 2HD1 LEU A 222     112.328  53.860  31.064  1.00  0.00           H  
ATOM   3425 3HD1 LEU A 222     112.359  53.180  29.419  1.00  0.00           H  
ATOM   3426 1HD2 LEU A 222     112.014  50.248  30.279  1.00  0.00           H  
ATOM   3427 2HD2 LEU A 222     113.212  50.804  29.085  1.00  0.00           H  
ATOM   3428 3HD2 LEU A 222     113.739  49.874  30.508  1.00  0.00           H  
ATOM   3429  N   SER A 223     115.448  53.397  33.648  1.00 20.52           N  
ATOM   3430  CA  SER A 223     115.196  53.438  35.089  1.00 20.12           C  
ATOM   3431  C   SER A 223     115.037  54.889  35.546  1.00 20.05           C  
ATOM   3432  O   SER A 223     114.137  55.207  36.315  1.00 20.23           O  
ATOM   3433  CB  SER A 223     116.349  52.788  35.860  1.00 19.83           C  
ATOM   3434  OG  SER A 223     116.472  51.412  35.547  1.00 20.92           O  
ATOM   3435  H   SER A 223     116.307  52.987  33.310  1.00  0.00           H  
ATOM   3436  HA  SER A 223     114.282  52.880  35.297  1.00  0.00           H  
ATOM   3437 1HB  SER A 223     117.281  53.299  35.619  1.00  0.00           H  
ATOM   3438 2HB  SER A 223     116.181  52.902  36.930  1.00  0.00           H  
ATOM   3439  HG  SER A 223     115.780  51.223  34.909  1.00  0.00           H  
ATOM   3440  N   LYS A 224     115.917  55.770  35.074  1.00 21.04           N  
ATOM   3441  CA  LYS A 224     115.838  57.173  35.458  1.00 21.65           C  
ATOM   3442  C   LYS A 224     114.508  57.767  35.009  1.00 19.83           C  
ATOM   3443  O   LYS A 224     113.873  58.518  35.744  1.00 21.30           O  
ATOM   3444  CB  LYS A 224     116.999  57.969  34.847  1.00 22.62           C  
ATOM   3445  CG  LYS A 224     116.996  59.437  35.254  1.00 25.49           C  
ATOM   3446  CD  LYS A 224     118.115  60.215  34.574  1.00 25.91           C  
ATOM   3447  CE  LYS A 224     118.111  61.669  35.020  1.00 26.62           C  
ATOM   3448  NZ  LYS A 224     119.225  62.444  34.397  1.00 28.21           N  
ATOM   3449  H   LYS A 224     116.649  55.473  34.444  1.00  0.00           H  
ATOM   3450  HA  LYS A 224     115.906  57.239  36.544  1.00  0.00           H  
ATOM   3451 1HB  LYS A 224     117.946  57.525  35.155  1.00  0.00           H  
ATOM   3452 2HB  LYS A 224     116.948  57.910  33.760  1.00  0.00           H  
ATOM   3453 1HG  LYS A 224     116.041  59.888  34.983  1.00  0.00           H  
ATOM   3454 2HG  LYS A 224     117.121  59.515  36.334  1.00  0.00           H  
ATOM   3455 1HD  LYS A 224     119.076  59.764  34.824  1.00  0.00           H  
ATOM   3456 2HD  LYS A 224     117.984  60.171  33.493  1.00  0.00           H  
ATOM   3457 1HE  LYS A 224     117.164  62.131  34.745  1.00  0.00           H  
ATOM   3458 2HE  LYS A 224     118.212  61.717  36.104  1.00  0.00           H  
ATOM   3459 1HZ  LYS A 224     119.190  63.402  34.717  1.00  0.00           H  
ATOM   3460 2HZ  LYS A 224     120.110  62.034  34.661  1.00  0.00           H  
ATOM   3461 3HZ  LYS A 224     119.130  62.422  33.392  1.00  0.00           H  
ATOM   3462  N   ALA A 225     114.079  57.434  33.798  1.00 20.13           N  
ATOM   3463  CA  ALA A 225     112.814  57.958  33.301  1.00 20.35           C  
ATOM   3464  C   ALA A 225     111.657  57.453  34.161  1.00 20.64           C  
ATOM   3465  O   ALA A 225     110.760  58.215  34.521  1.00 20.36           O  
ATOM   3466  CB  ALA A 225     112.608  57.547  31.844  1.00 21.28           C  
ATOM   3467  H   ALA A 225     114.621  56.817  33.210  1.00  0.00           H  
ATOM   3468  HA  ALA A 225     112.851  59.046  33.360  1.00  0.00           H  
ATOM   3469 1HB  ALA A 225     111.659  57.945  31.484  1.00  0.00           H  
ATOM   3470 2HB  ALA A 225     113.421  57.943  31.236  1.00  0.00           H  
ATOM   3471 3HB  ALA A 225     112.597  56.461  31.771  1.00  0.00           H  
ATOM   3472  N   ALA A 226     111.697  56.170  34.505  1.00 20.21           N  
ATOM   3473  CA  ALA A 226     110.642  55.564  35.312  1.00 19.88           C  
ATOM   3474  C   ALA A 226     110.533  56.144  36.715  1.00 18.85           C  
ATOM   3475  O   ALA A 226     109.428  56.408  37.187  1.00 19.16           O  
ATOM   3476  CB  ALA A 226     110.846  54.052  35.389  1.00 18.56           C  
ATOM   3477  H   ALA A 226     112.474  55.600  34.202  1.00  0.00           H  
ATOM   3478  HA  ALA A 226     109.686  55.770  34.830  1.00  0.00           H  
ATOM   3479 1HB  ALA A 226     110.054  53.608  35.993  1.00  0.00           H  
ATOM   3480 2HB  ALA A 226     110.816  53.629  34.385  1.00  0.00           H  
ATOM   3481 3HB  ALA A 226     111.812  53.838  35.844  1.00  0.00           H  
ATOM   3482  N   VAL A 227     111.662  56.340  37.393  1.00 20.21           N  
ATOM   3483  CA  VAL A 227     111.595  56.890  38.743  1.00 20.94           C  
ATOM   3484  C   VAL A 227     111.195  58.361  38.701  1.00 20.49           C  
ATOM   3485  O   VAL A 227     110.611  58.883  39.651  1.00 18.94           O  
ATOM   3486  CB  VAL A 227     112.927  56.702  39.531  1.00 21.75           C  
ATOM   3487  CG1 VAL A 227     113.329  55.225  39.531  1.00 22.65           C  
ATOM   3488  CG2 VAL A 227     114.035  57.574  38.947  1.00 23.25           C  
ATOM   3489  H   VAL A 227     112.564  56.118  36.997  1.00  0.00           H  
ATOM   3490  HA  VAL A 227     110.810  56.368  39.291  1.00  0.00           H  
ATOM   3491  HB  VAL A 227     112.766  56.984  40.572  1.00  0.00           H  
ATOM   3492 1HG1 VAL A 227     114.261  55.101  40.084  1.00  0.00           H  
ATOM   3493 2HG1 VAL A 227     112.545  54.635  40.005  1.00  0.00           H  
ATOM   3494 3HG1 VAL A 227     113.469  54.886  38.505  1.00  0.00           H  
ATOM   3495 1HG2 VAL A 227     114.953  57.425  39.515  1.00  0.00           H  
ATOM   3496 2HG2 VAL A 227     114.203  57.299  37.906  1.00  0.00           H  
ATOM   3497 3HG2 VAL A 227     113.741  58.622  39.003  1.00  0.00           H  
ATOM   3498  N   THR A 228     111.493  59.031  37.590  1.00 20.65           N  
ATOM   3499  CA  THR A 228     111.105  60.428  37.449  1.00 20.71           C  
ATOM   3500  C   THR A 228     109.580  60.492  37.317  1.00 20.11           C  
ATOM   3501  O   THR A 228     108.929  61.358  37.897  1.00 20.22           O  
ATOM   3502  CB  THR A 228     111.768  61.073  36.216  1.00 21.92           C  
ATOM   3503  OG1 THR A 228     113.193  61.042  36.374  1.00 24.39           O  
ATOM   3504  CG2 THR A 228     111.321  62.521  36.070  1.00 23.57           C  
ATOM   3505  H   THR A 228     111.990  58.580  36.835  1.00  0.00           H  
ATOM   3506  HA  THR A 228     111.435  60.970  38.336  1.00  0.00           H  
ATOM   3507  HB  THR A 228     111.488  60.519  35.321  1.00  0.00           H  
ATOM   3508  HG1 THR A 228     113.413  60.627  37.212  1.00  0.00           H  
ATOM   3509 1HG2 THR A 228     111.797  62.962  35.195  1.00  0.00           H  
ATOM   3510 2HG2 THR A 228     110.238  62.557  35.951  1.00  0.00           H  
ATOM   3511 3HG2 THR A 228     111.607  63.081  36.959  1.00  0.00           H  
ATOM   3512  N   ALA A 229     109.007  59.558  36.565  1.00 19.69           N  
ATOM   3513  CA  ALA A 229     107.557  59.524  36.410  1.00 19.76           C  
ATOM   3514  C   ALA A 229     106.920  59.216  37.768  1.00 19.25           C  
ATOM   3515  O   ALA A 229     105.932  59.838  38.166  1.00 19.72           O  
ATOM   3516  CB  ALA A 229     107.155  58.459  35.384  1.00 19.55           C  
ATOM   3517  H   ALA A 229     109.569  58.863  36.094  1.00  0.00           H  
ATOM   3518  HA  ALA A 229     107.232  60.501  36.051  1.00  0.00           H  
ATOM   3519 1HB  ALA A 229     106.070  58.446  35.279  1.00  0.00           H  
ATOM   3520 2HB  ALA A 229     107.610  58.692  34.421  1.00  0.00           H  
ATOM   3521 3HB  ALA A 229     107.499  57.482  35.720  1.00  0.00           H  
ATOM   3522  N   LEU A 230     107.495  58.258  38.483  1.00 19.44           N  
ATOM   3523  CA  LEU A 230     106.968  57.882  39.787  1.00 18.41           C  
ATOM   3524  C   LEU A 230     106.943  59.077  40.745  1.00 18.97           C  
ATOM   3525  O   LEU A 230     105.939  59.326  41.409  1.00 18.71           O  
ATOM   3526  CB  LEU A 230     107.804  56.734  40.376  1.00 18.49           C  
ATOM   3527  CG  LEU A 230     107.298  56.063  41.658  1.00 16.95           C  
ATOM   3528  CD1 LEU A 230     107.890  54.667  41.746  1.00 18.65           C  
ATOM   3529  CD2 LEU A 230     107.664  56.896  42.888  1.00 19.24           C  
ATOM   3530  H   LEU A 230     108.309  57.779  38.125  1.00  0.00           H  
ATOM   3531  HA  LEU A 230     105.941  57.543  39.660  1.00  0.00           H  
ATOM   3532 1HB  LEU A 230     107.890  55.948  39.628  1.00  0.00           H  
ATOM   3533 2HB  LEU A 230     108.804  57.109  40.596  1.00  0.00           H  
ATOM   3534  HG  LEU A 230     106.213  55.962  41.612  1.00  0.00           H  
ATOM   3535 1HD1 LEU A 230     107.537  54.179  42.654  1.00  0.00           H  
ATOM   3536 2HD1 LEU A 230     107.580  54.085  40.878  1.00  0.00           H  
ATOM   3537 3HD1 LEU A 230     108.977  54.734  41.769  1.00  0.00           H  
ATOM   3538 1HD2 LEU A 230     107.294  56.401  43.786  1.00  0.00           H  
ATOM   3539 2HD2 LEU A 230     108.748  56.997  42.950  1.00  0.00           H  
ATOM   3540 3HD2 LEU A 230     107.211  57.884  42.806  1.00  0.00           H  
ATOM   3541  N   ALA A 231     108.038  59.830  40.790  1.00 19.72           N  
ATOM   3542  CA  ALA A 231     108.133  60.980  41.687  1.00 21.12           C  
ATOM   3543  C   ALA A 231     107.182  62.122  41.355  1.00 20.87           C  
ATOM   3544  O   ALA A 231     106.849  62.934  42.221  1.00 21.84           O  
ATOM   3545  CB  ALA A 231     109.565  61.502  41.700  1.00 20.59           C  
ATOM   3546  H   ALA A 231     108.821  59.605  40.194  1.00  0.00           H  
ATOM   3547  HA  ALA A 231     107.861  60.651  42.690  1.00  0.00           H  
ATOM   3548 1HB  ALA A 231     109.634  62.359  42.369  1.00  0.00           H  
ATOM   3549 2HB  ALA A 231     110.236  60.716  42.047  1.00  0.00           H  
ATOM   3550 3HB  ALA A 231     109.851  61.804  40.694  1.00  0.00           H  
ATOM   3551  N   SER A 232     106.741  62.188  40.105  1.00 22.94           N  
ATOM   3552  CA  SER A 232     105.861  63.271  39.674  1.00 22.65           C  
ATOM   3553  C   SER A 232     104.552  63.376  40.445  1.00 22.84           C  
ATOM   3554  O   SER A 232     103.977  64.460  40.565  1.00 24.09           O  
ATOM   3555  CB  SER A 232     105.549  63.139  38.178  1.00 23.84           C  
ATOM   3556  OG  SER A 232     104.646  62.076  37.923  1.00 23.57           O  
ATOM   3557  H   SER A 232     107.015  61.481  39.437  1.00  0.00           H  
ATOM   3558  HA  SER A 232     106.372  64.220  39.843  1.00  0.00           H  
ATOM   3559 1HB  SER A 232     105.120  64.072  37.812  1.00  0.00           H  
ATOM   3560 2HB  SER A 232     106.473  62.966  37.628  1.00  0.00           H  
ATOM   3561  HG  SER A 232     104.446  61.688  38.778  1.00  0.00           H  
ATOM   3562  N   LEU A 233     104.077  62.261  40.987  1.00 21.87           N  
ATOM   3563  CA  LEU A 233     102.806  62.271  41.693  1.00 21.74           C  
ATOM   3564  C   LEU A 233     102.840  62.806  43.127  1.00 22.06           C  
ATOM   3565  O   LEU A 233     102.144  63.776  43.445  1.00 23.61           O  
ATOM   3566  CB  LEU A 233     102.207  60.859  41.667  1.00 22.08           C  
ATOM   3567  CG  LEU A 233     100.738  60.686  42.049  1.00 23.39           C  
ATOM   3568  CD1 LEU A 233      99.867  61.645  41.249  1.00 24.93           C  
ATOM   3569  CD2 LEU A 233     100.326  59.241  41.785  1.00 23.49           C  
ATOM   3570  H   LEU A 233     104.593  61.396  40.915  1.00  0.00           H  
ATOM   3571  HA  LEU A 233     102.132  62.958  41.182  1.00  0.00           H  
ATOM   3572 1HB  LEU A 233     102.310  60.457  40.661  1.00  0.00           H  
ATOM   3573 2HB  LEU A 233     102.776  60.227  42.349  1.00  0.00           H  
ATOM   3574  HG  LEU A 233     100.607  60.919  43.106  1.00  0.00           H  
ATOM   3575 1HD1 LEU A 233      98.823  61.510  41.532  1.00  0.00           H  
ATOM   3576 2HD1 LEU A 233     100.169  62.671  41.458  1.00  0.00           H  
ATOM   3577 3HD1 LEU A 233      99.984  61.441  40.185  1.00  0.00           H  
ATOM   3578 1HD2 LEU A 233      99.278  59.106  42.055  1.00  0.00           H  
ATOM   3579 2HD2 LEU A 233     100.461  59.012  40.728  1.00  0.00           H  
ATOM   3580 3HD2 LEU A 233     100.944  58.571  42.383  1.00  0.00           H  
ATOM   3581  N   TYR A 234     103.641  62.181  43.988  1.00 21.84           N  
ATOM   3582  CA  TYR A 234     103.728  62.594  45.388  1.00 22.45           C  
ATOM   3583  C   TYR A 234     105.128  63.025  45.816  1.00 22.34           C  
ATOM   3584  O   TYR A 234     105.338  63.392  46.972  1.00 24.06           O  
ATOM   3585  CB  TYR A 234     103.269  61.454  46.303  1.00 22.23           C  
ATOM   3586  CG  TYR A 234     101.902  60.910  45.967  1.00 21.87           C  
ATOM   3587  CD1 TYR A 234     101.748  59.604  45.511  1.00 22.46           C  
ATOM   3588  CD2 TYR A 234     100.758  61.694  46.117  1.00 23.51           C  
ATOM   3589  CE1 TYR A 234     100.497  59.089  45.218  1.00 21.73           C  
ATOM   3590  CE2 TYR A 234      99.491  61.188  45.821  1.00 23.98           C  
ATOM   3591  CZ  TYR A 234      99.373  59.878  45.372  1.00 24.96           C  
ATOM   3592  OH  TYR A 234      98.132  59.356  45.083  1.00 25.93           O  
ATOM   3593  H   TYR A 234     104.202  61.404  43.669  1.00  0.00           H  
ATOM   3594  HA  TYR A 234     103.071  63.451  45.537  1.00  0.00           H  
ATOM   3595 1HB  TYR A 234     103.984  60.632  46.247  1.00  0.00           H  
ATOM   3596 2HB  TYR A 234     103.250  61.801  47.336  1.00  0.00           H  
ATOM   3597  HD1 TYR A 234     102.622  58.966  45.379  1.00  0.00           H  
ATOM   3598  HD2 TYR A 234     100.844  62.722  46.470  1.00  0.00           H  
ATOM   3599  HE1 TYR A 234     100.400  58.064  44.862  1.00  0.00           H  
ATOM   3600  HE2 TYR A 234      98.610  61.819  45.942  1.00  0.00           H  
ATOM   3601  HH  TYR A 234      97.460  60.023  45.244  1.00  0.00           H  
ATOM   3602  N   GLY A 235     106.083  62.964  44.895  1.00 21.39           N  
ATOM   3603  CA  GLY A 235     107.443  63.351  45.219  1.00 21.00           C  
ATOM   3604  C   GLY A 235     108.278  62.228  45.816  1.00 21.33           C  
ATOM   3605  O   GLY A 235     109.409  62.447  46.260  1.00 22.02           O  
ATOM   3606  H   GLY A 235     105.871  62.647  43.960  1.00  0.00           H  
ATOM   3607 1HA  GLY A 235     107.944  63.708  44.319  1.00  0.00           H  
ATOM   3608 2HA  GLY A 235     107.427  64.178  45.927  1.00  0.00           H  
ATOM   3609  N   THR A 236     107.730  61.016  45.818  1.00 20.55           N  
ATOM   3610  CA  THR A 236     108.444  59.867  46.369  1.00 19.40           C  
ATOM   3611  C   THR A 236     109.728  59.617  45.593  1.00 19.82           C  
ATOM   3612  O   THR A 236     109.709  59.475  44.369  1.00 20.11           O  
ATOM   3613  CB  THR A 236     107.570  58.608  46.319  1.00 18.45           C  
ATOM   3614  OG1 THR A 236     106.312  58.889  46.939  1.00 17.77           O  
ATOM   3615  CG2 THR A 236     108.251  57.456  47.062  1.00 19.83           C  
ATOM   3616  H   THR A 236     106.806  60.883  45.434  1.00  0.00           H  
ATOM   3617  HA  THR A 236     108.687  60.078  47.411  1.00  0.00           H  
ATOM   3618  HB  THR A 236     107.407  58.319  45.281  1.00  0.00           H  
ATOM   3619  HG1 THR A 236     106.303  59.800  47.244  1.00  0.00           H  
ATOM   3620 1HG2 THR A 236     107.618  56.570  47.017  1.00  0.00           H  
ATOM   3621 2HG2 THR A 236     109.212  57.240  46.596  1.00  0.00           H  
ATOM   3622 3HG2 THR A 236     108.408  57.737  48.103  1.00  0.00           H  
ATOM   3623  N   LYS A 237     110.842  59.559  46.317  1.00 19.32           N  
ATOM   3624  CA  LYS A 237     112.150  59.363  45.707  1.00 19.82           C  
ATOM   3625  C   LYS A 237     112.645  57.929  45.674  1.00 20.70           C  
ATOM   3626  O   LYS A 237     112.747  57.273  46.712  1.00 20.55           O  
ATOM   3627  CB  LYS A 237     113.186  60.231  46.427  1.00 21.26           C  
ATOM   3628  CG  LYS A 237     112.872  61.716  46.386  1.00 24.13           C  
ATOM   3629  CD  LYS A 237     113.848  62.509  47.242  1.00 24.40           C  
ATOM   3630  CE  LYS A 237     113.543  63.998  47.175  1.00 25.65           C  
ATOM   3631  NZ  LYS A 237     113.712  64.522  45.798  1.00 26.59           N  
ATOM   3632  H   LYS A 237     110.776  59.654  47.320  1.00  0.00           H  
ATOM   3633  HA  LYS A 237     112.093  59.668  44.662  1.00  0.00           H  
ATOM   3634 1HB  LYS A 237     113.254  59.925  47.471  1.00  0.00           H  
ATOM   3635 2HB  LYS A 237     114.167  60.077  45.976  1.00  0.00           H  
ATOM   3636 1HG  LYS A 237     112.931  62.072  45.357  1.00  0.00           H  
ATOM   3637 2HG  LYS A 237     111.860  61.884  46.753  1.00  0.00           H  
ATOM   3638 1HD  LYS A 237     113.779  62.174  48.278  1.00  0.00           H  
ATOM   3639 2HD  LYS A 237     114.865  62.336  46.890  1.00  0.00           H  
ATOM   3640 1HE  LYS A 237     112.519  64.174  47.501  1.00  0.00           H  
ATOM   3641 2HE  LYS A 237     114.212  64.537  47.846  1.00  0.00           H  
ATOM   3642 1HZ  LYS A 237     113.504  65.510  45.785  1.00  0.00           H  
ATOM   3643 2HZ  LYS A 237     114.665  64.375  45.496  1.00  0.00           H  
ATOM   3644 3HZ  LYS A 237     113.083  64.038  45.174  1.00  0.00           H  
ATOM   3645  N   PHE A 238     112.963  57.462  44.469  1.00 19.70           N  
ATOM   3646  CA  PHE A 238     113.486  56.115  44.236  1.00 20.22           C  
ATOM   3647  C   PHE A 238     114.888  56.222  43.648  1.00 21.40           C  
ATOM   3648  O   PHE A 238     115.136  57.061  42.777  1.00 22.14           O  
ATOM   3649  CB  PHE A 238     112.642  55.363  43.193  1.00 20.61           C  
ATOM   3650  CG  PHE A 238     111.514  54.556  43.761  1.00 18.22           C  
ATOM   3651  CD1 PHE A 238     110.565  55.134  44.598  1.00 18.73           C  
ATOM   3652  CD2 PHE A 238     111.372  53.215  43.402  1.00 18.46           C  
ATOM   3653  CE1 PHE A 238     109.481  54.389  45.070  1.00 18.95           C  
ATOM   3654  CE2 PHE A 238     110.298  52.465  43.866  1.00 18.26           C  
ATOM   3655  CZ  PHE A 238     109.351  53.051  44.699  1.00 17.75           C  
ATOM   3656  H   PHE A 238     112.831  58.081  43.682  1.00  0.00           H  
ATOM   3657  HA  PHE A 238     113.444  55.560  45.174  1.00  0.00           H  
ATOM   3658 1HB  PHE A 238     112.216  56.075  42.488  1.00  0.00           H  
ATOM   3659 2HB  PHE A 238     113.281  54.686  42.628  1.00  0.00           H  
ATOM   3660  HD1 PHE A 238     110.674  56.180  44.884  1.00  0.00           H  
ATOM   3661  HD2 PHE A 238     112.115  52.756  42.749  1.00  0.00           H  
ATOM   3662  HE1 PHE A 238     108.744  54.855  45.724  1.00  0.00           H  
ATOM   3663  HE2 PHE A 238     110.197  51.419  43.579  1.00  0.00           H  
ATOM   3664  HZ  PHE A 238     108.509  52.463  45.062  1.00  0.00           H  
ATOM   3665  N   ASN A 239     115.809  55.386  44.110  1.00 21.27           N  
ATOM   3666  CA  ASN A 239     117.139  55.378  43.523  1.00 22.22           C  
ATOM   3667  C   ASN A 239     117.106  54.200  42.561  1.00 22.08           C  
ATOM   3668  O   ASN A 239     116.146  53.419  42.572  1.00 20.82           O  
ATOM   3669  CB  ASN A 239     118.220  55.207  44.593  1.00 24.28           C  
ATOM   3670  CG  ASN A 239     118.454  56.488  45.377  1.00 29.96           C  
ATOM   3671  OD1 ASN A 239     118.756  57.532  44.797  1.00 32.63           O  
ATOM   3672  ND2 ASN A 239     118.307  56.418  46.695  1.00 32.61           N  
ATOM   3673  H   ASN A 239     115.602  54.751  44.867  1.00  0.00           H  
ATOM   3674  HA  ASN A 239     117.302  56.334  43.023  1.00  0.00           H  
ATOM   3675 1HB  ASN A 239     117.927  54.414  45.283  1.00  0.00           H  
ATOM   3676 2HB  ASN A 239     119.154  54.902  44.121  1.00  0.00           H  
ATOM   3677 1HD2 ASN A 239     118.449  57.233  47.258  1.00  0.00           H  
ATOM   3678 2HD2 ASN A 239     118.054  55.552  47.124  1.00  0.00           H  
ATOM   3679  N   TYR A 240     118.124  54.069  41.717  1.00 21.05           N  
ATOM   3680  CA  TYR A 240     118.141  52.988  40.746  1.00 20.99           C  
ATOM   3681  C   TYR A 240     119.547  52.530  40.376  1.00 22.72           C  
ATOM   3682  O   TYR A 240     120.533  53.222  40.651  1.00 23.41           O  
ATOM   3683  CB  TYR A 240     117.377  53.424  39.488  1.00 20.16           C  
ATOM   3684  CG  TYR A 240     117.940  54.672  38.833  1.00 20.51           C  
ATOM   3685  CD1 TYR A 240     118.959  54.582  37.884  1.00 22.74           C  
ATOM   3686  CD2 TYR A 240     117.474  55.936  39.183  1.00 21.84           C  
ATOM   3687  CE1 TYR A 240     119.501  55.728  37.297  1.00 22.89           C  
ATOM   3688  CE2 TYR A 240     118.008  57.088  38.605  1.00 22.98           C  
ATOM   3689  CZ  TYR A 240     119.022  56.973  37.663  1.00 23.55           C  
ATOM   3690  OH  TYR A 240     119.566  58.106  37.096  1.00 25.01           O  
ATOM   3691  H   TYR A 240     118.896  54.720  41.742  1.00  0.00           H  
ATOM   3692  HA  TYR A 240     117.645  52.121  41.184  1.00  0.00           H  
ATOM   3693 1HB  TYR A 240     117.393  52.617  38.754  1.00  0.00           H  
ATOM   3694 2HB  TYR A 240     116.335  53.614  39.743  1.00  0.00           H  
ATOM   3695  HD1 TYR A 240     119.345  53.606  37.589  1.00  0.00           H  
ATOM   3696  HD2 TYR A 240     116.679  56.039  39.921  1.00  0.00           H  
ATOM   3697  HE1 TYR A 240     120.296  55.637  36.558  1.00  0.00           H  
ATOM   3698  HE2 TYR A 240     117.630  58.069  38.894  1.00  0.00           H  
ATOM   3699  HH  TYR A 240     119.135  58.883  37.459  1.00  0.00           H  
ATOM   3700  N   GLY A 241     119.618  51.359  39.748  1.00 20.94           N  
ATOM   3701  CA  GLY A 241     120.889  50.786  39.338  1.00 21.78           C  
ATOM   3702  C   GLY A 241     120.799  49.275  39.325  1.00 21.90           C  
ATOM   3703  O   GLY A 241     119.708  48.717  39.447  1.00 21.46           O  
ATOM   3704  H   GLY A 241     118.765  50.855  39.551  1.00  0.00           H  
ATOM   3705 1HA  GLY A 241     121.153  51.157  38.347  1.00  0.00           H  
ATOM   3706 2HA  GLY A 241     121.672  51.111  40.022  1.00  0.00           H  
ATOM   3707  N   SER A 242     121.933  48.601  39.175  1.00 20.91           N  
ATOM   3708  CA  SER A 242     121.940  47.141  39.167  1.00 21.77           C  
ATOM   3709  C   SER A 242     121.629  46.666  40.583  1.00 21.30           C  
ATOM   3710  O   SER A 242     121.880  47.379  41.549  1.00 22.58           O  
ATOM   3711  CB  SER A 242     123.315  46.618  38.756  1.00 21.35           C  
ATOM   3712  OG  SER A 242     124.280  46.980  39.730  1.00 22.51           O  
ATOM   3713  H   SER A 242     122.805  49.098  39.065  1.00  0.00           H  
ATOM   3714  HA  SER A 242     121.203  46.795  38.441  1.00  0.00           H  
ATOM   3715 1HB  SER A 242     123.275  45.534  38.650  1.00  0.00           H  
ATOM   3716 2HB  SER A 242     123.586  47.032  37.786  1.00  0.00           H  
ATOM   3717  HG  SER A 242     123.804  47.469  40.405  1.00  0.00           H  
ATOM   3718  N   ILE A 243     121.082  45.464  40.705  1.00 22.66           N  
ATOM   3719  CA  ILE A 243     120.760  44.924  42.022  1.00 22.33           C  
ATOM   3720  C   ILE A 243     121.989  44.968  42.933  1.00 23.13           C  
ATOM   3721  O   ILE A 243     121.928  45.468  44.058  1.00 23.04           O  
ATOM   3722  CB  ILE A 243     120.274  43.455  41.923  1.00 21.77           C  
ATOM   3723  CG1 ILE A 243     118.908  43.398  41.232  1.00 20.62           C  
ATOM   3724  CG2 ILE A 243     120.204  42.824  43.314  1.00 20.93           C  
ATOM   3725  CD1 ILE A 243     118.484  41.989  40.836  1.00 21.98           C  
ATOM   3726  H   ILE A 243     120.883  44.910  39.884  1.00  0.00           H  
ATOM   3727  HA  ILE A 243     119.958  45.521  42.454  1.00  0.00           H  
ATOM   3728  HB  ILE A 243     120.968  42.883  41.308  1.00  0.00           H  
ATOM   3729 1HG1 ILE A 243     118.148  43.813  41.894  1.00  0.00           H  
ATOM   3730 2HG1 ILE A 243     118.929  44.015  40.333  1.00  0.00           H  
ATOM   3731 1HG2 ILE A 243     119.861  41.793  43.229  1.00  0.00           H  
ATOM   3732 2HG2 ILE A 243     121.193  42.841  43.771  1.00  0.00           H  
ATOM   3733 3HG2 ILE A 243     119.508  43.388  43.935  1.00  0.00           H  
ATOM   3734 1HD1 ILE A 243     117.508  42.025  40.352  1.00  0.00           H  
ATOM   3735 2HD1 ILE A 243     119.216  41.569  40.145  1.00  0.00           H  
ATOM   3736 3HD1 ILE A 243     118.424  41.364  41.726  1.00  0.00           H  
ATOM   3737  N   ILE A 244     123.111  44.467  42.427  1.00 24.63           N  
ATOM   3738  CA  ILE A 244     124.332  44.413  43.223  1.00 25.75           C  
ATOM   3739  C   ILE A 244     124.871  45.771  43.683  1.00 26.05           C  
ATOM   3740  O   ILE A 244     125.414  45.880  44.783  1.00 26.76           O  
ATOM   3741  CB  ILE A 244     125.436  43.630  42.472  1.00 26.56           C  
ATOM   3742  CG1 ILE A 244     126.548  43.238  43.447  1.00 27.35           C  
ATOM   3743  CG2 ILE A 244     126.001  44.474  41.336  1.00 28.26           C  
ATOM   3744  CD1 ILE A 244     127.442  42.141  42.923  1.00 26.55           C  
ATOM   3745  H   ILE A 244     123.126  44.117  41.480  1.00  0.00           H  
ATOM   3746  HA  ILE A 244     124.113  43.896  44.157  1.00  0.00           H  
ATOM   3747  HB  ILE A 244     125.015  42.714  42.059  1.00  0.00           H  
ATOM   3748 1HG1 ILE A 244     127.163  44.110  43.667  1.00  0.00           H  
ATOM   3749 2HG1 ILE A 244     126.107  42.904  44.387  1.00  0.00           H  
ATOM   3750 1HG2 ILE A 244     126.777  43.912  40.816  1.00  0.00           H  
ATOM   3751 2HG2 ILE A 244     125.204  44.723  40.637  1.00  0.00           H  
ATOM   3752 3HG2 ILE A 244     126.428  45.391  41.742  1.00  0.00           H  
ATOM   3753 1HD1 ILE A 244     128.208  41.911  43.664  1.00  0.00           H  
ATOM   3754 2HD1 ILE A 244     126.847  41.248  42.728  1.00  0.00           H  
ATOM   3755 3HD1 ILE A 244     127.918  42.469  42.000  1.00  0.00           H  
ATOM   3756  N   LYS A 245     124.719  46.806  42.863  1.00 25.91           N  
ATOM   3757  CA  LYS A 245     125.199  48.124  43.253  1.00 26.70           C  
ATOM   3758  C   LYS A 245     124.169  48.930  44.038  1.00 26.99           C  
ATOM   3759  O   LYS A 245     124.532  49.716  44.914  1.00 27.64           O  
ATOM   3760  CB  LYS A 245     125.632  48.935  42.023  1.00 27.11           C  
ATOM   3761  CG  LYS A 245     126.826  48.354  41.288  1.00 27.62           C  
ATOM   3762  CD  LYS A 245     127.321  47.081  41.957  1.00  0.00           C  
ATOM   3763  CE  LYS A 245     126.484  46.736  43.181  1.00  0.00           C  
ATOM   3764  NZ  LYS A 245     125.399  47.729  43.411  1.00  0.00           N  
ATOM   3765  H   LYS A 245     124.271  46.691  41.965  1.00  0.00           H  
ATOM   3766  HA  LYS A 245     126.064  47.998  43.905  1.00  0.00           H  
ATOM   3767 1HB  LYS A 245     124.802  49.001  41.320  1.00  0.00           H  
ATOM   3768 2HB  LYS A 245     125.884  49.951  42.327  1.00  0.00           H  
ATOM   3769 1HG  LYS A 245     126.545  48.128  40.259  1.00  0.00           H  
ATOM   3770 2HG  LYS A 245     127.634  49.084  41.273  1.00  0.00           H  
ATOM   3771 1HD  LYS A 245     127.270  46.253  41.248  1.00  0.00           H  
ATOM   3772 2HD  LYS A 245     128.359  47.210  42.264  1.00  0.00           H  
ATOM   3773 1HE  LYS A 245     126.038  45.752  43.050  1.00  0.00           H  
ATOM   3774 2HE  LYS A 245     127.124  46.706  44.062  1.00  0.00           H  
ATOM   3775 1HZ  LYS A 245     124.869  47.465  44.229  1.00  0.00           H  
ATOM   3776 2HZ  LYS A 245     125.804  48.644  43.552  1.00  0.00           H  
ATOM   3777 3HZ  LYS A 245     124.788  47.752  42.607  1.00  0.00           H  
ATOM   3778  N   ALA A 246     122.887  48.728  43.732  1.00 25.67           N  
ATOM   3779  CA  ALA A 246     121.814  49.475  44.383  1.00 24.28           C  
ATOM   3780  C   ALA A 246     121.385  48.963  45.752  1.00 23.11           C  
ATOM   3781  O   ALA A 246     120.885  49.733  46.565  1.00 23.73           O  
ATOM   3782  CB  ALA A 246     120.599  49.553  43.463  1.00 24.02           C  
ATOM   3783  H   ALA A 246     122.652  48.040  43.031  1.00  0.00           H  
ATOM   3784  HA  ALA A 246     122.176  50.484  44.581  1.00  0.00           H  
ATOM   3785 1HB  ALA A 246     119.804  50.112  43.957  1.00  0.00           H  
ATOM   3786 2HB  ALA A 246     120.876  50.057  42.537  1.00  0.00           H  
ATOM   3787 3HB  ALA A 246     120.249  48.547  43.237  1.00  0.00           H  
ATOM   3788  N   ILE A 247     121.543  47.670  46.005  1.00 23.28           N  
ATOM   3789  CA  ILE A 247     121.166  47.149  47.312  1.00 24.23           C  
ATOM   3790  C   ILE A 247     122.238  46.196  47.860  1.00 25.00           C  
ATOM   3791  O   ILE A 247     122.875  46.510  48.865  1.00 26.39           O  
ATOM   3792  CB  ILE A 247     119.737  46.497  47.274  1.00 24.40           C  
ATOM   3793  CG1 ILE A 247     119.277  46.185  48.700  1.00 25.39           C  
ATOM   3794  CG2 ILE A 247     119.722  45.254  46.403  1.00 24.16           C  
ATOM   3795  CD1 ILE A 247     117.793  45.861  48.811  1.00 24.85           C  
ATOM   3796  H   ILE A 247     121.919  47.038  45.313  1.00  0.00           H  
ATOM   3797  HA  ILE A 247     121.146  47.976  48.021  1.00  0.00           H  
ATOM   3798  HB  ILE A 247     119.022  47.212  46.870  1.00  0.00           H  
ATOM   3799 1HG1 ILE A 247     119.841  45.337  49.087  1.00  0.00           H  
ATOM   3800 2HG1 ILE A 247     119.488  47.038  49.345  1.00  0.00           H  
ATOM   3801 1HG2 ILE A 247     118.720  44.826  46.398  1.00  0.00           H  
ATOM   3802 2HG2 ILE A 247     120.009  45.519  45.386  1.00  0.00           H  
ATOM   3803 3HG2 ILE A 247     120.427  44.523  46.800  1.00  0.00           H  
ATOM   3804 1HD1 ILE A 247     117.543  45.652  49.851  1.00  0.00           H  
ATOM   3805 2HD1 ILE A 247     117.207  46.712  48.461  1.00  0.00           H  
ATOM   3806 3HD1 ILE A 247     117.565  44.988  48.201  1.00  0.00           H  
ATOM   3807  N   TYR A 248     122.454  45.059  47.203  1.00 24.24           N  
ATOM   3808  CA  TYR A 248     123.477  44.100  47.623  1.00 25.21           C  
ATOM   3809  C   TYR A 248     123.542  42.886  46.711  1.00 25.57           C  
ATOM   3810  O   TYR A 248     122.670  42.690  45.865  1.00 24.58           O  
ATOM   3811  CB  TYR A 248     123.265  43.660  49.087  1.00 25.35           C  
ATOM   3812  CG  TYR A 248     121.881  43.160  49.454  1.00 25.86           C  
ATOM   3813  CD1 TYR A 248     121.242  43.633  50.600  1.00 26.59           C  
ATOM   3814  CD2 TYR A 248     121.227  42.187  48.692  1.00 25.62           C  
ATOM   3815  CE1 TYR A 248     119.990  43.154  50.984  1.00 27.91           C  
ATOM   3816  CE2 TYR A 248     119.968  41.700  49.070  1.00 26.45           C  
ATOM   3817  CZ  TYR A 248     119.361  42.188  50.217  1.00 26.71           C  
ATOM   3818  OH  TYR A 248     118.132  41.717  50.615  1.00 27.19           O  
ATOM   3819  H   TYR A 248     121.892  44.854  46.389  1.00  0.00           H  
ATOM   3820  HA  TYR A 248     124.453  44.580  47.549  1.00  0.00           H  
ATOM   3821 1HB  TYR A 248     123.962  42.857  49.331  1.00  0.00           H  
ATOM   3822 2HB  TYR A 248     123.482  44.495  49.753  1.00  0.00           H  
ATOM   3823  HD1 TYR A 248     121.721  44.393  51.217  1.00  0.00           H  
ATOM   3824  HD2 TYR A 248     121.696  41.795  47.790  1.00  0.00           H  
ATOM   3825  HE1 TYR A 248     119.512  43.540  51.884  1.00  0.00           H  
ATOM   3826  HE2 TYR A 248     119.472  40.941  48.464  1.00  0.00           H  
ATOM   3827  HH  TYR A 248     117.828  41.053  49.992  1.00  0.00           H  
ATOM   3828  N   GLN A 249     124.586  42.076  46.866  1.00 26.10           N  
ATOM   3829  CA  GLN A 249     124.729  40.886  46.037  1.00 26.29           C  
ATOM   3830  C   GLN A 249     123.672  39.856  46.400  1.00 26.03           C  
ATOM   3831  O   GLN A 249     123.443  39.568  47.577  1.00 26.15           O  
ATOM   3832  CB  GLN A 249     126.117  40.260  46.207  1.00 27.76           C  
ATOM   3833  CG  GLN A 249     126.398  39.143  45.206  1.00 29.02           C  
ATOM   3834  CD  GLN A 249     127.756  38.493  45.402  1.00 30.80           C  
ATOM   3835  OE1 GLN A 249     128.344  37.963  44.457  1.00 31.85           O  
ATOM   3836  NE2 GLN A 249     128.252  38.515  46.632  1.00 30.12           N  
ATOM   3837  H   GLN A 249     125.290  42.279  47.561  1.00  0.00           H  
ATOM   3838  HA  GLN A 249     124.608  41.175  44.993  1.00  0.00           H  
ATOM   3839 1HB  GLN A 249     126.880  41.030  46.090  1.00  0.00           H  
ATOM   3840 2HB  GLN A 249     126.212  39.855  47.214  1.00  0.00           H  
ATOM   3841 1HG  GLN A 249     125.637  38.370  45.317  1.00  0.00           H  
ATOM   3842 2HG  GLN A 249     126.367  39.556  44.198  1.00  0.00           H  
ATOM   3843 1HE2 GLN A 249     129.144  38.101  46.820  1.00  0.00           H  
ATOM   3844 2HE2 GLN A 249     127.735  38.945  47.372  1.00  0.00           H  
ATOM   3845  N   ALA A 250     123.030  39.305  45.377  1.00 24.67           N  
ATOM   3846  CA  ALA A 250     122.000  38.292  45.560  1.00 24.19           C  
ATOM   3847  C   ALA A 250     122.105  37.325  44.391  1.00 23.37           C  
ATOM   3848  O   ALA A 250     122.044  37.741  43.234  1.00 24.15           O  
ATOM   3849  CB  ALA A 250     120.627  38.946  45.581  1.00 23.71           C  
ATOM   3850  H   ALA A 250     123.267  39.602  44.441  1.00  0.00           H  
ATOM   3851  HA  ALA A 250     122.175  37.800  46.517  1.00  0.00           H  
ATOM   3852 1HB  ALA A 250     119.862  38.182  45.718  1.00  0.00           H  
ATOM   3853 2HB  ALA A 250     120.577  39.661  46.402  1.00  0.00           H  
ATOM   3854 3HB  ALA A 250     120.457  39.464  44.639  1.00  0.00           H  
ATOM   3855  N   SER A 251     122.270  36.040  44.688  1.00 21.59           N  
ATOM   3856  CA  SER A 251     122.392  35.031  43.640  1.00 21.86           C  
ATOM   3857  C   SER A 251     121.102  34.244  43.444  1.00 21.69           C  
ATOM   3858  O   SER A 251     120.323  34.067  44.382  1.00 22.45           O  
ATOM   3859  CB  SER A 251     123.535  34.067  43.967  1.00 22.16           C  
ATOM   3860  OG  SER A 251     123.292  33.382  45.186  1.00 23.67           O  
ATOM   3861  H   SER A 251     122.312  35.752  45.655  1.00  0.00           H  
ATOM   3862  HA  SER A 251     122.615  35.535  42.699  1.00  0.00           H  
ATOM   3863 1HB  SER A 251     123.645  33.346  43.158  1.00  0.00           H  
ATOM   3864 2HB  SER A 251     124.469  34.622  44.040  1.00  0.00           H  
ATOM   3865  HG  SER A 251     122.447  33.706  45.508  1.00  0.00           H  
ATOM   3866  N   GLY A 252     120.882  33.771  42.220  1.00 21.71           N  
ATOM   3867  CA  GLY A 252     119.682  33.012  41.922  1.00 21.42           C  
ATOM   3868  C   GLY A 252     118.413  33.847  41.981  1.00 20.80           C  
ATOM   3869  O   GLY A 252     117.333  33.314  42.260  1.00 18.81           O  
ATOM   3870  H   GLY A 252     121.554  33.938  41.484  1.00  0.00           H  
ATOM   3871 1HA  GLY A 252     119.765  32.575  40.927  1.00  0.00           H  
ATOM   3872 2HA  GLY A 252     119.589  32.187  42.628  1.00  0.00           H  
ATOM   3873  N   SER A 253     118.531  35.148  41.711  1.00 20.85           N  
ATOM   3874  CA  SER A 253     117.370  36.034  41.742  1.00 21.93           C  
ATOM   3875  C   SER A 253     116.623  35.992  40.414  1.00 22.03           C  
ATOM   3876  O   SER A 253     117.194  35.665  39.371  1.00 21.43           O  
ATOM   3877  CB  SER A 253     117.783  37.474  42.072  1.00 24.90           C  
ATOM   3878  OG  SER A 253     118.391  38.105  40.959  1.00 28.18           O  
ATOM   3879  H   SER A 253     119.437  35.532  41.481  1.00  0.00           H  
ATOM   3880  HA  SER A 253     116.689  35.685  42.520  1.00  0.00           H  
ATOM   3881 1HB  SER A 253     116.905  38.043  42.377  1.00  0.00           H  
ATOM   3882 2HB  SER A 253     118.478  37.470  42.911  1.00  0.00           H  
ATOM   3883  HG  SER A 253     118.393  37.453  40.254  1.00  0.00           H  
ATOM   3884  N   THR A 254     115.342  36.342  40.459  1.00 20.39           N  
ATOM   3885  CA  THR A 254     114.487  36.293  39.286  1.00 19.72           C  
ATOM   3886  C   THR A 254     114.941  37.018  38.022  1.00 20.47           C  
ATOM   3887  O   THR A 254     115.054  36.396  36.964  1.00 20.26           O  
ATOM   3888  CB  THR A 254     113.075  36.810  39.612  1.00 19.02           C  
ATOM   3889  OG1 THR A 254     112.603  36.193  40.816  1.00 20.04           O  
ATOM   3890  CG2 THR A 254     112.112  36.468  38.478  1.00 19.50           C  
ATOM   3891  H   THR A 254     114.953  36.652  41.338  1.00  0.00           H  
ATOM   3892  HA  THR A 254     114.407  35.256  38.959  1.00  0.00           H  
ATOM   3893  HB  THR A 254     113.105  37.891  39.745  1.00  0.00           H  
ATOM   3894  HG1 THR A 254     113.274  35.593  41.152  1.00  0.00           H  
ATOM   3895 1HG2 THR A 254     111.117  36.840  38.721  1.00  0.00           H  
ATOM   3896 2HG2 THR A 254     112.458  36.933  37.555  1.00  0.00           H  
ATOM   3897 3HG2 THR A 254     112.073  35.387  38.347  1.00  0.00           H  
ATOM   3898  N   ILE A 255     115.195  38.320  38.108  1.00 21.15           N  
ATOM   3899  CA  ILE A 255     115.549  39.032  36.884  1.00 20.53           C  
ATOM   3900  C   ILE A 255     116.903  38.691  36.280  1.00 22.10           C  
ATOM   3901  O   ILE A 255     117.137  38.982  35.111  1.00 22.33           O  
ATOM   3902  CB  ILE A 255     115.401  40.571  37.026  1.00 19.91           C  
ATOM   3903  CG1 ILE A 255     116.481  41.148  37.940  1.00 20.89           C  
ATOM   3904  CG2 ILE A 255     113.990  40.904  37.524  1.00 19.62           C  
ATOM   3905  CD1 ILE A 255     116.536  42.665  37.902  1.00 20.30           C  
ATOM   3906  H   ILE A 255     115.153  38.830  38.979  1.00  0.00           H  
ATOM   3907  HA  ILE A 255     114.878  38.708  36.089  1.00  0.00           H  
ATOM   3908  HB  ILE A 255     115.565  41.043  36.058  1.00  0.00           H  
ATOM   3909 1HG1 ILE A 255     116.298  40.829  38.966  1.00  0.00           H  
ATOM   3910 2HG1 ILE A 255     117.455  40.756  37.646  1.00  0.00           H  
ATOM   3911 1HG2 ILE A 255     113.885  41.984  37.625  1.00  0.00           H  
ATOM   3912 2HG2 ILE A 255     113.256  40.533  36.810  1.00  0.00           H  
ATOM   3913 3HG2 ILE A 255     113.825  40.432  38.493  1.00  0.00           H  
ATOM   3914 1HD1 ILE A 255     117.322  43.018  38.570  1.00  0.00           H  
ATOM   3915 2HD1 ILE A 255     116.749  42.996  36.885  1.00  0.00           H  
ATOM   3916 3HD1 ILE A 255     115.578  43.072  38.223  1.00  0.00           H  
ATOM   3917  N   ASP A 256     117.797  38.074  37.046  1.00 21.66           N  
ATOM   3918  CA  ASP A 256     119.077  37.685  36.462  1.00 22.04           C  
ATOM   3919  C   ASP A 256     118.788  36.510  35.536  1.00 23.08           C  
ATOM   3920  O   ASP A 256     119.417  36.358  34.483  1.00 22.56           O  
ATOM   3921  CB  ASP A 256     120.082  37.277  37.539  1.00 22.21           C  
ATOM   3922  CG  ASP A 256     120.723  38.466  38.217  1.00 22.78           C  
ATOM   3923  OD1 ASP A 256     120.378  39.617  37.878  1.00 22.28           O  
ATOM   3924  OD2 ASP A 256     121.578  38.252  39.103  1.00 23.78           O  
ATOM   3925  H   ASP A 256     117.617  37.867  38.018  1.00  0.00           H  
ATOM   3926  HA  ASP A 256     119.485  38.540  35.922  1.00  0.00           H  
ATOM   3927 1HB  ASP A 256     119.581  36.670  38.294  1.00  0.00           H  
ATOM   3928 2HB  ASP A 256     120.865  36.663  37.093  1.00  0.00           H  
ATOM   3929  N   TRP A 257     117.819  35.680  35.920  1.00 21.60           N  
ATOM   3930  CA  TRP A 257     117.454  34.543  35.091  1.00 21.03           C  
ATOM   3931  C   TRP A 257     116.639  34.976  33.877  1.00 20.87           C  
ATOM   3932  O   TRP A 257     116.918  34.555  32.756  1.00 22.29           O  
ATOM   3933  CB  TRP A 257     116.641  33.512  35.876  1.00 21.75           C  
ATOM   3934  CG  TRP A 257     116.267  32.336  35.024  1.00 20.33           C  
ATOM   3935  CD1 TRP A 257     117.069  31.284  34.676  1.00 21.29           C  
ATOM   3936  CD2 TRP A 257     115.020  32.127  34.351  1.00 21.74           C  
ATOM   3937  NE1 TRP A 257     116.400  30.437  33.828  1.00 21.76           N  
ATOM   3938  CE2 TRP A 257     115.139  30.930  33.610  1.00 21.40           C  
ATOM   3939  CE3 TRP A 257     113.813  32.836  34.299  1.00 21.12           C  
ATOM   3940  CZ2 TRP A 257     114.096  30.426  32.825  1.00 22.16           C  
ATOM   3941  CZ3 TRP A 257     112.777  32.337  33.519  1.00 20.94           C  
ATOM   3942  CH2 TRP A 257     112.927  31.140  32.791  1.00 21.90           C  
ATOM   3943  H   TRP A 257     117.329  35.832  36.790  1.00  0.00           H  
ATOM   3944  HA  TRP A 257     118.368  34.061  34.744  1.00  0.00           H  
ATOM   3945 1HB  TRP A 257     117.221  33.167  36.732  1.00  0.00           H  
ATOM   3946 2HB  TRP A 257     115.735  33.980  36.261  1.00  0.00           H  
ATOM   3947  HD1 TRP A 257     118.091  31.139  35.022  1.00  0.00           H  
ATOM   3948  HE1 TRP A 257     116.774  29.589  33.428  1.00  0.00           H  
ATOM   3949  HE3 TRP A 257     113.690  33.760  34.862  1.00  0.00           H  
ATOM   3950  HZ2 TRP A 257     114.193  29.500  32.257  1.00  0.00           H  
ATOM   3951  HZ3 TRP A 257     111.842  32.897  33.484  1.00  0.00           H  
ATOM   3952  HH2 TRP A 257     112.095  30.776  32.188  1.00  0.00           H  
ATOM   3953  N   THR A 258     115.626  35.811  34.090  1.00 20.28           N  
ATOM   3954  CA  THR A 258     114.810  36.248  32.969  1.00 20.40           C  
ATOM   3955  C   THR A 258     115.666  36.982  31.937  1.00 21.37           C  
ATOM   3956  O   THR A 258     115.485  36.790  30.736  1.00 21.45           O  
ATOM   3957  CB  THR A 258     113.640  37.153  33.422  1.00 20.64           C  
ATOM   3958  OG1 THR A 258     114.147  38.329  34.064  1.00 20.91           O  
ATOM   3959  CG2 THR A 258     112.731  36.395  34.388  1.00 21.61           C  
ATOM   3960  H   THR A 258     115.410  36.149  35.017  1.00  0.00           H  
ATOM   3961  HA  THR A 258     114.385  35.368  32.486  1.00  0.00           H  
ATOM   3962  HB  THR A 258     113.062  37.464  32.552  1.00  0.00           H  
ATOM   3963  HG1 THR A 258     115.107  38.299  34.073  1.00  0.00           H  
ATOM   3964 1HG2 THR A 258     111.911  37.042  34.700  1.00  0.00           H  
ATOM   3965 2HG2 THR A 258     112.329  35.512  33.892  1.00  0.00           H  
ATOM   3966 3HG2 THR A 258     113.304  36.090  35.263  1.00  0.00           H  
ATOM   3967  N   TYR A 259     116.601  37.809  32.400  1.00 22.40           N  
ATOM   3968  CA  TYR A 259     117.471  38.539  31.476  1.00 23.12           C  
ATOM   3969  C   TYR A 259     118.328  37.548  30.687  1.00 24.37           C  
ATOM   3970  O   TYR A 259     118.533  37.716  29.485  1.00 25.36           O  
ATOM   3971  CB  TYR A 259     118.388  39.507  32.233  1.00 23.21           C  
ATOM   3972  CG  TYR A 259     119.248  40.358  31.317  1.00 23.85           C  
ATOM   3973  CD1 TYR A 259     118.716  41.470  30.662  1.00 23.82           C  
ATOM   3974  CD2 TYR A 259     120.581  40.029  31.081  1.00 25.17           C  
ATOM   3975  CE1 TYR A 259     119.502  42.240  29.785  1.00 24.24           C  
ATOM   3976  CE2 TYR A 259     121.372  40.786  30.209  1.00 25.95           C  
ATOM   3977  CZ  TYR A 259     120.824  41.887  29.569  1.00 25.58           C  
ATOM   3978  OH  TYR A 259     121.606  42.642  28.719  1.00 26.62           O  
ATOM   3979  H   TYR A 259     116.719  37.941  33.394  1.00  0.00           H  
ATOM   3980  HA  TYR A 259     116.845  39.118  30.796  1.00  0.00           H  
ATOM   3981 1HB  TYR A 259     117.784  40.170  32.854  1.00  0.00           H  
ATOM   3982 2HB  TYR A 259     119.043  38.943  32.896  1.00  0.00           H  
ATOM   3983  HD1 TYR A 259     117.676  41.754  30.826  1.00  0.00           H  
ATOM   3984  HD2 TYR A 259     121.026  39.167  31.579  1.00  0.00           H  
ATOM   3985  HE1 TYR A 259     119.070  43.105  29.283  1.00  0.00           H  
ATOM   3986  HE2 TYR A 259     122.412  40.508  30.036  1.00  0.00           H  
ATOM   3987  HH  TYR A 259     122.491  42.271  28.686  1.00  0.00           H  
ATOM   3988  N   SER A 260     118.819  36.511  31.362  1.00 24.55           N  
ATOM   3989  CA  SER A 260     119.653  35.510  30.699  1.00 26.12           C  
ATOM   3990  C   SER A 260     118.854  34.747  29.652  1.00 26.04           C  
ATOM   3991  O   SER A 260     119.430  34.102  28.775  1.00 27.77           O  
ATOM   3992  CB  SER A 260     120.232  34.516  31.715  1.00 26.56           C  
ATOM   3993  OG  SER A 260     119.242  33.608  32.166  1.00 28.87           O  
ATOM   3994  H   SER A 260     118.616  36.409  32.346  1.00  0.00           H  
ATOM   3995  HA  SER A 260     120.482  36.021  30.207  1.00  0.00           H  
ATOM   3996 1HB  SER A 260     121.052  33.963  31.257  1.00  0.00           H  
ATOM   3997 2HB  SER A 260     120.640  35.061  32.565  1.00  0.00           H  
ATOM   3998  HG  SER A 260     118.433  33.850  31.709  1.00  0.00           H  
ATOM   3999  N   GLN A 261     117.528  34.816  29.746  1.00 25.22           N  
ATOM   4000  CA  GLN A 261     116.658  34.121  28.803  1.00 25.59           C  
ATOM   4001  C   GLN A 261     116.335  34.984  27.591  1.00 24.61           C  
ATOM   4002  O   GLN A 261     115.587  34.569  26.703  1.00 27.27           O  
ATOM   4003  CB  GLN A 261     115.356  33.703  29.490  1.00 27.87           C  
ATOM   4004  CG  GLN A 261     115.563  32.709  30.611  1.00 29.36           C  
ATOM   4005  CD  GLN A 261     116.252  31.444  30.135  1.00 30.94           C  
ATOM   4006  OE1 GLN A 261     115.677  30.655  29.387  1.00 32.37           O  
ATOM   4007  NE2 GLN A 261     117.497  31.253  30.559  1.00 33.04           N  
ATOM   4008  H   GLN A 261     117.113  35.362  30.487  1.00  0.00           H  
ATOM   4009  HA  GLN A 261     117.172  33.226  28.453  1.00  0.00           H  
ATOM   4010 1HB  GLN A 261     114.861  34.584  29.898  1.00  0.00           H  
ATOM   4011 2HB  GLN A 261     114.683  33.260  28.756  1.00  0.00           H  
ATOM   4012 1HG  GLN A 261     116.182  33.169  31.381  1.00  0.00           H  
ATOM   4013 2HG  GLN A 261     114.592  32.437  31.025  1.00  0.00           H  
ATOM   4014 1HE2 GLN A 261     118.002  30.436  30.278  1.00  0.00           H  
ATOM   4015 2HE2 GLN A 261     117.930  31.925  31.159  1.00  0.00           H  
ATOM   4016  N   GLY A 262     116.883  36.192  27.566  1.00 23.41           N  
ATOM   4017  CA  GLY A 262     116.639  37.078  26.444  1.00 22.38           C  
ATOM   4018  C   GLY A 262     115.616  38.170  26.683  1.00 22.90           C  
ATOM   4019  O   GLY A 262     115.322  38.946  25.775  1.00 23.54           O  
ATOM   4020  H   GLY A 262     117.473  36.507  28.323  1.00  0.00           H  
ATOM   4021 1HA  GLY A 262     117.571  37.563  26.154  1.00  0.00           H  
ATOM   4022 2HA  GLY A 262     116.300  36.496  25.588  1.00  0.00           H  
ATOM   4023  N   ILE A 263     115.056  38.239  27.889  1.00 21.46           N  
ATOM   4024  CA  ILE A 263     114.079  39.285  28.190  1.00 21.24           C  
ATOM   4025  C   ILE A 263     114.896  40.490  28.640  1.00 21.90           C  
ATOM   4026  O   ILE A 263     115.314  40.586  29.794  1.00 21.35           O  
ATOM   4027  CB  ILE A 263     113.110  38.839  29.306  1.00 20.26           C  
ATOM   4028  CG1 ILE A 263     112.432  37.530  28.891  1.00 20.67           C  
ATOM   4029  CG2 ILE A 263     112.069  39.919  29.551  1.00 20.55           C  
ATOM   4030  CD1 ILE A 263     111.592  36.881  29.991  1.00 21.30           C  
ATOM   4031  H   ILE A 263     115.299  37.572  28.607  1.00  0.00           H  
ATOM   4032  HA  ILE A 263     113.497  39.483  27.291  1.00  0.00           H  
ATOM   4033  HB  ILE A 263     113.669  38.665  30.225  1.00  0.00           H  
ATOM   4034 1HG1 ILE A 263     111.783  37.712  28.035  1.00  0.00           H  
ATOM   4035 2HG1 ILE A 263     113.190  36.811  28.579  1.00  0.00           H  
ATOM   4036 1HG2 ILE A 263     111.389  39.597  30.339  1.00  0.00           H  
ATOM   4037 2HG2 ILE A 263     112.565  40.840  29.854  1.00  0.00           H  
ATOM   4038 3HG2 ILE A 263     111.505  40.095  28.635  1.00  0.00           H  
ATOM   4039 1HD1 ILE A 263     111.148  35.959  29.614  1.00  0.00           H  
ATOM   4040 2HD1 ILE A 263     112.227  36.654  30.848  1.00  0.00           H  
ATOM   4041 3HD1 ILE A 263     110.802  37.565  30.296  1.00  0.00           H  
ATOM   4042  N   LYS A 264     115.139  41.404  27.705  1.00 21.58           N  
ATOM   4043  CA  LYS A 264     115.953  42.582  27.969  1.00 22.26           C  
ATOM   4044  C   LYS A 264     115.439  43.501  29.065  1.00 21.06           C  
ATOM   4045  O   LYS A 264     116.196  43.913  29.937  1.00 20.92           O  
ATOM   4046  CB  LYS A 264     116.139  43.390  26.682  1.00 24.20           C  
ATOM   4047  CG  LYS A 264     117.026  44.616  26.861  1.00 26.10           C  
ATOM   4048  CD  LYS A 264     117.493  45.193  25.525  1.00 29.36           C  
ATOM   4049  CE  LYS A 264     116.332  45.624  24.662  1.00 31.76           C  
ATOM   4050  NZ  LYS A 264     115.023  45.380  25.327  1.00  0.00           N  
ATOM   4051  H   LYS A 264     114.745  41.274  26.784  1.00  0.00           H  
ATOM   4052  HA  LYS A 264     116.931  42.255  28.324  1.00  0.00           H  
ATOM   4053 1HB  LYS A 264     116.581  42.755  25.914  1.00  0.00           H  
ATOM   4054 2HB  LYS A 264     115.167  43.719  26.315  1.00  0.00           H  
ATOM   4055 1HG  LYS A 264     116.475  45.389  27.398  1.00  0.00           H  
ATOM   4056 2HG  LYS A 264     117.904  44.347  27.447  1.00  0.00           H  
ATOM   4057 1HD  LYS A 264     118.135  46.056  25.706  1.00  0.00           H  
ATOM   4058 2HD  LYS A 264     118.069  44.441  24.985  1.00  0.00           H  
ATOM   4059 1HE  LYS A 264     116.420  46.686  24.439  1.00  0.00           H  
ATOM   4060 2HE  LYS A 264     116.355  45.075  23.721  1.00  0.00           H  
ATOM   4061 1HZ  LYS A 264     114.275  45.680  24.719  1.00  0.00           H  
ATOM   4062 2HZ  LYS A 264     114.923  44.393  25.522  1.00  0.00           H  
ATOM   4063 3HZ  LYS A 264     114.983  45.899  26.192  1.00  0.00           H  
ATOM   4064  N   TYR A 265     114.153  43.822  29.020  1.00 21.15           N  
ATOM   4065  CA  TYR A 265     113.585  44.720  30.012  1.00 21.49           C  
ATOM   4066  C   TYR A 265     113.165  43.986  31.276  1.00 20.27           C  
ATOM   4067  O   TYR A 265     111.979  43.862  31.590  1.00 21.51           O  
ATOM   4068  CB  TYR A 265     112.427  45.502  29.387  1.00 21.62           C  
ATOM   4069  CG  TYR A 265     112.870  46.203  28.119  1.00 22.64           C  
ATOM   4070  CD1 TYR A 265     112.376  45.817  26.872  1.00 22.67           C  
ATOM   4071  CD2 TYR A 265     113.854  47.193  28.162  1.00 23.73           C  
ATOM   4072  CE1 TYR A 265     112.858  46.398  25.697  1.00 21.62           C  
ATOM   4073  CE2 TYR A 265     114.342  47.777  26.994  1.00 22.43           C  
ATOM   4074  CZ  TYR A 265     113.840  47.370  25.769  1.00 22.40           C  
ATOM   4075  OH  TYR A 265     114.345  47.914  24.609  1.00 23.17           O  
ATOM   4076  H   TYR A 265     113.556  43.446  28.297  1.00  0.00           H  
ATOM   4077  HA  TYR A 265     114.359  45.419  30.329  1.00  0.00           H  
ATOM   4078 1HB  TYR A 265     111.606  44.820  29.162  1.00  0.00           H  
ATOM   4079 2HB  TYR A 265     112.056  46.236  30.102  1.00  0.00           H  
ATOM   4080  HD1 TYR A 265     111.603  45.052  26.805  1.00  0.00           H  
ATOM   4081  HD2 TYR A 265     114.255  47.521  29.121  1.00  0.00           H  
ATOM   4082  HE1 TYR A 265     112.461  46.085  24.732  1.00  0.00           H  
ATOM   4083  HE2 TYR A 265     115.113  48.546  27.050  1.00  0.00           H  
ATOM   4084  HH  TYR A 265     115.030  48.551  24.827  1.00  0.00           H  
ATOM   4085  N   SER A 266     114.170  43.490  31.988  1.00 20.07           N  
ATOM   4086  CA  SER A 266     113.964  42.766  33.241  1.00 18.92           C  
ATOM   4087  C   SER A 266     114.270  43.729  34.382  1.00 19.53           C  
ATOM   4088  O   SER A 266     115.399  44.205  34.529  1.00 19.87           O  
ATOM   4089  CB  SER A 266     114.885  41.546  33.309  1.00 19.70           C  
ATOM   4090  OG  SER A 266     114.458  40.530  32.415  1.00 19.68           O  
ATOM   4091  H   SER A 266     115.111  43.622  31.645  1.00  0.00           H  
ATOM   4092  HA  SER A 266     112.928  42.425  33.277  1.00  0.00           H  
ATOM   4093 1HB  SER A 266     115.903  41.845  33.062  1.00  0.00           H  
ATOM   4094 2HB  SER A 266     114.897  41.155  34.326  1.00  0.00           H  
ATOM   4095  HG  SER A 266     113.675  40.873  31.979  1.00  0.00           H  
ATOM   4096  N   PHE A 267     113.250  44.011  35.188  1.00 18.37           N  
ATOM   4097  CA  PHE A 267     113.363  44.953  36.290  1.00 18.68           C  
ATOM   4098  C   PHE A 267     112.769  44.434  37.587  1.00 18.77           C  
ATOM   4099  O   PHE A 267     111.864  43.602  37.580  1.00 19.10           O  
ATOM   4100  CB  PHE A 267     112.600  46.234  35.953  1.00 18.38           C  
ATOM   4101  CG  PHE A 267     113.254  47.086  34.916  1.00 19.86           C  
ATOM   4102  CD1 PHE A 267     114.253  47.985  35.271  1.00 19.93           C  
ATOM   4103  CD2 PHE A 267     112.849  47.016  33.589  1.00 20.41           C  
ATOM   4104  CE1 PHE A 267     114.837  48.812  34.311  1.00 21.85           C  
ATOM   4105  CE2 PHE A 267     113.427  47.835  32.622  1.00 20.94           C  
ATOM   4106  CZ  PHE A 267     114.422  48.735  32.986  1.00 21.07           C  
ATOM   4107  H   PHE A 267     112.366  43.550  35.023  1.00  0.00           H  
ATOM   4108  HA  PHE A 267     114.417  45.194  36.432  1.00  0.00           H  
ATOM   4109 1HB  PHE A 267     111.603  45.980  35.597  1.00  0.00           H  
ATOM   4110 2HB  PHE A 267     112.482  46.835  36.854  1.00  0.00           H  
ATOM   4111  HD1 PHE A 267     114.577  48.037  36.311  1.00  0.00           H  
ATOM   4112  HD2 PHE A 267     112.068  46.309  33.308  1.00  0.00           H  
ATOM   4113  HE1 PHE A 267     115.617  49.516  34.601  1.00  0.00           H  
ATOM   4114  HE2 PHE A 267     113.102  47.773  31.584  1.00  0.00           H  
ATOM   4115  HZ  PHE A 267     114.874  49.380  32.234  1.00  0.00           H  
ATOM   4116  N   THR A 268     113.278  44.946  38.700  1.00 19.13           N  
ATOM   4117  CA  THR A 268     112.723  44.592  39.996  1.00 18.64           C  
ATOM   4118  C   THR A 268     112.523  45.888  40.774  1.00 18.33           C  
ATOM   4119  O   THR A 268     113.391  46.766  40.793  1.00 18.77           O  
ATOM   4120  CB  THR A 268     113.617  43.607  40.783  1.00 20.25           C  
ATOM   4121  OG1 THR A 268     112.958  43.264  42.011  1.00 22.47           O  
ATOM   4122  CG2 THR A 268     114.970  44.210  41.091  1.00 21.90           C  
ATOM   4123  H   THR A 268     114.057  45.587  38.657  1.00  0.00           H  
ATOM   4124  HA  THR A 268     111.760  44.106  39.839  1.00  0.00           H  
ATOM   4125  HB  THR A 268     113.765  42.701  40.196  1.00  0.00           H  
ATOM   4126  HG1 THR A 268     112.116  43.724  42.061  1.00  0.00           H  
ATOM   4127 1HG2 THR A 268     115.572  43.490  41.645  1.00  0.00           H  
ATOM   4128 2HG2 THR A 268     115.475  44.466  40.160  1.00  0.00           H  
ATOM   4129 3HG2 THR A 268     114.839  45.110  41.691  1.00  0.00           H  
ATOM   4130  N   PHE A 269     111.342  46.025  41.370  1.00 17.26           N  
ATOM   4131  CA  PHE A 269     111.005  47.206  42.154  1.00 17.93           C  
ATOM   4132  C   PHE A 269     111.078  46.889  43.637  1.00 18.90           C  
ATOM   4133  O   PHE A 269     110.903  45.743  44.041  1.00 18.63           O  
ATOM   4134  CB  PHE A 269     109.559  47.650  41.897  1.00 15.92           C  
ATOM   4135  CG  PHE A 269     109.361  48.461  40.656  1.00 16.67           C  
ATOM   4136  CD1 PHE A 269     109.244  49.845  40.739  1.00 17.81           C  
ATOM   4137  CD2 PHE A 269     109.234  47.846  39.416  1.00 18.69           C  
ATOM   4138  CE1 PHE A 269     108.998  50.605  39.606  1.00 19.40           C  
ATOM   4139  CE2 PHE A 269     108.987  48.602  38.274  1.00 19.13           C  
ATOM   4140  CZ  PHE A 269     108.869  49.980  38.372  1.00 19.35           C  
ATOM   4141  H   PHE A 269     110.660  45.287  41.275  1.00  0.00           H  
ATOM   4142  HA  PHE A 269     111.670  48.019  41.859  1.00  0.00           H  
ATOM   4143 1HB  PHE A 269     108.917  46.773  41.824  1.00  0.00           H  
ATOM   4144 2HB  PHE A 269     109.206  48.244  42.739  1.00  0.00           H  
ATOM   4145  HD1 PHE A 269     109.349  50.331  41.709  1.00  0.00           H  
ATOM   4146  HD2 PHE A 269     109.327  46.762  39.342  1.00  0.00           H  
ATOM   4147  HE1 PHE A 269     108.907  51.688  39.686  1.00  0.00           H  
ATOM   4148  HE2 PHE A 269     108.885  48.115  37.305  1.00  0.00           H  
ATOM   4149  HZ  PHE A 269     108.673  50.571  37.478  1.00  0.00           H  
ATOM   4150  N   GLU A 270     111.340  47.925  44.428  1.00 18.03           N  
ATOM   4151  CA  GLU A 270     111.327  47.850  45.886  1.00 17.66           C  
ATOM   4152  C   GLU A 270     110.431  49.042  46.202  1.00 17.46           C  
ATOM   4153  O   GLU A 270     110.860  50.191  46.095  1.00 18.21           O  
ATOM   4154  CB  GLU A 270     112.719  48.070  46.492  1.00 18.28           C  
ATOM   4155  CG  GLU A 270     113.647  46.875  46.380  1.00 17.95           C  
ATOM   4156  CD  GLU A 270     113.175  45.684  47.202  1.00 20.74           C  
ATOM   4157  OE1 GLU A 270     113.774  44.606  47.064  1.00 23.87           O  
ATOM   4158  OE2 GLU A 270     112.212  45.830  47.978  1.00 20.65           O  
ATOM   4159  H   GLU A 270     111.558  48.805  43.983  1.00  0.00           H  
ATOM   4160  HA  GLU A 270     110.990  46.855  46.178  1.00  0.00           H  
ATOM   4161 1HB  GLU A 270     113.201  48.915  46.000  1.00  0.00           H  
ATOM   4162 2HB  GLU A 270     112.621  48.319  47.549  1.00  0.00           H  
ATOM   4163 1HG  GLU A 270     113.715  46.577  45.334  1.00  0.00           H  
ATOM   4164 2HG  GLU A 270     114.642  47.169  46.711  1.00  0.00           H  
ATOM   4165  N   LEU A 271     109.177  48.787  46.563  1.00 15.40           N  
ATOM   4166  CA  LEU A 271     108.256  49.882  46.840  1.00 14.97           C  
ATOM   4167  C   LEU A 271     108.485  50.549  48.198  1.00 15.84           C  
ATOM   4168  O   LEU A 271     109.477  50.288  48.867  1.00 15.72           O  
ATOM   4169  CB  LEU A 271     106.804  49.387  46.703  1.00 15.51           C  
ATOM   4170  CG  LEU A 271     106.535  48.618  45.396  1.00 14.18           C  
ATOM   4171  CD1 LEU A 271     105.047  48.311  45.283  1.00 15.32           C  
ATOM   4172  CD2 LEU A 271     106.994  49.434  44.187  1.00 17.28           C  
ATOM   4173  H   LEU A 271     108.850  47.835  46.649  1.00  0.00           H  
ATOM   4174  HA  LEU A 271     108.431  50.674  46.112  1.00  0.00           H  
ATOM   4175 1HB  LEU A 271     106.578  48.736  47.546  1.00  0.00           H  
ATOM   4176 2HB  LEU A 271     106.137  50.248  46.747  1.00  0.00           H  
ATOM   4177  HG  LEU A 271     107.079  47.673  45.411  1.00  0.00           H  
ATOM   4178 1HD1 LEU A 271     104.857  47.767  44.358  1.00  0.00           H  
ATOM   4179 2HD1 LEU A 271     104.736  47.702  46.132  1.00  0.00           H  
ATOM   4180 3HD1 LEU A 271     104.483  49.243  45.278  1.00  0.00           H  
ATOM   4181 1HD2 LEU A 271     106.796  48.873  43.273  1.00  0.00           H  
ATOM   4182 2HD2 LEU A 271     106.451  50.379  44.158  1.00  0.00           H  
ATOM   4183 3HD2 LEU A 271     108.063  49.633  44.267  1.00  0.00           H  
ATOM   4184  N   ARG A 272     107.579  51.436  48.583  1.00 20.46           N  
ATOM   4185  CA  ARG A 272     107.669  52.158  49.857  1.00 24.63           C  
ATOM   4186  C   ARG A 272     107.775  51.189  51.049  1.00 29.37           C  
ATOM   4187  O   ARG A 272     107.239  50.094  50.980  1.00 29.26           O  
ATOM   4188  CB  ARG A 272     106.427  53.034  50.067  1.00 24.97           C  
ATOM   4189  CG  ARG A 272     106.160  54.109  49.026  1.00 21.77           C  
ATOM   4190  CD  ARG A 272     105.112  55.085  49.545  1.00 18.67           C  
ATOM   4191  NE  ARG A 272     104.663  56.043  48.539  1.00 19.52           N  
ATOM   4192  CZ  ARG A 272     103.707  56.940  48.741  1.00 19.36           C  
ATOM   4193  NH1 ARG A 272     103.095  57.011  49.910  1.00 17.01           N  
ATOM   4194  NH2 ARG A 272     103.348  57.764  47.770  1.00 17.08           N  
ATOM   4195  H   ARG A 272     106.798  51.617  47.969  1.00  0.00           H  
ATOM   4196  HA  ARG A 272     108.549  52.802  49.828  1.00  0.00           H  
ATOM   4197 1HB  ARG A 272     105.539  52.404  50.097  1.00  0.00           H  
ATOM   4198 2HB  ARG A 272     106.500  53.544  51.028  1.00  0.00           H  
ATOM   4199 1HG  ARG A 272     107.083  54.651  48.817  1.00  0.00           H  
ATOM   4200 2HG  ARG A 272     105.796  53.645  48.109  1.00  0.00           H  
ATOM   4201 1HD  ARG A 272     104.236  54.532  49.884  1.00  0.00           H  
ATOM   4202 2HD  ARG A 272     105.525  55.654  50.377  1.00  0.00           H  
ATOM   4203  HE  ARG A 272     105.111  56.018  47.633  1.00  0.00           H  
ATOM   4204 1HH1 ARG A 272     103.355  56.380  50.655  1.00  0.00           H  
ATOM   4205 2HH1 ARG A 272     102.368  57.696  50.058  1.00  0.00           H  
ATOM   4206 1HH2 ARG A 272     103.803  57.712  46.869  1.00  0.00           H  
ATOM   4207 2HH2 ARG A 272     102.620  58.445  47.929  1.00  0.00           H  
ATOM   4208  N   ASP A 273     108.425  51.587  52.142  1.00 31.52           N  
ATOM   4209  CA  ASP A 273     109.083  52.885  52.298  1.00 25.75           C  
ATOM   4210  C   ASP A 273     110.590  52.687  52.372  1.00 24.52           C  
ATOM   4211  O   ASP A 273     111.129  51.868  51.647  1.00 23.13           O  
ATOM   4212  CB  ASP A 273     108.554  53.645  53.540  1.00 29.25           C  
ATOM   4213  CG  ASP A 273     108.612  52.827  54.845  1.00 18.87           C  
ATOM   4214  OD1 ASP A 273     109.382  51.862  54.962  1.00 24.02           O  
ATOM   4215  OD2 ASP A 273     107.885  53.206  55.780  1.00 19.48           O  
ATOM   4216  H   ASP A 273     108.452  50.927  52.906  1.00  0.00           H  
ATOM   4217  HA  ASP A 273     108.871  53.489  51.415  1.00  0.00           H  
ATOM   4218 1HB  ASP A 273     109.136  54.556  53.685  1.00  0.00           H  
ATOM   4219 2HB  ASP A 273     107.518  53.942  53.371  1.00  0.00           H  
ATOM   4220  N   THR A 274     111.287  53.447  53.209  1.00 16.57           N  
ATOM   4221  CA  THR A 274     112.718  53.237  53.295  1.00 16.07           C  
ATOM   4222  C   THR A 274     113.080  52.630  54.637  1.00 15.87           C  
ATOM   4223  O   THR A 274     114.257  52.492  54.960  1.00 18.16           O  
ATOM   4224  CB  THR A 274     113.525  54.539  53.074  1.00 14.89           C  
ATOM   4225  OG1 THR A 274     113.143  55.516  54.043  1.00 18.52           O  
ATOM   4226  CG2 THR A 274     113.269  55.088  51.661  1.00 17.13           C  
ATOM   4227  H   THR A 274     110.859  54.160  53.783  1.00  0.00           H  
ATOM   4228  HA  THR A 274     113.011  52.531  52.517  1.00  0.00           H  
ATOM   4229  HB  THR A 274     114.588  54.333  53.194  1.00  0.00           H  
ATOM   4230  HG1 THR A 274     112.468  55.148  54.619  1.00  0.00           H  
ATOM   4231 1HG2 THR A 274     113.842  56.004  51.517  1.00  0.00           H  
ATOM   4232 2HG2 THR A 274     113.575  54.348  50.922  1.00  0.00           H  
ATOM   4233 3HG2 THR A 274     112.208  55.302  51.541  1.00  0.00           H  
ATOM   4234  N   GLY A 275     112.055  52.263  55.403  1.00 15.91           N  
ATOM   4235  CA  GLY A 275     112.281  51.627  56.690  1.00 15.65           C  
ATOM   4236  C   GLY A 275     111.460  52.106  57.877  1.00 15.43           C  
ATOM   4237  O   GLY A 275     111.410  51.410  58.889  1.00 16.21           O  
ATOM   4238  H   GLY A 275     111.107  52.425  55.094  1.00  0.00           H  
ATOM   4239 1HA  GLY A 275     112.093  50.557  56.605  1.00  0.00           H  
ATOM   4240 2HA  GLY A 275     113.325  51.748  56.977  1.00  0.00           H  
ATOM   4241  N   ARG A 276     110.822  53.269  57.790  1.00 15.51           N  
ATOM   4242  CA  ARG A 276     110.043  53.759  58.926  1.00 16.09           C  
ATOM   4243  C   ARG A 276     109.048  52.707  59.374  1.00 17.13           C  
ATOM   4244  O   ARG A 276     108.956  52.391  60.560  1.00 15.54           O  
ATOM   4245  CB  ARG A 276     109.299  55.052  58.575  1.00 16.91           C  
ATOM   4246  CG  ARG A 276     108.532  55.640  59.749  1.00 19.46           C  
ATOM   4247  CD  ARG A 276     107.870  56.959  59.374  1.00 24.16           C  
ATOM   4248  NE  ARG A 276     107.710  57.843  60.524  1.00 30.62           N  
ATOM   4249  CZ  ARG A 276     106.943  57.584  61.573  1.00 32.94           C  
ATOM   4250  NH1 ARG A 276     106.864  58.450  62.576  1.00 32.78           N  
ATOM   4251  NH2 ARG A 276     106.247  56.458  61.618  1.00 37.67           N  
ATOM   4252  H   ARG A 276     110.866  53.824  56.947  1.00  0.00           H  
ATOM   4253  HA  ARG A 276     110.727  53.971  59.749  1.00  0.00           H  
ATOM   4254 1HB  ARG A 276     110.011  55.796  58.220  1.00  0.00           H  
ATOM   4255 2HB  ARG A 276     108.596  54.859  57.765  1.00  0.00           H  
ATOM   4256 1HG  ARG A 276     107.757  54.941  60.064  1.00  0.00           H  
ATOM   4257 2HG  ARG A 276     109.217  55.820  60.578  1.00  0.00           H  
ATOM   4258 1HD  ARG A 276     108.481  57.475  58.634  1.00  0.00           H  
ATOM   4259 2HD  ARG A 276     106.882  56.765  58.957  1.00  0.00           H  
ATOM   4260  HE  ARG A 276     108.221  58.716  60.521  1.00  0.00           H  
ATOM   4261 1HH1 ARG A 276     107.390  59.312  62.542  1.00  0.00           H  
ATOM   4262 2HH1 ARG A 276     106.278  58.247  63.373  1.00  0.00           H  
ATOM   4263 1HH2 ARG A 276     106.302  55.799  60.853  1.00  0.00           H  
ATOM   4264 2HH2 ARG A 276     105.662  56.258  62.416  1.00  0.00           H  
ATOM   4265  N   TYR A 277     108.306  52.173  58.410  1.00 14.97           N  
ATOM   4266  CA  TYR A 277     107.332  51.117  58.664  1.00 16.83           C  
ATOM   4267  C   TYR A 277     107.843  49.821  58.038  1.00 16.07           C  
ATOM   4268  O   TYR A 277     107.477  48.726  58.474  1.00 17.66           O  
ATOM   4269  CB  TYR A 277     105.974  51.480  58.056  1.00 17.27           C  
ATOM   4270  CG  TYR A 277     105.251  52.583  58.788  1.00 18.30           C  
ATOM   4271  CD1 TYR A 277     104.657  52.346  60.024  1.00 19.68           C  
ATOM   4272  CD2 TYR A 277     105.167  53.869  58.252  1.00 20.78           C  
ATOM   4273  CE1 TYR A 277     103.994  53.356  60.709  1.00 22.47           C  
ATOM   4274  CE2 TYR A 277     104.504  54.888  58.931  1.00 20.77           C  
ATOM   4275  CZ  TYR A 277     103.920  54.623  60.159  1.00 23.23           C  
ATOM   4276  OH  TYR A 277     103.248  55.609  60.849  1.00 26.96           O  
ATOM   4277  H   TYR A 277     108.426  52.516  57.467  1.00  0.00           H  
ATOM   4278  HA  TYR A 277     107.212  51.009  59.742  1.00  0.00           H  
ATOM   4279 1HB  TYR A 277     106.111  51.793  57.020  1.00  0.00           H  
ATOM   4280 2HB  TYR A 277     105.332  50.600  58.049  1.00  0.00           H  
ATOM   4281  HD1 TYR A 277     104.707  51.353  60.472  1.00  0.00           H  
ATOM   4282  HD2 TYR A 277     105.624  54.088  57.287  1.00  0.00           H  
ATOM   4283  HE1 TYR A 277     103.536  53.149  61.676  1.00  0.00           H  
ATOM   4284  HE2 TYR A 277     104.446  55.886  58.495  1.00  0.00           H  
ATOM   4285  HH  TYR A 277     103.274  56.426  60.344  1.00  0.00           H  
ATOM   4286  N   GLY A 278     108.697  49.942  57.025  1.00 16.13           N  
ATOM   4287  CA  GLY A 278     109.236  48.758  56.371  1.00 16.33           C  
ATOM   4288  C   GLY A 278     108.141  47.912  55.740  1.00 15.79           C  
ATOM   4289  O   GLY A 278     107.366  48.404  54.925  1.00 17.30           O  
ATOM   4290  H   GLY A 278     108.980  50.855  56.700  1.00  0.00           H  
ATOM   4291 1HA  GLY A 278     109.948  49.059  55.603  1.00  0.00           H  
ATOM   4292 2HA  GLY A 278     109.782  48.158  57.098  1.00  0.00           H  
ATOM   4293  N   PHE A 279     108.078  46.635  56.114  1.00 16.55           N  
ATOM   4294  CA  PHE A 279     107.062  45.729  55.573  1.00 15.40           C  
ATOM   4295  C   PHE A 279     105.680  46.043  56.109  1.00 15.71           C  
ATOM   4296  O   PHE A 279     104.673  45.702  55.488  1.00 15.91           O  
ATOM   4297  CB  PHE A 279     107.401  44.280  55.940  1.00 14.74           C  
ATOM   4298  CG  PHE A 279     108.766  43.866  55.518  1.00 15.15           C  
ATOM   4299  CD1 PHE A 279     109.104  43.818  54.168  1.00 14.69           C  
ATOM   4300  CD2 PHE A 279     109.737  43.559  56.469  1.00 15.74           C  
ATOM   4301  CE1 PHE A 279     110.386  43.471  53.768  1.00 15.09           C  
ATOM   4302  CE2 PHE A 279     111.024  43.211  56.082  1.00 15.72           C  
ATOM   4303  CZ  PHE A 279     111.354  43.167  54.725  1.00 16.15           C  
ATOM   4304  H   PHE A 279     108.745  46.282  56.785  1.00  0.00           H  
ATOM   4305  HA  PHE A 279     107.056  45.825  54.486  1.00  0.00           H  
ATOM   4306 1HB  PHE A 279     107.321  44.150  57.018  1.00  0.00           H  
ATOM   4307 2HB  PHE A 279     106.680  43.609  55.475  1.00  0.00           H  
ATOM   4308  HD1 PHE A 279     108.347  44.058  53.421  1.00  0.00           H  
ATOM   4309  HD2 PHE A 279     109.477  43.594  57.528  1.00  0.00           H  
ATOM   4310  HE1 PHE A 279     110.635  43.437  52.708  1.00  0.00           H  
ATOM   4311  HE2 PHE A 279     111.776  42.972  56.833  1.00  0.00           H  
ATOM   4312  HZ  PHE A 279     112.362  42.895  54.415  1.00  0.00           H  
ATOM   4313  N   LEU A 280     105.636  46.690  57.267  1.00 16.16           N  
ATOM   4314  CA  LEU A 280     104.375  47.009  57.926  1.00 16.73           C  
ATOM   4315  C   LEU A 280     103.807  48.362  57.494  1.00 16.81           C  
ATOM   4316  O   LEU A 280     103.322  49.144  58.312  1.00 17.80           O  
ATOM   4317  CB  LEU A 280     104.586  46.968  59.445  1.00 17.56           C  
ATOM   4318  CG  LEU A 280     105.268  45.700  59.975  1.00 19.08           C  
ATOM   4319  CD1 LEU A 280     105.461  45.812  61.493  1.00 17.10           C  
ATOM   4320  CD2 LEU A 280     104.421  44.468  59.628  1.00 20.42           C  
ATOM   4321  H   LEU A 280     106.503  46.969  57.703  1.00  0.00           H  
ATOM   4322  HA  LEU A 280     103.637  46.259  57.642  1.00  0.00           H  
ATOM   4323 1HB  LEU A 280     105.195  47.823  59.734  1.00  0.00           H  
ATOM   4324 2HB  LEU A 280     103.616  47.057  59.933  1.00  0.00           H  
ATOM   4325  HG  LEU A 280     106.253  45.599  59.519  1.00  0.00           H  
ATOM   4326 1HD1 LEU A 280     105.946  44.910  61.866  1.00  0.00           H  
ATOM   4327 2HD1 LEU A 280     106.085  46.677  61.718  1.00  0.00           H  
ATOM   4328 3HD1 LEU A 280     104.491  45.928  61.975  1.00  0.00           H  
ATOM   4329 1HD2 LEU A 280     104.911  43.571  60.007  1.00  0.00           H  
ATOM   4330 2HD2 LEU A 280     103.436  44.563  60.085  1.00  0.00           H  
ATOM   4331 3HD2 LEU A 280     104.313  44.393  58.546  1.00  0.00           H  
ATOM   4332  N   LEU A 281     103.855  48.626  56.194  1.00 17.37           N  
ATOM   4333  CA  LEU A 281     103.360  49.889  55.659  1.00 17.45           C  
ATOM   4334  C   LEU A 281     101.859  50.033  55.929  1.00 17.45           C  
ATOM   4335  O   LEU A 281     101.075  49.126  55.638  1.00 18.17           O  
ATOM   4336  CB  LEU A 281     103.640  49.957  54.156  1.00 16.62           C  
ATOM   4337  CG  LEU A 281     103.534  51.350  53.530  1.00 17.83           C  
ATOM   4338  CD1 LEU A 281     104.754  52.171  53.922  1.00 17.69           C  
ATOM   4339  CD2 LEU A 281     103.440  51.234  52.021  1.00 18.04           C  
ATOM   4340  H   LEU A 281     104.241  47.941  55.560  1.00  0.00           H  
ATOM   4341  HA  LEU A 281     103.885  50.704  56.155  1.00  0.00           H  
ATOM   4342 1HB  LEU A 281     104.647  49.585  53.973  1.00  0.00           H  
ATOM   4343 2HB  LEU A 281     102.935  49.305  53.641  1.00  0.00           H  
ATOM   4344  HG  LEU A 281     102.643  51.852  53.907  1.00  0.00           H  
ATOM   4345 1HD1 LEU A 281     104.682  53.164  53.478  1.00  0.00           H  
ATOM   4346 2HD1 LEU A 281     104.798  52.262  55.007  1.00  0.00           H  
ATOM   4347 3HD1 LEU A 281     105.656  51.677  53.562  1.00  0.00           H  
ATOM   4348 1HD2 LEU A 281     103.364  52.230  51.583  1.00  0.00           H  
ATOM   4349 2HD2 LEU A 281     104.331  50.736  51.638  1.00  0.00           H  
ATOM   4350 3HD2 LEU A 281     102.557  50.653  51.755  1.00  0.00           H  
ATOM   4351  N   PRO A 282     101.433  51.178  56.484  1.00 17.35           N  
ATOM   4352  CA  PRO A 282     100.011  51.390  56.777  1.00 17.26           C  
ATOM   4353  C   PRO A 282      99.136  51.252  55.536  1.00 17.41           C  
ATOM   4354  O   PRO A 282      99.536  51.634  54.430  1.00 17.83           O  
ATOM   4355  CB  PRO A 282      99.976  52.811  57.344  1.00 18.99           C  
ATOM   4356  CG  PRO A 282     101.343  52.970  57.954  1.00 18.66           C  
ATOM   4357  CD  PRO A 282     102.238  52.333  56.919  1.00 18.22           C  
ATOM   4358  HA  PRO A 282      99.684  50.659  57.532  1.00  0.00           H  
ATOM   4359 1HB  PRO A 282      99.771  53.532  56.539  1.00  0.00           H  
ATOM   4360 2HB  PRO A 282      99.159  52.904  58.075  1.00  0.00           H  
ATOM   4361 1HG  PRO A 282     101.560  54.034  58.128  1.00  0.00           H  
ATOM   4362 2HG  PRO A 282     101.381  52.473  58.935  1.00  0.00           H  
ATOM   4363 1HD  PRO A 282     102.417  53.045  56.100  1.00  0.00           H  
ATOM   4364 2HD  PRO A 282     103.187  52.034  57.388  1.00  0.00           H  
ATOM   4365  N   ALA A 283      97.940  50.707  55.735  1.00 17.24           N  
ATOM   4366  CA  ALA A 283      96.986  50.514  54.645  1.00 17.56           C  
ATOM   4367  C   ALA A 283      96.686  51.810  53.905  1.00 19.18           C  
ATOM   4368  O   ALA A 283      96.441  51.792  52.699  1.00 18.37           O  
ATOM   4369  CB  ALA A 283      95.696  49.923  55.189  1.00 17.45           C  
ATOM   4370  H   ALA A 283      97.685  50.418  56.669  1.00  0.00           H  
ATOM   4371  HA  ALA A 283      97.425  49.818  53.930  1.00  0.00           H  
ATOM   4372 1HB  ALA A 283      94.988  49.781  54.372  1.00  0.00           H  
ATOM   4373 2HB  ALA A 283      95.906  48.962  55.659  1.00  0.00           H  
ATOM   4374 3HB  ALA A 283      95.268  50.601  55.926  1.00  0.00           H  
ATOM   4375  N   SER A 284      96.707  52.930  54.622  1.00 19.10           N  
ATOM   4376  CA  SER A 284      96.417  54.224  54.012  1.00 19.54           C  
ATOM   4377  C   SER A 284      97.404  54.604  52.915  1.00 18.93           C  
ATOM   4378  O   SER A 284      97.174  55.566  52.183  1.00 20.19           O  
ATOM   4379  CB  SER A 284      96.385  55.324  55.081  1.00 20.60           C  
ATOM   4380  OG  SER A 284      97.645  55.465  55.713  1.00 21.66           O  
ATOM   4381  H   SER A 284      96.927  52.889  55.607  1.00  0.00           H  
ATOM   4382  HA  SER A 284      95.437  54.170  53.536  1.00  0.00           H  
ATOM   4383 1HB  SER A 284      96.101  56.270  54.621  1.00  0.00           H  
ATOM   4384 2HB  SER A 284      95.629  55.084  55.827  1.00  0.00           H  
ATOM   4385  HG  SER A 284      98.222  54.817  55.301  1.00  0.00           H  
ATOM   4386  N   GLN A 285      98.496  53.853  52.801  1.00 17.54           N  
ATOM   4387  CA  GLN A 285      99.505  54.122  51.779  1.00 16.87           C  
ATOM   4388  C   GLN A 285      99.462  53.152  50.603  1.00 16.65           C  
ATOM   4389  O   GLN A 285     100.268  53.257  49.688  1.00 17.07           O  
ATOM   4390  CB  GLN A 285     100.904  54.109  52.400  1.00 17.53           C  
ATOM   4391  CG  GLN A 285     101.149  55.289  53.334  1.00 18.29           C  
ATOM   4392  CD  GLN A 285     102.617  55.464  53.665  1.00 19.34           C  
ATOM   4393  OE1 GLN A 285     103.471  55.450  52.774  1.00 18.64           O  
ATOM   4394  NE2 GLN A 285     102.920  55.641  54.951  1.00 20.86           N  
ATOM   4395  H   GLN A 285      98.632  53.079  53.435  1.00  0.00           H  
ATOM   4396  HA  GLN A 285      99.317  55.110  51.359  1.00  0.00           H  
ATOM   4397 1HB  GLN A 285     101.045  53.185  52.961  1.00  0.00           H  
ATOM   4398 2HB  GLN A 285     101.653  54.129  51.609  1.00  0.00           H  
ATOM   4399 1HG  GLN A 285     100.795  56.200  52.852  1.00  0.00           H  
ATOM   4400 2HG  GLN A 285     100.605  55.122  54.264  1.00  0.00           H  
ATOM   4401 1HE2 GLN A 285     103.874  55.762  55.229  1.00  0.00           H  
ATOM   4402 2HE2 GLN A 285     102.194  55.653  55.639  1.00  0.00           H  
ATOM   4403  N   ILE A 286      98.521  52.211  50.628  1.00 16.58           N  
ATOM   4404  CA  ILE A 286      98.398  51.236  49.542  1.00 15.84           C  
ATOM   4405  C   ILE A 286      98.108  51.895  48.196  1.00 16.60           C  
ATOM   4406  O   ILE A 286      98.846  51.709  47.231  1.00 16.65           O  
ATOM   4407  CB  ILE A 286      97.262  50.227  49.819  1.00 15.63           C  
ATOM   4408  CG1 ILE A 286      97.635  49.316  50.993  1.00 16.00           C  
ATOM   4409  CG2 ILE A 286      96.987  49.385  48.557  1.00 15.34           C  
ATOM   4410  CD1 ILE A 286      96.446  48.513  51.544  1.00 15.55           C  
ATOM   4411  H   ILE A 286      97.879  52.164  51.406  1.00  0.00           H  
ATOM   4412  HA  ILE A 286      99.334  50.683  49.466  1.00  0.00           H  
ATOM   4413  HB  ILE A 286      96.356  50.766  50.095  1.00  0.00           H  
ATOM   4414 1HG1 ILE A 286      98.409  48.616  50.679  1.00  0.00           H  
ATOM   4415 2HG1 ILE A 286      98.049  49.917  51.803  1.00  0.00           H  
ATOM   4416 1HG2 ILE A 286      96.185  48.676  48.761  1.00  0.00           H  
ATOM   4417 2HG2 ILE A 286      96.692  50.041  47.739  1.00  0.00           H  
ATOM   4418 3HG2 ILE A 286      97.890  48.842  48.278  1.00  0.00           H  
ATOM   4419 1HD1 ILE A 286      96.781  47.890  52.373  1.00  0.00           H  
ATOM   4420 2HD1 ILE A 286      95.674  49.199  51.894  1.00  0.00           H  
ATOM   4421 3HD1 ILE A 286      96.039  47.880  50.757  1.00  0.00           H  
ATOM   4422  N   ILE A 287      97.026  52.663  48.134  1.00 17.82           N  
ATOM   4423  CA  ILE A 287      96.648  53.298  46.880  1.00 18.15           C  
ATOM   4424  C   ILE A 287      97.696  54.302  46.396  1.00 17.79           C  
ATOM   4425  O   ILE A 287      98.063  54.289  45.223  1.00 17.79           O  
ATOM   4426  CB  ILE A 287      95.229  53.907  46.991  1.00 18.78           C  
ATOM   4427  CG1 ILE A 287      94.222  52.757  47.129  1.00 18.59           C  
ATOM   4428  CG2 ILE A 287      94.896  54.725  45.751  1.00 19.50           C  
ATOM   4429  CD1 ILE A 287      92.784  53.178  47.368  1.00 19.67           C  
ATOM   4430  H   ILE A 287      96.456  52.814  48.954  1.00  0.00           H  
ATOM   4431  HA  ILE A 287      96.643  52.541  46.097  1.00  0.00           H  
ATOM   4432  HB  ILE A 287      95.179  54.556  47.865  1.00  0.00           H  
ATOM   4433 1HG1 ILE A 287      94.238  52.149  46.225  1.00  0.00           H  
ATOM   4434 2HG1 ILE A 287      94.515  52.114  47.960  1.00  0.00           H  
ATOM   4435 1HG2 ILE A 287      93.895  55.143  45.849  1.00  0.00           H  
ATOM   4436 2HG2 ILE A 287      95.618  55.534  45.644  1.00  0.00           H  
ATOM   4437 3HG2 ILE A 287      94.936  54.084  44.870  1.00  0.00           H  
ATOM   4438 1HD1 ILE A 287      92.154  52.292  47.451  1.00  0.00           H  
ATOM   4439 2HD1 ILE A 287      92.722  53.755  48.291  1.00  0.00           H  
ATOM   4440 3HD1 ILE A 287      92.441  53.789  46.534  1.00  0.00           H  
ATOM   4441  N   PRO A 288      98.209  55.172  47.284  1.00 17.97           N  
ATOM   4442  CA  PRO A 288      99.228  56.111  46.791  1.00 17.93           C  
ATOM   4443  C   PRO A 288     100.449  55.351  46.244  1.00 17.36           C  
ATOM   4444  O   PRO A 288     101.032  55.728  45.230  1.00 17.17           O  
ATOM   4445  CB  PRO A 288      99.567  56.933  48.032  1.00 18.73           C  
ATOM   4446  CG  PRO A 288      98.251  56.988  48.753  1.00 18.84           C  
ATOM   4447  CD  PRO A 288      97.751  55.553  48.633  1.00 18.24           C  
ATOM   4448  HA  PRO A 288      98.787  56.745  46.007  1.00  0.00           H  
ATOM   4449 1HB  PRO A 288     100.364  56.438  48.605  1.00  0.00           H  
ATOM   4450 2HB  PRO A 288      99.950  57.921  47.736  1.00  0.00           H  
ATOM   4451 1HG  PRO A 288      98.401  57.317  49.792  1.00  0.00           H  
ATOM   4452 2HG  PRO A 288      97.588  57.727  48.278  1.00  0.00           H  
ATOM   4453 1HD  PRO A 288      98.215  54.936  49.416  1.00  0.00           H  
ATOM   4454 2HD  PRO A 288      96.655  55.537  48.725  1.00  0.00           H  
ATOM   4455  N   THR A 289     100.842  54.277  46.926  1.00 16.57           N  
ATOM   4456  CA  THR A 289     101.981  53.481  46.477  1.00 15.56           C  
ATOM   4457  C   THR A 289     101.679  52.866  45.110  1.00 15.23           C  
ATOM   4458  O   THR A 289     102.516  52.894  44.203  1.00 16.45           O  
ATOM   4459  CB  THR A 289     102.293  52.340  47.484  1.00 14.72           C  
ATOM   4460  OG1 THR A 289     102.781  52.912  48.703  1.00 15.64           O  
ATOM   4461  CG2 THR A 289     103.335  51.368  46.922  1.00 14.74           C  
ATOM   4462  H   THR A 289     100.351  54.004  47.765  1.00  0.00           H  
ATOM   4463  HA  THR A 289     102.854  54.131  46.412  1.00  0.00           H  
ATOM   4464  HB  THR A 289     101.380  51.787  47.701  1.00  0.00           H  
ATOM   4465  HG1 THR A 289     102.804  53.868  48.620  1.00  0.00           H  
ATOM   4466 1HG2 THR A 289     103.530  50.582  47.651  1.00  0.00           H  
ATOM   4467 2HG2 THR A 289     102.958  50.924  46.001  1.00  0.00           H  
ATOM   4468 3HG2 THR A 289     104.259  51.906  46.714  1.00  0.00           H  
ATOM   4469  N   ALA A 290     100.482  52.306  44.964  1.00 15.88           N  
ATOM   4470  CA  ALA A 290     100.093  51.681  43.706  1.00 16.13           C  
ATOM   4471  C   ALA A 290     100.030  52.705  42.573  1.00 16.57           C  
ATOM   4472  O   ALA A 290     100.513  52.446  41.471  1.00 16.81           O  
ATOM   4473  CB  ALA A 290      98.737  50.983  43.863  1.00 17.26           C  
ATOM   4474  H   ALA A 290      99.828  52.311  45.734  1.00  0.00           H  
ATOM   4475  HA  ALA A 290     100.848  50.938  43.449  1.00  0.00           H  
ATOM   4476 1HB  ALA A 290      98.455  50.519  42.918  1.00  0.00           H  
ATOM   4477 2HB  ALA A 290      98.809  50.217  44.636  1.00  0.00           H  
ATOM   4478 3HB  ALA A 290      97.982  51.715  44.147  1.00  0.00           H  
ATOM   4479  N   LYS A 291      99.446  53.866  42.848  1.00 17.07           N  
ATOM   4480  CA  LYS A 291      99.326  54.902  41.820  1.00 17.59           C  
ATOM   4481  C   LYS A 291     100.672  55.392  41.295  1.00 18.57           C  
ATOM   4482  O   LYS A 291     100.880  55.481  40.084  1.00 19.04           O  
ATOM   4483  CB  LYS A 291      98.528  56.093  42.352  1.00 18.54           C  
ATOM   4484  CG  LYS A 291      97.050  55.821  42.519  1.00 19.01           C  
ATOM   4485  CD  LYS A 291      96.347  57.057  43.044  1.00 22.76           C  
ATOM   4486  CE  LYS A 291      94.843  56.890  43.020  1.00 26.03           C  
ATOM   4487  NZ  LYS A 291      94.173  58.103  43.565  1.00 29.32           N  
ATOM   4488  H   LYS A 291      99.079  54.045  43.772  1.00  0.00           H  
ATOM   4489  HA  LYS A 291      98.796  54.481  40.965  1.00  0.00           H  
ATOM   4490 1HB  LYS A 291      98.927  56.395  43.321  1.00  0.00           H  
ATOM   4491 2HB  LYS A 291      98.641  56.939  41.674  1.00  0.00           H  
ATOM   4492 1HG  LYS A 291      96.621  55.538  41.557  1.00  0.00           H  
ATOM   4493 2HG  LYS A 291      96.909  54.996  43.217  1.00  0.00           H  
ATOM   4494 1HD  LYS A 291      96.666  57.250  44.069  1.00  0.00           H  
ATOM   4495 2HD  LYS A 291      96.616  57.917  42.431  1.00  0.00           H  
ATOM   4496 1HE  LYS A 291      94.512  56.721  41.996  1.00  0.00           H  
ATOM   4497 2HE  LYS A 291      94.564  56.022  43.617  1.00  0.00           H  
ATOM   4498 1HZ  LYS A 291      93.171  57.974  43.542  1.00  0.00           H  
ATOM   4499 2HZ  LYS A 291      94.471  58.253  44.519  1.00  0.00           H  
ATOM   4500 3HZ  LYS A 291      94.422  58.906  43.005  1.00  0.00           H  
ATOM   4501  N   GLU A 292     101.598  55.706  42.193  1.00 17.22           N  
ATOM   4502  CA  GLU A 292     102.893  56.191  41.740  1.00 17.36           C  
ATOM   4503  C   GLU A 292     103.688  55.089  41.053  1.00 16.99           C  
ATOM   4504  O   GLU A 292     104.407  55.341  40.082  1.00 17.46           O  
ATOM   4505  CB  GLU A 292     103.694  56.773  42.916  1.00 17.90           C  
ATOM   4506  CG  GLU A 292     104.179  55.745  43.927  1.00 17.91           C  
ATOM   4507  CD  GLU A 292     104.747  56.389  45.182  1.00 19.65           C  
ATOM   4508  OE1 GLU A 292     105.305  55.651  46.024  1.00 17.11           O  
ATOM   4509  OE2 GLU A 292     104.635  57.628  45.337  1.00 20.03           O  
ATOM   4510  H   GLU A 292     101.425  55.616  43.184  1.00  0.00           H  
ATOM   4511  HA  GLU A 292     102.729  56.981  41.006  1.00  0.00           H  
ATOM   4512 1HB  GLU A 292     104.568  57.301  42.535  1.00  0.00           H  
ATOM   4513 2HB  GLU A 292     103.081  57.499  43.450  1.00  0.00           H  
ATOM   4514 1HG  GLU A 292     103.345  55.101  44.203  1.00  0.00           H  
ATOM   4515 2HG  GLU A 292     104.942  55.124  43.460  1.00  0.00           H  
ATOM   4516  N   THR A 293     103.561  53.860  41.548  1.00 16.99           N  
ATOM   4517  CA  THR A 293     104.283  52.739  40.959  1.00 17.02           C  
ATOM   4518  C   THR A 293     103.769  52.472  39.543  1.00 17.29           C  
ATOM   4519  O   THR A 293     104.535  52.129  38.644  1.00 19.08           O  
ATOM   4520  CB  THR A 293     104.131  51.469  41.833  1.00 17.87           C  
ATOM   4521  OG1 THR A 293     104.658  51.732  43.146  1.00 18.49           O  
ATOM   4522  CG2 THR A 293     104.900  50.308  41.230  1.00 17.63           C  
ATOM   4523  H   THR A 293     102.959  53.695  42.342  1.00  0.00           H  
ATOM   4524  HA  THR A 293     105.341  52.998  40.906  1.00  0.00           H  
ATOM   4525  HB  THR A 293     103.077  51.200  41.904  1.00  0.00           H  
ATOM   4526  HG1 THR A 293     104.985  52.634  43.184  1.00  0.00           H  
ATOM   4527 1HG2 THR A 293     104.780  49.426  41.859  1.00  0.00           H  
ATOM   4528 2HG2 THR A 293     104.517  50.097  40.232  1.00  0.00           H  
ATOM   4529 3HG2 THR A 293     105.956  50.566  41.166  1.00  0.00           H  
ATOM   4530  N   TRP A 294     102.467  52.648  39.349  1.00 18.27           N  
ATOM   4531  CA  TRP A 294     101.861  52.438  38.038  1.00 18.20           C  
ATOM   4532  C   TRP A 294     102.472  53.401  37.013  1.00 18.33           C  
ATOM   4533  O   TRP A 294     102.668  53.033  35.857  1.00 18.47           O  
ATOM   4534  CB  TRP A 294     100.342  52.640  38.127  1.00 18.54           C  
ATOM   4535  CG  TRP A 294      99.613  52.385  36.838  1.00 18.62           C  
ATOM   4536  CD1 TRP A 294      98.955  53.305  36.069  1.00 19.94           C  
ATOM   4537  CD2 TRP A 294      99.467  51.126  36.173  1.00 18.70           C  
ATOM   4538  NE1 TRP A 294      98.407  52.692  34.963  1.00 20.19           N  
ATOM   4539  CE2 TRP A 294      98.706  51.356  35.002  1.00 19.25           C  
ATOM   4540  CE3 TRP A 294      99.905  49.824  36.450  1.00 19.04           C  
ATOM   4541  CZ2 TRP A 294      98.374  50.330  34.108  1.00 18.48           C  
ATOM   4542  CZ3 TRP A 294      99.576  48.802  35.560  1.00 18.97           C  
ATOM   4543  CH2 TRP A 294      98.815  49.064  34.400  1.00 20.67           C  
ATOM   4544  H   TRP A 294     101.882  52.933  40.122  1.00  0.00           H  
ATOM   4545  HA  TRP A 294     102.064  51.414  37.723  1.00  0.00           H  
ATOM   4546 1HB  TRP A 294      99.930  51.974  38.885  1.00  0.00           H  
ATOM   4547 2HB  TRP A 294     100.129  53.662  38.439  1.00  0.00           H  
ATOM   4548  HD1 TRP A 294      98.876  54.366  36.298  1.00  0.00           H  
ATOM   4549  HE1 TRP A 294      97.871  53.151  34.241  1.00  0.00           H  
ATOM   4550  HE3 TRP A 294     100.494  49.616  37.343  1.00  0.00           H  
ATOM   4551  HZ2 TRP A 294      97.788  50.514  33.207  1.00  0.00           H  
ATOM   4552  HZ3 TRP A 294      99.922  47.792  35.783  1.00  0.00           H  
ATOM   4553  HH2 TRP A 294      98.573  48.244  33.724  1.00  0.00           H  
ATOM   4554  N   LEU A 295     102.788  54.626  37.423  1.00 19.36           N  
ATOM   4555  CA  LEU A 295     103.394  55.568  36.483  1.00 19.21           C  
ATOM   4556  C   LEU A 295     104.744  55.033  36.000  1.00 19.72           C  
ATOM   4557  O   LEU A 295     105.095  55.177  34.827  1.00 20.04           O  
ATOM   4558  CB  LEU A 295     103.574  56.948  37.127  1.00 20.73           C  
ATOM   4559  CG  LEU A 295     102.283  57.638  37.584  1.00 22.31           C  
ATOM   4560  CD1 LEU A 295     102.601  59.024  38.133  1.00 22.41           C  
ATOM   4561  CD2 LEU A 295     101.311  57.744  36.415  1.00 24.70           C  
ATOM   4562  H   LEU A 295     102.618  54.921  38.374  1.00  0.00           H  
ATOM   4563  HA  LEU A 295     102.732  55.673  35.624  1.00  0.00           H  
ATOM   4564 1HB  LEU A 295     104.221  56.844  37.996  1.00  0.00           H  
ATOM   4565 2HB  LEU A 295     104.067  57.605  36.410  1.00  0.00           H  
ATOM   4566  HG  LEU A 295     101.823  57.056  38.383  1.00  0.00           H  
ATOM   4567 1HD1 LEU A 295     101.679  59.508  38.456  1.00  0.00           H  
ATOM   4568 2HD1 LEU A 295     103.278  58.932  38.982  1.00  0.00           H  
ATOM   4569 3HD1 LEU A 295     103.072  59.624  37.355  1.00  0.00           H  
ATOM   4570 1HD2 LEU A 295     100.395  58.235  36.746  1.00  0.00           H  
ATOM   4571 2HD2 LEU A 295     101.766  58.328  35.615  1.00  0.00           H  
ATOM   4572 3HD2 LEU A 295     101.075  56.746  36.046  1.00  0.00           H  
ATOM   4573  N   ALA A 296     105.505  54.410  36.901  1.00 19.26           N  
ATOM   4574  CA  ALA A 296     106.794  53.851  36.525  1.00 18.26           C  
ATOM   4575  C   ALA A 296     106.594  52.627  35.622  1.00 18.57           C  
ATOM   4576  O   ALA A 296     107.357  52.402  34.684  1.00 19.13           O  
ATOM   4577  CB  ALA A 296     107.582  53.468  37.776  1.00 18.02           C  
ATOM   4578  H   ALA A 296     105.190  54.321  37.857  1.00  0.00           H  
ATOM   4579  HA  ALA A 296     107.346  54.613  35.975  1.00  0.00           H  
ATOM   4580 1HB  ALA A 296     108.546  53.050  37.485  1.00  0.00           H  
ATOM   4581 2HB  ALA A 296     107.741  54.354  38.391  1.00  0.00           H  
ATOM   4582 3HB  ALA A 296     107.023  52.727  38.345  1.00  0.00           H  
ATOM   4583  N   LEU A 297     105.574  51.826  35.914  1.00 18.54           N  
ATOM   4584  CA  LEU A 297     105.293  50.654  35.098  1.00 17.91           C  
ATOM   4585  C   LEU A 297     104.888  51.101  33.685  1.00 18.78           C  
ATOM   4586  O   LEU A 297     105.279  50.477  32.696  1.00 17.83           O  
ATOM   4587  CB  LEU A 297     104.179  49.813  35.738  1.00 18.16           C  
ATOM   4588  CG  LEU A 297     104.542  49.127  37.063  1.00 17.15           C  
ATOM   4589  CD1 LEU A 297     103.295  48.494  37.661  1.00 17.94           C  
ATOM   4590  CD2 LEU A 297     105.629  48.069  36.828  1.00 16.91           C  
ATOM   4591  H   LEU A 297     104.983  52.026  36.708  1.00  0.00           H  
ATOM   4592  HA  LEU A 297     106.197  50.049  35.039  1.00  0.00           H  
ATOM   4593 1HB  LEU A 297     103.320  50.457  35.922  1.00  0.00           H  
ATOM   4594 2HB  LEU A 297     103.881  49.037  35.033  1.00  0.00           H  
ATOM   4595  HG  LEU A 297     104.913  49.871  37.768  1.00  0.00           H  
ATOM   4596 1HD1 LEU A 297     103.550  48.006  38.602  1.00  0.00           H  
ATOM   4597 2HD1 LEU A 297     102.547  49.266  37.844  1.00  0.00           H  
ATOM   4598 3HD1 LEU A 297     102.893  47.756  36.967  1.00  0.00           H  
ATOM   4599 1HD2 LEU A 297     105.880  47.589  37.774  1.00  0.00           H  
ATOM   4600 2HD2 LEU A 297     105.262  47.319  36.127  1.00  0.00           H  
ATOM   4601 3HD2 LEU A 297     106.518  48.546  36.416  1.00  0.00           H  
ATOM   4602  N   LEU A 298     104.119  52.181  33.589  1.00 19.54           N  
ATOM   4603  CA  LEU A 298     103.704  52.685  32.276  1.00 19.87           C  
ATOM   4604  C   LEU A 298     104.931  53.106  31.470  1.00 21.09           C  
ATOM   4605  O   LEU A 298     104.987  52.903  30.259  1.00 21.84           O  
ATOM   4606  CB  LEU A 298     102.748  53.877  32.422  1.00 18.41           C  
ATOM   4607  CG  LEU A 298     101.317  53.610  32.893  1.00 18.65           C  
ATOM   4608  CD1 LEU A 298     100.614  54.931  33.197  1.00 19.20           C  
ATOM   4609  CD2 LEU A 298     100.562  52.824  31.818  1.00 19.76           C  
ATOM   4610  H   LEU A 298     103.813  52.665  34.421  1.00  0.00           H  
ATOM   4611  HA  LEU A 298     103.181  51.888  31.749  1.00  0.00           H  
ATOM   4612 1HB  LEU A 298     103.177  54.581  33.134  1.00  0.00           H  
ATOM   4613 2HB  LEU A 298     102.663  54.375  31.456  1.00  0.00           H  
ATOM   4614  HG  LEU A 298     101.340  53.031  33.817  1.00  0.00           H  
ATOM   4615 1HD1 LEU A 298      99.596  54.733  33.532  1.00  0.00           H  
ATOM   4616 2HD1 LEU A 298     101.156  55.460  33.981  1.00  0.00           H  
ATOM   4617 3HD1 LEU A 298     100.587  55.544  32.297  1.00  0.00           H  
ATOM   4618 1HD2 LEU A 298      99.543  52.634  32.155  1.00  0.00           H  
ATOM   4619 2HD2 LEU A 298     100.537  53.403  30.894  1.00  0.00           H  
ATOM   4620 3HD2 LEU A 298     101.068  51.875  31.638  1.00  0.00           H  
ATOM   4621  N   THR A 299     105.916  53.689  32.148  1.00 21.01           N  
ATOM   4622  CA  THR A 299     107.139  54.131  31.487  1.00 21.26           C  
ATOM   4623  C   THR A 299     107.874  52.936  30.893  1.00 20.78           C  
ATOM   4624  O   THR A 299     108.353  52.982  29.759  1.00 20.98           O  
ATOM   4625  CB  THR A 299     108.075  54.855  32.483  1.00 21.98           C  
ATOM   4626  OG1 THR A 299     107.390  55.984  33.042  1.00 22.75           O  
ATOM   4627  CG2 THR A 299     109.344  55.340  31.783  1.00 22.49           C  
ATOM   4628  H   THR A 299     105.816  53.830  33.143  1.00  0.00           H  
ATOM   4629  HA  THR A 299     106.871  54.831  30.695  1.00  0.00           H  
ATOM   4630  HB  THR A 299     108.352  54.171  33.285  1.00  0.00           H  
ATOM   4631  HG1 THR A 299     106.505  56.036  32.672  1.00  0.00           H  
ATOM   4632 1HG2 THR A 299     109.986  55.845  32.504  1.00  0.00           H  
ATOM   4633 2HG2 THR A 299     109.874  54.487  31.359  1.00  0.00           H  
ATOM   4634 3HG2 THR A 299     109.077  56.033  30.986  1.00  0.00           H  
ATOM   4635  N   ILE A 300     107.958  51.857  31.661  1.00 19.97           N  
ATOM   4636  CA  ILE A 300     108.643  50.664  31.192  1.00 19.85           C  
ATOM   4637  C   ILE A 300     107.864  49.974  30.072  1.00 19.55           C  
ATOM   4638  O   ILE A 300     108.454  49.532  29.085  1.00 20.10           O  
ATOM   4639  CB  ILE A 300     108.868  49.669  32.352  1.00 20.41           C  
ATOM   4640  CG1 ILE A 300     109.836  50.279  33.376  1.00 19.88           C  
ATOM   4641  CG2 ILE A 300     109.407  48.347  31.806  1.00 20.05           C  
ATOM   4642  CD1 ILE A 300     109.956  49.474  34.670  1.00 20.05           C  
ATOM   4643  H   ILE A 300     107.544  51.857  32.582  1.00  0.00           H  
ATOM   4644  HA  ILE A 300     109.614  50.957  30.795  1.00  0.00           H  
ATOM   4645  HB  ILE A 300     107.923  49.488  32.864  1.00  0.00           H  
ATOM   4646 1HG1 ILE A 300     110.828  50.363  32.934  1.00  0.00           H  
ATOM   4647 2HG1 ILE A 300     109.507  51.286  33.632  1.00  0.00           H  
ATOM   4648 1HG2 ILE A 300     109.564  47.650  32.629  1.00  0.00           H  
ATOM   4649 2HG2 ILE A 300     108.689  47.924  31.105  1.00  0.00           H  
ATOM   4650 3HG2 ILE A 300     110.353  48.523  31.295  1.00  0.00           H  
ATOM   4651 1HD1 ILE A 300     110.657  49.969  35.343  1.00  0.00           H  
ATOM   4652 2HD1 ILE A 300     108.979  49.408  35.149  1.00  0.00           H  
ATOM   4653 3HD1 ILE A 300     110.318  48.472  34.443  1.00  0.00           H  
ATOM   4654  N   MET A 301     106.544  49.887  30.215  1.00 19.84           N  
ATOM   4655  CA  MET A 301     105.728  49.233  29.198  1.00 20.14           C  
ATOM   4656  C   MET A 301     105.746  50.011  27.887  1.00 20.63           C  
ATOM   4657  O   MET A 301     105.838  49.416  26.814  1.00 20.59           O  
ATOM   4658  CB  MET A 301     104.291  49.035  29.704  1.00 20.56           C  
ATOM   4659  CG  MET A 301     104.231  48.134  30.940  1.00 21.70           C  
ATOM   4660  SD  MET A 301     102.585  47.499  31.356  1.00 23.28           S  
ATOM   4661  CE  MET A 301     101.900  48.896  32.181  1.00 22.94           C  
ATOM   4662  H   MET A 301     106.094  50.275  31.032  1.00  0.00           H  
ATOM   4663  HA  MET A 301     106.159  48.255  28.985  1.00  0.00           H  
ATOM   4664 1HB  MET A 301     103.855  50.003  29.949  1.00  0.00           H  
ATOM   4665 2HB  MET A 301     103.684  48.593  28.913  1.00  0.00           H  
ATOM   4666 1HG  MET A 301     104.879  47.271  30.793  1.00  0.00           H  
ATOM   4667 2HG  MET A 301     104.590  48.685  31.809  1.00  0.00           H  
ATOM   4668 1HE  MET A 301     100.883  48.667  32.502  1.00  0.00           H  
ATOM   4669 2HE  MET A 301     102.510  49.140  33.052  1.00  0.00           H  
ATOM   4670 3HE  MET A 301     101.882  49.748  31.501  1.00  0.00           H  
ATOM   4671  N   GLU A 302     105.676  51.335  27.965  1.00 21.87           N  
ATOM   4672  CA  GLU A 302     105.710  52.140  26.750  1.00 22.05           C  
ATOM   4673  C   GLU A 302     107.057  51.996  26.053  1.00 22.33           C  
ATOM   4674  O   GLU A 302     107.116  51.887  24.830  1.00 22.41           O  
ATOM   4675  CB  GLU A 302     105.433  53.608  27.066  1.00 24.52           C  
ATOM   4676  CG  GLU A 302     103.977  53.884  27.375  1.00 24.99           C  
ATOM   4677  CD  GLU A 302     103.671  55.363  27.433  1.00 27.38           C  
ATOM   4678  OE1 GLU A 302     104.142  56.029  28.376  1.00 28.24           O  
ATOM   4679  OE2 GLU A 302     102.967  55.858  26.526  1.00 27.97           O  
ATOM   4680  H   GLU A 302     105.599  51.797  28.860  1.00  0.00           H  
ATOM   4681  HA  GLU A 302     104.934  51.779  26.074  1.00  0.00           H  
ATOM   4682 1HB  GLU A 302     106.034  53.916  27.922  1.00  0.00           H  
ATOM   4683 2HB  GLU A 302     105.731  54.225  26.218  1.00  0.00           H  
ATOM   4684 1HG  GLU A 302     103.359  53.422  26.605  1.00  0.00           H  
ATOM   4685 2HG  GLU A 302     103.725  53.423  28.329  1.00  0.00           H  
ATOM   4686  N   HIS A 303     108.140  51.991  26.824  1.00 22.48           N  
ATOM   4687  CA  HIS A 303     109.464  51.834  26.232  1.00 22.63           C  
ATOM   4688  C   HIS A 303     109.516  50.479  25.527  1.00 22.51           C  
ATOM   4689  O   HIS A 303     110.026  50.367  24.416  1.00 23.76           O  
ATOM   4690  CB  HIS A 303     110.554  51.892  27.307  1.00 22.78           C  
ATOM   4691  CG  HIS A 303     111.946  51.826  26.758  1.00 23.89           C  
ATOM   4692  ND1 HIS A 303     112.675  52.952  26.436  1.00 25.15           N  
ATOM   4693  CD2 HIS A 303     112.733  50.769  26.449  1.00 24.69           C  
ATOM   4694  CE1 HIS A 303     113.851  52.590  25.953  1.00 26.10           C  
ATOM   4695  NE2 HIS A 303     113.912  51.271  25.950  1.00 25.64           N  
ATOM   4696  H   HIS A 303     108.058  52.096  27.825  1.00  0.00           H  
ATOM   4697  HA  HIS A 303     109.645  52.644  25.526  1.00  0.00           H  
ATOM   4698 1HB  HIS A 303     110.455  52.817  27.876  1.00  0.00           H  
ATOM   4699 2HB  HIS A 303     110.423  51.064  28.003  1.00  0.00           H  
ATOM   4700  HD2 HIS A 303     112.479  49.716  26.572  1.00  0.00           H  
ATOM   4701  HE1 HIS A 303     114.637  53.265  25.615  1.00  0.00           H  
ATOM   4702  HE2 HIS A 303     114.695  50.716  25.634  1.00  0.00           H  
ATOM   4703  N   THR A 304     108.977  49.450  26.179  1.00 21.59           N  
ATOM   4704  CA  THR A 304     108.959  48.103  25.613  1.00 20.81           C  
ATOM   4705  C   THR A 304     108.164  48.082  24.312  1.00 23.02           C  
ATOM   4706  O   THR A 304     108.597  47.514  23.310  1.00 22.36           O  
ATOM   4707  CB  THR A 304     108.320  47.095  26.599  1.00 20.90           C  
ATOM   4708  OG1 THR A 304     109.074  47.085  27.820  1.00 21.41           O  
ATOM   4709  CG2 THR A 304     108.316  45.693  26.007  1.00 20.06           C  
ATOM   4710  H   THR A 304     108.570  49.606  27.090  1.00  0.00           H  
ATOM   4711  HA  THR A 304     109.987  47.794  25.423  1.00  0.00           H  
ATOM   4712  HB  THR A 304     107.294  47.395  26.812  1.00  0.00           H  
ATOM   4713  HG1 THR A 304     109.804  47.705  27.750  1.00  0.00           H  
ATOM   4714 1HG2 THR A 304     107.862  45.000  26.716  1.00  0.00           H  
ATOM   4715 2HG2 THR A 304     107.743  45.691  25.080  1.00  0.00           H  
ATOM   4716 3HG2 THR A 304     109.339  45.382  25.801  1.00  0.00           H  
ATOM   4717  N   LEU A 305     106.993  48.705  24.351  1.00 21.86           N  
ATOM   4718  CA  LEU A 305     106.107  48.793  23.198  1.00 24.25           C  
ATOM   4719  C   LEU A 305     106.828  49.436  22.019  1.00 24.58           C  
ATOM   4720  O   LEU A 305     106.707  48.983  20.881  1.00 25.39           O  
ATOM   4721  CB  LEU A 305     104.887  49.641  23.561  1.00 23.55           C  
ATOM   4722  CG  LEU A 305     103.962  50.125  22.441  1.00 24.93           C  
ATOM   4723  CD1 LEU A 305     103.190  48.950  21.870  1.00 25.26           C  
ATOM   4724  CD2 LEU A 305     103.001  51.164  22.993  1.00 25.82           C  
ATOM   4725  H   LEU A 305     106.712  49.134  25.221  1.00  0.00           H  
ATOM   4726  HA  LEU A 305     105.779  47.787  22.936  1.00  0.00           H  
ATOM   4727 1HB  LEU A 305     104.259  49.071  24.244  1.00  0.00           H  
ATOM   4728 2HB  LEU A 305     105.228  50.538  24.077  1.00  0.00           H  
ATOM   4729  HG  LEU A 305     104.558  50.569  21.643  1.00  0.00           H  
ATOM   4730 1HD1 LEU A 305     102.533  49.299  21.073  1.00  0.00           H  
ATOM   4731 2HD1 LEU A 305     103.889  48.216  21.468  1.00  0.00           H  
ATOM   4732 3HD1 LEU A 305     102.593  48.490  22.657  1.00  0.00           H  
ATOM   4733 1HD2 LEU A 305     102.342  51.510  22.196  1.00  0.00           H  
ATOM   4734 2HD2 LEU A 305     102.404  50.721  23.790  1.00  0.00           H  
ATOM   4735 3HD2 LEU A 305     103.566  52.008  23.389  1.00  0.00           H  
ATOM   4736  N   ASN A 306     107.592  50.483  22.311  1.00 25.62           N  
ATOM   4737  CA  ASN A 306     108.300  51.232  21.278  1.00 26.80           C  
ATOM   4738  C   ASN A 306     109.678  50.737  20.860  1.00 28.60           C  
ATOM   4739  O   ASN A 306     110.346  51.372  20.043  1.00 27.69           O  
ATOM   4740  CB  ASN A 306     108.371  52.700  21.691  1.00 27.45           C  
ATOM   4741  CG  ASN A 306     106.998  53.320  21.804  1.00 27.85           C  
ATOM   4742  OD1 ASN A 306     106.146  53.099  20.943  1.00 30.49           O  
ATOM   4743  ND2 ASN A 306     106.769  54.097  22.859  1.00 29.55           N  
ATOM   4744  H   ASN A 306     107.685  50.768  23.276  1.00  0.00           H  
ATOM   4745  HA  ASN A 306     107.743  51.145  20.344  1.00  0.00           H  
ATOM   4746 1HB  ASN A 306     108.882  52.784  22.651  1.00  0.00           H  
ATOM   4747 2HB  ASN A 306     108.956  53.256  20.959  1.00  0.00           H  
ATOM   4748 1HD2 ASN A 306     105.875  54.530  22.977  1.00  0.00           H  
ATOM   4749 2HD2 ASN A 306     107.490  54.249  23.534  1.00  0.00           H  
ATOM   4750  N   HIS A 307     110.100  49.605  21.410  1.00 28.34           N  
ATOM   4751  CA  HIS A 307     111.394  49.027  21.061  1.00 29.77           C  
ATOM   4752  C   HIS A 307     111.249  47.525  20.843  1.00 29.82           C  
ATOM   4753  O   HIS A 307     111.842  46.722  21.563  1.00 29.40           O  
ATOM   4754  CB  HIS A 307     112.409  49.307  22.170  1.00 30.48           C  
ATOM   4755  CG  HIS A 307     112.694  50.764  22.362  1.00 32.38           C  
ATOM   4756  ND1 HIS A 307     113.597  51.456  21.584  1.00 34.34           N  
ATOM   4757  CD2 HIS A 307     112.145  51.674  23.201  1.00 32.07           C  
ATOM   4758  CE1 HIS A 307     113.590  52.730  21.935  1.00 34.27           C  
ATOM   4759  NE2 HIS A 307     112.717  52.888  22.914  1.00 34.33           N  
ATOM   4760  H   HIS A 307     109.516  49.132  22.084  1.00  0.00           H  
ATOM   4761  HA  HIS A 307     111.758  49.481  20.140  1.00  0.00           H  
ATOM   4762 1HB  HIS A 307     112.039  48.902  23.113  1.00  0.00           H  
ATOM   4763 2HB  HIS A 307     113.346  48.801  21.941  1.00  0.00           H  
ATOM   4764  HD2 HIS A 307     111.388  51.479  23.961  1.00  0.00           H  
ATOM   4765  HE1 HIS A 307     114.200  53.517  21.492  1.00  0.00           H  
ATOM   4766  HE2 HIS A 307     112.502  53.759  23.379  1.00  0.00           H  
ATOM   4767  N   PRO A 308     110.450  47.127  19.838  1.00 30.43           N  
ATOM   4768  CA  PRO A 308     110.220  45.714  19.515  1.00 30.71           C  
ATOM   4769  C   PRO A 308     111.451  45.020  18.939  1.00 31.44           C  
ATOM   4770  O   PRO A 308     112.415  45.677  18.548  1.00 32.45           O  
ATOM   4771  OXT PRO A 308     111.485  43.823  18.864  1.00  0.00           O  
ATOM   4772  CB  PRO A 308     109.068  45.775  18.516  1.00 31.02           C  
ATOM   4773  CG  PRO A 308     109.316  47.075  17.805  1.00 30.26           C  
ATOM   4774  CD  PRO A 308     109.657  48.001  18.953  1.00 31.52           C  
ATOM   4775  HA  PRO A 308     109.922  45.178  20.428  1.00  0.00           H  
ATOM   4776 1HB  PRO A 308     109.099  44.898  17.853  1.00  0.00           H  
ATOM   4777 2HB  PRO A 308     108.106  45.742  19.049  1.00  0.00           H  
ATOM   4778 1HG  PRO A 308     110.128  46.958  17.072  1.00  0.00           H  
ATOM   4779 2HG  PRO A 308     108.421  47.377  17.242  1.00  0.00           H  
ATOM   4780 1HD  PRO A 308     110.246  48.851  18.577  1.00  0.00           H  
ATOM   4781 2HD  PRO A 308     108.730  48.352  19.430  1.00  0.00           H  
HETATM 4782 ZN    ZN A1042     111.454  40.683  48.568  1.00 16.73          ZN  
TER                                                                             
