# Supplementary material for: A new benchmark illustrates that integration of geometric constraints inferred from enzyme reaction chemistry can increase enzyme active site modeling accuracy
Source: PLoS One. 2019 Apr 4;14(4):e0214126. doi: 10.1371/journal.pone.0214126 (PMC6448891; doi:10.1371/journal.pone.0214126)
Supplement: S1 Files — (GZ) [file pone.0214126.s008.gz › benchmark-lite/templates/6cpa/2v77.pdb.pdb]

REMARK query_anchored_aln ARSTNTFNYATYHTLDEIYDFMDLLVAQHPELVSKLQIGRSYEGRPIYVLKFSTGGSNRPAIWIDLGIHSREWITQATGVWFAKKFTENYGQNPSFTAILDSMDIFLEIVTNPNGFAFTHSENRLWRKTRSVTSSSLCVGVDANRNWDAGFGKAGASSSPCSETYHGKYANSEVEVKSIVDFVKNHGNFKAFLSIHSYSQLLLYPYGYTTQSIPDKTELNQVAKSAVAALKSLYGTSYKYGSIITTIYQASGGSIDWSYNQGIKYSFTFELRDTGRYGFLLPASQIIPTAQETWLGVLTIMEHTVNN
ATOM      1  N   ALA A   1     105.505  54.410  36.901  1.00  0.00           N  
ATOM      2  CA  ALA A   1     106.794  53.851  36.525  1.00  0.00           C  
ATOM      3  C   ALA A   1     106.594  52.627  35.622  1.00  0.00           C  
ATOM      4  O   ALA A   1     107.357  52.402  34.684  1.00  0.00           O  
ATOM      5  CB  ALA A   1     107.597  53.484  37.764  1.00  0.00           C  
ATOM      6 1H   ALA A   1     105.645  55.207  37.489  1.00  0.00           H  
ATOM      7 2H   ALA A   1     105.008  54.687  36.078  1.00  0.00           H  
ATOM      8 3H   ALA A   1     104.974  53.721  37.395  1.00  0.00           H  
ATOM      9  HA  ALA A   1     107.341  54.608  35.963  1.00  0.00           H  
ATOM     10 1HB  ALA A   1     108.559  53.067  37.464  1.00  0.00           H  
ATOM     11 2HB  ALA A   1     107.761  54.376  38.369  1.00  0.00           H  
ATOM     12 3HB  ALA A   1     107.049  52.746  38.348  1.00  0.00           H  
ATOM     13  N   ARG A   2      83.343  28.232  45.012  1.00  0.00           N  
ATOM     14  CA  ARG A   2      82.963  28.074  43.608  1.00  0.00           C  
ATOM     15  C   ARG A   2      83.380  26.699  43.093  1.00  0.00           C  
ATOM     16  O   ARG A   2      82.596  26.001  42.453  1.00  0.00           O  
ATOM     17  CB  ARG A   2      83.604  29.154  42.749  1.00  0.00           C  
ATOM     18  CG  ARG A   2      83.094  30.563  43.006  1.00  0.00           C  
ATOM     19  CD  ARG A   2      83.777  31.561  42.144  1.00  0.00           C  
ATOM     20  NE  ARG A   2      83.297  32.911  42.391  1.00  0.00           N  
ATOM     21  CZ  ARG A   2      83.790  34.018  41.802  1.00  0.00           C  
ATOM     22  NH1 ARG A   2      84.774  33.919  40.936  1.00  0.00           N  
ATOM     23  NH2 ARG A   2      83.283  35.203  42.095  1.00  0.00           N  
ATOM     24  H   ARG A   2      82.882  27.669  45.713  1.00  0.00           H  
ATOM     25  HA  ARG A   2      81.879  28.169  43.530  1.00  0.00           H  
ATOM     26 1HB  ARG A   2      84.681  29.158  42.914  1.00  0.00           H  
ATOM     27 2HB  ARG A   2      83.436  28.929  41.696  1.00  0.00           H  
ATOM     28 1HG  ARG A   2      82.024  30.606  42.800  1.00  0.00           H  
ATOM     29 2HG  ARG A   2      83.273  30.830  44.048  1.00  0.00           H  
ATOM     30 1HD  ARG A   2      84.849  31.538  42.341  1.00  0.00           H  
ATOM     31 2HD  ARG A   2      83.596  31.321  41.097  1.00  0.00           H  
ATOM     32  HE  ARG A   2      82.540  33.027  43.051  1.00  0.00           H  
ATOM     33 1HH1 ARG A   2      85.161  33.013  40.712  1.00  0.00           H  
ATOM     34 2HH1 ARG A   2      85.143  34.749  40.495  1.00  0.00           H  
ATOM     35 1HH2 ARG A   2      82.526  35.279  42.760  1.00  0.00           H  
ATOM     36 2HH2 ARG A   2      83.652  36.032  41.654  1.00  0.00           H  
ATOM     37  N   SER A   3      84.627  26.327  43.369  1.00  0.00           N  
ATOM     38  CA  SER A   3      85.162  25.031  42.960  1.00  0.00           C  
ATOM     39  C   SER A   3      86.106  24.544  44.052  1.00  0.00           C  
ATOM     40  O   SER A   3      86.528  25.325  44.908  1.00  0.00           O  
ATOM     41  CB  SER A   3      85.890  25.136  41.634  1.00  0.00           C  
ATOM     42  OG  SER A   3      87.035  25.935  41.752  1.00  0.00           O  
ATOM     43  H   SER A   3      85.221  26.966  43.879  1.00  0.00           H  
ATOM     44  HA  SER A   3      84.330  24.335  42.841  1.00  0.00           H  
ATOM     45 1HB  SER A   3      86.172  24.140  41.294  1.00  0.00           H  
ATOM     46 2HB  SER A   3      85.222  25.561  40.885  1.00  0.00           H  
ATOM     47  HG  SER A   3      86.792  26.798  41.407  1.00  0.00           H  
ATOM     48  N   THR A   4      86.446  23.261  44.028  1.00  0.00           N  
ATOM     49  CA  THR A   4      87.340  22.740  45.051  1.00  0.00           C  
ATOM     50  C   THR A   4      88.762  23.286  44.913  1.00  0.00           C  
ATOM     51  O   THR A   4      89.560  23.159  45.831  1.00  0.00           O  
ATOM     52  CB  THR A   4      87.375  21.201  45.009  1.00  0.00           C  
ATOM     53  OG1 THR A   4      87.842  20.766  43.725  1.00  0.00           O  
ATOM     54  CG2 THR A   4      85.988  20.629  45.260  1.00  0.00           C  
ATOM     55  H   THR A   4      86.098  22.637  43.315  1.00  0.00           H  
ATOM     56  HA  THR A   4      86.968  23.052  46.027  1.00  0.00           H  
ATOM     57  HB  THR A   4      88.058  20.831  45.773  1.00  0.00           H  
ATOM     58  HG1 THR A   4      87.121  20.808  43.092  1.00  0.00           H  
ATOM     59 1HG2 THR A   4      86.031  19.541  45.227  1.00  0.00           H  
ATOM     60 2HG2 THR A   4      85.634  20.949  46.240  1.00  0.00           H  
ATOM     61 3HG2 THR A   4      85.302  20.988  44.493  1.00  0.00           H  
ATOM     62  N   ASN A   5      89.078  23.905  43.777  1.00  0.00           N  
ATOM     63  CA  ASN A   5      90.411  24.475  43.585  1.00  0.00           C  
ATOM     64  C   ASN A   5      90.661  25.656  44.524  1.00  0.00           C  
ATOM     65  O   ASN A   5      91.773  25.830  45.034  1.00  0.00           O  
ATOM     66  CB  ASN A   5      90.605  24.895  42.139  1.00  0.00           C  
ATOM     67  CG  ASN A   5      90.781  23.722  41.216  1.00  0.00           C  
ATOM     68  OD1 ASN A   5      91.246  22.654  41.630  1.00  0.00           O  
ATOM     69  ND2 ASN A   5      90.418  23.899  39.971  1.00  0.00           N  
ATOM     70  H   ASN A   5      88.397  23.986  43.036  1.00  0.00           H  
ATOM     71  HA  ASN A   5      91.152  23.712  43.829  1.00  0.00           H  
ATOM     72 1HB  ASN A   5      89.742  25.476  41.810  1.00  0.00           H  
ATOM     73 2HB  ASN A   5      91.481  25.538  42.062  1.00  0.00           H  
ATOM     74 1HD2 ASN A   5      90.512  23.153  39.311  1.00  0.00           H  
ATOM     75 2HD2 ASN A   5      90.046  24.780  39.679  1.00  0.00           H  
ATOM     76  N   THR A   6      89.634  26.472  44.741  1.00  0.00           N  
ATOM     77  CA  THR A   6      89.767  27.642  45.600  1.00  0.00           C  
ATOM     78  C   THR A   6      89.200  27.458  47.011  1.00  0.00           C  
ATOM     79  O   THR A   6      89.170  28.398  47.810  1.00  0.00           O  
ATOM     80  CB  THR A   6      89.089  28.859  44.943  1.00  0.00           C  
ATOM     81  OG1 THR A   6      87.696  28.585  44.747  1.00  0.00           O  
ATOM     82  CG2 THR A   6      89.735  29.169  43.601  1.00  0.00           C  
ATOM     83  H   THR A   6      88.744  26.281  44.304  1.00  0.00           H  
ATOM     84  HA  THR A   6      90.828  27.857  45.730  1.00  0.00           H  
ATOM     85  HB  THR A   6      89.186  29.726  45.596  1.00  0.00           H  
ATOM     86  HG1 THR A   6      87.495  27.702  45.069  1.00  0.00           H  
ATOM     87 1HG2 THR A   6      89.243  30.032  43.152  1.00  0.00           H  
ATOM     88 2HG2 THR A   6      90.792  29.389  43.749  1.00  0.00           H  
ATOM     89 3HG2 THR A   6      89.632  28.309  42.941  1.00  0.00           H  
ATOM     90  N   PHE A   7      88.748  26.246  47.309  1.00  0.00           N  
ATOM     91  CA  PHE A   7      88.235  25.916  48.637  1.00  0.00           C  
ATOM     92  C   PHE A   7      89.430  26.125  49.567  1.00  0.00           C  
ATOM     93  O   PHE A   7      90.565  25.835  49.184  1.00  0.00           O  
ATOM     94  CB  PHE A   7      87.710  24.481  48.717  1.00  0.00           C  
ATOM     95  CG  PHE A   7      87.109  24.130  50.048  1.00  0.00           C  
ATOM     96  CD1 PHE A   7      85.837  24.567  50.388  1.00  0.00           C  
ATOM     97  CD2 PHE A   7      87.813  23.362  50.963  1.00  0.00           C  
ATOM     98  CE1 PHE A   7      85.283  24.244  51.613  1.00  0.00           C  
ATOM     99  CE2 PHE A   7      87.261  23.036  52.187  1.00  0.00           C  
ATOM    100  CZ  PHE A   7      85.995  23.479  52.512  1.00  0.00           C  
ATOM    101  H   PHE A   7      88.760  25.532  46.595  1.00  0.00           H  
ATOM    102  HA  PHE A   7      87.405  26.587  48.864  1.00  0.00           H  
ATOM    103 1HB  PHE A   7      86.951  24.329  47.950  1.00  0.00           H  
ATOM    104 2HB  PHE A   7      88.523  23.785  48.516  1.00  0.00           H  
ATOM    105  HD1 PHE A   7      85.274  25.171  49.677  1.00  0.00           H  
ATOM    106  HD2 PHE A   7      88.814  23.013  50.706  1.00  0.00           H  
ATOM    107  HE1 PHE A   7      84.283  24.594  51.867  1.00  0.00           H  
ATOM    108  HE2 PHE A   7      87.826  22.432  52.896  1.00  0.00           H  
ATOM    109  HZ  PHE A   7      85.559  23.224  53.477  1.00  0.00           H  
ATOM    110  N   ASN A   8      89.188  26.625  50.776  1.00  0.00           N  
ATOM    111  CA  ASN A   8      90.274  26.853  51.733  1.00  0.00           C  
ATOM    112  C   ASN A   8      90.487  25.619  52.616  1.00  0.00           C  
ATOM    113  O   ASN A   8      89.729  25.381  53.560  1.00  0.00           O  
ATOM    114  CB  ASN A   8      89.993  28.079  52.582  1.00  0.00           C  
ATOM    115  CG  ASN A   8      91.119  28.399  53.525  1.00  0.00           C  
ATOM    116  OD1 ASN A   8      92.104  27.657  53.611  1.00  0.00           O  
ATOM    117  ND2 ASN A   8      90.993  29.492  54.235  1.00  0.00           N  
ATOM    118  H   ASN A   8      88.241  26.853  51.043  1.00  0.00           H  
ATOM    119  HA  ASN A   8      91.197  27.021  51.176  1.00  0.00           H  
ATOM    120 1HB  ASN A   8      89.822  28.940  51.933  1.00  0.00           H  
ATOM    121 2HB  ASN A   8      89.083  27.920  53.161  1.00  0.00           H  
ATOM    122 1HD2 ASN A   8      91.712  29.755  54.880  1.00  0.00           H  
ATOM    123 2HD2 ASN A   8      90.179  30.063  54.134  1.00  0.00           H  
ATOM    124  N   TYR A   9      91.521  24.841  52.307  1.00  0.00           N  
ATOM    125  CA  TYR A   9      91.817  23.628  53.060  1.00  0.00           C  
ATOM    126  C   TYR A   9      92.536  23.919  54.368  1.00  0.00           C  
ATOM    127  O   TYR A   9      92.712  23.020  55.194  1.00  0.00           O  
ATOM    128  CB  TYR A   9      92.651  22.669  52.208  1.00  0.00           C  
ATOM    129  CG  TYR A   9      91.896  22.075  51.040  1.00  0.00           C  
ATOM    130  CD1 TYR A   9      92.008  22.645  49.780  1.00  0.00           C  
ATOM    131  CD2 TYR A   9      91.090  20.962  51.228  1.00  0.00           C  
ATOM    132  CE1 TYR A   9      91.318  22.103  48.713  1.00  0.00           C  
ATOM    133  CE2 TYR A   9      90.400  20.421  50.161  1.00  0.00           C  
ATOM    134  CZ  TYR A   9      90.512  20.987  48.908  1.00  0.00           C  
ATOM    135  OH  TYR A   9      89.825  20.448  47.845  1.00  0.00           O  
ATOM    136  H   TYR A   9      92.116  25.096  51.532  1.00  0.00           H  
ATOM    137  HA  TYR A   9      90.875  23.142  53.317  1.00  0.00           H  
ATOM    138 1HB  TYR A   9      93.524  23.193  51.818  1.00  0.00           H  
ATOM    139 2HB  TYR A   9      93.012  21.850  52.830  1.00  0.00           H  
ATOM    140  HD1 TYR A   9      92.642  23.520  49.632  1.00  0.00           H  
ATOM    141  HD2 TYR A   9      91.001  20.515  52.218  1.00  0.00           H  
ATOM    142  HE1 TYR A   9      91.407  22.550  47.723  1.00  0.00           H  
ATOM    143  HE2 TYR A   9      89.766  19.546  50.309  1.00  0.00           H  
ATOM    144  HH  TYR A   9      90.012  20.957  47.052  1.00  0.00           H  
ATOM    145  N   ALA A  10      92.942  25.175  54.553  1.00  0.00           N  
ATOM    146  CA  ALA A  10      93.650  25.584  55.763  1.00  0.00           C  
ATOM    147  C   ALA A  10      92.771  26.320  56.772  1.00  0.00           C  
ATOM    148  O   ALA A  10      93.239  27.199  57.503  1.00  0.00           O  
ATOM    149  CB  ALA A  10      94.840  26.455  55.388  1.00  0.00           C  
ATOM    150  H   ALA A  10      92.755  25.862  53.837  1.00  0.00           H  
ATOM    151  HA  ALA A  10      94.006  24.685  56.267  1.00  0.00           H  
ATOM    152 1HB  ALA A  10      95.368  26.759  56.292  1.00  0.00           H  
ATOM    153 2HB  ALA A  10      95.517  25.890  54.746  1.00  0.00           H  
ATOM    154 3HB  ALA A  10      94.491  27.339  54.857  1.00  0.00           H  
ATOM    155  N   THR A  11      91.490  25.973  56.799  1.00  0.00           N  
ATOM    156  CA  THR A  11      90.578  26.541  57.780  1.00  0.00           C  
ATOM    157  C   THR A  11      89.573  25.452  58.146  1.00  0.00           C  
ATOM    158  O   THR A  11      89.392  24.494  57.388  1.00  0.00           O  
ATOM    159  CB  THR A  11      89.856  27.792  57.245  1.00  0.00           C  
ATOM    160  OG1 THR A  11      89.102  28.400  58.302  1.00  0.00           O  
ATOM    161  CG2 THR A  11      88.918  27.420  56.107  1.00  0.00           C  
ATOM    162  H   THR A  11      91.138  25.304  56.129  1.00  0.00           H  
ATOM    163  HA  THR A  11      91.154  26.837  58.657  1.00  0.00           H  
ATOM    164  HB  THR A  11      90.592  28.509  56.883  1.00  0.00           H  
ATOM    165  HG1 THR A  11      88.277  27.923  58.421  1.00  0.00           H  
ATOM    166 1HG2 THR A  11      88.416  28.316  55.742  1.00  0.00           H  
ATOM    167 2HG2 THR A  11      89.489  26.968  55.297  1.00  0.00           H  
ATOM    168 3HG2 THR A  11      88.174  26.710  56.466  1.00  0.00           H  
ATOM    169  N   TYR A  12      88.959  25.572  59.321  1.00  0.00           N  
ATOM    170  CA  TYR A  12      87.986  24.577  59.755  1.00  0.00           C  
ATOM    171  C   TYR A  12      86.607  24.933  59.217  1.00  0.00           C  
ATOM    172  O   TYR A  12      86.194  26.093  59.234  1.00  0.00           O  
ATOM    173  CB  TYR A  12      87.958  24.471  61.281  1.00  0.00           C  
ATOM    174  CG  TYR A  12      89.211  23.866  61.875  1.00  0.00           C  
ATOM    175  CD1 TYR A  12      89.970  24.591  62.781  1.00  0.00           C  
ATOM    176  CD2 TYR A  12      89.601  22.585  61.512  1.00  0.00           C  
ATOM    177  CE1 TYR A  12      91.114  24.038  63.323  1.00  0.00           C  
ATOM    178  CE2 TYR A  12      90.745  22.032  62.053  1.00  0.00           C  
ATOM    179  CZ  TYR A  12      91.500  22.754  62.955  1.00  0.00           C  
ATOM    180  OH  TYR A  12      92.640  22.203  63.495  1.00  0.00           O  
ATOM    181  H   TYR A  12      89.163  26.356  59.924  1.00  0.00           H  
ATOM    182  HA  TYR A  12      88.276  23.608  59.347  1.00  0.00           H  
ATOM    183 1HB  TYR A  12      87.823  25.464  61.713  1.00  0.00           H  
ATOM    184 2HB  TYR A  12      87.108  23.863  61.588  1.00  0.00           H  
ATOM    185  HD1 TYR A  12      89.663  25.598  63.067  1.00  0.00           H  
ATOM    186  HD2 TYR A  12      89.005  22.016  60.798  1.00  0.00           H  
ATOM    187  HE1 TYR A  12      91.710  24.608  64.035  1.00  0.00           H  
ATOM    188  HE2 TYR A  12      91.052  21.026  61.767  1.00  0.00           H  
ATOM    189  HH  TYR A  12      93.043  22.832  64.099  1.00  0.00           H  
ATOM    190  N   HIS A  13      85.902  23.915  58.740  1.00  0.00           N  
ATOM    191  CA  HIS A  13      84.596  24.104  58.131  1.00  0.00           C  
ATOM    192  C   HIS A  13      83.413  23.522  58.881  1.00  0.00           C  
ATOM    193  O   HIS A  13      83.555  22.727  59.806  1.00  0.00           O  
ATOM    194  CB  HIS A  13      84.609  23.514  56.717  1.00  0.00           C  
ATOM    195  CG  HIS A  13      85.554  24.207  55.785  1.00  0.00           C  
ATOM    196  ND1 HIS A  13      85.296  25.453  55.254  1.00  0.00           N  
ATOM    197  CD2 HIS A  13      86.755  23.827  55.289  1.00  0.00           C  
ATOM    198  CE1 HIS A  13      86.299  25.811  54.471  1.00  0.00           C  
ATOM    199  NE2 HIS A  13      87.196  24.842  54.475  1.00  0.00           N  
ATOM    200  H   HIS A  13      86.285  22.983  58.803  1.00  0.00           H  
ATOM    201  HA  HIS A  13      84.376  25.169  58.065  1.00  0.00           H  
ATOM    202 1HB  HIS A  13      84.886  22.461  56.764  1.00  0.00           H  
ATOM    203 2HB  HIS A  13      83.607  23.570  56.291  1.00  0.00           H  
ATOM    204  HD1 HIS A  13      84.521  26.043  55.481  1.00  0.00           H  
ATOM    205  HD2 HIS A  13      87.362  22.931  55.422  1.00  0.00           H  
ATOM    206  HE1 HIS A  13      86.286  26.770  53.955  1.00  0.00           H  
ATOM    207  N   THR A  14      82.229  23.939  58.444  1.00  0.00           N  
ATOM    208  CA  THR A  14      80.976  23.466  59.023  1.00  0.00           C  
ATOM    209  C   THR A  14      80.521  22.216  58.287  1.00  0.00           C  
ATOM    210  O   THR A  14      81.061  21.870  57.240  1.00  0.00           O  
ATOM    211  CB  THR A  14      79.878  24.544  58.961  1.00  0.00           C  
ATOM    212  OG1 THR A  14      79.574  24.842  57.592  1.00  0.00           O  
ATOM    213  CG2 THR A  14      80.336  25.813  59.663  1.00  0.00           C  
ATOM    214  H   THR A  14      82.200  24.606  57.686  1.00  0.00           H  
ATOM    215  HA  THR A  14      81.150  23.221  60.071  1.00  0.00           H  
ATOM    216  HB  THR A  14      78.976  24.172  59.446  1.00  0.00           H  
ATOM    217  HG1 THR A  14      79.748  25.771  57.422  1.00  0.00           H  
ATOM    218 1HG2 THR A  14      79.547  26.563  59.610  1.00  0.00           H  
ATOM    219 2HG2 THR A  14      80.557  25.592  60.707  1.00  0.00           H  
ATOM    220 3HG2 THR A  14      81.233  26.194  59.176  1.00  0.00           H  
ATOM    221  N   LEU A  15      79.507  21.551  58.831  1.00  0.00           N  
ATOM    222  CA  LEU A  15      78.973  20.357  58.185  1.00  0.00           C  
ATOM    223  C   LEU A  15      78.473  20.718  56.789  1.00  0.00           C  
ATOM    224  O   LEU A  15      78.750  20.007  55.822  1.00  0.00           O  
ATOM    225  CB  LEU A  15      77.834  19.754  59.016  1.00  0.00           C  
ATOM    226  CG  LEU A  15      77.257  18.432  58.495  1.00  0.00           C  
ATOM    227  CD1 LEU A  15      76.643  17.654  59.651  1.00  0.00           C  
ATOM    228  CD2 LEU A  15      76.222  18.718  57.417  1.00  0.00           C  
ATOM    229  H   LEU A  15      79.096  21.867  59.698  1.00  0.00           H  
ATOM    230  HA  LEU A  15      79.772  19.620  58.106  1.00  0.00           H  
ATOM    231 1HB  LEU A  15      78.196  19.581  60.028  1.00  0.00           H  
ATOM    232 2HB  LEU A  15      77.018  20.476  59.063  1.00  0.00           H  
ATOM    233  HG  LEU A  15      78.060  17.825  58.075  1.00  0.00           H  
ATOM    234 1HD1 LEU A  15      76.233  16.714  59.280  1.00  0.00           H  
ATOM    235 2HD1 LEU A  15      77.409  17.446  60.398  1.00  0.00           H  
ATOM    236 3HD1 LEU A  15      75.846  18.244  60.103  1.00  0.00           H  
ATOM    237 1HD2 LEU A  15      75.813  17.778  57.046  1.00  0.00           H  
ATOM    238 2HD2 LEU A  15      75.418  19.324  57.837  1.00  0.00           H  
ATOM    239 3HD2 LEU A  15      76.693  19.259  56.596  1.00  0.00           H  
ATOM    240  N   ASP A  16      77.752  21.833  56.688  1.00  0.00           N  
ATOM    241  CA  ASP A  16      77.212  22.292  55.413  1.00  0.00           C  
ATOM    242  C   ASP A  16      78.314  22.488  54.379  1.00  0.00           C  
ATOM    243  O   ASP A  16      78.185  22.076  53.223  1.00  0.00           O  
ATOM    244  CB  ASP A  16      76.442  23.602  55.599  1.00  0.00           C  
ATOM    245  CG  ASP A  16      75.118  23.413  56.328  1.00  0.00           C  
ATOM    246  OD1 ASP A  16      74.661  22.297  56.409  1.00  0.00           O  
ATOM    247  OD2 ASP A  16      74.577  24.385  56.796  1.00  0.00           O  
ATOM    248  H   ASP A  16      77.575  22.376  57.521  1.00  0.00           H  
ATOM    249  HA  ASP A  16      76.525  21.534  55.035  1.00  0.00           H  
ATOM    250 1HB  ASP A  16      77.053  24.306  56.163  1.00  0.00           H  
ATOM    251 2HB  ASP A  16      76.243  24.048  54.624  1.00  0.00           H  
ATOM    252  N   GLU A  17      79.402  23.127  54.798  1.00  0.00           N  
ATOM    253  CA  GLU A  17      80.507  23.387  53.899  1.00  0.00           C  
ATOM    254  C   GLU A  17      81.205  22.123  53.433  1.00  0.00           C  
ATOM    255  O   GLU A  17      81.594  22.018  52.272  1.00  0.00           O  
ATOM    256  CB  GLU A  17      81.522  24.309  54.579  1.00  0.00           C  
ATOM    257  CG  GLU A  17      81.034  25.734  54.791  1.00  0.00           C  
ATOM    258  CD  GLU A  17      82.031  26.592  55.518  1.00  0.00           C  
ATOM    259  OE1 GLU A  17      82.722  26.079  56.364  1.00  0.00           O  
ATOM    260  OE2 GLU A  17      82.101  27.763  55.228  1.00  0.00           O  
ATOM    261  H   GLU A  17      79.464  23.438  55.757  1.00  0.00           H  
ATOM    262  HA  GLU A  17      80.119  23.882  53.008  1.00  0.00           H  
ATOM    263 1HB  GLU A  17      81.791  23.899  55.553  1.00  0.00           H  
ATOM    264 2HB  GLU A  17      82.432  24.352  53.980  1.00  0.00           H  
ATOM    265 1HG  GLU A  17      80.825  26.184  53.820  1.00  0.00           H  
ATOM    266 2HG  GLU A  17      80.103  25.708  55.356  1.00  0.00           H  
ATOM    267  N   ILE A  18      81.375  21.156  54.329  1.00  0.00           N  
ATOM    268  CA  ILE A  18      82.024  19.917  53.912  1.00  0.00           C  
ATOM    269  C   ILE A  18      81.112  19.114  52.978  1.00  0.00           C  
ATOM    270  O   ILE A  18      81.581  18.532  52.002  1.00  0.00           O  
ATOM    271  CB  ILE A  18      82.404  19.058  55.132  1.00  0.00           C  
ATOM    272  CG1 ILE A  18      83.498  19.748  55.951  1.00  0.00           C  
ATOM    273  CG2 ILE A  18      82.859  17.676  54.689  1.00  0.00           C  
ATOM    274  CD1 ILE A  18      83.747  19.110  57.298  1.00  0.00           C  
ATOM    275  H   ILE A  18      81.069  21.253  55.287  1.00  0.00           H  
ATOM    276  HA  ILE A  18      82.935  20.169  53.371  1.00  0.00           H  
ATOM    277  HB  ILE A  18      81.540  18.953  55.787  1.00  0.00           H  
ATOM    278 1HG1 ILE A  18      84.433  19.738  55.390  1.00  0.00           H  
ATOM    279 2HG1 ILE A  18      83.227  20.792  56.114  1.00  0.00           H  
ATOM    280 1HG2 ILE A  18      83.124  17.083  55.563  1.00  0.00           H  
ATOM    281 2HG2 ILE A  18      82.051  17.184  54.148  1.00  0.00           H  
ATOM    282 3HG2 ILE A  18      83.727  17.770  54.037  1.00  0.00           H  
ATOM    283 1HD1 ILE A  18      84.535  19.655  57.819  1.00  0.00           H  
ATOM    284 2HD1 ILE A  18      82.832  19.141  57.890  1.00  0.00           H  
ATOM    285 3HD1 ILE A  18      84.055  18.074  57.158  1.00  0.00           H  
ATOM    286  N   TYR A  19      79.812  19.093  53.259  1.00  0.00           N  
ATOM    287  CA  TYR A  19      78.888  18.362  52.391  1.00  0.00           C  
ATOM    288  C   TYR A  19      78.835  19.018  51.004  1.00  0.00           C  
ATOM    289  O   TYR A  19      78.699  18.335  49.989  1.00  0.00           O  
ATOM    290  CB  TYR A  19      77.492  18.305  53.014  1.00  0.00           C  
ATOM    291  CG  TYR A  19      77.393  17.380  54.207  1.00  0.00           C  
ATOM    292  CD1 TYR A  19      78.474  17.235  55.064  1.00  0.00           C  
ATOM    293  CD2 TYR A  19      76.222  16.676  54.444  1.00  0.00           C  
ATOM    294  CE1 TYR A  19      78.385  16.391  56.154  1.00  0.00           C  
ATOM    295  CE2 TYR A  19      76.132  15.831  55.534  1.00  0.00           C  
ATOM    296  CZ  TYR A  19      77.208  15.688  56.386  1.00  0.00           C  
ATOM    297  OH  TYR A  19      77.118  14.846  57.471  1.00  0.00           O  
ATOM    298  H   TYR A  19      79.449  19.577  54.068  1.00  0.00           H  
ATOM    299  HA  TYR A  19      79.257  17.343  52.273  1.00  0.00           H  
ATOM    300 1HB  TYR A  19      77.194  19.304  53.333  1.00  0.00           H  
ATOM    301 2HB  TYR A  19      76.773  17.972  52.266  1.00  0.00           H  
ATOM    302  HD1 TYR A  19      79.395  17.789  54.878  1.00  0.00           H  
ATOM    303  HD2 TYR A  19      75.372  16.788  53.770  1.00  0.00           H  
ATOM    304  HE1 TYR A  19      79.234  16.277  56.827  1.00  0.00           H  
ATOM    305  HE2 TYR A  19      75.211  15.277  55.720  1.00  0.00           H  
ATOM    306  HH  TYR A  19      76.248  14.440  57.489  1.00  0.00           H  
ATOM    307  N   ASP A  20      78.985  20.340  50.952  1.00  0.00           N  
ATOM    308  CA  ASP A  20      79.023  21.031  49.660  1.00  0.00           C  
ATOM    309  C   ASP A  20      80.285  20.599  48.902  1.00  0.00           C  
ATOM    310  O   ASP A  20      80.267  20.410  47.684  1.00  0.00           O  
ATOM    311  CB  ASP A  20      79.009  22.550  49.846  1.00  0.00           C  
ATOM    312  CG  ASP A  20      77.661  23.076  50.321  1.00  0.00           C  
ATOM    313  OD1 ASP A  20      76.693  22.362  50.207  1.00  0.00           O  
ATOM    314  OD2 ASP A  20      77.612  24.187  50.793  1.00  0.00           O  
ATOM    315  H   ASP A  20      79.074  20.879  51.801  1.00  0.00           H  
ATOM    316  HA  ASP A  20      78.138  20.747  49.090  1.00  0.00           H  
ATOM    317 1HB  ASP A  20      79.770  22.835  50.573  1.00  0.00           H  
ATOM    318 2HB  ASP A  20      79.259  23.035  48.902  1.00  0.00           H  
ATOM    319  N   PHE A  21      81.389  20.463  49.634  1.00  0.00           N  
ATOM    320  CA  PHE A  21      82.655  20.047  49.051  1.00  0.00           C  
ATOM    321  C   PHE A  21      82.504  18.665  48.406  1.00  0.00           C  
ATOM    322  O   PHE A  21      83.020  18.420  47.318  1.00  0.00           O  
ATOM    323  CB  PHE A  21      83.754  20.015  50.115  1.00  0.00           C  
ATOM    324  CG  PHE A  21      85.102  19.620  49.583  1.00  0.00           C  
ATOM    325  CD1 PHE A  21      85.879  20.529  48.880  1.00  0.00           C  
ATOM    326  CD2 PHE A  21      85.595  18.340  49.783  1.00  0.00           C  
ATOM    327  CE1 PHE A  21      87.119  20.167  48.389  1.00  0.00           C  
ATOM    328  CE2 PHE A  21      86.835  17.976  49.295  1.00  0.00           C  
ATOM    329  CZ  PHE A  21      87.598  18.891  48.597  1.00  0.00           C  
ATOM    330  H   PHE A  21      81.343  20.655  50.624  1.00  0.00           H  
ATOM    331  HA  PHE A  21      82.936  20.769  48.283  1.00  0.00           H  
ATOM    332 1HB  PHE A  21      83.844  20.999  50.574  1.00  0.00           H  
ATOM    333 2HB  PHE A  21      83.479  19.312  50.900  1.00  0.00           H  
ATOM    334  HD1 PHE A  21      85.501  21.539  48.716  1.00  0.00           H  
ATOM    335  HD2 PHE A  21      84.992  17.617  50.334  1.00  0.00           H  
ATOM    336  HE1 PHE A  21      87.719  20.891  47.838  1.00  0.00           H  
ATOM    337  HE2 PHE A  21      87.211  16.966  49.460  1.00  0.00           H  
ATOM    338  HZ  PHE A  21      88.574  18.604  48.210  1.00  0.00           H  
ATOM    339  N   MET A  22      81.791  17.767  49.081  1.00  0.00           N  
ATOM    340  CA  MET A  22      81.595  16.424  48.554  1.00  0.00           C  
ATOM    341  C   MET A  22      80.945  16.477  47.183  1.00  0.00           C  
ATOM    342  O   MET A  22      81.382  15.811  46.251  1.00  0.00           O  
ATOM    343  CB  MET A  22      80.749  15.592  49.516  1.00  0.00           C  
ATOM    344  CG  MET A  22      81.442  15.246  50.826  1.00  0.00           C  
ATOM    345  SD  MET A  22      80.382  14.313  51.949  1.00  0.00           S  
ATOM    346  CE  MET A  22      81.447  14.171  53.380  1.00  0.00           C  
ATOM    347  H   MET A  22      81.378  18.012  49.970  1.00  0.00           H  
ATOM    348  HA  MET A  22      82.570  15.949  48.447  1.00  0.00           H  
ATOM    349 1HB  MET A  22      79.834  16.132  49.755  1.00  0.00           H  
ATOM    350 2HB  MET A  22      80.461  14.658  49.033  1.00  0.00           H  
ATOM    351 1HG  MET A  22      82.333  14.653  50.621  1.00  0.00           H  
ATOM    352 2HG  MET A  22      81.752  16.163  51.327  1.00  0.00           H  
ATOM    353 1HE  MET A  22      80.931  13.617  54.165  1.00  0.00           H  
ATOM    354 2HE  MET A  22      82.361  13.644  53.104  1.00  0.00           H  
ATOM    355 3HE  MET A  22      81.700  15.167  53.747  1.00  0.00           H  
ATOM    356  N   ASP A  23      79.885  17.266  47.080  1.00  0.00           N  
ATOM    357  CA  ASP A  23      79.155  17.390  45.823  1.00  0.00           C  
ATOM    358  C   ASP A  23      79.986  18.079  44.748  1.00  0.00           C  
ATOM    359  O   ASP A  23      79.938  17.696  43.576  1.00  0.00           O  
ATOM    360  CB  ASP A  23      77.853  18.166  46.039  1.00  0.00           C  
ATOM    361  CG  ASP A  23      76.956  18.172  44.808  1.00  0.00           C  
ATOM    362  OD1 ASP A  23      76.637  17.112  44.325  1.00  0.00           O  
ATOM    363  OD2 ASP A  23      76.600  19.237  44.363  1.00  0.00           O  
ATOM    364  H   ASP A  23      79.574  17.793  47.884  1.00  0.00           H  
ATOM    365  HA  ASP A  23      78.911  16.390  45.465  1.00  0.00           H  
ATOM    366 1HB  ASP A  23      77.301  17.727  46.870  1.00  0.00           H  
ATOM    367 2HB  ASP A  23      78.084  19.197  46.307  1.00  0.00           H  
ATOM    368  N   LEU A  24      80.756  19.088  45.144  1.00  0.00           N  
ATOM    369  CA  LEU A  24      81.587  19.813  44.192  1.00  0.00           C  
ATOM    370  C   LEU A  24      82.703  18.914  43.653  1.00  0.00           C  
ATOM    371  O   LEU A  24      82.976  18.903  42.455  1.00  0.00           O  
ATOM    372  CB  LEU A  24      82.191  21.057  44.855  1.00  0.00           C  
ATOM    373  CG  LEU A  24      81.198  22.173  45.205  1.00  0.00           C  
ATOM    374  CD1 LEU A  24      81.907  23.249  46.016  1.00  0.00           C  
ATOM    375  CD2 LEU A  24      80.612  22.750  43.925  1.00  0.00           C  
ATOM    376  H   LEU A  24      80.770  19.361  46.116  1.00  0.00           H  
ATOM    377  HA  LEU A  24      80.962  20.129  43.358  1.00  0.00           H  
ATOM    378 1HB  LEU A  24      82.686  20.754  45.776  1.00  0.00           H  
ATOM    379 2HB  LEU A  24      82.941  21.479  44.186  1.00  0.00           H  
ATOM    380  HG  LEU A  24      80.395  21.766  45.821  1.00  0.00           H  
ATOM    381 1HD1 LEU A  24      81.202  24.042  46.265  1.00  0.00           H  
ATOM    382 2HD1 LEU A  24      82.300  22.813  46.934  1.00  0.00           H  
ATOM    383 3HD1 LEU A  24      82.727  23.664  45.431  1.00  0.00           H  
ATOM    384 1HD2 LEU A  24      79.905  23.543  44.174  1.00  0.00           H  
ATOM    385 2HD2 LEU A  24      81.413  23.159  43.309  1.00  0.00           H  
ATOM    386 3HD2 LEU A  24      80.095  21.964  43.374  1.00  0.00           H  
ATOM    387  N   LEU A  25      83.348  18.151  44.534  1.00  0.00           N  
ATOM    388  CA  LEU A  25      84.427  17.267  44.102  1.00  0.00           C  
ATOM    389  C   LEU A  25      83.911  16.210  43.121  1.00  0.00           C  
ATOM    390  O   LEU A  25      84.581  15.876  42.143  1.00  0.00           O  
ATOM    391  CB  LEU A  25      85.068  16.582  45.316  1.00  0.00           C  
ATOM    392  CG  LEU A  25      86.247  15.651  45.008  1.00  0.00           C  
ATOM    393  CD1 LEU A  25      87.356  16.442  44.327  1.00  0.00           C  
ATOM    394  CD2 LEU A  25      86.743  15.015  46.298  1.00  0.00           C  
ATOM    395  H   LEU A  25      83.095  18.178  45.512  1.00  0.00           H  
ATOM    396  HA  LEU A  25      85.184  17.866  43.597  1.00  0.00           H  
ATOM    397 1HB  LEU A  25      85.424  17.351  46.000  1.00  0.00           H  
ATOM    398 2HB  LEU A  25      84.306  15.994  45.826  1.00  0.00           H  
ATOM    399  HG  LEU A  25      85.924  14.870  44.319  1.00  0.00           H  
ATOM    400 1HD1 LEU A  25      88.194  15.780  44.108  1.00  0.00           H  
ATOM    401 2HD1 LEU A  25      86.980  16.869  43.397  1.00  0.00           H  
ATOM    402 3HD1 LEU A  25      87.689  17.242  44.986  1.00  0.00           H  
ATOM    403 1HD2 LEU A  25      87.580  14.352  46.079  1.00  0.00           H  
ATOM    404 2HD2 LEU A  25      87.068  15.795  46.987  1.00  0.00           H  
ATOM    405 3HD2 LEU A  25      85.936  14.441  46.754  1.00  0.00           H  
ATOM    406  N   VAL A  26      82.723  15.681  43.394  1.00  0.00           N  
ATOM    407  CA  VAL A  26      82.118  14.675  42.525  1.00  0.00           C  
ATOM    408  C   VAL A  26      81.758  15.293  41.165  1.00  0.00           C  
ATOM    409  O   VAL A  26      82.049  14.716  40.116  1.00  0.00           O  
ATOM    410  CB  VAL A  26      80.854  14.089  43.181  1.00  0.00           C  
ATOM    411  CG1 VAL A  26      80.121  13.179  42.207  1.00  0.00           C  
ATOM    412  CG2 VAL A  26      81.230  13.334  44.447  1.00  0.00           C  
ATOM    413  H   VAL A  26      82.226  15.980  44.221  1.00  0.00           H  
ATOM    414  HA  VAL A  26      82.838  13.870  42.374  1.00  0.00           H  
ATOM    415  HB  VAL A  26      80.174  14.904  43.432  1.00  0.00           H  
ATOM    416 1HG1 VAL A  26      79.230  12.773  42.687  1.00  0.00           H  
ATOM    417 2HG1 VAL A  26      79.830  13.749  41.325  1.00  0.00           H  
ATOM    418 3HG1 VAL A  26      80.777  12.360  41.911  1.00  0.00           H  
ATOM    419 1HG2 VAL A  26      80.331  12.923  44.905  1.00  0.00           H  
ATOM    420 2HG2 VAL A  26      81.913  12.522  44.196  1.00  0.00           H  
ATOM    421 3HG2 VAL A  26      81.715  14.014  45.146  1.00  0.00           H  
ATOM    422  N   ALA A  27      81.144  16.472  41.184  1.00  0.00           N  
ATOM    423  CA  ALA A  27      80.759  17.136  39.940  1.00  0.00           C  
ATOM    424  C   ALA A  27      81.971  17.428  39.059  1.00  0.00           C  
ATOM    425  O   ALA A  27      81.892  17.355  37.832  1.00  0.00           O  
ATOM    426  CB  ALA A  27      80.006  18.423  40.241  1.00  0.00           C  
ATOM    427  H   ALA A  27      80.938  16.920  42.065  1.00  0.00           H  
ATOM    428  HA  ALA A  27      80.104  16.464  39.386  1.00  0.00           H  
ATOM    429 1HB  ALA A  27      79.725  18.908  39.306  1.00  0.00           H  
ATOM    430 2HB  ALA A  27      79.108  18.194  40.815  1.00  0.00           H  
ATOM    431 3HB  ALA A  27      80.643  19.091  40.818  1.00  0.00           H  
ATOM    432  N   GLN A  28      83.093  17.753  39.694  1.00  0.00           N  
ATOM    433  CA  GLN A  28      84.327  18.070  38.983  1.00  0.00           C  
ATOM    434  C   GLN A  28      85.110  16.849  38.516  1.00  0.00           C  
ATOM    435  O   GLN A  28      85.928  16.944  37.601  1.00  0.00           O  
ATOM    436  CB  GLN A  28      85.225  18.934  39.872  1.00  0.00           C  
ATOM    437  CG  GLN A  28      84.673  20.321  40.154  1.00  0.00           C  
ATOM    438  CD  GLN A  28      85.578  21.131  41.063  1.00  0.00           C  
ATOM    439  OE1 GLN A  28      85.525  21.002  42.289  1.00  0.00           O  
ATOM    440  NE2 GLN A  28      86.415  21.972  40.467  1.00  0.00           N  
ATOM    441  H   GLN A  28      83.086  17.780  40.704  1.00  0.00           H  
ATOM    442  HA  GLN A  28      84.073  18.629  38.083  1.00  0.00           H  
ATOM    443 1HB  GLN A  28      85.382  18.434  40.827  1.00  0.00           H  
ATOM    444 2HB  GLN A  28      86.201  19.050  39.400  1.00  0.00           H  
ATOM    445 1HG  GLN A  28      84.567  20.858  39.211  1.00  0.00           H  
ATOM    446 2HG  GLN A  28      83.701  20.222  40.638  1.00  0.00           H  
ATOM    447 1HE2 GLN A  28      87.037  22.533  41.015  1.00  0.00           H  
ATOM    448 2HE2 GLN A  28      86.425  22.045  39.470  1.00  0.00           H  
ATOM    449  N   HIS A  29      84.867  15.706  39.149  1.00  0.00           N  
ATOM    450  CA  HIS A  29      85.587  14.477  38.833  1.00  0.00           C  
ATOM    451  C   HIS A  29      84.614  13.308  38.717  1.00  0.00           C  
ATOM    452  O   HIS A  29      84.781  12.284  39.381  1.00  0.00           O  
ATOM    453  CB  HIS A  29      86.644  14.173  39.899  1.00  0.00           C  
ATOM    454  CG  HIS A  29      87.697  15.230  40.021  1.00  0.00           C  
ATOM    455  ND1 HIS A  29      87.486  16.416  40.692  1.00  0.00           N  
ATOM    456  CD2 HIS A  29      88.968  15.281  39.558  1.00  0.00           C  
ATOM    457  CE1 HIS A  29      88.584  17.151  40.637  1.00  0.00           C  
ATOM    458  NE2 HIS A  29      89.496  16.485  39.954  1.00  0.00           N  
ATOM    459  H   HIS A  29      84.161  15.691  39.871  1.00  0.00           H  
ATOM    460  HA  HIS A  29      86.098  14.590  37.877  1.00  0.00           H  
ATOM    461 1HB  HIS A  29      86.160  14.059  40.870  1.00  0.00           H  
ATOM    462 2HB  HIS A  29      87.135  13.228  39.666  1.00  0.00           H  
ATOM    463  HD2 HIS A  29      89.477  14.510  38.978  1.00  0.00           H  
ATOM    464  HE1 HIS A  29      88.713  18.138  41.079  1.00  0.00           H  
ATOM    465  HE2 HIS A  29      90.433  16.804  39.753  1.00  0.00           H  
ATOM    466  N   PRO A  30      83.597  13.438  37.850  1.00  0.00           N  
ATOM    467  CA  PRO A  30      82.585  12.395  37.650  1.00  0.00           C  
ATOM    468  C   PRO A  30      83.072  10.993  37.316  1.00  0.00           C  
ATOM    469  O   PRO A  30      82.421  10.014  37.673  1.00  0.00           O  
ATOM    470  CB  PRO A  30      81.783  12.970  36.478  1.00  0.00           C  
ATOM    471  CG  PRO A  30      81.952  14.446  36.609  1.00  0.00           C  
ATOM    472  CD  PRO A  30      83.374  14.620  37.071  1.00  0.00           C  
ATOM    473  HA  PRO A  30      81.971  12.308  38.558  1.00  0.00           H  
ATOM    474 1HB  PRO A  30      82.173  12.579  35.527  1.00  0.00           H  
ATOM    475 2HB  PRO A  30      80.732  12.653  36.550  1.00  0.00           H  
ATOM    476 1HG  PRO A  30      81.758  14.937  35.644  1.00  0.00           H  
ATOM    477 2HG  PRO A  30      81.221  14.850  37.325  1.00  0.00           H  
ATOM    478 1HD  PRO A  30      84.042  14.659  36.198  1.00  0.00           H  
ATOM    479 2HD  PRO A  30      83.457  15.542  37.665  1.00  0.00           H  
ATOM    480  N   GLU A  31      84.212  10.883  36.646  1.00  0.00           N  
ATOM    481  CA  GLU A  31      84.718   9.571  36.265  1.00  0.00           C  
ATOM    482  C   GLU A  31      85.647   8.932  37.289  1.00  0.00           C  
ATOM    483  O   GLU A  31      86.122   7.813  37.091  1.00  0.00           O  
ATOM    484  CB  GLU A  31      85.449   9.676  34.925  1.00  0.00           C  
ATOM    485  CG  GLU A  31      84.558  10.058  33.751  1.00  0.00           C  
ATOM    486  CD  GLU A  31      85.314  10.177  32.457  1.00  0.00           C  
ATOM    487  OE1 GLU A  31      86.517  10.077  32.482  1.00  0.00           O  
ATOM    488  OE2 GLU A  31      84.687  10.367  31.441  1.00  0.00           O  
ATOM    489  H   GLU A  31      84.740  11.706  36.394  1.00  0.00           H  
ATOM    490  HA  GLU A  31      83.872   8.891  36.159  1.00  0.00           H  
ATOM    491 1HB  GLU A  31      86.241  10.422  34.999  1.00  0.00           H  
ATOM    492 2HB  GLU A  31      85.919   8.721  34.691  1.00  0.00           H  
ATOM    493 1HG  GLU A  31      83.781   9.302  33.637  1.00  0.00           H  
ATOM    494 2HG  GLU A  31      84.072  11.008  33.971  1.00  0.00           H  
ATOM    495  N   LEU A  32      85.894   9.630  38.391  1.00  0.00           N  
ATOM    496  CA  LEU A  32      86.797   9.114  39.409  1.00  0.00           C  
ATOM    497  C   LEU A  32      86.182   9.049  40.801  1.00  0.00           C  
ATOM    498  O   LEU A  32      86.504   8.153  41.582  1.00  0.00           O  
ATOM    499  CB  LEU A  32      88.060   9.983  39.458  1.00  0.00           C  
ATOM    500  CG  LEU A  32      89.133   9.540  40.461  1.00  0.00           C  
ATOM    501  CD1 LEU A  32      89.615   8.140  40.105  1.00  0.00           C  
ATOM    502  CD2 LEU A  32      90.285  10.534  40.445  1.00  0.00           C  
ATOM    503  H   LEU A  32      85.455  10.529  38.532  1.00  0.00           H  
ATOM    504  HA  LEU A  32      87.074   8.095  39.141  1.00  0.00           H  
ATOM    505 1HB  LEU A  32      88.515   9.991  38.469  1.00  0.00           H  
ATOM    506 2HB  LEU A  32      87.771  11.003  39.711  1.00  0.00           H  
ATOM    507  HG  LEU A  32      88.702   9.500  41.462  1.00  0.00           H  
ATOM    508 1HD1 LEU A  32      90.377   7.825  40.818  1.00  0.00           H  
ATOM    509 2HD1 LEU A  32      88.775   7.446  40.144  1.00  0.00           H  
ATOM    510 3HD1 LEU A  32      90.037   8.145  39.101  1.00  0.00           H  
ATOM    511 1HD2 LEU A  32      91.047  10.220  41.158  1.00  0.00           H  
ATOM    512 2HD2 LEU A  32      90.717  10.574  39.445  1.00  0.00           H  
ATOM    513 3HD2 LEU A  32      89.916  11.523  40.720  1.00  0.00           H  
ATOM    514  N   VAL A  33      85.296   9.994  41.100  1.00  0.00           N  
ATOM    515  CA  VAL A  33      84.695  10.087  42.429  1.00  0.00           C  
ATOM    516  C   VAL A  33      83.176  10.031  42.441  1.00  0.00           C  
ATOM    517  O   VAL A  33      82.517  10.639  41.598  1.00  0.00           O  
ATOM    518  CB  VAL A  33      85.139  11.399  43.102  1.00  0.00           C  
ATOM    519  CG1 VAL A  33      84.477  11.550  44.464  1.00  0.00           C  
ATOM    520  CG2 VAL A  33      86.654  11.428  43.233  1.00  0.00           C  
ATOM    521  H   VAL A  33      85.031  10.664  40.392  1.00  0.00           H  
ATOM    522  HA  VAL A  33      85.043   9.243  43.026  1.00  0.00           H  
ATOM    523  HB  VAL A  33      84.810  12.240  42.490  1.00  0.00           H  
ATOM    524 1HG1 VAL A  33      84.802  12.483  44.925  1.00  0.00           H  
ATOM    525 2HG1 VAL A  33      83.394  11.563  44.342  1.00  0.00           H  
ATOM    526 3HG1 VAL A  33      84.761  10.713  45.101  1.00  0.00           H  
ATOM    527 1HG2 VAL A  33      86.961  12.359  43.709  1.00  0.00           H  
ATOM    528 2HG2 VAL A  33      86.983  10.584  43.840  1.00  0.00           H  
ATOM    529 3HG2 VAL A  33      87.106  11.360  42.243  1.00  0.00           H  
ATOM    530  N   SER A  34      82.626   9.298  43.405  1.00  0.00           N  
ATOM    531  CA  SER A  34      81.182   9.210  43.570  1.00  0.00           C  
ATOM    532  C   SER A  34      80.840   9.316  45.055  1.00  0.00           C  
ATOM    533  O   SER A  34      81.674   9.027  45.923  1.00  0.00           O  
ATOM    534  CB  SER A  34      80.657   7.908  42.998  1.00  0.00           C  
ATOM    535  OG  SER A  34      81.162   6.809  43.705  1.00  0.00           O  
ATOM    536  H   SER A  34      83.226   8.789  44.039  1.00  0.00           H  
ATOM    537  HA  SER A  34      80.721  10.038  43.030  1.00  0.00           H  
ATOM    538 1HB  SER A  34      79.569   7.903  43.042  1.00  0.00           H  
ATOM    539 2HB  SER A  34      80.942   7.830  41.949  1.00  0.00           H  
ATOM    540  HG  SER A  34      82.117   6.853  43.618  1.00  0.00           H  
ATOM    541  N   LYS A  35      79.621   9.756  45.340  1.00  0.00           N  
ATOM    542  CA  LYS A  35      79.149   9.911  46.708  1.00  0.00           C  
ATOM    543  C   LYS A  35      78.127   8.829  47.014  1.00  0.00           C  
ATOM    544  O   LYS A  35      77.134   8.680  46.291  1.00  0.00           O  
ATOM    545  CB  LYS A  35      78.544  11.299  46.926  1.00  0.00           C  
ATOM    546  CG  LYS A  35      78.065  11.559  48.348  1.00  0.00           C  
ATOM    547  CD  LYS A  35      77.691  13.021  48.546  1.00  0.00           C  
ATOM    548  CE  LYS A  35      76.409  13.370  47.803  1.00  0.00           C  
ATOM    549  NZ  LYS A  35      75.960  14.759  48.092  1.00  0.00           N  
ATOM    550  H   LYS A  35      79.003   9.990  44.577  1.00  0.00           H  
ATOM    551  HA  LYS A  35      79.998   9.797  47.382  1.00  0.00           H  
ATOM    552 1HB  LYS A  35      79.282  12.061  46.677  1.00  0.00           H  
ATOM    553 2HB  LYS A  35      77.694  11.434  46.257  1.00  0.00           H  
ATOM    554 1HG  LYS A  35      77.193  10.938  48.558  1.00  0.00           H  
ATOM    555 2HG  LYS A  35      78.854  11.297  49.052  1.00  0.00           H  
ATOM    556 1HD  LYS A  35      77.550  13.220  49.609  1.00  0.00           H  
ATOM    557 2HD  LYS A  35      78.497  13.656  48.178  1.00  0.00           H  
ATOM    558 1HE  LYS A  35      76.572  13.269  46.731  1.00  0.00           H  
ATOM    559 2HE  LYS A  35      75.619  12.679  48.095  1.00  0.00           H  
ATOM    560 1HZ  LYS A  35      75.110  14.951  47.582  1.00  0.00           H  
ATOM    561 2HZ  LYS A  35      75.788  14.860  49.082  1.00  0.00           H  
ATOM    562 3HZ  LYS A  35      76.677  15.411  47.807  1.00  0.00           H  
ATOM    563  N   LEU A  36      78.375   8.074  48.081  1.00  0.00           N  
ATOM    564  CA  LEU A  36      77.486   6.998  48.499  1.00  0.00           C  
ATOM    565  C   LEU A  36      76.864   7.308  49.859  1.00  0.00           C  
ATOM    566  O   LEU A  36      77.576   7.620  50.818  1.00  0.00           O  
ATOM    567  CB  LEU A  36      78.252   5.671  48.566  1.00  0.00           C  
ATOM    568  CG  LEU A  36      77.447   4.462  49.058  1.00  0.00           C  
ATOM    569  CD1 LEU A  36      76.344   4.144  48.059  1.00  0.00           C  
ATOM    570  CD2 LEU A  36      78.378   3.272  49.241  1.00  0.00           C  
ATOM    571  H   LEU A  36      79.211   8.258  48.617  1.00  0.00           H  
ATOM    572  HA  LEU A  36      76.687   6.904  47.764  1.00  0.00           H  
ATOM    573 1HB  LEU A  36      78.627   5.436  47.571  1.00  0.00           H  
ATOM    574 2HB  LEU A  36      79.105   5.795  49.232  1.00  0.00           H  
ATOM    575  HG  LEU A  36      76.975   4.703  50.011  1.00  0.00           H  
ATOM    576 1HD1 LEU A  36      75.771   3.285  48.409  1.00  0.00           H  
ATOM    577 2HD1 LEU A  36      75.682   5.005  47.962  1.00  0.00           H  
ATOM    578 3HD1 LEU A  36      76.785   3.915  47.090  1.00  0.00           H  
ATOM    579 1HD2 LEU A  36      77.806   2.413  49.592  1.00  0.00           H  
ATOM    580 2HD2 LEU A  36      78.850   3.030  48.289  1.00  0.00           H  
ATOM    581 3HD2 LEU A  36      79.146   3.521  49.974  1.00  0.00           H  
ATOM    582  N   GLN A  37      75.542   7.231  49.959  1.00  0.00           N  
ATOM    583  CA  GLN A  37      74.920   7.464  51.252  1.00  0.00           C  
ATOM    584  C   GLN A  37      74.788   6.096  51.908  1.00  0.00           C  
ATOM    585  O   GLN A  37      74.087   5.223  51.389  1.00  0.00           O  
ATOM    586  CB  GLN A  37      73.558   8.149  51.115  1.00  0.00           C  
ATOM    587  CG  GLN A  37      72.884   8.466  52.439  1.00  0.00           C  
ATOM    588  CD  GLN A  37      71.561   9.186  52.258  1.00  0.00           C  
ATOM    589  OE1 GLN A  37      71.306   9.792  51.214  1.00  0.00           O  
ATOM    590  NE2 GLN A  37      70.711   9.124  53.276  1.00  0.00           N  
ATOM    591  H   GLN A  37      74.958   7.016  49.164  1.00  0.00           H  
ATOM    592  HA  GLN A  37      75.568   8.118  51.835  1.00  0.00           H  
ATOM    593 1HB  GLN A  37      73.674   9.083  50.565  1.00  0.00           H  
ATOM    594 2HB  GLN A  37      72.886   7.512  50.540  1.00  0.00           H  
ATOM    595 1HG  GLN A  37      72.695   7.533  52.971  1.00  0.00           H  
ATOM    596 2HG  GLN A  37      73.543   9.104  53.027  1.00  0.00           H  
ATOM    597 1HE2 GLN A  37      69.822   9.580  53.215  1.00  0.00           H  
ATOM    598 2HE2 GLN A  37      70.958   8.622  54.105  1.00  0.00           H  
ATOM    599  N   ILE A  38      75.466   5.896  53.034  1.00  0.00           N  
ATOM    600  CA  ILE A  38      75.409   4.599  53.708  1.00  0.00           C  
ATOM    601  C   ILE A  38      74.399   4.519  54.846  1.00  0.00           C  
ATOM    602  O   ILE A  38      74.252   3.472  55.479  1.00  0.00           O  
ATOM    603  CB  ILE A  38      76.799   4.231  54.259  1.00  0.00           C  
ATOM    604  CG1 ILE A  38      77.217   5.216  55.353  1.00  0.00           C  
ATOM    605  CG2 ILE A  38      77.826   4.206  53.138  1.00  0.00           C  
ATOM    606  CD1 ILE A  38      78.459   4.800  56.108  1.00  0.00           C  
ATOM    607  H   ILE A  38      76.026   6.635  53.435  1.00  0.00           H  
ATOM    608  HA  ILE A  38      75.107   3.845  52.982  1.00  0.00           H  
ATOM    609  HB  ILE A  38      76.757   3.245  54.722  1.00  0.00           H  
ATOM    610 1HG1 ILE A  38      77.399   6.195  54.910  1.00  0.00           H  
ATOM    611 2HG1 ILE A  38      76.405   5.330  56.072  1.00  0.00           H  
ATOM    612 1HG2 ILE A  38      78.803   3.945  53.545  1.00  0.00           H  
ATOM    613 2HG2 ILE A  38      77.534   3.467  52.393  1.00  0.00           H  
ATOM    614 3HG2 ILE A  38      77.879   5.190  52.672  1.00  0.00           H  
ATOM    615 1HD1 ILE A  38      78.693   5.548  56.866  1.00  0.00           H  
ATOM    616 2HD1 ILE A  38      78.287   3.837  56.589  1.00  0.00           H  
ATOM    617 3HD1 ILE A  38      79.295   4.715  55.414  1.00  0.00           H  
ATOM    618  N   GLY A  39      73.704   5.620  55.112  1.00  0.00           N  
ATOM    619  CA  GLY A  39      72.709   5.612  56.168  1.00  0.00           C  
ATOM    620  C   GLY A  39      72.286   7.007  56.561  1.00  0.00           C  
ATOM    621  O   GLY A  39      72.594   7.974  55.868  1.00  0.00           O  
ATOM    622  H   GLY A  39      73.858   6.469  54.587  1.00  0.00           H  
ATOM    623 1HA  GLY A  39      71.834   5.051  55.839  1.00  0.00           H  
ATOM    624 2HA  GLY A  39      73.110   5.099  57.042  1.00  0.00           H  
ATOM    625  N   ARG A  40      71.556   7.100  57.664  1.00  0.00           N  
ATOM    626  CA  ARG A  40      71.105   8.376  58.191  1.00  0.00           C  
ATOM    627  C   ARG A  40      71.430   8.365  59.677  1.00  0.00           C  
ATOM    628  O   ARG A  40      71.305   7.332  60.343  1.00  0.00           O  
ATOM    629  CB  ARG A  40      69.614   8.586  57.971  1.00  0.00           C  
ATOM    630  CG  ARG A  40      69.188   8.662  56.513  1.00  0.00           C  
ATOM    631  CD  ARG A  40      67.717   8.823  56.379  1.00  0.00           C  
ATOM    632  NE  ARG A  40      67.264  10.109  56.884  1.00  0.00           N  
ATOM    633  CZ  ARG A  40      65.973  10.453  57.052  1.00  0.00           C  
ATOM    634  NH1 ARG A  40      65.020   9.599  56.750  1.00  0.00           N  
ATOM    635  NH2 ARG A  40      65.663  11.650  57.519  1.00  0.00           N  
ATOM    636  H   ARG A  40      71.307   6.251  58.151  1.00  0.00           H  
ATOM    637  HA  ARG A  40      71.637   9.173  57.671  1.00  0.00           H  
ATOM    638 1HB  ARG A  40      69.060   7.771  58.434  1.00  0.00           H  
ATOM    639 2HB  ARG A  40      69.301   9.511  58.454  1.00  0.00           H  
ATOM    640 1HG  ARG A  40      69.671   9.515  56.036  1.00  0.00           H  
ATOM    641 2HG  ARG A  40      69.480   7.745  56.000  1.00  0.00           H  
ATOM    642 1HD  ARG A  40      67.438   8.752  55.328  1.00  0.00           H  
ATOM    643 2HD  ARG A  40      67.212   8.039  56.942  1.00  0.00           H  
ATOM    644  HE  ARG A  40      67.968  10.793  57.127  1.00  0.00           H  
ATOM    645 1HH1 ARG A  40      65.257   8.684  56.393  1.00  0.00           H  
ATOM    646 2HH1 ARG A  40      64.052   9.857  56.876  1.00  0.00           H  
ATOM    647 1HH2 ARG A  40      66.395  12.307  57.751  1.00  0.00           H  
ATOM    648 2HH2 ARG A  40      64.695  11.908  57.645  1.00  0.00           H  
ATOM    649  N   SER A  41      71.864   9.509  60.195  1.00  0.00           N  
ATOM    650  CA  SER A  41      72.233   9.626  61.600  1.00  0.00           C  
ATOM    651  C   SER A  41      71.016   9.560  62.510  1.00  0.00           C  
ATOM    652  O   SER A  41      69.875   9.527  62.036  1.00  0.00           O  
ATOM    653  CB  SER A  41      72.976  10.927  61.835  1.00  0.00           C  
ATOM    654  OG  SER A  41      72.122  12.027  61.681  1.00  0.00           O  
ATOM    655  H   SER A  41      71.940  10.320  59.597  1.00  0.00           H  
ATOM    656  HA  SER A  41      72.890   8.793  61.856  1.00  0.00           H  
ATOM    657 1HB  SER A  41      73.399  10.928  62.839  1.00  0.00           H  
ATOM    658 2HB  SER A  41      73.804  11.005  61.131  1.00  0.00           H  
ATOM    659  HG  SER A  41      71.873  12.295  62.569  1.00  0.00           H  
ATOM    660  N   TYR A  42      71.262   9.541  63.814  1.00  0.00           N  
ATOM    661  CA  TYR A  42      70.180   9.500  64.792  1.00  0.00           C  
ATOM    662  C   TYR A  42      69.213  10.657  64.544  1.00  0.00           C  
ATOM    663  O   TYR A  42      67.988  10.474  64.586  1.00  0.00           O  
ATOM    664  CB  TYR A  42      70.733   9.554  66.218  1.00  0.00           C  
ATOM    665  CG  TYR A  42      69.665   9.532  67.288  1.00  0.00           C  
ATOM    666  CD1 TYR A  42      69.052   8.336  67.632  1.00  0.00           C  
ATOM    667  CD2 TYR A  42      69.298  10.708  67.926  1.00  0.00           C  
ATOM    668  CE1 TYR A  42      68.076   8.316  68.610  1.00  0.00           C  
ATOM    669  CE2 TYR A  42      68.323  10.688  68.904  1.00  0.00           C  
ATOM    670  CZ  TYR A  42      67.713   9.498  69.246  1.00  0.00           C  
ATOM    671  OH  TYR A  42      66.741   9.478  70.220  1.00  0.00           O  
ATOM    672  H   TYR A  42      72.218   9.555  64.139  1.00  0.00           H  
ATOM    673  HA  TYR A  42      69.636   8.563  64.668  1.00  0.00           H  
ATOM    674 1HB  TYR A  42      71.398   8.705  66.383  1.00  0.00           H  
ATOM    675 2HB  TYR A  42      71.323  10.461  66.345  1.00  0.00           H  
ATOM    676  HD1 TYR A  42      69.340   7.412  67.131  1.00  0.00           H  
ATOM    677  HD2 TYR A  42      69.779  11.648  67.656  1.00  0.00           H  
ATOM    678  HE1 TYR A  42      67.595   7.376  68.880  1.00  0.00           H  
ATOM    679  HE2 TYR A  42      68.034  11.612  69.405  1.00  0.00           H  
ATOM    680  HH  TYR A  42      66.423   8.579  70.335  1.00  0.00           H  
ATOM    681  N   GLU A  43      69.766  11.842  64.283  1.00  0.00           N  
ATOM    682  CA  GLU A  43      68.965  13.041  64.045  1.00  0.00           C  
ATOM    683  C   GLU A  43      68.474  13.213  62.606  1.00  0.00           C  
ATOM    684  O   GLU A  43      67.874  14.236  62.272  1.00  0.00           O  
ATOM    685  CB  GLU A  43      69.774  14.277  64.446  1.00  0.00           C  
ATOM    686  CG  GLU A  43      70.130  14.343  65.924  1.00  0.00           C  
ATOM    687  CD  GLU A  43      68.922  14.458  66.812  1.00  0.00           C  
ATOM    688  OE1 GLU A  43      67.988  15.120  66.429  1.00  0.00           O  
ATOM    689  OE2 GLU A  43      68.934  13.882  67.875  1.00  0.00           O  
ATOM    690  H   GLU A  43      70.773  11.909  64.250  1.00  0.00           H  
ATOM    691  HA  GLU A  43      68.067  12.985  64.661  1.00  0.00           H  
ATOM    692 1HB  GLU A  43      70.703  14.304  63.877  1.00  0.00           H  
ATOM    693 2HB  GLU A  43      69.211  15.176  64.197  1.00  0.00           H  
ATOM    694 1HG  GLU A  43      70.681  13.443  66.195  1.00  0.00           H  
ATOM    695 2HG  GLU A  43      70.781  15.199  66.092  1.00  0.00           H  
ATOM    696  N   GLY A  44      68.739  12.227  61.754  1.00  0.00           N  
ATOM    697  CA  GLY A  44      68.242  12.284  60.386  1.00  0.00           C  
ATOM    698  C   GLY A  44      69.090  12.901  59.294  1.00  0.00           C  
ATOM    699  O   GLY A  44      68.576  13.243  58.230  1.00  0.00           O  
ATOM    700  H   GLY A  44      69.286  11.430  62.046  1.00  0.00           H  
ATOM    701 1HA  GLY A  44      68.025  11.275  60.035  1.00  0.00           H  
ATOM    702 2HA  GLY A  44      67.306  12.841  60.362  1.00  0.00           H  
ATOM    703  N   ARG A  45      70.383  13.056  59.535  1.00  0.00           N  
ATOM    704  CA  ARG A  45      71.255  13.620  58.513  1.00  0.00           C  
ATOM    705  C   ARG A  45      71.862  12.486  57.702  1.00  0.00           C  
ATOM    706  O   ARG A  45      72.102  11.394  58.233  1.00  0.00           O  
ATOM    707  CB  ARG A  45      72.360  14.462  59.134  1.00  0.00           C  
ATOM    708  CG  ARG A  45      71.883  15.711  59.858  1.00  0.00           C  
ATOM    709  CD  ARG A  45      73.018  16.490  60.415  1.00  0.00           C  
ATOM    710  NE  ARG A  45      72.564  17.662  61.146  1.00  0.00           N  
ATOM    711  CZ  ARG A  45      72.319  18.864  60.589  1.00  0.00           C  
ATOM    712  NH1 ARG A  45      72.488  19.036  59.297  1.00  0.00           N  
ATOM    713  NH2 ARG A  45      71.908  19.870  61.342  1.00  0.00           N  
ATOM    714  H   ARG A  45      70.778  12.787  60.425  1.00  0.00           H  
ATOM    715  HA  ARG A  45      70.658  14.263  57.866  1.00  0.00           H  
ATOM    716 1HB  ARG A  45      72.918  13.859  59.849  1.00  0.00           H  
ATOM    717 2HB  ARG A  45      73.057  14.777  58.358  1.00  0.00           H  
ATOM    718 1HG  ARG A  45      71.337  16.349  59.162  1.00  0.00           H  
ATOM    719 2HG  ARG A  45      71.225  15.426  60.680  1.00  0.00           H  
ATOM    720 1HD  ARG A  45      73.589  15.862  61.099  1.00  0.00           H  
ATOM    721 2HD  ARG A  45      73.663  16.824  59.604  1.00  0.00           H  
ATOM    722  HE  ARG A  45      72.422  17.568  62.143  1.00  0.00           H  
ATOM    723 1HH1 ARG A  45      72.802  18.267  58.722  1.00  0.00           H  
ATOM    724 2HH1 ARG A  45      72.305  19.937  58.879  1.00  0.00           H  
ATOM    725 1HH2 ARG A  45      71.777  19.737  62.335  1.00  0.00           H  
ATOM    726 2HH2 ARG A  45      71.724  20.770  60.924  1.00  0.00           H  
ATOM    727  N   PRO A  46      72.123  12.718  56.407  1.00  0.00           N  
ATOM    728  CA  PRO A  46      72.718  11.645  55.606  1.00  0.00           C  
ATOM    729  C   PRO A  46      74.171  11.394  56.010  1.00  0.00           C  
ATOM    730  O   PRO A  46      74.873  12.310  56.448  1.00  0.00           O  
ATOM    731  CB  PRO A  46      72.615  12.184  54.176  1.00  0.00           C  
ATOM    732  CG  PRO A  46      72.608  13.665  54.343  1.00  0.00           C  
ATOM    733  CD  PRO A  46      71.872  13.892  55.637  1.00  0.00           C  
ATOM    734  HA  PRO A  46      72.120  10.730  55.726  1.00  0.00           H  
ATOM    735 1HB  PRO A  46      73.465  11.826  53.577  1.00  0.00           H  
ATOM    736 2HB  PRO A  46      71.701  11.804  53.695  1.00  0.00           H  
ATOM    737 1HG  PRO A  46      73.638  14.050  54.368  1.00  0.00           H  
ATOM    738 2HG  PRO A  46      72.112  14.142  53.484  1.00  0.00           H  
ATOM    739 1HD  PRO A  46      72.285  14.777  56.144  1.00  0.00           H  
ATOM    740 2HD  PRO A  46      70.800  14.029  55.430  1.00  0.00           H  
ATOM    741  N   ILE A  47      74.594  10.137  55.901  1.00  0.00           N  
ATOM    742  CA  ILE A  47      75.966   9.732  56.215  1.00  0.00           C  
ATOM    743  C   ILE A  47      76.564   9.378  54.860  1.00  0.00           C  
ATOM    744  O   ILE A  47      76.044   8.513  54.150  1.00  0.00           O  
ATOM    745  CB  ILE A  47      76.034   8.537  57.183  1.00  0.00           C  
ATOM    746  CG1 ILE A  47      75.361   8.889  58.513  1.00  0.00           C  
ATOM    747  CG2 ILE A  47      77.478   8.116  57.408  1.00  0.00           C  
ATOM    748  CD1 ILE A  47      75.184   7.707  59.439  1.00  0.00           C  
ATOM    749  H   ILE A  47      73.934   9.439  55.588  1.00  0.00           H  
ATOM    750  HA  ILE A  47      76.472  10.569  56.694  1.00  0.00           H  
ATOM    751  HB  ILE A  47      75.481   7.697  56.764  1.00  0.00           H  
ATOM    752 1HG1 ILE A  47      75.953   9.643  59.031  1.00  0.00           H  
ATOM    753 2HG1 ILE A  47      74.379   9.320  58.321  1.00  0.00           H  
ATOM    754 1HG2 ILE A  47      77.507   7.271  58.096  1.00  0.00           H  
ATOM    755 2HG2 ILE A  47      77.924   7.826  56.458  1.00  0.00           H  
ATOM    756 3HG2 ILE A  47      78.038   8.949  57.833  1.00  0.00           H  
ATOM    757 1HD1 ILE A  47      74.701   8.035  60.360  1.00  0.00           H  
ATOM    758 2HD1 ILE A  47      74.564   6.953  58.953  1.00  0.00           H  
ATOM    759 3HD1 ILE A  47      76.158   7.280  59.674  1.00  0.00           H  
ATOM    760  N   TYR A  48      77.664  10.037  54.501  1.00  0.00           N  
ATOM    761  CA  TYR A  48      78.270   9.845  53.193  1.00  0.00           C  
ATOM    762  C   TYR A  48      79.693   9.313  53.159  1.00  0.00           C  
ATOM    763  O   TYR A  48      80.534   9.668  53.986  1.00  0.00           O  
ATOM    764  CB  TYR A  48      78.222  11.171  52.430  1.00  0.00           C  
ATOM    765  CG  TYR A  48      76.819  11.647  52.122  1.00  0.00           C  
ATOM    766  CD1 TYR A  48      76.379  12.869  52.610  1.00  0.00           C  
ATOM    767  CD2 TYR A  48      75.974  10.862  51.352  1.00  0.00           C  
ATOM    768  CE1 TYR A  48      75.098  13.304  52.329  1.00  0.00           C  
ATOM    769  CE2 TYR A  48      74.693  11.297  51.071  1.00  0.00           C  
ATOM    770  CZ  TYR A  48      74.255  12.513  51.556  1.00  0.00           C  
ATOM    771  OH  TYR A  48      72.980  12.946  51.276  1.00  0.00           O  
ATOM    772  H   TYR A  48      78.088  10.685  55.150  1.00  0.00           H  
ATOM    773  HA  TYR A  48      77.695   9.093  52.652  1.00  0.00           H  
ATOM    774 1HB  TYR A  48      78.724  11.945  53.012  1.00  0.00           H  
ATOM    775 2HB  TYR A  48      78.760  11.068  51.489  1.00  0.00           H  
ATOM    776  HD1 TYR A  48      77.044  13.485  53.215  1.00  0.00           H  
ATOM    777  HD2 TYR A  48      76.320   9.902  50.970  1.00  0.00           H  
ATOM    778  HE1 TYR A  48      74.752  14.263  52.712  1.00  0.00           H  
ATOM    779  HE2 TYR A  48      74.028  10.680  50.466  1.00  0.00           H  
ATOM    780  HH  TYR A  48      72.531  12.290  50.737  1.00  0.00           H  
ATOM    781  N   VAL A  49      79.944   8.471  52.166  1.00  0.00           N  
ATOM    782  CA  VAL A  49      81.262   7.915  51.915  1.00  0.00           C  
ATOM    783  C   VAL A  49      81.612   8.269  50.470  1.00  0.00           C  
ATOM    784  O   VAL A  49      80.773   8.128  49.575  1.00  0.00           O  
ATOM    785  CB  VAL A  49      81.278   6.389  52.120  1.00  0.00           C  
ATOM    786  CG1 VAL A  49      80.270   5.717  51.201  1.00  0.00           C  
ATOM    787  CG2 VAL A  49      82.678   5.848  51.872  1.00  0.00           C  
ATOM    788  H   VAL A  49      79.177   8.211  51.562  1.00  0.00           H  
ATOM    789  HA  VAL A  49      81.965   8.360  52.620  1.00  0.00           H  
ATOM    790  HB  VAL A  49      80.978   6.166  53.144  1.00  0.00           H  
ATOM    791 1HG1 VAL A  49      80.294   4.638  51.359  1.00  0.00           H  
ATOM    792 2HG1 VAL A  49      79.270   6.092  51.421  1.00  0.00           H  
ATOM    793 3HG1 VAL A  49      80.520   5.936  50.163  1.00  0.00           H  
ATOM    794 1HG2 VAL A  49      82.683   4.768  52.019  1.00  0.00           H  
ATOM    795 2HG2 VAL A  49      82.980   6.076  50.849  1.00  0.00           H  
ATOM    796 3HG2 VAL A  49      83.377   6.312  52.569  1.00  0.00           H  
ATOM    797  N   LEU A  50      82.824   8.770  50.249  1.00  0.00           N  
ATOM    798  CA  LEU A  50      83.282   9.076  48.899  1.00  0.00           C  
ATOM    799  C   LEU A  50      84.008   7.849  48.377  1.00  0.00           C  
ATOM    800  O   LEU A  50      84.830   7.260  49.083  1.00  0.00           O  
ATOM    801  CB  LEU A  50      84.210  10.297  48.888  1.00  0.00           C  
ATOM    802  CG  LEU A  50      83.588  11.610  49.382  1.00  0.00           C  
ATOM    803  CD1 LEU A  50      84.650  12.701  49.396  1.00  0.00           C  
ATOM    804  CD2 LEU A  50      82.423  11.991  48.482  1.00  0.00           C  
ATOM    805  H   LEU A  50      83.442   8.943  51.029  1.00  0.00           H  
ATOM    806  HA  LEU A  50      82.413   9.303  48.282  1.00  0.00           H  
ATOM    807 1HB  LEU A  50      85.074  10.083  49.515  1.00  0.00           H  
ATOM    808 2HB  LEU A  50      84.559  10.459  47.868  1.00  0.00           H  
ATOM    809  HG  LEU A  50      83.230  11.480  50.404  1.00  0.00           H  
ATOM    810 1HD1 LEU A  50      84.208  13.634  49.748  1.00  0.00           H  
ATOM    811 2HD1 LEU A  50      85.462  12.411  50.063  1.00  0.00           H  
ATOM    812 3HD1 LEU A  50      85.039  12.842  48.388  1.00  0.00           H  
ATOM    813 1HD2 LEU A  50      81.981  12.923  48.834  1.00  0.00           H  
ATOM    814 2HD2 LEU A  50      82.780  12.122  47.460  1.00  0.00           H  
ATOM    815 3HD2 LEU A  50      81.672  11.201  48.505  1.00  0.00           H  
ATOM    816  N   LYS A  51      83.688   7.446  47.149  1.00  0.00           N  
ATOM    817  CA  LYS A  51      84.350   6.303  46.545  1.00  0.00           C  
ATOM    818  C   LYS A  51      85.244   6.807  45.426  1.00  0.00           C  
ATOM    819  O   LYS A  51      84.774   7.511  44.533  1.00  0.00           O  
ATOM    820  CB  LYS A  51      83.335   5.288  46.016  1.00  0.00           C  
ATOM    821  CG  LYS A  51      83.956   4.046  45.390  1.00  0.00           C  
ATOM    822  CD  LYS A  51      82.886   3.071  44.920  1.00  0.00           C  
ATOM    823  CE  LYS A  51      83.504   1.841  44.272  1.00  0.00           C  
ATOM    824  NZ  LYS A  51      82.469   0.878  43.808  1.00  0.00           N  
ATOM    825  H   LYS A  51      82.977   7.936  46.625  1.00  0.00           H  
ATOM    826  HA  LYS A  51      84.958   5.813  47.306  1.00  0.00           H  
ATOM    827 1HB  LYS A  51      82.687   4.964  46.830  1.00  0.00           H  
ATOM    828 2HB  LYS A  51      82.704   5.762  45.264  1.00  0.00           H  
ATOM    829 1HG  LYS A  51      84.570   4.337  44.537  1.00  0.00           H  
ATOM    830 2HG  LYS A  51      84.593   3.550  46.121  1.00  0.00           H  
ATOM    831 1HD  LYS A  51      82.280   2.758  45.772  1.00  0.00           H  
ATOM    832 2HD  LYS A  51      82.237   3.564  44.196  1.00  0.00           H  
ATOM    833 1HE  LYS A  51      84.109   2.144  43.419  1.00  0.00           H  
ATOM    834 2HE  LYS A  51      84.153   1.339  44.990  1.00  0.00           H  
ATOM    835 1HZ  LYS A  51      82.919   0.077  43.386  1.00  0.00           H  
ATOM    836 2HZ  LYS A  51      81.913   0.574  44.595  1.00  0.00           H  
ATOM    837 3HZ  LYS A  51      81.872   1.326  43.128  1.00  0.00           H  
ATOM    838  N   PHE A  52      86.529   6.472  45.496  1.00  0.00           N  
ATOM    839  CA  PHE A  52      87.485   6.852  44.461  1.00  0.00           C  
ATOM    840  C   PHE A  52      87.829   5.549  43.743  1.00  0.00           C  
ATOM    841  O   PHE A  52      88.299   4.590  44.360  1.00  0.00           O  
ATOM    842  CB  PHE A  52      88.736   7.510  45.046  1.00  0.00           C  
ATOM    843  CG  PHE A  52      88.475   8.839  45.696  1.00  0.00           C  
ATOM    844  CD1 PHE A  52      87.782   8.916  46.895  1.00  0.00           C  
ATOM    845  CD2 PHE A  52      88.921  10.014  45.109  1.00  0.00           C  
ATOM    846  CE1 PHE A  52      87.541  10.138  47.493  1.00  0.00           C  
ATOM    847  CE2 PHE A  52      88.682  11.236  45.706  1.00  0.00           C  
ATOM    848  CZ  PHE A  52      87.991  11.298  46.900  1.00  0.00           C  
ATOM    849  H   PHE A  52      86.851   5.938  46.291  1.00  0.00           H  
ATOM    850  HA  PHE A  52      87.007   7.574  43.797  1.00  0.00           H  
ATOM    851 1HB  PHE A  52      89.181   6.849  45.789  1.00  0.00           H  
ATOM    852 2HB  PHE A  52      89.473   7.656  44.256  1.00  0.00           H  
ATOM    853  HD1 PHE A  52      87.428   7.999  47.365  1.00  0.00           H  
ATOM    854  HD2 PHE A  52      89.466   9.965  44.166  1.00  0.00           H  
ATOM    855  HE1 PHE A  52      86.996  10.185  48.435  1.00  0.00           H  
ATOM    856  HE2 PHE A  52      89.038  12.152  45.235  1.00  0.00           H  
ATOM    857  HZ  PHE A  52      87.801  12.262  47.370  1.00  0.00           H  
ATOM    858  N   SER A  53      87.593   5.516  42.436  1.00  0.00           N  
ATOM    859  CA  SER A  53      87.832   4.301  41.673  1.00  0.00           C  
ATOM    860  C   SER A  53      88.087   4.589  40.200  1.00  0.00           C  
ATOM    861  O   SER A  53      87.524   5.526  39.635  1.00  0.00           O  
ATOM    862  CB  SER A  53      86.647   3.365  41.812  1.00  0.00           C  
ATOM    863  OG  SER A  53      86.847   2.189  41.076  1.00  0.00           O  
ATOM    864  H   SER A  53      87.245   6.336  41.960  1.00  0.00           H  
ATOM    865  HA  SER A  53      88.720   3.810  42.073  1.00  0.00           H  
ATOM    866 1HB  SER A  53      86.499   3.119  42.863  1.00  0.00           H  
ATOM    867 2HB  SER A  53      85.745   3.866  41.463  1.00  0.00           H  
ATOM    868  HG  SER A  53      87.418   1.635  41.614  1.00  0.00           H  
ATOM    869  N   THR A  54      88.937   3.768  39.592  1.00  0.00           N  
ATOM    870  CA  THR A  54      89.257   3.905  38.177  1.00  0.00           C  
ATOM    871  C   THR A  54      88.568   2.802  37.378  1.00  0.00           C  
ATOM    872  O   THR A  54      88.747   2.700  36.162  1.00  0.00           O  
ATOM    873  CB  THR A  54      90.777   3.858  37.938  1.00  0.00           C  
ATOM    874  OG1 THR A  54      91.297   2.602  38.395  1.00  0.00           O  
ATOM    875  CG2 THR A  54      91.470   4.989  38.681  1.00  0.00           C  
ATOM    876  H   THR A  54      89.373   3.029  40.126  1.00  0.00           H  
ATOM    877  HA  THR A  54      88.888   4.871  37.831  1.00  0.00           H  
ATOM    878  HB  THR A  54      90.981   3.953  36.871  1.00  0.00           H  
ATOM    879  HG1 THR A  54      91.695   2.717  39.261  1.00  0.00           H  
ATOM    880 1HG2 THR A  54      92.544   4.940  38.500  1.00  0.00           H  
ATOM    881 2HG2 THR A  54      91.086   5.946  38.328  1.00  0.00           H  
ATOM    882 3HG2 THR A  54      91.278   4.894  39.749  1.00  0.00           H  
ATOM    883  N   GLY A  55      87.783   1.976  38.065  1.00  0.00           N  
ATOM    884  CA  GLY A  55      87.079   0.904  37.383  1.00  0.00           C  
ATOM    885  C   GLY A  55      86.893  -0.365  38.189  1.00  0.00           C  
ATOM    886  O   GLY A  55      87.037  -0.375  39.414  1.00  0.00           O  
ATOM    887  H   GLY A  55      87.668   2.084  39.063  1.00  0.00           H  
ATOM    888 1HA  GLY A  55      86.090   1.251  37.084  1.00  0.00           H  
ATOM    889 2HA  GLY A  55      87.615   0.639  36.472  1.00  0.00           H  
ATOM    890  N   GLY A  56      86.562  -1.444  37.482  1.00  0.00           N  
ATOM    891  CA  GLY A  56      86.349  -2.728  38.120  1.00  0.00           C  
ATOM    892  C   GLY A  56      85.030  -2.820  38.859  1.00  0.00           C  
ATOM    893  O   GLY A  56      84.183  -1.930  38.771  1.00  0.00           O  
ATOM    894  H   GLY A  56      86.457  -1.369  36.480  1.00  0.00           H  
ATOM    895 1HA  GLY A  56      86.382  -3.517  37.369  1.00  0.00           H  
ATOM    896 2HA  GLY A  56      87.156  -2.922  38.825  1.00  0.00           H  
ATOM    897  N   SER A  57      84.862  -3.914  39.593  1.00  0.00           N  
ATOM    898  CA  SER A  57      83.660  -4.147  40.381  1.00  0.00           C  
ATOM    899  C   SER A  57      84.095  -4.822  41.676  1.00  0.00           C  
ATOM    900  O   SER A  57      84.614  -5.940  41.661  1.00  0.00           O  
ATOM    901  CB  SER A  57      82.669  -5.012  39.628  1.00  0.00           C  
ATOM    902  OG  SER A  57      81.531  -5.267  40.405  1.00  0.00           O  
ATOM    903  H   SER A  57      85.598  -4.606  39.601  1.00  0.00           H  
ATOM    904  HA  SER A  57      83.188  -3.185  40.585  1.00  0.00           H  
ATOM    905 1HB  SER A  57      82.377  -4.512  38.705  1.00  0.00           H  
ATOM    906 2HB  SER A  57      83.143  -5.954  39.353  1.00  0.00           H  
ATOM    907  HG  SER A  57      81.516  -4.586  41.082  1.00  0.00           H  
ATOM    908  N   ASN A  58      83.897  -4.136  42.795  1.00  0.00           N  
ATOM    909  CA  ASN A  58      84.288  -4.682  44.088  1.00  0.00           C  
ATOM    910  C   ASN A  58      85.794  -4.902  44.169  1.00  0.00           C  
ATOM    911  O   ASN A  58      86.254  -5.881  44.760  1.00  0.00           O  
ATOM    912  CB  ASN A  58      83.545  -5.976  44.365  1.00  0.00           C  
ATOM    913  CG  ASN A  58      82.060  -5.775  44.485  1.00  0.00           C  
ATOM    914  OD1 ASN A  58      81.597  -4.711  44.912  1.00  0.00           O  
ATOM    915  ND2 ASN A  58      81.303  -6.777  44.117  1.00  0.00           N  
ATOM    916  H   ASN A  58      83.470  -3.222  42.756  1.00  0.00           H  
ATOM    917  HA  ASN A  58      84.029  -3.958  44.862  1.00  0.00           H  
ATOM    918 1HB  ASN A  58      83.739  -6.687  43.561  1.00  0.00           H  
ATOM    919 2HB  ASN A  58      83.916  -6.418  45.290  1.00  0.00           H  
ATOM    920 1HD2 ASN A  58      80.307  -6.700  44.175  1.00  0.00           H  
ATOM    921 2HD2 ASN A  58      81.720  -7.619  43.777  1.00  0.00           H  
ATOM    922  N   ARG A  59      86.562  -4.001  43.566  1.00  0.00           N  
ATOM    923  CA  ARG A  59      88.013  -4.114  43.609  1.00  0.00           C  
ATOM    924  C   ARG A  59      88.481  -4.080  45.053  1.00  0.00           C  
ATOM    925  O   ARG A  59      87.782  -3.552  45.924  1.00  0.00           O  
ATOM    926  CB  ARG A  59      88.674  -2.988  42.828  1.00  0.00           C  
ATOM    927  CG  ARG A  59      88.329  -2.948  41.348  1.00  0.00           C  
ATOM    928  CD  ARG A  59      88.872  -4.127  40.626  1.00  0.00           C  
ATOM    929  NE  ARG A  59      90.324  -4.176  40.682  1.00  0.00           N  
ATOM    930  CZ  ARG A  59      91.074  -5.194  40.214  1.00  0.00           C  
ATOM    931  NH1 ARG A  59      90.495  -6.236  39.660  1.00  0.00           N  
ATOM    932  NH2 ARG A  59      92.391  -5.143  40.312  1.00  0.00           N  
ATOM    933  H   ARG A  59      86.143  -3.227  43.071  1.00  0.00           H  
ATOM    934  HA  ARG A  59      88.300  -5.062  43.153  1.00  0.00           H  
ATOM    935 1HB  ARG A  59      88.387  -2.030  43.259  1.00  0.00           H  
ATOM    936 2HB  ARG A  59      89.757  -3.074  42.912  1.00  0.00           H  
ATOM    937 1HG  ARG A  59      87.246  -2.941  41.226  1.00  0.00           H  
ATOM    938 2HG  ARG A  59      88.751  -2.048  40.900  1.00  0.00           H  
ATOM    939 1HD  ARG A  59      88.482  -5.040  41.075  1.00  0.00           H  
ATOM    940 2HD  ARG A  59      88.573  -4.082  39.579  1.00  0.00           H  
ATOM    941  HE  ARG A  59      90.805  -3.392  41.101  1.00  0.00           H  
ATOM    942 1HH1 ARG A  59      89.488  -6.274  39.585  1.00  0.00           H  
ATOM    943 2HH1 ARG A  59      91.057  -6.998  39.310  1.00  0.00           H  
ATOM    944 1HH2 ARG A  59      92.836  -4.342  40.738  1.00  0.00           H  
ATOM    945 2HH2 ARG A  59      92.952  -5.905  39.962  1.00  0.00           H  
ATOM    946  N   PRO A  60      89.664  -4.654  45.331  1.00  0.00           N  
ATOM    947  CA  PRO A  60      90.180  -4.640  46.701  1.00  0.00           C  
ATOM    948  C   PRO A  60      90.187  -3.170  47.098  1.00  0.00           C  
ATOM    949  O   PRO A  60      90.493  -2.310  46.275  1.00  0.00           O  
ATOM    950  CB  PRO A  60      91.589  -5.232  46.593  1.00  0.00           C  
ATOM    951  CG  PRO A  60      91.959  -5.037  45.163  1.00  0.00           C  
ATOM    952  CD  PRO A  60      90.655  -5.151  44.419  1.00  0.00           C  
ATOM    953  HA  PRO A  60      89.546  -5.280  47.333  1.00  0.00           H  
ATOM    954 1HB  PRO A  60      92.269  -4.714  47.285  1.00  0.00           H  
ATOM    955 2HB  PRO A  60      91.575  -6.292  46.890  1.00  0.00           H  
ATOM    956 1HG  PRO A  60      92.441  -4.058  45.026  1.00  0.00           H  
ATOM    957 2HG  PRO A  60      92.691  -5.797  44.853  1.00  0.00           H  
ATOM    958 1HD  PRO A  60      90.687  -4.513  43.524  1.00  0.00           H  
ATOM    959 2HD  PRO A  60      90.481  -6.201  44.142  1.00  0.00           H  
ATOM    960  N   ALA A  61      89.857  -2.872  48.346  1.00  0.00           N  
ATOM    961  CA  ALA A  61      89.771  -1.478  48.737  1.00  0.00           C  
ATOM    962  C   ALA A  61      90.388  -1.073  50.054  1.00  0.00           C  
ATOM    963  O   ALA A  61      90.595  -1.887  50.951  1.00  0.00           O  
ATOM    964  CB  ALA A  61      88.305  -1.068  48.743  1.00  0.00           C  
ATOM    965  H   ALA A  61      89.664  -3.588  49.032  1.00  0.00           H  
ATOM    966  HA  ALA A  61      90.316  -0.886  48.002  1.00  0.00           H  
ATOM    967 1HB  ALA A  61      88.221  -0.022  49.036  1.00  0.00           H  
ATOM    968 2HB  ALA A  61      87.886  -1.202  47.746  1.00  0.00           H  
ATOM    969 3HB  ALA A  61      87.758  -1.688  49.452  1.00  0.00           H  
ATOM    970  N   ILE A  62      90.660   0.226  50.137  1.00  0.00           N  
ATOM    971  CA  ILE A  62      91.203   0.855  51.327  1.00  0.00           C  
ATOM    972  C   ILE A  62      90.070   1.720  51.883  1.00  0.00           C  
ATOM    973  O   ILE A  62      89.484   2.512  51.144  1.00  0.00           O  
ATOM    974  CB  ILE A  62      92.451   1.704  51.023  1.00  0.00           C  
ATOM    975  CG1 ILE A  62      93.559   0.830  50.429  1.00  0.00           C  
ATOM    976  CG2 ILE A  62      92.938   2.404  52.282  1.00  0.00           C  
ATOM    977  CD1 ILE A  62      93.489   0.692  48.925  1.00  0.00           C  
ATOM    978  H   ILE A  62      90.474   0.793  49.322  1.00  0.00           H  
ATOM    979  HA  ILE A  62      91.495   0.074  52.028  1.00  0.00           H  
ATOM    980  HB  ILE A  62      92.206   2.455  50.272  1.00  0.00           H  
ATOM    981 1HG1 ILE A  62      94.531   1.249  50.688  1.00  0.00           H  
ATOM    982 2HG1 ILE A  62      93.508  -0.169  50.865  1.00  0.00           H  
ATOM    983 1HG2 ILE A  62      93.821   2.999  52.049  1.00  0.00           H  
ATOM    984 2HG2 ILE A  62      92.152   3.055  52.663  1.00  0.00           H  
ATOM    985 3HG2 ILE A  62      93.191   1.660  53.037  1.00  0.00           H  
ATOM    986 1HD1 ILE A  62      94.306   0.058  48.579  1.00  0.00           H  
ATOM    987 2HD1 ILE A  62      92.536   0.241  48.645  1.00  0.00           H  
ATOM    988 3HD1 ILE A  62      93.573   1.676  48.466  1.00  0.00           H  
ATOM    989  N   TRP A  63      89.753   1.548  53.164  1.00  0.00           N  
ATOM    990  CA  TRP A  63      88.731   2.356  53.831  1.00  0.00           C  
ATOM    991  C   TRP A  63      89.428   3.310  54.785  1.00  0.00           C  
ATOM    992  O   TRP A  63      90.333   2.912  55.519  1.00  0.00           O  
ATOM    993  CB  TRP A  63      87.736   1.479  54.594  1.00  0.00           C  
ATOM    994  CG  TRP A  63      86.665   2.258  55.294  1.00  0.00           C  
ATOM    995  CD1 TRP A  63      86.658   2.642  56.601  1.00  0.00           C  
ATOM    996  CD2 TRP A  63      85.431   2.757  54.723  1.00  0.00           C  
ATOM    997  NE1 TRP A  63      85.510   3.340  56.884  1.00  0.00           N  
ATOM    998  CE2 TRP A  63      84.749   3.422  55.745  1.00  0.00           C  
ATOM    999  CE3 TRP A  63      84.860   2.695  53.446  1.00  0.00           C  
ATOM   1000  CZ2 TRP A  63      83.517   4.023  55.536  1.00  0.00           C  
ATOM   1001  CZ3 TRP A  63      83.626   3.298  53.235  1.00  0.00           C  
ATOM   1002  CH2 TRP A  63      82.973   3.946  54.253  1.00  0.00           C  
ATOM   1003  H   TRP A  63      90.237   0.834  53.690  1.00  0.00           H  
ATOM   1004  HA  TRP A  63      88.182   2.913  53.073  1.00  0.00           H  
ATOM   1005 1HB  TRP A  63      87.259   0.784  53.902  1.00  0.00           H  
ATOM   1006 2HB  TRP A  63      88.270   0.886  55.336  1.00  0.00           H  
ATOM   1007  HD1 TRP A  63      87.448   2.425  57.318  1.00  0.00           H  
ATOM   1008  HE1 TRP A  63      85.265   3.730  57.782  1.00  0.00           H  
ATOM   1009  HE3 TRP A  63      85.376   2.184  52.633  1.00  0.00           H  
ATOM   1010  HZ2 TRP A  63      82.983   4.541  56.332  1.00  0.00           H  
ATOM   1011  HZ3 TRP A  63      83.188   3.244  52.238  1.00  0.00           H  
ATOM   1012  HH2 TRP A  63      82.006   4.409  54.053  1.00  0.00           H  
ATOM   1013  N   ILE A  64      89.000   4.567  54.772  1.00  0.00           N  
ATOM   1014  CA  ILE A  64      89.560   5.565  55.675  1.00  0.00           C  
ATOM   1015  C   ILE A  64      88.409   6.377  56.245  1.00  0.00           C  
ATOM   1016  O   ILE A  64      87.558   6.843  55.488  1.00  0.00           O  
ATOM   1017  CB  ILE A  64      90.562   6.489  54.959  1.00  0.00           C  
ATOM   1018  CG1 ILE A  64      91.715   5.672  54.370  1.00  0.00           C  
ATOM   1019  CG2 ILE A  64      91.089   7.546  55.916  1.00  0.00           C  
ATOM   1020  CD1 ILE A  64      92.638   6.472  53.479  1.00  0.00           C  
ATOM   1021  H   ILE A  64      88.273   4.841  54.126  1.00  0.00           H  
ATOM   1022  HA  ILE A  64      90.091   5.049  56.474  1.00  0.00           H  
ATOM   1023  HB  ILE A  64      90.067   6.983  54.123  1.00  0.00           H  
ATOM   1024 1HG1 ILE A  64      92.307   5.244  55.178  1.00  0.00           H  
ATOM   1025 2HG1 ILE A  64      91.313   4.843  53.786  1.00  0.00           H  
ATOM   1026 1HG2 ILE A  64      91.796   8.190  55.394  1.00  0.00           H  
ATOM   1027 2HG2 ILE A  64      90.259   8.146  56.289  1.00  0.00           H  
ATOM   1028 3HG2 ILE A  64      91.591   7.061  56.754  1.00  0.00           H  
ATOM   1029 1HD1 ILE A  64      93.429   5.825  53.100  1.00  0.00           H  
ATOM   1030 2HD1 ILE A  64      92.071   6.881  52.642  1.00  0.00           H  
ATOM   1031 3HD1 ILE A  64      93.080   7.286  54.052  1.00  0.00           H  
ATOM   1032  N   ASP A  65      88.343   6.517  57.569  1.00  0.00           N  
ATOM   1033  CA  ASP A  65      87.303   7.363  58.140  1.00  0.00           C  
ATOM   1034  C   ASP A  65      87.925   8.398  59.049  1.00  0.00           C  
ATOM   1035  O   ASP A  65      88.966   8.161  59.656  1.00  0.00           O  
ATOM   1036  CB  ASP A  65      86.283   6.530  58.920  1.00  0.00           C  
ATOM   1037  CG  ASP A  65      86.887   5.842  60.137  1.00  0.00           C  
ATOM   1038  OD1 ASP A  65      87.330   6.531  61.026  1.00  0.00           O  
ATOM   1039  OD2 ASP A  65      86.899   4.635  60.167  1.00  0.00           O  
ATOM   1040  H   ASP A  65      88.994   6.053  58.186  1.00  0.00           H  
ATOM   1041  HA  ASP A  65      86.783   7.869  57.326  1.00  0.00           H  
ATOM   1042 1HB  ASP A  65      85.467   7.172  59.252  1.00  0.00           H  
ATOM   1043 2HB  ASP A  65      85.857   5.770  58.266  1.00  0.00           H  
ATOM   1044  N   LEU A  66      87.307   9.572  59.079  1.00  0.00           N  
ATOM   1045  CA  LEU A  66      87.741  10.653  59.950  1.00  0.00           C  
ATOM   1046  C   LEU A  66      86.513  11.160  60.702  1.00  0.00           C  
ATOM   1047  O   LEU A  66      85.381  10.899  60.304  1.00  0.00           O  
ATOM   1048  CB  LEU A  66      88.390  11.786  59.145  1.00  0.00           C  
ATOM   1049  CG  LEU A  66      89.713  11.436  58.451  1.00  0.00           C  
ATOM   1050  CD1 LEU A  66      89.426  10.824  57.087  1.00  0.00           C  
ATOM   1051  CD2 LEU A  66      90.564  12.690  58.320  1.00  0.00           C  
ATOM   1052  H   LEU A  66      86.510   9.716  58.476  1.00  0.00           H  
ATOM   1053  HA  LEU A  66      88.481  10.260  60.646  1.00  0.00           H  
ATOM   1054 1HB  LEU A  66      87.690  12.111  58.377  1.00  0.00           H  
ATOM   1055 2HB  LEU A  66      88.578  12.625  59.814  1.00  0.00           H  
ATOM   1056  HG  LEU A  66      90.249  10.694  59.044  1.00  0.00           H  
ATOM   1057 1HD1 LEU A  66      90.366  10.575  56.595  1.00  0.00           H  
ATOM   1058 2HD1 LEU A  66      88.832   9.918  57.213  1.00  0.00           H  
ATOM   1059 3HD1 LEU A  66      88.874  11.538  56.477  1.00  0.00           H  
ATOM   1060 1HD2 LEU A  66      91.505  12.441  57.828  1.00  0.00           H  
ATOM   1061 2HD2 LEU A  66      90.029  13.432  57.726  1.00  0.00           H  
ATOM   1062 3HD2 LEU A  66      90.769  13.097  59.310  1.00  0.00           H  
ATOM   1063  N   GLY A  67      86.735  11.847  61.815  1.00  0.00           N  
ATOM   1064  CA  GLY A  67      85.619  12.408  62.555  1.00  0.00           C  
ATOM   1065  C   GLY A  67      84.636  11.499  63.270  1.00  0.00           C  
ATOM   1066  O   GLY A  67      83.512  11.921  63.552  1.00  0.00           O  
ATOM   1067  H   GLY A  67      87.674  11.988  62.159  1.00  0.00           H  
ATOM   1068 1HA  GLY A  67      85.995  13.075  63.331  1.00  0.00           H  
ATOM   1069 2HA  GLY A  67      85.004  13.009  61.886  1.00  0.00           H  
ATOM   1070  N   ILE A  68      85.013  10.261  63.573  1.00  0.00           N  
ATOM   1071  CA  ILE A  68      84.074   9.421  64.304  1.00  0.00           C  
ATOM   1072  C   ILE A  68      83.792  10.114  65.650  1.00  0.00           C  
ATOM   1073  O   ILE A  68      82.687  10.021  66.177  1.00  0.00           O  
ATOM   1074  CB  ILE A  68      84.631   8.003  64.527  1.00  0.00           C  
ATOM   1075  CG1 ILE A  68      83.513   7.054  64.967  1.00  0.00           C  
ATOM   1076  CG2 ILE A  68      85.750   8.027  65.557  1.00  0.00           C  
ATOM   1077  CD1 ILE A  68      83.905   5.594  64.937  1.00  0.00           C  
ATOM   1078  H   ILE A  68      85.915   9.885  63.319  1.00  0.00           H  
ATOM   1079  HA  ILE A  68      83.159   9.336  63.719  1.00  0.00           H  
ATOM   1080  HB  ILE A  68      85.023   7.614  63.588  1.00  0.00           H  
ATOM   1081 1HG1 ILE A  68      83.203   7.303  65.981  1.00  0.00           H  
ATOM   1082 2HG1 ILE A  68      82.647   7.186  64.319  1.00  0.00           H  
ATOM   1083 1HG2 ILE A  68      86.132   7.017  65.703  1.00  0.00           H  
ATOM   1084 2HG2 ILE A  68      86.554   8.671  65.205  1.00  0.00           H  
ATOM   1085 3HG2 ILE A  68      85.366   8.410  66.503  1.00  0.00           H  
ATOM   1086 1HD1 ILE A  68      83.062   4.984  65.262  1.00  0.00           H  
ATOM   1087 2HD1 ILE A  68      84.186   5.313  63.922  1.00  0.00           H  
ATOM   1088 3HD1 ILE A  68      84.749   5.430  65.606  1.00  0.00           H  
ATOM   1089  N   HIS A  69      84.791  10.817  66.190  1.00  0.00           N  
ATOM   1090  CA  HIS A  69      84.636  11.605  67.423  1.00  0.00           C  
ATOM   1091  C   HIS A  69      84.603  13.037  66.891  1.00  0.00           C  
ATOM   1092  O   HIS A  69      85.590  13.542  66.359  1.00  0.00           O  
ATOM   1093  CB  HIS A  69      85.778  11.395  68.423  1.00  0.00           C  
ATOM   1094  CG  HIS A  69      85.873   9.994  68.942  1.00  0.00           C  
ATOM   1095  ND1 HIS A  69      86.964   9.537  69.652  1.00  0.00           N  
ATOM   1096  CD2 HIS A  69      85.016   8.951  68.855  1.00  0.00           C  
ATOM   1097  CE1 HIS A  69      86.771   8.271  69.979  1.00  0.00           C  
ATOM   1098  NE2 HIS A  69      85.598   7.892  69.507  1.00  0.00           N  
ATOM   1099  H   HIS A  69      85.688  10.801  65.726  1.00  0.00           H  
ATOM   1100  HA  HIS A  69      83.717  11.311  67.930  1.00  0.00           H  
ATOM   1101 1HB  HIS A  69      86.727  11.650  67.950  1.00  0.00           H  
ATOM   1102 2HB  HIS A  69      85.645  12.066  69.272  1.00  0.00           H  
ATOM   1103  HD1 HIS A  69      87.745  10.084  69.954  1.00  0.00           H  
ATOM   1104  HD2 HIS A  69      84.035   8.835  68.392  1.00  0.00           H  
ATOM   1105  HE1 HIS A  69      87.524   7.724  70.547  1.00  0.00           H  
ATOM   1106  N   SER A  70      83.463  13.690  67.053  1.00  0.00           N  
ATOM   1107  CA  SER A  70      83.262  14.997  66.451  1.00  0.00           C  
ATOM   1108  C   SER A  70      84.216  16.133  66.773  1.00  0.00           C  
ATOM   1109  O   SER A  70      84.516  16.933  65.884  1.00  0.00           O  
ATOM   1110  CB  SER A  70      81.862  15.456  66.809  1.00  0.00           C  
ATOM   1111  OG  SER A  70      81.738  15.660  68.189  1.00  0.00           O  
ATOM   1112  H   SER A  70      82.719  13.281  67.600  1.00  0.00           H  
ATOM   1113  HA  SER A  70      83.357  14.898  65.369  1.00  0.00           H  
ATOM   1114 1HB  SER A  70      81.637  16.382  66.280  1.00  0.00           H  
ATOM   1115 2HB  SER A  70      81.140  14.709  66.482  1.00  0.00           H  
ATOM   1116  HG  SER A  70      82.381  16.336  68.416  1.00  0.00           H  
ATOM   1117  N   ARG A  71      84.712  16.190  68.004  1.00  0.00           N  
ATOM   1118  CA  ARG A  71      85.597  17.280  68.406  1.00  0.00           C  
ATOM   1119  C   ARG A  71      87.010  17.236  67.827  1.00  0.00           C  
ATOM   1120  O   ARG A  71      87.759  18.208  67.964  1.00  0.00           O  
ATOM   1121  CB  ARG A  71      85.705  17.306  69.924  1.00  0.00           C  
ATOM   1122  CG  ARG A  71      86.420  16.111  70.534  1.00  0.00           C  
ATOM   1123  CD  ARG A  71      86.412  16.166  72.018  1.00  0.00           C  
ATOM   1124  NE  ARG A  71      87.121  15.041  72.607  1.00  0.00           N  
ATOM   1125  CZ  ARG A  71      87.285  14.847  73.930  1.00  0.00           C  
ATOM   1126  NH1 ARG A  71      86.785  15.709  74.787  1.00  0.00           N  
ATOM   1127  NH2 ARG A  71      87.948  13.790  74.366  1.00  0.00           N  
ATOM   1128  H   ARG A  71      84.478  15.473  68.676  1.00  0.00           H  
ATOM   1129  HA  ARG A  71      85.167  18.220  68.061  1.00  0.00           H  
ATOM   1130 1HB  ARG A  71      86.237  18.203  70.235  1.00  0.00           H  
ATOM   1131 2HB  ARG A  71      84.706  17.350  70.359  1.00  0.00           H  
ATOM   1132 1HG  ARG A  71      85.924  15.191  70.222  1.00  0.00           H  
ATOM   1133 2HG  ARG A  71      87.457  16.096  70.197  1.00  0.00           H  
ATOM   1134 1HD  ARG A  71      86.894  17.084  72.351  1.00  0.00           H  
ATOM   1135 2HD  ARG A  71      85.384  16.146  72.378  1.00  0.00           H  
ATOM   1136  HE  ARG A  71      87.520  14.356  71.978  1.00  0.00           H  
ATOM   1137 1HH1 ARG A  71      86.278  16.517  74.454  1.00  0.00           H  
ATOM   1138 2HH1 ARG A  71      86.907  15.563  75.779  1.00  0.00           H  
ATOM   1139 1HH2 ARG A  71      88.332  13.127  73.706  1.00  0.00           H  
ATOM   1140 2HH2 ARG A  71      88.070  13.644  75.357  1.00  0.00           H  
ATOM   1141  N   GLU A  72      87.383  16.131  67.186  1.00  0.00           N  
ATOM   1142  CA  GLU A  72      88.741  15.993  66.650  1.00  0.00           C  
ATOM   1143  C   GLU A  72      88.824  16.604  65.260  1.00  0.00           C  
ATOM   1144  O   GLU A  72      89.131  15.934  64.283  1.00  0.00           O  
ATOM   1145  CB  GLU A  72      89.158  14.522  66.598  1.00  0.00           C  
ATOM   1146  CG  GLU A  72      89.287  13.856  67.961  1.00  0.00           C  
ATOM   1147  CD  GLU A  72      87.968  13.394  68.513  1.00  0.00           C  
ATOM   1148  OE1 GLU A  72      86.963  13.960  68.155  1.00  0.00           O  
ATOM   1149  OE2 GLU A  72      87.964  12.472  69.295  1.00  0.00           O  
ATOM   1150  H   GLU A  72      86.726  15.373  67.064  1.00  0.00           H  
ATOM   1151  HA  GLU A  72      89.429  16.524  67.309  1.00  0.00           H  
ATOM   1152 1HB  GLU A  72      88.429  13.957  66.018  1.00  0.00           H  
ATOM   1153 2HB  GLU A  72      90.119  14.434  66.091  1.00  0.00           H  
ATOM   1154 1HG  GLU A  72      89.952  12.998  67.874  1.00  0.00           H  
ATOM   1155 2HG  GLU A  72      89.739  14.562  68.657  1.00  0.00           H  
ATOM   1156  N   TRP A  73      88.577  17.914  65.210  1.00  0.00           N  
ATOM   1157  CA  TRP A  73      88.512  18.678  63.966  1.00  0.00           C  
ATOM   1158  C   TRP A  73      89.624  18.549  62.939  1.00  0.00           C  
ATOM   1159  O   TRP A  73      89.367  18.664  61.738  1.00  0.00           O  
ATOM   1160  CB  TRP A  73      88.396  20.160  64.327  1.00  0.00           C  
ATOM   1161  CG  TRP A  73      87.065  20.532  64.908  1.00  0.00           C  
ATOM   1162  CD1 TRP A  73      85.901  19.834  64.792  1.00  0.00           C  
ATOM   1163  CD2 TRP A  73      86.754  21.700  65.706  1.00  0.00           C  
ATOM   1164  NE1 TRP A  73      84.891  20.483  65.457  1.00  0.00           N  
ATOM   1165  CE2 TRP A  73      85.396  21.626  66.024  1.00  0.00           C  
ATOM   1166  CE3 TRP A  73      87.509  22.784  66.170  1.00  0.00           C  
ATOM   1167  CZ2 TRP A  73      84.767  22.599  66.786  1.00  0.00           C  
ATOM   1168  CZ3 TRP A  73      86.879  23.759  66.935  1.00  0.00           C  
ATOM   1169  CH2 TRP A  73      85.543  23.667  67.235  1.00  0.00           C  
ATOM   1170  H   TRP A  73      88.429  18.390  66.088  1.00  0.00           H  
ATOM   1171  HA  TRP A  73      87.628  18.362  63.412  1.00  0.00           H  
ATOM   1172 1HB  TRP A  73      89.170  20.421  65.048  1.00  0.00           H  
ATOM   1173 2HB  TRP A  73      88.561  20.765  63.436  1.00  0.00           H  
ATOM   1174  HD1 TRP A  73      85.788  18.897  64.249  1.00  0.00           H  
ATOM   1175  HE1 TRP A  73      83.932  20.172  65.520  1.00  0.00           H  
ATOM   1176  HE3 TRP A  73      88.571  22.861  65.937  1.00  0.00           H  
ATOM   1177  HZ2 TRP A  73      83.707  22.544  67.035  1.00  0.00           H  
ATOM   1178  HZ3 TRP A  73      87.474  24.600  67.291  1.00  0.00           H  
ATOM   1179  HH2 TRP A  73      85.081  24.449  67.837  1.00  0.00           H  
ATOM   1180  N   ILE A  74      90.856  18.322  63.375  1.00  0.00           N  
ATOM   1181  CA  ILE A  74      91.910  18.202  62.385  1.00  0.00           C  
ATOM   1182  C   ILE A  74      91.719  16.938  61.545  1.00  0.00           C  
ATOM   1183  O   ILE A  74      92.252  16.843  60.437  1.00  0.00           O  
ATOM   1184  CB  ILE A  74      93.294  18.178  63.058  1.00  0.00           C  
ATOM   1185  CG1 ILE A  74      93.436  16.937  63.943  1.00  0.00           C  
ATOM   1186  CG2 ILE A  74      93.512  19.444  63.872  1.00  0.00           C  
ATOM   1187  CD1 ILE A  74      94.835  16.723  64.476  1.00  0.00           C  
ATOM   1188  H   ILE A  74      91.088  18.230  64.354  1.00  0.00           H  
ATOM   1189  HA  ILE A  74      91.863  19.066  61.724  1.00  0.00           H  
ATOM   1190  HB  ILE A  74      94.069  18.111  62.295  1.00  0.00           H  
ATOM   1191 1HG1 ILE A  74      92.757  17.015  64.791  1.00  0.00           H  
ATOM   1192 2HG1 ILE A  74      93.150  16.051  63.376  1.00  0.00           H  
ATOM   1193 1HG2 ILE A  74      94.495  19.410  64.342  1.00  0.00           H  
ATOM   1194 2HG2 ILE A  74      93.452  20.312  63.217  1.00  0.00           H  
ATOM   1195 3HG2 ILE A  74      92.744  19.518  64.643  1.00  0.00           H  
ATOM   1196 1HD1 ILE A  74      94.856  15.825  65.093  1.00  0.00           H  
ATOM   1197 2HD1 ILE A  74      95.528  16.607  63.642  1.00  0.00           H  
ATOM   1198 3HD1 ILE A  74      95.130  17.582  65.076  1.00  0.00           H  
ATOM   1199  N   THR A  75      90.939  15.978  62.042  1.00  0.00           N  
ATOM   1200  CA  THR A  75      90.738  14.762  61.255  1.00  0.00           C  
ATOM   1201  C   THR A  75      89.779  15.015  60.083  1.00  0.00           C  
ATOM   1202  O   THR A  75      90.084  14.639  58.955  1.00  0.00           O  
ATOM   1203  CB  THR A  75      90.197  13.619  62.133  1.00  0.00           C  
ATOM   1204  OG1 THR A  75      88.956  14.017  62.730  1.00  0.00           O  
ATOM   1205  CG2 THR A  75      91.193  13.271  63.229  1.00  0.00           C  
ATOM   1206  H   THR A  75      90.485  16.063  62.940  1.00  0.00           H  
ATOM   1207  HA  THR A  75      91.699  14.454  60.843  1.00  0.00           H  
ATOM   1208  HB  THR A  75      90.022  12.738  61.516  1.00  0.00           H  
ATOM   1209  HG1 THR A  75      89.013  14.936  63.003  1.00  0.00           H  
ATOM   1210 1HG2 THR A  75      90.794  12.461  63.839  1.00  0.00           H  
ATOM   1211 2HG2 THR A  75      92.134  12.956  62.778  1.00  0.00           H  
ATOM   1212 3HG2 THR A  75      91.365  14.145  63.855  1.00  0.00           H  
ATOM   1213  N   GLN A  76      88.643  15.668  60.320  1.00  0.00           N  
ATOM   1214  CA  GLN A  76      87.735  15.922  59.197  1.00  0.00           C  
ATOM   1215  C   GLN A  76      88.426  16.847  58.202  1.00  0.00           C  
ATOM   1216  O   GLN A  76      88.277  16.696  56.987  1.00  0.00           O  
ATOM   1217  CB  GLN A  76      86.419  16.541  59.676  1.00  0.00           C  
ATOM   1218  CG  GLN A  76      85.561  15.607  60.514  1.00  0.00           C  
ATOM   1219  CD  GLN A  76      85.992  15.574  61.968  1.00  0.00           C  
ATOM   1220  OE1 GLN A  76      87.184  15.482  62.275  1.00  0.00           O  
ATOM   1221  NE2 GLN A  76      85.024  15.648  62.873  1.00  0.00           N  
ATOM   1222  H   GLN A  76      88.388  15.992  61.242  1.00  0.00           H  
ATOM   1223  HA  GLN A  76      87.510  14.972  58.713  1.00  0.00           H  
ATOM   1224 1HB  GLN A  76      86.630  17.429  60.272  1.00  0.00           H  
ATOM   1225 2HB  GLN A  76      85.830  16.856  58.815  1.00  0.00           H  
ATOM   1226 1HG  GLN A  76      84.526  15.946  60.472  1.00  0.00           H  
ATOM   1227 2HG  GLN A  76      85.640  14.598  60.110  1.00  0.00           H  
ATOM   1228 1HE2 GLN A  76      85.247  15.631  63.849  1.00  0.00           H  
ATOM   1229 2HE2 GLN A  76      84.070  15.722  62.581  1.00  0.00           H  
ATOM   1230  N   ALA A  77      89.179  17.817  58.717  1.00  0.00           N  
ATOM   1231  CA  ALA A  77      89.889  18.749  57.848  1.00  0.00           C  
ATOM   1232  C   ALA A  77      90.909  18.014  56.981  1.00  0.00           C  
ATOM   1233  O   ALA A  77      91.067  18.310  55.790  1.00  0.00           O  
ATOM   1234  CB  ALA A  77      90.572  19.830  58.673  1.00  0.00           C  
ATOM   1235  H   ALA A  77      89.265  17.915  59.719  1.00  0.00           H  
ATOM   1236  HA  ALA A  77      89.160  19.218  57.187  1.00  0.00           H  
ATOM   1237 1HB  ALA A  77      91.097  20.517  58.010  1.00  0.00           H  
ATOM   1238 2HB  ALA A  77      89.824  20.378  59.245  1.00  0.00           H  
ATOM   1239 3HB  ALA A  77      91.285  19.369  59.356  1.00  0.00           H  
ATOM   1240  N   THR A  78      91.607  17.054  57.582  1.00  0.00           N  
ATOM   1241  CA  THR A  78      92.581  16.261  56.840  1.00  0.00           C  
ATOM   1242  C   THR A  78      91.850  15.398  55.816  1.00  0.00           C  
ATOM   1243  O   THR A  78      92.336  15.203  54.701  1.00  0.00           O  
ATOM   1244  CB  THR A  78      93.423  15.375  57.776  1.00  0.00           C  
ATOM   1245  OG1 THR A  78      94.144  16.201  58.700  1.00  0.00           O  
ATOM   1246  CG2 THR A  78      94.408  14.538  56.975  1.00  0.00           C  
ATOM   1247  H   THR A  78      91.466  16.866  58.564  1.00  0.00           H  
ATOM   1248  HA  THR A  78      93.256  16.941  56.320  1.00  0.00           H  
ATOM   1249  HB  THR A  78      92.766  14.712  58.339  1.00  0.00           H  
ATOM   1250  HG1 THR A  78      93.559  16.469  59.412  1.00  0.00           H  
ATOM   1251 1HG2 THR A  78      94.995  13.918  57.653  1.00  0.00           H  
ATOM   1252 2HG2 THR A  78      93.863  13.900  56.280  1.00  0.00           H  
ATOM   1253 3HG2 THR A  78      95.075  15.195  56.417  1.00  0.00           H  
ATOM   1254  N   GLY A  79      90.691  14.876  56.206  1.00  0.00           N  
ATOM   1255  CA  GLY A  79      89.899  14.058  55.296  1.00  0.00           C  
ATOM   1256  C   GLY A  79      89.540  14.818  54.023  1.00  0.00           C  
ATOM   1257  O   GLY A  79      89.609  14.272  52.923  1.00  0.00           O  
ATOM   1258  H   GLY A  79      90.349  15.043  57.141  1.00  0.00           H  
ATOM   1259 1HA  GLY A  79      90.457  13.158  55.037  1.00  0.00           H  
ATOM   1260 2HA  GLY A  79      88.986  13.737  55.797  1.00  0.00           H  
ATOM   1261  N   VAL A  80      89.137  16.076  54.174  1.00  0.00           N  
ATOM   1262  CA  VAL A  80      88.799  16.922  53.029  1.00  0.00           C  
ATOM   1263  C   VAL A  80      90.050  17.091  52.152  1.00  0.00           C  
ATOM   1264  O   VAL A  80      89.991  16.994  50.927  1.00  0.00           O  
ATOM   1265  CB  VAL A  80      88.291  18.299  53.496  1.00  0.00           C  
ATOM   1266  CG1 VAL A  80      88.135  19.239  52.310  1.00  0.00           C  
ATOM   1267  CG2 VAL A  80      86.971  18.141  54.235  1.00  0.00           C  
ATOM   1268  H   VAL A  80      89.063  16.457  55.106  1.00  0.00           H  
ATOM   1269  HA  VAL A  80      88.005  16.435  52.461  1.00  0.00           H  
ATOM   1270  HB  VAL A  80      89.031  18.742  54.162  1.00  0.00           H  
ATOM   1271 1HG1 VAL A  80      87.776  20.208  52.658  1.00  0.00           H  
ATOM   1272 2HG1 VAL A  80      89.099  19.366  51.817  1.00  0.00           H  
ATOM   1273 3HG1 VAL A  80      87.418  18.819  51.604  1.00  0.00           H  
ATOM   1274 1HG2 VAL A  80      86.618  19.118  54.563  1.00  0.00           H  
ATOM   1275 2HG2 VAL A  80      86.233  17.692  53.570  1.00  0.00           H  
ATOM   1276 3HG2 VAL A  80      87.116  17.497  55.104  1.00  0.00           H  
ATOM   1277  N   TRP A  81      91.192  17.337  52.783  1.00  0.00           N  
ATOM   1278  CA  TRP A  81      92.425  17.496  52.023  1.00  0.00           C  
ATOM   1279  C   TRP A  81      92.796  16.197  51.289  1.00  0.00           C  
ATOM   1280  O   TRP A  81      93.238  16.247  50.141  1.00  0.00           O  
ATOM   1281  CB  TRP A  81      93.567  17.913  52.951  1.00  0.00           C  
ATOM   1282  CG  TRP A  81      94.872  18.114  52.241  1.00  0.00           C  
ATOM   1283  CD1 TRP A  81      95.897  17.221  52.151  1.00  0.00           C  
ATOM   1284  CD2 TRP A  81      95.300  19.291  51.514  1.00  0.00           C  
ATOM   1285  NE1 TRP A  81      96.930  17.759  51.422  1.00  0.00           N  
ATOM   1286  CE2 TRP A  81      96.580  19.024  51.023  1.00  0.00           C  
ATOM   1287  CE3 TRP A  81      94.707  20.531  51.244  1.00  0.00           C  
ATOM   1288  CZ2 TRP A  81      97.288  19.952  50.275  1.00  0.00           C  
ATOM   1289  CZ3 TRP A  81      95.415  21.461  50.493  1.00  0.00           C  
ATOM   1290  CH2 TRP A  81      96.672  21.178  50.021  1.00  0.00           C  
ATOM   1291  H   TRP A  81      91.221  17.416  53.789  1.00  0.00           H  
ATOM   1292  HA  TRP A  81      92.274  18.278  51.279  1.00  0.00           H  
ATOM   1293 1HB  TRP A  81      93.305  18.842  53.457  1.00  0.00           H  
ATOM   1294 2HB  TRP A  81      93.709  17.151  53.718  1.00  0.00           H  
ATOM   1295  HD1 TRP A  81      95.898  16.227  52.592  1.00  0.00           H  
ATOM   1296  HE1 TRP A  81      97.804  17.299  51.214  1.00  0.00           H  
ATOM   1297  HE3 TRP A  81      93.708  20.760  51.614  1.00  0.00           H  
ATOM   1298  HZ2 TRP A  81      98.287  19.747  49.892  1.00  0.00           H  
ATOM   1299  HZ3 TRP A  81      94.947  22.424  50.288  1.00  0.00           H  
ATOM   1300  HH2 TRP A  81      97.200  21.931  49.434  1.00  0.00           H  
ATOM   1301  N   PHE A  82      92.638  15.044  51.945  1.00  0.00           N  
ATOM   1302  CA  PHE A  82      92.946  13.764  51.296  1.00  0.00           C  
ATOM   1303  C   PHE A  82      92.083  13.608  50.040  1.00  0.00           C  
ATOM   1304  O   PHE A  82      92.560  13.174  48.995  1.00  0.00           O  
ATOM   1305  CB  PHE A  82      92.701  12.594  52.250  1.00  0.00           C  
ATOM   1306  CG  PHE A  82      93.745  12.457  53.322  1.00  0.00           C  
ATOM   1307  CD1 PHE A  82      94.784  13.370  53.418  1.00  0.00           C  
ATOM   1308  CD2 PHE A  82      93.690  11.416  54.236  1.00  0.00           C  
ATOM   1309  CE1 PHE A  82      95.745  13.246  54.404  1.00  0.00           C  
ATOM   1310  CE2 PHE A  82      94.648  11.289  55.223  1.00  0.00           C  
ATOM   1311  CZ  PHE A  82      95.677  12.206  55.306  1.00  0.00           C  
ATOM   1312  H   PHE A  82      92.303  15.044  52.898  1.00  0.00           H  
ATOM   1313  HA  PHE A  82      94.000  13.764  51.014  1.00  0.00           H  
ATOM   1314 1HB  PHE A  82      91.732  12.715  52.733  1.00  0.00           H  
ATOM   1315 2HB  PHE A  82      92.671  11.663  51.685  1.00  0.00           H  
ATOM   1316  HD1 PHE A  82      94.837  14.194  52.706  1.00  0.00           H  
ATOM   1317  HD2 PHE A  82      92.877  10.692  54.169  1.00  0.00           H  
ATOM   1318  HE1 PHE A  82      96.556  13.970  54.468  1.00  0.00           H  
ATOM   1319  HE2 PHE A  82      94.593  10.466  55.935  1.00  0.00           H  
ATOM   1320  HZ  PHE A  82      96.434  12.106  56.083  1.00  0.00           H  
ATOM   1321  N   ALA A  83      90.800  13.929  50.164  1.00  0.00           N  
ATOM   1322  CA  ALA A  83      89.880  13.796  49.039  1.00  0.00           C  
ATOM   1323  C   ALA A  83      90.377  14.578  47.832  1.00  0.00           C  
ATOM   1324  O   ALA A  83      90.434  14.053  46.711  1.00  0.00           O  
ATOM   1325  CB  ALA A  83      88.486  14.262  49.434  1.00  0.00           C  
ATOM   1326  H   ALA A  83      90.450  14.271  51.048  1.00  0.00           H  
ATOM   1327  HA  ALA A  83      89.834  12.743  48.762  1.00  0.00           H  
ATOM   1328 1HB  ALA A  83      87.813  14.156  48.583  1.00  0.00           H  
ATOM   1329 2HB  ALA A  83      88.121  13.656  50.263  1.00  0.00           H  
ATOM   1330 3HB  ALA A  83      88.524  15.307  49.737  1.00  0.00           H  
ATOM   1331  N   LYS A  84      90.746  15.833  48.056  1.00  0.00           N  
ATOM   1332  CA  LYS A  84      91.246  16.659  46.964  1.00  0.00           C  
ATOM   1333  C   LYS A  84      92.579  16.114  46.440  1.00  0.00           C  
ATOM   1334  O   LYS A  84      92.798  16.044  45.224  1.00  0.00           O  
ATOM   1335  CB  LYS A  84      91.406  18.110  47.420  1.00  0.00           C  
ATOM   1336  CG  LYS A  84      91.892  19.061  46.333  1.00  0.00           C  
ATOM   1337  CD  LYS A  84      90.858  19.211  45.227  1.00  0.00           C  
ATOM   1338  CE  LYS A  84      91.297  20.237  44.194  1.00  0.00           C  
ATOM   1339  NZ  LYS A  84      90.312  20.369  43.086  1.00  0.00           N  
ATOM   1340  H   LYS A  84      90.684  16.228  48.983  1.00  0.00           H  
ATOM   1341  HA  LYS A  84      90.524  16.628  46.148  1.00  0.00           H  
ATOM   1342 1HB  LYS A  84      90.450  18.484  47.788  1.00  0.00           H  
ATOM   1343 2HB  LYS A  84      92.115  18.156  48.246  1.00  0.00           H  
ATOM   1344 1HG  LYS A  84      92.090  20.041  46.769  1.00  0.00           H  
ATOM   1345 2HG  LYS A  84      92.818  18.679  45.904  1.00  0.00           H  
ATOM   1346 1HD  LYS A  84      90.712  18.249  44.733  1.00  0.00           H  
ATOM   1347 2HD  LYS A  84      89.908  19.527  45.658  1.00  0.00           H  
ATOM   1348 1HE  LYS A  84      91.418  21.208  44.673  1.00  0.00           H  
ATOM   1349 2HE  LYS A  84      92.259  19.943  43.774  1.00  0.00           H  
ATOM   1350 1HZ  LYS A  84      90.639  21.057  42.423  1.00  0.00           H  
ATOM   1351 2HZ  LYS A  84      90.206  19.478  42.621  1.00  0.00           H  
ATOM   1352 3HZ  LYS A  84      89.421  20.660  43.461  1.00  0.00           H  
ATOM   1353  N   LYS A  85      93.457  15.710  47.359  1.00  0.00           N  
ATOM   1354  CA  LYS A  85      94.772  15.181  46.998  1.00  0.00           C  
ATOM   1355  C   LYS A  85      94.672  14.011  46.022  1.00  0.00           C  
ATOM   1356  O   LYS A  85      95.436  13.927  45.061  1.00  0.00           O  
ATOM   1357  CB  LYS A  85      95.531  14.748  48.253  1.00  0.00           C  
ATOM   1358  CG  LYS A  85      96.940  14.231  47.989  1.00  0.00           C  
ATOM   1359  CD  LYS A  85      97.827  15.320  47.404  1.00  0.00           C  
ATOM   1360  CE  LYS A  85      98.120  16.406  48.429  1.00  0.00           C  
ATOM   1361  NZ  LYS A  85      99.087  17.412  47.912  1.00  0.00           N  
ATOM   1362  H   LYS A  85      93.203  15.773  48.334  1.00  0.00           H  
ATOM   1363  HA  LYS A  85      95.338  15.970  46.501  1.00  0.00           H  
ATOM   1364 1HB  LYS A  85      95.607  15.590  48.941  1.00  0.00           H  
ATOM   1365 2HB  LYS A  85      94.976  13.959  48.760  1.00  0.00           H  
ATOM   1366 1HG  LYS A  85      97.379  13.879  48.923  1.00  0.00           H  
ATOM   1367 2HG  LYS A  85      96.896  13.396  47.291  1.00  0.00           H  
ATOM   1368 1HD  LYS A  85      98.769  14.882  47.072  1.00  0.00           H  
ATOM   1369 2HD  LYS A  85      97.332  15.770  46.544  1.00  0.00           H  
ATOM   1370 1HE  LYS A  85      97.194  16.914  48.694  1.00  0.00           H  
ATOM   1371 2HE  LYS A  85      98.532  15.955  49.331  1.00  0.00           H  
ATOM   1372 1HZ  LYS A  85      99.255  18.113  48.620  1.00  0.00           H  
ATOM   1373 2HZ  LYS A  85      99.958  16.954  47.680  1.00  0.00           H  
ATOM   1374 3HZ  LYS A  85      98.708  17.852  47.086  1.00  0.00           H  
ATOM   1375  N   PHE A  86      93.737  13.105  46.276  1.00  0.00           N  
ATOM   1376  CA  PHE A  86      93.552  11.950  45.404  1.00  0.00           C  
ATOM   1377  C   PHE A  86      93.250  12.405  43.977  1.00  0.00           C  
ATOM   1378  O   PHE A  86      93.818  11.873  43.021  1.00  0.00           O  
ATOM   1379  CB  PHE A  86      92.418  11.062  45.919  1.00  0.00           C  
ATOM   1380  CG  PHE A  86      92.782  10.261  47.137  1.00  0.00           C  
ATOM   1381  CD1 PHE A  86      94.101   9.918  47.391  1.00  0.00           C  
ATOM   1382  CD2 PHE A  86      91.805   9.848  48.031  1.00  0.00           C  
ATOM   1383  CE1 PHE A  86      94.437   9.181  48.511  1.00  0.00           C  
ATOM   1384  CE2 PHE A  86      92.138   9.112  49.152  1.00  0.00           C  
ATOM   1385  CZ  PHE A  86      93.456   8.778  49.391  1.00  0.00           C  
ATOM   1386  H   PHE A  86      93.141  13.212  47.084  1.00  0.00           H  
ATOM   1387  HA  PHE A  86      94.475  11.368  45.400  1.00  0.00           H  
ATOM   1388 1HB  PHE A  86      91.555  11.679  46.164  1.00  0.00           H  
ATOM   1389 2HB  PHE A  86      92.114  10.369  45.135  1.00  0.00           H  
ATOM   1390  HD1 PHE A  86      94.878  10.237  46.695  1.00  0.00           H  
ATOM   1391  HD2 PHE A  86      90.764  10.111  47.841  1.00  0.00           H  
ATOM   1392  HE1 PHE A  86      95.478   8.918  48.698  1.00  0.00           H  
ATOM   1393  HE2 PHE A  86      91.361   8.794  49.846  1.00  0.00           H  
ATOM   1394  HZ  PHE A  86      93.719   8.196  50.274  1.00  0.00           H  
ATOM   1395  N   THR A  87      92.367  13.390  43.832  1.00  0.00           N  
ATOM   1396  CA  THR A  87      92.012  13.884  42.505  1.00  0.00           C  
ATOM   1397  C   THR A  87      93.147  14.682  41.867  1.00  0.00           C  
ATOM   1398  O   THR A  87      93.241  14.765  40.642  1.00  0.00           O  
ATOM   1399  CB  THR A  87      90.744  14.756  42.567  1.00  0.00           C  
ATOM   1400  OG1 THR A  87      90.974  15.878  43.429  1.00  0.00           O  
ATOM   1401  CG2 THR A  87      89.567  13.950  43.093  1.00  0.00           C  
ATOM   1402  H   THR A  87      91.933  13.806  44.644  1.00  0.00           H  
ATOM   1403  HA  THR A  87      91.812  13.028  41.859  1.00  0.00           H  
ATOM   1404  HB  THR A  87      90.507  15.125  41.569  1.00  0.00           H  
ATOM   1405  HG1 THR A  87      91.716  15.688  44.009  1.00  0.00           H  
ATOM   1406 1HG2 THR A  87      88.680  14.582  43.130  1.00  0.00           H  
ATOM   1407 2HG2 THR A  87      89.382  13.102  42.434  1.00  0.00           H  
ATOM   1408 3HG2 THR A  87      89.794  13.586  44.095  1.00  0.00           H  
ATOM   1409  N   GLU A  88      94.016  15.261  42.688  1.00  0.00           N  
ATOM   1410  CA  GLU A  88      95.139  16.024  42.158  1.00  0.00           C  
ATOM   1411  C   GLU A  88      96.262  15.107  41.682  1.00  0.00           C  
ATOM   1412  O   GLU A  88      96.859  15.339  40.629  1.00  0.00           O  
ATOM   1413  CB  GLU A  88      95.672  16.990  43.219  1.00  0.00           C  
ATOM   1414  CG  GLU A  88      94.722  18.127  43.568  1.00  0.00           C  
ATOM   1415  CD  GLU A  88      95.259  19.029  44.643  1.00  0.00           C  
ATOM   1416  OE1 GLU A  88      96.287  18.718  45.195  1.00  0.00           O  
ATOM   1417  OE2 GLU A  88      94.641  20.032  44.913  1.00  0.00           O  
ATOM   1418  H   GLU A  88      93.906  15.178  43.689  1.00  0.00           H  
ATOM   1419  HA  GLU A  88      94.791  16.602  41.301  1.00  0.00           H  
ATOM   1420 1HB  GLU A  88      95.887  16.441  44.136  1.00  0.00           H  
ATOM   1421 2HB  GLU A  88      96.607  17.430  42.873  1.00  0.00           H  
ATOM   1422 1HG  GLU A  88      94.536  18.719  42.672  1.00  0.00           H  
ATOM   1423 2HG  GLU A  88      93.772  17.705  43.895  1.00  0.00           H  
ATOM   1424  N   ASN A  89      96.539  14.057  42.448  1.00  0.00           N  
ATOM   1425  CA  ASN A  89      97.627  13.148  42.106  1.00  0.00           C  
ATOM   1426  C   ASN A  89      97.324  12.045  41.106  1.00  0.00           C  
ATOM   1427  O   ASN A  89      98.239  11.554  40.446  1.00  0.00           O  
ATOM   1428  CB  ASN A  89      98.164  12.524  43.381  1.00  0.00           C  
ATOM   1429  CG  ASN A  89      98.920  13.507  44.231  1.00  0.00           C  
ATOM   1430  OD1 ASN A  89      99.103  14.668  43.847  1.00  0.00           O  
ATOM   1431  ND2 ASN A  89      99.362  13.066  45.381  1.00  0.00           N  
ATOM   1432  H   ASN A  89      95.993  13.880  43.279  1.00  0.00           H  
ATOM   1433  HA  ASN A  89      98.418  13.722  41.622  1.00  0.00           H  
ATOM   1434 1HB  ASN A  89      97.337  12.117  43.964  1.00  0.00           H  
ATOM   1435 2HB  ASN A  89      98.826  11.695  43.130  1.00  0.00           H  
ATOM   1436 1HD2 ASN A  89      99.872  13.676  45.989  1.00  0.00           H  
ATOM   1437 2HD2 ASN A  89      99.191  12.119  45.652  1.00  0.00           H  
ATOM   1438  N   TYR A  90      96.067  11.629  40.990  1.00  0.00           N  
ATOM   1439  CA  TYR A  90      95.782  10.566  40.044  1.00  0.00           C  
ATOM   1440  C   TYR A  90      96.050  11.037  38.622  1.00  0.00           C  
ATOM   1441  O   TYR A  90      95.524  12.056  38.187  1.00  0.00           O  
ATOM   1442  CB  TYR A  90      94.335  10.089  40.189  1.00  0.00           C  
ATOM   1443  CG  TYR A  90      93.969   8.958  39.253  1.00  0.00           C  
ATOM   1444  CD1 TYR A  90      94.756   7.816  39.204  1.00  0.00           C  
ATOM   1445  CD2 TYR A  90      92.847   9.062  38.445  1.00  0.00           C  
ATOM   1446  CE1 TYR A  90      94.421   6.783  38.350  1.00  0.00           C  
ATOM   1447  CE2 TYR A  90      92.512   8.029  37.591  1.00  0.00           C  
ATOM   1448  CZ  TYR A  90      93.295   6.894  37.542  1.00  0.00           C  
ATOM   1449  OH  TYR A  90      92.962   5.865  36.691  1.00  0.00           O  
ATOM   1450  H   TYR A  90      95.310  12.022  41.531  1.00  0.00           H  
ATOM   1451  HA  TYR A  90      96.447   9.728  40.255  1.00  0.00           H  
ATOM   1452 1HB  TYR A  90      94.163   9.753  41.213  1.00  0.00           H  
ATOM   1453 2HB  TYR A  90      93.657  10.920  39.999  1.00  0.00           H  
ATOM   1454  HD1 TYR A  90      95.638   7.734  39.839  1.00  0.00           H  
ATOM   1455  HD2 TYR A  90      92.229   9.959  38.483  1.00  0.00           H  
ATOM   1456  HE1 TYR A  90      95.039   5.887  38.311  1.00  0.00           H  
ATOM   1457  HE2 TYR A  90      91.631   8.112  36.955  1.00  0.00           H  
ATOM   1458  HH  TYR A  90      93.604   5.157  36.780  1.00  0.00           H  
ATOM   1459  N   GLY A  91      96.873  10.280  37.905  1.00  0.00           N  
ATOM   1460  CA  GLY A  91      97.196  10.644  36.538  1.00  0.00           C  
ATOM   1461  C   GLY A  91      98.365  11.605  36.448  1.00  0.00           C  
ATOM   1462  O   GLY A  91      98.809  11.945  35.352  1.00  0.00           O  
ATOM   1463  H   GLY A  91      97.282   9.446  38.302  1.00  0.00           H  
ATOM   1464 1HA  GLY A  91      97.433   9.745  35.968  1.00  0.00           H  
ATOM   1465 2HA  GLY A  91      96.326  11.102  36.068  1.00  0.00           H  
ATOM   1466  N   GLN A  92      98.861  12.051  37.598  1.00  0.00           N  
ATOM   1467  CA  GLN A  92      99.995  12.970  37.638  1.00  0.00           C  
ATOM   1468  C   GLN A  92     101.171  12.313  38.351  1.00  0.00           C  
ATOM   1469  O   GLN A  92     102.300  12.337  37.857  1.00  0.00           O  
ATOM   1470  CB  GLN A  92      99.614  14.277  38.338  1.00  0.00           C  
ATOM   1471  CG  GLN A  92      98.527  15.068  37.631  1.00  0.00           C  
ATOM   1472  CD  GLN A  92      98.950  15.524  36.247  1.00  0.00           C  
ATOM   1473  OE1 GLN A  92     100.014  16.125  36.075  1.00  0.00           O  
ATOM   1474  NE2 GLN A  92      98.118  15.240  35.251  1.00  0.00           N  
ATOM   1475  H   GLN A  92      98.443  11.747  38.466  1.00  0.00           H  
ATOM   1476  HA  GLN A  92     100.290  13.200  36.614  1.00  0.00           H  
ATOM   1477 1HB  GLN A  92      99.268  14.061  39.349  1.00  0.00           H  
ATOM   1478 2HB  GLN A  92     100.493  14.915  38.422  1.00  0.00           H  
ATOM   1479 1HG  GLN A  92      97.642  14.439  37.528  1.00  0.00           H  
ATOM   1480 2HG  GLN A  92      98.290  15.951  38.224  1.00  0.00           H  
ATOM   1481 1HE2 GLN A  92      98.344  15.515  34.316  1.00  0.00           H  
ATOM   1482 2HE2 GLN A  92      97.265  14.750  35.436  1.00  0.00           H  
ATOM   1483  N   ASN A  93     100.902  11.731  39.517  1.00  0.00           N  
ATOM   1484  CA  ASN A  93     101.933  11.044  40.289  1.00  0.00           C  
ATOM   1485  C   ASN A  93     101.871   9.561  39.930  1.00  0.00           C  
ATOM   1486  O   ASN A  93     100.873   8.891  40.196  1.00  0.00           O  
ATOM   1487  CB  ASN A  93     101.754  11.264  41.780  1.00  0.00           C  
ATOM   1488  CG  ASN A  93     102.856  10.643  42.592  1.00  0.00           C  
ATOM   1489  OD1 ASN A  93     103.050   9.422  42.568  1.00  0.00           O  
ATOM   1490  ND2 ASN A  93     103.582  11.460  43.312  1.00  0.00           N  
ATOM   1491  H   ASN A  93      99.959  11.766  39.877  1.00  0.00           H  
ATOM   1492  HA  ASN A  93     102.906  11.446  40.002  1.00  0.00           H  
ATOM   1493 1HB  ASN A  93     101.723  12.334  41.989  1.00  0.00           H  
ATOM   1494 2HB  ASN A  93     100.801  10.840  42.098  1.00  0.00           H  
ATOM   1495 1HD2 ASN A  93     104.330  11.103  43.872  1.00  0.00           H  
ATOM   1496 2HD2 ASN A  93     103.390  12.441  43.302  1.00  0.00           H  
ATOM   1497  N   PRO A  94     102.937   9.053  39.318  1.00  0.00           N  
ATOM   1498  CA  PRO A  94     102.983   7.655  38.899  1.00  0.00           C  
ATOM   1499  C   PRO A  94     102.719   6.641  40.010  1.00  0.00           C  
ATOM   1500  O   PRO A  94     101.963   5.688  39.815  1.00  0.00           O  
ATOM   1501  CB  PRO A  94     104.416   7.528  38.371  1.00  0.00           C  
ATOM   1502  CG  PRO A  94     104.748   8.897  37.882  1.00  0.00           C  
ATOM   1503  CD  PRO A  94     104.125   9.818  38.897  1.00  0.00           C  
ATOM   1504  HA  PRO A  94     102.244   7.492  38.100  1.00  0.00           H  
ATOM   1505 1HB  PRO A  94     105.084   7.189  39.176  1.00  0.00           H  
ATOM   1506 2HB  PRO A  94     104.458   6.769  37.577  1.00  0.00           H  
ATOM   1507 1HG  PRO A  94     105.838   9.020  37.810  1.00  0.00           H  
ATOM   1508 2HG  PRO A  94     104.344   9.046  36.870  1.00  0.00           H  
ATOM   1509 1HD  PRO A  94     104.824   9.969  39.733  1.00  0.00           H  
ATOM   1510 2HD  PRO A  94     103.879  10.778  38.419  1.00  0.00           H  
ATOM   1511  N   SER A  95     103.339   6.839  41.171  1.00  0.00           N  
ATOM   1512  CA  SER A  95     103.160   5.924  42.294  1.00  0.00           C  
ATOM   1513  C   SER A  95     101.704   5.844  42.760  1.00  0.00           C  
ATOM   1514  O   SER A  95     101.164   4.752  42.957  1.00  0.00           O  
ATOM   1515  CB  SER A  95     104.041   6.357  43.450  1.00  0.00           C  
ATOM   1516  OG  SER A  95     103.883   5.501  44.549  1.00  0.00           O  
ATOM   1517  H   SER A  95     103.947   7.638  41.280  1.00  0.00           H  
ATOM   1518  HA  SER A  95     103.456   4.923  41.976  1.00  0.00           H  
ATOM   1519 1HB  SER A  95     105.083   6.357  43.133  1.00  0.00           H  
ATOM   1520 2HB  SER A  95     103.786   7.375  43.739  1.00  0.00           H  
ATOM   1521  HG  SER A  95     104.468   5.838  45.232  1.00  0.00           H  
ATOM   1522  N   PHE A  96     101.063   6.995  42.941  1.00  0.00           N  
ATOM   1523  CA  PHE A  96      99.676   6.971  43.380  1.00  0.00           C  
ATOM   1524  C   PHE A  96      98.763   6.456  42.279  1.00  0.00           C  
ATOM   1525  O   PHE A  96      97.778   5.768  42.549  1.00  0.00           O  
ATOM   1526  CB  PHE A  96      99.227   8.368  43.811  1.00  0.00           C  
ATOM   1527  CG  PHE A  96      97.853   8.403  44.419  1.00  0.00           C  
ATOM   1528  CD1 PHE A  96      97.644   7.969  45.719  1.00  0.00           C  
ATOM   1529  CD2 PHE A  96      96.768   8.868  43.691  1.00  0.00           C  
ATOM   1530  CE1 PHE A  96      96.380   8.001  46.279  1.00  0.00           C  
ATOM   1531  CE2 PHE A  96      95.505   8.901  44.248  1.00  0.00           C  
ATOM   1532  CZ  PHE A  96      95.311   8.467  45.544  1.00  0.00           C  
ATOM   1533  H   PHE A  96     101.513   7.885  42.782  1.00  0.00           H  
ATOM   1534  HA  PHE A  96      99.595   6.299  44.236  1.00  0.00           H  
ATOM   1535 1HB  PHE A  96      99.931   8.768  44.540  1.00  0.00           H  
ATOM   1536 2HB  PHE A  96      99.234   9.035  42.949  1.00  0.00           H  
ATOM   1537  HD1 PHE A  96      98.489   7.602  46.301  1.00  0.00           H  
ATOM   1538  HD2 PHE A  96      96.921   9.211  42.667  1.00  0.00           H  
ATOM   1539  HE1 PHE A  96      96.230   7.657  47.302  1.00  0.00           H  
ATOM   1540  HE2 PHE A  96      94.661   9.270  43.666  1.00  0.00           H  
ATOM   1541  HZ  PHE A  96      94.315   8.491  45.984  1.00  0.00           H  
ATOM   1542  N   THR A  97      99.090   6.799  41.038  1.00  0.00           N  
ATOM   1543  CA  THR A  97      98.299   6.350  39.901  1.00  0.00           C  
ATOM   1544  C   THR A  97      98.278   4.822  39.905  1.00  0.00           C  
ATOM   1545  O   THR A  97      97.243   4.206  39.647  1.00  0.00           O  
ATOM   1546  CB  THR A  97      98.862   6.877  38.568  1.00  0.00           C  
ATOM   1547  OG1 THR A  97      98.830   8.310  38.567  1.00  0.00           O  
ATOM   1548  CG2 THR A  97      98.041   6.355  37.399  1.00  0.00           C  
ATOM   1549  H   THR A  97      99.900   7.381  40.875  1.00  0.00           H  
ATOM   1550  HA  THR A  97      97.284   6.733  40.013  1.00  0.00           H  
ATOM   1551  HB  THR A  97      99.895   6.550  38.454  1.00  0.00           H  
ATOM   1552  HG1 THR A  97      99.580   8.647  39.064  1.00  0.00           H  
ATOM   1553 1HG2 THR A  97      98.453   6.737  36.465  1.00  0.00           H  
ATOM   1554 2HG2 THR A  97      98.072   5.266  37.390  1.00  0.00           H  
ATOM   1555 3HG2 THR A  97      97.009   6.687  37.502  1.00  0.00           H  
ATOM   1556  N   ALA A  98      99.416   4.213  40.227  1.00  0.00           N  
ATOM   1557  CA  ALA A  98      99.513   2.757  40.276  1.00  0.00           C  
ATOM   1558  C   ALA A  98      98.610   2.196  41.372  1.00  0.00           C  
ATOM   1559  O   ALA A  98      97.967   1.157  41.199  1.00  0.00           O  
ATOM   1560  CB  ALA A  98     100.955   2.325  40.500  1.00  0.00           C  
ATOM   1561  H   ALA A  98     100.232   4.768  40.443  1.00  0.00           H  
ATOM   1562  HA  ALA A  98      99.172   2.362  39.319  1.00  0.00           H  
ATOM   1563 1HB  ALA A  98     101.008   1.237  40.534  1.00  0.00           H  
ATOM   1564 2HB  ALA A  98     101.576   2.694  39.683  1.00  0.00           H  
ATOM   1565 3HB  ALA A  98     101.315   2.735  41.442  1.00  0.00           H  
ATOM   1566  N   ILE A  99      98.561   2.887  42.505  1.00  0.00           N  
ATOM   1567  CA  ILE A  99      97.725   2.438  43.604  1.00  0.00           C  
ATOM   1568  C   ILE A  99      96.249   2.443  43.207  1.00  0.00           C  
ATOM   1569  O   ILE A  99      95.573   1.427  43.330  1.00  0.00           O  
ATOM   1570  CB  ILE A  99      97.932   3.324  44.846  1.00  0.00           C  
ATOM   1571  CG1 ILE A  99      99.369   3.199  45.358  1.00  0.00           C  
ATOM   1572  CG2 ILE A  99      96.940   2.952  45.937  1.00  0.00           C  
ATOM   1573  CD1 ILE A  99      99.739   1.801  45.801  1.00  0.00           C  
ATOM   1574  H   ILE A  99      99.105   3.731  42.613  1.00  0.00           H  
ATOM   1575  HA  ILE A  99      98.007   1.417  43.858  1.00  0.00           H  
ATOM   1576  HB  ILE A  99      97.785   4.370  44.575  1.00  0.00           H  
ATOM   1577 1HG1 ILE A  99     100.063   3.503  44.575  1.00  0.00           H  
ATOM   1578 2HG1 ILE A  99      99.515   3.873  46.202  1.00  0.00           H  
ATOM   1579 1HG2 ILE A  99      97.101   3.587  46.807  1.00  0.00           H  
ATOM   1580 2HG2 ILE A  99      95.925   3.092  45.568  1.00  0.00           H  
ATOM   1581 3HG2 ILE A  99      97.084   1.908  46.218  1.00  0.00           H  
ATOM   1582 1HD1 ILE A  99     100.772   1.792  46.151  1.00  0.00           H  
ATOM   1583 2HD1 ILE A  99      99.079   1.490  46.611  1.00  0.00           H  
ATOM   1584 3HD1 ILE A  99      99.635   1.114  44.963  1.00  0.00           H  
ATOM   1585  N   LEU A 100      95.759   3.575  42.704  1.00  0.00           N  
ATOM   1586  CA  LEU A 100      94.350   3.685  42.340  1.00  0.00           C  
ATOM   1587  C   LEU A 100      93.958   2.911  41.084  1.00  0.00           C  
ATOM   1588  O   LEU A 100      92.773   2.738  40.805  1.00  0.00           O  
ATOM   1589  CB  LEU A 100      93.992   5.164  42.145  1.00  0.00           C  
ATOM   1590  CG  LEU A 100      93.557   5.915  43.409  1.00  0.00           C  
ATOM   1591  CD1 LEU A 100      92.265   5.309  43.941  1.00  0.00           C  
ATOM   1592  CD2 LEU A 100      94.664   5.843  44.450  1.00  0.00           C  
ATOM   1593  H   LEU A 100      96.365   4.372  42.570  1.00  0.00           H  
ATOM   1594  HA  LEU A 100      93.750   3.275  43.152  1.00  0.00           H  
ATOM   1595 1HB  LEU A 100      94.859   5.680  41.735  1.00  0.00           H  
ATOM   1596 2HB  LEU A 100      93.179   5.232  41.422  1.00  0.00           H  
ATOM   1597  HG  LEU A 100      93.358   6.959  43.162  1.00  0.00           H  
ATOM   1598 1HD1 LEU A 100      91.956   5.843  44.840  1.00  0.00           H  
ATOM   1599 2HD1 LEU A 100      91.485   5.392  43.184  1.00  0.00           H  
ATOM   1600 3HD1 LEU A 100      92.428   4.259  44.182  1.00  0.00           H  
ATOM   1601 1HD2 LEU A 100      94.355   6.378  45.349  1.00  0.00           H  
ATOM   1602 2HD2 LEU A 100      94.862   4.800  44.699  1.00  0.00           H  
ATOM   1603 3HD2 LEU A 100      95.570   6.299  44.050  1.00  0.00           H  
ATOM   1604  N   ASP A 101      94.943   2.458  40.316  1.00  0.00           N  
ATOM   1605  CA  ASP A 101      94.626   1.672  39.127  1.00  0.00           C  
ATOM   1606  C   ASP A 101      94.351   0.230  39.534  1.00  0.00           C  
ATOM   1607  O   ASP A 101      93.898  -0.578  38.722  1.00  0.00           O  
ATOM   1608  CB  ASP A 101      95.770   1.724  38.112  1.00  0.00           C  
ATOM   1609  CG  ASP A 101      95.941   3.100  37.481  1.00  0.00           C  
ATOM   1610  OD1 ASP A 101      95.021   3.880  37.547  1.00  0.00           O  
ATOM   1611  OD2 ASP A 101      96.990   3.357  36.940  1.00  0.00           O  
ATOM   1612  H   ASP A 101      95.910   2.646  40.538  1.00  0.00           H  
ATOM   1613  HA  ASP A 101      93.734   2.093  38.661  1.00  0.00           H  
ATOM   1614 1HB  ASP A 101      96.704   1.446  38.601  1.00  0.00           H  
ATOM   1615 2HB  ASP A 101      95.587   0.998  37.319  1.00  0.00           H  
ATOM   1616  N   SER A 102      94.619  -0.092  40.796  1.00  0.00           N  
ATOM   1617  CA  SER A 102      94.394  -1.446  41.288  1.00  0.00           C  
ATOM   1618  C   SER A 102      93.415  -1.511  42.458  1.00  0.00           C  
ATOM   1619  O   SER A 102      92.592  -2.423  42.540  1.00  0.00           O  
ATOM   1620  CB  SER A 102      95.717  -2.058  41.705  1.00  0.00           C  
ATOM   1621  OG  SER A 102      96.285  -1.348  42.771  1.00  0.00           O  
ATOM   1622  H   SER A 102      94.984   0.607  41.428  1.00  0.00           H  
ATOM   1623  HA  SER A 102      93.964  -2.041  40.481  1.00  0.00           H  
ATOM   1624 1HB  SER A 102      95.561  -3.096  41.999  1.00  0.00           H  
ATOM   1625 2HB  SER A 102      96.402  -2.057  40.858  1.00  0.00           H  
ATOM   1626  HG  SER A 102      96.125  -0.419  42.585  1.00  0.00           H  
ATOM   1627  N   MET A 103      93.502  -0.536  43.357  1.00  0.00           N  
ATOM   1628  CA  MET A 103      92.629  -0.502  44.524  1.00  0.00           C  
ATOM   1629  C   MET A 103      91.648   0.657  44.483  1.00  0.00           C  
ATOM   1630  O   MET A 103      91.897   1.665  43.831  1.00  0.00           O  
ATOM   1631  CB  MET A 103      93.468  -0.433  45.799  1.00  0.00           C  
ATOM   1632  CG  MET A 103      94.369  -1.638  46.026  1.00  0.00           C  
ATOM   1633  SD  MET A 103      93.441  -3.136  46.414  1.00  0.00           S  
ATOM   1634  CE  MET A 103      94.747  -4.361  46.380  1.00  0.00           C  
ATOM   1635  H   MET A 103      94.185   0.197  43.232  1.00  0.00           H  
ATOM   1636  HA  MET A 103      92.037  -1.417  44.540  1.00  0.00           H  
ATOM   1637 1HB  MET A 103      94.098   0.455  45.771  1.00  0.00           H  
ATOM   1638 2HB  MET A 103      92.809  -0.340  46.663  1.00  0.00           H  
ATOM   1639 1HG  MET A 103      94.962  -1.823  45.131  1.00  0.00           H  
ATOM   1640 2HG  MET A 103      95.051  -1.432  46.850  1.00  0.00           H  
ATOM   1641 1HE  MET A 103      94.330  -5.343  46.602  1.00  0.00           H  
ATOM   1642 2HE  MET A 103      95.206  -4.376  45.390  1.00  0.00           H  
ATOM   1643 3HE  MET A 103      95.501  -4.110  47.126  1.00  0.00           H  
ATOM   1644  N   ASP A 104      90.532   0.497  45.192  1.00  0.00           N  
ATOM   1645  CA  ASP A 104      89.525   1.548  45.322  1.00  0.00           C  
ATOM   1646  C   ASP A 104      89.780   2.148  46.702  1.00  0.00           C  
ATOM   1647  O   ASP A 104      90.310   1.471  47.578  1.00  0.00           O  
ATOM   1648  CB  ASP A 104      88.098   1.007  45.203  1.00  0.00           C  
ATOM   1649  CG  ASP A 104      87.779   0.478  43.811  1.00  0.00           C  
ATOM   1650  OD1 ASP A 104      88.481   0.823  42.890  1.00  0.00           O  
ATOM   1651  OD2 ASP A 104      86.837  -0.267  43.683  1.00  0.00           O  
ATOM   1652  H   ASP A 104      90.382  -0.388  45.655  1.00  0.00           H  
ATOM   1653  HA  ASP A 104      89.674   2.271  44.519  1.00  0.00           H  
ATOM   1654 1HB  ASP A 104      87.952   0.203  45.924  1.00  0.00           H  
ATOM   1655 2HB  ASP A 104      87.388   1.798  45.447  1.00  0.00           H  
ATOM   1656  N   ILE A 105      89.398   3.406  46.889  1.00  0.00           N  
ATOM   1657  CA  ILE A 105      89.532   4.055  48.191  1.00  0.00           C  
ATOM   1658  C   ILE A 105      88.162   4.580  48.600  1.00  0.00           C  
ATOM   1659  O   ILE A 105      87.478   5.239  47.814  1.00  0.00           O  
ATOM   1660  CB  ILE A 105      90.554   5.206  48.155  1.00  0.00           C  
ATOM   1661  CG1 ILE A 105      91.936   4.679  47.758  1.00  0.00           C  
ATOM   1662  CG2 ILE A 105      90.615   5.906  49.503  1.00  0.00           C  
ATOM   1663  CD1 ILE A 105      92.948   5.768  47.483  1.00  0.00           C  
ATOM   1664  H   ILE A 105      89.007   3.927  46.117  1.00  0.00           H  
ATOM   1665  HA  ILE A 105      89.882   3.316  48.911  1.00  0.00           H  
ATOM   1666  HB  ILE A 105      90.262   5.928  47.393  1.00  0.00           H  
ATOM   1667 1HG1 ILE A 105      92.326   4.044  48.553  1.00  0.00           H  
ATOM   1668 2HG1 ILE A 105      91.848   4.063  46.863  1.00  0.00           H  
ATOM   1669 1HG2 ILE A 105      91.343   6.716  49.460  1.00  0.00           H  
ATOM   1670 2HG2 ILE A 105      89.634   6.313  49.746  1.00  0.00           H  
ATOM   1671 3HG2 ILE A 105      90.912   5.192  50.271  1.00  0.00           H  
ATOM   1672 1HD1 ILE A 105      93.902   5.317  47.208  1.00  0.00           H  
ATOM   1673 2HD1 ILE A 105      92.594   6.396  46.665  1.00  0.00           H  
ATOM   1674 3HD1 ILE A 105      93.080   6.376  48.377  1.00  0.00           H  
ATOM   1675  N   PHE A 106      87.756   4.265  49.823  1.00  0.00           N  
ATOM   1676  CA  PHE A 106      86.492   4.747  50.358  1.00  0.00           C  
ATOM   1677  C   PHE A 106      86.877   5.671  51.498  1.00  0.00           C  
ATOM   1678  O   PHE A 106      87.650   5.289  52.374  1.00  0.00           O  
ATOM   1679  CB  PHE A 106      85.599   3.606  50.849  1.00  0.00           C  
ATOM   1680  CG  PHE A 106      85.127   2.692  49.754  1.00  0.00           C  
ATOM   1681  CD1 PHE A 106      86.009   1.826  49.125  1.00  0.00           C  
ATOM   1682  CD2 PHE A 106      83.800   2.697  49.349  1.00  0.00           C  
ATOM   1683  CE1 PHE A 106      85.575   0.985  48.117  1.00  0.00           C  
ATOM   1684  CE2 PHE A 106      83.364   1.857  48.344  1.00  0.00           C  
ATOM   1685  CZ  PHE A 106      84.253   1.001  47.727  1.00  0.00           C  
ATOM   1686  H   PHE A 106      88.340   3.675  50.398  1.00  0.00           H  
ATOM   1687  HA  PHE A 106      85.958   5.271  49.564  1.00  0.00           H  
ATOM   1688 1HB  PHE A 106      86.141   3.008  51.580  1.00  0.00           H  
ATOM   1689 2HB  PHE A 106      84.723   4.019  51.348  1.00  0.00           H  
ATOM   1690  HD1 PHE A 106      87.054   1.814  49.434  1.00  0.00           H  
ATOM   1691  HD2 PHE A 106      83.098   3.375  49.837  1.00  0.00           H  
ATOM   1692  HE1 PHE A 106      86.279   0.310  47.631  1.00  0.00           H  
ATOM   1693  HE2 PHE A 106      82.319   1.871  48.036  1.00  0.00           H  
ATOM   1694  HZ  PHE A 106      83.911   0.339  46.932  1.00  0.00           H  
ATOM   1695  N   LEU A 107      86.324   6.879  51.484  1.00  0.00           N  
ATOM   1696  CA  LEU A 107      86.652   7.873  52.495  1.00  0.00           C  
ATOM   1697  C   LEU A 107      85.407   8.453  53.152  1.00  0.00           C  
ATOM   1698  O   LEU A 107      84.585   9.075  52.479  1.00  0.00           O  
ATOM   1699  CB  LEU A 107      87.476   9.005  51.868  1.00  0.00           C  
ATOM   1700  CG  LEU A 107      87.840  10.162  52.807  1.00  0.00           C  
ATOM   1701  CD1 LEU A 107      88.731   9.645  53.928  1.00  0.00           C  
ATOM   1702  CD2 LEU A 107      88.537  11.258  52.016  1.00  0.00           C  
ATOM   1703  H   LEU A 107      85.662   7.115  50.758  1.00  0.00           H  
ATOM   1704  HA  LEU A 107      87.246   7.393  53.272  1.00  0.00           H  
ATOM   1705 1HB  LEU A 107      88.404   8.587  51.483  1.00  0.00           H  
ATOM   1706 2HB  LEU A 107      86.914   9.421  51.031  1.00  0.00           H  
ATOM   1707  HG  LEU A 107      86.932  10.562  53.260  1.00  0.00           H  
ATOM   1708 1HD1 LEU A 107      88.989  10.467  54.596  1.00  0.00           H  
ATOM   1709 2HD1 LEU A 107      88.200   8.876  54.490  1.00  0.00           H  
ATOM   1710 3HD1 LEU A 107      89.641   9.223  53.504  1.00  0.00           H  
ATOM   1711 1HD2 LEU A 107      88.795  12.081  52.683  1.00  0.00           H  
ATOM   1712 2HD2 LEU A 107      89.445  10.859  51.563  1.00  0.00           H  
ATOM   1713 3HD2 LEU A 107      87.871  11.621  51.232  1.00  0.00           H  
ATOM   1714  N   GLU A 108      85.263   8.248  54.461  1.00  0.00           N  
ATOM   1715  CA  GLU A 108      84.115   8.806  55.181  1.00  0.00           C  
ATOM   1716  C   GLU A 108      84.666   9.984  55.975  1.00  0.00           C  
ATOM   1717  O   GLU A 108      85.297   9.799  57.008  1.00  0.00           O  
ATOM   1718  CB  GLU A 108      83.458   7.776  56.103  1.00  0.00           C  
ATOM   1719  CG  GLU A 108      82.227   8.286  56.839  1.00  0.00           C  
ATOM   1720  CD  GLU A 108      81.602   7.245  57.724  1.00  0.00           C  
ATOM   1721  OE1 GLU A 108      82.094   6.142  57.752  1.00  0.00           O  
ATOM   1722  OE2 GLU A 108      80.630   7.552  58.374  1.00  0.00           O  
ATOM   1723  H   GLU A 108      85.946   7.705  54.970  1.00  0.00           H  
ATOM   1724  HA  GLU A 108      83.370   9.124  54.451  1.00  0.00           H  
ATOM   1725 1HB  GLU A 108      83.162   6.903  55.522  1.00  0.00           H  
ATOM   1726 2HB  GLU A 108      84.180   7.444  56.849  1.00  0.00           H  
ATOM   1727 1HG  GLU A 108      82.511   9.143  57.450  1.00  0.00           H  
ATOM   1728 2HG  GLU A 108      81.494   8.623  56.108  1.00  0.00           H  
ATOM   1729  N   ILE A 109      84.435  11.191  55.468  1.00  0.00           N  
ATOM   1730  CA  ILE A 109      84.983  12.396  56.081  1.00  0.00           C  
ATOM   1731  C   ILE A 109      84.329  12.837  57.383  1.00  0.00           C  
ATOM   1732  O   ILE A 109      85.030  13.196  58.330  1.00  0.00           O  
ATOM   1733  CB  ILE A 109      84.904  13.564  55.081  1.00  0.00           C  
ATOM   1734  CG1 ILE A 109      85.831  13.310  53.889  1.00  0.00           C  
ATOM   1735  CG2 ILE A 109      85.260  14.875  55.766  1.00  0.00           C  
ATOM   1736  CD1 ILE A 109      85.621  14.268  52.738  1.00  0.00           C  
ATOM   1737  H   ILE A 109      83.866  11.276  54.638  1.00  0.00           H  
ATOM   1738  HA  ILE A 109      86.027  12.212  56.332  1.00  0.00           H  
ATOM   1739  HB  ILE A 109      83.892  13.636  54.684  1.00  0.00           H  
ATOM   1740 1HG1 ILE A 109      86.868  13.387  54.212  1.00  0.00           H  
ATOM   1741 2HG1 ILE A 109      85.678  12.296  53.520  1.00  0.00           H  
ATOM   1742 1HG2 ILE A 109      85.200  15.690  55.045  1.00  0.00           H  
ATOM   1743 2HG2 ILE A 109      84.562  15.060  56.582  1.00  0.00           H  
ATOM   1744 3HG2 ILE A 109      86.274  14.815  56.163  1.00  0.00           H  
ATOM   1745 1HD1 ILE A 109      86.313  14.024  51.932  1.00  0.00           H  
ATOM   1746 2HD1 ILE A 109      84.596  14.182  52.376  1.00  0.00           H  
ATOM   1747 3HD1 ILE A 109      85.803  15.287  53.076  1.00  0.00           H  
ATOM   1748  N   VAL A 110      82.999  12.833  57.434  1.00  0.00           N  
ATOM   1749  CA  VAL A 110      82.298  13.202  58.668  1.00  0.00           C  
ATOM   1750  C   VAL A 110      81.569  11.942  59.134  1.00  0.00           C  
ATOM   1751  O   VAL A 110      80.411  11.690  58.797  1.00  0.00           O  
ATOM   1752  CB  VAL A 110      81.298  14.350  58.435  1.00  0.00           C  
ATOM   1753  CG1 VAL A 110      80.610  14.730  59.737  1.00  0.00           C  
ATOM   1754  CG2 VAL A 110      82.018  15.550  57.836  1.00  0.00           C  
ATOM   1755  H   VAL A 110      82.460  12.575  56.620  1.00  0.00           H  
ATOM   1756  HA  VAL A 110      83.035  13.539  59.397  1.00  0.00           H  
ATOM   1757  HB  VAL A 110      80.523  14.011  57.748  1.00  0.00           H  
ATOM   1758 1HG1 VAL A 110      79.906  15.542  59.554  1.00  0.00           H  
ATOM   1759 2HG1 VAL A 110      80.072  13.866  60.129  1.00  0.00           H  
ATOM   1760 3HG1 VAL A 110      81.356  15.053  60.463  1.00  0.00           H  
ATOM   1761 1HG2 VAL A 110      81.305  16.357  57.674  1.00  0.00           H  
ATOM   1762 2HG2 VAL A 110      82.797  15.885  58.521  1.00  0.00           H  
ATOM   1763 3HG2 VAL A 110      82.468  15.266  56.885  1.00  0.00           H  
ATOM   1764  N   THR A 111      82.266  11.140  59.920  1.00  0.00           N  
ATOM   1765  CA  THR A 111      81.708   9.875  60.373  1.00  0.00           C  
ATOM   1766  C   THR A 111      80.638  10.019  61.461  1.00  0.00           C  
ATOM   1767  O   THR A 111      79.839   9.108  61.675  1.00  0.00           O  
ATOM   1768  CB  THR A 111      82.831   8.956  60.889  1.00  0.00           C  
ATOM   1769  OG1 THR A 111      83.764   8.698  59.832  1.00  0.00           O  
ATOM   1770  CG2 THR A 111      82.256   7.638  61.385  1.00  0.00           C  
ATOM   1771  H   THR A 111      83.197  11.401  60.214  1.00  0.00           H  
ATOM   1772  HA  THR A 111      81.217   9.391  59.528  1.00  0.00           H  
ATOM   1773  HB  THR A 111      83.356   9.448  61.707  1.00  0.00           H  
ATOM   1774  HG1 THR A 111      84.360   9.446  59.743  1.00  0.00           H  
ATOM   1775 1HG2 THR A 111      83.064   7.002  61.746  1.00  0.00           H  
ATOM   1776 2HG2 THR A 111      81.555   7.830  62.197  1.00  0.00           H  
ATOM   1777 3HG2 THR A 111      81.737   7.137  60.569  1.00  0.00           H  
ATOM   1778  N   ASN A 112      80.601  11.183  62.114  1.00  0.00           N  
ATOM   1779  CA  ASN A 112      79.635  11.472  63.190  1.00  0.00           C  
ATOM   1780  C   ASN A 112      79.067  12.871  62.877  1.00  0.00           C  
ATOM   1781  O   ASN A 112      79.457  13.868  63.500  1.00  0.00           O  
ATOM   1782  CB  ASN A 112      80.275  11.412  64.565  1.00  0.00           C  
ATOM   1783  CG  ASN A 112      79.271  11.553  65.676  1.00  0.00           C  
ATOM   1784  OD1 ASN A 112      78.076  11.751  65.428  1.00  0.00           O  
ATOM   1785  ND2 ASN A 112      79.733  11.453  66.896  1.00  0.00           N  
ATOM   1786  H   ASN A 112      81.271  11.892  61.851  1.00  0.00           H  
ATOM   1787  HA  ASN A 112      78.844  10.721  63.157  1.00  0.00           H  
ATOM   1788 1HB  ASN A 112      80.799  10.463  64.682  1.00  0.00           H  
ATOM   1789 2HB  ASN A 112      81.015  12.208  64.657  1.00  0.00           H  
ATOM   1790 1HD2 ASN A 112      79.111  11.538  67.675  1.00  0.00           H  
ATOM   1791 2HD2 ASN A 112      80.708  11.292  67.050  1.00  0.00           H  
ATOM   1792  N   PRO A 113      78.144  12.961  61.900  1.00  0.00           N  
ATOM   1793  CA  PRO A 113      77.558  14.258  61.530  1.00  0.00           C  
ATOM   1794  C   PRO A 113      76.793  14.997  62.632  1.00  0.00           C  
ATOM   1795  O   PRO A 113      76.909  16.219  62.752  1.00  0.00           O  
ATOM   1796  CB  PRO A 113      76.612  13.858  60.393  1.00  0.00           C  
ATOM   1797  CG  PRO A 113      77.231  12.631  59.817  1.00  0.00           C  
ATOM   1798  CD  PRO A 113      77.773  11.889  61.010  1.00  0.00           C  
ATOM   1799  HA  PRO A 113      78.356  14.928  61.176  1.00  0.00           H  
ATOM   1800 1HB  PRO A 113      75.601  13.681  60.789  1.00  0.00           H  
ATOM   1801 2HB  PRO A 113      76.532  14.679  59.664  1.00  0.00           H  
ATOM   1802 1HG  PRO A 113      76.479  12.050  59.263  1.00  0.00           H  
ATOM   1803 2HG  PRO A 113      78.016  12.904  59.096  1.00  0.00           H  
ATOM   1804 1HD  PRO A 113      76.980  11.261  61.442  1.00  0.00           H  
ATOM   1805 2HD  PRO A 113      78.631  11.274  60.701  1.00  0.00           H  
ATOM   1806  N   ASN A 114      76.005  14.282  63.432  1.00  0.00           N  
ATOM   1807  CA  ASN A 114      75.247  14.951  64.490  1.00  0.00           C  
ATOM   1808  C   ASN A 114      76.205  15.575  65.500  1.00  0.00           C  
ATOM   1809  O   ASN A 114      76.004  16.709  65.963  1.00  0.00           O  
ATOM   1810  CB  ASN A 114      74.295  13.985  65.172  1.00  0.00           C  
ATOM   1811  CG  ASN A 114      73.113  13.636  64.312  1.00  0.00           C  
ATOM   1812  OD1 ASN A 114      72.552  12.539  64.422  1.00  0.00           O  
ATOM   1813  ND2 ASN A 114      72.722  14.547  63.458  1.00  0.00           N  
ATOM   1814  H   ASN A 114      75.919  13.282  63.323  1.00  0.00           H  
ATOM   1815  HA  ASN A 114      74.660  15.753  64.041  1.00  0.00           H  
ATOM   1816 1HB  ASN A 114      74.828  13.068  65.427  1.00  0.00           H  
ATOM   1817 2HB  ASN A 114      73.936  14.425  66.102  1.00  0.00           H  
ATOM   1818 1HD2 ASN A 114      71.940  14.369  62.860  1.00  0.00           H  
ATOM   1819 2HD2 ASN A 114      73.205  15.420  63.403  1.00  0.00           H  
ATOM   1820  N   GLY A 115      77.239  14.819  65.860  1.00  0.00           N  
ATOM   1821  CA  GLY A 115      78.208  15.328  66.810  1.00  0.00           C  
ATOM   1822  C   GLY A 115      78.940  16.516  66.216  1.00  0.00           C  
ATOM   1823  O   GLY A 115      79.208  17.494  66.913  1.00  0.00           O  
ATOM   1824  H   GLY A 115      77.362  13.891  65.481  1.00  0.00           H  
ATOM   1825 1HA  GLY A 115      77.699  15.617  67.729  1.00  0.00           H  
ATOM   1826 2HA  GLY A 115      78.913  14.539  67.068  1.00  0.00           H  
ATOM   1827  N   PHE A 116      79.256  16.443  64.926  1.00  0.00           N  
ATOM   1828  CA  PHE A 116      79.978  17.533  64.268  1.00  0.00           C  
ATOM   1829  C   PHE A 116      79.139  18.803  64.290  1.00  0.00           C  
ATOM   1830  O   PHE A 116      79.633  19.882  64.597  1.00  0.00           O  
ATOM   1831  CB  PHE A 116      80.324  17.164  62.824  1.00  0.00           C  
ATOM   1832  CG  PHE A 116      81.068  18.240  62.085  1.00  0.00           C  
ATOM   1833  CD1 PHE A 116      82.441  18.159  61.911  1.00  0.00           C  
ATOM   1834  CD2 PHE A 116      80.396  19.335  61.564  1.00  0.00           C  
ATOM   1835  CE1 PHE A 116      83.126  19.148  61.231  1.00  0.00           C  
ATOM   1836  CE2 PHE A 116      81.078  20.325  60.883  1.00  0.00           C  
ATOM   1837  CZ  PHE A 116      82.445  20.231  60.717  1.00  0.00           C  
ATOM   1838  H   PHE A 116      78.998  15.628  64.388  1.00  0.00           H  
ATOM   1839  HA  PHE A 116      80.907  17.710  64.811  1.00  0.00           H  
ATOM   1840 1HB  PHE A 116      80.935  16.262  62.816  1.00  0.00           H  
ATOM   1841 2HB  PHE A 116      79.409  16.945  62.276  1.00  0.00           H  
ATOM   1842  HD1 PHE A 116      82.980  17.302  62.316  1.00  0.00           H  
ATOM   1843  HD2 PHE A 116      79.316  19.409  61.696  1.00  0.00           H  
ATOM   1844  HE1 PHE A 116      84.206  19.072  61.101  1.00  0.00           H  
ATOM   1845  HE2 PHE A 116      80.538  21.180  60.478  1.00  0.00           H  
ATOM   1846  HZ  PHE A 116      82.984  21.012  60.182  1.00  0.00           H  
ATOM   1847  N   ALA A 117      77.859  18.683  63.959  1.00  0.00           N  
ATOM   1848  CA  ALA A 117      77.000  19.857  63.994  1.00  0.00           C  
ATOM   1849  C   ALA A 117      76.983  20.433  65.413  1.00  0.00           C  
ATOM   1850  O   ALA A 117      77.022  21.654  65.601  1.00  0.00           O  
ATOM   1851  CB  ALA A 117      75.593  19.509  63.531  1.00  0.00           C  
ATOM   1852  H   ALA A 117      77.467  17.794  63.683  1.00  0.00           H  
ATOM   1853  HA  ALA A 117      77.417  20.602  63.316  1.00  0.00           H  
ATOM   1854 1HB  ALA A 117      74.967  20.401  63.565  1.00  0.00           H  
ATOM   1855 2HB  ALA A 117      75.629  19.130  62.510  1.00  0.00           H  
ATOM   1856 3HB  ALA A 117      75.173  18.747  64.186  1.00  0.00           H  
ATOM   1857  N   PHE A 118      76.932  19.558  66.413  1.00  0.00           N  
ATOM   1858  CA  PHE A 118      76.894  19.997  67.803  1.00  0.00           C  
ATOM   1859  C   PHE A 118      78.178  20.730  68.216  1.00  0.00           C  
ATOM   1860  O   PHE A 118      78.125  21.657  69.031  1.00  0.00           O  
ATOM   1861  CB  PHE A 118      76.670  18.796  68.724  1.00  0.00           C  
ATOM   1862  CG  PHE A 118      76.478  19.167  70.167  1.00  0.00           C  
ATOM   1863  CD1 PHE A 118      75.271  19.686  70.611  1.00  0.00           C  
ATOM   1864  CD2 PHE A 118      77.505  18.999  71.084  1.00  0.00           C  
ATOM   1865  CE1 PHE A 118      75.094  20.028  71.938  1.00  0.00           C  
ATOM   1866  CE2 PHE A 118      77.330  19.339  72.412  1.00  0.00           C  
ATOM   1867  CZ  PHE A 118      76.123  19.854  72.839  1.00  0.00           C  
ATOM   1868  H   PHE A 118      76.919  18.569  66.209  1.00  0.00           H  
ATOM   1869  HA  PHE A 118      76.064  20.694  67.923  1.00  0.00           H  
ATOM   1870 1HB  PHE A 118      75.790  18.245  68.395  1.00  0.00           H  
ATOM   1871 2HB  PHE A 118      77.523  18.122  68.657  1.00  0.00           H  
ATOM   1872  HD1 PHE A 118      74.456  19.823  69.899  1.00  0.00           H  
ATOM   1873  HD2 PHE A 118      78.459  18.592  70.747  1.00  0.00           H  
ATOM   1874  HE1 PHE A 118      74.140  20.435  72.273  1.00  0.00           H  
ATOM   1875  HE2 PHE A 118      78.145  19.201  73.122  1.00  0.00           H  
ATOM   1876  HZ  PHE A 118      75.984  20.124  73.885  1.00  0.00           H  
ATOM   1877  N   THR A 119      79.324  20.340  67.659  1.00  0.00           N  
ATOM   1878  CA  THR A 119      80.576  21.014  68.018  1.00  0.00           C  
ATOM   1879  C   THR A 119      80.615  22.437  67.481  1.00  0.00           C  
ATOM   1880  O   THR A 119      81.357  23.282  67.991  1.00  0.00           O  
ATOM   1881  CB  THR A 119      81.797  20.236  67.494  1.00  0.00           C  
ATOM   1882  OG1 THR A 119      81.729  20.139  66.066  1.00  0.00           O  
ATOM   1883  CG2 THR A 119      81.835  18.838  68.092  1.00  0.00           C  
ATOM   1884  H   THR A 119      79.347  19.584  66.990  1.00  0.00           H  
ATOM   1885  HA  THR A 119      80.643  21.064  69.105  1.00  0.00           H  
ATOM   1886  HB  THR A 119      82.710  20.766  67.766  1.00  0.00           H  
ATOM   1887  HG1 THR A 119      80.821  19.975  65.800  1.00  0.00           H  
ATOM   1888 1HG2 THR A 119      82.705  18.303  67.711  1.00  0.00           H  
ATOM   1889 2HG2 THR A 119      81.899  18.908  69.177  1.00  0.00           H  
ATOM   1890 3HG2 THR A 119      80.929  18.300  67.816  1.00  0.00           H  
ATOM   1891  N   HIS A 120      79.796  22.705  66.466  1.00  0.00           N  
ATOM   1892  CA  HIS A 120      79.719  24.035  65.862  1.00  0.00           C  
ATOM   1893  C   HIS A 120      78.638  24.886  66.510  1.00  0.00           C  
ATOM   1894  O   HIS A 120      78.800  26.094  66.667  1.00  0.00           O  
ATOM   1895  CB  HIS A 120      79.452  23.930  64.357  1.00  0.00           C  
ATOM   1896  CG  HIS A 120      79.452  25.251  63.653  1.00  0.00           C  
ATOM   1897  ND1 HIS A 120      80.599  25.994  63.465  1.00  0.00           N  
ATOM   1898  CD2 HIS A 120      78.447  25.963  63.091  1.00  0.00           C  
ATOM   1899  CE1 HIS A 120      80.298  27.106  62.817  1.00  0.00           C  
ATOM   1900  NE2 HIS A 120      78.999  27.111  62.580  1.00  0.00           N  
ATOM   1901  H   HIS A 120      79.211  21.966  66.104  1.00  0.00           H  
ATOM   1902  HA  HIS A 120      80.667  24.553  66.001  1.00  0.00           H  
ATOM   1903 1HB  HIS A 120      80.211  23.297  63.896  1.00  0.00           H  
ATOM   1904 2HB  HIS A 120      78.485  23.455  64.191  1.00  0.00           H  
ATOM   1905  HD1 HIS A 120      81.530  25.713  63.698  1.00  0.00           H  
ATOM   1906  HD2 HIS A 120      77.376  25.782  62.995  1.00  0.00           H  
ATOM   1907  HE1 HIS A 120      81.073  27.832  62.570  1.00  0.00           H  
ATOM   1908  N   SER A 121      77.545  24.249  66.909  1.00  0.00           N  
ATOM   1909  CA  SER A 121      76.426  24.991  67.472  1.00  0.00           C  
ATOM   1910  C   SER A 121      76.388  25.158  68.972  1.00  0.00           C  
ATOM   1911  O   SER A 121      75.886  26.168  69.467  1.00  0.00           O  
ATOM   1912  CB  SER A 121      75.137  24.321  67.040  1.00  0.00           C  
ATOM   1913  OG  SER A 121      75.034  23.032  67.581  1.00  0.00           O  
ATOM   1914  H   SER A 121      77.478  23.245  66.827  1.00  0.00           H  
ATOM   1915  HA  SER A 121      76.456  26.010  67.084  1.00  0.00           H  
ATOM   1916 1HB  SER A 121      74.288  24.922  67.363  1.00  0.00           H  
ATOM   1917 2HB  SER A 121      75.103  24.265  65.953  1.00  0.00           H  
ATOM   1918  HG  SER A 121      75.578  22.468  67.026  1.00  0.00           H  
ATOM   1919  N   GLU A 122      76.945  24.196  69.696  1.00  0.00           N  
ATOM   1920  CA  GLU A 122      76.808  24.201  71.138  1.00  0.00           C  
ATOM   1921  C   GLU A 122      78.014  23.885  72.010  1.00  0.00           C  
ATOM   1922  O   GLU A 122      78.302  24.599  72.974  1.00  0.00           O  
ATOM   1923  CB  GLU A 122      75.693  23.219  71.505  1.00  0.00           C  
ATOM   1924  CG  GLU A 122      74.315  23.614  70.995  1.00  0.00           C  
ATOM   1925  CD  GLU A 122      73.791  24.869  71.635  1.00  0.00           C  
ATOM   1926  OE1 GLU A 122      74.038  25.066  72.801  1.00  0.00           O  
ATOM   1927  OE2 GLU A 122      73.142  25.631  70.958  1.00  0.00           O  
ATOM   1928  H   GLU A 122      77.468  23.453  69.254  1.00  0.00           H  
ATOM   1929  HA  GLU A 122      76.536  25.208  71.456  1.00  0.00           H  
ATOM   1930 1HB  GLU A 122      75.929  22.234  71.103  1.00  0.00           H  
ATOM   1931 2HB  GLU A 122      75.634  23.124  72.589  1.00  0.00           H  
ATOM   1932 1HG  GLU A 122      74.367  23.765  69.917  1.00  0.00           H  
ATOM   1933 2HG  GLU A 122      73.620  22.797  71.186  1.00  0.00           H  
ATOM   1934  N   ASN A 123      78.715  22.807  71.680  1.00  0.00           N  
ATOM   1935  CA  ASN A 123      79.833  22.368  72.498  1.00  0.00           C  
ATOM   1936  C   ASN A 123      80.984  21.859  71.638  1.00  0.00           C  
ATOM   1937  O   ASN A 123      80.968  20.724  71.149  1.00  0.00           O  
ATOM   1938  CB  ASN A 123      79.385  21.300  73.479  1.00  0.00           C  
ATOM   1939  CG  ASN A 123      80.480  20.888  74.424  1.00  0.00           C  
ATOM   1940  OD1 ASN A 123      81.622  21.349  74.310  1.00  0.00           O  
ATOM   1941  ND2 ASN A 123      80.155  20.028  75.355  1.00  0.00           N  
ATOM   1942  H   ASN A 123      78.475  22.281  70.852  1.00  0.00           H  
ATOM   1943  HA  ASN A 123      80.208  23.224  73.061  1.00  0.00           H  
ATOM   1944 1HB  ASN A 123      78.540  21.672  74.061  1.00  0.00           H  
ATOM   1945 2HB  ASN A 123      79.044  20.422  72.931  1.00  0.00           H  
ATOM   1946 1HD2 ASN A 123      80.843  19.718  76.012  1.00  0.00           H  
ATOM   1947 2HD2 ASN A 123      79.219  19.681  75.410  1.00  0.00           H  
ATOM   1948  N   ARG A 124      81.985  22.717  71.473  1.00  0.00           N  
ATOM   1949  CA  ARG A 124      83.169  22.412  70.680  1.00  0.00           C  
ATOM   1950  C   ARG A 124      83.858  21.107  71.057  1.00  0.00           C  
ATOM   1951  O   ARG A 124      84.531  20.502  70.229  1.00  0.00           O  
ATOM   1952  CB  ARG A 124      84.176  23.546  70.805  1.00  0.00           C  
ATOM   1953  CG  ARG A 124      84.786  23.709  72.188  1.00  0.00           C  
ATOM   1954  CD  ARG A 124      85.629  24.930  72.276  1.00  0.00           C  
ATOM   1955  NE  ARG A 124      86.246  25.069  73.585  1.00  0.00           N  
ATOM   1956  CZ  ARG A 124      85.648  25.622  74.658  1.00  0.00           C  
ATOM   1957  NH1 ARG A 124      84.420  26.082  74.562  1.00  0.00           N  
ATOM   1958  NH2 ARG A 124      86.296  25.703  75.807  1.00  0.00           N  
ATOM   1959  H   ARG A 124      81.912  23.619  71.922  1.00  0.00           H  
ATOM   1960  HA  ARG A 124      82.871  22.316  69.636  1.00  0.00           H  
ATOM   1961 1HB  ARG A 124      84.992  23.386  70.102  1.00  0.00           H  
ATOM   1962 2HB  ARG A 124      83.697  24.489  70.542  1.00  0.00           H  
ATOM   1963 1HG  ARG A 124      83.991  23.787  72.930  1.00  0.00           H  
ATOM   1964 2HG  ARG A 124      85.411  22.844  72.415  1.00  0.00           H  
ATOM   1965 1HD  ARG A 124      86.420  24.880  71.529  1.00  0.00           H  
ATOM   1966 2HD  ARG A 124      85.013  25.810  72.094  1.00  0.00           H  
ATOM   1967  HE  ARG A 124      87.191  24.727  73.698  1.00  0.00           H  
ATOM   1968 1HH1 ARG A 124      83.925  26.020  73.684  1.00  0.00           H  
ATOM   1969 2HH1 ARG A 124      83.972  26.496  75.366  1.00  0.00           H  
ATOM   1970 1HH2 ARG A 124      87.240  25.350  75.881  1.00  0.00           H  
ATOM   1971 2HH2 ARG A 124      85.848  26.117  76.611  1.00  0.00           H  
ATOM   1972  N   LEU A 125      83.688  20.675  72.304  1.00  0.00           N  
ATOM   1973  CA  LEU A 125      84.339  19.462  72.789  1.00  0.00           C  
ATOM   1974  C   LEU A 125      83.493  18.195  72.735  1.00  0.00           C  
ATOM   1975  O   LEU A 125      83.875  17.178  73.311  1.00  0.00           O  
ATOM   1976  CB  LEU A 125      84.795  19.685  74.236  1.00  0.00           C  
ATOM   1977  CG  LEU A 125      85.829  20.799  74.444  1.00  0.00           C  
ATOM   1978  CD1 LEU A 125      86.121  20.952  75.931  1.00  0.00           C  
ATOM   1979  CD2 LEU A 125      87.096  20.467  73.669  1.00  0.00           C  
ATOM   1980  H   LEU A 125      83.094  21.199  72.931  1.00  0.00           H  
ATOM   1981  HA  LEU A 125      85.208  19.262  72.163  1.00  0.00           H  
ATOM   1982 1HB  LEU A 125      83.923  19.926  74.842  1.00  0.00           H  
ATOM   1983 2HB  LEU A 125      85.227  18.758  74.612  1.00  0.00           H  
ATOM   1984  HG  LEU A 125      85.422  21.745  74.085  1.00  0.00           H  
ATOM   1985 1HD1 LEU A 125      86.855  21.743  76.078  1.00  0.00           H  
ATOM   1986 2HD1 LEU A 125      85.202  21.208  76.457  1.00  0.00           H  
ATOM   1987 3HD1 LEU A 125      86.514  20.014  76.322  1.00  0.00           H  
ATOM   1988 1HD2 LEU A 125      87.831  21.259  73.816  1.00  0.00           H  
ATOM   1989 2HD2 LEU A 125      87.504  19.522  74.028  1.00  0.00           H  
ATOM   1990 3HD2 LEU A 125      86.861  20.381  72.608  1.00  0.00           H  
ATOM   1991  N   TRP A 126      82.357  18.235  72.047  1.00  0.00           N  
ATOM   1992  CA  TRP A 126      81.502  17.047  71.989  1.00  0.00           C  
ATOM   1993  C   TRP A 126      82.199  15.888  71.279  1.00  0.00           C  
ATOM   1994  O   TRP A 126      82.774  16.059  70.213  1.00  0.00           O  
ATOM   1995  CB  TRP A 126      80.190  17.370  71.271  1.00  0.00           C  
ATOM   1996  CG  TRP A 126      79.231  16.219  71.230  1.00  0.00           C  
ATOM   1997  CD1 TRP A 126      79.059  15.339  70.204  1.00  0.00           C  
ATOM   1998  CD2 TRP A 126      78.303  15.816  72.265  1.00  0.00           C  
ATOM   1999  NE1 TRP A 126      78.091  14.420  70.527  1.00  0.00           N  
ATOM   2000  CE2 TRP A 126      77.619  14.696  71.786  1.00  0.00           C  
ATOM   2001  CE3 TRP A 126      78.003  16.308  73.542  1.00  0.00           C  
ATOM   2002  CZ2 TRP A 126      76.646  14.054  72.536  1.00  0.00           C  
ATOM   2003  CZ3 TRP A 126      77.029  15.663  74.294  1.00  0.00           C  
ATOM   2004  CH2 TRP A 126      76.369  14.565  73.804  1.00  0.00           C  
ATOM   2005  H   TRP A 126      82.070  19.072  71.561  1.00  0.00           H  
ATOM   2006  HA  TRP A 126      81.275  16.734  73.008  1.00  0.00           H  
ATOM   2007 1HB  TRP A 126      79.700  18.207  71.769  1.00  0.00           H  
ATOM   2008 2HB  TRP A 126      80.402  17.677  70.247  1.00  0.00           H  
ATOM   2009  HD1 TRP A 126      79.609  15.361  69.265  1.00  0.00           H  
ATOM   2010  HE1 TRP A 126      77.777  13.664  69.936  1.00  0.00           H  
ATOM   2011  HE3 TRP A 126      78.526  17.178  73.937  1.00  0.00           H  
ATOM   2012  HZ2 TRP A 126      76.110  13.180  72.164  1.00  0.00           H  
ATOM   2013  HZ3 TRP A 126      76.801  16.053  75.287  1.00  0.00           H  
ATOM   2014  HH2 TRP A 126      75.610  14.083  74.421  1.00  0.00           H  
ATOM   2015  N   ARG A 127      82.125  14.711  71.891  1.00  0.00           N  
ATOM   2016  CA  ARG A 127      82.783  13.493  71.397  1.00  0.00           C  
ATOM   2017  C   ARG A 127      81.865  12.391  70.873  1.00  0.00           C  
ATOM   2018  O   ARG A 127      82.143  11.762  69.846  1.00  0.00           O  
ATOM   2019  CB  ARG A 127      83.640  12.900  72.506  1.00  0.00           C  
ATOM   2020  CG  ARG A 127      84.409  11.647  72.119  1.00  0.00           C  
ATOM   2021  CD  ARG A 127      85.306  11.194  73.213  1.00  0.00           C  
ATOM   2022  NE  ARG A 127      86.012   9.972  72.864  1.00  0.00           N  
ATOM   2023  CZ  ARG A 127      86.864   9.321  73.680  1.00  0.00           C  
ATOM   2024  NH1 ARG A 127      87.104   9.786  74.886  1.00  0.00           N  
ATOM   2025  NH2 ARG A 127      87.458   8.214  73.268  1.00  0.00           N  
ATOM   2026  H   ARG A 127      81.583  14.667  72.742  1.00  0.00           H  
ATOM   2027  HA  ARG A 127      83.421  13.762  70.555  1.00  0.00           H  
ATOM   2028 1HB  ARG A 127      84.364  13.641  72.841  1.00  0.00           H  
ATOM   2029 2HB  ARG A 127      83.009  12.650  73.359  1.00  0.00           H  
ATOM   2030 1HG  ARG A 127      83.707  10.843  71.897  1.00  0.00           H  
ATOM   2031 2HG  ARG A 127      85.018  11.851  71.238  1.00  0.00           H  
ATOM   2032 1HD  ARG A 127      86.045  11.967  73.421  1.00  0.00           H  
ATOM   2033 2HD  ARG A 127      84.718  11.004  74.110  1.00  0.00           H  
ATOM   2034  HE  ARG A 127      85.853   9.583  71.944  1.00  0.00           H  
ATOM   2035 1HH1 ARG A 127      86.650  10.631  75.201  1.00  0.00           H  
ATOM   2036 2HH1 ARG A 127      87.742   9.298  75.498  1.00  0.00           H  
ATOM   2037 1HH2 ARG A 127      87.273   7.856  72.341  1.00  0.00           H  
ATOM   2038 2HH2 ARG A 127      88.096   7.726  73.880  1.00  0.00           H  
ATOM   2039  N   LYS A 128      80.777  12.158  71.598  1.00  0.00           N  
ATOM   2040  CA  LYS A 128      79.848  11.073  71.299  1.00  0.00           C  
ATOM   2041  C   LYS A 128      78.835  11.317  70.192  1.00  0.00           C  
ATOM   2042  O   LYS A 128      78.882  12.328  69.501  1.00  0.00           O  
ATOM   2043  CB  LYS A 128      79.093  10.702  72.576  1.00  0.00           C  
ATOM   2044  CG  LYS A 128      79.971  10.133  73.683  1.00  0.00           C  
ATOM   2045  CD  LYS A 128      79.137   9.666  74.866  1.00  0.00           C  
ATOM   2046  CE  LYS A 128      78.559  10.844  75.637  1.00  0.00           C  
ATOM   2047  NZ  LYS A 128      77.812  10.405  76.847  1.00  0.00           N  
ATOM   2048  H   LYS A 128      80.592  12.761  72.387  1.00  0.00           H  
ATOM   2049  HA  LYS A 128      80.421  10.212  70.953  1.00  0.00           H  
ATOM   2050 1HB  LYS A 128      78.588  11.584  72.970  1.00  0.00           H  
ATOM   2051 2HB  LYS A 128      78.327   9.962  72.344  1.00  0.00           H  
ATOM   2052 1HG  LYS A 128      80.543   9.288  73.296  1.00  0.00           H  
ATOM   2053 2HG  LYS A 128      80.670  10.897  74.022  1.00  0.00           H  
ATOM   2054 1HD  LYS A 128      78.318   9.039  74.509  1.00  0.00           H  
ATOM   2055 2HD  LYS A 128      79.758   9.074  75.538  1.00  0.00           H  
ATOM   2056 1HE  LYS A 128      79.365  11.508  75.943  1.00  0.00           H  
ATOM   2057 2HE  LYS A 128      77.882  11.404  74.991  1.00  0.00           H  
ATOM   2058 1HZ  LYS A 128      77.446  11.214  77.328  1.00  0.00           H  
ATOM   2059 2HZ  LYS A 128      77.049   9.802  76.572  1.00  0.00           H  
ATOM   2060 3HZ  LYS A 128      78.434   9.901  77.462  1.00  0.00           H  
ATOM   2061  N   THR A 129      77.948  10.344  69.993  1.00  0.00           N  
ATOM   2062  CA  THR A 129      76.862  10.499  69.031  1.00  0.00           C  
ATOM   2063  C   THR A 129      75.854  11.391  69.768  1.00  0.00           C  
ATOM   2064  O   THR A 129      76.161  11.905  70.848  1.00  0.00           O  
ATOM   2065  CB  THR A 129      76.233   9.158  68.608  1.00  0.00           C  
ATOM   2066  OG1 THR A 129      75.626   8.532  69.746  1.00  0.00           O  
ATOM   2067  CG2 THR A 129      77.291   8.232  68.029  1.00  0.00           C  
ATOM   2068  H   THR A 129      78.024   9.482  70.514  1.00  0.00           H  
ATOM   2069  HA  THR A 129      77.261  10.969  68.132  1.00  0.00           H  
ATOM   2070  HB  THR A 129      75.465   9.338  67.856  1.00  0.00           H  
ATOM   2071  HG1 THR A 129      74.793   8.132  69.483  1.00  0.00           H  
ATOM   2072 1HG2 THR A 129      76.829   7.290  67.735  1.00  0.00           H  
ATOM   2073 2HG2 THR A 129      77.747   8.700  67.157  1.00  0.00           H  
ATOM   2074 3HG2 THR A 129      78.057   8.041  68.779  1.00  0.00           H  
ATOM   2075  N   ARG A 130      74.661  11.575  69.201  1.00  0.00           N  
ATOM   2076  CA  ARG A 130      73.647  12.397  69.857  1.00  0.00           C  
ATOM   2077  C   ARG A 130      72.368  11.617  70.166  1.00  0.00           C  
ATOM   2078  O   ARG A 130      71.292  12.200  70.321  1.00  0.00           O  
ATOM   2079  CB  ARG A 130      73.300  13.595  68.986  1.00  0.00           C  
ATOM   2080  CG  ARG A 130      72.306  14.567  69.602  1.00  0.00           C  
ATOM   2081  CD  ARG A 130      72.085  15.751  68.734  1.00  0.00           C  
ATOM   2082  NE  ARG A 130      71.109  16.667  69.303  1.00  0.00           N  
ATOM   2083  CZ  ARG A 130      70.702  17.811  68.719  1.00  0.00           C  
ATOM   2084  NH1 ARG A 130      71.195  18.165  67.553  1.00  0.00           N  
ATOM   2085  NH2 ARG A 130      69.808  18.577  69.319  1.00  0.00           N  
ATOM   2086  H   ARG A 130      74.447  11.147  68.311  1.00  0.00           H  
ATOM   2087  HA  ARG A 130      74.052  12.756  70.804  1.00  0.00           H  
ATOM   2088 1HB  ARG A 130      74.207  14.153  68.757  1.00  0.00           H  
ATOM   2089 2HB  ARG A 130      72.881  13.249  68.041  1.00  0.00           H  
ATOM   2090 1HG  ARG A 130      71.349  14.065  69.747  1.00  0.00           H  
ATOM   2091 2HG  ARG A 130      72.684  14.913  70.565  1.00  0.00           H  
ATOM   2092 1HD  ARG A 130      73.024  16.290  68.607  1.00  0.00           H  
ATOM   2093 2HD  ARG A 130      71.719  15.426  67.760  1.00  0.00           H  
ATOM   2094  HE  ARG A 130      70.708  16.428  70.200  1.00  0.00           H  
ATOM   2095 1HH1 ARG A 130      71.878  17.580  67.094  1.00  0.00           H  
ATOM   2096 2HH1 ARG A 130      70.890  19.023  67.115  1.00  0.00           H  
ATOM   2097 1HH2 ARG A 130      69.429  18.305  70.216  1.00  0.00           H  
ATOM   2098 2HH2 ARG A 130      69.503  19.434  68.882  1.00  0.00           H  
ATOM   2099  N   SER A 131      72.489  10.300  70.288  1.00  0.00           N  
ATOM   2100  CA  SER A 131      71.316   9.478  70.595  1.00  0.00           C  
ATOM   2101  C   SER A 131      70.824   9.678  72.033  1.00  0.00           C  
ATOM   2102  O   SER A 131      71.604   9.958  72.941  1.00  0.00           O  
ATOM   2103  CB  SER A 131      71.642   8.015  70.368  1.00  0.00           C  
ATOM   2104  OG  SER A 131      72.607   7.568  71.280  1.00  0.00           O  
ATOM   2105  H   SER A 131      73.387   9.852  70.171  1.00  0.00           H  
ATOM   2106  HA  SER A 131      70.505   9.769  69.926  1.00  0.00           H  
ATOM   2107 1HB  SER A 131      70.735   7.420  70.473  1.00  0.00           H  
ATOM   2108 2HB  SER A 131      72.007   7.877  69.351  1.00  0.00           H  
ATOM   2109  HG  SER A 131      73.194   6.993  70.783  1.00  0.00           H  
ATOM   2110  N   VAL A 132      69.517   9.538  72.236  1.00  0.00           N  
ATOM   2111  CA  VAL A 132      68.941   9.675  73.567  1.00  0.00           C  
ATOM   2112  C   VAL A 132      68.934   8.291  74.197  1.00  0.00           C  
ATOM   2113  O   VAL A 132      68.605   7.304  73.538  1.00  0.00           O  
ATOM   2114  CB  VAL A 132      67.510  10.242  73.506  1.00  0.00           C  
ATOM   2115  CG1 VAL A 132      66.894  10.284  74.896  1.00  0.00           C  
ATOM   2116  CG2 VAL A 132      67.530  11.630  72.882  1.00  0.00           C  
ATOM   2117  H   VAL A 132      68.909   9.333  71.456  1.00  0.00           H  
ATOM   2118  HA  VAL A 132      69.557  10.368  74.141  1.00  0.00           H  
ATOM   2119  HB  VAL A 132      66.892   9.580  72.900  1.00  0.00           H  
ATOM   2120 1HG1 VAL A 132      65.883  10.688  74.834  1.00  0.00           H  
ATOM   2121 2HG1 VAL A 132      66.857   9.276  75.308  1.00  0.00           H  
ATOM   2122 3HG1 VAL A 132      67.498  10.920  75.543  1.00  0.00           H  
ATOM   2123 1HG2 VAL A 132      66.515  12.024  72.841  1.00  0.00           H  
ATOM   2124 2HG2 VAL A 132      68.153  12.291  73.485  1.00  0.00           H  
ATOM   2125 3HG2 VAL A 132      67.936  11.569  71.872  1.00  0.00           H  
ATOM   2126  N   THR A 133      69.319   8.218  75.467  1.00  0.00           N  
ATOM   2127  CA  THR A 133      69.386   6.944  76.172  1.00  0.00           C  
ATOM   2128  C   THR A 133      68.182   6.745  77.087  1.00  0.00           C  
ATOM   2129  O   THR A 133      67.950   7.532  78.003  1.00  0.00           O  
ATOM   2130  CB  THR A 133      70.683   6.838  76.996  1.00  0.00           C  
ATOM   2131  OG1 THR A 133      71.816   6.918  76.121  1.00  0.00           O  
ATOM   2132  CG2 THR A 133      70.726   5.521  77.756  1.00  0.00           C  
ATOM   2133  H   THR A 133      69.571   9.065  75.956  1.00  0.00           H  
ATOM   2134  HA  THR A 133      69.379   6.140  75.435  1.00  0.00           H  
ATOM   2135  HB  THR A 133      70.731   7.663  77.706  1.00  0.00           H  
ATOM   2136  HG1 THR A 133      72.176   7.808  76.145  1.00  0.00           H  
ATOM   2137 1HG2 THR A 133      71.649   5.464  78.332  1.00  0.00           H  
ATOM   2138 2HG2 THR A 133      69.872   5.463  78.430  1.00  0.00           H  
ATOM   2139 3HG2 THR A 133      70.688   4.693  77.050  1.00  0.00           H  
ATOM   2140  N   SER A 134      67.418   5.690  76.825  1.00  0.00           N  
ATOM   2141  CA  SER A 134      66.236   5.392  77.627  1.00  0.00           C  
ATOM   2142  C   SER A 134      66.600   5.261  79.099  1.00  0.00           C  
ATOM   2143  O   SER A 134      67.560   4.572  79.453  1.00  0.00           O  
ATOM   2144  CB  SER A 134      65.580   4.114  77.142  1.00  0.00           C  
ATOM   2145  OG  SER A 134      64.493   3.768  77.954  1.00  0.00           O  
ATOM   2146  H   SER A 134      67.657   5.080  76.056  1.00  0.00           H  
ATOM   2147  HA  SER A 134      65.527   6.214  77.517  1.00  0.00           H  
ATOM   2148 1HB  SER A 134      65.243   4.246  76.114  1.00  0.00           H  
ATOM   2149 2HB  SER A 134      66.311   3.306  77.145  1.00  0.00           H  
ATOM   2150  HG  SER A 134      63.809   3.448  77.360  1.00  0.00           H  
ATOM   2151  N   SER A 135      65.832   5.933  79.952  1.00  0.00           N  
ATOM   2152  CA  SER A 135      66.076   5.865  81.382  1.00  0.00           C  
ATOM   2153  C   SER A 135      67.190   6.773  81.861  1.00  0.00           C  
ATOM   2154  O   SER A 135      67.623   6.680  83.012  1.00  0.00           O  
ATOM   2155  CB  SER A 135      66.400   4.435  81.770  1.00  0.00           C  
ATOM   2156  OG  SER A 135      67.753   4.148  81.545  1.00  0.00           O  
ATOM   2157  H   SER A 135      65.069   6.499  79.610  1.00  0.00           H  
ATOM   2158  HA  SER A 135      65.171   6.181  81.903  1.00  0.00           H  
ATOM   2159 1HB  SER A 135      66.163   4.281  82.822  1.00  0.00           H  
ATOM   2160 2HB  SER A 135      65.779   3.752  81.191  1.00  0.00           H  
ATOM   2161  HG  SER A 135      67.787   3.671  80.712  1.00  0.00           H  
ATOM   2162  N   SER A 136      67.655   7.654  80.981  1.00  0.00           N  
ATOM   2163  CA  SER A 136      68.730   8.580  81.324  1.00  0.00           C  
ATOM   2164  C   SER A 136      68.498   9.951  80.701  1.00  0.00           C  
ATOM   2165  O   SER A 136      67.846  10.072  79.659  1.00  0.00           O  
ATOM   2166  CB  SER A 136      70.064   8.025  80.863  1.00  0.00           C  
ATOM   2167  OG  SER A 136      71.107   8.911  81.163  1.00  0.00           O  
ATOM   2168  H   SER A 136      67.256   7.685  80.053  1.00  0.00           H  
ATOM   2169  HA  SER A 136      68.753   8.697  82.408  1.00  0.00           H  
ATOM   2170 1HB  SER A 136      70.246   7.067  81.348  1.00  0.00           H  
ATOM   2171 2HB  SER A 136      70.032   7.847  79.789  1.00  0.00           H  
ATOM   2172  HG  SER A 136      71.520   8.573  81.961  1.00  0.00           H  
ATOM   2173  N   LEU A 137      69.031  10.982  81.346  1.00  0.00           N  
ATOM   2174  CA  LEU A 137      68.916  12.340  80.838  1.00  0.00           C  
ATOM   2175  C   LEU A 137      70.163  12.656  80.014  1.00  0.00           C  
ATOM   2176  O   LEU A 137      70.210  13.651  79.292  1.00  0.00           O  
ATOM   2177  CB  LEU A 137      68.764  13.343  81.989  1.00  0.00           C  
ATOM   2178  CG  LEU A 137      67.516  13.168  82.863  1.00  0.00           C  
ATOM   2179  CD1 LEU A 137      67.553  14.170  84.009  1.00  0.00           C  
ATOM   2180  CD2 LEU A 137      66.269  13.356  82.012  1.00  0.00           C  
ATOM   2181  H   LEU A 137      69.528  10.820  82.210  1.00  0.00           H  
ATOM   2182  HA  LEU A 137      68.028  12.400  80.209  1.00  0.00           H  
ATOM   2183 1HB  LEU A 137      69.636  13.263  82.636  1.00  0.00           H  
ATOM   2184 2HB  LEU A 137      68.738  14.349  81.572  1.00  0.00           H  
ATOM   2185  HG  LEU A 137      67.513  12.167  83.296  1.00  0.00           H  
ATOM   2186 1HD1 LEU A 137      66.667  14.046  84.630  1.00  0.00           H  
ATOM   2187 2HD1 LEU A 137      68.445  14.000  84.612  1.00  0.00           H  
ATOM   2188 3HD1 LEU A 137      67.574  15.182  83.606  1.00  0.00           H  
ATOM   2189 1HD2 LEU A 137      65.382  13.231  82.634  1.00  0.00           H  
ATOM   2190 2HD2 LEU A 137      66.271  14.357  81.580  1.00  0.00           H  
ATOM   2191 3HD2 LEU A 137      66.259  12.615  81.213  1.00  0.00           H  
ATOM   2192  N   CYS A 138      71.173  11.800  80.124  1.00  0.00           N  
ATOM   2193  CA  CYS A 138      72.405  12.015  79.377  1.00  0.00           C  
ATOM   2194  C   CYS A 138      72.242  11.602  77.914  1.00  0.00           C  
ATOM   2195  O   CYS A 138      71.475  10.692  77.584  1.00  0.00           O  
ATOM   2196  CB  CYS A 138      73.555  11.226  80.002  1.00  0.00           C  
ATOM   2197  SG  CYS A 138      73.989  11.753  81.677  1.00  0.00           S  
ATOM   2198  H   CYS A 138      71.097  10.992  80.726  1.00  0.00           H  
ATOM   2199  HA  CYS A 138      72.651  13.076  79.413  1.00  0.00           H  
ATOM   2200 1HB  CYS A 138      73.293  10.168  80.039  1.00  0.00           H  
ATOM   2201 2HB  CYS A 138      74.444  11.321  79.378  1.00  0.00           H  
ATOM   2202  HG  CYS A 138      74.298  13.005  81.353  1.00  0.00           H  
ATOM   2203  N   VAL A 139      72.946  12.302  77.032  1.00  0.00           N  
ATOM   2204  CA  VAL A 139      72.854  12.048  75.602  1.00  0.00           C  
ATOM   2205  C   VAL A 139      74.152  11.529  74.990  1.00  0.00           C  
ATOM   2206  O   VAL A 139      75.248  11.942  75.388  1.00  0.00           O  
ATOM   2207  CB  VAL A 139      72.443  13.342  74.874  1.00  0.00           C  
ATOM   2208  CG1 VAL A 139      72.411  13.119  73.369  1.00  0.00           C  
ATOM   2209  CG2 VAL A 139      71.087  13.811  75.379  1.00  0.00           C  
ATOM   2210  H   VAL A 139      73.562  13.030  77.364  1.00  0.00           H  
ATOM   2211  HA  VAL A 139      72.092  11.286  75.434  1.00  0.00           H  
ATOM   2212  HB  VAL A 139      73.190  14.111  75.069  1.00  0.00           H  
ATOM   2213 1HG1 VAL A 139      72.119  14.043  72.871  1.00  0.00           H  
ATOM   2214 2HG1 VAL A 139      73.400  12.819  73.025  1.00  0.00           H  
ATOM   2215 3HG1 VAL A 139      71.690  12.337  73.133  1.00  0.00           H  
ATOM   2216 1HG2 VAL A 139      70.803  14.726  74.860  1.00  0.00           H  
ATOM   2217 2HG2 VAL A 139      70.341  13.039  75.189  1.00  0.00           H  
ATOM   2218 3HG2 VAL A 139      71.144  14.004  76.450  1.00  0.00           H  
ATOM   2219  N   GLY A 140      74.016  10.597  74.050  1.00  0.00           N  
ATOM   2220  CA  GLY A 140      75.174  10.081  73.328  1.00  0.00           C  
ATOM   2221  C   GLY A 140      75.889   8.835  73.804  1.00  0.00           C  
ATOM   2222  O   GLY A 140      75.956   8.541  74.992  1.00  0.00           O  
ATOM   2223  H   GLY A 140      73.098  10.238  73.829  1.00  0.00           H  
ATOM   2224 1HA  GLY A 140      74.892   9.859  72.299  1.00  0.00           H  
ATOM   2225 2HA  GLY A 140      75.950  10.845  73.291  1.00  0.00           H  
ATOM   2226  N   VAL A 141      76.418   8.102  72.827  1.00  0.00           N  
ATOM   2227  CA  VAL A 141      77.165   6.875  73.038  1.00  0.00           C  
ATOM   2228  C   VAL A 141      78.522   7.097  72.370  1.00  0.00           C  
ATOM   2229  O   VAL A 141      78.605   7.797  71.368  1.00  0.00           O  
ATOM   2230  CB  VAL A 141      76.445   5.659  72.426  1.00  0.00           C  
ATOM   2231  CG1 VAL A 141      77.280   4.400  72.606  1.00  0.00           C  
ATOM   2232  CG2 VAL A 141      75.075   5.493  73.065  1.00  0.00           C  
ATOM   2233  H   VAL A 141      76.280   8.438  71.885  1.00  0.00           H  
ATOM   2234  HA  VAL A 141      77.259   6.708  74.112  1.00  0.00           H  
ATOM   2235  HB  VAL A 141      76.330   5.818  71.354  1.00  0.00           H  
ATOM   2236 1HG1 VAL A 141      76.756   3.550  72.167  1.00  0.00           H  
ATOM   2237 2HG1 VAL A 141      78.242   4.527  72.110  1.00  0.00           H  
ATOM   2238 3HG1 VAL A 141      77.440   4.217  73.668  1.00  0.00           H  
ATOM   2239 1HG2 VAL A 141      74.571   4.631  72.627  1.00  0.00           H  
ATOM   2240 2HG2 VAL A 141      75.190   5.339  74.138  1.00  0.00           H  
ATOM   2241 3HG2 VAL A 141      74.480   6.389  72.889  1.00  0.00           H  
ATOM   2242  N   ASP A 142      79.581   6.535  72.947  1.00  0.00           N  
ATOM   2243  CA  ASP A 142      80.908   6.659  72.361  1.00  0.00           C  
ATOM   2244  C   ASP A 142      80.942   5.703  71.173  1.00  0.00           C  
ATOM   2245  O   ASP A 142      80.926   4.481  71.347  1.00  0.00           O  
ATOM   2246  CB  ASP A 142      82.009   6.321  73.369  1.00  0.00           C  
ATOM   2247  CG  ASP A 142      83.410   6.521  72.805  1.00  0.00           C  
ATOM   2248  OD1 ASP A 142      83.525   6.780  71.631  1.00  0.00           O  
ATOM   2249  OD2 ASP A 142      84.351   6.412  73.555  1.00  0.00           O  
ATOM   2250  H   ASP A 142      79.469   6.013  73.805  1.00  0.00           H  
ATOM   2251  HA  ASP A 142      81.050   7.692  72.041  1.00  0.00           H  
ATOM   2252 1HB  ASP A 142      81.897   6.946  74.254  1.00  0.00           H  
ATOM   2253 2HB  ASP A 142      81.906   5.283  73.686  1.00  0.00           H  
ATOM   2254  N   ALA A 143      80.968   6.244  69.946  1.00  0.00           N  
ATOM   2255  CA  ALA A 143      80.993   5.354  68.783  1.00  0.00           C  
ATOM   2256  C   ALA A 143      82.221   4.448  68.741  1.00  0.00           C  
ATOM   2257  O   ALA A 143      82.208   3.429  68.049  1.00  0.00           O  
ATOM   2258  CB  ALA A 143      80.916   6.175  67.504  1.00  0.00           C  
ATOM   2259  H   ALA A 143      80.971   7.243  69.801  1.00  0.00           H  
ATOM   2260  HA  ALA A 143      80.124   4.698  68.840  1.00  0.00           H  
ATOM   2261 1HB  ALA A 143      80.935   5.508  66.642  1.00  0.00           H  
ATOM   2262 2HB  ALA A 143      79.990   6.751  67.497  1.00  0.00           H  
ATOM   2263 3HB  ALA A 143      81.766   6.853  67.456  1.00  0.00           H  
ATOM   2264  N   ASN A 144      83.272   4.802  69.480  1.00  0.00           N  
ATOM   2265  CA  ASN A 144      84.458   3.962  69.481  1.00  0.00           C  
ATOM   2266  C   ASN A 144      84.503   2.969  70.645  1.00  0.00           C  
ATOM   2267  O   ASN A 144      85.570   2.498  71.028  1.00  0.00           O  
ATOM   2268  CB  ASN A 144      85.702   4.832  69.486  1.00  0.00           C  
ATOM   2269  CG  ASN A 144      86.928   4.089  69.035  1.00  0.00           C  
ATOM   2270  OD1 ASN A 144      86.839   3.135  68.254  1.00  0.00           O  
ATOM   2271  ND2 ASN A 144      88.073   4.507  69.513  1.00  0.00           N  
ATOM   2272  H   ASN A 144      83.264   5.642  70.041  1.00  0.00           H  
ATOM   2273  HA  ASN A 144      84.453   3.355  68.575  1.00  0.00           H  
ATOM   2274 1HB  ASN A 144      85.549   5.690  68.830  1.00  0.00           H  
ATOM   2275 2HB  ASN A 144      85.873   5.216  70.492  1.00  0.00           H  
ATOM   2276 1HD2 ASN A 144      88.922   4.050  69.248  1.00  0.00           H  
ATOM   2277 2HD2 ASN A 144      88.098   5.283  70.143  1.00  0.00           H  
ATOM   2278  N   ARG A 145      83.331   2.674  71.204  1.00  0.00           N  
ATOM   2279  CA  ARG A 145      83.202   1.653  72.255  1.00  0.00           C  
ATOM   2280  C   ARG A 145      81.946   0.841  71.927  1.00  0.00           C  
ATOM   2281  O   ARG A 145      81.549  -0.045  72.689  1.00  0.00           O  
ATOM   2282  CB  ARG A 145      83.086   2.274  73.639  1.00  0.00           C  
ATOM   2283  CG  ARG A 145      84.322   3.024  74.110  1.00  0.00           C  
ATOM   2284  CD  ARG A 145      85.461   2.104  74.357  1.00  0.00           C  
ATOM   2285  NE  ARG A 145      86.637   2.813  74.836  1.00  0.00           N  
ATOM   2286  CZ  ARG A 145      87.584   3.348  74.041  1.00  0.00           C  
ATOM   2287  NH1 ARG A 145      87.480   3.247  72.735  1.00  0.00           N  
ATOM   2288  NH2 ARG A 145      88.618   3.976  74.575  1.00  0.00           N  
ATOM   2289  H   ARG A 145      82.506   3.168  70.895  1.00  0.00           H  
ATOM   2290  HA  ARG A 145      84.095   1.028  72.241  1.00  0.00           H  
ATOM   2291 1HB  ARG A 145      82.250   2.973  73.655  1.00  0.00           H  
ATOM   2292 2HB  ARG A 145      82.874   1.495  74.371  1.00  0.00           H  
ATOM   2293 1HG  ARG A 145      84.622   3.745  73.349  1.00  0.00           H  
ATOM   2294 2HG  ARG A 145      84.097   3.549  75.039  1.00  0.00           H  
ATOM   2295 1HD  ARG A 145      85.178   1.368  75.108  1.00  0.00           H  
ATOM   2296 2HD  ARG A 145      85.725   1.594  73.431  1.00  0.00           H  
ATOM   2297  HE  ARG A 145      86.752   2.911  75.836  1.00  0.00           H  
ATOM   2298 1HH1 ARG A 145      86.690   2.768  72.326  1.00  0.00           H  
ATOM   2299 2HH1 ARG A 145      88.190   3.648  72.139  1.00  0.00           H  
ATOM   2300 1HH2 ARG A 145      88.698   4.053  75.580  1.00  0.00           H  
ATOM   2301 2HH2 ARG A 145      89.327   4.377  73.980  1.00  0.00           H  
ATOM   2302  N   ASN A 146      81.353   1.126  70.769  1.00  0.00           N  
ATOM   2303  CA  ASN A 146      80.099   0.499  70.336  1.00  0.00           C  
ATOM   2304  C   ASN A 146      80.217  -0.701  69.381  1.00  0.00           C  
ATOM   2305  O   ASN A 146      79.197  -1.263  68.983  1.00  0.00           O  
ATOM   2306  CB  ASN A 146      79.215   1.558  69.703  1.00  0.00           C  
ATOM   2307  CG  ASN A 146      77.775   1.133  69.617  1.00  0.00           C  
ATOM   2308  OD1 ASN A 146      77.163   0.763  70.626  1.00  0.00           O  
ATOM   2309  ND2 ASN A 146      77.223   1.178  68.432  1.00  0.00           N  
ATOM   2310  H   ASN A 146      81.796   1.807  70.168  1.00  0.00           H  
ATOM   2311  HA  ASN A 146      79.598   0.085  71.213  1.00  0.00           H  
ATOM   2312 1HB  ASN A 146      79.276   2.479  70.284  1.00  0.00           H  
ATOM   2313 2HB  ASN A 146      79.576   1.780  68.698  1.00  0.00           H  
ATOM   2314 1HD2 ASN A 146      76.267   0.906  68.315  1.00  0.00           H  
ATOM   2315 2HD2 ASN A 146      77.755   1.483  67.643  1.00  0.00           H  
ATOM   2316  N   TRP A 147      81.440  -1.090  69.008  1.00  0.00           N  
ATOM   2317  CA  TRP A 147      81.639  -2.197  68.066  1.00  0.00           C  
ATOM   2318  C   TRP A 147      81.640  -3.568  68.740  1.00  0.00           C  
ATOM   2319  O   TRP A 147      81.990  -3.700  69.914  1.00  0.00           O  
ATOM   2320  CB  TRP A 147      82.958  -2.010  67.313  1.00  0.00           C  
ATOM   2321  CG  TRP A 147      82.947  -0.847  66.368  1.00  0.00           C  
ATOM   2322  CD1 TRP A 147      83.002   0.474  66.700  1.00  0.00           C  
ATOM   2323  CD2 TRP A 147      82.879  -0.895  64.922  1.00  0.00           C  
ATOM   2324  NE1 TRP A 147      82.971   1.248  65.567  1.00  0.00           N  
ATOM   2325  CE2 TRP A 147      82.897   0.427  64.469  1.00  0.00           C  
ATOM   2326  CE3 TRP A 147      82.806  -1.938  63.991  1.00  0.00           C  
ATOM   2327  CZ2 TRP A 147      82.843   0.741  63.121  1.00  0.00           C  
ATOM   2328  CZ3 TRP A 147      82.752  -1.623  62.638  1.00  0.00           C  
ATOM   2329  CH2 TRP A 147      82.771  -0.317  62.215  1.00  0.00           C  
ATOM   2330  H   TRP A 147      82.247  -0.612  69.383  1.00  0.00           H  
ATOM   2331  HA  TRP A 147      80.819  -2.192  67.348  1.00  0.00           H  
ATOM   2332 1HB  TRP A 147      83.767  -1.863  68.029  1.00  0.00           H  
ATOM   2333 2HB  TRP A 147      83.183  -2.912  66.745  1.00  0.00           H  
ATOM   2334  HD1 TRP A 147      83.061   0.858  67.716  1.00  0.00           H  
ATOM   2335  HE1 TRP A 147      82.997   2.257  65.543  1.00  0.00           H  
ATOM   2336  HE3 TRP A 147      82.794  -2.976  64.321  1.00  0.00           H  
ATOM   2337  HZ2 TRP A 147      82.856   1.772  62.765  1.00  0.00           H  
ATOM   2338  HZ3 TRP A 147      82.695  -2.440  61.919  1.00  0.00           H  
ATOM   2339  HH2 TRP A 147      82.728  -0.106  61.146  1.00  0.00           H  
ATOM   2340  N   ASP A 148      81.245  -4.589  67.986  1.00  0.00           N  
ATOM   2341  CA  ASP A 148      81.143  -5.938  68.532  1.00  0.00           C  
ATOM   2342  C   ASP A 148      82.455  -6.728  68.587  1.00  0.00           C  
ATOM   2343  O   ASP A 148      82.620  -7.741  67.909  1.00  0.00           O  
ATOM   2344  CB  ASP A 148      80.122  -6.734  67.715  1.00  0.00           C  
ATOM   2345  CG  ASP A 148      79.787  -8.083  68.339  1.00  0.00           C  
ATOM   2346  OD1 ASP A 148      79.997  -8.238  69.518  1.00  0.00           O  
ATOM   2347  OD2 ASP A 148      79.325  -8.944  67.629  1.00  0.00           O  
ATOM   2348  H   ASP A 148      81.010  -4.432  67.016  1.00  0.00           H  
ATOM   2349  HA  ASP A 148      80.802  -5.868  69.565  1.00  0.00           H  
ATOM   2350 1HB  ASP A 148      79.203  -6.157  67.619  1.00  0.00           H  
ATOM   2351 2HB  ASP A 148      80.511  -6.902  66.710  1.00  0.00           H  
ATOM   2352  N   ALA A 149      83.389  -6.234  69.393  1.00  0.00           N  
ATOM   2353  CA  ALA A 149      84.676  -6.889  69.616  1.00  0.00           C  
ATOM   2354  C   ALA A 149      85.030  -6.524  71.056  1.00  0.00           C  
ATOM   2355  O   ALA A 149      85.335  -5.369  71.354  1.00  0.00           O  
ATOM   2356  CB  ALA A 149      85.740  -6.430  68.629  1.00  0.00           C  
ATOM   2357  H   ALA A 149      83.190  -5.365  69.868  1.00  0.00           H  
ATOM   2358  HA  ALA A 149      84.537  -7.962  69.484  1.00  0.00           H  
ATOM   2359 1HB  ALA A 149      86.677  -6.946  68.838  1.00  0.00           H  
ATOM   2360 2HB  ALA A 149      85.417  -6.659  67.614  1.00  0.00           H  
ATOM   2361 3HB  ALA A 149      85.888  -5.356  68.729  1.00  0.00           H  
ATOM   2362  N   GLY A 150      84.946  -7.504  71.959  1.00  0.00           N  
ATOM   2363  CA  GLY A 150      85.210  -7.249  73.367  1.00  0.00           C  
ATOM   2364  C   GLY A 150      84.169  -6.285  73.915  1.00  0.00           C  
ATOM   2365  O   GLY A 150      84.382  -5.623  74.932  1.00  0.00           O  
ATOM   2366  H   GLY A 150      84.696  -8.438  71.667  1.00  0.00           H  
ATOM   2367 1HA  GLY A 150      85.187  -8.190  73.918  1.00  0.00           H  
ATOM   2368 2HA  GLY A 150      86.211  -6.835  73.480  1.00  0.00           H  
ATOM   2369  N   PHE A 151      83.020  -6.219  73.241  1.00  0.00           N  
ATOM   2370  CA  PHE A 151      81.974  -5.286  73.641  1.00  0.00           C  
ATOM   2371  C   PHE A 151      81.510  -5.355  75.085  1.00  0.00           C  
ATOM   2372  O   PHE A 151      81.191  -6.432  75.603  1.00  0.00           O  
ATOM   2373  CB  PHE A 151      80.756  -5.490  72.738  1.00  0.00           C  
ATOM   2374  CG  PHE A 151      79.626  -4.541  73.021  1.00  0.00           C  
ATOM   2375  CD1 PHE A 151      79.679  -3.227  72.579  1.00  0.00           C  
ATOM   2376  CD2 PHE A 151      78.510  -4.960  73.728  1.00  0.00           C  
ATOM   2377  CE1 PHE A 151      78.640  -2.353  72.839  1.00  0.00           C  
ATOM   2378  CE2 PHE A 151      77.470  -4.089  73.988  1.00  0.00           C  
ATOM   2379  CZ  PHE A 151      77.535  -2.784  73.543  1.00  0.00           C  
ATOM   2380  H   PHE A 151      82.865  -6.819  72.443  1.00  0.00           H  
ATOM   2381  HA  PHE A 151      82.351  -4.270  73.517  1.00  0.00           H  
ATOM   2382 1HB  PHE A 151      81.051  -5.367  71.697  1.00  0.00           H  
ATOM   2383 2HB  PHE A 151      80.383  -6.507  72.855  1.00  0.00           H  
ATOM   2384  HD1 PHE A 151      80.551  -2.887  72.022  1.00  0.00           H  
ATOM   2385  HD2 PHE A 151      78.458  -5.991  74.080  1.00  0.00           H  
ATOM   2386  HE1 PHE A 151      78.694  -1.323  72.487  1.00  0.00           H  
ATOM   2387  HE2 PHE A 151      76.597  -4.431  74.545  1.00  0.00           H  
ATOM   2388  HZ  PHE A 151      76.717  -2.095  73.749  1.00  0.00           H  
ATOM   2389  N   GLY A 152      81.456  -4.185  75.717  1.00  0.00           N  
ATOM   2390  CA  GLY A 152      80.969  -4.082  77.083  1.00  0.00           C  
ATOM   2391  C   GLY A 152      81.870  -4.608  78.174  1.00  0.00           C  
ATOM   2392  O   GLY A 152      81.455  -4.695  79.333  1.00  0.00           O  
ATOM   2393  H   GLY A 152      81.760  -3.349  75.239  1.00  0.00           H  
ATOM   2394 1HA  GLY A 152      80.770  -3.037  77.320  1.00  0.00           H  
ATOM   2395 2HA  GLY A 152      80.025  -4.618  77.174  1.00  0.00           H  
ATOM   2396  N   LYS A 153      83.096  -4.962  77.815  1.00  0.00           N  
ATOM   2397  CA  LYS A 153      84.043  -5.453  78.803  1.00  0.00           C  
ATOM   2398  C   LYS A 153      84.960  -4.309  79.238  1.00  0.00           C  
ATOM   2399  O   LYS A 153      84.779  -3.159  78.824  1.00  0.00           O  
ATOM   2400  CB  LYS A 153      84.860  -6.619  78.243  1.00  0.00           C  
ATOM   2401  CG  LYS A 153      84.042  -7.863  77.921  1.00  0.00           C  
ATOM   2402  CD  LYS A 153      84.927  -8.987  77.403  1.00  0.00           C  
ATOM   2403  CE  LYS A 153      84.112 -10.231  77.084  1.00  0.00           C  
ATOM   2404  NZ  LYS A 153      84.963 -11.335  76.563  1.00  0.00           N  
ATOM   2405  H   LYS A 153      83.384  -4.894  76.849  1.00  0.00           H  
ATOM   2406  HA  LYS A 153      83.485  -5.808  79.670  1.00  0.00           H  
ATOM   2407 1HB  LYS A 153      85.364  -6.304  77.329  1.00  0.00           H  
ATOM   2408 2HB  LYS A 153      85.630  -6.901  78.961  1.00  0.00           H  
ATOM   2409 1HG  LYS A 153      83.527  -8.202  78.821  1.00  0.00           H  
ATOM   2410 2HG  LYS A 153      83.296  -7.622  77.165  1.00  0.00           H  
ATOM   2411 1HD  LYS A 153      85.442  -8.658  76.500  1.00  0.00           H  
ATOM   2412 2HD  LYS A 153      85.675  -9.237  78.156  1.00  0.00           H  
ATOM   2413 1HE  LYS A 153      83.604 -10.574  77.984  1.00  0.00           H  
ATOM   2414 2HE  LYS A 153      83.356  -9.989  76.337  1.00  0.00           H  
ATOM   2415 1HZ  LYS A 153      84.386 -12.140  76.364  1.00  0.00           H  
ATOM   2416 2HZ  LYS A 153      85.425 -11.034  75.717  1.00  0.00           H  
ATOM   2417 3HZ  LYS A 153      85.656 -11.582  77.255  1.00  0.00           H  
ATOM   2418  N   ALA A 154      85.936  -4.619  80.080  1.00  0.00           N  
ATOM   2419  CA  ALA A 154      86.860  -3.607  80.569  1.00  0.00           C  
ATOM   2420  C   ALA A 154      87.415  -2.758  79.425  1.00  0.00           C  
ATOM   2421  O   ALA A 154      87.866  -3.287  78.407  1.00  0.00           O  
ATOM   2422  CB  ALA A 154      87.995  -4.262  81.343  1.00  0.00           C  
ATOM   2423  H   ALA A 154      86.043  -5.574  80.390  1.00  0.00           H  
ATOM   2424  HA  ALA A 154      86.312  -2.943  81.238  1.00  0.00           H  
ATOM   2425 1HB  ALA A 154      88.680  -3.495  81.703  1.00  0.00           H  
ATOM   2426 2HB  ALA A 154      87.587  -4.813  82.191  1.00  0.00           H  
ATOM   2427 3HB  ALA A 154      88.531  -4.949  80.689  1.00  0.00           H  
ATOM   2428  N   GLY A 155      87.376  -1.440  79.601  1.00  0.00           N  
ATOM   2429  CA  GLY A 155      87.859  -0.540  78.563  1.00  0.00           C  
ATOM   2430  C   GLY A 155      86.762   0.367  78.028  1.00  0.00           C  
ATOM   2431  O   GLY A 155      86.936   1.044  77.012  1.00  0.00           O  
ATOM   2432  H   GLY A 155      87.010  -1.051  80.458  1.00  0.00           H  
ATOM   2433 1HA  GLY A 155      88.667   0.074  78.961  1.00  0.00           H  
ATOM   2434 2HA  GLY A 155      88.273  -1.122  77.741  1.00  0.00           H  
ATOM   2435  N   ALA A 156      85.622   0.367  78.709  1.00  0.00           N  
ATOM   2436  CA  ALA A 156      84.483   1.199  78.332  1.00  0.00           C  
ATOM   2437  C   ALA A 156      83.624   1.397  79.570  1.00  0.00           C  
ATOM   2438  O   ALA A 156      83.864   0.771  80.604  1.00  0.00           O  
ATOM   2439  CB  ALA A 156      83.681   0.567  77.204  1.00  0.00           C  
ATOM   2440  H   ALA A 156      85.546  -0.234  79.518  1.00  0.00           H  
ATOM   2441  HA  ALA A 156      84.865   2.159  77.986  1.00  0.00           H  
ATOM   2442 1HB  ALA A 156      82.841   1.212  76.948  1.00  0.00           H  
ATOM   2443 2HB  ALA A 156      84.321   0.440  76.330  1.00  0.00           H  
ATOM   2444 3HB  ALA A 156      83.308  -0.405  77.523  1.00  0.00           H  
ATOM   2445  N   SER A 157      82.622   2.262  79.472  1.00  0.00           N  
ATOM   2446  CA  SER A 157      81.760   2.533  80.613  1.00  0.00           C  
ATOM   2447  C   SER A 157      80.294   2.204  80.381  1.00  0.00           C  
ATOM   2448  O   SER A 157      79.776   2.375  79.276  1.00  0.00           O  
ATOM   2449  CB  SER A 157      81.885   3.994  80.998  1.00  0.00           C  
ATOM   2450  OG  SER A 157      81.014   4.313  82.048  1.00  0.00           O  
ATOM   2451  H   SER A 157      82.449   2.741  78.600  1.00  0.00           H  
ATOM   2452  HA  SER A 157      82.086   1.912  81.449  1.00  0.00           H  
ATOM   2453 1HB  SER A 157      82.911   4.205  81.297  1.00  0.00           H  
ATOM   2454 2HB  SER A 157      81.661   4.618  80.134  1.00  0.00           H  
ATOM   2455  HG  SER A 157      81.569   4.621  82.769  1.00  0.00           H  
ATOM   2456  N   SER A 158      79.622   1.751  81.438  1.00  0.00           N  
ATOM   2457  CA  SER A 158      78.202   1.447  81.353  1.00  0.00           C  
ATOM   2458  C   SER A 158      77.376   2.644  81.840  1.00  0.00           C  
ATOM   2459  O   SER A 158      76.145   2.590  81.861  1.00  0.00           O  
ATOM   2460  CB  SER A 158      77.879   0.215  82.176  1.00  0.00           C  
ATOM   2461  OG  SER A 158      78.535  -0.914  81.668  1.00  0.00           O  
ATOM   2462  H   SER A 158      80.103   1.615  82.316  1.00  0.00           H  
ATOM   2463  HA  SER A 158      77.953   1.247  80.310  1.00  0.00           H  
ATOM   2464 1HB  SER A 158      78.180   0.379  83.210  1.00  0.00           H  
ATOM   2465 2HB  SER A 158      76.803   0.047  82.172  1.00  0.00           H  
ATOM   2466  HG  SER A 158      78.482  -0.843  80.712  1.00  0.00           H  
ATOM   2467  N   SER A 159      78.061   3.721  82.230  1.00  0.00           N  
ATOM   2468  CA  SER A 159      77.413   4.952  82.700  1.00  0.00           C  
ATOM   2469  C   SER A 159      77.047   5.785  81.466  1.00  0.00           C  
ATOM   2470  O   SER A 159      77.930   6.241  80.741  1.00  0.00           O  
ATOM   2471  CB  SER A 159      78.328   5.734  83.622  1.00  0.00           C  
ATOM   2472  OG  SER A 159      77.752   6.960  83.980  1.00  0.00           O  
ATOM   2473  H   SER A 159      79.070   3.678  82.197  1.00  0.00           H  
ATOM   2474  HA  SER A 159      76.516   4.680  83.257  1.00  0.00           H  
ATOM   2475 1HB  SER A 159      78.528   5.148  84.519  1.00  0.00           H  
ATOM   2476 2HB  SER A 159      79.282   5.908  83.126  1.00  0.00           H  
ATOM   2477  HG  SER A 159      77.957   7.088  84.909  1.00  0.00           H  
ATOM   2478  N   PRO A 160      75.744   5.995  81.211  1.00  0.00           N  
ATOM   2479  CA  PRO A 160      75.301   6.776  80.043  1.00  0.00           C  
ATOM   2480  C   PRO A 160      75.938   8.152  79.900  1.00  0.00           C  
ATOM   2481  O   PRO A 160      76.089   8.660  78.788  1.00  0.00           O  
ATOM   2482  CB  PRO A 160      73.795   6.902  80.292  1.00  0.00           C  
ATOM   2483  CG  PRO A 160      73.454   5.690  81.090  1.00  0.00           C  
ATOM   2484  CD  PRO A 160      74.635   5.498  82.003  1.00  0.00           C  
ATOM   2485  HA  PRO A 160      75.509   6.205  79.126  1.00  0.00           H  
ATOM   2486 1HB  PRO A 160      73.578   7.839  80.826  1.00  0.00           H  
ATOM   2487 2HB  PRO A 160      73.257   6.946  79.333  1.00  0.00           H  
ATOM   2488 1HG  PRO A 160      72.515   5.849  81.641  1.00  0.00           H  
ATOM   2489 2HG  PRO A 160      73.289   4.830  80.424  1.00  0.00           H  
ATOM   2490 1HD  PRO A 160      74.494   6.095  82.917  1.00  0.00           H  
ATOM   2491 2HD  PRO A 160      74.740   4.431  82.249  1.00  0.00           H  
ATOM   2492  N   CYS A 161      76.311   8.745  81.028  1.00  0.00           N  
ATOM   2493  CA  CYS A 161      76.900  10.080  81.034  1.00  0.00           C  
ATOM   2494  C   CYS A 161      78.387  10.111  80.708  1.00  0.00           C  
ATOM   2495  O   CYS A 161      78.944  11.176  80.411  1.00  0.00           O  
ATOM   2496  CB  CYS A 161      76.691  10.731  82.401  1.00  0.00           C  
ATOM   2497  SG  CYS A 161      77.617   9.946  83.743  1.00  0.00           S  
ATOM   2498  H   CYS A 161      76.184   8.259  81.904  1.00  0.00           H  
ATOM   2499  HA  CYS A 161      76.401  10.682  80.274  1.00  0.00           H  
ATOM   2500 1HB  CYS A 161      76.987  11.779  82.355  1.00  0.00           H  
ATOM   2501 2HB  CYS A 161      75.632  10.701  82.660  1.00  0.00           H  
ATOM   2502  HG  CYS A 161      77.186  10.759  84.702  1.00  0.00           H  
ATOM   2503  N   SER A 162      79.025   8.948  80.765  1.00  0.00           N  
ATOM   2504  CA  SER A 162      80.455   8.836  80.498  1.00  0.00           C  
ATOM   2505  C   SER A 162      80.835   9.110  79.049  1.00  0.00           C  
ATOM   2506  O   SER A 162      80.071   8.825  78.126  1.00  0.00           O  
ATOM   2507  CB  SER A 162      80.932   7.449  80.884  1.00  0.00           C  
ATOM   2508  OG  SER A 162      82.284   7.275  80.559  1.00  0.00           O  
ATOM   2509  H   SER A 162      78.502   8.117  81.001  1.00  0.00           H  
ATOM   2510  HA  SER A 162      80.979   9.576  81.104  1.00  0.00           H  
ATOM   2511 1HB  SER A 162      80.790   7.300  81.954  1.00  0.00           H  
ATOM   2512 2HB  SER A 162      80.332   6.702  80.367  1.00  0.00           H  
ATOM   2513  HG  SER A 162      82.771   7.403  81.376  1.00  0.00           H  
ATOM   2514  N   GLU A 163      82.030   9.663  78.862  1.00  0.00           N  
ATOM   2515  CA  GLU A 163      82.538   9.954  77.527  1.00  0.00           C  
ATOM   2516  C   GLU A 163      82.853   8.660  76.791  1.00  0.00           C  
ATOM   2517  O   GLU A 163      82.981   8.656  75.565  1.00  0.00           O  
ATOM   2518  CB  GLU A 163      83.789  10.833  77.604  1.00  0.00           C  
ATOM   2519  CG  GLU A 163      83.534  12.246  78.109  1.00  0.00           C  
ATOM   2520  CD  GLU A 163      84.786  13.074  78.185  1.00  0.00           C  
ATOM   2521  OE1 GLU A 163      85.845  12.537  77.966  1.00  0.00           O  
ATOM   2522  OE2 GLU A 163      84.684  14.246  78.464  1.00  0.00           O  
ATOM   2523  H   GLU A 163      82.600   9.887  79.665  1.00  0.00           H  
ATOM   2524  HA  GLU A 163      81.768  10.494  76.974  1.00  0.00           H  
ATOM   2525 1HB  GLU A 163      84.520  10.368  78.265  1.00  0.00           H  
ATOM   2526 2HB  GLU A 163      84.242  10.908  76.615  1.00  0.00           H  
ATOM   2527 1HG  GLU A 163      82.827  12.737  77.442  1.00  0.00           H  
ATOM   2528 2HG  GLU A 163      83.080  12.190  79.098  1.00  0.00           H  
ATOM   2529  N   THR A 164      82.976   7.566  77.542  1.00  0.00           N  
ATOM   2530  CA  THR A 164      83.268   6.273  76.940  1.00  0.00           C  
ATOM   2531  C   THR A 164      82.118   5.275  77.110  1.00  0.00           C  
ATOM   2532  O   THR A 164      82.330   4.065  77.119  1.00  0.00           O  
ATOM   2533  CB  THR A 164      84.557   5.677  77.536  1.00  0.00           C  
ATOM   2534  OG1 THR A 164      84.418   5.557  78.958  1.00  0.00           O  
ATOM   2535  CG2 THR A 164      85.751   6.566  77.221  1.00  0.00           C  
ATOM   2536  H   THR A 164      82.866   7.629  78.544  1.00  0.00           H  
ATOM   2537  HA  THR A 164      83.413   6.415  75.869  1.00  0.00           H  
ATOM   2538  HB  THR A 164      84.728   4.686  77.116  1.00  0.00           H  
ATOM   2539  HG1 THR A 164      83.717   6.139  79.261  1.00  0.00           H  
ATOM   2540 1HG2 THR A 164      86.652   6.129  77.649  1.00  0.00           H  
ATOM   2541 2HG2 THR A 164      85.866   6.650  76.140  1.00  0.00           H  
ATOM   2542 3HG2 THR A 164      85.590   7.555  77.646  1.00  0.00           H  
ATOM   2543  N   TYR A 165      80.900   5.796  77.238  1.00  0.00           N  
ATOM   2544  CA  TYR A 165      79.706   4.950  77.361  1.00  0.00           C  
ATOM   2545  C   TYR A 165      79.570   4.067  76.110  1.00  0.00           C  
ATOM   2546  O   TYR A 165      79.542   4.571  74.985  1.00  0.00           O  
ATOM   2547  CB  TYR A 165      78.451   5.802  77.562  1.00  0.00           C  
ATOM   2548  CG  TYR A 165      77.182   4.994  77.715  1.00  0.00           C  
ATOM   2549  CD1 TYR A 165      77.118   3.974  78.653  1.00  0.00           C  
ATOM   2550  CD2 TYR A 165      76.082   5.272  76.916  1.00  0.00           C  
ATOM   2551  CE1 TYR A 165      75.959   3.236  78.793  1.00  0.00           C  
ATOM   2552  CE2 TYR A 165      74.923   4.533  77.056  1.00  0.00           C  
ATOM   2553  CZ  TYR A 165      74.859   3.519  77.990  1.00  0.00           C  
ATOM   2554  OH  TYR A 165      73.705   2.784  78.129  1.00  0.00           O  
ATOM   2555  H   TYR A 165      80.795   6.800  77.251  1.00  0.00           H  
ATOM   2556  HA  TYR A 165      79.827   4.305  78.231  1.00  0.00           H  
ATOM   2557 1HB  TYR A 165      78.570   6.421  78.452  1.00  0.00           H  
ATOM   2558 2HB  TYR A 165      78.327   6.473  76.712  1.00  0.00           H  
ATOM   2559  HD1 TYR A 165      77.982   3.756  79.281  1.00  0.00           H  
ATOM   2560  HD2 TYR A 165      76.133   6.072  76.178  1.00  0.00           H  
ATOM   2561  HE1 TYR A 165      75.908   2.435  79.530  1.00  0.00           H  
ATOM   2562  HE2 TYR A 165      74.059   4.751  76.428  1.00  0.00           H  
ATOM   2563  HH  TYR A 165      73.828   2.124  78.816  1.00  0.00           H  
ATOM   2564  N   HIS A 166      79.468   2.755  76.311  1.00  0.00           N  
ATOM   2565  CA  HIS A 166      79.378   1.818  75.192  1.00  0.00           C  
ATOM   2566  C   HIS A 166      77.999   1.597  74.579  1.00  0.00           C  
ATOM   2567  O   HIS A 166      77.888   0.979  73.522  1.00  0.00           O  
ATOM   2568  CB  HIS A 166      79.927   0.458  75.635  1.00  0.00           C  
ATOM   2569  CG  HIS A 166      79.125  -0.190  76.720  1.00  0.00           C  
ATOM   2570  ND1 HIS A 166      77.880  -0.739  76.499  1.00  0.00           N  
ATOM   2571  CD2 HIS A 166      79.391  -0.376  78.035  1.00  0.00           C  
ATOM   2572  CE1 HIS A 166      77.413  -1.236  77.631  1.00  0.00           C  
ATOM   2573  NE2 HIS A 166      78.311  -1.028  78.577  1.00  0.00           N  
ATOM   2574  H   HIS A 166      79.452   2.397  77.255  1.00  0.00           H  
ATOM   2575  HA  HIS A 166      79.978   2.186  74.360  1.00  0.00           H  
ATOM   2576 1HB  HIS A 166      79.955  -0.219  74.780  1.00  0.00           H  
ATOM   2577 2HB  HIS A 166      80.950   0.577  75.991  1.00  0.00           H  
ATOM   2578  HD1 HIS A 166      77.423  -0.831  75.613  1.00  0.00           H  
ATOM   2579  HD2 HIS A 166      80.242  -0.114  78.663  1.00  0.00           H  
ATOM   2580  HE1 HIS A 166      76.436  -1.717  77.666  1.00  0.00           H  
ATOM   2581  N   GLY A 167      76.953   2.107  75.217  1.00  0.00           N  
ATOM   2582  CA  GLY A 167      75.622   1.888  74.677  1.00  0.00           C  
ATOM   2583  C   GLY A 167      75.020   0.630  75.284  1.00  0.00           C  
ATOM   2584  O   GLY A 167      75.697  -0.106  75.998  1.00  0.00           O  
ATOM   2585  H   GLY A 167      77.057   2.643  76.067  1.00  0.00           H  
ATOM   2586 1HA  GLY A 167      74.995   2.753  74.894  1.00  0.00           H  
ATOM   2587 2HA  GLY A 167      75.680   1.797  73.593  1.00  0.00           H  
ATOM   2588  N   LYS A 168      73.752   0.373  74.997  1.00  0.00           N  
ATOM   2589  CA  LYS A 168      73.083  -0.787  75.574  1.00  0.00           C  
ATOM   2590  C   LYS A 168      73.473  -2.115  74.940  1.00  0.00           C  
ATOM   2591  O   LYS A 168      73.362  -3.166  75.577  1.00  0.00           O  
ATOM   2592  CB  LYS A 168      71.567  -0.606  75.477  1.00  0.00           C  
ATOM   2593  CG  LYS A 168      70.759  -1.687  76.183  1.00  0.00           C  
ATOM   2594  CD  LYS A 168      69.271  -1.368  76.159  1.00  0.00           C  
ATOM   2595  CE  LYS A 168      68.462  -2.447  76.864  1.00  0.00           C  
ATOM   2596  NZ  LYS A 168      67.004  -2.148  76.848  1.00  0.00           N  
ATOM   2597  H   LYS A 168      73.237   0.979  74.375  1.00  0.00           H  
ATOM   2598  HA  LYS A 168      73.366  -0.863  76.624  1.00  0.00           H  
ATOM   2599 1HB  LYS A 168      71.287   0.356  75.908  1.00  0.00           H  
ATOM   2600 2HB  LYS A 168      71.268  -0.596  74.429  1.00  0.00           H  
ATOM   2601 1HG  LYS A 168      70.924  -2.646  75.690  1.00  0.00           H  
ATOM   2602 2HG  LYS A 168      71.087  -1.769  77.219  1.00  0.00           H  
ATOM   2603 1HD  LYS A 168      69.096  -0.412  76.655  1.00  0.00           H  
ATOM   2604 2HD  LYS A 168      68.932  -1.290  75.126  1.00  0.00           H  
ATOM   2605 1HE  LYS A 168      68.629  -3.405  76.374  1.00  0.00           H  
ATOM   2606 2HE  LYS A 168      68.791  -2.531  77.899  1.00  0.00           H  
ATOM   2607 1HZ  LYS A 168      66.504  -2.886  77.324  1.00  0.00           H  
ATOM   2608 2HZ  LYS A 168      66.835  -1.269  77.317  1.00  0.00           H  
ATOM   2609 3HZ  LYS A 168      66.683  -2.087  75.893  1.00  0.00           H  
ATOM   2610  N   TYR A 169      73.937  -2.067  73.697  1.00  0.00           N  
ATOM   2611  CA  TYR A 169      74.340  -3.266  72.966  1.00  0.00           C  
ATOM   2612  C   TYR A 169      75.193  -2.854  71.766  1.00  0.00           C  
ATOM   2613  O   TYR A 169      75.128  -1.709  71.315  1.00  0.00           O  
ATOM   2614  CB  TYR A 169      73.120  -4.073  72.516  1.00  0.00           C  
ATOM   2615  CG  TYR A 169      72.205  -3.321  71.575  1.00  0.00           C  
ATOM   2616  CD1 TYR A 169      72.404  -3.399  70.204  1.00  0.00           C  
ATOM   2617  CD2 TYR A 169      71.166  -2.554  72.082  1.00  0.00           C  
ATOM   2618  CE1 TYR A 169      71.568  -2.713  69.344  1.00  0.00           C  
ATOM   2619  CE2 TYR A 169      70.331  -1.868  71.222  1.00  0.00           C  
ATOM   2620  CZ  TYR A 169      70.529  -1.946  69.858  1.00  0.00           C  
ATOM   2621  OH  TYR A 169      69.697  -1.263  69.002  1.00  0.00           O  
ATOM   2622  H   TYR A 169      74.012  -1.167  73.245  1.00  0.00           H  
ATOM   2623  HA  TYR A 169      74.939  -3.891  73.629  1.00  0.00           H  
ATOM   2624 1HB  TYR A 169      73.450  -4.984  72.015  1.00  0.00           H  
ATOM   2625 2HB  TYR A 169      72.539  -4.371  73.389  1.00  0.00           H  
ATOM   2626  HD1 TYR A 169      73.221  -4.002  69.806  1.00  0.00           H  
ATOM   2627  HD2 TYR A 169      71.010  -2.492  73.159  1.00  0.00           H  
ATOM   2628  HE1 TYR A 169      71.725  -2.775  68.268  1.00  0.00           H  
ATOM   2629  HE2 TYR A 169      69.515  -1.265  71.620  1.00  0.00           H  
ATOM   2630  HH  TYR A 169      69.971  -1.423  68.096  1.00  0.00           H  
ATOM   2631  N   ALA A 170      76.001  -3.779  71.258  1.00  0.00           N  
ATOM   2632  CA  ALA A 170      76.865  -3.469  70.121  1.00  0.00           C  
ATOM   2633  C   ALA A 170      76.065  -3.031  68.898  1.00  0.00           C  
ATOM   2634  O   ALA A 170      74.994  -3.576  68.613  1.00  0.00           O  
ATOM   2635  CB  ALA A 170      77.731  -4.672  69.777  1.00  0.00           C  
ATOM   2636  H   ALA A 170      76.025  -4.707  71.655  1.00  0.00           H  
ATOM   2637  HA  ALA A 170      77.510  -2.637  70.403  1.00  0.00           H  
ATOM   2638 1HB  ALA A 170      78.370  -4.429  68.928  1.00  0.00           H  
ATOM   2639 2HB  ALA A 170      78.350  -4.932  70.635  1.00  0.00           H  
ATOM   2640 3HB  ALA A 170      77.093  -5.517  69.520  1.00  0.00           H  
ATOM   2641  N   ASN A 171      76.605  -2.045  68.183  1.00  0.00           N  
ATOM   2642  CA  ASN A 171      75.996  -1.499  66.971  1.00  0.00           C  
ATOM   2643  C   ASN A 171      74.689  -0.743  67.231  1.00  0.00           C  
ATOM   2644  O   ASN A 171      73.914  -0.504  66.305  1.00  0.00           O  
ATOM   2645  CB  ASN A 171      75.763  -2.611  65.965  1.00  0.00           C  
ATOM   2646  CG  ASN A 171      77.045  -3.238  65.489  1.00  0.00           C  
ATOM   2647  OD1 ASN A 171      78.087  -2.576  65.426  1.00  0.00           O  
ATOM   2648  ND2 ASN A 171      76.988  -4.501  65.154  1.00  0.00           N  
ATOM   2649  H   ASN A 171      77.482  -1.664  68.507  1.00  0.00           H  
ATOM   2650  HA  ASN A 171      76.681  -0.768  66.539  1.00  0.00           H  
ATOM   2651 1HB  ASN A 171      75.140  -3.385  66.415  1.00  0.00           H  
ATOM   2652 2HB  ASN A 171      75.224  -2.216  65.104  1.00  0.00           H  
ATOM   2653 1HD2 ASN A 171      77.810  -4.970  64.830  1.00  0.00           H  
ATOM   2654 2HD2 ASN A 171      76.123  -4.998  65.222  1.00  0.00           H  
ATOM   2655  N   SER A 172      74.435  -0.370  68.479  1.00  0.00           N  
ATOM   2656  CA  SER A 172      73.221   0.387  68.783  1.00  0.00           C  
ATOM   2657  C   SER A 172      73.204   1.727  68.038  1.00  0.00           C  
ATOM   2658  O   SER A 172      72.134   2.235  67.689  1.00  0.00           O  
ATOM   2659  CB  SER A 172      73.116   0.625  70.277  1.00  0.00           C  
ATOM   2660  OG  SER A 172      74.143   1.466  70.725  1.00  0.00           O  
ATOM   2661  H   SER A 172      75.071  -0.602  69.229  1.00  0.00           H  
ATOM   2662  HA  SER A 172      72.359  -0.197  68.458  1.00  0.00           H  
ATOM   2663 1HB  SER A 172      72.150   1.072  70.507  1.00  0.00           H  
ATOM   2664 2HB  SER A 172      73.168  -0.328  70.801  1.00  0.00           H  
ATOM   2665  HG  SER A 172      74.965   1.016  70.513  1.00  0.00           H  
ATOM   2666  N   GLU A 173      74.382   2.307  67.799  1.00  0.00           N  
ATOM   2667  CA  GLU A 173      74.444   3.598  67.104  1.00  0.00           C  
ATOM   2668  C   GLU A 173      74.388   3.408  65.603  1.00  0.00           C  
ATOM   2669  O   GLU A 173      75.213   2.700  65.025  1.00  0.00           O  
ATOM   2670  CB  GLU A 173      75.720   4.355  67.479  1.00  0.00           C  
ATOM   2671  CG  GLU A 173      75.793   4.779  68.939  1.00  0.00           C  
ATOM   2672  CD  GLU A 173      74.804   5.858  69.285  1.00  0.00           C  
ATOM   2673  OE1 GLU A 173      74.561   6.702  68.456  1.00  0.00           O  
ATOM   2674  OE2 GLU A 173      74.292   5.838  70.379  1.00  0.00           O  
ATOM   2675  H   GLU A 173      75.241   1.865  68.093  1.00  0.00           H  
ATOM   2676  HA  GLU A 173      73.584   4.196  67.408  1.00  0.00           H  
ATOM   2677 1HB  GLU A 173      76.589   3.731  67.269  1.00  0.00           H  
ATOM   2678 2HB  GLU A 173      75.805   5.252  66.866  1.00  0.00           H  
ATOM   2679 1HG  GLU A 173      75.601   3.911  69.569  1.00  0.00           H  
ATOM   2680 2HG  GLU A 173      76.800   5.134  69.154  1.00  0.00           H  
ATOM   2681  N   VAL A 174      73.422   4.060  64.964  1.00  0.00           N  
ATOM   2682  CA  VAL A 174      73.261   3.920  63.525  1.00  0.00           C  
ATOM   2683  C   VAL A 174      74.514   4.349  62.762  1.00  0.00           C  
ATOM   2684  O   VAL A 174      74.783   3.845  61.676  1.00  0.00           O  
ATOM   2685  CB  VAL A 174      72.062   4.760  63.047  1.00  0.00           C  
ATOM   2686  CG1 VAL A 174      72.383   6.245  63.137  1.00  0.00           C  
ATOM   2687  CG2 VAL A 174      71.694   4.374  61.622  1.00  0.00           C  
ATOM   2688  H   VAL A 174      72.789   4.660  65.474  1.00  0.00           H  
ATOM   2689  HA  VAL A 174      73.070   2.870  63.299  1.00  0.00           H  
ATOM   2690  HB  VAL A 174      71.214   4.574  63.705  1.00  0.00           H  
ATOM   2691 1HG1 VAL A 174      71.524   6.824  62.795  1.00  0.00           H  
ATOM   2692 2HG1 VAL A 174      72.608   6.506  64.171  1.00  0.00           H  
ATOM   2693 3HG1 VAL A 174      73.244   6.470  62.509  1.00  0.00           H  
ATOM   2694 1HG2 VAL A 174      70.845   4.971  61.291  1.00  0.00           H  
ATOM   2695 2HG2 VAL A 174      72.545   4.555  60.965  1.00  0.00           H  
ATOM   2696 3HG2 VAL A 174      71.428   3.317  61.589  1.00  0.00           H  
ATOM   2697  N   GLU A 175      75.298   5.255  63.341  1.00  0.00           N  
ATOM   2698  CA  GLU A 175      76.525   5.707  62.692  1.00  0.00           C  
ATOM   2699  C   GLU A 175      77.528   4.553  62.582  1.00  0.00           C  
ATOM   2700  O   GLU A 175      78.323   4.491  61.650  1.00  0.00           O  
ATOM   2701  CB  GLU A 175      77.144   6.872  63.468  1.00  0.00           C  
ATOM   2702  CG  GLU A 175      76.304   8.141  63.472  1.00  0.00           C  
ATOM   2703  CD  GLU A 175      75.223   8.123  64.517  1.00  0.00           C  
ATOM   2704  OE1 GLU A 175      75.134   7.157  65.236  1.00  0.00           O  
ATOM   2705  OE2 GLU A 175      74.485   9.077  64.595  1.00  0.00           O  
ATOM   2706  H   GLU A 175      75.047   5.639  64.241  1.00  0.00           H  
ATOM   2707  HA  GLU A 175      76.279   6.050  61.687  1.00  0.00           H  
ATOM   2708 1HB  GLU A 175      77.306   6.574  64.504  1.00  0.00           H  
ATOM   2709 2HB  GLU A 175      78.117   7.116  63.042  1.00  0.00           H  
ATOM   2710 1HG  GLU A 175      76.956   8.995  63.656  1.00  0.00           H  
ATOM   2711 2HG  GLU A 175      75.852   8.269  62.490  1.00  0.00           H  
ATOM   2712  N   VAL A 176      77.479   3.644  63.549  1.00  0.00           N  
ATOM   2713  CA  VAL A 176      78.353   2.476  63.571  1.00  0.00           C  
ATOM   2714  C   VAL A 176      77.757   1.347  62.726  1.00  0.00           C  
ATOM   2715  O   VAL A 176      78.443   0.749  61.889  1.00  0.00           O  
ATOM   2716  CB  VAL A 176      78.560   1.987  65.017  1.00  0.00           C  
ATOM   2717  CG1 VAL A 176      79.363   0.695  65.032  1.00  0.00           C  
ATOM   2718  CG2 VAL A 176      79.256   3.065  65.833  1.00  0.00           C  
ATOM   2719  H   VAL A 176      76.809   3.772  64.294  1.00  0.00           H  
ATOM   2720  HA  VAL A 176      79.321   2.760  63.157  1.00  0.00           H  
ATOM   2721  HB  VAL A 176      77.588   1.766  65.459  1.00  0.00           H  
ATOM   2722 1HG1 VAL A 176      79.500   0.363  66.062  1.00  0.00           H  
ATOM   2723 2HG1 VAL A 176      78.829  -0.072  64.472  1.00  0.00           H  
ATOM   2724 3HG1 VAL A 176      80.338   0.867  64.575  1.00  0.00           H  
ATOM   2725 1HG2 VAL A 176      79.399   2.712  66.854  1.00  0.00           H  
ATOM   2726 2HG2 VAL A 176      80.226   3.289  65.388  1.00  0.00           H  
ATOM   2727 3HG2 VAL A 176      78.644   3.966  65.843  1.00  0.00           H  
ATOM   2728  N   LYS A 177      76.476   1.064  62.937  1.00  0.00           N  
ATOM   2729  CA  LYS A 177      75.827   0.001  62.178  1.00  0.00           C  
ATOM   2730  C   LYS A 177      75.905   0.266  60.679  1.00  0.00           C  
ATOM   2731  O   LYS A 177      76.043  -0.665  59.891  1.00  0.00           O  
ATOM   2732  CB  LYS A 177      74.368  -0.151  62.610  1.00  0.00           C  
ATOM   2733  CG  LYS A 177      73.624  -1.289  61.924  1.00  0.00           C  
ATOM   2734  CD  LYS A 177      72.220  -1.451  62.488  1.00  0.00           C  
ATOM   2735  CE  LYS A 177      71.509  -2.647  61.871  1.00  0.00           C  
ATOM   2736  NZ  LYS A 177      71.281  -2.466  60.412  1.00  0.00           N  
ATOM   2737  H   LYS A 177      75.940   1.578  63.621  1.00  0.00           H  
ATOM   2738  HA  LYS A 177      76.349  -0.935  62.378  1.00  0.00           H  
ATOM   2739 1HB  LYS A 177      74.322  -0.322  63.686  1.00  0.00           H  
ATOM   2740 2HB  LYS A 177      73.829   0.774  62.403  1.00  0.00           H  
ATOM   2741 1HG  LYS A 177      73.555  -1.086  60.854  1.00  0.00           H  
ATOM   2742 2HG  LYS A 177      74.172  -2.219  62.064  1.00  0.00           H  
ATOM   2743 1HD  LYS A 177      72.276  -1.589  63.569  1.00  0.00           H  
ATOM   2744 2HD  LYS A 177      71.640  -0.551  62.284  1.00  0.00           H  
ATOM   2745 1HE  LYS A 177      72.107  -3.544  62.025  1.00  0.00           H  
ATOM   2746 2HE  LYS A 177      70.547  -2.790  62.362  1.00  0.00           H  
ATOM   2747 1HZ  LYS A 177      70.808  -3.279  60.042  1.00  0.00           H  
ATOM   2748 2HZ  LYS A 177      70.710  -1.646  60.259  1.00  0.00           H  
ATOM   2749 3HZ  LYS A 177      72.168  -2.351  59.943  1.00  0.00           H  
ATOM   2750  N   SER A 178      75.820   1.532  60.279  1.00  0.00           N  
ATOM   2751  CA  SER A 178      75.890   1.864  58.860  1.00  0.00           C  
ATOM   2752  C   SER A 178      77.227   1.422  58.258  1.00  0.00           C  
ATOM   2753  O   SER A 178      77.283   0.936  57.126  1.00  0.00           O  
ATOM   2754  CB  SER A 178      75.701   3.356  58.664  1.00  0.00           C  
ATOM   2755  OG  SER A 178      74.408   3.751  59.031  1.00  0.00           O  
ATOM   2756  H   SER A 178      75.706   2.275  60.953  1.00  0.00           H  
ATOM   2757  HA  SER A 178      75.088   1.337  58.341  1.00  0.00           H  
ATOM   2758 1HB  SER A 178      76.433   3.897  59.263  1.00  0.00           H  
ATOM   2759 2HB  SER A 178      75.880   3.611  57.621  1.00  0.00           H  
ATOM   2760  HG  SER A 178      74.414   3.821  59.989  1.00  0.00           H  
ATOM   2761  N   ILE A 179      78.304   1.574  59.022  1.00  0.00           N  
ATOM   2762  CA  ILE A 179      79.618   1.178  58.531  1.00  0.00           C  
ATOM   2763  C   ILE A 179      79.723  -0.349  58.529  1.00  0.00           C  
ATOM   2764  O   ILE A 179      80.256  -0.941  57.592  1.00  0.00           O  
ATOM   2765  CB  ILE A 179      80.742   1.783  59.392  1.00  0.00           C  
ATOM   2766  CG1 ILE A 179      80.769   3.306  59.241  1.00  0.00           C  
ATOM   2767  CG2 ILE A 179      82.086   1.183  59.010  1.00  0.00           C  
ATOM   2768  CD1 ILE A 179      81.660   4.004  60.243  1.00  0.00           C  
ATOM   2769  H   ILE A 179      78.223   1.965  59.950  1.00  0.00           H  
ATOM   2770  HA  ILE A 179      79.732   1.547  57.512  1.00  0.00           H  
ATOM   2771  HB  ILE A 179      80.547   1.575  60.443  1.00  0.00           H  
ATOM   2772 1HG1 ILE A 179      81.112   3.566  58.240  1.00  0.00           H  
ATOM   2773 2HG1 ILE A 179      79.759   3.701  59.352  1.00  0.00           H  
ATOM   2774 1HG2 ILE A 179      82.869   1.623  59.627  1.00  0.00           H  
ATOM   2775 2HG2 ILE A 179      82.061   0.106  59.168  1.00  0.00           H  
ATOM   2776 3HG2 ILE A 179      82.293   1.392  57.960  1.00  0.00           H  
ATOM   2777 1HD1 ILE A 179      81.627   5.080  60.072  1.00  0.00           H  
ATOM   2778 2HD1 ILE A 179      81.313   3.785  61.253  1.00  0.00           H  
ATOM   2779 3HD1 ILE A 179      82.684   3.651  60.126  1.00  0.00           H  
ATOM   2780  N   VAL A 180      79.205  -0.974  59.580  1.00  0.00           N  
ATOM   2781  CA  VAL A 180      79.228  -2.430  59.693  1.00  0.00           C  
ATOM   2782  C   VAL A 180      78.527  -3.027  58.470  1.00  0.00           C  
ATOM   2783  O   VAL A 180      79.064  -3.920  57.805  1.00  0.00           O  
ATOM   2784  CB  VAL A 180      78.525  -2.893  60.983  1.00  0.00           C  
ATOM   2785  CG1 VAL A 180      78.362  -4.406  60.987  1.00  0.00           C  
ATOM   2786  CG2 VAL A 180      79.317  -2.433  62.198  1.00  0.00           C  
ATOM   2787  H   VAL A 180      78.785  -0.430  60.320  1.00  0.00           H  
ATOM   2788  HA  VAL A 180      80.268  -2.758  59.730  1.00  0.00           H  
ATOM   2789  HB  VAL A 180      77.525  -2.462  61.015  1.00  0.00           H  
ATOM   2790 1HG1 VAL A 180      77.864  -4.716  61.906  1.00  0.00           H  
ATOM   2791 2HG1 VAL A 180      77.763  -4.709  60.129  1.00  0.00           H  
ATOM   2792 3HG1 VAL A 180      79.343  -4.878  60.931  1.00  0.00           H  
ATOM   2793 1HG2 VAL A 180      78.814  -2.763  63.106  1.00  0.00           H  
ATOM   2794 2HG2 VAL A 180      80.319  -2.859  62.162  1.00  0.00           H  
ATOM   2795 3HG2 VAL A 180      79.385  -1.345  62.196  1.00  0.00           H  
ATOM   2796  N   ASP A 181      77.338  -2.521  58.166  1.00  0.00           N  
ATOM   2797  CA  ASP A 181      76.584  -3.027  57.020  1.00  0.00           C  
ATOM   2798  C   ASP A 181      77.333  -2.814  55.709  1.00  0.00           C  
ATOM   2799  O   ASP A 181      77.350  -3.692  54.840  1.00  0.00           O  
ATOM   2800  CB  ASP A 181      75.214  -2.349  56.942  1.00  0.00           C  
ATOM   2801  CG  ASP A 181      74.262  -2.809  58.037  1.00  0.00           C  
ATOM   2802  OD1 ASP A 181      74.522  -3.827  58.635  1.00  0.00           O  
ATOM   2803  OD2 ASP A 181      73.283  -2.139  58.266  1.00  0.00           O  
ATOM   2804  H   ASP A 181      76.943  -1.779  58.726  1.00  0.00           H  
ATOM   2805  HA  ASP A 181      76.436  -4.100  57.149  1.00  0.00           H  
ATOM   2806 1HB  ASP A 181      75.338  -1.268  57.019  1.00  0.00           H  
ATOM   2807 2HB  ASP A 181      74.759  -2.558  55.973  1.00  0.00           H  
ATOM   2808  N   PHE A 182      77.951  -1.649  55.550  1.00  0.00           N  
ATOM   2809  CA  PHE A 182      78.685  -1.376  54.328  1.00  0.00           C  
ATOM   2810  C   PHE A 182      79.864  -2.333  54.165  1.00  0.00           C  
ATOM   2811  O   PHE A 182      80.069  -2.905  53.097  1.00  0.00           O  
ATOM   2812  CB  PHE A 182      79.186   0.070  54.322  1.00  0.00           C  
ATOM   2813  CG  PHE A 182      79.973   0.433  53.096  1.00  0.00           C  
ATOM   2814  CD1 PHE A 182      79.452   0.213  51.829  1.00  0.00           C  
ATOM   2815  CD2 PHE A 182      81.236   0.996  53.205  1.00  0.00           C  
ATOM   2816  CE1 PHE A 182      80.176   0.547  50.700  1.00  0.00           C  
ATOM   2817  CE2 PHE A 182      81.961   1.331  52.079  1.00  0.00           C  
ATOM   2818  CZ  PHE A 182      81.430   1.106  50.824  1.00  0.00           C  
ATOM   2819  H   PHE A 182      77.918  -0.944  56.272  1.00  0.00           H  
ATOM   2820  HA  PHE A 182      78.012  -1.517  53.481  1.00  0.00           H  
ATOM   2821 1HB  PHE A 182      78.337   0.749  54.395  1.00  0.00           H  
ATOM   2822 2HB  PHE A 182      79.816   0.239  55.194  1.00  0.00           H  
ATOM   2823  HD1 PHE A 182      78.460  -0.229  51.731  1.00  0.00           H  
ATOM   2824  HD2 PHE A 182      81.655   1.173  54.196  1.00  0.00           H  
ATOM   2825  HE1 PHE A 182      79.755   0.368  49.711  1.00  0.00           H  
ATOM   2826  HE2 PHE A 182      82.952   1.773  52.179  1.00  0.00           H  
ATOM   2827  HZ  PHE A 182      82.001   1.369  49.935  1.00  0.00           H  
ATOM   2828  N   VAL A 183      80.635  -2.504  55.229  1.00  0.00           N  
ATOM   2829  CA  VAL A 183      81.800  -3.374  55.193  1.00  0.00           C  
ATOM   2830  C   VAL A 183      81.424  -4.811  54.848  1.00  0.00           C  
ATOM   2831  O   VAL A 183      82.064  -5.447  54.010  1.00  0.00           O  
ATOM   2832  CB  VAL A 183      82.520  -3.350  56.555  1.00  0.00           C  
ATOM   2833  CG1 VAL A 183      83.609  -4.410  56.600  1.00  0.00           C  
ATOM   2834  CG2 VAL A 183      83.101  -1.967  56.808  1.00  0.00           C  
ATOM   2835  H   VAL A 183      80.409  -2.019  56.086  1.00  0.00           H  
ATOM   2836  HA  VAL A 183      82.483  -3.006  54.427  1.00  0.00           H  
ATOM   2837  HB  VAL A 183      81.802  -3.592  57.339  1.00  0.00           H  
ATOM   2838 1HG1 VAL A 183      84.107  -4.379  57.570  1.00  0.00           H  
ATOM   2839 2HG1 VAL A 183      83.165  -5.394  56.453  1.00  0.00           H  
ATOM   2840 3HG1 VAL A 183      84.338  -4.217  55.813  1.00  0.00           H  
ATOM   2841 1HG2 VAL A 183      83.608  -1.957  57.773  1.00  0.00           H  
ATOM   2842 2HG2 VAL A 183      83.814  -1.723  56.021  1.00  0.00           H  
ATOM   2843 3HG2 VAL A 183      82.298  -1.230  56.812  1.00  0.00           H  
ATOM   2844  N   LYS A 184      80.381  -5.317  55.490  1.00  0.00           N  
ATOM   2845  CA  LYS A 184      79.962  -6.691  55.242  1.00  0.00           C  
ATOM   2846  C   LYS A 184      79.386  -6.855  53.841  1.00  0.00           C  
ATOM   2847  O   LYS A 184      79.655  -7.855  53.170  1.00  0.00           O  
ATOM   2848  CB  LYS A 184      78.935  -7.132  56.286  1.00  0.00           C  
ATOM   2849  CG  LYS A 184      79.508  -7.346  57.681  1.00  0.00           C  
ATOM   2850  CD  LYS A 184      78.409  -7.641  58.690  1.00  0.00           C  
ATOM   2851  CE  LYS A 184      77.780  -9.004  58.443  1.00  0.00           C  
ATOM   2852  NZ  LYS A 184      76.763  -9.343  59.475  1.00  0.00           N  
ATOM   2853  H   LYS A 184      79.867  -4.758  56.156  1.00  0.00           H  
ATOM   2854  HA  LYS A 184      80.836  -7.338  55.317  1.00  0.00           H  
ATOM   2855 1HB  LYS A 184      78.146  -6.383  56.360  1.00  0.00           H  
ATOM   2856 2HB  LYS A 184      78.471  -8.066  55.968  1.00  0.00           H  
ATOM   2857 1HG  LYS A 184      80.207  -8.183  57.663  1.00  0.00           H  
ATOM   2858 2HG  LYS A 184      80.047  -6.452  57.994  1.00  0.00           H  
ATOM   2859 1HD  LYS A 184      78.825  -7.619  59.699  1.00  0.00           H  
ATOM   2860 2HD  LYS A 184      77.635  -6.876  58.619  1.00  0.00           H  
ATOM   2861 1HE  LYS A 184      77.303  -9.012  57.464  1.00  0.00           H  
ATOM   2862 2HE  LYS A 184      78.556  -9.769  58.451  1.00  0.00           H  
ATOM   2863 1HZ  LYS A 184      76.371 -10.253  59.276  1.00  0.00           H  
ATOM   2864 2HZ  LYS A 184      77.199  -9.357  60.387  1.00  0.00           H  
ATOM   2865 3HZ  LYS A 184      76.028  -8.651  59.465  1.00  0.00           H  
ATOM   2866  N   ASN A 185      78.625  -5.866  53.381  1.00  0.00           N  
ATOM   2867  CA  ASN A 185      78.043  -5.916  52.041  1.00  0.00           C  
ATOM   2868  C   ASN A 185      79.135  -5.843  50.975  1.00  0.00           C  
ATOM   2869  O   ASN A 185      79.076  -6.544  49.956  1.00  0.00           O  
ATOM   2870  CB  ASN A 185      77.032  -4.800  51.852  1.00  0.00           C  
ATOM   2871  CG  ASN A 185      75.754  -5.045  52.604  1.00  0.00           C  
ATOM   2872  OD1 ASN A 185      75.383  -6.195  52.865  1.00  0.00           O  
ATOM   2873  ND2 ASN A 185      75.072  -3.985  52.959  1.00  0.00           N  
ATOM   2874  H   ASN A 185      78.444  -5.063  53.966  1.00  0.00           H  
ATOM   2875  HA  ASN A 185      77.530  -6.872  51.922  1.00  0.00           H  
ATOM   2876 1HB  ASN A 185      77.464  -3.857  52.190  1.00  0.00           H  
ATOM   2877 2HB  ASN A 185      76.801  -4.693  50.792  1.00  0.00           H  
ATOM   2878 1HD2 ASN A 185      74.213  -4.088  53.462  1.00  0.00           H  
ATOM   2879 2HD2 ASN A 185      75.410  -3.074  52.727  1.00  0.00           H  
ATOM   2880  N   HIS A 186      80.139  -4.999  51.205  1.00  0.00           N  
ATOM   2881  CA  HIS A 186      81.229  -4.854  50.246  1.00  0.00           C  
ATOM   2882  C   HIS A 186      82.036  -6.151  50.164  1.00  0.00           C  
ATOM   2883  O   HIS A 186      82.228  -6.713  49.075  1.00  0.00           O  
ATOM   2884  CB  HIS A 186      82.146  -3.689  50.633  1.00  0.00           C  
ATOM   2885  CG  HIS A 186      83.276  -3.470  49.676  1.00  0.00           C  
ATOM   2886  ND1 HIS A 186      84.439  -4.210  49.716  1.00  0.00           N  
ATOM   2887  CD2 HIS A 186      83.423  -2.594  48.654  1.00  0.00           C  
ATOM   2888  CE1 HIS A 186      85.252  -3.799  48.758  1.00  0.00           C  
ATOM   2889  NE2 HIS A 186      84.659  -2.819  48.101  1.00  0.00           N  
ATOM   2890  H   HIS A 186      80.153  -4.449  52.052  1.00  0.00           H  
ATOM   2891  HA  HIS A 186      80.819  -4.645  49.258  1.00  0.00           H  
ATOM   2892 1HB  HIS A 186      81.562  -2.769  50.688  1.00  0.00           H  
ATOM   2893 2HB  HIS A 186      82.566  -3.870  51.622  1.00  0.00           H  
ATOM   2894  HD2 HIS A 186      82.696  -1.848  48.332  1.00  0.00           H  
ATOM   2895  HE1 HIS A 186      86.243  -4.200  48.547  1.00  0.00           H  
ATOM   2896  HE2 HIS A 186      85.047  -2.314  47.317  1.00  0.00           H  
ATOM   2897  N   GLY A 187      82.520  -6.601  51.319  1.00  0.00           N  
ATOM   2898  CA  GLY A 187      83.267  -7.844  51.404  1.00  0.00           C  
ATOM   2899  C   GLY A 187      84.700  -7.894  50.917  1.00  0.00           C  
ATOM   2900  O   GLY A 187      85.362  -8.923  51.091  1.00  0.00           O  
ATOM   2901  H   GLY A 187      82.363  -6.063  52.159  1.00  0.00           H  
ATOM   2902 1HA  GLY A 187      83.308  -8.174  52.442  1.00  0.00           H  
ATOM   2903 2HA  GLY A 187      82.748  -8.619  50.841  1.00  0.00           H  
ATOM   2904  N   ASN A 188      85.202  -6.813  50.324  1.00  0.00           N  
ATOM   2905  CA  ASN A 188      86.570  -6.833  49.828  1.00  0.00           C  
ATOM   2906  C   ASN A 188      87.451  -5.673  50.294  1.00  0.00           C  
ATOM   2907  O   ASN A 188      88.318  -5.203  49.557  1.00  0.00           O  
ATOM   2908  CB  ASN A 188      86.551  -6.884  48.311  1.00  0.00           C  
ATOM   2909  CG  ASN A 188      85.997  -8.178  47.783  1.00  0.00           C  
ATOM   2910  OD1 ASN A 188      86.724  -9.168  47.644  1.00  0.00           O  
ATOM   2911  ND2 ASN A 188      84.722  -8.190  47.487  1.00  0.00           N  
ATOM   2912  H   ASN A 188      84.650  -5.975  50.211  1.00  0.00           H  
ATOM   2913  HA  ASN A 188      87.064  -7.727  50.212  1.00  0.00           H  
ATOM   2914 1HB  ASN A 188      85.948  -6.060  47.927  1.00  0.00           H  
ATOM   2915 2HB  ASN A 188      87.564  -6.754  47.930  1.00  0.00           H  
ATOM   2916 1HD2 ASN A 188      84.299  -9.024  47.132  1.00  0.00           H  
ATOM   2917 2HD2 ASN A 188      84.172  -7.365  47.615  1.00  0.00           H  
ATOM   2918  N   PHE A 189      87.232  -5.220  51.522  1.00  0.00           N  
ATOM   2919  CA  PHE A 189      88.050  -4.150  52.079  1.00  0.00           C  
ATOM   2920  C   PHE A 189      89.301  -4.832  52.638  1.00  0.00           C  
ATOM   2921  O   PHE A 189      89.205  -5.731  53.478  1.00  0.00           O  
ATOM   2922  CB  PHE A 189      87.309  -3.376  53.171  1.00  0.00           C  
ATOM   2923  CG  PHE A 189      86.169  -2.544  52.657  1.00  0.00           C  
ATOM   2924  CD1 PHE A 189      84.875  -2.760  53.109  1.00  0.00           C  
ATOM   2925  CD2 PHE A 189      86.386  -1.546  51.720  1.00  0.00           C  
ATOM   2926  CE1 PHE A 189      83.825  -1.995  52.637  1.00  0.00           C  
ATOM   2927  CE2 PHE A 189      85.339  -0.779  51.247  1.00  0.00           C  
ATOM   2928  CZ  PHE A 189      84.057  -1.005  51.706  1.00  0.00           C  
ATOM   2929  H   PHE A 189      86.492  -5.616  52.083  1.00  0.00           H  
ATOM   2930  HA  PHE A 189      88.296  -3.450  51.279  1.00  0.00           H  
ATOM   2931 1HB  PHE A 189      86.915  -4.075  53.908  1.00  0.00           H  
ATOM   2932 2HB  PHE A 189      88.006  -2.716  53.686  1.00  0.00           H  
ATOM   2933  HD1 PHE A 189      84.692  -3.542  53.846  1.00  0.00           H  
ATOM   2934  HD2 PHE A 189      87.399  -1.368  51.357  1.00  0.00           H  
ATOM   2935  HE1 PHE A 189      82.814  -2.175  53.001  1.00  0.00           H  
ATOM   2936  HE2 PHE A 189      85.524   0.003  50.511  1.00  0.00           H  
ATOM   2937  HZ  PHE A 189      83.230  -0.403  51.333  1.00  0.00           H  
ATOM   2938  N   LYS A 190      90.466  -4.401  52.164  1.00  0.00           N  
ATOM   2939  CA  LYS A 190      91.736  -4.982  52.576  1.00  0.00           C  
ATOM   2940  C   LYS A 190      92.452  -4.211  53.682  1.00  0.00           C  
ATOM   2941  O   LYS A 190      93.246  -4.783  54.428  1.00  0.00           O  
ATOM   2942  CB  LYS A 190      92.659  -5.104  51.363  1.00  0.00           C  
ATOM   2943  CG  LYS A 190      92.129  -6.009  50.258  1.00  0.00           C  
ATOM   2944  CD  LYS A 190      91.975  -7.442  50.743  1.00  0.00           C  
ATOM   2945  CE  LYS A 190      91.524  -8.363  49.619  1.00  0.00           C  
ATOM   2946  NZ  LYS A 190      91.333  -9.762  50.089  1.00  0.00           N  
ATOM   2947  H   LYS A 190      90.465  -3.644  51.495  1.00  0.00           H  
ATOM   2948  HA  LYS A 190      91.546  -5.976  52.982  1.00  0.00           H  
ATOM   2949 1HB  LYS A 190      92.829  -4.116  50.934  1.00  0.00           H  
ATOM   2950 2HB  LYS A 190      93.627  -5.494  51.679  1.00  0.00           H  
ATOM   2951 1HG  LYS A 190      91.159  -5.642  49.921  1.00  0.00           H  
ATOM   2952 2HG  LYS A 190      92.817  -5.992  49.413  1.00  0.00           H  
ATOM   2953 1HD  LYS A 190      92.930  -7.799  51.133  1.00  0.00           H  
ATOM   2954 2HD  LYS A 190      91.239  -7.477  51.546  1.00  0.00           H  
ATOM   2955 1HE  LYS A 190      90.584  -7.999  49.207  1.00  0.00           H  
ATOM   2956 2HE  LYS A 190      92.269  -8.359  48.824  1.00  0.00           H  
ATOM   2957 1HZ  LYS A 190      91.034 -10.339  49.315  1.00  0.00           H  
ATOM   2958 2HZ  LYS A 190      92.204 -10.116  50.456  1.00  0.00           H  
ATOM   2959 3HZ  LYS A 190      90.629  -9.781  50.813  1.00  0.00           H  
ATOM   2960  N   ALA A 191      92.192  -2.907  53.771  1.00  0.00           N  
ATOM   2961  CA  ALA A 191      92.804  -2.093  54.817  1.00  0.00           C  
ATOM   2962  C   ALA A 191      91.703  -1.185  55.339  1.00  0.00           C  
ATOM   2963  O   ALA A 191      90.873  -0.701  54.570  1.00  0.00           O  
ATOM   2964  CB  ALA A 191      93.988  -1.293  54.295  1.00  0.00           C  
ATOM   2965  H   ALA A 191      91.565  -2.470  53.111  1.00  0.00           H  
ATOM   2966  HA  ALA A 191      93.164  -2.761  55.599  1.00  0.00           H  
ATOM   2967 1HB  ALA A 191      94.414  -0.701  55.105  1.00  0.00           H  
ATOM   2968 2HB  ALA A 191      94.745  -1.975  53.907  1.00  0.00           H  
ATOM   2969 3HB  ALA A 191      93.656  -0.629  53.498  1.00  0.00           H  
ATOM   2970  N   PHE A 192      91.690  -0.973  56.649  1.00  0.00           N  
ATOM   2971  CA  PHE A 192      90.673  -0.134  57.270  1.00  0.00           C  
ATOM   2972  C   PHE A 192      91.398   0.782  58.246  1.00  0.00           C  
ATOM   2973  O   PHE A 192      92.004   0.327  59.215  1.00  0.00           O  
ATOM   2974  CB  PHE A 192      89.615  -0.969  57.993  1.00  0.00           C  
ATOM   2975  CG  PHE A 192      88.502  -0.154  58.588  1.00  0.00           C  
ATOM   2976  CD1 PHE A 192      87.178  -0.530  58.414  1.00  0.00           C  
ATOM   2977  CD2 PHE A 192      88.776   0.990  59.322  1.00  0.00           C  
ATOM   2978  CE1 PHE A 192      86.154   0.219  58.961  1.00  0.00           C  
ATOM   2979  CE2 PHE A 192      87.754   1.740  59.871  1.00  0.00           C  
ATOM   2980  CZ  PHE A 192      86.441   1.354  59.689  1.00  0.00           C  
ATOM   2981  H   PHE A 192      92.397  -1.400  57.230  1.00  0.00           H  
ATOM   2982  HA  PHE A 192      90.174   0.441  56.489  1.00  0.00           H  
ATOM   2983 1HB  PHE A 192      89.178  -1.684  57.297  1.00  0.00           H  
ATOM   2984 2HB  PHE A 192      90.085  -1.538  58.794  1.00  0.00           H  
ATOM   2985  HD1 PHE A 192      86.951  -1.428  57.839  1.00  0.00           H  
ATOM   2986  HD2 PHE A 192      89.813   1.295  59.465  1.00  0.00           H  
ATOM   2987  HE1 PHE A 192      85.118  -0.087  58.816  1.00  0.00           H  
ATOM   2988  HE2 PHE A 192      87.983   2.637  60.446  1.00  0.00           H  
ATOM   2989  HZ  PHE A 192      85.635   1.946  60.120  1.00  0.00           H  
ATOM   2990  N   LEU A 193      91.327   2.081  57.975  1.00  0.00           N  
ATOM   2991  CA  LEU A 193      92.031   3.069  58.771  1.00  0.00           C  
ATOM   2992  C   LEU A 193      91.064   4.058  59.397  1.00  0.00           C  
ATOM   2993  O   LEU A 193      90.381   4.794  58.684  1.00  0.00           O  
ATOM   2994  CB  LEU A 193      93.051   3.818  57.904  1.00  0.00           C  
ATOM   2995  CG  LEU A 193      94.311   3.029  57.527  1.00  0.00           C  
ATOM   2996  CD1 LEU A 193      93.973   2.022  56.436  1.00  0.00           C  
ATOM   2997  CD2 LEU A 193      95.394   3.992  57.065  1.00  0.00           C  
ATOM   2998  H   LEU A 193      90.767   2.388  57.193  1.00  0.00           H  
ATOM   2999  HA  LEU A 193      92.562   2.554  59.571  1.00  0.00           H  
ATOM   3000 1HB  LEU A 193      92.563   4.124  56.980  1.00  0.00           H  
ATOM   3001 2HB  LEU A 193      93.368   4.715  58.437  1.00  0.00           H  
ATOM   3002  HG  LEU A 193      94.666   2.473  58.396  1.00  0.00           H  
ATOM   3003 1HD1 LEU A 193      94.868   1.461  56.169  1.00  0.00           H  
ATOM   3004 2HD1 LEU A 193      93.210   1.334  56.801  1.00  0.00           H  
ATOM   3005 3HD1 LEU A 193      93.599   2.548  55.559  1.00  0.00           H  
ATOM   3006 1HD2 LEU A 193      96.290   3.431  56.798  1.00  0.00           H  
ATOM   3007 2HD2 LEU A 193      95.041   4.548  56.196  1.00  0.00           H  
ATOM   3008 3HD2 LEU A 193      95.629   4.689  57.870  1.00  0.00           H  
ATOM   3009  N   SER A 194      90.990   4.057  60.729  1.00  0.00           N  
ATOM   3010  CA  SER A 194      90.088   4.964  61.442  1.00  0.00           C  
ATOM   3011  C   SER A 194      90.948   6.042  62.090  1.00  0.00           C  
ATOM   3012  O   SER A 194      91.776   5.755  62.952  1.00  0.00           O  
ATOM   3013  CB  SER A 194      89.277   4.225  62.488  1.00  0.00           C  
ATOM   3014  OG  SER A 194      88.487   5.112  63.231  1.00  0.00           O  
ATOM   3015  H   SER A 194      91.566   3.419  61.259  1.00  0.00           H  
ATOM   3016  HA  SER A 194      89.397   5.402  60.721  1.00  0.00           H  
ATOM   3017 1HB  SER A 194      88.640   3.487  62.000  1.00  0.00           H  
ATOM   3018 2HB  SER A 194      89.948   3.686  63.155  1.00  0.00           H  
ATOM   3019  HG  SER A 194      88.148   5.754  62.602  1.00  0.00           H  
ATOM   3020  N   ILE A 195      90.732   7.286  61.667  1.00  0.00           N  
ATOM   3021  CA  ILE A 195      91.554   8.410  62.105  1.00  0.00           C  
ATOM   3022  C   ILE A 195      90.959   9.274  63.211  1.00  0.00           C  
ATOM   3023  O   ILE A 195      89.814   9.714  63.120  1.00  0.00           O  
ATOM   3024  CB  ILE A 195      91.874   9.316  60.902  1.00  0.00           C  
ATOM   3025  CG1 ILE A 195      92.670   8.542  59.848  1.00  0.00           C  
ATOM   3026  CG2 ILE A 195      92.641  10.549  61.354  1.00  0.00           C  
ATOM   3027  CD1 ILE A 195      92.811   9.272  58.531  1.00  0.00           C  
ATOM   3028  H   ILE A 195      89.973   7.453  61.022  1.00  0.00           H  
ATOM   3029  HA  ILE A 195      92.485   8.019  62.513  1.00  0.00           H  
ATOM   3030  HB  ILE A 195      90.945   9.631  60.427  1.00  0.00           H  
ATOM   3031 1HG1 ILE A 195      93.668   8.330  60.229  1.00  0.00           H  
ATOM   3032 2HG1 ILE A 195      92.184   7.585  59.655  1.00  0.00           H  
ATOM   3033 1HG2 ILE A 195      92.859  11.178  60.491  1.00  0.00           H  
ATOM   3034 2HG2 ILE A 195      92.040  11.110  62.068  1.00  0.00           H  
ATOM   3035 3HG2 ILE A 195      93.575  10.244  61.826  1.00  0.00           H  
ATOM   3036 1HD1 ILE A 195      93.386   8.661  57.836  1.00  0.00           H  
ATOM   3037 2HD1 ILE A 195      91.822   9.463  58.114  1.00  0.00           H  
ATOM   3038 3HD1 ILE A 195      93.326  10.218  58.693  1.00  0.00           H  
ATOM   3039  N   HIS A 196      91.771   9.503  64.245  1.00  0.00           N  
ATOM   3040  CA  HIS A 196      91.414  10.314  65.412  1.00  0.00           C  
ATOM   3041  C   HIS A 196      92.538  11.329  65.681  1.00  0.00           C  
ATOM   3042  O   HIS A 196      93.565  11.348  64.989  1.00  0.00           O  
ATOM   3043  CB  HIS A 196      91.182   9.437  66.646  1.00  0.00           C  
ATOM   3044  CG  HIS A 196      90.034   8.486  66.502  1.00  0.00           C  
ATOM   3045  ND1 HIS A 196      89.044   8.366  67.454  1.00  0.00           N  
ATOM   3046  CD2 HIS A 196      89.720   7.611  65.519  1.00  0.00           C  
ATOM   3047  CE1 HIS A 196      88.168   7.457  67.061  1.00  0.00           C  
ATOM   3048  NE2 HIS A 196      88.556   6.984  65.891  1.00  0.00           N  
ATOM   3049  H   HIS A 196      92.687   9.081  64.201  1.00  0.00           H  
ATOM   3050  HA  HIS A 196      90.490  10.855  65.210  1.00  0.00           H  
ATOM   3051 1HB  HIS A 196      92.082   8.856  66.855  1.00  0.00           H  
ATOM   3052 2HB  HIS A 196      90.994  10.070  67.513  1.00  0.00           H  
ATOM   3053  HD2 HIS A 196      90.285   7.435  64.603  1.00  0.00           H  
ATOM   3054  HE1 HIS A 196      87.278   7.151  67.610  1.00  0.00           H  
ATOM   3055  HE2 HIS A 196      88.077   6.277  65.352  1.00  0.00           H  
ATOM   3056  N   SER A 197      92.292  12.191  66.664  1.00  0.00           N  
ATOM   3057  CA  SER A 197      93.317  13.079  67.227  1.00  0.00           C  
ATOM   3058  C   SER A 197      92.906  13.259  68.684  1.00  0.00           C  
ATOM   3059  O   SER A 197      91.725  13.128  69.008  1.00  0.00           O  
ATOM   3060  CB  SER A 197      93.381  14.409  66.502  1.00  0.00           C  
ATOM   3061  OG  SER A 197      92.199  15.139  66.688  1.00  0.00           O  
ATOM   3062  H   SER A 197      91.353  12.228  67.033  1.00  0.00           H  
ATOM   3063  HA  SER A 197      94.289  12.595  67.123  1.00  0.00           H  
ATOM   3064 1HB  SER A 197      94.229  14.985  66.872  1.00  0.00           H  
ATOM   3065 2HB  SER A 197      93.541  14.237  65.439  1.00  0.00           H  
ATOM   3066  HG  SER A 197      92.391  15.783  67.375  1.00  0.00           H  
ATOM   3067  N   TYR A 198      93.865  13.538  69.576  1.00  0.00           N  
ATOM   3068  CA  TYR A 198      95.289  13.715  69.271  1.00  0.00           C  
ATOM   3069  C   TYR A 198      96.166  12.738  70.080  1.00  0.00           C  
ATOM   3070  O   TYR A 198      95.643  12.020  70.916  1.00  0.00           O  
ATOM   3071  CB  TYR A 198      95.713  15.160  69.542  1.00  0.00           C  
ATOM   3072  CG  TYR A 198      95.628  15.558  70.999  1.00  0.00           C  
ATOM   3073  CD1 TYR A 198      96.724  15.386  71.831  1.00  0.00           C  
ATOM   3074  CD2 TYR A 198      94.453  16.095  71.503  1.00  0.00           C  
ATOM   3075  CE1 TYR A 198      96.646  15.749  73.161  1.00  0.00           C  
ATOM   3076  CE2 TYR A 198      94.375  16.459  72.834  1.00  0.00           C  
ATOM   3077  CZ  TYR A 198      95.466  16.287  73.661  1.00  0.00           C  
ATOM   3078  OH  TYR A 198      95.388  16.650  74.986  1.00  0.00           O  
ATOM   3079  H   TYR A 198      93.552  13.628  70.532  1.00  0.00           H  
ATOM   3080  HA  TYR A 198      95.446  13.496  68.215  1.00  0.00           H  
ATOM   3081 1HB  TYR A 198      96.742  15.307  69.209  1.00  0.00           H  
ATOM   3082 2HB  TYR A 198      95.083  15.838  68.967  1.00  0.00           H  
ATOM   3083  HD1 TYR A 198      97.648  14.964  71.434  1.00  0.00           H  
ATOM   3084  HD2 TYR A 198      93.590  16.230  70.850  1.00  0.00           H  
ATOM   3085  HE1 TYR A 198      97.508  15.614  73.815  1.00  0.00           H  
ATOM   3086  HE2 TYR A 198      93.451  16.880  73.230  1.00  0.00           H  
ATOM   3087  HH  TYR A 198      96.226  16.466  75.417  1.00  0.00           H  
ATOM   3088  N   SER A 199      97.473  12.737  69.780  1.00  0.00           N  
ATOM   3089  CA  SER A 199      98.513  11.938  70.464  1.00  0.00           C  
ATOM   3090  C   SER A 199      99.739  11.566  69.625  1.00  0.00           C  
ATOM   3091  O   SER A 199     100.783  11.219  70.185  1.00  0.00           O  
ATOM   3092  CB  SER A 199      97.887  10.660  70.988  1.00  0.00           C  
ATOM   3093  OG  SER A 199      96.923  10.938  71.966  1.00  0.00           O  
ATOM   3094  H   SER A 199      97.740  13.343  69.018  1.00  0.00           H  
ATOM   3095  HA  SER A 199      98.902  12.520  71.301  1.00  0.00           H  
ATOM   3096 1HB  SER A 199      97.426  10.116  70.164  1.00  0.00           H  
ATOM   3097 2HB  SER A 199      98.662  10.021  71.409  1.00  0.00           H  
ATOM   3098  HG  SER A 199      96.096  10.582  71.632  1.00  0.00           H  
ATOM   3099  N   GLN A 200      99.626  11.641  68.302  1.00  0.00           N  
ATOM   3100  CA  GLN A 200     100.729  11.283  67.406  1.00  0.00           C  
ATOM   3101  C   GLN A 200     101.119   9.818  67.614  1.00  0.00           C  
ATOM   3102  O   GLN A 200     102.221   9.485  68.065  1.00  0.00           O  
ATOM   3103  CB  GLN A 200     101.939  12.192  67.641  1.00  0.00           C  
ATOM   3104  CG  GLN A 200     101.669  13.665  67.388  1.00  0.00           C  
ATOM   3105  CD  GLN A 200     102.904  14.522  67.590  1.00  0.00           C  
ATOM   3106  OE1 GLN A 200     103.999  14.010  67.839  1.00  0.00           O  
ATOM   3107  NE2 GLN A 200     102.735  15.835  67.483  1.00  0.00           N  
ATOM   3108  H   GLN A 200      98.752  11.955  67.905  1.00  0.00           H  
ATOM   3109  HA  GLN A 200     100.395  11.413  66.377  1.00  0.00           H  
ATOM   3110 1HB  GLN A 200     102.279  12.084  68.671  1.00  0.00           H  
ATOM   3111 2HB  GLN A 200     102.757  11.883  66.992  1.00  0.00           H  
ATOM   3112 1HG  GLN A 200     101.330  13.790  66.359  1.00  0.00           H  
ATOM   3113 2HG  GLN A 200     100.899  14.007  68.079  1.00  0.00           H  
ATOM   3114 1HE2 GLN A 200     103.514  16.452  67.606  1.00  0.00           H  
ATOM   3115 2HE2 GLN A 200     101.830  16.209  67.279  1.00  0.00           H  
ATOM   3116  N   LEU A 201     100.175   8.946  67.262  1.00  0.00           N  
ATOM   3117  CA  LEU A 201     100.339   7.501  67.392  1.00  0.00           C  
ATOM   3118  C   LEU A 201      99.760   6.794  66.179  1.00  0.00           C  
ATOM   3119  O   LEU A 201      98.841   7.300  65.546  1.00  0.00           O  
ATOM   3120  CB  LEU A 201      99.654   6.993  68.667  1.00  0.00           C  
ATOM   3121  CG  LEU A 201     100.226   7.526  69.987  1.00  0.00           C  
ATOM   3122  CD1 LEU A 201      99.307   7.131  71.135  1.00  0.00           C  
ATOM   3123  CD2 LEU A 201     101.628   6.973  70.193  1.00  0.00           C  
ATOM   3124  H   LEU A 201      99.310   9.311  66.889  1.00  0.00           H  
ATOM   3125  HA  LEU A 201     101.403   7.278  67.457  1.00  0.00           H  
ATOM   3126 1HB  LEU A 201      98.601   7.268  68.628  1.00  0.00           H  
ATOM   3127 2HB  LEU A 201      99.724   5.906  68.690  1.00  0.00           H  
ATOM   3128  HG  LEU A 201     100.266   8.615  69.953  1.00  0.00           H  
ATOM   3129 1HD1 LEU A 201      99.714   7.509  72.073  1.00  0.00           H  
ATOM   3130 2HD1 LEU A 201      98.317   7.556  70.972  1.00  0.00           H  
ATOM   3131 3HD1 LEU A 201      99.234   6.045  71.184  1.00  0.00           H  
ATOM   3132 1HD2 LEU A 201     102.035   7.353  71.131  1.00  0.00           H  
ATOM   3133 2HD2 LEU A 201     101.588   5.884  70.228  1.00  0.00           H  
ATOM   3134 3HD2 LEU A 201     102.267   7.286  69.367  1.00  0.00           H  
ATOM   3135  N   LEU A 202     100.319   5.633  65.850  1.00  0.00           N  
ATOM   3136  CA  LEU A 202      99.787   4.801  64.768  1.00  0.00           C  
ATOM   3137  C   LEU A 202      99.634   3.479  65.487  1.00  0.00           C  
ATOM   3138  O   LEU A 202     100.616   2.931  65.989  1.00  0.00           O  
ATOM   3139  CB  LEU A 202     100.729   4.697  63.562  1.00  0.00           C  
ATOM   3140  CG  LEU A 202     100.154   3.992  62.327  1.00  0.00           C  
ATOM   3141  CD1 LEU A 202     100.910   4.444  61.085  1.00  0.00           C  
ATOM   3142  CD2 LEU A 202     100.253   2.485  62.510  1.00  0.00           C  
ATOM   3143  H   LEU A 202     101.132   5.317  66.360  1.00  0.00           H  
ATOM   3144  HA  LEU A 202      98.858   5.246  64.415  1.00  0.00           H  
ATOM   3145 1HB  LEU A 202     101.022   5.702  63.263  1.00  0.00           H  
ATOM   3146 2HB  LEU A 202     101.624   4.155  63.866  1.00  0.00           H  
ATOM   3147  HG  LEU A 202      99.108   4.274  62.201  1.00  0.00           H  
ATOM   3148 1HD1 LEU A 202     100.501   3.943  60.208  1.00  0.00           H  
ATOM   3149 2HD1 LEU A 202     100.806   5.522  60.968  1.00  0.00           H  
ATOM   3150 3HD1 LEU A 202     101.965   4.189  61.189  1.00  0.00           H  
ATOM   3151 1HD2 LEU A 202      99.843   1.984  61.633  1.00  0.00           H  
ATOM   3152 2HD2 LEU A 202     101.298   2.202  62.635  1.00  0.00           H  
ATOM   3153 3HD2 LEU A 202      99.688   2.188  63.394  1.00  0.00           H  
ATOM   3154  N   LEU A 203      98.412   2.962  65.545  1.00  0.00           N  
ATOM   3155  CA  LEU A 203      98.185   1.733  66.295  1.00  0.00           C  
ATOM   3156  C   LEU A 203      97.433   0.648  65.545  1.00  0.00           C  
ATOM   3157  O   LEU A 203      96.689   0.920  64.596  1.00  0.00           O  
ATOM   3158  CB  LEU A 203      97.417   2.063  67.581  1.00  0.00           C  
ATOM   3159  CG  LEU A 203      98.119   3.026  68.547  1.00  0.00           C  
ATOM   3160  CD1 LEU A 203      97.159   3.417  69.662  1.00  0.00           C  
ATOM   3161  CD2 LEU A 203      99.368   2.363  69.107  1.00  0.00           C  
ATOM   3162  H   LEU A 203      97.633   3.404  65.078  1.00  0.00           H  
ATOM   3163  HA  LEU A 203      99.152   1.302  66.554  1.00  0.00           H  
ATOM   3164 1HB  LEU A 203      96.459   2.505  67.310  1.00  0.00           H  
ATOM   3165 2HB  LEU A 203      97.226   1.135  68.119  1.00  0.00           H  
ATOM   3166  HG  LEU A 203      98.398   3.936  68.014  1.00  0.00           H  
ATOM   3167 1HD1 LEU A 203      97.658   4.101  70.349  1.00  0.00           H  
ATOM   3168 2HD1 LEU A 203      96.284   3.906  69.235  1.00  0.00           H  
ATOM   3169 3HD1 LEU A 203      96.848   2.524  70.204  1.00  0.00           H  
ATOM   3170 1HD2 LEU A 203      99.868   3.048  69.793  1.00  0.00           H  
ATOM   3171 2HD2 LEU A 203      99.090   1.454  69.641  1.00  0.00           H  
ATOM   3172 3HD2 LEU A 203     100.044   2.111  68.289  1.00  0.00           H  
ATOM   3173  N   TYR A 204      97.653  -0.586  65.991  1.00  0.00           N  
ATOM   3174  CA  TYR A 204      97.001  -1.765  65.433  1.00  0.00           C  
ATOM   3175  C   TYR A 204      96.321  -2.512  66.596  1.00  0.00           C  
ATOM   3176  O   TYR A 204      96.455  -2.109  67.749  1.00  0.00           O  
ATOM   3177  CB  TYR A 204      98.003  -2.661  64.702  1.00  0.00           C  
ATOM   3178  CG  TYR A 204      99.050  -3.271  65.608  1.00  0.00           C  
ATOM   3179  CD1 TYR A 204      98.823  -4.505  66.198  1.00  0.00           C  
ATOM   3180  CD2 TYR A 204     100.238  -2.596  65.848  1.00  0.00           C  
ATOM   3181  CE1 TYR A 204      99.779  -5.062  67.026  1.00  0.00           C  
ATOM   3182  CE2 TYR A 204     101.194  -3.152  66.675  1.00  0.00           C  
ATOM   3183  CZ  TYR A 204     100.968  -4.380  67.262  1.00  0.00           C  
ATOM   3184  OH  TYR A 204     101.920  -4.935  68.086  1.00  0.00           O  
ATOM   3185  H   TYR A 204      98.305  -0.699  66.754  1.00  0.00           H  
ATOM   3186  HA  TYR A 204      96.249  -1.437  64.715  1.00  0.00           H  
ATOM   3187 1HB  TYR A 204      97.471  -3.472  64.204  1.00  0.00           H  
ATOM   3188 2HB  TYR A 204      98.514  -2.083  63.933  1.00  0.00           H  
ATOM   3189  HD1 TYR A 204      97.889  -5.036  66.010  1.00  0.00           H  
ATOM   3190  HD2 TYR A 204     100.416  -1.625  65.384  1.00  0.00           H  
ATOM   3191  HE1 TYR A 204      99.601  -6.032  67.489  1.00  0.00           H  
ATOM   3192  HE2 TYR A 204     102.127  -2.621  66.864  1.00  0.00           H  
ATOM   3193  HH  TYR A 204     102.674  -4.344  68.145  1.00  0.00           H  
ATOM   3194  N   PRO A 205      95.577  -3.599  66.314  1.00  0.00           N  
ATOM   3195  CA  PRO A 205      94.892  -4.341  67.382  1.00  0.00           C  
ATOM   3196  C   PRO A 205      95.879  -4.982  68.370  1.00  0.00           C  
ATOM   3197  O   PRO A 205      97.013  -5.247  67.997  1.00  0.00           O  
ATOM   3198  CB  PRO A 205      94.108  -5.403  66.605  1.00  0.00           C  
ATOM   3199  CG  PRO A 205      94.000  -4.843  65.228  1.00  0.00           C  
ATOM   3200  CD  PRO A 205      95.287  -4.088  65.029  1.00  0.00           C  
ATOM   3201  HA  PRO A 205      94.214  -3.661  67.918  1.00  0.00           H  
ATOM   3202 1HB  PRO A 205      94.644  -6.363  66.635  1.00  0.00           H  
ATOM   3203 2HB  PRO A 205      93.128  -5.568  67.077  1.00  0.00           H  
ATOM   3204 1HG  PRO A 205      93.868  -5.655  64.497  1.00  0.00           H  
ATOM   3205 2HG  PRO A 205      93.113  -4.198  65.149  1.00  0.00           H  
ATOM   3206 1HD  PRO A 205      96.062  -4.774  64.658  1.00  0.00           H  
ATOM   3207 2HD  PRO A 205      95.123  -3.266  64.316  1.00  0.00           H  
ATOM   3208  N   TYR A 206      95.456  -5.277  69.599  1.00  0.00           N  
ATOM   3209  CA  TYR A 206      94.104  -5.034  70.097  1.00  0.00           C  
ATOM   3210  C   TYR A 206      94.066  -3.942  71.153  1.00  0.00           C  
ATOM   3211  O   TYR A 206      95.072  -3.619  71.765  1.00  0.00           O  
ATOM   3212  CB  TYR A 206      93.507  -6.325  70.661  1.00  0.00           C  
ATOM   3213  CG  TYR A 206      93.290  -7.403  69.622  1.00  0.00           C  
ATOM   3214  CD1 TYR A 206      94.268  -8.361  69.402  1.00  0.00           C  
ATOM   3215  CD2 TYR A 206      92.113  -7.432  68.889  1.00  0.00           C  
ATOM   3216  CE1 TYR A 206      94.070  -9.345  68.453  1.00  0.00           C  
ATOM   3217  CE2 TYR A 206      91.915  -8.416  67.940  1.00  0.00           C  
ATOM   3218  CZ  TYR A 206      92.888  -9.369  67.721  1.00  0.00           C  
ATOM   3219  OH  TYR A 206      92.690 -10.349  66.775  1.00  0.00           O  
ATOM   3220  H   TYR A 206      96.138  -5.699  70.213  1.00  0.00           H  
ATOM   3221  HA  TYR A 206      93.485  -4.696  69.266  1.00  0.00           H  
ATOM   3222 1HB  TYR A 206      94.167  -6.725  71.433  1.00  0.00           H  
ATOM   3223 2HB  TYR A 206      92.548  -6.108  71.131  1.00  0.00           H  
ATOM   3224  HD1 TYR A 206      95.193  -8.338  69.978  1.00  0.00           H  
ATOM   3225  HD2 TYR A 206      91.345  -6.678  69.061  1.00  0.00           H  
ATOM   3226  HE1 TYR A 206      94.838 -10.099  68.280  1.00  0.00           H  
ATOM   3227  HE2 TYR A 206      90.990  -8.438  67.363  1.00  0.00           H  
ATOM   3228  HH  TYR A 206      91.832 -10.226  66.363  1.00  0.00           H  
ATOM   3229  N   GLY A 207      92.876  -3.367  71.302  1.00  0.00           N  
ATOM   3230  CA  GLY A 207      92.631  -2.355  72.300  1.00  0.00           C  
ATOM   3231  C   GLY A 207      91.936  -2.979  73.505  1.00  0.00           C  
ATOM   3232  O   GLY A 207      92.182  -2.579  74.640  1.00  0.00           O  
ATOM   3233  H   GLY A 207      92.121  -3.651  70.694  1.00  0.00           H  
ATOM   3234 1HA  GLY A 207      93.576  -1.901  72.598  1.00  0.00           H  
ATOM   3235 2HA  GLY A 207      92.016  -1.564  71.873  1.00  0.00           H  
ATOM   3236  N   TYR A 208      91.091  -3.989  73.279  1.00  0.00           N  
ATOM   3237  CA  TYR A 208      90.351  -4.578  74.396  1.00  0.00           C  
ATOM   3238  C   TYR A 208      91.047  -5.661  75.211  1.00  0.00           C  
ATOM   3239  O   TYR A 208      90.635  -5.940  76.340  1.00  0.00           O  
ATOM   3240  CB  TYR A 208      89.030  -5.140  73.867  1.00  0.00           C  
ATOM   3241  CG  TYR A 208      89.200  -6.297  72.907  1.00  0.00           C  
ATOM   3242  CD1 TYR A 208      89.287  -7.594  73.393  1.00  0.00           C  
ATOM   3243  CD2 TYR A 208      89.268  -6.062  71.542  1.00  0.00           C  
ATOM   3244  CE1 TYR A 208      89.443  -8.651  72.517  1.00  0.00           C  
ATOM   3245  CE2 TYR A 208      89.423  -7.119  70.666  1.00  0.00           C  
ATOM   3246  CZ  TYR A 208      89.510  -8.409  71.149  1.00  0.00           C  
ATOM   3247  OH  TYR A 208      89.664  -9.461  70.277  1.00  0.00           O  
ATOM   3248  H   TYR A 208      90.952  -4.356  72.348  1.00  0.00           H  
ATOM   3249  HA  TYR A 208      90.147  -3.795  75.127  1.00  0.00           H  
ATOM   3250 1HB  TYR A 208      88.417  -5.479  74.703  1.00  0.00           H  
ATOM   3251 2HB  TYR A 208      88.478  -4.352  73.354  1.00  0.00           H  
ATOM   3252  HD1 TYR A 208      89.234  -7.779  74.466  1.00  0.00           H  
ATOM   3253  HD2 TYR A 208      89.200  -5.044  71.161  1.00  0.00           H  
ATOM   3254  HE1 TYR A 208      89.512  -9.669  72.898  1.00  0.00           H  
ATOM   3255  HE2 TYR A 208      89.477  -6.934  69.593  1.00  0.00           H  
ATOM   3256  HH  TYR A 208      89.708 -10.283  70.772  1.00  0.00           H  
ATOM   3257  N   THR A 209      92.088  -6.274  74.659  1.00  0.00           N  
ATOM   3258  CA  THR A 209      92.793  -7.326  75.393  1.00  0.00           C  
ATOM   3259  C   THR A 209      94.301  -7.260  75.185  1.00  0.00           C  
ATOM   3260  O   THR A 209      94.777  -6.689  74.205  1.00  0.00           O  
ATOM   3261  CB  THR A 209      92.283  -8.720  74.981  1.00  0.00           C  
ATOM   3262  OG1 THR A 209      92.865  -9.715  75.833  1.00  0.00           O  
ATOM   3263  CG2 THR A 209      92.651  -9.017  73.536  1.00  0.00           C  
ATOM   3264  H   THR A 209      92.404  -6.024  73.733  1.00  0.00           H  
ATOM   3265  HA  THR A 209      92.604  -7.191  76.458  1.00  0.00           H  
ATOM   3266  HB  THR A 209      91.199  -8.757  75.090  1.00  0.00           H  
ATOM   3267  HG1 THR A 209      92.168 -10.186  76.296  1.00  0.00           H  
ATOM   3268 1HG2 THR A 209      92.282 -10.005  73.262  1.00  0.00           H  
ATOM   3269 2HG2 THR A 209      92.200  -8.268  72.885  1.00  0.00           H  
ATOM   3270 3HG2 THR A 209      93.734  -8.990  73.423  1.00  0.00           H  
ATOM   3271  N   THR A 210      95.047  -7.855  76.112  1.00  0.00           N  
ATOM   3272  CA  THR A 210      96.506  -7.851  76.051  1.00  0.00           C  
ATOM   3273  C   THR A 210      97.084  -8.872  75.077  1.00  0.00           C  
ATOM   3274  O   THR A 210      98.237  -8.759  74.667  1.00  0.00           O  
ATOM   3275  CB  THR A 210      97.101  -8.101  77.449  1.00  0.00           C  
ATOM   3276  OG1 THR A 210      96.681  -9.385  77.928  1.00  0.00           O  
ATOM   3277  CG2 THR A 210      96.644  -7.026  78.423  1.00  0.00           C  
ATOM   3278  H   THR A 210      94.588  -8.323  76.880  1.00  0.00           H  
ATOM   3279  HA  THR A 210      96.835  -6.872  75.701  1.00  0.00           H  
ATOM   3280  HB  THR A 210      98.189  -8.089  77.388  1.00  0.00           H  
ATOM   3281  HG1 THR A 210      96.986 -10.067  77.324  1.00  0.00           H  
ATOM   3282 1HG2 THR A 210      97.075  -7.219  79.406  1.00  0.00           H  
ATOM   3283 2HG2 THR A 210      96.972  -6.049  78.068  1.00  0.00           H  
ATOM   3284 3HG2 THR A 210      95.558  -7.039  78.495  1.00  0.00           H  
ATOM   3285  N   GLN A 211      96.288  -9.870  74.710  1.00  0.00           N  
ATOM   3286  CA  GLN A 211      96.746 -10.889  73.775  1.00  0.00           C  
ATOM   3287  C   GLN A 211      97.223 -10.239  72.480  1.00  0.00           C  
ATOM   3288  O   GLN A 211      96.507  -9.446  71.866  1.00  0.00           O  
ATOM   3289  CB  GLN A 211      95.631 -11.897  73.483  1.00  0.00           C  
ATOM   3290  CG  GLN A 211      96.025 -12.996  72.511  1.00  0.00           C  
ATOM   3291  CD  GLN A 211      97.057 -13.943  73.095  1.00  0.00           C  
ATOM   3292  OE1 GLN A 211      96.896 -14.447  74.210  1.00  0.00           O  
ATOM   3293  NE2 GLN A 211      98.124 -14.189  72.344  1.00  0.00           N  
ATOM   3294  H   GLN A 211      95.351  -9.929  75.081  1.00  0.00           H  
ATOM   3295  HA  GLN A 211      97.584 -11.420  74.226  1.00  0.00           H  
ATOM   3296 1HB  GLN A 211      95.314 -12.368  74.413  1.00  0.00           H  
ATOM   3297 2HB  GLN A 211      94.768 -11.375  73.069  1.00  0.00           H  
ATOM   3298 1HG  GLN A 211      95.137 -13.575  72.254  1.00  0.00           H  
ATOM   3299 2HG  GLN A 211      96.447 -12.541  71.615  1.00  0.00           H  
ATOM   3300 1HE2 GLN A 211      98.839 -14.806  72.677  1.00  0.00           H  
ATOM   3301 2HE2 GLN A 211      98.214 -13.758  71.446  1.00  0.00           H  
ATOM   3302  N   SER A 212      98.450 -10.563  72.048  1.00  0.00           N  
ATOM   3303  CA  SER A 212      98.964  -9.972  70.811  1.00  0.00           C  
ATOM   3304  C   SER A 212      98.161 -10.399  69.592  1.00  0.00           C  
ATOM   3305  O   SER A 212      97.648 -11.521  69.519  1.00  0.00           O  
ATOM   3306  CB  SER A 212     100.418 -10.357  70.618  1.00  0.00           C  
ATOM   3307  OG  SER A 212     101.216  -9.832  71.643  1.00  0.00           O  
ATOM   3308  H   SER A 212      99.030 -11.211  72.562  1.00  0.00           H  
ATOM   3309  HA  SER A 212      98.894  -8.886  70.891  1.00  0.00           H  
ATOM   3310 1HB  SER A 212     100.508 -11.443  70.603  1.00  0.00           H  
ATOM   3311 2HB  SER A 212     100.767  -9.987  69.655  1.00  0.00           H  
ATOM   3312  HG  SER A 212     100.620  -9.634  72.368  1.00  0.00           H  
ATOM   3313  N   ILE A 213      98.052  -9.494  68.630  1.00  0.00           N  
ATOM   3314  CA  ILE A 213      97.330  -9.781  67.407  1.00  0.00           C  
ATOM   3315  C   ILE A 213      98.171 -10.802  66.626  1.00  0.00           C  
ATOM   3316  O   ILE A 213      99.404 -10.757  66.647  1.00  0.00           O  
ATOM   3317  CB  ILE A 213      97.091  -8.511  66.571  1.00  0.00           C  
ATOM   3318  CG1 ILE A 213      96.056  -8.779  65.476  1.00  0.00           C  
ATOM   3319  CG2 ILE A 213      98.397  -8.020  65.964  1.00  0.00           C  
ATOM   3320  CD1 ILE A 213      95.533  -7.527  64.809  1.00  0.00           C  
ATOM   3321  H   ILE A 213      98.479  -8.586  68.748  1.00  0.00           H  
ATOM   3322  HA  ILE A 213      96.359 -10.198  67.669  1.00  0.00           H  
ATOM   3323  HB  ILE A 213      96.681  -7.728  67.208  1.00  0.00           H  
ATOM   3324 1HG1 ILE A 213      96.494  -9.416  64.709  1.00  0.00           H  
ATOM   3325 2HG1 ILE A 213      95.208  -9.317  65.901  1.00  0.00           H  
ATOM   3326 1HG2 ILE A 213      98.210  -7.122  65.376  1.00  0.00           H  
ATOM   3327 2HG2 ILE A 213      99.104  -7.791  66.760  1.00  0.00           H  
ATOM   3328 3HG2 ILE A 213      98.813  -8.795  65.321  1.00  0.00           H  
ATOM   3329 1HD1 ILE A 213      94.804  -7.798  64.046  1.00  0.00           H  
ATOM   3330 2HD1 ILE A 213      95.057  -6.889  65.555  1.00  0.00           H  
ATOM   3331 3HD1 ILE A 213      96.360  -6.989  64.346  1.00  0.00           H  
ATOM   3332  N   PRO A 214      97.516 -11.760  65.956  1.00  0.00           N  
ATOM   3333  CA  PRO A 214      98.230 -12.782  65.185  1.00  0.00           C  
ATOM   3334  C   PRO A 214      99.270 -12.241  64.206  1.00  0.00           C  
ATOM   3335  O   PRO A 214     100.338 -12.827  64.035  1.00  0.00           O  
ATOM   3336  CB  PRO A 214      97.087 -13.476  64.438  1.00  0.00           C  
ATOM   3337  CG  PRO A 214      95.915 -13.331  65.347  1.00  0.00           C  
ATOM   3338  CD  PRO A 214      96.050 -11.944  65.915  1.00  0.00           C  
ATOM   3339  HA  PRO A 214      98.734 -13.472  65.878  1.00  0.00           H  
ATOM   3340 1HB  PRO A 214      96.930 -12.997  63.460  1.00  0.00           H  
ATOM   3341 2HB  PRO A 214      97.348 -14.527  64.243  1.00  0.00           H  
ATOM   3342 1HG  PRO A 214      94.979 -13.469  64.786  1.00  0.00           H  
ATOM   3343 2HG  PRO A 214      95.937 -14.110  66.123  1.00  0.00           H  
ATOM   3344 1HD  PRO A 214      95.575 -11.221  65.235  1.00  0.00           H  
ATOM   3345 2HD  PRO A 214      95.582 -11.906  66.910  1.00  0.00           H  
ATOM   3346  N   ASP A 215      98.954 -11.120  63.567  1.00  0.00           N  
ATOM   3347  CA  ASP A 215      99.859 -10.511  62.598  1.00  0.00           C  
ATOM   3348  C   ASP A 215     100.707  -9.400  63.209  1.00  0.00           C  
ATOM   3349  O   ASP A 215     101.149  -8.507  62.491  1.00  0.00           O  
ATOM   3350  CB  ASP A 215      99.065  -9.952  61.415  1.00  0.00           C  
ATOM   3351  CG  ASP A 215      98.404 -11.040  60.578  1.00  0.00           C  
ATOM   3352  OD1 ASP A 215      99.105 -11.732  59.878  1.00  0.00           O  
ATOM   3353  OD2 ASP A 215      97.205 -11.168  60.647  1.00  0.00           O  
ATOM   3354  H   ASP A 215      98.066 -10.678  63.756  1.00  0.00           H  
ATOM   3355  HA  ASP A 215     100.542 -11.279  62.232  1.00  0.00           H  
ATOM   3356 1HB  ASP A 215      98.292  -9.276  61.781  1.00  0.00           H  
ATOM   3357 2HB  ASP A 215      99.729  -9.373  60.772  1.00  0.00           H  
ATOM   3358  N   LYS A 216     100.960  -9.460  64.513  1.00  0.00           N  
ATOM   3359  CA  LYS A 216     101.713  -8.394  65.173  1.00  0.00           C  
ATOM   3360  C   LYS A 216     103.060  -7.989  64.576  1.00  0.00           C  
ATOM   3361  O   LYS A 216     103.310  -6.801  64.369  1.00  0.00           O  
ATOM   3362  CB  LYS A 216     101.933  -8.789  66.634  1.00  0.00           C  
ATOM   3363  CG  LYS A 216     102.688  -7.755  67.459  1.00  0.00           C  
ATOM   3364  CD  LYS A 216     102.830  -8.199  68.907  1.00  0.00           C  
ATOM   3365  CE  LYS A 216     103.808  -9.357  69.038  1.00  0.00           C  
ATOM   3366  NZ  LYS A 216     104.040  -9.731  70.460  1.00  0.00           N  
ATOM   3367  H   LYS A 216     100.634 -10.244  65.060  1.00  0.00           H  
ATOM   3368  HA  LYS A 216     101.126  -7.476  65.126  1.00  0.00           H  
ATOM   3369 1HB  LYS A 216     100.969  -8.960  67.114  1.00  0.00           H  
ATOM   3370 2HB  LYS A 216     102.491  -9.724  66.678  1.00  0.00           H  
ATOM   3371 1HG  LYS A 216     103.682  -7.606  67.034  1.00  0.00           H  
ATOM   3372 2HG  LYS A 216     102.154  -6.806  67.429  1.00  0.00           H  
ATOM   3373 1HD  LYS A 216     103.186  -7.363  69.511  1.00  0.00           H  
ATOM   3374 2HD  LYS A 216     101.858  -8.512  69.288  1.00  0.00           H  
ATOM   3375 1HE  LYS A 216     103.418 -10.224  68.507  1.00  0.00           H  
ATOM   3376 2HE  LYS A 216     104.761  -9.082  68.588  1.00  0.00           H  
ATOM   3377 1HZ  LYS A 216     104.693 -10.501  70.503  1.00  0.00           H  
ATOM   3378 2HZ  LYS A 216     104.420  -8.939  70.959  1.00  0.00           H  
ATOM   3379 3HZ  LYS A 216     103.166 -10.007  70.883  1.00  0.00           H  
ATOM   3380  N   THR A 217     103.940  -8.945  64.300  1.00  0.00           N  
ATOM   3381  CA  THR A 217     105.238  -8.569  63.753  1.00  0.00           C  
ATOM   3382  C   THR A 217     105.120  -7.799  62.442  1.00  0.00           C  
ATOM   3383  O   THR A 217     105.785  -6.775  62.248  1.00  0.00           O  
ATOM   3384  CB  THR A 217     106.117  -9.814  63.535  1.00  0.00           C  
ATOM   3385  OG1 THR A 217     106.351 -10.464  64.791  1.00  0.00           O  
ATOM   3386  CG2 THR A 217     107.450  -9.424  62.914  1.00  0.00           C  
ATOM   3387  H   THR A 217     103.737  -9.922  64.458  1.00  0.00           H  
ATOM   3388  HA  THR A 217     105.737  -7.913  64.466  1.00  0.00           H  
ATOM   3389  HB  THR A 217     105.604 -10.510  62.871  1.00  0.00           H  
ATOM   3390  HG1 THR A 217     107.124 -11.029  64.719  1.00  0.00           H  
ATOM   3391 1HG2 THR A 217     108.058 -10.316  62.767  1.00  0.00           H  
ATOM   3392 2HG2 THR A 217     107.276  -8.940  61.953  1.00  0.00           H  
ATOM   3393 3HG2 THR A 217     107.972  -8.735  63.578  1.00  0.00           H  
ATOM   3394  N   GLU A 218     104.274  -8.287  61.540  1.00  0.00           N  
ATOM   3395  CA  GLU A 218     104.099  -7.631  60.256  1.00  0.00           C  
ATOM   3396  C   GLU A 218     103.480  -6.244  60.398  1.00  0.00           C  
ATOM   3397  O   GLU A 218     103.916  -5.294  59.740  1.00  0.00           O  
ATOM   3398  CB  GLU A 218     103.227  -8.495  59.341  1.00  0.00           C  
ATOM   3399  CG  GLU A 218     103.893  -9.779  58.867  1.00  0.00           C  
ATOM   3400  CD  GLU A 218     102.983 -10.636  58.033  1.00  0.00           C  
ATOM   3401  OE1 GLU A 218     101.826 -10.309  57.922  1.00  0.00           O  
ATOM   3402  OE2 GLU A 218     103.446 -11.620  57.505  1.00  0.00           O  
ATOM   3403  H   GLU A 218     103.744  -9.122  61.742  1.00  0.00           H  
ATOM   3404  HA  GLU A 218     105.079  -7.506  59.795  1.00  0.00           H  
ATOM   3405 1HB  GLU A 218     102.310  -8.767  59.864  1.00  0.00           H  
ATOM   3406 2HB  GLU A 218     102.944  -7.920  58.460  1.00  0.00           H  
ATOM   3407 1HG  GLU A 218     104.774  -9.523  58.278  1.00  0.00           H  
ATOM   3408 2HG  GLU A 218     104.224 -10.346  59.736  1.00  0.00           H  
ATOM   3409  N   LEU A 219     102.467  -6.127  61.252  1.00  0.00           N  
ATOM   3410  CA  LEU A 219     101.817  -4.836  61.444  1.00  0.00           C  
ATOM   3411  C   LEU A 219     102.740  -3.856  62.155  1.00  0.00           C  
ATOM   3412  O   LEU A 219     102.684  -2.648  61.902  1.00  0.00           O  
ATOM   3413  CB  LEU A 219     100.524  -5.008  62.251  1.00  0.00           C  
ATOM   3414  CG  LEU A 219      99.392  -5.762  61.542  1.00  0.00           C  
ATOM   3415  CD1 LEU A 219      98.242  -5.985  62.515  1.00  0.00           C  
ATOM   3416  CD2 LEU A 219      98.935  -4.967  60.328  1.00  0.00           C  
ATOM   3417  H   LEU A 219     102.138  -6.926  61.775  1.00  0.00           H  
ATOM   3418  HA  LEU A 219     101.568  -4.426  60.466  1.00  0.00           H  
ATOM   3419 1HB  LEU A 219     100.757  -5.546  63.169  1.00  0.00           H  
ATOM   3420 2HB  LEU A 219     100.148  -4.021  62.519  1.00  0.00           H  
ATOM   3421  HG  LEU A 219      99.752  -6.740  61.221  1.00  0.00           H  
ATOM   3422 1HD1 LEU A 219      97.438  -6.521  62.011  1.00  0.00           H  
ATOM   3423 2HD1 LEU A 219      98.592  -6.572  63.364  1.00  0.00           H  
ATOM   3424 3HD1 LEU A 219      97.872  -5.022  62.866  1.00  0.00           H  
ATOM   3425 1HD2 LEU A 219      98.131  -5.504  59.823  1.00  0.00           H  
ATOM   3426 2HD2 LEU A 219      98.574  -3.990  60.648  1.00  0.00           H  
ATOM   3427 3HD2 LEU A 219      99.772  -4.838  59.641  1.00  0.00           H  
ATOM   3428  N   ASN A 220     103.597  -4.370  63.033  1.00  0.00           N  
ATOM   3429  CA  ASN A 220     104.516  -3.504  63.758  1.00  0.00           C  
ATOM   3430  C   ASN A 220     105.592  -2.977  62.815  1.00  0.00           C  
ATOM   3431  O   ASN A 220     105.943  -1.799  62.862  1.00  0.00           O  
ATOM   3432  CB  ASN A 220     105.136  -4.237  64.933  1.00  0.00           C  
ATOM   3433  CG  ASN A 220     105.973  -3.336  65.799  1.00  0.00           C  
ATOM   3434  OD1 ASN A 220     105.451  -2.641  66.679  1.00  0.00           O  
ATOM   3435  ND2 ASN A 220     107.261  -3.335  65.568  1.00  0.00           N  
ATOM   3436  H   ASN A 220     103.619  -5.365  63.206  1.00  0.00           H  
ATOM   3437  HA  ASN A 220     103.957  -2.649  64.140  1.00  0.00           H  
ATOM   3438 1HB  ASN A 220     104.348  -4.679  65.544  1.00  0.00           H  
ATOM   3439 2HB  ASN A 220     105.761  -5.051  64.566  1.00  0.00           H  
ATOM   3440 1HD2 ASN A 220     107.866  -2.755  66.113  1.00  0.00           H  
ATOM   3441 2HD2 ASN A 220     107.639  -3.913  64.846  1.00  0.00           H  
ATOM   3442  N   GLN A 221     106.125  -3.840  61.955  1.00  0.00           N  
ATOM   3443  CA  GLN A 221     107.139  -3.381  61.019  1.00  0.00           C  
ATOM   3444  C   GLN A 221     106.531  -2.384  60.028  1.00  0.00           C  
ATOM   3445  O   GLN A 221     107.186  -1.412  59.642  1.00  0.00           O  
ATOM   3446  CB  GLN A 221     107.758  -4.565  60.272  1.00  0.00           C  
ATOM   3447  CG  GLN A 221     108.620  -5.466  61.139  1.00  0.00           C  
ATOM   3448  CD  GLN A 221     109.156  -6.663  60.377  1.00  0.00           C  
ATOM   3449  OE1 GLN A 221     108.565  -7.101  59.386  1.00  0.00           O  
ATOM   3450  NE2 GLN A 221     110.281  -7.200  60.835  1.00  0.00           N  
ATOM   3451  H   GLN A 221     105.841  -4.809  61.937  1.00  0.00           H  
ATOM   3452  HA  GLN A 221     107.924  -2.875  61.581  1.00  0.00           H  
ATOM   3453 1HB  GLN A 221     106.967  -5.175  59.836  1.00  0.00           H  
ATOM   3454 2HB  GLN A 221     108.375  -4.196  59.453  1.00  0.00           H  
ATOM   3455 1HG  GLN A 221     109.468  -4.891  61.513  1.00  0.00           H  
ATOM   3456 2HG  GLN A 221     108.021  -5.832  61.973  1.00  0.00           H  
ATOM   3457 1HE2 GLN A 221     110.683  -7.992  60.373  1.00  0.00           H  
ATOM   3458 2HE2 GLN A 221     110.728  -6.814  61.642  1.00  0.00           H  
ATOM   3459  N   VAL A 222     105.280  -2.611  59.628  1.00  0.00           N  
ATOM   3460  CA  VAL A 222     104.614  -1.699  58.698  1.00  0.00           C  
ATOM   3461  C   VAL A 222     104.399  -0.347  59.386  1.00  0.00           C  
ATOM   3462  O   VAL A 222     104.547   0.710  58.764  1.00  0.00           O  
ATOM   3463  CB  VAL A 222     103.261  -2.276  58.241  1.00  0.00           C  
ATOM   3464  CG1 VAL A 222     102.493  -1.248  57.422  1.00  0.00           C  
ATOM   3465  CG2 VAL A 222     103.485  -3.547  57.437  1.00  0.00           C  
ATOM   3466  H   VAL A 222     104.780  -3.420  59.967  1.00  0.00           H  
ATOM   3467  HA  VAL A 222     105.250  -1.573  57.821  1.00  0.00           H  
ATOM   3468  HB  VAL A 222     102.657  -2.502  59.120  1.00  0.00           H  
ATOM   3469 1HG1 VAL A 222     101.540  -1.672  57.107  1.00  0.00           H  
ATOM   3470 2HG1 VAL A 222     102.313  -0.361  58.029  1.00  0.00           H  
ATOM   3471 3HG1 VAL A 222     103.076  -0.975  56.543  1.00  0.00           H  
ATOM   3472 1HG2 VAL A 222     102.525  -3.950  57.117  1.00  0.00           H  
ATOM   3473 2HG2 VAL A 222     104.094  -3.321  56.561  1.00  0.00           H  
ATOM   3474 3HG2 VAL A 222     103.999  -4.283  58.055  1.00  0.00           H  
ATOM   3475  N   ALA A 223     104.045  -0.385  60.665  1.00  0.00           N  
ATOM   3476  CA  ALA A 223     103.831   0.846  61.433  1.00  0.00           C  
ATOM   3477  C   ALA A 223     105.124   1.652  61.461  1.00  0.00           C  
ATOM   3478  O   ALA A 223     105.110   2.868  61.263  1.00  0.00           O  
ATOM   3479  CB  ALA A 223     103.361   0.534  62.846  1.00  0.00           C  
ATOM   3480  H   ALA A 223     103.920  -1.277  61.121  1.00  0.00           H  
ATOM   3481  HA  ALA A 223     103.058   1.429  60.931  1.00  0.00           H  
ATOM   3482 1HB  ALA A 223     103.210   1.464  63.393  1.00  0.00           H  
ATOM   3483 2HB  ALA A 223     102.422  -0.018  62.804  1.00  0.00           H  
ATOM   3484 3HB  ALA A 223     104.112  -0.068  63.355  1.00  0.00           H  
ATOM   3485  N   LYS A 224     106.241   0.970  61.699  1.00  0.00           N  
ATOM   3486  CA  LYS A 224     107.537   1.645  61.741  1.00  0.00           C  
ATOM   3487  C   LYS A 224     107.821   2.339  60.412  1.00  0.00           C  
ATOM   3488  O   LYS A 224     108.254   3.490  60.382  1.00  0.00           O  
ATOM   3489  CB  LYS A 224     108.654   0.653  62.070  1.00  0.00           C  
ATOM   3490  CG  LYS A 224     110.039   1.277  62.175  1.00  0.00           C  
ATOM   3491  CD  LYS A 224     111.084   0.241  62.560  1.00  0.00           C  
ATOM   3492  CE  LYS A 224     112.474   0.855  62.630  1.00  0.00           C  
ATOM   3493  NZ  LYS A 224     113.508  -0.148  63.006  1.00  0.00           N  
ATOM   3494  H   LYS A 224     106.200  -0.027  61.854  1.00  0.00           H  
ATOM   3495  HA  LYS A 224     107.507   2.404  62.523  1.00  0.00           H  
ATOM   3496 1HB  LYS A 224     108.436   0.161  63.018  1.00  0.00           H  
ATOM   3497 2HB  LYS A 224     108.692  -0.120  61.302  1.00  0.00           H  
ATOM   3498 1HG  LYS A 224     110.313   1.718  61.216  1.00  0.00           H  
ATOM   3499 2HG  LYS A 224     110.027   2.065  62.927  1.00  0.00           H  
ATOM   3500 1HD  LYS A 224     110.834  -0.184  63.534  1.00  0.00           H  
ATOM   3501 2HD  LYS A 224     111.089  -0.563  61.824  1.00  0.00           H  
ATOM   3502 1HE  LYS A 224     112.733   1.279  61.661  1.00  0.00           H  
ATOM   3503 2HE  LYS A 224     112.481   1.658  63.367  1.00  0.00           H  
ATOM   3504 1HZ  LYS A 224     114.413   0.299  63.042  1.00  0.00           H  
ATOM   3505 2HZ  LYS A 224     113.287  -0.535  63.913  1.00  0.00           H  
ATOM   3506 3HZ  LYS A 224     113.525  -0.888  62.320  1.00  0.00           H  
ATOM   3507  N   SER A 225     107.582   1.641  59.308  1.00  0.00           N  
ATOM   3508  CA  SER A 225     107.807   2.225  57.992  1.00  0.00           C  
ATOM   3509  C   SER A 225     106.877   3.411  57.754  1.00  0.00           C  
ATOM   3510  O   SER A 225     107.278   4.417  57.174  1.00  0.00           O  
ATOM   3511  CB  SER A 225     107.598   1.179  56.914  1.00  0.00           C  
ATOM   3512  OG  SER A 225     108.568   0.172  56.996  1.00  0.00           O  
ATOM   3513  H   SER A 225     107.240   0.693  59.374  1.00  0.00           H  
ATOM   3514  HA  SER A 225     108.837   2.580  57.942  1.00  0.00           H  
ATOM   3515 1HB  SER A 225     106.605   0.742  57.019  1.00  0.00           H  
ATOM   3516 2HB  SER A 225     107.644   1.653  55.934  1.00  0.00           H  
ATOM   3517  HG  SER A 225     108.470  -0.219  57.868  1.00  0.00           H  
ATOM   3518  N   ALA A 226     105.631   3.288  58.207  1.00  0.00           N  
ATOM   3519  CA  ALA A 226     104.653   4.358  58.018  1.00  0.00           C  
ATOM   3520  C   ALA A 226     104.988   5.624  58.805  1.00  0.00           C  
ATOM   3521  O   ALA A 226     104.855   6.734  58.281  1.00  0.00           O  
ATOM   3522  CB  ALA A 226     103.266   3.863  58.402  1.00  0.00           C  
ATOM   3523  H   ALA A 226     105.352   2.446  58.689  1.00  0.00           H  
ATOM   3524  HA  ALA A 226     104.655   4.636  56.964  1.00  0.00           H  
ATOM   3525 1HB  ALA A 226     102.541   4.664  58.259  1.00  0.00           H  
ATOM   3526 2HB  ALA A 226     102.997   3.013  57.774  1.00  0.00           H  
ATOM   3527 3HB  ALA A 226     103.266   3.556  59.447  1.00  0.00           H  
ATOM   3528  N   VAL A 227     105.408   5.477  60.057  1.00  0.00           N  
ATOM   3529  CA  VAL A 227     105.737   6.664  60.841  1.00  0.00           C  
ATOM   3530  C   VAL A 227     107.048   7.277  60.357  1.00  0.00           C  
ATOM   3531  O   VAL A 227     107.256   8.474  60.478  1.00  0.00           O  
ATOM   3532  CB  VAL A 227     105.855   6.308  62.335  1.00  0.00           C  
ATOM   3533  CG1 VAL A 227     104.540   5.747  62.855  1.00  0.00           C  
ATOM   3534  CG2 VAL A 227     106.985   5.311  62.541  1.00  0.00           C  
ATOM   3535  H   VAL A 227     105.506   4.565  60.480  1.00  0.00           H  
ATOM   3536  HA  VAL A 227     104.935   7.393  60.719  1.00  0.00           H  
ATOM   3537  HB  VAL A 227     106.063   7.216  62.900  1.00  0.00           H  
ATOM   3538 1HG1 VAL A 227     104.641   5.501  63.912  1.00  0.00           H  
ATOM   3539 2HG1 VAL A 227     103.753   6.491  62.730  1.00  0.00           H  
ATOM   3540 3HG1 VAL A 227     104.282   4.847  62.297  1.00  0.00           H  
ATOM   3541 1HG2 VAL A 227     107.064   5.064  63.600  1.00  0.00           H  
ATOM   3542 2HG2 VAL A 227     106.780   4.405  61.971  1.00  0.00           H  
ATOM   3543 3HG2 VAL A 227     107.924   5.749  62.201  1.00  0.00           H  
ATOM   3544  N   ALA A 228     107.926   6.458  59.785  1.00  0.00           N  
ATOM   3545  CA  ALA A 228     109.188   6.975  59.262  1.00  0.00           C  
ATOM   3546  C   ALA A 228     108.866   7.851  58.050  1.00  0.00           C  
ATOM   3547  O   ALA A 228     109.413   8.949  57.900  1.00  0.00           O  
ATOM   3548  CB  ALA A 228     110.137   5.845  58.890  1.00  0.00           C  
ATOM   3549  H   ALA A 228     107.729   5.471  59.707  1.00  0.00           H  
ATOM   3550  HA  ALA A 228     109.657   7.576  60.041  1.00  0.00           H  
ATOM   3551 1HB  ALA A 228     111.067   6.263  58.504  1.00  0.00           H  
ATOM   3552 2HB  ALA A 228     110.349   5.242  59.773  1.00  0.00           H  
ATOM   3553 3HB  ALA A 228     109.676   5.220  58.126  1.00  0.00           H  
ATOM   3554  N   ALA A 229     107.956   7.383  57.199  1.00  0.00           N  
ATOM   3555  CA  ALA A 229     107.551   8.156  56.026  1.00  0.00           C  
ATOM   3556  C   ALA A 229     106.892   9.466  56.482  1.00  0.00           C  
ATOM   3557  O   ALA A 229     107.153  10.538  55.928  1.00  0.00           O  
ATOM   3558  CB  ALA A 229     106.606   7.349  55.148  1.00  0.00           C  
ATOM   3559  H   ALA A 229     107.535   6.479  57.362  1.00  0.00           H  
ATOM   3560  HA  ALA A 229     108.446   8.393  55.451  1.00  0.00           H  
ATOM   3561 1HB  ALA A 229     106.317   7.944  54.281  1.00  0.00           H  
ATOM   3562 2HB  ALA A 229     107.106   6.440  54.814  1.00  0.00           H  
ATOM   3563 3HB  ALA A 229     105.716   7.085  55.718  1.00  0.00           H  
ATOM   3564  N   LEU A 230     106.042   9.377  57.499  1.00  0.00           N  
ATOM   3565  CA  LEU A 230     105.362  10.559  58.021  1.00  0.00           C  
ATOM   3566  C   LEU A 230     106.379  11.592  58.520  1.00  0.00           C  
ATOM   3567  O   LEU A 230     106.262  12.783  58.231  1.00  0.00           O  
ATOM   3568  CB  LEU A 230     104.413  10.166  59.160  1.00  0.00           C  
ATOM   3569  CG  LEU A 230     103.554  11.301  59.732  1.00  0.00           C  
ATOM   3570  CD1 LEU A 230     102.287  10.720  60.345  1.00  0.00           C  
ATOM   3571  CD2 LEU A 230     104.357  12.074  60.767  1.00  0.00           C  
ATOM   3572  H   LEU A 230     105.860   8.478  57.922  1.00  0.00           H  
ATOM   3573  HA  LEU A 230     104.778  11.005  57.217  1.00  0.00           H  
ATOM   3574 1HB  LEU A 230     103.739   9.391  58.799  1.00  0.00           H  
ATOM   3575 2HB  LEU A 230     105.004   9.753  59.978  1.00  0.00           H  
ATOM   3576  HG  LEU A 230     103.257  11.973  58.927  1.00  0.00           H  
ATOM   3577 1HD1 LEU A 230     101.676  11.527  60.751  1.00  0.00           H  
ATOM   3578 2HD1 LEU A 230     101.722  10.189  59.578  1.00  0.00           H  
ATOM   3579 3HD1 LEU A 230     102.553  10.030  61.144  1.00  0.00           H  
ATOM   3580 1HD2 LEU A 230     103.747  12.882  61.172  1.00  0.00           H  
ATOM   3581 2HD2 LEU A 230     104.654  11.403  61.573  1.00  0.00           H  
ATOM   3582 3HD2 LEU A 230     105.248  12.493  60.297  1.00  0.00           H  
ATOM   3583  N   LYS A 231     107.390  11.132  59.250  1.00  0.00           N  
ATOM   3584  CA  LYS A 231     108.401  12.039  59.793  1.00  0.00           C  
ATOM   3585  C   LYS A 231     109.293  12.675  58.726  1.00  0.00           C  
ATOM   3586  O   LYS A 231     109.919  13.712  58.976  1.00  0.00           O  
ATOM   3587  CB  LYS A 231     109.270  11.296  60.808  1.00  0.00           C  
ATOM   3588  CG  LYS A 231     110.251  12.182  61.565  1.00  0.00           C  
ATOM   3589  CD  LYS A 231     110.991  11.397  62.638  1.00  0.00           C  
ATOM   3590  CE  LYS A 231     111.985  12.276  63.381  1.00  0.00           C  
ATOM   3591  NZ  LYS A 231     112.718  11.521  64.434  1.00  0.00           N  
ATOM   3592  H   LYS A 231     107.466  10.142  59.436  1.00  0.00           H  
ATOM   3593  HA  LYS A 231     107.893  12.862  60.296  1.00  0.00           H  
ATOM   3594 1HB  LYS A 231     108.632  10.801  61.541  1.00  0.00           H  
ATOM   3595 2HB  LYS A 231     109.844  10.522  60.299  1.00  0.00           H  
ATOM   3596 1HG  LYS A 231     110.976  12.601  60.867  1.00  0.00           H  
ATOM   3597 2HG  LYS A 231     109.710  13.003  62.036  1.00  0.00           H  
ATOM   3598 1HD  LYS A 231     110.274  10.990  63.351  1.00  0.00           H  
ATOM   3599 2HD  LYS A 231     111.528  10.568  62.176  1.00  0.00           H  
ATOM   3600 1HE  LYS A 231     112.708  12.685  62.676  1.00  0.00           H  
ATOM   3601 2HE  LYS A 231     111.457  13.107  63.849  1.00  0.00           H  
ATOM   3602 1HZ  LYS A 231     113.365  12.138  64.903  1.00  0.00           H  
ATOM   3603 2HZ  LYS A 231     112.058  11.153  65.105  1.00  0.00           H  
ATOM   3604 3HZ  LYS A 231     113.227  10.759  64.010  1.00  0.00           H  
ATOM   3605  N   SER A 232     109.347  12.065  57.547  1.00  0.00           N  
ATOM   3606  CA  SER A 232     110.217  12.556  56.476  1.00  0.00           C  
ATOM   3607  C   SER A 232     109.974  13.984  56.008  1.00  0.00           C  
ATOM   3608  O   SER A 232     110.864  14.601  55.407  1.00  0.00           O  
ATOM   3609  CB  SER A 232     110.089  11.632  55.281  1.00  0.00           C  
ATOM   3610  OG  SER A 232     108.807  11.710  54.721  1.00  0.00           O  
ATOM   3611  H   SER A 232     108.778  11.247  57.383  1.00  0.00           H  
ATOM   3612  HA  SER A 232     111.247  12.545  56.835  1.00  0.00           H  
ATOM   3613 1HB  SER A 232     110.833  11.901  54.532  1.00  0.00           H  
ATOM   3614 2HB  SER A 232     110.291  10.607  55.590  1.00  0.00           H  
ATOM   3615  HG  SER A 232     108.197  11.765  55.461  1.00  0.00           H  
ATOM   3616  N   LEU A 233     108.783  14.519  56.255  1.00  0.00           N  
ATOM   3617  CA  LEU A 233     108.512  15.886  55.829  1.00  0.00           C  
ATOM   3618  C   LEU A 233     108.942  16.926  56.850  1.00  0.00           C  
ATOM   3619  O   LEU A 233     109.866  17.709  56.610  1.00  0.00           O  
ATOM   3620  CB  LEU A 233     107.014  16.051  55.541  1.00  0.00           C  
ATOM   3621  CG  LEU A 233     106.481  15.277  54.329  1.00  0.00           C  
ATOM   3622  CD1 LEU A 233     104.965  15.412  54.267  1.00  0.00           C  
ATOM   3623  CD2 LEU A 233     107.130  15.810  53.061  1.00  0.00           C  
ATOM   3624  H   LEU A 233     108.060  14.000  56.732  1.00  0.00           H  
ATOM   3625  HA  LEU A 233     109.072  16.081  54.915  1.00  0.00           H  
ATOM   3626 1HB  LEU A 233     106.455  15.723  56.416  1.00  0.00           H  
ATOM   3627 2HB  LEU A 233     106.806  17.108  55.378  1.00  0.00           H  
ATOM   3628  HG  LEU A 233     106.717  14.218  54.441  1.00  0.00           H  
ATOM   3629 1HD1 LEU A 233     104.586  14.862  53.406  1.00  0.00           H  
ATOM   3630 2HD1 LEU A 233     104.526  15.006  55.178  1.00  0.00           H  
ATOM   3631 3HD1 LEU A 233     104.697  16.464  54.172  1.00  0.00           H  
ATOM   3632 1HD2 LEU A 233     106.751  15.259  52.199  1.00  0.00           H  
ATOM   3633 2HD2 LEU A 233     106.893  16.868  52.948  1.00  0.00           H  
ATOM   3634 3HD2 LEU A 233     108.211  15.685  53.124  1.00  0.00           H  
ATOM   3635  N   TYR A 234     108.283  16.912  58.004  1.00  0.00           N  
ATOM   3636  CA  TYR A 234     108.546  17.912  59.027  1.00  0.00           C  
ATOM   3637  C   TYR A 234     109.216  17.428  60.309  1.00  0.00           C  
ATOM   3638  O   TYR A 234     109.451  18.228  61.223  1.00  0.00           O  
ATOM   3639  CB  TYR A 234     107.229  18.605  59.386  1.00  0.00           C  
ATOM   3640  CG  TYR A 234     106.608  19.368  58.237  1.00  0.00           C  
ATOM   3641  CD1 TYR A 234     105.334  19.041  57.796  1.00  0.00           C  
ATOM   3642  CD2 TYR A 234     107.312  20.394  57.625  1.00  0.00           C  
ATOM   3643  CE1 TYR A 234     104.767  19.737  56.746  1.00  0.00           C  
ATOM   3644  CE2 TYR A 234     106.745  21.090  56.575  1.00  0.00           C  
ATOM   3645  CZ  TYR A 234     105.477  20.765  56.136  1.00  0.00           C  
ATOM   3646  OH  TYR A 234     104.912  21.459  55.091  1.00  0.00           O  
ATOM   3647  H   TYR A 234     107.589  16.200  58.179  1.00  0.00           H  
ATOM   3648  HA  TYR A 234     109.245  18.645  58.623  1.00  0.00           H  
ATOM   3649 1HB  TYR A 234     106.509  17.862  59.730  1.00  0.00           H  
ATOM   3650 2HB  TYR A 234     107.397  19.302  60.206  1.00  0.00           H  
ATOM   3651  HD1 TYR A 234     104.781  18.234  58.277  1.00  0.00           H  
ATOM   3652  HD2 TYR A 234     108.313  20.650  57.971  1.00  0.00           H  
ATOM   3653  HE1 TYR A 234     103.766  19.481  56.400  1.00  0.00           H  
ATOM   3654  HE2 TYR A 234     107.298  21.897  56.093  1.00  0.00           H  
ATOM   3655  HH  TYR A 234     104.036  21.110  54.914  1.00  0.00           H  
ATOM   3656  N   GLY A 235     109.511  16.130  60.383  1.00  0.00           N  
ATOM   3657  CA  GLY A 235     110.144  15.571  61.568  1.00  0.00           C  
ATOM   3658  C   GLY A 235     109.167  15.202  62.672  1.00  0.00           C  
ATOM   3659  O   GLY A 235     109.576  14.858  63.780  1.00  0.00           O  
ATOM   3660  H   GLY A 235     109.294  15.521  59.607  1.00  0.00           H  
ATOM   3661 1HA  GLY A 235     110.704  14.677  61.294  1.00  0.00           H  
ATOM   3662 2HA  GLY A 235     110.860  16.287  61.970  1.00  0.00           H  
ATOM   3663  N   THR A 236     107.870  15.259  62.375  1.00  0.00           N  
ATOM   3664  CA  THR A 236     106.864  14.927  63.379  1.00  0.00           C  
ATOM   3665  C   THR A 236     107.048  13.486  63.839  1.00  0.00           C  
ATOM   3666  O   THR A 236     107.109  12.568  63.021  1.00  0.00           O  
ATOM   3667  CB  THR A 236     105.437  15.127  62.836  1.00  0.00           C  
ATOM   3668  OG1 THR A 236     105.268  16.488  62.418  1.00  0.00           O  
ATOM   3669  CG2 THR A 236     104.408  14.798  63.906  1.00  0.00           C  
ATOM   3670  H   THR A 236     107.570  15.533  61.450  1.00  0.00           H  
ATOM   3671  HA  THR A 236     106.998  15.589  64.235  1.00  0.00           H  
ATOM   3672  HB  THR A 236     105.280  14.476  61.976  1.00  0.00           H  
ATOM   3673  HG1 THR A 236     104.761  16.512  61.603  1.00  0.00           H  
ATOM   3674 1HG2 THR A 236     103.405  14.945  63.504  1.00  0.00           H  
ATOM   3675 2HG2 THR A 236     104.526  13.760  64.218  1.00  0.00           H  
ATOM   3676 3HG2 THR A 236     104.554  15.453  64.764  1.00  0.00           H  
ATOM   3677  N   SER A 237     107.128  13.300  65.152  1.00  0.00           N  
ATOM   3678  CA  SER A 237     107.348  11.983  65.749  1.00  0.00           C  
ATOM   3679  C   SER A 237     106.093  11.260  66.223  1.00  0.00           C  
ATOM   3680  O   SER A 237     105.361  11.760  67.083  1.00  0.00           O  
ATOM   3681  CB  SER A 237     108.299  12.126  66.921  1.00  0.00           C  
ATOM   3682  OG  SER A 237     108.448  10.908  67.598  1.00  0.00           O  
ATOM   3683  H   SER A 237     107.032  14.104  65.756  1.00  0.00           H  
ATOM   3684  HA  SER A 237     107.796  11.332  64.997  1.00  0.00           H  
ATOM   3685 1HB  SER A 237     109.270  12.466  66.563  1.00  0.00           H  
ATOM   3686 2HB  SER A 237     107.920  12.882  67.607  1.00  0.00           H  
ATOM   3687  HG  SER A 237     107.574  10.511  67.625  1.00  0.00           H  
ATOM   3688  N   TYR A 238     105.869  10.074  65.668  1.00  0.00           N  
ATOM   3689  CA  TYR A 238     104.737   9.221  66.033  1.00  0.00           C  
ATOM   3690  C   TYR A 238     105.265   7.938  66.672  1.00  0.00           C  
ATOM   3691  O   TYR A 238     106.233   7.351  66.182  1.00  0.00           O  
ATOM   3692  CB  TYR A 238     103.870   8.903  64.813  1.00  0.00           C  
ATOM   3693  CG  TYR A 238     103.182  10.114  64.221  1.00  0.00           C  
ATOM   3694  CD1 TYR A 238     103.923  11.072  63.545  1.00  0.00           C  
ATOM   3695  CD2 TYR A 238     101.810  10.265  64.354  1.00  0.00           C  
ATOM   3696  CE1 TYR A 238     103.295  12.177  63.005  1.00  0.00           C  
ATOM   3697  CE2 TYR A 238     101.182  11.371  63.814  1.00  0.00           C  
ATOM   3698  CZ  TYR A 238     101.919  12.324  63.141  1.00  0.00           C  
ATOM   3699  OH  TYR A 238     101.293  13.425  62.603  1.00  0.00           O  
ATOM   3700  H   TYR A 238     106.517   9.756  64.962  1.00  0.00           H  
ATOM   3701  HA  TYR A 238     104.123   9.753  66.761  1.00  0.00           H  
ATOM   3702 1HB  TYR A 238     104.487   8.449  64.036  1.00  0.00           H  
ATOM   3703 2HB  TYR A 238     103.105   8.178  65.089  1.00  0.00           H  
ATOM   3704  HD1 TYR A 238     105.002  10.952  63.441  1.00  0.00           H  
ATOM   3705  HD2 TYR A 238     101.227   9.513  64.886  1.00  0.00           H  
ATOM   3706  HE1 TYR A 238     103.878  12.930  62.474  1.00  0.00           H  
ATOM   3707  HE2 TYR A 238     100.103  11.490  63.919  1.00  0.00           H  
ATOM   3708  HH  TYR A 238     100.351  13.376  62.783  1.00  0.00           H  
ATOM   3709  N   LYS A 239     104.650   7.512  67.771  1.00  0.00           N  
ATOM   3710  CA  LYS A 239     105.015   6.246  68.398  1.00  0.00           C  
ATOM   3711  C   LYS A 239     104.006   5.247  67.826  1.00  0.00           C  
ATOM   3712  O   LYS A 239     103.027   5.651  67.189  1.00  0.00           O  
ATOM   3713  CB  LYS A 239     104.955   6.311  69.925  1.00  0.00           C  
ATOM   3714  CG  LYS A 239     105.961   7.266  70.554  1.00  0.00           C  
ATOM   3715  CD  LYS A 239     105.861   7.251  72.072  1.00  0.00           C  
ATOM   3716  CE  LYS A 239     106.868   8.202  72.703  1.00  0.00           C  
ATOM   3717  NZ  LYS A 239     106.773   8.208  74.188  1.00  0.00           N  
ATOM   3718  H   LYS A 239     103.917   8.071  68.183  1.00  0.00           H  
ATOM   3719  HA  LYS A 239     106.041   6.004  68.117  1.00  0.00           H  
ATOM   3720 1HB  LYS A 239     103.957   6.623  70.237  1.00  0.00           H  
ATOM   3721 2HB  LYS A 239     105.131   5.318  70.339  1.00  0.00           H  
ATOM   3722 1HG  LYS A 239     106.970   6.975  70.262  1.00  0.00           H  
ATOM   3723 2HG  LYS A 239     105.775   8.278  70.196  1.00  0.00           H  
ATOM   3724 1HD  LYS A 239     104.856   7.547  72.374  1.00  0.00           H  
ATOM   3725 2HD  LYS A 239     106.050   6.243  72.440  1.00  0.00           H  
ATOM   3726 1HE  LYS A 239     107.876   7.906  72.416  1.00  0.00           H  
ATOM   3727 2HE  LYS A 239     106.692   9.213  72.336  1.00  0.00           H  
ATOM   3728 1HZ  LYS A 239     107.455   8.850  74.566  1.00  0.00           H  
ATOM   3729 2HZ  LYS A 239     105.847   8.500  74.466  1.00  0.00           H  
ATOM   3730 3HZ  LYS A 239     106.954   7.279  74.541  1.00  0.00           H  
ATOM   3731  N   TYR A 240     104.244   3.953  68.023  1.00  0.00           N  
ATOM   3732  CA  TYR A 240     103.337   2.944  67.481  1.00  0.00           C  
ATOM   3733  C   TYR A 240     103.305   1.664  68.304  1.00  0.00           C  
ATOM   3734  O   TYR A 240     104.182   1.416  69.132  1.00  0.00           O  
ATOM   3735  CB  TYR A 240     103.720   2.619  66.036  1.00  0.00           C  
ATOM   3736  CG  TYR A 240     105.082   1.975  65.895  1.00  0.00           C  
ATOM   3737  CD1 TYR A 240     105.293   0.689  66.370  1.00  0.00           C  
ATOM   3738  CD2 TYR A 240     106.119   2.671  65.292  1.00  0.00           C  
ATOM   3739  CE1 TYR A 240     106.537   0.101  66.242  1.00  0.00           C  
ATOM   3740  CE2 TYR A 240     107.362   2.083  65.163  1.00  0.00           C  
ATOM   3741  CZ  TYR A 240     107.572   0.803  65.636  1.00  0.00           C  
ATOM   3742  OH  TYR A 240     108.811   0.217  65.508  1.00  0.00           O  
ATOM   3743  H   TYR A 240     105.053   3.655  68.549  1.00  0.00           H  
ATOM   3744  HA  TYR A 240     102.324   3.346  67.496  1.00  0.00           H  
ATOM   3745 1HB  TYR A 240     102.979   1.945  65.605  1.00  0.00           H  
ATOM   3746 2HB  TYR A 240     103.714   3.534  65.443  1.00  0.00           H  
ATOM   3747  HD1 TYR A 240     104.478   0.142  66.844  1.00  0.00           H  
ATOM   3748  HD2 TYR A 240     105.953   3.682  64.920  1.00  0.00           H  
ATOM   3749  HE1 TYR A 240     106.703  -0.910  66.614  1.00  0.00           H  
ATOM   3750  HE2 TYR A 240     108.178   2.630  64.690  1.00  0.00           H  
ATOM   3751  HH  TYR A 240     108.787  -0.666  65.885  1.00  0.00           H  
ATOM   3752  N   GLY A 241     102.277   0.858  68.063  1.00  0.00           N  
ATOM   3753  CA  GLY A 241     102.109  -0.392  68.778  1.00  0.00           C  
ATOM   3754  C   GLY A 241     100.633  -0.719  68.853  1.00  0.00           C  
ATOM   3755  O   GLY A 241      99.819  -0.086  68.180  1.00  0.00           O  
ATOM   3756  H   GLY A 241     101.596   1.121  67.365  1.00  0.00           H  
ATOM   3757 1HA  GLY A 241     102.657  -1.182  68.264  1.00  0.00           H  
ATOM   3758 2HA  GLY A 241     102.538  -0.301  69.775  1.00  0.00           H  
ATOM   3759  N   SER A 242     100.276  -1.701  69.667  1.00  0.00           N  
ATOM   3760  CA  SER A 242      98.871  -2.061  69.807  1.00  0.00           C  
ATOM   3761  C   SER A 242      98.170  -0.940  70.564  1.00  0.00           C  
ATOM   3762  O   SER A 242      98.799  -0.183  71.300  1.00  0.00           O  
ATOM   3763  CB  SER A 242      98.718  -3.379  70.541  1.00  0.00           C  
ATOM   3764  OG  SER A 242      99.125  -3.259  71.877  1.00  0.00           O  
ATOM   3765  H   SER A 242     100.969  -2.209  70.197  1.00  0.00           H  
ATOM   3766  HA  SER A 242      98.441  -2.170  68.810  1.00  0.00           H  
ATOM   3767 1HB  SER A 242      97.677  -3.698  70.502  1.00  0.00           H  
ATOM   3768 2HB  SER A 242      99.313  -4.143  70.044  1.00  0.00           H  
ATOM   3769  HG  SER A 242      99.305  -4.153  72.179  1.00  0.00           H  
ATOM   3770  N   ILE A 243      96.858  -0.830  70.397  1.00  0.00           N  
ATOM   3771  CA  ILE A 243      96.116   0.206  71.101  1.00  0.00           C  
ATOM   3772  C   ILE A 243      96.309   0.113  72.613  1.00  0.00           C  
ATOM   3773  O   ILE A 243      96.589   1.113  73.274  1.00  0.00           O  
ATOM   3774  CB  ILE A 243      94.615   0.119  70.770  1.00  0.00           C  
ATOM   3775  CG1 ILE A 243      94.369   0.494  69.306  1.00  0.00           C  
ATOM   3776  CG2 ILE A 243      93.813   1.020  71.696  1.00  0.00           C  
ATOM   3777  CD1 ILE A 243      92.977   0.164  68.816  1.00  0.00           C  
ATOM   3778  H   ILE A 243      96.361  -1.460  69.783  1.00  0.00           H  
ATOM   3779  HA  ILE A 243      96.487   1.178  70.777  1.00  0.00           H  
ATOM   3780  HB  ILE A 243      94.274  -0.908  70.893  1.00  0.00           H  
ATOM   3781 1HG1 ILE A 243      94.533   1.563  69.172  1.00  0.00           H  
ATOM   3782 2HG1 ILE A 243      95.085  -0.027  68.671  1.00  0.00           H  
ATOM   3783 1HG2 ILE A 243      92.754   0.947  71.447  1.00  0.00           H  
ATOM   3784 2HG2 ILE A 243      93.965   0.709  72.728  1.00  0.00           H  
ATOM   3785 3HG2 ILE A 243      94.143   2.052  71.575  1.00  0.00           H  
ATOM   3786 1HD1 ILE A 243      92.880   0.458  67.771  1.00  0.00           H  
ATOM   3787 2HD1 ILE A 243      92.804  -0.909  68.909  1.00  0.00           H  
ATOM   3788 3HD1 ILE A 243      92.244   0.702  69.415  1.00  0.00           H  
ATOM   3789  N   ILE A 244      96.159  -1.091  73.156  1.00  0.00           N  
ATOM   3790  CA  ILE A 244      96.272  -1.287  74.591  1.00  0.00           C  
ATOM   3791  C   ILE A 244      97.650  -0.945  75.158  1.00  0.00           C  
ATOM   3792  O   ILE A 244      97.754  -0.476  76.292  1.00  0.00           O  
ATOM   3793  CB  ILE A 244      95.931  -2.745  74.950  1.00  0.00           C  
ATOM   3794  CG1 ILE A 244      95.687  -2.881  76.455  1.00  0.00           C  
ATOM   3795  CG2 ILE A 244      97.045  -3.678  74.501  1.00  0.00           C  
ATOM   3796  CD1 ILE A 244      95.075  -4.203  76.858  1.00  0.00           C  
ATOM   3797  H   ILE A 244      95.963  -1.886  72.565  1.00  0.00           H  
ATOM   3798  HA  ILE A 244      95.563  -0.626  75.087  1.00  0.00           H  
ATOM   3799  HB  ILE A 244      95.005  -3.034  74.454  1.00  0.00           H  
ATOM   3800 1HG1 ILE A 244      96.630  -2.765  76.988  1.00  0.00           H  
ATOM   3801 2HG1 ILE A 244      95.024  -2.083  76.790  1.00  0.00           H  
ATOM   3802 1HG2 ILE A 244      96.787  -4.704  74.764  1.00  0.00           H  
ATOM   3803 2HG2 ILE A 244      97.171  -3.600  73.422  1.00  0.00           H  
ATOM   3804 3HG2 ILE A 244      97.975  -3.399  74.997  1.00  0.00           H  
ATOM   3805 1HD1 ILE A 244      94.933  -4.224  77.939  1.00  0.00           H  
ATOM   3806 2HD1 ILE A 244      94.111  -4.324  76.362  1.00  0.00           H  
ATOM   3807 3HD1 ILE A 244      95.739  -5.015  76.565  1.00  0.00           H  
ATOM   3808  N   THR A 245      98.697  -1.159  74.369  1.00  0.00           N  
ATOM   3809  CA  THR A 245     100.049  -0.850  74.829  1.00  0.00           C  
ATOM   3810  C   THR A 245     100.447   0.596  74.544  1.00  0.00           C  
ATOM   3811  O   THR A 245     101.107   1.233  75.366  1.00  0.00           O  
ATOM   3812  CB  THR A 245     101.075  -1.797  74.180  1.00  0.00           C  
ATOM   3813  OG1 THR A 245     101.029  -1.652  72.755  1.00  0.00           O  
ATOM   3814  CG2 THR A 245     100.774  -3.242  74.549  1.00  0.00           C  
ATOM   3815  H   THR A 245      98.567  -1.538  73.442  1.00  0.00           H  
ATOM   3816  HA  THR A 245     100.086  -0.987  75.910  1.00  0.00           H  
ATOM   3817  HB  THR A 245     102.076  -1.541  74.526  1.00  0.00           H  
ATOM   3818  HG1 THR A 245     100.287  -2.151  72.407  1.00  0.00           H  
ATOM   3819 1HG2 THR A 245     101.510  -3.897  74.082  1.00  0.00           H  
ATOM   3820 2HG2 THR A 245     100.820  -3.359  75.631  1.00  0.00           H  
ATOM   3821 3HG2 THR A 245      99.778  -3.507  74.197  1.00  0.00           H  
ATOM   3822  N   THR A 246     100.035   1.116  73.389  1.00  0.00           N  
ATOM   3823  CA  THR A 246     100.393   2.474  72.988  1.00  0.00           C  
ATOM   3824  C   THR A 246      99.603   3.595  73.645  1.00  0.00           C  
ATOM   3825  O   THR A 246     100.101   4.722  73.756  1.00  0.00           O  
ATOM   3826  CB  THR A 246     100.258   2.619  71.461  1.00  0.00           C  
ATOM   3827  OG1 THR A 246     101.136   1.690  70.811  1.00  0.00           O  
ATOM   3828  CG2 THR A 246     100.611   4.033  71.026  1.00  0.00           C  
ATOM   3829  H   THR A 246      99.460   0.557  72.775  1.00  0.00           H  
ATOM   3830  HA  THR A 246     101.430   2.656  73.272  1.00  0.00           H  
ATOM   3831  HB  THR A 246      99.234   2.398  71.163  1.00  0.00           H  
ATOM   3832  HG1 THR A 246     100.902   0.795  71.069  1.00  0.00           H  
ATOM   3833 1HG2 THR A 246     100.510   4.117  69.944  1.00  0.00           H  
ATOM   3834 2HG2 THR A 246      99.938   4.741  71.509  1.00  0.00           H  
ATOM   3835 3HG2 THR A 246     101.638   4.256  71.312  1.00  0.00           H  
ATOM   3836  N   ILE A 247      98.371   3.323  74.065  1.00  0.00           N  
ATOM   3837  CA  ILE A 247      97.609   4.371  74.715  1.00  0.00           C  
ATOM   3838  C   ILE A 247      96.876   3.864  75.967  1.00  0.00           C  
ATOM   3839  O   ILE A 247      97.175   4.308  77.074  1.00  0.00           O  
ATOM   3840  CB  ILE A 247      96.592   4.979  73.732  1.00  0.00           C  
ATOM   3841  CG1 ILE A 247      97.315   5.636  72.554  1.00  0.00           C  
ATOM   3842  CG2 ILE A 247      95.703   5.987  74.444  1.00  0.00           C  
ATOM   3843  CD1 ILE A 247      96.395   6.058  71.431  1.00  0.00           C  
ATOM   3844  H   ILE A 247      97.952   2.412  73.945  1.00  0.00           H  
ATOM   3845  HA  ILE A 247      98.298   5.152  75.034  1.00  0.00           H  
ATOM   3846  HB  ILE A 247      95.969   4.188  73.318  1.00  0.00           H  
ATOM   3847 1HG1 ILE A 247      97.854   6.517  72.903  1.00  0.00           H  
ATOM   3848 2HG1 ILE A 247      98.052   4.943  72.147  1.00  0.00           H  
ATOM   3849 1HG2 ILE A 247      94.990   6.408  73.734  1.00  0.00           H  
ATOM   3850 2HG2 ILE A 247      95.162   5.491  75.249  1.00  0.00           H  
ATOM   3851 3HG2 ILE A 247      96.317   6.787  74.858  1.00  0.00           H  
ATOM   3852 1HD1 ILE A 247      96.981   6.515  70.633  1.00  0.00           H  
ATOM   3853 2HD1 ILE A 247      95.871   5.184  71.042  1.00  0.00           H  
ATOM   3854 3HD1 ILE A 247      95.671   6.779  71.806  1.00  0.00           H  
ATOM   3855  N   TYR A 248      95.944   2.929  75.810  1.00  0.00           N  
ATOM   3856  CA  TYR A 248      95.224   2.363  76.950  1.00  0.00           C  
ATOM   3857  C   TYR A 248      94.182   1.355  76.499  1.00  0.00           C  
ATOM   3858  O   TYR A 248      93.914   1.224  75.307  1.00  0.00           O  
ATOM   3859  CB  TYR A 248      94.563   3.471  77.773  1.00  0.00           C  
ATOM   3860  CG  TYR A 248      93.548   4.284  76.999  1.00  0.00           C  
ATOM   3861  CD1 TYR A 248      92.360   3.699  76.587  1.00  0.00           C  
ATOM   3862  CD2 TYR A 248      93.807   5.613  76.701  1.00  0.00           C  
ATOM   3863  CE1 TYR A 248      91.434   4.441  75.880  1.00  0.00           C  
ATOM   3864  CE2 TYR A 248      92.880   6.355  75.994  1.00  0.00           C  
ATOM   3865  CZ  TYR A 248      91.698   5.773  75.584  1.00  0.00           C  
ATOM   3866  OH  TYR A 248      90.775   6.512  74.880  1.00  0.00           O  
ATOM   3867  H   TYR A 248      95.728   2.601  74.880  1.00  0.00           H  
ATOM   3868  HA  TYR A 248      95.939   1.838  77.585  1.00  0.00           H  
ATOM   3869 1HB  TYR A 248      94.061   3.033  78.637  1.00  0.00           H  
ATOM   3870 2HB  TYR A 248      95.327   4.150  78.149  1.00  0.00           H  
ATOM   3871  HD1 TYR A 248      92.157   2.653  76.821  1.00  0.00           H  
ATOM   3872  HD2 TYR A 248      94.741   6.073  77.024  1.00  0.00           H  
ATOM   3873  HE1 TYR A 248      90.500   3.981  75.556  1.00  0.00           H  
ATOM   3874  HE2 TYR A 248      93.084   7.400  75.759  1.00  0.00           H  
ATOM   3875  HH  TYR A 248      91.107   7.406  74.760  1.00  0.00           H  
ATOM   3876  N   GLN A 249      93.610   0.633  77.456  1.00  0.00           N  
ATOM   3877  CA  GLN A 249      92.592  -0.355  77.123  1.00  0.00           C  
ATOM   3878  C   GLN A 249      91.306   0.322  76.675  1.00  0.00           C  
ATOM   3879  O   GLN A 249      90.823   1.262  77.314  1.00  0.00           O  
ATOM   3880  CB  GLN A 249      92.314  -1.267  78.321  1.00  0.00           C  
ATOM   3881  CG  GLN A 249      91.354  -2.407  78.026  1.00  0.00           C  
ATOM   3882  CD  GLN A 249      91.171  -3.332  79.214  1.00  0.00           C  
ATOM   3883  OE1 GLN A 249      91.133  -2.887  80.364  1.00  0.00           O  
ATOM   3884  NE2 GLN A 249      91.057  -4.627  78.942  1.00  0.00           N  
ATOM   3885  H   GLN A 249      93.874   0.761  78.422  1.00  0.00           H  
ATOM   3886  HA  GLN A 249      92.960  -0.966  76.299  1.00  0.00           H  
ATOM   3887 1HB  GLN A 249      93.251  -1.699  78.674  1.00  0.00           H  
ATOM   3888 2HB  GLN A 249      91.897  -0.679  79.137  1.00  0.00           H  
ATOM   3889 1HG  GLN A 249      90.382  -1.991  77.764  1.00  0.00           H  
ATOM   3890 2HG  GLN A 249      91.746  -2.993  77.194  1.00  0.00           H  
ATOM   3891 1HE2 GLN A 249      90.935  -5.286  79.686  1.00  0.00           H  
ATOM   3892 2HE2 GLN A 249      91.094  -4.945  77.995  1.00  0.00           H  
ATOM   3893  N   ALA A 250      90.760  -0.163  75.565  1.00  0.00           N  
ATOM   3894  CA  ALA A 250      89.513   0.357  75.013  1.00  0.00           C  
ATOM   3895  C   ALA A 250      88.789  -0.838  74.416  1.00  0.00           C  
ATOM   3896  O   ALA A 250      89.345  -1.526  73.573  1.00  0.00           O  
ATOM   3897  CB  ALA A 250      89.760   1.439  73.972  1.00  0.00           C  
ATOM   3898  H   ALA A 250      91.230  -0.920  75.090  1.00  0.00           H  
ATOM   3899  HA  ALA A 250      88.938   0.796  75.829  1.00  0.00           H  
ATOM   3900 1HB  ALA A 250      88.805   1.798  73.587  1.00  0.00           H  
ATOM   3901 2HB  ALA A 250      90.302   2.267  74.429  1.00  0.00           H  
ATOM   3902 3HB  ALA A 250      90.349   1.028  73.154  1.00  0.00           H  
ATOM   3903  N   SER A 251      87.562  -1.086  74.866  1.00  0.00           N  
ATOM   3904  CA  SER A 251      86.780  -2.217  74.368  1.00  0.00           C  
ATOM   3905  C   SER A 251      85.718  -1.736  73.398  1.00  0.00           C  
ATOM   3906  O   SER A 251      85.216  -0.611  73.505  1.00  0.00           O  
ATOM   3907  CB  SER A 251      86.130  -2.962  75.518  1.00  0.00           C  
ATOM   3908  OG  SER A 251      85.226  -2.138  76.202  1.00  0.00           O  
ATOM   3909  H   SER A 251      87.160  -0.481  75.567  1.00  0.00           H  
ATOM   3910  HA  SER A 251      87.452  -2.900  73.847  1.00  0.00           H  
ATOM   3911 1HB  SER A 251      85.608  -3.839  75.134  1.00  0.00           H  
ATOM   3912 2HB  SER A 251      86.899  -3.313  76.205  1.00  0.00           H  
ATOM   3913  HG  SER A 251      85.104  -2.540  77.066  1.00  0.00           H  
ATOM   3914  N   GLY A 252      85.370  -2.596  72.453  1.00  0.00           N  
ATOM   3915  CA  GLY A 252      84.366  -2.232  71.472  1.00  0.00           C  
ATOM   3916  C   GLY A 252      84.848  -1.184  70.485  1.00  0.00           C  
ATOM   3917  O   GLY A 252      84.024  -0.453  69.941  1.00  0.00           O  
ATOM   3918  H   GLY A 252      85.797  -3.510  72.404  1.00  0.00           H  
ATOM   3919 1HA  GLY A 252      84.060  -3.119  70.917  1.00  0.00           H  
ATOM   3920 2HA  GLY A 252      83.481  -1.851  71.981  1.00  0.00           H  
ATOM   3921  N   GLY A 253      86.160  -1.105  70.241  1.00  0.00           N  
ATOM   3922  CA  GLY A 253      86.692  -0.109  69.299  1.00  0.00           C  
ATOM   3923  C   GLY A 253      86.688  -0.612  67.855  1.00  0.00           C  
ATOM   3924  O   GLY A 253      86.738  -1.813  67.589  1.00  0.00           O  
ATOM   3925  H   GLY A 253      86.800  -1.734  70.706  1.00  0.00           H  
ATOM   3926 1HA  GLY A 253      86.098   0.803  69.360  1.00  0.00           H  
ATOM   3927 2HA  GLY A 253      87.711   0.152  69.582  1.00  0.00           H  
ATOM   3928  N   SER A 254      86.650   0.330  66.923  1.00  0.00           N  
ATOM   3929  CA  SER A 254      86.562   0.024  65.501  1.00  0.00           C  
ATOM   3930  C   SER A 254      87.509  -1.003  64.893  1.00  0.00           C  
ATOM   3931  O   SER A 254      87.048  -2.003  64.324  1.00  0.00           O  
ATOM   3932  CB  SER A 254      86.737   1.323  64.739  1.00  0.00           C  
ATOM   3933  OG  SER A 254      86.678   1.105  63.356  1.00  0.00           O  
ATOM   3934  H   SER A 254      86.684   1.296  67.217  1.00  0.00           H  
ATOM   3935  HA  SER A 254      85.577  -0.398  65.298  1.00  0.00           H  
ATOM   3936 1HB  SER A 254      85.957   2.025  65.032  1.00  0.00           H  
ATOM   3937 2HB  SER A 254      87.695   1.771  64.999  1.00  0.00           H  
ATOM   3938  HG  SER A 254      86.796   1.966  62.947  1.00  0.00           H  
ATOM   3939  N   ILE A 255      88.817  -0.779  65.002  1.00  0.00           N  
ATOM   3940  CA  ILE A 255      89.746  -1.697  64.356  1.00  0.00           C  
ATOM   3941  C   ILE A 255      89.824  -3.086  64.974  1.00  0.00           C  
ATOM   3942  O   ILE A 255      90.253  -4.027  64.317  1.00  0.00           O  
ATOM   3943  CB  ILE A 255      91.159  -1.086  64.349  1.00  0.00           C  
ATOM   3944  CG1 ILE A 255      91.685  -0.942  65.780  1.00  0.00           C  
ATOM   3945  CG2 ILE A 255      91.154   0.260  63.642  1.00  0.00           C  
ATOM   3946  CD1 ILE A 255      92.429  -2.158  66.283  1.00  0.00           C  
ATOM   3947  H   ILE A 255      89.182   0.008  65.519  1.00  0.00           H  
ATOM   3948  HA  ILE A 255      89.421  -1.851  63.328  1.00  0.00           H  
ATOM   3949  HB  ILE A 255      91.843  -1.757  63.829  1.00  0.00           H  
ATOM   3950 1HG1 ILE A 255      92.355  -0.084  65.836  1.00  0.00           H  
ATOM   3951 2HG1 ILE A 255      90.852  -0.749  66.456  1.00  0.00           H  
ATOM   3952 1HG2 ILE A 255      92.160   0.678  63.647  1.00  0.00           H  
ATOM   3953 2HG2 ILE A 255      90.820   0.129  62.613  1.00  0.00           H  
ATOM   3954 3HG2 ILE A 255      90.476   0.940  64.159  1.00  0.00           H  
ATOM   3955 1HD1 ILE A 255      92.770  -1.979  67.303  1.00  0.00           H  
ATOM   3956 2HD1 ILE A 255      91.765  -3.023  66.268  1.00  0.00           H  
ATOM   3957 3HD1 ILE A 255      93.288  -2.349  65.642  1.00  0.00           H  
ATOM   3958  N   ASP A 256      89.408  -3.230  66.224  1.00  0.00           N  
ATOM   3959  CA  ASP A 256      89.413  -4.565  66.799  1.00  0.00           C  
ATOM   3960  C   ASP A 256      88.305  -5.333  66.095  1.00  0.00           C  
ATOM   3961  O   ASP A 256      88.439  -6.527  65.830  1.00  0.00           O  
ATOM   3962  CB  ASP A 256      89.184  -4.536  68.312  1.00  0.00           C  
ATOM   3963  CG  ASP A 256      90.375  -3.979  69.081  1.00  0.00           C  
ATOM   3964  OD1 ASP A 256      91.483  -4.344  68.767  1.00  0.00           O  
ATOM   3965  OD2 ASP A 256      90.165  -3.194  69.974  1.00  0.00           O  
ATOM   3966  H   ASP A 256      89.091  -2.453  66.786  1.00  0.00           H  
ATOM   3967  HA  ASP A 256      90.388  -5.017  66.615  1.00  0.00           H  
ATOM   3968 1HB  ASP A 256      88.308  -3.926  68.536  1.00  0.00           H  
ATOM   3969 2HB  ASP A 256      88.980  -5.546  68.669  1.00  0.00           H  
ATOM   3970  N   TRP A 257      87.211  -4.647  65.770  1.00  0.00           N  
ATOM   3971  CA  TRP A 257      86.121  -5.317  65.075  1.00  0.00           C  
ATOM   3972  C   TRP A 257      86.493  -5.582  63.618  1.00  0.00           C  
ATOM   3973  O   TRP A 257      86.312  -6.699  63.121  1.00  0.00           O  
ATOM   3974  CB  TRP A 257      84.846  -4.473  65.140  1.00  0.00           C  
ATOM   3975  CG  TRP A 257      83.673  -5.108  64.457  1.00  0.00           C  
ATOM   3976  CD1 TRP A 257      82.594  -5.685  65.057  1.00  0.00           C  
ATOM   3977  CD2 TRP A 257      83.453  -5.234  63.031  1.00  0.00           C  
ATOM   3978  NE1 TRP A 257      81.723  -6.160  64.108  1.00  0.00           N  
ATOM   3979  CE2 TRP A 257      82.232  -5.891  62.863  1.00  0.00           C  
ATOM   3980  CE3 TRP A 257      84.184  -4.846  61.901  1.00  0.00           C  
ATOM   3981  CZ2 TRP A 257      81.718  -6.175  61.607  1.00  0.00           C  
ATOM   3982  CZ3 TRP A 257      83.668  -5.130  60.642  1.00  0.00           C  
ATOM   3983  CH2 TRP A 257      82.467  -5.776  60.500  1.00  0.00           C  
ATOM   3984  H   TRP A 257      87.121  -3.667  65.997  1.00  0.00           H  
ATOM   3985  HA  TRP A 257      85.933  -6.272  65.566  1.00  0.00           H  
ATOM   3986 1HB  TRP A 257      84.581  -4.295  66.182  1.00  0.00           H  
ATOM   3987 2HB  TRP A 257      85.028  -3.503  64.678  1.00  0.00           H  
ATOM   3988  HD1 TRP A 257      82.445  -5.758  66.133  1.00  0.00           H  
ATOM   3989  HE1 TRP A 257      80.849  -6.631  64.295  1.00  0.00           H  
ATOM   3990  HE3 TRP A 257      85.138  -4.330  62.008  1.00  0.00           H  
ATOM   3991  HZ2 TRP A 257      80.765  -6.688  61.474  1.00  0.00           H  
ATOM   3992  HZ3 TRP A 257      84.244  -4.825  59.767  1.00  0.00           H  
ATOM   3993  HH2 TRP A 257      82.091  -5.983  59.497  1.00  0.00           H  
ATOM   3994  N   SER A 258      87.027  -4.576  62.927  1.00  0.00           N  
ATOM   3995  CA  SER A 258      87.379  -4.790  61.526  1.00  0.00           C  
ATOM   3996  C   SER A 258      88.418  -5.901  61.372  1.00  0.00           C  
ATOM   3997  O   SER A 258      88.351  -6.686  60.426  1.00  0.00           O  
ATOM   3998  CB  SER A 258      87.909  -3.504  60.922  1.00  0.00           C  
ATOM   3999  OG  SER A 258      89.117  -3.127  61.523  1.00  0.00           O  
ATOM   4000  H   SER A 258      87.195  -3.671  63.344  1.00  0.00           H  
ATOM   4001  HA  SER A 258      86.480  -5.090  60.985  1.00  0.00           H  
ATOM   4002 1HB  SER A 258      88.059  -3.640  59.851  1.00  0.00           H  
ATOM   4003 2HB  SER A 258      87.173  -2.711  61.052  1.00  0.00           H  
ATOM   4004  HG  SER A 258      89.811  -3.408  60.921  1.00  0.00           H  
ATOM   4005  N   TYR A 259      89.364  -5.982  62.304  1.00  0.00           N  
ATOM   4006  CA  TYR A 259      90.377  -7.025  62.225  1.00  0.00           C  
ATOM   4007  C   TYR A 259      89.716  -8.394  62.418  1.00  0.00           C  
ATOM   4008  O   TYR A 259      90.069  -9.359  61.738  1.00  0.00           O  
ATOM   4009  CB  TYR A 259      91.474  -6.797  63.267  1.00  0.00           C  
ATOM   4010  CG  TYR A 259      92.608  -7.796  63.188  1.00  0.00           C  
ATOM   4011  CD1 TYR A 259      93.576  -7.671  62.203  1.00  0.00           C  
ATOM   4012  CD2 TYR A 259      92.678  -8.838  64.101  1.00  0.00           C  
ATOM   4013  CE1 TYR A 259      94.611  -8.583  62.131  1.00  0.00           C  
ATOM   4014  CE2 TYR A 259      93.713  -9.750  64.030  1.00  0.00           C  
ATOM   4015  CZ  TYR A 259      94.676  -9.625  63.049  1.00  0.00           C  
ATOM   4016  OH  TYR A 259      95.707 -10.534  62.978  1.00  0.00           O  
ATOM   4017  H   TYR A 259      89.392  -5.327  63.072  1.00  0.00           H  
ATOM   4018  HA  TYR A 259      90.830  -6.993  61.234  1.00  0.00           H  
ATOM   4019 1HB  TYR A 259      91.893  -5.798  63.143  1.00  0.00           H  
ATOM   4020 2HB  TYR A 259      91.044  -6.850  64.266  1.00  0.00           H  
ATOM   4021  HD1 TYR A 259      93.520  -6.852  61.485  1.00  0.00           H  
ATOM   4022  HD2 TYR A 259      91.917  -8.937  64.875  1.00  0.00           H  
ATOM   4023  HE1 TYR A 259      95.371  -8.485  61.357  1.00  0.00           H  
ATOM   4024  HE2 TYR A 259      93.768 -10.570  64.747  1.00  0.00           H  
ATOM   4025  HH  TYR A 259      96.284 -10.305  62.245  1.00  0.00           H  
ATOM   4026  N   ASN A 260      88.750  -8.465  63.331  1.00  0.00           N  
ATOM   4027  CA  ASN A 260      88.052  -9.724  63.613  1.00  0.00           C  
ATOM   4028  C   ASN A 260      87.266 -10.205  62.399  1.00  0.00           C  
ATOM   4029  O   ASN A 260      86.941 -11.393  62.290  1.00  0.00           O  
ATOM   4030  CB  ASN A 260      87.135  -9.572  64.812  1.00  0.00           C  
ATOM   4031  CG  ASN A 260      87.889  -9.491  66.110  1.00  0.00           C  
ATOM   4032  OD1 ASN A 260      89.120  -9.606  66.135  1.00  0.00           O  
ATOM   4033  ND2 ASN A 260      87.175  -9.295  67.189  1.00  0.00           N  
ATOM   4034  H   ASN A 260      88.491  -7.633  63.842  1.00  0.00           H  
ATOM   4035  HA  ASN A 260      88.796 -10.489  63.840  1.00  0.00           H  
ATOM   4036 1HB  ASN A 260      86.533  -8.669  64.698  1.00  0.00           H  
ATOM   4037 2HB  ASN A 260      86.450 -10.419  64.856  1.00  0.00           H  
ATOM   4038 1HD2 ASN A 260      87.624  -9.232  68.082  1.00  0.00           H  
ATOM   4039 2HD2 ASN A 260      86.182  -9.207  67.123  1.00  0.00           H  
ATOM   4040  N   GLN A 261      86.965  -9.287  61.484  1.00  0.00           N  
ATOM   4041  CA  GLN A 261      86.227  -9.617  60.270  1.00  0.00           C  
ATOM   4042  C   GLN A 261      87.165 -10.025  59.137  1.00  0.00           C  
ATOM   4043  O   GLN A 261      86.726 -10.270  58.014  1.00  0.00           O  
ATOM   4044  CB  GLN A 261      85.365  -8.430  59.831  1.00  0.00           C  
ATOM   4045  CG  GLN A 261      84.307  -8.022  60.842  1.00  0.00           C  
ATOM   4046  CD  GLN A 261      83.309  -9.131  61.116  1.00  0.00           C  
ATOM   4047  OE1 GLN A 261      82.730  -9.706  60.190  1.00  0.00           O  
ATOM   4048  NE2 GLN A 261      83.102  -9.438  62.391  1.00  0.00           N  
ATOM   4049  H   GLN A 261      87.258  -8.333  61.638  1.00  0.00           H  
ATOM   4050  HA  GLN A 261      85.574 -10.464  60.482  1.00  0.00           H  
ATOM   4051 1HB  GLN A 261      86.003  -7.566  59.645  1.00  0.00           H  
ATOM   4052 2HB  GLN A 261      84.861  -8.672  58.896  1.00  0.00           H  
ATOM   4053 1HG  GLN A 261      84.797  -7.764  61.781  1.00  0.00           H  
ATOM   4054 2HG  GLN A 261      83.763  -7.160  60.456  1.00  0.00           H  
ATOM   4055 1HE2 GLN A 261      82.454 -10.162  62.633  1.00  0.00           H  
ATOM   4056 2HE2 GLN A 261      83.593  -8.946  63.110  1.00  0.00           H  
ATOM   4057  N   GLY A 262      88.459 -10.092  59.430  1.00  0.00           N  
ATOM   4058  CA  GLY A 262      89.415 -10.487  58.410  1.00  0.00           C  
ATOM   4059  C   GLY A 262      90.162  -9.365  57.707  1.00  0.00           C  
ATOM   4060  O   GLY A 262      90.913  -9.620  56.759  1.00  0.00           O  
ATOM   4061  H   GLY A 262      88.792  -9.871  60.358  1.00  0.00           H  
ATOM   4062 1HA  GLY A 262      90.168 -11.141  58.851  1.00  0.00           H  
ATOM   4063 2HA  GLY A 262      88.905 -11.060  57.636  1.00  0.00           H  
ATOM   4064  N   ILE A 263      89.956  -8.123  58.140  1.00  0.00           N  
ATOM   4065  CA  ILE A 263      90.668  -7.001  57.526  1.00  0.00           C  
ATOM   4066  C   ILE A 263      91.988  -6.875  58.278  1.00  0.00           C  
ATOM   4067  O   ILE A 263      92.082  -6.251  59.331  1.00  0.00           O  
ATOM   4068  CB  ILE A 263      89.869  -5.687  57.604  1.00  0.00           C  
ATOM   4069  CG1 ILE A 263      88.520  -5.840  56.897  1.00  0.00           C  
ATOM   4070  CG2 ILE A 263      90.666  -4.544  56.995  1.00  0.00           C  
ATOM   4071  CD1 ILE A 263      87.585  -4.670  57.106  1.00  0.00           C  
ATOM   4072  H   ILE A 263      89.309  -7.942  58.894  1.00  0.00           H  
ATOM   4073  HA  ILE A 263      90.830  -7.229  56.473  1.00  0.00           H  
ATOM   4074  HB  ILE A 263      89.655  -5.453  58.646  1.00  0.00           H  
ATOM   4075 1HG1 ILE A 263      88.682  -5.960  55.826  1.00  0.00           H  
ATOM   4076 2HG1 ILE A 263      88.022  -6.741  57.255  1.00  0.00           H  
ATOM   4077 1HG2 ILE A 263      90.087  -3.623  57.057  1.00  0.00           H  
ATOM   4078 2HG2 ILE A 263      91.602  -4.422  57.540  1.00  0.00           H  
ATOM   4079 3HG2 ILE A 263      90.882  -4.766  55.950  1.00  0.00           H  
ATOM   4080 1HD1 ILE A 263      86.650  -4.852  56.575  1.00  0.00           H  
ATOM   4081 2HD1 ILE A 263      87.381  -4.553  58.171  1.00  0.00           H  
ATOM   4082 3HD1 ILE A 263      88.048  -3.762  56.723  1.00  0.00           H  
ATOM   4083  N   LYS A 264      93.006  -7.510  57.713  1.00  0.00           N  
ATOM   4084  CA  LYS A 264      94.335  -7.563  58.288  1.00  0.00           C  
ATOM   4085  C   LYS A 264      94.969  -6.212  58.589  1.00  0.00           C  
ATOM   4086  O   LYS A 264      95.482  -5.991  59.686  1.00  0.00           O  
ATOM   4087  CB  LYS A 264      95.254  -8.353  57.355  1.00  0.00           C  
ATOM   4088  CG  LYS A 264      96.681  -8.512  57.864  1.00  0.00           C  
ATOM   4089  CD  LYS A 264      97.520  -9.343  56.906  1.00  0.00           C  
ATOM   4090  CE  LYS A 264      98.957  -9.465  57.390  1.00  0.00           C  
ATOM   4091  NZ  LYS A 264      99.791 -10.277  56.462  1.00  0.00           N  
ATOM   4092  H   LYS A 264      92.831  -7.977  56.835  1.00  0.00           H  
ATOM   4093  HA  LYS A 264      94.275  -8.072  59.251  1.00  0.00           H  
ATOM   4094 1HB  LYS A 264      94.842  -9.351  57.198  1.00  0.00           H  
ATOM   4095 2HB  LYS A 264      95.298  -7.861  56.384  1.00  0.00           H  
ATOM   4096 1HG  LYS A 264      97.139  -7.528  57.975  1.00  0.00           H  
ATOM   4097 2HG  LYS A 264      96.668  -8.999  58.839  1.00  0.00           H  
ATOM   4098 1HD  LYS A 264      97.090 -10.342  56.817  1.00  0.00           H  
ATOM   4099 2HD  LYS A 264      97.517  -8.877  55.921  1.00  0.00           H  
ATOM   4100 1HE  LYS A 264      99.396  -8.473  57.479  1.00  0.00           H  
ATOM   4101 2HE  LYS A 264      98.971  -9.934  58.374  1.00  0.00           H  
ATOM   4102 1HZ  LYS A 264     100.734 -10.334  56.818  1.00  0.00           H  
ATOM   4103 2HZ  LYS A 264      99.403 -11.207  56.386  1.00  0.00           H  
ATOM   4104 3HZ  LYS A 264      99.801  -9.841  55.550  1.00  0.00           H  
ATOM   4105  N   TYR A 265      94.927  -5.310  57.617  1.00  0.00           N  
ATOM   4106  CA  TYR A 265      95.554  -4.008  57.789  1.00  0.00           C  
ATOM   4107  C   TYR A 265      94.604  -2.991  58.388  1.00  0.00           C  
ATOM   4108  O   TYR A 265      94.182  -2.030  57.736  1.00  0.00           O  
ATOM   4109  CB  TYR A 265      96.090  -3.497  56.450  1.00  0.00           C  
ATOM   4110  CG  TYR A 265      97.203  -4.345  55.874  1.00  0.00           C  
ATOM   4111  CD1 TYR A 265      96.911  -5.335  54.947  1.00  0.00           C  
ATOM   4112  CD2 TYR A 265      98.514  -4.132  56.273  1.00  0.00           C  
ATOM   4113  CE1 TYR A 265      97.927  -6.109  54.421  1.00  0.00           C  
ATOM   4114  CE2 TYR A 265      99.530  -4.907  55.747  1.00  0.00           C  
ATOM   4115  CZ  TYR A 265      99.240  -5.891  54.825  1.00  0.00           C  
ATOM   4116  OH  TYR A 265     100.252  -6.663  54.301  1.00  0.00           O  
ATOM   4117  H   TYR A 265      94.458  -5.519  56.747  1.00  0.00           H  
ATOM   4118  HA  TYR A 265      96.388  -4.115  58.483  1.00  0.00           H  
ATOM   4119 1HB  TYR A 265      95.278  -3.460  55.722  1.00  0.00           H  
ATOM   4120 2HB  TYR A 265      96.466  -2.481  56.573  1.00  0.00           H  
ATOM   4121  HD1 TYR A 265      95.880  -5.502  54.634  1.00  0.00           H  
ATOM   4122  HD2 TYR A 265      98.743  -3.355  57.002  1.00  0.00           H  
ATOM   4123  HE1 TYR A 265      97.698  -6.887  53.693  1.00  0.00           H  
ATOM   4124  HE2 TYR A 265     100.561  -4.740  56.061  1.00  0.00           H  
ATOM   4125  HH  TYR A 265     101.091  -6.388  54.679  1.00  0.00           H  
ATOM   4126  N   SER A 266      94.268  -3.246  59.649  1.00  0.00           N  
ATOM   4127  CA  SER A 266      93.368  -2.396  60.417  1.00  0.00           C  
ATOM   4128  C   SER A 266      94.224  -1.535  61.336  1.00  0.00           C  
ATOM   4129  O   SER A 266      94.908  -2.038  62.240  1.00  0.00           O  
ATOM   4130  CB  SER A 266      92.384  -3.225  61.219  1.00  0.00           C  
ATOM   4131  OG  SER A 266      91.532  -3.949  60.375  1.00  0.00           O  
ATOM   4132  H   SER A 266      94.660  -4.068  60.085  1.00  0.00           H  
ATOM   4133  HA  SER A 266      92.804  -1.772  59.722  1.00  0.00           H  
ATOM   4134 1HB  SER A 266      92.929  -3.911  61.867  1.00  0.00           H  
ATOM   4135 2HB  SER A 266      91.795  -2.570  61.860  1.00  0.00           H  
ATOM   4136  HG  SER A 266      92.032  -4.718  60.091  1.00  0.00           H  
ATOM   4137  N   PHE A 267      94.178  -0.231  61.087  1.00  0.00           N  
ATOM   4138  CA  PHE A 267      94.971   0.738  61.827  1.00  0.00           C  
ATOM   4139  C   PHE A 267      94.161   1.927  62.291  1.00  0.00           C  
ATOM   4140  O   PHE A 267      93.162   2.286  61.686  1.00  0.00           O  
ATOM   4141  CB  PHE A 267      96.137   1.230  60.967  1.00  0.00           C  
ATOM   4142  CG  PHE A 267      97.100   0.146  60.575  1.00  0.00           C  
ATOM   4143  CD1 PHE A 267      96.958  -0.526  59.370  1.00  0.00           C  
ATOM   4144  CD2 PHE A 267      98.150  -0.204  61.410  1.00  0.00           C  
ATOM   4145  CE1 PHE A 267      97.844  -1.523  59.008  1.00  0.00           C  
ATOM   4146  CE2 PHE A 267      99.038  -1.200  61.051  1.00  0.00           C  
ATOM   4147  CZ  PHE A 267      98.883  -1.860  59.848  1.00  0.00           C  
ATOM   4148  H   PHE A 267      93.565   0.093  60.353  1.00  0.00           H  
ATOM   4149  HA  PHE A 267      95.371   0.250  62.717  1.00  0.00           H  
ATOM   4150 1HB  PHE A 267      95.750   1.686  60.057  1.00  0.00           H  
ATOM   4151 2HB  PHE A 267      96.689   1.997  61.508  1.00  0.00           H  
ATOM   4152  HD1 PHE A 267      96.136  -0.258  58.705  1.00  0.00           H  
ATOM   4153  HD2 PHE A 267      98.271   0.317  62.360  1.00  0.00           H  
ATOM   4154  HE1 PHE A 267      97.720  -2.043  58.059  1.00  0.00           H  
ATOM   4155  HE2 PHE A 267      99.859  -1.466  61.716  1.00  0.00           H  
ATOM   4156  HZ  PHE A 267      99.581  -2.647  59.565  1.00  0.00           H  
ATOM   4157  N   THR A 268      94.621   2.552  63.365  1.00  0.00           N  
ATOM   4158  CA  THR A 268      93.981   3.763  63.834  1.00  0.00           C  
ATOM   4159  C   THR A 268      95.099   4.765  64.085  1.00  0.00           C  
ATOM   4160  O   THR A 268      96.119   4.437  64.684  1.00  0.00           O  
ATOM   4161  CB  THR A 268      93.151   3.531  65.110  1.00  0.00           C  
ATOM   4162  OG1 THR A 268      92.523   4.758  65.504  1.00  0.00           O  
ATOM   4163  CG2 THR A 268      94.038   3.033  66.241  1.00  0.00           C  
ATOM   4164  H   THR A 268      95.420   2.192  63.867  1.00  0.00           H  
ATOM   4165  HA  THR A 268      93.304   4.119  63.058  1.00  0.00           H  
ATOM   4166  HB  THR A 268      92.376   2.790  64.910  1.00  0.00           H  
ATOM   4167  HG1 THR A 268      92.208   5.221  64.724  1.00  0.00           H  
ATOM   4168 1HG2 THR A 268      93.434   2.874  67.134  1.00  0.00           H  
ATOM   4169 2HG2 THR A 268      94.508   2.095  65.948  1.00  0.00           H  
ATOM   4170 3HG2 THR A 268      94.808   3.774  66.451  1.00  0.00           H  
ATOM   4171  N   PHE A 269      94.926   5.975  63.564  1.00  0.00           N  
ATOM   4172  CA  PHE A 269      95.901   7.047  63.741  1.00  0.00           C  
ATOM   4173  C   PHE A 269      95.414   8.027  64.805  1.00  0.00           C  
ATOM   4174  O   PHE A 269      94.212   8.205  64.992  1.00  0.00           O  
ATOM   4175  CB  PHE A 269      96.141   7.784  62.422  1.00  0.00           C  
ATOM   4176  CG  PHE A 269      96.827   6.950  61.378  1.00  0.00           C  
ATOM   4177  CD1 PHE A 269      96.550   5.597  61.259  1.00  0.00           C  
ATOM   4178  CD2 PHE A 269      97.752   7.517  60.514  1.00  0.00           C  
ATOM   4179  CE1 PHE A 269      97.181   4.828  60.298  1.00  0.00           C  
ATOM   4180  CE2 PHE A 269      98.383   6.752  59.552  1.00  0.00           C  
ATOM   4181  CZ  PHE A 269      98.097   5.406  59.445  1.00  0.00           C  
ATOM   4182  H   PHE A 269      94.089   6.155  63.028  1.00  0.00           H  
ATOM   4183  HA  PHE A 269      96.844   6.607  64.069  1.00  0.00           H  
ATOM   4184 1HB  PHE A 269      95.189   8.122  62.016  1.00  0.00           H  
ATOM   4185 2HB  PHE A 269      96.751   8.668  62.606  1.00  0.00           H  
ATOM   4186  HD1 PHE A 269      95.825   5.140  61.933  1.00  0.00           H  
ATOM   4187  HD2 PHE A 269      97.978   8.581  60.599  1.00  0.00           H  
ATOM   4188  HE1 PHE A 269      96.954   3.766  60.216  1.00  0.00           H  
ATOM   4189  HE2 PHE A 269      99.107   7.210  58.879  1.00  0.00           H  
ATOM   4190  HZ  PHE A 269      98.595   4.801  58.689  1.00  0.00           H  
ATOM   4191  N   GLU A 270      96.363   8.645  65.502  1.00  0.00           N  
ATOM   4192  CA  GLU A 270      96.066   9.730  66.437  1.00  0.00           C  
ATOM   4193  C   GLU A 270      96.948  10.826  65.841  1.00  0.00           C  
ATOM   4194  O   GLU A 270      98.169  10.750  65.927  1.00  0.00           O  
ATOM   4195  CB  GLU A 270      96.427   9.404  67.888  1.00  0.00           C  
ATOM   4196  CG  GLU A 270      95.618   8.268  68.497  1.00  0.00           C  
ATOM   4197  CD  GLU A 270      94.188   8.645  68.763  1.00  0.00           C  
ATOM   4198  OE1 GLU A 270      93.862   9.799  68.625  1.00  0.00           O  
ATOM   4199  OE2 GLU A 270      93.419   7.777  69.105  1.00  0.00           O  
ATOM   4200  H   GLU A 270      97.321   8.351  65.378  1.00  0.00           H  
ATOM   4201  HA  GLU A 270      94.994   9.927  66.409  1.00  0.00           H  
ATOM   4202 1HB  GLU A 270      97.481   9.135  67.949  1.00  0.00           H  
ATOM   4203 2HB  GLU A 270      96.279  10.289  68.507  1.00  0.00           H  
ATOM   4204 1HG  GLU A 270      95.637   7.417  67.817  1.00  0.00           H  
ATOM   4205 2HG  GLU A 270      96.088   7.962  69.431  1.00  0.00           H  
ATOM   4206  N   LEU A 271      96.338  11.824  65.213  1.00  0.00           N  
ATOM   4207  CA  LEU A 271      97.114  12.887  64.583  1.00  0.00           C  
ATOM   4208  C   LEU A 271      97.646  13.904  65.593  1.00  0.00           C  
ATOM   4209  O   LEU A 271      97.527  13.742  66.795  1.00  0.00           O  
ATOM   4210  CB  LEU A 271      96.253  13.608  63.538  1.00  0.00           C  
ATOM   4211  CG  LEU A 271      95.738  12.737  62.385  1.00  0.00           C  
ATOM   4212  CD1 LEU A 271      94.835  13.568  61.484  1.00  0.00           C  
ATOM   4213  CD2 LEU A 271      96.918  12.174  61.607  1.00  0.00           C  
ATOM   4214  H   LEU A 271      95.330  11.857  65.165  1.00  0.00           H  
ATOM   4215  HA  LEU A 271      97.974  12.439  64.086  1.00  0.00           H  
ATOM   4216 1HB  LEU A 271      95.388  14.039  64.039  1.00  0.00           H  
ATOM   4217 2HB  LEU A 271      96.838  14.419  63.105  1.00  0.00           H  
ATOM   4218  HG  LEU A 271      95.143  11.916  62.787  1.00  0.00           H  
ATOM   4219 1HD1 LEU A 271      94.468  12.949  60.665  1.00  0.00           H  
ATOM   4220 2HD1 LEU A 271      93.989  13.942  62.062  1.00  0.00           H  
ATOM   4221 3HD1 LEU A 271      95.398  14.409  61.080  1.00  0.00           H  
ATOM   4222 1HD2 LEU A 271      96.552  11.555  60.788  1.00  0.00           H  
ATOM   4223 2HD2 LEU A 271      97.512  12.995  61.204  1.00  0.00           H  
ATOM   4224 3HD2 LEU A 271      97.537  11.570  62.271  1.00  0.00           H  
ATOM   4225  N   ARG A 272      98.257  14.957  65.079  1.00  0.00           N  
ATOM   4226  CA  ARG A 272      98.807  16.025  65.917  1.00  0.00           C  
ATOM   4227  C   ARG A 272      97.748  16.605  66.854  1.00  0.00           C  
ATOM   4228  O   ARG A 272      96.575  16.629  66.515  1.00  0.00           O  
ATOM   4229  CB  ARG A 272      99.377  17.140  65.054  1.00  0.00           C  
ATOM   4230  CG  ARG A 272     100.591  16.751  64.224  1.00  0.00           C  
ATOM   4231  CD  ARG A 272     101.046  17.868  63.358  1.00  0.00           C  
ATOM   4232  NE  ARG A 272     101.523  18.999  64.137  1.00  0.00           N  
ATOM   4233  CZ  ARG A 272     102.796  19.162  64.548  1.00  0.00           C  
ATOM   4234  NH1 ARG A 272     103.705  18.262  64.246  1.00  0.00           N  
ATOM   4235  NH2 ARG A 272     103.131  20.228  65.254  1.00  0.00           N  
ATOM   4236  H   ARG A 272      98.346  15.024  64.075  1.00  0.00           H  
ATOM   4237  HA  ARG A 272      99.611  15.609  66.524  1.00  0.00           H  
ATOM   4238 1HB  ARG A 272      98.611  17.498  64.368  1.00  0.00           H  
ATOM   4239 2HB  ARG A 272      99.667  17.979  65.687  1.00  0.00           H  
ATOM   4240 1HG  ARG A 272     101.411  16.474  64.887  1.00  0.00           H  
ATOM   4241 2HG  ARG A 272     100.338  15.903  63.586  1.00  0.00           H  
ATOM   4242 1HD  ARG A 272     101.860  17.525  62.720  1.00  0.00           H  
ATOM   4243 2HD  ARG A 272     100.218  18.207  62.737  1.00  0.00           H  
ATOM   4244  HE  ARG A 272     100.853  19.713  64.389  1.00  0.00           H  
ATOM   4245 1HH1 ARG A 272     103.449  17.447  63.706  1.00  0.00           H  
ATOM   4246 2HH1 ARG A 272     104.659  18.384  64.554  1.00  0.00           H  
ATOM   4247 1HH2 ARG A 272     102.432  20.921  65.486  1.00  0.00           H  
ATOM   4248 2HH2 ARG A 272     104.084  20.351  65.561  1.00  0.00           H  
ATOM   4249  N   ASP A 273      98.168  17.092  68.025  1.00  0.00           N  
ATOM   4250  CA  ASP A 273      99.556  17.100  68.449  1.00  0.00           C  
ATOM   4251  C   ASP A 273      99.732  16.142  69.634  1.00  0.00           C  
ATOM   4252  O   ASP A 273      99.157  15.062  69.634  1.00  0.00           O  
ATOM   4253  CB  ASP A 273      99.998  18.514  68.835  1.00  0.00           C  
ATOM   4254  CG  ASP A 273      99.251  19.058  70.046  1.00  0.00           C  
ATOM   4255  OD1 ASP A 273      98.485  18.325  70.626  1.00  0.00           O  
ATOM   4256  OD2 ASP A 273      99.454  20.201  70.379  1.00  0.00           O  
ATOM   4257  H   ASP A 273      97.464  17.474  68.640  1.00  0.00           H  
ATOM   4258  HA  ASP A 273     100.174  16.760  67.617  1.00  0.00           H  
ATOM   4259 1HB  ASP A 273     101.066  18.514  69.055  1.00  0.00           H  
ATOM   4260 2HB  ASP A 273      99.837  19.188  67.994  1.00  0.00           H  
ATOM   4261  N   THR A 274     100.562  16.507  70.611  1.00  0.00           N  
ATOM   4262  CA  THR A 274     100.727  15.626  71.763  1.00  0.00           C  
ATOM   4263  C   THR A 274     100.081  16.236  73.000  1.00  0.00           C  
ATOM   4264  O   THR A 274     100.212  15.702  74.104  1.00  0.00           O  
ATOM   4265  CB  THR A 274     102.215  15.340  72.040  1.00  0.00           C  
ATOM   4266  OG1 THR A 274     102.900  16.571  72.303  1.00  0.00           O  
ATOM   4267  CG2 THR A 274     102.857  14.651  70.846  1.00  0.00           C  
ATOM   4268  H   THR A 274     101.079  17.374  70.577  1.00  0.00           H  
ATOM   4269  HA  THR A 274     100.231  14.679  71.548  1.00  0.00           H  
ATOM   4270  HB  THR A 274     102.304  14.696  72.915  1.00  0.00           H  
ATOM   4271  HG1 THR A 274     103.283  16.542  73.183  1.00  0.00           H  
ATOM   4272 1HG2 THR A 274     103.907  14.456  71.059  1.00  0.00           H  
ATOM   4273 2HG2 THR A 274     102.345  13.709  70.650  1.00  0.00           H  
ATOM   4274 3HG2 THR A 274     102.778  15.294  69.970  1.00  0.00           H  
ATOM   4275  N   GLY A 275      99.382  17.351  72.797  1.00  0.00           N  
ATOM   4276  CA  GLY A 275      98.683  18.004  73.887  1.00  0.00           C  
ATOM   4277  C   GLY A 275      98.783  19.515  74.028  1.00  0.00           C  
ATOM   4278  O   GLY A 275      97.966  20.114  74.731  1.00  0.00           O  
ATOM   4279  H   GLY A 275      99.335  17.753  71.871  1.00  0.00           H  
ATOM   4280 1HA  GLY A 275      97.617  17.788  73.817  1.00  0.00           H  
ATOM   4281 2HA  GLY A 275      99.031  17.599  74.837  1.00  0.00           H  
ATOM   4282  N   ARG A 276      99.762  20.146  73.383  1.00  0.00           N  
ATOM   4283  CA  ARG A 276      99.887  21.600  73.501  1.00  0.00           C  
ATOM   4284  C   ARG A 276      98.571  22.297  73.191  1.00  0.00           C  
ATOM   4285  O   ARG A 276      98.113  23.142  73.968  1.00  0.00           O  
ATOM   4286  CB  ARG A 276     100.964  22.124  72.562  1.00  0.00           C  
ATOM   4287  CG  ARG A 276     101.228  23.618  72.663  1.00  0.00           C  
ATOM   4288  CD  ARG A 276     102.245  24.064  71.677  1.00  0.00           C  
ATOM   4289  NE  ARG A 276     103.538  23.442  71.914  1.00  0.00           N  
ATOM   4290  CZ  ARG A 276     104.451  23.888  72.799  1.00  0.00           C  
ATOM   4291  NH1 ARG A 276     104.198  24.957  73.521  1.00  0.00           N  
ATOM   4292  NH2 ARG A 276     105.600  23.251  72.941  1.00  0.00           N  
ATOM   4293  H   ARG A 276     100.423  19.640  72.811  1.00  0.00           H  
ATOM   4294  HA  ARG A 276     100.173  21.841  74.525  1.00  0.00           H  
ATOM   4295 1HB  ARG A 276     101.902  21.610  72.762  1.00  0.00           H  
ATOM   4296 2HB  ARG A 276     100.684  21.908  71.531  1.00  0.00           H  
ATOM   4297 1HG  ARG A 276     100.304  24.165  72.473  1.00  0.00           H  
ATOM   4298 2HG  ARG A 276     101.591  23.857  73.663  1.00  0.00           H  
ATOM   4299 1HD  ARG A 276     101.919  23.799  70.672  1.00  0.00           H  
ATOM   4300 2HD  ARG A 276     102.369  25.144  71.745  1.00  0.00           H  
ATOM   4301  HE  ARG A 276     103.769  22.617  71.376  1.00  0.00           H  
ATOM   4302 1HH1 ARG A 276     103.320  25.444  73.413  1.00  0.00           H  
ATOM   4303 2HH1 ARG A 276     104.882  25.291  74.185  1.00  0.00           H  
ATOM   4304 1HH2 ARG A 276     105.795  22.430  72.385  1.00  0.00           H  
ATOM   4305 2HH2 ARG A 276     106.284  23.585  73.604  1.00  0.00           H  
ATOM   4306  N   TYR A 277      97.968  21.938  72.056  1.00  0.00           N  
ATOM   4307  CA  TYR A 277      96.675  22.490  71.660  1.00  0.00           C  
ATOM   4308  C   TYR A 277      95.631  21.380  71.752  1.00  0.00           C  
ATOM   4309  O   TYR A 277      94.444  21.650  71.913  1.00  0.00           O  
ATOM   4310  CB  TYR A 277      96.730  23.076  70.247  1.00  0.00           C  
ATOM   4311  CG  TYR A 277      97.682  24.243  70.107  1.00  0.00           C  
ATOM   4312  CD1 TYR A 277      98.968  24.037  69.630  1.00  0.00           C  
ATOM   4313  CD2 TYR A 277      97.269  25.521  70.457  1.00  0.00           C  
ATOM   4314  CE1 TYR A 277      99.837  25.103  69.502  1.00  0.00           C  
ATOM   4315  CE2 TYR A 277      98.138  26.587  70.329  1.00  0.00           C  
ATOM   4316  CZ  TYR A 277      99.417  26.381  69.854  1.00  0.00           C  
ATOM   4317  OH  TYR A 277     100.283  27.443  69.727  1.00  0.00           O  
ATOM   4318  H   TYR A 277      98.421  21.265  71.454  1.00  0.00           H  
ATOM   4319  HA  TYR A 277      96.414  23.291  72.352  1.00  0.00           H  
ATOM   4320 1HB  TYR A 277      97.036  22.301  69.543  1.00  0.00           H  
ATOM   4321 2HB  TYR A 277      95.736  23.411  69.953  1.00  0.00           H  
ATOM   4322  HD1 TYR A 277      99.292  23.033  69.355  1.00  0.00           H  
ATOM   4323  HD2 TYR A 277      96.259  25.683  70.833  1.00  0.00           H  
ATOM   4324  HE1 TYR A 277     100.847  24.941  69.127  1.00  0.00           H  
ATOM   4325  HE2 TYR A 277      97.813  27.590  70.605  1.00  0.00           H  
ATOM   4326  HH  TYR A 277      99.843  28.248  70.009  1.00  0.00           H  
ATOM   4327  N   GLY A 278      96.080  20.131  71.655  1.00  0.00           N  
ATOM   4328  CA  GLY A 278      95.145  19.013  71.727  1.00  0.00           C  
ATOM   4329  C   GLY A 278      94.125  19.052  70.597  1.00  0.00           C  
ATOM   4330  O   GLY A 278      94.486  19.117  69.414  1.00  0.00           O  
ATOM   4331  H   GLY A 278      97.064  19.942  71.531  1.00  0.00           H  
ATOM   4332 1HA  GLY A 278      95.697  18.074  71.683  1.00  0.00           H  
ATOM   4333 2HA  GLY A 278      94.625  19.035  72.684  1.00  0.00           H  
ATOM   4334  N   PHE A 279      92.844  19.016  70.950  1.00  0.00           N  
ATOM   4335  CA  PHE A 279      91.784  19.058  69.948  1.00  0.00           C  
ATOM   4336  C   PHE A 279      91.682  20.407  69.250  1.00  0.00           C  
ATOM   4337  O   PHE A 279      91.149  20.497  68.146  1.00  0.00           O  
ATOM   4338  CB  PHE A 279      90.439  18.723  70.595  1.00  0.00           C  
ATOM   4339  CG  PHE A 279      90.286  17.274  70.959  1.00  0.00           C  
ATOM   4340  CD1 PHE A 279      91.033  16.719  71.988  1.00  0.00           C  
ATOM   4341  CD2 PHE A 279      89.395  16.461  70.274  1.00  0.00           C  
ATOM   4342  CE1 PHE A 279      90.893  15.386  72.323  1.00  0.00           C  
ATOM   4343  CE2 PHE A 279      89.252  15.129  70.607  1.00  0.00           C  
ATOM   4344  CZ  PHE A 279      90.003  14.591  71.634  1.00  0.00           C  
ATOM   4345  H   PHE A 279      92.595  18.959  71.927  1.00  0.00           H  
ATOM   4346  HA  PHE A 279      92.002  18.313  69.182  1.00  0.00           H  
ATOM   4347 1HB  PHE A 279      90.313  19.316  71.500  1.00  0.00           H  
ATOM   4348 2HB  PHE A 279      89.632  18.990  69.914  1.00  0.00           H  
ATOM   4349  HD1 PHE A 279      91.736  17.349  72.534  1.00  0.00           H  
ATOM   4350  HD2 PHE A 279      88.803  16.886  69.463  1.00  0.00           H  
ATOM   4351  HE1 PHE A 279      91.486  14.963  73.134  1.00  0.00           H  
ATOM   4352  HE2 PHE A 279      88.548  14.501  70.061  1.00  0.00           H  
ATOM   4353  HZ  PHE A 279      89.892  13.540  71.897  1.00  0.00           H  
ATOM   4354  N   LEU A 280      92.194  21.449  69.902  1.00  0.00           N  
ATOM   4355  CA  LEU A 280      92.133  22.811  69.381  1.00  0.00           C  
ATOM   4356  C   LEU A 280      93.353  23.170  68.534  1.00  0.00           C  
ATOM   4357  O   LEU A 280      93.879  24.285  68.612  1.00  0.00           O  
ATOM   4358  CB  LEU A 280      92.007  23.806  70.542  1.00  0.00           C  
ATOM   4359  CG  LEU A 280      90.751  23.659  71.411  1.00  0.00           C  
ATOM   4360  CD1 LEU A 280      90.813  24.650  72.565  1.00  0.00           C  
ATOM   4361  CD2 LEU A 280      89.514  23.891  70.557  1.00  0.00           C  
ATOM   4362  H   LEU A 280      92.641  21.282  70.792  1.00  0.00           H  
ATOM   4363  HA  LEU A 280      91.254  22.898  68.743  1.00  0.00           H  
ATOM   4364 1HB  LEU A 280      92.874  23.693  71.191  1.00  0.00           H  
ATOM   4365 2HB  LEU A 280      92.013  24.817  70.135  1.00  0.00           H  
ATOM   4366  HG  LEU A 280      90.717  22.655  71.834  1.00  0.00           H  
ATOM   4367 1HD1 LEU A 280      89.921  24.546  73.182  1.00  0.00           H  
ATOM   4368 2HD1 LEU A 280      91.698  24.449  73.170  1.00  0.00           H  
ATOM   4369 3HD1 LEU A 280      90.865  25.664  72.171  1.00  0.00           H  
ATOM   4370 1HD2 LEU A 280      88.621  23.786  71.174  1.00  0.00           H  
ATOM   4371 2HD2 LEU A 280      89.546  24.895  70.134  1.00  0.00           H  
ATOM   4372 3HD2 LEU A 280      89.485  23.158  69.750  1.00  0.00           H  
ATOM   4373  N   LEU A 281      93.787  22.223  67.708  1.00  0.00           N  
ATOM   4374  CA  LEU A 281      94.944  22.438  66.848  1.00  0.00           C  
ATOM   4375  C   LEU A 281      94.708  23.629  65.920  1.00  0.00           C  
ATOM   4376  O   LEU A 281      93.672  23.720  65.263  1.00  0.00           O  
ATOM   4377  CB  LEU A 281      95.234  21.179  66.021  1.00  0.00           C  
ATOM   4378  CG  LEU A 281      96.495  21.233  65.148  1.00  0.00           C  
ATOM   4379  CD1 LEU A 281      97.728  21.295  66.039  1.00  0.00           C  
ATOM   4380  CD2 LEU A 281      96.536  20.013  64.240  1.00  0.00           C  
ATOM   4381  H   LEU A 281      93.307  21.335  67.674  1.00  0.00           H  
ATOM   4382  HA  LEU A 281      95.808  22.650  67.477  1.00  0.00           H  
ATOM   4383 1HB  LEU A 281      95.338  20.334  66.700  1.00  0.00           H  
ATOM   4384 2HB  LEU A 281      94.385  20.991  65.365  1.00  0.00           H  
ATOM   4385  HG  LEU A 281      96.477  22.137  64.539  1.00  0.00           H  
ATOM   4386 1HD1 LEU A 281      98.623  21.333  65.418  1.00  0.00           H  
ATOM   4387 2HD1 LEU A 281      97.682  22.187  66.663  1.00  0.00           H  
ATOM   4388 3HD1 LEU A 281      97.764  20.409  66.672  1.00  0.00           H  
ATOM   4389 1HD2 LEU A 281      97.432  20.051  63.619  1.00  0.00           H  
ATOM   4390 2HD2 LEU A 281      96.555  19.108  64.848  1.00  0.00           H  
ATOM   4391 3HD2 LEU A 281      95.652  20.003  63.603  1.00  0.00           H  
ATOM   4392  N   PRO A 282      95.657  24.573  65.871  1.00  0.00           N  
ATOM   4393  CA  PRO A 282      95.491  25.737  64.995  1.00  0.00           C  
ATOM   4394  C   PRO A 282      95.303  25.335  63.528  1.00  0.00           C  
ATOM   4395  O   PRO A 282      95.927  24.379  63.053  1.00  0.00           O  
ATOM   4396  CB  PRO A 282      96.800  26.505  65.202  1.00  0.00           C  
ATOM   4397  CG  PRO A 282      97.261  26.084  66.556  1.00  0.00           C  
ATOM   4398  CD  PRO A 282      96.871  24.633  66.650  1.00  0.00           C  
ATOM   4399  HA  PRO A 282      94.628  26.327  65.337  1.00  0.00           H  
ATOM   4400 1HB  PRO A 282      97.517  26.247  64.409  1.00  0.00           H  
ATOM   4401 2HB  PRO A 282      96.617  27.587  65.131  1.00  0.00           H  
ATOM   4402 1HG  PRO A 282      98.345  26.239  66.654  1.00  0.00           H  
ATOM   4403 2HG  PRO A 282      96.781  26.702  67.329  1.00  0.00           H  
ATOM   4404 1HD  PRO A 282      97.668  24.010  66.217  1.00  0.00           H  
ATOM   4405 2HD  PRO A 282      96.699  24.366  67.703  1.00  0.00           H  
ATOM   4406  N   ALA A 283      94.449  26.068  62.816  1.00  0.00           N  
ATOM   4407  CA  ALA A 283      94.186  25.788  61.407  1.00  0.00           C  
ATOM   4408  C   ALA A 283      95.454  25.805  60.552  1.00  0.00           C  
ATOM   4409  O   ALA A 283      95.515  25.142  59.525  1.00  0.00           O  
ATOM   4410  CB  ALA A 283      93.177  26.788  60.861  1.00  0.00           C  
ATOM   4411  H   ALA A 283      93.971  26.838  63.262  1.00  0.00           H  
ATOM   4412  HA  ALA A 283      93.769  24.783  61.333  1.00  0.00           H  
ATOM   4413 1HB  ALA A 283      92.985  26.574  59.810  1.00  0.00           H  
ATOM   4414 2HB  ALA A 283      92.247  26.710  61.423  1.00  0.00           H  
ATOM   4415 3HB  ALA A 283      93.576  27.797  60.959  1.00  0.00           H  
ATOM   4416  N   SER A 284      96.459  26.573  60.966  1.00  0.00           N  
ATOM   4417  CA  SER A 284      97.709  26.643  60.220  1.00  0.00           C  
ATOM   4418  C   SER A 284      98.417  25.285  60.156  1.00  0.00           C  
ATOM   4419  O   SER A 284      99.323  25.091  59.337  1.00  0.00           O  
ATOM   4420  CB  SER A 284      98.627  27.671  60.853  1.00  0.00           C  
ATOM   4421  OG  SER A 284      99.042  27.257  62.126  1.00  0.00           O  
ATOM   4422  H   SER A 284      96.359  27.118  61.810  1.00  0.00           H  
ATOM   4423  HA  SER A 284      97.485  26.949  59.197  1.00  0.00           H  
ATOM   4424 1HB  SER A 284      99.497  27.823  60.215  1.00  0.00           H  
ATOM   4425 2HB  SER A 284      98.106  28.625  60.929  1.00  0.00           H  
ATOM   4426  HG  SER A 284      99.028  28.043  62.677  1.00  0.00           H  
ATOM   4427  N   GLN A 285      98.012  24.350  61.014  1.00  0.00           N  
ATOM   4428  CA  GLN A 285      98.624  23.020  61.018  1.00  0.00           C  
ATOM   4429  C   GLN A 285      97.807  21.966  60.277  1.00  0.00           C  
ATOM   4430  O   GLN A 285      98.237  20.822  60.189  1.00  0.00           O  
ATOM   4431  CB  GLN A 285      98.854  22.559  62.460  1.00  0.00           C  
ATOM   4432  CG  GLN A 285      99.793  23.450  63.256  1.00  0.00           C  
ATOM   4433  CD  GLN A 285     101.183  23.512  62.651  1.00  0.00           C  
ATOM   4434  OE1 GLN A 285     101.802  22.481  62.376  1.00  0.00           O  
ATOM   4435  NE2 GLN A 285     101.682  24.725  62.442  1.00  0.00           N  
ATOM   4436  H   GLN A 285      97.274  24.554  61.673  1.00  0.00           H  
ATOM   4437  HA  GLN A 285      99.585  23.080  60.508  1.00  0.00           H  
ATOM   4438 1HB  GLN A 285      97.901  22.519  62.986  1.00  0.00           H  
ATOM   4439 2HB  GLN A 285      99.269  21.551  62.457  1.00  0.00           H  
ATOM   4440 1HG  GLN A 285      99.385  24.460  63.280  1.00  0.00           H  
ATOM   4441 2HG  GLN A 285      99.878  23.057  64.269  1.00  0.00           H  
ATOM   4442 1HE2 GLN A 285     102.595  24.830  62.045  1.00  0.00           H  
ATOM   4443 2HE2 GLN A 285     101.145  25.535  62.680  1.00  0.00           H  
ATOM   4444  N   ILE A 286      96.649  22.344  59.733  1.00  0.00           N  
ATOM   4445  CA  ILE A 286      95.818  21.375  59.009  1.00  0.00           C  
ATOM   4446  C   ILE A 286      96.529  20.742  57.823  1.00  0.00           C  
ATOM   4447  O   ILE A 286      96.647  19.520  57.747  1.00  0.00           O  
ATOM   4448  CB  ILE A 286      94.522  22.041  58.512  1.00  0.00           C  
ATOM   4449  CG1 ILE A 286      93.627  22.417  59.696  1.00  0.00           C  
ATOM   4450  CG2 ILE A 286      93.783  21.119  57.555  1.00  0.00           C  
ATOM   4451  CD1 ILE A 286      92.476  23.325  59.327  1.00  0.00           C  
ATOM   4452  H   ILE A 286      96.333  23.300  59.814  1.00  0.00           H  
ATOM   4453  HA  ILE A 286      95.555  20.567  59.691  1.00  0.00           H  
ATOM   4454  HB  ILE A 286      94.765  22.968  57.994  1.00  0.00           H  
ATOM   4455 1HG1 ILE A 286      93.219  21.513  60.145  1.00  0.00           H  
ATOM   4456 2HG1 ILE A 286      94.224  22.919  60.459  1.00  0.00           H  
ATOM   4457 1HG2 ILE A 286      92.869  21.605  57.214  1.00  0.00           H  
ATOM   4458 2HG2 ILE A 286      94.419  20.900  56.698  1.00  0.00           H  
ATOM   4459 3HG2 ILE A 286      93.531  20.190  58.066  1.00  0.00           H  
ATOM   4460 1HD1 ILE A 286      91.888  23.548  60.218  1.00  0.00           H  
ATOM   4461 2HD1 ILE A 286      92.864  24.254  58.908  1.00  0.00           H  
ATOM   4462 3HD1 ILE A 286      91.844  22.830  58.591  1.00  0.00           H  
ATOM   4463  N   ILE A 287      97.008  21.561  56.892  1.00  0.00           N  
ATOM   4464  CA  ILE A 287      97.659  20.992  55.718  1.00  0.00           C  
ATOM   4465  C   ILE A 287      98.939  20.230  56.053  1.00  0.00           C  
ATOM   4466  O   ILE A 287      99.152  19.134  55.533  1.00  0.00           O  
ATOM   4467  CB  ILE A 287      97.985  22.099  54.699  1.00  0.00           C  
ATOM   4468  CG1 ILE A 287      96.696  22.681  54.113  1.00  0.00           C  
ATOM   4469  CG2 ILE A 287      98.879  21.558  53.593  1.00  0.00           C  
ATOM   4470  CD1 ILE A 287      96.905  23.950  53.318  1.00  0.00           C  
ATOM   4471  H   ILE A 287      96.934  22.565  56.975  1.00  0.00           H  
ATOM   4472  HA  ILE A 287      96.977  20.280  55.255  1.00  0.00           H  
ATOM   4473  HB  ILE A 287      98.499  22.917  55.202  1.00  0.00           H  
ATOM   4474 1HG1 ILE A 287      96.226  21.944  53.462  1.00  0.00           H  
ATOM   4475 2HG1 ILE A 287      95.994  22.897  54.919  1.00  0.00           H  
ATOM   4476 1HG2 ILE A 287      99.098  22.353  52.881  1.00  0.00           H  
ATOM   4477 2HG2 ILE A 287      99.809  21.191  54.025  1.00  0.00           H  
ATOM   4478 3HG2 ILE A 287      98.369  20.742  53.080  1.00  0.00           H  
ATOM   4479 1HD1 ILE A 287      95.946  24.302  52.935  1.00  0.00           H  
ATOM   4480 2HD1 ILE A 287      97.342  24.714  53.961  1.00  0.00           H  
ATOM   4481 3HD1 ILE A 287      97.576  23.749  52.483  1.00  0.00           H  
ATOM   4482  N   PRO A 288      99.816  20.784  56.911  1.00  0.00           N  
ATOM   4483  CA  PRO A 288     101.026  20.006  57.219  1.00  0.00           C  
ATOM   4484  C   PRO A 288     100.644  18.661  57.859  1.00  0.00           C  
ATOM   4485  O   PRO A 288     101.259  17.623  57.585  1.00  0.00           O  
ATOM   4486  CB  PRO A 288     101.784  20.908  58.198  1.00  0.00           C  
ATOM   4487  CG  PRO A 288     101.336  22.286  57.847  1.00  0.00           C  
ATOM   4488  CD  PRO A 288      99.878  22.130  57.507  1.00  0.00           C  
ATOM   4489  HA  PRO A 288     101.605  19.857  56.296  1.00  0.00           H  
ATOM   4490 1HB  PRO A 288     101.538  20.630  59.234  1.00  0.00           H  
ATOM   4491 2HB  PRO A 288     102.868  20.768  58.077  1.00  0.00           H  
ATOM   4492 1HG  PRO A 288     101.502  22.967  58.695  1.00  0.00           H  
ATOM   4493 2HG  PRO A 288     101.928  22.675  57.006  1.00  0.00           H  
ATOM   4494 1HD  PRO A 288      99.277  22.195  58.426  1.00  0.00           H  
ATOM   4495 2HD  PRO A 288      99.582  22.914  56.793  1.00  0.00           H  
ATOM   4496  N   THR A 289      99.629  18.682  58.718  1.00  0.00           N  
ATOM   4497  CA  THR A 289      99.170  17.448  59.355  1.00  0.00           C  
ATOM   4498  C   THR A 289      98.668  16.466  58.288  1.00  0.00           C  
ATOM   4499  O   THR A 289      99.032  15.281  58.291  1.00  0.00           O  
ATOM   4500  CB  THR A 289      98.057  17.727  60.382  1.00  0.00           C  
ATOM   4501  OG1 THR A 289      98.564  18.573  61.422  1.00  0.00           O  
ATOM   4502  CG2 THR A 289      97.556  16.426  60.991  1.00  0.00           C  
ATOM   4503  H   THR A 289      99.165  19.552  58.939  1.00  0.00           H  
ATOM   4504  HA  THR A 289     100.012  16.996  59.880  1.00  0.00           H  
ATOM   4505  HB  THR A 289      97.227  18.234  59.891  1.00  0.00           H  
ATOM   4506  HG1 THR A 289      98.568  19.484  61.118  1.00  0.00           H  
ATOM   4507 1HG2 THR A 289      96.770  16.642  61.714  1.00  0.00           H  
ATOM   4508 2HG2 THR A 289      97.159  15.785  60.205  1.00  0.00           H  
ATOM   4509 3HG2 THR A 289      98.379  15.918  61.492  1.00  0.00           H  
ATOM   4510  N   ALA A 290      97.849  16.958  57.368  1.00  0.00           N  
ATOM   4511  CA  ALA A 290      97.312  16.097  56.319  1.00  0.00           C  
ATOM   4512  C   ALA A 290      98.407  15.553  55.399  1.00  0.00           C  
ATOM   4513  O   ALA A 290      98.386  14.374  55.034  1.00  0.00           O  
ATOM   4514  CB  ALA A 290      96.272  16.854  55.506  1.00  0.00           C  
ATOM   4515  H   ALA A 290      97.589  17.934  57.385  1.00  0.00           H  
ATOM   4516  HA  ALA A 290      96.836  15.239  56.795  1.00  0.00           H  
ATOM   4517 1HB  ALA A 290      95.877  16.204  54.725  1.00  0.00           H  
ATOM   4518 2HB  ALA A 290      95.460  17.172  56.159  1.00  0.00           H  
ATOM   4519 3HB  ALA A 290      96.734  17.729  55.050  1.00  0.00           H  
ATOM   4520  N   GLN A 291      99.370  16.400  55.043  1.00  0.00           N  
ATOM   4521  CA  GLN A 291     100.454  15.979  54.157  1.00  0.00           C  
ATOM   4522  C   GLN A 291     101.321  14.870  54.748  1.00  0.00           C  
ATOM   4523  O   GLN A 291     101.614  13.880  54.073  1.00  0.00           O  
ATOM   4524  CB  GLN A 291     101.335  17.180  53.804  1.00  0.00           C  
ATOM   4525  CG  GLN A 291     100.665  18.199  52.898  1.00  0.00           C  
ATOM   4526  CD  GLN A 291     101.539  19.413  52.646  1.00  0.00           C  
ATOM   4527  OE1 GLN A 291     102.409  19.748  53.455  1.00  0.00           O  
ATOM   4528  NE2 GLN A 291     101.313  20.080  51.520  1.00  0.00           N  
ATOM   4529  H   GLN A 291      99.357  17.349  55.387  1.00  0.00           H  
ATOM   4530  HA  GLN A 291     100.017  15.580  53.242  1.00  0.00           H  
ATOM   4531 1HB  GLN A 291     101.637  17.691  54.719  1.00  0.00           H  
ATOM   4532 2HB  GLN A 291     102.241  16.834  53.308  1.00  0.00           H  
ATOM   4533 1HG  GLN A 291     100.447  17.729  51.939  1.00  0.00           H  
ATOM   4534 2HG  GLN A 291      99.740  18.535  53.368  1.00  0.00           H  
ATOM   4535 1HE2 GLN A 291     101.858  20.890  51.299  1.00  0.00           H  
ATOM   4536 2HE2 GLN A 291     100.597  19.774  50.892  1.00  0.00           H  
ATOM   4537  N   GLU A 292     101.740  15.018  56.003  1.00  0.00           N  
ATOM   4538  CA  GLU A 292     102.586  13.992  56.604  1.00  0.00           C  
ATOM   4539  C   GLU A 292     101.798  12.697  56.818  1.00  0.00           C  
ATOM   4540  O   GLU A 292     102.322  11.596  56.629  1.00  0.00           O  
ATOM   4541  CB  GLU A 292     103.159  14.484  57.935  1.00  0.00           C  
ATOM   4542  CG  GLU A 292     104.183  15.603  57.804  1.00  0.00           C  
ATOM   4543  CD  GLU A 292     104.682  16.098  59.133  1.00  0.00           C  
ATOM   4544  OE1 GLU A 292     103.895  16.625  59.882  1.00  0.00           O  
ATOM   4545  OE2 GLU A 292     105.851  15.949  59.398  1.00  0.00           O  
ATOM   4546  H   GLU A 292     101.484  15.828  56.550  1.00  0.00           H  
ATOM   4547  HA  GLU A 292     103.413  13.783  55.924  1.00  0.00           H  
ATOM   4548 1HB  GLU A 292     102.349  14.845  58.569  1.00  0.00           H  
ATOM   4549 2HB  GLU A 292     103.636  13.653  58.455  1.00  0.00           H  
ATOM   4550 1HG  GLU A 292     105.030  15.239  57.223  1.00  0.00           H  
ATOM   4551 2HG  GLU A 292     103.732  16.431  57.258  1.00  0.00           H  
ATOM   4552  N   THR A 293     100.534  12.830  57.201  1.00  0.00           N  
ATOM   4553  CA  THR A 293      99.688  11.661  57.424  1.00  0.00           C  
ATOM   4554  C   THR A 293      99.469  10.933  56.098  1.00  0.00           C  
ATOM   4555  O   THR A 293      99.411   9.702  56.055  1.00  0.00           O  
ATOM   4556  CB  THR A 293      98.334  12.052  58.044  1.00  0.00           C  
ATOM   4557  OG1 THR A 293      98.551  12.686  59.311  1.00  0.00           O  
ATOM   4558  CG2 THR A 293      97.461  10.822  58.239  1.00  0.00           C  
ATOM   4559  H   THR A 293     100.146  13.752  57.342  1.00  0.00           H  
ATOM   4560  HA  THR A 293     100.198  10.992  58.118  1.00  0.00           H  
ATOM   4561  HB  THR A 293      97.821  12.753  57.386  1.00  0.00           H  
ATOM   4562  HG1 THR A 293      98.798  13.603  59.172  1.00  0.00           H  
ATOM   4563 1HG2 THR A 293      96.508  11.117  58.678  1.00  0.00           H  
ATOM   4564 2HG2 THR A 293      97.285  10.344  57.276  1.00  0.00           H  
ATOM   4565 3HG2 THR A 293      97.964  10.121  58.904  1.00  0.00           H  
ATOM   4566  N   TRP A 294      99.361  11.699  55.016  1.00  0.00           N  
ATOM   4567  CA  TRP A 294      99.151  11.108  53.701  1.00  0.00           C  
ATOM   4568  C   TRP A 294     100.312  10.186  53.334  1.00  0.00           C  
ATOM   4569  O   TRP A 294     100.097   9.127  52.746  1.00  0.00           O  
ATOM   4570  CB  TRP A 294      99.001  12.201  52.641  1.00  0.00           C  
ATOM   4571  CG  TRP A 294      98.756  11.667  51.262  1.00  0.00           C  
ATOM   4572  CD1 TRP A 294      97.553  11.326  50.721  1.00  0.00           C  
ATOM   4573  CD2 TRP A 294      99.745  11.408  50.235  1.00  0.00           C  
ATOM   4574  NE1 TRP A 294      97.723  10.875  49.435  1.00  0.00           N  
ATOM   4575  CE2 TRP A 294      99.058  10.920  49.121  1.00  0.00           C  
ATOM   4576  CE3 TRP A 294     101.137  11.551  50.174  1.00  0.00           C  
ATOM   4577  CZ2 TRP A 294      99.712  10.568  47.951  1.00  0.00           C  
ATOM   4578  CZ3 TRP A 294     101.793  11.200  49.000  1.00  0.00           C  
ATOM   4579  CH2 TRP A 294     101.099  10.722  47.918  1.00  0.00           C  
ATOM   4580  H   TRP A 294      99.424  12.704  55.099  1.00  0.00           H  
ATOM   4581  HA  TRP A 294      98.233  10.521  53.728  1.00  0.00           H  
ATOM   4582 1HB  TRP A 294      98.170  12.854  52.907  1.00  0.00           H  
ATOM   4583 2HB  TRP A 294      99.903  12.811  52.617  1.00  0.00           H  
ATOM   4584  HD1 TRP A 294      96.596  11.402  51.234  1.00  0.00           H  
ATOM   4585  HE1 TRP A 294      96.986  10.560  48.820  1.00  0.00           H  
ATOM   4586  HE3 TRP A 294     101.693  11.933  51.030  1.00  0.00           H  
ATOM   4587  HZ2 TRP A 294      99.179  10.186  47.081  1.00  0.00           H  
ATOM   4588  HZ3 TRP A 294     102.877  11.314  48.961  1.00  0.00           H  
ATOM   4589  HH2 TRP A 294     101.645  10.456  47.013  1.00  0.00           H  
ATOM   4590  N   LEU A 295     101.541  10.563  53.691  1.00  0.00           N  
ATOM   4591  CA  LEU A 295     102.678   9.701  53.369  1.00  0.00           C  
ATOM   4592  C   LEU A 295     102.579   8.372  54.111  1.00  0.00           C  
ATOM   4593  O   LEU A 295     102.933   7.322  53.569  1.00  0.00           O  
ATOM   4594  CB  LEU A 295     103.996  10.399  53.729  1.00  0.00           C  
ATOM   4595  CG  LEU A 295     104.362  11.614  52.867  1.00  0.00           C  
ATOM   4596  CD1 LEU A 295     105.594  12.295  53.446  1.00  0.00           C  
ATOM   4597  CD2 LEU A 295     104.608  11.165  51.434  1.00  0.00           C  
ATOM   4598  H   LEU A 295     101.705  11.432  54.180  1.00  0.00           H  
ATOM   4599  HA  LEU A 295     102.669   9.503  52.298  1.00  0.00           H  
ATOM   4600 1HB  LEU A 295     103.941  10.732  54.764  1.00  0.00           H  
ATOM   4601 2HB  LEU A 295     104.807   9.676  53.644  1.00  0.00           H  
ATOM   4602  HG  LEU A 295     103.543  12.334  52.886  1.00  0.00           H  
ATOM   4603 1HD1 LEU A 295     105.854  13.159  52.834  1.00  0.00           H  
ATOM   4604 2HD1 LEU A 295     105.384  12.623  54.464  1.00  0.00           H  
ATOM   4605 3HD1 LEU A 295     106.427  11.593  53.455  1.00  0.00           H  
ATOM   4606 1HD2 LEU A 295     104.867  12.029  50.822  1.00  0.00           H  
ATOM   4607 2HD2 LEU A 295     105.427  10.446  51.414  1.00  0.00           H  
ATOM   4608 3HD2 LEU A 295     103.705  10.698  51.040  1.00  0.00           H  
ATOM   4609  N   GLY A 296     102.092   8.415  55.347  1.00  0.00           N  
ATOM   4610  CA  GLY A 296     101.917   7.201  56.141  1.00  0.00           C  
ATOM   4611  C   GLY A 296     100.818   6.351  55.497  1.00  0.00           C  
ATOM   4612  O   GLY A 296     100.945   5.131  55.401  1.00  0.00           O  
ATOM   4613  H   GLY A 296     101.837   9.306  55.748  1.00  0.00           H  
ATOM   4614 1HA  GLY A 296     102.860   6.655  56.184  1.00  0.00           H  
ATOM   4615 2HA  GLY A 296     101.655   7.470  57.164  1.00  0.00           H  
ATOM   4616  N   VAL A 297      99.739   6.995  55.052  1.00  0.00           N  
ATOM   4617  CA  VAL A 297      98.646   6.267  54.404  1.00  0.00           C  
ATOM   4618  C   VAL A 297      99.139   5.601  53.121  1.00  0.00           C  
ATOM   4619  O   VAL A 297      98.774   4.463  52.830  1.00  0.00           O  
ATOM   4620  CB  VAL A 297      97.481   7.220  54.075  1.00  0.00           C  
ATOM   4621  CG1 VAL A 297      96.435   6.510  53.228  1.00  0.00           C  
ATOM   4622  CG2 VAL A 297      96.866   7.748  55.361  1.00  0.00           C  
ATOM   4623  H   VAL A 297      99.667   7.997  55.159  1.00  0.00           H  
ATOM   4624  HA  VAL A 297      98.285   5.501  55.091  1.00  0.00           H  
ATOM   4625  HB  VAL A 297      97.862   8.053  53.484  1.00  0.00           H  
ATOM   4626 1HG1 VAL A 297      95.620   7.198  53.005  1.00  0.00           H  
ATOM   4627 2HG1 VAL A 297      96.890   6.172  52.297  1.00  0.00           H  
ATOM   4628 3HG1 VAL A 297      96.046   5.652  53.776  1.00  0.00           H  
ATOM   4629 1HG2 VAL A 297      96.043   8.422  55.121  1.00  0.00           H  
ATOM   4630 2HG2 VAL A 297      96.491   6.914  55.955  1.00  0.00           H  
ATOM   4631 3HG2 VAL A 297      97.622   8.288  55.932  1.00  0.00           H  
ATOM   4632  N   LEU A 298      99.971   6.302  52.356  1.00  0.00           N  
ATOM   4633  CA  LEU A 298     100.519   5.728  51.120  1.00  0.00           C  
ATOM   4634  C   LEU A 298     101.344   4.476  51.441  1.00  0.00           C  
ATOM   4635  O   LEU A 298     101.292   3.481  50.717  1.00  0.00           O  
ATOM   4636  CB  LEU A 298     101.391   6.757  50.389  1.00  0.00           C  
ATOM   4637  CG  LEU A 298     102.000   6.289  49.061  1.00  0.00           C  
ATOM   4638  CD1 LEU A 298     100.885   5.915  48.094  1.00  0.00           C  
ATOM   4639  CD2 LEU A 298     102.875   7.394  48.487  1.00  0.00           C  
ATOM   4640  H   LEU A 298     100.234   7.240  52.621  1.00  0.00           H  
ATOM   4641  HA  LEU A 298      99.690   5.451  50.470  1.00  0.00           H  
ATOM   4642 1HB  LEU A 298     100.788   7.640  50.184  1.00  0.00           H  
ATOM   4643 2HB  LEU A 298     102.211   7.047  51.046  1.00  0.00           H  
ATOM   4644  HG  LEU A 298     102.605   5.399  49.232  1.00  0.00           H  
ATOM   4645 1HD1 LEU A 298     101.317   5.583  47.151  1.00  0.00           H  
ATOM   4646 2HD1 LEU A 298     100.287   5.110  48.522  1.00  0.00           H  
ATOM   4647 3HD1 LEU A 298     100.251   6.784  47.917  1.00  0.00           H  
ATOM   4648 1HD2 LEU A 298     103.308   7.061  47.543  1.00  0.00           H  
ATOM   4649 2HD2 LEU A 298     102.270   8.284  48.314  1.00  0.00           H  
ATOM   4650 3HD2 LEU A 298     103.673   7.628  49.190  1.00  0.00           H  
ATOM   4651  N   THR A 299     102.114   4.535  52.521  1.00  0.00           N  
ATOM   4652  CA  THR A 299     102.930   3.401  52.937  1.00  0.00           C  
ATOM   4653  C   THR A 299     102.038   2.189  53.214  1.00  0.00           C  
ATOM   4654  O   THR A 299     102.333   1.064  52.798  1.00  0.00           O  
ATOM   4655  CB  THR A 299     103.764   3.739  54.187  1.00  0.00           C  
ATOM   4656  OG1 THR A 299     104.661   4.817  53.888  1.00  0.00           O  
ATOM   4657  CG2 THR A 299     104.566   2.527  54.637  1.00  0.00           C  
ATOM   4658  H   THR A 299     102.136   5.384  53.068  1.00  0.00           H  
ATOM   4659  HA  THR A 299     103.615   3.152  52.127  1.00  0.00           H  
ATOM   4660  HB  THR A 299     103.101   4.049  54.994  1.00  0.00           H  
ATOM   4661  HG1 THR A 299     104.155   5.589  53.623  1.00  0.00           H  
ATOM   4662 1HG2 THR A 299     105.149   2.785  55.521  1.00  0.00           H  
ATOM   4663 2HG2 THR A 299     103.886   1.710  54.875  1.00  0.00           H  
ATOM   4664 3HG2 THR A 299     105.238   2.218  53.837  1.00  0.00           H  
ATOM   4665  N   ILE A 300     100.930   2.427  53.905  1.00  0.00           N  
ATOM   4666  CA  ILE A 300     100.012   1.350  54.232  1.00  0.00           C  
ATOM   4667  C   ILE A 300      99.327   0.821  52.977  1.00  0.00           C  
ATOM   4668  O   ILE A 300      99.197  -0.387  52.808  1.00  0.00           O  
ATOM   4669  CB  ILE A 300      98.951   1.821  55.243  1.00  0.00           C  
ATOM   4670  CG1 ILE A 300      99.612   2.220  56.565  1.00  0.00           C  
ATOM   4671  CG2 ILE A 300      97.913   0.733  55.471  1.00  0.00           C  
ATOM   4672  CD1 ILE A 300     100.377   1.098  57.228  1.00  0.00           C  
ATOM   4673  H   ILE A 300     100.716   3.366  54.210  1.00  0.00           H  
ATOM   4674  HA  ILE A 300     100.580   0.537  54.682  1.00  0.00           H  
ATOM   4675  HB  ILE A 300      98.452   2.710  54.859  1.00  0.00           H  
ATOM   4676 1HG1 ILE A 300     100.301   3.047  56.391  1.00  0.00           H  
ATOM   4677 2HG1 ILE A 300      98.851   2.571  57.261  1.00  0.00           H  
ATOM   4678 1HG2 ILE A 300      97.171   1.082  56.189  1.00  0.00           H  
ATOM   4679 2HG2 ILE A 300      97.422   0.495  54.528  1.00  0.00           H  
ATOM   4680 3HG2 ILE A 300      98.402  -0.160  55.861  1.00  0.00           H  
ATOM   4681 1HD1 ILE A 300     100.817   1.458  58.159  1.00  0.00           H  
ATOM   4682 2HD1 ILE A 300      99.698   0.272  57.443  1.00  0.00           H  
ATOM   4683 3HD1 ILE A 300     101.168   0.754  56.563  1.00  0.00           H  
ATOM   4684  N   MET A 301      98.905   1.719  52.093  1.00  0.00           N  
ATOM   4685  CA  MET A 301      98.237   1.291  50.872  1.00  0.00           C  
ATOM   4686  C   MET A 301      99.155   0.481  49.966  1.00  0.00           C  
ATOM   4687  O   MET A 301      98.727  -0.519  49.386  1.00  0.00           O  
ATOM   4688  CB  MET A 301      97.696   2.507  50.123  1.00  0.00           C  
ATOM   4689  CG  MET A 301      96.536   3.209  50.816  1.00  0.00           C  
ATOM   4690  SD  MET A 301      95.963   4.661  49.912  1.00  0.00           S  
ATOM   4691  CE  MET A 301      94.702   5.276  51.025  1.00  0.00           C  
ATOM   4692  H   MET A 301      99.043   2.706  52.258  1.00  0.00           H  
ATOM   4693  HA  MET A 301      97.404   0.643  51.143  1.00  0.00           H  
ATOM   4694 1HB  MET A 301      98.494   3.235  49.987  1.00  0.00           H  
ATOM   4695 2HB  MET A 301      97.358   2.203  49.131  1.00  0.00           H  
ATOM   4696 1HG  MET A 301      95.702   2.516  50.920  1.00  0.00           H  
ATOM   4697 2HG  MET A 301      96.845   3.523  51.812  1.00  0.00           H  
ATOM   4698 1HE  MET A 301      94.253   6.176  50.604  1.00  0.00           H  
ATOM   4699 2HE  MET A 301      93.933   4.514  51.161  1.00  0.00           H  
ATOM   4700 3HE  MET A 301      95.152   5.513  51.990  1.00  0.00           H  
ATOM   4701  N   GLU A 302     100.416   0.887  49.855  1.00  0.00           N  
ATOM   4702  CA  GLU A 302     101.344   0.146  49.004  1.00  0.00           C  
ATOM   4703  C   GLU A 302     101.645  -1.236  49.581  1.00  0.00           C  
ATOM   4704  O   GLU A 302     101.783  -2.209  48.832  1.00  0.00           O  
ATOM   4705  CB  GLU A 302     102.646   0.930  48.828  1.00  0.00           C  
ATOM   4706  CG  GLU A 302     103.643   0.288  47.873  1.00  0.00           C  
ATOM   4707  CD  GLU A 302     104.860   1.139  47.639  1.00  0.00           C  
ATOM   4708  OE1 GLU A 302     104.924   2.214  48.185  1.00  0.00           O  
ATOM   4709  OE2 GLU A 302     105.727   0.713  46.912  1.00  0.00           O  
ATOM   4710  H   GLU A 302     100.747   1.703  50.350  1.00  0.00           H  
ATOM   4711  HA  GLU A 302     100.883   0.010  48.025  1.00  0.00           H  
ATOM   4712 1HB  GLU A 302     102.422   1.930  48.455  1.00  0.00           H  
ATOM   4713 2HB  GLU A 302     103.136   1.044  49.795  1.00  0.00           H  
ATOM   4714 1HG  GLU A 302     103.958  -0.671  48.284  1.00  0.00           H  
ATOM   4715 2HG  GLU A 302     103.148   0.100  46.921  1.00  0.00           H  
ATOM   4716  N   HIS A 303     101.733  -1.341  50.905  1.00  0.00           N  
ATOM   4717  CA  HIS A 303     101.991  -2.637  51.525  1.00  0.00           C  
ATOM   4718  C   HIS A 303     100.773  -3.527  51.292  1.00  0.00           C  
ATOM   4719  O   HIS A 303     100.904  -4.705  50.946  1.00  0.00           O  
ATOM   4720  CB  HIS A 303     102.273  -2.497  53.024  1.00  0.00           C  
ATOM   4721  CG  HIS A 303     103.593  -1.860  53.331  1.00  0.00           C  
ATOM   4722  ND1 HIS A 303     104.155  -1.881  54.590  1.00  0.00           N  
ATOM   4723  CD2 HIS A 303     104.461  -1.183  52.543  1.00  0.00           C  
ATOM   4724  CE1 HIS A 303     105.313  -1.245  54.563  1.00  0.00           C  
ATOM   4725  NE2 HIS A 303     105.521  -0.812  53.333  1.00  0.00           N  
ATOM   4726  H   HIS A 303     101.623  -0.527  51.493  1.00  0.00           H  
ATOM   4727  HA  HIS A 303     102.868  -3.092  51.065  1.00  0.00           H  
ATOM   4728 1HB  HIS A 303     101.489  -1.897  53.488  1.00  0.00           H  
ATOM   4729 2HB  HIS A 303     102.253  -3.481  53.492  1.00  0.00           H  
ATOM   4730  HD2 HIS A 303     104.341  -0.972  51.480  1.00  0.00           H  
ATOM   4731  HE1 HIS A 303     105.982  -1.103  55.411  1.00  0.00           H  
ATOM   4732  HE2 HIS A 303     106.328  -0.292  53.018  1.00  0.00           H  
ATOM   4733  N   THR A 304      99.586  -2.952  51.479  1.00  0.00           N  
ATOM   4734  CA  THR A 304      98.329  -3.675  51.289  1.00  0.00           C  
ATOM   4735  C   THR A 304      98.237  -4.186  49.865  1.00  0.00           C  
ATOM   4736  O   THR A 304      97.834  -5.325  49.624  1.00  0.00           O  
ATOM   4737  CB  THR A 304      97.110  -2.788  51.604  1.00  0.00           C  
ATOM   4738  OG1 THR A 304      97.156  -2.378  52.977  1.00  0.00           O  
ATOM   4739  CG2 THR A 304      95.817  -3.547  51.348  1.00  0.00           C  
ATOM   4740  H   THR A 304      99.558  -1.983  51.762  1.00  0.00           H  
ATOM   4741  HA  THR A 304      98.313  -4.526  51.970  1.00  0.00           H  
ATOM   4742  HB  THR A 304      97.135  -1.899  50.973  1.00  0.00           H  
ATOM   4743  HG1 THR A 304      97.767  -1.644  53.071  1.00  0.00           H  
ATOM   4744 1HG2 THR A 304      94.967  -2.904  51.575  1.00  0.00           H  
ATOM   4745 2HG2 THR A 304      95.774  -3.849  50.301  1.00  0.00           H  
ATOM   4746 3HG2 THR A 304      95.783  -4.431  51.982  1.00  0.00           H  
ATOM   4747  N   VAL A 305      98.613  -3.325  48.928  1.00  0.00           N  
ATOM   4748  CA  VAL A 305      98.586  -3.654  47.515  1.00  0.00           C  
ATOM   4749  C   VAL A 305      99.537  -4.803  47.197  1.00  0.00           C  
ATOM   4750  O   VAL A 305      99.166  -5.743  46.494  1.00  0.00           O  
ATOM   4751  CB  VAL A 305      98.971  -2.421  46.676  1.00  0.00           C  
ATOM   4752  CG1 VAL A 305      99.140  -2.805  45.213  1.00  0.00           C  
ATOM   4753  CG2 VAL A 305      97.914  -1.339  46.831  1.00  0.00           C  
ATOM   4754  H   VAL A 305      98.928  -2.409  49.214  1.00  0.00           H  
ATOM   4755  HA  VAL A 305      97.573  -3.957  47.250  1.00  0.00           H  
ATOM   4756  HB  VAL A 305      99.933  -2.043  47.022  1.00  0.00           H  
ATOM   4757 1HG1 VAL A 305      99.413  -1.922  44.634  1.00  0.00           H  
ATOM   4758 2HG1 VAL A 305      99.926  -3.554  45.122  1.00  0.00           H  
ATOM   4759 3HG1 VAL A 305      98.203  -3.212  44.833  1.00  0.00           H  
ATOM   4760 1HG2 VAL A 305      98.193  -0.470  46.235  1.00  0.00           H  
ATOM   4761 2HG2 VAL A 305      96.951  -1.719  46.489  1.00  0.00           H  
ATOM   4762 3HG2 VAL A 305      97.839  -1.050  47.879  1.00  0.00           H  
ATOM   4763  N   ASN A 306     100.752  -4.739  47.734  1.00  0.00           N  
ATOM   4764  CA  ASN A 306     101.754  -5.768  47.473  1.00  0.00           C  
ATOM   4765  C   ASN A 306     101.703  -7.005  48.373  1.00  0.00           C  
ATOM   4766  O   ASN A 306     102.561  -7.883  48.261  1.00  0.00           O  
ATOM   4767  CB  ASN A 306     103.135  -5.144  47.551  1.00  0.00           C  
ATOM   4768  CG  ASN A 306     103.386  -4.155  46.447  1.00  0.00           C  
ATOM   4769  OD1 ASN A 306     102.851  -4.292  45.340  1.00  0.00           O  
ATOM   4770  ND2 ASN A 306     104.188  -3.159  46.726  1.00  0.00           N  
ATOM   4771  H   ASN A 306     100.989  -3.963  48.335  1.00  0.00           H  
ATOM   4772  HA  ASN A 306     101.592  -6.162  46.469  1.00  0.00           H  
ATOM   4773 1HB  ASN A 306     103.253  -4.638  48.510  1.00  0.00           H  
ATOM   4774 2HB  ASN A 306     103.892  -5.927  47.499  1.00  0.00           H  
ATOM   4775 1HD2 ASN A 306     104.391  -2.470  46.029  1.00  0.00           H  
ATOM   4776 2HD2 ASN A 306     104.598  -3.087  47.634  1.00  0.00           H  
TER                                                                             
