# Supplementary material for: A new benchmark illustrates that integration of geometric constraints inferred from enzyme reaction chemistry can increase enzyme active site modeling accuracy
Source: PLoS One. 2019 Apr 4;14(4):e0214126. doi: 10.1371/journal.pone.0214126 (PMC6448891; doi:10.1371/journal.pone.0214126)
Supplement: S1 Files — (GZ) [file pone.0214126.s008.gz › benchmark-lite/templates/6cpa/3fju.pdb]

HEADER    HYDROLASE/HYDROLASE INHIBITOR           15-DEC-08   3FJU              
TITLE     ASCARIS SUUM CARBOXYPEPTIDASE INHIBITOR IN COMPLEX WITH HUMAN         
TITLE    2 CARBOXYPEPTIDASE A1                                                  
COMPND    MOL_ID: 1;                                                            
COMPND   2 MOLECULE: CARBOXYPEPTIDASE A1;                                       
COMPND   3 CHAIN: A;                                                            
COMPND   4 FRAGMENT: UNP RESIDUES 112-418;                                      
COMPND   5 EC: 3.4.17.1;                                                        
COMPND   6 ENGINEERED: YES;                                                     
COMPND   7 MOL_ID: 2;                                                           
COMPND   8 MOLECULE: CARBOXYPEPTIDASE A INHIBITOR;                              
COMPND   9 CHAIN: B;                                                            
COMPND  10 ENGINEERED: YES                                                      
SOURCE    MOL_ID: 1;                                                            
SOURCE   2 ORGANISM_SCIENTIFIC: HOMO SAPIENS;                                   
SOURCE   3 ORGANISM_COMMON: HUMAN;                                              
SOURCE   4 ORGANISM_TAXID: 9606;                                                
SOURCE   5 GENE: CPA1, CPA;                                                     
SOURCE   6 EXPRESSION_SYSTEM: PICHIA PASTORIS;                                  
SOURCE   7 EXPRESSION_SYSTEM_TAXID: 4922;                                       
SOURCE   8 EXPRESSION_SYSTEM_STRAIN: KM71;                                      
SOURCE   9 EXPRESSION_SYSTEM_VECTOR_TYPE: PLASMID;                              
SOURCE  10 EXPRESSION_SYSTEM_PLASMID: PPIC9;                                    
SOURCE  11 MOL_ID: 2;                                                           
SOURCE  12 ORGANISM_SCIENTIFIC: ASCARIS SUUM;                                   
SOURCE  13 ORGANISM_COMMON: PIG ROUNDWORM;                                      
SOURCE  14 ORGANISM_TAXID: 6253;                                                
SOURCE  15 EXPRESSION_SYSTEM: ESCHERICHIA COLI;                                 
SOURCE  16 EXPRESSION_SYSTEM_TAXID: 562;                                        
SOURCE  17 EXPRESSION_SYSTEM_STRAIN: DE3 ORIGAMI2;                              
SOURCE  18 EXPRESSION_SYSTEM_VECTOR_TYPE: PLASMID;                              
SOURCE  19 EXPRESSION_SYSTEM_PLASMID: PET-32A                                   
KEYWDS    ASCARIASIS, HOST RESISTANCE, METALLOCARBOXYPEPTIDASE INHIBITOR,       
KEYWDS   2 IMMUNOLOCALIZATION, CARBOXYPEPTIDASE, HYDROLASE, METAL-BINDING,      
KEYWDS   3 METALLOPROTEASE, PROTEASE, SECRETED, ZYMOGEN, METALLOENZYME          
KEYWDS   4 INHIBITOR, METALLOPROTEASE INHIBITOR, PROTEASE INHIBITOR, HYDROLASE- 
KEYWDS   5 HYDROLASE INHIBITOR COMPLEX                                          
EXPDTA    X-RAY DIFFRACTION                                                     
AUTHOR    L.SANGLAS,F.X.AVILES,R.HUBER,F.X.GOMIS-RUTH,J.L.AROLAS                
REVDAT   3   13-JUL-11 3FJU    1       VERSN                                    
REVDAT   2   10-FEB-09 3FJU    1       JRNL                                     
REVDAT   1   30-DEC-08 3FJU    0                                                
JRNL        AUTH   L.SANGLAS,F.X.AVILES,R.HUBER,F.X.GOMIS-RUTH,J.L.AROLAS       
JRNL        TITL   MAMMALIAN METALLOPEPTIDASE INHIBITION AT THE DEFENSE BARRIER 
JRNL        TITL 2 OF ASCARIS PARASITE                                          
JRNL        REF    PROC.NATL.ACAD.SCI.USA        V. 106  1743 2009              
JRNL        REFN                   ISSN 0027-8424                               
JRNL        PMID   19179285                                                     
JRNL        DOI    10.1073/PNAS.0812623106                                      
REMARK   2                                                                      
REMARK   2 RESOLUTION.    1.60 ANGSTROMS.                                       
REMARK   3                                                                      
REMARK   3 REFINEMENT.                                                          
REMARK   3   PROGRAM     : REFMAC 5.5.0046                                      
REMARK   3   AUTHORS     : MURSHUDOV,VAGIN,DODSON                               
REMARK   3                                                                      
REMARK   3    REFINEMENT TARGET : MAXIMUM LIKELIHOOD                            
REMARK   3                                                                      
REMARK   3  DATA USED IN REFINEMENT.                                            
REMARK   3   RESOLUTION RANGE HIGH (ANGSTROMS) : 1.60                           
REMARK   3   RESOLUTION RANGE LOW  (ANGSTROMS) : 46.37                          
REMARK   3   DATA CUTOFF            (SIGMA(F)) : 0.000                          
REMARK   3   COMPLETENESS FOR RANGE        (%) : 99.5                           
REMARK   3   NUMBER OF REFLECTIONS             : 48532                          
REMARK   3                                                                      
REMARK   3  FIT TO DATA USED IN REFINEMENT.                                     
REMARK   3   CROSS-VALIDATION METHOD          : THROUGHOUT                      
REMARK   3   FREE R VALUE TEST SET SELECTION  : RANDOM                          
REMARK   3   R VALUE     (WORKING + TEST SET) : 0.158                           
REMARK   3   R VALUE            (WORKING SET) : 0.157                           
REMARK   3   FREE R VALUE                     : 0.200                           
REMARK   3   FREE R VALUE TEST SET SIZE   (%) : 1.500                           
REMARK   3   FREE R VALUE TEST SET COUNT      : 752                             
REMARK   3                                                                      
REMARK   3  FIT IN THE HIGHEST RESOLUTION BIN.                                  
REMARK   3   TOTAL NUMBER OF BINS USED           : 20                           
REMARK   3   BIN RESOLUTION RANGE HIGH       (A) : 1.60                         
REMARK   3   BIN RESOLUTION RANGE LOW        (A) : 1.64                         
REMARK   3   REFLECTION IN BIN     (WORKING SET) : 3379                         
REMARK   3   BIN COMPLETENESS (WORKING+TEST) (%) : 95.25                        
REMARK   3   BIN R VALUE           (WORKING SET) : 0.1590                       
REMARK   3   BIN FREE R VALUE SET COUNT          : 51                           
REMARK   3   BIN FREE R VALUE                    : 0.2080                       
REMARK   3                                                                      
REMARK   3  NUMBER OF NON-HYDROGEN ATOMS USED IN REFINEMENT.                    
REMARK   3   PROTEIN ATOMS            : 2954                                    
REMARK   3   NUCLEIC ACID ATOMS       : 0                                       
REMARK   3   HETEROGEN ATOMS          : 55                                      
REMARK   3   SOLVENT ATOMS            : 564                                     
REMARK   3                                                                      
REMARK   3  B VALUES.                                                           
REMARK   3   FROM WILSON PLOT           (A**2) : 11.60                          
REMARK   3   MEAN B VALUE      (OVERALL, A**2) : 12.23                          
REMARK   3   OVERALL ANISOTROPIC B VALUE.                                       
REMARK   3    B11 (A**2) : 0.56000                                              
REMARK   3    B22 (A**2) : 0.42000                                              
REMARK   3    B33 (A**2) : -0.98000                                             
REMARK   3    B12 (A**2) : 0.00000                                              
REMARK   3    B13 (A**2) : 0.00000                                              
REMARK   3    B23 (A**2) : 0.00000                                              
REMARK   3                                                                      
REMARK   3  ESTIMATED OVERALL COORDINATE ERROR.                                 
REMARK   3   ESU BASED ON R VALUE                            (A): 0.119         
REMARK   3   ESU BASED ON FREE R VALUE                       (A): 0.088         
REMARK   3   ESU BASED ON MAXIMUM LIKELIHOOD                 (A): 0.052         
REMARK   3   ESU FOR B VALUES BASED ON MAXIMUM LIKELIHOOD (A**2): 3.193         
REMARK   3                                                                      
REMARK   3 CORRELATION COEFFICIENTS.                                            
REMARK   3   CORRELATION COEFFICIENT FO-FC      : 0.957                         
REMARK   3   CORRELATION COEFFICIENT FO-FC FREE : 0.927                         
REMARK   3                                                                      
REMARK   3  RMS DEVIATIONS FROM IDEAL VALUES        COUNT    RMS    WEIGHT      
REMARK   3   BOND LENGTHS REFINED ATOMS        (A):  3081 ; 0.011 ; 0.022       
REMARK   3   BOND LENGTHS OTHERS               (A):  NULL ;  NULL ;  NULL       
REMARK   3   BOND ANGLES REFINED ATOMS   (DEGREES):  4187 ; 1.297 ; 1.942       
REMARK   3   BOND ANGLES OTHERS          (DEGREES):  NULL ;  NULL ;  NULL       
REMARK   3   TORSION ANGLES, PERIOD 1    (DEGREES):   370 ; 6.105 ; 5.000       
REMARK   3   TORSION ANGLES, PERIOD 2    (DEGREES):   139 ;33.755 ;24.317       
REMARK   3   TORSION ANGLES, PERIOD 3    (DEGREES):   505 ;11.949 ;15.000       
REMARK   3   TORSION ANGLES, PERIOD 4    (DEGREES):    12 ;14.370 ;15.000       
REMARK   3   CHIRAL-CENTER RESTRAINTS       (A**3):   463 ; 0.091 ; 0.200       
REMARK   3   GENERAL PLANES REFINED ATOMS      (A):  2325 ; 0.007 ; 0.021       
REMARK   3   GENERAL PLANES OTHERS             (A):  NULL ;  NULL ;  NULL       
REMARK   3   NON-BONDED CONTACTS REFINED ATOMS (A):  NULL ;  NULL ;  NULL       
REMARK   3   NON-BONDED CONTACTS OTHERS        (A):  NULL ;  NULL ;  NULL       
REMARK   3   NON-BONDED TORSION REFINED ATOMS  (A):  NULL ;  NULL ;  NULL       
REMARK   3   NON-BONDED TORSION OTHERS         (A):  NULL ;  NULL ;  NULL       
REMARK   3   H-BOND (X...Y) REFINED ATOMS      (A):  NULL ;  NULL ;  NULL       
REMARK   3   H-BOND (X...Y) OTHERS             (A):  NULL ;  NULL ;  NULL       
REMARK   3   POTENTIAL METAL-ION REFINED ATOMS (A):  NULL ;  NULL ;  NULL       
REMARK   3   POTENTIAL METAL-ION OTHERS        (A):  NULL ;  NULL ;  NULL       
REMARK   3   SYMMETRY VDW REFINED ATOMS        (A):  NULL ;  NULL ;  NULL       
REMARK   3   SYMMETRY VDW OTHERS               (A):  NULL ;  NULL ;  NULL       
REMARK   3   SYMMETRY H-BOND REFINED ATOMS     (A):  NULL ;  NULL ;  NULL       
REMARK   3   SYMMETRY H-BOND OTHERS            (A):  NULL ;  NULL ;  NULL       
REMARK   3   SYMMETRY METAL-ION REFINED ATOMS  (A):  NULL ;  NULL ;  NULL       
REMARK   3   SYMMETRY METAL-ION OTHERS         (A):  NULL ;  NULL ;  NULL       
REMARK   3                                                                      
REMARK   3  ISOTROPIC THERMAL FACTOR RESTRAINTS.     COUNT   RMS    WEIGHT      
REMARK   3   MAIN-CHAIN BOND REFINED ATOMS  (A**2):  1870 ; 0.894 ; 1.500       
REMARK   3   MAIN-CHAIN BOND OTHER ATOMS    (A**2):  NULL ;  NULL ;  NULL       
REMARK   3   MAIN-CHAIN ANGLE REFINED ATOMS (A**2):  3019 ; 1.323 ; 2.000       
REMARK   3   SIDE-CHAIN BOND REFINED ATOMS  (A**2):  1211 ; 2.177 ; 3.000       
REMARK   3   SIDE-CHAIN ANGLE REFINED ATOMS (A**2):  1168 ; 3.004 ; 4.500       
REMARK   3                                                                      
REMARK   3 ANISOTROPIC THERMAL FACTOR RESTRAINTS.    COUNT   RMS   WEIGHT       
REMARK   3   RIGID-BOND RESTRAINTS          (A**2):  3081 ; 1.257 ; 3.000       
REMARK   3   SPHERICITY; FREE ATOMS         (A**2):   577 ; 4.685 ; 3.000       
REMARK   3   SPHERICITY; BONDED ATOMS       (A**2):  3010 ; 2.362 ; 3.000       
REMARK   3                                                                      
REMARK   3  NCS RESTRAINTS STATISTICS                                           
REMARK   3   NUMBER OF DIFFERENT NCS GROUPS : NULL                              
REMARK   3                                                                      
REMARK   3  TLS DETAILS                                                         
REMARK   3   NUMBER OF TLS GROUPS  : NULL                                       
REMARK   3                                                                      
REMARK   3  BULK SOLVENT MODELLING.                                             
REMARK   3   METHOD USED : BABINET MODEL WITH MASK                              
REMARK   3   PARAMETERS FOR MASK CALCULATION                                    
REMARK   3   VDW PROBE RADIUS   : 1.40                                          
REMARK   3   ION PROBE RADIUS   : 0.80                                          
REMARK   3   SHRINKAGE RADIUS   : 0.80                                          
REMARK   3                                                                      
REMARK   3  OTHER REFINEMENT REMARKS: HYDROGENS HAVE BEEN ADDED IN THE RIDING   
REMARK   3  POSITIONS                                                           
REMARK   4                                                                      
REMARK   4 3FJU COMPLIES WITH FORMAT V. 3.30, 13-JUL-11                         
REMARK 100                                                                      
REMARK 100 THIS ENTRY HAS BEEN PROCESSED BY PDBJ ON 17-DEC-08.                  
REMARK 100 THE RCSB ID CODE IS RCSB050677.                                      
REMARK 200                                                                      
REMARK 200 EXPERIMENTAL DETAILS                                                 
REMARK 200  EXPERIMENT TYPE                : X-RAY DIFFRACTION                  
REMARK 200  DATE OF DATA COLLECTION        : 18-JUL-08                          
REMARK 200  TEMPERATURE           (KELVIN) : 100                                
REMARK 200  PH                             : 6.5                                
REMARK 200  NUMBER OF CRYSTALS USED        : 1                                  
REMARK 200                                                                      
REMARK 200  SYNCHROTRON              (Y/N) : Y                                  
REMARK 200  RADIATION SOURCE               : ESRF                               
REMARK 200  BEAMLINE                       : ID23-1                             
REMARK 200  X-RAY GENERATOR MODEL          : NULL                               
REMARK 200  MONOCHROMATIC OR LAUE    (M/L) : M                                  
REMARK 200  WAVELENGTH OR RANGE        (A) : 1.0000                             
REMARK 200  MONOCHROMATOR                  : NULL                               
REMARK 200  OPTICS                         : NULL                               
REMARK 200                                                                      
REMARK 200  DETECTOR TYPE                  : CCD                                
REMARK 200  DETECTOR MANUFACTURER          : ADSC QUANTUM 315                   
REMARK 200  INTENSITY-INTEGRATION SOFTWARE : XDS                                
REMARK 200  DATA SCALING SOFTWARE          : SCALA                              
REMARK 200                                                                      
REMARK 200  NUMBER OF UNIQUE REFLECTIONS   : 49284                              
REMARK 200  RESOLUTION RANGE HIGH      (A) : 1.600                              
REMARK 200  RESOLUTION RANGE LOW       (A) : 46.400                             
REMARK 200  REJECTION CRITERIA  (SIGMA(I)) : 0.000                              
REMARK 200                                                                      
REMARK 200 OVERALL.                                                             
REMARK 200  COMPLETENESS FOR RANGE     (%) : 99.6                               
REMARK 200  DATA REDUNDANCY                : 7.200                              
REMARK 200  R MERGE                    (I) : 0.08600                            
REMARK 200  R SYM                      (I) : NULL                               
REMARK 200  <I/SIGMA(I)> FOR THE DATA SET  : 18.8000                            
REMARK 200                                                                      
REMARK 200 IN THE HIGHEST RESOLUTION SHELL.                                     
REMARK 200  HIGHEST RESOLUTION SHELL, RANGE HIGH (A) : 1.60                     
REMARK 200  HIGHEST RESOLUTION SHELL, RANGE LOW  (A) : 1.69                     
REMARK 200  COMPLETENESS FOR SHELL     (%) : 97.7                               
REMARK 200  DATA REDUNDANCY IN SHELL       : 7.10                               
REMARK 200  R MERGE FOR SHELL          (I) : 0.49900                            
REMARK 200  R SYM FOR SHELL            (I) : NULL                               
REMARK 200  <I/SIGMA(I)> FOR SHELL         : 4.600                              
REMARK 200                                                                      
REMARK 200 DIFFRACTION PROTOCOL: SINGLE WAVELENGTH                              
REMARK 200 METHOD USED TO DETERMINE THE STRUCTURE: MOLECULAR REPLACEMENT        
REMARK 200 SOFTWARE USED: AMORE                                                 
REMARK 200 STARTING MODEL: PDB ENTRY 2V77                                       
REMARK 200                                                                      
REMARK 200 REMARK: NULL                                                         
REMARK 280                                                                      
REMARK 280 CRYSTAL                                                              
REMARK 280 SOLVENT CONTENT, VS   (%): 44.02                                     
REMARK 280 MATTHEWS COEFFICIENT, VM (ANGSTROMS**3/DA): 2.20                     
REMARK 280                                                                      
REMARK 280 CRYSTALLIZATION CONDITIONS: RESERVOIR SOLUTIONS WERE PREPARED BY A   
REMARK 280  TECAN ROBOT AND 200-NL CRYSTALLIZATION DROPS WERE DISPENSED ON      
REMARK 280  96X3-WELL CRYSTALQUICK PLATES (GREINER) BY A CARTESIAN NANODROP     
REMARK 280  ROBOT (GENOMIC SOLUTIONS) AT THE JOINT IBMB-CSIC/IRB/BARCELONA      
REMARK 280  SCIENCE PARK HIGH-THROUGHPUT CRYSTALLOGRAPHY PLATFORM (PAC). BEST   
REMARK 280  CRYSTALS APPEARED AFTER 2-3 WEEKS IN A BRUKER STEADY-TEMPERATURE    
REMARK 280  CRYSTAL FARM AT 20 C WITH 0.2 M ZINC ACETATE DIHYDRATE, 0.1 M       
REMARK 280  SODIUM CACODYLATE, 9% PEG 8000, PH 6.5 AS RESERVOIR SOLUTION.       
REMARK 280  THESE CONDITIONS WERE SUCCESSFULLY SCALED UP TO THE MICROLITER      
REMARK 280  RANGE WITH CRYSCHEM CRYSTALLIZATION DISHES (HAMPTON RESEARCH)       
REMARK 280  USING DROPS CONTAINING 3 MICROL OF PROTEIN SOLUTION (16.5 MG/ML)    
REMARK 280  AND 1 MICROL OF RESERVOIR SOLUTION, VAPOR DIFFUSION, SITTING        
REMARK 280  DROP, TEMPERATURE 293K                                              
REMARK 290                                                                      
REMARK 290 CRYSTALLOGRAPHIC SYMMETRY                                            
REMARK 290 SYMMETRY OPERATORS FOR SPACE GROUP: P 21 21 21                       
REMARK 290                                                                      
REMARK 290      SYMOP   SYMMETRY                                                
REMARK 290     NNNMMM   OPERATOR                                                
REMARK 290       1555   X,Y,Z                                                   
REMARK 290       2555   -X+1/2,-Y,Z+1/2                                         
REMARK 290       3555   -X,Y+1/2,-Z+1/2                                         
REMARK 290       4555   X+1/2,-Y+1/2,-Z                                         
REMARK 290                                                                      
REMARK 290     WHERE NNN -> OPERATOR NUMBER                                     
REMARK 290           MMM -> TRANSLATION VECTOR                                  
REMARK 290                                                                      
REMARK 290 CRYSTALLOGRAPHIC SYMMETRY TRANSFORMATIONS                            
REMARK 290 THE FOLLOWING TRANSFORMATIONS OPERATE ON THE ATOM/HETATM             
REMARK 290 RECORDS IN THIS ENTRY TO PRODUCE CRYSTALLOGRAPHICALLY                
REMARK 290 RELATED MOLECULES.                                                   
REMARK 290   SMTRY1   1  1.000000  0.000000  0.000000        0.00000            
REMARK 290   SMTRY2   1  0.000000  1.000000  0.000000        0.00000            
REMARK 290   SMTRY3   1  0.000000  0.000000  1.000000        0.00000            
REMARK 290   SMTRY1   2 -1.000000  0.000000  0.000000       27.73500            
REMARK 290   SMTRY2   2  0.000000 -1.000000  0.000000        0.00000            
REMARK 290   SMTRY3   2  0.000000  0.000000  1.000000       42.25000            
REMARK 290   SMTRY1   3 -1.000000  0.000000  0.000000        0.00000            
REMARK 290   SMTRY2   3  0.000000  1.000000  0.000000       39.35000            
REMARK 290   SMTRY3   3  0.000000  0.000000 -1.000000       42.25000            
REMARK 290   SMTRY1   4  1.000000  0.000000  0.000000       27.73500            
REMARK 290   SMTRY2   4  0.000000 -1.000000  0.000000       39.35000            
REMARK 290   SMTRY3   4  0.000000  0.000000 -1.000000        0.00000            
REMARK 290                                                                      
REMARK 290 REMARK: NULL                                                         
REMARK 300                                                                      
REMARK 300 BIOMOLECULE: 1                                                       
REMARK 300 SEE REMARK 350 FOR THE AUTHOR PROVIDED AND/OR PROGRAM                
REMARK 300 GENERATED ASSEMBLY INFORMATION FOR THE STRUCTURE IN                  
REMARK 300 THIS ENTRY. THE REMARK MAY ALSO PROVIDE INFORMATION ON               
REMARK 300 BURIED SURFACE AREA.                                                 
REMARK 350                                                                      
REMARK 350 COORDINATES FOR A COMPLETE MULTIMER REPRESENTING THE KNOWN           
REMARK 350 BIOLOGICALLY SIGNIFICANT OLIGOMERIZATION STATE OF THE                
REMARK 350 MOLECULE CAN BE GENERATED BY APPLYING BIOMT TRANSFORMATIONS          
REMARK 350 GIVEN BELOW.  BOTH NON-CRYSTALLOGRAPHIC AND                          
REMARK 350 CRYSTALLOGRAPHIC OPERATIONS ARE GIVEN.                               
REMARK 350                                                                      
REMARK 350 BIOMOLECULE: 1                                                       
REMARK 350 AUTHOR DETERMINED BIOLOGICAL UNIT: DIMERIC                           
REMARK 350 SOFTWARE DETERMINED QUATERNARY STRUCTURE: DIMERIC                    
REMARK 350 SOFTWARE USED: PISA                                                  
REMARK 350 TOTAL BURIED SURFACE AREA: 4590 ANGSTROM**2                          
REMARK 350 SURFACE AREA OF THE COMPLEX: 15020 ANGSTROM**2                       
REMARK 350 CHANGE IN SOLVENT FREE ENERGY: -302.0 KCAL/MOL                       
REMARK 350 APPLY THE FOLLOWING TO CHAINS: A, B                                  
REMARK 350   BIOMT1   1  1.000000  0.000000  0.000000        0.00000            
REMARK 350   BIOMT2   1  0.000000  1.000000  0.000000        0.00000            
REMARK 350   BIOMT3   1  0.000000  0.000000  1.000000        0.00000            
REMARK 500                                                                      
REMARK 500 GEOMETRY AND STEREOCHEMISTRY                                         
REMARK 500 SUBTOPIC: CLOSE CONTACTS IN SAME ASYMMETRIC UNIT                     
REMARK 500                                                                      
REMARK 500 THE FOLLOWING ATOMS ARE IN CLOSE CONTACT.                            
REMARK 500                                                                      
REMARK 500  ATM1  RES C  SSEQI   ATM2  RES C  SSEQI           DISTANCE          
REMARK 500   O    HOH A   991     O    HOH A   992              2.16            
REMARK 500                                                                      
REMARK 500 REMARK: NULL                                                         
REMARK 500                                                                      
REMARK 500 GEOMETRY AND STEREOCHEMISTRY                                         
REMARK 500 SUBTOPIC: CLOSE CONTACTS                                             
REMARK 500                                                                      
REMARK 500 THE FOLLOWING ATOMS THAT ARE RELATED BY CRYSTALLOGRAPHIC             
REMARK 500 SYMMETRY ARE IN CLOSE CONTACT.  AN ATOM LOCATED WITHIN 0.15          
REMARK 500 ANGSTROMS OF A SYMMETRY RELATED ATOM IS ASSUMED TO BE ON A           
REMARK 500 SPECIAL POSITION AND IS, THEREFORE, LISTED IN REMARK 375             
REMARK 500 INSTEAD OF REMARK 500.  ATOMS WITH NON-BLANK ALTERNATE               
REMARK 500 LOCATION INDICATORS ARE NOT INCLUDED IN THE CALCULATIONS.            
REMARK 500                                                                      
REMARK 500 DISTANCE CUTOFF:                                                     
REMARK 500 2.2 ANGSTROMS FOR CONTACTS NOT INVOLVING HYDROGEN ATOMS              
REMARK 500 1.6 ANGSTROMS FOR CONTACTS INVOLVING HYDROGEN ATOMS                  
REMARK 500                                                                      
REMARK 500  ATM1  RES C  SSEQI   ATM2  RES C  SSEQI  SSYMOP   DISTANCE          
REMARK 500   OXT  ACT A   520     O    HOH A   943     3656     2.18            
REMARK 500                                                                      
REMARK 500 REMARK: NULL                                                         
REMARK 500                                                                      
REMARK 500 GEOMETRY AND STEREOCHEMISTRY                                         
REMARK 500 SUBTOPIC: TORSION ANGLES                                             
REMARK 500                                                                      
REMARK 500 TORSION ANGLES OUTSIDE THE EXPECTED RAMACHANDRAN REGIONS:            
REMARK 500 (M=MODEL NUMBER; RES=RESIDUE NAME; C=CHAIN IDENTIFIER;               
REMARK 500 SSEQ=SEQUENCE NUMBER; I=INSERTION CODE).                             
REMARK 500                                                                      
REMARK 500 STANDARD TABLE:                                                      
REMARK 500 FORMAT:(10X,I3,1X,A3,1X,A1,I4,A1,4X,F7.2,3X,F7.2)                    
REMARK 500                                                                      
REMARK 500 EXPECTED VALUES: GJ KLEYWEGT AND TA JONES (1996). PHI/PSI-           
REMARK 500 CHOLOGY: RAMACHANDRAN REVISITED. STRUCTURE 4, 1395 - 1400            
REMARK 500                                                                      
REMARK 500  M RES CSSEQI        PSI       PHI                                   
REMARK 500    THR A 122      -43.82   -139.08                                   
REMARK 500    SER A 199      -10.27    146.62                                   
REMARK 500    GLN A 200       62.57     65.26                                   
REMARK 500    ILE A 247      -74.32   -116.31                                   
REMARK 500    ASP A 273     -145.49   -107.75                                   
REMARK 500    LEU A 280       50.42    -94.21                                   
REMARK 500                                                                      
REMARK 500 REMARK: NULL                                                         
REMARK 525                                                                      
REMARK 525 SOLVENT                                                              
REMARK 525                                                                      
REMARK 525 THE SOLVENT MOLECULES HAVE CHAIN IDENTIFIERS THAT                    
REMARK 525 INDICATE THE POLYMER CHAIN WITH WHICH THEY ARE MOST                  
REMARK 525 CLOSELY ASSOCIATED. THE REMARK LISTS ALL THE SOLVENT                 
REMARK 525 MOLECULES WHICH ARE MORE THAN 5A AWAY FROM THE                       
REMARK 525 NEAREST POLYMER CHAIN (M = MODEL NUMBER;                             
REMARK 525 RES=RESIDUE NAME; C=CHAIN IDENTIFIER; SSEQ=SEQUENCE                  
REMARK 525 NUMBER; I=INSERTION CODE):                                           
REMARK 525                                                                      
REMARK 525  M RES CSSEQI                                                        
REMARK 525    HOH A 624        DISTANCE =  6.41 ANGSTROMS                       
REMARK 525    HOH A 681        DISTANCE =  5.43 ANGSTROMS                       
REMARK 525    HOH A 763        DISTANCE =  5.03 ANGSTROMS                       
REMARK 525    HOH A 910        DISTANCE =  5.07 ANGSTROMS                       
REMARK 525    HOH A 914        DISTANCE =  5.71 ANGSTROMS                       
REMARK 525    HOH A 972        DISTANCE =  5.74 ANGSTROMS                       
REMARK 525    HOH A 975        DISTANCE =  6.27 ANGSTROMS                       
REMARK 525    HOH A1049        DISTANCE =  6.09 ANGSTROMS                       
REMARK 620                                                                      
REMARK 620 METAL COORDINATION                                                   
REMARK 620 (M=MODEL NUMBER; RES=RESIDUE NAME; C=CHAIN IDENTIFIER;               
REMARK 620 SSEQ=SEQUENCE NUMBER; I=INSERTION CODE):                             
REMARK 620                                                                      
REMARK 620 COORDINATION ANGLES FOR:  M RES CSSEQI METAL                         
REMARK 620                              ZN A 508  ZN                            
REMARK 620 N RES CSSEQI ATOM                                                    
REMARK 620 1 ASP A   5   OD1                                                    
REMARK 620 2 HOH A 524   O    95.5                                              
REMARK 620 3 HOH A 521   O   107.5  92.4                                        
REMARK 620 4 HOH A 522   O    97.1 107.7 146.6                                  
REMARK 620 N                    1     2     3                                   
REMARK 620                                                                      
REMARK 620 COORDINATION ANGLES FOR:  M RES CSSEQI METAL                         
REMARK 620                              ZN A 505  ZN                            
REMARK 620 N RES CSSEQI ATOM                                                    
REMARK 620 1 GLU A  16   OE2                                                    
REMARK 620 2 ASP A  20   OD1 110.4                                              
REMARK 620 3 CAC A 514   O1  120.1 103.7                                        
REMARK 620 N                    1     2                                         
REMARK 620                                                                      
REMARK 620 COORDINATION ANGLES FOR:  M RES CSSEQI METAL                         
REMARK 620                              ZN A 509  ZN                            
REMARK 620 N RES CSSEQI ATOM                                                    
REMARK 620 1 GLU A  17   OE2                                                    
REMARK 620 2 CAC A 514   O2  130.1                                              
REMARK 620 N                    1                                               
REMARK 620                                                                      
REMARK 620 COORDINATION ANGLES FOR:  M RES CSSEQI METAL                         
REMARK 620                              ZN A 507  ZN                            
REMARK 620 N RES CSSEQI ATOM                                                    
REMARK 620 1 HIS A  31   NE2                                                    
REMARK 620 2 ACT A 517   O   126.1                                              
REMARK 620 3 CAC A 512   O2   98.8 115.9                                        
REMARK 620 4 CAC A 511   O2  104.5  97.7 114.0                                  
REMARK 620 N                    1     2     3                                   
REMARK 620                                                                      
REMARK 620 COORDINATION ANGLES FOR:  M RES CSSEQI METAL                         
REMARK 620                              ZN A 999  ZN                            
REMARK 620 N RES CSSEQI ATOM                                                    
REMARK 620 1 HIS A  69   ND1                                                    
REMARK 620 2 GLU A  72   OE1 100.8                                              
REMARK 620 3 HIS A 196   ND1  97.9 135.8                                        
REMARK 620 4 LEU B  67   O    93.9  96.4 121.8                                  
REMARK 620 N                    1     2     3                                   
REMARK 620                                                                      
REMARK 620 COORDINATION ANGLES FOR:  M RES CSSEQI METAL                         
REMARK 620                              ZN A 501  ZN                            
REMARK 620 N RES CSSEQI ATOM                                                    
REMARK 620 1 HIS A 120   ND1                                                    
REMARK 620 2 ACT A 519   O   127.1                                              
REMARK 620 3 HOH A 647   O   105.0  82.9                                        
REMARK 620 N                    1     2                                         
REMARK 620                                                                      
REMARK 620 COORDINATION ANGLES FOR:  M RES CSSEQI METAL                         
REMARK 620                              NA A 510  NA                            
REMARK 620 N RES CSSEQI ATOM                                                    
REMARK 620 1 SER A 172   O                                                      
REMARK 620 2 HOH A 573   O    86.2                                              
REMARK 620 3 HOH A 602   O    92.4  91.3                                        
REMARK 620 4 HOH A 970   O   144.1 109.4 118.5                                  
REMARK 620 5 HOH A 836   O    76.7 160.4  98.8  80.6                            
REMARK 620 N                    1     2     3     4                             
REMARK 620                                                                      
REMARK 620 COORDINATION ANGLES FOR:  M RES CSSEQI METAL                         
REMARK 620                              ZN A 502  ZN                            
REMARK 620 N RES CSSEQI ATOM                                                    
REMARK 620 1 HIS A 303   ND1                                                    
REMARK 620 2 ACT A 518   OXT 109.9                                              
REMARK 620 3 HOH A 716   O   119.9  73.8                                        
REMARK 620 N                    1     2                                         
REMARK 620                                                                      
REMARK 620 COORDINATION ANGLES FOR:  M RES CSSEQI METAL                         
REMARK 620                              ZN A 503  ZN                            
REMARK 620 N RES CSSEQI ATOM                                                    
REMARK 620 1 HIS A 307   NE2                                                    
REMARK 620 2 CAC A 513   O2  105.3                                              
REMARK 620 3 HOH A 688   O   112.0 126.1                                        
REMARK 620 N                    1     2                                         
REMARK 620                                                                      
REMARK 620 COORDINATION ANGLES FOR:  M RES CSSEQI METAL                         
REMARK 620                              ZN B 504  ZN                            
REMARK 620 N RES CSSEQI ATOM                                                    
REMARK 620 1 HIS B  38   NE2                                                    
REMARK 620 2 HOH B 740   O   104.0                                              
REMARK 620 N                    1                                               
REMARK 620                                                                      
REMARK 620 COORDINATION ANGLES FOR:  M RES CSSEQI METAL                         
REMARK 620                              ZN A 506  ZN                            
REMARK 620 N RES CSSEQI ATOM                                                    
REMARK 620 1 CAC A 512   O1                                                     
REMARK 620 2 CAC A 511   O1  128.6                                              
REMARK 620 3 HOH A 525   O   109.9 101.7                                        
REMARK 620 N                    1     2                                         
REMARK 800                                                                      
REMARK 800 SITE                                                                 
REMARK 800 SITE_IDENTIFIER: AC1                                                 
REMARK 800 EVIDENCE_CODE: SOFTWARE                                              
REMARK 800 SITE_DESCRIPTION: BINDING SITE FOR RESIDUE ZN A 999                  
REMARK 800                                                                      
REMARK 800 SITE_IDENTIFIER: AC2                                                 
REMARK 800 EVIDENCE_CODE: SOFTWARE                                              
REMARK 800 SITE_DESCRIPTION: BINDING SITE FOR RESIDUE ZN A 501                  
REMARK 800                                                                      
REMARK 800 SITE_IDENTIFIER: AC3                                                 
REMARK 800 EVIDENCE_CODE: SOFTWARE                                              
REMARK 800 SITE_DESCRIPTION: BINDING SITE FOR RESIDUE ZN A 502                  
REMARK 800                                                                      
REMARK 800 SITE_IDENTIFIER: AC4                                                 
REMARK 800 EVIDENCE_CODE: SOFTWARE                                              
REMARK 800 SITE_DESCRIPTION: BINDING SITE FOR RESIDUE ZN A 503                  
REMARK 800                                                                      
REMARK 800 SITE_IDENTIFIER: AC5                                                 
REMARK 800 EVIDENCE_CODE: SOFTWARE                                              
REMARK 800 SITE_DESCRIPTION: BINDING SITE FOR RESIDUE ZN A 505                  
REMARK 800                                                                      
REMARK 800 SITE_IDENTIFIER: AC6                                                 
REMARK 800 EVIDENCE_CODE: SOFTWARE                                              
REMARK 800 SITE_DESCRIPTION: BINDING SITE FOR RESIDUE ZN A 506                  
REMARK 800                                                                      
REMARK 800 SITE_IDENTIFIER: AC7                                                 
REMARK 800 EVIDENCE_CODE: SOFTWARE                                              
REMARK 800 SITE_DESCRIPTION: BINDING SITE FOR RESIDUE ZN A 507                  
REMARK 800                                                                      
REMARK 800 SITE_IDENTIFIER: AC8                                                 
REMARK 800 EVIDENCE_CODE: SOFTWARE                                              
REMARK 800 SITE_DESCRIPTION: BINDING SITE FOR RESIDUE ZN A 508                  
REMARK 800                                                                      
REMARK 800 SITE_IDENTIFIER: AC9                                                 
REMARK 800 EVIDENCE_CODE: SOFTWARE                                              
REMARK 800 SITE_DESCRIPTION: BINDING SITE FOR RESIDUE ZN A 509                  
REMARK 800                                                                      
REMARK 800 SITE_IDENTIFIER: BC1                                                 
REMARK 800 EVIDENCE_CODE: SOFTWARE                                              
REMARK 800 SITE_DESCRIPTION: BINDING SITE FOR RESIDUE NA A 510                  
REMARK 800                                                                      
REMARK 800 SITE_IDENTIFIER: BC2                                                 
REMARK 800 EVIDENCE_CODE: SOFTWARE                                              
REMARK 800 SITE_DESCRIPTION: BINDING SITE FOR RESIDUE CAC A 511                 
REMARK 800                                                                      
REMARK 800 SITE_IDENTIFIER: BC3                                                 
REMARK 800 EVIDENCE_CODE: SOFTWARE                                              
REMARK 800 SITE_DESCRIPTION: BINDING SITE FOR RESIDUE CAC A 512                 
REMARK 800                                                                      
REMARK 800 SITE_IDENTIFIER: BC4                                                 
REMARK 800 EVIDENCE_CODE: SOFTWARE                                              
REMARK 800 SITE_DESCRIPTION: BINDING SITE FOR RESIDUE CAC A 513                 
REMARK 800                                                                      
REMARK 800 SITE_IDENTIFIER: BC5                                                 
REMARK 800 EVIDENCE_CODE: SOFTWARE                                              
REMARK 800 SITE_DESCRIPTION: BINDING SITE FOR RESIDUE CAC A 514                 
REMARK 800                                                                      
REMARK 800 SITE_IDENTIFIER: BC6                                                 
REMARK 800 EVIDENCE_CODE: SOFTWARE                                              
REMARK 800 SITE_DESCRIPTION: BINDING SITE FOR RESIDUE ACT A 515                 
REMARK 800                                                                      
REMARK 800 SITE_IDENTIFIER: BC7                                                 
REMARK 800 EVIDENCE_CODE: SOFTWARE                                              
REMARK 800 SITE_DESCRIPTION: BINDING SITE FOR RESIDUE ACT A 516                 
REMARK 800                                                                      
REMARK 800 SITE_IDENTIFIER: BC8                                                 
REMARK 800 EVIDENCE_CODE: SOFTWARE                                              
REMARK 800 SITE_DESCRIPTION: BINDING SITE FOR RESIDUE ACT A 517                 
REMARK 800                                                                      
REMARK 800 SITE_IDENTIFIER: BC9                                                 
REMARK 800 EVIDENCE_CODE: SOFTWARE                                              
REMARK 800 SITE_DESCRIPTION: BINDING SITE FOR RESIDUE ACT A 518                 
REMARK 800                                                                      
REMARK 800 SITE_IDENTIFIER: CC1                                                 
REMARK 800 EVIDENCE_CODE: SOFTWARE                                              
REMARK 800 SITE_DESCRIPTION: BINDING SITE FOR RESIDUE ACT A 519                 
REMARK 800                                                                      
REMARK 800 SITE_IDENTIFIER: CC2                                                 
REMARK 800 EVIDENCE_CODE: SOFTWARE                                              
REMARK 800 SITE_DESCRIPTION: BINDING SITE FOR RESIDUE ACT A 520                 
REMARK 800                                                                      
REMARK 800 SITE_IDENTIFIER: CC3                                                 
REMARK 800 EVIDENCE_CODE: SOFTWARE                                              
REMARK 800 SITE_DESCRIPTION: BINDING SITE FOR RESIDUE ZN B 504                  
REMARK 900                                                                      
REMARK 900 RELATED ENTRIES                                                      
REMARK 900 RELATED ID: 2V77   RELATED DB: PDB                                   
REMARK 900 UNBOUND HUMAN CARBOXYPEPTIDASE A1                                    
REMARK 999                                                                      
REMARK 999 SEQUENCE                                                             
REMARK 999 THE SEQUENCE DATABASE OF ENTITY 2 (UNP 19399, ICAA_ASCSU) IS         
REMARK 999 INCORRECT. THE C-TERMINAL 61-65 RESIDUES LPWGL SHOULD BE GCCWDLL     
REMARK 999 (61-67).                                                             
DBREF  3FJU A    2   308  UNP    P15085   CBPA1_HUMAN    112    418             
DBREF  3FJU B    3    65  UNP    P19399   ICAA_ASCSU       3     65             
SEQADV 3FJU GLY B   61  UNP  P19399    LEU    61 SEE REMARK 999                 
SEQADV 3FJU CYS B   62  UNP  P19399    PRO    62 SEE REMARK 999                 
SEQADV 3FJU CYS B   63  UNP  P19399    TRP    63 SEE REMARK 999                 
SEQADV 3FJU TRP B   64  UNP  P19399    GLY    64 SEE REMARK 999                 
SEQADV 3FJU ASP B   65  UNP  P19399    LEU    65 SEE REMARK 999                 
SEQADV 3FJU LEU B   66  UNP  P19399              SEE REMARK 999                 
SEQADV 3FJU LEU B   67  UNP  P19399              SEE REMARK 999                 
SEQRES   1 A  307  ARG SER THR ASP THR PHE ASN TYR ALA THR TYR HIS THR          
SEQRES   2 A  307  LEU GLU GLU ILE TYR ASP PHE LEU ASP LEU LEU VAL ALA          
SEQRES   3 A  307  GLU ASN PRO HIS LEU VAL SER LYS ILE GLN ILE GLY ASN          
SEQRES   4 A  307  THR TYR GLU GLY ARG PRO ILE TYR VAL LEU LYS PHE SER          
SEQRES   5 A  307  THR GLY GLY SER LYS ARG PRO ALA ILE TRP ILE ASP THR          
SEQRES   6 A  307  GLY ILE HIS SER ARG GLU TRP VAL THR GLN ALA SER GLY          
SEQRES   7 A  307  VAL TRP PHE ALA LYS LYS ILE THR GLN ASP TYR GLY GLN          
SEQRES   8 A  307  ASP ALA ALA PHE THR ALA ILE LEU ASP THR LEU ASP ILE          
SEQRES   9 A  307  PHE LEU GLU ILE VAL THR ASN PRO ASP GLY PHE ALA PHE          
SEQRES  10 A  307  THR HIS SER THR ASN ARG MET TRP ARG LYS THR ARG SER          
SEQRES  11 A  307  HIS THR ALA GLY SER LEU CYS ILE GLY VAL ASP PRO ASN          
SEQRES  12 A  307  ARG ASN TRP ASP ALA GLY PHE GLY LEU SER GLY ALA SER          
SEQRES  13 A  307  SER ASN PRO CYS SER GLU THR TYR HIS GLY LYS PHE ALA          
SEQRES  14 A  307  ASN SER GLU VAL GLU VAL LYS SER ILE VAL ASP PHE VAL          
SEQRES  15 A  307  LYS ASP HIS GLY ASN ILE LYS ALA PHE ILE SER ILE HIS          
SEQRES  16 A  307  SER TYR SER GLN LEU LEU MET TYR PRO TYR GLY TYR LYS          
SEQRES  17 A  307  THR GLU PRO VAL PRO ASP GLN ASP GLU LEU ASP GLN LEU          
SEQRES  18 A  307  SER LYS ALA ALA VAL THR ALA LEU ALA SER LEU TYR GLY          
SEQRES  19 A  307  THR LYS PHE ASN TYR GLY SER ILE ILE LYS ALA ILE TYR          
SEQRES  20 A  307  GLN ALA SER GLY SER THR ILE ASP TRP THR TYR SER GLN          
SEQRES  21 A  307  GLY ILE LYS TYR SER PHE THR PHE GLU LEU ARG ASP THR          
SEQRES  22 A  307  GLY ARG TYR GLY PHE LEU LEU PRO ALA SER GLN ILE ILE          
SEQRES  23 A  307  PRO THR ALA LYS GLU THR TRP LEU ALA LEU LEU THR ILE          
SEQRES  24 A  307  MET GLU HIS THR LEU ASN HIS PRO                              
SEQRES   1 B   65  VAL ARG LYS CYS LEU SER ASP THR ASP CYS THR ASN GLY          
SEQRES   2 B   65  GLU LYS CYS VAL GLN LYS ASN LYS ILE CYS SER THR ILE          
SEQRES   3 B   65  VAL GLU ILE GLN ARG CYS GLU LYS GLU HIS PHE THR ILE          
SEQRES   4 B   65  PRO CYS LYS SER ASN ASN ASP CYS GLN VAL TRP ALA HIS          
SEQRES   5 B   65  GLU LYS ILE CYS ASN LYS GLY CYS CYS TRP ASP LEU LEU          
HET     ZN  A 999       1                                                       
HET     ZN  A 501       1                                                       
HET     ZN  A 502       1                                                       
HET     ZN  A 503       1                                                       
HET     ZN  A 505       1                                                       
HET     ZN  A 506       1                                                       
HET     ZN  A 507       1                                                       
HET     ZN  A 508       1                                                       
HET     ZN  A 509       1                                                       
HET     NA  A 510       1                                                       
HET    CAC  A 511       5                                                       
HET    CAC  A 512       5                                                       
HET    CAC  A 513       5                                                       
HET    CAC  A 514       5                                                       
HET    ACT  A 515       4                                                       
HET    ACT  A 516       4                                                       
HET    ACT  A 517       4                                                       
HET    ACT  A 518       4                                                       
HET    ACT  A 519       4                                                       
HET    ACT  A 520       4                                                       
HET     ZN  B 504       1                                                       
HETNAM      ZN ZINC ION                                                         
HETNAM      NA SODIUM ION                                                       
HETNAM     CAC CACODYLATE ION                                                   
HETNAM     ACT ACETATE ION                                                      
HETSYN     CAC DIMETHYLARSINATE                                                 
FORMUL   3   ZN    10(ZN 2+)                                                    
FORMUL  12   NA    NA 1+                                                        
FORMUL  13  CAC    4(C2 H6 AS O2 1-)                                            
FORMUL  17  ACT    6(C2 H3 O2 1-)                                               
FORMUL  24  HOH   *564(H2 O)                                                    
HELIX    1   1 THR A   14  ASN A   29  1                                  16    
HELIX    2   2 GLU A   72  TYR A   90  1                                  19    
HELIX    3   3 ASP A   93  LEU A  103  1                                  11    
HELIX    4   4 ASN A  112  THR A  122  1                                  11    
HELIX    5   5 ASP A  142  ASN A  146  5                                   5    
HELIX    6   6 GLU A  173  GLY A  187  1                                  15    
HELIX    7   7 ASP A  215  SER A  232  1                                  18    
HELIX    8   8 ILE A  243  ILE A  247  1                                   5    
HELIX    9   9 SER A  253  GLN A  261  1                                   9    
HELIX   10  10 PRO A  282  SER A  284  5                                   3    
HELIX   11  11 GLN A  285  HIS A  307  1                                  23    
HELIX   12  12 SER B    8  CYS B   12  5                                   5    
HELIX   13  13 THR B   27  PHE B   39  1                                  13    
HELIX   14  14 SER B   45  GLN B   50  5                                   6    
SHEET    1   A 8 VAL A  33  ASN A  40  0                                        
SHEET    2   A 8 PRO A  46  PHE A  52 -1  O  VAL A  49   N  ILE A  36           
SHEET    3   A 8 ASP A 104  GLU A 108 -1  O  ILE A 105   N  PHE A  52           
SHEET    4   A 8 ALA A  61  THR A  66  1  N  ILE A  62   O  PHE A 106           
SHEET    5   A 8 ILE A 189  HIS A 196  1  O  ILE A 195   N  ASP A  65           
SHEET    6   A 8 TYR A 265  GLU A 270  1  O  PHE A 269   N  HIS A 196           
SHEET    7   A 8 LEU A 201  TYR A 204 -1  N  MET A 203   O  THR A 268           
SHEET    8   A 8 ASN A 239  SER A 242  1  O  ASN A 239   N  LEU A 202           
SHEET    1   B 2 LYS B  17  VAL B  19  0                                        
SHEET    2   B 2 ILE B  24  SER B  26 -1  O  ILE B  24   N  VAL B  19           
SHEET    1   C 2 ILE B  57  ASN B  59  0                                        
SHEET    2   C 2 CYS B  62  TRP B  64 -1  O  TRP B  64   N  ILE B  57           
SSBOND   1 CYS A  138    CYS A  161                          1555   1555  2.04  
SSBOND   2 CYS B    6    CYS B   18                          1555   1555  2.02  
SSBOND   3 CYS B   12    CYS B   25                          1555   1555  2.03  
SSBOND   4 CYS B   34    CYS B   62                          1555   1555  2.03  
SSBOND   5 CYS B   43    CYS B   58                          1555   1555  2.05  
SSBOND   6 CYS B   49    CYS B   63                          1555   1555  2.05  
LINK         OD1 ASP A   5                ZN    ZN A 508     1555   1555  2.10  
LINK         OE2 GLU A  16                ZN    ZN A 505     1555   1555  1.91  
LINK         OE2 GLU A  17                ZN    ZN A 509     1555   1555  2.29  
LINK         OD1 ASP A  20                ZN    ZN A 505     1555   1555  1.93  
LINK         NE2 HIS A  31                ZN    ZN A 507     1555   1555  2.04  
LINK         ND1 HIS A  69                ZN    ZN A 999     1555   1555  2.08  
LINK         OE1 GLU A  72                ZN    ZN A 999     1555   1555  1.97  
LINK         ND1 HIS A 120                ZN    ZN A 501     1555   1555  2.09  
LINK         O   SER A 172                NA    NA A 510     1555   1555  2.49  
LINK         ND1 HIS A 196                ZN    ZN A 999     1555   1555  2.10  
LINK         ND1 HIS A 303                ZN    ZN A 502     1555   1555  2.02  
LINK         NE2 HIS A 307                ZN    ZN A 503     1555   1555  2.10  
LINK         NE2 HIS B  38                ZN    ZN B 504     1555   1555  2.25  
LINK         O   LEU B  67                ZN    ZN A 999     1555   1555  2.06  
LINK        ZN    ZN A 501                 O   ACT A 519     1555   1555  1.98  
LINK        ZN    ZN A 502                 OXT ACT A 518     1555   1555  2.03  
LINK        ZN    ZN A 503                 O2  CAC A 513     1555   1555  1.88  
LINK        ZN    ZN A 505                 O1  CAC A 514     1555   1555  1.94  
LINK        ZN    ZN A 506                 O1  CAC A 512     1555   1555  1.82  
LINK        ZN    ZN A 506                 O1  CAC A 511     1555   1555  1.80  
LINK        ZN    ZN A 507                 O   ACT A 517     1555   1555  2.02  
LINK        ZN    ZN A 507                 O2  CAC A 512     1555   1555  1.87  
LINK        ZN    ZN A 507                 O2  CAC A 511     1555   1555  1.93  
LINK        ZN    ZN A 509                 O2  CAC A 514     1555   1555  1.94  
LINK        ZN    ZN A 501                 O   HOH A 647     1555   1555  2.14  
LINK        ZN    ZN A 502                 O   HOH A 716     1555   1555  2.13  
LINK        ZN    ZN A 503                 O   HOH A 688     1555   1555  2.38  
LINK        ZN    ZN A 506                 O   HOH A 525     1555   1555  1.99  
LINK        ZN    ZN A 508                 O   HOH A 524     1555   1555  2.13  
LINK        ZN    ZN A 508                 O   HOH A 521     1555   1555  2.21  
LINK        ZN    ZN A 508                 O   HOH A 522     1555   1555  2.28  
LINK        NA    NA A 510                 O   HOH A 573     1555   1555  2.25  
LINK        NA    NA A 510                 O   HOH A 602     1555   1555  2.05  
LINK        NA    NA A 510                 O   HOH A 970     1555   1555  2.54  
LINK        NA    NA A 510                 O   HOH A 836     1555   1555  2.13  
LINK        ZN    ZN B 504                 O   HOH B 740     1555   1555  2.15  
CISPEP   1 SER A  197    TYR A  198          0        -1.81                     
CISPEP   2 PRO A  205    TYR A  206          0         0.74                     
CISPEP   3 ARG A  272    ASP A  273          0        -4.11                     
SITE     1 AC1  4 HIS A  69  GLU A  72  HIS A 196  LEU B  67                    
SITE     1 AC2  4 HIS A 120  ASP A 217  ACT A 519  HOH A 647                    
SITE     1 AC3  4 HIS A 303  CAC A 513  ACT A 518  HOH A 716                    
SITE     1 AC4  4 HIS A 307  CAC A 513  HOH A 688  HIS B  54                    
SITE     1 AC5  4 GLU A  16  ASP A  20  HIS A 132  CAC A 514                    
SITE     1 AC6  4 HIS A 166  CAC A 511  CAC A 512  HOH A 525                    
SITE     1 AC7  4 HIS A  31  CAC A 511  CAC A 512  ACT A 517                    
SITE     1 AC8  4 ASP A   5  HOH A 521  HOH A 522  HOH A 524                    
SITE     1 AC9  4 GLU A  17  CAC A 514  HOH A 765  HOH A 773                    
SITE     1 BC1  5 SER A 172  HOH A 573  HOH A 602  HOH A 836                    
SITE     2 BC1  5 HOH A 970                                                     
SITE     1 BC2  9 HIS A  31  SER A 158  HIS A 166   ZN A 506                    
SITE     2 BC2  9  ZN A 507  CAC A 512  ACT A 517  HOH A 525                    
SITE     3 BC2  9 HOH A1014                                                     
SITE     1 BC3 12 HIS A  31  GLY A 152  LEU A 153  SER A 154                    
SITE     2 BC3 12 ALA A 156  SER A 158  HIS A 166   ZN A 506                    
SITE     3 BC3 12  ZN A 507  CAC A 511  ACT A 517  HOH A 937                    
SITE     1 BC4  9 THR A 122  ASN A 123  HIS A 303  HIS A 307                    
SITE     2 BC4  9  ZN A 502   ZN A 503  ACT A 518  HOH A 719                    
SITE     3 BC4  9 HIS B  54                                                     
SITE     1 BC5  9 GLU A  16  GLU A  17  ASP A  20  HIS A 132                    
SITE     2 BC5  9 ALA A 134   ZN A 505   ZN A 509  HOH A 726                    
SITE     3 BC5  9 HOH A 920                                                     
SITE     1 BC6  7 HIS A  69  ARG A 127  ASN A 144  ARG A 145                    
SITE     2 BC6  7 TYR A 248  GLU A 270  LEU B  67                               
SITE     1 BC7  6 CYS A 161  HOH A 571  HOH A 578  HOH A 707                    
SITE     2 BC7  6 HOH A 710  HOH A 977                                          
SITE     1 BC8  7 PRO A  30  HIS A  31  SER A 158   ZN A 507                    
SITE     2 BC8  7 CAC A 511  CAC A 512  HOH A1033                               
SITE     1 BC9  7 HIS A 303  ASN A 306  HIS A 307   ZN A 502                    
SITE     2 BC9  7 CAC A 513  HOH A 716  HOH A 717                               
SITE     1 CC1  7 TYR A  12  HIS A  13  HIS A 120  GLN A 216                    
SITE     2 CC1  7 ASP A 217   ZN A 501  HOH A 647                               
SITE     1 CC2  6 LYS A  51  HIS A 186  SER A 232  HOH A 553                    
SITE     2 CC2  6 HOH A 943  HOH A 993                                          
SITE     1 CC3  5 GLU B  37  HIS B  38  HOH B 740  HOH B 873                    
SITE     2 CC3  5 HOH B1078                                                     
CRYST1   55.470   78.700   84.500  90.00  90.00  90.00 P 21 21 21    4          
ORIGX1      1.000000  0.000000  0.000000        0.00000                         
ORIGX2      0.000000  1.000000  0.000000        0.00000                         
ORIGX3      0.000000  0.000000  1.000000        0.00000                         
SCALE1      0.018028  0.000000  0.000000        0.00000                         
SCALE2      0.000000  0.012706  0.000000        0.00000                         
SCALE3      0.000000  0.000000  0.011834        0.00000                         
ATOM      1  N   ARG A   2      14.509  47.780  41.636  1.00 19.19           N  
ANISOU    1  N   ARG A   2     2492   2414   2382    137   -177    -14       N  
ATOM      2  CA  ARG A   2      15.751  47.391  42.384  1.00 17.72           C  
ANISOU    2  CA  ARG A   2     2251   2288   2193     59    -78    -19       C  
ATOM      3  C   ARG A   2      15.603  47.584  43.900  1.00 17.06           C  
ANISOU    3  C   ARG A   2     2244   2106   2130     85   -100    -33       C  
ATOM      4  O   ARG A   2      15.250  48.676  44.378  1.00 18.56           O  
ANISOU    4  O   ARG A   2     2420   2289   2343    145    -74    -62       O  
ATOM      5  CB  ARG A   2      16.967  48.178  41.866  1.00 18.59           C  
ANISOU    5  CB  ARG A   2     2346   2395   2322      0    -19    -51       C  
ATOM      6  CG  ARG A   2      17.441  47.817  40.457  1.00 21.23           C  
ANISOU    6  CG  ARG A   2     2758   2821   2484     35    -51    -52       C  
ATOM      7  CD  ARG A   2      16.667  48.547  39.341  1.00 25.05           C  
ANISOU    7  CD  ARG A   2     3282   3325   2909     40    -64     13       C  
ATOM      8  NE  ARG A   2      17.370  48.449  38.054  1.00 27.49           N  
ANISOU    8  NE  ARG A   2     3550   3779   3115    -39     43    -16       N  
ATOM      9  CZ  ARG A   2      16.783  48.471  36.856  1.00 28.17           C  
ANISOU    9  CZ  ARG A   2     3489   3900   3312    -10    -35      0       C  
ATOM     10  NH1 ARG A   2      17.525  48.367  35.754  1.00 28.41           N  
ANISOU   10  NH1 ARG A   2     3565   3782   3445    -65     52   -103       N  
ATOM     11  NH2 ARG A   2      15.460  48.586  36.750  1.00 29.80           N  
ANISOU   11  NH2 ARG A   2     3528   3995   3800      0     21      4       N  
ATOM     12  N   SER A   3      15.887  46.520  44.654  1.00 15.29           N  
ANISOU   12  N   SER A   3     2033   1939   1835     35   -109    -10       N  
ATOM     13  CA  SER A   3      15.791  46.547  46.115  1.00 14.50           C  
ANISOU   13  CA  SER A   3     1876   1855   1778     23    -80     52       C  
ATOM     14  C   SER A   3      16.958  45.753  46.666  1.00 13.12           C  
ANISOU   14  C   SER A   3     1635   1727   1622     34    -53     -6       C  
ATOM     15  O   SER A   3      17.683  45.120  45.900  1.00 14.62           O  
ANISOU   15  O   SER A   3     1883   1938   1735     27    -25     -1       O  
ATOM     16  CB  SER A   3      14.509  45.876  46.560  1.00 14.17           C  
ANISOU   16  CB  SER A   3     1750   1837   1794     52    -91     32       C  
ATOM     17  OG  SER A   3      14.599  44.476  46.354  1.00 16.63           O  
ANISOU   17  OG  SER A   3     1950   2089   2279     87   -177     42       O  
ATOM     18  N   THR A   4      17.128  45.724  47.993  1.00 12.40           N  
ANISOU   18  N   THR A   4     1544   1631   1535     13    -42     10       N  
ATOM     19  CA  THR A   4      18.167  44.838  48.552  1.00 12.27           C  
ANISOU   19  CA  THR A   4     1528   1582   1550     41    -83    -44       C  
ATOM     20  C   THR A   4      17.807  43.350  48.422  1.00 12.40           C  
ANISOU   20  C   THR A   4     1452   1585   1671    -20   -120    -26       C  
ATOM     21  O   THR A   4      18.642  42.487  48.649  1.00 12.75           O  
ANISOU   21  O   THR A   4     1384   1657   1801    -27   -140   -108       O  
ATOM     22  CB  THR A   4      18.521  45.169  50.010  1.00 12.12           C  
ANISOU   22  CB  THR A   4     1534   1547   1524     -1    -52    -44       C  
ATOM     23  OG1 THR A   4      17.387  44.880  50.832  1.00 14.28           O  
ANISOU   23  OG1 THR A   4     1636   1943   1846     -5     16    -23       O  
ATOM     24  CG2 THR A   4      18.895  46.651  50.132  1.00 11.30           C  
ANISOU   24  CG2 THR A   4     1423   1371   1499    132    -59    -33       C  
ATOM     25  N   ASP A   5      16.570  43.041  48.043  1.00 13.11           N  
ANISOU   25  N   ASP A   5     1463   1643   1874    -14   -138    -44       N  
ATOM     26  CA  ASP A   5      16.219  41.656  47.700  1.00 13.93           C  
ANISOU   26  CA  ASP A   5     1561   1744   1988     -6   -111    -11       C  
ATOM     27  C   ASP A   5      16.587  41.241  46.274  1.00 13.95           C  
ANISOU   27  C   ASP A   5     1588   1710   1998      4    -84    -37       C  
ATOM     28  O   ASP A   5      16.635  40.036  45.961  1.00 15.37           O  
ANISOU   28  O   ASP A   5     1780   1765   2292    -43    -95   -124       O  
ATOM     29  CB  ASP A   5      14.728  41.429  47.908  1.00 14.06           C  
ANISOU   29  CB  ASP A   5     1545   1801   1993     38    -88      7       C  
ATOM     30  CG  ASP A   5      14.363  41.277  49.347  1.00 15.92           C  
ANISOU   30  CG  ASP A   5     1883   2058   2105     -7    -59     79       C  
ATOM     31  OD1 ASP A   5      13.165  41.418  49.622  1.00 19.25           O  
ANISOU   31  OD1 ASP A   5     2275   2583   2456     40    -46     53       O  
ATOM     32  OD2 ASP A   5      15.247  40.999  50.213  1.00 18.33           O  
ANISOU   32  OD2 ASP A   5     2044   2430   2491   -269   -210     12       O  
ATOM     33  N   THR A   6      16.840  42.218  45.407  1.00 13.62           N  
ANISOU   33  N   THR A   6     1560   1729   1886    -23   -113    -30       N  
ATOM     34  CA  THR A   6      17.193  41.938  44.018  1.00 14.07           C  
ANISOU   34  CA  THR A   6     1580   1884   1880     11    -75    -45       C  
ATOM     35  C   THR A   6      18.707  41.989  43.843  1.00 13.16           C  
ANISOU   35  C   THR A   6     1495   1809   1694      1    -71   -118       C  
ATOM     36  O   THR A   6      19.243  41.504  42.855  1.00 13.37           O  
ANISOU   36  O   THR A   6     1470   1873   1736    127    -83   -124       O  
ATOM     37  CB  THR A   6      16.478  42.886  42.989  1.00 14.39           C  
ANISOU   37  CB  THR A   6     1738   1870   1856    -39   -126      3       C  
ATOM     38  OG1 THR A   6      16.968  44.236  43.070  1.00 16.14           O  
ANISOU   38  OG1 THR A   6     1867   2113   2150     94   -234    -95       O  
ATOM     39  CG2 THR A   6      14.972  42.869  43.170  1.00 16.65           C  
ANISOU   39  CG2 THR A   6     1977   2273   2076     82    -25    -44       C  
ATOM     40  N   PHE A   7      19.373  42.596  44.817  1.00 12.40           N  
ANISOU   40  N   PHE A   7     1427   1667   1614     35   -129    -61       N  
ATOM     41  CA  PHE A   7      20.813  42.668  44.834  1.00 11.13           C  
ANISOU   41  CA  PHE A   7     1325   1438   1466     59    -50   -133       C  
ATOM     42  C   PHE A   7      21.412  41.252  44.825  1.00 11.18           C  
ANISOU   42  C   PHE A   7     1363   1438   1444     56    -60    -11       C  
ATOM     43  O   PHE A   7      20.928  40.348  45.519  1.00 11.72           O  
ANISOU   43  O   PHE A   7     1451   1450   1552     70   -165    -24       O  
ATOM     44  CB  PHE A   7      21.234  43.415  46.099  1.00 11.06           C  
ANISOU   44  CB  PHE A   7     1288   1535   1378     83    -95   -196       C  
ATOM     45  CG  PHE A   7      22.693  43.744  46.171  1.00 10.13           C  
ANISOU   45  CG  PHE A   7     1285   1264   1297     27     53   -104       C  
ATOM     46  CD1 PHE A   7      23.593  42.859  46.748  1.00  9.21           C  
ANISOU   46  CD1 PHE A   7     1252   1232   1013     -7    -14   -159       C  
ATOM     47  CD2 PHE A   7      23.157  44.974  45.710  1.00 10.11           C  
ANISOU   47  CD2 PHE A   7     1237   1268   1333   -133     12   -104       C  
ATOM     48  CE1 PHE A   7      24.947  43.179  46.826  1.00  9.86           C  
ANISOU   48  CE1 PHE A   7     1251   1316   1179    -44    -38    -10       C  
ATOM     49  CE2 PHE A   7      24.508  45.324  45.796  1.00  9.66           C  
ANISOU   49  CE2 PHE A   7     1095   1290   1284    -10     20    -36       C  
ATOM     50  CZ  PHE A   7      25.410  44.424  46.356  1.00 10.21           C  
ANISOU   50  CZ  PHE A   7     1260   1293   1326      9    -37    -56       C  
ATOM     51  N   ASN A   8      22.454  41.076  44.025  1.00 10.52           N  
ANISOU   51  N   ASN A   8     1255   1347   1393     91   -126    -35       N  
ATOM     52  CA  ASN A   8      23.134  39.805  43.928  1.00 10.63           C  
ANISOU   52  CA  ASN A   8     1277   1364   1397     31      0      1       C  
ATOM     53  C   ASN A   8      24.312  39.768  44.887  1.00  9.82           C  
ANISOU   53  C   ASN A   8     1194   1255   1279     55     17     -3       C  
ATOM     54  O   ASN A   8      25.361  40.346  44.630  1.00 10.41           O  
ANISOU   54  O   ASN A   8     1348   1339   1268    -63     89     63       O  
ATOM     55  CB  ASN A   8      23.569  39.579  42.487  1.00 11.11           C  
ANISOU   55  CB  ASN A   8     1433   1415   1371    131    -48    -36       C  
ATOM     56  CG  ASN A   8      24.137  38.199  42.251  1.00 12.37           C  
ANISOU   56  CG  ASN A   8     1635   1483   1579    116     37    -52       C  
ATOM     57  OD1 ASN A   8      24.369  37.419  43.183  1.00 12.64           O  
ANISOU   57  OD1 ASN A   8     1559   1744   1498    297    -85   -154       O  
ATOM     58  ND2 ASN A   8      24.358  37.885  40.982  1.00 17.58           N  
ANISOU   58  ND2 ASN A   8     2448   2280   1951    237    -16   -123       N  
ATOM     59  N   TYR A   9      24.119  39.067  45.999  1.00  8.76           N  
ANISOU   59  N   TYR A   9     1032   1151   1143     61     18     52       N  
ATOM     60  CA  TYR A   9      25.121  38.937  47.055  1.00  8.94           C  
ANISOU   60  CA  TYR A   9     1055   1130   1210    -27    -16     -4       C  
ATOM     61  C   TYR A   9      26.225  37.964  46.659  1.00  8.76           C  
ANISOU   61  C   TYR A   9     1050   1088   1188    -62     -2     16       C  
ATOM     62  O   TYR A   9      27.253  37.885  47.328  1.00  9.20           O  
ANISOU   62  O   TYR A   9     1149   1151   1193   -161    -93    -30       O  
ATOM     63  CB  TYR A   9      24.445  38.482  48.366  1.00  8.35           C  
ANISOU   63  CB  TYR A   9     1035    957   1180     38    -30     -2       C  
ATOM     64  CG  TYR A   9      23.468  39.525  48.856  1.00  8.22           C  
ANISOU   64  CG  TYR A   9      954    897   1269    -16     -9    -56       C  
ATOM     65  CD1 TYR A   9      23.921  40.594  49.633  1.00  7.32           C  
ANISOU   65  CD1 TYR A   9     1107    710    962     76     44   -104       C  
ATOM     66  CD2 TYR A   9      22.120  39.502  48.469  1.00  8.09           C  
ANISOU   66  CD2 TYR A   9     1115    755   1202    -85    -53     36       C  
ATOM     67  CE1 TYR A   9      23.045  41.592  50.057  1.00  7.08           C  
ANISOU   67  CE1 TYR A   9      900    692   1098    154     -2     64       C  
ATOM     68  CE2 TYR A   9      21.230  40.499  48.896  1.00  9.46           C  
ANISOU   68  CE2 TYR A   9     1136    963   1493    -63    -39   -115       C  
ATOM     69  CZ  TYR A   9      21.714  41.544  49.696  1.00  8.90           C  
ANISOU   69  CZ  TYR A   9     1190   1046   1142     29    -20   -179       C  
ATOM     70  OH  TYR A   9      20.895  42.577  50.127  1.00  9.23           O  
ANISOU   70  OH  TYR A   9     1080    957   1468    128    -71   -173       O  
ATOM     71  N   ALA A  10      26.014  37.209  45.581  1.00  9.10           N  
ANISOU   71  N   ALA A  10     1150   1097   1209   -125    -22     -4       N  
ATOM     72  CA  ALA A  10      26.979  36.191  45.183  1.00  9.59           C  
ANISOU   72  CA  ALA A  10     1197   1180   1264   -117    -54    -40       C  
ATOM     73  C   ALA A  10      27.926  36.664  44.091  1.00  9.45           C  
ANISOU   73  C   ALA A  10     1211   1158   1222   -110    -88    -68       C  
ATOM     74  O   ALA A  10      28.544  35.860  43.405  1.00  9.80           O  
ANISOU   74  O   ALA A  10     1204   1128   1392   -111     51    -60       O  
ATOM     75  CB  ALA A  10      26.252  34.926  44.736  1.00  9.80           C  
ANISOU   75  CB  ALA A  10     1255   1121   1345    -82    -82    -21       C  
ATOM     76  N   THR A  11      28.036  37.972  43.910  1.00  9.05           N  
ANISOU   76  N   THR A  11     1211   1103   1123   -116    -54    -17       N  
ATOM     77  CA  THR A  11      28.963  38.491  42.916  1.00  9.26           C  
ANISOU   77  CA  THR A  11     1144   1162   1210    -80    -38    -68       C  
ATOM     78  C   THR A  11      29.649  39.725  43.478  1.00  8.64           C  
ANISOU   78  C   THR A  11     1130    991   1160    -52    -32    -33       C  
ATOM     79  O   THR A  11      29.160  40.323  44.449  1.00  8.78           O  
ANISOU   79  O   THR A  11     1120   1002   1213   -128     -7    -56       O  
ATOM     80  CB ATHR A  11      28.213  38.906  41.621  0.50  9.48           C  
ANISOU   80  CB ATHR A  11     1243   1144   1214    -78      0    -37       C  
ATOM     81  CB BTHR A  11      28.281  38.741  41.544  0.50  9.74           C  
ANISOU   81  CB BTHR A  11     1278   1197   1223    -80      0    -32       C  
ATOM     82  OG1ATHR A  11      27.142  39.806  41.947  0.50  9.07           O  
ANISOU   82  OG1ATHR A  11     1151   1142   1151    -77    -50    -67       O  
ATOM     83  OG1BTHR A  11      29.258  38.630  40.503  0.50 10.82           O  
ANISOU   83  OG1BTHR A  11     1389   1428   1295    -42      2    -38       O  
ATOM     84  CG2ATHR A  11      27.630  37.688  40.926  0.50  9.89           C  
ANISOU   84  CG2ATHR A  11     1220   1261   1277    -99    -49   -112       C  
ATOM     85  CG2BTHR A  11      27.566  40.102  41.489  0.50  9.92           C  
ANISOU   85  CG2BTHR A  11     1200   1313   1256    -22    -22     -1       C  
ATOM     86  N   TYR A  12      30.771  40.086  42.872  1.00  8.62           N  
ANISOU   86  N   TYR A  12     1144   1024   1107    -20    -80    -40       N  
ATOM     87  CA  TYR A  12      31.529  41.273  43.263  1.00  8.46           C  
ANISOU   87  CA  TYR A  12     1151    949   1113     37    -15     -3       C  
ATOM     88  C   TYR A  12      30.997  42.539  42.598  1.00  8.98           C  
ANISOU   88  C   TYR A  12     1286   1090   1035     44    -43     18       C  
ATOM     89  O   TYR A  12      30.572  42.517  41.433  1.00 10.15           O  
ANISOU   89  O   TYR A  12     1489   1133   1233    144   -107     28       O  
ATOM     90  CB  TYR A  12      32.998  41.062  42.919  1.00  8.85           C  
ANISOU   90  CB  TYR A  12     1181   1111   1070     37    -95     54       C  
ATOM     91  CG  TYR A  12      33.667  40.015  43.779  1.00  7.52           C  
ANISOU   91  CG  TYR A  12     1143    791    923     38     -1     15       C  
ATOM     92  CD1 TYR A  12      33.838  40.224  45.154  1.00  6.95           C  
ANISOU   92  CD1 TYR A  12     1152    751    736     36     -2     65       C  
ATOM     93  CD2 TYR A  12      34.133  38.825  43.229  1.00  7.94           C  
ANISOU   93  CD2 TYR A  12     1195    813   1006     55     35     57       C  
ATOM     94  CE1 TYR A  12      34.462  39.279  45.955  1.00  6.59           C  
ANISOU   94  CE1 TYR A  12      817    999    686     50    -23     27       C  
ATOM     95  CE2 TYR A  12      34.767  37.864  44.032  1.00  7.64           C  
ANISOU   95  CE2 TYR A  12     1102   1059    741     53   -113     50       C  
ATOM     96  CZ  TYR A  12      34.919  38.108  45.392  1.00  6.69           C  
ANISOU   96  CZ  TYR A  12      983    767    792    -59     33    101       C  
ATOM     97  OH  TYR A  12      35.554  37.185  46.178  1.00  8.16           O  
ANISOU   97  OH  TYR A  12      938   1058   1104    249    -35     67       O  
ATOM     98  N   HIS A  13      31.029  43.642  43.347  1.00  8.43           N  
ANISOU   98  N   HIS A  13     1193    903   1104     88     33     67       N  
ATOM     99  CA  HIS A  13      30.429  44.894  42.900  1.00  7.92           C  
ANISOU   99  CA  HIS A  13     1044    929   1033     42     18     54       C  
ATOM    100  C   HIS A  13      31.394  46.067  42.831  1.00  8.09           C  
ANISOU  100  C   HIS A  13     1050    969   1053     13     39     -2       C  
ATOM    101  O   HIS A  13      32.521  46.016  43.351  1.00  7.88           O  
ANISOU  101  O   HIS A  13     1075    943    976     58     29    -35       O  
ATOM    102  CB  HIS A  13      29.270  45.255  43.821  1.00  8.33           C  
ANISOU  102  CB  HIS A  13     1033   1018   1113     21     58     82       C  
ATOM    103  CG  HIS A  13      28.141  44.293  43.717  1.00  9.18           C  
ANISOU  103  CG  HIS A  13     1135   1111   1240    -94    -87     70       C  
ATOM    104  ND1 HIS A  13      27.236  44.328  42.677  1.00 10.80           N  
ANISOU  104  ND1 HIS A  13     1204   1315   1584     11   -143     95       N  
ATOM    105  CD2 HIS A  13      27.826  43.205  44.461  1.00  8.94           C  
ANISOU  105  CD2 HIS A  13      963   1123   1310     25   -106    194       C  
ATOM    106  CE1 HIS A  13      26.379  43.331  42.819  1.00  9.88           C  
ANISOU  106  CE1 HIS A  13     1224   1083   1447    -70   -199     14       C  
ATOM    107  NE2 HIS A  13      26.720  42.632  43.888  1.00  9.97           N  
ANISOU  107  NE2 HIS A  13     1256   1081   1449     27   -150     13       N  
ATOM    108  N   THR A  14      30.933  47.112  42.152  1.00  7.25           N  
ANISOU  108  N   THR A  14      967    895    890     35     16     21       N  
ATOM    109  CA  THR A  14      31.677  48.375  42.066  1.00  7.82           C  
ANISOU  109  CA  THR A  14     1066    913    992     71    -37     42       C  
ATOM    110  C   THR A  14      31.383  49.243  43.278  1.00  8.19           C  
ANISOU  110  C   THR A  14     1063    972   1075     38    -17     66       C  
ATOM    111  O   THR A  14      30.458  48.973  44.031  1.00  7.56           O  
ANISOU  111  O   THR A  14      926    892   1053    152    -10     84       O  
ATOM    112  CB  THR A  14      31.250  49.187  40.832  1.00  8.24           C  
ANISOU  112  CB  THR A  14     1139   1035    956    116     -7     93       C  
ATOM    113  OG1 THR A  14      29.864  49.528  40.964  1.00  8.33           O  
ANISOU  113  OG1 THR A  14     1115   1111    939    245     26    123       O  
ATOM    114  CG2 THR A  14      31.462  48.401  39.541  1.00  8.67           C  
ANISOU  114  CG2 THR A  14     1265    924   1104    -26    -57     27       C  
ATOM    115  N   LEU A  15      32.181  50.293  43.458  1.00  8.38           N  
ANISOU  115  N   LEU A  15     1138    890   1154     20    -80     55       N  
ATOM    116  CA  LEU A  15      31.919  51.260  44.526  1.00  7.97           C  
ANISOU  116  CA  LEU A  15      984    924   1121     25    -85     95       C  
ATOM    117  C   LEU A  15      30.505  51.829  44.407  1.00  8.06           C  
ANISOU  117  C   LEU A  15      969    944   1148     30    -65    105       C  
ATOM    118  O   LEU A  15      29.764  51.903  45.388  1.00  7.67           O  
ANISOU  118  O   LEU A  15      880    955   1077   -164   -177    186       O  
ATOM    119  CB  LEU A  15      32.934  52.405  44.479  1.00  8.22           C  
ANISOU  119  CB  LEU A  15      991    953   1177     21   -128    121       C  
ATOM    120  CG  LEU A  15      32.809  53.383  45.653  1.00  8.30           C  
ANISOU  120  CG  LEU A  15     1119    945   1090     62    -47     98       C  
ATOM    121  CD1 LEU A  15      33.268  52.750  46.966  1.00  8.92           C  
ANISOU  121  CD1 LEU A  15     1530    932    928     29    110    -13       C  
ATOM    122  CD2 LEU A  15      33.685  54.599  45.366  1.00  9.66           C  
ANISOU  122  CD2 LEU A  15     1193   1315   1162   -176    -88     43       C  
ATOM    123  N   GLU A  16      30.163  52.290  43.210  1.00  7.80           N  
ANISOU  123  N   GLU A  16      864   1048   1050     63   -122      7       N  
ATOM    124  CA  GLU A  16      28.839  52.890  42.993  1.00  8.16           C  
ANISOU  124  CA  GLU A  16     1006   1001   1091    119    -97     52       C  
ATOM    125  C   GLU A  16      27.716  51.920  43.341  1.00  7.49           C  
ANISOU  125  C   GLU A  16      911    900   1032    114    -84    -13       C  
ATOM    126  O   GLU A  16      26.688  52.315  43.896  1.00  7.30           O  
ANISOU  126  O   GLU A  16      888    839   1045     44    -28     40       O  
ATOM    127  CB  GLU A  16      28.719  53.366  41.533  1.00  8.90           C  
ANISOU  127  CB  GLU A  16     1124   1166   1091    119    -77     80       C  
ATOM    128  CG  GLU A  16      27.571  54.312  41.293  1.00  9.95           C  
ANISOU  128  CG  GLU A  16     1227   1186   1366    139    -63     64       C  
ATOM    129  CD  GLU A  16      26.304  53.602  40.893  1.00  9.46           C  
ANISOU  129  CD  GLU A  16     1274   1139   1178     77    -35     73       C  
ATOM    130  OE1 GLU A  16      26.367  52.397  40.555  1.00  9.84           O  
ANISOU  130  OE1 GLU A  16     1325   1205   1206    195   -195    207       O  
ATOM    131  OE2 GLU A  16      25.232  54.256  40.909  1.00  8.47           O  
ANISOU  131  OE2 GLU A  16      886   1153   1176    178   -108    198       O  
ATOM    132  N   GLU A  17      27.895  50.644  42.991  1.00  7.02           N  
ANISOU  132  N   GLU A  17      900    795    971     61    -98      1       N  
ATOM    133  CA  GLU A  17      26.891  49.642  43.326  1.00  6.78           C  
ANISOU  133  CA  GLU A  17      856    841    879     33    -99    -36       C  
ATOM    134  C   GLU A  17      26.761  49.419  44.826  1.00  7.28           C  
ANISOU  134  C   GLU A  17      904    931    928      0    -98     -7       C  
ATOM    135  O   GLU A  17      25.655  49.269  45.349  1.00  7.96           O  
ANISOU  135  O   GLU A  17     1006   1079    938    151   -113    -34       O  
ATOM    136  CB  GLU A  17      27.204  48.331  42.625  1.00  6.80           C  
ANISOU  136  CB  GLU A  17      906    767    909     31    -25    -49       C  
ATOM    137  CG  GLU A  17      26.910  48.432  41.160  1.00  8.67           C  
ANISOU  137  CG  GLU A  17     1162   1074   1058     75   -124    -14       C  
ATOM    138  CD  GLU A  17      27.507  47.311  40.343  1.00 10.07           C  
ANISOU  138  CD  GLU A  17     1330   1316   1178    -10     10    -62       C  
ATOM    139  OE1 GLU A  17      28.258  46.492  40.887  1.00  9.38           O  
ANISOU  139  OE1 GLU A  17     1458   1256    847    -59     24   -172       O  
ATOM    140  OE2 GLU A  17      27.226  47.251  39.126  1.00 12.39           O  
ANISOU  140  OE2 GLU A  17     1631   1587   1489     30   -189   -153       O  
ATOM    141  N   ILE A  18      27.897  49.377  45.520  1.00  7.29           N  
ANISOU  141  N   ILE A  18      870    958    941     17    -90     21       N  
ATOM    142  CA  ILE A  18      27.851  49.222  46.968  1.00  7.38           C  
ANISOU  142  CA  ILE A  18      838    930   1036     42   -132     43       C  
ATOM    143  C   ILE A  18      27.192  50.417  47.639  1.00  7.40           C  
ANISOU  143  C   ILE A  18      920    878   1013    -11    -41     44       C  
ATOM    144  O   ILE A  18      26.362  50.263  48.547  1.00  7.86           O  
ANISOU  144  O   ILE A  18      921    919   1146     16      0    -28       O  
ATOM    145  CB  ILE A  18      29.253  48.905  47.546  1.00  6.99           C  
ANISOU  145  CB  ILE A  18      812    888    955     96   -198     11       C  
ATOM    146  CG1 ILE A  18      29.621  47.489  47.123  1.00  7.56           C  
ANISOU  146  CG1 ILE A  18      844    817   1210     81   -214     31       C  
ATOM    147  CG2 ILE A  18      29.206  48.972  49.076  1.00  8.27           C  
ANISOU  147  CG2 ILE A  18     1108   1063    968     -4     -5     39       C  
ATOM    148  CD1 ILE A  18      31.041  47.100  47.515  1.00  7.98           C  
ANISOU  148  CD1 ILE A  18      595   1187   1249    101   -121   -118       C  
ATOM    149  N   TYR A  19      27.537  51.618  47.181  1.00  7.74           N  
ANISOU  149  N   TYR A  19      977    875   1088      4     -9     40       N  
ATOM    150  CA  TYR A  19      26.908  52.814  47.714  1.00  7.89           C  
ANISOU  150  CA  TYR A  19     1005    912   1080     15     -9     67       C  
ATOM    151  C   TYR A  19      25.396  52.840  47.437  1.00  8.20           C  
ANISOU  151  C   TYR A  19     1091    996   1025      7     -7     34       C  
ATOM    152  O   TYR A  19      24.642  53.276  48.297  1.00  9.05           O  
ANISOU  152  O   TYR A  19     1207   1125   1107    152    -27    105       O  
ATOM    153  CB  TYR A  19      27.644  54.065  47.192  1.00  7.99           C  
ANISOU  153  CB  TYR A  19     1063    869   1102    -98     15    -10       C  
ATOM    154  CG  TYR A  19      28.958  54.355  47.913  1.00  7.50           C  
ANISOU  154  CG  TYR A  19      877    932   1039    107     35     36       C  
ATOM    155  CD1 TYR A  19      29.535  53.423  48.809  1.00  7.14           C  
ANISOU  155  CD1 TYR A  19      879    608   1225     89   -169    -65       C  
ATOM    156  CD2 TYR A  19      29.613  55.561  47.719  1.00  7.41           C  
ANISOU  156  CD2 TYR A  19      782   1035    995     46    153    -49       C  
ATOM    157  CE1 TYR A  19      30.748  53.704  49.488  1.00  7.63           C  
ANISOU  157  CE1 TYR A  19      910    714   1274     -2    -66     89       C  
ATOM    158  CE2 TYR A  19      30.828  55.851  48.375  1.00  7.60           C  
ANISOU  158  CE2 TYR A  19      814    966   1108     32    -73     36       C  
ATOM    159  CZ  TYR A  19      31.380  54.927  49.266  1.00  7.14           C  
ANISOU  159  CZ  TYR A  19      775    900   1037   -110    -33     63       C  
ATOM    160  OH  TYR A  19      32.562  55.230  49.909  1.00  7.69           O  
ANISOU  160  OH  TYR A  19      882   1007   1033    145   -157    178       O  
ATOM    161  N   ASP A  20      24.948  52.334  46.275  1.00  7.68           N  
ANISOU  161  N   ASP A  20      987    911   1019     22    -57     -6       N  
ATOM    162  CA  ASP A  20      23.514  52.169  46.034  1.00  8.24           C  
ANISOU  162  CA  ASP A  20     1054   1025   1052    -11     19     17       C  
ATOM    163  C   ASP A  20      22.884  51.248  47.058  1.00  8.17           C  
ANISOU  163  C   ASP A  20     1020   1009   1073     -8      5     12       C  
ATOM    164  O   ASP A  20      21.782  51.533  47.552  1.00  7.90           O  
ANISOU  164  O   ASP A  20      819   1157   1024    -13     13      3       O  
ATOM    165  CB  ASP A  20      23.219  51.606  44.645  1.00  7.49           C  
ANISOU  165  CB  ASP A  20     1010    947    886    -74    -51     54       C  
ATOM    166  CG  ASP A  20      23.334  52.647  43.542  1.00  9.34           C  
ANISOU  166  CG  ASP A  20     1391   1071   1085      4     41     24       C  
ATOM    167  OD1 ASP A  20      23.325  52.219  42.369  1.00  9.34           O  
ANISOU  167  OD1 ASP A  20     1309   1208   1029    221    -20    103       O  
ATOM    168  OD2 ASP A  20      23.428  53.860  43.834  1.00  9.58           O  
ANISOU  168  OD2 ASP A  20      925   1179   1536   -137     48    148       O  
ATOM    169  N   PHE A  21      23.590  50.159  47.381  1.00  8.11           N  
ANISOU  169  N   PHE A  21      932   1083   1065     31    -21     94       N  
ATOM    170  CA  PHE A  21      23.076  49.168  48.337  1.00  8.89           C  
ANISOU  170  CA  PHE A  21     1047   1113   1217     57      5     69       C  
ATOM    171  C   PHE A  21      22.883  49.842  49.719  1.00  8.71           C  
ANISOU  171  C   PHE A  21     1051   1094   1162     80     18     84       C  
ATOM    172  O   PHE A  21      21.884  49.599  50.408  1.00  8.89           O  
ANISOU  172  O   PHE A  21      910   1201   1265    226     -8     29       O  
ATOM    173  CB  PHE A  21      24.024  47.958  48.442  1.00  8.30           C  
ANISOU  173  CB  PHE A  21     1047    995   1112     -1    -24    111       C  
ATOM    174  CG  PHE A  21      23.810  47.150  49.673  1.00  8.44           C  
ANISOU  174  CG  PHE A  21      964   1194   1048    -35     61     22       C  
ATOM    175  CD1 PHE A  21      22.844  46.138  49.693  1.00  7.52           C  
ANISOU  175  CD1 PHE A  21      793    997   1065    122    123     79       C  
ATOM    176  CD2 PHE A  21      24.528  47.428  50.829  1.00  7.53           C  
ANISOU  176  CD2 PHE A  21      855   1083    922    176    155     16       C  
ATOM    177  CE1 PHE A  21      22.632  45.393  50.844  1.00  7.15           C  
ANISOU  177  CE1 PHE A  21      526   1274    916    116     99    104       C  
ATOM    178  CE2 PHE A  21      24.303  46.706  51.985  1.00  9.68           C  
ANISOU  178  CE2 PHE A  21     1153   1181   1344    174     52    208       C  
ATOM    179  CZ  PHE A  21      23.364  45.686  51.991  1.00 10.29           C  
ANISOU  179  CZ  PHE A  21     1120   1456   1333     -8   -125     58       C  
ATOM    180  N   LEU A  22      23.836  50.687  50.111  1.00  9.00           N  
ANISOU  180  N   LEU A  22     1049   1193   1176    122    -35    -10       N  
ATOM    181  CA  LEU A  22      23.743  51.417  51.387  1.00  8.59           C  
ANISOU  181  CA  LEU A  22      990   1071   1202    113      3    -26       C  
ATOM    182  C   LEU A  22      22.452  52.212  51.433  1.00  8.55           C  
ANISOU  182  C   LEU A  22      933   1170   1146     91     29     42       C  
ATOM    183  O   LEU A  22      21.732  52.186  52.431  1.00  8.79           O  
ANISOU  183  O   LEU A  22      908   1214   1214     87     69     40       O  
ATOM    184  CB  LEU A  22      24.917  52.389  51.578  1.00  8.98           C  
ANISOU  184  CB  LEU A  22      945   1189   1275     76      6    -12       C  
ATOM    185  CG  LEU A  22      26.369  51.882  51.587  1.00  7.13           C  
ANISOU  185  CG  LEU A  22      672    863   1172   -110    -28   -108       C  
ATOM    186  CD1 LEU A  22      27.334  53.054  51.928  1.00  6.47           C  
ANISOU  186  CD1 LEU A  22      322    805   1328   -140   -175   -122       C  
ATOM    187  CD2 LEU A  22      26.581  50.715  52.554  1.00  7.84           C  
ANISOU  187  CD2 LEU A  22      828    698   1452     14     36   -170       C  
ATOM    188  N   ASP A  23      22.194  52.951  50.356  1.00  8.14           N  
ANISOU  188  N   ASP A  23      911   1091   1090     99    -63     49       N  
ATOM    189  CA  ASP A  23      20.992  53.784  50.296  1.00  8.69           C  
ANISOU  189  CA  ASP A  23      999   1126   1174    127    -13     55       C  
ATOM    190  C   ASP A  23      19.698  52.969  50.297  1.00  9.48           C  
ANISOU  190  C   ASP A  23     1149   1215   1235     85    -71     34       C  
ATOM    191  O   ASP A  23      18.741  53.332  50.985  1.00  9.51           O  
ANISOU  191  O   ASP A  23      945   1247   1422    229    -48     36       O  
ATOM    192  CB  ASP A  23      21.038  54.724  49.095  1.00  9.37           C  
ANISOU  192  CB  ASP A  23     1209   1213   1135     59    -58     96       C  
ATOM    193  CG  ASP A  23      22.112  55.805  49.228  1.00 10.16           C  
ANISOU  193  CG  ASP A  23     1265   1361   1231     17     -2     96       C  
ATOM    194  OD1 ASP A  23      22.654  56.228  48.182  1.00 11.52           O  
ANISOU  194  OD1 ASP A  23     1658   1434   1283     19     85    306       O  
ATOM    195  OD2 ASP A  23      22.434  56.225  50.375  1.00 11.46           O  
ANISOU  195  OD2 ASP A  23     1365   1523   1462   -101     24    -49       O  
ATOM    196  N   LEU A  24      19.668  51.862  49.554  1.00  9.30           N  
ANISOU  196  N   LEU A  24     1098   1122   1313    132    -60    -33       N  
ATOM    197  CA  LEU A  24      18.463  50.998  49.522  1.00  9.67           C  
ANISOU  197  CA  LEU A  24     1178   1207   1288     40    -42    -18       C  
ATOM    198  C   LEU A  24      18.194  50.366  50.883  1.00  9.92           C  
ANISOU  198  C   LEU A  24     1124   1275   1369     35    -70     46       C  
ATOM    199  O   LEU A  24      17.060  50.328  51.350  1.00  9.57           O  
ANISOU  199  O   LEU A  24      940   1391   1304     22    -69     25       O  
ATOM    200  CB  LEU A  24      18.581  49.913  48.446  1.00 10.46           C  
ANISOU  200  CB  LEU A  24     1322   1224   1425    -64    -43    -36       C  
ATOM    201  CG  LEU A  24      18.499  50.373  46.999  1.00 11.59           C  
ANISOU  201  CG  LEU A  24     1458   1370   1574     29    -71    -22       C  
ATOM    202  CD1 LEU A  24      18.720  49.180  46.076  1.00 13.63           C  
ANISOU  202  CD1 LEU A  24     2014   1445   1719     58    -70    -91       C  
ATOM    203  CD2 LEU A  24      17.138  51.010  46.743  1.00 12.74           C  
ANISOU  203  CD2 LEU A  24     1484   1608   1747    144   -129     98       C  
ATOM    204  N   LEU A  25      19.248  49.906  51.547  1.00  9.39           N  
ANISOU  204  N   LEU A  25     1041   1220   1308     35   -153     68       N  
ATOM    205  CA  LEU A  25      19.072  49.335  52.875  1.00  9.24           C  
ANISOU  205  CA  LEU A  25     1008   1238   1262    126    -87     63       C  
ATOM    206  C   LEU A  25      18.514  50.331  53.887  1.00  9.36           C  
ANISOU  206  C   LEU A  25     1029   1266   1259     58    -89     30       C  
ATOM    207  O   LEU A  25      17.617  49.992  54.652  1.00  9.87           O  
ANISOU  207  O   LEU A  25     1073   1392   1284    158    -48     26       O  
ATOM    208  CB  LEU A  25      20.382  48.702  53.386  1.00  8.91           C  
ANISOU  208  CB  LEU A  25      911   1187   1286    147    -49    103       C  
ATOM    209  CG  LEU A  25      20.155  47.712  54.522  1.00  8.05           C  
ANISOU  209  CG  LEU A  25      979    951   1127    131      1     -4       C  
ATOM    210  CD1 LEU A  25      19.654  46.391  53.954  1.00  8.50           C  
ANISOU  210  CD1 LEU A  25      943    856   1430     36      8    -11       C  
ATOM    211  CD2 LEU A  25      21.467  47.473  55.269  1.00  9.59           C  
ANISOU  211  CD2 LEU A  25     1054   1092   1495    138    -49     54       C  
ATOM    212  N   VAL A  26      19.029  51.564  53.863  1.00  9.14           N  
ANISOU  212  N   VAL A  26     1043   1151   1279    161    -73    -12       N  
ATOM    213  CA  VAL A  26      18.528  52.622  54.732  1.00  9.17           C  
ANISOU  213  CA  VAL A  26      966   1230   1289    119    -75    -17       C  
ATOM    214  C   VAL A  26      17.067  52.913  54.391  1.00  9.80           C  
ANISOU  214  C   VAL A  26     1052   1328   1341    209    -43     28       C  
ATOM    215  O   VAL A  26      16.231  52.989  55.293  1.00 10.88           O  
ANISOU  215  O   VAL A  26     1064   1468   1599    160    -52     30       O  
ATOM    216  CB  VAL A  26      19.366  53.900  54.585  1.00  8.55           C  
ANISOU  216  CB  VAL A  26      890   1100   1257     63    -63    -57       C  
ATOM    217  CG1 VAL A  26      18.643  55.118  55.191  1.00  9.71           C  
ANISOU  217  CG1 VAL A  26     1073   1162   1452     61     26   -149       C  
ATOM    218  CG2 VAL A  26      20.748  53.715  55.185  1.00  8.71           C  
ANISOU  218  CG2 VAL A  26      933   1207   1167    251   -116     20       C  
ATOM    219  N   ALA A  27      16.761  53.037  53.101  1.00 10.26           N  
ANISOU  219  N   ALA A  27     1051   1439   1405    185    -35    -14       N  
ATOM    220  CA  ALA A  27      15.399  53.419  52.699  1.00 10.52           C  
ANISOU  220  CA  ALA A  27     1071   1462   1464    115    -79     19       C  
ATOM    221  C   ALA A  27      14.380  52.340  53.074  1.00 10.77           C  
ANISOU  221  C   ALA A  27     1165   1406   1520    104      1     32       C  
ATOM    222  O   ALA A  27      13.221  52.641  53.380  1.00 11.54           O  
ANISOU  222  O   ALA A  27     1097   1560   1726    144    -99    -10       O  
ATOM    223  CB  ALA A  27      15.333  53.714  51.212  1.00 11.20           C  
ANISOU  223  CB  ALA A  27     1160   1589   1505     77    -81     25       C  
ATOM    224  N   GLU A  28      14.820  51.086  53.052  1.00 10.58           N  
ANISOU  224  N   GLU A  28     1220   1308   1492     80      1      0       N  
ATOM    225  CA  GLU A  28      13.960  49.945  53.382  1.00 10.79           C  
ANISOU  225  CA  GLU A  28     1178   1424   1496     75     36    -15       C  
ATOM    226  C   GLU A  28      13.788  49.729  54.882  1.00 11.17           C  
ANISOU  226  C   GLU A  28     1260   1465   1517     10     -1     12       C  
ATOM    227  O   GLU A  28      12.827  49.072  55.306  1.00 11.91           O  
ANISOU  227  O   GLU A  28     1203   1753   1569    -10     70    -38       O  
ATOM    228  CB  GLU A  28      14.534  48.674  52.748  1.00 10.92           C  
ANISOU  228  CB  GLU A  28     1310   1393   1444     89     16    -21       C  
ATOM    229  CG  GLU A  28      14.386  48.630  51.234  1.00 11.25           C  
ANISOU  229  CG  GLU A  28     1245   1595   1434     37     16    -70       C  
ATOM    230  CD  GLU A  28      15.191  47.512  50.594  1.00 12.32           C  
ANISOU  230  CD  GLU A  28     1393   1712   1576     99    -32    -37       C  
ATOM    231  OE1 GLU A  28      15.394  47.551  49.354  1.00 11.67           O  
ANISOU  231  OE1 GLU A  28     1344   1572   1515     -2     34    -97       O  
ATOM    232  OE2 GLU A  28      15.610  46.595  51.336  1.00 15.05           O  
ANISOU  232  OE2 GLU A  28     1785   1972   1960    307    128     63       O  
ATOM    233  N   ASN A  29      14.739  50.230  55.672  1.00 11.37           N  
ANISOU  233  N   ASN A  29     1282   1502   1533     31    -30      7       N  
ATOM    234  CA  ASN A  29      14.802  50.008  57.118  1.00 10.84           C  
ANISOU  234  CA  ASN A  29     1205   1410   1501     54    -62      1       C  
ATOM    235  C   ASN A  29      15.108  51.316  57.873  1.00 11.54           C  
ANISOU  235  C   ASN A  29     1307   1498   1577    120    -46    -29       C  
ATOM    236  O   ASN A  29      16.086  51.391  58.618  1.00 12.46           O  
ANISOU  236  O   ASN A  29     1387   1645   1700     45   -124   -142       O  
ATOM    237  CB  ASN A  29      15.901  48.976  57.427  1.00 11.37           C  
ANISOU  237  CB  ASN A  29     1365   1370   1582     90    -85    -35       C  
ATOM    238  CG  ASN A  29      15.652  47.628  56.765  1.00 10.74           C  
ANISOU  238  CG  ASN A  29     1232   1366   1480    170    -61    -17       C  
ATOM    239  OD1 ASN A  29      14.918  46.799  57.288  1.00 12.60           O  
ANISOU  239  OD1 ASN A  29     1607   1411   1768    236     51      2       O  
ATOM    240  ND2 ASN A  29      16.257  47.416  55.602  1.00  9.86           N  
ANISOU  240  ND2 ASN A  29      985   1506   1255    102    -42     40       N  
ATOM    241  N   PRO A  30      14.273  52.355  57.691  1.00 11.51           N  
ANISOU  241  N   PRO A  30     1301   1438   1634    140    -72    -49       N  
ATOM    242  CA  PRO A  30      14.646  53.716  58.117  1.00 12.31           C  
ANISOU  242  CA  PRO A  30     1415   1547   1712    144    -40    -36       C  
ATOM    243  C   PRO A  30      14.724  53.924  59.635  1.00 13.02           C  
ANISOU  243  C   PRO A  30     1541   1603   1802    144    -54    -95       C  
ATOM    244  O   PRO A  30      15.356  54.883  60.098  1.00 15.18           O  
ANISOU  244  O   PRO A  30     1746   1893   2127    141    -90   -168       O  
ATOM    245  CB  PRO A  30      13.572  54.590  57.477  1.00 12.39           C  
ANISOU  245  CB  PRO A  30     1472   1500   1734    145     -8    -69       C  
ATOM    246  CG  PRO A  30      12.423  53.678  57.271  1.00 11.62           C  
ANISOU  246  CG  PRO A  30     1348   1279   1788    168    -33     37       C  
ATOM    247  CD  PRO A  30      12.981  52.321  56.983  1.00 11.58           C  
ANISOU  247  CD  PRO A  30     1251   1499   1647    204    -22   -111       C  
ATOM    248  N   HIS A  31      14.134  53.013  60.395  1.00 13.24           N  
ANISOU  248  N   HIS A  31     1540   1783   1704    181    -33    -63       N  
ATOM    249  CA  HIS A  31      14.136  53.100  61.860  1.00 13.79           C  
ANISOU  249  CA  HIS A  31     1637   1877   1723    149    -57      5       C  
ATOM    250  C   HIS A  31      15.144  52.170  62.522  1.00 14.05           C  
ANISOU  250  C   HIS A  31     1673   1980   1685    148    -42      0       C  
ATOM    251  O   HIS A  31      15.249  52.130  63.764  1.00 15.51           O  
ANISOU  251  O   HIS A  31     1846   2324   1721    142   -119      7       O  
ATOM    252  CB  HIS A  31      12.742  52.798  62.363  1.00 13.56           C  
ANISOU  252  CB  HIS A  31     1627   1853   1669    147     17    -33       C  
ATOM    253  CG  HIS A  31      11.688  53.522  61.592  1.00 15.17           C  
ANISOU  253  CG  HIS A  31     1875   1853   2035    155   -129    -15       C  
ATOM    254  ND1 HIS A  31      11.708  54.892  61.426  1.00 16.90           N  
ANISOU  254  ND1 HIS A  31     2144   1941   2336    167   -113     15       N  
ATOM    255  CD2 HIS A  31      10.632  53.069  60.878  1.00 15.76           C  
ANISOU  255  CD2 HIS A  31     1820   1928   2240     96    -45      2       C  
ATOM    256  CE1 HIS A  31      10.685  55.254  60.670  1.00 17.45           C  
ANISOU  256  CE1 HIS A  31     2008   2145   2476    114   -154    -59       C  
ATOM    257  NE2 HIS A  31      10.013  54.168  60.332  1.00 17.32           N  
ANISOU  257  NE2 HIS A  31     2041   2061   2478    113   -245     42       N  
ATOM    258  N   LEU A  32      15.842  51.396  61.698  1.00 12.57           N  
ANISOU  258  N   LEU A  32     1401   1751   1622    135     -6     15       N  
ATOM    259  CA  LEU A  32      16.901  50.519  62.186  1.00 11.37           C  
ANISOU  259  CA  LEU A  32     1235   1614   1471     64    -18     82       C  
ATOM    260  C   LEU A  32      18.262  50.943  61.662  1.00 10.98           C  
ANISOU  260  C   LEU A  32     1202   1501   1469     49     13     77       C  
ATOM    261  O   LEU A  32      19.242  50.825  62.385  1.00 10.21           O  
ANISOU  261  O   LEU A  32     1010   1460   1409    117     11    182       O  
ATOM    262  CB  LEU A  32      16.641  49.066  61.804  1.00 11.39           C  
ANISOU  262  CB  LEU A  32     1274   1549   1502     71      5     79       C  
ATOM    263  CG  LEU A  32      17.586  47.975  62.320  1.00 12.13           C  
ANISOU  263  CG  LEU A  32     1392   1581   1636     45     -2     33       C  
ATOM    264  CD1 LEU A  32      17.592  47.908  63.836  1.00 14.79           C  
ANISOU  264  CD1 LEU A  32     1925   1849   1844     28     67     68       C  
ATOM    265  CD2 LEU A  32      17.236  46.616  61.721  1.00 14.91           C  
ANISOU  265  CD2 LEU A  32     1915   1737   2010    -58     52    -54       C  
ATOM    266  N   VAL A  33      18.309  51.405  60.415  1.00 10.10           N  
ANISOU  266  N   VAL A  33     1086   1322   1427    130     74    108       N  
ATOM    267  CA  VAL A  33      19.578  51.667  59.721  1.00 10.32           C  
ANISOU  267  CA  VAL A  33     1177   1322   1420     40     27     49       C  
ATOM    268  C   VAL A  33      19.701  53.132  59.331  1.00 10.01           C  
ANISOU  268  C   VAL A  33     1196   1297   1310     80     -1     54       C  
ATOM    269  O   VAL A  33      18.743  53.759  58.852  1.00 10.92           O  
ANISOU  269  O   VAL A  33     1236   1507   1403    133    -34     45       O  
ATOM    270  CB  VAL A  33      19.744  50.812  58.451  1.00 10.22           C  
ANISOU  270  CB  VAL A  33     1107   1296   1480    128     48     41       C  
ATOM    271  CG1 VAL A  33      21.204  50.883  57.945  1.00 10.73           C  
ANISOU  271  CG1 VAL A  33     1283   1215   1578    114    240     25       C  
ATOM    272  CG2 VAL A  33      19.358  49.370  58.723  1.00 10.74           C  
ANISOU  272  CG2 VAL A  33     1110   1383   1586   -105    124     66       C  
ATOM    273  N   SER A  34      20.872  53.694  59.574  1.00  9.39           N  
ANISOU  273  N   SER A  34     1014   1280   1272     97     20     67       N  
ATOM    274  CA  SER A  34      21.186  55.015  59.049  1.00  9.70           C  
ANISOU  274  CA  SER A  34     1186   1211   1287    124    -15     65       C  
ATOM    275  C   SER A  34      22.577  55.043  58.422  1.00  9.45           C  
ANISOU  275  C   SER A  34     1176   1178   1233    120     -5     70       C  
ATOM    276  O   SER A  34      23.414  54.169  58.694  1.00  9.83           O  
ANISOU  276  O   SER A  34     1241   1222   1270    141    -61     10       O  
ATOM    277  CB  SER A  34      21.074  56.068  60.145  1.00 10.55           C  
ANISOU  277  CB  SER A  34     1311   1331   1366    138    -50     12       C  
ATOM    278  OG  SER A  34      21.889  55.730  61.252  1.00 12.21           O  
ANISOU  278  OG  SER A  34     1579   1492   1567    332    -93     -2       O  
ATOM    279  N   LYS A  35      22.816  56.045  57.571  1.00  9.45           N  
ANISOU  279  N   LYS A  35     1237   1100   1253     52      8     45       N  
ATOM    280  CA  LYS A  35      24.084  56.180  56.879  1.00  8.68           C  
ANISOU  280  CA  LYS A  35     1098   1030   1169     90    -18     24       C  
ATOM    281  C   LYS A  35      24.777  57.422  57.394  1.00  9.13           C  
ANISOU  281  C   LYS A  35     1171   1003   1292     50    -12      3       C  
ATOM    282  O   LYS A  35      24.218  58.520  57.316  1.00 10.33           O  
ANISOU  282  O   LYS A  35     1327   1027   1571    111    -10     39       O  
ATOM    283  CB  LYS A  35      23.897  56.272  55.348  1.00  8.98           C  
ANISOU  283  CB  LYS A  35     1174   1118   1118     86     16    -16       C  
ATOM    284  CG  LYS A  35      25.227  56.197  54.542  1.00  8.96           C  
ANISOU  284  CG  LYS A  35     1068   1122   1211    152    -10    -43       C  
ATOM    285  CD  LYS A  35      25.021  56.247  53.033  1.00  9.81           C  
ANISOU  285  CD  LYS A  35     1140   1194   1390    313     60    -71       C  
ATOM    286  CE  LYS A  35      24.551  57.612  52.572  1.00  9.40           C  
ANISOU  286  CE  LYS A  35     1273    982   1315     98    -99    -18       C  
ATOM    287  NZ  LYS A  35      24.672  57.802  51.095  1.00  9.30           N  
ANISOU  287  NZ  LYS A  35     1110   1082   1342    124    -57    -11       N  
ATOM    288  N   ILE A  36      25.975  57.253  57.929  1.00  8.55           N  
ANISOU  288  N   ILE A  36     1148    928   1172     72     50     27       N  
ATOM    289  CA  ILE A  36      26.762  58.362  58.465  1.00  8.17           C  
ANISOU  289  CA  ILE A  36      970   1021   1112     75      3    -33       C  
ATOM    290  C   ILE A  36      27.988  58.606  57.592  1.00  8.14           C  
ANISOU  290  C   ILE A  36     1052    960   1081     77     60      9       C  
ATOM    291  O   ILE A  36      28.778  57.675  57.355  1.00  7.77           O  
ANISOU  291  O   ILE A  36      862    984   1105    236     93    -14       O  
ATOM    292  CB  ILE A  36      27.244  58.053  59.924  1.00  7.88           C  
ANISOU  292  CB  ILE A  36     1017    920   1053     -1     10    -28       C  
ATOM    293  CG1 ILE A  36      26.051  57.723  60.829  1.00  9.24           C  
ANISOU  293  CG1 ILE A  36     1053   1299   1159     10     -1     -1       C  
ATOM    294  CG2 ILE A  36      28.101  59.210  60.470  1.00  8.19           C  
ANISOU  294  CG2 ILE A  36      812   1098   1201    -50    -84   -136       C  
ATOM    295  CD1 ILE A  36      26.446  57.175  62.176  1.00 10.38           C  
ANISOU  295  CD1 ILE A  36     1371   1352   1218    129    188    168       C  
ATOM    296  N   GLN A  37      28.157  59.834  57.108  1.00  8.56           N  
ANISOU  296  N   GLN A  37     1038   1040   1171     87     20     -6       N  
ATOM    297  CA  GLN A  37      29.387  60.175  56.406  1.00  8.89           C  
ANISOU  297  CA  GLN A  37     1133   1039   1205     77     10      2       C  
ATOM    298  C   GLN A  37      30.429  60.619  57.429  1.00  8.87           C  
ANISOU  298  C   GLN A  37     1148   1025   1195     67     -2   -107       C  
ATOM    299  O   GLN A  37      30.235  61.626  58.143  1.00 10.44           O  
ANISOU  299  O   GLN A  37     1450   1076   1440     91    -63   -154       O  
ATOM    300  CB  GLN A  37      29.152  61.250  55.350  1.00  8.86           C  
ANISOU  300  CB  GLN A  37     1116   1136   1113    -38     64     17       C  
ATOM    301  CG  GLN A  37      30.441  61.603  54.583  1.00 10.08           C  
ANISOU  301  CG  GLN A  37     1016   1289   1525    177    231    120       C  
ATOM    302  CD  GLN A  37      30.186  62.440  53.341  1.00 11.50           C  
ANISOU  302  CD  GLN A  37     1289   1459   1622     -1    -74    132       C  
ATOM    303  OE1 GLN A  37      29.038  62.592  52.903  1.00 13.06           O  
ANISOU  303  OE1 GLN A  37     1503   1624   1834    151   -257    261       O  
ATOM    304  NE2 GLN A  37      31.249  62.995  52.772  1.00 10.74           N  
ANISOU  304  NE2 GLN A  37     1369   1385   1327     50     67    290       N  
ATOM    305  N   ILE A  38      31.525  59.864  57.521  1.00  8.79           N  
ANISOU  305  N   ILE A  38     1187   1004   1146     66    -72    -54       N  
ATOM    306  CA  ILE A  38      32.570  60.181  58.499  1.00  8.17           C  
ANISOU  306  CA  ILE A  38     1076    925   1100     82    -42    -71       C  
ATOM    307  C   ILE A  38      33.703  60.998  57.903  1.00  8.97           C  
ANISOU  307  C   ILE A  38     1269    987   1151     74    -73    -45       C  
ATOM    308  O   ILE A  38      34.581  61.434  58.633  1.00  9.61           O  
ANISOU  308  O   ILE A  38     1327    956   1369    -71   -105    -39       O  
ATOM    309  CB  ILE A  38      33.124  58.913  59.249  1.00  8.10           C  
ANISOU  309  CB  ILE A  38     1076    922   1078     81     15    -62       C  
ATOM    310  CG1 ILE A  38      33.685  57.897  58.256  1.00  7.40           C  
ANISOU  310  CG1 ILE A  38      936    823   1053    146      2   -140       C  
ATOM    311  CG2 ILE A  38      32.045  58.238  60.094  1.00  8.80           C  
ANISOU  311  CG2 ILE A  38     1080   1089   1173    -42     35   -190       C  
ATOM    312  CD1 ILE A  38      34.648  56.866  58.900  1.00  9.53           C  
ANISOU  312  CD1 ILE A  38     1130   1195   1293    106   -196    181       C  
ATOM    313  N   GLY A  39      33.697  61.207  56.583  1.00  9.06           N  
ANISOU  313  N   GLY A  39     1285    983   1174     57    -64     81       N  
ATOM    314  CA  GLY A  39      34.765  61.988  55.952  1.00  9.16           C  
ANISOU  314  CA  GLY A  39     1277   1075   1128     58    -72     21       C  
ATOM    315  C   GLY A  39      34.768  61.901  54.445  1.00  9.22           C  
ANISOU  315  C   GLY A  39     1224   1095   1184     81     13     19       C  
ATOM    316  O   GLY A  39      33.836  61.382  53.844  1.00  9.75           O  
ANISOU  316  O   GLY A  39     1227   1142   1333     47    -15     23       O  
ATOM    317  N   ASN A  40      35.822  62.439  53.842  1.00  9.10           N  
ANISOU  317  N   ASN A  40     1137   1107   1212     45    -28     43       N  
ATOM    318  CA  ASN A  40      36.045  62.258  52.426  1.00  8.99           C  
ANISOU  318  CA  ASN A  40     1080   1148   1186     61     30     43       C  
ATOM    319  C   ASN A  40      37.451  61.764  52.231  1.00  8.22           C  
ANISOU  319  C   ASN A  40      968   1056   1098     41     -6     29       C  
ATOM    320  O   ASN A  40      38.340  62.162  52.986  1.00  8.58           O  
ANISOU  320  O   ASN A  40      783   1293   1183     95     58     98       O  
ATOM    321  CB  ASN A  40      35.850  63.565  51.663  1.00  9.82           C  
ANISOU  321  CB  ASN A  40     1240   1242   1249     49      0     93       C  
ATOM    322  CG  ASN A  40      34.382  63.972  51.577  1.00 10.16           C  
ANISOU  322  CG  ASN A  40     1272   1380   1207    127    -28     84       C  
ATOM    323  OD1 ASN A  40      33.823  64.528  52.516  1.00 14.84           O  
ANISOU  323  OD1 ASN A  40     2074   1750   1812    219    -80    -66       O  
ATOM    324  ND2 ASN A  40      33.761  63.713  50.436  1.00 10.99           N  
ANISOU  324  ND2 ASN A  40     1412   1155   1606   -157   -238   -140       N  
ATOM    325  N   THR A  41      37.644  60.932  51.210  1.00  8.30           N  
ANISOU  325  N   THR A  41     1013   1036   1105    -10    -12     56       N  
ATOM    326  CA  THR A  41      38.926  60.300  50.951  1.00  8.00           C  
ANISOU  326  CA  THR A  41     1063    919   1056    -40     16     19       C  
ATOM    327  C   THR A  41      39.896  61.307  50.371  1.00  8.56           C  
ANISOU  327  C   THR A  41     1074   1022   1153    -56      4     11       C  
ATOM    328  O   THR A  41      39.515  62.455  50.069  1.00  9.09           O  
ANISOU  328  O   THR A  41     1187   1066   1201    -69    -19    110       O  
ATOM    329  CB  THR A  41      38.800  59.182  49.907  1.00  7.63           C  
ANISOU  329  CB  THR A  41     1011    867   1020    -94    -35     30       C  
ATOM    330  OG1 THR A  41      38.377  59.752  48.650  1.00  7.98           O  
ANISOU  330  OG1 THR A  41     1058    893   1080    -91     41     44       O  
ATOM    331  CG2 THR A  41      37.813  58.095  50.380  1.00  8.28           C  
ANISOU  331  CG2 THR A  41     1043    916   1187    -92     83      0       C  
ATOM    332  N   TYR A  42      41.121  60.854  50.145  1.00  9.30           N  
ANISOU  332  N   TYR A  42     1180   1161   1190   -127     -9     17       N  
ATOM    333  CA  TYR A  42      42.137  61.702  49.536  1.00  9.26           C  
ANISOU  333  CA  TYR A  42     1217   1117   1183    -93     13     15       C  
ATOM    334  C   TYR A  42      41.630  62.309  48.223  1.00  9.23           C  
ANISOU  334  C   TYR A  42     1245   1090   1171    -28    -34     34       C  
ATOM    335  O   TYR A  42      41.846  63.507  47.955  1.00 10.50           O  
ANISOU  335  O   TYR A  42     1455   1178   1354    -39    -63     20       O  
ATOM    336  CB  TYR A  42      43.400  60.898  49.276  1.00  8.83           C  
ANISOU  336  CB  TYR A  42     1132   1051   1172   -119      1     60       C  
ATOM    337  CG  TYR A  42      44.567  61.746  48.817  1.00  9.36           C  
ANISOU  337  CG  TYR A  42     1196   1188   1172   -156     34     19       C  
ATOM    338  CD1 TYR A  42      45.339  62.441  49.743  1.00  9.55           C  
ANISOU  338  CD1 TYR A  42     1404   1019   1205   -121     60    -92       C  
ATOM    339  CD2 TYR A  42      44.899  61.846  47.456  1.00  9.33           C  
ANISOU  339  CD2 TYR A  42     1280    984   1280   -189     86     -9       C  
ATOM    340  CE1 TYR A  42      46.421  63.218  49.331  1.00 11.08           C  
ANISOU  340  CE1 TYR A  42     1359   1304   1546    -69    111    -21       C  
ATOM    341  CE2 TYR A  42      45.987  62.613  47.037  1.00  9.59           C  
ANISOU  341  CE2 TYR A  42     1068   1301   1273    -42    133    235       C  
ATOM    342  CZ  TYR A  42      46.734  63.297  47.974  1.00 11.15           C  
ANISOU  342  CZ  TYR A  42     1493   1209   1535   -130    196     96       C  
ATOM    343  OH  TYR A  42      47.828  64.061  47.567  1.00 11.87           O  
ANISOU  343  OH  TYR A  42     1326   1304   1877     96    382    143       O  
ATOM    344  N   GLU A  43      40.962  61.482  47.414  1.00  9.15           N  
ANISOU  344  N   GLU A  43     1285   1087   1104    -12    -30     25       N  
ATOM    345  CA  GLU A  43      40.459  61.899  46.085  1.00  8.92           C  
ANISOU  345  CA  GLU A  43     1180   1040   1166     54    -54     -9       C  
ATOM    346  C   GLU A  43      39.031  62.437  46.153  1.00  9.03           C  
ANISOU  346  C   GLU A  43     1203   1029   1197     34    -13    -11       C  
ATOM    347  O   GLU A  43      38.429  62.708  45.126  1.00  9.89           O  
ANISOU  347  O   GLU A  43     1283   1141   1334     95    -32    -16       O  
ATOM    348  CB  GLU A  43      40.565  60.742  45.062  1.00  8.74           C  
ANISOU  348  CB  GLU A  43     1150   1014   1155    -34    -54    -34       C  
ATOM    349  CG  GLU A  43      42.002  60.226  44.903  1.00  8.60           C  
ANISOU  349  CG  GLU A  43     1173    970   1122    -80     54      8       C  
ATOM    350  CD  GLU A  43      42.166  59.149  43.853  1.00 10.95           C  
ANISOU  350  CD  GLU A  43     1427   1521   1213   -117    115   -129       C  
ATOM    351  OE1 GLU A  43      43.239  59.076  43.242  1.00 11.01           O  
ANISOU  351  OE1 GLU A  43     1192   1743   1248    -39     64   -194       O  
ATOM    352  OE2 GLU A  43      41.243  58.348  43.672  1.00 13.41           O  
ANISOU  352  OE2 GLU A  43     1471   1945   1678   -191     -3   -324       O  
ATOM    353  N   GLY A  44      38.493  62.567  47.359  1.00  8.99           N  
ANISOU  353  N   GLY A  44     1219    970   1224     73    -17      2       N  
ATOM    354  CA  GLY A  44      37.272  63.343  47.561  1.00  8.85           C  
ANISOU  354  CA  GLY A  44     1100   1051   1210     29      1     40       C  
ATOM    355  C   GLY A  44      36.006  62.515  47.662  1.00  8.94           C  
ANISOU  355  C   GLY A  44     1156    985   1255     29      0     -7       C  
ATOM    356  O   GLY A  44      34.927  63.075  47.729  1.00  9.71           O  
ANISOU  356  O   GLY A  44     1210   1029   1447     74     26     -8       O  
ATOM    357  N   ARG A  45      36.125  61.185  47.659  1.00  8.28           N  
ANISOU  357  N   ARG A  45     1113    882   1151     28     29     13       N  
ATOM    358  CA  ARG A  45      34.935  60.324  47.719  1.00  8.20           C  
ANISOU  358  CA  ARG A  45     1121    926   1068     75     52      5       C  
ATOM    359  C   ARG A  45      34.366  60.310  49.124  1.00  8.74           C  
ANISOU  359  C   ARG A  45     1163   1039   1116     47     22     24       C  
ATOM    360  O   ARG A  45      35.130  60.306  50.076  1.00  7.84           O  
ANISOU  360  O   ARG A  45      948   1064    965      4      0     81       O  
ATOM    361  CB  ARG A  45      35.327  58.882  47.352  1.00  8.51           C  
ANISOU  361  CB  ARG A  45     1235    868   1128    101     73    -29       C  
ATOM    362  CG  ARG A  45      35.664  58.709  45.884  1.00  8.04           C  
ANISOU  362  CG  ARG A  45     1189    874    991    140    100    -27       C  
ATOM    363  CD  ARG A  45      36.175  57.292  45.579  1.00  8.25           C  
ANISOU  363  CD  ARG A  45     1145    970   1020    273    117    -37       C  
ATOM    364  NE  ARG A  45      36.330  57.096  44.139  1.00  8.62           N  
ANISOU  364  NE  ARG A  45     1385    847   1042    149     52     -2       N  
ATOM    365  CZ  ARG A  45      37.456  57.341  43.475  1.00  8.10           C  
ANISOU  365  CZ  ARG A  45     1232    756   1086     91     10    -16       C  
ATOM    366  NH1 ARG A  45      38.523  57.749  44.135  1.00  8.07           N  
ANISOU  366  NH1 ARG A  45     1132    773   1159     -2    -17    181       N  
ATOM    367  NH2 ARG A  45      37.520  57.156  42.147  1.00  9.95           N  
ANISOU  367  NH2 ARG A  45     1580    958   1241     44   -170    127       N  
ATOM    368  N   PRO A  46      33.028  60.243  49.268  1.00  9.10           N  
ANISOU  368  N   PRO A  46     1173   1148   1135      4    -14     64       N  
ATOM    369  CA  PRO A  46      32.455  60.112  50.610  1.00  9.12           C  
ANISOU  369  CA  PRO A  46     1257   1054   1154     19    -33     82       C  
ATOM    370  C   PRO A  46      32.861  58.796  51.276  1.00  8.83           C  
ANISOU  370  C   PRO A  46     1240    996   1117    -22    -65     67       C  
ATOM    371  O   PRO A  46      33.016  57.776  50.588  1.00  8.23           O  
ANISOU  371  O   PRO A  46     1187    853   1084    -25    -47     10       O  
ATOM    372  CB  PRO A  46      30.951  60.099  50.355  1.00 10.13           C  
ANISOU  372  CB  PRO A  46     1334   1242   1270     43     -3    155       C  
ATOM    373  CG  PRO A  46      30.767  60.706  49.019  1.00 12.13           C  
ANISOU  373  CG  PRO A  46     1537   1775   1294     74     -2    145       C  
ATOM    374  CD  PRO A  46      31.979  60.312  48.234  1.00 10.12           C  
ANISOU  374  CD  PRO A  46     1311   1347   1188     96      0    142       C  
ATOM    375  N   ILE A  47      33.052  58.843  52.591  1.00  8.15           N  
ANISOU  375  N   ILE A  47     1200    860   1037      2    -39    -20       N  
ATOM    376  CA  ILE A  47      33.313  57.642  53.399  1.00  7.85           C  
ANISOU  376  CA  ILE A  47     1097    921    963    -16    -98     -1       C  
ATOM    377  C   ILE A  47      32.104  57.415  54.299  1.00  7.58           C  
ANISOU  377  C   ILE A  47      914    933   1030    -10    -89    -33       C  
ATOM    378  O   ILE A  47      31.761  58.291  55.083  1.00  7.71           O  
ANISOU  378  O   ILE A  47      920   1021    988    -28   -129    -75       O  
ATOM    379  CB  ILE A  47      34.552  57.820  54.299  1.00  7.76           C  
ANISOU  379  CB  ILE A  47     1000    879   1068     34   -122     43       C  
ATOM    380  CG1 ILE A  47      35.761  58.258  53.477  1.00  7.39           C  
ANISOU  380  CG1 ILE A  47      959    925    921   -110   -152    -32       C  
ATOM    381  CG2 ILE A  47      34.833  56.519  55.068  1.00  8.53           C  
ANISOU  381  CG2 ILE A  47     1220    915   1107    -33   -185    184       C  
ATOM    382  CD1 ILE A  47      37.020  58.629  54.303  1.00  6.61           C  
ANISOU  382  CD1 ILE A  47      717    928    866    114   -185     94       C  
ATOM    383  N   TYR A  48      31.481  56.239  54.196  1.00  7.24           N  
ANISOU  383  N   TYR A  48      889    865    996     47    -49     19       N  
ATOM    384  CA  TYR A  48      30.195  55.962  54.839  1.00  7.51           C  
ANISOU  384  CA  TYR A  48      950    940    959     14    -33     61       C  
ATOM    385  C   TYR A  48      30.230  54.794  55.828  1.00  7.93           C  
ANISOU  385  C   TYR A  48      992   1000   1020      0     -3     50       C  
ATOM    386  O   TYR A  48      30.781  53.717  55.533  1.00  7.44           O  
ANISOU  386  O   TYR A  48      980    908    936    -16     73    -54       O  
ATOM    387  CB  TYR A  48      29.149  55.602  53.781  1.00  8.00           C  
ANISOU  387  CB  TYR A  48     1008   1033    996     45    -30     53       C  
ATOM    388  CG  TYR A  48      28.760  56.679  52.802  1.00  7.23           C  
ANISOU  388  CG  TYR A  48      911    866    968     37     21     61       C  
ATOM    389  CD1 TYR A  48      28.322  57.926  53.245  1.00  8.49           C  
ANISOU  389  CD1 TYR A  48     1056   1113   1056     99    -58     -1       C  
ATOM    390  CD2 TYR A  48      28.741  56.421  51.420  1.00  8.44           C  
ANISOU  390  CD2 TYR A  48     1011   1036   1158     92    -54     77       C  
ATOM    391  CE1 TYR A  48      27.929  58.897  52.346  1.00  9.28           C  
ANISOU  391  CE1 TYR A  48     1242   1171   1111    136    121    135       C  
ATOM    392  CE2 TYR A  48      28.341  57.397  50.514  1.00  8.92           C  
ANISOU  392  CE2 TYR A  48     1199   1088   1099    173     96     74       C  
ATOM    393  CZ  TYR A  48      27.929  58.628  50.994  1.00  9.45           C  
ANISOU  393  CZ  TYR A  48     1325   1081   1184    153   -108     97       C  
ATOM    394  OH  TYR A  48      27.531  59.611  50.109  1.00  8.94           O  
ANISOU  394  OH  TYR A  48     1207   1004   1184    462     21    336       O  
ATOM    395  N   VAL A  49      29.597  55.010  56.974  1.00  7.43           N  
ANISOU  395  N   VAL A  49      891    922   1007    -46    -56     35       N  
ATOM    396  CA  VAL A  49      29.425  53.977  57.990  1.00  7.46           C  
ANISOU  396  CA  VAL A  49      910    955    967    -43    -19     -6       C  
ATOM    397  C   VAL A  49      27.931  53.760  58.161  1.00  8.27           C  
ANISOU  397  C   VAL A  49      994   1020   1128    -44     27     12       C  
ATOM    398  O   VAL A  49      27.171  54.726  58.272  1.00  8.26           O  
ANISOU  398  O   VAL A  49      837    954   1344      0    -15     11       O  
ATOM    399  CB  VAL A  49      30.050  54.449  59.326  1.00  8.08           C  
ANISOU  399  CB  VAL A  49     1048   1012   1008    -44    -16     45       C  
ATOM    400  CG1 VAL A  49      29.617  53.548  60.502  1.00  8.43           C  
ANISOU  400  CG1 VAL A  49     1256    994    950    -35     27    -73       C  
ATOM    401  CG2 VAL A  49      31.542  54.532  59.169  1.00  8.62           C  
ANISOU  401  CG2 VAL A  49     1165   1051   1058   -121    -41    -84       C  
ATOM    402  N   LEU A  50      27.512  52.507  58.190  1.00  7.71           N  
ANISOU  402  N   LEU A  50      892    991   1045    -35     24     12       N  
ATOM    403  CA  LEU A  50      26.131  52.197  58.551  1.00  7.93           C  
ANISOU  403  CA  LEU A  50      954   1057   1002     38     45    -21       C  
ATOM    404  C   LEU A  50      25.988  52.025  60.045  1.00  8.43           C  
ANISOU  404  C   LEU A  50     1030   1104   1066     64     93     -6       C  
ATOM    405  O   LEU A  50      26.817  51.344  60.661  1.00  8.51           O  
ANISOU  405  O   LEU A  50     1050   1155   1025     56    181     24       O  
ATOM    406  CB  LEU A  50      25.680  50.915  57.859  1.00  7.87           C  
ANISOU  406  CB  LEU A  50      937   1001   1052     45    104    -65       C  
ATOM    407  CG  LEU A  50      25.477  50.967  56.343  1.00  7.17           C  
ANISOU  407  CG  LEU A  50      996    724   1001    147    -96     47       C  
ATOM    408  CD1 LEU A  50      25.053  49.552  55.881  1.00  8.80           C  
ANISOU  408  CD1 LEU A  50     1328    902   1111     -1    -23    -82       C  
ATOM    409  CD2 LEU A  50      24.445  52.040  55.936  1.00  9.07           C  
ANISOU  409  CD2 LEU A  50      901   1269   1273     99   -166    135       C  
ATOM    410  N   LYS A  51      24.938  52.640  60.618  1.00  7.39           N  
ANISOU  410  N   LYS A  51      949    946    912     59    112    -40       N  
ATOM    411  CA  LYS A  51      24.612  52.440  62.022  1.00  8.47           C  
ANISOU  411  CA  LYS A  51     1071   1052   1094     62    122    -32       C  
ATOM    412  C   LYS A  51      23.363  51.600  62.094  1.00  8.75           C  
ANISOU  412  C   LYS A  51     1105   1119   1101     50     97    -21       C  
ATOM    413  O   LYS A  51      22.346  51.928  61.457  1.00  9.79           O  
ANISOU  413  O   LYS A  51     1174   1229   1315     96     38     81       O  
ATOM    414  CB  LYS A  51      24.374  53.776  62.726  1.00  8.35           C  
ANISOU  414  CB  LYS A  51     1120   1007   1045     66    112    -53       C  
ATOM    415  CG  LYS A  51      23.959  53.650  64.212  1.00  8.83           C  
ANISOU  415  CG  LYS A  51     1140   1100   1113    127    122    -78       C  
ATOM    416  CD  LYS A  51      23.783  55.055  64.808  1.00 10.90           C  
ANISOU  416  CD  LYS A  51     1402   1322   1417     82     10   -193       C  
ATOM    417  CE  LYS A  51      23.220  54.989  66.212  1.00 11.57           C  
ANISOU  417  CE  LYS A  51     1463   1358   1572     25    154    -67       C  
ATOM    418  NZ  LYS A  51      23.143  56.370  66.823  1.00 13.07           N  
ANISOU  418  NZ  LYS A  51     1875   1464   1624      8    462   -191       N  
ATOM    419  N   PHE A  52      23.440  50.524  62.870  1.00  8.29           N  
ANISOU  419  N   PHE A  52     1027   1051   1071    109    125     34       N  
ATOM    420  CA  PHE A  52      22.277  49.677  63.158  1.00  8.73           C  
ANISOU  420  CA  PHE A  52     1051   1199   1067     75     60     20       C  
ATOM    421  C   PHE A  52      21.976  49.876  64.645  1.00  9.06           C  
ANISOU  421  C   PHE A  52     1072   1261   1109     40     20      2       C  
ATOM    422  O   PHE A  52      22.826  49.616  65.500  1.00  8.38           O  
ANISOU  422  O   PHE A  52      832   1325   1025     85     40     81       O  
ATOM    423  CB  PHE A  52      22.538  48.197  62.838  1.00  8.60           C  
ANISOU  423  CB  PHE A  52     1098   1225    941      9     63      2       C  
ATOM    424  CG  PHE A  52      22.969  47.940  61.412  1.00  7.73           C  
ANISOU  424  CG  PHE A  52      878   1077    980    -54     91    -75       C  
ATOM    425  CD1 PHE A  52      24.305  48.141  61.031  1.00  8.27           C  
ANISOU  425  CD1 PHE A  52      876   1229   1037      9    187   -160       C  
ATOM    426  CD2 PHE A  52      22.057  47.492  60.462  1.00  7.73           C  
ANISOU  426  CD2 PHE A  52      984   1007    944     89     33    -85       C  
ATOM    427  CE1 PHE A  52      24.712  47.901  59.722  1.00  8.15           C  
ANISOU  427  CE1 PHE A  52     1025   1227    844     24     80      0       C  
ATOM    428  CE2 PHE A  52      22.460  47.247  59.144  1.00  6.40           C  
ANISOU  428  CE2 PHE A  52      654    820    955    -77    242     73       C  
ATOM    429  CZ  PHE A  52      23.806  47.455  58.784  1.00  6.77           C  
ANISOU  429  CZ  PHE A  52      462   1000   1110     48     25     13       C  
ATOM    430  N   SER A  53      20.778  50.362  64.943  1.00  9.54           N  
ANISOU  430  N   SER A  53     1044   1384   1194      6     24     -9       N  
ATOM    431  CA  SER A  53      20.414  50.715  66.305  1.00 10.18           C  
ANISOU  431  CA  SER A  53     1100   1483   1281     66     56    -33       C  
ATOM    432  C   SER A  53      18.923  50.604  66.533  1.00 10.77           C  
ANISOU  432  C   SER A  53     1141   1584   1366     88     54     23       C  
ATOM    433  O   SER A  53      18.145  50.988  65.671  1.00 11.46           O  
ANISOU  433  O   SER A  53     1215   1750   1390    206     70    -29       O  
ATOM    434  CB  SER A  53      20.841  52.146  66.612  1.00 10.21           C  
ANISOU  434  CB  SER A  53     1075   1483   1321     57     51     -6       C  
ATOM    435  OG  SER A  53      20.498  52.457  67.955  1.00 10.66           O  
ANISOU  435  OG  SER A  53     1292   1593   1163    -10     75    101       O  
ATOM    436  N   THR A  54      18.540  50.080  67.695  1.00 11.44           N  
ANISOU  436  N   THR A  54     1138   1675   1532     86    138    -16       N  
ATOM    437  CA  THR A  54      17.122  50.021  68.087  1.00 11.90           C  
ANISOU  437  CA  THR A  54     1213   1625   1681      5    128      0       C  
ATOM    438  C   THR A  54      16.730  51.147  69.036  1.00 12.61           C  
ANISOU  438  C   THR A  54     1309   1705   1774     41    118    -20       C  
ATOM    439  O   THR A  54      15.570  51.213  69.497  1.00 14.30           O  
ANISOU  439  O   THR A  54     1506   1943   1983    124    286    -20       O  
ATOM    440  CB  THR A  54      16.764  48.668  68.720  1.00 12.18           C  
ANISOU  440  CB  THR A  54     1303   1614   1710     -8     76      3       C  
ATOM    441  OG1 THR A  54      17.593  48.440  69.872  1.00 13.49           O  
ANISOU  441  OG1 THR A  54     1462   1847   1816    -61     55    115       O  
ATOM    442  CG2 THR A  54      16.955  47.573  67.716  1.00 12.30           C  
ANISOU  442  CG2 THR A  54     1189   1653   1829     -3     54    -21       C  
ATOM    443  N   GLY A  55      17.677  52.039  69.304  1.00 13.27           N  
ANISOU  443  N   GLY A  55     1514   1688   1838     24    112    -37       N  
ATOM    444  CA  GLY A  55      17.405  53.230  70.082  1.00 13.93           C  
ANISOU  444  CA  GLY A  55     1599   1825   1865     66     35    -87       C  
ATOM    445  C   GLY A  55      18.528  53.634  71.008  1.00 15.18           C  
ANISOU  445  C   GLY A  55     1814   2013   1940     83     26   -105       C  
ATOM    446  O   GLY A  55      19.688  53.261  70.809  1.00 15.20           O  
ANISOU  446  O   GLY A  55     1847   1977   1949    105     -9    -98       O  
ATOM    447  N   GLY A  56      18.155  54.411  72.025  1.00 16.49           N  
ANISOU  447  N   GLY A  56     2055   2159   2049    101    -31   -144       N  
ATOM    448  CA  GLY A  56      19.068  54.843  73.080  1.00 16.68           C  
ANISOU  448  CA  GLY A  56     2024   2177   2135    125    -19    -42       C  
ATOM    449  C   GLY A  56      19.987  55.940  72.622  1.00 17.13           C  
ANISOU  449  C   GLY A  56     2108   2217   2183    153     -6    -40       C  
ATOM    450  O   GLY A  56      19.949  56.371  71.454  1.00 18.93           O  
ANISOU  450  O   GLY A  56     2344   2413   2432    201    -19     53       O  
ATOM    451  N   SER A  57      20.821  56.371  73.555  1.00 17.81           N  
ANISOU  451  N   SER A  57     2172   2246   2348    125     15    -65       N  
ATOM    452  CA  SER A  57      21.851  57.357  73.322  1.00 18.30           C  
ANISOU  452  CA  SER A  57     2241   2282   2429     84    -40    -76       C  
ATOM    453  C   SER A  57      23.240  56.818  73.733  1.00 18.20           C  
ANISOU  453  C   SER A  57     2293   2280   2341    148      0    -29       C  
ATOM    454  O   SER A  57      23.442  56.365  74.880  1.00 18.77           O  
ANISOU  454  O   SER A  57     2389   2351   2389    244   -112    -88       O  
ATOM    455  CB  SER A  57      21.487  58.639  74.078  1.00 18.96           C  
ANISOU  455  CB  SER A  57     2326   2388   2487     70     -8   -140       C  
ATOM    456  OG  SER A  57      22.624  59.242  74.676  1.00 22.17           O  
ANISOU  456  OG  SER A  57     2669   2811   2944   -131    -98   -140       O  
ATOM    457  N   LYS A  58      24.166  56.850  72.776  1.00 18.19           N  
ANISOU  457  N   LYS A  58     2240   2264   2405     96    -19    -28       N  
ATOM    458  CA  LYS A  58      25.547  56.382  72.946  1.00 17.97           C  
ANISOU  458  CA  LYS A  58     2274   2211   2341     42    -35    -47       C  
ATOM    459  C   LYS A  58      25.595  55.016  73.618  1.00 16.91           C  
ANISOU  459  C   LYS A  58     2144   2107   2173     29    -42    -51       C  
ATOM    460  O   LYS A  58      26.382  54.789  74.550  1.00 17.88           O  
ANISOU  460  O   LYS A  58     2292   2277   2225      0    -65    -73       O  
ATOM    461  CB  LYS A  58      26.394  57.416  73.705  1.00 18.38           C  
ANISOU  461  CB  LYS A  58     2297   2242   2443     23    -48    -58       C  
ATOM    462  CG  LYS A  58      26.582  58.740  72.952  1.00 20.93           C  
ANISOU  462  CG  LYS A  58     2690   2531   2730     -6     -9     34       C  
ATOM    463  CD  LYS A  58      27.963  58.818  72.303  1.00 21.68           C  
ANISOU  463  CD  LYS A  58     2766   2746   2724     -5     89     78       C  
ATOM    464  CE  LYS A  58      28.436  60.266  72.152  1.00 23.23           C  
ANISOU  464  CE  LYS A  58     3099   2791   2936     20   -112     41       C  
ATOM    465  NZ  LYS A  58      27.859  60.935  70.956  1.00 25.15           N  
ANISOU  465  NZ  LYS A  58     3436   3096   3021      0    -64    186       N  
ATOM    466  N   ARG A  59      24.746  54.107  73.140  1.00 15.06           N  
ANISOU  466  N   ARG A  59     1843   1909   1968     -3     56    -44       N  
ATOM    467  CA  ARG A  59      24.768  52.748  73.645  1.00 14.11           C  
ANISOU  467  CA  ARG A  59     1664   1832   1866     44     46     -8       C  
ATOM    468  C   ARG A  59      26.127  52.102  73.401  1.00 13.17           C  
ANISOU  468  C   ARG A  59     1565   1712   1725     52     87    -18       C  
ATOM    469  O   ARG A  59      26.854  52.484  72.444  1.00 13.43           O  
ANISOU  469  O   ARG A  59     1403   1768   1930     12    112     20       O  
ATOM    470  CB  ARG A  59      23.695  51.874  73.001  1.00 13.86           C  
ANISOU  470  CB  ARG A  59     1637   1825   1802     61     12    -79       C  
ATOM    471  CG  ARG A  59      22.272  52.208  73.356  1.00 14.77           C  
ANISOU  471  CG  ARG A  59     1706   2034   1869    -40     37    -22       C  
ATOM    472  CD  ARG A  59      21.343  51.171  72.718  1.00 14.29           C  
ANISOU  472  CD  ARG A  59     1803   1793   1833   -141     51     60       C  
ATOM    473  NE  ARG A  59      20.017  51.261  73.313  1.00 16.65           N  
ANISOU  473  NE  ARG A  59     1944   2195   2185    -25     67    -21       N  
ATOM    474  CZ  ARG A  59      18.935  50.640  72.860  1.00 15.56           C  
ANISOU  474  CZ  ARG A  59     1739   2223   1949     -5     43    -11       C  
ATOM    475  NH1 ARG A  59      19.005  49.863  71.790  1.00 12.91           N  
ANISOU  475  NH1 ARG A  59     1205   1835   1864     76    282    -48       N  
ATOM    476  NH2 ARG A  59      17.774  50.794  73.490  1.00 17.26           N  
ANISOU  476  NH2 ARG A  59     1923   2400   2232    270    138     89       N  
ATOM    477  N   PRO A  60      26.472  51.119  74.238  1.00 12.98           N  
ANISOU  477  N   PRO A  60     1507   1743   1682     99     87    -43       N  
ATOM    478  CA  PRO A  60      27.682  50.323  73.941  1.00 12.02           C  
ANISOU  478  CA  PRO A  60     1388   1634   1543     97    122    -15       C  
ATOM    479  C   PRO A  60      27.569  49.766  72.531  1.00 11.03           C  
ANISOU  479  C   PRO A  60     1297   1520   1371      3     67     35       C  
ATOM    480  O   PRO A  60      26.479  49.421  72.076  1.00 11.16           O  
ANISOU  480  O   PRO A  60     1263   1659   1316    -57    171     19       O  
ATOM    481  CB  PRO A  60      27.636  49.199  74.975  1.00 12.39           C  
ANISOU  481  CB  PRO A  60     1341   1763   1602     -3    129     41       C  
ATOM    482  CG  PRO A  60      26.156  49.133  75.388  1.00 13.37           C  
ANISOU  482  CG  PRO A  60     1447   1823   1807    122    153    -13       C  
ATOM    483  CD  PRO A  60      25.708  50.556  75.360  1.00 13.46           C  
ANISOU  483  CD  PRO A  60     1664   1669   1778     20    110     -7       C  
ATOM    484  N   ALA A  61      28.694  49.663  71.836  1.00  9.66           N  
ANISOU  484  N   ALA A  61     1201   1347   1123     25     63     -6       N  
ATOM    485  CA  ALA A  61      28.611  49.404  70.411  1.00  8.89           C  
ANISOU  485  CA  ALA A  61     1174   1164   1040    -32     51     61       C  
ATOM    486  C   ALA A  61      29.700  48.483  69.920  1.00  8.89           C  
ANISOU  486  C   ALA A  61     1186   1106   1083    -17     22     91       C  
ATOM    487  O   ALA A  61      30.775  48.374  70.527  1.00  9.03           O  
ANISOU  487  O   ALA A  61     1227   1126   1076   -121     64     52       O  
ATOM    488  CB  ALA A  61      28.626  50.724  69.632  1.00  9.10           C  
ANISOU  488  CB  ALA A  61     1252   1155   1049     44    -77    106       C  
ATOM    489  N   ILE A  62      29.377  47.805  68.821  1.00  8.17           N  
ANISOU  489  N   ILE A  62     1092    997   1014     20     65     -4       N  
ATOM    490  CA  ILE A  62      30.314  46.972  68.086  1.00  9.38           C  
ANISOU  490  CA  ILE A  62     1209   1200   1154    -22     46     -6       C  
ATOM    491  C   ILE A  62      30.650  47.709  66.804  1.00  9.03           C  
ANISOU  491  C   ILE A  62     1148   1209   1075     -5     50     19       C  
ATOM    492  O   ILE A  62      29.736  48.151  66.089  1.00  9.70           O  
ANISOU  492  O   ILE A  62     1139   1430   1114     58     50    119       O  
ATOM    493  CB  ILE A  62      29.669  45.628  67.681  1.00  9.33           C  
ANISOU  493  CB  ILE A  62     1286   1113   1146    -52     73    102       C  
ATOM    494  CG1 ILE A  62      28.939  44.971  68.868  1.00 12.52           C  
ANISOU  494  CG1 ILE A  62     1643   1662   1450    -28     25     54       C  
ATOM    495  CG2 ILE A  62      30.727  44.734  67.031  1.00 10.36           C  
ANISOU  495  CG2 ILE A  62     1543   1140   1254   -196    119   -146       C  
ATOM    496  CD1 ILE A  62      29.888  44.473  69.954  1.00 14.40           C  
ANISOU  496  CD1 ILE A  62     1788   1882   1798     65   -137    212       C  
ATOM    497  N   TRP A  63      31.942  47.870  66.513  1.00  8.04           N  
ANISOU  497  N   TRP A  63     1010   1050    992    -13     22     84       N  
ATOM    498  CA  TRP A  63      32.374  48.376  65.203  1.00  7.56           C  
ANISOU  498  CA  TRP A  63      977    965    930    -20     58      5       C  
ATOM    499  C   TRP A  63      32.937  47.242  64.354  1.00  7.67           C  
ANISOU  499  C   TRP A  63      970    971    973    -25     30     25       C  
ATOM    500  O   TRP A  63      33.747  46.463  64.842  1.00  7.02           O  
ANISOU  500  O   TRP A  63      843    979    842    -12    140      1       O  
ATOM    501  CB  TRP A  63      33.473  49.429  65.411  1.00  7.48           C  
ANISOU  501  CB  TRP A  63      911    981    949     26    -24     89       C  
ATOM    502  CG  TRP A  63      34.182  49.810  64.148  1.00  7.08           C  
ANISOU  502  CG  TRP A  63      845    876    968     28     91     -7       C  
ATOM    503  CD1 TRP A  63      35.122  49.060  63.467  1.00  6.42           C  
ANISOU  503  CD1 TRP A  63      766    906    767    114    -13    -49       C  
ATOM    504  CD2 TRP A  63      34.009  51.016  63.396  1.00  7.37           C  
ANISOU  504  CD2 TRP A  63      869   1042    887    -27   -156    -18       C  
ATOM    505  NE1 TRP A  63      35.530  49.733  62.337  1.00  7.22           N  
ANISOU  505  NE1 TRP A  63      793    943   1007      0    -71     -6       N  
ATOM    506  CE2 TRP A  63      34.859  50.927  62.264  1.00  5.94           C  
ANISOU  506  CE2 TRP A  63      809    599    849   -103     -4    -57       C  
ATOM    507  CE3 TRP A  63      33.205  52.158  63.551  1.00  8.16           C  
ANISOU  507  CE3 TRP A  63     1101   1014    983    -77    -89     77       C  
ATOM    508  CZ2 TRP A  63      34.952  51.955  61.314  1.00  6.96           C  
ANISOU  508  CZ2 TRP A  63      952    821    868    173    -95     65       C  
ATOM    509  CZ3 TRP A  63      33.295  53.180  62.585  1.00  8.12           C  
ANISOU  509  CZ3 TRP A  63     1063   1064    956    -50    -56    -15       C  
ATOM    510  CH2 TRP A  63      34.149  53.065  61.494  1.00  6.93           C  
ANISOU  510  CH2 TRP A  63      741    777   1112    -62    -30     44       C  
ATOM    511  N   ILE A  64      32.548  47.190  63.077  1.00  7.03           N  
ANISOU  511  N   ILE A  64      952    880    839    -31    126      1       N  
ATOM    512  CA  ILE A  64      33.141  46.258  62.109  1.00  7.53           C  
ANISOU  512  CA  ILE A  64      988    973    898    -48     32     25       C  
ATOM    513  C   ILE A  64      33.536  47.053  60.862  1.00  7.88           C  
ANISOU  513  C   ILE A  64     1027   1068    896      0     56     35       C  
ATOM    514  O   ILE A  64      32.720  47.821  60.344  1.00  7.80           O  
ANISOU  514  O   ILE A  64      854   1105   1002     74    109     74       O  
ATOM    515  CB  ILE A  64      32.139  45.175  61.678  1.00  8.45           C  
ANISOU  515  CB  ILE A  64     1085   1120   1004    -48     47     -2       C  
ATOM    516  CG1 ILE A  64      31.673  44.352  62.881  1.00  8.76           C  
ANISOU  516  CG1 ILE A  64     1077   1182   1070   -135     -7     58       C  
ATOM    517  CG2 ILE A  64      32.753  44.276  60.576  1.00  7.82           C  
ANISOU  517  CG2 ILE A  64     1226    878    865     87    -93     28       C  
ATOM    518  CD1 ILE A  64      30.346  43.600  62.622  1.00  9.83           C  
ANISOU  518  CD1 ILE A  64     1201   1437   1097   -254     54     30       C  
ATOM    519  N   ASP A  65      34.772  46.878  60.388  1.00  6.74           N  
ANISOU  519  N   ASP A  65      836    984    740    -43     72     51       N  
ATOM    520  CA  ASP A  65      35.183  47.457  59.089  1.00  7.41           C  
ANISOU  520  CA  ASP A  65     1003    889    923    -37     66      6       C  
ATOM    521  C   ASP A  65      35.664  46.384  58.132  1.00  7.41           C  
ANISOU  521  C   ASP A  65      975    912    925    -79     77     26       C  
ATOM    522  O   ASP A  65      36.259  45.402  58.550  1.00  7.17           O  
ANISOU  522  O   ASP A  65      815    972    935     42     64    -39       O  
ATOM    523  CB  ASP A  65      36.215  48.591  59.226  1.00  7.61           C  
ANISOU  523  CB  ASP A  65      890   1055    945    -61     18      7       C  
ATOM    524  CG  ASP A  65      37.529  48.140  59.842  1.00  8.79           C  
ANISOU  524  CG  ASP A  65     1164   1118   1058     46     60      8       C  
ATOM    525  OD1 ASP A  65      38.372  47.566  59.107  1.00  7.86           O  
ANISOU  525  OD1 ASP A  65      941    981   1063     96    162    197       O  
ATOM    526  OD2 ASP A  65      37.738  48.406  61.053  1.00  9.87           O  
ANISOU  526  OD2 ASP A  65     1360   1334   1055    -38     53     27       O  
ATOM    527  N   THR A  66      35.351  46.584  56.854  1.00  6.76           N  
ANISOU  527  N   THR A  66      991    750    827    -68     39      0       N  
ATOM    528  CA  THR A  66      35.869  45.762  55.771  1.00  6.58           C  
ANISOU  528  CA  THR A  66      869    791    837     14      7    -12       C  
ATOM    529  C   THR A  66      36.559  46.639  54.740  1.00  6.03           C  
ANISOU  529  C   THR A  66      806    767    716     37    -40     -7       C  
ATOM    530  O   THR A  66      36.321  47.850  54.684  1.00  6.15           O  
ANISOU  530  O   THR A  66      906    765    665     56     -4    -14       O  
ATOM    531  CB  THR A  66      34.750  44.890  55.106  1.00  5.94           C  
ANISOU  531  CB  THR A  66      711    631    914      2    -43     32       C  
ATOM    532  OG1 THR A  66      33.624  45.712  54.730  1.00  5.69           O  
ANISOU  532  OG1 THR A  66      640    665    856     18    -44    -78       O  
ATOM    533  CG2 THR A  66      34.277  43.810  56.080  1.00  6.81           C  
ANISOU  533  CG2 THR A  66      898    984    704     99     27     91       C  
ATOM    534  N   GLY A  67      37.431  46.042  53.930  1.00  5.91           N  
ANISOU  534  N   GLY A  67      876    742    627     15    -58      0       N  
ATOM    535  CA  GLY A  67      38.011  46.782  52.812  1.00  6.08           C  
ANISOU  535  CA  GLY A  67      725    792    793     10    -22     10       C  
ATOM    536  C   GLY A  67      39.025  47.867  53.140  1.00  6.30           C  
ANISOU  536  C   GLY A  67      784    722    887     24    -79     17       C  
ATOM    537  O   GLY A  67      39.286  48.735  52.309  1.00  6.54           O  
ANISOU  537  O   GLY A  67      719    849    916     -5   -105    136       O  
ATOM    538  N   ILE A  68      39.640  47.834  54.316  1.00  6.66           N  
ANISOU  538  N   ILE A  68      926    744    860    -24    -33    -71       N  
ATOM    539  CA  ILE A  68      40.735  48.795  54.572  1.00  6.82           C  
ANISOU  539  CA  ILE A  68      883    800    908     -6     31    -71       C  
ATOM    540  C   ILE A  68      41.861  48.617  53.555  1.00  6.96           C  
ANISOU  540  C   ILE A  68      945    793    907     29     29    -85       C  
ATOM    541  O   ILE A  68      42.456  49.601  53.119  1.00  6.73           O  
ANISOU  541  O   ILE A  68      933    755    868    154     66   -124       O  
ATOM    542  CB  ILE A  68      41.252  48.754  56.060  1.00  6.46           C  
ANISOU  542  CB  ILE A  68      809    696    949    -13    -83    -40       C  
ATOM    543  CG1 ILE A  68      42.057  50.021  56.403  1.00  6.32           C  
ANISOU  543  CG1 ILE A  68      799    828    774    -86     42    -98       C  
ATOM    544  CG2 ILE A  68      42.028  47.456  56.357  1.00  6.99           C  
ANISOU  544  CG2 ILE A  68      988    702    964    204    -16     17       C  
ATOM    545  CD1 ILE A  68      42.459  50.128  57.871  1.00  8.89           C  
ANISOU  545  CD1 ILE A  68     1213   1240    923    -36    -79      9       C  
ATOM    546  N   HIS A  69      42.115  47.363  53.155  1.00  6.46           N  
ANISOU  546  N   HIS A  69      941    629    883     24     46    -26       N  
ATOM    547  CA  HIS A  69      43.025  47.061  52.033  1.00  6.37           C  
ANISOU  547  CA  HIS A  69      866    739    815     59    -68     21       C  
ATOM    548  C   HIS A  69      42.188  46.717  50.797  1.00  6.44           C  
ANISOU  548  C   HIS A  69      823    748    875     56    -51    -11       C  
ATOM    549  O   HIS A  69      41.414  45.765  50.799  1.00  6.41           O  
ANISOU  549  O   HIS A  69      901    732    801    127   -124     24       O  
ATOM    550  CB  HIS A  69      43.965  45.919  52.374  1.00  6.16           C  
ANISOU  550  CB  HIS A  69      783    702    852     46   -102    -36       C  
ATOM    551  CG  HIS A  69      45.025  46.293  53.365  1.00  5.45           C  
ANISOU  551  CG  HIS A  69      650    585    834     19   -116     40       C  
ATOM    552  ND1 HIS A  69      45.484  45.420  54.336  1.00  5.22           N  
ANISOU  552  ND1 HIS A  69      606    690    686    -53     86    -50       N  
ATOM    553  CD2 HIS A  69      45.744  47.434  53.511  1.00  6.14           C  
ANISOU  553  CD2 HIS A  69      805    778    748     55    -59    -71       C  
ATOM    554  CE1 HIS A  69      46.431  46.013  55.038  1.00  6.55           C  
ANISOU  554  CE1 HIS A  69      797    982    709    -15     91    -60       C  
ATOM    555  NE2 HIS A  69      46.607  47.234  54.560  1.00  5.86           N  
ANISOU  555  NE2 HIS A  69      630    868    729     32    -64    105       N  
ATOM    556  N   SER A  70      42.309  47.555  49.774  1.00  6.49           N  
ANISOU  556  N   SER A  70      741    850    875     78    -38    -34       N  
ATOM    557  CA  SER A  70      41.339  47.561  48.706  1.00  6.97           C  
ANISOU  557  CA  SER A  70      879    883    884     33    -22     21       C  
ATOM    558  C   SER A  70      41.229  46.241  47.921  1.00  6.77           C  
ANISOU  558  C   SER A  70      790    856    923     29     10      0       C  
ATOM    559  O   SER A  70      40.130  45.844  47.526  1.00  7.72           O  
ANISOU  559  O   SER A  70      935    846   1149    -44    136    -75       O  
ATOM    560  CB  SER A  70      41.558  48.776  47.800  1.00  6.74           C  
ANISOU  560  CB  SER A  70      786    830    942    -26     31     31       C  
ATOM    561  OG  SER A  70      42.920  48.986  47.479  1.00  7.41           O  
ANISOU  561  OG  SER A  70      862   1101    850    -95   -127    -16       O  
ATOM    562  N   ARG A  71      42.348  45.568  47.681  1.00  6.15           N  
ANISOU  562  N   ARG A  71      696    858    782     96     11     75       N  
ATOM    563  CA  ARG A  71      42.327  44.319  46.904  1.00  6.23           C  
ANISOU  563  CA  ARG A  71      667    903    794     26     25     63       C  
ATOM    564  C   ARG A  71      41.627  43.125  47.565  1.00  6.56           C  
ANISOU  564  C   ARG A  71      721    896    873     23    -27     56       C  
ATOM    565  O   ARG A  71      41.452  42.082  46.930  1.00  6.12           O  
ANISOU  565  O   ARG A  71      705    800    818     72     23    111       O  
ATOM    566  CB  ARG A  71      43.753  43.893  46.559  1.00  6.01           C  
ANISOU  566  CB  ARG A  71      622    937    723     87     12    -32       C  
ATOM    567  CG  ARG A  71      44.638  43.628  47.764  1.00  6.64           C  
ANISOU  567  CG  ARG A  71      705   1060    756     68    112     79       C  
ATOM    568  CD  ARG A  71      46.098  43.536  47.310  1.00  6.43           C  
ANISOU  568  CD  ARG A  71      650    893    898     27     -5    137       C  
ATOM    569  NE  ARG A  71      47.038  43.137  48.364  1.00  5.47           N  
ANISOU  569  NE  ARG A  71      530    727    819     43   -158    -42       N  
ATOM    570  CZ  ARG A  71      48.345  42.977  48.151  1.00  5.76           C  
ANISOU  570  CZ  ARG A  71      747    624    815   -103     61      0       C  
ATOM    571  NH1 ARG A  71      49.152  42.632  49.151  1.00  6.01           N  
ANISOU  571  NH1 ARG A  71      823    577    882   -181      2     23       N  
ATOM    572  NH2 ARG A  71      48.860  43.212  46.943  1.00  6.06           N  
ANISOU  572  NH2 ARG A  71      676    752    874    -45     40    -31       N  
ATOM    573  N   GLU A  72      41.273  43.270  48.832  1.00  6.60           N  
ANISOU  573  N   GLU A  72      684    897    925    -20     41     51       N  
ATOM    574  CA  GLU A  72      40.769  42.146  49.629  1.00  6.48           C  
ANISOU  574  CA  GLU A  72      804    866    791     35     -8     23       C  
ATOM    575  C   GLU A  72      39.249  42.046  49.440  1.00  6.94           C  
ANISOU  575  C   GLU A  72      873    884    879     85    -35      4       C  
ATOM    576  O   GLU A  72      38.461  42.114  50.407  1.00  6.20           O  
ANISOU  576  O   GLU A  72      765    701    887    123    -38     80       O  
ATOM    577  CB  GLU A  72      41.184  42.328  51.085  1.00  7.30           C  
ANISOU  577  CB  GLU A  72      737   1103    931    -31    -62     64       C  
ATOM    578  CG  GLU A  72      42.714  42.334  51.243  1.00  5.49           C  
ANISOU  578  CG  GLU A  72      551    754    778     70    -26     97       C  
ATOM    579  CD  GLU A  72      43.185  42.694  52.631  1.00  5.20           C  
ANISOU  579  CD  GLU A  72      591    563    819    -39     69    -31       C  
ATOM    580  OE1 GLU A  72      44.414  42.910  52.819  1.00  6.79           O  
ANISOU  580  OE1 GLU A  72      604    930   1043    115   -106     30       O  
ATOM    581  OE2 GLU A  72      42.342  42.802  53.544  1.00  5.94           O  
ANISOU  581  OE2 GLU A  72      635    733    887    -62     44     56       O  
ATOM    582  N   TRP A  73      38.847  41.837  48.181  1.00  6.77           N  
ANISOU  582  N   TRP A  73      929    779    862    146    -78    -19       N  
ATOM    583  CA  TRP A  73      37.445  41.965  47.747  1.00  6.62           C  
ANISOU  583  CA  TRP A  73      892    791    829      2      2     -5       C  
ATOM    584  C   TRP A  73      36.407  41.146  48.497  1.00  6.29           C  
ANISOU  584  C   TRP A  73      881    725    781    -30    -18    -34       C  
ATOM    585  O   TRP A  73      35.275  41.564  48.605  1.00  6.77           O  
ANISOU  585  O   TRP A  73     1008    796    765    -61    -65      7       O  
ATOM    586  CB  TRP A  73      37.326  41.646  46.253  1.00  6.54           C  
ANISOU  586  CB  TRP A  73      987    728    767     80     -9    -31       C  
ATOM    587  CG  TRP A  73      37.732  42.780  45.355  1.00  6.64           C  
ANISOU  587  CG  TRP A  73      742    799    981    -92      2      3       C  
ATOM    588  CD1 TRP A  73      38.414  43.933  45.704  1.00  4.86           C  
ANISOU  588  CD1 TRP A  73      338    662    844    186      1    -30       C  
ATOM    589  CD2 TRP A  73      37.469  42.883  43.953  1.00  7.07           C  
ANISOU  589  CD2 TRP A  73      843    868    973    -46    -15     16       C  
ATOM    590  NE1 TRP A  73      38.580  44.731  44.591  1.00  6.50           N  
ANISOU  590  NE1 TRP A  73      635    686   1148    130     41     75       N  
ATOM    591  CE2 TRP A  73      38.005  44.118  43.511  1.00  6.75           C  
ANISOU  591  CE2 TRP A  73      855    822    887     66     77     81       C  
ATOM    592  CE3 TRP A  73      36.810  42.063  43.025  1.00  7.75           C  
ANISOU  592  CE3 TRP A  73      965    998    978    180   -202    -75       C  
ATOM    593  CZ2 TRP A  73      37.909  44.543  42.173  1.00  6.57           C  
ANISOU  593  CZ2 TRP A  73      953    764    779     49     25      4       C  
ATOM    594  CZ3 TRP A  73      36.742  42.484  41.691  1.00  7.18           C  
ANISOU  594  CZ3 TRP A  73      781   1075    869   -150      5     14       C  
ATOM    595  CH2 TRP A  73      37.269  43.713  41.286  1.00  6.58           C  
ANISOU  595  CH2 TRP A  73      724    865    910    123    -77     42       C  
ATOM    596  N   VAL A  74      36.783  39.980  49.004  1.00  6.36           N  
ANISOU  596  N   VAL A  74      815    805    796    -85      5     -5       N  
ATOM    597  CA  VAL A  74      35.794  39.179  49.716  1.00  6.47           C  
ANISOU  597  CA  VAL A  74      844    789    826    -11     59     69       C  
ATOM    598  C   VAL A  74      35.354  39.890  51.003  1.00  6.71           C  
ANISOU  598  C   VAL A  74      852    799    898    -11     -5     47       C  
ATOM    599  O   VAL A  74      34.278  39.610  51.527  1.00  6.46           O  
ANISOU  599  O   VAL A  74      652    831    969    155      7     35       O  
ATOM    600  CB  VAL A  74      36.307  37.743  50.012  1.00  6.71           C  
ANISOU  600  CB  VAL A  74      913    829    805    -29    -55     36       C  
ATOM    601  CG1 VAL A  74      37.383  37.728  51.107  1.00  7.36           C  
ANISOU  601  CG1 VAL A  74      901   1008    887    135    -62     52       C  
ATOM    602  CG2 VAL A  74      35.143  36.834  50.363  1.00  8.00           C  
ANISOU  602  CG2 VAL A  74      971   1056   1012    -80     51    183       C  
ATOM    603  N   THR A  75      36.180  40.811  51.501  1.00  6.20           N  
ANISOU  603  N   THR A  75      716    794    844     38    -59     35       N  
ATOM    604  CA  THR A  75      35.819  41.514  52.729  1.00  5.93           C  
ANISOU  604  CA  THR A  75      653    726    872     33    -72      1       C  
ATOM    605  C   THR A  75      34.683  42.505  52.459  1.00  6.13           C  
ANISOU  605  C   THR A  75      723    710    894      3    -67      4       C  
ATOM    606  O   THR A  75      33.713  42.524  53.205  1.00  5.49           O  
ANISOU  606  O   THR A  75      591    727    766    -67   -110     40       O  
ATOM    607  CB  THR A  75      37.004  42.201  53.458  1.00  6.30           C  
ANISOU  607  CB  THR A  75      657    745    991     41    -16     37       C  
ATOM    608  OG1 THR A  75      37.478  43.312  52.704  1.00  5.10           O  
ANISOU  608  OG1 THR A  75      599    638    699    115    -70     69       O  
ATOM    609  CG2 THR A  75      38.135  41.219  53.720  1.00  6.54           C  
ANISOU  609  CG2 THR A  75      788    512   1185     63   -177     26       C  
ATOM    610  N   GLN A  76      34.801  43.334  51.418  1.00  6.18           N  
ANISOU  610  N   GLN A  76      745    781    821     35    -44     24       N  
ATOM    611  CA  GLN A  76      33.706  44.267  51.102  1.00  6.15           C  
ANISOU  611  CA  GLN A  76      741    819    775     16    -37     18       C  
ATOM    612  C   GLN A  76      32.442  43.500  50.762  1.00  6.55           C  
ANISOU  612  C   GLN A  76      865    853    770     24    -39     28       C  
ATOM    613  O   GLN A  76      31.352  43.867  51.206  1.00  5.93           O  
ANISOU  613  O   GLN A  76      807    830    616    124    -51    -23       O  
ATOM    614  CB  GLN A  76      34.045  45.254  49.971  1.00  5.80           C  
ANISOU  614  CB  GLN A  76      650    800    752    -82     13      6       C  
ATOM    615  CG  GLN A  76      35.246  46.185  50.243  1.00  6.96           C  
ANISOU  615  CG  GLN A  76      685   1037    922   -124    -15   -141       C  
ATOM    616  CD  GLN A  76      36.539  45.610  49.703  1.00  7.45           C  
ANISOU  616  CD  GLN A  76      865    948   1015   -137     23   -104       C  
ATOM    617  OE1 GLN A  76      36.679  44.398  49.589  1.00  7.23           O  
ANISOU  617  OE1 GLN A  76      819   1103    823   -139    134   -110       O  
ATOM    618  NE2 GLN A  76      37.495  46.484  49.355  1.00  7.27           N  
ANISOU  618  NE2 GLN A  76      914    989    856   -248   -169    -60       N  
ATOM    619  N   ALA A  77      32.593  42.422  49.991  1.00  6.71           N  
ANISOU  619  N   ALA A  77      932    812    802    -17    -14     17       N  
ATOM    620  CA  ALA A  77      31.456  41.585  49.620  1.00  7.09           C  
ANISOU  620  CA  ALA A  77      974    869    849     -7    -10    -12       C  
ATOM    621  C   ALA A  77      30.817  40.970  50.849  1.00  7.21           C  
ANISOU  621  C   ALA A  77     1009    821    908    -20    -19     -3       C  
ATOM    622  O   ALA A  77      29.586  40.897  50.912  1.00  6.64           O  
ANISOU  622  O   ALA A  77      916    710    898    -34    -83     43       O  
ATOM    623  CB  ALA A  77      31.873  40.492  48.614  1.00  7.22           C  
ANISOU  623  CB  ALA A  77     1000    816    927     29     40    -67       C  
ATOM    624  N   SER A  78      31.629  40.557  51.836  1.00  7.01           N  
ANISOU  624  N   SER A  78      994    744    924     49    -31    -32       N  
ATOM    625  CA  SER A  78      31.062  40.033  53.092  1.00  7.09           C  
ANISOU  625  CA  SER A  78     1013    733    947     -5    -59     32       C  
ATOM    626  C   SER A  78      30.370  41.115  53.908  1.00  7.15           C  
ANISOU  626  C   SER A  78      983    827    905      0    -17     35       C  
ATOM    627  O   SER A  78      29.319  40.871  54.492  1.00  6.77           O  
ANISOU  627  O   SER A  78      950    794    828    -91    -84    141       O  
ATOM    628  CB  SER A  78      32.113  39.349  53.978  1.00  6.90           C  
ANISOU  628  CB  SER A  78     1051    680    891     68   -101     56       C  
ATOM    629  OG  SER A  78      32.651  38.209  53.337  1.00  8.71           O  
ANISOU  629  OG  SER A  78     1241    856   1212    -19     11     -2       O  
ATOM    630  N   GLY A  79      30.947  42.318  53.927  1.00  7.12           N  
ANISOU  630  N   GLY A  79      991    838    874    -25    -58      5       N  
ATOM    631  CA  GLY A  79      30.335  43.443  54.644  1.00  6.93           C  
ANISOU  631  CA  GLY A  79      884    884    864    -14    -23    -27       C  
ATOM    632  C   GLY A  79      28.938  43.778  54.136  1.00  7.73           C  
ANISOU  632  C   GLY A  79     1020    988    929     -6    -64    -40       C  
ATOM    633  O   GLY A  79      28.044  44.057  54.932  1.00  5.95           O  
ANISOU  633  O   GLY A  79      663    786    811    -96    -95    -22       O  
ATOM    634  N   VAL A  80      28.752  43.755  52.809  1.00  7.49           N  
ANISOU  634  N   VAL A  80      966    938    943      0    -99      0       N  
ATOM    635  CA  VAL A  80      27.426  43.940  52.226  1.00  7.62           C  
ANISOU  635  CA  VAL A  80     1000    901    993    -92    -44     12       C  
ATOM    636  C   VAL A  80      26.490  42.856  52.754  1.00  7.20           C  
ANISOU  636  C   VAL A  80      922    840    974    -82    -70     19       C  
ATOM    637  O   VAL A  80      25.357  43.143  53.155  1.00  7.58           O  
ANISOU  637  O   VAL A  80      970    819   1088   -139    -29    104       O  
ATOM    638  CB  VAL A  80      27.477  43.890  50.697  1.00  7.27           C  
ANISOU  638  CB  VAL A  80     1015    791    955    -49    -48     70       C  
ATOM    639  CG1 VAL A  80      26.069  43.846  50.106  1.00  7.54           C  
ANISOU  639  CG1 VAL A  80      958    959    947     35    -36    -21       C  
ATOM    640  CG2 VAL A  80      28.213  45.102  50.151  1.00  7.37           C  
ANISOU  640  CG2 VAL A  80      925    883    990   -279    -58     29       C  
ATOM    641  N   TRP A  81      26.967  41.616  52.769  1.00  7.37           N  
ANISOU  641  N   TRP A  81      886    941    972   -108   -102     16       N  
ATOM    642  CA  TRP A  81      26.146  40.516  53.241  1.00  8.11           C  
ANISOU  642  CA  TRP A  81     1048    974   1058    -14    -16     77       C  
ATOM    643  C   TRP A  81      25.806  40.666  54.741  1.00  8.16           C  
ANISOU  643  C   TRP A  81     1036    991   1073    -27    -61     36       C  
ATOM    644  O   TRP A  81      24.670  40.444  55.118  1.00  8.47           O  
ANISOU  644  O   TRP A  81     1032    988   1196    -39    -84     83       O  
ATOM    645  CB  TRP A  81      26.804  39.175  52.919  1.00  8.47           C  
ANISOU  645  CB  TRP A  81     1123    918   1175    -39     10     54       C  
ATOM    646  CG  TRP A  81      25.927  37.975  53.210  1.00  7.50           C  
ANISOU  646  CG  TRP A  81      959    936    955    -19     79    112       C  
ATOM    647  CD1 TRP A  81      25.175  37.273  52.310  1.00  8.85           C  
ANISOU  647  CD1 TRP A  81     1018   1017   1326      1     79     84       C  
ATOM    648  CD2 TRP A  81      25.769  37.315  54.474  1.00  8.50           C  
ANISOU  648  CD2 TRP A  81     1117    966   1146    109    130    -14       C  
ATOM    649  NE1 TRP A  81      24.530  36.237  52.943  1.00 10.52           N  
ANISOU  649  NE1 TRP A  81     1491   1225   1279    -53    114    121       N  
ATOM    650  CE2 TRP A  81      24.875  36.246  54.273  1.00  8.58           C  
ANISOU  650  CE2 TRP A  81     1001   1140   1118    -81     34    100       C  
ATOM    651  CE3 TRP A  81      26.275  37.542  55.758  1.00  9.09           C  
ANISOU  651  CE3 TRP A  81     1111   1142   1198    145     23    122       C  
ATOM    652  CZ2 TRP A  81      24.475  35.394  55.316  1.00  9.44           C  
ANISOU  652  CZ2 TRP A  81     1234   1133   1218     51     38    134       C  
ATOM    653  CZ3 TRP A  81      25.865  36.706  56.802  1.00  8.70           C  
ANISOU  653  CZ3 TRP A  81     1005    963   1335    130    157      3       C  
ATOM    654  CH2 TRP A  81      24.970  35.644  56.565  1.00  7.60           C  
ANISOU  654  CH2 TRP A  81      760   1001   1125     34    -69    154       C  
ATOM    655  N   PHE A  82      26.769  41.071  55.582  1.00  7.89           N  
ANISOU  655  N   PHE A  82      958   1006   1030    -50    -98     26       N  
ATOM    656  CA  PHE A  82      26.481  41.303  57.017  1.00  7.14           C  
ANISOU  656  CA  PHE A  82      792    972    948    -59    -32     54       C  
ATOM    657  C   PHE A  82      25.387  42.355  57.187  1.00  6.95           C  
ANISOU  657  C   PHE A  82      842    883    915     -8    -53    124       C  
ATOM    658  O   PHE A  82      24.513  42.220  58.047  1.00  7.36           O  
ANISOU  658  O   PHE A  82      898    942    954     83    -58    229       O  
ATOM    659  CB  PHE A  82      27.709  41.789  57.813  1.00  7.59           C  
ANISOU  659  CB  PHE A  82      928   1024    931    -24    -98    -15       C  
ATOM    660  CG  PHE A  82      28.928  40.892  57.735  1.00  7.53           C  
ANISOU  660  CG  PHE A  82     1013   1041    804     16     47    -12       C  
ATOM    661  CD1 PHE A  82      28.826  39.503  57.745  1.00  6.90           C  
ANISOU  661  CD1 PHE A  82      920   1031    670     -9     26     -1       C  
ATOM    662  CD2 PHE A  82      30.197  41.468  57.745  1.00  7.16           C  
ANISOU  662  CD2 PHE A  82      778   1063    878     77     67    116       C  
ATOM    663  CE1 PHE A  82      29.972  38.694  57.697  1.00  6.08           C  
ANISOU  663  CE1 PHE A  82      715    897    698    -90    195     50       C  
ATOM    664  CE2 PHE A  82      31.354  40.675  57.714  1.00  7.62           C  
ANISOU  664  CE2 PHE A  82      991    932    970    125    110     49       C  
ATOM    665  CZ  PHE A  82      31.246  39.283  57.687  1.00  7.38           C  
ANISOU  665  CZ  PHE A  82     1023    973    805   -129    121    162       C  
ATOM    666  N   ALA A  83      25.439  43.413  56.376  1.00  6.61           N  
ANISOU  666  N   ALA A  83      672    863    976     -5    -69    165       N  
ATOM    667  CA  ALA A  83      24.462  44.494  56.494  1.00  6.96           C  
ANISOU  667  CA  ALA A  83      778    842   1025     10     25     84       C  
ATOM    668  C   ALA A  83      23.055  43.958  56.223  1.00  7.27           C  
ANISOU  668  C   ALA A  83      857    869   1033     -5     26     81       C  
ATOM    669  O   ALA A  83      22.106  44.226  56.983  1.00  7.53           O  
ANISOU  669  O   ALA A  83      788    967   1103     23     15    130       O  
ATOM    670  CB  ALA A  83      24.799  45.626  55.522  1.00  7.16           C  
ANISOU  670  CB  ALA A  83      794    863   1061     74    -43    133       C  
ATOM    671  N   LYS A  84      22.911  43.206  55.138  1.00  6.81           N  
ANISOU  671  N   LYS A  84      774    838    975    -38     -4     31       N  
ATOM    672  CA  LYS A  84      21.619  42.612  54.828  1.00  7.69           C  
ANISOU  672  CA  LYS A  84      824   1040   1056    -81      2    -14       C  
ATOM    673  C   LYS A  84      21.205  41.650  55.938  1.00  8.01           C  
ANISOU  673  C   LYS A  84      877   1119   1044      4      6     13       C  
ATOM    674  O   LYS A  84      20.040  41.655  56.378  1.00  8.64           O  
ANISOU  674  O   LYS A  84      836   1305   1139    -97     45     10       O  
ATOM    675  CB  LYS A  84      21.661  41.918  53.458  1.00  7.13           C  
ANISOU  675  CB  LYS A  84      694   1009   1005   -104     44    -65       C  
ATOM    676  CG  LYS A  84      20.364  41.193  53.053  1.00  8.31           C  
ANISOU  676  CG  LYS A  84      825   1104   1225    -97    -90      0       C  
ATOM    677  CD  LYS A  84      19.186  42.163  52.946  1.00 10.37           C  
ANISOU  677  CD  LYS A  84     1014   1403   1524    -58    -16    -58       C  
ATOM    678  CE  LYS A  84      18.019  41.487  52.200  1.00  9.09           C  
ANISOU  678  CE  LYS A  84      906   1202   1342    -82   -146     91       C  
ATOM    679  NZ  LYS A  84      16.814  42.387  52.167  1.00 10.85           N  
ANISOU  679  NZ  LYS A  84      787   1545   1790    -84    -88     36       N  
ATOM    680  N   LYS A  85      22.169  40.875  56.430  1.00  8.06           N  
ANISOU  680  N   LYS A  85      893   1079   1091     -3      0     46       N  
ATOM    681  CA  LYS A  85      21.913  39.887  57.476  1.00  8.05           C  
ANISOU  681  CA  LYS A  85      882   1080   1094     54     24    139       C  
ATOM    682  C   LYS A  85      21.324  40.490  58.751  1.00  8.28           C  
ANISOU  682  C   LYS A  85      923   1084   1136     61     18    132       C  
ATOM    683  O   LYS A  85      20.414  39.926  59.354  1.00  9.25           O  
ANISOU  683  O   LYS A  85     1049   1175   1291     86    135    230       O  
ATOM    684  CB  LYS A  85      23.186  39.076  57.787  1.00  7.73           C  
ANISOU  684  CB  LYS A  85      844   1049   1041     61     11    237       C  
ATOM    685  CG  LYS A  85      23.029  38.039  58.920  1.00  7.71           C  
ANISOU  685  CG  LYS A  85      763   1040   1126   -181     18    132       C  
ATOM    686  CD  LYS A  85      22.096  36.929  58.552  1.00 10.90           C  
ANISOU  686  CD  LYS A  85     1233   1170   1738   -212    -49    144       C  
ATOM    687  CE  LYS A  85      22.395  35.760  59.448  1.00 11.11           C  
ANISOU  687  CE  LYS A  85     1381   1329   1512   -189    -97    127       C  
ATOM    688  NZ  LYS A  85      21.347  34.733  59.298  1.00 14.33           N  
ANISOU  688  NZ  LYS A  85     1813   1566   2063   -346      0     41       N  
ATOM    689  N   ILE A  86      21.835  41.640  59.160  1.00  8.64           N  
ANISOU  689  N   ILE A  86     1007   1140   1136     36    106    104       N  
ATOM    690  CA  ILE A  86      21.358  42.297  60.365  1.00  8.85           C  
ANISOU  690  CA  ILE A  86      999   1061   1303     44     56     10       C  
ATOM    691  C   ILE A  86      19.880  42.648  60.189  1.00  9.54           C  
ANISOU  691  C   ILE A  86     1086   1213   1324     39     77     21       C  
ATOM    692  O   ILE A  86      19.079  42.482  61.115  1.00 10.52           O  
ANISOU  692  O   ILE A  86     1213   1376   1405    -31    132     84       O  
ATOM    693  CB  ILE A  86      22.215  43.552  60.662  1.00  9.14           C  
ANISOU  693  CB  ILE A  86     1002   1115   1353     33     17      3       C  
ATOM    694  CG1 ILE A  86      23.624  43.123  61.063  1.00  8.70           C  
ANISOU  694  CG1 ILE A  86      934   1070   1299     58     -5     77       C  
ATOM    695  CG2 ILE A  86      21.609  44.381  61.774  1.00  9.15           C  
ANISOU  695  CG2 ILE A  86     1101   1045   1330     52    101    -27       C  
ATOM    696  CD1 ILE A  86      24.610  44.239  60.978  1.00  9.10           C  
ANISOU  696  CD1 ILE A  86     1141   1152   1162   -131     20     45       C  
ATOM    697  N   THR A  87      19.520  43.120  59.003  1.00  9.62           N  
ANISOU  697  N   THR A  87     1053   1237   1364     54     43    -30       N  
ATOM    698  CA  THR A  87      18.152  43.577  58.777  1.00 10.63           C  
ANISOU  698  CA  THR A  87     1146   1379   1511      0    -20     36       C  
ATOM    699  C   THR A  87      17.218  42.382  58.640  1.00 11.23           C  
ANISOU  699  C   THR A  87     1248   1478   1540    -15     -9    -15       C  
ATOM    700  O   THR A  87      16.021  42.477  58.934  1.00 11.72           O  
ANISOU  700  O   THR A  87     1210   1560   1682     75     99    -13       O  
ATOM    701  CB  THR A  87      18.044  44.516  57.552  1.00  9.95           C  
ANISOU  701  CB  THR A  87     1131   1310   1338    -42     26    -17       C  
ATOM    702  OG1 THR A  87      18.319  43.793  56.333  1.00 10.52           O  
ANISOU  702  OG1 THR A  87     1072   1536   1389      3    -21    -26       O  
ATOM    703  CG2 THR A  87      18.992  45.730  57.714  1.00 10.50           C  
ANISOU  703  CG2 THR A  87     1153   1355   1481    -73    -29     90       C  
ATOM    704  N   GLN A  88      17.769  41.256  58.202  1.00 11.15           N  
ANISOU  704  N   GLN A  88     1250   1386   1598    -36    -36     26       N  
ATOM    705  CA  GLN A  88      16.992  40.028  58.067  1.00 12.68           C  
ANISOU  705  CA  GLN A  88     1514   1599   1704   -101    -17     23       C  
ATOM    706  C   GLN A  88      16.681  39.413  59.416  1.00 12.82           C  
ANISOU  706  C   GLN A  88     1491   1620   1758   -119      9     56       C  
ATOM    707  O   GLN A  88      15.552  38.929  59.644  1.00 13.60           O  
ANISOU  707  O   GLN A  88     1586   1672   1908   -240    117     46       O  
ATOM    708  CB  GLN A  88      17.765  39.023  57.241  1.00 13.22           C  
ANISOU  708  CB  GLN A  88     1579   1666   1777    -80    -27     12       C  
ATOM    709  CG  GLN A  88      17.775  39.304  55.762  1.00 17.04           C  
ANISOU  709  CG  GLN A  88     2260   2137   2077   -101     18     50       C  
ATOM    710  CD  GLN A  88      18.332  38.123  54.981  1.00 21.66           C  
ANISOU  710  CD  GLN A  88     2899   2577   2752     66     50    -57       C  
ATOM    711  OE1 GLN A  88      18.826  37.143  55.562  1.00 25.22           O  
ANISOU  711  OE1 GLN A  88     3280   3062   3238    234    -44     -2       O  
ATOM    712  NE2 GLN A  88      18.232  38.194  53.675  1.00 23.26           N  
ANISOU  712  NE2 GLN A  88     3102   2935   2798    -27     36    -56       N  
ATOM    713  N   ASP A  89      17.666  39.439  60.313  1.00 12.20           N  
ANISOU  713  N   ASP A  89     1531   1501   1603    -65     15     74       N  
ATOM    714  CA  ASP A  89      17.553  38.709  61.565  1.00 12.88           C  
ANISOU  714  CA  ASP A  89     1543   1724   1627    -28      3     60       C  
ATOM    715  C   ASP A  89      16.979  39.506  62.714  1.00 12.79           C  
ANISOU  715  C   ASP A  89     1485   1734   1638     13      9     75       C  
ATOM    716  O   ASP A  89      16.411  38.910  63.631  1.00 13.57           O  
ANISOU  716  O   ASP A  89     1522   1942   1691     30    102    119       O  
ATOM    717  CB  ASP A  89      18.885  38.064  61.971  1.00 12.62           C  
ANISOU  717  CB  ASP A  89     1546   1660   1588      6     49     65       C  
ATOM    718  CG  ASP A  89      19.139  36.730  61.263  1.00 14.05           C  
ANISOU  718  CG  ASP A  89     1815   1769   1754    -17     -8     45       C  
ATOM    719  OD1 ASP A  89      20.054  36.011  61.701  1.00 15.28           O  
ANISOU  719  OD1 ASP A  89     1856   1984   1964     87     68     30       O  
ATOM    720  OD2 ASP A  89      18.446  36.403  60.270  1.00 15.70           O  
ANISOU  720  OD2 ASP A  89     1848   2113   2001    -19      0   -106       O  
ATOM    721  N   TYR A  90      17.130  40.832  62.697  1.00 12.82           N  
ANISOU  721  N   TYR A  90     1472   1749   1650      0     67    -11       N  
ATOM    722  CA  TYR A  90      16.602  41.607  63.804  1.00 13.10           C  
ANISOU  722  CA  TYR A  90     1447   1786   1744    -15    140    -23       C  
ATOM    723  C   TYR A  90      15.072  41.448  63.843  1.00 13.58           C  
ANISOU  723  C   TYR A  90     1492   1878   1789    -15    119    -13       C  
ATOM    724  O   TYR A  90      14.377  41.705  62.859  1.00 14.15           O  
ANISOU  724  O   TYR A  90     1487   2023   1864    -80    137    -33       O  
ATOM    725  CB  TYR A  90      17.000  43.090  63.798  1.00 13.08           C  
ANISOU  725  CB  TYR A  90     1483   1751   1735     35    162    -87       C  
ATOM    726  CG  TYR A  90      16.356  43.757  64.993  1.00 13.48           C  
ANISOU  726  CG  TYR A  90     1514   1884   1722      0    184     18       C  
ATOM    727  CD1 TYR A  90      16.847  43.521  66.283  1.00 13.26           C  
ANISOU  727  CD1 TYR A  90     1539   1839   1657    -21     95    -62       C  
ATOM    728  CD2 TYR A  90      15.205  44.537  64.849  1.00 14.44           C  
ANISOU  728  CD2 TYR A  90     1639   1921   1925     20    121      7       C  
ATOM    729  CE1 TYR A  90      16.232  44.067  67.406  1.00 13.10           C  
ANISOU  729  CE1 TYR A  90     1491   1793   1692    -27    162    -45       C  
ATOM    730  CE2 TYR A  90      14.578  45.082  65.963  1.00 14.24           C  
ANISOU  730  CE2 TYR A  90     1544   1981   1883   -109    192    -47       C  
ATOM    731  CZ  TYR A  90      15.101  44.849  67.231  1.00 15.12           C  
ANISOU  731  CZ  TYR A  90     1717   2080   1944     51    134     60       C  
ATOM    732  OH  TYR A  90      14.493  45.372  68.350  1.00 16.76           O  
ANISOU  732  OH  TYR A  90     1789   2314   2263     55    205    -93       O  
ATOM    733  N   GLY A  91      14.562  41.028  64.993  1.00 15.26           N  
ANISOU  733  N   GLY A  91     1671   2062   2065    -54    124     39       N  
ATOM    734  CA  GLY A  91      13.124  40.843  65.156  1.00 16.00           C  
ANISOU  734  CA  GLY A  91     1739   2163   2174    -92    126     36       C  
ATOM    735  C   GLY A  91      12.665  39.435  64.830  1.00 16.56           C  
ANISOU  735  C   GLY A  91     1826   2143   2324    -84    170     37       C  
ATOM    736  O   GLY A  91      11.542  39.067  65.156  1.00 17.56           O  
ANISOU  736  O   GLY A  91     1716   2350   2604   -141    233     56       O  
ATOM    737  N   GLN A  92      13.546  38.639  64.224  1.00 16.76           N  
ANISOU  737  N   GLN A  92     1862   2167   2337    -85    181     47       N  
ATOM    738  CA  GLN A  92      13.244  37.277  63.768  1.00 16.55           C  
ANISOU  738  CA  GLN A  92     1881   2144   2260   -103     85     68       C  
ATOM    739  C   GLN A  92      14.016  36.204  64.535  1.00 16.27           C  
ANISOU  739  C   GLN A  92     1840   2088   2252   -143     78    130       C  
ATOM    740  O   GLN A  92      13.443  35.224  65.037  1.00 17.63           O  
ANISOU  740  O   GLN A  92     1949   2276   2474   -199    138    212       O  
ATOM    741  CB  GLN A  92      13.512  37.162  62.264  1.00 16.58           C  
ANISOU  741  CB  GLN A  92     1929   2121   2246    -78     72     60       C  
ATOM    742  CG  GLN A  92      12.634  38.091  61.412  1.00 18.82           C  
ANISOU  742  CG  GLN A  92     2220   2403   2526     22     -6     57       C  
ATOM    743  CD  GLN A  92      11.146  37.900  61.698  1.00 21.89           C  
ANISOU  743  CD  GLN A  92     2517   2742   3055    -31     14      3       C  
ATOM    744  OE1 GLN A  92      10.377  38.867  61.760  1.00 24.12           O  
ANISOU  744  OE1 GLN A  92     2822   3000   3342    131     -2    -88       O  
ATOM    745  NE2 GLN A  92      10.737  36.645  61.881  1.00 24.53           N  
ANISOU  745  NE2 GLN A  92     3059   2928   3330   -119     11     28       N  
ATOM    746  N   ASP A  93      15.325  36.378  64.629  1.00 15.99           N  
ANISOU  746  N   ASP A  93     1798   2100   2175   -144    120    125       N  
ATOM    747  CA  ASP A  93      16.158  35.511  65.433  1.00 15.34           C  
ANISOU  747  CA  ASP A  93     1857   1910   2062    -91    141     96       C  
ATOM    748  C   ASP A  93      16.294  36.087  66.841  1.00 15.52           C  
ANISOU  748  C   ASP A  93     1959   1921   2015   -129    160     85       C  
ATOM    749  O   ASP A  93      16.798  37.205  67.019  1.00 16.48           O  
ANISOU  749  O   ASP A  93     2143   1973   2144    -91    119      9       O  
ATOM    750  CB  ASP A  93      17.537  35.415  64.784  1.00 15.78           C  
ANISOU  750  CB  ASP A  93     1825   2003   2167   -132    167    103       C  
ATOM    751  CG  ASP A  93      18.471  34.516  65.541  1.00 16.72           C  
ANISOU  751  CG  ASP A  93     2091   2006   2255    -34      3     76       C  
ATOM    752  OD1 ASP A  93      19.257  35.028  66.368  1.00 17.88           O  
ANISOU  752  OD1 ASP A  93     2493   1806   2491     64    -42     50       O  
ATOM    753  OD2 ASP A  93      18.427  33.291  65.307  1.00 20.32           O  
ANISOU  753  OD2 ASP A  93     2676   2303   2740   -120      7     60       O  
ATOM    754  N   ALA A  94      15.856  35.326  67.846  1.00 15.46           N  
ANISOU  754  N   ALA A  94     2047   1891   1935    -13    102    138       N  
ATOM    755  CA  ALA A  94      15.886  35.799  69.236  1.00 15.42           C  
ANISOU  755  CA  ALA A  94     2085   1922   1849    -38     98    153       C  
ATOM    756  C   ALA A  94      17.248  36.260  69.758  1.00 15.06           C  
ANISOU  756  C   ALA A  94     2031   1856   1835    -20    160    124       C  
ATOM    757  O   ALA A  94      17.365  37.334  70.381  1.00 15.85           O  
ANISOU  757  O   ALA A  94     2204   1945   1871     36    167    122       O  
ATOM    758  CB  ALA A  94      15.312  34.732  70.162  1.00 16.54           C  
ANISOU  758  CB  ALA A  94     2176   1980   2129    -78    128    178       C  
ATOM    759  N   ALA A  95      18.278  35.449  69.520  1.00 14.83           N  
ANISOU  759  N   ALA A  95     1960   1853   1821      8     40    163       N  
ATOM    760  CA  ALA A  95      19.592  35.715  70.072  1.00 14.45           C  
ANISOU  760  CA  ALA A  95     1889   1777   1825    -22     93    109       C  
ATOM    761  C   ALA A  95      20.150  37.009  69.495  1.00 13.73           C  
ANISOU  761  C   ALA A  95     1790   1709   1718    -13     60     90       C  
ATOM    762  O   ALA A  95      20.688  37.842  70.235  1.00 14.28           O  
ANISOU  762  O   ALA A  95     1869   1701   1855     47     50    125       O  
ATOM    763  CB  ALA A  95      20.518  34.549  69.807  1.00 14.95           C  
ANISOU  763  CB  ALA A  95     1877   1807   1994     11     33    121       C  
ATOM    764  N   PHE A  96      19.996  37.189  68.181  1.00 13.40           N  
ANISOU  764  N   PHE A  96     1817   1620   1653    -56     74    120       N  
ATOM    765  CA  PHE A  96      20.516  38.399  67.546  1.00 12.65           C  
ANISOU  765  CA  PHE A  96     1707   1531   1568    -22    143     82       C  
ATOM    766  C   PHE A  96      19.670  39.606  67.940  1.00 12.67           C  
ANISOU  766  C   PHE A  96     1633   1534   1645    -23     97     44       C  
ATOM    767  O   PHE A  96      20.189  40.702  68.160  1.00 12.70           O  
ANISOU  767  O   PHE A  96     1646   1568   1610    -41    179    115       O  
ATOM    768  CB  PHE A  96      20.579  38.289  66.018  1.00 12.44           C  
ANISOU  768  CB  PHE A  96     1729   1490   1504   -140     42     90       C  
ATOM    769  CG  PHE A  96      21.116  39.537  65.390  1.00 11.18           C  
ANISOU  769  CG  PHE A  96     1479   1379   1388    -94     80    119       C  
ATOM    770  CD1 PHE A  96      20.259  40.434  64.759  1.00 10.51           C  
ANISOU  770  CD1 PHE A  96     1630   1059   1302    -95    123    155       C  
ATOM    771  CD2 PHE A  96      22.462  39.865  65.546  1.00 10.32           C  
ANISOU  771  CD2 PHE A  96     1437   1355   1129     30    164     45       C  
ATOM    772  CE1 PHE A  96      20.757  41.643  64.245  1.00 11.43           C  
ANISOU  772  CE1 PHE A  96     1424   1328   1590   -219    214    219       C  
ATOM    773  CE2 PHE A  96      22.969  41.048  65.039  1.00  9.75           C  
ANISOU  773  CE2 PHE A  96     1002   1311   1391    -83    213    142       C  
ATOM    774  CZ  PHE A  96      22.126  41.939  64.386  1.00 10.80           C  
ANISOU  774  CZ  PHE A  96     1297   1433   1373    -44     97    240       C  
ATOM    775  N   THR A  97      18.361  39.393  68.015  1.00 13.02           N  
ANISOU  775  N   THR A  97     1645   1577   1723      2    160     77       N  
ATOM    776  CA  THR A  97      17.475  40.433  68.517  1.00 13.41           C  
ANISOU  776  CA  THR A  97     1591   1684   1818    -21    161     44       C  
ATOM    777  C   THR A  97      17.910  40.941  69.884  1.00 13.70           C  
ANISOU  777  C   THR A  97     1683   1675   1847    -10    128     60       C  
ATOM    778  O   THR A  97      17.943  42.148  70.099  1.00 12.78           O  
ANISOU  778  O   THR A  97     1549   1373   1931    -55    220     38       O  
ATOM    779  CB  THR A  97      16.021  39.981  68.545  1.00 13.79           C  
ANISOU  779  CB  THR A  97     1566   1778   1893    -13     82     71       C  
ATOM    780  OG1 THR A  97      15.608  39.680  67.209  1.00 16.08           O  
ANISOU  780  OG1 THR A  97     1882   2164   2060     12    313    -55       O  
ATOM    781  CG2 THR A  97      15.148  41.085  69.128  1.00 13.92           C  
ANISOU  781  CG2 THR A  97     1708   1747   1834    -40    183     85       C  
ATOM    782  N   ALA A  98      18.262  40.028  70.791  1.00 14.13           N  
ANISOU  782  N   ALA A  98     1781   1731   1854    -36    120     88       N  
ATOM    783  CA  ALA A  98      18.802  40.398  72.099  1.00 14.19           C  
ANISOU  783  CA  ALA A  98     1838   1777   1774    -25    119     62       C  
ATOM    784  C   ALA A  98      20.092  41.202  71.985  1.00 14.33           C  
ANISOU  784  C   ALA A  98     1853   1821   1768     -7    139     39       C  
ATOM    785  O   ALA A  98      20.326  42.121  72.763  1.00 16.21           O  
ANISOU  785  O   ALA A  98     2199   2064   1892    -19    213     77       O  
ATOM    786  CB  ALA A  98      19.026  39.173  72.955  1.00 14.73           C  
ANISOU  786  CB  ALA A  98     1914   1847   1832     -4     93     73       C  
ATOM    787  N   ILE A  99      20.941  40.854  71.019  1.00 14.22           N  
ANISOU  787  N   ILE A  99     1836   1839   1724     -4    155     96       N  
ATOM    788  CA  ILE A  99      22.165  41.619  70.826  1.00 13.36           C  
ANISOU  788  CA  ILE A  99     1694   1713   1669     25    110     92       C  
ATOM    789  C   ILE A  99      21.841  43.078  70.477  1.00 12.37           C  
ANISOU  789  C   ILE A  99     1542   1657   1499      5    176     92       C  
ATOM    790  O   ILE A  99      22.310  43.992  71.144  1.00 12.19           O  
ANISOU  790  O   ILE A  99     1529   1631   1469     32    245    111       O  
ATOM    791  CB  ILE A  99      23.083  40.987  69.754  1.00 13.57           C  
ANISOU  791  CB  ILE A  99     1829   1704   1622     86    104     85       C  
ATOM    792  CG1 ILE A  99      23.547  39.582  70.195  1.00 14.71           C  
ANISOU  792  CG1 ILE A  99     2031   1715   1841    179    118     80       C  
ATOM    793  CG2 ILE A  99      24.258  41.898  69.436  1.00 15.26           C  
ANISOU  793  CG2 ILE A  99     1978   1895   1924     67     -6     56       C  
ATOM    794  CD1 ILE A  99      24.409  38.823  69.165  1.00 14.31           C  
ANISOU  794  CD1 ILE A  99     2052   1636   1747    125     86    136       C  
ATOM    795  N   LEU A 100      21.025  43.283  69.448  1.00 12.10           N  
ANISOU  795  N   LEU A 100     1459   1583   1553     69    191    147       N  
ATOM    796  CA  LEU A 100      20.765  44.642  68.952  1.00 11.70           C  
ANISOU  796  CA  LEU A 100     1491   1491   1460    -27    169    143       C  
ATOM    797  C   LEU A 100      19.837  45.431  69.865  1.00 11.67           C  
ANISOU  797  C   LEU A 100     1460   1470   1503      7    143     97       C  
ATOM    798  O   LEU A 100      19.710  46.658  69.732  1.00 12.56           O  
ANISOU  798  O   LEU A 100     1628   1597   1546    -43    172    151       O  
ATOM    799  CB  LEU A 100      20.191  44.598  67.534  1.00 11.46           C  
ANISOU  799  CB  LEU A 100     1383   1456   1515    -24     91    127       C  
ATOM    800  CG  LEU A 100      20.573  45.784  66.645  1.00 12.88           C  
ANISOU  800  CG  LEU A 100     1585   1821   1487    -62     70    157       C  
ATOM    801  CD1 LEU A 100      22.058  45.866  66.439  1.00 13.10           C  
ANISOU  801  CD1 LEU A 100     1433   1978   1565     60    -20    -77       C  
ATOM    802  CD2 LEU A 100      19.858  45.702  65.303  1.00 12.84           C  
ANISOU  802  CD2 LEU A 100     1371   1971   1534    -51    -93    112       C  
ATOM    803  N   ASP A 101      19.173  44.737  70.789  1.00 12.74           N  
ANISOU  803  N   ASP A 101     1634   1622   1584     26    154     88       N  
ATOM    804  CA  ASP A 101      18.357  45.445  71.793  1.00 13.13           C  
ANISOU  804  CA  ASP A 101     1636   1690   1662    -14    179     33       C  
ATOM    805  C   ASP A 101      19.202  46.121  72.901  1.00 13.26           C  
ANISOU  805  C   ASP A 101     1689   1698   1650     -1    138      6       C  
ATOM    806  O   ASP A 101      18.681  46.964  73.633  1.00 14.04           O  
ANISOU  806  O   ASP A 101     1840   1745   1750     23    174     22       O  
ATOM    807  CB  ASP A 101      17.301  44.506  72.409  1.00 13.66           C  
ANISOU  807  CB  ASP A 101     1738   1719   1730    -58    125     66       C  
ATOM    808  CG  ASP A 101      16.086  44.294  71.501  1.00 14.94           C  
ANISOU  808  CG  ASP A 101     1732   1990   1953      0    121     93       C  
ATOM    809  OD1 ASP A 101      15.858  45.100  70.551  1.00 14.27           O  
ANISOU  809  OD1 ASP A 101     1545   2099   1777     72    115    -33       O  
ATOM    810  OD2 ASP A 101      15.341  43.313  71.750  1.00 17.16           O  
ANISOU  810  OD2 ASP A 101     2062   2287   2168    -92    262     20       O  
ATOM    811  N   THR A 102      20.483  45.745  73.036  1.00 13.12           N  
ANISOU  811  N   THR A 102     1652   1732   1600    -33    153     57       N  
ATOM    812  CA  THR A 102      21.416  46.367  74.011  1.00 14.07           C  
ANISOU  812  CA  THR A 102     1709   1896   1738    -40    142     61       C  
ATOM    813  C   THR A 102      22.587  47.111  73.339  1.00 13.56           C  
ANISOU  813  C   THR A 102     1648   1818   1686    -49    105     37       C  
ATOM    814  O   THR A 102      23.028  48.178  73.810  1.00 14.38           O  
ANISOU  814  O   THR A 102     1653   2004   1804    -79     92     65       O  
ATOM    815  CB  THR A 102      21.967  45.318  75.030  1.00 14.12           C  
ANISOU  815  CB  THR A 102     1713   1906   1746    -11    142     73       C  
ATOM    816  OG1 THR A 102      20.899  44.849  75.859  1.00 17.11           O  
ANISOU  816  OG1 THR A 102     2023   2366   2110     24    330     84       O  
ATOM    817  CG2 THR A 102      23.077  45.900  75.949  1.00 13.84           C  
ANISOU  817  CG2 THR A 102     1611   1979   1666     37    204     57       C  
ATOM    818  N   LEU A 103      23.031  46.588  72.209  1.00 13.27           N  
ANISOU  818  N   LEU A 103     1534   1761   1745     43    114     82       N  
ATOM    819  CA  LEU A 103      24.196  47.127  71.505  1.00 12.76           C  
ANISOU  819  CA  LEU A 103     1569   1687   1590     11     96    125       C  
ATOM    820  C   LEU A 103      23.810  47.737  70.153  1.00 11.78           C  
ANISOU  820  C   LEU A 103     1456   1571   1447     41     77     83       C  
ATOM    821  O   LEU A 103      22.898  47.257  69.481  1.00 11.46           O  
ANISOU  821  O   LEU A 103     1303   1557   1494      7    180    226       O  
ATOM    822  CB  LEU A 103      25.232  46.019  71.285  1.00 13.74           C  
ANISOU  822  CB  LEU A 103     1716   1757   1747     56     50    170       C  
ATOM    823  CG  LEU A 103      25.934  45.391  72.514  1.00 15.06           C  
ANISOU  823  CG  LEU A 103     1917   1938   1866     13   -111     81       C  
ATOM    824  CD1 LEU A 103      26.543  44.038  72.171  1.00 16.40           C  
ANISOU  824  CD1 LEU A 103     1965   2099   2166     20     17     21       C  
ATOM    825  CD2 LEU A 103      27.018  46.326  73.073  1.00 17.81           C  
ANISOU  825  CD2 LEU A 103     2369   2141   2257   -173    -95      4       C  
ATOM    826  N   ASP A 104      24.519  48.798  69.777  1.00 10.21           N  
ANISOU  826  N   ASP A 104     1196   1432   1252     67     97    100       N  
ATOM    827  CA  ASP A 104      24.518  49.308  68.402  1.00  9.48           C  
ANISOU  827  CA  ASP A 104     1140   1328   1131     83    105     28       C  
ATOM    828  C   ASP A 104      25.639  48.631  67.630  1.00  8.84           C  
ANISOU  828  C   ASP A 104     1009   1296   1053     46     90     38       C  
ATOM    829  O   ASP A 104      26.635  48.210  68.225  1.00  8.96           O  
ANISOU  829  O   ASP A 104     1020   1414    969    143    191     67       O  
ATOM    830  CB  ASP A 104      24.802  50.809  68.373  1.00  9.65           C  
ANISOU  830  CB  ASP A 104     1134   1318   1215     15     43    -11       C  
ATOM    831  CG  ASP A 104      23.668  51.643  68.917  1.00 10.35           C  
ANISOU  831  CG  ASP A 104     1294   1323   1315     -8     63    -29       C  
ATOM    832  OD1 ASP A 104      22.522  51.156  68.985  1.00 11.96           O  
ANISOU  832  OD1 ASP A 104     1106   1670   1767    201    198     65       O  
ATOM    833  OD2 ASP A 104      23.924  52.820  69.232  1.00 12.57           O  
ANISOU  833  OD2 ASP A 104     1598   1429   1749     23    132    -25       O  
ATOM    834  N   ILE A 105      25.460  48.510  66.319  1.00  8.08           N  
ANISOU  834  N   ILE A 105      976   1105    986     46    176     -8       N  
ATOM    835  CA  ILE A 105      26.529  48.050  65.435  1.00  8.35           C  
ANISOU  835  CA  ILE A 105      894   1176   1103     -6     46    -28       C  
ATOM    836  C   ILE A 105      26.825  49.131  64.404  1.00  8.31           C  
ANISOU  836  C   ILE A 105      941   1138   1077    -12     33    -11       C  
ATOM    837  O   ILE A 105      25.919  49.671  63.766  1.00  9.07           O  
ANISOU  837  O   ILE A 105      974   1312   1159   -100     39    -51       O  
ATOM    838  CB  ILE A 105      26.138  46.765  64.693  1.00  7.93           C  
ANISOU  838  CB  ILE A 105      888   1061   1061     60     -3    -20       C  
ATOM    839  CG1 ILE A 105      25.821  45.637  65.681  1.00  8.79           C  
ANISOU  839  CG1 ILE A 105     1013   1185   1140    -45    -70    -51       C  
ATOM    840  CG2 ILE A 105      27.222  46.370  63.692  1.00 10.47           C  
ANISOU  840  CG2 ILE A 105     1314   1435   1229     52     97    -41       C  
ATOM    841  CD1 ILE A 105      25.144  44.436  65.024  1.00  8.86           C  
ANISOU  841  CD1 ILE A 105     1232    968   1165    -24    -43    -64       C  
ATOM    842  N   PHE A 106      28.109  49.426  64.237  1.00  7.86           N  
ANISOU  842  N   PHE A 106      820   1098   1065    -17     46     -8       N  
ATOM    843  CA  PHE A 106      28.585  50.313  63.184  1.00  7.93           C  
ANISOU  843  CA  PHE A 106      947   1040   1023      0     28    -23       C  
ATOM    844  C   PHE A 106      29.372  49.472  62.191  1.00  8.08           C  
ANISOU  844  C   PHE A 106      966   1081   1021      1     39    -17       C  
ATOM    845  O   PHE A 106      30.200  48.668  62.594  1.00  8.46           O  
ANISOU  845  O   PHE A 106     1004   1181   1028    111     45     30       O  
ATOM    846  CB  PHE A 106      29.490  51.408  63.767  1.00  7.78           C  
ANISOU  846  CB  PHE A 106      920   1037    997    -25     -2    -67       C  
ATOM    847  CG  PHE A 106      28.766  52.357  64.662  1.00  9.21           C  
ANISOU  847  CG  PHE A 106     1069   1219   1211     62     42     -3       C  
ATOM    848  CD1 PHE A 106      28.747  52.156  66.033  1.00 11.26           C  
ANISOU  848  CD1 PHE A 106     1450   1499   1326    233     76    -78       C  
ATOM    849  CD2 PHE A 106      28.090  53.453  64.131  1.00  9.79           C  
ANISOU  849  CD2 PHE A 106     1069   1375   1276    266     11    -52       C  
ATOM    850  CE1 PHE A 106      28.062  53.042  66.873  1.00 12.08           C  
ANISOU  850  CE1 PHE A 106     1652   1516   1421    286      9   -170       C  
ATOM    851  CE2 PHE A 106      27.390  54.335  64.967  1.00 10.23           C  
ANISOU  851  CE2 PHE A 106     1325   1209   1351     80      7   -120       C  
ATOM    852  CZ  PHE A 106      27.372  54.122  66.326  1.00 11.53           C  
ANISOU  852  CZ  PHE A 106     1471   1489   1421    212    -21    -45       C  
ATOM    853  N   LEU A 107      29.098  49.661  60.906  1.00  7.62           N  
ANISOU  853  N   LEU A 107      902   1033    959    -23     44      8       N  
ATOM    854  CA  LEU A 107      29.678  48.820  59.861  1.00  7.35           C  
ANISOU  854  CA  LEU A 107      917    966    909    -52      7     17       C  
ATOM    855  C   LEU A 107      30.206  49.714  58.734  1.00  7.44           C  
ANISOU  855  C   LEU A 107      905    995    925    -65     -7     69       C  
ATOM    856  O   LEU A 107      29.421  50.408  58.089  1.00  6.67           O  
ANISOU  856  O   LEU A 107      672    951    909      6    -76    -20       O  
ATOM    857  CB  LEU A 107      28.604  47.871  59.309  1.00  8.10           C  
ANISOU  857  CB  LEU A 107      885   1122   1071    -45    -22      1       C  
ATOM    858  CG  LEU A 107      28.996  46.940  58.151  1.00  6.89           C  
ANISOU  858  CG  LEU A 107      661   1009    945    -54   -101     20       C  
ATOM    859  CD1 LEU A 107      30.179  46.018  58.486  1.00  9.44           C  
ANISOU  859  CD1 LEU A 107     1164   1300   1122    182    -77     70       C  
ATOM    860  CD2 LEU A 107      27.781  46.082  57.704  1.00  8.10           C  
ANISOU  860  CD2 LEU A 107     1183    880   1011   -114   -250   -269       C  
ATOM    861  N   GLU A 108      31.520  49.700  58.507  1.00  7.20           N  
ANISOU  861  N   GLU A 108      929    952    854    -49     33     42       N  
ATOM    862  CA  GLU A 108      32.132  50.459  57.401  1.00  6.46           C  
ANISOU  862  CA  GLU A 108      824    828    800   -120      8    -45       C  
ATOM    863  C   GLU A 108      32.522  49.457  56.329  1.00  6.66           C  
ANISOU  863  C   GLU A 108      833    813    883    -51     33    -35       C  
ATOM    864  O   GLU A 108      33.494  48.733  56.476  1.00  6.76           O  
ANISOU  864  O   GLU A 108      768    915    885   -165     14   -128       O  
ATOM    865  CB  GLU A 108      33.364  51.263  57.864  1.00  6.64           C  
ANISOU  865  CB  GLU A 108      824    863    832    -66     81      3       C  
ATOM    866  CG  GLU A 108      33.826  52.210  56.762  1.00  5.58           C  
ANISOU  866  CG  GLU A 108      681    606    830   -117     29     43       C  
ATOM    867  CD  GLU A 108      34.968  53.114  57.156  1.00  7.68           C  
ANISOU  867  CD  GLU A 108     1046    781   1087   -102     38    -20       C  
ATOM    868  OE1 GLU A 108      35.383  53.111  58.334  1.00  8.79           O  
ANISOU  868  OE1 GLU A 108     1170    758   1411   -135      4    -17       O  
ATOM    869  OE2 GLU A 108      35.436  53.862  56.269  1.00  6.57           O  
ANISOU  869  OE2 GLU A 108      854    759    880    -78    122     31       O  
ATOM    870  N   ILE A 109      31.746  49.422  55.251  1.00  6.26           N  
ANISOU  870  N   ILE A 109      774    741    861    -31     25   -156       N  
ATOM    871  CA  ILE A 109      31.892  48.379  54.236  1.00  6.74           C  
ANISOU  871  CA  ILE A 109      827    868    863    -68    -42   -115       C  
ATOM    872  C   ILE A 109      33.067  48.649  53.305  1.00  6.60           C  
ANISOU  872  C   ILE A 109      784    882    842    -47    -84   -136       C  
ATOM    873  O   ILE A 109      33.842  47.741  52.983  1.00  6.32           O  
ANISOU  873  O   ILE A 109      606    804    988    -80    -81    -75       O  
ATOM    874  CB  ILE A 109      30.576  48.173  53.448  1.00  6.71           C  
ANISOU  874  CB  ILE A 109      799    884    866     48      4   -110       C  
ATOM    875  CG1 ILE A 109      29.498  47.637  54.412  1.00  7.66           C  
ANISOU  875  CG1 ILE A 109      814   1004   1091    -73    -12    -73       C  
ATOM    876  CG2 ILE A 109      30.802  47.206  52.239  1.00  5.48           C  
ANISOU  876  CG2 ILE A 109      577    788    717    -16     50   -122       C  
ATOM    877  CD1 ILE A 109      28.115  47.449  53.743  1.00  7.50           C  
ANISOU  877  CD1 ILE A 109      723    862   1263     17     16      9       C  
ATOM    878  N   VAL A 110      33.203  49.893  52.868  1.00  6.44           N  
ANISOU  878  N   VAL A 110      799    847    800    -20    -74    -48       N  
ATOM    879  CA  VAL A 110      34.320  50.247  51.997  1.00  6.97           C  
ANISOU  879  CA  VAL A 110      922    848    876    -39    -45    -41       C  
ATOM    880  C   VAL A 110      35.212  51.248  52.723  1.00  6.84           C  
ANISOU  880  C   VAL A 110      829    879    890      9    -90      9       C  
ATOM    881  O   VAL A 110      35.001  52.471  52.660  1.00  6.49           O  
ANISOU  881  O   VAL A 110      764    878    823    136    -71   -126       O  
ATOM    882  CB  VAL A 110      33.857  50.827  50.635  1.00  6.43           C  
ANISOU  882  CB  VAL A 110      788    714    940    -52    -90     35       C  
ATOM    883  CG1 VAL A 110      35.065  50.925  49.693  1.00  7.31           C  
ANISOU  883  CG1 VAL A 110     1043    650   1084    -91    135    -46       C  
ATOM    884  CG2 VAL A 110      32.798  49.937  49.990  1.00  8.53           C  
ANISOU  884  CG2 VAL A 110     1172    932   1135    -75   -175    -42       C  
ATOM    885  N   THR A 111      36.198  50.719  53.434  1.00  6.54           N  
ANISOU  885  N   THR A 111      766    878    838     79      2    -26       N  
ATOM    886  CA  THR A 111      36.988  51.539  54.328  1.00  6.80           C  
ANISOU  886  CA  THR A 111      804    854    922     36    -26     59       C  
ATOM    887  C   THR A 111      38.056  52.339  53.558  1.00  6.62           C  
ANISOU  887  C   THR A 111      775    826    913     28    -75     74       C  
ATOM    888  O   THR A 111      38.547  53.350  54.041  1.00  7.21           O  
ANISOU  888  O   THR A 111     1026    797    914     51    -11     91       O  
ATOM    889  CB  THR A 111      37.558  50.658  55.481  1.00  7.27           C  
ANISOU  889  CB  THR A 111      914    859    989     70    -42     37       C  
ATOM    890  OG1 THR A 111      36.459  50.145  56.250  1.00  7.44           O  
ANISOU  890  OG1 THR A 111     1166    666    993     25      6     86       O  
ATOM    891  CG2 THR A 111      38.485  51.465  56.423  1.00  7.57           C  
ANISOU  891  CG2 THR A 111      744    975   1155     -1    -55    -41       C  
ATOM    892  N   ASN A 112      38.396  51.880  52.361  1.00  5.77           N  
ANISOU  892  N   ASN A 112      591    740    861     -6    -37     53       N  
ATOM    893  CA  ASN A 112      39.358  52.560  51.493  1.00  5.94           C  
ANISOU  893  CA  ASN A 112      726    727    801     36    -13     50       C  
ATOM    894  C   ASN A 112      38.752  52.694  50.089  1.00  6.60           C  
ANISOU  894  C   ASN A 112      814    777    916     29     -9      4       C  
ATOM    895  O   ASN A 112      39.083  51.945  49.180  1.00  6.75           O  
ANISOU  895  O   ASN A 112      881    740    942    -70    -22    -61       O  
ATOM    896  CB  ASN A 112      40.662  51.730  51.535  1.00  6.00           C  
ANISOU  896  CB  ASN A 112      620    735    922      5     10     -2       C  
ATOM    897  CG  ASN A 112      41.729  52.200  50.576  1.00  5.28           C  
ANISOU  897  CG  ASN A 112      683    637    685    116     12    -52       C  
ATOM    898  OD1 ASN A 112      41.625  53.255  49.954  1.00  5.57           O  
ANISOU  898  OD1 ASN A 112      944    609    561    -11     -6    128       O  
ATOM    899  ND2 ASN A 112      42.801  51.413  50.480  1.00  5.23           N  
ANISOU  899  ND2 ASN A 112      478    611    898    103    -45   -157       N  
ATOM    900  N   PRO A 113      37.855  53.676  49.905  1.00  6.70           N  
ANISOU  900  N   PRO A 113      775    928    842     83    -69     23       N  
ATOM    901  CA  PRO A 113      37.166  53.785  48.621  1.00  6.27           C  
ANISOU  901  CA  PRO A 113      779    793    809     93    -92     21       C  
ATOM    902  C   PRO A 113      38.066  54.128  47.447  1.00  6.10           C  
ANISOU  902  C   PRO A 113      696    759    861     79    -68     14       C  
ATOM    903  O   PRO A 113      37.800  53.658  46.340  1.00  6.75           O  
ANISOU  903  O   PRO A 113      881    738    946      5    -30     57       O  
ATOM    904  CB  PRO A 113      36.132  54.898  48.858  1.00  5.27           C  
ANISOU  904  CB  PRO A 113      574    742    687    127    -72    -20       C  
ATOM    905  CG  PRO A 113      35.898  54.870  50.375  1.00  7.12           C  
ANISOU  905  CG  PRO A 113      834   1089    783    102   -162    102       C  
ATOM    906  CD  PRO A 113      37.273  54.568  50.925  1.00  6.65           C  
ANISOU  906  CD  PRO A 113      770    831    923    129   -123    -48       C  
ATOM    907  N   ASP A 114      39.094  54.955  47.645  1.00  6.55           N  
ANISOU  907  N   ASP A 114      839    790    858    -43    -33     37       N  
ATOM    908  CA  ASP A 114      39.971  55.284  46.509  1.00  6.84           C  
ANISOU  908  CA  ASP A 114      867    824    904     -2    -13    -15       C  
ATOM    909  C   ASP A 114      40.704  54.054  46.010  1.00  6.98           C  
ANISOU  909  C   ASP A 114      908    893    850     68    -34      5       C  
ATOM    910  O   ASP A 114      40.804  53.813  44.801  1.00  7.19           O  
ANISOU  910  O   ASP A 114      937   1002    794    181    -32     63       O  
ATOM    911  CB  ASP A 114      41.022  56.336  46.889  1.00  7.31           C  
ANISOU  911  CB  ASP A 114      829    859   1088   -137    -67   -100       C  
ATOM    912  CG  ASP A 114      40.425  57.701  47.186  1.00  7.03           C  
ANISOU  912  CG  ASP A 114      830    870    968    -45   -118     13       C  
ATOM    913  OD1 ASP A 114      41.190  58.573  47.675  1.00  7.24           O  
ANISOU  913  OD1 ASP A 114      750   1028    972   -233   -141     88       O  
ATOM    914  OD2 ASP A 114      39.213  57.936  46.948  1.00  8.39           O  
ANISOU  914  OD2 ASP A 114      949   1145   1091   -229   -141    171       O  
ATOM    915  N   GLY A 115      41.246  53.280  46.940  1.00  6.69           N  
ANISOU  915  N   GLY A 115      868    861    811     88      0     37       N  
ATOM    916  CA  GLY A 115      41.900  52.046  46.561  1.00  6.51           C  
ANISOU  916  CA  GLY A 115      873    776    822     -9     14    -28       C  
ATOM    917  C   GLY A 115      40.915  51.116  45.871  1.00  6.03           C  
ANISOU  917  C   GLY A 115      873    632    785    -60     65     34       C  
ATOM    918  O   GLY A 115      41.257  50.466  44.891  1.00  5.94           O  
ANISOU  918  O   GLY A 115     1019    495    742   -110     86    119       O  
ATOM    919  N   PHE A 116      39.686  51.057  46.374  1.00  6.16           N  
ANISOU  919  N   PHE A 116      792    639    910     -8    -20    -23       N  
ATOM    920  CA  PHE A 116      38.707  50.124  45.821  1.00  6.53           C  
ANISOU  920  CA  PHE A 116      850    796    833      7    -39     25       C  
ATOM    921  C   PHE A 116      38.400  50.493  44.370  1.00  7.16           C  
ANISOU  921  C   PHE A 116      888    916    916     29    -28     37       C  
ATOM    922  O   PHE A 116      38.397  49.629  43.495  1.00  7.20           O  
ANISOU  922  O   PHE A 116      902    914    916    126    -51    -21       O  
ATOM    923  CB  PHE A 116      37.437  50.148  46.661  1.00  6.11           C  
ANISOU  923  CB  PHE A 116      784    712    824     20     36      6       C  
ATOM    924  CG  PHE A 116      36.449  49.039  46.333  1.00  6.55           C  
ANISOU  924  CG  PHE A 116      887    815    785    -57     28     26       C  
ATOM    925  CD1 PHE A 116      35.131  49.333  46.018  1.00  8.05           C  
ANISOU  925  CD1 PHE A 116     1080    858   1118     12    -20     -1       C  
ATOM    926  CD2 PHE A 116      36.843  47.706  46.356  1.00  6.74           C  
ANISOU  926  CD2 PHE A 116     1017    704    840    -43     57   -223       C  
ATOM    927  CE1 PHE A 116      34.190  48.302  45.727  1.00  6.89           C  
ANISOU  927  CE1 PHE A 116      877    721   1021     96    -82    -92       C  
ATOM    928  CE2 PHE A 116      35.928  46.669  46.084  1.00  6.33           C  
ANISOU  928  CE2 PHE A 116      593    828    982   -175     48     51       C  
ATOM    929  CZ  PHE A 116      34.601  46.966  45.766  1.00  7.34           C  
ANISOU  929  CZ  PHE A 116     1014    786    989     37    -90    -41       C  
ATOM    930  N   ALA A 117      38.160  51.778  44.125  1.00  6.66           N  
ANISOU  930  N   ALA A 117      947    804    779     75    -18     19       N  
ATOM    931  CA  ALA A 117      37.956  52.257  42.753  1.00  7.04           C  
ANISOU  931  CA  ALA A 117      963    868    843     91      8     88       C  
ATOM    932  C   ALA A 117      39.138  51.892  41.859  1.00  7.57           C  
ANISOU  932  C   ALA A 117     1068    914    892     19     -3    115       C  
ATOM    933  O   ALA A 117      38.948  51.481  40.720  1.00  8.37           O  
ANISOU  933  O   ALA A 117     1238   1013    929     61    101    103       O  
ATOM    934  CB  ALA A 117      37.731  53.766  42.747  1.00  6.89           C  
ANISOU  934  CB  ALA A 117      987    823    807     -8     -9     63       C  
ATOM    935  N   PHE A 118      40.346  52.038  42.387  1.00  7.62           N  
ANISOU  935  N   PHE A 118      981    923    989     69      8    144       N  
ATOM    936  CA  PHE A 118      41.563  51.772  41.629  1.00  7.95           C  
ANISOU  936  CA  PHE A 118      973    984   1064    -20    -23     80       C  
ATOM    937  C   PHE A 118      41.711  50.283  41.338  1.00  7.72           C  
ANISOU  937  C   PHE A 118      921    980   1032      7    -64     58       C  
ATOM    938  O   PHE A 118      42.274  49.914  40.317  1.00  8.23           O  
ANISOU  938  O   PHE A 118     1068    967   1090    -13    -91    126       O  
ATOM    939  CB  PHE A 118      42.781  52.268  42.418  1.00  7.92           C  
ANISOU  939  CB  PHE A 118      912   1072   1026    -12    -30     63       C  
ATOM    940  CG  PHE A 118      44.011  52.512  41.575  1.00  7.93           C  
ANISOU  940  CG  PHE A 118     1032    888   1093    -95     65     47       C  
ATOM    941  CD1 PHE A 118      45.126  51.700  41.706  1.00  8.39           C  
ANISOU  941  CD1 PHE A 118     1073    946   1165   -150     95    129       C  
ATOM    942  CD2 PHE A 118      44.070  53.593  40.689  1.00 10.08           C  
ANISOU  942  CD2 PHE A 118     1398   1168   1264    -85     24     50       C  
ATOM    943  CE1 PHE A 118      46.286  51.940  40.966  1.00  9.41           C  
ANISOU  943  CE1 PHE A 118     1355   1099   1122     68    262     80       C  
ATOM    944  CE2 PHE A 118      45.221  53.839  39.939  1.00  9.53           C  
ANISOU  944  CE2 PHE A 118     1398    846   1378    -70     54    -12       C  
ATOM    945  CZ  PHE A 118      46.329  53.018  40.074  1.00  9.47           C  
ANISOU  945  CZ  PHE A 118     1365    976   1256     -7    199     45       C  
ATOM    946  N   THR A 119      41.224  49.419  42.235  1.00  7.39           N  
ANISOU  946  N   THR A 119      900    918    986    -62    -35      1       N  
ATOM    947  CA  THR A 119      41.327  47.984  41.955  1.00  7.46           C  
ANISOU  947  CA  THR A 119      917    940    978      4    -68     -9       C  
ATOM    948  C   THR A 119      40.457  47.572  40.755  1.00  7.35           C  
ANISOU  948  C   THR A 119      905    910    976    -24    -48    -61       C  
ATOM    949  O   THR A 119      40.776  46.610  40.062  1.00  7.29           O  
ANISOU  949  O   THR A 119     1005    887    875     34    -65    -70       O  
ATOM    950  CB  THR A 119      40.991  47.064  43.176  1.00  7.02           C  
ANISOU  950  CB  THR A 119      807    918    942    -36     31     28       C  
ATOM    951  OG1 THR A 119      39.629  47.245  43.596  1.00  6.45           O  
ANISOU  951  OG1 THR A 119      849    824    778     16     10    -70       O  
ATOM    952  CG2 THR A 119      41.943  47.312  44.330  1.00  7.77           C  
ANISOU  952  CG2 THR A 119      953   1056    941    122    -53    -36       C  
ATOM    953  N   HIS A 120      39.338  48.267  40.561  1.00  7.41           N  
ANISOU  953  N   HIS A 120      944    888    982     -9    -86      6       N  
ATOM    954  CA  HIS A 120      38.507  48.056  39.374  1.00  8.02           C  
ANISOU  954  CA  HIS A 120     1013   1041    991     38    -12    -36       C  
ATOM    955  C   HIS A 120      39.088  48.762  38.139  1.00  8.44           C  
ANISOU  955  C   HIS A 120     1122   1003   1081     12    -48     53       C  
ATOM    956  O   HIS A 120      39.139  48.174  37.063  1.00  8.35           O  
ANISOU  956  O   HIS A 120     1189   1021    960     16    -87     81       O  
ATOM    957  CB  HIS A 120      37.077  48.558  39.610  1.00  8.18           C  
ANISOU  957  CB  HIS A 120      986    994   1127     35    -20    -10       C  
ATOM    958  CG  HIS A 120      36.292  47.752  40.593  1.00  7.84           C  
ANISOU  958  CG  HIS A 120     1033    945    999     45     68   -162       C  
ATOM    959  ND1 HIS A 120      35.462  46.708  40.220  1.00  8.09           N  
ANISOU  959  ND1 HIS A 120     1053    867   1153    110     82     60       N  
ATOM    960  CD2 HIS A 120      36.184  47.860  41.940  1.00  6.91           C  
ANISOU  960  CD2 HIS A 120      916    785    920     78     14    119       C  
ATOM    961  CE1 HIS A 120      34.874  46.219  41.297  1.00  9.09           C  
ANISOU  961  CE1 HIS A 120     1250   1145   1056      4    -26    -29       C  
ATOM    962  NE2 HIS A 120      35.288  46.903  42.351  1.00  7.93           N  
ANISOU  962  NE2 HIS A 120     1182    650   1181    -59    -26   -163       N  
ATOM    963  N   SER A 121      39.529  50.006  38.286  1.00  8.84           N  
ANISOU  963  N   SER A 121     1115   1110   1131      1    -60     51       N  
ATOM    964  CA  SER A 121      39.902  50.817  37.106  1.00  9.43           C  
ANISOU  964  CA  SER A 121     1271   1169   1141     17     -1     22       C  
ATOM    965  C   SER A 121      41.276  50.518  36.514  1.00  9.62           C  
ANISOU  965  C   SER A 121     1325   1179   1150      6     21    -23       C  
ATOM    966  O   SER A 121      41.466  50.629  35.293  1.00 10.05           O  
ANISOU  966  O   SER A 121     1356   1284   1177    -72    125    -32       O  
ATOM    967  CB  SER A 121      39.810  52.314  37.425  1.00 10.11           C  
ANISOU  967  CB  SER A 121     1381   1172   1285    -53    -41     56       C  
ATOM    968  OG  SER A 121      40.836  52.716  38.309  1.00 10.80           O  
ANISOU  968  OG  SER A 121     1636   1262   1206    137   -157    104       O  
ATOM    969  N   THR A 122      42.230  50.185  37.381  1.00  8.88           N  
ANISOU  969  N   THR A 122     1163   1111   1098     74     53    -58       N  
ATOM    970  CA  THR A 122      43.645  50.277  37.016  1.00  8.79           C  
ANISOU  970  CA  THR A 122     1158   1069   1113      2    -13     55       C  
ATOM    971  C   THR A 122      44.519  49.123  37.499  1.00  8.60           C  
ANISOU  971  C   THR A 122     1085   1043   1140     -5     26     -7       C  
ATOM    972  O   THR A 122      45.368  48.637  36.754  1.00  7.74           O  
ANISOU  972  O   THR A 122      986    785   1166    -30     61   -123       O  
ATOM    973  CB  THR A 122      44.231  51.618  37.490  1.00  8.71           C  
ANISOU  973  CB  THR A 122     1166   1110   1033     93     35     15       C  
ATOM    974  OG1 THR A 122      43.378  52.684  37.059  1.00 10.41           O  
ANISOU  974  OG1 THR A 122     1606   1165   1183     55    -93     91       O  
ATOM    975  CG2 THR A 122      45.623  51.832  36.910  1.00  9.28           C  
ANISOU  975  CG2 THR A 122     1173   1123   1230   -155    -26    105       C  
ATOM    976  N   ASN A 123      44.346  48.701  38.742  1.00  7.63           N  
ANISOU  976  N   ASN A 123      940    889   1070    -21    -20     12       N  
ATOM    977  CA  ASN A 123      45.276  47.724  39.303  1.00  7.35           C  
ANISOU  977  CA  ASN A 123      878    908   1007     -7     -3     58       C  
ATOM    978  C   ASN A 123      44.540  46.857  40.313  1.00  7.40           C  
ANISOU  978  C   ASN A 123      927    858   1027     24      6     25       C  
ATOM    979  O   ASN A 123      44.375  47.253  41.461  1.00  7.32           O  
ANISOU  979  O   ASN A 123      855    936    990     64      8     24       O  
ATOM    980  CB  ASN A 123      46.432  48.486  39.953  1.00  7.61           C  
ANISOU  980  CB  ASN A 123     1001    872   1016    -29    -65      7       C  
ATOM    981  CG  ASN A 123      47.524  47.580  40.556  1.00  7.76           C  
ANISOU  981  CG  ASN A 123      835    951   1160    -20     -4    -55       C  
ATOM    982  OD1 ASN A 123      47.318  46.381  40.845  1.00  6.74           O  
ANISOU  982  OD1 ASN A 123      902    869    789     15    130   -208       O  
ATOM    983  ND2 ASN A 123      48.693  48.191  40.806  1.00  8.64           N  
ANISOU  983  ND2 ASN A 123     1078   1128   1076   -260      0   -132       N  
ATOM    984  N   ARG A 124      44.126  45.671  39.880  1.00  7.02           N  
ANISOU  984  N   ARG A 124      870    851    946     36    -42    -60       N  
ATOM    985  CA  ARG A 124      43.350  44.752  40.720  1.00  7.33           C  
ANISOU  985  CA  ARG A 124      947    855    980     17    -68    -75       C  
ATOM    986  C   ARG A 124      44.027  44.411  42.062  1.00  7.17           C  
ANISOU  986  C   ARG A 124      871    904    949     43    -38    -53       C  
ATOM    987  O   ARG A 124      43.350  44.120  43.055  1.00  7.31           O  
ANISOU  987  O   ARG A 124      975    877    924    138   -129    -68       O  
ATOM    988  CB  ARG A 124      43.026  43.474  39.930  1.00  6.74           C  
ANISOU  988  CB  ARG A 124      916    703    943    -11    -34    -69       C  
ATOM    989  CG  ARG A 124      42.292  42.368  40.714  1.00  7.21           C  
ANISOU  989  CG  ARG A 124      810   1019    910   -109     93    -48       C  
ATOM    990  CD  ARG A 124      40.930  42.811  41.248  1.00  5.01           C  
ANISOU  990  CD  ARG A 124      480    657    764   -106    -79    124       C  
ATOM    991  NE  ARG A 124      40.262  41.720  41.973  1.00  7.03           N  
ANISOU  991  NE  ARG A 124      746    886   1037    -14    117     70       N  
ATOM    992  CZ  ARG A 124      40.491  41.425  43.254  1.00  6.57           C  
ANISOU  992  CZ  ARG A 124      547    946   1003    -11     51     80       C  
ATOM    993  NH1 ARG A 124      41.381  42.120  43.965  1.00  7.30           N  
ANISOU  993  NH1 ARG A 124      766   1005   1000    185    -60    -62       N  
ATOM    994  NH2 ARG A 124      39.850  40.407  43.822  1.00  7.30           N  
ANISOU  994  NH2 ARG A 124      609    891   1271     51    140     96       N  
ATOM    995  N   MET A 125      45.360  44.462  42.072  1.00  7.00           N  
ANISOU  995  N   MET A 125      835    841    982    -13    -86    -94       N  
ATOM    996  CA  MET A 125      46.116  44.078  43.253  1.00  6.74           C  
ANISOU  996  CA  MET A 125      763    839    957     26    -58    -43       C  
ATOM    997  C   MET A 125      46.553  45.267  44.113  1.00  7.04           C  
ANISOU  997  C   MET A 125      819    863    991    -21    -15     -4       C  
ATOM    998  O   MET A 125      47.430  45.125  44.957  1.00  6.93           O  
ANISOU  998  O   MET A 125      752    957    923    -33     65    105       O  
ATOM    999  CB  MET A 125      47.340  43.254  42.842  1.00  6.75           C  
ANISOU  999  CB  MET A 125      744    787   1034     39    -66   -105       C  
ATOM   1000  CG  MET A 125      46.987  41.817  42.519  1.00  7.91           C  
ANISOU 1000  CG  MET A 125     1106    790   1110    100   -155    -63       C  
ATOM   1001  SD  MET A 125      46.653  40.872  44.001  1.00  9.80           S  
ANISOU 1001  SD  MET A 125     1105   1155   1461    150    121     31       S  
ATOM   1002  CE  MET A 125      48.345  40.487  44.492  1.00 10.84           C  
ANISOU 1002  CE  MET A 125     1035   1585   1498     69     75    -43       C  
ATOM   1003  N   TRP A 126      45.917  46.423  43.936  1.00  7.10           N  
ANISOU 1003  N   TRP A 126      939    809    947    -19    -26     13       N  
ATOM   1004  CA  TRP A 126      46.226  47.588  44.771  1.00  7.00           C  
ANISOU 1004  CA  TRP A 126      905    825    927    -31    -35     32       C  
ATOM   1005  C   TRP A 126      45.783  47.383  46.223  1.00  6.92           C  
ANISOU 1005  C   TRP A 126      922    772    935     -3    -23     50       C  
ATOM   1006  O   TRP A 126      44.654  46.963  46.473  1.00  6.93           O  
ANISOU 1006  O   TRP A 126     1001    694    935    -48    -31    158       O  
ATOM   1007  CB  TRP A 126      45.546  48.839  44.219  1.00  6.86           C  
ANISOU 1007  CB  TRP A 126      840    773    991    -22    -38     26       C  
ATOM   1008  CG  TRP A 126      46.139  50.061  44.864  1.00  6.23           C  
ANISOU 1008  CG  TRP A 126      688    797    882     -6    -79    -97       C  
ATOM   1009  CD1 TRP A 126      45.591  50.804  45.872  1.00  7.31           C  
ANISOU 1009  CD1 TRP A 126      882    922    973     26    -20    -92       C  
ATOM   1010  CD2 TRP A 126      47.459  50.610  44.631  1.00  6.92           C  
ANISOU 1010  CD2 TRP A 126      752    956    918    -43    -19    -34       C  
ATOM   1011  NE1 TRP A 126      46.464  51.819  46.239  1.00  7.23           N  
ANISOU 1011  NE1 TRP A 126      693   1034   1018      1      0   -228       N  
ATOM   1012  CE2 TRP A 126      47.611  51.718  45.500  1.00  6.58           C  
ANISOU 1012  CE2 TRP A 126      766    796    937   -101     48     49       C  
ATOM   1013  CE3 TRP A 126      48.504  50.287  43.754  1.00  8.12           C  
ANISOU 1013  CE3 TRP A 126      857   1207   1019   -183    -18      0       C  
ATOM   1014  CZ2 TRP A 126      48.768  52.507  45.520  1.00  5.24           C  
ANISOU 1014  CZ2 TRP A 126      487    749    753     12     55     79       C  
ATOM   1015  CZ3 TRP A 126      49.685  51.056  43.798  1.00  8.13           C  
ANISOU 1015  CZ3 TRP A 126      968    996   1122   -159   -172      5       C  
ATOM   1016  CH2 TRP A 126      49.799  52.154  44.668  1.00  8.24           C  
ANISOU 1016  CH2 TRP A 126     1259   1124    747     98    156    -62       C  
ATOM   1017  N   ARG A 127      46.652  47.764  47.162  1.00  7.17           N  
ANISOU 1017  N   ARG A 127      979    981    761     60    -16     89       N  
ATOM   1018  CA  ARG A 127      46.436  47.566  48.608  1.00  6.99           C  
ANISOU 1018  CA  ARG A 127     1000    855    801     97    -20     89       C  
ATOM   1019  C   ARG A 127      46.217  48.861  49.382  1.00  6.91           C  
ANISOU 1019  C   ARG A 127      946    862    816     35     10     42       C  
ATOM   1020  O   ARG A 127      45.364  48.931  50.278  1.00  6.54           O  
ANISOU 1020  O   ARG A 127      877    762    844     20    -19     66       O  
ATOM   1021  CB  ARG A 127      47.657  46.832  49.192  1.00  6.96           C  
ANISOU 1021  CB  ARG A 127      925    960    758    147    -67      0       C  
ATOM   1022  CG  ARG A 127      47.787  46.837  50.739  1.00  5.06           C  
ANISOU 1022  CG  ARG A 127      527    653    741    217    -77     65       C  
ATOM   1023  CD  ARG A 127      49.241  46.383  51.080  1.00  6.03           C  
ANISOU 1023  CD  ARG A 127      568    881    842    179    -53     11       C  
ATOM   1024  NE  ARG A 127      49.587  46.370  52.501  1.00  5.46           N  
ANISOU 1024  NE  ARG A 127      551    659    865     68   -121    -63       N  
ATOM   1025  CZ  ARG A 127      49.208  45.427  53.356  1.00  6.51           C  
ANISOU 1025  CZ  ARG A 127      816    809    847   -170    -49    -53       C  
ATOM   1026  NH1 ARG A 127      49.609  45.479  54.609  1.00  5.68           N  
ANISOU 1026  NH1 ARG A 127      682    616    860   -256   -136    -58       N  
ATOM   1027  NH2 ARG A 127      48.405  44.433  52.964  1.00  6.28           N  
ANISOU 1027  NH2 ARG A 127      738    652    996   -400    -96   -153       N  
ATOM   1028  N   LYS A 128      46.997  49.874  49.022  1.00  7.05           N  
ANISOU 1028  N   LYS A 128      954    831    890     -5     66     14       N  
ATOM   1029  CA  LYS A 128      47.202  51.055  49.848  1.00  6.93           C  
ANISOU 1029  CA  LYS A 128      881    776    976    -46     11     15       C  
ATOM   1030  C   LYS A 128      46.139  52.134  49.609  1.00  7.13           C  
ANISOU 1030  C   LYS A 128      884    858    964    -26    -20     21       C  
ATOM   1031  O   LYS A 128      45.174  51.925  48.863  1.00  6.34           O  
ANISOU 1031  O   LYS A 128      775    752    880   -120     -7     28       O  
ATOM   1032  CB  LYS A 128      48.610  51.629  49.563  1.00  6.54           C  
ANISOU 1032  CB  LYS A 128      778    756    950     27     74     44       C  
ATOM   1033  CG  LYS A 128      49.775  50.713  50.023  1.00  7.57           C  
ANISOU 1033  CG  LYS A 128      680    973   1223    -57     12     40       C  
ATOM   1034  CD  LYS A 128      51.107  51.444  50.046  1.00  6.63           C  
ANISOU 1034  CD  LYS A 128      555   1074    888    -53      5     99       C  
ATOM   1035  CE  LYS A 128      51.636  51.715  48.638  1.00  5.34           C  
ANISOU 1035  CE  LYS A 128      650    657    720   -139    -93     49       C  
ATOM   1036  NZ  LYS A 128      52.947  52.439  48.739  1.00  7.53           N  
ANISOU 1036  NZ  LYS A 128      895    912   1053   -339      1    120       N  
ATOM   1037  N   THR A 129      46.291  53.279  50.281  1.00  6.62           N  
ANISOU 1037  N   THR A 129      872    782    860    -47    -96    -37       N  
ATOM   1038  CA  THR A 129      45.479  54.457  49.929  1.00  6.63           C  
ANISOU 1038  CA  THR A 129      893    773    852    -57    -62    -56       C  
ATOM   1039  C   THR A 129      46.000  54.990  48.588  1.00  6.77           C  
ANISOU 1039  C   THR A 129      823    823    924    -58    -26    -49       C  
ATOM   1040  O   THR A 129      46.864  54.360  47.951  1.00  6.55           O  
ANISOU 1040  O   THR A 129      871    771    844   -119    -98   -151       O  
ATOM   1041  CB  THR A 129      45.565  55.569  50.991  1.00  6.38           C  
ANISOU 1041  CB  THR A 129      854    802    766    -76     30    -72       C  
ATOM   1042  OG1 THR A 129      46.916  56.051  51.034  1.00  7.09           O  
ANISOU 1042  OG1 THR A 129      788    940    966    -31     88    126       O  
ATOM   1043  CG2 THR A 129      45.190  55.034  52.354  1.00  5.89           C  
ANISOU 1043  CG2 THR A 129      994    491    751     68     29    -39       C  
ATOM   1044  N   ARG A 130      45.516  56.160  48.175  1.00  6.84           N  
ANISOU 1044  N   ARG A 130      810    883    905    -81    -87    -17       N  
ATOM   1045  CA  ARG A 130      45.962  56.743  46.920  1.00  6.33           C  
ANISOU 1045  CA  ARG A 130      755    723    924   -111    -63     27       C  
ATOM   1046  C   ARG A 130      46.555  58.137  47.150  1.00  6.70           C  
ANISOU 1046  C   ARG A 130      816    799    930    -94    -35     -5       C  
ATOM   1047  O   ARG A 130      46.592  58.966  46.239  1.00  7.09           O  
ANISOU 1047  O   ARG A 130      867    790   1035   -171    -59     13       O  
ATOM   1048  CB  ARG A 130      44.836  56.762  45.875  1.00  6.42           C  
ANISOU 1048  CB  ARG A 130      859    576   1004   -136   -127     24       C  
ATOM   1049  CG  ARG A 130      44.369  55.357  45.341  1.00  7.08           C  
ANISOU 1049  CG  ARG A 130      961    819    910   -157    -97   -139       C  
ATOM   1050  CD  ARG A 130      45.435  54.631  44.529  1.00  6.84           C  
ANISOU 1050  CD  ARG A 130      835    882    881   -206     67    167       C  
ATOM   1051  NE  ARG A 130      45.828  55.413  43.342  1.00  6.64           N  
ANISOU 1051  NE  ARG A 130      764   1017    740   -211    203    106       N  
ATOM   1052  CZ  ARG A 130      46.942  55.224  42.646  1.00  7.50           C  
ANISOU 1052  CZ  ARG A 130      864    956   1029      5    117     90       C  
ATOM   1053  NH1 ARG A 130      47.799  54.278  42.980  1.00  7.79           N  
ANISOU 1053  NH1 ARG A 130      846    892   1222   -140   -158    156       N  
ATOM   1054  NH2 ARG A 130      47.193  55.996  41.600  1.00  7.87           N  
ANISOU 1054  NH2 ARG A 130      935   1052   1003   -174    117     89       N  
ATOM   1055  N   SER A 131      47.032  58.396  48.369  1.00  6.46           N  
ANISOU 1055  N   SER A 131      761    808    885    -95     19     34       N  
ATOM   1056  CA  SER A 131      47.626  59.695  48.661  1.00  7.76           C  
ANISOU 1056  CA  SER A 131      960   1010    978   -104    -13      5       C  
ATOM   1057  C   SER A 131      48.973  59.827  47.934  1.00  7.93           C  
ANISOU 1057  C   SER A 131     1022    979   1010   -114      3     56       C  
ATOM   1058  O   SER A 131      49.702  58.833  47.732  1.00  8.41           O  
ANISOU 1058  O   SER A 131     1156    991   1048   -197    -26    -10       O  
ATOM   1059  CB  SER A 131      47.774  59.902  50.179  1.00  7.79           C  
ANISOU 1059  CB  SER A 131     1015    983    962    -89    -18     41       C  
ATOM   1060  OG  SER A 131      48.653  58.931  50.748  1.00  8.79           O  
ANISOU 1060  OG  SER A 131      907   1268   1166   -129   -163     53       O  
ATOM   1061  N   HIS A 132      49.296  61.061  47.541  1.00  8.54           N  
ANISOU 1061  N   HIS A 132     1134   1032   1078   -169     40     38       N  
ATOM   1062  CA  HIS A 132      50.619  61.351  46.988  1.00  9.01           C  
ANISOU 1062  CA  HIS A 132     1178   1064   1181   -170    -22     62       C  
ATOM   1063  C   HIS A 132      51.584  61.658  48.111  1.00  9.41           C  
ANISOU 1063  C   HIS A 132     1267   1095   1211   -146    -11     96       C  
ATOM   1064  O   HIS A 132      51.210  62.249  49.125  1.00  9.84           O  
ANISOU 1064  O   HIS A 132     1327   1197   1214   -176    -77     20       O  
ATOM   1065  CB  HIS A 132      50.545  62.550  46.044  1.00  8.59           C  
ANISOU 1065  CB  HIS A 132     1191    972   1098   -186    -98     87       C  
ATOM   1066  CG  HIS A 132      49.715  62.318  44.816  1.00  9.37           C  
ANISOU 1066  CG  HIS A 132     1218   1196   1146   -132    -51    140       C  
ATOM   1067  ND1 HIS A 132      49.835  63.105  43.689  1.00 10.13           N  
ANISOU 1067  ND1 HIS A 132     1295   1342   1210   -173    -56    142       N  
ATOM   1068  CD2 HIS A 132      48.745  61.407  44.543  1.00  9.50           C  
ANISOU 1068  CD2 HIS A 132     1463   1197    946    -95   -105     -4       C  
ATOM   1069  CE1 HIS A 132      48.977  62.687  42.777  1.00 11.42           C  
ANISOU 1069  CE1 HIS A 132     1568   1540   1228   -193    -15    132       C  
ATOM   1070  NE2 HIS A 132      48.305  61.659  43.268  1.00 11.17           N  
ANISOU 1070  NE2 HIS A 132     1559   1340   1344   -138   -154    286       N  
ATOM   1071  N   THR A 133      52.831  61.276  47.911  1.00 10.24           N  
ANISOU 1071  N   THR A 133     1294   1205   1390   -212    -73     85       N  
ATOM   1072  CA  THR A 133      53.865  61.470  48.919  1.00 11.27           C  
ANISOU 1072  CA  THR A 133     1345   1399   1536   -128    -59    110       C  
ATOM   1073  C   THR A 133      54.989  62.350  48.390  1.00 11.66           C  
ANISOU 1073  C   THR A 133     1474   1449   1504   -119    -37     35       C  
ATOM   1074  O   THR A 133      55.614  62.008  47.395  1.00 12.37           O  
ANISOU 1074  O   THR A 133     1349   1668   1682    -41     17     -4       O  
ATOM   1075  CB  THR A 133      54.428  60.111  49.306  1.00 11.90           C  
ANISOU 1075  CB  THR A 133     1436   1419   1663   -161    -85    174       C  
ATOM   1076  OG1 THR A 133      53.370  59.317  49.858  1.00 13.19           O  
ANISOU 1076  OG1 THR A 133     1453   1718   1839   -148    102    263       O  
ATOM   1077  CG2 THR A 133      55.536  60.271  50.341  1.00 13.53           C  
ANISOU 1077  CG2 THR A 133     1636   1713   1790   -132   -193    117       C  
ATOM   1078  N   ALA A 134      55.269  63.462  49.079  1.00 11.70           N  
ANISOU 1078  N   ALA A 134     1504   1369   1569   -201    -26     15       N  
ATOM   1079  CA  ALA A 134      56.380  64.330  48.670  1.00 11.81           C  
ANISOU 1079  CA  ALA A 134     1513   1445   1528   -222      9    -71       C  
ATOM   1080  C   ALA A 134      57.675  63.519  48.655  1.00 11.97           C  
ANISOU 1080  C   ALA A 134     1491   1462   1593   -208    -33      1       C  
ATOM   1081  O   ALA A 134      57.926  62.710  49.564  1.00 12.73           O  
ANISOU 1081  O   ALA A 134     1423   1783   1631   -233    -47    -50       O  
ATOM   1082  CB  ALA A 134      56.491  65.567  49.597  1.00 12.75           C  
ANISOU 1082  CB  ALA A 134     1724   1435   1685   -237     33    -20       C  
ATOM   1083  N   GLY A 135      58.469  63.704  47.600  1.00 12.26           N  
ANISOU 1083  N   GLY A 135     1512   1512   1631    -86    -44    -64       N  
ATOM   1084  CA  GLY A 135      59.793  63.107  47.504  1.00 12.21           C  
ANISOU 1084  CA  GLY A 135     1458   1494   1687   -168      1     -5       C  
ATOM   1085  C   GLY A 135      59.773  61.724  46.898  1.00 11.42           C  
ANISOU 1085  C   GLY A 135     1383   1386   1569    -86    -34      1       C  
ATOM   1086  O   GLY A 135      60.779  61.018  46.930  1.00 12.43           O  
ANISOU 1086  O   GLY A 135     1367   1617   1738   -191    -33     -7       O  
ATOM   1087  N   SER A 136      58.611  61.323  46.367  1.00 11.16           N  
ANISOU 1087  N   SER A 136     1373   1334   1532   -124    -47     78       N  
ATOM   1088  CA  SER A 136      58.464  60.029  45.708  1.00 10.66           C  
ANISOU 1088  CA  SER A 136     1399   1357   1292   -140    -10    112       C  
ATOM   1089  C   SER A 136      57.465  60.144  44.592  1.00  9.84           C  
ANISOU 1089  C   SER A 136     1275   1214   1248   -140      9     62       C  
ATOM   1090  O   SER A 136      56.523  60.924  44.668  1.00 10.17           O  
ANISOU 1090  O   SER A 136     1375   1208   1281   -204     97     -4       O  
ATOM   1091  CB  SER A 136      57.942  58.973  46.704  1.00 10.17           C  
ANISOU 1091  CB  SER A 136     1396   1247   1218   -113    -25    172       C  
ATOM   1092  OG  SER A 136      57.901  57.674  46.125  1.00 11.70           O  
ANISOU 1092  OG  SER A 136     1528   1617   1301   -222   -117    160       O  
ATOM   1093  N   LEU A 137      57.641  59.322  43.570  1.00 10.14           N  
ANISOU 1093  N   LEU A 137     1319   1408   1122   -144     57    114       N  
ATOM   1094  CA  LEU A 137      56.611  59.163  42.567  1.00  9.98           C  
ANISOU 1094  CA  LEU A 137     1146   1416   1228   -144     36     58       C  
ATOM   1095  C   LEU A 137      55.696  57.947  42.857  1.00  9.26           C  
ANISOU 1095  C   LEU A 137     1145   1225   1145   -144     36    121       C  
ATOM   1096  O   LEU A 137      54.791  57.663  42.064  1.00  9.59           O  
ANISOU 1096  O   LEU A 137     1095   1329   1218   -143     64    153       O  
ATOM   1097  CB  LEU A 137      57.251  58.990  41.175  1.00  8.58           C  
ANISOU 1097  CB  LEU A 137     1118   1206    934    -12     61    107       C  
ATOM   1098  CG  LEU A 137      58.190  60.107  40.691  1.00  8.98           C  
ANISOU 1098  CG  LEU A 137     1002   1218   1190    -50     96    -24       C  
ATOM   1099  CD1 LEU A 137      58.770  59.705  39.347  1.00  9.25           C  
ANISOU 1099  CD1 LEU A 137     1183   1279   1053    -95    246     73       C  
ATOM   1100  CD2 LEU A 137      57.485  61.462  40.587  1.00  9.74           C  
ANISOU 1100  CD2 LEU A 137     1239   1088   1373    -41    133    116       C  
ATOM   1101  N   CYS A 138      55.962  57.222  43.948  1.00  9.05           N  
ANISOU 1101  N   CYS A 138     1037   1172   1227    -94     10    102       N  
ATOM   1102  CA  CYS A 138      55.117  56.097  44.369  1.00  9.52           C  
ANISOU 1102  CA  CYS A 138     1175   1252   1190    -52     75    152       C  
ATOM   1103  C   CYS A 138      53.920  56.635  45.122  1.00  9.68           C  
ANISOU 1103  C   CYS A 138     1206   1230   1239    -51     64    103       C  
ATOM   1104  O   CYS A 138      54.045  57.558  45.902  1.00 10.15           O  
ANISOU 1104  O   CYS A 138     1275   1357   1225    -82     -7     53       O  
ATOM   1105  CB  CYS A 138      55.881  55.133  45.255  1.00 10.30           C  
ANISOU 1105  CB  CYS A 138     1201   1327   1385    -22     89    113       C  
ATOM   1106  SG  CYS A 138      56.889  54.038  44.230  1.00 12.74           S  
ANISOU 1106  SG  CYS A 138     1639   1848   1351     84    270    187       S  
ATOM   1107  N   ILE A 139      52.758  56.050  44.888  1.00  9.51           N  
ANISOU 1107  N   ILE A 139     1171   1278   1162    -57     76    124       N  
ATOM   1108  CA  ILE A 139      51.535  56.567  45.477  1.00  9.05           C  
ANISOU 1108  CA  ILE A 139     1110   1188   1140    -79    145    148       C  
ATOM   1109  C   ILE A 139      51.060  55.651  46.598  1.00  8.76           C  
ANISOU 1109  C   ILE A 139     1126   1045   1156    -90     94     93       C  
ATOM   1110  O   ILE A 139      51.214  54.432  46.514  1.00  8.17           O  
ANISOU 1110  O   ILE A 139     1006    956   1141    -45     63     18       O  
ATOM   1111  CB  ILE A 139      50.448  56.791  44.361  1.00  9.49           C  
ANISOU 1111  CB  ILE A 139     1086   1238   1281    -98    117    199       C  
ATOM   1112  CG1 ILE A 139      50.766  58.083  43.549  1.00  9.67           C  
ANISOU 1112  CG1 ILE A 139     1064   1496   1112    -81    342    311       C  
ATOM   1113  CG2 ILE A 139      49.033  56.856  44.926  1.00 10.06           C  
ANISOU 1113  CG2 ILE A 139     1174   1396   1252     -6     99      7       C  
ATOM   1114  CD1 ILE A 139      49.916  58.276  42.344  1.00 15.85           C  
ANISOU 1114  CD1 ILE A 139     1798   2187   2034   -150     -8    208       C  
ATOM   1115  N   GLY A 140      50.500  56.251  47.649  1.00  7.98           N  
ANISOU 1115  N   GLY A 140     1059    882   1090   -143    117    117       N  
ATOM   1116  CA  GLY A 140      49.745  55.489  48.643  1.00  8.20           C  
ANISOU 1116  CA  GLY A 140     1073    998   1043     -5     86    135       C  
ATOM   1117  C   GLY A 140      50.529  55.121  49.886  1.00  7.77           C  
ANISOU 1117  C   GLY A 140      986    940   1025    -20     17     97       C  
ATOM   1118  O   GLY A 140      51.754  54.964  49.854  1.00  7.47           O  
ANISOU 1118  O   GLY A 140      981    892    964    -46     79     33       O  
ATOM   1119  N   VAL A 141      49.790  55.024  50.983  1.00  7.39           N  
ANISOU 1119  N   VAL A 141      962    800   1046    -18     19    150       N  
ATOM   1120  CA  VAL A 141      50.275  54.679  52.300  1.00  7.34           C  
ANISOU 1120  CA  VAL A 141      994    774   1020    -63     10     78       C  
ATOM   1121  C   VAL A 141      49.498  53.431  52.734  1.00  7.13           C  
ANISOU 1121  C   VAL A 141      904    790   1012    -15    -13    105       C  
ATOM   1122  O   VAL A 141      48.338  53.279  52.395  1.00  6.88           O  
ANISOU 1122  O   VAL A 141      966    646   1001    133      8     37       O  
ATOM   1123  CB  VAL A 141      49.986  55.842  53.289  1.00  7.32           C  
ANISOU 1123  CB  VAL A 141      990    848    941    -53    101     79       C  
ATOM   1124  CG1 VAL A 141      50.221  55.434  54.750  1.00  6.93           C  
ANISOU 1124  CG1 VAL A 141      813    868    951    -24   -108     74       C  
ATOM   1125  CG2 VAL A 141      50.821  57.108  52.923  1.00  8.78           C  
ANISOU 1125  CG2 VAL A 141     1008    992   1334   -134    133    116       C  
ATOM   1126  N   ASP A 142      50.154  52.529  53.459  1.00  6.68           N  
ANISOU 1126  N   ASP A 142      878    613   1047     16    -19    158       N  
ATOM   1127  CA  ASP A 142      49.439  51.378  53.991  1.00  7.07           C  
ANISOU 1127  CA  ASP A 142      898    792    993    -13    -62     98       C  
ATOM   1128  C   ASP A 142      48.546  51.880  55.134  1.00  7.16           C  
ANISOU 1128  C   ASP A 142      901    880    939    -45    -50     75       C  
ATOM   1129  O   ASP A 142      49.057  52.293  56.160  1.00  7.23           O  
ANISOU 1129  O   ASP A 142      925    856    964    -30   -128    -26       O  
ATOM   1130  CB  ASP A 142      50.436  50.344  54.501  1.00  7.43           C  
ANISOU 1130  CB  ASP A 142     1025    773   1023      7     -8     67       C  
ATOM   1131  CG  ASP A 142      49.761  49.073  54.956  1.00  6.76           C  
ANISOU 1131  CG  ASP A 142      976    779    812    -19    -33     32       C  
ATOM   1132  OD1 ASP A 142      48.511  49.079  55.102  1.00  6.98           O  
ANISOU 1132  OD1 ASP A 142     1105    632    912     90    -72    -25       O  
ATOM   1133  OD2 ASP A 142      50.496  48.098  55.210  1.00  5.90           O  
ANISOU 1133  OD2 ASP A 142     1090    470    681    -75     59    -17       O  
ATOM   1134  N   PRO A 143      47.206  51.868  54.956  1.00  7.17           N  
ANISOU 1134  N   PRO A 143      931    896    896     15     -2     48       N  
ATOM   1135  CA  PRO A 143      46.342  52.392  56.020  1.00  7.35           C  
ANISOU 1135  CA  PRO A 143      947    922    923     36      3     64       C  
ATOM   1136  C   PRO A 143      46.416  51.553  57.293  1.00  7.19           C  
ANISOU 1136  C   PRO A 143      934    875    922     63      8     31       C  
ATOM   1137  O   PRO A 143      46.041  52.037  58.355  1.00  7.30           O  
ANISOU 1137  O   PRO A 143      910    953    908    154    118    164       O  
ATOM   1138  CB  PRO A 143      44.935  52.316  55.405  1.00  7.76           C  
ANISOU 1138  CB  PRO A 143     1000    971    978    -93    -44    -55       C  
ATOM   1139  CG  PRO A 143      45.033  51.191  54.391  1.00  6.58           C  
ANISOU 1139  CG  PRO A 143      938    841    720     67     45     12       C  
ATOM   1140  CD  PRO A 143      46.435  51.299  53.836  1.00  7.40           C  
ANISOU 1140  CD  PRO A 143      877    997    936   -108    -46     24       C  
ATOM   1141  N   ASN A 144      46.917  50.315  57.186  1.00  6.76           N  
ANISOU 1141  N   ASN A 144      888    715    965     38     41     44       N  
ATOM   1142  CA  ASN A 144      47.087  49.482  58.384  1.00  7.02           C  
ANISOU 1142  CA  ASN A 144      845    826    993    -15    -21    -41       C  
ATOM   1143  C   ASN A 144      48.498  49.541  58.965  1.00  7.12           C  
ANISOU 1143  C   ASN A 144      845    842   1016    -32    -30    -56       C  
ATOM   1144  O   ASN A 144      48.899  48.653  59.707  1.00  6.67           O  
ANISOU 1144  O   ASN A 144      668    906    960   -131    -74   -151       O  
ATOM   1145  CB  ASN A 144      46.674  48.024  58.139  1.00  7.02           C  
ANISOU 1145  CB  ASN A 144      816    794   1056    -46    -14      3       C  
ATOM   1146  CG  ASN A 144      46.285  47.329  59.421  1.00  7.20           C  
ANISOU 1146  CG  ASN A 144      831    896   1007     40     -5    -22       C  
ATOM   1147  OD1 ASN A 144      45.849  47.981  60.363  1.00  6.28           O  
ANISOU 1147  OD1 ASN A 144      609    829    945    -22     53    120       O  
ATOM   1148  ND2 ASN A 144      46.469  46.009  59.480  1.00  6.85           N  
ANISOU 1148  ND2 ASN A 144      728    856   1017   -134     56    259       N  
ATOM   1149  N   ARG A 145      49.228  50.608  58.626  1.00  7.02           N  
ANISOU 1149  N   ARG A 145      845    805   1015    -58    -16    -46       N  
ATOM   1150  CA  ARG A 145      50.485  50.952  59.314  1.00  6.82           C  
ANISOU 1150  CA  ARG A 145      823    824    945     19    -12    -65       C  
ATOM   1151  C   ARG A 145      50.482  52.420  59.745  1.00  7.49           C  
ANISOU 1151  C   ARG A 145      995    855    995    -69    -45      6       C  
ATOM   1152  O   ARG A 145      51.508  52.942  60.193  1.00  8.01           O  
ANISOU 1152  O   ARG A 145     1005    964   1073    -70   -101     47       O  
ATOM   1153  CB  ARG A 145      51.717  50.692  58.433  1.00  6.91           C  
ANISOU 1153  CB  ARG A 145      883    811    932     -5     29   -149       C  
ATOM   1154  CG  ARG A 145      51.921  49.245  58.028  1.00  5.56           C  
ANISOU 1154  CG  ARG A 145      721    620    772    165     19    -19       C  
ATOM   1155  CD  ARG A 145      52.187  48.273  59.191  1.00  6.63           C  
ANISOU 1155  CD  ARG A 145      921    800    799   -162    -16     33       C  
ATOM   1156  NE  ARG A 145      52.449  46.935  58.642  1.00  7.69           N  
ANISOU 1156  NE  ARG A 145      977    866   1079    -52   -152     48       N  
ATOM   1157  CZ  ARG A 145      51.504  46.098  58.197  1.00  6.90           C  
ANISOU 1157  CZ  ARG A 145      836    779   1007    -35    -99    113       C  
ATOM   1158  NH1 ARG A 145      50.202  46.388  58.283  1.00  6.94           N  
ANISOU 1158  NH1 ARG A 145      984    857    795     -1    177     48       N  
ATOM   1159  NH2 ARG A 145      51.862  44.940  57.679  1.00  7.49           N  
ANISOU 1159  NH2 ARG A 145      902    863   1079   -103     42    -29       N  
ATOM   1160  N   ASN A 146      49.322  53.064  59.633  1.00  7.51           N  
ANISOU 1160  N   ASN A 146     1070    872    912    -35    -10     54       N  
ATOM   1161  CA  ASN A 146      49.204  54.521  59.769  1.00  8.44           C  
ANISOU 1161  CA  ASN A 146     1183   1036    988    -10    -47     14       C  
ATOM   1162  C   ASN A 146      48.628  54.944  61.136  1.00  8.68           C  
ANISOU 1162  C   ASN A 146     1196   1101   1000    -40    -23     16       C  
ATOM   1163  O   ASN A 146      48.501  56.136  61.410  1.00  8.52           O  
ANISOU 1163  O   ASN A 146     1176   1036   1021    -92     87    111       O  
ATOM   1164  CB  ASN A 146      48.349  55.073  58.606  1.00  8.14           C  
ANISOU 1164  CB  ASN A 146     1157    932   1002     17    -74     36       C  
ATOM   1165  CG  ASN A 146      48.419  56.584  58.459  1.00  8.21           C  
ANISOU 1165  CG  ASN A 146     1037   1101    983     14     27     39       C  
ATOM   1166  OD1 ASN A 146      47.387  57.272  58.523  1.00  7.13           O  
ANISOU 1166  OD1 ASN A 146      642    987   1077    -44   -167    -33       O  
ATOM   1167  ND2 ASN A 146      49.624  57.111  58.234  1.00  7.87           N  
ANISOU 1167  ND2 ASN A 146     1127    953    911   -169   -191   -153       N  
ATOM   1168  N   TRP A 147      48.282  53.981  61.992  1.00  7.91           N  
ANISOU 1168  N   TRP A 147     1063    945    995    -62    -56     34       N  
ATOM   1169  CA  TRP A 147      47.623  54.321  63.262  1.00  7.93           C  
ANISOU 1169  CA  TRP A 147     1066    902   1043    -38    -63      5       C  
ATOM   1170  C   TRP A 147      48.640  54.665  64.353  1.00  8.75           C  
ANISOU 1170  C   TRP A 147     1087   1075   1162    -44    -32    -20       C  
ATOM   1171  O   TRP A 147      49.801  54.229  64.294  1.00  8.25           O  
ANISOU 1171  O   TRP A 147     1101    952   1078     21    -52    -33       O  
ATOM   1172  CB  TRP A 147      46.680  53.193  63.717  1.00  8.12           C  
ANISOU 1172  CB  TRP A 147     1039   1057    986    -75    -28     90       C  
ATOM   1173  CG  TRP A 147      45.649  52.842  62.671  1.00  7.16           C  
ANISOU 1173  CG  TRP A 147      847    857   1013    -66     21    -15       C  
ATOM   1174  CD1 TRP A 147      45.871  52.191  61.493  1.00  7.13           C  
ANISOU 1174  CD1 TRP A 147      914    881    912   -123     -7     69       C  
ATOM   1175  CD2 TRP A 147      44.237  53.103  62.723  1.00  6.87           C  
ANISOU 1175  CD2 TRP A 147      816    830    963    -48    -99     49       C  
ATOM   1176  NE1 TRP A 147      44.699  52.052  60.797  1.00  6.39           N  
ANISOU 1176  NE1 TRP A 147      729    621   1079    -89     51    105       N  
ATOM   1177  CE2 TRP A 147      43.680  52.611  61.526  1.00  6.42           C  
ANISOU 1177  CE2 TRP A 147      716    874    849     39     33    -95       C  
ATOM   1178  CE3 TRP A 147      43.402  53.745  63.647  1.00  6.71           C  
ANISOU 1178  CE3 TRP A 147      699    796   1054    -28   -131    -11       C  
ATOM   1179  CZ2 TRP A 147      42.317  52.731  61.227  1.00  6.15           C  
ANISOU 1179  CZ2 TRP A 147      618    877    841     12     32    -32       C  
ATOM   1180  CZ3 TRP A 147      42.031  53.843  63.361  1.00  7.22           C  
ANISOU 1180  CZ3 TRP A 147      828    785   1127      0    -80     27       C  
ATOM   1181  CH2 TRP A 147      41.513  53.337  62.169  1.00  6.53           C  
ANISOU 1181  CH2 TRP A 147      648    779   1052    111    -95   -145       C  
ATOM   1182  N   ASP A 148      48.191  55.422  65.351  1.00  9.27           N  
ANISOU 1182  N   ASP A 148     1211   1067   1241    -67    -65    -92       N  
ATOM   1183  CA  ASP A 148      49.101  55.944  66.368  1.00 10.50           C  
ANISOU 1183  CA  ASP A 148     1379   1226   1384     10    -59    -86       C  
ATOM   1184  C   ASP A 148      49.244  54.965  67.530  1.00 10.73           C  
ANISOU 1184  C   ASP A 148     1354   1357   1363     11    -61    -81       C  
ATOM   1185  O   ASP A 148      48.996  55.303  68.696  1.00 10.87           O  
ANISOU 1185  O   ASP A 148     1335   1335   1461     98    -28   -196       O  
ATOM   1186  CB  ASP A 148      48.643  57.326  66.852  1.00 10.86           C  
ANISOU 1186  CB  ASP A 148     1423   1274   1429    -20      9    -96       C  
ATOM   1187  CG  ASP A 148      49.811  58.204  67.315  1.00 12.00           C  
ANISOU 1187  CG  ASP A 148     1549   1341   1668     -1    -75    -87       C  
ATOM   1188  OD1 ASP A 148      50.979  57.750  67.329  1.00 13.46           O  
ANISOU 1188  OD1 ASP A 148     1593   1700   1818   -224    -52   -150       O  
ATOM   1189  OD2 ASP A 148      49.557  59.368  67.678  1.00 16.59           O  
ANISOU 1189  OD2 ASP A 148     2263   1737   2304     10    -65   -210       O  
ATOM   1190  N   ALA A 149      49.674  53.749  67.195  1.00 10.32           N  
ANISOU 1190  N   ALA A 149     1336   1290   1294     49    -87    -66       N  
ATOM   1191  CA  ALA A 149      50.056  52.739  68.171  1.00 10.61           C  
ANISOU 1191  CA  ALA A 149     1342   1352   1335    -58      1     -1       C  
ATOM   1192  C   ALA A 149      51.316  52.092  67.628  1.00 10.95           C  
ANISOU 1192  C   ALA A 149     1393   1408   1357    -16    -58    -39       C  
ATOM   1193  O   ALA A 149      51.266  51.321  66.655  1.00 10.22           O  
ANISOU 1193  O   ALA A 149     1484   1351   1045     19    -31    -48       O  
ATOM   1194  CB  ALA A 149      48.943  51.693  68.349  1.00 11.06           C  
ANISOU 1194  CB  ALA A 149     1364   1341   1499    -97    -17    -19       C  
ATOM   1195  N   GLY A 150      52.451  52.413  68.242  1.00 10.96           N  
ANISOU 1195  N   GLY A 150     1340   1549   1273    -47    -16      4       N  
ATOM   1196  CA  GLY A 150      53.733  51.945  67.739  1.00 10.18           C  
ANISOU 1196  CA  GLY A 150     1294   1405   1169     21    -33     24       C  
ATOM   1197  C   GLY A 150      54.063  52.502  66.369  1.00 10.17           C  
ANISOU 1197  C   GLY A 150     1238   1399   1225    -71    -77    -26       C  
ATOM   1198  O   GLY A 150      54.855  51.899  65.616  1.00 10.04           O  
ANISOU 1198  O   GLY A 150     1353   1345   1115    -59   -151   -197       O  
ATOM   1199  N   PHE A 151      53.501  53.668  66.059  1.00  9.71           N  
ANISOU 1199  N   PHE A 151     1249   1299   1138    -91    -94     -5       N  
ATOM   1200  CA  PHE A 151      53.700  54.258  64.723  1.00 10.11           C  
ANISOU 1200  CA  PHE A 151     1277   1333   1228    -81    -10     82       C  
ATOM   1201  C   PHE A 151      55.170  54.433  64.373  1.00 10.46           C  
ANISOU 1201  C   PHE A 151     1333   1343   1298    -62    -27     36       C  
ATOM   1202  O   PHE A 151      55.946  55.014  65.149  1.00 10.82           O  
ANISOU 1202  O   PHE A 151     1364   1501   1247   -165    -50    -30       O  
ATOM   1203  CB  PHE A 151      52.991  55.612  64.555  1.00  9.76           C  
ANISOU 1203  CB  PHE A 151     1274   1228   1205    -76     34     26       C  
ATOM   1204  CG  PHE A 151      53.241  56.231  63.206  1.00  9.70           C  
ANISOU 1204  CG  PHE A 151     1142   1314   1227   -144      6     37       C  
ATOM   1205  CD1 PHE A 151      52.472  55.868  62.097  1.00  9.14           C  
ANISOU 1205  CD1 PHE A 151     1228   1019   1225   -117     46    -99       C  
ATOM   1206  CD2 PHE A 151      54.296  57.134  63.031  1.00 10.08           C  
ANISOU 1206  CD2 PHE A 151     1298   1224   1307   -307   -131     59       C  
ATOM   1207  CE1 PHE A 151      52.735  56.399  60.849  1.00 10.72           C  
ANISOU 1207  CE1 PHE A 151     1334   1251   1486   -251    -34    -26       C  
ATOM   1208  CE2 PHE A 151      54.577  57.669  61.784  1.00  9.84           C  
ANISOU 1208  CE2 PHE A 151     1156   1368   1214   -263    -95     -5       C  
ATOM   1209  CZ  PHE A 151      53.797  57.311  60.681  1.00  9.73           C  
ANISOU 1209  CZ  PHE A 151     1179   1343   1173   -305    -91      0       C  
ATOM   1210  N   GLY A 152      55.537  53.933  63.195  1.00 10.68           N  
ANISOU 1210  N   GLY A 152     1339   1430   1288    -26    -16     59       N  
ATOM   1211  CA  GLY A 152      56.868  54.122  62.630  1.00 11.11           C  
ANISOU 1211  CA  GLY A 152     1361   1396   1461     39     21    113       C  
ATOM   1212  C   GLY A 152      57.928  53.204  63.209  1.00 10.88           C  
ANISOU 1212  C   GLY A 152     1298   1341   1492     54     19     25       C  
ATOM   1213  O   GLY A 152      59.093  53.262  62.803  1.00 12.38           O  
ANISOU 1213  O   GLY A 152     1438   1500   1764     57     25     23       O  
ATOM   1214  N   LEU A 153      57.529  52.330  64.124  1.00 10.76           N  
ANISOU 1214  N   LEU A 153     1271   1302   1516     99    -21     23       N  
ATOM   1215  CA  LEU A 153      58.473  51.370  64.713  1.00 10.81           C  
ANISOU 1215  CA  LEU A 153     1267   1325   1512     50    -24     10       C  
ATOM   1216  C   LEU A 153      58.599  50.169  63.795  1.00 10.14           C  
ANISOU 1216  C   LEU A 153     1149   1263   1441     35      8     23       C  
ATOM   1217  O   LEU A 153      57.894  50.066  62.802  1.00 10.08           O  
ANISOU 1217  O   LEU A 153     1099   1306   1424     35     31     -1       O  
ATOM   1218  CB  LEU A 153      58.002  50.928  66.104  1.00 10.68           C  
ANISOU 1218  CB  LEU A 153     1215   1326   1514     76     -8     32       C  
ATOM   1219  CG  LEU A 153      57.798  51.995  67.183  1.00 10.91           C  
ANISOU 1219  CG  LEU A 153     1191   1438   1513    -83    -59     26       C  
ATOM   1220  CD1 LEU A 153      57.395  51.331  68.492  1.00 12.27           C  
ANISOU 1220  CD1 LEU A 153     1260   1889   1510     53    -11     81       C  
ATOM   1221  CD2 LEU A 153      59.043  52.867  67.371  1.00 13.13           C  
ANISOU 1221  CD2 LEU A 153     1019   2150   1818   -144    -66     22       C  
ATOM   1222  N   SER A 154      59.510  49.261  64.122  1.00 10.12           N  
ANISOU 1222  N   SER A 154     1042   1311   1489     29    -49     34       N  
ATOM   1223  CA  SER A 154      59.699  48.040  63.346  1.00  9.72           C  
ANISOU 1223  CA  SER A 154     1026   1257   1407    -57    -90     24       C  
ATOM   1224  C   SER A 154      58.368  47.347  63.074  1.00  9.55           C  
ANISOU 1224  C   SER A 154     1033   1231   1364    -31    -47     53       C  
ATOM   1225  O   SER A 154      57.529  47.246  63.958  1.00  9.03           O  
ANISOU 1225  O   SER A 154      968   1160   1304     21    -57     68       O  
ATOM   1226  CB ASER A 154      60.646  47.074  64.063  0.50 10.05           C  
ANISOU 1226  CB ASER A 154     1081   1266   1470    -50    -82     23       C  
ATOM   1227  CB BSER A 154      60.632  47.101  64.116  0.50 10.12           C  
ANISOU 1227  CB BSER A 154     1086   1295   1463    -32    -68     33       C  
ATOM   1228  OG ASER A 154      61.864  47.716  64.375  0.50 11.58           O  
ANISOU 1228  OG ASER A 154     1203   1452   1743   -233   -102     13       O  
ATOM   1229  OG BSER A 154      61.004  45.992  63.334  0.50 11.25           O  
ANISOU 1229  OG BSER A 154     1136   1524   1611    -18    107    -30       O  
ATOM   1230  N   GLY A 155      58.191  46.894  61.840  1.00  8.84           N  
ANISOU 1230  N   GLY A 155      907   1172   1277    -36    -80     38       N  
ATOM   1231  CA  GLY A 155      56.894  46.360  61.390  1.00  9.00           C  
ANISOU 1231  CA  GLY A 155     1052   1103   1263    -68   -113     57       C  
ATOM   1232  C   GLY A 155      56.212  47.245  60.374  1.00  8.61           C  
ANISOU 1232  C   GLY A 155      980   1104   1184    -54    -67     39       C  
ATOM   1233  O   GLY A 155      55.017  47.066  60.088  1.00  8.89           O  
ANISOU 1233  O   GLY A 155      975   1213   1189     69    -58     91       O  
ATOM   1234  N   ALA A 156      56.972  48.191  59.816  1.00  9.31           N  
ANISOU 1234  N   ALA A 156     1086   1249   1202     27     -7     73       N  
ATOM   1235  CA  ALA A 156      56.492  49.057  58.739  1.00  9.09           C  
ANISOU 1235  CA  ALA A 156     1076   1232   1146    -55    -44     79       C  
ATOM   1236  C   ALA A 156      57.679  49.580  57.954  1.00 10.00           C  
ANISOU 1236  C   ALA A 156     1145   1392   1262    -36    -13    137       C  
ATOM   1237  O   ALA A 156      58.817  49.519  58.426  1.00 10.94           O  
ANISOU 1237  O   ALA A 156     1165   1569   1422   -242     31    295       O  
ATOM   1238  CB  ALA A 156      55.691  50.222  59.297  1.00  9.60           C  
ANISOU 1238  CB  ALA A 156     1040   1357   1249     52    -30     85       C  
ATOM   1239  N   SER A 157      57.410  50.097  56.763  1.00  9.65           N  
ANISOU 1239  N   SER A 157     1176   1342   1146   -125     32    123       N  
ATOM   1240  CA  SER A 157      58.470  50.560  55.871  1.00  9.28           C  
ANISOU 1240  CA  SER A 157     1042   1297   1186    -50     50     57       C  
ATOM   1241  C   SER A 157      58.528  52.086  55.765  1.00  9.18           C  
ANISOU 1241  C   SER A 157     1055   1271   1159    -47     -5     29       C  
ATOM   1242  O   SER A 157      57.504  52.780  55.821  1.00  9.44           O  
ANISOU 1242  O   SER A 157     1100   1303   1183    -45   -120    -16       O  
ATOM   1243  CB  SER A 157      58.294  49.934  54.479  1.00  9.72           C  
ANISOU 1243  CB  SER A 157     1119   1397   1173    -94     60     96       C  
ATOM   1244  OG  SER A 157      59.277  50.406  53.541  1.00  9.53           O  
ANISOU 1244  OG  SER A 157     1104   1359   1155    -18    182    112       O  
ATOM   1245  N   SER A 158      59.744  52.588  55.587  1.00  9.29           N  
ANISOU 1245  N   SER A 158     1042   1300   1186    -81   -172    -13       N  
ATOM   1246  CA  SER A 158      59.983  53.992  55.330  1.00  9.57           C  
ANISOU 1246  CA  SER A 158     1051   1376   1207   -136   -167     21       C  
ATOM   1247  C   SER A 158      59.988  54.323  53.834  1.00  9.85           C  
ANISOU 1247  C   SER A 158     1058   1350   1332    -67   -117     30       C  
ATOM   1248  O   SER A 158      60.084  55.495  53.460  1.00 10.38           O  
ANISOU 1248  O   SER A 158     1194   1402   1348   -238   -152     80       O  
ATOM   1249  CB  SER A 158      61.349  54.350  55.936  1.00  9.13           C  
ANISOU 1249  CB  SER A 158      907   1260   1302    -85   -205    -32       C  
ATOM   1250  OG  SER A 158      62.375  53.663  55.228  1.00 13.95           O  
ANISOU 1250  OG  SER A 158     1617   1904   1778    -57    -57     22       O  
ATOM   1251  N   ASN A 159      59.891  53.290  53.002  1.00  9.85           N  
ANISOU 1251  N   ASN A 159     1039   1422   1279    -34    -81     37       N  
ATOM   1252  CA  ASN A 159      59.948  53.417  51.548  1.00  9.54           C  
ANISOU 1252  CA  ASN A 159     1075   1315   1234    -58     -1     57       C  
ATOM   1253  C   ASN A 159      58.563  53.681  51.003  1.00  9.68           C  
ANISOU 1253  C   ASN A 159     1158   1272   1248    -74    -17     90       C  
ATOM   1254  O   ASN A 159      57.693  52.825  51.133  1.00  8.93           O  
ANISOU 1254  O   ASN A 159     1119   1192   1081   -156    -36     80       O  
ATOM   1255  CB  ASN A 159      60.523  52.129  50.924  1.00 10.23           C  
ANISOU 1255  CB  ASN A 159     1171   1393   1321    -18     30     92       C  
ATOM   1256  CG  ASN A 159      60.789  52.274  49.419  1.00 13.28           C  
ANISOU 1256  CG  ASN A 159     1547   1899   1599    146    109    104       C  
ATOM   1257  OD1 ASN A 159      60.213  53.134  48.744  1.00 12.84           O  
ANISOU 1257  OD1 ASN A 159     1192   1843   1843    202    322    260       O  
ATOM   1258  ND2 ASN A 159      61.677  51.432  48.892  1.00 16.71           N  
ANISOU 1258  ND2 ASN A 159     2139   2124   2086    303    159    -25       N  
ATOM   1259  N   PRO A 160      58.326  54.869  50.408  1.00  9.54           N  
ANISOU 1259  N   PRO A 160     1172   1196   1256   -133     11    106       N  
ATOM   1260  CA  PRO A 160      56.965  55.136  49.916  1.00  9.34           C  
ANISOU 1260  CA  PRO A 160     1138   1172   1237    -79     14     72       C  
ATOM   1261  C   PRO A 160      56.417  54.127  48.896  1.00  8.91           C  
ANISOU 1261  C   PRO A 160     1162   1106   1114    -45     55     46       C  
ATOM   1262  O   PRO A 160      55.205  53.994  48.766  1.00  8.63           O  
ANISOU 1262  O   PRO A 160     1253   1105    920     28    112     80       O  
ATOM   1263  CB  PRO A 160      57.094  56.504  49.257  1.00  9.24           C  
ANISOU 1263  CB  PRO A 160     1154   1163   1192   -119     66     71       C  
ATOM   1264  CG  PRO A 160      58.202  57.174  50.055  1.00  9.92           C  
ANISOU 1264  CG  PRO A 160     1168   1335   1266   -129    -42     84       C  
ATOM   1265  CD  PRO A 160      59.191  56.058  50.262  1.00  9.86           C  
ANISOU 1265  CD  PRO A 160     1141   1245   1358   -151     -6    104       C  
ATOM   1266  N   CYS A 161      57.311  53.422  48.207  1.00  9.17           N  
ANISOU 1266  N   CYS A 161     1238   1136   1109   -135    116     37       N  
ATOM   1267  CA  CYS A 161      56.933  52.404  47.243  1.00  9.91           C  
ANISOU 1267  CA  CYS A 161     1315   1241   1209    -61    111     16       C  
ATOM   1268  C   CYS A 161      56.541  51.085  47.892  1.00  8.92           C  
ANISOU 1268  C   CYS A 161     1149   1173   1065    -59     55     18       C  
ATOM   1269  O   CYS A 161      55.997  50.209  47.223  1.00  9.50           O  
ANISOU 1269  O   CYS A 161     1389   1085   1133     54     71     16       O  
ATOM   1270  CB  CYS A 161      58.072  52.181  46.244  1.00 10.85           C  
ANISOU 1270  CB  CYS A 161     1355   1418   1350    -63    149     -2       C  
ATOM   1271  SG  CYS A 161      58.551  53.675  45.357  1.00 12.63           S  
ANISOU 1271  SG  CYS A 161     1248   1887   1665   -219    243     62       S  
ATOM   1272  N   SER A 162      56.795  50.952  49.193  1.00  8.85           N  
ANISOU 1272  N   SER A 162     1136   1131   1093    -21     55    116       N  
ATOM   1273  CA  SER A 162      56.526  49.701  49.889  1.00  8.14           C  
ANISOU 1273  CA  SER A 162      987   1038   1065   -113      0    106       C  
ATOM   1274  C   SER A 162      55.046  49.517  50.103  1.00  8.16           C  
ANISOU 1274  C   SER A 162     1008   1064   1026    -52     36     53       C  
ATOM   1275  O   SER A 162      54.320  50.479  50.297  1.00  8.13           O  
ANISOU 1275  O   SER A 162      951   1033   1103    -98     25    -17       O  
ATOM   1276  CB  SER A 162      57.213  49.689  51.253  1.00  7.97           C  
ANISOU 1276  CB  SER A 162     1013   1024    989   -171     14    134       C  
ATOM   1277  OG  SER A 162      56.848  48.529  51.986  1.00  9.58           O  
ANISOU 1277  OG  SER A 162     1115   1143   1379   -101   -182    230       O  
ATOM   1278  N   GLU A 163      54.618  48.261  50.092  1.00  7.72           N  
ANISOU 1278  N   GLU A 163      977   1009    947    -65     52    -48       N  
ATOM   1279  CA  GLU A 163      53.236  47.920  50.444  1.00  8.06           C  
ANISOU 1279  CA  GLU A 163     1008   1026   1027    -15     65    -72       C  
ATOM   1280  C   GLU A 163      52.903  48.212  51.910  1.00  7.94           C  
ANISOU 1280  C   GLU A 163     1020    986   1010     25     32    -48       C  
ATOM   1281  O   GLU A 163      51.725  48.283  52.267  1.00  7.51           O  
ANISOU 1281  O   GLU A 163     1089    921    842    -83    230    -84       O  
ATOM   1282  CB  GLU A 163      52.965  46.436  50.182  1.00  8.44           C  
ANISOU 1282  CB  GLU A 163     1090   1029   1087    -10     22    -90       C  
ATOM   1283  CG  GLU A 163      52.967  46.017  48.709  1.00  8.91           C  
ANISOU 1283  CG  GLU A 163     1007   1273   1103    112     10   -136       C  
ATOM   1284  CD  GLU A 163      51.869  46.644  47.843  1.00  8.91           C  
ANISOU 1284  CD  GLU A 163     1256   1163    967     39     -8      5       C  
ATOM   1285  OE1 GLU A 163      51.841  46.290  46.638  1.00  8.85           O  
ANISOU 1285  OE1 GLU A 163     1088   1124   1149    108   -173   -191       O  
ATOM   1286  OE2 GLU A 163      51.048  47.473  48.331  1.00  9.02           O  
ANISOU 1286  OE2 GLU A 163     1142   1324    959   -115     41    -57       O  
ATOM   1287  N   THR A 164      53.930  48.317  52.753  1.00  8.21           N  
ANISOU 1287  N   THR A 164     1030   1060   1029    -24     26   -101       N  
ATOM   1288  CA  THR A 164      53.746  48.611  54.176  1.00  8.08           C  
ANISOU 1288  CA  THR A 164     1049    976   1043    -46     17      7       C  
ATOM   1289  C   THR A 164      54.298  49.987  54.568  1.00  8.45           C  
ANISOU 1289  C   THR A 164     1060   1052   1097    -62      1     25       C  
ATOM   1290  O   THR A 164      54.628  50.203  55.732  1.00  7.60           O  
ANISOU 1290  O   THR A 164      981    896   1009    -38     68     46       O  
ATOM   1291  CB  THR A 164      54.371  47.525  55.108  1.00  7.70           C  
ANISOU 1291  CB  THR A 164      986    905   1033   -108     21    -17       C  
ATOM   1292  OG1 THR A 164      55.748  47.334  54.794  1.00  8.18           O  
ANISOU 1292  OG1 THR A 164     1175    884   1046    -89    178     96       O  
ATOM   1293  CG2 THR A 164      53.654  46.198  54.972  1.00  8.17           C  
ANISOU 1293  CG2 THR A 164     1037    812   1254   -153     12     -7       C  
ATOM   1294  N   TYR A 165      54.397  50.917  53.610  1.00  8.15           N  
ANISOU 1294  N   TYR A 165      996   1009   1092    -24     39     64       N  
ATOM   1295  CA  TYR A 165      54.795  52.301  53.920  1.00  8.13           C  
ANISOU 1295  CA  TYR A 165      942   1035   1111      2     62      0       C  
ATOM   1296  C   TYR A 165      53.847  52.922  54.970  1.00  8.10           C  
ANISOU 1296  C   TYR A 165      966   1009   1100    -29     34      0       C  
ATOM   1297  O   TYR A 165      52.619  52.907  54.808  1.00  7.12           O  
ANISOU 1297  O   TYR A 165      883    635   1188    -17    -56     65       O  
ATOM   1298  CB  TYR A 165      54.802  53.165  52.641  1.00  8.60           C  
ANISOU 1298  CB  TYR A 165      930   1122   1216     19    -10     33       C  
ATOM   1299  CG  TYR A 165      55.077  54.634  52.881  1.00  8.81           C  
ANISOU 1299  CG  TYR A 165      931   1132   1285     54      6     39       C  
ATOM   1300  CD1 TYR A 165      56.197  55.040  53.616  1.00  8.24           C  
ANISOU 1300  CD1 TYR A 165      990   1008   1130   -175     47    -39       C  
ATOM   1301  CD2 TYR A 165      54.238  55.634  52.342  1.00  8.00           C  
ANISOU 1301  CD2 TYR A 165      933   1010   1094     20    117    198       C  
ATOM   1302  CE1 TYR A 165      56.449  56.414  53.866  1.00  7.36           C  
ANISOU 1302  CE1 TYR A 165      801    801   1192   -214    103     90       C  
ATOM   1303  CE2 TYR A 165      54.503  57.006  52.555  1.00  8.62           C  
ANISOU 1303  CE2 TYR A 165      985   1186   1104   -108      3     -4       C  
ATOM   1304  CZ  TYR A 165      55.601  57.380  53.333  1.00  9.43           C  
ANISOU 1304  CZ  TYR A 165     1173   1076   1332   -146     27     -1       C  
ATOM   1305  OH  TYR A 165      55.879  58.723  53.555  1.00 10.76           O  
ANISOU 1305  OH  TYR A 165     1544   1090   1454   -227     97   -186       O  
ATOM   1306  N   HIS A 166      54.420  53.485  56.030  1.00  7.48           N  
ANISOU 1306  N   HIS A 166      916    962    964    -78     14     39       N  
ATOM   1307  CA  HIS A 166      53.606  53.948  57.151  1.00  8.38           C  
ANISOU 1307  CA  HIS A 166     1016   1155   1012    -33    -50    -36       C  
ATOM   1308  C   HIS A 166      53.031  55.360  56.972  1.00  8.10           C  
ANISOU 1308  C   HIS A 166     1030   1023   1023    -92     -3     -4       C  
ATOM   1309  O   HIS A 166      52.148  55.759  57.727  1.00  7.86           O  
ANISOU 1309  O   HIS A 166      992    935   1058     -6    -56    -62       O  
ATOM   1310  CB  HIS A 166      54.357  53.822  58.504  1.00  8.13           C  
ANISOU 1310  CB  HIS A 166      889   1235    965    -59    -66     55       C  
ATOM   1311  CG  HIS A 166      55.731  54.434  58.513  1.00  9.00           C  
ANISOU 1311  CG  HIS A 166     1093   1153   1173   -131     23    -39       C  
ATOM   1312  ND1 HIS A 166      55.972  55.758  58.207  1.00  9.33           N  
ANISOU 1312  ND1 HIS A 166     1012   1306   1224   -214     96    -17       N  
ATOM   1313  CD2 HIS A 166      56.931  53.899  58.831  1.00  9.01           C  
ANISOU 1313  CD2 HIS A 166     1109   1152   1161   -131      2    -71       C  
ATOM   1314  CE1 HIS A 166      57.264  56.006  58.320  1.00 10.97           C  
ANISOU 1314  CE1 HIS A 166     1211   1379   1576   -127    -41    -58       C  
ATOM   1315  NE2 HIS A 166      57.868  54.902  58.712  1.00  9.14           N  
ANISOU 1315  NE2 HIS A 166      793   1353   1325   -179     36     -2       N  
ATOM   1316  N   GLY A 167      53.519  56.107  55.976  1.00  8.27           N  
ANISOU 1316  N   GLY A 167     1037   1034   1068   -112    -65    -31       N  
ATOM   1317  CA  GLY A 167      53.087  57.499  55.803  1.00  8.82           C  
ANISOU 1317  CA  GLY A 167     1126   1054   1169    -70     -2     41       C  
ATOM   1318  C   GLY A 167      53.967  58.478  56.557  1.00  9.42           C  
ANISOU 1318  C   GLY A 167     1236   1089   1255    -94     17     36       C  
ATOM   1319  O   GLY A 167      54.840  58.084  57.347  1.00  9.69           O  
ANISOU 1319  O   GLY A 167     1321   1100   1259   -170    -14    -74       O  
ATOM   1320  N   LYS A 168      53.745  59.766  56.332  1.00 10.36           N  
ANISOU 1320  N   LYS A 168     1367   1208   1358    -78     56    -45       N  
ATOM   1321  CA  LYS A 168      54.651  60.771  56.902  1.00 11.27           C  
ANISOU 1321  CA  LYS A 168     1487   1353   1439   -131     18    -33       C  
ATOM   1322  C   LYS A 168      54.532  60.875  58.428  1.00 11.26           C  
ANISOU 1322  C   LYS A 168     1483   1339   1456   -103     -5    -30       C  
ATOM   1323  O   LYS A 168      55.538  61.097  59.125  1.00 12.58           O  
ANISOU 1323  O   LYS A 168     1603   1461   1714   -188    -13    -69       O  
ATOM   1324  CB  LYS A 168      54.422  62.127  56.239  1.00 11.52           C  
ANISOU 1324  CB  LYS A 168     1573   1413   1388   -118     51      4       C  
ATOM   1325  CG  LYS A 168      54.860  62.168  54.745  1.00 14.64           C  
ANISOU 1325  CG  LYS A 168     1880   2038   1644   -139     77     22       C  
ATOM   1326  CD  LYS A 168      56.374  62.208  54.546  1.00 17.76           C  
ANISOU 1326  CD  LYS A 168     2139   2383   2223   -179     23   -112       C  
ATOM   1327  CE  LYS A 168      56.706  62.374  53.061  1.00 19.20           C  
ANISOU 1327  CE  LYS A 168     2325   2622   2347   -199     97    -52       C  
ATOM   1328  NZ  LYS A 168      58.104  62.883  52.797  1.00 23.01           N  
ANISOU 1328  NZ  LYS A 168     2660   3122   2959   -249    222     29       N  
ATOM   1329  N   PHE A 169      53.321  60.656  58.941  1.00 11.10           N  
ANISOU 1329  N   PHE A 169     1565   1204   1449    -71      9    -36       N  
ATOM   1330  CA  PHE A 169      53.034  60.735  60.383  1.00 10.57           C  
ANISOU 1330  CA  PHE A 169     1478   1195   1342   -102    -24    -58       C  
ATOM   1331  C   PHE A 169      51.743  59.962  60.683  1.00 10.19           C  
ANISOU 1331  C   PHE A 169     1382   1214   1275   -111    -44      2       C  
ATOM   1332  O   PHE A 169      50.930  59.727  59.764  1.00  9.44           O  
ANISOU 1332  O   PHE A 169     1332   1155   1098   -212   -143     41       O  
ATOM   1333  CB  PHE A 169      52.898  62.199  60.858  1.00 11.15           C  
ANISOU 1333  CB  PHE A 169     1578   1197   1459    -19    -85    -90       C  
ATOM   1334  CG  PHE A 169      51.951  63.034  60.035  1.00 12.01           C  
ANISOU 1334  CG  PHE A 169     1626   1390   1546   -119    -94   -145       C  
ATOM   1335  CD1 PHE A 169      50.603  63.136  60.381  1.00 11.84           C  
ANISOU 1335  CD1 PHE A 169     1576   1290   1631    -55   -139    -82       C  
ATOM   1336  CD2 PHE A 169      52.423  63.745  58.931  1.00 13.42           C  
ANISOU 1336  CD2 PHE A 169     1813   1543   1741   -109    -96    -35       C  
ATOM   1337  CE1 PHE A 169      49.722  63.933  59.618  1.00 13.11           C  
ANISOU 1337  CE1 PHE A 169     1740   1592   1648     -2    -76    -23       C  
ATOM   1338  CE2 PHE A 169      51.573  64.530  58.156  1.00 13.52           C  
ANISOU 1338  CE2 PHE A 169     1787   1399   1951     35    -35   -107       C  
ATOM   1339  CZ  PHE A 169      50.206  64.619  58.497  1.00 12.38           C  
ANISOU 1339  CZ  PHE A 169     1532   1409   1761   -118    -34     27       C  
ATOM   1340  N   ALA A 170      51.534  59.595  61.948  1.00  9.76           N  
ANISOU 1340  N   ALA A 170     1337   1208   1164    -53    -22    -17       N  
ATOM   1341  CA  ALA A 170      50.322  58.859  62.322  1.00  8.81           C  
ANISOU 1341  CA  ALA A 170     1183   1140   1024    -40     -4     24       C  
ATOM   1342  C   ALA A 170      49.093  59.636  61.942  1.00  9.04           C  
ANISOU 1342  C   ALA A 170     1236   1099   1100    -23     67      5       C  
ATOM   1343  O   ALA A 170      49.020  60.851  62.151  1.00 10.01           O  
ANISOU 1343  O   ALA A 170     1312   1190   1299     18     55   -137       O  
ATOM   1344  CB  ALA A 170      50.283  58.535  63.818  1.00  9.44           C  
ANISOU 1344  CB  ALA A 170     1265   1211   1108     13      3     52       C  
ATOM   1345  N   ASN A 171      48.122  58.928  61.378  1.00  9.15           N  
ANISOU 1345  N   ASN A 171     1306   1148   1023    -38     26    -86       N  
ATOM   1346  CA  ASN A 171      46.836  59.504  60.958  1.00  9.42           C  
ANISOU 1346  CA  ASN A 171     1339   1143   1097     11     35    -70       C  
ATOM   1347  C   ASN A 171      46.953  60.481  59.784  1.00  9.11           C  
ANISOU 1347  C   ASN A 171     1297   1106   1057    -68    -11    -79       C  
ATOM   1348  O   ASN A 171      46.030  61.261  59.527  1.00  9.47           O  
ANISOU 1348  O   ASN A 171     1344   1061   1194   -114     13   -144       O  
ATOM   1349  CB  ASN A 171      46.098  60.214  62.116  1.00  9.96           C  
ANISOU 1349  CB  ASN A 171     1532   1236   1015    -26      6   -102       C  
ATOM   1350  CG  ASN A 171      45.850  59.312  63.292  1.00  9.97           C  
ANISOU 1350  CG  ASN A 171     1517   1096   1172     30     31      0       C  
ATOM   1351  OD1 ASN A 171      45.555  58.126  63.139  1.00 11.11           O  
ANISOU 1351  OD1 ASN A 171     1695   1344   1181   -253     17    -91       O  
ATOM   1352  ND2 ASN A 171      45.956  59.875  64.489  1.00 12.14           N  
ANISOU 1352  ND2 ASN A 171     1843   1416   1354     26     16     -3       N  
ATOM   1353  N   SER A 172      48.071  60.433  59.065  1.00  8.44           N  
ANISOU 1353  N   SER A 172     1220    981   1003    -96    -22    -59       N  
ATOM   1354  CA  SER A 172      48.192  61.233  57.838  1.00  8.56           C  
ANISOU 1354  CA  SER A 172     1146   1012   1091    -52    -13     18       C  
ATOM   1355  C   SER A 172      47.102  60.908  56.834  1.00  8.41           C  
ANISOU 1355  C   SER A 172     1171    947   1074    -31    -20     38       C  
ATOM   1356  O   SER A 172      46.656  61.786  56.090  1.00  7.97           O  
ANISOU 1356  O   SER A 172     1128    865   1035     12   -103    184       O  
ATOM   1357  CB  SER A 172      49.572  61.072  57.191  1.00  8.66           C  
ANISOU 1357  CB  SER A 172     1093    986   1210    -79     54    -23       C  
ATOM   1358  OG  SER A 172      49.784  59.764  56.704  1.00  9.11           O  
ANISOU 1358  OG  SER A 172     1136   1142   1181   -127    120     12       O  
ATOM   1359  N   GLU A 173      46.641  59.660  56.813  1.00  7.34           N  
ANISOU 1359  N   GLU A 173     1027    781    978     44     22     57       N  
ATOM   1360  CA  GLU A 173      45.644  59.265  55.836  1.00  7.91           C  
ANISOU 1360  CA  GLU A 173     1073    916   1015     17     53      4       C  
ATOM   1361  C   GLU A 173      44.272  59.627  56.354  1.00  7.95           C  
ANISOU 1361  C   GLU A 173     1022    979   1017     13    -19     16       C  
ATOM   1362  O   GLU A 173      43.877  59.185  57.434  1.00  7.82           O  
ANISOU 1362  O   GLU A 173      946   1074    951    -17     -2     23       O  
ATOM   1363  CB  GLU A 173      45.732  57.756  55.568  1.00  8.55           C  
ANISOU 1363  CB  GLU A 173     1148    967   1132     17     76     25       C  
ATOM   1364  CG  GLU A 173      47.117  57.334  55.107  1.00  6.64           C  
ANISOU 1364  CG  GLU A 173      924    480   1119    -16    196    -11       C  
ATOM   1365  CD  GLU A 173      47.641  58.228  53.984  1.00  7.22           C  
ANISOU 1365  CD  GLU A 173     1075    686    981     72     14     -2       C  
ATOM   1366  OE1 GLU A 173      47.231  58.049  52.816  1.00  5.44           O  
ANISOU 1366  OE1 GLU A 173      582    499    983    -81   -129     19       O  
ATOM   1367  OE2 GLU A 173      48.466  59.127  54.284  1.00  7.75           O  
ANISOU 1367  OE2 GLU A 173      940    879   1122   -266     61    -50       O  
ATOM   1368  N   VAL A 174      43.554  60.438  55.590  1.00  7.87           N  
ANISOU 1368  N   VAL A 174     1022    997    972     17    -47    -21       N  
ATOM   1369  CA  VAL A 174      42.222  60.879  55.992  1.00  8.41           C  
ANISOU 1369  CA  VAL A 174     1129   1066    999     42    -18     34       C  
ATOM   1370  C   VAL A 174      41.252  59.713  56.253  1.00  8.10           C  
ANISOU 1370  C   VAL A 174     1088   1051    936     -5    -70     -3       C  
ATOM   1371  O   VAL A 174      40.384  59.830  57.119  1.00  7.69           O  
ANISOU 1371  O   VAL A 174      908   1032    982     38   -105     62       O  
ATOM   1372  CB  VAL A 174      41.641  61.913  55.005  1.00  8.59           C  
ANISOU 1372  CB  VAL A 174     1172   1075   1016     67    -32     27       C  
ATOM   1373  CG1 VAL A 174      41.463  61.326  53.611  1.00  8.42           C  
ANISOU 1373  CG1 VAL A 174     1176   1085    935     56     35     19       C  
ATOM   1374  CG2 VAL A 174      40.319  62.499  55.529  1.00  9.49           C  
ANISOU 1374  CG2 VAL A 174     1399   1084   1120    211    127     77       C  
ATOM   1375  N   GLU A 175      41.432  58.588  55.543  1.00  8.11           N  
ANISOU 1375  N   GLU A 175     1126    971    983    -51    -37     32       N  
ATOM   1376  CA  GLU A 175      40.599  57.385  55.738  1.00  7.55           C  
ANISOU 1376  CA  GLU A 175     1119    913    836    -76    -40     -5       C  
ATOM   1377  C   GLU A 175      40.766  56.812  57.150  1.00  7.93           C  
ANISOU 1377  C   GLU A 175     1087    998    926    -80    -64      5       C  
ATOM   1378  O   GLU A 175      39.832  56.238  57.721  1.00  8.83           O  
ANISOU 1378  O   GLU A 175     1171   1269    913    -99   -141      5       O  
ATOM   1379  CB  GLU A 175      40.980  56.309  54.703  1.00  7.67           C  
ANISOU 1379  CB  GLU A 175     1214    845    856   -102    -48     35       C  
ATOM   1380  CG  GLU A 175      40.688  56.700  53.250  1.00  6.86           C  
ANISOU 1380  CG  GLU A 175      910    827    868    -91     12     86       C  
ATOM   1381  CD  GLU A 175      41.774  57.558  52.591  1.00  7.51           C  
ANISOU 1381  CD  GLU A 175      861    970   1023     16     60     65       C  
ATOM   1382  OE1 GLU A 175      42.795  57.888  53.225  1.00  7.21           O  
ANISOU 1382  OE1 GLU A 175     1180    879    678    -25     16    -25       O  
ATOM   1383  OE2 GLU A 175      41.573  57.900  51.412  1.00  8.35           O  
ANISOU 1383  OE2 GLU A 175     1124    830   1216    -58    191    167       O  
ATOM   1384  N   VAL A 176      41.982  56.941  57.682  1.00  7.24           N  
ANISOU 1384  N   VAL A 176      953    924    871    -39    -64    -54       N  
ATOM   1385  CA  VAL A 176      42.303  56.521  59.032  1.00  7.71           C  
ANISOU 1385  CA  VAL A 176     1023    892   1011    -26    -14    -31       C  
ATOM   1386  C   VAL A 176      41.845  57.572  60.039  1.00  8.32           C  
ANISOU 1386  C   VAL A 176     1056   1040   1063    -76    -34    -52       C  
ATOM   1387  O   VAL A 176      41.185  57.251  61.011  1.00  7.85           O  
ANISOU 1387  O   VAL A 176      974    984   1024   -186     15   -126       O  
ATOM   1388  CB  VAL A 176      43.824  56.242  59.171  1.00  7.66           C  
ANISOU 1388  CB  VAL A 176      976    998    936    -59    -87    -68       C  
ATOM   1389  CG1 VAL A 176      44.237  56.083  60.632  1.00  8.59           C  
ANISOU 1389  CG1 VAL A 176     1353    970    940     57     35    178       C  
ATOM   1390  CG2 VAL A 176      44.193  55.004  58.374  1.00  7.40           C  
ANISOU 1390  CG2 VAL A 176     1130    889    790    -42     96    -81       C  
ATOM   1391  N   LYS A 177      42.223  58.826  59.807  1.00  8.20           N  
ANISOU 1391  N   LYS A 177     1076    896   1143    -32     20     20       N  
ATOM   1392  CA  LYS A 177      41.849  59.902  60.719  1.00  8.47           C  
ANISOU 1392  CA  LYS A 177     1102    948   1168    -92     20    -11       C  
ATOM   1393  C   LYS A 177      40.328  59.998  60.882  1.00  7.75           C  
ANISOU 1393  C   LYS A 177     1065    772   1105    -59     31     65       C  
ATOM   1394  O   LYS A 177      39.831  60.277  61.974  1.00  7.57           O  
ANISOU 1394  O   LYS A 177      917    955   1002   -180    -70    110       O  
ATOM   1395  CB  LYS A 177      42.458  61.241  60.268  1.00  9.37           C  
ANISOU 1395  CB  LYS A 177     1339   1001   1218    -74     90     -4       C  
ATOM   1396  CG  LYS A 177      42.239  62.424  61.253  1.00 12.00           C  
ANISOU 1396  CG  LYS A 177     1598   1351   1609    -44    145   -134       C  
ATOM   1397  CD  LYS A 177      42.688  62.083  62.685  1.00 16.84           C  
ANISOU 1397  CD  LYS A 177     2120   2173   2103   -109      1   -114       C  
ATOM   1398  CE  LYS A 177      42.920  63.330  63.571  1.00 18.57           C  
ANISOU 1398  CE  LYS A 177     2209   2331   2513    -32     29   -206       C  
ATOM   1399  NZ  LYS A 177      41.748  64.231  63.766  1.00 19.31           N  
ANISOU 1399  NZ  LYS A 177     2433   2298   2605     87    -19    -85       N  
ATOM   1400  N   SER A 178      39.587  59.760  59.812  1.00  8.17           N  
ANISOU 1400  N   SER A 178     1053    913   1138   -113     37    103       N  
ATOM   1401  CA  SER A 178      38.116  59.810  59.885  1.00  8.63           C  
ANISOU 1401  CA  SER A 178     1116   1051   1110    -58     28     55       C  
ATOM   1402  C   SER A 178      37.555  58.799  60.889  1.00  9.01           C  
ANISOU 1402  C   SER A 178     1227   1039   1156     -2    -21     49       C  
ATOM   1403  O   SER A 178      36.594  59.115  61.612  1.00  8.71           O  
ANISOU 1403  O   SER A 178     1188   1127    995    -61    -17     62       O  
ATOM   1404  CB  SER A 178      37.476  59.574  58.507  1.00  8.31           C  
ANISOU 1404  CB  SER A 178     1144    973   1038    -57     15     79       C  
ATOM   1405  OG  SER A 178      37.868  60.571  57.574  1.00  7.55           O  
ANISOU 1405  OG  SER A 178      955    875   1039   -138     79     57       O  
ATOM   1406  N   ILE A 179      38.139  57.592  60.930  1.00  9.05           N  
ANISOU 1406  N   ILE A 179     1236   1083   1119     46    -79     13       N  
ATOM   1407  CA  ILE A 179      37.711  56.578  61.902  1.00  8.15           C  
ANISOU 1407  CA  ILE A 179     1116    910   1068     42    -16     19       C  
ATOM   1408  C   ILE A 179      38.157  56.965  63.324  1.00  8.49           C  
ANISOU 1408  C   ILE A 179     1185    933   1107     67     20     16       C  
ATOM   1409  O   ILE A 179      37.376  56.851  64.268  1.00  9.03           O  
ANISOU 1409  O   ILE A 179     1344    902   1183     50     28     84       O  
ATOM   1410  CB  ILE A 179      38.251  55.166  61.562  1.00  6.94           C  
ANISOU 1410  CB  ILE A 179      886    806    943     62     20     56       C  
ATOM   1411  CG1 ILE A 179      37.762  54.731  60.186  1.00  7.38           C  
ANISOU 1411  CG1 ILE A 179     1061    833    909    178    197   -126       C  
ATOM   1412  CG2 ILE A 179      37.820  54.145  62.651  1.00  9.50           C  
ANISOU 1412  CG2 ILE A 179     1277   1060   1273     27    -32    170       C  
ATOM   1413  CD1 ILE A 179      38.566  53.569  59.586  1.00  7.94           C  
ANISOU 1413  CD1 ILE A 179     1225    709   1080    415    -38   -220       C  
ATOM   1414  N   VAL A 180      39.404  57.425  63.452  1.00  7.81           N  
ANISOU 1414  N   VAL A 180     1111    831   1024     23     -1     -8       N  
ATOM   1415  CA  VAL A 180      39.946  57.879  64.730  1.00  9.11           C  
ANISOU 1415  CA  VAL A 180     1133   1110   1216     -7     15    -85       C  
ATOM   1416  C   VAL A 180      38.982  58.895  65.351  1.00  9.29           C  
ANISOU 1416  C   VAL A 180     1228   1097   1203     14     18    -45       C  
ATOM   1417  O   VAL A 180      38.582  58.755  66.518  1.00  9.41           O  
ANISOU 1417  O   VAL A 180     1191   1190   1192      6     39    -30       O  
ATOM   1418  CB  VAL A 180      41.375  58.470  64.560  1.00  9.11           C  
ANISOU 1418  CB  VAL A 180     1175   1089   1195    -27      5   -170       C  
ATOM   1419  CG1 VAL A 180      41.850  59.234  65.810  1.00  9.63           C  
ANISOU 1419  CG1 VAL A 180     1233   1134   1292    -12      0   -275       C  
ATOM   1420  CG2 VAL A 180      42.346  57.342  64.234  1.00  7.62           C  
ANISOU 1420  CG2 VAL A 180      805    933   1156     65    -95    -48       C  
ATOM   1421  N   ASP A 181      38.587  59.895  64.561  1.00  9.18           N  
ANISOU 1421  N   ASP A 181     1197   1077   1213      8    -11    -15       N  
ATOM   1422  CA  ASP A 181      37.713  60.939  65.073  1.00  9.41           C  
ANISOU 1422  CA  ASP A 181     1250   1061   1263     24     21     -4       C  
ATOM   1423  C   ASP A 181      36.366  60.366  65.491  1.00  9.86           C  
ANISOU 1423  C   ASP A 181     1324   1164   1258     12     -6    -20       C  
ATOM   1424  O   ASP A 181      35.869  60.679  66.565  1.00 10.73           O  
ANISOU 1424  O   ASP A 181     1406   1328   1340     12     30    -16       O  
ATOM   1425  CB  ASP A 181      37.505  62.036  64.035  1.00 10.27           C  
ANISOU 1425  CB  ASP A 181     1443   1146   1312     71     -9     39       C  
ATOM   1426  CG  ASP A 181      38.734  62.905  63.821  1.00 12.60           C  
ANISOU 1426  CG  ASP A 181     1764   1421   1602     30    -45     76       C  
ATOM   1427  OD1 ASP A 181      39.739  62.834  64.576  1.00 13.55           O  
ANISOU 1427  OD1 ASP A 181     1903   1263   1980   -138   -139    -68       O  
ATOM   1428  OD2 ASP A 181      38.687  63.672  62.833  1.00 14.47           O  
ANISOU 1428  OD2 ASP A 181     2276   1367   1852      8     65    331       O  
ATOM   1429  N   PHE A 182      35.791  59.512  64.642  1.00  9.20           N  
ANISOU 1429  N   PHE A 182     1269   1021   1205    -44     -6    -54       N  
ATOM   1430  CA  PHE A 182      34.532  58.854  64.972  1.00  9.44           C  
ANISOU 1430  CA  PHE A 182     1261   1137   1187    -44    -54    -44       C  
ATOM   1431  C   PHE A 182      34.607  58.052  66.272  1.00  9.74           C  
ANISOU 1431  C   PHE A 182     1294   1173   1231    -38      4    -57       C  
ATOM   1432  O   PHE A 182      33.729  58.167  67.132  1.00  9.44           O  
ANISOU 1432  O   PHE A 182     1074   1177   1333   -117     37     18       O  
ATOM   1433  CB  PHE A 182      34.076  57.938  63.836  1.00  9.50           C  
ANISOU 1433  CB  PHE A 182     1291   1121   1196    -30     22   -108       C  
ATOM   1434  CG  PHE A 182      32.724  57.332  64.074  1.00 11.20           C  
ANISOU 1434  CG  PHE A 182     1402   1444   1407     10     31    -89       C  
ATOM   1435  CD1 PHE A 182      32.606  56.088  64.651  1.00 12.20           C  
ANISOU 1435  CD1 PHE A 182     1558   1600   1476   -125     63   -158       C  
ATOM   1436  CD2 PHE A 182      31.567  58.042  63.744  1.00 13.02           C  
ANISOU 1436  CD2 PHE A 182     1435   1835   1675     -8    -28   -146       C  
ATOM   1437  CE1 PHE A 182      31.349  55.528  64.877  1.00 13.76           C  
ANISOU 1437  CE1 PHE A 182     1553   1982   1693   -117     68    -29       C  
ATOM   1438  CE2 PHE A 182      30.311  57.505  63.972  1.00 14.22           C  
ANISOU 1438  CE2 PHE A 182     1572   1871   1960      7    137     66       C  
ATOM   1439  CZ  PHE A 182      30.200  56.239  64.533  1.00 13.97           C  
ANISOU 1439  CZ  PHE A 182     1696   1768   1842    -46     84      0       C  
ATOM   1440  N   VAL A 183      35.676  57.272  66.419  1.00  9.04           N  
ANISOU 1440  N   VAL A 183     1218   1151   1065     31     -8    -64       N  
ATOM   1441  CA  VAL A 183      35.817  56.383  67.567  1.00 10.01           C  
ANISOU 1441  CA  VAL A 183     1380   1201   1220     82    -31    -92       C  
ATOM   1442  C   VAL A 183      35.950  57.191  68.856  1.00  9.92           C  
ANISOU 1442  C   VAL A 183     1319   1285   1162     24    -33    -55       C  
ATOM   1443  O   VAL A 183      35.314  56.879  69.873  1.00 10.74           O  
ANISOU 1443  O   VAL A 183     1490   1421   1168     17    -40    -96       O  
ATOM   1444  CB  VAL A 183      37.014  55.425  67.382  1.00  9.57           C  
ANISOU 1444  CB  VAL A 183     1268   1260   1105     48     11    -64       C  
ATOM   1445  CG1 VAL A 183      37.370  54.766  68.712  1.00  9.32           C  
ANISOU 1445  CG1 VAL A 183     1405    956   1177    212   -171   -109       C  
ATOM   1446  CG2 VAL A 183      36.668  54.385  66.317  1.00 10.18           C  
ANISOU 1446  CG2 VAL A 183     1432   1216   1219     69    115   -161       C  
ATOM   1447  N   LYS A 184      36.751  58.249  68.808  1.00 10.38           N  
ANISOU 1447  N   LYS A 184     1378   1304   1259     45    -27   -105       N  
ATOM   1448  CA  LYS A 184      36.983  59.036  70.023  1.00 10.85           C  
ANISOU 1448  CA  LYS A 184     1442   1378   1300     12     -6   -114       C  
ATOM   1449  C   LYS A 184      35.753  59.854  70.385  1.00 11.26           C  
ANISOU 1449  C   LYS A 184     1537   1395   1343     40    -18    -92       C  
ATOM   1450  O   LYS A 184      35.418  59.995  71.564  1.00 11.54           O  
ANISOU 1450  O   LYS A 184     1666   1421   1295     -6     82    -18       O  
ATOM   1451  CB  LYS A 184      38.232  59.900  69.881  1.00 10.27           C  
ANISOU 1451  CB  LYS A 184     1354   1279   1267     23      3   -151       C  
ATOM   1452  CG  LYS A 184      39.501  59.031  69.776  1.00 12.73           C  
ANISOU 1452  CG  LYS A 184     1486   1711   1640    108     19   -103       C  
ATOM   1453  CD  LYS A 184      40.798  59.795  69.947  1.00 16.83           C  
ANISOU 1453  CD  LYS A 184     2100   2040   2252   -142    -11    -99       C  
ATOM   1454  CE  LYS A 184      40.618  61.259  69.654  1.00 18.14           C  
ANISOU 1454  CE  LYS A 184     2206   2173   2511     62     27    104       C  
ATOM   1455  NZ  LYS A 184      41.915  61.964  69.419  1.00 20.73           N  
ANISOU 1455  NZ  LYS A 184     2285   2748   2844    -60    -32    -78       N  
ATOM   1456  N   ASP A 185      35.053  60.365  69.373  1.00 11.89           N  
ANISOU 1456  N   ASP A 185     1635   1477   1404     61    -39    -59       N  
ATOM   1457  CA  ASP A 185      33.826  61.119  69.622  1.00 12.93           C  
ANISOU 1457  CA  ASP A 185     1643   1645   1622     50      2     -9       C  
ATOM   1458  C   ASP A 185      32.722  60.254  70.199  1.00 12.60           C  
ANISOU 1458  C   ASP A 185     1542   1634   1610     68     28    -12       C  
ATOM   1459  O   ASP A 185      31.912  60.726  71.004  1.00 14.25           O  
ANISOU 1459  O   ASP A 185     1811   1752   1849    171     40    -25       O  
ATOM   1460  CB  ASP A 185      33.316  61.787  68.360  1.00 12.87           C  
ANISOU 1460  CB  ASP A 185     1675   1679   1536     50     30     -1       C  
ATOM   1461  CG  ASP A 185      34.129  63.006  67.971  1.00 15.60           C  
ANISOU 1461  CG  ASP A 185     2062   1868   1994      8    -33     25       C  
ATOM   1462  OD1 ASP A 185      34.980  63.477  68.763  1.00 20.17           O  
ANISOU 1462  OD1 ASP A 185     2803   2173   2687    -11   -148     -3       O  
ATOM   1463  OD2 ASP A 185      33.914  63.474  66.838  1.00 18.20           O  
ANISOU 1463  OD2 ASP A 185     2502   2050   2360     61     19    340       O  
ATOM   1464  N   HIS A 186      32.685  58.993  69.777  1.00 12.32           N  
ANISOU 1464  N   HIS A 186     1451   1584   1642     88     51    -11       N  
ATOM   1465  CA  HIS A 186      31.698  58.049  70.280  1.00 12.52           C  
ANISOU 1465  CA  HIS A 186     1558   1584   1612     90     34     16       C  
ATOM   1466  C   HIS A 186      31.988  57.734  71.747  1.00 12.69           C  
ANISOU 1466  C   HIS A 186     1572   1636   1612    107     79     23       C  
ATOM   1467  O   HIS A 186      31.128  57.918  72.612  1.00 13.13           O  
ANISOU 1467  O   HIS A 186     1613   1630   1745    296    102      2       O  
ATOM   1468  CB  HIS A 186      31.673  56.790  69.415  1.00 12.52           C  
ANISOU 1468  CB  HIS A 186     1527   1596   1634     75     93     42       C  
ATOM   1469  CG  HIS A 186      30.568  55.846  69.757  1.00 12.04           C  
ANISOU 1469  CG  HIS A 186     1501   1520   1552    -13    -75     30       C  
ATOM   1470  ND1 HIS A 186      30.573  55.086  70.910  1.00 11.53           N  
ANISOU 1470  ND1 HIS A 186     1382   1635   1361     49     31     45       N  
ATOM   1471  CD2 HIS A 186      29.425  55.531  69.104  1.00 10.33           C  
ANISOU 1471  CD2 HIS A 186     1220   1278   1425     98     52    -19       C  
ATOM   1472  CE1 HIS A 186      29.486  54.337  70.945  1.00 12.06           C  
ANISOU 1472  CE1 HIS A 186     1360   1622   1600     95     20    -45       C  
ATOM   1473  NE2 HIS A 186      28.775  54.586  69.858  1.00 12.58           N  
ANISOU 1473  NE2 HIS A 186     1704   1508   1566     72     -1     94       N  
ATOM   1474  N   GLY A 187      33.211  57.286  72.025  1.00 12.18           N  
ANISOU 1474  N   GLY A 187     1576   1572   1480    135     21     13       N  
ATOM   1475  CA  GLY A 187      33.653  57.015  73.382  1.00 12.72           C  
ANISOU 1475  CA  GLY A 187     1662   1639   1532     60     13     17       C  
ATOM   1476  C   GLY A 187      33.134  55.751  74.041  1.00 11.69           C  
ANISOU 1476  C   GLY A 187     1472   1544   1426     47     40      0       C  
ATOM   1477  O   GLY A 187      33.555  55.445  75.152  1.00 12.79           O  
ANISOU 1477  O   GLY A 187     1713   1696   1450    -22     45     81       O  
ATOM   1478  N   ASN A 188      32.254  55.002  73.376  1.00 11.37           N  
ANISOU 1478  N   ASN A 188     1467   1457   1396     82     47    -44       N  
ATOM   1479  CA  ASN A 188      31.617  53.820  73.978  1.00 11.45           C  
ANISOU 1479  CA  ASN A 188     1451   1506   1392     45     71    -51       C  
ATOM   1480  C   ASN A 188      31.544  52.594  73.055  1.00 10.89           C  
ANISOU 1480  C   ASN A 188     1415   1319   1403     66    108    -19       C  
ATOM   1481  O   ASN A 188      30.649  51.729  73.169  1.00 10.60           O  
ANISOU 1481  O   ASN A 188     1167   1545   1315    116     86   -177       O  
ATOM   1482  CB  ASN A 188      30.227  54.174  74.510  1.00 12.38           C  
ANISOU 1482  CB  ASN A 188     1512   1577   1614     21     88    -41       C  
ATOM   1483  CG  ASN A 188      29.816  53.326  75.716  1.00 13.51           C  
ANISOU 1483  CG  ASN A 188     1710   1824   1598     82     -5     15       C  
ATOM   1484  OD1 ASN A 188      30.659  52.860  76.502  1.00 14.36           O  
ANISOU 1484  OD1 ASN A 188     1843   1800   1810    176    110     46       O  
ATOM   1485  ND2 ASN A 188      28.508  53.124  75.867  1.00 14.10           N  
ANISOU 1485  ND2 ASN A 188     1637   2054   1665     81    130     38       N  
ATOM   1486  N   ILE A 189      32.517  52.488  72.160  1.00 10.34           N  
ANISOU 1486  N   ILE A 189     1414   1180   1334    124     92    -29       N  
ATOM   1487  CA  ILE A 189      32.648  51.265  71.379  1.00  9.89           C  
ANISOU 1487  CA  ILE A 189     1390   1135   1229     44      6    -21       C  
ATOM   1488  C   ILE A 189      33.311  50.229  72.290  1.00  9.55           C  
ANISOU 1488  C   ILE A 189     1273   1203   1152      1    -13     21       C  
ATOM   1489  O   ILE A 189      34.334  50.520  72.922  1.00 10.26           O  
ANISOU 1489  O   ILE A 189     1369   1319   1208    -34     88    -16       O  
ATOM   1490  CB  ILE A 189      33.470  51.516  70.099  1.00  9.93           C  
ANISOU 1490  CB  ILE A 189     1333   1174   1263     78    -23    -41       C  
ATOM   1491  CG1 ILE A 189      32.661  52.432  69.164  1.00 11.39           C  
ANISOU 1491  CG1 ILE A 189     1724   1234   1367    179     62     92       C  
ATOM   1492  CG2 ILE A 189      33.848  50.193  69.426  1.00  9.82           C  
ANISOU 1492  CG2 ILE A 189     1398   1202   1129    -44     60    -54       C  
ATOM   1493  CD1 ILE A 189      33.479  53.130  68.112  1.00 11.78           C  
ANISOU 1493  CD1 ILE A 189     1717   1362   1397     87     42     43       C  
ATOM   1494  N   LYS A 190      32.715  49.036  72.366  1.00  9.00           N  
ANISOU 1494  N   LYS A 190     1169   1141   1108     38      1      7       N  
ATOM   1495  CA  LYS A 190      33.201  47.963  73.240  1.00  8.33           C  
ANISOU 1495  CA  LYS A 190     1029   1069   1065     45     76    -13       C  
ATOM   1496  C   LYS A 190      33.959  46.875  72.504  1.00  8.16           C  
ANISOU 1496  C   LYS A 190      939   1107   1055     77     39    -35       C  
ATOM   1497  O   LYS A 190      34.789  46.173  73.102  1.00  8.54           O  
ANISOU 1497  O   LYS A 190     1149   1085   1010    151     28    -42       O  
ATOM   1498  CB  LYS A 190      32.016  47.313  73.977  1.00  8.78           C  
ANISOU 1498  CB  LYS A 190     1009   1090   1235     35    114     47       C  
ATOM   1499  CG  LYS A 190      31.239  48.272  74.871  1.00 10.55           C  
ANISOU 1499  CG  LYS A 190     1252   1335   1420     90     26   -201       C  
ATOM   1500  CD  LYS A 190      32.120  48.958  75.909  1.00 13.69           C  
ANISOU 1500  CD  LYS A 190     1717   1712   1772     10     68   -307       C  
ATOM   1501  CE  LYS A 190      31.258  49.783  76.865  1.00 16.31           C  
ANISOU 1501  CE  LYS A 190     2033   2219   1945     81     18   -302       C  
ATOM   1502  NZ  LYS A 190      32.107  50.457  77.895  1.00 19.19           N  
ANISOU 1502  NZ  LYS A 190     2308   2597   2386   -197   -128   -270       N  
ATOM   1503  N   ALA A 191      33.632  46.684  71.230  1.00  7.19           N  
ANISOU 1503  N   ALA A 191      816    999    916     90    106    -77       N  
ATOM   1504  CA  ALA A 191      34.398  45.756  70.391  1.00  6.75           C  
ANISOU 1504  CA  ALA A 191      849    845    870     57     44    -84       C  
ATOM   1505  C   ALA A 191      34.665  46.411  69.064  1.00  7.14           C  
ANISOU 1505  C   ALA A 191      892    920    898     29     45    -30       C  
ATOM   1506  O   ALA A 191      33.821  47.139  68.550  1.00  7.85           O  
ANISOU 1506  O   ALA A 191     1040   1059    881    119     37      1       O  
ATOM   1507  CB  ALA A 191      33.638  44.458  70.189  1.00  6.74           C  
ANISOU 1507  CB  ALA A 191      886    774    899    -14     84   -135       C  
ATOM   1508  N   PHE A 192      35.840  46.154  68.500  1.00  7.08           N  
ANISOU 1508  N   PHE A 192      932    914    844    135      1     46       N  
ATOM   1509  CA  PHE A 192      36.211  46.756  67.229  1.00  7.30           C  
ANISOU 1509  CA  PHE A 192      965    908    899      9     17    -11       C  
ATOM   1510  C   PHE A 192      36.843  45.658  66.399  1.00  7.90           C  
ANISOU 1510  C   PHE A 192     1022   1034    943     28     61     17       C  
ATOM   1511  O   PHE A 192      37.827  45.049  66.808  1.00  7.53           O  
ANISOU 1511  O   PHE A 192      962   1018    880    -26      8    -27       O  
ATOM   1512  CB  PHE A 192      37.197  47.897  67.482  1.00  7.65           C  
ANISOU 1512  CB  PHE A 192     1041    896    968    -15    -25     52       C  
ATOM   1513  CG  PHE A 192      37.506  48.725  66.268  1.00  6.58           C  
ANISOU 1513  CG  PHE A 192      862    786    852    -24     10     36       C  
ATOM   1514  CD1 PHE A 192      38.270  48.208  65.220  1.00  6.75           C  
ANISOU 1514  CD1 PHE A 192      707    957    900    -31    -61     68       C  
ATOM   1515  CD2 PHE A 192      37.047  50.036  66.183  1.00  6.65           C  
ANISOU 1515  CD2 PHE A 192      902    698    926    -65   -101      0       C  
ATOM   1516  CE1 PHE A 192      38.550  48.981  64.085  1.00  6.61           C  
ANISOU 1516  CE1 PHE A 192      721    821    968   -100     78     94       C  
ATOM   1517  CE2 PHE A 192      37.346  50.831  65.058  1.00  7.64           C  
ANISOU 1517  CE2 PHE A 192      995    880   1025   -133     70    -24       C  
ATOM   1518  CZ  PHE A 192      38.093  50.315  64.014  1.00  7.60           C  
ANISOU 1518  CZ  PHE A 192      735    977   1176    -82     80    -34       C  
ATOM   1519  N   ILE A 193      36.248  45.373  65.251  1.00  7.27           N  
ANISOU 1519  N   ILE A 193      954    943    864     46     40    -43       N  
ATOM   1520  CA  ILE A 193      36.689  44.228  64.454  1.00  7.27           C  
ANISOU 1520  CA  ILE A 193      964    872    926     -3     50     -7       C  
ATOM   1521  C   ILE A 193      37.058  44.737  63.072  1.00  7.64           C  
ANISOU 1521  C   ILE A 193      932   1012    957     -2     51    -23       C  
ATOM   1522  O   ILE A 193      36.208  45.256  62.359  1.00  6.73           O  
ANISOU 1522  O   ILE A 193      902    786    867    181     39     79       O  
ATOM   1523  CB  ILE A 193      35.582  43.165  64.344  1.00  7.78           C  
ANISOU 1523  CB  ILE A 193     1022    959    974     21     37    -74       C  
ATOM   1524  CG1 ILE A 193      35.147  42.736  65.754  1.00  8.31           C  
ANISOU 1524  CG1 ILE A 193     1139    896   1120   -232     74    -55       C  
ATOM   1525  CG2 ILE A 193      36.095  41.976  63.538  1.00  7.69           C  
ANISOU 1525  CG2 ILE A 193      915    786   1220    -19      6    -70       C  
ATOM   1526  CD1 ILE A 193      33.694  42.477  65.891  1.00 14.01           C  
ANISOU 1526  CD1 ILE A 193     1479   2048   1796   -105    183    -18       C  
ATOM   1527  N   SER A 194      38.319  44.577  62.692  1.00  6.71           N  
ANISOU 1527  N   SER A 194      801    866    879     30     53    -37       N  
ATOM   1528  CA  SER A 194      38.761  45.068  61.391  1.00  6.16           C  
ANISOU 1528  CA  SER A 194      749    805    784    -13     25    -14       C  
ATOM   1529  C   SER A 194      39.048  43.857  60.497  1.00  6.20           C  
ANISOU 1529  C   SER A 194      700    838    818     54     10    -51       C  
ATOM   1530  O   SER A 194      39.892  43.011  60.836  1.00  7.26           O  
ANISOU 1530  O   SER A 194      965    877    915    184    -53   -114       O  
ATOM   1531  CB  SER A 194      40.005  45.945  61.565  1.00  6.42           C  
ANISOU 1531  CB  SER A 194      785    845    806     -6     48    -24       C  
ATOM   1532  OG  SER A 194      40.487  46.375  60.303  1.00  7.22           O  
ANISOU 1532  OG  SER A 194     1038    876    826     16     44    198       O  
ATOM   1533  N   ILE A 195      38.343  43.758  59.381  1.00  5.81           N  
ANISOU 1533  N   ILE A 195      660    793    754     -2     87    -76       N  
ATOM   1534  CA  ILE A 195      38.354  42.541  58.574  1.00  5.48           C  
ANISOU 1534  CA  ILE A 195      582    766    731    -24    -46    -63       C  
ATOM   1535  C   ILE A 195      39.218  42.640  57.312  1.00  6.33           C  
ANISOU 1535  C   ILE A 195      710    793    902    -39    -77    -18       C  
ATOM   1536  O   ILE A 195      39.049  43.550  56.501  1.00  5.74           O  
ANISOU 1536  O   ILE A 195      631    706    843     34    -86    -16       O  
ATOM   1537  CB  ILE A 195      36.885  42.128  58.243  1.00  5.95           C  
ANISOU 1537  CB  ILE A 195      575    947    736   -129     51   -156       C  
ATOM   1538  CG1 ILE A 195      36.100  41.872  59.543  1.00  6.77           C  
ANISOU 1538  CG1 ILE A 195      765   1131    675    -45    -54      5       C  
ATOM   1539  CG2 ILE A 195      36.859  40.898  57.333  1.00  7.11           C  
ANISOU 1539  CG2 ILE A 195     1009    795    895    -35     15    -87       C  
ATOM   1540  CD1 ILE A 195      34.648  41.434  59.321  1.00  7.61           C  
ANISOU 1540  CD1 ILE A 195     1011   1125    755   -206     36   -137       C  
ATOM   1541  N   HIS A 196      40.136  41.676  57.172  1.00  5.59           N  
ANISOU 1541  N   HIS A 196      609    633    881    -10     63    -34       N  
ATOM   1542  CA  HIS A 196      41.040  41.535  56.031  1.00  6.27           C  
ANISOU 1542  CA  HIS A 196      740    733    909     28    -53    -47       C  
ATOM   1543  C   HIS A 196      40.834  40.168  55.389  1.00  6.52           C  
ANISOU 1543  C   HIS A 196      775    778    922     57    -63    -32       C  
ATOM   1544  O   HIS A 196      40.104  39.329  55.932  1.00  6.85           O  
ANISOU 1544  O   HIS A 196      844    817    939     -8   -122    -58       O  
ATOM   1545  CB  HIS A 196      42.496  41.626  56.509  1.00  5.08           C  
ANISOU 1545  CB  HIS A 196      612    500    816    -35    -32    -47       C  
ATOM   1546  CG  HIS A 196      42.890  42.962  57.053  1.00  5.79           C  
ANISOU 1546  CG  HIS A 196      713    688    797    103     17    -96       C  
ATOM   1547  ND1 HIS A 196      43.852  43.744  56.450  1.00  5.52           N  
ANISOU 1547  ND1 HIS A 196      791    645    659     98    -17    -35       N  
ATOM   1548  CD2 HIS A 196      42.488  43.637  58.158  1.00  5.09           C  
ANISOU 1548  CD2 HIS A 196      649    637    645     92    -23     38       C  
ATOM   1549  CE1 HIS A 196      44.031  44.845  57.160  1.00  5.07           C  
ANISOU 1549  CE1 HIS A 196      660    666    597     28     13   -150       C  
ATOM   1550  NE2 HIS A 196      43.218  44.801  58.207  1.00  7.04           N  
ANISOU 1550  NE2 HIS A 196      950   1015    708   -108    -31      7       N  
ATOM   1551  N   SER A 197      41.452  39.964  54.224  1.00  6.65           N  
ANISOU 1551  N   SER A 197      814    765    944     30   -128    -41       N  
ATOM   1552  CA  SER A 197      41.721  38.610  53.707  1.00  6.63           C  
ANISOU 1552  CA  SER A 197      833    801    883     52   -121    -93       C  
ATOM   1553  C   SER A 197      43.147  38.644  53.163  1.00  7.07           C  
ANISOU 1553  C   SER A 197      926    843    917     35    -83    -53       C  
ATOM   1554  O   SER A 197      43.677  39.743  52.938  1.00  6.73           O  
ANISOU 1554  O   SER A 197      839    872    845     -6    -59    -88       O  
ATOM   1555  CB  SER A 197      40.685  38.208  52.640  1.00  6.65           C  
ANISOU 1555  CB  SER A 197      814    848    863    -11   -110    -50       C  
ATOM   1556  OG  SER A 197      40.890  38.886  51.412  1.00  5.84           O  
ANISOU 1556  OG  SER A 197      526    922    767    101   -200     -1       O  
ATOM   1557  N   TYR A 198      43.816  37.504  52.952  1.00  6.44           N  
ANISOU 1557  N   TYR A 198      779    738    930     78    -83     15       N  
ATOM   1558  CA  TYR A 198      43.333  36.157  53.227  1.00  7.30           C  
ANISOU 1558  CA  TYR A 198      925    828   1019     62    -66     40       C  
ATOM   1559  C   TYR A 198      44.306  35.522  54.216  1.00  7.90           C  
ANISOU 1559  C   TYR A 198      985    911   1105     26    -48     30       C  
ATOM   1560  O   TYR A 198      45.355  36.111  54.514  1.00  7.74           O  
ANISOU 1560  O   TYR A 198      932    863   1145     94   -126     43       O  
ATOM   1561  CB  TYR A 198      43.326  35.346  51.909  1.00  6.93           C  
ANISOU 1561  CB  TYR A 198      912    743    977     78    -79     77       C  
ATOM   1562  CG  TYR A 198      44.726  35.229  51.296  1.00  7.36           C  
ANISOU 1562  CG  TYR A 198     1030    911    854     29     32     19       C  
ATOM   1563  CD1 TYR A 198      45.242  36.223  50.455  1.00  7.81           C  
ANISOU 1563  CD1 TYR A 198      973   1107    886     53     67     17       C  
ATOM   1564  CD2 TYR A 198      45.543  34.128  51.593  1.00  7.88           C  
ANISOU 1564  CD2 TYR A 198      897   1118    978    129     68     92       C  
ATOM   1565  CE1 TYR A 198      46.545  36.117  49.920  1.00  7.98           C  
ANISOU 1565  CE1 TYR A 198     1047   1103    879     83    108    -15       C  
ATOM   1566  CE2 TYR A 198      46.859  34.022  51.097  1.00  7.42           C  
ANISOU 1566  CE2 TYR A 198      994    984    839    -78    180      8       C  
ATOM   1567  CZ  TYR A 198      47.337  35.012  50.243  1.00  8.62           C  
ANISOU 1567  CZ  TYR A 198     1177   1127    971    -43     53     75       C  
ATOM   1568  OH  TYR A 198      48.597  34.905  49.731  1.00 10.70           O  
ANISOU 1568  OH  TYR A 198     1276   1437   1349     13    -22     48       O  
ATOM   1569  N   SER A 199      43.948  34.322  54.695  1.00  8.44           N  
ANISOU 1569  N   SER A 199     1113    954   1139    122    -75     67       N  
ATOM   1570  CA  SER A 199      44.838  33.383  55.415  1.00  8.90           C  
ANISOU 1570  CA  SER A 199     1165   1052   1162     35    -14     50       C  
ATOM   1571  C   SER A 199      44.081  32.597  56.468  1.00  8.29           C  
ANISOU 1571  C   SER A 199     1118   1021   1007     48    -17     36       C  
ATOM   1572  O   SER A 199      44.648  31.650  57.011  1.00  8.59           O  
ANISOU 1572  O   SER A 199     1238    976   1047     74     15     35       O  
ATOM   1573  CB  SER A 199      46.054  34.049  56.064  1.00  9.78           C  
ANISOU 1573  CB  SER A 199     1124   1232   1359    109    -19     93       C  
ATOM   1574  OG  SER A 199      47.094  34.151  55.127  1.00 11.79           O  
ANISOU 1574  OG  SER A 199     1375   1464   1637     -4     91    129       O  
ATOM   1575  N   GLN A 200      42.826  32.977  56.758  1.00  7.63           N  
ANISOU 1575  N   GLN A 200     1106    862    928     31     -8     47       N  
ATOM   1576  CA  GLN A 200      41.997  32.211  57.713  1.00  7.57           C  
ANISOU 1576  CA  GLN A 200     1062    856    956     -3     -1    -49       C  
ATOM   1577  C   GLN A 200      42.575  32.267  59.120  1.00  6.99           C  
ANISOU 1577  C   GLN A 200      901    795    957     36   -122     32       C  
ATOM   1578  O   GLN A 200      43.001  31.230  59.719  1.00  7.20           O  
ANISOU 1578  O   GLN A 200     1079    846    810     -5   -129     39       O  
ATOM   1579  CB  GLN A 200      41.745  30.765  57.226  1.00  7.45           C  
ANISOU 1579  CB  GLN A 200     1040    790   1000     37    -48     12       C  
ATOM   1580  CG  GLN A 200      41.061  30.784  55.889  1.00  6.91           C  
ANISOU 1580  CG  GLN A 200      862    829    931     -7    -34    -53       C  
ATOM   1581  CD  GLN A 200      40.734  29.438  55.293  1.00  7.87           C  
ANISOU 1581  CD  GLN A 200     1073    890   1024    -19     35    -20       C  
ATOM   1582  OE1 GLN A 200      40.329  29.382  54.141  1.00  7.95           O  
ANISOU 1582  OE1 GLN A 200     1210    712   1096   -140   -103    -20       O  
ATOM   1583  NE2 GLN A 200      40.930  28.352  56.045  1.00  7.78           N  
ANISOU 1583  NE2 GLN A 200     1086    896    971   -119    131    -19       N  
ATOM   1584  N   LEU A 201      42.612  33.501  59.626  1.00  6.67           N  
ANISOU 1584  N   LEU A 201      870    865    798     40    -49    -18       N  
ATOM   1585  CA  LEU A 201      43.097  33.796  60.977  1.00  7.27           C  
ANISOU 1585  CA  LEU A 201      895    893    974      0   -126    -23       C  
ATOM   1586  C   LEU A 201      42.182  34.718  61.730  1.00  7.68           C  
ANISOU 1586  C   LEU A 201     1036    949    932    -13    -75    -21       C  
ATOM   1587  O   LEU A 201      41.505  35.566  61.132  1.00  7.91           O  
ANISOU 1587  O   LEU A 201     1105   1011    887     61   -198   -110       O  
ATOM   1588  CB  LEU A 201      44.480  34.450  60.907  1.00  6.87           C  
ANISOU 1588  CB  LEU A 201      791    937    883      9     26     12       C  
ATOM   1589  CG  LEU A 201      45.571  33.603  60.263  1.00  7.23           C  
ANISOU 1589  CG  LEU A 201      768    885   1095     14    -92    -14       C  
ATOM   1590  CD1 LEU A 201      46.746  34.522  59.862  1.00  8.15           C  
ANISOU 1590  CD1 LEU A 201      955    849   1290    -43    -41    104       C  
ATOM   1591  CD2 LEU A 201      45.981  32.486  61.210  1.00  8.89           C  
ANISOU 1591  CD2 LEU A 201     1027   1215   1134    103    -26     90       C  
ATOM   1592  N   LEU A 202      42.177  34.571  63.054  1.00  6.77           N  
ANISOU 1592  N   LEU A 202      905    815    851     15    -56      6       N  
ATOM   1593  CA  LEU A 202      41.528  35.556  63.933  1.00  7.52           C  
ANISOU 1593  CA  LEU A 202      990    907    957     36    -60     49       C  
ATOM   1594  C   LEU A 202      42.587  36.013  64.907  1.00  7.71           C  
ANISOU 1594  C   LEU A 202     1000    900   1030    -12   -111     90       C  
ATOM   1595  O   LEU A 202      43.182  35.178  65.622  1.00  7.55           O  
ANISOU 1595  O   LEU A 202     1022    873    973    181   -184    205       O  
ATOM   1596  CB  LEU A 202      40.385  34.896  64.693  1.00  7.39           C  
ANISOU 1596  CB  LEU A 202      965    931    912     34    -15     34       C  
ATOM   1597  CG  LEU A 202      39.642  35.772  65.697  1.00  7.69           C  
ANISOU 1597  CG  LEU A 202     1063    817   1041     30    132     97       C  
ATOM   1598  CD1 LEU A 202      39.215  37.120  65.053  1.00  7.15           C  
ANISOU 1598  CD1 LEU A 202     1195    657    862     95    -21    208       C  
ATOM   1599  CD2 LEU A 202      38.450  35.027  66.318  1.00  7.68           C  
ANISOU 1599  CD2 LEU A 202      945    908   1063   -116     33   -121       C  
ATOM   1600  N   MET A 203      42.833  37.323  64.960  1.00  7.49           N  
ANISOU 1600  N   MET A 203      915    879   1051     77    -92     25       N  
ATOM   1601  CA  MET A 203      43.956  37.844  65.722  1.00  7.94           C  
ANISOU 1601  CA  MET A 203      982   1016   1017    -25    -31     -8       C  
ATOM   1602  C   MET A 203      43.578  38.972  66.677  1.00  8.02           C  
ANISOU 1602  C   MET A 203     1018   1002   1027    -65     24     13       C  
ATOM   1603  O   MET A 203      42.594  39.670  66.470  1.00  7.66           O  
ANISOU 1603  O   MET A 203     1093    891    923    -71    -60     70       O  
ATOM   1604  CB  MET A 203      45.052  38.308  64.765  1.00  8.17           C  
ANISOU 1604  CB  MET A 203      969   1128   1004    -66     22    -76       C  
ATOM   1605  CG  MET A 203      45.628  37.145  63.942  1.00  8.86           C  
ANISOU 1605  CG  MET A 203      991   1219   1156     -4    -41     -2       C  
ATOM   1606  SD  MET A 203      46.760  37.672  62.654  1.00 10.11           S  
ANISOU 1606  SD  MET A 203     1101   1534   1205     75     39    -56       S  
ATOM   1607  CE  MET A 203      45.600  38.430  61.556  1.00 10.25           C  
ANISOU 1607  CE  MET A 203     1386   1333   1174     62    -25     46       C  
ATOM   1608  N   TYR A 204      44.379  39.122  67.725  1.00  7.27           N  
ANISOU 1608  N   TYR A 204     1003    826    932    -55     31     65       N  
ATOM   1609  CA  TYR A 204      44.186  40.150  68.741  1.00  7.62           C  
ANISOU 1609  CA  TYR A 204     1024    927    943    -47     14     -9       C  
ATOM   1610  C   TYR A 204      45.550  40.851  68.937  1.00  7.26           C  
ANISOU 1610  C   TYR A 204     1001    794    964    -13     31     67       C  
ATOM   1611  O   TYR A 204      46.524  40.458  68.310  1.00  7.19           O  
ANISOU 1611  O   TYR A 204     1128    598   1006    126     63     54       O  
ATOM   1612  CB  TYR A 204      43.627  39.519  70.025  1.00  7.75           C  
ANISOU 1612  CB  TYR A 204     1032    900   1012      9    -22     15       C  
ATOM   1613  CG  TYR A 204      44.349  38.270  70.505  1.00  8.09           C  
ANISOU 1613  CG  TYR A 204     1242    957    872     -5    -16      0       C  
ATOM   1614  CD1 TYR A 204      43.844  36.996  70.206  1.00  7.95           C  
ANISOU 1614  CD1 TYR A 204     1256    841    923    115    144     25       C  
ATOM   1615  CD2 TYR A 204      45.538  38.362  71.232  1.00  7.85           C  
ANISOU 1615  CD2 TYR A 204     1185    874    923      0     55   -113       C  
ATOM   1616  CE1 TYR A 204      44.496  35.837  70.671  1.00  9.57           C  
ANISOU 1616  CE1 TYR A 204     1456   1091   1090    185    -36     27       C  
ATOM   1617  CE2 TYR A 204      46.208  37.227  71.684  1.00  8.57           C  
ANISOU 1617  CE2 TYR A 204     1279    983    992    -49   -101     53       C  
ATOM   1618  CZ  TYR A 204      45.683  35.966  71.401  1.00  8.65           C  
ANISOU 1618  CZ  TYR A 204     1183    861   1240     -7   -143     19       C  
ATOM   1619  OH  TYR A 204      46.351  34.851  71.845  1.00 10.81           O  
ANISOU 1619  OH  TYR A 204     1559   1124   1424     10    -85    218       O  
ATOM   1620  N   PRO A 205      45.624  41.930  69.744  1.00  7.39           N  
ANISOU 1620  N   PRO A 205      958    796   1053    -30     31     58       N  
ATOM   1621  CA  PRO A 205      46.902  42.670  69.832  1.00  7.54           C  
ANISOU 1621  CA  PRO A 205      949    805   1108     10    -69     38       C  
ATOM   1622  C   PRO A 205      47.985  41.810  70.507  1.00  7.77           C  
ANISOU 1622  C   PRO A 205      981    865   1105     26    -88     35       C  
ATOM   1623  O   PRO A 205      47.628  40.850  71.195  1.00  8.40           O  
ANISOU 1623  O   PRO A 205      952   1000   1237    -49    -41     61       O  
ATOM   1624  CB  PRO A 205      46.527  43.876  70.708  1.00  7.68           C  
ANISOU 1624  CB  PRO A 205      948    868   1102      9    -98     26       C  
ATOM   1625  CG  PRO A 205      45.026  44.028  70.487  1.00  7.08           C  
ANISOU 1625  CG  PRO A 205      936    674   1077    -27    -22    -19       C  
ATOM   1626  CD  PRO A 205      44.561  42.611  70.501  1.00  7.14           C  
ANISOU 1626  CD  PRO A 205      959    738   1015     -2     50     -5       C  
ATOM   1627  N   TYR A 206      49.270  42.121  70.337  1.00  8.73           N  
ANISOU 1627  N   TYR A 206     1196    991   1131     23    -19     52       N  
ATOM   1628  CA  TYR A 206      49.756  43.263  69.545  1.00  8.46           C  
ANISOU 1628  CA  TYR A 206     1075   1024   1114    -94    -47     20       C  
ATOM   1629  C   TYR A 206      50.335  42.818  68.224  1.00  8.78           C  
ANISOU 1629  C   TYR A 206     1077   1113   1143    -39    -75     42       C  
ATOM   1630  O   TYR A 206      50.741  41.667  68.057  1.00  9.11           O  
ANISOU 1630  O   TYR A 206     1048   1221   1190     17    -62     61       O  
ATOM   1631  CB  TYR A 206      50.851  44.061  70.295  1.00  9.25           C  
ANISOU 1631  CB  TYR A 206     1133   1198   1180    -12    -59    -28       C  
ATOM   1632  CG  TYR A 206      50.376  44.677  71.586  1.00  9.58           C  
ANISOU 1632  CG  TYR A 206     1142   1259   1238   -116    -46    -22       C  
ATOM   1633  CD1 TYR A 206      50.761  44.132  72.814  1.00 10.45           C  
ANISOU 1633  CD1 TYR A 206     1299   1573   1096   -155    -22     -9       C  
ATOM   1634  CD2 TYR A 206      49.544  45.790  71.585  1.00  8.66           C  
ANISOU 1634  CD2 TYR A 206      924   1096   1268   -293     43    -44       C  
ATOM   1635  CE1 TYR A 206      50.332  44.690  74.021  1.00 12.14           C  
ANISOU 1635  CE1 TYR A 206     1517   1678   1417   -239     89    -95       C  
ATOM   1636  CE2 TYR A 206      49.105  46.351  72.791  1.00 13.29           C  
ANISOU 1636  CE2 TYR A 206     1767   1717   1565   -237     89   -120       C  
ATOM   1637  CZ  TYR A 206      49.504  45.786  73.998  1.00 14.08           C  
ANISOU 1637  CZ  TYR A 206     1943   1779   1626   -112    105   -170       C  
ATOM   1638  OH  TYR A 206      49.074  46.358  75.188  1.00 17.69           O  
ANISOU 1638  OH  TYR A 206     2421   2379   1921   -182    342   -371       O  
ATOM   1639  N   GLY A 207      50.381  43.750  67.283  1.00  8.39           N  
ANISOU 1639  N   GLY A 207     1091   1129    965    -21    -48    121       N  
ATOM   1640  CA  GLY A 207      51.168  43.555  66.089  1.00  8.46           C  
ANISOU 1640  CA  GLY A 207     1014   1138   1062     45    -34     43       C  
ATOM   1641  C   GLY A 207      52.573  44.078  66.220  1.00  8.59           C  
ANISOU 1641  C   GLY A 207     1115   1089   1059      2     10     75       C  
ATOM   1642  O   GLY A 207      53.483  43.530  65.613  1.00  8.79           O  
ANISOU 1642  O   GLY A 207      999   1169   1171     62      0     87       O  
ATOM   1643  N   TYR A 208      52.772  45.115  67.031  1.00  8.82           N  
ANISOU 1643  N   TYR A 208     1060   1165   1123    -79      5     36       N  
ATOM   1644  CA  TYR A 208      54.052  45.817  66.993  1.00  9.75           C  
ANISOU 1644  CA  TYR A 208     1191   1281   1232    -91    -47     35       C  
ATOM   1645  C   TYR A 208      55.094  45.337  67.991  1.00  9.60           C  
ANISOU 1645  C   TYR A 208     1149   1283   1212    -64    -41      1       C  
ATOM   1646  O   TYR A 208      56.249  45.692  67.856  1.00 10.63           O  
ANISOU 1646  O   TYR A 208     1263   1532   1242   -165    -61     10       O  
ATOM   1647  CB  TYR A 208      53.867  47.332  67.078  1.00 10.26           C  
ANISOU 1647  CB  TYR A 208     1246   1280   1373    -79     29     35       C  
ATOM   1648  CG  TYR A 208      53.600  47.932  68.444  1.00 11.18           C  
ANISOU 1648  CG  TYR A 208     1485   1402   1362    -92    -82     81       C  
ATOM   1649  CD1 TYR A 208      52.292  48.083  68.918  1.00 11.78           C  
ANISOU 1649  CD1 TYR A 208     1494   1552   1429   -114    -25     94       C  
ATOM   1650  CD2 TYR A 208      54.640  48.442  69.230  1.00 12.92           C  
ANISOU 1650  CD2 TYR A 208     1756   1593   1560    -95    -78     80       C  
ATOM   1651  CE1 TYR A 208      52.026  48.667  70.158  1.00 13.54           C  
ANISOU 1651  CE1 TYR A 208     1698   1696   1749     14     37     14       C  
ATOM   1652  CE2 TYR A 208      54.376  49.019  70.464  1.00 14.18           C  
ANISOU 1652  CE2 TYR A 208     1856   1688   1843    -25      0    -38       C  
ATOM   1653  CZ  TYR A 208      53.073  49.135  70.920  1.00 14.06           C  
ANISOU 1653  CZ  TYR A 208     1825   1833   1683    -78    -20    -12       C  
ATOM   1654  OH  TYR A 208      52.841  49.725  72.146  1.00 17.22           O  
ANISOU 1654  OH  TYR A 208     2247   2200   2094    -49    130    -45       O  
ATOM   1655  N   LYS A 209      54.679  44.564  68.989  1.00 10.38           N  
ANISOU 1655  N   LYS A 209     1239   1415   1290    -31   -112     37       N  
ATOM   1656  CA  LYS A 209      55.595  44.082  70.021  1.00 10.54           C  
ANISOU 1656  CA  LYS A 209     1307   1393   1304    -37    -61     83       C  
ATOM   1657  C   LYS A 209      55.185  42.708  70.522  1.00 10.58           C  
ANISOU 1657  C   LYS A 209     1259   1411   1348    -42    -86    107       C  
ATOM   1658  O   LYS A 209      54.017  42.322  70.429  1.00 10.54           O  
ANISOU 1658  O   LYS A 209     1323   1365   1313   -136   -156    165       O  
ATOM   1659  CB  LYS A 209      55.698  45.089  71.184  1.00 10.21           C  
ANISOU 1659  CB  LYS A 209     1222   1383   1275    -40    -30     44       C  
ATOM   1660  CG  LYS A 209      54.371  45.391  71.886  1.00 10.49           C  
ANISOU 1660  CG  LYS A 209     1444   1384   1155    -85    108      1       C  
ATOM   1661  CD  LYS A 209      54.601  46.337  73.037  1.00 11.33           C  
ANISOU 1661  CD  LYS A 209     1417   1730   1157    -17     -6   -187       C  
ATOM   1662  CE  LYS A 209      53.262  46.747  73.645  1.00 12.81           C  
ANISOU 1662  CE  LYS A 209     1781   1713   1370     62    161   -253       C  
ATOM   1663  NZ  LYS A 209      53.426  47.682  74.789  1.00 15.54           N  
ANISOU 1663  NZ  LYS A 209     2332   1944   1628   -199   -222   -269       N  
ATOM   1664  N   THR A 210      56.160  41.985  71.066  1.00 11.42           N  
ANISOU 1664  N   THR A 210     1315   1514   1507    -25    -93    113       N  
ATOM   1665  CA  THR A 210      55.962  40.625  71.549  1.00 12.60           C  
ANISOU 1665  CA  THR A 210     1511   1608   1668     24    -80     65       C  
ATOM   1666  C   THR A 210      55.306  40.535  72.934  1.00 12.86           C  
ANISOU 1666  C   THR A 210     1545   1634   1706      4   -122     75       C  
ATOM   1667  O   THR A 210      54.760  39.493  73.282  1.00 14.30           O  
ANISOU 1667  O   THR A 210     1631   1852   1951     -1   -117    155       O  
ATOM   1668  CB  THR A 210      57.303  39.902  71.598  1.00 12.45           C  
ANISOU 1668  CB  THR A 210     1436   1616   1678      0    -54     68       C  
ATOM   1669  OG1 THR A 210      58.194  40.663  72.424  1.00 14.85           O  
ANISOU 1669  OG1 THR A 210     1584   2116   1939   -117   -172     98       O  
ATOM   1670  CG2 THR A 210      57.890  39.821  70.206  1.00 14.06           C  
ANISOU 1670  CG2 THR A 210     1817   1848   1677     65    -63      4       C  
ATOM   1671  N   GLU A 211      55.340  41.629  73.700  1.00 13.33           N  
ANISOU 1671  N   GLU A 211     1602   1792   1669     16   -146     18       N  
ATOM   1672  CA  GLU A 211      54.716  41.702  75.023  1.00 13.85           C  
ANISOU 1672  CA  GLU A 211     1697   1808   1758    -13   -104    -37       C  
ATOM   1673  C   GLU A 211      53.262  41.263  74.922  1.00 13.34           C  
ANISOU 1673  C   GLU A 211     1655   1740   1672      4   -102      6       C  
ATOM   1674  O   GLU A 211      52.549  41.746  74.038  1.00 13.28           O  
ANISOU 1674  O   GLU A 211     1722   1770   1552     44   -187    -22       O  
ATOM   1675  CB  GLU A 211      54.807  43.144  75.518  1.00 14.97           C  
ANISOU 1675  CB  GLU A 211     1915   1895   1875    -30    -79    -59       C  
ATOM   1676  CG  GLU A 211      54.052  43.476  76.767  1.00 18.86           C  
ANISOU 1676  CG  GLU A 211     2321   2468   2374    -18      9    -60       C  
ATOM   1677  CD  GLU A 211      54.321  44.910  77.212  1.00 23.16           C  
ANISOU 1677  CD  GLU A 211     2997   2731   3071    -21   -114   -121       C  
ATOM   1678  OE1 GLU A 211      55.347  45.127  77.886  1.00 27.97           O  
ANISOU 1678  OE1 GLU A 211     3325   3557   3745    -37   -167    -66       O  
ATOM   1679  OE2 GLU A 211      53.527  45.826  76.891  1.00 25.23           O  
ANISOU 1679  OE2 GLU A 211     3134   3150   3301    157   -162    -57       O  
ATOM   1680  N   PRO A 212      52.817  40.346  75.798  1.00 13.65           N  
ANISOU 1680  N   PRO A 212     1655   1698   1833    -30   -151     32       N  
ATOM   1681  CA  PRO A 212      51.403  39.978  75.777  1.00 13.28           C  
ANISOU 1681  CA  PRO A 212     1646   1668   1731    -48    -91     91       C  
ATOM   1682  C   PRO A 212      50.461  41.113  76.128  1.00 12.35           C  
ANISOU 1682  C   PRO A 212     1583   1584   1524    -38    -82     50       C  
ATOM   1683  O   PRO A 212      50.696  41.908  77.039  1.00 12.58           O  
ANISOU 1683  O   PRO A 212     1714   1478   1586   -139   -169     94       O  
ATOM   1684  CB  PRO A 212      51.322  38.857  76.814  1.00 14.41           C  
ANISOU 1684  CB  PRO A 212     1798   1728   1946     31    -94    121       C  
ATOM   1685  CG  PRO A 212      52.650  38.175  76.652  1.00 15.57           C  
ANISOU 1685  CG  PRO A 212     1825   1928   2159    -51   -100     49       C  
ATOM   1686  CD  PRO A 212      53.604  39.360  76.561  1.00 14.35           C  
ANISOU 1686  CD  PRO A 212     1782   1777   1891   -112   -189    116       C  
ATOM   1687  N   VAL A 213      49.386  41.207  75.371  1.00 11.35           N  
ANISOU 1687  N   VAL A 213     1439   1453   1421    -62    -71     24       N  
ATOM   1688  CA  VAL A 213      48.350  42.163  75.710  1.00 10.63           C  
ANISOU 1688  CA  VAL A 213     1367   1350   1321     -5   -102     53       C  
ATOM   1689  C   VAL A 213      47.779  41.818  77.102  1.00 11.16           C  
ANISOU 1689  C   VAL A 213     1459   1398   1380    -57   -110     18       C  
ATOM   1690  O   VAL A 213      47.663  40.646  77.427  1.00 10.50           O  
ANISOU 1690  O   VAL A 213     1552   1101   1337    -68   -109     59       O  
ATOM   1691  CB  VAL A 213      47.290  42.175  74.589  1.00 10.58           C  
ANISOU 1691  CB  VAL A 213     1344   1301   1373     57   -199    -21       C  
ATOM   1692  CG1 VAL A 213      46.439  40.916  74.599  1.00 10.91           C  
ANISOU 1692  CG1 VAL A 213     1333   1492   1318    -25   -157     89       C  
ATOM   1693  CG2 VAL A 213      46.438  43.408  74.677  1.00 10.26           C  
ANISOU 1693  CG2 VAL A 213     1313   1208   1375    129   -127   -107       C  
ATOM   1694  N   PRO A 214      47.431  42.822  77.923  1.00 11.31           N  
ANISOU 1694  N   PRO A 214     1524   1401   1370   -109    -58     28       N  
ATOM   1695  CA  PRO A 214      46.928  42.525  79.286  1.00 11.38           C  
ANISOU 1695  CA  PRO A 214     1547   1458   1319   -110    -57     63       C  
ATOM   1696  C   PRO A 214      45.751  41.551  79.368  1.00 11.55           C  
ANISOU 1696  C   PRO A 214     1593   1477   1316   -139    -75    117       C  
ATOM   1697  O   PRO A 214      45.642  40.787  80.357  1.00 12.61           O  
ANISOU 1697  O   PRO A 214     1819   1633   1338   -207    -70    127       O  
ATOM   1698  CB  PRO A 214      46.502  43.895  79.802  1.00 12.26           C  
ANISOU 1698  CB  PRO A 214     1672   1520   1465   -195    -42     24       C  
ATOM   1699  CG  PRO A 214      47.454  44.831  79.143  1.00 12.70           C  
ANISOU 1699  CG  PRO A 214     1684   1712   1428   -208     80     18       C  
ATOM   1700  CD  PRO A 214      47.679  44.268  77.743  1.00 11.46           C  
ANISOU 1700  CD  PRO A 214     1588   1363   1402    -74    -30    -10       C  
ATOM   1701  N   ASP A 215      44.886  41.574  78.352  1.00 10.01           N  
ANISOU 1701  N   ASP A 215     1316   1269   1216   -127    -78     27       N  
ATOM   1702  CA  ASP A 215      43.731  40.672  78.283  1.00  9.57           C  
ANISOU 1702  CA  ASP A 215     1264   1164   1205    -70    -44     74       C  
ATOM   1703  C   ASP A 215      43.996  39.442  77.410  1.00  9.37           C  
ANISOU 1703  C   ASP A 215     1242   1184   1134    -61    -26     65       C  
ATOM   1704  O   ASP A 215      43.035  38.833  76.870  1.00  9.14           O  
ANISOU 1704  O   ASP A 215     1289    984   1199   -176    -35    105       O  
ATOM   1705  CB  ASP A 215      42.504  41.434  77.761  1.00  9.34           C  
ANISOU 1705  CB  ASP A 215     1300   1088   1159    -33    -31     77       C  
ATOM   1706  CG  ASP A 215      42.127  42.603  78.659  1.00 10.58           C  
ANISOU 1706  CG  ASP A 215     1361   1388   1268     25     54      5       C  
ATOM   1707  OD1 ASP A 215      42.223  43.749  78.188  1.00 11.04           O  
ANISOU 1707  OD1 ASP A 215     1398   1412   1385    -82    173   -198       O  
ATOM   1708  OD2 ASP A 215      41.740  42.368  79.834  1.00 11.89           O  
ANISOU 1708  OD2 ASP A 215     1574   1667   1273     68    168    -43       O  
ATOM   1709  N   GLN A 216      45.262  39.043  77.300  1.00  8.69           N  
ANISOU 1709  N   GLN A 216     1199   1046   1057     -6    -52     94       N  
ATOM   1710  CA  GLN A 216      45.639  37.970  76.368  1.00  9.04           C  
ANISOU 1710  CA  GLN A 216     1152   1137   1146    -20    -55     23       C  
ATOM   1711  C   GLN A 216      44.799  36.715  76.545  1.00  9.20           C  
ANISOU 1711  C   GLN A 216     1190   1157   1146     25    -37     16       C  
ATOM   1712  O   GLN A 216      44.290  36.173  75.566  1.00  9.02           O  
ANISOU 1712  O   GLN A 216     1060   1225   1140     10   -108    -39       O  
ATOM   1713  CB  GLN A 216      47.115  37.608  76.502  1.00 10.05           C  
ANISOU 1713  CB  GLN A 216     1312   1205   1299     28     23     -7       C  
ATOM   1714  CG  GLN A 216      47.527  36.415  75.647  1.00 11.81           C  
ANISOU 1714  CG  GLN A 216     1437   1455   1595    211     25    -27       C  
ATOM   1715  CD  GLN A 216      48.873  35.842  76.087  1.00 15.92           C  
ANISOU 1715  CD  GLN A 216     1906   2084   2056    176   -136     64       C  
ATOM   1716  OE1 GLN A 216      49.855  35.962  75.381  1.00 18.40           O  
ANISOU 1716  OE1 GLN A 216     2143   2395   2452    144     14     32       O  
ATOM   1717  NE2 GLN A 216      48.904  35.222  77.266  1.00 17.93           N  
ANISOU 1717  NE2 GLN A 216     2534   2130   2148     74   -101    -33       N  
ATOM   1718  N   ASP A 217      44.682  36.238  77.776  1.00  8.99           N  
ANISOU 1718  N   ASP A 217     1083   1164   1168     -3     62     34       N  
ATOM   1719  CA  ASP A 217      44.042  34.949  77.992  1.00  8.82           C  
ANISOU 1719  CA  ASP A 217     1154   1124   1073     12      1     64       C  
ATOM   1720  C   ASP A 217      42.562  34.985  77.652  1.00  8.87           C  
ANISOU 1720  C   ASP A 217     1133   1126   1109     37     58     45       C  
ATOM   1721  O   ASP A 217      42.077  34.082  76.970  1.00  8.83           O  
ANISOU 1721  O   ASP A 217     1073   1212   1068     99     39     29       O  
ATOM   1722  CB AASP A 217      44.205  34.529  79.464  0.50  9.20           C  
ANISOU 1722  CB AASP A 217     1229   1177   1086      0      5     82       C  
ATOM   1723  CB BASP A 217      44.352  34.383  79.382  0.50  8.04           C  
ANISOU 1723  CB BASP A 217     1034   1043    977     36     13     95       C  
ATOM   1724  CG AASP A 217      45.629  34.130  79.820  0.50 10.48           C  
ANISOU 1724  CG AASP A 217     1333   1364   1281    -54     25     39       C  
ATOM   1725  CG BASP A 217      45.767  33.812  79.477  0.50  6.47           C  
ANISOU 1725  CG BASP A 217      963    702    790     37     79      8       C  
ATOM   1726  OD1AASP A 217      46.366  34.946  80.417  0.50 11.72           O  
ANISOU 1726  OD1AASP A 217     1472   1715   1265    -51   -109     -5       O  
ATOM   1727  OD1BASP A 217      46.546  33.905  78.498  0.50  5.88           O  
ANISOU 1727  OD1BASP A 217      598    616   1019    168     23    231       O  
ATOM   1728  OD2AASP A 217      46.014  32.986  79.537  0.50 11.60           O  
ANISOU 1728  OD2AASP A 217     1423   1525   1459     19    -35      0       O  
ATOM   1729  OD2BASP A 217      46.111  33.268  80.545  0.50  3.20           O  
ANISOU 1729  OD2BASP A 217      350    338    527    136    140   -137       O  
ATOM   1730  N   GLU A 218      41.859  36.042  78.073  1.00  8.73           N  
ANISOU 1730  N   GLU A 218     1153   1119   1045     64      9     71       N  
ATOM   1731  CA  GLU A 218      40.449  36.196  77.718  1.00  8.46           C  
ANISOU 1731  CA  GLU A 218     1077   1089   1047     11     -3     29       C  
ATOM   1732  C   GLU A 218      40.271  36.282  76.206  1.00  8.65           C  
ANISOU 1732  C   GLU A 218     1042   1181   1062    -43      0     50       C  
ATOM   1733  O   GLU A 218      39.357  35.671  75.629  1.00  8.76           O  
ANISOU 1733  O   GLU A 218     1147   1196    985    -43    -40     19       O  
ATOM   1734  CB  GLU A 218      39.815  37.429  78.375  1.00  7.82           C  
ANISOU 1734  CB  GLU A 218      962   1066    940    -12    -30     44       C  
ATOM   1735  CG  GLU A 218      38.322  37.572  78.012  1.00  7.49           C  
ANISOU 1735  CG  GLU A 218      937    893   1013    149    -82     64       C  
ATOM   1736  CD  GLU A 218      37.683  38.794  78.618  1.00  7.84           C  
ANISOU 1736  CD  GLU A 218      887   1176    915     45    139    -79       C  
ATOM   1737  OE1 GLU A 218      38.366  39.498  79.395  1.00 11.61           O  
ANISOU 1737  OE1 GLU A 218     1279   1608   1524     10    106   -181       O  
ATOM   1738  OE2 GLU A 218      36.493  39.046  78.334  1.00  8.44           O  
ANISOU 1738  OE2 GLU A 218     1010   1177   1019    -60    -89    217       O  
ATOM   1739  N   LEU A 219      41.136  37.056  75.562  1.00  8.51           N  
ANISOU 1739  N   LEU A 219     1140   1014   1077    -63    -11     31       N  
ATOM   1740  CA  LEU A 219      41.018  37.236  74.131  1.00  8.00           C  
ANISOU 1740  CA  LEU A 219      963   1043   1034    -39    -64     58       C  
ATOM   1741  C   LEU A 219      41.340  35.946  73.363  1.00  8.50           C  
ANISOU 1741  C   LEU A 219     1067   1090   1070     48    -40     62       C  
ATOM   1742  O   LEU A 219      40.723  35.685  72.329  1.00  8.78           O  
ANISOU 1742  O   LEU A 219     1137   1075   1123     17    -61     42       O  
ATOM   1743  CB  LEU A 219      41.869  38.410  73.647  1.00  8.11           C  
ANISOU 1743  CB  LEU A 219      944   1049   1088    -76    -51    105       C  
ATOM   1744  CG  LEU A 219      41.483  39.799  74.167  1.00  7.71           C  
ANISOU 1744  CG  LEU A 219      623   1180   1124    -24     -4    108       C  
ATOM   1745  CD1 LEU A 219      42.399  40.856  73.551  1.00  8.42           C  
ANISOU 1745  CD1 LEU A 219     1008    912   1275   -154    -25    225       C  
ATOM   1746  CD2 LEU A 219      39.991  40.174  73.977  1.00  8.65           C  
ANISOU 1746  CD2 LEU A 219      677   1185   1423     97   -136     68       C  
ATOM   1747  N   ASP A 220      42.289  35.147  73.873  1.00  8.61           N  
ANISOU 1747  N   ASP A 220     1085   1129   1055     38     -5     76       N  
ATOM   1748  CA  ASP A 220      42.651  33.896  73.245  1.00  8.95           C  
ANISOU 1748  CA  ASP A 220     1098   1168   1132     78    -37    130       C  
ATOM   1749  C   ASP A 220      41.527  32.884  73.437  1.00  8.27           C  
ANISOU 1749  C   ASP A 220     1086   1039   1015     78    -34     93       C  
ATOM   1750  O   ASP A 220      41.256  32.073  72.555  1.00  8.83           O  
ANISOU 1750  O   ASP A 220     1081   1183   1091     46    -31    137       O  
ATOM   1751  CB  ASP A 220      43.950  33.360  73.856  1.00  8.81           C  
ANISOU 1751  CB  ASP A 220     1118   1040   1187    187     26    120       C  
ATOM   1752  CG  ASP A 220      44.575  32.292  73.004  1.00  9.24           C  
ANISOU 1752  CG  ASP A 220     1428    903   1179    113     70    119       C  
ATOM   1753  OD1 ASP A 220      44.476  31.092  73.369  1.00 11.20           O  
ANISOU 1753  OD1 ASP A 220     2071    725   1458    237    -56    390       O  
ATOM   1754  OD2 ASP A 220      45.105  32.652  71.951  1.00  8.95           O  
ANISOU 1754  OD2 ASP A 220     1131    934   1332    404    274   -137       O  
ATOM   1755  N   GLN A 221      40.875  32.939  74.602  1.00  8.28           N  
ANISOU 1755  N   GLN A 221     1071   1076    997     70    -54     19       N  
ATOM   1756  CA  GLN A 221      39.752  32.058  74.915  1.00  8.40           C  
ANISOU 1756  CA  GLN A 221     1080   1184    927     47      2     19       C  
ATOM   1757  C   GLN A 221      38.575  32.385  73.989  1.00  8.20           C  
ANISOU 1757  C   GLN A 221     1089   1098    929     49    -21     67       C  
ATOM   1758  O   GLN A 221      37.936  31.486  73.408  1.00  9.12           O  
ANISOU 1758  O   GLN A 221     1262   1176   1025     59    -30    103       O  
ATOM   1759  CB  GLN A 221      39.342  32.205  76.386  1.00  8.23           C  
ANISOU 1759  CB  GLN A 221     1011   1182    932     47    -35      6       C  
ATOM   1760  CG  GLN A 221      40.380  31.647  77.355  1.00  6.77           C  
ANISOU 1760  CG  GLN A 221     1035    912    622     31     53     87       C  
ATOM   1761  CD  GLN A 221      40.339  32.276  78.759  1.00  6.52           C  
ANISOU 1761  CD  GLN A 221      867    852    755   -170     28     42       C  
ATOM   1762  OE1 GLN A 221      39.370  32.943  79.155  1.00  8.99           O  
ANISOU 1762  OE1 GLN A 221     1302   1056   1055     -5    -10    -55       O  
ATOM   1763  NE2 GLN A 221      41.383  32.008  79.532  1.00  7.04           N  
ANISOU 1763  NE2 GLN A 221      773   1133    766    -91     79    335       N  
ATOM   1764  N   LEU A 222      38.304  33.675  73.836  1.00  8.25           N  
ANISOU 1764  N   LEU A 222     1069   1135    929     64     17     93       N  
ATOM   1765  CA  LEU A 222      37.227  34.121  72.957  1.00  8.09           C  
ANISOU 1765  CA  LEU A 222     1048    996   1027     68      6     28       C  
ATOM   1766  C   LEU A 222      37.538  33.764  71.494  1.00  7.93           C  
ANISOU 1766  C   LEU A 222     1018    990   1003     18    -22     53       C  
ATOM   1767  O   LEU A 222      36.659  33.308  70.760  1.00  7.10           O  
ANISOU 1767  O   LEU A 222      929    805    963     25     25     91       O  
ATOM   1768  CB  LEU A 222      37.014  35.627  73.141  1.00  8.33           C  
ANISOU 1768  CB  LEU A 222     1153   1006   1006     99      4     52       C  
ATOM   1769  CG  LEU A 222      35.965  36.260  72.216  1.00  8.59           C  
ANISOU 1769  CG  LEU A 222     1097   1017   1149    106   -109     54       C  
ATOM   1770  CD1 LEU A 222      34.639  35.511  72.225  1.00  9.11           C  
ANISOU 1770  CD1 LEU A 222     1255   1188   1017      6    -35     62       C  
ATOM   1771  CD2 LEU A 222      35.778  37.732  72.598  1.00  8.61           C  
ANISOU 1771  CD2 LEU A 222     1274    997   1002    111    229    -72       C  
ATOM   1772  N   SER A 223      38.804  33.909  71.100  1.00  7.89           N  
ANISOU 1772  N   SER A 223      999    953   1044    -12     39     25       N  
ATOM   1773  CA  SER A 223      39.238  33.542  69.757  1.00  8.58           C  
ANISOU 1773  CA  SER A 223     1149   1025   1083    -52      4     46       C  
ATOM   1774  C   SER A 223      38.962  32.069  69.463  1.00  8.80           C  
ANISOU 1774  C   SER A 223     1233   1000   1110      2    -24     22       C  
ATOM   1775  O   SER A 223      38.437  31.735  68.399  1.00  8.13           O  
ANISOU 1775  O   SER A 223     1144    909   1036    -91    -60    -11       O  
ATOM   1776  CB  SER A 223      40.732  33.815  69.547  1.00  8.33           C  
ANISOU 1776  CB  SER A 223     1068   1010   1085      9    -44     33       C  
ATOM   1777  OG  SER A 223      41.042  35.190  69.709  1.00  8.07           O  
ANISOU 1777  OG  SER A 223     1250    869    944    -12     83    124       O  
ATOM   1778  N   LYS A 224      39.300  31.189  70.400  1.00  9.27           N  
ANISOU 1778  N   LYS A 224     1252   1114   1156    -16      4     44       N  
ATOM   1779  CA  LYS A 224      39.046  29.772  70.185  1.00  9.47           C  
ANISOU 1779  CA  LYS A 224     1307   1164   1126    -12    -35     44       C  
ATOM   1780  C   LYS A 224      37.544  29.519  70.032  1.00  9.24           C  
ANISOU 1780  C   LYS A 224     1247   1192   1071    -20    -16     98       C  
ATOM   1781  O   LYS A 224      37.111  28.787  69.134  1.00 10.24           O  
ANISOU 1781  O   LYS A 224     1460   1390   1039    -13    -16    152       O  
ATOM   1782  CB  LYS A 224      39.620  28.923  71.302  1.00  9.73           C  
ANISOU 1782  CB  LYS A 224     1345   1101   1248    -15    -44     55       C  
ATOM   1783  CG  LYS A 224      39.524  27.446  70.993  1.00 11.32           C  
ANISOU 1783  CG  LYS A 224     1751   1146   1404    -67    -14     73       C  
ATOM   1784  CD  LYS A 224      40.101  26.601  72.103  1.00 16.00           C  
ANISOU 1784  CD  LYS A 224     2199   1790   2090    151   -209     63       C  
ATOM   1785  CE  LYS A 224      39.798  25.134  71.812  1.00 19.89           C  
ANISOU 1785  CE  LYS A 224     2750   2176   2629    -98    -15    -38       C  
ATOM   1786  NZ  LYS A 224      40.434  24.242  72.819  1.00 23.72           N  
ANISOU 1786  NZ  LYS A 224     3085   2937   2988    141    -73     72       N  
ATOM   1787  N   ALA A 225      36.736  30.158  70.871  1.00  9.17           N  
ANISOU 1787  N   ALA A 225     1213   1312    957     -7    -45     71       N  
ATOM   1788  CA  ALA A 225      35.283  29.934  70.775  1.00  9.21           C  
ANISOU 1788  CA  ALA A 225     1212   1308    976     -5    -50     85       C  
ATOM   1789  C   ALA A 225      34.777  30.412  69.413  1.00  9.16           C  
ANISOU 1789  C   ALA A 225     1246   1219   1013    -35    -88     95       C  
ATOM   1790  O   ALA A 225      34.009  29.707  68.747  1.00  7.78           O  
ANISOU 1790  O   ALA A 225     1085   1001    866    -93   -101    182       O  
ATOM   1791  CB  ALA A 225      34.557  30.631  71.877  1.00  9.52           C  
ANISOU 1791  CB  ALA A 225     1243   1360   1014     28    -38     21       C  
ATOM   1792  N   ALA A 226      35.277  31.577  68.990  1.00  8.86           N  
ANISOU 1792  N   ALA A 226     1241   1104   1019    -29   -101    103       N  
ATOM   1793  CA  ALA A 226      34.866  32.180  67.716  1.00  8.88           C  
ANISOU 1793  CA  ALA A 226     1285   1073   1013    -84    -84    112       C  
ATOM   1794  C   ALA A 226      35.234  31.340  66.483  1.00  8.63           C  
ANISOU 1794  C   ALA A 226     1156   1066   1057    -96    -35    134       C  
ATOM   1795  O   ALA A 226      34.405  31.170  65.594  1.00  8.94           O  
ANISOU 1795  O   ALA A 226     1174   1090   1132   -307   -124     64       O  
ATOM   1796  CB  ALA A 226      35.379  33.611  67.593  1.00  8.90           C  
ANISOU 1796  CB  ALA A 226     1231   1120   1029   -101    -32    132       C  
ATOM   1797  N   VAL A 227      36.457  30.817  66.428  1.00  8.39           N  
ANISOU 1797  N   VAL A 227     1151    939   1095    -57    -45    144       N  
ATOM   1798  CA  VAL A 227      36.888  30.021  65.264  1.00  8.51           C  
ANISOU 1798  CA  VAL A 227     1158    998   1075    -61    -70    130       C  
ATOM   1799  C   VAL A 227      36.189  28.660  65.251  1.00  9.04           C  
ANISOU 1799  C   VAL A 227     1217   1060   1155    -33    -52    125       C  
ATOM   1800  O   VAL A 227      35.947  28.097  64.182  1.00  8.21           O  
ANISOU 1800  O   VAL A 227     1128    831   1159    -84   -142    153       O  
ATOM   1801  CB  VAL A 227      38.431  29.866  65.160  1.00  8.59           C  
ANISOU 1801  CB  VAL A 227     1157    980   1125    -62    -93    154       C  
ATOM   1802  CG1 VAL A 227      39.114  31.231  65.149  1.00  7.90           C  
ANISOU 1802  CG1 VAL A 227     1218    816    964    -37   -199    156       C  
ATOM   1803  CG2 VAL A 227      38.992  28.980  66.281  1.00  9.76           C  
ANISOU 1803  CG2 VAL A 227     1263   1181   1264    -81    -66    156       C  
ATOM   1804  N   THR A 228      35.841  28.158  66.441  1.00  9.04           N  
ANISOU 1804  N   THR A 228     1103   1206   1126    -20    -66    142       N  
ATOM   1805  CA  THR A 228      35.070  26.924  66.556  1.00  9.72           C  
ANISOU 1805  CA  THR A 228     1296   1189   1204     10    -69    177       C  
ATOM   1806  C   THR A 228      33.674  27.124  65.975  1.00  9.32           C  
ANISOU 1806  C   THR A 228     1157   1174   1210    -23    -11    115       C  
ATOM   1807  O   THR A 228      33.209  26.307  65.167  1.00  9.66           O  
ANISOU 1807  O   THR A 228     1118   1221   1328     38    -78    124       O  
ATOM   1808  CB  THR A 228      35.027  26.420  68.009  1.00 10.18           C  
ANISOU 1808  CB  THR A 228     1362   1252   1252    -28    -94    102       C  
ATOM   1809  OG1 THR A 228      36.374  26.199  68.425  1.00 11.06           O  
ANISOU 1809  OG1 THR A 228     1503   1156   1542     56   -111    271       O  
ATOM   1810  CG2 THR A 228      34.253  25.103  68.107  1.00 12.45           C  
ANISOU 1810  CG2 THR A 228     1682   1485   1563    -76    -67    312       C  
ATOM   1811  N   ALA A 229      33.030  28.229  66.341  1.00  9.48           N  
ANISOU 1811  N   ALA A 229     1202   1186   1212    -75    -23    116       N  
ATOM   1812  CA  ALA A 229      31.727  28.558  65.751  1.00  9.38           C  
ANISOU 1812  CA  ALA A 229     1229   1139   1196    -43    -77     90       C  
ATOM   1813  C   ALA A 229      31.822  28.697  64.230  1.00  9.40           C  
ANISOU 1813  C   ALA A 229     1228   1157   1188    -95    -26     42       C  
ATOM   1814  O   ALA A 229      30.988  28.152  63.490  1.00  9.35           O  
ANISOU 1814  O   ALA A 229     1184   1139   1230   -149   -180     95       O  
ATOM   1815  CB  ALA A 229      31.150  29.819  66.360  1.00 10.11           C  
ANISOU 1815  CB  ALA A 229     1354   1180   1305    -42    -80     22       C  
ATOM   1816  N   LEU A 230      32.830  29.432  63.761  1.00  8.78           N  
ANISOU 1816  N   LEU A 230     1179   1041   1114    -92    -13     48       N  
ATOM   1817  CA  LEU A 230      33.037  29.602  62.318  1.00  8.34           C  
ANISOU 1817  CA  LEU A 230     1090   1018   1060    -89     37     17       C  
ATOM   1818  C   LEU A 230      33.128  28.252  61.605  1.00  8.99           C  
ANISOU 1818  C   LEU A 230     1117   1174   1122    -53    -22    -15       C  
ATOM   1819  O   LEU A 230      32.476  28.034  60.591  1.00  9.09           O  
ANISOU 1819  O   LEU A 230     1189   1118   1146    -49    -50    -85       O  
ATOM   1820  CB  LEU A 230      34.313  30.430  62.079  1.00  8.12           C  
ANISOU 1820  CB  LEU A 230     1086   1023    976   -130     34     43       C  
ATOM   1821  CG  LEU A 230      34.644  30.836  60.637  1.00  8.12           C  
ANISOU 1821  CG  LEU A 230     1084   1024    975   -127    121     24       C  
ATOM   1822  CD1 LEU A 230      35.405  32.162  60.657  1.00  8.86           C  
ANISOU 1822  CD1 LEU A 230     1335    758   1273    -61    -35     -8       C  
ATOM   1823  CD2 LEU A 230      35.457  29.757  59.927  1.00  8.77           C  
ANISOU 1823  CD2 LEU A 230     1299    862   1169   -149     88    -11       C  
ATOM   1824  N   ALA A 231      33.940  27.357  62.157  1.00  8.98           N  
ANISOU 1824  N   ALA A 231     1163   1108   1139    -24     -1     30       N  
ATOM   1825  CA  ALA A 231      34.199  26.042  61.575  1.00  9.12           C  
ANISOU 1825  CA  ALA A 231     1084   1120   1259   -123    -48      5       C  
ATOM   1826  C   ALA A 231      32.967  25.157  61.515  1.00  9.53           C  
ANISOU 1826  C   ALA A 231     1185   1100   1333   -136     -5     83       C  
ATOM   1827  O   ALA A 231      32.925  24.238  60.714  1.00 10.76           O  
ANISOU 1827  O   ALA A 231     1283   1356   1449   -225    -20     38       O  
ATOM   1828  CB  ALA A 231      35.281  25.335  62.349  1.00  8.72           C  
ANISOU 1828  CB  ALA A 231     1022   1047   1244    -73    -45     -8       C  
ATOM   1829  N   SER A 232      31.971  25.435  62.338  1.00 10.35           N  
ANISOU 1829  N   SER A 232     1325   1157   1450   -192    -24     83       N  
ATOM   1830  CA  SER A 232      30.809  24.530  62.424  1.00 11.80           C  
ANISOU 1830  CA  SER A 232     1478   1276   1728   -193    -27     64       C  
ATOM   1831  C   SER A 232      30.040  24.383  61.097  1.00 12.42           C  
ANISOU 1831  C   SER A 232     1615   1329   1773   -197    -77     59       C  
ATOM   1832  O   SER A 232      29.368  23.372  60.864  1.00 12.45           O  
ANISOU 1832  O   SER A 232     1601   1228   1901   -343   -190     13       O  
ATOM   1833  CB  SER A 232      29.860  24.995  63.522  1.00 11.93           C  
ANISOU 1833  CB  SER A 232     1465   1351   1717   -145     42     78       C  
ATOM   1834  OG  SER A 232      29.152  26.178  63.138  1.00 14.86           O  
ANISOU 1834  OG  SER A 232     1932   1472   2241   -202     85    274       O  
ATOM   1835  N   LEU A 233      30.107  25.403  60.246  1.00 11.86           N  
ANISOU 1835  N   LEU A 233     1539   1249   1718   -199    -36     53       N  
ATOM   1836  CA  LEU A 233      29.271  25.465  59.064  1.00 12.52           C  
ANISOU 1836  CA  LEU A 233     1570   1337   1849    -96     -8     43       C  
ATOM   1837  C   LEU A 233      29.826  24.622  57.905  1.00 12.26           C  
ANISOU 1837  C   LEU A 233     1501   1374   1781   -131    -46    -19       C  
ATOM   1838  O   LEU A 233      29.122  23.756  57.356  1.00 13.96           O  
ANISOU 1838  O   LEU A 233     1684   1526   2093   -172    -54    -86       O  
ATOM   1839  CB  LEU A 233      29.152  26.933  58.661  1.00 13.58           C  
ANISOU 1839  CB  LEU A 233     1738   1427   1995    -90    -66     92       C  
ATOM   1840  CG  LEU A 233      27.923  27.492  57.980  1.00 15.72           C  
ANISOU 1840  CG  LEU A 233     1812   1788   2372     18    -13     54       C  
ATOM   1841  CD1 LEU A 233      26.601  26.882  58.463  1.00 17.59           C  
ANISOU 1841  CD1 LEU A 233     2003   2123   2555   -136     17     90       C  
ATOM   1842  CD2 LEU A 233      27.953  28.986  58.187  1.00 14.17           C  
ANISOU 1842  CD2 LEU A 233     1656   1499   2226   -121     -4     91       C  
ATOM   1843  N   TYR A 234      31.087  24.863  57.545  1.00 11.56           N  
ANISOU 1843  N   TYR A 234     1406   1316   1668   -122      0     14       N  
ATOM   1844  CA  TYR A 234      31.705  24.191  56.410  1.00 10.04           C  
ANISOU 1844  CA  TYR A 234     1234   1075   1503    -84    -93    -25       C  
ATOM   1845  C   TYR A 234      33.032  23.542  56.759  1.00 10.17           C  
ANISOU 1845  C   TYR A 234     1294   1070   1500    -70    -65     11       C  
ATOM   1846  O   TYR A 234      33.674  22.979  55.892  1.00 10.30           O  
ANISOU 1846  O   TYR A 234     1376   1101   1436      2   -116      7       O  
ATOM   1847  CB  TYR A 234      31.945  25.160  55.249  1.00 10.63           C  
ANISOU 1847  CB  TYR A 234     1289   1225   1524    -58    -22    -11       C  
ATOM   1848  CG  TYR A 234      30.747  25.965  54.845  1.00 10.79           C  
ANISOU 1848  CG  TYR A 234     1363   1198   1537    -65    -96     16       C  
ATOM   1849  CD1 TYR A 234      30.694  27.340  55.085  1.00 12.96           C  
ANISOU 1849  CD1 TYR A 234     1681   1394   1846     24      0    -83       C  
ATOM   1850  CD2 TYR A 234      29.655  25.357  54.229  1.00 12.66           C  
ANISOU 1850  CD2 TYR A 234     1616   1489   1704    -85   -146   -211       C  
ATOM   1851  CE1 TYR A 234      29.595  28.082  54.726  1.00 13.12           C  
ANISOU 1851  CE1 TYR A 234     1658   1539   1787   -111   -145    104       C  
ATOM   1852  CE2 TYR A 234      28.554  26.099  53.859  1.00 14.20           C  
ANISOU 1852  CE2 TYR A 234     1744   1539   2110      3   -158   -152       C  
ATOM   1853  CZ  TYR A 234      28.532  27.472  54.109  1.00 13.94           C  
ANISOU 1853  CZ  TYR A 234     1804   1518   1972   -130    -43    -11       C  
ATOM   1854  OH  TYR A 234      27.439  28.229  53.760  1.00 17.28           O  
ANISOU 1854  OH  TYR A 234     2159   1882   2525   -128   -304     74       O  
ATOM   1855  N   GLY A 235      33.422  23.604  58.024  1.00  9.70           N  
ANISOU 1855  N   GLY A 235     1255    964   1464    -53   -148    -54       N  
ATOM   1856  CA  GLY A 235      34.707  23.037  58.447  1.00 10.17           C  
ANISOU 1856  CA  GLY A 235     1257   1112   1493    -46   -122    -31       C  
ATOM   1857  C   GLY A 235      35.942  23.870  58.145  1.00 10.10           C  
ANISOU 1857  C   GLY A 235     1288   1054   1492    -22    -55     46       C  
ATOM   1858  O   GLY A 235      37.076  23.369  58.221  1.00 10.70           O  
ANISOU 1858  O   GLY A 235     1330   1040   1693    -82    -59    -15       O  
ATOM   1859  N   THR A 236      35.739  25.146  57.821  1.00  9.19           N  
ANISOU 1859  N   THR A 236     1223    932   1335    -65    -15     24       N  
ATOM   1860  CA  THR A 236      36.859  26.031  57.512  1.00  8.81           C  
ANISOU 1860  CA  THR A 236     1152    978   1215    -69    -91     36       C  
ATOM   1861  C   THR A 236      37.719  26.226  58.755  1.00  9.11           C  
ANISOU 1861  C   THR A 236     1208   1021   1233    -38    -70     27       C  
ATOM   1862  O   THR A 236      37.211  26.593  59.814  1.00 10.01           O  
ANISOU 1862  O   THR A 236     1285   1185   1331    -23    -84     58       O  
ATOM   1863  CB  THR A 236      36.339  27.366  56.986  1.00  8.03           C  
ANISOU 1863  CB  THR A 236      965    872   1214    -69    -65     39       C  
ATOM   1864  OG1 THR A 236      35.420  27.111  55.924  1.00  7.81           O  
ANISOU 1864  OG1 THR A 236     1219    786    960    -35    -90     97       O  
ATOM   1865  CG2 THR A 236      37.463  28.270  56.466  1.00  8.11           C  
ANISOU 1865  CG2 THR A 236     1044    820   1217   -195      4     35       C  
ATOM   1866  N   LYS A 237      39.017  25.961  58.607  1.00  9.56           N  
ANISOU 1866  N   LYS A 237     1252   1038   1341    -79   -110     47       N  
ATOM   1867  CA  LYS A 237      39.948  26.011  59.732  1.00 10.22           C  
ANISOU 1867  CA  LYS A 237     1376   1149   1358    -47   -116     10       C  
ATOM   1868  C   LYS A 237      40.612  27.384  59.850  1.00  9.89           C  
ANISOU 1868  C   LYS A 237     1338   1111   1310    -47    -78      3       C  
ATOM   1869  O   LYS A 237      41.312  27.800  58.934  1.00 10.09           O  
ANISOU 1869  O   LYS A 237     1519   1134   1180    -84    -89    -84       O  
ATOM   1870  CB  LYS A 237      41.024  24.932  59.568  1.00 11.58           C  
ANISOU 1870  CB  LYS A 237     1473   1303   1623    -38    -77     49       C  
ATOM   1871  CG  LYS A 237      40.413  23.532  59.584  1.00 14.19           C  
ANISOU 1871  CG  LYS A 237     1785   1546   2059   -122     17     42       C  
ATOM   1872  CD  LYS A 237      41.469  22.428  59.589  1.00 16.74           C  
ANISOU 1872  CD  LYS A 237     2025   1901   2432     31     64    147       C  
ATOM   1873  CE  LYS A 237      40.829  21.046  59.712  1.00 20.62           C  
ANISOU 1873  CE  LYS A 237     2627   2349   2856   -159     84    104       C  
ATOM   1874  NZ  LYS A 237      40.181  20.846  61.044  1.00 22.30           N  
ANISOU 1874  NZ  LYS A 237     2847   2719   2905     77     81    113       N  
ATOM   1875  N   PHE A 238      40.373  28.075  60.966  1.00  9.19           N  
ANISOU 1875  N   PHE A 238     1253   1154   1083      7    -87     77       N  
ATOM   1876  CA  PHE A 238      41.096  29.308  61.287  1.00  9.67           C  
ANISOU 1876  CA  PHE A 238     1272   1214   1188     54    -11     15       C  
ATOM   1877  C   PHE A 238      42.064  29.054  62.434  1.00  9.85           C  
ANISOU 1877  C   PHE A 238     1288   1216   1236     37    -14     18       C  
ATOM   1878  O   PHE A 238      41.695  28.418  63.419  1.00 12.52           O  
ANISOU 1878  O   PHE A 238     1564   1590   1601    -16    -33     84       O  
ATOM   1879  CB  PHE A 238      40.132  30.420  61.730  1.00  9.54           C  
ANISOU 1879  CB  PHE A 238     1267   1146   1210    106    -18     74       C  
ATOM   1880  CG  PHE A 238      39.528  31.218  60.605  1.00  9.14           C  
ANISOU 1880  CG  PHE A 238     1357   1062   1052     -5     -2    -13       C  
ATOM   1881  CD1 PHE A 238      38.874  30.598  59.528  1.00  8.10           C  
ANISOU 1881  CD1 PHE A 238     1075   1082    918    -35    -20    -10       C  
ATOM   1882  CD2 PHE A 238      39.553  32.610  60.661  1.00  8.75           C  
ANISOU 1882  CD2 PHE A 238     1187    961   1177    -42     76     69       C  
ATOM   1883  CE1 PHE A 238      38.309  31.360  58.506  1.00  8.16           C  
ANISOU 1883  CE1 PHE A 238     1110    751   1239    -41    -26     68       C  
ATOM   1884  CE2 PHE A 238      38.979  33.372  59.657  1.00  7.81           C  
ANISOU 1884  CE2 PHE A 238     1004    863   1100      1    -32    -23       C  
ATOM   1885  CZ  PHE A 238      38.364  32.765  58.575  1.00  7.50           C  
ANISOU 1885  CZ  PHE A 238      896    883   1070      3    -42    -54       C  
ATOM   1886  N   ASN A 239      43.283  29.572  62.330  1.00  9.75           N  
ANISOU 1886  N   ASN A 239     1253   1192   1256     70    -23    -49       N  
ATOM   1887  CA  ASN A 239      44.150  29.655  63.495  1.00 10.34           C  
ANISOU 1887  CA  ASN A 239     1345   1183   1398     22    -19    -21       C  
ATOM   1888  C   ASN A 239      43.994  31.021  64.165  1.00  9.69           C  
ANISOU 1888  C   ASN A 239     1230   1203   1247     54    -31    -32       C  
ATOM   1889  O   ASN A 239      43.357  31.919  63.609  1.00  9.30           O  
ANISOU 1889  O   ASN A 239     1236   1112   1186     37    -63     24       O  
ATOM   1890  CB  ASN A 239      45.597  29.412  63.089  1.00 10.73           C  
ANISOU 1890  CB  ASN A 239     1344   1264   1466     22     16    -23       C  
ATOM   1891  CG  ASN A 239      45.868  27.967  62.710  1.00 13.37           C  
ANISOU 1891  CG  ASN A 239     1753   1495   1831     40    181     16       C  
ATOM   1892  OD1 ASN A 239      45.351  27.034  63.333  1.00 14.76           O  
ANISOU 1892  OD1 ASN A 239     2278   1220   2110    200     72    139       O  
ATOM   1893  ND2 ASN A 239      46.695  27.775  61.691  1.00 16.97           N  
ANISOU 1893  ND2 ASN A 239     2302   2030   2115    149    324     85       N  
ATOM   1894  N   TYR A 240      44.560  31.185  65.353  1.00  9.44           N  
ANISOU 1894  N   TYR A 240     1185   1158   1240      2    -18    -57       N  
ATOM   1895  CA  TYR A 240      44.361  32.425  66.102  1.00  9.09           C  
ANISOU 1895  CA  TYR A 240     1176   1075   1203     54    -58      1       C  
ATOM   1896  C   TYR A 240      45.543  32.711  67.012  1.00  9.00           C  
ANISOU 1896  C   TYR A 240     1137   1044   1236     67    -93    -21       C  
ATOM   1897  O   TYR A 240      46.318  31.800  67.360  1.00  9.20           O  
ANISOU 1897  O   TYR A 240     1182   1091   1222    145   -148     29       O  
ATOM   1898  CB  TYR A 240      43.042  32.389  66.916  1.00  9.07           C  
ANISOU 1898  CB  TYR A 240     1145   1045   1253    -40      8     45       C  
ATOM   1899  CG  TYR A 240      42.962  31.200  67.862  1.00  9.51           C  
ANISOU 1899  CG  TYR A 240     1331   1074   1208     36    -37     49       C  
ATOM   1900  CD1 TYR A 240      43.438  31.302  69.169  1.00 10.11           C  
ANISOU 1900  CD1 TYR A 240     1502   1041   1296     59    -99     34       C  
ATOM   1901  CD2 TYR A 240      42.457  29.957  67.430  1.00  9.21           C  
ANISOU 1901  CD2 TYR A 240     1047   1128   1321    108     32     80       C  
ATOM   1902  CE1 TYR A 240      43.404  30.220  70.033  1.00 10.51           C  
ANISOU 1902  CE1 TYR A 240     1569   1127   1296   -112     49     55       C  
ATOM   1903  CE2 TYR A 240      42.427  28.859  68.296  1.00 11.39           C  
ANISOU 1903  CE2 TYR A 240     1507   1413   1404      8     47     82       C  
ATOM   1904  CZ  TYR A 240      42.894  29.001  69.590  1.00 10.80           C  
ANISOU 1904  CZ  TYR A 240     1643   1132   1327    -78    -37    118       C  
ATOM   1905  OH  TYR A 240      42.891  27.922  70.460  1.00 12.19           O  
ANISOU 1905  OH  TYR A 240     1885   1292   1452     78     25    413       O  
ATOM   1906  N   GLY A 241      45.671  33.978  67.398  1.00  8.09           N  
ANISOU 1906  N   GLY A 241     1073    899   1099     73    -67     41       N  
ATOM   1907  CA  GLY A 241      46.779  34.437  68.221  1.00  7.58           C  
ANISOU 1907  CA  GLY A 241      972    802   1103     26    -57     65       C  
ATOM   1908  C   GLY A 241      46.961  35.927  68.057  1.00  8.29           C  
ANISOU 1908  C   GLY A 241     1064    947   1139    -13    -88     62       C  
ATOM   1909  O   GLY A 241      46.150  36.603  67.401  1.00  7.37           O  
ANISOU 1909  O   GLY A 241     1010    725   1066     56    -38    104       O  
ATOM   1910  N   SER A 242      48.013  36.444  68.664  1.00  8.85           N  
ANISOU 1910  N   SER A 242     1171   1022   1169    -51    -44     14       N  
ATOM   1911  CA  SER A 242      48.356  37.845  68.457  1.00  8.99           C  
ANISOU 1911  CA  SER A 242     1191   1057   1165    -47    -70     36       C  
ATOM   1912  C   SER A 242      48.773  38.058  67.001  1.00  8.87           C  
ANISOU 1912  C   SER A 242     1178   1083   1107      6    -38     13       C  
ATOM   1913  O   SER A 242      49.209  37.120  66.316  1.00  9.19           O  
ANISOU 1913  O   SER A 242     1302   1023   1166    -91    -71      7       O  
ATOM   1914  CB  SER A 242      49.483  38.265  69.390  1.00  9.15           C  
ANISOU 1914  CB  SER A 242     1173   1193   1108    -42    -84     -3       C  
ATOM   1915  OG  SER A 242      50.680  37.583  69.054  1.00  9.72           O  
ANISOU 1915  OG  SER A 242     1417   1033   1242    -60   -118   -152       O  
ATOM   1916  N   ILE A 243      48.662  39.292  66.524  1.00  8.23           N  
ANISOU 1916  N   ILE A 243     1128    982   1014    -28    -37     21       N  
ATOM   1917  CA  ILE A 243      49.080  39.587  65.147  1.00  8.19           C  
ANISOU 1917  CA  ILE A 243     1015    971   1123    -13     43     63       C  
ATOM   1918  C   ILE A 243      50.550  39.193  64.990  1.00  8.52           C  
ANISOU 1918  C   ILE A 243     1052   1049   1136      1     49     22       C  
ATOM   1919  O   ILE A 243      50.910  38.516  64.021  1.00  8.43           O  
ANISOU 1919  O   ILE A 243     1039    986   1176    -14    -10     26       O  
ATOM   1920  CB  ILE A 243      48.894  41.081  64.798  1.00  8.35           C  
ANISOU 1920  CB  ILE A 243     1053   1064   1053     33     36     21       C  
ATOM   1921  CG1 ILE A 243      47.396  41.464  64.801  1.00  7.32           C  
ANISOU 1921  CG1 ILE A 243      956    839    985    -58    -42     -5       C  
ATOM   1922  CG2 ILE A 243      49.629  41.421  63.477  1.00  7.82           C  
ANISOU 1922  CG2 ILE A 243      833    950   1186    -16     66    121       C  
ATOM   1923  CD1 ILE A 243      47.177  42.989  64.883  1.00  9.17           C  
ANISOU 1923  CD1 ILE A 243      918   1053   1511     40    222    136       C  
ATOM   1924  N   ILE A 244      51.392  39.595  65.947  1.00  8.44           N  
ANISOU 1924  N   ILE A 244     1063   1065   1076     18     95     25       N  
ATOM   1925  CA  ILE A 244      52.828  39.366  65.809  1.00  8.89           C  
ANISOU 1925  CA  ILE A 244     1095   1106   1177     37     68     -3       C  
ATOM   1926  C   ILE A 244      53.202  37.892  65.732  1.00  9.36           C  
ANISOU 1926  C   ILE A 244     1142   1161   1251     38     98     42       C  
ATOM   1927  O   ILE A 244      54.132  37.535  64.985  1.00  9.76           O  
ANISOU 1927  O   ILE A 244     1239   1124   1344    166    213     72       O  
ATOM   1928  CB  ILE A 244      53.677  40.152  66.876  1.00  8.84           C  
ANISOU 1928  CB  ILE A 244     1014   1138   1204    -17     48     35       C  
ATOM   1929  CG1 ILE A 244      55.166  40.180  66.500  1.00  9.10           C  
ANISOU 1929  CG1 ILE A 244     1104   1077   1277      0     91   -156       C  
ATOM   1930  CG2 ILE A 244      53.411  39.635  68.307  1.00  9.07           C  
ANISOU 1930  CG2 ILE A 244     1123   1229   1094    192     -1     28       C  
ATOM   1931  CD1 ILE A 244      55.880  41.354  67.138  1.00  9.23           C  
ANISOU 1931  CD1 ILE A 244     1005   1087   1414     38    -52    -89       C  
ATOM   1932  N   LYS A 245      52.487  37.048  66.481  1.00  9.47           N  
ANISOU 1932  N   LYS A 245     1208   1106   1283     39     63     -3       N  
ATOM   1933  CA  LYS A 245      52.758  35.606  66.476  1.00 10.25           C  
ANISOU 1933  CA  LYS A 245     1276   1234   1382     58     20     14       C  
ATOM   1934  C   LYS A 245      52.157  34.942  65.245  1.00 10.69           C  
ANISOU 1934  C   LYS A 245     1403   1252   1405     53     36    -10       C  
ATOM   1935  O   LYS A 245      52.803  34.103  64.628  1.00 11.32           O  
ANISOU 1935  O   LYS A 245     1530   1306   1464    123    179     -9       O  
ATOM   1936  CB  LYS A 245      52.244  34.929  67.754  1.00 11.44           C  
ANISOU 1936  CB  LYS A 245     1468   1407   1471     89    -49    -19       C  
ATOM   1937  CG  LYS A 245      53.082  35.256  68.975  1.00 13.30           C  
ANISOU 1937  CG  LYS A 245     1637   1716   1700    102   -128   -116       C  
ATOM   1938  CD  LYS A 245      52.528  34.547  70.180  1.00 18.20           C  
ANISOU 1938  CD  LYS A 245     2244   2437   2235    130    -11    131       C  
ATOM   1939  CE  LYS A 245      53.381  34.783  71.410  1.00 20.92           C  
ANISOU 1939  CE  LYS A 245     2514   2731   2701    -11   -102   -116       C  
ATOM   1940  NZ  LYS A 245      54.678  34.062  71.293  1.00 24.73           N  
ANISOU 1940  NZ  LYS A 245     2903   3280   3211    106      6   -164       N  
ATOM   1941  N   ALA A 246      50.934  35.330  64.877  1.00  9.80           N  
ANISOU 1941  N   ALA A 246     1263   1163   1294     24     11    -23       N  
ATOM   1942  CA  ALA A 246      50.166  34.600  63.835  1.00  9.84           C  
ANISOU 1942  CA  ALA A 246     1307   1167   1263      1    -19     13       C  
ATOM   1943  C   ALA A 246      50.589  34.965  62.408  1.00 10.06           C  
ANISOU 1943  C   ALA A 246     1334   1209   1276     34    -69    -41       C  
ATOM   1944  O   ALA A 246      50.608  34.101  61.512  1.00 10.28           O  
ANISOU 1944  O   ALA A 246     1475   1230   1202     19   -106    -10       O  
ATOM   1945  CB  ALA A 246      48.646  34.787  64.039  1.00 10.39           C  
ANISOU 1945  CB  ALA A 246     1431   1138   1377     -3     38     -1       C  
ATOM   1946  N   ILE A 247      50.918  36.239  62.190  1.00  8.87           N  
ANISOU 1946  N   ILE A 247     1116   1113   1142     24    -60     29       N  
ATOM   1947  CA  ILE A 247      51.377  36.645  60.867  1.00  9.69           C  
ANISOU 1947  CA  ILE A 247     1210   1191   1281     33    -70     26       C  
ATOM   1948  C   ILE A 247      52.809  37.146  60.851  1.00  9.93           C  
ANISOU 1948  C   ILE A 247     1245   1242   1284     44    -36     -3       C  
ATOM   1949  O   ILE A 247      53.716  36.441  60.378  1.00 10.96           O  
ANISOU 1949  O   ILE A 247     1472   1160   1530    167    -34     33       O  
ATOM   1950  CB  ILE A 247      50.350  37.521  60.070  1.00  9.44           C  
ANISOU 1950  CB  ILE A 247     1135   1156   1296     34   -136    -44       C  
ATOM   1951  CG1 ILE A 247      49.927  38.796  60.828  1.00  9.77           C  
ANISOU 1951  CG1 ILE A 247     1097   1307   1308    152   -112    107       C  
ATOM   1952  CG2 ILE A 247      49.133  36.667  59.706  1.00 11.47           C  
ANISOU 1952  CG2 ILE A 247     1281   1527   1547    -71    -48    -30       C  
ATOM   1953  CD1 ILE A 247      49.037  39.713  59.948  1.00  9.54           C  
ANISOU 1953  CD1 ILE A 247      814   1459   1351    270    -95     78       C  
ATOM   1954  N   TYR A 248      53.007  38.358  61.363  1.00  9.30           N  
ANISOU 1954  N   TYR A 248     1159   1152   1219      8    -50     23       N  
ATOM   1955  CA  TYR A 248      54.301  39.026  61.355  1.00  9.11           C  
ANISOU 1955  CA  TYR A 248     1129   1165   1167    -10    -39     14       C  
ATOM   1956  C   TYR A 248      54.171  40.315  62.152  1.00  9.44           C  
ANISOU 1956  C   TYR A 248     1182   1151   1252    -31    -85     32       C  
ATOM   1957  O   TYR A 248      53.048  40.774  62.452  1.00  8.45           O  
ANISOU 1957  O   TYR A 248     1071   1011   1128    -91    -44    -31       O  
ATOM   1958  CB  TYR A 248      54.779  39.329  59.915  1.00  9.04           C  
ANISOU 1958  CB  TYR A 248     1075   1214   1143      4   -130     75       C  
ATOM   1959  CG  TYR A 248      53.659  39.761  58.959  1.00  8.90           C  
ANISOU 1959  CG  TYR A 248     1065   1252   1063     -5   -113     68       C  
ATOM   1960  CD1 TYR A 248      53.333  38.985  57.839  1.00  9.58           C  
ANISOU 1960  CD1 TYR A 248     1154   1270   1215    -58    -99     37       C  
ATOM   1961  CD2 TYR A 248      52.952  40.939  59.175  1.00  9.15           C  
ANISOU 1961  CD2 TYR A 248     1040   1246   1190    -48   -136     63       C  
ATOM   1962  CE1 TYR A 248      52.299  39.380  56.953  1.00  8.50           C  
ANISOU 1962  CE1 TYR A 248     1097   1189    941     92     30     44       C  
ATOM   1963  CE2 TYR A 248      51.911  41.343  58.297  1.00  8.41           C  
ANISOU 1963  CE2 TYR A 248      961   1064   1168    -58    -43     45       C  
ATOM   1964  CZ  TYR A 248      51.595  40.571  57.208  1.00  7.78           C  
ANISOU 1964  CZ  TYR A 248      932   1080    944     75    -11     81       C  
ATOM   1965  OH  TYR A 248      50.570  40.997  56.382  1.00  7.95           O  
ANISOU 1965  OH  TYR A 248      938    988   1092   -110    -78    109       O  
ATOM   1966  N   GLN A 249      55.317  40.890  62.501  1.00  9.63           N  
ANISOU 1966  N   GLN A 249     1220   1145   1294    -42   -100     95       N  
ATOM   1967  CA  GLN A 249      55.347  42.197  63.159  1.00  8.83           C  
ANISOU 1967  CA  GLN A 249     1056   1160   1140     31    -77     25       C  
ATOM   1968  C   GLN A 249      54.783  43.269  62.226  1.00  8.92           C  
ANISOU 1968  C   GLN A 249     1004   1177   1205     35    -28     20       C  
ATOM   1969  O   GLN A 249      55.168  43.363  61.064  1.00  9.80           O  
ANISOU 1969  O   GLN A 249     1044   1359   1321    163   -102     17       O  
ATOM   1970  CB  GLN A 249      56.775  42.544  63.554  1.00  9.84           C  
ANISOU 1970  CB  GLN A 249     1134   1279   1325      5    -24     21       C  
ATOM   1971  CG  GLN A 249      56.880  43.792  64.406  1.00 10.10           C  
ANISOU 1971  CG  GLN A 249     1160   1333   1342    -66    -95    -23       C  
ATOM   1972  CD  GLN A 249      58.312  44.069  64.859  1.00 10.86           C  
ANISOU 1972  CD  GLN A 249     1131   1525   1470    -51    -12      8       C  
ATOM   1973  OE1 GLN A 249      59.277  43.889  64.095  1.00 13.34           O  
ANISOU 1973  OE1 GLN A 249     1546   1816   1706     53    208   -131       O  
ATOM   1974  NE2 GLN A 249      58.460  44.515  66.097  1.00 12.80           N  
ANISOU 1974  NE2 GLN A 249     1538   1778   1546    132    -10    -78       N  
ATOM   1975  N   ALA A 250      53.864  44.065  62.758  1.00  8.46           N  
ANISOU 1975  N   ALA A 250      881   1096   1234     99    -43     42       N  
ATOM   1976  CA  ALA A 250      53.169  45.079  62.000  1.00  8.00           C  
ANISOU 1976  CA  ALA A 250      870   1024   1145    -66   -130     20       C  
ATOM   1977  C   ALA A 250      52.939  46.214  62.976  1.00  8.26           C  
ANISOU 1977  C   ALA A 250      910   1056   1170     -3    -27     27       C  
ATOM   1978  O   ALA A 250      52.313  46.011  64.018  1.00  9.13           O  
ANISOU 1978  O   ALA A 250     1165   1096   1207   -100     -1    -13       O  
ATOM   1979  CB  ALA A 250      51.810  44.521  61.483  1.00  8.65           C  
ANISOU 1979  CB  ALA A 250      788   1164   1334    -43   -110    -32       C  
ATOM   1980  N   SER A 251      53.502  47.386  62.683  1.00  7.92           N  
ANISOU 1980  N   SER A 251      978    969   1062    -40    -70      6       N  
ATOM   1981  CA  SER A 251      53.366  48.548  63.575  1.00  7.96           C  
ANISOU 1981  CA  SER A 251      893   1047   1084    -45    -11     24       C  
ATOM   1982  C   SER A 251      52.343  49.549  63.029  1.00  8.33           C  
ANISOU 1982  C   SER A 251     1002   1112   1051    -13    -11     48       C  
ATOM   1983  O   SER A 251      52.165  49.659  61.807  1.00  8.53           O  
ANISOU 1983  O   SER A 251     1076   1157   1007     54     64    -44       O  
ATOM   1984  CB  SER A 251      54.727  49.228  63.753  1.00  7.94           C  
ANISOU 1984  CB  SER A 251      858   1084   1073    -98    -11     48       C  
ATOM   1985  OG  SER A 251      55.201  49.748  62.510  1.00  7.79           O  
ANISOU 1985  OG  SER A 251      806   1018   1135    -39      7     97       O  
ATOM   1986  N   GLY A 252      51.669  50.286  63.915  1.00  7.56           N  
ANISOU 1986  N   GLY A 252      886    987    998     11    -66     80       N  
ATOM   1987  CA  GLY A 252      50.692  51.290  63.471  1.00  8.61           C  
ANISOU 1987  CA  GLY A 252      966   1109   1195     -6     51     17       C  
ATOM   1988  C   GLY A 252      49.445  50.622  62.921  1.00  8.43           C  
ANISOU 1988  C   GLY A 252     1016   1109   1076    -10     10     12       C  
ATOM   1989  O   GLY A 252      48.764  51.185  62.073  1.00  8.14           O  
ANISOU 1989  O   GLY A 252      832   1184   1076    -39     20    -14       O  
ATOM   1990  N   SER A 253      49.126  49.432  63.423  1.00  8.77           N  
ANISOU 1990  N   SER A 253     1088   1089   1153     49     59     22       N  
ATOM   1991  CA  SER A 253      47.967  48.698  62.934  1.00  8.87           C  
ANISOU 1991  CA  SER A 253     1045   1110   1215     -7     81     10       C  
ATOM   1992  C   SER A 253      46.700  49.089  63.691  1.00  8.69           C  
ANISOU 1992  C   SER A 253     1031   1099   1171      5     73    -10       C  
ATOM   1993  O   SER A 253      46.773  49.574  64.823  1.00  9.26           O  
ANISOU 1993  O   SER A 253      997   1207   1313    -29    172    -31       O  
ATOM   1994  CB  SER A 253      48.190  47.184  63.026  1.00 10.62           C  
ANISOU 1994  CB  SER A 253     1340   1240   1456     18      9      5       C  
ATOM   1995  OG  SER A 253      48.028  46.737  64.366  1.00 14.70           O  
ANISOU 1995  OG  SER A 253     1870   1758   1956   -169     17    165       O  
ATOM   1996  N   THR A 254      45.553  48.866  63.066  1.00  8.05           N  
ANISOU 1996  N   THR A 254      935   1046   1076     70     96     43       N  
ATOM   1997  CA  THR A 254      44.283  49.370  63.603  1.00  7.04           C  
ANISOU 1997  CA  THR A 254      828    884    961     68     70    -13       C  
ATOM   1998  C   THR A 254      43.964  48.884  65.014  1.00  6.83           C  
ANISOU 1998  C   THR A 254      831    861    900     56     57    -28       C  
ATOM   1999  O   THR A 254      43.675  49.689  65.905  1.00  6.30           O  
ANISOU 1999  O   THR A 254      741    811    842    -36     -4    -63       O  
ATOM   2000  CB  THR A 254      43.104  48.969  62.718  1.00  7.53           C  
ANISOU 2000  CB  THR A 254      870    976   1013    121     73     -8       C  
ATOM   2001  OG1 THR A 254      43.389  49.319  61.363  1.00  7.03           O  
ANISOU 2001  OG1 THR A 254      815    928    928     62     64     13       O  
ATOM   2002  CG2 THR A 254      41.828  49.676  63.181  1.00  7.68           C  
ANISOU 2002  CG2 THR A 254      740   1002   1175    133    174    -86       C  
ATOM   2003  N   ILE A 255      43.977  47.570  65.217  1.00  6.79           N  
ANISOU 2003  N   ILE A 255      925    846    808     72     35    -11       N  
ATOM   2004  CA  ILE A 255      43.536  47.050  66.515  1.00  7.11           C  
ANISOU 2004  CA  ILE A 255      923    837    939     81     11     64       C  
ATOM   2005  C   ILE A 255      44.512  47.331  67.661  1.00  7.39           C  
ANISOU 2005  C   ILE A 255      920    896    989    139    -13     43       C  
ATOM   2006  O   ILE A 255      44.096  47.356  68.804  1.00  6.74           O  
ANISOU 2006  O   ILE A 255      775    882    900    321    -22     78       O  
ATOM   2007  CB  ILE A 255      43.149  45.552  66.479  1.00  7.33           C  
ANISOU 2007  CB  ILE A 255      850    894   1039    103      2      0       C  
ATOM   2008  CG1 ILE A 255      44.362  44.640  66.231  1.00  8.33           C  
ANISOU 2008  CG1 ILE A 255     1118    869   1175    131    176     34       C  
ATOM   2009  CG2 ILE A 255      41.989  45.332  65.489  1.00  8.37           C  
ANISOU 2009  CG2 ILE A 255     1039    981   1158     45   -198     45       C  
ATOM   2010  CD1 ILE A 255      44.045  43.200  66.617  1.00  8.36           C  
ANISOU 2010  CD1 ILE A 255     1094    908   1175     67    124    183       C  
ATOM   2011  N   ASP A 256      45.793  47.553  67.377  1.00  8.00           N  
ANISOU 2011  N   ASP A 256      988   1019   1030     95    -96     34       N  
ATOM   2012  CA  ASP A 256      46.670  48.050  68.444  1.00  8.66           C  
ANISOU 2012  CA  ASP A 256     1046   1138   1106     41    -64    -11       C  
ATOM   2013  C   ASP A 256      46.237  49.448  68.908  1.00  8.25           C  
ANISOU 2013  C   ASP A 256      941   1093   1098     18    -47     -3       C  
ATOM   2014  O   ASP A 256      46.259  49.749  70.113  1.00  8.30           O  
ANISOU 2014  O   ASP A 256      907   1129   1117    -17    -99      7       O  
ATOM   2015  CB  ASP A 256      48.137  48.037  68.026  1.00  8.60           C  
ANISOU 2015  CB  ASP A 256     1037   1150   1080     24    -57    -22       C  
ATOM   2016  CG  ASP A 256      48.699  46.635  67.915  1.00  8.36           C  
ANISOU 2016  CG  ASP A 256      928   1185   1062     38    -45     49       C  
ATOM   2017  OD1 ASP A 256      48.044  45.672  68.355  1.00  9.98           O  
ANISOU 2017  OD1 ASP A 256     1128   1124   1540    114     51     75       O  
ATOM   2018  OD2 ASP A 256      49.807  46.488  67.379  1.00  8.16           O  
ANISOU 2018  OD2 ASP A 256      664   1293   1143     48   -146    -92       O  
ATOM   2019  N   TRP A 257      45.846  50.300  67.965  1.00  7.63           N  
ANISOU 2019  N   TRP A 257      873   1004   1020    -30    -33      6       N  
ATOM   2020  CA  TRP A 257      45.318  51.603  68.329  1.00  8.05           C  
ANISOU 2020  CA  TRP A 257     1004   1051   1002    -13    -31     36       C  
ATOM   2021  C   TRP A 257      43.964  51.506  69.041  1.00  7.92           C  
ANISOU 2021  C   TRP A 257     1067    991    948    -48     -1     18       C  
ATOM   2022  O   TRP A 257      43.783  52.123  70.087  1.00  8.11           O  
ANISOU 2022  O   TRP A 257     1074   1100    906    -70     56     62       O  
ATOM   2023  CB  TRP A 257      45.229  52.548  67.108  1.00  8.34           C  
ANISOU 2023  CB  TRP A 257     1176    956   1037     23     -8     72       C  
ATOM   2024  CG  TRP A 257      44.727  53.918  67.539  1.00  8.51           C  
ANISOU 2024  CG  TRP A 257     1195    945   1091     62     55    -13       C  
ATOM   2025  CD1 TRP A 257      45.468  54.913  68.114  1.00  8.97           C  
ANISOU 2025  CD1 TRP A 257     1325    911   1170    105    -34     70       C  
ATOM   2026  CD2 TRP A 257      43.370  54.389  67.514  1.00  7.68           C  
ANISOU 2026  CD2 TRP A 257     1144    841    932     -5    106      9       C  
ATOM   2027  NE1 TRP A 257      44.658  55.991  68.426  1.00  8.95           N  
ANISOU 2027  NE1 TRP A 257     1324    956   1121    181     85   -185       N  
ATOM   2028  CE2 TRP A 257      43.371  55.699  68.074  1.00  8.45           C  
ANISOU 2028  CE2 TRP A 257     1208    794   1209     98    127    -24       C  
ATOM   2029  CE3 TRP A 257      42.161  53.842  67.064  1.00  8.77           C  
ANISOU 2029  CE3 TRP A 257     1105   1250    977    102    108    134       C  
ATOM   2030  CZ2 TRP A 257      42.198  56.479  68.190  1.00  7.88           C  
ANISOU 2030  CZ2 TRP A 257      988   1016    988     56    163    -27       C  
ATOM   2031  CZ3 TRP A 257      40.988  54.605  67.199  1.00  8.84           C  
ANISOU 2031  CZ3 TRP A 257     1138   1103   1118    131     84    -43       C  
ATOM   2032  CH2 TRP A 257      41.022  55.920  67.748  1.00  9.15           C  
ANISOU 2032  CH2 TRP A 257     1261   1182   1031   -128    109    -36       C  
ATOM   2033  N   THR A 258      43.018  50.729  68.516  1.00  7.25           N  
ANISOU 2033  N   THR A 258      954    929    872    -18     -9     90       N  
ATOM   2034  CA  THR A 258      41.711  50.650  69.185  1.00  7.96           C  
ANISOU 2034  CA  THR A 258     1070   1008    946      8    -23     21       C  
ATOM   2035  C   THR A 258      41.835  50.082  70.616  1.00  8.15           C  
ANISOU 2035  C   THR A 258     1102    976   1016     10     15     -9       C  
ATOM   2036  O   THR A 258      41.158  50.552  71.550  1.00  7.42           O  
ANISOU 2036  O   THR A 258     1032    920    867    -38    140    -58       O  
ATOM   2037  CB  THR A 258      40.673  49.891  68.342  1.00  7.90           C  
ANISOU 2037  CB  THR A 258     1011    941   1048      9    -50     79       C  
ATOM   2038  OG1 THR A 258      41.094  48.529  68.175  1.00  7.75           O  
ANISOU 2038  OG1 THR A 258      857    921   1163     67   -113      9       O  
ATOM   2039  CG2 THR A 258      40.515  50.557  66.971  1.00  8.29           C  
ANISOU 2039  CG2 THR A 258     1046   1095   1007    -33     79     60       C  
ATOM   2040  N   TYR A 259      42.720  49.105  70.784  1.00  7.27           N  
ANISOU 2040  N   TYR A 259      927    899    935     -9   -107     21       N  
ATOM   2041  CA  TYR A 259      42.964  48.543  72.104  1.00  7.94           C  
ANISOU 2041  CA  TYR A 259     1043    950   1021     76    -25    -58       C  
ATOM   2042  C   TYR A 259      43.507  49.609  73.048  1.00  8.70           C  
ANISOU 2042  C   TYR A 259     1108   1089   1105     32    -77    -44       C  
ATOM   2043  O   TYR A 259      43.112  49.669  74.208  1.00  9.41           O  
ANISOU 2043  O   TYR A 259     1218   1166   1189    -40     40    -89       O  
ATOM   2044  CB  TYR A 259      43.906  47.343  72.022  1.00  8.04           C  
ANISOU 2044  CB  TYR A 259     1153    916    986    173   -102     65       C  
ATOM   2045  CG  TYR A 259      44.008  46.640  73.349  1.00  8.13           C  
ANISOU 2045  CG  TYR A 259     1102   1005    981     96     -7     87       C  
ATOM   2046  CD1 TYR A 259      43.045  45.710  73.752  1.00  9.04           C  
ANISOU 2046  CD1 TYR A 259     1263   1170   1001     37     21     76       C  
ATOM   2047  CD2 TYR A 259      45.048  46.945  74.215  1.00  8.83           C  
ANISOU 2047  CD2 TYR A 259     1191   1084   1079      4     -4     37       C  
ATOM   2048  CE1 TYR A 259      43.149  45.080  75.007  1.00  9.27           C  
ANISOU 2048  CE1 TYR A 259     1360   1049   1113     -4     14    269       C  
ATOM   2049  CE2 TYR A 259      45.163  46.340  75.442  1.00  9.12           C  
ANISOU 2049  CE2 TYR A 259     1312   1147   1006    -78    -26    118       C  
ATOM   2050  CZ  TYR A 259      44.215  45.409  75.838  1.00  9.50           C  
ANISOU 2050  CZ  TYR A 259     1323   1157   1127    -96     19    148       C  
ATOM   2051  OH  TYR A 259      44.387  44.830  77.076  1.00 10.54           O  
ANISOU 2051  OH  TYR A 259     1463   1208   1332     39    -95    325       O  
ATOM   2052  N   SER A 260      44.359  50.482  72.527  1.00  8.78           N  
ANISOU 2052  N   SER A 260     1139   1028   1166     -6    -26   -115       N  
ATOM   2053  CA  SER A 260      44.929  51.584  73.332  1.00  9.56           C  
ANISOU 2053  CA  SER A 260     1199   1223   1208    -54   -111   -118       C  
ATOM   2054  C   SER A 260      43.875  52.625  73.735  1.00  9.96           C  
ANISOU 2054  C   SER A 260     1272   1280   1229    -69    -37   -115       C  
ATOM   2055  O   SER A 260      44.115  53.431  74.650  1.00 10.06           O  
ANISOU 2055  O   SER A 260     1257   1325   1240    -14    -25   -295       O  
ATOM   2056  CB  SER A 260      46.087  52.254  72.585  1.00 10.29           C  
ANISOU 2056  CB  SER A 260     1361   1287   1261    -86   -111    -10       C  
ATOM   2057  OG  SER A 260      45.620  53.184  71.606  1.00 11.19           O  
ANISOU 2057  OG  SER A 260     1394   1373   1482    -53   -227    -61       O  
ATOM   2058  N   GLN A 261      42.720  52.614  73.056  1.00  9.70           N  
ANISOU 2058  N   GLN A 261     1194   1275   1217     27    -63    -46       N  
ATOM   2059  CA  GLN A 261      41.580  53.499  73.411  1.00  9.94           C  
ANISOU 2059  CA  GLN A 261     1338   1274   1162     15     15    -36       C  
ATOM   2060  C   GLN A 261      40.671  52.839  74.446  1.00  9.46           C  
ANISOU 2060  C   GLN A 261     1212   1220   1159    -36    -42    -95       C  
ATOM   2061  O   GLN A 261      39.602  53.346  74.769  1.00  9.98           O  
ANISOU 2061  O   GLN A 261     1305   1229   1257    -22    -69   -127       O  
ATOM   2062  CB  GLN A 261      40.774  53.902  72.171  1.00 10.39           C  
ANISOU 2062  CB  GLN A 261     1316   1391   1239     24     49    -64       C  
ATOM   2063  CG  GLN A 261      41.617  54.619  71.125  1.00 11.74           C  
ANISOU 2063  CG  GLN A 261     1729   1371   1361    -56     54     27       C  
ATOM   2064  CD  GLN A 261      42.199  55.923  71.645  1.00 13.64           C  
ANISOU 2064  CD  GLN A 261     1970   1667   1544    -66     65     60       C  
ATOM   2065  OE1 GLN A 261      41.470  56.900  71.829  1.00 15.23           O  
ANISOU 2065  OE1 GLN A 261     2428   1555   1803    -14    160     51       O  
ATOM   2066  NE2 GLN A 261      43.513  55.942  71.883  1.00 15.58           N  
ANISOU 2066  NE2 GLN A 261     2231   1970   1718   -123    -63     15       N  
ATOM   2067  N   GLY A 262      41.118  51.700  74.967  1.00  9.21           N  
ANISOU 2067  N   GLY A 262     1309   1134   1055    -43    -71    -31       N  
ATOM   2068  CA  GLY A 262      40.340  50.956  75.962  1.00  8.92           C  
ANISOU 2068  CA  GLY A 262     1241   1110   1036    -77    -35    -39       C  
ATOM   2069  C   GLY A 262      39.283  50.037  75.398  1.00  9.33           C  
ANISOU 2069  C   GLY A 262     1251   1207   1084    -80     21     -4       C  
ATOM   2070  O   GLY A 262      38.413  49.560  76.146  1.00  9.27           O  
ANISOU 2070  O   GLY A 262     1389   1134    998    -64    146     19       O  
ATOM   2071  N   ILE A 263      39.345  49.795  74.085  1.00  8.23           N  
ANISOU 2071  N   ILE A 263     1180    970    975   -104    -30    -44       N  
ATOM   2072  CA  ILE A 263      38.410  48.869  73.440  1.00  7.84           C  
ANISOU 2072  CA  ILE A 263     1018   1035    922    -24   -102    -33       C  
ATOM   2073  C   ILE A 263      39.000  47.472  73.580  1.00  7.93           C  
ANISOU 2073  C   ILE A 263     1038   1028    945    -53    -88    -32       C  
ATOM   2074  O   ILE A 263      39.896  47.090  72.845  1.00  8.23           O  
ANISOU 2074  O   ILE A 263     1069   1138    918    -55    -57     -8       O  
ATOM   2075  CB  ILE A 263      38.133  49.246  71.965  1.00  6.95           C  
ANISOU 2075  CB  ILE A 263      923    864    853    -46    -91    -52       C  
ATOM   2076  CG1 ILE A 263      37.641  50.702  71.867  1.00  7.46           C  
ANISOU 2076  CG1 ILE A 263     1103   1027    702     49    -32    -47       C  
ATOM   2077  CG2 ILE A 263      37.092  48.266  71.347  1.00  7.37           C  
ANISOU 2077  CG2 ILE A 263      816   1001    982   -239    -68     -6       C  
ATOM   2078  CD1 ILE A 263      37.680  51.278  70.471  1.00  7.04           C  
ANISOU 2078  CD1 ILE A 263      928    935    810     93   -132    119       C  
ATOM   2079  N   LYS A 264      38.499  46.722  74.555  1.00  8.01           N  
ANISOU 2079  N   LYS A 264     1036   1070    935    -21     -2     14       N  
ATOM   2080  CA  LYS A 264      39.110  45.463  74.940  1.00  8.39           C  
ANISOU 2080  CA  LYS A 264     1162   1074    949    -61    -39     41       C  
ATOM   2081  C   LYS A 264      39.011  44.421  73.828  1.00  8.31           C  
ANISOU 2081  C   LYS A 264     1151   1012    992    -80      0     28       C  
ATOM   2082  O   LYS A 264      39.988  43.726  73.509  1.00  7.43           O  
ANISOU 2082  O   LYS A 264     1064    990    769    -93    -89    116       O  
ATOM   2083  CB  LYS A 264      38.428  44.928  76.194  1.00  9.19           C  
ANISOU 2083  CB  LYS A 264     1234   1173   1084    -30     43     83       C  
ATOM   2084  CG  LYS A 264      39.083  43.624  76.748  1.00  9.70           C  
ANISOU 2084  CG  LYS A 264     1443   1209   1031    121     31    145       C  
ATOM   2085  CD  LYS A 264      38.483  43.220  78.124  1.00 12.92           C  
ANISOU 2085  CD  LYS A 264     1861   1775   1270   -111    200     37       C  
ATOM   2086  CE  LYS A 264      38.707  44.322  79.178  1.00 15.65           C  
ANISOU 2086  CE  LYS A 264     2262   1918   1765   -173    110     -8       C  
ATOM   2087  NZ  LYS A 264      38.129  44.001  80.530  1.00 19.26           N  
ANISOU 2087  NZ  LYS A 264     2668   2638   2010   -230     90    147       N  
ATOM   2088  N   TYR A 265      37.822  44.314  73.248  1.00  8.32           N  
ANISOU 2088  N   TYR A 265     1122    992   1047    -77     26     19       N  
ATOM   2089  CA  TYR A 265      37.568  43.279  72.236  1.00  8.05           C  
ANISOU 2089  CA  TYR A 265     1117    963    977    -75     65    -32       C  
ATOM   2090  C   TYR A 265      37.931  43.783  70.836  1.00  7.79           C  
ANISOU 2090  C   TYR A 265     1101    899    960    -43     15      1       C  
ATOM   2091  O   TYR A 265      37.064  43.992  69.978  1.00  8.31           O  
ANISOU 2091  O   TYR A 265     1203    950   1002    -93     71   -100       O  
ATOM   2092  CB  TYR A 265      36.134  42.755  72.345  1.00  7.89           C  
ANISOU 2092  CB  TYR A 265     1079    996    923    -72    133     16       C  
ATOM   2093  CG  TYR A 265      35.849  42.318  73.755  1.00  9.08           C  
ANISOU 2093  CG  TYR A 265     1334   1083   1032     35    -13     50       C  
ATOM   2094  CD1 TYR A 265      34.959  43.032  74.558  1.00  9.63           C  
ANISOU 2094  CD1 TYR A 265     1381   1168   1110     94    -37      3       C  
ATOM   2095  CD2 TYR A 265      36.522  41.221  74.311  1.00  7.93           C  
ANISOU 2095  CD2 TYR A 265      962    954   1096    165     28    125       C  
ATOM   2096  CE1 TYR A 265      34.719  42.656  75.892  1.00 10.41           C  
ANISOU 2096  CE1 TYR A 265     1377   1280   1296     35    116    148       C  
ATOM   2097  CE2 TYR A 265      36.287  40.833  75.649  1.00  9.35           C  
ANISOU 2097  CE2 TYR A 265     1307   1067   1179    105    121    -54       C  
ATOM   2098  CZ  TYR A 265      35.386  41.552  76.423  1.00  9.00           C  
ANISOU 2098  CZ  TYR A 265     1071   1199   1146    103     77     37       C  
ATOM   2099  OH  TYR A 265      35.174  41.188  77.733  1.00  9.26           O  
ANISOU 2099  OH  TYR A 265     1160   1266   1090     64    137     22       O  
ATOM   2100  N   SER A 266      39.237  43.987  70.658  1.00  7.80           N  
ANISOU 2100  N   SER A 266     1086    950    927    -46     87     28       N
[truncated: 248,833 more chars]
