# Supplementary material for: A new benchmark illustrates that integration of geometric constraints inferred from enzyme reaction chemistry can increase enzyme active site modeling accuracy
Source: PLoS One. 2019 Apr 4;14(4):e0214126. doi: 10.1371/journal.pone.0214126 (PMC6448891; doi:10.1371/journal.pone.0214126)
Supplement: S1 Files — (GZ) [file pone.0214126.s008.gz › benchmark-lite/templates/6cpa/3fju.pdb.clean2]

ATOM      1  N   ARG A   2      14.509  47.780  41.636  1.00 19.19           N  
ATOM      2  CA  ARG A   2      15.751  47.391  42.384  1.00 17.72           C  
ATOM      3  C   ARG A   2      15.603  47.584  43.900  1.00 17.06           C  
ATOM      4  O   ARG A   2      15.250  48.676  44.378  1.00 18.56           O  
ATOM      5  CB  ARG A   2      16.967  48.178  41.866  1.00 18.59           C  
ATOM      6  CG  ARG A   2      17.441  47.817  40.457  1.00 21.23           C  
ATOM      7  CD  ARG A   2      16.667  48.547  39.341  1.00 25.05           C  
ATOM      8  NE  ARG A   2      17.370  48.449  38.054  1.00 27.49           N  
ATOM      9  CZ  ARG A   2      16.783  48.471  36.856  1.00 28.17           C  
ATOM     10  NH1 ARG A   2      17.525  48.367  35.754  1.00 28.41           N  
ATOM     11  NH2 ARG A   2      15.460  48.586  36.750  1.00 29.80           N  
ATOM     12 1H   ARG A   2      14.651  47.638  40.656  1.00  0.00           H  
ATOM     13 2H   ARG A   2      13.743  47.217  41.946  1.00  0.00           H  
ATOM     14 3H   ARG A   2      14.305  48.744  41.807  1.00  0.00           H  
ATOM     15  HA  ARG A   2      15.933  46.328  42.224  1.00  0.00           H  
ATOM     16 1HB  ARG A   2      16.737  49.243  41.865  1.00  0.00           H  
ATOM     17 2HB  ARG A   2      17.812  48.026  42.538  1.00  0.00           H  
ATOM     18 1HG  ARG A   2      18.494  48.079  40.349  1.00  0.00           H  
ATOM     19 2HG  ARG A   2      17.315  46.746  40.294  1.00  0.00           H  
ATOM     20 1HD  ARG A   2      15.679  48.101  39.232  1.00  0.00           H  
ATOM     21 2HD  ARG A   2      16.562  49.600  39.600  1.00  0.00           H  
ATOM     22  HE  ARG A   2      18.377  48.358  38.074  1.00  0.00           H  
ATOM     23 1HH1 ARG A   2      18.528  48.272  35.828  1.00  0.00           H  
ATOM     24 2HH1 ARG A   2      17.085  48.383  34.846  1.00  0.00           H  
ATOM     25 1HH2 ARG A   2      14.891  48.658  37.582  1.00  0.00           H  
ATOM     26 2HH2 ARG A   2      15.026  48.602  35.839  1.00  0.00           H  
ATOM     27  N   SER A   3      15.887  46.520  44.654  1.00 15.29           N  
ATOM     28  CA  SER A   3      15.791  46.547  46.115  1.00 14.50           C  
ATOM     29  C   SER A   3      16.958  45.753  46.666  1.00 13.12           C  
ATOM     30  O   SER A   3      17.683  45.120  45.900  1.00 14.62           O  
ATOM     31  CB  SER A   3      14.509  45.876  46.560  1.00 14.17           C  
ATOM     32  OG  SER A   3      14.599  44.476  46.354  1.00 16.63           O  
ATOM     33  H   SER A   3      16.178  45.668  44.196  1.00  0.00           H  
ATOM     34  HA  SER A   3      15.777  47.588  46.442  1.00  0.00           H  
ATOM     35 1HB  SER A   3      14.333  46.091  47.614  1.00  0.00           H  
ATOM     36 2HB  SER A   3      13.670  46.285  45.998  1.00  0.00           H  
ATOM     37  HG  SER A   3      15.469  44.319  45.978  1.00  0.00           H  
ATOM     38  N   THR A   4      17.128  45.724  47.993  1.00 12.40           N  
ATOM     39  CA  THR A   4      18.167  44.838  48.552  1.00 12.27           C  
ATOM     40  C   THR A   4      17.807  43.350  48.422  1.00 12.40           C  
ATOM     41  O   THR A   4      18.642  42.487  48.649  1.00 12.75           O  
ATOM     42  CB  THR A   4      18.521  45.169  50.010  1.00 12.12           C  
ATOM     43  OG1 THR A   4      17.387  44.880  50.832  1.00 14.28           O  
ATOM     44  CG2 THR A   4      18.895  46.651  50.132  1.00 11.30           C  
ATOM     45  H   THR A   4      16.571  46.286  48.621  1.00  0.00           H  
ATOM     46  HA  THR A   4      19.076  44.956  47.962  1.00  0.00           H  
ATOM     47  HB  THR A   4      19.363  44.554  50.329  1.00  0.00           H  
ATOM     48  HG1 THR A   4      16.672  44.548  50.284  1.00  0.00           H  
ATOM     49 1HG2 THR A   4      19.145  46.879  51.168  1.00  0.00           H  
ATOM     50 2HG2 THR A   4      19.754  46.863  49.496  1.00  0.00           H  
ATOM     51 3HG2 THR A   4      18.052  47.266  49.819  1.00  0.00           H  
ATOM     52  N   ASP A   5      16.570  43.041  48.043  1.00 13.11           N  
ATOM     53  CA  ASP A   5      16.219  41.656  47.700  1.00 13.93           C  
ATOM     54  C   ASP A   5      16.587  41.241  46.274  1.00 13.95           C  
ATOM     55  O   ASP A   5      16.635  40.036  45.961  1.00 15.37           O  
ATOM     56  CB  ASP A   5      14.728  41.429  47.908  1.00 14.06           C  
ATOM     57  CG  ASP A   5      14.363  41.277  49.347  1.00 15.92           C  
ATOM     58  OD1 ASP A   5      13.165  41.418  49.622  1.00 19.25           O  
ATOM     59  OD2 ASP A   5      15.247  40.999  50.213  1.00 18.33           O  
ATOM     60  H   ASP A   5      15.860  43.757  47.987  1.00  0.00           H  
ATOM     61  HA  ASP A   5      16.773  40.986  48.358  1.00  0.00           H  
ATOM     62 1HB  ASP A   5      14.171  42.268  47.492  1.00  0.00           H  
ATOM     63 2HB  ASP A   5      14.418  40.532  47.371  1.00  0.00           H  
ATOM     64  N   THR A   6      16.840  42.218  45.407  1.00 13.62           N  
ATOM     65  CA  THR A   6      17.193  41.938  44.018  1.00 14.07           C  
ATOM     66  C   THR A   6      18.707  41.989  43.843  1.00 13.16           C  
ATOM     67  O   THR A   6      19.243  41.504  42.855  1.00 13.37           O  
ATOM     68  CB  THR A   6      16.478  42.886  42.989  1.00 14.39           C  
ATOM     69  OG1 THR A   6      16.968  44.236  43.070  1.00 16.14           O  
ATOM     70  CG2 THR A   6      14.972  42.869  43.170  1.00 16.65           C  
ATOM     71  H   THR A   6      16.787  43.178  45.717  1.00  0.00           H  
ATOM     72  HA  THR A   6      16.888  40.918  43.783  1.00  0.00           H  
ATOM     73  HB  THR A   6      16.711  42.563  41.974  1.00  0.00           H  
ATOM     74  HG1 THR A   6      17.646  44.290  43.748  1.00  0.00           H  
ATOM     75 1HG2 THR A   6      14.511  43.535  42.442  1.00  0.00           H  
ATOM     76 2HG2 THR A   6      14.599  41.856  43.022  1.00  0.00           H  
ATOM     77 3HG2 THR A   6      14.723  43.204  44.176  1.00  0.00           H  
ATOM     78  N   PHE A   7      19.373  42.596  44.817  1.00 12.40           N  
ATOM     79  CA  PHE A   7      20.813  42.668  44.834  1.00 11.13           C  
ATOM     80  C   PHE A   7      21.412  41.252  44.825  1.00 11.18           C  
ATOM     81  O   PHE A   7      20.928  40.348  45.519  1.00 11.72           O  
ATOM     82  CB  PHE A   7      21.234  43.415  46.099  1.00 11.06           C  
ATOM     83  CG  PHE A   7      22.693  43.744  46.171  1.00 10.13           C  
ATOM     84  CD1 PHE A   7      23.593  42.859  46.748  1.00  9.21           C  
ATOM     85  CD2 PHE A   7      23.157  44.974  45.710  1.00 10.11           C  
ATOM     86  CE1 PHE A   7      24.947  43.179  46.826  1.00  9.86           C  
ATOM     87  CE2 PHE A   7      24.508  45.324  45.796  1.00  9.66           C  
ATOM     88  CZ  PHE A   7      25.410  44.424  46.356  1.00 10.21           C  
ATOM     89  H   PHE A   7      18.850  43.021  45.570  1.00  0.00           H  
ATOM     90  HA  PHE A   7      21.142  43.219  43.952  1.00  0.00           H  
ATOM     91 1HB  PHE A   7      20.678  44.349  46.172  1.00  0.00           H  
ATOM     92 2HB  PHE A   7      20.984  42.817  46.974  1.00  0.00           H  
ATOM     93  HD1 PHE A   7      23.229  41.909  47.140  1.00  0.00           H  
ATOM     94  HD2 PHE A   7      22.440  45.671  45.274  1.00  0.00           H  
ATOM     95  HE1 PHE A   7      25.651  42.465  47.252  1.00  0.00           H  
ATOM     96  HE2 PHE A   7      24.858  46.290  45.431  1.00  0.00           H  
ATOM     97  HZ  PHE A   7      26.466  44.678  46.433  1.00  0.00           H  
ATOM     98  N   ASN A   8      22.454  41.076  44.025  1.00 10.52           N  
ATOM     99  CA  ASN A   8      23.134  39.805  43.928  1.00 10.63           C  
ATOM    100  C   ASN A   8      24.312  39.768  44.887  1.00  9.82           C  
ATOM    101  O   ASN A   8      25.361  40.346  44.630  1.00 10.41           O  
ATOM    102  CB  ASN A   8      23.569  39.579  42.487  1.00 11.11           C  
ATOM    103  CG  ASN A   8      24.137  38.199  42.251  1.00 12.37           C  
ATOM    104  OD1 ASN A   8      24.369  37.419  43.183  1.00 12.64           O  
ATOM    105  ND2 ASN A   8      24.358  37.885  40.982  1.00 17.58           N  
ATOM    106  H   ASN A   8      22.781  41.853  43.468  1.00  0.00           H  
ATOM    107  HA  ASN A   8      22.439  39.017  44.222  1.00  0.00           H  
ATOM    108 1HB  ASN A   8      22.716  39.722  41.822  1.00  0.00           H  
ATOM    109 2HB  ASN A   8      24.324  40.317  42.215  1.00  0.00           H  
ATOM    110 1HD2 ASN A   8      24.733  36.988  40.747  1.00  0.00           H  
ATOM    111 2HD2 ASN A   8      24.150  38.544  40.260  1.00  0.00           H  
ATOM    112  N   TYR A   9      24.119  39.067  45.999  1.00  8.76           N  
ATOM    113  CA  TYR A   9      25.121  38.937  47.055  1.00  8.94           C  
ATOM    114  C   TYR A   9      26.225  37.964  46.659  1.00  8.76           C  
ATOM    115  O   TYR A   9      27.253  37.885  47.328  1.00  9.20           O  
ATOM    116  CB  TYR A   9      24.445  38.482  48.366  1.00  8.35           C  
ATOM    117  CG  TYR A   9      23.468  39.525  48.856  1.00  8.22           C  
ATOM    118  CD1 TYR A   9      23.921  40.594  49.633  1.00  7.32           C  
ATOM    119  CD2 TYR A   9      22.120  39.502  48.469  1.00  8.09           C  
ATOM    120  CE1 TYR A   9      23.045  41.592  50.057  1.00  7.08           C  
ATOM    121  CE2 TYR A   9      21.230  40.499  48.896  1.00  9.46           C  
ATOM    122  CZ  TYR A   9      21.714  41.544  49.696  1.00  8.90           C  
ATOM    123  OH  TYR A   9      20.895  42.577  50.127  1.00  9.23           O  
ATOM    124  H   TYR A   9      23.228  38.605  46.107  1.00  0.00           H  
ATOM    125  HA  TYR A   9      25.584  39.911  47.215  1.00  0.00           H  
ATOM    126 1HB  TYR A   9      23.924  37.538  48.198  1.00  0.00           H  
ATOM    127 2HB  TYR A   9      25.206  38.305  49.125  1.00  0.00           H  
ATOM    128  HD1 TYR A   9      24.972  40.656  49.916  1.00  0.00           H  
ATOM    129  HD2 TYR A   9      21.750  38.701  47.828  1.00  0.00           H  
ATOM    130  HE1 TYR A   9      23.414  42.419  50.663  1.00  0.00           H  
ATOM    131  HE2 TYR A   9      20.180  40.453  48.606  1.00  0.00           H  
ATOM    132  HH  TYR A   9      20.005  42.439  49.793  1.00  0.00           H  
ATOM    133  N   ALA A  10      26.014  37.209  45.581  1.00  9.10           N  
ATOM    134  CA  ALA A  10      26.979  36.191  45.183  1.00  9.59           C  
ATOM    135  C   ALA A  10      27.926  36.664  44.091  1.00  9.45           C  
ATOM    136  O   ALA A  10      28.544  35.860  43.405  1.00  9.80           O  
ATOM    137  CB  ALA A  10      26.252  34.926  44.736  1.00  9.80           C  
ATOM    138  H   ALA A  10      25.178  37.338  45.028  1.00  0.00           H  
ATOM    139  HA  ALA A  10      27.601  35.957  46.047  1.00  0.00           H  
ATOM    140 1HB  ALA A  10      26.982  34.172  44.441  1.00  0.00           H  
ATOM    141 2HB  ALA A  10      25.648  34.544  45.559  1.00  0.00           H  
ATOM    142 3HB  ALA A  10      25.607  35.157  43.890  1.00  0.00           H  
ATOM    143  N   THR A  11      28.036  37.972  43.910  1.00  9.05           N  
ATOM    144  CA  THR A  11      28.963  38.491  42.916  1.00  9.26           C  
ATOM    145  C   THR A  11      29.649  39.725  43.478  1.00  8.64           C  
ATOM    146  O   THR A  11      29.160  40.323  44.449  1.00  8.78           O  
ATOM    147  CB  THR A  11      28.213  38.906  41.621  1.00  9.48           C  
ATOM    148  OG1 THR A  11      27.142  39.806  41.947  1.00  9.07           O  
ATOM    149  CG2 THR A  11      27.630  37.688  40.926  1.00  9.89           C  
ATOM    150  H   THR A  11      27.484  38.620  44.454  1.00  0.00           H  
ATOM    151  HA  THR A  11      29.676  37.706  42.665  1.00  0.00           H  
ATOM    152  HB  THR A  11      28.905  39.406  40.944  1.00  0.00           H  
ATOM    153  HG1 THR A  11      27.126  39.953  42.896  1.00  0.00           H  
ATOM    154 1HG2 THR A  11      27.109  38.000  40.021  1.00  0.00           H  
ATOM    155 2HG2 THR A  11      28.433  37.000  40.664  1.00  0.00           H  
ATOM    156 3HG2 THR A  11      26.929  37.189  41.594  1.00  0.00           H  
ATOM    157  N   TYR A  12      30.771  40.086  42.872  1.00  8.62           N  
ATOM    158  CA  TYR A  12      31.529  41.273  43.263  1.00  8.46           C  
ATOM    159  C   TYR A  12      30.997  42.539  42.598  1.00  8.98           C  
ATOM    160  O   TYR A  12      30.572  42.517  41.433  1.00 10.15           O  
ATOM    161  CB  TYR A  12      32.998  41.062  42.919  1.00  8.85           C  
ATOM    162  CG  TYR A  12      33.667  40.015  43.779  1.00  7.52           C  
ATOM    163  CD1 TYR A  12      33.838  40.224  45.154  1.00  6.95           C  
ATOM    164  CD2 TYR A  12      34.133  38.825  43.229  1.00  7.94           C  
ATOM    165  CE1 TYR A  12      34.462  39.279  45.955  1.00  6.59           C  
ATOM    166  CE2 TYR A  12      34.767  37.864  44.032  1.00  7.64           C  
ATOM    167  CZ  TYR A  12      34.919  38.108  45.392  1.00  6.69           C  
ATOM    168  OH  TYR A  12      35.554  37.185  46.178  1.00  8.16           O  
ATOM    169  H   TYR A  12      31.110  39.514  42.111  1.00  0.00           H  
ATOM    170  HA  TYR A  12      31.427  41.409  44.340  1.00  0.00           H  
ATOM    171 1HB  TYR A  12      33.088  40.761  41.874  1.00  0.00           H  
ATOM    172 2HB  TYR A  12      33.537  42.001  43.036  1.00  0.00           H  
ATOM    173  HD1 TYR A  12      33.477  41.144  45.615  1.00  0.00           H  
ATOM    174  HD2 TYR A  12      34.008  38.631  42.164  1.00  0.00           H  
ATOM    175  HE1 TYR A  12      34.584  39.464  47.022  1.00  0.00           H  
ATOM    176  HE2 TYR A  12      35.135  36.939  43.587  1.00  0.00           H  
ATOM    177  HH  TYR A  12      35.827  36.440  45.638  1.00  0.00           H  
ATOM    178  N   HIS A  13      31.029  43.642  43.347  1.00  8.43           N  
ATOM    179  CA  HIS A  13      30.429  44.894  42.900  1.00  7.92           C  
ATOM    180  C   HIS A  13      31.394  46.067  42.831  1.00  8.09           C  
ATOM    181  O   HIS A  13      32.521  46.016  43.351  1.00  7.88           O  
ATOM    182  CB  HIS A  13      29.270  45.255  43.821  1.00  8.33           C  
ATOM    183  CG  HIS A  13      28.141  44.293  43.717  1.00  9.18           C  
ATOM    184  ND1 HIS A  13      27.236  44.328  42.677  1.00 10.80           N  
ATOM    185  CD2 HIS A  13      27.826  43.205  44.461  1.00  8.94           C  
ATOM    186  CE1 HIS A  13      26.379  43.331  42.819  1.00  9.88           C  
ATOM    187  NE2 HIS A  13      26.720  42.632  43.888  1.00  9.97           N  
ATOM    188  H   HIS A  13      31.482  43.608  44.249  1.00  0.00           H  
ATOM    189  HA  HIS A  13      30.046  44.773  41.887  1.00  0.00           H  
ATOM    190 1HB  HIS A  13      29.620  45.279  44.854  1.00  0.00           H  
ATOM    191 2HB  HIS A  13      28.907  46.253  43.575  1.00  0.00           H  
ATOM    192  HD2 HIS A  13      28.344  42.859  45.356  1.00  0.00           H  
ATOM    193  HE1 HIS A  13      25.533  43.119  42.165  1.00  0.00           H  
ATOM    194  HE2 HIS A  13      26.246  41.809  44.231  1.00  0.00           H  
ATOM    195  N   THR A  14      30.933  47.112  42.152  1.00  7.25           N  
ATOM    196  CA  THR A  14      31.677  48.375  42.066  1.00  7.82           C  
ATOM    197  C   THR A  14      31.383  49.243  43.278  1.00  8.19           C  
ATOM    198  O   THR A  14      30.458  48.973  44.031  1.00  7.56           O  
ATOM    199  CB  THR A  14      31.250  49.187  40.832  1.00  8.24           C  
ATOM    200  OG1 THR A  14      29.864  49.528  40.964  1.00  8.33           O  
ATOM    201  CG2 THR A  14      31.462  48.401  39.541  1.00  8.67           C  
ATOM    202  H   THR A  14      30.043  47.032  41.681  1.00  0.00           H  
ATOM    203  HA  THR A  14      32.739  48.145  41.975  1.00  0.00           H  
ATOM    204  HB  THR A  14      31.835  50.105  40.780  1.00  0.00           H  
ATOM    205  HG1 THR A  14      29.525  49.172  41.789  1.00  0.00           H  
ATOM    206 1HG2 THR A  14      31.150  49.007  38.691  1.00  0.00           H  
ATOM    207 2HG2 THR A  14      32.517  48.148  39.438  1.00  0.00           H  
ATOM    208 3HG2 THR A  14      30.871  47.487  39.571  1.00  0.00           H  
ATOM    209  N   LEU A  15      32.181  50.293  43.458  1.00  8.38           N  
ATOM    210  CA  LEU A  15      31.919  51.260  44.526  1.00  7.97           C  
ATOM    211  C   LEU A  15      30.505  51.829  44.407  1.00  8.06           C  
ATOM    212  O   LEU A  15      29.764  51.903  45.388  1.00  7.67           O  
ATOM    213  CB  LEU A  15      32.934  52.405  44.479  1.00  8.22           C  
ATOM    214  CG  LEU A  15      32.809  53.383  45.653  1.00  8.30           C  
ATOM    215  CD1 LEU A  15      33.268  52.750  46.966  1.00  8.92           C  
ATOM    216  CD2 LEU A  15      33.685  54.599  45.366  1.00  9.66           C  
ATOM    217  H   LEU A  15      32.979  50.431  42.854  1.00  0.00           H  
ATOM    218  HA  LEU A  15      32.015  50.751  45.484  1.00  0.00           H  
ATOM    219 1HB  LEU A  15      33.937  51.981  44.481  1.00  0.00           H  
ATOM    220 2HB  LEU A  15      32.796  52.954  43.548  1.00  0.00           H  
ATOM    221  HG  LEU A  15      31.769  53.691  45.761  1.00  0.00           H  
ATOM    222 1HD1 LEU A  15      33.164  53.474  47.775  1.00  0.00           H  
ATOM    223 2HD1 LEU A  15      32.655  51.875  47.182  1.00  0.00           H  
ATOM    224 3HD1 LEU A  15      34.312  52.450  46.880  1.00  0.00           H  
ATOM    225 1HD2 LEU A  15      33.607  55.307  46.192  1.00  0.00           H  
ATOM    226 2HD2 LEU A  15      34.722  54.282  45.256  1.00  0.00           H  
ATOM    227 3HD2 LEU A  15      33.352  55.078  44.445  1.00  0.00           H  
ATOM    228  N   GLU A  16      30.163  52.290  43.210  1.00  7.80           N  
ATOM    229  CA  GLU A  16      28.839  52.890  42.993  1.00  8.16           C  
ATOM    230  C   GLU A  16      27.716  51.920  43.341  1.00  7.49           C  
ATOM    231  O   GLU A  16      26.688  52.315  43.896  1.00  7.30           O  
ATOM    232  CB  GLU A  16      28.719  53.366  41.533  1.00  8.90           C  
ATOM    233  CG  GLU A  16      27.571  54.312  41.293  1.00  9.95           C  
ATOM    234  CD  GLU A  16      26.304  53.602  40.893  1.00  9.46           C  
ATOM    235  OE1 GLU A  16      26.367  52.397  40.555  1.00  9.84           O  
ATOM    236  OE2 GLU A  16      25.232  54.256  40.909  1.00  8.47           O  
ATOM    237  H   GLU A  16      30.810  52.233  42.437  1.00  0.00           H  
ATOM    238  HA  GLU A  16      28.735  53.749  43.657  1.00  0.00           H  
ATOM    239 1HB  GLU A  16      29.640  53.868  41.237  1.00  0.00           H  
ATOM    240 2HB  GLU A  16      28.591  52.504  40.878  1.00  0.00           H  
ATOM    241 1HG  GLU A  16      27.385  54.880  42.204  1.00  0.00           H  
ATOM    242 2HG  GLU A  16      27.851  55.016  40.511  1.00  0.00           H  
ATOM    243  N   GLU A  17      27.895  50.644  42.991  1.00  7.02           N  
ATOM    244  CA  GLU A  17      26.891  49.642  43.326  1.00  6.78           C  
ATOM    245  C   GLU A  17      26.761  49.419  44.826  1.00  7.28           C  
ATOM    246  O   GLU A  17      25.655  49.269  45.349  1.00  7.96           O  
ATOM    247  CB  GLU A  17      27.204  48.331  42.625  1.00  6.80           C  
ATOM    248  CG  GLU A  17      26.910  48.432  41.160  1.00  8.67           C  
ATOM    249  CD  GLU A  17      27.507  47.311  40.343  1.00 10.07           C  
ATOM    250  OE1 GLU A  17      28.258  46.492  40.887  1.00  9.38           O  
ATOM    251  OE2 GLU A  17      27.226  47.251  39.126  1.00 12.39           O  
ATOM    252  H   GLU A  17      28.726  50.360  42.492  1.00  0.00           H  
ATOM    253  HA  GLU A  17      25.919  49.999  42.985  1.00  0.00           H  
ATOM    254 1HB  GLU A  17      28.254  48.080  42.775  1.00  0.00           H  
ATOM    255 2HB  GLU A  17      26.610  47.531  43.067  1.00  0.00           H  
ATOM    256 1HG  GLU A  17      25.830  48.426  41.016  1.00  0.00           H  
ATOM    257 2HG  GLU A  17      27.294  49.381  40.788  1.00  0.00           H  
ATOM    258  N   ILE A  18      27.897  49.377  45.520  1.00  7.29           N  
ATOM    259  CA  ILE A  18      27.851  49.222  46.968  1.00  7.38           C  
ATOM    260  C   ILE A  18      27.192  50.417  47.639  1.00  7.40           C  
ATOM    261  O   ILE A  18      26.362  50.263  48.547  1.00  7.86           O  
ATOM    262  CB  ILE A  18      29.253  48.905  47.546  1.00  6.99           C  
ATOM    263  CG1 ILE A  18      29.621  47.489  47.123  1.00  7.56           C  
ATOM    264  CG2 ILE A  18      29.206  48.972  49.076  1.00  8.27           C  
ATOM    265  CD1 ILE A  18      31.041  47.100  47.515  1.00  7.98           C  
ATOM    266  H   ILE A  18      28.794  49.451  45.061  1.00  0.00           H  
ATOM    267  HA  ILE A  18      27.189  48.391  47.206  1.00  0.00           H  
ATOM    268  HB  ILE A  18      29.973  49.633  47.174  1.00  0.00           H  
ATOM    269 1HG1 ILE A  18      28.928  46.782  47.577  1.00  0.00           H  
ATOM    270 2HG1 ILE A  18      29.521  47.395  46.041  1.00  0.00           H  
ATOM    271 1HG2 ILE A  18      30.193  48.748  49.480  1.00  0.00           H  
ATOM    272 2HG2 ILE A  18      28.905  49.971  49.387  1.00  0.00           H  
ATOM    273 3HG2 ILE A  18      28.487  48.243  49.450  1.00  0.00           H  
ATOM    274 1HD1 ILE A  18      31.243  46.080  47.186  1.00  0.00           H  
ATOM    275 2HD1 ILE A  18      31.749  47.781  47.042  1.00  0.00           H  
ATOM    276 3HD1 ILE A  18      31.148  47.159  48.597  1.00  0.00           H  
ATOM    277  N   TYR A  19      27.537  51.618  47.181  1.00  7.74           N  
ATOM    278  CA  TYR A  19      26.908  52.814  47.714  1.00  7.89           C  
ATOM    279  C   TYR A  19      25.396  52.840  47.437  1.00  8.20           C  
ATOM    280  O   TYR A  19      24.642  53.276  48.297  1.00  9.05           O  
ATOM    281  CB  TYR A  19      27.644  54.065  47.192  1.00  7.99           C  
ATOM    282  CG  TYR A  19      28.958  54.355  47.913  1.00  7.50           C  
ATOM    283  CD1 TYR A  19      29.535  53.423  48.809  1.00  7.14           C  
ATOM    284  CD2 TYR A  19      29.613  55.561  47.719  1.00  7.41           C  
ATOM    285  CE1 TYR A  19      30.748  53.704  49.488  1.00  7.63           C  
ATOM    286  CE2 TYR A  19      30.828  55.851  48.375  1.00  7.60           C  
ATOM    287  CZ  TYR A  19      31.380  54.927  49.266  1.00  7.14           C  
ATOM    288  OH  TYR A  19      32.562  55.230  49.909  1.00  7.69           O  
ATOM    289  H   TYR A  19      28.238  51.711  46.460  1.00  0.00           H  
ATOM    290  HA  TYR A  19      26.980  52.787  48.802  1.00  0.00           H  
ATOM    291 1HB  TYR A  19      27.859  53.944  46.129  1.00  0.00           H  
ATOM    292 2HB  TYR A  19      26.999  54.937  47.298  1.00  0.00           H  
ATOM    293  HD1 TYR A  19      29.046  52.465  48.989  1.00  0.00           H  
ATOM    294  HD2 TYR A  19      29.190  56.309  47.049  1.00  0.00           H  
ATOM    295  HE1 TYR A  19      31.172  52.970  50.173  1.00  0.00           H  
ATOM    296  HE2 TYR A  19      31.336  56.797  48.187  1.00  0.00           H  
ATOM    297  HH  TYR A  19      32.862  56.099  49.633  1.00  0.00           H  
ATOM    298  N   ASP A  20      24.948  52.334  46.275  1.00  7.68           N  
ATOM    299  CA  ASP A  20      23.514  52.169  46.034  1.00  8.24           C  
ATOM    300  C   ASP A  20      22.884  51.248  47.058  1.00  8.17           C  
ATOM    301  O   ASP A  20      21.782  51.533  47.552  1.00  7.90           O  
ATOM    302  CB  ASP A  20      23.219  51.606  44.645  1.00  7.49           C  
ATOM    303  CG  ASP A  20      23.334  52.647  43.542  1.00  9.34           C  
ATOM    304  OD1 ASP A  20      23.325  52.219  42.369  1.00  9.34           O  
ATOM    305  OD2 ASP A  20      23.428  53.860  43.834  1.00  9.58           O  
ATOM    306  H   ASP A  20      25.602  52.062  45.555  1.00  0.00           H  
ATOM    307  HA  ASP A  20      23.037  53.147  46.104  1.00  0.00           H  
ATOM    308 1HB  ASP A  20      23.911  50.792  44.428  1.00  0.00           H  
ATOM    309 2HB  ASP A  20      22.211  51.191  44.627  1.00  0.00           H  
ATOM    310  N   PHE A  21      23.590  50.159  47.381  1.00  8.11           N  
ATOM    311  CA  PHE A  21      23.076  49.168  48.337  1.00  8.89           C  
ATOM    312  C   PHE A  21      22.883  49.842  49.719  1.00  8.71           C  
ATOM    313  O   PHE A  21      21.884  49.599  50.408  1.00  8.89           O  
ATOM    314  CB  PHE A  21      24.024  47.958  48.442  1.00  8.30           C  
ATOM    315  CG  PHE A  21      23.810  47.150  49.673  1.00  8.44           C  
ATOM    316  CD1 PHE A  21      22.844  46.138  49.693  1.00  7.52           C  
ATOM    317  CD2 PHE A  21      24.528  47.428  50.829  1.00  7.53           C  
ATOM    318  CE1 PHE A  21      22.632  45.393  50.844  1.00  7.15           C  
ATOM    319  CE2 PHE A  21      24.303  46.706  51.985  1.00  9.68           C  
ATOM    320  CZ  PHE A  21      23.364  45.686  51.991  1.00 10.29           C  
ATOM    321  H   PHE A  21      24.496  50.012  46.960  1.00  0.00           H  
ATOM    322  HA  PHE A  21      22.106  48.816  47.983  1.00  0.00           H  
ATOM    323 1HB  PHE A  21      23.886  47.312  47.576  1.00  0.00           H  
ATOM    324 2HB  PHE A  21      25.057  48.303  48.431  1.00  0.00           H  
ATOM    325  HD1 PHE A  21      22.260  45.941  48.793  1.00  0.00           H  
ATOM    326  HD2 PHE A  21      25.266  48.231  50.823  1.00  0.00           H  
ATOM    327  HE1 PHE A  21      21.898  44.587  50.843  1.00  0.00           H  
ATOM    328  HE2 PHE A  21      24.861  46.937  52.892  1.00  0.00           H  
ATOM    329  HZ  PHE A  21      23.201  45.114  52.903  1.00  0.00           H  
ATOM    330  N   LEU A  22      23.836  50.687  50.111  1.00  9.00           N  
ATOM    331  CA  LEU A  22      23.743  51.417  51.387  1.00  8.59           C  
ATOM    332  C   LEU A  22      22.452  52.212  51.433  1.00  8.55           C  
ATOM    333  O   LEU A  22      21.732  52.186  52.431  1.00  8.79           O  
ATOM    334  CB  LEU A  22      24.917  52.389  51.578  1.00  8.98           C  
ATOM    335  CG  LEU A  22      26.369  51.882  51.587  1.00  7.13           C  
ATOM    336  CD1 LEU A  22      27.334  53.054  51.928  1.00  6.47           C  
ATOM    337  CD2 LEU A  22      26.581  50.715  52.554  1.00  7.84           C  
ATOM    338  H   LEU A  22      24.642  50.831  49.519  1.00  0.00           H  
ATOM    339  HA  LEU A  22      23.770  50.694  52.202  1.00  0.00           H  
ATOM    340 1HB  LEU A  22      24.885  53.133  50.784  1.00  0.00           H  
ATOM    341 2HB  LEU A  22      24.793  52.901  52.532  1.00  0.00           H  
ATOM    342  HG  LEU A  22      26.642  51.541  50.588  1.00  0.00           H  
ATOM    343 1HD1 LEU A  22      28.361  52.690  51.933  1.00  0.00           H  
ATOM    344 2HD1 LEU A  22      27.232  53.839  51.179  1.00  0.00           H  
ATOM    345 3HD1 LEU A  22      27.087  53.455  52.910  1.00  0.00           H  
ATOM    346 1HD2 LEU A  22      27.624  50.397  52.518  1.00  0.00           H  
ATOM    347 2HD2 LEU A  22      26.333  51.032  53.567  1.00  0.00           H  
ATOM    348 3HD2 LEU A  22      25.938  49.883  52.267  1.00  0.00           H  
ATOM    349  N   ASP A  23      22.194  52.951  50.356  1.00  8.14           N  
ATOM    350  CA  ASP A  23      20.992  53.784  50.296  1.00  8.69           C  
ATOM    351  C   ASP A  23      19.698  52.969  50.297  1.00  9.48           C  
ATOM    352  O   ASP A  23      18.741  53.332  50.985  1.00  9.51           O  
ATOM    353  CB  ASP A  23      21.038  54.724  49.095  1.00  9.37           C  
ATOM    354  CG  ASP A  23      22.112  55.805  49.228  1.00 10.16           C  
ATOM    355  OD1 ASP A  23      22.654  56.228  48.182  1.00 11.52           O  
ATOM    356  OD2 ASP A  23      22.434  56.225  50.375  1.00 11.46           O  
ATOM    357  H   ASP A  23      22.827  52.943  49.569  1.00  0.00           H  
ATOM    358  HA  ASP A  23      20.943  54.387  51.203  1.00  0.00           H  
ATOM    359 1HB  ASP A  23      21.232  54.148  48.190  1.00  0.00           H  
ATOM    360 2HB  ASP A  23      20.068  55.208  48.974  1.00  0.00           H  
ATOM    361  N   LEU A  24      19.668  51.862  49.554  1.00  9.30           N  
ATOM    362  CA  LEU A  24      18.463  50.998  49.522  1.00  9.67           C  
ATOM    363  C   LEU A  24      18.194  50.366  50.883  1.00  9.92           C  
ATOM    364  O   LEU A  24      17.060  50.328  51.350  1.00  9.57           O  
ATOM    365  CB  LEU A  24      18.581  49.913  48.446  1.00 10.46           C  
ATOM    366  CG  LEU A  24      18.499  50.373  46.999  1.00 11.59           C  
ATOM    367  CD1 LEU A  24      18.720  49.180  46.076  1.00 13.63           C  
ATOM    368  CD2 LEU A  24      17.138  51.010  46.743  1.00 12.74           C  
ATOM    369  H   LEU A  24      20.474  51.603  49.003  1.00  0.00           H  
ATOM    370  HA  LEU A  24      17.599  51.618  49.286  1.00  0.00           H  
ATOM    371 1HB  LEU A  24      19.536  49.405  48.568  1.00  0.00           H  
ATOM    372 2HB  LEU A  24      17.784  49.185  48.598  1.00  0.00           H  
ATOM    373  HG  LEU A  24      19.284  51.104  46.805  1.00  0.00           H  
ATOM    374 1HD1 LEU A  24      18.662  49.507  45.038  1.00  0.00           H  
ATOM    375 2HD1 LEU A  24      19.704  48.751  46.266  1.00  0.00           H  
ATOM    376 3HD1 LEU A  24      17.953  48.429  46.263  1.00  0.00           H  
ATOM    377 1HD2 LEU A  24      17.080  51.340  45.705  1.00  0.00           H  
ATOM    378 2HD2 LEU A  24      16.352  50.279  46.936  1.00  0.00           H  
ATOM    379 3HD2 LEU A  24      17.007  51.867  47.404  1.00  0.00           H  
ATOM    380  N   LEU A  25      19.248  49.906  51.547  1.00  9.39           N  
ATOM    381  CA  LEU A  25      19.072  49.335  52.875  1.00  9.24           C  
ATOM    382  C   LEU A  25      18.514  50.331  53.887  1.00  9.36           C  
ATOM    383  O   LEU A  25      17.617  49.992  54.652  1.00  9.87           O  
ATOM    384  CB  LEU A  25      20.382  48.702  53.386  1.00  8.91           C  
ATOM    385  CG  LEU A  25      20.155  47.712  54.522  1.00  8.05           C  
ATOM    386  CD1 LEU A  25      19.654  46.391  53.954  1.00  8.50           C  
ATOM    387  CD2 LEU A  25      21.467  47.473  55.269  1.00  9.59           C  
ATOM    388  H   LEU A  25      20.175  49.945  51.147  1.00  0.00           H  
ATOM    389  HA  LEU A  25      18.314  48.555  52.818  1.00  0.00           H  
ATOM    390 1HB  LEU A  25      20.867  48.190  52.556  1.00  0.00           H  
ATOM    391 2HB  LEU A  25      21.042  49.498  53.731  1.00  0.00           H  
ATOM    392  HG  LEU A  25      19.415  48.115  55.213  1.00  0.00           H  
ATOM    393 1HD1 LEU A  25      19.492  45.683  54.767  1.00  0.00           H  
ATOM    394 2HD1 LEU A  25      18.715  46.555  53.424  1.00  0.00           H  
ATOM    395 3HD1 LEU A  25      20.395  45.987  53.265  1.00  0.00           H  
ATOM    396 1HD2 LEU A  25      21.300  46.765  56.081  1.00  0.00           H  
ATOM    397 2HD2 LEU A  25      22.209  47.067  54.581  1.00  0.00           H  
ATOM    398 3HD2 LEU A  25      21.829  48.416  55.679  1.00  0.00           H  
ATOM    399  N   VAL A  26      19.029  51.564  53.863  1.00  9.14           N  
ATOM    400  CA  VAL A  26      18.528  52.622  54.732  1.00  9.17           C  
ATOM    401  C   VAL A  26      17.067  52.913  54.391  1.00  9.80           C  
ATOM    402  O   VAL A  26      16.231  52.989  55.293  1.00 10.88           O  
ATOM    403  CB  VAL A  26      19.366  53.900  54.585  1.00  8.55           C  
ATOM    404  CG1 VAL A  26      18.643  55.118  55.191  1.00  9.71           C  
ATOM    405  CG2 VAL A  26      20.748  53.715  55.185  1.00  8.71           C  
ATOM    406  H   VAL A  26      19.786  51.768  53.226  1.00  0.00           H  
ATOM    407  HA  VAL A  26      18.598  52.283  55.766  1.00  0.00           H  
ATOM    408  HB  VAL A  26      19.468  54.137  53.526  1.00  0.00           H  
ATOM    409 1HG1 VAL A  26      19.263  56.007  55.070  1.00  0.00           H  
ATOM    410 2HG1 VAL A  26      17.692  55.268  54.680  1.00  0.00           H  
ATOM    411 3HG1 VAL A  26      18.463  54.944  56.252  1.00  0.00           H  
ATOM    412 1HG2 VAL A  26      21.322  54.634  55.067  1.00  0.00           H  
ATOM    413 2HG2 VAL A  26      20.656  53.478  56.245  1.00  0.00           H  
ATOM    414 3HG2 VAL A  26      21.260  52.900  54.674  1.00  0.00           H  
ATOM    415  N   ALA A  27      16.761  53.037  53.101  1.00 10.26           N  
ATOM    416  CA  ALA A  27      15.399  53.419  52.699  1.00 10.52           C  
ATOM    417  C   ALA A  27      14.380  52.340  53.074  1.00 10.77           C  
ATOM    418  O   ALA A  27      13.221  52.641  53.380  1.00 11.54           O  
ATOM    419  CB  ALA A  27      15.333  53.714  51.212  1.00 11.20           C  
ATOM    420  H   ALA A  27      17.456  52.871  52.387  1.00  0.00           H  
ATOM    421  HA  ALA A  27      15.126  54.322  53.245  1.00  0.00           H  
ATOM    422 1HB  ALA A  27      14.315  53.994  50.941  1.00  0.00           H  
ATOM    423 2HB  ALA A  27      16.010  54.534  50.973  1.00  0.00           H  
ATOM    424 3HB  ALA A  27      15.626  52.827  50.652  1.00  0.00           H  
ATOM    425  N   GLU A  28      14.820  51.086  53.052  1.00 10.58           N  
ATOM    426  CA  GLU A  28      13.960  49.945  53.382  1.00 10.79           C  
ATOM    427  C   GLU A  28      13.788  49.729  54.882  1.00 11.17           C  
ATOM    428  O   GLU A  28      12.827  49.072  55.306  1.00 11.91           O  
ATOM    429  CB  GLU A  28      14.534  48.674  52.748  1.00 10.92           C  
ATOM    430  CG  GLU A  28      14.386  48.630  51.234  1.00 11.25           C  
ATOM    431  CD  GLU A  28      15.191  47.512  50.594  1.00 12.32           C  
ATOM    432  OE1 GLU A  28      15.394  47.551  49.354  1.00 11.67           O  
ATOM    433  OE2 GLU A  28      15.610  46.595  51.336  1.00 15.05           O  
ATOM    434  H   GLU A  28      15.783  50.919  52.798  1.00  0.00           H  
ATOM    435  HA  GLU A  28      12.966  50.131  52.973  1.00  0.00           H  
ATOM    436 1HB  GLU A  28      15.594  48.592  52.991  1.00  0.00           H  
ATOM    437 2HB  GLU A  28      14.034  47.801  53.167  1.00  0.00           H  
ATOM    438 1HG  GLU A  28      13.334  48.493  50.986  1.00  0.00           H  
ATOM    439 2HG  GLU A  28      14.707  49.585  50.820  1.00  0.00           H  
ATOM    440  N   ASN A  29      14.739  50.230  55.672  1.00 11.37           N  
ATOM    441  CA  ASN A  29      14.802  50.008  57.118  1.00 10.84           C  
ATOM    442  C   ASN A  29      15.108  51.316  57.873  1.00 11.54           C  
ATOM    443  O   ASN A  29      16.086  51.391  58.618  1.00 12.46           O  
ATOM    444  CB  ASN A  29      15.901  48.976  57.427  1.00 11.37           C  
ATOM    445  CG  ASN A  29      15.652  47.628  56.765  1.00 10.74           C  
ATOM    446  OD1 ASN A  29      14.918  46.799  57.288  1.00 12.60           O  
ATOM    447  ND2 ASN A  29      16.257  47.416  55.602  1.00  9.86           N  
ATOM    448  H   ASN A  29      15.450  50.794  55.229  1.00  0.00           H  
ATOM    449  HA  ASN A  29      13.839  49.617  57.451  1.00  0.00           H  
ATOM    450 1HB  ASN A  29      16.865  49.358  57.088  1.00  0.00           H  
ATOM    451 2HB  ASN A  29      15.968  48.828  58.505  1.00  0.00           H  
ATOM    452 1HD2 ASN A  29      16.129  46.547  55.122  1.00  0.00           H  
ATOM    453 2HD2 ASN A  29      16.840  48.124  55.206  1.00  0.00           H  
ATOM    454  N   PRO A  30      14.273  52.355  57.691  1.00 11.51           N  
ATOM    455  CA  PRO A  30      14.646  53.716  58.117  1.00 12.31           C  
ATOM    456  C   PRO A  30      14.724  53.924  59.635  1.00 13.02           C  
ATOM    457  O   PRO A  30      15.356  54.883  60.098  1.00 15.18           O  
ATOM    458  CB  PRO A  30      13.572  54.590  57.477  1.00 12.39           C  
ATOM    459  CG  PRO A  30      12.423  53.678  57.271  1.00 11.62           C  
ATOM    460  CD  PRO A  30      12.981  52.321  56.983  1.00 11.58           C  
ATOM    461  HA  PRO A  30      15.641  53.961  57.716  1.00  0.00           H  
ATOM    462 1HB  PRO A  30      13.329  55.434  58.140  1.00  0.00           H  
ATOM    463 2HB  PRO A  30      13.947  55.018  56.536  1.00  0.00           H  
ATOM    464 1HG  PRO A  30      11.784  53.664  58.166  1.00  0.00           H  
ATOM    465 2HG  PRO A  30      11.798  54.036  56.440  1.00  0.00           H  
ATOM    466 1HD  PRO A  30      12.307  51.553  57.391  1.00  0.00           H  
ATOM    467 2HD  PRO A  30      13.100  52.196  55.897  1.00  0.00           H  
ATOM    468  N   HIS A  31      14.134  53.013  60.395  1.00 13.24           N  
ATOM    469  CA  HIS A  31      14.136  53.100  61.860  1.00 13.79           C  
ATOM    470  C   HIS A  31      15.144  52.170  62.522  1.00 14.05           C  
ATOM    471  O   HIS A  31      15.249  52.130  63.764  1.00 15.51           O  
ATOM    472  CB  HIS A  31      12.742  52.798  62.363  1.00 13.56           C  
ATOM    473  CG  HIS A  31      11.688  53.522  61.592  1.00 15.17           C  
ATOM    474  ND1 HIS A  31      11.708  54.892  61.426  1.00 16.90           N  
ATOM    475  CD2 HIS A  31      10.632  53.069  60.878  1.00 15.76           C  
ATOM    476  CE1 HIS A  31      10.685  55.254  60.670  1.00 17.45           C  
ATOM    477  NE2 HIS A  31      10.013  54.168  60.332  1.00 17.32           N  
ATOM    478  H   HIS A  31      13.669  52.235  59.949  1.00  0.00           H  
ATOM    479  HA  HIS A  31      14.413  54.109  62.164  1.00  0.00           H  
ATOM    480 1HB  HIS A  31      12.555  51.726  62.295  1.00  0.00           H  
ATOM    481 2HB  HIS A  31      12.666  53.078  63.413  1.00  0.00           H  
ATOM    482  HD2 HIS A  31      10.314  52.031  60.777  1.00  0.00           H  
ATOM    483  HE1 HIS A  31      10.439  56.274  60.376  1.00  0.00           H  
ATOM    484  HE2 HIS A  31       9.178  54.143  59.764  1.00  0.00           H  
ATOM    485  N   LEU A  32      15.842  51.396  61.698  1.00 12.57           N  
ATOM    486  CA  LEU A  32      16.901  50.519  62.186  1.00 11.37           C  
ATOM    487  C   LEU A  32      18.262  50.943  61.662  1.00 10.98           C  
ATOM    488  O   LEU A  32      19.242  50.825  62.385  1.00 10.21           O  
ATOM    489  CB  LEU A  32      16.641  49.066  61.804  1.00 11.39           C  
ATOM    490  CG  LEU A  32      17.586  47.975  62.320  1.00 12.13           C  
ATOM    491  CD1 LEU A  32      17.592  47.908  63.836  1.00 14.79           C  
ATOM    492  CD2 LEU A  32      17.236  46.616  61.721  1.00 14.91           C  
ATOM    493  H   LEU A  32      15.635  51.415  60.710  1.00  0.00           H  
ATOM    494  HA  LEU A  32      16.931  50.585  63.273  1.00  0.00           H  
ATOM    495 1HB  LEU A  32      15.648  48.788  62.153  1.00  0.00           H  
ATOM    496 2HB  LEU A  32      16.658  48.984  60.717  1.00  0.00           H  
ATOM    497  HG  LEU A  32      18.612  48.223  62.046  1.00  0.00           H  
ATOM    498 1HD1 LEU A  32      18.274  47.123  64.163  1.00  0.00           H  
ATOM    499 2HD1 LEU A  32      17.921  48.865  64.241  1.00  0.00           H  
ATOM    500 3HD1 LEU A  32      16.587  47.688  64.194  1.00  0.00           H  
ATOM    501 1HD2 LEU A  32      17.923  45.861  62.104  1.00  0.00           H  
ATOM    502 2HD2 LEU A  32      16.215  46.350  61.995  1.00  0.00           H  
ATOM    503 3HD2 LEU A  32      17.319  46.665  60.635  1.00  0.00           H  
ATOM    504  N   VAL A  33      18.309  51.405  60.415  1.00 10.10           N  
ATOM    505  CA  VAL A  33      19.578  51.667  59.721  1.00 10.32           C  
ATOM    506  C   VAL A  33      19.701  53.132  59.331  1.00 10.01           C  
ATOM    507  O   VAL A  33      18.743  53.759  58.852  1.00 10.92           O  
ATOM    508  CB  VAL A  33      19.744  50.812  58.451  1.00 10.22           C  
ATOM    509  CG1 VAL A  33      21.204  50.883  57.945  1.00 10.73           C  
ATOM    510  CG2 VAL A  33      19.358  49.370  58.723  1.00 10.74           C  
ATOM    511  H   VAL A  33      17.439  51.580  59.933  1.00  0.00           H  
ATOM    512  HA  VAL A  33      20.399  51.420  60.395  1.00  0.00           H  
ATOM    513  HB  VAL A  33      19.101  51.213  57.668  1.00  0.00           H  
ATOM    514 1HG1 VAL A  33      21.308  50.274  57.046  1.00  0.00           H  
ATOM    515 2HG1 VAL A  33      21.459  51.917  57.714  1.00  0.00           H  
ATOM    516 3HG1 VAL A  33      21.875  50.506  58.717  1.00  0.00           H  
ATOM    517 1HG2 VAL A  33      19.481  48.783  57.814  1.00  0.00           H  
ATOM    518 2HG2 VAL A  33      19.997  48.964  59.507  1.00  0.00           H  
ATOM    519 3HG2 VAL A  33      18.317  49.326  59.044  1.00  0.00           H  
ATOM    520  N   SER A  34      20.872  53.694  59.574  1.00  9.39           N  
ATOM    521  CA  SER A  34      21.186  55.015  59.049  1.00  9.70           C  
ATOM    522  C   SER A  34      22.577  55.043  58.422  1.00  9.45           C  
ATOM    523  O   SER A  34      23.414  54.169  58.694  1.00  9.83           O  
ATOM    524  CB  SER A  34      21.074  56.068  60.145  1.00 10.55           C  
ATOM    525  OG  SER A  34      21.889  55.730  61.252  1.00 12.21           O  
ATOM    526  H   SER A  34      21.562  53.208  60.129  1.00  0.00           H  
ATOM    527  HA  SER A  34      20.469  55.254  58.262  1.00  0.00           H  
ATOM    528 1HB  SER A  34      21.374  57.038  59.749  1.00  0.00           H  
ATOM    529 2HB  SER A  34      20.036  56.152  60.464  1.00  0.00           H  
ATOM    530  HG  SER A  34      22.316  54.901  61.023  1.00  0.00           H  
ATOM    531  N   LYS A  35      22.816  56.045  57.571  1.00  9.45           N  
ATOM    532  CA  LYS A  35      24.084  56.180  56.879  1.00  8.68           C  
ATOM    533  C   LYS A  35      24.777  57.422  57.394  1.00  9.13           C  
ATOM    534  O   LYS A  35      24.218  58.520  57.316  1.00 10.33           O  
ATOM    535  CB  LYS A  35      23.897  56.272  55.348  1.00  8.98           C  
ATOM    536  CG  LYS A  35      25.227  56.197  54.542  1.00  8.96           C  
ATOM    537  CD  LYS A  35      25.021  56.247  53.033  1.00  9.81           C  
ATOM    538  CE  LYS A  35      24.551  57.612  52.572  1.00  9.40           C  
ATOM    539  NZ  LYS A  35      24.672  57.802  51.095  1.00  9.30           N  
ATOM    540  H   LYS A  35      22.090  56.728  57.406  1.00  0.00           H  
ATOM    541  HA  LYS A  35      24.690  55.298  57.092  1.00  0.00           H  
ATOM    542 1HB  LYS A  35      23.251  55.461  55.011  1.00  0.00           H  
ATOM    543 2HB  LYS A  35      23.402  57.211  55.098  1.00  0.00           H  
ATOM    544 1HG  LYS A  35      25.870  57.033  54.822  1.00  0.00           H  
ATOM    545 2HG  LYS A  35      25.745  55.268  54.780  1.00  0.00           H  
ATOM    546 1HD  LYS A  35      25.959  56.011  52.529  1.00  0.00           H  
ATOM    547 2HD  LYS A  35      24.277  55.506  52.743  1.00  0.00           H  
ATOM    548 1HE  LYS A  35      23.507  57.750  52.850  1.00  0.00           H  
ATOM    549 2HE  LYS A  35      25.140  58.385  53.065  1.00  0.00           H  
ATOM    550 1HZ  LYS A  35      24.346  58.725  50.846  1.00  0.00           H  
ATOM    551 2HZ  LYS A  35      25.639  57.701  50.820  1.00  0.00           H  
ATOM    552 3HZ  LYS A  35      24.113  57.109  50.619  1.00  0.00           H  
ATOM    553  N   ILE A  36      25.975  57.253  57.929  1.00  8.55           N  
ATOM    554  CA  ILE A  36      26.762  58.362  58.465  1.00  8.17           C  
ATOM    555  C   ILE A  36      27.988  58.606  57.592  1.00  8.14           C  
ATOM    556  O   ILE A  36      28.778  57.675  57.355  1.00  7.77           O  
ATOM    557  CB  ILE A  36      27.244  58.053  59.924  1.00  7.88           C  
ATOM    558  CG1 ILE A  36      26.051  57.723  60.829  1.00  9.24           C  
ATOM    559  CG2 ILE A  36      28.101  59.210  60.470  1.00  8.19           C  
ATOM    560  CD1 ILE A  36      26.446  57.175  62.176  1.00 10.38           C  
ATOM    561  H   ILE A  36      26.355  56.318  57.965  1.00  0.00           H  
ATOM    562  HA  ILE A  36      26.133  59.251  58.491  1.00  0.00           H  
ATOM    563  HB  ILE A  36      27.841  57.142  59.924  1.00  0.00           H  
ATOM    564 1HG1 ILE A  36      25.454  58.621  60.986  1.00  0.00           H  
ATOM    565 2HG1 ILE A  36      25.412  56.989  60.336  1.00  0.00           H  
ATOM    566 1HG2 ILE A  36      28.425  58.976  61.484  1.00  0.00           H  
ATOM    567 2HG2 ILE A  36      28.974  59.348  59.833  1.00  0.00           H  
ATOM    568 3HG2 ILE A  36      27.511  60.127  60.480  1.00  0.00           H  
ATOM    569 1HD1 ILE A  36      25.550  56.965  62.760  1.00  0.00           H  
ATOM    570 2HD1 ILE A  36      27.016  56.255  62.042  1.00  0.00           H  
ATOM    571 3HD1 ILE A  36      27.057  57.907  62.701  1.00  0.00           H  
ATOM    572  N   GLN A  37      28.157  59.834  57.108  1.00  8.56           N  
ATOM    573  CA  GLN A  37      29.387  60.175  56.406  1.00  8.89           C  
ATOM    574  C   GLN A  37      30.429  60.619  57.429  1.00  8.87           C  
ATOM    575  O   GLN A  37      30.235  61.626  58.143  1.00 10.44           O  
ATOM    576  CB  GLN A  37      29.152  61.250  55.350  1.00  8.86           C  
ATOM    577  CG  GLN A  37      30.441  61.603  54.583  1.00 10.08           C  
ATOM    578  CD  GLN A  37      30.186  62.440  53.341  1.00 11.50           C  
ATOM    579  OE1 GLN A  37      29.038  62.592  52.903  1.00 13.06           O  
ATOM    580  NE2 GLN A  37      31.249  62.995  52.772  1.00 10.74           N  
ATOM    581  H   GLN A  37      27.442  60.539  57.219  1.00  0.00           H  
ATOM    582  HA  GLN A  37      29.757  59.282  55.903  1.00  0.00           H  
ATOM    583 1HB  GLN A  37      28.399  60.905  54.641  1.00  0.00           H  
ATOM    584 2HB  GLN A  37      28.764  62.150  55.827  1.00  0.00           H  
ATOM    585 1HG  GLN A  37      31.099  62.171  55.241  1.00  0.00           H  
ATOM    586 2HG  GLN A  37      30.930  60.680  54.271  1.00  0.00           H  
ATOM    587 1HE2 GLN A  37      31.141  63.557  51.951  1.00  0.00           H  
ATOM    588 2HE2 GLN A  37      32.158  62.852  53.163  1.00  0.00           H  
ATOM    589  N   ILE A  38      31.525  59.864  57.521  1.00  8.79           N  
ATOM    590  CA  ILE A  38      32.570  60.181  58.499  1.00  8.17           C  
ATOM    591  C   ILE A  38      33.703  60.998  57.903  1.00  8.97           C  
ATOM    592  O   ILE A  38      34.581  61.434  58.633  1.00  9.61           O  
ATOM    593  CB  ILE A  38      33.124  58.913  59.249  1.00  8.10           C  
ATOM    594  CG1 ILE A  38      33.685  57.897  58.256  1.00  7.40           C  
ATOM    595  CG2 ILE A  38      32.045  58.238  60.094  1.00  8.80           C  
ATOM    596  CD1 ILE A  38      34.648  56.866  58.900  1.00  9.53           C  
ATOM    597  H   ILE A  38      31.644  59.065  56.915  1.00  0.00           H  
ATOM    598  HA  ILE A  38      32.148  60.844  59.253  1.00  0.00           H  
ATOM    599  HB  ILE A  38      33.940  59.208  59.908  1.00  0.00           H  
ATOM    600 1HG1 ILE A  38      32.864  57.355  57.788  1.00  0.00           H  
ATOM    601 2HG1 ILE A  38      34.223  58.420  57.465  1.00  0.00           H  
ATOM    602 1HG2 ILE A  38      32.467  57.367  60.595  1.00  0.00           H  
ATOM    603 2HG2 ILE A  38      31.674  58.941  60.839  1.00  0.00           H  
ATOM    604 3HG2 ILE A  38      31.223  57.924  59.451  1.00  0.00           H  
ATOM    605 1HD1 ILE A  38      35.007  56.177  58.135  1.00  0.00           H  
ATOM    606 2HD1 ILE A  38      35.496  57.388  59.345  1.00  0.00           H  
ATOM    607 3HD1 ILE A  38      34.120  56.307  59.671  1.00  0.00           H  
ATOM    608  N   GLY A  39      33.697  61.207  56.583  1.00  9.06           N  
ATOM    609  CA  GLY A  39      34.765  61.988  55.952  1.00  9.16           C  
ATOM    610  C   GLY A  39      34.768  61.901  54.445  1.00  9.22           C  
ATOM    611  O   GLY A  39      33.836  61.382  53.844  1.00  9.75           O  
ATOM    612  H   GLY A  39      32.958  60.830  56.008  1.00  0.00           H  
ATOM    613 1HA  GLY A  39      34.667  63.036  56.237  1.00  0.00           H  
ATOM    614 2HA  GLY A  39      35.732  61.645  56.319  1.00  0.00           H  
ATOM    615  N   ASN A  40      35.822  62.439  53.842  1.00  9.10           N  
ATOM    616  CA  ASN A  40      36.045  62.258  52.426  1.00  8.99           C  
ATOM    617  C   ASN A  40      37.451  61.764  52.231  1.00  8.22           C  
ATOM    618  O   ASN A  40      38.340  62.162  52.986  1.00  8.58           O  
ATOM    619  CB  ASN A  40      35.850  63.565  51.663  1.00  9.82           C  
ATOM    620  CG  ASN A  40      34.382  63.972  51.577  1.00 10.16           C  
ATOM    621  OD1 ASN A  40      33.823  64.528  52.516  1.00 14.84           O  
ATOM    622  ND2 ASN A  40      33.761  63.713  50.436  1.00 10.99           N  
ATOM    623  H   ASN A  40      36.482  62.985  54.378  1.00  0.00           H  
ATOM    624  HA  ASN A  40      35.321  61.532  52.051  1.00  0.00           H  
ATOM    625 1HB  ASN A  40      36.410  64.361  52.155  1.00  0.00           H  
ATOM    626 2HB  ASN A  40      36.248  63.460  50.654  1.00  0.00           H  
ATOM    627 1HD2 ASN A  40      32.798  63.958  50.324  1.00  0.00           H  
ATOM    628 2HD2 ASN A  40      34.255  63.272  49.687  1.00  0.00           H  
ATOM    629  N   THR A  41      37.644  60.932  51.210  1.00  8.30           N  
ATOM    630  CA  THR A  41      38.926  60.300  50.951  1.00  8.00           C  
ATOM    631  C   THR A  41      39.896  61.307  50.371  1.00  8.56           C  
ATOM    632  O   THR A  41      39.515  62.455  50.069  1.00  9.09           O  
ATOM    633  CB  THR A  41      38.800  59.182  49.907  1.00  7.63           C  
ATOM    634  OG1 THR A  41      38.377  59.752  48.650  1.00  7.98           O  
ATOM    635  CG2 THR A  41      37.813  58.095  50.380  1.00  8.28           C  
ATOM    636  H   THR A  41      36.866  60.737  50.596  1.00  0.00           H  
ATOM    637  HA  THR A  41      39.288  59.859  51.880  1.00  0.00           H  
ATOM    638  HB  THR A  41      39.776  58.726  49.742  1.00  0.00           H  
ATOM    639  HG1 THR A  41      38.270  60.701  48.750  1.00  0.00           H  
ATOM    640 1HG2 THR A  41      37.742  57.314  49.623  1.00  0.00           H  
ATOM    641 2HG2 THR A  41      38.169  57.663  51.315  1.00  0.00           H  
ATOM    642 3HG2 THR A  41      36.831  58.539  50.536  1.00  0.00           H  
ATOM    643  N   TYR A  42      41.121  60.854  50.145  1.00  9.30           N  
ATOM    644  CA  TYR A  42      42.137  61.702  49.536  1.00  9.26           C  
ATOM    645  C   TYR A  42      41.630  62.309  48.223  1.00  9.23           C  
ATOM    646  O   TYR A  42      41.846  63.507  47.955  1.00 10.50           O  
ATOM    647  CB  TYR A  42      43.400  60.898  49.276  1.00  8.83           C  
ATOM    648  CG  TYR A  42      44.567  61.746  48.817  1.00  9.36           C  
ATOM    649  CD1 TYR A  42      45.339  62.441  49.743  1.00  9.55           C  
ATOM    650  CD2 TYR A  42      44.899  61.846  47.456  1.00  9.33           C  
ATOM    651  CE1 TYR A  42      46.421  63.218  49.331  1.00 11.08           C  
ATOM    652  CE2 TYR A  42      45.987  62.613  47.037  1.00  9.59           C  
ATOM    653  CZ  TYR A  42      46.734  63.297  47.974  1.00 11.15           C  
ATOM    654  OH  TYR A  42      47.828  64.061  47.567  1.00 11.87           O  
ATOM    655  H   TYR A  42      41.359  59.905  50.398  1.00  0.00           H  
ATOM    656  HA  TYR A  42      42.371  62.512  50.227  1.00  0.00           H  
ATOM    657 1HB  TYR A  42      43.692  60.374  50.187  1.00  0.00           H  
ATOM    658 2HB  TYR A  42      43.201  60.145  48.514  1.00  0.00           H  
ATOM    659  HD1 TYR A  42      45.101  62.382  50.805  1.00  0.00           H  
ATOM    660  HD2 TYR A  42      44.303  61.321  46.710  1.00  0.00           H  
ATOM    661  HE1 TYR A  42      47.017  63.757  50.067  1.00  0.00           H  
ATOM    662  HE2 TYR A  42      46.239  62.668  45.978  1.00  0.00           H  
ATOM    663  HH  TYR A  42      47.921  64.003  46.613  1.00  0.00           H  
ATOM    664  N   GLU A  43      40.962  61.482  47.414  1.00  9.15           N  
ATOM    665  CA  GLU A  43      40.459  61.899  46.085  1.00  8.92           C  
ATOM    666  C   GLU A  43      39.031  62.437  46.153  1.00  9.03           C  
ATOM    667  O   GLU A  43      38.429  62.708  45.126  1.00  9.89           O  
ATOM    668  CB  GLU A  43      40.565  60.742  45.062  1.00  8.74           C  
ATOM    669  CG  GLU A  43      42.002  60.226  44.903  1.00  8.60           C  
ATOM    670  CD  GLU A  43      42.166  59.149  43.853  1.00 10.95           C  
ATOM    671  OE1 GLU A  43      43.239  59.076  43.242  1.00 11.01           O  
ATOM    672  OE2 GLU A  43      41.243  58.348  43.672  1.00 13.41           O  
ATOM    673  H   GLU A  43      40.797  60.536  47.728  1.00  0.00           H  
ATOM    674  HA  GLU A  43      41.070  62.729  45.729  1.00  0.00           H  
ATOM    675 1HB  GLU A  43      39.928  59.916  45.379  1.00  0.00           H  
ATOM    676 2HB  GLU A  43      40.203  61.081  44.091  1.00  0.00           H  
ATOM    677 1HG  GLU A  43      42.649  61.061  44.635  1.00  0.00           H  
ATOM    678 2HG  GLU A  43      42.343  59.830  45.859  1.00  0.00           H  
ATOM    679  N   GLY A  44      38.493  62.567  47.359  1.00  8.99           N  
ATOM    680  CA  GLY A  44      37.272  63.343  47.561  1.00  8.85           C  
ATOM    681  C   GLY A  44      36.006  62.515  47.662  1.00  8.94           C  
ATOM    682  O   GLY A  44      34.927  63.075  47.729  1.00  9.71           O  
ATOM    683  H   GLY A  44      38.931  62.124  48.154  1.00  0.00           H  
ATOM    684 1HA  GLY A  44      37.361  63.931  48.475  1.00  0.00           H  
ATOM    685 2HA  GLY A  44      37.147  64.046  46.738  1.00  0.00           H  
ATOM    686  N   ARG A  45      36.125  61.185  47.659  1.00  8.28           N  
ATOM    687  CA  ARG A  45      34.935  60.324  47.719  1.00  8.20           C  
ATOM    688  C   ARG A  45      34.366  60.310  49.124  1.00  8.74           C  
ATOM    689  O   ARG A  45      35.130  60.306  50.076  1.00  7.84           O  
ATOM    690  CB  ARG A  45      35.327  58.882  47.352  1.00  8.51           C  
ATOM    691  CG  ARG A  45      35.664  58.709  45.884  1.00  8.04           C  
ATOM    692  CD  ARG A  45      36.175  57.292  45.579  1.00  8.25           C  
ATOM    693  NE  ARG A  45      36.330  57.096  44.139  1.00  8.62           N  
ATOM    694  CZ  ARG A  45      37.456  57.341  43.475  1.00  8.10           C  
ATOM    695  NH1 ARG A  45      38.523  57.749  44.135  1.00  8.07           N  
ATOM    696  NH2 ARG A  45      37.520  57.156  42.147  1.00  9.95           N  
ATOM    697  H   ARG A  45      37.039  60.758  47.615  1.00  0.00           H  
ATOM    698  HA  ARG A  45      34.206  60.691  46.996  1.00  0.00           H  
ATOM    699 1HB  ARG A  45      36.190  58.578  47.942  1.00  0.00           H  
ATOM    700 2HB  ARG A  45      34.507  58.208  47.600  1.00  0.00           H  
ATOM    701 1HG  ARG A  45      34.773  58.888  45.282  1.00  0.00           H  
ATOM    702 2HG  ARG A  45      36.441  59.421  45.602  1.00  0.00           H  
ATOM    703 1HD  ARG A  45      37.141  57.142  46.060  1.00  0.00           H  
ATOM    704 2HD  ARG A  45      35.464  56.559  45.959  1.00  0.00           H  
ATOM    705  HE  ARG A  45      35.531  56.754  43.622  1.00  0.00           H  
ATOM    706 1HH1 ARG A  45      38.481  57.873  45.137  1.00  0.00           H  
ATOM    707 2HH1 ARG A  45      39.382  57.937  43.639  1.00  0.00           H  
ATOM    708 1HH2 ARG A  45      36.708  56.828  41.643  1.00  0.00           H  
ATOM    709 2HH2 ARG A  45      38.379  57.345  41.652  1.00  0.00           H  
ATOM    710  N   PRO A  46      33.028  60.243  49.268  1.00  9.10           N  
ATOM    711  CA  PRO A  46      32.455  60.112  50.610  1.00  9.12           C  
ATOM    712  C   PRO A  46      32.861  58.796  51.276  1.00  8.83           C  
ATOM    713  O   PRO A  46      33.016  57.776  50.588  1.00  8.23           O  
ATOM    714  CB  PRO A  46      30.951  60.099  50.355  1.00 10.13           C  
ATOM    715  CG  PRO A  46      30.767  60.706  49.019  1.00 12.13           C  
ATOM    716  CD  PRO A  46      31.979  60.312  48.234  1.00 10.12           C  
ATOM    717  HA  PRO A  46      32.741  60.987  51.212  1.00  0.00           H  
ATOM    718 1HB  PRO A  46      30.571  59.067  50.397  1.00  0.00           H  
ATOM    719 2HB  PRO A  46      30.431  60.665  51.142  1.00  0.00           H  
ATOM    720 1HG  PRO A  46      29.837  60.339  48.560  1.00  0.00           H  
ATOM    721 2HG  PRO A  46      30.667  61.798  49.108  1.00  0.00           H  
ATOM    722 1HD  PRO A  46      31.807  59.335  47.759  1.00  0.00           H  
ATOM    723 2HD  PRO A  46      32.191  61.080  47.476  1.00  0.00           H  
ATOM    724  N   ILE A  47      33.052  58.843  52.591  1.00  8.15           N  
ATOM    725  CA  ILE A  47      33.313  57.642  53.399  1.00  7.85           C  
ATOM    726  C   ILE A  47      32.104  57.415  54.299  1.00  7.58           C  
ATOM    727  O   ILE A  47      31.761  58.291  55.083  1.00  7.71           O  
ATOM    728  CB  ILE A  47      34.552  57.820  54.299  1.00  7.76           C  
ATOM    729  CG1 ILE A  47      35.761  58.258  53.477  1.00  7.39           C  
ATOM    730  CG2 ILE A  47      34.833  56.519  55.068  1.00  8.53           C  
ATOM    731  CD1 ILE A  47      37.020  58.629  54.303  1.00  6.61           C  
ATOM    732  H   ILE A  47      33.015  59.744  53.046  1.00  0.00           H  
ATOM    733  HA  ILE A  47      33.502  56.807  52.726  1.00  0.00           H  
ATOM    734  HB  ILE A  47      34.372  58.625  55.010  1.00  0.00           H  
ATOM    735 1HG1 ILE A  47      36.042  57.460  52.790  1.00  0.00           H  
ATOM    736 2HG1 ILE A  47      35.496  59.128  52.876  1.00  0.00           H  
ATOM    737 1HG2 ILE A  47      35.710  56.653  55.701  1.00  0.00           H  
ATOM    738 2HG2 ILE A  47      33.973  56.270  55.688  1.00  0.00           H  
ATOM    739 3HG2 ILE A  47      35.016  55.710  54.360  1.00  0.00           H  
ATOM    740 1HD1 ILE A  47      37.823  58.927  53.628  1.00  0.00           H  
ATOM    741 2HD1 ILE A  47      36.784  59.456  54.974  1.00  0.00           H  
ATOM    742 3HD1 ILE A  47      37.339  57.767  54.887  1.00  0.00           H  
ATOM    743  N   TYR A  48      31.481  56.239  54.196  1.00  7.24           N  
ATOM    744  CA  TYR A  48      30.195  55.962  54.839  1.00  7.51           C  
ATOM    745  C   TYR A  48      30.230  54.794  55.828  1.00  7.93           C  
ATOM    746  O   TYR A  48      30.781  53.717  55.533  1.00  7.44           O  
ATOM    747  CB  TYR A  48      29.149  55.602  53.781  1.00  8.00           C  
ATOM    748  CG  TYR A  48      28.760  56.679  52.802  1.00  7.23           C  
ATOM    749  CD1 TYR A  48      28.322  57.926  53.245  1.00  8.49           C  
ATOM    750  CD2 TYR A  48      28.741  56.421  51.420  1.00  8.44           C  
ATOM    751  CE1 TYR A  48      27.929  58.897  52.346  1.00  9.28           C  
ATOM    752  CE2 TYR A  48      28.341  57.397  50.514  1.00  8.92           C  
ATOM    753  CZ  TYR A  48      27.929  58.628  50.994  1.00  9.45           C  
ATOM    754  OH  TYR A  48      27.531  59.611  50.109  1.00  8.94           O  
ATOM    755  H   TYR A  48      31.923  55.515  53.649  1.00  0.00           H  
ATOM    756  HA  TYR A  48      29.871  56.860  55.365  1.00  0.00           H  
ATOM    757 1HB  TYR A  48      29.508  54.761  53.186  1.00  0.00           H  
ATOM    758 2HB  TYR A  48      28.229  55.287  54.272  1.00  0.00           H  
ATOM    759  HD1 TYR A  48      28.287  58.144  54.313  1.00  0.00           H  
ATOM    760  HD2 TYR A  48      29.042  55.443  51.044  1.00  0.00           H  
ATOM    761  HE1 TYR A  48      27.589  59.867  52.706  1.00  0.00           H  
ATOM    762  HE2 TYR A  48      28.354  57.186  49.444  1.00  0.00           H  
ATOM    763  HH  TYR A  48      27.600  59.279  49.211  1.00  0.00           H  
ATOM    764  N   VAL A  49      29.597  55.010  56.974  1.00  7.43           N  
ATOM    765  CA  VAL A  49      29.425  53.977  57.990  1.00  7.46           C  
ATOM    766  C   VAL A  49      27.931  53.760  58.161  1.00  8.27           C  
ATOM    767  O   VAL A  49      27.171  54.726  58.272  1.00  8.26           O  
ATOM    768  CB  VAL A  49      30.050  54.449  59.326  1.00  8.08           C  
ATOM    769  CG1 VAL A  49      29.617  53.548  60.502  1.00  8.43           C  
ATOM    770  CG2 VAL A  49      31.542  54.532  59.169  1.00  8.62           C  
ATOM    771  H   VAL A  49      29.221  55.932  57.142  1.00  0.00           H  
ATOM    772  HA  VAL A  49      29.939  53.075  57.657  1.00  0.00           H  
ATOM    773  HB  VAL A  49      29.648  55.431  59.578  1.00  0.00           H  
ATOM    774 1HG1 VAL A  49      30.074  53.908  61.424  1.00  0.00           H  
ATOM    775 2HG1 VAL A  49      28.532  53.575  60.601  1.00  0.00           H  
ATOM    776 3HG1 VAL A  49      29.940  52.524  60.314  1.00  0.00           H  
ATOM    777 1HG2 VAL A  49      31.988  54.864  60.106  1.00  0.00           H  
ATOM    778 2HG2 VAL A  49      31.936  53.550  58.908  1.00  0.00           H  
ATOM    779 3HG2 VAL A  49      31.786  55.243  58.379  1.00  0.00           H  
ATOM    780  N   LEU A  50      27.512  52.507  58.190  1.00  7.71           N  
ATOM    781  CA  LEU A  50      26.131  52.197  58.551  1.00  7.93           C  
ATOM    782  C   LEU A  50      25.988  52.025  60.045  1.00  8.43           C  
ATOM    783  O   LEU A  50      26.817  51.344  60.661  1.00  8.51           O  
ATOM    784  CB  LEU A  50      25.680  50.915  57.859  1.00  7.87           C  
ATOM    785  CG  LEU A  50      25.477  50.967  56.343  1.00  7.17           C  
ATOM    786  CD1 LEU A  50      25.053  49.552  55.881  1.00  8.80           C  
ATOM    787  CD2 LEU A  50      24.445  52.040  55.936  1.00  9.07           C  
ATOM    788  H   LEU A  50      28.143  51.751  57.963  1.00  0.00           H  
ATOM    789  HA  LEU A  50      25.495  53.017  58.219  1.00  0.00           H  
ATOM    790 1HB  LEU A  50      26.418  50.138  58.051  1.00  0.00           H  
ATOM    791 2HB  LEU A  50      24.731  50.601  58.293  1.00  0.00           H  
ATOM    792  HG  LEU A  50      26.424  51.203  55.857  1.00  0.00           H  
ATOM    793 1HD1 LEU A  50      24.899  49.552  54.802  1.00  0.00           H  
ATOM    794 2HD1 LEU A  50      25.835  48.837  56.135  1.00  0.00           H  
ATOM    795 3HD1 LEU A  50      24.126  49.269  56.379  1.00  0.00           H  
ATOM    796 1HD2 LEU A  50      24.332  52.043  54.851  1.00  0.00           H  
ATOM    797 2HD2 LEU A  50      23.484  51.816  56.400  1.00  0.00           H  
ATOM    798 3HD2 LEU A  50      24.789  53.020  56.268  1.00  0.00           H  
ATOM    799  N   LYS A  51      24.938  52.640  60.618  1.00  7.39           N  
ATOM    800  CA  LYS A  51      24.612  52.440  62.022  1.00  8.47           C  
ATOM    801  C   LYS A  51      23.363  51.600  62.094  1.00  8.75           C  
ATOM    802  O   LYS A  51      22.346  51.928  61.457  1.00  9.79           O  
ATOM    803  CB  LYS A  51      24.374  53.776  62.726  1.00  8.35           C  
ATOM    804  CG  LYS A  51      23.959  53.650  64.212  1.00  8.83           C  
ATOM    805  CD  LYS A  51      23.783  55.055  64.808  1.00 10.90           C  
ATOM    806  CE  LYS A  51      23.220  54.989  66.212  1.00 11.57           C  
ATOM    807  NZ  LYS A  51      23.143  56.370  66.823  1.00 13.07           N  
ATOM    808  H   LYS A  51      24.362  53.255  60.062  1.00  0.00           H  
ATOM    809  HA  LYS A  51      25.453  51.942  62.505  1.00  0.00           H  
ATOM    810 1HB  LYS A  51      25.282  54.378  62.682  1.00  0.00           H  
ATOM    811 2HB  LYS A  51      23.591  54.327  62.205  1.00  0.00           H  
ATOM    812 1HG  LYS A  51      23.024  53.094  64.283  1.00  0.00           H  
ATOM    813 2HG  LYS A  51      24.728  53.105  64.759  1.00  0.00           H  
ATOM    814 1HD  LYS A  51      24.748  55.563  64.835  1.00  0.00           H  
ATOM    815 2HD  LYS A  51      23.105  55.634  64.181  1.00  0.00           H  
ATOM    816 1HE  LYS A  51      22.224  54.549  66.184  1.00  0.00           H  
ATOM    817 2HE  LYS A  51      23.856  54.355  66.830  1.00  0.00           H  
ATOM    818 1HZ  LYS A  51      22.766  56.305  67.758  1.00  0.00           H  
ATOM    819 2HZ  LYS A  51      24.068  56.774  66.861  1.00  0.00           H  
ATOM    820 3HZ  LYS A  51      22.543  56.955  66.259  1.00  0.00           H  
ATOM    821  N   PHE A  52      23.440  50.524  62.870  1.00  8.29           N  
ATOM    822  CA  PHE A  52      22.277  49.677  63.158  1.00  8.73           C  
ATOM    823  C   PHE A  52      21.976  49.876  64.645  1.00  9.06           C  
ATOM    824  O   PHE A  52      22.826  49.616  65.500  1.00  8.38           O  
ATOM    825  CB  PHE A  52      22.538  48.197  62.838  1.00  8.60           C  
ATOM    826  CG  PHE A  52      22.969  47.940  61.412  1.00  7.73           C  
ATOM    827  CD1 PHE A  52      24.305  48.141  61.031  1.00  8.27           C  
ATOM    828  CD2 PHE A  52      22.057  47.492  60.462  1.00  7.73           C  
ATOM    829  CE1 PHE A  52      24.712  47.901  59.722  1.00  8.15           C  
ATOM    830  CE2 PHE A  52      22.460  47.247  59.144  1.00  6.40           C  
ATOM    831  CZ  PHE A  52      23.806  47.455  58.784  1.00  6.77           C  
ATOM    832  H   PHE A  52      24.335  50.285  63.274  1.00  0.00           H  
ATOM    833  HA  PHE A  52      21.444  50.009  62.536  1.00  0.00           H  
ATOM    834 1HB  PHE A  52      23.314  47.814  63.499  1.00  0.00           H  
ATOM    835 2HB  PHE A  52      21.634  47.619  63.026  1.00  0.00           H  
ATOM    836  HD1 PHE A  52      25.024  48.488  61.774  1.00  0.00           H  
ATOM    837  HD2 PHE A  52      21.017  47.335  60.752  1.00  0.00           H  
ATOM    838  HE1 PHE A  52      25.751  48.066  59.436  1.00  0.00           H  
ATOM    839  HE2 PHE A  52      21.745  46.900  58.399  1.00  0.00           H  
ATOM    840  HZ  PHE A  52      24.128  47.264  57.761  1.00  0.00           H  
ATOM    841  N   SER A  53      20.778  50.362  64.943  1.00  9.54           N  
ATOM    842  CA  SER A  53      20.414  50.715  66.305  1.00 10.18           C  
ATOM    843  C   SER A  53      18.923  50.604  66.533  1.00 10.77           C  
ATOM    844  O   SER A  53      18.145  50.988  65.671  1.00 11.46           O  
ATOM    845  CB  SER A  53      20.841  52.146  66.612  1.00 10.21           C  
ATOM    846  OG  SER A  53      20.498  52.457  67.955  1.00 10.66           O  
ATOM    847  H   SER A  53      20.101  50.490  64.204  1.00  0.00           H  
ATOM    848  HA  SER A  53      20.932  50.040  66.988  1.00  0.00           H  
ATOM    849 1HB  SER A  53      21.915  52.246  66.458  1.00  0.00           H  
ATOM    850 2HB  SER A  53      20.347  52.829  65.922  1.00  0.00           H  
ATOM    851  HG  SER A  53      20.083  51.668  68.312  1.00  0.00           H  
ATOM    852  N   THR A  54      18.540  50.080  67.695  1.00 11.44           N  
ATOM    853  CA  THR A  54      17.122  50.021  68.087  1.00 11.90           C  
ATOM    854  C   THR A  54      16.730  51.147  69.036  1.00 12.61           C  
ATOM    855  O   THR A  54      15.570  51.213  69.497  1.00 14.30           O  
ATOM    856  CB  THR A  54      16.764  48.668  68.720  1.00 12.18           C  
ATOM    857  OG1 THR A  54      17.593  48.440  69.872  1.00 13.49           O  
ATOM    858  CG2 THR A  54      16.955  47.573  67.716  1.00 12.30           C  
ATOM    859  H   THR A  54      19.240  49.713  68.324  1.00  0.00           H  
ATOM    860  HA  THR A  54      16.510  50.148  67.193  1.00  0.00           H  
ATOM    861  HB  THR A  54      15.725  48.684  69.049  1.00  0.00           H  
ATOM    862  HG1 THR A  54      18.187  49.185  69.990  1.00  0.00           H  
ATOM    863 1HG2 THR A  54      16.700  46.615  68.169  1.00  0.00           H  
ATOM    864 2HG2 THR A  54      16.310  47.751  66.856  1.00  0.00           H  
ATOM    865 3HG2 THR A  54      17.995  47.554  67.392  1.00  0.00           H  
ATOM    866  N   GLY A  55      17.677  52.039  69.304  1.00 13.27           N  
ATOM    867  CA  GLY A  55      17.405  53.230  70.082  1.00 13.93           C  
ATOM    868  C   GLY A  55      18.528  53.634  71.008  1.00 15.18           C  
ATOM    869  O   GLY A  55      19.688  53.261  70.809  1.00 15.20           O  
ATOM    870  H   GLY A  55      18.612  51.882  68.956  1.00  0.00           H  
ATOM    871 1HA  GLY A  55      17.202  54.065  69.411  1.00  0.00           H  
ATOM    872 2HA  GLY A  55      16.509  53.075  70.682  1.00  0.00           H  
ATOM    873  N   GLY A  56      18.155  54.411  72.025  1.00 16.49           N  
ATOM    874  CA  GLY A  56      19.068  54.843  73.080  1.00 16.68           C  
ATOM    875  C   GLY A  56      19.987  55.940  72.622  1.00 17.13           C  
ATOM    876  O   GLY A  56      19.949  56.371  71.454  1.00 18.93           O  
ATOM    877  H   GLY A  56      17.191  54.709  72.056  1.00  0.00           H  
ATOM    878 1HA  GLY A  56      18.493  55.192  73.938  1.00  0.00           H  
ATOM    879 2HA  GLY A  56      19.663  53.995  73.416  1.00  0.00           H  
ATOM    880  N   SER A  57      20.821  56.371  73.555  1.00 17.81           N  
ATOM    881  CA  SER A  57      21.851  57.357  73.322  1.00 18.30           C  
ATOM    882  C   SER A  57      23.240  56.818  73.733  1.00 18.20           C  
ATOM    883  O   SER A  57      23.442  56.365  74.880  1.00 18.77           O  
ATOM    884  CB  SER A  57      21.487  58.639  74.078  1.00 18.96           C  
ATOM    885  OG  SER A  57      22.624  59.242  74.676  1.00 22.17           O  
ATOM    886  H   SER A  57      20.717  55.977  74.479  1.00  0.00           H  
ATOM    887  HA  SER A  57      21.894  57.566  72.252  1.00  0.00           H  
ATOM    888 1HB  SER A  57      21.026  59.348  73.391  1.00  0.00           H  
ATOM    889 2HB  SER A  57      20.755  58.410  74.851  1.00  0.00           H  
ATOM    890  HG  SER A  57      23.370  58.680  74.453  1.00  0.00           H  
ATOM    891  N   LYS A  58      24.166  56.850  72.776  1.00 18.19           N  
ATOM    892  CA  LYS A  58      25.547  56.382  72.946  1.00 17.97           C  
ATOM    893  C   LYS A  58      25.595  55.016  73.618  1.00 16.91           C  
ATOM    894  O   LYS A  58      26.382  54.789  74.550  1.00 17.88           O  
ATOM    895  CB  LYS A  58      26.394  57.416  73.705  1.00 18.38           C  
ATOM    896  CG  LYS A  58      26.582  58.740  72.952  1.00 20.93           C  
ATOM    897  CD  LYS A  58      27.963  58.818  72.303  1.00 21.68           C  
ATOM    898  CE  LYS A  58      28.436  60.266  72.152  1.00 23.23           C  
ATOM    899  NZ  LYS A  58      27.859  60.935  70.956  1.00 25.15           N  
ATOM    900  H   LYS A  58      23.880  57.224  71.883  1.00  0.00           H  
ATOM    901  HA  LYS A  58      25.987  56.237  71.959  1.00  0.00           H  
ATOM    902 1HB  LYS A  58      25.926  57.635  74.665  1.00  0.00           H  
ATOM    903 2HB  LYS A  58      27.380  56.999  73.909  1.00  0.00           H  
ATOM    904 1HG  LYS A  58      25.820  58.829  72.177  1.00  0.00           H  
ATOM    905 2HG  LYS A  58      26.468  59.572  73.646  1.00  0.00           H  
ATOM    906 1HD  LYS A  58      28.684  58.274  72.915  1.00  0.00           H  
ATOM    907 2HD  LYS A  58      27.928  58.356  71.316  1.00  0.00           H  
ATOM    908 1HE  LYS A  58      28.152  60.835  73.036  1.00  0.00           H  
ATOM    909 2HE  LYS A  58      29.522  60.287  72.067  1.00  0.00           H  
ATOM    910 1HZ  LYS A  58      28.201  61.884  70.902  1.00  0.00           H  
ATOM    911 2HZ  LYS A  58      28.132  60.431  70.123  1.00  0.00           H  
ATOM    912 3HZ  LYS A  58      26.852  60.945  71.028  1.00  0.00           H  
ATOM    913  N   ARG A  59      24.746  54.107  73.140  1.00 15.06           N  
ATOM    914  CA  ARG A  59      24.768  52.748  73.645  1.00 14.11           C  
ATOM    915  C   ARG A  59      26.127  52.102  73.401  1.00 13.17           C  
ATOM    916  O   ARG A  59      26.854  52.484  72.444  1.00 13.43           O  
ATOM    917  CB  ARG A  59      23.695  51.874  73.001  1.00 13.86           C  
ATOM    918  CG  ARG A  59      22.272  52.208  73.356  1.00 14.77           C  
ATOM    919  CD  ARG A  59      21.343  51.171  72.718  1.00 14.29           C  
ATOM    920  NE  ARG A  59      20.017  51.261  73.313  1.00 16.65           N  
ATOM    921  CZ  ARG A  59      18.935  50.640  72.860  1.00 15.56           C  
ATOM    922  NH1 ARG A  59      19.005  49.863  71.790  1.00 12.91           N  
ATOM    923  NH2 ARG A  59      17.774  50.794  73.490  1.00 17.26           N  
ATOM    924  H   ARG A  59      24.080  54.354  72.422  1.00  0.00           H  
ATOM    925  HA  ARG A  59      24.576  52.774  74.718  1.00  0.00           H  
ATOM    926 1HB  ARG A  59      23.776  51.938  71.917  1.00  0.00           H  
ATOM    927 2HB  ARG A  59      23.858  50.833  73.281  1.00  0.00           H  
ATOM    928 1HG  ARG A  59      22.154  52.190  74.440  1.00  0.00           H  
ATOM    929 2HG  ARG A  59      22.027  53.202  72.980  1.00  0.00           H  
ATOM    930 1HD  ARG A  59      21.270  51.358  71.647  1.00  0.00           H  
ATOM    931 2HD  ARG A  59      21.744  50.172  72.885  1.00  0.00           H  
ATOM    932  HE  ARG A  59      19.909  51.840  74.135  1.00  0.00           H  
ATOM    933 1HH1 ARG A  59      19.887  49.739  71.312  1.00  0.00           H  
ATOM    934 2HH1 ARG A  59      18.177  49.394  71.452  1.00  0.00           H  
ATOM    935 1HH2 ARG A  59      17.718  51.382  74.310  1.00  0.00           H  
ATOM    936 2HH2 ARG A  59      16.949  50.324  73.149  1.00  0.00           H  
ATOM    937  N   PRO A  60      26.472  51.119  74.238  1.00 12.98           N  
ATOM    938  CA  PRO A  60      27.682  50.323  73.941  1.00 12.02           C  
ATOM    939  C   PRO A  60      27.569  49.766  72.531  1.00 11.03           C  
ATOM    940  O   PRO A  60      26.479  49.421  72.076  1.00 11.16           O  
ATOM    941  CB  PRO A  60      27.636  49.199  74.975  1.00 12.39           C  
ATOM    942  CG  PRO A  60      26.156  49.133  75.388  1.00 13.37           C  
ATOM    943  CD  PRO A  60      25.708  50.556  75.360  1.00 13.46           C  
ATOM    944  HA  PRO A  60      28.573  50.951  74.088  1.00  0.00           H  
ATOM    945 1HB  PRO A  60      27.998  48.261  74.528  1.00  0.00           H  
ATOM    946 2HB  PRO A  60      28.305  49.434  75.816  1.00  0.00           H  
ATOM    947 1HG  PRO A  60      25.595  48.495  74.689  1.00  0.00           H  
ATOM    948 2HG  PRO A  60      26.060  48.675  76.383  1.00  0.00           H  
ATOM    949 1HD  PRO A  60      24.624  50.596  75.176  1.00  0.00           H  
ATOM    950 2HD  PRO A  60      25.958  51.038  76.316  1.00  0.00           H  
ATOM    951  N   ALA A  61      28.694  49.663  71.836  1.00  9.66           N  
ATOM    952  CA  ALA A  61      28.611  49.404  70.411  1.00  8.89           C  
ATOM    953  C   ALA A  61      29.700  48.483  69.920  1.00  8.89           C  
ATOM    954  O   ALA A  61      30.775  48.374  70.527  1.00  9.03           O  
ATOM    955  CB  ALA A  61      28.626  50.724  69.632  1.00  9.10           C  
ATOM    956  H   ALA A  61      29.603  49.759  72.266  1.00  0.00           H  
ATOM    957  HA  ALA A  61      27.672  48.887  70.215  1.00  0.00           H  
ATOM    958 1HB  ALA A  61      28.563  50.517  68.564  1.00  0.00           H  
ATOM    959 2HB  ALA A  61      27.775  51.334  69.934  1.00  0.00           H  
ATOM    960 3HB  ALA A  61      29.550  51.260  69.843  1.00  0.00           H  
ATOM    961  N   ILE A  62      29.377  47.805  68.821  1.00  8.17           N  
ATOM    962  CA  ILE A  62      30.314  46.972  68.086  1.00  9.38           C  
ATOM    963  C   ILE A  62      30.650  47.709  66.804  1.00  9.03           C  
ATOM    964  O   ILE A  62      29.736  48.151  66.089  1.00  9.70           O  
ATOM    965  CB  ILE A  62      29.669  45.628  67.681  1.00  9.33           C  
ATOM    966  CG1 ILE A  62      28.939  44.971  68.868  1.00 12.52           C  
ATOM    967  CG2 ILE A  62      30.727  44.734  67.031  1.00 10.36           C  
ATOM    968  CD1 ILE A  62      29.888  44.473  69.954  1.00 14.40           C  
ATOM    969  H   ILE A  62      28.425  47.883  68.492  1.00  0.00           H  
ATOM    970  HA  ILE A  62      31.167  46.761  68.729  1.00  0.00           H  
ATOM    971  HB  ILE A  62      28.862  45.811  66.973  1.00  0.00           H  
ATOM    972 1HG1 ILE A  62      28.248  45.687  69.311  1.00  0.00           H  
ATOM    973 2HG1 ILE A  62      28.349  44.127  68.510  1.00  0.00           H  
ATOM    974 1HG2 ILE A  62      30.275  43.785  66.745  1.00  0.00           H  
ATOM    975 2HG2 ILE A  62      31.126  45.227  66.146  1.00  0.00           H  
ATOM    976 3HG2 ILE A  62      31.535  44.552  67.740  1.00  0.00           H  
ATOM    977 1HD1 ILE A  62      29.312  44.021  70.761  1.00  0.00           H  
ATOM    978 2HD1 ILE A  62      30.566  43.731  69.532  1.00  0.00           H  
ATOM    979 3HD1 ILE A  62      30.464  45.310  70.345  1.00  0.00           H  
ATOM    980  N   TRP A  63      31.942  47.870  66.513  1.00  8.04           N  
ATOM    981  CA  TRP A  63      32.374  48.376  65.203  1.00  7.56           C  
ATOM    982  C   TRP A  63      32.937  47.242  64.354  1.00  7.67           C  
ATOM    983  O   TRP A  63      33.747  46.463  64.842  1.00  7.02           O  
ATOM    984  CB  TRP A  63      33.473  49.429  65.411  1.00  7.48           C  
ATOM    985  CG  TRP A  63      34.182  49.810  64.148  1.00  7.08           C  
ATOM    986  CD1 TRP A  63      35.122  49.060  63.467  1.00  6.42           C  
ATOM    987  CD2 TRP A  63      34.009  51.016  63.396  1.00  7.37           C  
ATOM    988  NE1 TRP A  63      35.530  49.733  62.337  1.00  7.22           N  
ATOM    989  CE2 TRP A  63      34.859  50.927  62.264  1.00  5.94           C  
ATOM    990  CE3 TRP A  63      33.205  52.158  63.551  1.00  8.16           C  
ATOM    991  CZ2 TRP A  63      34.952  51.955  61.314  1.00  6.96           C  
ATOM    992  CZ3 TRP A  63      33.295  53.180  62.585  1.00  8.12           C  
ATOM    993  CH2 TRP A  63      34.149  53.065  61.494  1.00  6.93           C  
ATOM    994  H   TRP A  63      32.640  47.640  67.206  1.00  0.00           H  
ATOM    995  HA  TRP A  63      31.518  48.839  64.712  1.00  0.00           H  
ATOM    996 1HB  TRP A  63      33.037  50.329  65.845  1.00  0.00           H  
ATOM    997 2HB  TRP A  63      34.211  49.050  66.118  1.00  0.00           H  
ATOM    998  HD1 TRP A  63      35.484  48.082  63.780  1.00  0.00           H  
ATOM    999  HE1 TRP A  63      36.213  49.403  61.670  1.00  0.00           H  
ATOM   1000  HE3 TRP A  63      32.525  52.251  64.397  1.00  0.00           H  
ATOM   1001  HZ2 TRP A  63      35.626  51.895  60.459  1.00  0.00           H  
ATOM   1002  HZ3 TRP A  63      32.675  54.067  62.716  1.00  0.00           H  
ATOM   1003  HH2 TRP A  63      34.183  53.875  60.764  1.00  0.00           H  
ATOM   1004  N   ILE A  64      32.548  47.190  63.077  1.00  7.03           N  
ATOM   1005  CA  ILE A  64      33.141  46.258  62.109  1.00  7.53           C  
ATOM   1006  C   ILE A  64      33.536  47.053  60.862  1.00  7.88           C  
ATOM   1007  O   ILE A  64      32.720  47.821  60.344  1.00  7.80           O  
ATOM   1008  CB  ILE A  64      32.139  45.175  61.678  1.00  8.45           C  
ATOM   1009  CG1 ILE A  64      31.673  44.352  62.881  1.00  8.76           C  
ATOM   1010  CG2 ILE A  64      32.753  44.276  60.576  1.00  7.82           C  
ATOM   1011  CD1 ILE A  64      30.346  43.600  62.622  1.00  9.83           C  
ATOM   1012  H   ILE A  64      31.818  47.818  62.772  1.00  0.00           H  
ATOM   1013  HA  ILE A  64      33.990  45.765  62.580  1.00  0.00           H  
ATOM   1014  HB  ILE A  64      31.238  45.648  61.288  1.00  0.00           H  
ATOM   1015 1HG1 ILE A  64      32.441  43.625  63.144  1.00  0.00           H  
ATOM   1016 2HG1 ILE A  64      31.538  45.009  63.741  1.00  0.00           H  
ATOM   1017 1HG2 ILE A  64      32.030  43.515  60.283  1.00  0.00           H  
ATOM   1018 2HG2 ILE A  64      33.009  44.885  59.710  1.00  0.00           H  
ATOM   1019 3HG2 ILE A  64      33.653  43.794  60.959  1.00  0.00           H  
ATOM   1020 1HD1 ILE A  64      30.068  43.035  63.512  1.00  0.00           H  
ATOM   1021 2HD1 ILE A  64      29.560  44.319  62.388  1.00  0.00           H  
ATOM   1022 3HD1 ILE A  64      30.473  42.916  61.784  1.00  0.00           H  
ATOM   1023  N   ASP A  65      34.772  46.878  60.388  1.00  6.74           N  
ATOM   1024  CA  ASP A  65      35.183  47.457  59.089  1.00  7.41           C  
ATOM   1025  C   ASP A  65      35.664  46.384  58.132  1.00  7.41           C  
ATOM   1026  O   ASP A  65      36.259  45.402  58.550  1.00  7.17           O  
ATOM   1027  CB  ASP A  65      36.215  48.591  59.226  1.00  7.61           C  
ATOM   1028  CG  ASP A  65      37.529  48.140  59.842  1.00  8.79           C  
ATOM   1029  OD1 ASP A  65      38.372  47.566  59.107  1.00  7.86           O  
ATOM   1030  OD2 ASP A  65      37.738  48.406  61.053  1.00  9.87           O  
ATOM   1031  H   ASP A  65      35.441  46.342  60.922  1.00  0.00           H  
ATOM   1032  HA  ASP A  65      34.302  47.878  58.604  1.00  0.00           H  
ATOM   1033 1HB  ASP A  65      36.423  49.014  58.243  1.00  0.00           H  
ATOM   1034 2HB  ASP A  65      35.800  49.388  59.844  1.00  0.00           H  
ATOM   1035  N   THR A  66      35.351  46.584  56.854  1.00  6.76           N  
ATOM   1036  CA  THR A  66      35.869  45.762  55.771  1.00  6.58           C  
ATOM   1037  C   THR A  66      36.559  46.639  54.740  1.00  6.03           C  
ATOM   1038  O   THR A  66      36.321  47.850  54.684  1.00  6.15           O  
ATOM   1039  CB  THR A  66      34.750  44.890  55.106  1.00  5.94           C  
ATOM   1040  OG1 THR A  66      33.624  45.712  54.730  1.00  5.69           O  
ATOM   1041  CG2 THR A  66      34.277  43.810  56.080  1.00  6.81           C  
ATOM   1042  H   THR A  66      34.723  47.345  56.637  1.00  0.00           H  
ATOM   1043  HA  THR A  66      36.621  45.086  56.179  1.00  0.00           H  
ATOM   1044  HB  THR A  66      35.143  44.418  54.206  1.00  0.00           H  
ATOM   1045  HG1 THR A  66      33.801  46.625  54.969  1.00  0.00           H  
ATOM   1046 1HG2 THR A  66      33.500  43.209  55.608  1.00  0.00           H  
ATOM   1047 2HG2 THR A  66      35.117  43.170  56.350  1.00  0.00           H  
ATOM   1048 3HG2 THR A  66      33.877  44.280  56.977  1.00  0.00           H  
ATOM   1049  N   GLY A  67      37.431  46.042  53.930  1.00  5.91           N  
ATOM   1050  CA  GLY A  67      38.011  46.782  52.812  1.00  6.08           C  
ATOM   1051  C   GLY A  67      39.025  47.867  53.140  1.00  6.30           C  
ATOM   1052  O   GLY A  67      39.286  48.735  52.309  1.00  6.54           O  
ATOM   1053  H   GLY A  67      37.701  45.080  54.076  1.00  0.00           H  
ATOM   1054 1HA  GLY A  67      38.511  46.088  52.137  1.00  0.00           H  
ATOM   1055 2HA  GLY A  67      37.217  47.265  52.245  1.00  0.00           H  
ATOM   1056  N   ILE A  68      39.640  47.834  54.316  1.00  6.66           N  
ATOM   1057  CA  ILE A  68      40.735  48.795  54.572  1.00  6.82           C  
ATOM   1058  C   ILE A  68      41.861  48.617  53.555  1.00  6.96           C  
ATOM   1059  O   ILE A  68      42.456  49.601  53.119  1.00  6.73           O  
ATOM   1060  CB  ILE A  68      41.252  48.754  56.060  1.00  6.46           C  
ATOM   1061  CG1 ILE A  68      42.057  50.021  56.403  1.00  6.32           C  
ATOM   1062  CG2 ILE A  68      42.028  47.456  56.357  1.00  6.99           C  
ATOM   1063  CD1 ILE A  68      42.459  50.128  57.871  1.00  8.89           C  
ATOM   1064  H   ILE A  68      39.384  47.176  55.038  1.00  0.00           H  
ATOM   1065  HA  ILE A  68      40.363  49.801  54.383  1.00  0.00           H  
ATOM   1066  HB  ILE A  68      40.404  48.810  56.741  1.00  0.00           H  
ATOM   1067 1HG1 ILE A  68      42.965  50.049  55.801  1.00  0.00           H  
ATOM   1068 2HG1 ILE A  68      41.471  50.905  56.150  1.00  0.00           H  
ATOM   1069 1HG2 ILE A  68      42.369  47.465  57.392  1.00  0.00           H  
ATOM   1070 2HG2 ILE A  68      41.376  46.598  56.197  1.00  0.00           H  
ATOM   1071 3HG2 ILE A  68      42.889  47.387  55.692  1.00  0.00           H  
ATOM   1072 1HD1 ILE A  68      43.022  51.048  58.028  1.00  0.00           H  
ATOM   1073 2HD1 ILE A  68      41.564  50.139  58.494  1.00  0.00           H  
ATOM   1074 3HD1 ILE A  68      43.079  49.274  58.141  1.00  0.00           H  
ATOM   1075  N   HIS A  69      42.115  47.363  53.155  1.00  6.46           N  
ATOM   1076  CA  HIS A  69      43.025  47.061  52.033  1.00  6.37           C  
ATOM   1077  C   HIS A  69      42.188  46.717  50.797  1.00  6.44           C  
ATOM   1078  O   HIS A  69      41.414  45.765  50.799  1.00  6.41           O  
ATOM   1079  CB  HIS A  69      43.965  45.919  52.374  1.00  6.16           C  
ATOM   1080  CG  HIS A  69      45.025  46.293  53.365  1.00  5.45           C  
ATOM   1081  ND1 HIS A  69      45.484  45.420  54.336  1.00  5.22           N  
ATOM   1082  CD2 HIS A  69      45.744  47.434  53.511  1.00  6.14           C  
ATOM   1083  CE1 HIS A  69      46.431  46.013  55.038  1.00  6.55           C  
ATOM   1084  NE2 HIS A  69      46.607  47.234  54.560  1.00  5.86           N  
ATOM   1085  H   HIS A  69      41.665  46.601  53.642  1.00  0.00           H  
ATOM   1086  HA  HIS A  69      43.635  47.937  51.813  1.00  0.00           H  
ATOM   1087 1HB  HIS A  69      43.392  45.086  52.782  1.00  0.00           H  
ATOM   1088 2HB  HIS A  69      44.454  45.567  51.466  1.00  0.00           H  
ATOM   1089  HD2 HIS A  69      45.651  48.341  52.913  1.00  0.00           H  
ATOM   1090  HE1 HIS A  69      46.977  45.572  55.871  1.00  0.00           H  
ATOM   1091  HE2 HIS A  69      47.268  47.914  54.906  1.00  0.00           H  
ATOM   1092  N   SER A  70      42.309  47.555  49.774  1.00  6.49           N  
ATOM   1093  CA  SER A  70      41.339  47.561  48.706  1.00  6.97           C  
ATOM   1094  C   SER A  70      41.229  46.241  47.921  1.00  6.77           C  
ATOM   1095  O   SER A  70      40.130  45.844  47.526  1.00  7.72           O  
ATOM   1096  CB  SER A  70      41.558  48.776  47.800  1.00  6.74           C  
ATOM   1097  OG  SER A  70      42.920  48.986  47.479  1.00  7.41           O  
ATOM   1098  H   SER A  70      43.086  48.199  49.736  1.00  0.00           H  
ATOM   1099  HA  SER A  70      40.342  47.625  49.144  1.00  0.00           H  
ATOM   1100 1HB  SER A  70      40.998  48.645  46.874  1.00  0.00           H  
ATOM   1101 2HB  SER A  70      41.174  49.669  48.291  1.00  0.00           H  
ATOM   1102  HG  SER A  70      43.407  48.288  47.923  1.00  0.00           H  
ATOM   1103  N   ARG A  71      42.348  45.568  47.681  1.00  6.15           N  
ATOM   1104  CA  ARG A  71      42.327  44.319  46.904  1.00  6.23           C  
ATOM   1105  C   ARG A  71      41.627  43.125  47.565  1.00  6.56           C  
ATOM   1106  O   ARG A  71      41.452  42.082  46.930  1.00  6.12           O  
ATOM   1107  CB  ARG A  71      43.753  43.893  46.559  1.00  6.01           C  
ATOM   1108  CG  ARG A  71      44.638  43.628  47.764  1.00  6.64           C  
ATOM   1109  CD  ARG A  71      46.098  43.536  47.310  1.00  6.43           C  
ATOM   1110  NE  ARG A  71      47.038  43.137  48.364  1.00  5.47           N  
ATOM   1111  CZ  ARG A  71      48.345  42.977  48.151  1.00  5.76           C  
ATOM   1112  NH1 ARG A  71      49.152  42.632  49.151  1.00  6.01           N  
ATOM   1113  NH2 ARG A  71      48.860  43.212  46.943  1.00  6.06           N  
ATOM   1114  H   ARG A  71      43.229  45.913  48.034  1.00  0.00           H  
ATOM   1115  HA  ARG A  71      41.779  44.497  45.978  1.00  0.00           H  
ATOM   1116 1HB  ARG A  71      43.726  42.985  45.958  1.00  0.00           H  
ATOM   1117 2HB  ARG A  71      44.229  44.668  45.959  1.00  0.00           H  
ATOM   1118 1HG  ARG A  71      44.530  44.442  48.481  1.00  0.00           H  
ATOM   1119 2HG  ARG A  71      44.342  42.689  48.233  1.00  0.00           H  
ATOM   1120 1HD  ARG A  71      46.185  42.799  46.512  1.00  0.00           H  
ATOM   1121 2HD  ARG A  71      46.427  44.508  46.944  1.00  0.00           H  
ATOM   1122  HE  ARG A  71      46.666  42.979  49.291  1.00  0.00           H  
ATOM   1123 1HH1 ARG A  71      48.776  42.490  50.078  1.00  0.00           H  
ATOM   1124 2HH1 ARG A  71      50.141  42.512  48.984  1.00  0.00           H  
ATOM   1125 1HH2 ARG A  71      48.259  43.512  46.187  1.00  0.00           H  
ATOM   1126 2HH2 ARG A  71      49.849  43.090  46.784  1.00  0.00           H  
ATOM   1127  N   GLU A  72      41.273  43.270  48.832  1.00  6.60           N  
ATOM   1128  CA  GLU A  72      40.769  42.146  49.629  1.00  6.48           C  
ATOM   1129  C   GLU A  72      39.249  42.046  49.440  1.00  6.94           C  
ATOM   1130  O   GLU A  72      38.461  42.114  50.407  1.00  6.20           O  
ATOM   1131  CB  GLU A  72      41.184  42.328  51.085  1.00  7.30           C  
ATOM   1132  CG  GLU A  72      42.714  42.334  51.243  1.00  5.49           C  
ATOM   1133  CD  GLU A  72      43.185  42.694  52.631  1.00  5.20           C  
ATOM   1134  OE1 GLU A  72      44.414  42.910  52.819  1.00  6.79           O  
ATOM   1135  OE2 GLU A  72      42.342  42.802  53.544  1.00  5.94           O  
ATOM   1136  H   GLU A  72      41.353  44.181  49.261  1.00  0.00           H  
ATOM   1137  HA  GLU A  72      41.208  41.225  49.245  1.00  0.00           H  
ATOM   1138 1HB  GLU A  72      40.779  43.266  51.464  1.00  0.00           H  
ATOM   1139 2HB  GLU A  72      40.763  41.523  51.687  1.00  0.00           H  
ATOM   1140 1HG  GLU A  72      43.098  41.344  50.997  1.00  0.00           H  
ATOM   1141 2HG  GLU A  72      43.139  43.044  50.535  1.00  0.00           H  
ATOM   1142  N   TRP A  73      38.847  41.837  48.181  1.00  6.77           N  
ATOM   1143  CA  TRP A  73      37.445  41.965  47.747  1.00  6.62           C  
ATOM   1144  C   TRP A  73      36.407  41.146  48.497  1.00  6.29           C  
ATOM   1145  O   TRP A  73      35.275  41.564  48.605  1.00  6.77           O  
ATOM   1146  CB  TRP A  73      37.326  41.646  46.253  1.00  6.54           C  
ATOM   1147  CG  TRP A  73      37.732  42.780  45.355  1.00  6.64           C  
ATOM   1148  CD1 TRP A  73      38.414  43.933  45.704  1.00  4.86           C  
ATOM   1149  CD2 TRP A  73      37.469  42.883  43.953  1.00  7.07           C  
ATOM   1150  NE1 TRP A  73      38.580  44.731  44.591  1.00  6.50           N  
ATOM   1151  CE2 TRP A  73      38.005  44.118  43.511  1.00  6.75           C  
ATOM   1152  CE3 TRP A  73      36.810  42.063  43.025  1.00  7.75           C  
ATOM   1153  CZ2 TRP A  73      37.909  44.543  42.173  1.00  6.57           C  
ATOM   1154  CZ3 TRP A  73      36.742  42.484  41.691  1.00  7.18           C  
ATOM   1155  CH2 TRP A  73      37.269  43.713  41.286  1.00  6.58           C  
ATOM   1156  H   TRP A  73      39.550  41.579  47.503  1.00  0.00           H  
ATOM   1157  HA  TRP A  73      37.124  42.993  47.914  1.00  0.00           H  
ATOM   1158 1HB  TRP A  73      37.949  40.784  46.014  1.00  0.00           H  
ATOM   1159 2HB  TRP A  73      36.295  41.380  46.019  1.00  0.00           H  
ATOM   1160  HD1 TRP A  73      38.764  44.170  46.707  1.00  0.00           H  
ATOM   1161  HE1 TRP A  73      39.049  45.625  44.573  1.00  0.00           H  
ATOM   1162  HE3 TRP A  73      36.363  41.119  43.334  1.00  0.00           H  
ATOM   1163  HZ2 TRP A  73      38.324  45.493  41.836  1.00  0.00           H  
ATOM   1164  HZ3 TRP A  73      36.262  41.820  40.972  1.00  0.00           H  
ATOM   1165  HH2 TRP A  73      37.169  44.018  40.244  1.00  0.00           H  
ATOM   1166  N   VAL A  74      36.783  39.980  49.004  1.00  6.36           N  
ATOM   1167  CA  VAL A  74      35.794  39.179  49.716  1.00  6.47           C  
ATOM   1168  C   VAL A  74      35.354  39.890  51.003  1.00  6.71           C  
ATOM   1169  O   VAL A  74      34.278  39.610  51.527  1.00  6.46           O  
ATOM   1170  CB  VAL A  74      36.307  37.743  50.012  1.00  6.71           C  
ATOM   1171  CG1 VAL A  74      37.383  37.728  51.107  1.00  7.36           C  
ATOM   1172  CG2 VAL A  74      35.143  36.834  50.363  1.00  8.00           C  
ATOM   1173  H   VAL A  74      37.726  39.631  48.914  1.00  0.00           H  
ATOM   1174  HA  VAL A  74      34.904  39.094  49.092  1.00  0.00           H  
ATOM   1175  HB  VAL A  74      36.813  37.358  49.126  1.00  0.00           H  
ATOM   1176 1HG1 VAL A  74      37.712  36.703  51.280  1.00  0.00           H  
ATOM   1177 2HG1 VAL A  74      38.233  38.333  50.790  1.00  0.00           H  
ATOM   1178 3HG1 VAL A  74      36.969  38.136  52.029  1.00  0.00           H  
ATOM   1179 1HG2 VAL A  74      35.514  35.830  50.568  1.00  0.00           H  
ATOM   1180 2HG2 VAL A  74      34.633  37.220  51.246  1.00  0.00           H  
ATOM   1181 3HG2 VAL A  74      34.444  36.799  49.527  1.00  0.00           H  
ATOM   1182  N   THR A  75      36.180  40.811  51.501  1.00  6.20           N  
ATOM   1183  CA  THR A  75      35.819  41.514  52.729  1.00  5.93           C  
ATOM   1184  C   THR A  75      34.683  42.505  52.459  1.00  6.13           C  
ATOM   1185  O   THR A  75      33.713  42.524  53.205  1.00  5.49           O  
ATOM   1186  CB  THR A  75      37.004  42.201  53.458  1.00  6.30           C  
ATOM   1187  OG1 THR A  75      37.478  43.312  52.704  1.00  5.10           O  
ATOM   1188  CG2 THR A  75      38.135  41.219  53.720  1.00  6.54           C  
ATOM   1189  H   THR A  75      37.053  41.034  51.045  1.00  0.00           H  
ATOM   1190  HA  THR A  75      35.400  40.792  53.431  1.00  0.00           H  
ATOM   1191  HB  THR A  75      36.661  42.603  54.411  1.00  0.00           H  
ATOM   1192  HG1 THR A  75      36.959  43.398  51.901  1.00  0.00           H  
ATOM   1193 1HG2 THR A  75      38.950  41.731  54.232  1.00  0.00           H  
ATOM   1194 2HG2 THR A  75      37.771  40.402  54.343  1.00  0.00           H  
ATOM   1195 3HG2 THR A  75      38.496  40.820  52.773  1.00  0.00           H  
ATOM   1196  N   GLN A  76      34.801  43.334  51.418  1.00  6.18           N  
ATOM   1197  CA  GLN A  76      33.706  44.267  51.102  1.00  6.15           C  
ATOM   1198  C   GLN A  76      32.442  43.500  50.762  1.00  6.55           C  
ATOM   1199  O   GLN A  76      31.352  43.867  51.206  1.00  5.93           O  
ATOM   1200  CB  GLN A  76      34.045  45.254  49.971  1.00  5.80           C  
ATOM   1201  CG  GLN A  76      35.246  46.185  50.243  1.00  6.96           C  
ATOM   1202  CD  GLN A  76      36.539  45.610  49.703  1.00  7.45           C  
ATOM   1203  OE1 GLN A  76      36.679  44.398  49.589  1.00  7.23           O  
ATOM   1204  NE2 GLN A  76      37.495  46.484  49.355  1.00  7.27           N  
ATOM   1205  H   GLN A  76      35.630  43.334  50.840  1.00  0.00           H  
ATOM   1206  HA  GLN A  76      33.489  44.860  51.991  1.00  0.00           H  
ATOM   1207 1HB  GLN A  76      34.264  44.700  49.058  1.00  0.00           H  
ATOM   1208 2HB  GLN A  76      33.181  45.888  49.770  1.00  0.00           H  
ATOM   1209 1HG  GLN A  76      35.065  47.145  49.760  1.00  0.00           H  
ATOM   1210 2HG  GLN A  76      35.350  46.322  51.319  1.00  0.00           H  
ATOM   1211 1HE2 GLN A  76      38.368  46.154  48.993  1.00  0.00           H  
ATOM   1212 2HE2 GLN A  76      37.337  47.466  49.457  1.00  0.00           H  
ATOM   1213  N   ALA A  77      32.593  42.422  49.991  1.00  6.71           N  
ATOM   1214  CA  ALA A  77      31.456  41.585  49.620  1.00  7.09           C  
ATOM   1215  C   ALA A  77      30.817  40.970  50.849  1.00  7.21           C  
ATOM   1216  O   ALA A  77      29.586  40.897  50.912  1.00  6.64           O  
ATOM   1217  CB  ALA A  77      31.873  40.492  48.614  1.00  7.22           C  
ATOM   1218  H   ALA A  77      33.514  42.178  49.655  1.00  0.00           H  
ATOM   1219  HA  ALA A  77      30.707  42.221  49.149  1.00  0.00           H  
ATOM   1220 1HB  ALA A  77      31.005  39.884  48.356  1.00  0.00           H  
ATOM   1221 2HB  ALA A  77      32.269  40.959  47.712  1.00  0.00           H  
ATOM   1222 3HB  ALA A  77      32.638  39.860  49.061  1.00  0.00           H  
ATOM   1223  N   SER A  78      31.629  40.557  51.836  1.00  7.01           N  
ATOM   1224  CA  SER A  78      31.062  40.033  53.092  1.00  7.09           C  
ATOM   1225  C   SER A  78      30.370  41.115  53.908  1.00  7.15           C  
ATOM   1226  O   SER A  78      29.319  40.871  54.492  1.00  6.77           O  
ATOM   1227  CB  SER A  78      32.113  39.349  53.978  1.00  6.90           C  
ATOM   1228  OG  SER A  78      32.651  38.209  53.337  1.00  8.71           O  
ATOM   1229  H   SER A  78      32.632  40.600  51.730  1.00  0.00           H  
ATOM   1230  HA  SER A  78      30.305  39.288  52.845  1.00  0.00           H  
ATOM   1231 1HB  SER A  78      32.913  40.054  54.204  1.00  0.00           H  
ATOM   1232 2HB  SER A  78      31.657  39.057  54.923  1.00  0.00           H  
ATOM   1233  HG  SER A  78      32.210  38.151  52.486  1.00  0.00           H  
ATOM   1234  N   GLY A  79      30.947  42.318  53.927  1.00  7.12           N  
ATOM   1235  CA  GLY A  79      30.335  43.443  54.644  1.00  6.93           C  
ATOM   1236  C   GLY A  79      28.938  43.778  54.136  1.00  7.73           C  
ATOM   1237  O   GLY A  79      28.044  44.057  54.932  1.00  5.95           O  
ATOM   1238  H   GLY A  79      31.820  42.461  53.441  1.00  0.00           H  
ATOM   1239 1HA  GLY A  79      30.276  43.208  55.707  1.00  0.00           H  
ATOM   1240 2HA  GLY A  79      30.967  44.325  54.544  1.00  0.00           H  
ATOM   1241  N   VAL A  80      28.752  43.755  52.809  1.00  7.49           N  
ATOM   1242  CA  VAL A  80      27.426  43.940  52.226  1.00  7.62           C  
ATOM   1243  C   VAL A  80      26.490  42.856  52.754  1.00  7.20           C  
ATOM   1244  O   VAL A  80      25.357  43.143  53.155  1.00  7.58           O  
ATOM   1245  CB  VAL A  80      27.477  43.890  50.697  1.00  7.27           C  
ATOM   1246  CG1 VAL A  80      26.069  43.846  50.106  1.00  7.54           C  
ATOM   1247  CG2 VAL A  80      28.213  45.102  50.151  1.00  7.37           C  
ATOM   1248  H   VAL A  80      29.542  43.607  52.197  1.00  0.00           H  
ATOM   1249  HA  VAL A  80      27.051  44.920  52.523  1.00  0.00           H  
ATOM   1250  HB  VAL A  80      27.999  42.984  50.390  1.00  0.00           H  
ATOM   1251 1HG1 VAL A  80      26.132  43.811  49.018  1.00  0.00           H  
ATOM   1252 2HG1 VAL A  80      25.550  42.959  50.468  1.00  0.00           H  
ATOM   1253 3HG1 VAL A  80      25.520  44.737  50.408  1.00  0.00           H  
ATOM   1254 1HG2 VAL A  80      28.241  45.051  49.063  1.00  0.00           H  
ATOM   1255 2HG2 VAL A  80      27.696  46.011  50.459  1.00  0.00           H  
ATOM   1256 3HG2 VAL A  80      29.231  45.115  50.540  1.00  0.00           H  
ATOM   1257  N   TRP A  81      26.967  41.616  52.769  1.00  7.37           N  
ATOM   1258  CA  TRP A  81      26.146  40.516  53.241  1.00  8.11           C  
ATOM   1259  C   TRP A  81      25.806  40.666  54.741  1.00  8.16           C  
ATOM   1260  O   TRP A  81      24.670  40.444  55.118  1.00  8.47           O  
ATOM   1261  CB  TRP A  81      26.804  39.175  52.919  1.00  8.47           C  
ATOM   1262  CG  TRP A  81      25.927  37.975  53.210  1.00  7.50           C  
ATOM   1263  CD1 TRP A  81      25.175  37.273  52.310  1.00  8.85           C  
ATOM   1264  CD2 TRP A  81      25.769  37.315  54.474  1.00  8.50           C  
ATOM   1265  NE1 TRP A  81      24.530  36.237  52.943  1.00 10.52           N  
ATOM   1266  CE2 TRP A  81      24.875  36.246  54.273  1.00  8.58           C  
ATOM   1267  CE3 TRP A  81      26.275  37.542  55.758  1.00  9.09           C  
ATOM   1268  CZ2 TRP A  81      24.475  35.394  55.316  1.00  9.44           C  
ATOM   1269  CZ3 TRP A  81      25.865  36.706  56.802  1.00  8.70           C  
ATOM   1270  CH2 TRP A  81      24.970  35.644  56.565  1.00  7.60           C  
ATOM   1271  H   TRP A  81      27.907  41.427  52.451  1.00  0.00           H  
ATOM   1272  HA  TRP A  81      25.183  40.561  52.733  1.00  0.00           H  
ATOM   1273 1HB  TRP A  81      27.077  39.148  51.864  1.00  0.00           H  
ATOM   1274 2HB  TRP A  81      27.722  39.072  53.497  1.00  0.00           H  
ATOM   1275  HD1 TRP A  81      25.099  37.502  51.249  1.00  0.00           H  
ATOM   1276  HE1 TRP A  81      23.904  35.577  52.504  1.00  0.00           H  
ATOM   1277  HE3 TRP A  81      26.978  38.355  55.939  1.00  0.00           H  
ATOM   1278  HZ2 TRP A  81      23.796  34.557  55.152  1.00  0.00           H  
ATOM   1279  HZ3 TRP A  81      26.253  36.895  57.803  1.00  0.00           H  
ATOM   1280  HH2 TRP A  81      24.666  35.009  57.398  1.00  0.00           H  
ATOM   1281  N   PHE A  82      26.769  41.071  55.582  1.00  7.89           N  
ATOM   1282  CA  PHE A  82      26.481  41.303  57.017  1.00  7.14           C  
ATOM   1283  C   PHE A  82      25.387  42.355  57.187  1.00  6.95           C  
ATOM   1284  O   PHE A  82      24.513  42.220  58.047  1.00  7.36           O  
ATOM   1285  CB  PHE A  82      27.709  41.789  57.813  1.00  7.59           C  
ATOM   1286  CG  PHE A  82      28.928  40.892  57.735  1.00  7.53           C  
ATOM   1287  CD1 PHE A  82      28.826  39.503  57.745  1.00  6.90           C  
ATOM   1288  CD2 PHE A  82      30.197  41.468  57.745  1.00  7.16           C  
ATOM   1289  CE1 PHE A  82      29.972  38.694  57.697  1.00  6.08           C  
ATOM   1290  CE2 PHE A  82      31.354  40.675  57.714  1.00  7.62           C  
ATOM   1291  CZ  PHE A  82      31.246  39.283  57.687  1.00  7.38           C  
ATOM   1292  H   PHE A  82      27.706  41.222  55.238  1.00  0.00           H  
ATOM   1293  HA  PHE A  82      26.158  40.361  57.462  1.00  0.00           H  
ATOM   1294 1HB  PHE A  82      28.007  42.774  57.457  1.00  0.00           H  
ATOM   1295 2HB  PHE A  82      27.445  41.888  58.865  1.00  0.00           H  
ATOM   1296  HD1 PHE A  82      27.839  39.042  57.790  1.00  0.00           H  
ATOM   1297  HD2 PHE A  82      30.282  42.555  57.767  1.00  0.00           H  
ATOM   1298  HE1 PHE A  82      29.872  37.609  57.667  1.00  0.00           H  
ATOM   1299  HE2 PHE A  82      32.337  41.145  57.712  1.00  0.00           H  
ATOM   1300  HZ  PHE A  82      32.137  38.657  57.660  1.00  0.00           H  
ATOM   1301  N   ALA A  83      25.439  43.413  56.376  1.00  6.61           N  
ATOM   1302  CA  ALA A  83      24.462  44.494  56.494  1.00  6.96           C  
ATOM   1303  C   ALA A  83      23.055  43.958  56.223  1.00  7.27           C  
ATOM   1304  O   ALA A  83      22.106  44.226  56.983  1.00  7.53           O  
ATOM   1305  CB  ALA A  83      24.799  45.626  55.522  1.00  7.16           C  
ATOM   1306  H   ALA A  83      26.159  43.475  55.670  1.00  0.00           H  
ATOM   1307  HA  ALA A  83      24.505  44.879  57.513  1.00  0.00           H  
ATOM   1308 1HB  ALA A  83      24.062  46.423  55.622  1.00  0.00           H  
ATOM   1309 2HB  ALA A  83      25.791  46.018  55.749  1.00  0.00           H  
ATOM   1310 3HB  ALA A  83      24.785  45.245  54.502  1.00  0.00           H  
ATOM   1311  N   LYS A  84      22.911  43.206  55.138  1.00  6.81           N  
ATOM   1312  CA  LYS A  84      21.619  42.612  54.828  1.00  7.69           C  
ATOM   1313  C   LYS A  84      21.205  41.650  55.938  1.00  8.01           C  
ATOM   1314  O   LYS A  84      20.040  41.655  56.378  1.00  8.64           O  
ATOM   1315  CB  LYS A  84      21.661  41.918  53.458  1.00  7.13           C  
ATOM   1316  CG  LYS A  84      20.364  41.193  53.053  1.00  8.31           C  
ATOM   1317  CD  LYS A  84      19.186  42.163  52.946  1.00 10.37           C  
ATOM   1318  CE  LYS A  84      18.019  41.487  52.200  1.00  9.09           C  
ATOM   1319  NZ  LYS A  84      16.814  42.387  52.167  1.00 10.85           N  
ATOM   1320  H   LYS A  84      23.691  43.038  54.519  1.00  0.00           H  
ATOM   1321  HA  LYS A  84      20.872  43.406  54.794  1.00  0.00           H  
ATOM   1322 1HB  LYS A  84      21.881  42.654  52.684  1.00  0.00           H  
ATOM   1323 2HB  LYS A  84      22.465  41.182  53.447  1.00  0.00           H  
ATOM   1324 1HG  LYS A  84      20.506  40.704  52.088  1.00  0.00           H  
ATOM   1325 2HG  LYS A  84      20.126  40.431  53.795  1.00  0.00           H  
ATOM   1326 1HD  LYS A  84      18.864  42.457  53.946  1.00  0.00           H  
ATOM   1327 2HD  LYS A  84      19.499  43.057  52.407  1.00  0.00           H  
ATOM   1328 1HE  LYS A  84      18.325  41.254  51.181  1.00  0.00           H  
ATOM   1329 2HE  LYS A  84      17.759  40.554  52.700  1.00  0.00           H  
ATOM   1330 1HZ  LYS A  84      16.062  41.926  51.675  1.00  0.00           H  
ATOM   1331 2HZ  LYS A  84      16.521  42.593  53.112  1.00  0.00           H  
ATOM   1332 3HZ  LYS A  84      17.048  43.247  51.692  1.00  0.00           H  
ATOM   1333  N   LYS A  85      22.169  40.875  56.430  1.00  8.06           N  
ATOM   1334  CA  LYS A  85      21.913  39.887  57.476  1.00  8.05           C  
ATOM   1335  C   LYS A  85      21.324  40.490  58.751  1.00  8.28           C  
ATOM   1336  O   LYS A  85      20.414  39.926  59.354  1.00  9.25           O  
ATOM   1337  CB  LYS A  85      23.186  39.076  57.787  1.00  7.73           C  
ATOM   1338  CG  LYS A  85      23.029  38.039  58.920  1.00  7.71           C  
ATOM   1339  CD  LYS A  85      22.096  36.929  58.552  1.00 10.90           C  
ATOM   1340  CE  LYS A  85      22.395  35.760  59.448  1.00 11.11           C  
ATOM   1341  NZ  LYS A  85      21.347  34.733  59.298  1.00 14.33           N  
ATOM   1342  H   LYS A  85      23.106  40.975  56.067  1.00  0.00           H  
ATOM   1343  HA  LYS A  85      21.143  39.200  57.122  1.00  0.00           H  
ATOM   1344 1HB  LYS A  85      23.506  38.543  56.891  1.00  0.00           H  
ATOM   1345 2HB  LYS A  85      23.991  39.756  58.068  1.00  0.00           H  
ATOM   1346 1HG  LYS A  85      24.002  37.607  59.156  1.00  0.00           H  
ATOM   1347 2HG  LYS A  85      22.644  38.531  59.813  1.00  0.00           H  
ATOM   1348 1HD  LYS A  85      21.065  37.262  58.681  1.00  0.00           H  
ATOM   1349 2HD  LYS A  85      22.244  36.661  57.506  1.00  0.00           H  
ATOM   1350 1HE  LYS A  85      23.365  35.340  59.186  1.00  0.00           H  
ATOM   1351 2HE  LYS A  85      22.437  36.097  60.484  1.00  0.00           H  
ATOM   1352 1HZ  LYS A  85      21.553  33.950  59.903  1.00  0.00           H  
ATOM   1353 2HZ  LYS A  85      20.451  35.126  59.550  1.00  0.00           H  
ATOM   1354 3HZ  LYS A  85      21.318  34.418  58.339  1.00  0.00           H  
ATOM   1355  N   ILE A  86      21.835  41.640  59.160  1.00  8.64           N  
ATOM   1356  CA  ILE A  86      21.358  42.297  60.365  1.00  8.85           C  
ATOM   1357  C   ILE A  86      19.880  42.648  60.189  1.00  9.54           C  
ATOM   1358  O   ILE A  86      19.079  42.482  61.115  1.00 10.52           O  
ATOM   1359  CB  ILE A  86      22.215  43.552  60.662  1.00  9.14           C  
ATOM   1360  CG1 ILE A  86      23.624  43.123  61.063  1.00  8.70           C  
ATOM   1361  CG2 ILE A  86      21.609  44.381  61.774  1.00  9.15           C  
ATOM   1362  CD1 ILE A  86      24.610  44.239  60.978  1.00  9.10           C  
ATOM   1363  H   ILE A  86      22.574  42.072  58.623  1.00  0.00           H  
ATOM   1364  HA  ILE A  86      21.452  41.602  61.198  1.00  0.00           H  
ATOM   1365  HB  ILE A  86      22.280  44.169  59.766  1.00  0.00           H  
ATOM   1366 1HG1 ILE A  86      23.611  42.741  62.083  1.00  0.00           H  
ATOM   1367 2HG1 ILE A  86      23.956  42.311  60.415  1.00  0.00           H  
ATOM   1368 1HG2 ILE A  86      22.234  45.254  61.959  1.00  0.00           H  
ATOM   1369 2HG2 ILE A  86      20.611  44.705  61.483  1.00  0.00           H  
ATOM   1370 3HG2 ILE A  86      21.546  43.781  62.682  1.00  0.00           H  
ATOM   1371 1HD1 ILE A  86      25.595  43.878  61.274  1.00  0.00           H  
ATOM   1372 2HD1 ILE A  86      24.652  44.610  59.953  1.00  0.00           H  
ATOM   1373 3HD1 ILE A  86      24.305  45.045  61.644  1.00  0.00           H  
ATOM   1374  N   THR A  87      19.520  43.120  59.003  1.00  9.62           N  
ATOM   1375  CA  THR A  87      18.152  43.577  58.777  1.00 10.63           C  
ATOM   1376  C   THR A  87      17.218  42.382  58.640  1.00 11.23           C  
ATOM   1377  O   THR A  87      16.021  42.477  58.934  1.00 11.72           O  
ATOM   1378  CB  THR A  87      18.044  44.516  57.552  1.00  9.95           C  
ATOM   1379  OG1 THR A  87      18.319  43.793  56.333  1.00 10.52           O  
ATOM   1380  CG2 THR A  87      18.992  45.730  57.714  1.00 10.50           C  
ATOM   1381  H   THR A  87      20.186  43.168  58.245  1.00  0.00           H  
ATOM   1382  HA  THR A  87      17.824  44.135  59.655  1.00  0.00           H  
ATOM   1383  HB  THR A  87      17.019  44.873  57.456  1.00  0.00           H  
ATOM   1384  HG1 THR A  87      18.512  42.876  56.542  1.00  0.00           H  
ATOM   1385 1HG2 THR A  87      18.903  46.380  56.844  1.00  0.00           H  
ATOM   1386 2HG2 THR A  87      18.721  46.286  58.612  1.00  0.00           H  
ATOM   1387 3HG2 THR A  87      20.020  45.380  57.801  1.00  0.00           H  
ATOM   1388  N   GLN A  88      17.769  41.256  58.202  1.00 11.15           N  
ATOM   1389  CA  GLN A  88      16.992  40.028  58.067  1.00 12.68           C  
ATOM   1390  C   GLN A  88      16.681  39.413  59.416  1.00 12.82           C  
ATOM   1391  O   GLN A  88      15.552  38.929  59.644  1.00 13.60           O  
ATOM   1392  CB  GLN A  88      17.765  39.023  57.241  1.00 13.22           C  
ATOM   1393  CG  GLN A  88      17.775  39.304  55.762  1.00 17.04           C  
ATOM   1394  CD  GLN A  88      18.332  38.123  54.981  1.00 21.66           C  
ATOM   1395  OE1 GLN A  88      18.826  37.143  55.562  1.00 25.22           O  
ATOM   1396  NE2 GLN A  88      18.232  38.194  53.675  1.00 23.26           N  
ATOM   1397  H   GLN A  88      18.749  41.248  57.956  1.00  0.00           H  
ATOM   1398  HA  GLN A  88      16.058  40.264  57.557  1.00  0.00           H  
ATOM   1399 1HB  GLN A  88      18.800  38.992  57.581  1.00  0.00           H  
ATOM   1400 2HB  GLN A  88      17.342  38.029  57.388  1.00  0.00           H  
ATOM   1401 1HG  GLN A  88      16.754  39.495  55.432  1.00  0.00           H  
ATOM   1402 2HG  GLN A  88      18.398  40.178  55.573  1.00  0.00           H  
ATOM   1403 1HE2 GLN A  88      18.580  37.448  53.105  1.00  0.00           H  
ATOM   1404 2HE2 GLN A  88      17.808  38.993  53.248  1.00  0.00           H  
ATOM   1405  N   ASP A  89      17.666  39.439  60.313  1.00 12.20           N  
ATOM   1406  CA  ASP A  89      17.553  38.709  61.565  1.00 12.88           C  
ATOM   1407  C   ASP A  89      16.979  39.506  62.714  1.00 12.79           C  
ATOM   1408  O   ASP A  89      16.411  38.910  63.631  1.00 13.57           O  
ATOM   1409  CB  ASP A  89      18.885  38.064  61.971  1.00 12.62           C  
ATOM   1410  CG  ASP A  89      19.139  36.730  61.263  1.00 14.05           C  
ATOM   1411  OD1 ASP A  89      20.054  36.011  61.701  1.00 15.28           O  
ATOM   1412  OD2 ASP A  89      18.446  36.403  60.270  1.00 15.70           O  
ATOM   1413  H   ASP A  89      18.505  39.970  60.127  1.00  0.00           H  
ATOM   1414  HA  ASP A  89      16.819  37.913  61.436  1.00  0.00           H  
ATOM   1415 1HB  ASP A  89      19.705  38.745  61.739  1.00  0.00           H  
ATOM   1416 2HB  ASP A  89      18.894  37.895  63.048  1.00  0.00           H  
ATOM   1417  N   TYR A  90      17.130  40.832  62.697  1.00 12.82           N  
ATOM   1418  CA  TYR A  90      16.602  41.607  63.804  1.00 13.10           C  
ATOM   1419  C   TYR A  90      15.072  41.448  63.843  1.00 13.58           C  
ATOM   1420  O   TYR A  90      14.377  41.705  62.859  1.00 14.15           O  
ATOM   1421  CB  TYR A  90      17.000  43.090  63.798  1.00 13.08           C  
ATOM   1422  CG  TYR A  90      16.356  43.757  64.993  1.00 13.48           C  
ATOM   1423  CD1 TYR A  90      16.847  43.521  66.283  1.00 13.26           C  
ATOM   1424  CD2 TYR A  90      15.205  44.537  64.849  1.00 14.44           C  
ATOM   1425  CE1 TYR A  90      16.232  44.067  67.406  1.00 13.10           C  
ATOM   1426  CE2 TYR A  90      14.578  45.082  65.963  1.00 14.24           C  
ATOM   1427  CZ  TYR A  90      15.101  44.849  67.231  1.00 15.12           C  
ATOM   1428  OH  TYR A  90      14.493  45.372  68.350  1.00 16.76           O  
ATOM   1429  H   TYR A  90      17.598  41.310  61.941  1.00  0.00           H  
ATOM   1430  HA  TYR A  90      16.985  41.187  64.734  1.00  0.00           H  
ATOM   1431 1HB  TYR A  90      18.087  43.176  63.839  1.00  0.00           H  
ATOM   1432 2HB  TYR A  90      16.671  43.551  62.867  1.00  0.00           H  
ATOM   1433  HD1 TYR A  90      17.730  42.897  66.425  1.00  0.00           H  
ATOM   1434  HD2 TYR A  90      14.792  44.721  63.857  1.00  0.00           H  
ATOM   1435  HE1 TYR A  90      16.635  43.868  68.399  1.00  0.00           H  
ATOM   1436  HE2 TYR A  90      13.680  45.688  65.841  1.00  0.00           H  
ATOM   1437  HH  TYR A  90      13.718  45.874  68.087  1.00  0.00           H  
ATOM   1438  N   GLY A  91      14.562  41.028  64.993  1.00 15.26           N  
ATOM   1439  CA  GLY A  91      13.124  40.843  65.156  1.00 16.00           C  
ATOM   1440  C   GLY A  91      12.665  39.435  64.830  1.00 16.56           C  
ATOM   1441  O   GLY A  91      11.542  39.067  65.156  1.00 17.56           O  
ATOM   1442  H   GLY A  91      15.175  40.832  65.772  1.00  0.00           H  
ATOM   1443 1HA  GLY A  91      12.842  41.074  66.183  1.00  0.00           H  
ATOM   1444 2HA  GLY A  91      12.592  41.542  64.512  1.00  0.00           H  
ATOM   1445  N   GLN A  92      13.546  38.639  64.224  1.00 16.76           N  
ATOM   1446  CA  GLN A  92      13.244  37.277  63.768  1.00 16.55           C  
ATOM   1447  C   GLN A  92      14.016  36.204  64.535  1.00 16.27           C  
ATOM   1448  O   GLN A  92      13.443  35.224  65.037  1.00 17.63           O  
ATOM   1449  CB  GLN A  92      13.512  37.162  62.264  1.00 16.58           C  
ATOM   1450  CG  GLN A  92      12.634  38.091  61.412  1.00 18.82           C  
ATOM   1451  CD  GLN A  92      11.146  37.900  61.698  1.00 21.89           C  
ATOM   1452  OE1 GLN A  92      10.377  38.867  61.760  1.00 24.12           O  
ATOM   1453  NE2 GLN A  92      10.737  36.645  61.881  1.00 24.53           N  
ATOM   1454  H   GLN A  92      14.473  39.012  64.078  1.00  0.00           H  
ATOM   1455  HA  GLN A  92      12.190  37.075  63.957  1.00  0.00           H  
ATOM   1456 1HB  GLN A  92      14.557  37.397  62.062  1.00  0.00           H  
ATOM   1457 2HB  GLN A  92      13.339  36.136  61.941  1.00  0.00           H  
ATOM   1458 1HG  GLN A  92      12.897  39.126  61.633  1.00  0.00           H  
ATOM   1459 2HG  GLN A  92      12.812  37.877  60.358  1.00  0.00           H  
ATOM   1460 1HE2 GLN A  92       9.773  36.455  62.072  1.00  0.00           H  
ATOM   1461 2HE2 GLN A  92      11.393  35.892  61.828  1.00  0.00           H  
ATOM   1462  N   ASP A  93      15.325  36.378  64.629  1.00 15.99           N  
ATOM   1463  CA  ASP A  93      16.158  35.511  65.433  1.00 15.34           C  
ATOM   1464  C   ASP A  93      16.294  36.087  66.841  1.00 15.52           C  
ATOM   1465  O   ASP A  93      16.798  37.205  67.019  1.00 16.48           O  
ATOM   1466  CB  ASP A  93      17.537  35.415  64.784  1.00 15.78           C  
ATOM   1467  CG  ASP A  93      18.471  34.516  65.541  1.00 16.72           C  
ATOM   1468  OD1 ASP A  93      19.257  35.028  66.368  1.00 17.88           O  
ATOM   1469  OD2 ASP A  93      18.427  33.291  65.307  1.00 20.32           O  
ATOM   1470  H   ASP A  93      15.753  37.140  64.123  1.00  0.00           H  
ATOM   1471  HA  ASP A  93      15.701  34.522  65.463  1.00  0.00           H  
ATOM   1472 1HB  ASP A  93      17.435  35.038  63.766  1.00  0.00           H  
ATOM   1473 2HB  ASP A  93      17.980  36.409  64.722  1.00  0.00           H  
ATOM   1474  N   ALA A  94      15.856  35.326  67.846  1.00 15.46           N  
ATOM   1475  CA  ALA A  94      15.886  35.799  69.236  1.00 15.42           C  
ATOM   1476  C   ALA A  94      17.248  36.260  69.758  1.00 15.06           C  
ATOM   1477  O   ALA A  94      17.365  37.334  70.381  1.00 15.85           O  
ATOM   1478  CB  ALA A  94      15.312  34.732  70.162  1.00 16.54           C  
ATOM   1479  H   ALA A  94      15.495  34.404  67.648  1.00  0.00           H  
ATOM   1480  HA  ALA A  94      15.271  36.696  69.302  1.00  0.00           H  
ATOM   1481 1HB  ALA A  94      15.338  35.091  71.191  1.00  0.00           H  
ATOM   1482 2HB  ALA A  94      14.281  34.520  69.878  1.00  0.00           H  
ATOM   1483 3HB  ALA A  94      15.905  33.823  70.080  1.00  0.00           H  
ATOM   1484  N   ALA A  95      18.278  35.449  69.520  1.00 14.83           N  
ATOM   1485  CA  ALA A  95      19.592  35.715  70.072  1.00 14.45           C  
ATOM   1486  C   ALA A  95      20.150  37.009  69.495  1.00 13.73           C  
ATOM   1487  O   ALA A  95      20.688  37.842  70.235  1.00 14.28           O  
ATOM   1488  CB  ALA A  95      20.518  34.549  69.807  1.00 14.95           C  
ATOM   1489  H   ALA A  95      18.143  34.631  68.943  1.00  0.00           H  
ATOM   1490  HA  ALA A  95      19.487  35.845  71.149  1.00  0.00           H  
ATOM   1491 1HB  ALA A  95      21.501  34.762  70.227  1.00  0.00           H  
ATOM   1492 2HB  ALA A  95      20.113  33.650  70.271  1.00  0.00           H  
ATOM   1493 3HB  ALA A  95      20.609  34.394  68.733  1.00  0.00           H  
ATOM   1494  N   PHE A  96      19.996  37.189  68.181  1.00 13.40           N  
ATOM   1495  CA  PHE A  96      20.516  38.399  67.546  1.00 12.65           C  
ATOM   1496  C   PHE A  96      19.670  39.606  67.940  1.00 12.67           C  
ATOM   1497  O   PHE A  96      20.189  40.702  68.160  1.00 12.70           O  
ATOM   1498  CB  PHE A  96      20.579  38.289  66.018  1.00 12.44           C  
ATOM   1499  CG  PHE A  96      21.116  39.537  65.390  1.00 11.18           C  
ATOM   1500  CD1 PHE A  96      20.259  40.434  64.759  1.00 10.51           C  
ATOM   1501  CD2 PHE A  96      22.462  39.865  65.546  1.00 10.32           C  
ATOM   1502  CE1 PHE A  96      20.757  41.643  64.245  1.00 11.43           C  
ATOM   1503  CE2 PHE A  96      22.969  41.048  65.039  1.00  9.75           C  
ATOM   1504  CZ  PHE A  96      22.126  41.939  64.386  1.00 10.80           C  
ATOM   1505  H   PHE A  96      19.524  36.500  67.614  1.00  0.00           H  
ATOM   1506  HA  PHE A  96      21.532  38.569  67.905  1.00  0.00           H  
ATOM   1507 1HB  PHE A  96      21.212  37.447  65.740  1.00  0.00           H  
ATOM   1508 2HB  PHE A  96      19.582  38.092  65.626  1.00  0.00           H  
ATOM   1509  HD1 PHE A  96      19.201  40.187  64.670  1.00  0.00           H  
ATOM   1510  HD2 PHE A  96      23.122  39.164  66.058  1.00  0.00           H  
ATOM   1511  HE1 PHE A  96      20.085  42.339  63.744  1.00  0.00           H  
ATOM   1512  HE2 PHE A  96      24.028  41.282  65.150  1.00  0.00           H  
ATOM   1513  HZ  PHE A  96      22.528  42.867  63.982  1.00  0.00           H  
ATOM   1514  N   THR A  97      18.361  39.393  68.015  1.00 13.02           N  
ATOM   1515  CA  THR A  97      17.475  40.433  68.517  1.00 13.41           C  
ATOM   1516  C   THR A  97      17.910  40.941  69.884  1.00 13.70           C  
ATOM   1517  O   THR A  97      17.943  42.148  70.099  1.00 12.78           O  
ATOM   1518  CB  THR A  97      16.021  39.981  68.545  1.00 13.79           C  
ATOM   1519  OG1 THR A  97      15.608  39.680  67.209  1.00 16.08           O  
ATOM   1520  CG2 THR A  97      15.148  41.085  69.128  1.00 13.92           C  
ATOM   1521  H   THR A  97      17.967  38.509  67.725  1.00  0.00           H  
ATOM   1522  HA  THR A  97      17.544  41.296  67.855  1.00  0.00           H  
ATOM   1523  HB  THR A  97      15.931  39.084  69.157  1.00  0.00           H  
ATOM   1524  HG1 THR A  97      16.340  39.832  66.606  1.00  0.00           H  
ATOM   1525 1HG2 THR A  97      14.109  40.756  69.146  1.00  0.00           H  
ATOM   1526 2HG2 THR A  97      15.475  41.310  70.143  1.00  0.00           H  
ATOM   1527 3HG2 THR A  97      15.234  41.980  68.513  1.00  0.00           H  
ATOM   1528  N   ALA A  98      18.262  40.028  70.791  1.00 14.13           N  
ATOM   1529  CA  ALA A  98      18.802  40.398  72.099  1.00 14.19           C  
ATOM   1530  C   ALA A  98      20.092  41.202  71.985  1.00 14.33           C  
ATOM   1531  O   ALA A  98      20.326  42.121  72.763  1.00 16.21           O  
ATOM   1532  CB  ALA A  98      19.026  39.173  72.955  1.00 14.73           C  
ATOM   1533  H   ALA A  98      18.151  39.050  70.563  1.00  0.00           H  
ATOM   1534  HA  ALA A  98      18.076  41.042  72.595  1.00  0.00           H  
ATOM   1535 1HB  ALA A  98      19.428  39.474  73.923  1.00  0.00           H  
ATOM   1536 2HB  ALA A  98      18.079  38.653  73.101  1.00  0.00           H  
ATOM   1537 3HB  ALA A  98      19.732  38.508  72.460  1.00  0.00           H  
ATOM   1538  N   ILE A  99      20.941  40.854  71.019  1.00 14.22           N  
ATOM   1539  CA  ILE A  99      22.165  41.619  70.826  1.00 13.36           C  
ATOM   1540  C   ILE A  99      21.841  43.078  70.477  1.00 12.37           C  
ATOM   1541  O   ILE A  99      22.310  43.992  71.144  1.00 12.19           O  
ATOM   1542  CB  ILE A  99      23.083  40.987  69.754  1.00 13.57           C  
ATOM   1543  CG1 ILE A  99      23.547  39.582  70.195  1.00 14.71           C  
ATOM   1544  CG2 ILE A  99      24.258  41.898  69.436  1.00 15.26           C  
ATOM   1545  CD1 ILE A  99      24.409  38.823  69.165  1.00 14.31           C  
ATOM   1546  H   ILE A  99      20.752  40.067  70.415  1.00  0.00           H  
ATOM   1547  HA  ILE A  99      22.713  41.637  71.767  1.00  0.00           H  
ATOM   1548  HB  ILE A  99      22.514  40.820  68.840  1.00  0.00           H  
ATOM   1549 1HG1 ILE A  99      24.127  39.662  71.114  1.00  0.00           H  
ATOM   1550 2HG1 ILE A  99      22.676  38.963  70.413  1.00  0.00           H  
ATOM   1551 1HG2 ILE A  99      24.888  41.429  68.680  1.00  0.00           H  
ATOM   1552 2HG2 ILE A  99      23.888  42.851  69.060  1.00  0.00           H  
ATOM   1553 3HG2 ILE A  99      24.842  42.067  70.341  1.00  0.00           H  
ATOM   1554 1HD1 ILE A  99      24.684  37.848  69.568  1.00  0.00           H  
ATOM   1555 2HD1 ILE A  99      23.841  38.688  68.244  1.00  0.00           H  
ATOM   1556 3HD1 ILE A  99      25.312  39.395  68.954  1.00  0.00           H  
ATOM   1557  N   LEU A 100      21.025  43.283  69.448  1.00 12.10           N  
ATOM   1558  CA  LEU A 100      20.765  44.642  68.952  1.00 11.70           C  
ATOM   1559  C   LEU A 100      19.837  45.431  69.865  1.00 11.67           C  
ATOM   1560  O   LEU A 100      19.710  46.658  69.732  1.00 12.56           O  
ATOM   1561  CB  LEU A 100      20.191  44.598  67.534  1.00 11.46           C  
ATOM   1562  CG  LEU A 100      20.573  45.784  66.645  1.00 12.88           C  
ATOM   1563  CD1 LEU A 100      22.058  45.866  66.439  1.00 13.10           C  
ATOM   1564  CD2 LEU A 100      19.858  45.702  65.303  1.00 12.84           C  
ATOM   1565  H   LEU A 100      20.575  42.500  68.996  1.00  0.00           H  
ATOM   1566  HA  LEU A 100      21.708  45.187  68.928  1.00  0.00           H  
ATOM   1567 1HB  LEU A 100      20.536  43.687  67.048  1.00  0.00           H  
ATOM   1568 2HB  LEU A 100      19.104  44.561  67.600  1.00  0.00           H  
ATOM   1569  HG  LEU A 100      20.291  46.714  67.138  1.00  0.00           H  
ATOM   1570 1HD1 LEU A 100      22.291  46.720  65.803  1.00  0.00           H  
ATOM   1571 2HD1 LEU A 100      22.553  45.987  67.403  1.00  0.00           H  
ATOM   1572 3HD1 LEU A 100      22.410  44.952  65.962  1.00  0.00           H  
ATOM   1573 1HD2 LEU A 100      20.143  46.555  64.686  1.00  0.00           H  
ATOM   1574 2HD2 LEU A 100      20.139  44.778  64.797  1.00  0.00           H  
ATOM   1575 3HD2 LEU A 100      18.780  45.714  65.464  1.00  0.00           H  
ATOM   1576  N   ASP A 101      19.173  44.737  70.789  1.00 12.74           N  
ATOM   1577  CA  ASP A 101      18.357  45.445  71.793  1.00 13.13           C  
ATOM   1578  C   ASP A 101      19.202  46.121  72.901  1.00 13.26           C  
ATOM   1579  O   ASP A 101      18.681  46.964  73.633  1.00 14.04           O  
ATOM   1580  CB  ASP A 101      17.301  44.506  72.409  1.00 13.66           C  
ATOM   1581  CG  ASP A 101      16.086  44.294  71.501  1.00 14.94           C  
ATOM   1582  OD1 ASP A 101      15.858  45.100  70.551  1.00 14.27           O  
ATOM   1583  OD2 ASP A 101      15.341  43.313  71.750  1.00 17.16           O  
ATOM   1584  H   ASP A 101      19.219  43.728  70.815  1.00  0.00           H  
ATOM   1585  HA  ASP A 101      17.839  46.268  71.300  1.00  0.00           H  
ATOM   1586 1HB  ASP A 101      17.753  43.536  72.617  1.00  0.00           H  
ATOM   1587 2HB  ASP A 101      16.958  44.917  73.359  1.00  0.00           H  
ATOM   1588  N   THR A 102      20.483  45.745  73.036  1.00 13.12           N  
ATOM   1589  CA  THR A 102      21.416  46.367  74.011  1.00 14.07           C  
ATOM   1590  C   THR A 102      22.587  47.111  73.339  1.00 13.56           C  
ATOM   1591  O   THR A 102      23.028  48.178  73.810  1.00 14.38           O  
ATOM   1592  CB  THR A 102      21.967  45.318  75.030  1.00 14.12           C  
ATOM   1593  OG1 THR A 102      20.899  44.849  75.859  1.00 17.11           O  
ATOM   1594  CG2 THR A 102      23.077  45.900  75.949  1.00 13.84           C  
ATOM   1595  H   THR A 102      20.818  45.002  72.440  1.00  0.00           H  
ATOM   1596  HA  THR A 102      20.874  47.130  74.570  1.00  0.00           H  
ATOM   1597  HB  THR A 102      22.387  44.471  74.488  1.00  0.00           H  
ATOM   1598  HG1 THR A 102      20.082  45.284  75.604  1.00  0.00           H  
ATOM   1599 1HG2 THR A 102      23.423  45.128  76.636  1.00  0.00           H  
ATOM   1600 2HG2 THR A 102      23.912  46.243  75.338  1.00  0.00           H  
ATOM   1601 3HG2 THR A 102      22.676  46.738  76.518  1.00  0.00           H  
ATOM   1602  N   LEU A 103      23.031  46.588  72.209  1.00 13.27           N  
ATOM   1603  CA  LEU A 103      24.196  47.127  71.505  1.00 12.76           C  
ATOM   1604  C   LEU A 103      23.810  47.737  70.153  1.00 11.78           C  
ATOM   1605  O   LEU A 103      22.898  47.257  69.481  1.00 11.46           O  
ATOM   1606  CB  LEU A 103      25.232  46.019  71.285  1.00 13.74           C  
ATOM   1607  CG  LEU A 103      25.934  45.391  72.514  1.00 15.06           C  
ATOM   1608  CD1 LEU A 103      26.543  44.038  72.171  1.00 16.40           C  
ATOM   1609  CD2 LEU A 103      27.018  46.326  73.073  1.00 17.81           C  
ATOM   1610  H   LEU A 103      22.548  45.790  71.822  1.00  0.00           H  
ATOM   1611  HA  LEU A 103      24.640  47.909  72.120  1.00  0.00           H  
ATOM   1612 1HB  LEU A 103      24.752  45.194  70.761  1.00  0.00           H  
ATOM   1613 2HB  LEU A 103      26.029  46.409  70.652  1.00  0.00           H  
ATOM   1614  HG  LEU A 103      25.199  45.204  73.297  1.00  0.00           H  
ATOM   1615 1HD1 LEU A 103      27.028  43.623  73.054  1.00  0.00           H  
ATOM   1616 2HD1 LEU A 103      25.758  43.360  71.837  1.00  0.00           H  
ATOM   1617 3HD1 LEU A 103      27.279  44.161  71.377  1.00  0.00           H  
ATOM   1618 1HD2 LEU A 103      27.493  45.858  73.936  1.00  0.00           H  
ATOM   1619 2HD2 LEU A 103      27.768  46.515  72.304  1.00  0.00           H  
ATOM   1620 3HD2 LEU A 103      26.564  47.269  73.376  1.00  0.00           H  
ATOM   1621  N   ASP A 104      24.519  48.798  69.777  1.00 10.21           N  
ATOM   1622  CA  ASP A 104      24.518  49.308  68.402  1.00  9.48           C  
ATOM   1623  C   ASP A 104      25.639  48.631  67.630  1.00  8.84           C  
ATOM   1624  O   ASP A 104      26.635  48.210  68.225  1.00  8.96           O  
ATOM   1625  CB  ASP A 104      24.802  50.809  68.373  1.00  9.65           C  
ATOM   1626  CG  ASP A 104      23.668  51.643  68.917  1.00 10.35           C  
ATOM   1627  OD1 ASP A 104      22.522  51.156  68.985  1.00 11.96           O  
ATOM   1628  OD2 ASP A 104      23.924  52.820  69.232  1.00 12.57           O  
ATOM   1629  H   ASP A 104      25.079  49.266  70.475  1.00  0.00           H  
ATOM   1630  HA  ASP A 104      23.532  49.137  67.970  1.00  0.00           H  
ATOM   1631 1HB  ASP A 104      25.697  51.021  68.958  1.00  0.00           H  
ATOM   1632 2HB  ASP A 104      24.999  51.122  67.347  1.00  0.00           H  
ATOM   1633  N   ILE A 105      25.460  48.510  66.319  1.00  8.08           N  
ATOM   1634  CA  ILE A 105      26.529  48.050  65.435  1.00  8.35           C  
ATOM   1635  C   ILE A 105      26.825  49.131  64.404  1.00  8.31           C  
ATOM   1636  O   ILE A 105      25.919  49.671  63.766  1.00  9.07           O  
ATOM   1637  CB  ILE A 105      26.138  46.765  64.693  1.00  7.93           C  
ATOM   1638  CG1 ILE A 105      25.821  45.637  65.681  1.00  8.79           C  
ATOM   1639  CG2 ILE A 105      27.222  46.370  63.692  1.00 10.47           C  
ATOM   1640  CD1 ILE A 105      25.144  44.436  65.024  1.00  8.86           C  
ATOM   1641  H   ILE A 105      24.560  48.742  65.923  1.00  0.00           H  
ATOM   1642  HA  ILE A 105      27.409  47.836  66.040  1.00  0.00           H  
ATOM   1643  HB  ILE A 105      25.204  46.925  64.156  1.00  0.00           H  
ATOM   1644 1HG1 ILE A 105      26.742  45.300  66.156  1.00  0.00           H  
ATOM   1645 2HG1 ILE A 105      25.168  46.015  66.468  1.00  0.00           H  
ATOM   1646 1HG2 ILE A 105      26.926  45.456  63.177  1.00  0.00           H  
ATOM   1647 2HG2 ILE A 105      27.354  47.170  62.965  1.00  0.00           H  
ATOM   1648 3HG2 ILE A 105      28.161  46.201  64.220  1.00  0.00           H  
ATOM   1649 1HD1 ILE A 105      24.946  43.673  65.777  1.00  0.00           H  
ATOM   1650 2HD1 ILE A 105      24.204  44.751  64.571  1.00  0.00           H  
ATOM   1651 3HD1 ILE A 105      25.798  44.025  64.256  1.00  0.00           H  
ATOM   1652  N   PHE A 106      28.109  49.426  64.237  1.00  7.86           N  
ATOM   1653  CA  PHE A 106      28.585  50.313  63.184  1.00  7.93           C  
ATOM   1654  C   PHE A 106      29.372  49.472  62.191  1.00  8.08           C  
ATOM   1655  O   PHE A 106      30.200  48.668  62.594  1.00  8.46           O  
ATOM   1656  CB  PHE A 106      29.490  51.408  63.767  1.00  7.78           C  
ATOM   1657  CG  PHE A 106      28.766  52.357  64.662  1.00  9.21           C  
ATOM   1658  CD1 PHE A 106      28.747  52.156  66.033  1.00 11.26           C  
ATOM   1659  CD2 PHE A 106      28.090  53.453  64.131  1.00  9.79           C  
ATOM   1660  CE1 PHE A 106      28.062  53.042  66.873  1.00 12.08           C  
ATOM   1661  CE2 PHE A 106      27.390  54.335  64.967  1.00 10.23           C  
ATOM   1662  CZ  PHE A 106      27.372  54.122  66.326  1.00 11.53           C  
ATOM   1663  H   PHE A 106      28.777  49.013  64.872  1.00  0.00           H  
ATOM   1664  HA  PHE A 106      27.722  50.788  62.716  1.00  0.00           H  
ATOM   1665 1HB  PHE A 106      30.298  50.948  64.334  1.00  0.00           H  
ATOM   1666 2HB  PHE A 106      29.942  51.976  62.955  1.00  0.00           H  
ATOM   1667  HD1 PHE A 106      29.273  51.298  66.453  1.00  0.00           H  
ATOM   1668  HD2 PHE A 106      28.105  53.620  63.053  1.00  0.00           H  
ATOM   1669  HE1 PHE A 106      28.070  52.886  67.951  1.00  0.00           H  
ATOM   1670  HE2 PHE A 106      26.860  55.188  64.543  1.00  0.00           H  
ATOM   1671  HZ  PHE A 106      26.816  54.799  66.973  1.00  0.00           H  
ATOM   1672  N   LEU A 107      29.098  49.661  60.906  1.00  7.62           N  
ATOM   1673  CA  LEU A 107      29.678  48.820  59.861  1.00  7.35           C  
ATOM   1674  C   LEU A 107      30.206  49.714  58.734  1.00  7.44           C  
ATOM   1675  O   LEU A 107      29.421  50.408  58.089  1.00  6.67           O  
ATOM   1676  CB  LEU A 107      28.604  47.871  59.309  1.00  8.10           C  
ATOM   1677  CG  LEU A 107      28.996  46.940  58.151  1.00  6.89           C  
ATOM   1678  CD1 LEU A 107      30.179  46.018  58.486  1.00  9.44           C  
ATOM   1679  CD2 LEU A 107      27.781  46.082  57.704  1.00  8.10           C  
ATOM   1680  H   LEU A 107      28.470  50.408  60.645  1.00  0.00           H  
ATOM   1681  HA  LEU A 107      30.483  48.231  60.299  1.00  0.00           H  
ATOM   1682 1HB  LEU A 107      28.257  47.231  60.118  1.00  0.00           H  
ATOM   1683 2HB  LEU A 107      27.761  48.466  58.958  1.00  0.00           H  
ATOM   1684  HG  LEU A 107      29.338  47.536  57.304  1.00  0.00           H  
ATOM   1685 1HD1 LEU A 107      30.404  45.388  57.626  1.00  0.00           H  
ATOM   1686 2HD1 LEU A 107      31.053  46.622  58.731  1.00  0.00           H  
ATOM   1687 3HD1 LEU A 107      29.921  45.390  59.338  1.00  0.00           H  
ATOM   1688 1HD2 LEU A 107      28.079  45.430  56.882  1.00  0.00           H  
ATOM   1689 2HD2 LEU A 107      27.436  45.476  58.542  1.00  0.00           H  
ATOM   1690 3HD2 LEU A 107      26.975  46.737  57.373  1.00  0.00           H  
ATOM   1691  N   GLU A 108      31.520  49.700  58.507  1.00  7.20           N  
ATOM   1692  CA  GLU A 108      32.132  50.459  57.401  1.00  6.46           C  
ATOM   1693  C   GLU A 108      32.522  49.457  56.329  1.00  6.66           C  
ATOM   1694  O   GLU A 108      33.494  48.733  56.476  1.00  6.76           O  
ATOM   1695  CB  GLU A 108      33.364  51.263  57.864  1.00  6.64           C  
ATOM   1696  CG  GLU A 108      33.826  52.210  56.762  1.00  5.58           C  
ATOM   1697  CD  GLU A 108      34.968  53.114  57.156  1.00  7.68           C  
ATOM   1698  OE1 GLU A 108      35.383  53.111  58.334  1.00  8.79           O  
ATOM   1699  OE2 GLU A 108      35.436  53.862  56.269  1.00  6.57           O  
ATOM   1700  H   GLU A 108      32.112  49.151  59.114  1.00  0.00           H  
ATOM   1701  HA  GLU A 108      31.395  51.166  57.017  1.00  0.00           H  
ATOM   1702 1HB  GLU A 108      33.113  51.830  58.760  1.00  0.00           H  
ATOM   1703 2HB  GLU A 108      34.169  50.576  58.126  1.00  0.00           H  
ATOM   1704 1HG  GLU A 108      34.142  51.622  55.901  1.00  0.00           H  
ATOM   1705 2HG  GLU A 108      32.985  52.830  56.455  1.00  0.00           H  
ATOM   1706  N   ILE A 109      31.746  49.422  55.251  1.00  6.26           N  
ATOM   1707  CA  ILE A 109      31.892  48.379  54.236  1.00  6.74           C  
ATOM   1708  C   ILE A 109      33.067  48.649  53.305  1.00  6.60           C  
ATOM   1709  O   ILE A 109      33.842  47.741  52.983  1.00  6.32           O  
ATOM   1710  CB  ILE A 109      30.576  48.173  53.448  1.00  6.71           C  
ATOM   1711  CG1 ILE A 109      29.498  47.637  54.412  1.00  7.66           C  
ATOM   1712  CG2 ILE A 109      30.802  47.206  52.239  1.00  5.48           C  
ATOM   1713  CD1 ILE A 109      28.115  47.449  53.743  1.00  7.50           C  
ATOM   1714  H   ILE A 109      31.038  50.132  55.129  1.00  0.00           H  
ATOM   1715  HA  ILE A 109      32.141  47.443  54.735  1.00  0.00           H  
ATOM   1716  HB  ILE A 109      30.224  49.133  53.070  1.00  0.00           H  
ATOM   1717 1HG1 ILE A 109      29.818  46.679  54.819  1.00  0.00           H  
ATOM   1718 2HG1 ILE A 109      29.384  48.325  55.250  1.00  0.00           H  
ATOM   1719 1HG2 ILE A 109      29.865  47.074  51.699  1.00  0.00           H  
ATOM   1720 2HG2 ILE A 109      31.550  47.629  51.570  1.00  0.00           H  
ATOM   1721 3HG2 ILE A 109      31.149  46.240  52.606  1.00  0.00           H  
ATOM   1722 1HD1 ILE A 109      27.404  47.070  54.477  1.00  0.00           H  
ATOM   1723 2HD1 ILE A 109      27.763  48.407  53.358  1.00  0.00           H  
ATOM   1724 3HD1 ILE A 109      28.202  46.738  52.923  1.00  0.00           H  
ATOM   1725  N   VAL A 110      33.203  49.893  52.868  1.00  6.44           N  
ATOM   1726  CA  VAL A 110      34.320  50.247  51.997  1.00  6.97           C  
ATOM   1727  C   VAL A 110      35.212  51.248  52.723  1.00  6.84           C  
ATOM   1728  O   VAL A 110      35.001  52.471  52.660  1.00  6.49           O  
ATOM   1729  CB  VAL A 110      33.857  50.827  50.635  1.00  6.43           C  
ATOM   1730  CG1 VAL A 110      35.065  50.925  49.693  1.00  7.31           C  
ATOM   1731  CG2 VAL A 110      32.798  49.937  49.990  1.00  8.53           C  
ATOM   1732  H   VAL A 110      32.539  50.607  53.131  1.00  0.00           H  
ATOM   1733  HA  VAL A 110      34.898  49.345  51.791  1.00  0.00           H  
ATOM   1734  HB  VAL A 110      33.434  51.818  50.798  1.00  0.00           H  
ATOM   1735 1HG1 VAL A 110      34.746  51.333  48.733  1.00  0.00           H  
ATOM   1736 2HG1 VAL A 110      35.817  51.580  50.133  1.00  0.00           H  
ATOM   1737 3HG1 VAL A 110      35.490  49.933  49.542  1.00  0.00           H  
ATOM   1738 1HG2 VAL A 110      32.492  50.368  49.037  1.00  0.00           H  
ATOM   1739 2HG2 VAL A 110      33.212  48.942  49.822  1.00  0.00           H  
ATOM   1740 3HG2 VAL A 110      31.933  49.864  50.650  1.00  0.00           H  
ATOM   1741  N   THR A 111      36.198  50.719  53.434  1.00  6.54           N  
ATOM   1742  CA  THR A 111      36.988  51.539  54.328  1.00  6.80           C  
ATOM   1743  C   THR A 111      38.056  52.339  53.558  1.00  6.62           C  
ATOM   1744  O   THR A 111      38.547  53.350  54.041  1.00  7.21           O  
ATOM   1745  CB  THR A 111      37.558  50.658  55.481  1.00  7.27           C  
ATOM   1746  OG1 THR A 111      36.459  50.145  56.250  1.00  7.44           O  
ATOM   1747  CG2 THR A 111      38.485  51.465  56.423  1.00  7.57           C  
ATOM   1748  H   THR A 111      36.407  49.734  53.357  1.00  0.00           H  
ATOM   1749  HA  THR A 111      36.343  52.308  54.753  1.00  0.00           H  
ATOM   1750  HB  THR A 111      38.130  49.832  55.059  1.00  0.00           H  
ATOM   1751  HG1 THR A 111      35.633  50.462  55.877  1.00  0.00           H  
ATOM   1752 1HG2 THR A 111      38.860  50.812  57.211  1.00  0.00           H  
ATOM   1753 2HG2 THR A 111      39.323  51.865  55.853  1.00  0.00           H  
ATOM   1754 3HG2 THR A 111      37.925  52.286  56.868  1.00  0.00           H  
ATOM   1755  N   ASN A 112      38.396  51.880  52.361  1.00  5.77           N  
ATOM   1756  CA  ASN A 112      39.358  52.560  51.493  1.00  5.94           C  
ATOM   1757  C   ASN A 112      38.752  52.694  50.089  1.00  6.60           C  
ATOM   1758  O   ASN A 112      39.083  51.945  49.180  1.00  6.75           O  
ATOM   1759  CB  ASN A 112      40.662  51.730  51.535  1.00  6.00           C  
ATOM   1760  CG  ASN A 112      41.729  52.200  50.576  1.00  5.28           C  
ATOM   1761  OD1 ASN A 112      41.625  53.255  49.954  1.00  5.57           O  
ATOM   1762  ND2 ASN A 112      42.801  51.413  50.480  1.00  5.23           N  
ATOM   1763  H   ASN A 112      37.967  51.023  52.043  1.00  0.00           H  
ATOM   1764  HA  ASN A 112      39.532  53.562  51.888  1.00  0.00           H  
ATOM   1765 1HB  ASN A 112      41.080  51.759  52.542  1.00  0.00           H  
ATOM   1766 2HB  ASN A 112      40.438  50.689  51.303  1.00  0.00           H  
ATOM   1767 1HD2 ASN A 112      43.550  51.660  49.864  1.00  0.00           H  
ATOM   1768 2HD2 ASN A 112      42.857  50.576  51.023  1.00  0.00           H  
ATOM   1769  N   PRO A 113      37.855  53.676  49.905  1.00  6.70           N  
ATOM   1770  CA  PRO A 113      37.166  53.785  48.621  1.00  6.27           C  
ATOM   1771  C   PRO A 113      38.066  54.128  47.447  1.00  6.10           C  
ATOM   1772  O   PRO A 113      37.800  53.658  46.340  1.00  6.75           O  
ATOM   1773  CB  PRO A 113      36.132  54.898  48.858  1.00  5.27           C  
ATOM   1774  CG  PRO A 113      35.898  54.870  50.375  1.00  7.12           C  
ATOM   1775  CD  PRO A 113      37.273  54.568  50.925  1.00  6.65           C  
ATOM   1776  HA  PRO A 113      36.666  52.831  48.397  1.00  0.00           H  
ATOM   1777 1HB  PRO A 113      36.528  55.861  48.503  1.00  0.00           H  
ATOM   1778 2HB  PRO A 113      35.219  54.693  48.280  1.00  0.00           H  
ATOM   1779 1HG  PRO A 113      35.495  55.835  50.715  1.00  0.00           H  
ATOM   1780 2HG  PRO A 113      35.149  54.106  50.630  1.00  0.00           H  
ATOM   1781 1HD  PRO A 113      37.844  55.503  51.020  1.00  0.00           H  
ATOM   1782 2HD  PRO A 113      37.177  54.072  51.902  1.00  0.00           H  
ATOM   1783  N   ASP A 114      39.094  54.955  47.645  1.00  6.55           N  
ATOM   1784  CA  ASP A 114      39.971  55.284  46.509  1.00  6.84           C  
ATOM   1785  C   ASP A 114      40.704  54.054  46.010  1.00  6.98           C  
ATOM   1786  O   ASP A 114      40.804  53.813  44.801  1.00  7.19           O  
ATOM   1787  CB  ASP A 114      41.022  56.336  46.889  1.00  7.31           C  
ATOM   1788  CG  ASP A 114      40.425  57.701  47.186  1.00  7.03           C  
ATOM   1789  OD1 ASP A 114      41.190  58.573  47.675  1.00  7.24           O  
ATOM   1790  OD2 ASP A 114      39.213  57.936  46.948  1.00  8.39           O  
ATOM   1791  H   ASP A 114      39.287  55.361  48.549  1.00  0.00           H  
ATOM   1792  HA  ASP A 114      39.358  55.694  45.706  1.00  0.00           H  
ATOM   1793 1HB  ASP A 114      41.571  56.000  47.769  1.00  0.00           H  
ATOM   1794 2HB  ASP A 114      41.741  56.443  46.076  1.00  0.00           H  
ATOM   1795  N   GLY A 115      41.246  53.280  46.940  1.00  6.69           N  
ATOM   1796  CA  GLY A 115      41.900  52.046  46.561  1.00  6.51           C  
ATOM   1797  C   GLY A 115      40.915  51.116  45.871  1.00  6.03           C  
ATOM   1798  O   GLY A 115      41.257  50.466  44.891  1.00  5.94           O  
ATOM   1799  H   GLY A 115      41.210  53.538  47.916  1.00  0.00           H  
ATOM   1800 1HA  GLY A 115      42.736  52.266  45.897  1.00  0.00           H  
ATOM   1801 2HA  GLY A 115      42.312  51.565  47.448  1.00  0.00           H  
ATOM   1802  N   PHE A 116      39.686  51.057  46.374  1.00  6.16           N  
ATOM   1803  CA  PHE A 116      38.707  50.124  45.821  1.00  6.53           C  
ATOM   1804  C   PHE A 116      38.400  50.493  44.370  1.00  7.16           C  
ATOM   1805  O   PHE A 116      38.397  49.629  43.495  1.00  7.20           O  
ATOM   1806  CB  PHE A 116      37.437  50.148  46.661  1.00  6.11           C  
ATOM   1807  CG  PHE A 116      36.449  49.039  46.333  1.00  6.55           C  
ATOM   1808  CD1 PHE A 116      35.131  49.333  46.018  1.00  8.05           C  
ATOM   1809  CD2 PHE A 116      36.843  47.706  46.356  1.00  6.74           C  
ATOM   1810  CE1 PHE A 116      34.190  48.302  45.727  1.00  6.89           C  
ATOM   1811  CE2 PHE A 116      35.928  46.669  46.084  1.00  6.33           C  
ATOM   1812  CZ  PHE A 116      34.601  46.966  45.766  1.00  7.34           C  
ATOM   1813  H   PHE A 116      39.416  51.655  47.142  1.00  0.00           H  
ATOM   1814  HA  PHE A 116      39.131  49.119  45.850  1.00  0.00           H  
ATOM   1815 1HB  PHE A 116      37.697  50.064  47.715  1.00  0.00           H  
ATOM   1816 2HB  PHE A 116      36.928  51.101  46.524  1.00  0.00           H  
ATOM   1817  HD1 PHE A 116      34.809  50.374  45.992  1.00  0.00           H  
ATOM   1818  HD2 PHE A 116      37.878  47.468  46.604  1.00  0.00           H  
ATOM   1819  HE1 PHE A 116      33.161  48.559  45.477  1.00  0.00           H  
ATOM   1820  HE2 PHE A 116      36.259  45.631  46.123  1.00  0.00           H  
ATOM   1821  HZ  PHE A 116      33.890  46.170  45.551  1.00  0.00           H  
ATOM   1822  N   ALA A 117      38.160  51.778  44.125  1.00  6.66           N  
ATOM   1823  CA  ALA A 117      37.956  52.257  42.753  1.00  7.04           C  
ATOM   1824  C   ALA A 117      39.138  51.892  41.859  1.00  7.57           C  
ATOM   1825  O   ALA A 117      38.948  51.481  40.720  1.00  8.37           O  
ATOM   1826  CB  ALA A 117      37.731  53.766  42.747  1.00  6.89           C  
ATOM   1827  H   ALA A 117      38.116  52.438  44.888  1.00  0.00           H  
ATOM   1828  HA  ALA A 117      37.070  51.766  42.351  1.00  0.00           H  
ATOM   1829 1HB  ALA A 117      37.581  54.107  41.723  1.00  0.00           H  
ATOM   1830 2HB  ALA A 117      36.849  54.005  43.342  1.00  0.00           H  
ATOM   1831 3HB  ALA A 117      38.601  54.265  43.172  1.00  0.00           H  
ATOM   1832  N   PHE A 118      40.346  52.038  42.387  1.00  7.62           N  
ATOM   1833  CA  PHE A 118      41.563  51.772  41.629  1.00  7.95           C  
ATOM   1834  C   PHE A 118      41.711  50.283  41.338  1.00  7.72           C  
ATOM   1835  O   PHE A 118      42.274  49.914  40.317  1.00  8.23           O  
ATOM   1836  CB  PHE A 118      42.781  52.268  42.418  1.00  7.92           C  
ATOM   1837  CG  PHE A 118      44.011  52.512  41.575  1.00  7.93           C  
ATOM   1838  CD1 PHE A 118      45.126  51.700  41.706  1.00  8.39           C  
ATOM   1839  CD2 PHE A 118      44.070  53.593  40.689  1.00 10.08           C  
ATOM   1840  CE1 PHE A 118      46.286  51.940  40.966  1.00  9.41           C  
ATOM   1841  CE2 PHE A 118      45.221  53.839  39.939  1.00  9.53           C  
ATOM   1842  CZ  PHE A 118      46.329  53.018  40.074  1.00  9.47           C  
ATOM   1843  H   PHE A 118      40.421  52.344  43.347  1.00  0.00           H  
ATOM   1844  HA  PHE A 118      41.507  52.313  40.683  1.00  0.00           H  
ATOM   1845 1HB  PHE A 118      42.532  53.200  42.924  1.00  0.00           H  
ATOM   1846 2HB  PHE A 118      43.039  51.538  43.184  1.00  0.00           H  
ATOM   1847  HD1 PHE A 118      45.094  50.859  42.399  1.00  0.00           H  
ATOM   1848  HD2 PHE A 118      43.200  54.242  40.580  1.00  0.00           H  
ATOM   1849  HE1 PHE A 118      47.152  51.289  41.085  1.00  0.00           H  
ATOM   1850  HE2 PHE A 118      45.248  54.680  39.246  1.00  0.00           H  
ATOM   1851  HZ  PHE A 118      47.229  53.209  39.492  1.00  0.00           H  
ATOM   1852  N   THR A 119      41.224  49.419  42.235  1.00  7.39           N  
ATOM   1853  CA  THR A 119      41.327  47.984  41.955  1.00  7.46           C  
ATOM   1854  C   THR A 119      40.457  47.572  40.755  1.00  7.35           C  
ATOM   1855  O   THR A 119      40.776  46.610  40.062  1.00  7.29           O  
ATOM   1856  CB  THR A 119      40.991  47.064  43.176  1.00  7.02           C  
ATOM   1857  OG1 THR A 119      39.629  47.245  43.596  1.00  6.45           O  
ATOM   1858  CG2 THR A 119      41.943  47.312  44.330  1.00  7.77           C  
ATOM   1859  H   THR A 119      40.790  49.723  43.095  1.00  0.00           H  
ATOM   1860  HA  THR A 119      42.354  47.761  41.666  1.00  0.00           H  
ATOM   1861  HB  THR A 119      41.068  46.019  42.876  1.00  0.00           H  
ATOM   1862  HG1 THR A 119      39.206  47.899  43.034  1.00  0.00           H  
ATOM   1863 1HG2 THR A 119      41.684  46.658  45.162  1.00  0.00           H  
ATOM   1864 2HG2 THR A 119      42.964  47.106  44.010  1.00  0.00           H  
ATOM   1865 3HG2 THR A 119      41.866  48.351  44.648  1.00  0.00           H  
ATOM   1866  N   HIS A 120      39.338  48.267  40.561  1.00  7.41           N  
ATOM   1867  CA  HIS A 120      38.507  48.056  39.374  1.00  8.02           C  
ATOM   1868  C   HIS A 120      39.088  48.762  38.139  1.00  8.44           C  
ATOM   1869  O   HIS A 120      39.139  48.174  37.063  1.00  8.35           O  
ATOM   1870  CB  HIS A 120      37.077  48.558  39.610  1.00  8.18           C  
ATOM   1871  CG  HIS A 120      36.292  47.752  40.593  1.00  7.84           C  
ATOM   1872  ND1 HIS A 120      35.462  46.708  40.220  1.00  8.09           N  
ATOM   1873  CD2 HIS A 120      36.184  47.860  41.940  1.00  6.91           C  
ATOM   1874  CE1 HIS A 120      34.874  46.219  41.297  1.00  9.09           C  
ATOM   1875  NE2 HIS A 120      35.288  46.903  42.351  1.00  7.93           N  
ATOM   1876  H   HIS A 120      39.054  48.954  41.245  1.00  0.00           H  
ATOM   1877  HA  HIS A 120      38.456  46.991  39.151  1.00  0.00           H  
ATOM   1878 1HB  HIS A 120      37.107  49.587  39.970  1.00  0.00           H  
ATOM   1879 2HB  HIS A 120      36.531  48.558  38.667  1.00  0.00           H  
ATOM   1880  HD2 HIS A 120      36.699  48.580  42.576  1.00  0.00           H  
ATOM   1881  HE1 HIS A 120      34.166  45.391  41.316  1.00  0.00           H  
ATOM   1882  HE2 HIS A 120      34.996  46.751  43.306  1.00  0.00           H  
ATOM   1883  N   SER A 121      39.529  50.006  38.286  1.00  8.84           N  
ATOM   1884  CA  SER A 121      39.902  50.817  37.106  1.00  9.43           C  
ATOM   1885  C   SER A 121      41.276  50.518  36.514  1.00  9.62           C  
ATOM   1886  O   SER A 121      41.466  50.629  35.293  1.00 10.05           O  
ATOM   1887  CB  SER A 121      39.810  52.314  37.425  1.00 10.11           C  
ATOM   1888  OG  SER A 121      40.836  52.716  38.309  1.00 10.80           O  
ATOM   1889  H   SER A 121      39.614  50.410  39.208  1.00  0.00           H  
ATOM   1890  HA  SER A 121      39.206  50.592  36.297  1.00  0.00           H  
ATOM   1891 1HB  SER A 121      39.881  52.888  36.501  1.00  0.00           H  
ATOM   1892 2HB  SER A 121      38.841  52.532  37.871  1.00  0.00           H  
ATOM   1893  HG  SER A 121      41.350  51.926  38.494  1.00  0.00           H  
ATOM   1894  N   THR A 122      42.230  50.185  37.381  1.00  8.88           N  
ATOM   1895  CA  THR A 122      43.645  50.277  37.016  1.00  8.79           C  
ATOM   1896  C   THR A 122      44.519  49.123  37.499  1.00  8.60           C  
ATOM   1897  O   THR A 122      45.368  48.637  36.754  1.00  7.74           O  
ATOM   1898  CB  THR A 122      44.231  51.618  37.490  1.00  8.71           C  
ATOM   1899  OG1 THR A 122      43.378  52.684  37.059  1.00 10.41           O  
ATOM   1900  CG2 THR A 122      45.623  51.832  36.910  1.00  9.28           C  
ATOM   1901  H   THR A 122      41.980  49.864  38.305  1.00  0.00           H  
ATOM   1902  HA  THR A 122      43.726  50.223  35.930  1.00  0.00           H  
ATOM   1903  HB  THR A 122      44.294  51.623  38.578  1.00  0.00           H  
ATOM   1904  HG1 THR A 122      42.634  52.321  36.572  1.00  0.00           H  
ATOM   1905 1HG2 THR A 122      46.019  52.786  37.258  1.00  0.00           H  
ATOM   1906 2HG2 THR A 122      46.280  51.025  37.234  1.00  0.00           H  
ATOM   1907 3HG2 THR A 122      45.567  51.838  35.822  1.00  0.00           H  
ATOM   1908  N   ASN A 123      44.346  48.701  38.742  1.00  7.63           N  
ATOM   1909  CA  ASN A 123      45.276  47.724  39.303  1.00  7.35           C  
ATOM   1910  C   ASN A 123      44.540  46.857  40.313  1.00  7.40           C  
ATOM   1911  O   ASN A 123      44.375  47.253  41.461  1.00  7.32           O  
ATOM   1912  CB  ASN A 123      46.432  48.486  39.953  1.00  7.61           C  
ATOM   1913  CG  ASN A 123      47.524  47.580  40.556  1.00  7.76           C  
ATOM   1914  OD1 ASN A 123      47.318  46.381  40.845  1.00  6.74           O  
ATOM   1915  ND2 ASN A 123      48.693  48.191  40.806  1.00  8.64           N  
ATOM   1916  H   ASN A 123      43.584  49.039  39.313  1.00  0.00           H  
ATOM   1917  HA  ASN A 123      45.655  47.101  38.491  1.00  0.00           H  
ATOM   1918 1HB  ASN A 123      46.903  49.134  39.213  1.00  0.00           H  
ATOM   1919 2HB  ASN A 123      46.046  49.124  40.748  1.00  0.00           H  
ATOM   1920 1HD2 ASN A 123      49.454  47.673  41.198  1.00  0.00           H  
ATOM   1921 2HD2 ASN A 123      48.803  49.163  40.601  1.00  0.00           H  
ATOM   1922  N   ARG A 124      44.126  45.671  39.880  1.00  7.02           N  
ATOM   1923  CA  ARG A 124      43.350  44.752  40.720  1.00  7.33           C  
ATOM   1924  C   ARG A 124      44.027  44.411  42.062  1.00  7.17           C  
ATOM   1925  O   ARG A 124      43.350  44.120  43.055  1.00  7.31           O  
ATOM   1926  CB  ARG A 124      43.026  43.474  39.930  1.00  6.74           C  
ATOM   1927  CG  ARG A 124      42.292  42.368  40.714  1.00  7.21           C  
ATOM   1928  CD  ARG A 124      40.930  42.811  41.248  1.00  5.01           C  
ATOM   1929  NE  ARG A 124      40.262  41.720  41.973  1.00  7.03           N  
ATOM   1930  CZ  ARG A 124      40.491  41.425  43.254  1.00  6.57           C  
ATOM   1931  NH1 ARG A 124      41.381  42.120  43.965  1.00  7.30           N  
ATOM   1932  NH2 ARG A 124      39.850  40.407  43.822  1.00  7.30           N  
ATOM   1933  H   ARG A 124      44.358  45.398  38.936  1.00  0.00           H  
ATOM   1934  HA  ARG A 124      42.417  45.243  40.999  1.00  0.00           H  
ATOM   1935 1HB  ARG A 124      42.404  43.725  39.072  1.00  0.00           H  
ATOM   1936 2HB  ARG A 124      43.949  43.038  39.549  1.00  0.00           H  
ATOM   1937 1HG  ARG A 124      42.127  41.509  40.063  1.00  0.00           H  
ATOM   1938 2HG  ARG A 124      42.898  42.064  41.569  1.00  0.00           H  
ATOM   1939 1HD  ARG A 124      41.062  43.651  41.930  1.00  0.00           H  
ATOM   1940 2HD  ARG A 124      40.295  43.115  40.417  1.00  0.00           H  
ATOM   1941  HE  ARG A 124      39.588  41.162  41.466  1.00  0.00           H  
ATOM   1942 1HH1 ARG A 124      41.890  42.879  43.534  1.00  0.00           H  
ATOM   1943 2HH1 ARG A 124      41.546  41.887  44.934  1.00  0.00           H  
ATOM   1944 1HH2 ARG A 124      39.192  39.860  43.283  1.00  0.00           H  
ATOM   1945 2HH2 ARG A 124      40.020  40.181  44.791  1.00  0.00           H  
ATOM   1946  N   MET A 125      45.360  44.462  42.072  1.00  7.00           N  
ATOM   1947  CA  MET A 125      46.116  44.078  43.253  1.00  6.74           C  
ATOM   1948  C   MET A 125      46.553  45.267  44.113  1.00  7.04           C  
ATOM   1949  O   MET A 125      47.430  45.125  44.957  1.00  6.93           O  
ATOM   1950  CB  MET A 125      47.340  43.254  42.842  1.00  6.75           C  
ATOM   1951  CG  MET A 125      46.987  41.817  42.519  1.00  7.91           C  
ATOM   1952  SD  MET A 125      46.653  40.872  44.001  1.00  9.80           S  
ATOM   1953  CE  MET A 125      48.345  40.487  44.492  1.00 10.84           C  
ATOM   1954  H   MET A 125      45.857  44.771  41.249  1.00  0.00           H  
ATOM   1955  HA  MET A 125      45.476  43.468  43.890  1.00  0.00           H  
ATOM   1956 1HB  MET A 125      47.807  43.707  41.969  1.00  0.00           H  
ATOM   1957 2HB  MET A 125      48.074  43.265  43.649  1.00  0.00           H  
ATOM   1958 1HG  MET A 125      46.107  41.794  41.878  1.00  0.00           H  
ATOM   1959 2HG  MET A 125      47.813  41.352  41.981  1.00  0.00           H  
ATOM   1960 1HE  MET A 125      48.333  39.895  45.408  1.00  0.00           H  
ATOM   1961 2HE  MET A 125      48.834  39.920  43.699  1.00  0.00           H  
ATOM   1962 3HE  MET A 125      48.893  41.414  44.666  1.00  0.00           H  
ATOM   1963  N   TRP A 126      45.917  46.423  43.936  1.00  7.10           N  
ATOM   1964  CA  TRP A 126      46.226  47.588  44.771  1.00  7.00           C  
ATOM   1965  C   TRP A 126      45.783  47.383  46.223  1.00  6.92           C  
ATOM   1966  O   TRP A 126      44.654  46.963  46.473  1.00  6.93           O  
ATOM   1967  CB  TRP A 126      45.546  48.839  44.219  1.00  6.86           C  
ATOM   1968  CG  TRP A 126      46.139  50.061  44.864  1.00  6.23           C  
ATOM   1969  CD1 TRP A 126      45.591  50.804  45.872  1.00  7.31           C  
ATOM   1970  CD2 TRP A 126      47.459  50.610  44.631  1.00  6.92           C  
ATOM   1971  NE1 TRP A 126      46.464  51.819  46.239  1.00  7.23           N  
ATOM   1972  CE2 TRP A 126      47.611  51.718  45.500  1.00  6.58           C  
ATOM   1973  CE3 TRP A 126      48.504  50.287  43.754  1.00  8.12           C  
ATOM   1974  CZ2 TRP A 126      48.768  52.507  45.520  1.00  5.24           C  
ATOM   1975  CZ3 TRP A 126      49.685  51.056  43.798  1.00  8.13           C  
ATOM   1976  CH2 TRP A 126      49.799  52.154  44.668  1.00  8.24           C  
ATOM   1977  H   TRP A 126      45.211  46.505  43.219  1.00  0.00           H  
ATOM   1978  HA  TRP A 126      47.304  47.745  44.760  1.00  0.00           H  
ATOM   1979 1HB  TRP A 126      45.679  48.878  43.138  1.00  0.00           H  
ATOM   1980 2HB  TRP A 126      44.475  48.788  44.416  1.00  0.00           H  
ATOM   1981  HD1 TRP A 126      44.615  50.624  46.318  1.00  0.00           H  
ATOM   1982  HE1 TRP A 126      46.285  52.524  46.940  1.00  0.00           H  
ATOM   1983  HE3 TRP A 126      48.406  49.457  43.055  1.00  0.00           H  
ATOM   1984  HZ2 TRP A 126      48.869  53.370  46.178  1.00  0.00           H  
ATOM   1985  HZ3 TRP A 126      50.509  50.779  43.140  1.00  0.00           H  
ATOM   1986  HH2 TRP A 126      50.719  52.739  44.670  1.00  0.00           H  
ATOM   1987  N   ARG A 127      46.652  47.764  47.162  1.00  7.17           N  
ATOM   1988  CA  ARG A 127      46.436  47.566  48.608  1.00  6.99           C  
ATOM   1989  C   ARG A 127      46.217  48.861  49.382  1.00  6.91           C  
ATOM   1990  O   ARG A 127      45.364  48.931  50.278  1.00  6.54           O  
ATOM   1991  CB  ARG A 127      47.657  46.832  49.192  1.00  6.96           C  
ATOM   1992  CG  ARG A 127      47.787  46.837  50.739  1.00  5.06           C  
ATOM   1993  CD  ARG A 127      49.241  46.383  51.080  1.00  6.03           C  
ATOM   1994  NE  ARG A 127      49.587  46.370  52.501  1.00  5.46           N  
ATOM   1995  CZ  ARG A 127      49.208  45.427  53.356  1.00  6.51           C  
ATOM   1996  NH1 ARG A 127      49.609  45.479  54.609  1.00  5.68           N  
ATOM   1997  NH2 ARG A 127      48.405  44.433  52.964  1.00  6.28           N  
ATOM   1998  H   ARG A 127      47.501  48.212  46.848  1.00  0.00           H  
ATOM   1999  HA  ARG A 127      45.544  46.954  48.744  1.00  0.00           H  
ATOM   2000 1HB  ARG A 127      47.637  45.789  48.880  1.00  0.00           H  
ATOM   2001 2HB  ARG A 127      48.571  47.275  48.797  1.00  0.00           H  
ATOM   2002 1HG  ARG A 127      47.600  47.843  51.117  1.00  0.00           H  
ATOM   2003 2HG  ARG A 127      47.059  46.147  51.168  1.00  0.00           H  
ATOM   2004 1HD  ARG A 127      49.399  45.367  50.719  1.00  0.00           H  
ATOM   2005 2HD  ARG A 127      49.953  47.053  50.600  1.00  0.00           H  
ATOM   2006  HE  ARG A 127      50.153  47.130  52.854  1.00  0.00           H  
ATOM   2007 1HH1 ARG A 127      50.204  46.235  54.918  1.00  0.00           H  
ATOM   2008 2HH1 ARG A 127      49.322  44.763  55.261  1.00  0.00           H  
ATOM   2009 1HH2 ARG A 127      48.080  44.393  52.008  1.00  0.00           H  
ATOM   2010 2HH2 ARG A 127      48.124  43.722  53.623  1.00  0.00           H  
ATOM   2011  N   LYS A 128      46.997  49.874  49.022  1.00  7.05           N  
ATOM   2012  CA  LYS A 128      47.202  51.055  49.848  1.00  6.93           C  
ATOM   2013  C   LYS A 128      46.139  52.134  49.609  1.00  7.13           C  
ATOM   2014  O   LYS A 128      45.174  51.925  48.863  1.00  6.34           O  
ATOM   2015  CB  LYS A 128      48.610  51.629  49.563  1.00  6.54           C  
ATOM   2016  CG  LYS A 128      49.775  50.713  50.023  1.00  7.57           C  
ATOM   2017  CD  LYS A 128      51.107  51.444  50.046  1.00  6.63           C  
ATOM   2018  CE  LYS A 128      51.636  51.715  48.638  1.00  5.34           C  
ATOM   2019  NZ  LYS A 128      52.947  52.439  48.739  1.00  7.53           N  
ATOM   2020  H   LYS A 128      47.466  49.810  48.129  1.00  0.00           H  
ATOM   2021  HA  LYS A 128      47.137  50.760  50.896  1.00  0.00           H  
ATOM   2022 1HB  LYS A 128      48.722  51.804  48.493  1.00  0.00           H  
ATOM   2023 2HB  LYS A 128      48.719  52.591  50.065  1.00  0.00           H  
ATOM   2024 1HG  LYS A 128      49.569  50.338  51.026  1.00  0.00           H  
ATOM   2025 2HG  LYS A 128      49.858  49.863  49.346  1.00  0.00           H  
ATOM   2026 1HD  LYS A 128      50.991  52.397  50.565  1.00  0.00           H  
ATOM   2027 2HD  LYS A 128      51.842  50.845  50.584  1.00  0.00           H  
ATOM   2028 1HE  LYS A 128      51.765  50.771  48.110  1.00  0.00           H  
ATOM   2029 2HE  LYS A 128      50.914  52.318  48.088  1.00  0.00           H  
ATOM   2030 1HZ  LYS A 128      53.303  52.622  47.812  1.00  0.00           H  
ATOM   2031 2HZ  LYS A 128      52.813  53.314  49.227  1.00  0.00           H  
ATOM   2032 3HZ  LYS A 128      53.609  51.869  49.247  1.00  0.00           H  
ATOM   2033  N   THR A 129      46.291  53.279  50.281  1.00  6.62           N  
ATOM   2034  CA  THR A 129      45.479  54.457  49.929  1.00  6.63           C  
ATOM   2035  C   THR A 129      46.000  54.990  48.588  1.00  6.77           C  
ATOM   2036  O   THR A 129      46.864  54.360  47.951  1.00  6.55           O  
ATOM   2037  CB  THR A 129      45.565  55.569  50.991  1.00  6.38           C  
ATOM   2038  OG1 THR A 129      46.916  56.051  51.034  1.00  7.09           O  
ATOM   2039  CG2 THR A 129      45.190  55.034  52.354  1.00  5.89           C  
ATOM   2040  H   THR A 129      46.960  53.350  51.034  1.00  0.00           H  
ATOM   2041  HA  THR A 129      44.436  54.149  49.856  1.00  0.00           H  
ATOM   2042  HB  THR A 129      44.885  56.378  50.726  1.00  0.00           H  
ATOM   2043  HG1 THR A 129      47.447  55.570  50.394  1.00  0.00           H  
ATOM   2044 1HG2 THR A 129      45.257  55.835  53.090  1.00  0.00           H  
ATOM   2045 2HG2 THR A 129      44.170  54.650  52.326  1.00  0.00           H  
ATOM   2046 3HG2 THR A 129      45.872  54.231  52.630  1.00  0.00           H  
ATOM   2047  N   ARG A 130      45.516  56.160  48.175  1.00  6.84           N  
ATOM   2048  CA  ARG A 130      45.962  56.743  46.920  1.00  6.33           C  
ATOM   2049  C   ARG A 130      46.555  58.137  47.150  1.00  6.70           C  
ATOM   2050  O   ARG A 130      46.592  58.966  46.239  1.00  7.09           O  
ATOM   2051  CB  ARG A 130      44.836  56.762  45.875  1.00  6.42           C  
ATOM   2052  CG  ARG A 130      44.369  55.357  45.341  1.00  7.08           C  
ATOM   2053  CD  ARG A 130      45.435  54.631  44.529  1.00  6.84           C  
ATOM   2054  NE  ARG A 130      45.828  55.413  43.342  1.00  6.64           N  
ATOM   2055  CZ  ARG A 130      46.942  55.224  42.646  1.00  7.50           C  
ATOM   2056  NH1 ARG A 130      47.799  54.278  42.980  1.00  7.79           N  
ATOM   2057  NH2 ARG A 130      47.193  55.996  41.600  1.00  7.87           N  
ATOM   2058  H   ARG A 130      44.833  56.654  48.732  1.00  0.00           H  
ATOM   2059  HA  ARG A 130      46.779  56.136  46.528  1.00  0.00           H  
ATOM   2060 1HB  ARG A 130      43.959  57.252  46.295  1.00  0.00           H  
ATOM   2061 2HB  ARG A 130      45.153  57.344  45.009  1.00  0.00           H  
ATOM   2062 1HG  ARG A 130      44.108  54.716  46.183  1.00  0.00           H  
ATOM   2063 2HG  ARG A 130      43.498  55.483  44.697  1.00  0.00           H  
ATOM   2064 1HD  ARG A 130      46.318  54.472  45.147  1.00  0.00           H  
ATOM   2065 2HD  ARG A 130      45.047  53.669  44.197  1.00  0.00           H  
ATOM   2066  HE  ARG A 130      45.204  56.147  43.035  1.00  0.00           H  
ATOM   2067 1HH1 ARG A 130      47.612  53.685  43.776  1.00  0.00           H  
ATOM   2068 2HH1 ARG A 130      48.642  54.147  42.440  1.00  0.00           H  
ATOM   2069 1HH2 ARG A 130      46.539  56.721  41.338  1.00  0.00           H  
ATOM   2070 2HH2 ARG A 130      48.037  55.861  41.064  1.00  0.00           H  
ATOM   2071  N   SER A 131      47.032  58.396  48.369  1.00  6.46           N  
ATOM   2072  CA  SER A 131      47.626  59.695  48.661  1.00  7.76           C  
ATOM   2073  C   SER A 131      48.973  59.827  47.934  1.00  7.93           C  
ATOM   2074  O   SER A 131      49.702  58.833  47.732  1.00  8.41           O  
ATOM   2075  CB  SER A 131      47.774  59.902  50.179  1.00  7.79           C  
ATOM   2076  OG  SER A 131      48.653  58.931  50.748  1.00  8.79           O  
ATOM   2077  H   SER A 131      46.988  57.700  49.099  1.00  0.00           H  
ATOM   2078  HA  SER A 131      46.968  60.472  48.269  1.00  0.00           H  
ATOM   2079 1HB  SER A 131      48.160  60.902  50.374  1.00  0.00           H  
ATOM   2080 2HB  SER A 131      46.796  59.831  50.653  1.00  0.00           H  
ATOM   2081  HG  SER A 131      48.940  58.375  50.020  1.00  0.00           H  
ATOM   2082  N   HIS A 132      49.296  61.061  47.541  1.00  8.54           N  
ATOM   2083  CA  HIS A 132      50.619  61.351  46.988  1.00  9.01           C  
ATOM   2084  C   HIS A 132      51.584  61.658  48.111  1.00  9.41           C  
ATOM   2085  O   HIS A 132      51.210  62.249  49.125  1.00  9.84           O  
ATOM   2086  CB  HIS A 132      50.545  62.550  46.044  1.00  8.59           C  
ATOM   2087  CG  HIS A 132      49.715  62.318  44.816  1.00  9.37           C  
ATOM   2088  ND1 HIS A 132      49.835  63.105  43.689  1.00 10.13           N  
ATOM   2089  CD2 HIS A 132      48.745  61.407  44.543  1.00  9.50           C  
ATOM   2090  CE1 HIS A 132      48.977  62.687  42.777  1.00 11.42           C  
ATOM   2091  NE2 HIS A 132      48.305  61.659  43.268  1.00 11.17           N  
ATOM   2092  H   HIS A 132      48.623  61.809  47.624  1.00  0.00           H  
ATOM   2093  HA  HIS A 132      50.973  60.491  46.421  1.00  0.00           H  
ATOM   2094 1HB  HIS A 132      50.127  63.406  46.575  1.00  0.00           H  
ATOM   2095 2HB  HIS A 132      51.550  62.823  45.723  1.00  0.00           H  
ATOM   2096  HD2 HIS A 132      48.384  60.623  45.209  1.00  0.00           H  
ATOM   2097  HE1 HIS A 132      48.843  63.116  41.784  1.00  0.00           H  
ATOM   2098  HE2 HIS A 132      47.584  61.140  42.787  1.00  0.00           H  
ATOM   2099  N   THR A 133      52.831  61.276  47.911  1.00 10.24           N  
ATOM   2100  CA  THR A 133      53.865  61.470  48.919  1.00 11.27           C  
ATOM   2101  C   THR A 133      54.989  62.350  48.390  1.00 11.66           C  
ATOM   2102  O   THR A 133      55.614  62.008  47.395  1.00 12.37           O  
ATOM   2103  CB  THR A 133      54.428  60.111  49.306  1.00 11.90           C  
ATOM   2104  OG1 THR A 133      53.370  59.317  49.858  1.00 13.19           O  
ATOM   2105  CG2 THR A 133      55.536  60.271  50.341  1.00 13.53           C  
ATOM   2106  H   THR A 133      53.075  60.837  47.035  1.00  0.00           H  
ATOM   2107  HA  THR A 133      53.412  61.939  49.793  1.00  0.00           H  
ATOM   2108  HB  THR A 133      54.831  59.619  48.421  1.00  0.00           H  
ATOM   2109  HG1 THR A 133      52.555  59.825  49.856  1.00  0.00           H  
ATOM   2110 1HG2 THR A 133      55.929  59.290  50.608  1.00  0.00           H  
ATOM   2111 2HG2 THR A 133      56.337  60.883  49.925  1.00  0.00           H  
ATOM   2112 3HG2 THR A 133      55.135  60.755  51.231  1.00  0.00           H  
ATOM   2113  N   ALA A 134      55.269  63.462  49.079  1.00 11.70           N  
ATOM   2114  CA  ALA A 134      56.380  64.330  48.670  1.00 11.81           C  
ATOM   2115  C   ALA A 134      57.675  63.519  48.655  1.00 11.97           C  
ATOM   2116  O   ALA A 134      57.926  62.710  49.564  1.00 12.73           O  
ATOM   2117  CB  ALA A 134      56.491  65.567  49.597  1.00 12.75           C  
ATOM   2118  H   ALA A 134      54.719  63.715  49.887  1.00  0.00           H  
ATOM   2119  HA  ALA A 134      56.185  64.674  47.654  1.00  0.00           H  
ATOM   2120 1HB  ALA A 134      57.322  66.193  49.271  1.00  0.00           H  
ATOM   2121 2HB  ALA A 134      55.565  66.141  49.551  1.00  0.00           H  
ATOM   2122 3HB  ALA A 134      56.664  65.240  50.621  1.00  0.00           H  
ATOM   2123  N   GLY A 135      58.469  63.704  47.600  1.00 12.26           N  
ATOM   2124  CA  GLY A 135      59.793  63.107  47.504  1.00 12.21           C  
ATOM   2125  C   GLY A 135      59.773  61.724  46.898  1.00 11.42           C  
ATOM   2126  O   GLY A 135      60.779  61.018  46.930  1.00 12.43           O  
ATOM   2127  H   GLY A 135      58.133  64.281  46.842  1.00  0.00           H  
ATOM   2128 1HA  GLY A 135      60.437  63.746  46.900  1.00  0.00           H  
ATOM   2129 2HA  GLY A 135      60.238  63.049  48.496  1.00  0.00           H  
ATOM   2130  N   SER A 136      58.611  61.323  46.367  1.00 11.16           N  
ATOM   2131  CA  SER A 136      58.464  60.029  45.708  1.00 10.66           C  
ATOM   2132  C   SER A 136      57.465  60.144  44.592  1.00  9.84           C  
ATOM   2133  O   SER A 136      56.523  60.924  44.668  1.00 10.17           O  
ATOM   2134  CB  SER A 136      57.942  58.973  46.704  1.00 10.17           C  
ATOM   2135  OG  SER A 136      57.901  57.674  46.125  1.00 11.70           O  
ATOM   2136  H   SER A 136      57.812  61.938  46.426  1.00  0.00           H  
ATOM   2137  HA  SER A 136      59.443  59.712  45.345  1.00  0.00           H  
ATOM   2138 1HB  SER A 136      58.585  58.953  47.584  1.00  0.00           H  
ATOM   2139 2HB  SER A 136      56.942  59.249  47.036  1.00  0.00           H  
ATOM   2140  HG  SER A 136      58.219  57.775  45.225  1.00  0.00           H  
ATOM   2141  N   LEU A 137      57.641  59.322  43.570  1.00 10.14           N  
ATOM   2142  CA  LEU A 137      56.611  59.163  42.567  1.00  9.98           C  
ATOM   2143  C   LEU A 137      55.696  57.947  42.857  1.00  9.26           C  
ATOM   2144  O   LEU A 137      54.791  57.663  42.064  1.00  9.59           O  
ATOM   2145  CB  LEU A 137      57.251  58.990  41.175  1.00  8.58           C  
ATOM   2146  CG  LEU A 137      58.190  60.107  40.691  1.00  8.98           C  
ATOM   2147  CD1 LEU A 137      58.770  59.705  39.347  1.00  9.25           C  
ATOM   2148  CD2 LEU A 137      57.485  61.462  40.587  1.00  9.74           C  
ATOM   2149  H   LEU A 137      58.499  58.797  43.481  1.00  0.00           H  
ATOM   2150  HA  LEU A 137      55.993  60.060  42.561  1.00  0.00           H  
ATOM   2151 1HB  LEU A 137      57.828  58.066  41.170  1.00  0.00           H  
ATOM   2152 2HB  LEU A 137      56.456  58.901  40.435  1.00  0.00           H  
ATOM   2153  HG  LEU A 137      59.020  60.214  41.390  1.00  0.00           H  
ATOM   2154 1HD1 LEU A 137      59.439  60.488  38.990  1.00  0.00           H  
ATOM   2155 2HD1 LEU A 137      59.327  58.774  39.455  1.00  0.00           H  
ATOM   2156 3HD1 LEU A 137      57.962  59.564  38.630  1.00  0.00           H  
ATOM   2157 1HD2 LEU A 137      58.194  62.215  40.242  1.00  0.00           H  
ATOM   2158 2HD2 LEU A 137      56.659  61.389  39.879  1.00  0.00           H  
ATOM   2159 3HD2 LEU A 137      57.100  61.748  41.566  1.00  0.00           H  
ATOM   2160  N   CYS A 138      55.962  57.222  43.948  1.00  9.05           N  
ATOM   2161  CA  CYS A 138      55.117  56.097  44.369  1.00  9.52           C  
ATOM   2162  C   CYS A 138      53.920  56.635  45.122  1.00  9.68           C  
ATOM   2163  O   CYS A 138      54.045  57.558  45.902  1.00 10.15           O  
ATOM   2164  CB  CYS A 138      55.881  55.133  45.255  1.00 10.30           C  
ATOM   2165  SG  CYS A 138      56.889  54.038  44.230  1.00 12.74           S  
ATOM   2166  H   CYS A 138      56.774  57.460  44.499  1.00  0.00           H  
ATOM   2167  HA  CYS A 138      54.792  55.557  43.480  1.00  0.00           H  
ATOM   2168 1HB  CYS A 138      56.512  55.694  45.945  1.00  0.00           H  
ATOM   2169 2HB  CYS A 138      55.178  54.553  45.853  1.00  0.00           H  
ATOM   2170  N   ILE A 139      52.758  56.050  44.888  1.00  9.51           N  
ATOM   2171  CA  ILE A 139      51.535  56.567  45.477  1.00  9.05           C  
ATOM   2172  C   ILE A 139      51.060  55.651  46.598  1.00  8.76           C  
ATOM   2173  O   ILE A 139      51.214  54.432  46.514  1.00  8.17           O  
ATOM   2174  CB  ILE A 139      50.448  56.791  44.361  1.00  9.49           C  
ATOM   2175  CG1 ILE A 139      50.766  58.083  43.549  1.00  9.67           C  
ATOM   2176  CG2 ILE A 139      49.033  56.856  44.926  1.00 10.06           C  
ATOM   2177  CD1 ILE A 139      49.916  58.276  42.344  1.00 15.85           C  
ATOM   2178  H   ILE A 139      52.712  55.234  44.294  1.00  0.00           H  
ATOM   2179  HA  ILE A 139      51.756  57.524  45.949  1.00  0.00           H  
ATOM   2180  HB  ILE A 139      50.485  55.969  43.647  1.00  0.00           H  
ATOM   2181 1HG1 ILE A 139      50.643  58.955  44.190  1.00  0.00           H  
ATOM   2182 2HG1 ILE A 139      51.807  58.062  43.224  1.00  0.00           H  
ATOM   2183 1HG2 ILE A 139      48.324  57.012  44.114  1.00  0.00           H  
ATOM   2184 2HG2 ILE A 139      48.801  55.921  45.435  1.00  0.00           H  
ATOM   2185 3HG2 ILE A 139      48.961  57.682  45.634  1.00  0.00           H  
ATOM   2186 1HD1 ILE A 139      50.205  59.198  41.839  1.00  0.00           H  
ATOM   2187 2HD1 ILE A 139      50.050  57.433  41.665  1.00  0.00           H  
ATOM   2188 3HD1 ILE A 139      48.871  58.339  42.643  1.00  0.00           H  
ATOM   2189  N   GLY A 140      50.500  56.251  47.649  1.00  7.98           N  
ATOM   2190  CA  GLY A 140      49.745  55.489  48.643  1.00  8.20           C  
ATOM   2191  C   GLY A 140      50.529  55.121  49.886  1.00  7.77           C  
ATOM   2192  O   GLY A 140      51.754  54.964  49.854  1.00  7.47           O  
ATOM   2193  H   GLY A 140      50.597  57.250  47.764  1.00  0.00           H  
ATOM   2194 1HA  GLY A 140      48.872  56.063  48.955  1.00  0.00           H  
ATOM   2195 2HA  GLY A 140      49.379  54.567  48.193  1.00  0.00           H  
ATOM   2196  N   VAL A 141      49.790  55.024  50.983  1.00  7.39           N  
ATOM   2197  CA  VAL A 141      50.275  54.679  52.300  1.00  7.34           C  
ATOM   2198  C   VAL A 141      49.498  53.431  52.734  1.00  7.13           C  
ATOM   2199  O   VAL A 141      48.338  53.279  52.395  1.00  6.88           O  
ATOM   2200  CB  VAL A 141      49.986  55.842  53.289  1.00  7.32           C  
ATOM   2201  CG1 VAL A 141      50.221  55.434  54.750  1.00  6.93           C  
ATOM   2202  CG2 VAL A 141      50.821  57.108  52.923  1.00  8.78           C  
ATOM   2203  H   VAL A 141      48.806  55.214  50.855  1.00  0.00           H  
ATOM   2204  HA  VAL A 141      51.353  54.523  52.242  1.00  0.00           H  
ATOM   2205  HB  VAL A 141      48.926  56.091  53.242  1.00  0.00           H  
ATOM   2206 1HG1 VAL A 141      50.006  56.280  55.403  1.00  0.00           H  
ATOM   2207 2HG1 VAL A 141      49.564  54.603  55.006  1.00  0.00           H  
ATOM   2208 3HG1 VAL A 141      51.260  55.131  54.881  1.00  0.00           H  
ATOM   2209 1HG2 VAL A 141      50.599  57.907  53.630  1.00  0.00           H  
ATOM   2210 2HG2 VAL A 141      51.884  56.868  52.967  1.00  0.00           H  
ATOM   2211 3HG2 VAL A 141      50.564  57.434  51.915  1.00  0.00           H  
ATOM   2212  N   ASP A 142      50.154  52.529  53.459  1.00  6.68           N  
ATOM   2213  CA  ASP A 142      49.439  51.378  53.991  1.00  7.07           C  
ATOM   2214  C   ASP A 142      48.546  51.880  55.134  1.00  7.16           C  
ATOM   2215  O   ASP A 142      49.057  52.293  56.160  1.00  7.23           O  
ATOM   2216  CB  ASP A 142      50.436  50.344  54.501  1.00  7.43           C  
ATOM   2217  CG  ASP A 142      49.761  49.073  54.956  1.00  6.76           C  
ATOM   2218  OD1 ASP A 142      48.511  49.079  55.102  1.00  6.98           O  
ATOM   2219  OD2 ASP A 142      50.496  48.098  55.210  1.00  5.90           O  
ATOM   2220  H   ASP A 142      51.141  52.626  53.649  1.00  0.00           H  
ATOM   2221  HA  ASP A 142      48.848  50.936  53.188  1.00  0.00           H  
ATOM   2222 1HB  ASP A 142      51.148  50.104  53.711  1.00  0.00           H  
ATOM   2223 2HB  ASP A 142      51.001  50.763  55.334  1.00  0.00           H  
ATOM   2224  N   PRO A 143      47.206  51.868  54.956  1.00  7.17           N  
ATOM   2225  CA  PRO A 143      46.342  52.392  56.020  1.00  7.35           C  
ATOM   2226  C   PRO A 143      46.416  51.553  57.293  1.00  7.19           C  
ATOM   2227  O   PRO A 143      46.041  52.037  58.355  1.00  7.30           O  
ATOM   2228  CB  PRO A 143      44.935  52.316  55.405  1.00  7.76           C  
ATOM   2229  CG  PRO A 143      45.033  51.191  54.391  1.00  6.58           C  
ATOM   2230  CD  PRO A 143      46.435  51.299  53.836  1.00  7.40           C  
ATOM   2231  HA  PRO A 143      46.620  53.435  56.231  1.00  0.00           H  
ATOM   2232 1HB  PRO A 143      44.191  52.119  56.191  1.00  0.00           H  
ATOM   2233 2HB  PRO A 143      44.672  53.281  54.948  1.00  0.00           H  
ATOM   2234 1HG  PRO A 143      44.846  50.223  54.879  1.00  0.00           H  
ATOM   2235 2HG  PRO A 143      44.262  51.310  53.615  1.00  0.00           H  
ATOM   2236 1HD  PRO A 143      46.800  50.298  53.563  1.00  0.00           H  
ATOM   2237 2HD  PRO A 143      46.433  51.964  52.959  1.00  0.00           H  
ATOM   2238  N   ASN A 144      46.917  50.315  57.186  1.00  6.76           N  
ATOM   2239  CA  ASN A 144      47.087  49.482  58.384  1.00  7.02           C  
ATOM   2240  C   ASN A 144      48.498  49.541  58.965  1.00  7.12           C  
ATOM   2241  O   ASN A 144      48.899  48.653  59.707  1.00  6.67           O  
ATOM   2242  CB  ASN A 144      46.674  48.024  58.139  1.00  7.02           C  
ATOM   2243  CG  ASN A 144      46.285  47.329  59.421  1.00  7.20           C  
ATOM   2244  OD1 ASN A 144      45.849  47.981  60.363  1.00  6.28           O  
ATOM   2245  ND2 ASN A 144      46.469  46.009  59.480  1.00  6.85           N  
ATOM   2246  H   ASN A 144      47.182  49.942  56.286  1.00  0.00           H  
ATOM   2247  HA  ASN A 144      46.451  49.881  59.176  1.00  0.00           H  
ATOM   2248 1HB  ASN A 144      45.833  47.996  57.445  1.00  0.00           H  
ATOM   2249 2HB  ASN A 144      47.500  47.485  57.674  1.00  0.00           H  
ATOM   2250 1HD2 ASN A 144      46.225  45.507  60.310  1.00  0.00           H  
ATOM   2251 2HD2 ASN A 144      46.850  45.522  58.695  1.00  0.00           H  
ATOM   2252  N   ARG A 145      49.228  50.608  58.626  1.00  7.02           N  
ATOM   2253  CA  ARG A 145      50.485  50.952  59.314  1.00  6.82           C  
ATOM   2254  C   ARG A 145      50.482  52.420  59.745  1.00  7.49           C  
ATOM   2255  O   ARG A 145      51.508  52.942  60.193  1.00  8.01           O  
ATOM   2256  CB  ARG A 145      51.717  50.692  58.433  1.00  6.91           C  
ATOM   2257  CG  ARG A 145      51.921  49.245  58.028  1.00  5.56           C  
ATOM   2258  CD  ARG A 145      52.187  48.273  59.191  1.00  6.63           C  
ATOM   2259  NE  ARG A 145      52.449  46.935  58.642  1.00  7.69           N  
ATOM   2260  CZ  ARG A 145      51.504  46.098  58.197  1.00  6.90           C  
ATOM   2261  NH1 ARG A 145      50.202  46.388  58.283  1.00  6.94           N  
ATOM   2262  NH2 ARG A 145      51.862  44.940  57.679  1.00  7.49           N  
ATOM   2263  H   ARG A 145      48.903  51.196  57.872  1.00  0.00           H  
ATOM   2264  HA  ARG A 145      50.574  50.329  60.205  1.00  0.00           H  
ATOM   2265 1HB  ARG A 145      51.642  51.281  57.520  1.00  0.00           H  
ATOM   2266 2HB  ARG A 145      52.615  51.016  58.959  1.00  0.00           H  
ATOM   2267 1HG  ARG A 145      51.030  48.881  57.516  1.00  0.00           H  
ATOM   2268 2HG  ARG A 145      52.779  49.172  57.359  1.00  0.00           H  
ATOM   2269 1HD  ARG A 145      53.052  48.614  59.759  1.00  0.00           H  
ATOM   2270 2HD  ARG A 145      51.315  48.239  59.843  1.00  0.00           H  
ATOM   2271  HE  ARG A 145      53.411  46.625  58.597  1.00  0.00           H  
ATOM   2272 1HH1 ARG A 145      49.905  47.262  58.694  1.00  0.00           H  
ATOM   2273 2HH1 ARG A 145      49.515  45.734  57.937  1.00  0.00           H  
ATOM   2274 1HH2 ARG A 145      52.841  44.693  57.621  1.00  0.00           H  
ATOM   2275 2HH2 ARG A 145      51.159  44.300  57.340  1.00  0.00           H  
ATOM   2276  N   ASN A 146      49.322  53.064  59.633  1.00  7.51           N  
ATOM   2277  CA  ASN A 146      49.204  54.521  59.769  1.00  8.44           C  
ATOM   2278  C   ASN A 146      48.628  54.944  61.136  1.00  8.68           C  
ATOM   2279  O   ASN A 146      48.501  56.136  61.410  1.00  8.52           O  
ATOM   2280  CB  ASN A 146      48.349  55.073  58.606  1.00  8.14           C  
ATOM   2281  CG  ASN A 146      48.419  56.584  58.459  1.00  8.21           C  
ATOM   2282  OD1 ASN A 146      47.387  57.272  58.523  1.00  7.13           O  
ATOM   2283  ND2 ASN A 146      49.624  57.111  58.234  1.00  7.87           N  
ATOM   2284  H   ASN A 146      48.493  52.519  59.446  1.00  0.00           H  
ATOM   2285  HA  ASN A 146      50.204  54.956  59.718  1.00  0.00           H  
ATOM   2286 1HB  ASN A 146      48.677  54.623  57.668  1.00  0.00           H  
ATOM   2287 2HB  ASN A 146      47.306  54.793  58.756  1.00  0.00           H  
ATOM   2288 1HD2 ASN A 146      49.726  58.101  58.130  1.00  0.00           H  
ATOM   2289 2HD2 ASN A 146      50.425  56.517  58.170  1.00  0.00           H  
ATOM   2290  N   TRP A 147      48.282  53.981  61.992  1.00  7.91           N  
ATOM   2291  CA  TRP A 147      47.623  54.321  63.262  1.00  7.93           C  
ATOM   2292  C   TRP A 147      48.640  54.665  64.353  1.00  8.75           C  
ATOM   2293  O   TRP A 147      49.801  54.229  64.294  1.00  8.25           O  
ATOM   2294  CB  TRP A 147      46.680  53.193  63.717  1.00  8.12           C  
ATOM   2295  CG  TRP A 147      45.649  52.842  62.671  1.00  7.16           C  
ATOM   2296  CD1 TRP A 147      45.871  52.191  61.493  1.00  7.13           C  
ATOM   2297  CD2 TRP A 147      44.237  53.103  62.723  1.00  6.87           C  
ATOM   2298  NE1 TRP A 147      44.699  52.052  60.797  1.00  6.39           N  
ATOM   2299  CE2 TRP A 147      43.680  52.611  61.526  1.00  6.42           C  
ATOM   2300  CE3 TRP A 147      43.402  53.745  63.647  1.00  6.71           C  
ATOM   2301  CZ2 TRP A 147      42.317  52.731  61.227  1.00  6.15           C  
ATOM   2302  CZ3 TRP A 147      42.031  53.843  63.361  1.00  7.22           C  
ATOM   2303  CH2 TRP A 147      41.513  53.337  62.169  1.00  6.53           C  
ATOM   2304  H   TRP A 147      48.468  53.012  61.778  1.00  0.00           H  
ATOM   2305  HA  TRP A 147      47.031  55.224  63.113  1.00  0.00           H  
ATOM   2306 1HB  TRP A 147      47.264  52.302  63.949  1.00  0.00           H  
ATOM   2307 2HB  TRP A 147      46.167  53.494  64.630  1.00  0.00           H  
ATOM   2308  HD1 TRP A 147      46.841  51.832  61.153  1.00  0.00           H  
ATOM   2309  HE1 TRP A 147      44.600  51.611  59.894  1.00  0.00           H  
ATOM   2310  HE3 TRP A 147      43.809  54.158  64.570  1.00  0.00           H  
ATOM   2311  HZ2 TRP A 147      41.894  52.363  60.292  1.00  0.00           H  
ATOM   2312  HZ3 TRP A 147      41.380  54.324  64.091  1.00  0.00           H  
ATOM   2313  HH2 TRP A 147      40.443  53.426  61.982  1.00  0.00           H  
ATOM   2314  N   ASP A 148      48.191  55.422  65.351  1.00  9.27           N  
ATOM   2315  CA  ASP A 148      49.101  55.944  66.368  1.00 10.50           C  
ATOM   2316  C   ASP A 148      49.244  54.965  67.530  1.00 10.73           C  
ATOM   2317  O   ASP A 148      48.996  55.303  68.696  1.00 10.87           O  
ATOM   2318  CB  ASP A 148      48.643  57.326  66.852  1.00 10.86           C  
ATOM   2319  CG  ASP A 148      49.811  58.204  67.315  1.00 12.00           C  
ATOM   2320  OD1 ASP A 148      50.979  57.750  67.329  1.00 13.46           O  
ATOM   2321  OD2 ASP A 148      49.557  59.368  67.678  1.00 16.59           O  
ATOM   2322  H   ASP A 148      47.207  55.642  65.411  1.00  0.00           H  
ATOM   2323  HA  ASP A 148      50.093  56.044  65.926  1.00  0.00           H  
ATOM   2324 1HB  ASP A 148      48.116  57.838  66.046  1.00  0.00           H  
ATOM   2325 2HB  ASP A 148      47.942  57.208  67.679  1.00  0.00           H  
ATOM   2326  N   ALA A 149      49.674  53.749  67.195  1.00 10.32           N  
ATOM   2327  CA  ALA A 149      50.056  52.739  68.171  1.00 10.61           C  
ATOM   2328  C   ALA A 149      51.316  52.092  67.628  1.00 10.95           C  
ATOM   2329  O   ALA A 149      51.266  51.321  66.655  1.00 10.22           O  
ATOM   2330  CB  ALA A 149      48.943  51.693  68.349  1.00 11.06           C  
ATOM   2331  H   ALA A 149      49.733  53.529  66.211  1.00  0.00           H  
ATOM   2332  HA  ALA A 149      50.220  53.237  69.127  1.00  0.00           H  
ATOM   2333 1HB  ALA A 149      49.255  50.951  69.084  1.00  0.00           H  
ATOM   2334 2HB  ALA A 149      48.033  52.185  68.694  1.00  0.00           H  
ATOM   2335 3HB  ALA A 149      48.750  51.202  67.397  1.00  0.00           H  
ATOM   2336  N   GLY A 150      52.451  52.413  68.242  1.00 10.96           N  
ATOM   2337  CA  GLY A 150      53.733  51.945  67.739  1.00 10.18           C  
ATOM   2338  C   GLY A 150      54.063  52.502  66.369  1.00 10.17           C  
ATOM   2339  O   GLY A 150      54.855  51.899  65.616  1.00 10.04           O  
ATOM   2340  H   GLY A 150      52.429  52.990  69.071  1.00  0.00           H  
ATOM   2341 1HA  GLY A 150      54.523  52.229  68.435  1.00  0.00           H  
ATOM   2342 2HA  GLY A 150      53.727  50.857  67.686  1.00  0.00           H  
ATOM   2343  N   PHE A 151      53.501  53.668  66.059  1.00  9.71           N  
ATOM   2344  CA  PHE A 151      53.700  54.258  64.723  1.00 10.11           C  
ATOM   2345  C   PHE A 151      55.170  54.433  64.373  1.00 10.46           C  
ATOM   2346  O   PHE A 151      55.946  55.014  65.149  1.00 10.82           O  
ATOM   2347  CB  PHE A 151      52.991  55.612  64.555  1.00  9.76           C  
ATOM   2348  CG  PHE A 151      53.241  56.231  63.206  1.00  9.70           C  
ATOM   2349  CD1 PHE A 151      52.472  55.868  62.097  1.00  9.14           C  
ATOM   2350  CD2 PHE A 151      54.296  57.134  63.031  1.00 10.08           C  
ATOM   2351  CE1 PHE A 151      52.735  56.399  60.849  1.00 10.72           C  
ATOM   2352  CE2 PHE A 151      54.577  57.669  61.784  1.00  9.84           C  
ATOM   2353  CZ  PHE A 151      53.797  57.311  60.681  1.00  9.73           C  
ATOM   2354  H   PHE A 151      52.933  54.160  66.734  1.00  0.00           H  
ATOM   2355  HA  PHE A 151      53.285  53.577  63.979  1.00  0.00           H  
ATOM   2356 1HB  PHE A 151      51.918  55.480  64.688  1.00  0.00           H  
ATOM   2357 2HB  PHE A 151      53.334  56.300  65.327  1.00  0.00           H  
ATOM   2358  HD1 PHE A 151      51.655  55.157  62.225  1.00  0.00           H  
ATOM   2359  HD2 PHE A 151      54.904  57.412  63.893  1.00  0.00           H  
ATOM   2360  HE1 PHE A 151      52.121  56.113  59.995  1.00  0.00           H  
ATOM   2361  HE2 PHE A 151      55.405  58.367  61.662  1.00  0.00           H  
ATOM   2362  HZ  PHE A 151      54.006  57.730  59.698  1.00  0.00           H  
ATOM   2363  N   GLY A 152      55.537  53.933  63.195  1.00 10.68           N  
ATOM   2364  CA  GLY A 152      56.868  54.122  62.630  1.00 11.11           C  
ATOM   2365  C   GLY A 152      57.928  53.204  63.209  1.00 10.88           C  
ATOM   2366  O   GLY A 152      59.093  53.262  62.803  1.00 12.38           O  
ATOM   2367  H   GLY A 152      54.854  53.399  62.677  1.00  0.00           H  
ATOM   2368 1HA  GLY A 152      56.832  53.960  61.552  1.00  0.00           H  
ATOM   2369 2HA  GLY A 152      57.188  55.151  62.790  1.00  0.00           H  
ATOM   2370  N   LEU A 153      57.529  52.330  64.124  1.00 10.76           N  
ATOM   2371  CA  LEU A 153      58.473  51.370  64.713  1.00 10.81           C  
ATOM   2372  C   LEU A 153      58.599  50.169  63.795  1.00 10.14           C  
ATOM   2373  O   LEU A 153      57.894  50.066  62.802  1.00 10.08           O  
ATOM   2374  CB  LEU A 153      58.002  50.928  66.104  1.00 10.68           C  
ATOM   2375  CG  LEU A 153      57.798  51.995  67.183  1.00 10.91           C  
ATOM   2376  CD1 LEU A 153      57.395  51.331  68.492  1.00 12.27           C  
ATOM   2377  CD2 LEU A 153      59.043  52.867  67.371  1.00 13.13           C  
ATOM   2378  H   LEU A 153      56.565  52.319  64.424  1.00  0.00           H  
ATOM   2379  HA  LEU A 153      59.442  51.856  64.815  1.00  0.00           H  
ATOM   2380 1HB  LEU A 153      57.047  50.415  66.001  1.00  0.00           H  
ATOM   2381 2HB  LEU A 153      58.727  50.222  66.509  1.00  0.00           H  
ATOM   2382  HG  LEU A 153      56.968  52.644  66.901  1.00  0.00           H  
ATOM   2383 1HD1 LEU A 153      57.251  52.094  69.257  1.00  0.00           H  
ATOM   2384 2HD1 LEU A 153      56.465  50.780  68.350  1.00  0.00           H  
ATOM   2385 3HD1 LEU A 153      58.179  50.644  68.808  1.00  0.00           H  
ATOM   2386 1HD2 LEU A 153      58.853  53.611  68.145  1.00  0.00           H  
ATOM   2387 2HD2 LEU A 153      59.884  52.241  67.668  1.00  0.00           H  
ATOM   2388 3HD2 LEU A 153      59.279  53.371  66.434  1.00  0.00           H  
ATOM   2389  N   SER A 154      59.510  49.261  64.122  1.00 10.12           N  
ATOM   2390  CA  SER A 154      59.699  48.040  63.346  1.00  9.72           C  
ATOM   2391  C   SER A 154      58.368  47.347  63.074  1.00  9.55           C  
ATOM   2392  O   SER A 154      57.529  47.246  63.958  1.00  9.03           O  
ATOM   2393  CB  SER A 154      60.646  47.074  64.063  1.00 10.05           C  
ATOM   2394  OG  SER A 154      61.864  47.716  64.375  1.00 11.58           O  
ATOM   2395  H   SER A 154      60.089  49.423  64.934  1.00  0.00           H  
ATOM   2396  HA  SER A 154      60.142  48.306  62.385  1.00  0.00           H  
ATOM   2397 1HB  SER A 154      60.173  46.711  64.975  1.00  0.00           H  
ATOM   2398 2HB  SER A 154      60.834  46.210  63.427  1.00  0.00           H  
ATOM   2399  HG  SER A 154      61.781  48.615  64.048  1.00  0.00           H  
ATOM   2400  N   GLY A 155      58.191  46.894  61.840  1.00  8.84           N  
ATOM   2401  CA  GLY A 155      56.894  46.360  61.390  1.00  9.00           C  
ATOM   2402  C   GLY A 155      56.212  47.245  60.374  1.00  8.61           C  
ATOM   2403  O   GLY A 155      55.017  47.066  60.088  1.00  8.89           O  
ATOM   2404  H   GLY A 155      58.966  46.916  61.192  1.00  0.00           H  
ATOM   2405 1HA  GLY A 155      57.039  45.372  60.953  1.00  0.00           H  
ATOM   2406 2HA  GLY A 155      56.234  46.238  62.248  1.00  0.00           H  
ATOM   2407  N   ALA A 156      56.972  48.191  59.816  1.00  9.31           N  
ATOM   2408  CA  ALA A 156      56.492  49.057  58.739  1.00  9.09           C  
ATOM   2409  C   ALA A 156      57.679  49.580  57.954  1.00 10.00           C  
ATOM   2410  O   ALA A 156      58.817  49.519  58.426  1.00 10.94           O  
ATOM   2411  CB  ALA A 156      55.691  50.222  59.297  1.00  9.60           C  
ATOM   2412  H   ALA A 156      57.916  48.307  60.157  1.00  0.00           H  
ATOM   2413  HA  ALA A 156      55.843  48.466  58.093  1.00  0.00           H  
ATOM   2414 1HB  ALA A 156      55.345  50.851  58.477  1.00  0.00           H  
ATOM   2415 2HB  ALA A 156      54.832  49.841  59.850  1.00  0.00           H  
ATOM   2416 3HB  ALA A 156      56.320  50.809  59.964  1.00  0.00           H  
ATOM   2417  N   SER A 157      57.410  50.097  56.763  1.00  9.65           N  
ATOM   2418  CA  SER A 157      58.470  50.560  55.871  1.00  9.28           C  
ATOM   2419  C   SER A 157      58.528  52.086  55.765  1.00  9.18           C  
ATOM   2420  O   SER A 157      57.504  52.780  55.821  1.00  9.44           O  
ATOM   2421  CB  SER A 157      58.294  49.934  54.479  1.00  9.72           C  
ATOM   2422  OG  SER A 157      59.277  50.406  53.541  1.00  9.53           O  
ATOM   2423  H   SER A 157      56.448  50.173  56.465  1.00  0.00           H  
ATOM   2424  HA  SER A 157      59.430  50.245  56.282  1.00  0.00           H  
ATOM   2425 1HB  SER A 157      58.369  48.850  54.556  1.00  0.00           H  
ATOM   2426 2HB  SER A 157      57.300  50.167  54.099  1.00  0.00           H  
ATOM   2427  HG  SER A 157      59.830  51.023  54.026  1.00  0.00           H  
ATOM   2428  N   SER A 158      59.744  52.588  55.587  1.00  9.29           N  
ATOM   2429  CA  SER A 158      59.983  53.992  55.330  1.00  9.57           C  
ATOM   2430  C   SER A 158      59.988  54.323  53.834  1.00  9.85           C  
ATOM   2431  O   SER A 158      60.084  55.495  53.460  1.00 10.38           O  
ATOM   2432  CB  SER A 158      61.349  54.350  55.936  1.00  9.13           C  
ATOM   2433  OG  SER A 158      62.375  53.663  55.228  1.00 13.95           O  
ATOM   2434  H   SER A 158      60.530  51.956  55.635  1.00  0.00           H  
ATOM   2435  HA  SER A 158      59.196  54.572  55.815  1.00  0.00           H  
ATOM   2436 1HB  SER A 158      61.502  55.427  55.878  1.00  0.00           H  
ATOM   2437 2HB  SER A 158      61.363  54.074  56.990  1.00  0.00           H  
ATOM   2438  HG  SER A 158      61.930  53.150  54.549  1.00  0.00           H  
ATOM   2439  N   ASN A 159      59.891  53.290  53.002  1.00  9.85           N  
ATOM   2440  CA  ASN A 159      59.948  53.417  51.548  1.00  9.54           C  
ATOM   2441  C   ASN A 159      58.563  53.681  51.003  1.00  9.68           C  
ATOM   2442  O   ASN A 159      57.693  52.825  51.133  1.00  8.93           O  
ATOM   2443  CB  ASN A 159      60.523  52.129  50.924  1.00 10.23           C  
ATOM   2444  CG  ASN A 159      60.789  52.274  49.419  1.00 13.28           C  
ATOM   2445  OD1 ASN A 159      60.213  53.134  48.744  1.00 12.84           O  
ATOM   2446  ND2 ASN A 159      61.677  51.432  48.892  1.00 16.71           N  
ATOM   2447  H   ASN A 159      59.772  52.375  53.412  1.00  0.00           H  
ATOM   2448  HA  ASN A 159      60.605  54.252  51.299  1.00  0.00           H  
ATOM   2449 1HB  ASN A 159      61.457  51.868  51.424  1.00  0.00           H  
ATOM   2450 2HB  ASN A 159      59.826  51.306  51.081  1.00  0.00           H  
ATOM   2451 1HD2 ASN A 159      61.892  51.478  47.916  1.00  0.00           H  
ATOM   2452 2HD2 ASN A 159      62.128  50.754  49.472  1.00  0.00           H  
ATOM   2453  N   PRO A 160      58.326  54.869  50.408  1.00  9.54           N  
ATOM   2454  CA  PRO A 160      56.965  55.136  49.916  1.00  9.34           C  
ATOM   2455  C   PRO A 160      56.417  54.127  48.896  1.00  8.91           C  
ATOM   2456  O   PRO A 160      55.205  53.994  48.766  1.00  8.63           O  
ATOM   2457  CB  PRO A 160      57.094  56.504  49.257  1.00  9.24           C  
ATOM   2458  CG  PRO A 160      58.202  57.174  50.055  1.00  9.92           C  
ATOM   2459  CD  PRO A 160      59.191  56.058  50.262  1.00  9.86           C  
ATOM   2460  HA  PRO A 160      56.273  55.176  50.770  1.00  0.00           H  
ATOM   2461 1HB  PRO A 160      57.337  56.386  48.191  1.00  0.00           H  
ATOM   2462 2HB  PRO A 160      56.135  57.040  49.311  1.00  0.00           H  
ATOM   2463 1HG  PRO A 160      58.615  58.024  49.492  1.00  0.00           H  
ATOM   2464 2HG  PRO A 160      57.801  57.581  50.995  1.00  0.00           H  
ATOM   2465 1HD  PRO A 160      59.846  55.979  49.381  1.00  0.00           H  
ATOM   2466 2HD  PRO A 160      59.782  56.255  51.169  1.00  0.00           H  
ATOM   2467  N   CYS A 161      57.311  53.422  48.207  1.00  9.17           N  
ATOM   2468  CA  CYS A 161      56.933  52.404  47.243  1.00  9.91           C  
ATOM   2469  C   CYS A 161      56.541  51.085  47.892  1.00  8.92           C  
ATOM   2470  O   CYS A 161      55.997  50.209  47.223  1.00  9.50           O  
ATOM   2471  CB  CYS A 161      58.072  52.181  46.244  1.00 10.85           C  
ATOM   2472  SG  CYS A 161      58.551  53.675  45.357  1.00 12.63           S  
ATOM   2473  H   CYS A 161      58.291  53.609  48.367  1.00  0.00           H  
ATOM   2474  HA  CYS A 161      56.052  52.750  46.702  1.00  0.00           H  
ATOM   2475 1HB  CYS A 161      58.947  51.798  46.769  1.00  0.00           H  
ATOM   2476 2HB  CYS A 161      57.774  51.429  45.514  1.00  0.00           H  
ATOM   2477  N   SER A 162      56.795  50.952  49.193  1.00  8.85           N  
ATOM   2478  CA  SER A 162      56.526  49.701  49.889  1.00  8.14           C  
ATOM   2479  C   SER A 162      55.046  49.517  50.103  1.00  8.16           C  
ATOM   2480  O   SER A 162      54.320  50.479  50.297  1.00  8.13           O  
ATOM   2481  CB  SER A 162      57.213  49.689  51.253  1.00  7.97           C  
ATOM   2482  OG  SER A 162      56.848  48.529  51.986  1.00  9.58           O  
ATOM   2483  H   SER A 162      57.181  51.729  49.710  1.00  0.00           H  
ATOM   2484  HA  SER A 162      56.924  48.880  49.291  1.00  0.00           H  
ATOM   2485 1HB  SER A 162      58.294  49.716  51.116  1.00  0.00           H  
ATOM   2486 2HB  SER A 162      56.932  50.582  51.810  1.00  0.00           H  
ATOM   2487  HG  SER A 162      56.247  48.037  51.421  1.00  0.00           H  
ATOM   2488  N   GLU A 163      54.618  48.261  50.092  1.00  7.72           N  
ATOM   2489  CA  GLU A 163      53.236  47.920  50.444  1.00  8.06           C  
ATOM   2490  C   GLU A 163      52.903  48.212  51.910  1.00  7.94           C  
ATOM   2491  O   GLU A 163      51.725  48.283  52.267  1.00  7.51           O  
ATOM   2492  CB  GLU A 163      52.965  46.436  50.182  1.00  8.44           C  
ATOM   2493  CG  GLU A 163      52.967  46.017  48.709  1.00  8.91           C  
ATOM   2494  CD  GLU A 163      51.869  46.644  47.843  1.00  8.91           C  
ATOM   2495  OE1 GLU A 163      51.841  46.290  46.638  1.00  8.85           O  
ATOM   2496  OE2 GLU A 163      51.048  47.473  48.331  1.00  9.02           O  
ATOM   2497  H   GLU A 163      55.257  47.522  49.836  1.00  0.00           H  
ATOM   2498  HA  GLU A 163      52.564  48.512  49.821  1.00  0.00           H  
ATOM   2499 1HB  GLU A 163      53.717  45.833  50.692  1.00  0.00           H  
ATOM   2500 2HB  GLU A 163      51.993  46.165  50.595  1.00  0.00           H  
ATOM   2501 1HG  GLU A 163      53.926  46.286  48.267  1.00  0.00           H  
ATOM   2502 2HG  GLU A 163      52.862  44.935  48.650  1.00  0.00           H  
ATOM   2503  N   THR A 164      53.930  48.317  52.753  1.00  8.21           N  
ATOM   2504  CA  THR A 164      53.746  48.611  54.176  1.00  8.08           C  
ATOM   2505  C   THR A 164      54.298  49.987  54.568  1.00  8.45           C  
ATOM   2506  O   THR A 164      54.628  50.203  55.732  1.00  7.60           O  
ATOM   2507  CB  THR A 164      54.371  47.525  55.108  1.00  7.70           C  
ATOM   2508  OG1 THR A 164      55.748  47.334  54.794  1.00  8.18           O  
ATOM   2509  CG2 THR A 164      53.654  46.198  54.972  1.00  8.17           C  
ATOM   2510  H   THR A 164      54.865  48.189  52.394  1.00  0.00           H  
ATOM   2511  HA  THR A 164      52.677  48.646  54.387  1.00  0.00           H  
ATOM   2512  HB  THR A 164      54.304  47.853  56.145  1.00  0.00           H  
ATOM   2513  HG1 THR A 164      55.995  47.918  54.073  1.00  0.00           H  
ATOM   2514 1HG2 THR A 164      54.115  45.466  55.635  1.00  0.00           H  
ATOM   2515 2HG2 THR A 164      52.605  46.322  55.241  1.00  0.00           H  
ATOM   2516 3HG2 THR A 164      53.725  45.850  53.942  1.00  0.00           H  
ATOM   2517  N   TYR A 165      54.397  50.917  53.610  1.00  8.15           N  
ATOM   2518  CA  TYR A 165      54.795  52.301  53.920  1.00  8.13           C  
ATOM   2519  C   TYR A 165      53.847  52.922  54.970  1.00  8.10           C  
ATOM   2520  O   TYR A 165      52.619  52.907  54.808  1.00  7.12           O  
ATOM   2521  CB  TYR A 165      54.802  53.165  52.641  1.00  8.60           C  
ATOM   2522  CG  TYR A 165      55.077  54.634  52.881  1.00  8.81           C  
ATOM   2523  CD1 TYR A 165      56.197  55.040  53.616  1.00  8.24           C  
ATOM   2524  CD2 TYR A 165      54.238  55.634  52.342  1.00  8.00           C  
ATOM   2525  CE1 TYR A 165      56.449  56.414  53.866  1.00  7.36           C  
ATOM   2526  CE2 TYR A 165      54.503  57.006  52.555  1.00  8.62           C  
ATOM   2527  CZ  TYR A 165      55.601  57.380  53.333  1.00  9.43           C  
ATOM   2528  OH  TYR A 165      55.879  58.723  53.555  1.00 10.76           O  
ATOM   2529  H   TYR A 165      54.195  50.666  52.653  1.00  0.00           H  
ATOM   2530  HA  TYR A 165      55.803  52.286  54.334  1.00  0.00           H  
ATOM   2531 1HB  TYR A 165      55.561  52.790  51.953  1.00  0.00           H  
ATOM   2532 2HB  TYR A 165      53.837  53.083  52.141  1.00  0.00           H  
ATOM   2533  HD1 TYR A 165      56.892  54.296  54.006  1.00  0.00           H  
ATOM   2534  HD2 TYR A 165      53.367  55.354  51.750  1.00  0.00           H  
ATOM   2535  HE1 TYR A 165      57.326  56.711  54.440  1.00  0.00           H  
ATOM   2536  HE2 TYR A 165      53.852  57.762  52.114  1.00  0.00           H  
ATOM   2537  HH  TYR A 165      55.224  59.263  53.106  1.00  0.00           H  
ATOM   2538  N   HIS A 166      54.420  53.485  56.030  1.00  7.48           N  
ATOM   2539  CA  HIS A 166      53.606  53.948  57.151  1.00  8.38           C  
ATOM   2540  C   HIS A 166      53.031  55.360  56.972  1.00  8.10           C  
ATOM   2541  O   HIS A 166      52.148  55.759  57.727  1.00  7.86           O  
ATOM   2542  CB  HIS A 166      54.357  53.822  58.504  1.00  8.13           C  
ATOM   2543  CG  HIS A 166      55.731  54.434  58.513  1.00  9.00           C  
ATOM   2544  ND1 HIS A 166      55.972  55.758  58.207  1.00  9.33           N  
ATOM   2545  CD2 HIS A 166      56.931  53.899  58.831  1.00  9.01           C  
ATOM   2546  CE1 HIS A 166      57.264  56.006  58.320  1.00 10.97           C  
ATOM   2547  NE2 HIS A 166      57.868  54.902  58.712  1.00  9.14           N  
ATOM   2548  H   HIS A 166      55.423  53.598  56.070  1.00  0.00           H  
ATOM   2549  HA  HIS A 166      52.704  53.341  57.221  1.00  0.00           H  
ATOM   2550 1HB  HIS A 166      53.773  54.301  59.291  1.00  0.00           H  
ATOM   2551 2HB  HIS A 166      54.459  52.769  58.767  1.00  0.00           H  
ATOM   2552  HD2 HIS A 166      57.120  52.870  59.136  1.00  0.00           H  
ATOM   2553  HE1 HIS A 166      57.749  56.962  58.123  1.00  0.00           H  
ATOM   2554  HE2 HIS A 166      58.856  54.803  58.897  1.00  0.00           H  
ATOM   2555  N   GLY A 167      53.519  56.107  55.976  1.00  8.27           N  
ATOM   2556  CA  GLY A 167      53.087  57.499  55.803  1.00  8.82           C  
ATOM   2557  C   GLY A 167      53.967  58.478  56.557  1.00  9.42           C  
ATOM   2558  O   GLY A 167      54.840  58.084  57.347  1.00  9.69           O  
ATOM   2559  H   GLY A 167      54.192  55.717  55.332  1.00  0.00           H  
ATOM   2560 1HA  GLY A 167      53.098  57.754  54.743  1.00  0.00           H  
ATOM   2561 2HA  GLY A 167      52.059  57.606  56.148  1.00  0.00           H  
ATOM   2562  N   LYS A 168      53.745  59.766  56.332  1.00 10.36           N  
ATOM   2563  CA  LYS A 168      54.651  60.771  56.902  1.00 11.27           C  
ATOM   2564  C   LYS A 168      54.532  60.875  58.428  1.00 11.26           C  
ATOM   2565  O   LYS A 168      55.538  61.097  59.125  1.00 12.58           O  
ATOM   2566  CB  LYS A 168      54.422  62.127  56.239  1.00 11.52           C  
ATOM   2567  CG  LYS A 168      54.860  62.168  54.745  1.00 14.64           C  
ATOM   2568  CD  LYS A 168      56.374  62.208  54.546  1.00 17.76           C  
ATOM   2569  CE  LYS A 168      56.706  62.374  53.061  1.00 19.20           C  
ATOM   2570  NZ  LYS A 168      58.104  62.883  52.797  1.00 23.01           N  
ATOM   2571  H   LYS A 168      52.961  60.071  55.773  1.00  0.00           H  
ATOM   2572  HA  LYS A 168      55.678  60.458  56.713  1.00  0.00           H  
ATOM   2573 1HB  LYS A 168      53.364  62.385  56.294  1.00  0.00           H  
ATOM   2574 2HB  LYS A 168      54.975  62.895  56.780  1.00  0.00           H  
ATOM   2575 1HG  LYS A 168      54.482  61.284  54.230  1.00  0.00           H  
ATOM   2576 2HG  LYS A 168      54.440  63.052  54.267  1.00  0.00           H  
ATOM   2577 1HD  LYS A 168      56.794  63.042  55.111  1.00  0.00           H  
ATOM   2578 2HD  LYS A 168      56.814  61.283  54.917  1.00  0.00           H  
ATOM   2579 1HE  LYS A 168      56.601  61.415  52.556  1.00  0.00           H  
ATOM   2580 2HE  LYS A 168      56.007  63.077  52.608  1.00  0.00           H  
ATOM   2581 1HZ  LYS A 168      58.250  62.967  51.801  1.00  0.00           H  
ATOM   2582 2HZ  LYS A 168      58.221  63.788  53.232  1.00  0.00           H  
ATOM   2583 3HZ  LYS A 168      58.777  62.235  53.181  1.00  0.00           H  
ATOM   2584  N   PHE A 169      53.321  60.656  58.941  1.00 11.10           N  
ATOM   2585  CA  PHE A 169      53.034  60.735  60.383  1.00 10.57           C  
ATOM   2586  C   PHE A 169      51.743  59.962  60.683  1.00 10.19           C  
ATOM   2587  O   PHE A 169      50.930  59.727  59.764  1.00  9.44           O  
ATOM   2588  CB  PHE A 169      52.898  62.199  60.858  1.00 11.15           C  
ATOM   2589  CG  PHE A 169      51.951  63.034  60.035  1.00 12.01           C  
ATOM   2590  CD1 PHE A 169      50.603  63.136  60.381  1.00 11.84           C  
ATOM   2591  CD2 PHE A 169      52.423  63.745  58.931  1.00 13.42           C  
ATOM   2592  CE1 PHE A 169      49.722  63.933  59.618  1.00 13.11           C  
ATOM   2593  CE2 PHE A 169      51.573  64.530  58.156  1.00 13.52           C  
ATOM   2594  CZ  PHE A 169      50.206  64.619  58.497  1.00 12.38           C  
ATOM   2595  H   PHE A 169      52.573  60.426  58.302  1.00  0.00           H  
ATOM   2596  HA  PHE A 169      53.863  60.279  60.926  1.00  0.00           H  
ATOM   2597 1HB  PHE A 169      52.549  62.216  61.890  1.00  0.00           H  
ATOM   2598 2HB  PHE A 169      53.875  62.681  60.836  1.00  0.00           H  
ATOM   2599  HD1 PHE A 169      50.234  62.592  61.251  1.00  0.00           H  
ATOM   2600  HD2 PHE A 169      53.480  63.670  58.675  1.00  0.00           H  
ATOM   2601  HE1 PHE A 169      48.673  64.011  59.903  1.00  0.00           H  
ATOM   2602  HE2 PHE A 169      51.955  65.073  57.291  1.00  0.00           H  
ATOM   2603  HZ  PHE A 169      49.529  65.218  57.889  1.00  0.00           H  
ATOM   2604  N   ALA A 170      51.534  59.595  61.948  1.00  9.76           N  
ATOM   2605  CA  ALA A 170      50.322  58.859  62.322  1.00  8.81           C  
ATOM   2606  C   ALA A 170      49.093  59.636  61.942  1.00  9.04           C  
ATOM   2607  O   ALA A 170      49.020  60.851  62.151  1.00 10.01           O  
ATOM   2608  CB  ALA A 170      50.283  58.535  63.818  1.00  9.44           C  
ATOM   2609  H   ALA A 170      52.212  59.822  62.662  1.00  0.00           H  
ATOM   2610  HA  ALA A 170      50.314  57.918  61.772  1.00  0.00           H  
ATOM   2611 1HB  ALA A 170      49.368  57.990  64.048  1.00  0.00           H  
ATOM   2612 2HB  ALA A 170      51.146  57.923  64.080  1.00  0.00           H  
ATOM   2613 3HB  ALA A 170      50.308  59.460  64.391  1.00  0.00           H  
ATOM   2614  N   ASN A 171      48.122  58.928  61.378  1.00  9.15           N  
ATOM   2615  CA  ASN A 171      46.836  59.504  60.958  1.00  9.42           C  
ATOM   2616  C   ASN A 171      46.953  60.481  59.784  1.00  9.11           C  
ATOM   2617  O   ASN A 171      46.030  61.261  59.527  1.00  9.47           O  
ATOM   2618  CB  ASN A 171      46.098  60.214  62.116  1.00  9.96           C  
ATOM   2619  CG  ASN A 171      45.850  59.312  63.292  1.00  9.97           C  
ATOM   2620  OD1 ASN A 171      45.555  58.126  63.139  1.00 11.11           O  
ATOM   2621  ND2 ASN A 171      45.956  59.875  64.489  1.00 12.14           N  
ATOM   2622  H   ASN A 171      48.289  57.942  61.236  1.00  0.00           H  
ATOM   2623  HA  ASN A 171      46.194  58.696  60.603  1.00  0.00           H  
ATOM   2624 1HB  ASN A 171      46.685  61.070  62.451  1.00  0.00           H  
ATOM   2625 2HB  ASN A 171      45.140  60.593  61.759  1.00  0.00           H  
ATOM   2626 1HD2 ASN A 171      45.803  59.330  65.314  1.00  0.00           H  
ATOM   2627 2HD2 ASN A 171      46.189  60.844  64.567  1.00  0.00           H  
ATOM   2628  N   SER A 172      48.071  60.433  59.065  1.00  8.44           N  
ATOM   2629  CA  SER A 172      48.192  61.233  57.838  1.00  8.56           C  
ATOM   2630  C   SER A 172      47.102  60.908  56.834  1.00  8.41           C  
ATOM   2631  O   SER A 172      46.656  61.786  56.090  1.00  7.97           O  
ATOM   2632  CB  SER A 172      49.572  61.072  57.191  1.00  8.66           C  
ATOM   2633  OG  SER A 172      49.784  59.764  56.704  1.00  9.11           O  
ATOM   2634  H   SER A 172      48.845  59.851  59.351  1.00  0.00           H  
ATOM   2635  HA  SER A 172      48.060  62.285  58.096  1.00  0.00           H  
ATOM   2636 1HB  SER A 172      49.672  61.778  56.367  1.00  0.00           H  
ATOM   2637 2HB  SER A 172      50.345  61.309  57.920  1.00  0.00           H  
ATOM   2638  HG  SER A 172      48.983  59.274  56.904  1.00  0.00           H  
ATOM   2639  N   GLU A 173      46.641  59.660  56.813  1.00  7.34           N  
ATOM   2640  CA  GLU A 173      45.644  59.265  55.836  1.00  7.91           C  
ATOM   2641  C   GLU A 173      44.272  59.627  56.354  1.00  7.95           C  
ATOM   2642  O   GLU A 173      43.877  59.185  57.434  1.00  7.82           O  
ATOM   2643  CB  GLU A 173      45.732  57.756  55.568  1.00  8.55           C  
ATOM   2644  CG  GLU A 173      47.117  57.334  55.107  1.00  6.64           C  
ATOM   2645  CD  GLU A 173      47.641  58.228  53.984  1.00  7.22           C  
ATOM   2646  OE1 GLU A 173      47.231  58.049  52.816  1.00  5.44           O  
ATOM   2647  OE2 GLU A 173      48.466  59.127  54.284  1.00  7.75           O  
ATOM   2648  H   GLU A 173      46.979  58.976  57.475  1.00  0.00           H  
ATOM   2649  HA  GLU A 173      45.841  59.799  54.906  1.00  0.00           H  
ATOM   2650 1HB  GLU A 173      45.478  57.210  56.477  1.00  0.00           H  
ATOM   2651 2HB  GLU A 173      45.004  57.479  54.805  1.00  0.00           H  
ATOM   2652 1HG  GLU A 173      47.801  57.381  55.954  1.00  0.00           H  
ATOM   2653 2HG  GLU A 173      47.076  56.301  54.766  1.00  0.00           H  
ATOM   2654  N   VAL A 174      43.554  60.438  55.590  1.00  7.87           N  
ATOM   2655  CA  VAL A 174      42.222  60.879  55.992  1.00  8.41           C  
ATOM   2656  C   VAL A 174      41.252  59.713  56.253  1.00  8.10           C  
ATOM   2657  O   VAL A 174      40.384  59.830  57.119  1.00  7.69           O  
ATOM   2658  CB  VAL A 174      41.641  61.913  55.005  1.00  8.59           C  
ATOM   2659  CG1 VAL A 174      41.463  61.326  53.611  1.00  8.42           C  
ATOM   2660  CG2 VAL A 174      40.319  62.499  55.529  1.00  9.49           C  
ATOM   2661  H   VAL A 174      43.934  60.759  54.711  1.00  0.00           H  
ATOM   2662  HA  VAL A 174      42.295  61.352  56.972  1.00  0.00           H  
ATOM   2663  HB  VAL A 174      42.360  62.723  54.877  1.00  0.00           H  
ATOM   2664 1HG1 VAL A 174      41.052  62.086  52.946  1.00  0.00           H  
ATOM   2665 2HG1 VAL A 174      42.429  60.995  53.230  1.00  0.00           H  
ATOM   2666 3HG1 VAL A 174      40.780  60.478  53.658  1.00  0.00           H  
ATOM   2667 1HG2 VAL A 174      39.934  63.225  54.813  1.00  0.00           H  
ATOM   2668 2HG2 VAL A 174      39.592  61.697  55.660  1.00  0.00           H  
ATOM   2669 3HG2 VAL A 174      40.493  62.991  56.486  1.00  0.00           H  
ATOM   2670  N   GLU A 175      41.432  58.588  55.543  1.00  8.11           N  
ATOM   2671  CA  GLU A 175      40.599  57.385  55.738  1.00  7.55           C  
ATOM   2672  C   GLU A 175      40.766  56.812  57.150  1.00  7.93           C  
ATOM   2673  O   GLU A 175      39.832  56.238  57.721  1.00  8.83           O  
ATOM   2674  CB  GLU A 175      40.980  56.309  54.703  1.00  7.67           C  
ATOM   2675  CG  GLU A 175      40.688  56.700  53.250  1.00  6.86           C  
ATOM   2676  CD  GLU A 175      41.774  57.558  52.591  1.00  7.51           C  
ATOM   2677  OE1 GLU A 175      42.795  57.888  53.225  1.00  7.21           O  
ATOM   2678  OE2 GLU A 175      41.573  57.900  51.412  1.00  8.35           O  
ATOM   2679  H   GLU A 175      42.167  58.570  54.851  1.00  0.00           H  
ATOM   2680  HA  GLU A 175      39.554  57.661  55.593  1.00  0.00           H  
ATOM   2681 1HB  GLU A 175      42.044  56.088  54.783  1.00  0.00           H  
ATOM   2682 2HB  GLU A 175      40.437  55.389  54.918  1.00  0.00           H  
ATOM   2683 1HG  GLU A 175      40.570  55.793  52.657  1.00  0.00           H  
ATOM   2684 2HG  GLU A 175      39.748  57.249  53.215  1.00  0.00           H  
ATOM   2685  N   VAL A 176      41.982  56.941  57.682  1.00  7.24           N  
ATOM   2686  CA  VAL A 176      42.303  56.521  59.032  1.00  7.71           C  
ATOM   2687  C   VAL A 176      41.845  57.572  60.039  1.00  8.32           C  
ATOM   2688  O   VAL A 176      41.185  57.251  61.011  1.00  7.85           O  
ATOM   2689  CB  VAL A 176      43.824  56.242  59.171  1.00  7.66           C  
ATOM   2690  CG1 VAL A 176      44.237  56.083  60.632  1.00  8.59           C  
ATOM   2691  CG2 VAL A 176      44.193  55.004  58.374  1.00  7.40           C  
ATOM   2692  H   VAL A 176      42.706  57.352  57.109  1.00  0.00           H  
ATOM   2693  HA  VAL A 176      41.760  55.600  59.246  1.00  0.00           H  
ATOM   2694  HB  VAL A 176      44.378  57.100  58.790  1.00  0.00           H  
ATOM   2695 1HG1 VAL A 176      45.309  55.889  60.688  1.00  0.00           H  
ATOM   2696 2HG1 VAL A 176      44.005  56.998  61.177  1.00  0.00           H  
ATOM   2697 3HG1 VAL A 176      43.694  55.248  61.075  1.00  0.00           H  
ATOM   2698 1HG2 VAL A 176      45.261  54.812  58.474  1.00  0.00           H  
ATOM   2699 2HG2 VAL A 176      43.633  54.148  58.752  1.00  0.00           H  
ATOM   2700 3HG2 VAL A 176      43.949  55.162  57.323  1.00  0.00           H  
ATOM   2701  N   LYS A 177      42.223  58.826  59.807  1.00  8.20           N  
ATOM   2702  CA  LYS A 177      41.849  59.902  60.719  1.00  8.47           C  
ATOM   2703  C   LYS A 177      40.328  59.998  60.882  1.00  7.75           C  
ATOM   2704  O   LYS A 177      39.831  60.277  61.974  1.00  7.57           O  
ATOM   2705  CB  LYS A 177      42.458  61.241  60.268  1.00  9.37           C  
ATOM   2706  CG  LYS A 177      42.239  62.424  61.253  1.00 12.00           C  
ATOM   2707  CD  LYS A 177      42.688  62.083  62.685  1.00 16.84           C  
ATOM   2708  CE  LYS A 177      42.920  63.330  63.571  1.00 18.57           C  
ATOM   2709  NZ  LYS A 177      41.748  64.231  63.766  1.00 19.31           N  
ATOM   2710  H   LYS A 177      42.776  59.043  58.991  1.00  0.00           H  
ATOM   2711  HA  LYS A 177      42.235  59.665  61.711  1.00  0.00           H  
ATOM   2712 1HB  LYS A 177      43.533  61.123  60.128  1.00  0.00           H  
ATOM   2713 2HB  LYS A 177      42.032  61.529  59.307  1.00  0.00           H  
ATOM   2714 1HG  LYS A 177      42.804  63.292  60.911  1.00  0.00           H  
ATOM   2715 2HG  LYS A 177      41.182  62.687  61.276  1.00  0.00           H  
ATOM   2716 1HD  LYS A 177      41.929  61.465  63.167  1.00  0.00           H  
ATOM   2717 2HD  LYS A 177      43.621  61.520  62.650  1.00  0.00           H  
ATOM   2718 1HE  LYS A 177      43.237  63.016  64.564  1.00  0.00           H  
ATOM   2719 2HE  LYS A 177      43.711  63.942  63.138  1.00  0.00           H  
ATOM   2720 1HZ  LYS A 177      42.013  65.006  64.357  1.00  0.00           H  
ATOM   2721 2HZ  LYS A 177      41.439  64.581  62.870  1.00  0.00           H  
ATOM   2722 3HZ  LYS A 177      40.997  63.717  64.204  1.00  0.00           H  
ATOM   2723  N   SER A 178      39.587  59.760  59.812  1.00  8.17           N  
ATOM   2724  CA  SER A 178      38.116  59.810  59.885  1.00  8.63           C  
ATOM   2725  C   SER A 178      37.555  58.799  60.889  1.00  9.01           C  
ATOM   2726  O   SER A 178      36.594  59.115  61.612  1.00  8.71           O  
ATOM   2727  CB  SER A 178      37.476  59.574  58.507  1.00  8.31           C  
ATOM   2728  OG  SER A 178      37.868  60.571  57.574  1.00  7.55           O  
ATOM   2729  H   SER A 178      40.029  59.541  58.931  1.00  0.00           H  
ATOM   2730  HA  SER A 178      37.820  60.801  60.232  1.00  0.00           H  
ATOM   2731 1HB  SER A 178      37.769  58.593  58.133  1.00  0.00           H  
ATOM   2732 2HB  SER A 178      36.391  59.576  58.605  1.00  0.00           H  
ATOM   2733  HG  SER A 178      38.454  61.164  58.051  1.00  0.00           H  
ATOM   2734  N   ILE A 179      38.139  57.592  60.930  1.00  9.05           N  
ATOM   2735  CA  ILE A 179      37.711  56.578  61.902  1.00  8.15           C  
ATOM   2736  C   ILE A 179      38.157  56.965  63.324  1.00  8.49           C  
ATOM   2737  O   ILE A 179      37.376  56.851  64.268  1.00  9.03           O  
ATOM   2738  CB  ILE A 179      38.251  55.166  61.562  1.00  6.94           C  
ATOM   2739  CG1 ILE A 179      37.762  54.731  60.186  1.00  7.38           C  
ATOM   2740  CG2 ILE A 179      37.820  54.145  62.651  1.00  9.50           C  
ATOM   2741  CD1 ILE A 179      38.566  53.569  59.586  1.00  7.94           C  
ATOM   2742  H   ILE A 179      38.885  57.372  60.285  1.00  0.00           H  
ATOM   2743  HA  ILE A 179      36.623  56.527  61.892  1.00  0.00           H  
ATOM   2744  HB  ILE A 179      39.339  55.195  61.514  1.00  0.00           H  
ATOM   2745 1HG1 ILE A 179      36.717  54.428  60.250  1.00  0.00           H  
ATOM   2746 2HG1 ILE A 179      37.815  55.575  59.497  1.00  0.00           H  
ATOM   2747 1HG2 ILE A 179      38.206  53.158  62.398  1.00  0.00           H  
ATOM   2748 2HG2 ILE A 179      38.218  54.453  63.617  1.00  0.00           H  
ATOM   2749 3HG2 ILE A 179      36.732  54.106  62.703  1.00  0.00           H  
ATOM   2750 1HD1 ILE A 179      38.161  53.314  58.606  1.00  0.00           H  
ATOM   2751 2HD1 ILE A 179      39.610  53.865  59.481  1.00  0.00           H  
ATOM   2752 3HD1 ILE A 179      38.498  52.703  60.242  1.00  0.00           H  
ATOM   2753  N   VAL A 180      39.404  57.425  63.452  1.00  7.81           N  
ATOM   2754  CA  VAL A 180      39.946  57.879  64.730  1.00  9.11           C  
ATOM   2755  C   VAL A 180      38.982  58.895  65.351  1.00  9.29           C  
ATOM   2756  O   VAL A 180      38.582  58.755  66.518  1.00  9.41           O  
ATOM   2757  CB  VAL A 180      41.375  58.470  64.560  1.00  9.11           C  
ATOM   2758  CG1 VAL A 180      41.850  59.234  65.810  1.00  9.63           C  
ATOM   2759  CG2 VAL A 180      42.346  57.342  64.234  1.00  7.62           C  
ATOM   2760  H   VAL A 180      39.990  57.458  62.630  1.00  0.00           H  
ATOM   2761  HA  VAL A 180      40.008  57.023  65.403  1.00  0.00           H  
ATOM   2762  HB  VAL A 180      41.363  59.196  63.747  1.00  0.00           H  
ATOM   2763 1HG1 VAL A 180      42.853  59.626  65.638  1.00  0.00           H  
ATOM   2764 2HG1 VAL A 180      41.168  60.060  66.013  1.00  0.00           H  
ATOM   2765 3HG1 VAL A 180      41.868  58.558  66.665  1.00  0.00           H  
ATOM   2766 1HG2 VAL A 180      43.349  57.749  64.113  1.00  0.00           H  
ATOM   2767 2HG2 VAL A 180      42.345  56.615  65.046  1.00  0.00           H  
ATOM   2768 3HG2 VAL A 180      42.039  56.853  63.309  1.00  0.00           H  
ATOM   2769  N   ASP A 181      38.587  59.895  64.561  1.00  9.18           N  
ATOM   2770  CA  ASP A 181      37.713  60.939  65.073  1.00  9.41           C  
ATOM   2771  C   ASP A 181      36.366  60.366  65.491  1.00  9.86           C  
ATOM   2772  O   ASP A 181      35.869  60.679  66.565  1.00 10.73           O  
ATOM   2773  CB  ASP A 181      37.505  62.036  64.035  1.00 10.27           C  
ATOM   2774  CG  ASP A 181      38.734  62.905  63.821  1.00 12.60           C  
ATOM   2775  OD1 ASP A 181      39.739  62.834  64.576  1.00 13.55           O  
ATOM   2776  OD2 ASP A 181      38.687  63.672  62.833  1.00 14.47           O  
ATOM   2777  H   ASP A 181      38.892  59.936  63.599  1.00  0.00           H  
ATOM   2778  HA  ASP A 181      38.181  61.382  65.952  1.00  0.00           H  
ATOM   2779 1HB  ASP A 181      37.231  61.586  63.080  1.00  0.00           H  
ATOM   2780 2HB  ASP A 181      36.679  62.678  64.344  1.00  0.00           H  
ATOM   2781  N   PHE A 182      35.791  59.512  64.642  1.00  9.20           N  
ATOM   2782  CA  PHE A 182      34.532  58.854  64.972  1.00  9.44           C  
ATOM   2783  C   PHE A 182      34.607  58.052  66.272  1.00  9.74           C  
ATOM   2784  O   PHE A 182      33.729  58.167  67.132  1.00  9.44           O  
ATOM   2785  CB  PHE A 182      34.076  57.938  63.836  1.00  9.50           C  
ATOM   2786  CG  PHE A 182      32.724  57.332  64.074  1.00 11.20           C  
ATOM   2787  CD1 PHE A 182      32.606  56.088  64.651  1.00 12.20           C  
ATOM   2788  CD2 PHE A 182      31.567  58.042  63.744  1.00 13.02           C  
ATOM   2789  CE1 PHE A 182      31.349  55.528  64.877  1.00 13.76           C  
ATOM   2790  CE2 PHE A 182      30.311  57.505  63.972  1.00 14.22           C  
ATOM   2791  CZ  PHE A 182      30.200  56.239  64.533  1.00 13.97           C  
ATOM   2792  H   PHE A 182      36.231  59.315  63.755  1.00  0.00           H  
ATOM   2793  HA  PHE A 182      33.770  59.620  65.122  1.00  0.00           H  
ATOM   2794 1HB  PHE A 182      34.044  58.502  62.905  1.00  0.00           H  
ATOM   2795 2HB  PHE A 182      34.798  57.133  63.706  1.00  0.00           H  
ATOM   2796  HD1 PHE A 182      33.508  55.543  64.931  1.00  0.00           H  
ATOM   2797  HD2 PHE A 182      31.663  59.035  63.304  1.00  0.00           H  
ATOM   2798  HE1 PHE A 182      31.267  54.537  65.322  1.00  0.00           H  
ATOM   2799  HE2 PHE A 182      29.413  58.067  63.714  1.00  0.00           H  
ATOM   2800  HZ  PHE A 182      29.217  55.802  64.702  1.00  0.00           H  
ATOM   2801  N   VAL A 183      35.676  57.272  66.419  1.00  9.04           N  
ATOM   2802  CA  VAL A 183      35.817  56.383  67.567  1.00 10.01           C  
ATOM   2803  C   VAL A 183      35.950  57.191  68.856  1.00  9.92           C  
ATOM   2804  O   VAL A 183      35.314  56.879  69.873  1.00 10.74           O  
ATOM   2805  CB  VAL A 183      37.014  55.425  67.382  1.00  9.57           C  
ATOM   2806  CG1 VAL A 183      37.370  54.766  68.712  1.00  9.32           C  
ATOM   2807  CG2 VAL A 183      36.668  54.385  66.317  1.00 10.18           C  
ATOM   2808  H   VAL A 183      36.406  57.295  65.722  1.00  0.00           H  
ATOM   2809  HA  VAL A 183      34.909  55.786  67.656  1.00  0.00           H  
ATOM   2810  HB  VAL A 183      37.884  56.002  67.067  1.00  0.00           H  
ATOM   2811 1HG1 VAL A 183      38.216  54.093  68.570  1.00  0.00           H  
ATOM   2812 2HG1 VAL A 183      37.636  55.533  69.439  1.00  0.00           H  
ATOM   2813 3HG1 VAL A 183      36.514  54.200  69.078  1.00  0.00           H  
ATOM   2814 1HG2 VAL A 183      37.511  53.707  66.183  1.00  0.00           H  
ATOM   2815 2HG2 VAL A 183      35.792  53.818  66.633  1.00  0.00           H  
ATOM   2816 3HG2 VAL A 183      36.453  54.888  65.374  1.00  0.00           H  
ATOM   2817  N   LYS A 184      36.751  58.249  68.808  1.00 10.38           N  
ATOM   2818  CA  LYS A 184      36.983  59.036  70.023  1.00 10.85           C  
ATOM   2819  C   LYS A 184      35.753  59.854  70.385  1.00 11.26           C  
ATOM   2820  O   LYS A 184      35.418  59.995  71.564  1.00 11.54           O  
ATOM   2821  CB  LYS A 184      38.232  59.900  69.881  1.00 10.27           C  
ATOM   2822  CG  LYS A 184      39.501  59.031  69.776  1.00 12.73           C  
ATOM   2823  CD  LYS A 184      40.798  59.795  69.947  1.00 16.83           C  
ATOM   2824  CE  LYS A 184      40.618  61.259  69.654  1.00 18.14           C  
ATOM   2825  NZ  LYS A 184      41.915  61.964  69.419  1.00 20.73           N  
ATOM   2826  H   LYS A 184      37.206  58.524  67.949  1.00  0.00           H  
ATOM   2827  HA  LYS A 184      37.131  58.349  70.857  1.00  0.00           H  
ATOM   2828 1HB  LYS A 184      38.143  60.525  68.992  1.00  0.00           H  
ATOM   2829 2HB  LYS A 184      38.315  60.564  70.741  1.00  0.00           H  
ATOM   2830 1HG  LYS A 184      39.476  58.256  70.543  1.00  0.00           H  
ATOM   2831 2HG  LYS A 184      39.533  58.550  68.799  1.00  0.00           H  
ATOM   2832 1HD  LYS A 184      41.156  59.680  70.971  1.00  0.00           H  
ATOM   2833 2HD  LYS A 184      41.551  59.390  69.270  1.00  0.00           H  
ATOM   2834 1HE  LYS A 184      39.996  61.379  68.768  1.00  0.00           H  
ATOM   2835 2HE  LYS A 184      40.113  61.739  70.493  1.00  0.00           H  
ATOM   2836 1HZ  LYS A 184      41.738  62.940  69.228  1.00  0.00           H  
ATOM   2837 2HZ  LYS A 184      42.497  61.882  70.241  1.00  0.00           H  
ATOM   2838 3HZ  LYS A 184      42.387  61.547  68.630  1.00  0.00           H  
ATOM   2839  N   ASP A 185      35.053  60.365  69.373  1.00 11.89           N  
ATOM   2840  CA  ASP A 185      33.826  61.119  69.622  1.00 12.93           C  
ATOM   2841  C   ASP A 185      32.722  60.254  70.199  1.00 12.60           C  
ATOM   2842  O   ASP A 185      31.912  60.726  71.004  1.00 14.25           O  
ATOM   2843  CB  ASP A 185      33.316  61.787  68.360  1.00 12.87           C  
ATOM   2844  CG  ASP A 185      34.129  63.006  67.971  1.00 15.60           C  
ATOM   2845  OD1 ASP A 185      34.980  63.477  68.763  1.00 20.17           O  
ATOM   2846  OD2 ASP A 185      33.914  63.474  66.838  1.00 18.20           O  
ATOM   2847  H   ASP A 185      35.366  60.235  68.422  1.00  0.00           H  
ATOM   2848  HA  ASP A 185      34.041  61.898  70.354  1.00  0.00           H  
ATOM   2849 1HB  ASP A 185      33.339  61.074  67.536  1.00  0.00           H  
ATOM   2850 2HB  ASP A 185      32.278  62.090  68.502  1.00  0.00           H  
ATOM   2851  N   HIS A 186      32.685  58.993  69.777  1.00 12.32           N  
ATOM   2852  CA  HIS A 186      31.698  58.049  70.280  1.00 12.52           C  
ATOM   2853  C   HIS A 186      31.988  57.734  71.747  1.00 12.69           C  
ATOM   2854  O   HIS A 186      31.128  57.918  72.612  1.00 13.13           O  
ATOM   2855  CB  HIS A 186      31.673  56.790  69.415  1.00 12.52           C  
ATOM   2856  CG  HIS A 186      30.568  55.846  69.757  1.00 12.04           C  
ATOM   2857  ND1 HIS A 186      30.573  55.086  70.910  1.00 11.53           N  
ATOM   2858  CD2 HIS A 186      29.425  55.531  69.104  1.00 10.33           C  
ATOM   2859  CE1 HIS A 186      29.486  54.337  70.945  1.00 12.06           C  
ATOM   2860  NE2 HIS A 186      28.775  54.586  69.858  1.00 12.58           N  
ATOM   2861  H   HIS A 186      33.358  58.682  69.091  1.00  0.00           H  
ATOM   2862  HA  HIS A 186      30.709  58.504  70.245  1.00  0.00           H  
ATOM   2863 1HB  HIS A 186      31.568  57.071  68.366  1.00  0.00           H  
ATOM   2864 2HB  HIS A 186      32.619  56.259  69.519  1.00  0.00           H  
ATOM   2865  HD2 HIS A 186      29.089  55.942  68.152  1.00  0.00           H  
ATOM   2866  HE1 HIS A 186      29.221  53.635  71.735  1.00  0.00           H  
ATOM   2867  HE2 HIS A 186      27.895  54.154  69.616  1.00  0.00           H  
ATOM   2868  N   GLY A 187      33.211  57.286  72.025  1.00 12.18           N  
ATOM   2869  CA  GLY A 187      33.653  57.015  73.382  1.00 12.72           C  
ATOM   2870  C   GLY A 187      33.134  55.751  74.041  1.00 11.69           C  
ATOM   2871  O   GLY A 187      33.555  55.445  75.152  1.00 12.79           O  
ATOM   2872  H   GLY A 187      33.851  57.131  71.259  1.00  0.00           H  
ATOM   2873 1HA  GLY A 187      34.741  56.952  73.405  1.00  0.00           H  
ATOM   2874 2HA  GLY A 187      33.366  57.842  74.030  1.00  0.00           H  
ATOM   2875  N   ASN A 188      32.254  55.002  73.376  1.00 11.37           N  
ATOM   2876  CA  ASN A 188      31.617  53.820  73.978  1.00 11.45           C  
ATOM   2877  C   ASN A 188      31.544  52.594  73.055  1.00 10.89           C  
ATOM   2878  O   ASN A 188      30.649  51.729  73.169  1.00 10.60           O  
ATOM   2879  CB  ASN A 188      30.227  54.174  74.510  1.00 12.38           C  
ATOM   2880  CG  ASN A 188      29.816  53.326  75.716  1.00 13.51           C  
ATOM   2881  OD1 ASN A 188      30.659  52.860  76.502  1.00 14.36           O  
ATOM   2882  ND2 ASN A 188      28.508  53.124  75.867  1.00 14.10           N  
ATOM   2883  H   ASN A 188      32.019  55.258  72.428  1.00  0.00           H  
ATOM   2884  HA  ASN A 188      32.234  53.481  74.812  1.00  0.00           H  
ATOM   2885 1HB  ASN A 188      30.205  55.225  74.799  1.00  0.00           H  
ATOM   2886 2HB  ASN A 188      29.489  54.036  73.720  1.00  0.00           H  
ATOM   2887 1HD2 ASN A 188      28.171  52.578  76.635  1.00  0.00           H  
ATOM   2888 2HD2 ASN A 188      27.863  53.518  75.213  1.00  0.00           H  
ATOM   2889  N   ILE A 189      32.517  52.488  72.160  1.00 10.34           N  
ATOM   2890  CA  ILE A 189      32.648  51.265  71.379  1.00  9.89           C  
ATOM   2891  C   ILE A 189      33.311  50.229  72.290  1.00  9.55           C  
ATOM   2892  O   ILE A 189      34.334  50.520  72.922  1.00 10.26           O  
ATOM   2893  CB  ILE A 189      33.470  51.516  70.099  1.00  9.93           C  
ATOM   2894  CG1 ILE A 189      32.661  52.432  69.164  1.00 11.39           C  
ATOM   2895  CG2 ILE A 189      33.848  50.193  69.426  1.00  9.82           C  
ATOM   2896  CD1 ILE A 189      33.479  53.130  68.112  1.00 11.78           C  
ATOM   2897  H   ILE A 189      33.172  53.241  72.008  1.00  0.00           H  
ATOM   2898  HA  ILE A 189      31.652  50.931  71.089  1.00  0.00           H  
ATOM   2899  HB  ILE A 189      34.383  52.054  70.353  1.00  0.00           H  
ATOM   2900 1HG1 ILE A 189      31.893  51.848  68.658  1.00  0.00           H  
ATOM   2901 2HG1 ILE A 189      32.154  53.197  69.753  1.00  0.00           H  
ATOM   2902 1HG2 ILE A 189      34.427  50.395  68.525  1.00  0.00           H  
ATOM   2903 2HG2 ILE A 189      34.444  49.593  70.113  1.00  0.00           H  
ATOM   2904 3HG2 ILE A 189      32.942  49.648  69.160  1.00  0.00           H  
ATOM   2905 1HD1 ILE A 189      32.828  53.754  67.499  1.00  0.00           H  
ATOM   2906 2HD1 ILE A 189      34.233  53.754  68.592  1.00  0.00           H  
ATOM   2907 3HD1 ILE A 189      33.969  52.389  67.481  1.00  0.00           H  
ATOM   2908  N   LYS A 190      32.715  49.036  72.366  1.00  9.00           N  
ATOM   2909  CA  LYS A 190      33.201  47.963  73.240  1.00  8.33           C  
ATOM   2910  C   LYS A 190      33.959  46.875  72.504  1.00  8.16           C  
ATOM   2911  O   LYS A 190      34.789  46.173  73.102  1.00  8.54           O  
ATOM   2912  CB  LYS A 190      32.016  47.313  73.977  1.00  8.78           C  
ATOM   2913  CG  LYS A 190      31.239  48.272  74.871  1.00 10.55           C  
ATOM   2914  CD  LYS A 190      32.120  48.958  75.909  1.00 13.69           C  
ATOM   2915  CE  LYS A 190      31.258  49.783  76.865  1.00 16.31           C  
ATOM   2916  NZ  LYS A 190      32.107  50.457  77.895  1.00 19.19           N  
ATOM   2917  H   LYS A 190      31.897  48.874  71.796  1.00  0.00           H  
ATOM   2918  HA  LYS A 190      33.881  48.396  73.975  1.00  0.00           H  
ATOM   2919 1HB  LYS A 190      31.322  46.892  73.249  1.00  0.00           H  
ATOM   2920 2HB  LYS A 190      32.379  46.492  74.596  1.00  0.00           H  
ATOM   2921 1HG  LYS A 190      30.771  49.043  74.258  1.00  0.00           H  
ATOM   2922 2HG  LYS A 190      30.456  47.726  75.396  1.00  0.00           H  
ATOM   2923 1HD  LYS A 190      32.674  48.205  76.471  1.00  0.00           H  
ATOM   2924 2HD  LYS A 190      32.835  49.610  75.406  1.00  0.00           H  
ATOM   2925 1HE  LYS A 190      30.707  50.534  76.301  1.00  0.00           H  
ATOM   2926 2HE  LYS A 190      30.538  49.131  77.360  1.00  0.00           H  
ATOM   2927 1HZ  LYS A 190      31.520  50.996  78.516  1.00  0.00           H  
ATOM   2928 2HZ  LYS A 190      32.609  49.760  78.427  1.00  0.00           H  
ATOM   2929 3HZ  LYS A 190      32.766  51.071  77.439  1.00  0.00           H  
ATOM   2930  N   ALA A 191      33.632  46.684  71.230  1.00  7.19           N  
ATOM   2931  CA  ALA A 191      34.398  45.756  70.391  1.00  6.75           C  
ATOM   2932  C   ALA A 191      34.665  46.411  69.064  1.00  7.14           C  
ATOM   2933  O   ALA A 191      33.821  47.139  68.550  1.00  7.85           O  
ATOM   2934  CB  ALA A 191      33.638  44.458  70.189  1.00  6.74           C  
ATOM   2935  H   ALA A 191      32.849  47.179  70.828  1.00  0.00           H  
ATOM   2936  HA  ALA A 191      35.337  45.535  70.900  1.00  0.00           H  
ATOM   2937 1HB  ALA A 191      34.226  43.786  69.564  1.00  0.00           H  
ATOM   2938 2HB  ALA A 191      33.456  43.988  71.156  1.00  0.00           H  
ATOM   2939 3HB  ALA A 191      32.686  44.666  69.703  1.00  0.00           H  
ATOM   2940  N   PHE A 192      35.840  46.154  68.500  1.00  7.08           N  
ATOM   2941  CA  PHE A 192      36.211  46.756  67.229  1.00  7.30           C  
ATOM   2942  C   PHE A 192      36.843  45.658  66.399  1.00  7.90           C  
ATOM   2943  O   PHE A 192      37.827  45.049  66.808  1.00  7.53           O  
ATOM   2944  CB  PHE A 192      37.197  47.897  67.482  1.00  7.65           C  
ATOM   2945  CG  PHE A 192      37.506  48.725  66.268  1.00  6.58           C  
ATOM   2946  CD1 PHE A 192      38.270  48.208  65.220  1.00  6.75           C  
ATOM   2947  CD2 PHE A 192      37.047  50.036  66.183  1.00  6.65           C  
ATOM   2948  CE1 PHE A 192      38.550  48.981  64.085  1.00  6.61           C  
ATOM   2949  CE2 PHE A 192      37.346  50.831  65.058  1.00  7.64           C  
ATOM   2950  CZ  PHE A 192      38.093  50.315  64.014  1.00  7.60           C  
ATOM   2951  H   PHE A 192      36.490  45.531  68.958  1.00  0.00           H  
ATOM   2952  HA  PHE A 192      35.311  47.156  66.759  1.00  0.00           H  
ATOM   2953 1HB  PHE A 192      36.797  48.560  68.248  1.00  0.00           H  
ATOM   2954 2HB  PHE A 192      38.135  47.490  67.859  1.00  0.00           H  
ATOM   2955  HD1 PHE A 192      38.650  47.189  65.291  1.00  0.00           H  
ATOM   2956  HD2 PHE A 192      36.458  50.450  67.002  1.00  0.00           H  
ATOM   2957  HE1 PHE A 192      39.119  48.552  63.261  1.00  0.00           H  
ATOM   2958  HE2 PHE A 192      36.986  51.859  65.014  1.00  0.00           H  
ATOM   2959  HZ  PHE A 192      38.330  50.928  63.145  1.00  0.00           H  
ATOM   2960  N   ILE A 193      36.248  45.373  65.251  1.00  7.27           N  
ATOM   2961  CA  ILE A 193      36.689  44.228  64.454  1.00  7.27           C  
ATOM   2962  C   ILE A 193      37.058  44.737  63.072  1.00  7.64           C  
ATOM   2963  O   ILE A 193      36.208  45.256  62.359  1.00  6.73           O  
ATOM   2964  CB  ILE A 193      35.582  43.165  64.344  1.00  7.78           C  
ATOM   2965  CG1 ILE A 193      35.147  42.736  65.754  1.00  8.31           C  
ATOM   2966  CG2 ILE A 193      36.095  41.976  63.538  1.00  7.69           C  
ATOM   2967  CD1 ILE A 193      33.694  42.477  65.891  1.00 14.01           C  
ATOM   2968  H   ILE A 193      35.485  45.942  64.914  1.00  0.00           H  
ATOM   2969  HA  ILE A 193      37.549  43.775  64.946  1.00  0.00           H  
ATOM   2970  HB  ILE A 193      34.714  43.594  63.844  1.00  0.00           H  
ATOM   2971 1HG1 ILE A 193      35.679  41.829  66.039  1.00  0.00           H  
ATOM   2972 2HG1 ILE A 193      35.419  43.512  66.470  1.00  0.00           H  
ATOM   2973 1HG2 ILE A 193      35.311  41.223  63.461  1.00  0.00           H  
ATOM   2974 2HG2 ILE A 193      36.378  42.308  62.540  1.00  0.00           H  
ATOM   2975 3HG2 ILE A 193      36.963  41.546  64.037  1.00  0.00           H  
ATOM   2976 1HD1 ILE A 193      33.472  42.180  66.916  1.00  0.00           H  
ATOM   2977 2HD1 ILE A 193      33.138  43.383  65.647  1.00  0.00           H  
ATOM   2978 3HD1 ILE A 193      33.402  41.678  65.211  1.00  0.00           H  
ATOM   2979  N   SER A 194      38.319  44.577  62.692  1.00  6.71           N  
ATOM   2980  CA  SER A 194      38.761  45.068  61.391  1.00  6.16           C  
ATOM   2981  C   SER A 194      39.048  43.857  60.497  1.00  6.20           C  
ATOM   2982  O   SER A 194      39.892  43.011  60.836  1.00  7.26           O  
ATOM   2983  CB  SER A 194      40.005  45.945  61.565  1.00  6.42           C  
ATOM   2984  OG  SER A 194      40.487  46.375  60.303  1.00  7.22           O  
ATOM   2985  H   SER A 194      38.984  44.116  63.296  1.00  0.00           H  
ATOM   2986  HA  SER A 194      37.960  45.669  60.958  1.00  0.00           H  
ATOM   2987 1HB  SER A 194      39.758  46.808  62.183  1.00  0.00           H  
ATOM   2988 2HB  SER A 194      40.778  45.381  62.085  1.00  0.00           H  
ATOM   2989  HG  SER A 194      39.894  45.996  59.650  1.00  0.00           H  
ATOM   2990  N   ILE A 195      38.343  43.758  59.381  1.00  5.81           N  
ATOM   2991  CA  ILE A 195      38.354  42.541  58.574  1.00  5.48           C  
ATOM   2992  C   ILE A 195      39.218  42.640  57.312  1.00  6.33           C  
ATOM   2993  O   ILE A 195      39.049  43.550  56.501  1.00  5.74           O  
ATOM   2994  CB  ILE A 195      36.885  42.128  58.243  1.00  5.95           C  
ATOM   2995  CG1 ILE A 195      36.100  41.872  59.543  1.00  6.77           C  
ATOM   2996  CG2 ILE A 195      36.859  40.898  57.333  1.00  7.11           C  
ATOM   2997  CD1 ILE A 195      34.648  41.434  59.321  1.00  7.61           C  
ATOM   2998  H   ILE A 195      37.784  44.543  59.080  1.00  0.00           H  
ATOM   2999  HA  ILE A 195      38.828  41.748  59.151  1.00  0.00           H  
ATOM   3000  HB  ILE A 195      36.381  42.951  57.736  1.00  0.00           H  
ATOM   3001 1HG1 ILE A 195      36.602  41.100  60.125  1.00  0.00           H  
ATOM   3002 2HG1 ILE A 195      36.090  42.780  60.147  1.00  0.00           H  
ATOM   3003 1HG2 ILE A 195      35.826  40.628  57.116  1.00  0.00           H  
ATOM   3004 2HG2 ILE A 195      37.378  41.123  56.402  1.00  0.00           H  
ATOM   3005 3HG2 ILE A 195      37.354  40.065  57.832  1.00  0.00           H  
ATOM   3006 1HD1 ILE A 195      34.164  41.275  60.285  1.00  0.00           H  
ATOM   3007 2HD1 ILE A 195      34.114  42.210  58.771  1.00  0.00           H  
ATOM   3008 3HD1 ILE A 195      34.631  40.507  58.750  1.00  0.00           H  
ATOM   3009  N   HIS A 196      40.136  41.676  57.172  1.00  5.59           N  
ATOM   3010  CA  HIS A 196      41.040  41.535  56.031  1.00  6.27           C  
ATOM   3011  C   HIS A 196      40.834  40.168  55.389  1.00  6.52           C  
ATOM   3012  O   HIS A 196      40.104  39.329  55.932  1.00  6.85           O  
ATOM   3013  CB  HIS A 196      42.496  41.626  56.509  1.00  5.08           C  
ATOM   3014  CG  HIS A 196      42.890  42.962  57.053  1.00  5.79           C  
ATOM   3015  ND1 HIS A 196      43.852  43.744  56.450  1.00  5.52           N  
ATOM   3016  CD2 HIS A 196      42.488  43.637  58.158  1.00  5.09           C  
ATOM   3017  CE1 HIS A 196      44.031  44.845  57.160  1.00  5.07           C  
ATOM   3018  NE2 HIS A 196      43.218  44.801  58.207  1.00  7.04           N  
ATOM   3019  H   HIS A 196      40.188  41.007  57.927  1.00  0.00           H  
ATOM   3020  HA  HIS A 196      40.858  42.341  55.321  1.00  0.00           H  
ATOM   3021 1HB  HIS A 196      42.670  40.884  57.290  1.00  0.00           H  
ATOM   3022 2HB  HIS A 196      43.166  41.393  55.682  1.00  0.00           H  
ATOM   3023  HD2 HIS A 196      41.736  43.314  58.879  1.00  0.00           H  
ATOM   3024  HE1 HIS A 196      44.727  45.650  56.924  1.00  0.00           H  
ATOM   3025  HE2 HIS A 196      43.143  45.506  58.927  1.00  0.00           H  
ATOM   3026  N   SER A 197      41.452  39.964  54.224  1.00  6.65           N  
ATOM   3027  CA  SER A 197      41.721  38.610  53.707  1.00  6.63           C  
ATOM   3028  C   SER A 197      43.147  38.644  53.163  1.00  7.07           C  
ATOM   3029  O   SER A 197      43.677  39.743  52.938  1.00  6.73           O  
ATOM   3030  CB  SER A 197      40.685  38.208  52.640  1.00  6.65           C  
ATOM   3031  OG  SER A 197      40.890  38.886  51.412  1.00  5.84           O  
ATOM   3032  H   SER A 197      41.743  40.765  53.682  1.00  0.00           H  
ATOM   3033  HA  SER A 197      41.653  37.903  54.535  1.00  0.00           H  
ATOM   3034 1HB  SER A 197      40.740  37.134  52.466  1.00  0.00           H  
ATOM   3035 2HB  SER A 197      39.683  38.429  53.005  1.00  0.00           H  
ATOM   3036  HG  SER A 197      41.653  39.453  51.547  1.00  0.00           H  
ATOM   3037  N   TYR A 198      43.816  37.504  52.952  1.00  6.44           N  
ATOM   3038  CA  TYR A 198      43.333  36.157  53.227  1.00  7.30           C  
ATOM   3039  C   TYR A 198      44.306  35.522  54.216  1.00  7.90           C  
ATOM   3040  O   TYR A 198      45.355  36.111  54.514  1.00  7.74           O  
ATOM   3041  CB  TYR A 198      43.326  35.346  51.909  1.00  6.93           C  
ATOM   3042  CG  TYR A 198      44.726  35.229  51.296  1.00  7.36           C  
ATOM   3043  CD1 TYR A 198      45.242  36.223  50.455  1.00  7.81           C  
ATOM   3044  CD2 TYR A 198      45.543  34.128  51.593  1.00  7.88           C  
ATOM   3045  CE1 TYR A 198      46.545  36.117  49.920  1.00  7.98           C  
ATOM   3046  CE2 TYR A 198      46.859  34.022  51.097  1.00  7.42           C  
ATOM   3047  CZ  TYR A 198      47.337  35.012  50.243  1.00  8.62           C  
ATOM   3048  OH  TYR A 198      48.597  34.905  49.731  1.00 10.70           O  
ATOM   3049  H   TYR A 198      44.741  37.625  52.564  1.00  0.00           H  
ATOM   3050  HA  TYR A 198      42.316  36.226  53.614  1.00  0.00           H  
ATOM   3051 1HB  TYR A 198      42.935  34.345  52.099  1.00  0.00           H  
ATOM   3052 2HB  TYR A 198      42.662  35.825  51.191  1.00  0.00           H  
ATOM   3053  HD1 TYR A 198      44.636  37.094  50.205  1.00  0.00           H  
ATOM   3054  HD2 TYR A 198      45.165  33.323  52.223  1.00  0.00           H  
ATOM   3055  HE1 TYR A 198      46.931  36.899  49.267  1.00  0.00           H  
ATOM   3056  HE2 TYR A 198      47.483  33.175  51.383  1.00  0.00           H  
ATOM   3057  HH  TYR A 198      49.007  34.100  50.057  1.00  0.00           H  
ATOM   3058  N   SER A 199      43.948  34.322  54.695  1.00  8.44           N  
ATOM   3059  CA  SER A 199      44.838  33.383  55.415  1.00  8.90           C  
ATOM   3060  C   SER A 199      44.081  32.597  56.468  1.00  8.29           C  
ATOM   3061  O   SER A 199      44.648  31.650  57.011  1.00  8.59           O  
ATOM   3062  CB  SER A 199      46.054  34.049  56.064  1.00  9.78           C  
ATOM   3063  OG  SER A 199      47.094  34.151  55.127  1.00 11.79           O  
ATOM   3064  H   SER A 199      42.985  34.063  54.537  1.00  0.00           H  
ATOM   3065  HA  SER A 199      45.220  32.652  54.701  1.00  0.00           H  
ATOM   3066 1HB  SER A 199      45.776  35.037  56.429  1.00  0.00           H  
ATOM   3067 2HB  SER A 199      46.375  33.461  56.923  1.00  0.00           H  
ATOM   3068  HG  SER A 199      46.756  33.768  54.314  1.00  0.00           H  
ATOM   3069  N   GLN A 200      42.826  32.977  56.758  1.00  7.63           N  
ATOM   3070  CA  GLN A 200      41.997  32.211  57.713  1.00  7.57           C  
ATOM   3071  C   GLN A 200      42.575  32.267  59.120  1.00  6.99           C  
ATOM   3072  O   GLN A 200      43.001  31.230  59.719  1.00  7.20           O  
ATOM   3073  CB  GLN A 200      41.745  30.765  57.226  1.00  7.45           C  
ATOM   3074  CG  GLN A 200      41.061  30.784  55.889  1.00  6.91           C  
ATOM   3075  CD  GLN A 200      40.734  29.438  55.293  1.00  7.87           C  
ATOM   3076  OE1 GLN A 200      40.329  29.382  54.141  1.00  7.95           O  
ATOM   3077  NE2 GLN A 200      40.930  28.352  56.045  1.00  7.78           N  
ATOM   3078  H   GLN A 200      42.438  33.799  56.319  1.00  0.00           H  
ATOM   3079  HA  GLN A 200      41.031  32.707  57.808  1.00  0.00           H  
ATOM   3080 1HB  GLN A 200      42.695  30.235  57.154  1.00  0.00           H  
ATOM   3081 2HB  GLN A 200      41.130  30.238  57.955  1.00  0.00           H  
ATOM   3082 1HG  GLN A 200      40.115  31.317  55.984  1.00  0.00           H  
ATOM   3083 2HG  GLN A 200      41.705  31.291  55.170  1.00  0.00           H  
ATOM   3084 1HE2 GLN A 200      40.722  27.444  55.678  1.00  0.00           H  
ATOM   3085 2HE2 GLN A 200      41.284  28.445  56.976  1.00  0.00           H  
ATOM   3086  N   LEU A 201      42.612  33.501  59.626  1.00  6.67           N  
ATOM   3087  CA  LEU A 201      43.097  33.796  60.977  1.00  7.27           C  
ATOM   3088  C   LEU A 201      42.182  34.718  61.730  1.00  7.68           C  
ATOM   3089  O   LEU A 201      41.505  35.566  61.132  1.00  7.91           O  
ATOM   3090  CB  LEU A 201      44.480  34.450  60.907  1.00  6.87           C  
ATOM   3091  CG  LEU A 201      45.571  33.603  60.263  1.00  7.23           C  
ATOM   3092  CD1 LEU A 201      46.746  34.522  59.862  1.00  8.15           C  
ATOM   3093  CD2 LEU A 201      45.981  32.486  61.210  1.00  8.89           C  
ATOM   3094  H   LEU A 201      42.289  34.260  59.043  1.00  0.00           H  
ATOM   3095  HA  LEU A 201      43.178  32.859  61.527  1.00  0.00           H  
ATOM   3096 1HB  LEU A 201      44.398  35.376  60.341  1.00  0.00           H  
ATOM   3097 2HB  LEU A 201      44.800  34.695  61.920  1.00  0.00           H  
ATOM   3098  HG  LEU A 201      45.196  33.170  59.336  1.00  0.00           H  
ATOM   3099 1HD1 LEU A 201      47.533  33.926  59.400  1.00  0.00           H  
ATOM   3100 2HD1 LEU A 201      46.396  35.272  59.153  1.00  0.00           H  
ATOM   3101 3HD1 LEU A 201      47.140  35.017  60.749  1.00  0.00           H  
ATOM   3102 1HD2 LEU A 201      46.761  31.882  60.745  1.00  0.00           H  
ATOM   3103 2HD2 LEU A 201      46.360  32.916  62.138  1.00  0.00           H  
ATOM   3104 3HD2 LEU A 201      45.117  31.858  61.427  1.00  0.00           H  
ATOM   3105  N   LEU A 202      42.177  34.571  63.054  1.00  6.77           N  
ATOM   3106  CA  LEU A 202      41.528  35.556  63.933  1.00  7.52           C  
ATOM   3107  C   LEU A 202      42.587  36.013  64.907  1.00  7.71           C  
ATOM   3108  O   LEU A 202      43.182  35.178  65.622  1.00  7.55           O  
ATOM   3109  CB  LEU A 202      40.385  34.896  64.693  1.00  7.39           C  
ATOM   3110  CG  LEU A 202      39.642  35.772  65.697  1.00  7.69           C  
ATOM   3111  CD1 LEU A 202      39.215  37.120  65.053  1.00  7.15           C  
ATOM   3112  CD2 LEU A 202      38.450  35.027  66.318  1.00  7.68           C  
ATOM   3113  H   LEU A 202      42.628  33.766  63.465  1.00  0.00           H  
ATOM   3114  HA  LEU A 202      41.126  36.358  63.315  1.00  0.00           H  
ATOM   3115 1HB  LEU A 202      39.652  34.535  63.973  1.00  0.00           H  
ATOM   3116 2HB  LEU A 202      40.780  34.039  65.239  1.00  0.00           H  
ATOM   3117  HG  LEU A 202      40.322  36.065  66.498  1.00  0.00           H  
ATOM   3118 1HD1 LEU A 202      38.688  37.725  65.791  1.00  0.00           H  
ATOM   3119 2HD1 LEU A 202      40.100  37.656  64.711  1.00  0.00           H  
ATOM   3120 3HD1 LEU A 202      38.558  36.926  64.206  1.00  0.00           H  
ATOM   3121 1HD2 LEU A 202      37.943  35.680  67.029  1.00  0.00           H  
ATOM   3122 2HD2 LEU A 202      37.753  34.736  65.532  1.00  0.00           H  
ATOM   3123 3HD2 LEU A 202      38.807  34.136  66.834  1.00  0.00           H  
ATOM   3124  N   MET A 203      42.833  37.323  64.960  1.00  7.49           N  
ATOM   3125  CA  MET A 203      43.956  37.844  65.722  1.00  7.94           C  
ATOM   3126  C   MET A 203      43.578  38.972  66.677  1.00  8.02           C  
ATOM   3127  O   MET A 203      42.594  39.670  66.470  1.00  7.66           O  
ATOM   3128  CB  MET A 203      45.052  38.308  64.765  1.00  8.17           C  
ATOM   3129  CG  MET A 203      45.628  37.145  63.942  1.00  8.86           C  
ATOM   3130  SD  MET A 203      46.760  37.672  62.654  1.00 10.11           S  
ATOM   3131  CE  MET A 203      45.600  38.430  61.556  1.00 10.25           C  
ATOM   3132  H   MET A 203      42.233  37.967  64.465  1.00  0.00           H  
ATOM   3133  HA  MET A 203      44.347  37.045  66.351  1.00  0.00           H  
ATOM   3134 1HB  MET A 203      44.649  39.059  64.088  1.00  0.00           H  
ATOM   3135 2HB  MET A 203      45.857  38.777  65.333  1.00  0.00           H  
ATOM   3136 1HG  MET A 203      46.162  36.462  64.602  1.00  0.00           H  
ATOM   3137 2HG  MET A 203      44.814  36.595  63.470  1.00  0.00           H  
ATOM   3138 1HE  MET A 203      46.126  38.821  60.685  1.00  0.00           H  
ATOM   3139 2HE  MET A 203      44.865  37.690  61.235  1.00  0.00           H  
ATOM   3140 3HE  MET A 203      45.092  39.247  62.070  1.00  0.00           H  
ATOM   3141  N   TYR A 204      44.379  39.122  67.725  1.00  7.27           N  
ATOM   3142  CA  TYR A 204      44.186  40.150  68.741  1.00  7.62           C  
ATOM   3143  C   TYR A 204      45.550  40.851  68.937  1.00  7.26           C  
ATOM   3144  O   TYR A 204      46.524  40.458  68.310  1.00  7.19           O  
ATOM   3145  CB  TYR A 204      43.627  39.519  70.025  1.00  7.75           C  
ATOM   3146  CG  TYR A 204      44.349  38.270  70.505  1.00  8.09           C  
ATOM   3147  CD1 TYR A 204      43.844  36.996  70.206  1.00  7.95           C  
ATOM   3148  CD2 TYR A 204      45.538  38.362  71.232  1.00  7.85           C  
ATOM   3149  CE1 TYR A 204      44.496  35.837  70.671  1.00  9.57           C  
ATOM   3150  CE2 TYR A 204      46.208  37.227  71.684  1.00  8.57           C  
ATOM   3151  CZ  TYR A 204      45.683  35.966  71.401  1.00  8.65           C  
ATOM   3152  OH  TYR A 204      46.351  34.851  71.845  1.00 10.81           O  
ATOM   3153  H   TYR A 204      45.158  38.485  67.811  1.00  0.00           H  
ATOM   3154  HA  TYR A 204      43.468  40.879  68.364  1.00  0.00           H  
ATOM   3155 1HB  TYR A 204      43.665  40.248  70.836  1.00  0.00           H  
ATOM   3156 2HB  TYR A 204      42.582  39.252  69.874  1.00  0.00           H  
ATOM   3157  HD1 TYR A 204      42.938  36.895  69.608  1.00  0.00           H  
ATOM   3158  HD2 TYR A 204      45.963  39.339  71.460  1.00  0.00           H  
ATOM   3159  HE1 TYR A 204      44.094  34.853  70.432  1.00  0.00           H  
ATOM   3160  HE2 TYR A 204      47.132  37.330  72.253  1.00  0.00           H  
ATOM   3161  HH  TYR A 204      47.140  35.120  72.321  1.00  0.00           H  
ATOM   3162  N   PRO A 205      45.624  41.930  69.744  1.00  7.39           N  
ATOM   3163  CA  PRO A 205      46.902  42.670  69.832  1.00  7.54           C  
ATOM   3164  C   PRO A 205      47.985  41.810  70.507  1.00  7.77           C  
ATOM   3165  O   PRO A 205      47.628  40.850  71.195  1.00  8.40           O  
ATOM   3166  CB  PRO A 205      46.527  43.876  70.708  1.00  7.68           C  
ATOM   3167  CG  PRO A 205      45.026  44.028  70.487  1.00  7.08           C  
ATOM   3168  CD  PRO A 205      44.561  42.611  70.501  1.00  7.14           C  
ATOM   3169  HA  PRO A 205      47.205  42.989  68.824  1.00  0.00           H  
ATOM   3170 1HB  PRO A 205      46.791  43.676  71.757  1.00  0.00           H  
ATOM   3171 2HB  PRO A 205      47.101  44.761  70.396  1.00  0.00           H  
ATOM   3172 1HG  PRO A 205      44.586  44.646  71.283  1.00  0.00           H  
ATOM   3173 2HG  PRO A 205      44.833  44.548  69.537  1.00  0.00           H  
ATOM   3174 1HD  PRO A 205      44.499  42.255  71.540  1.00  0.00           H  
ATOM   3175 2HD  PRO A 205      43.580  42.541  70.008  1.00  0.00           H  
ATOM   3176  N   TYR A 206      49.270  42.121  70.337  1.00  8.73           N  
ATOM   3177  CA  TYR A 206      49.756  43.263  69.545  1.00  8.46           C  
ATOM   3178  C   TYR A 206      50.335  42.818  68.224  1.00  8.78           C  
ATOM   3179  O   TYR A 206      50.741  41.667  68.057  1.00  9.11           O  
ATOM   3180  CB  TYR A 206      50.851  44.061  70.295  1.00  9.25           C  
ATOM   3181  CG  TYR A 206      50.376  44.677  71.586  1.00  9.58           C  
ATOM   3182  CD1 TYR A 206      50.761  44.132  72.814  1.00 10.45           C  
ATOM   3183  CD2 TYR A 206      49.544  45.790  71.585  1.00  8.66           C  
ATOM   3184  CE1 TYR A 206      50.332  44.690  74.021  1.00 12.14           C  
ATOM   3185  CE2 TYR A 206      49.105  46.351  72.791  1.00 13.29           C  
ATOM   3186  CZ  TYR A 206      49.504  45.786  73.998  1.00 14.08           C  
ATOM   3187  OH  TYR A 206      49.074  46.358  75.188  1.00 17.69           O  
ATOM   3188  H   TYR A 206      49.940  41.517  70.792  1.00  0.00           H  
ATOM   3189  HA  TYR A 206      48.919  43.936  69.358  1.00  0.00           H  
ATOM   3190 1HB  TYR A 206      51.691  43.403  70.520  1.00  0.00           H  
ATOM   3191 2HB  TYR A 206      51.223  44.859  69.653  1.00  0.00           H  
ATOM   3192  HD1 TYR A 206      51.408  43.255  72.842  1.00  0.00           H  
ATOM   3193  HD2 TYR A 206      49.227  46.233  70.641  1.00  0.00           H  
ATOM   3194  HE1 TYR A 206      50.645  44.249  74.967  1.00  0.00           H  
ATOM   3195  HE2 TYR A 206      48.454  47.225  72.780  1.00  0.00           H  
ATOM   3196  HH  TYR A 206      48.521  47.119  74.995  1.00  0.00           H  
ATOM   3197  N   GLY A 207      50.381  43.750  67.283  1.00  8.39           N  
ATOM   3198  CA  GLY A 207      51.168  43.555  66.089  1.00  8.46           C  
ATOM   3199  C   GLY A 207      52.573  44.078  66.220  1.00  8.59           C  
ATOM   3200  O   GLY A 207      53.483  43.530  65.613  1.00  8.79           O  
ATOM   3201  H   GLY A 207      49.862  44.609  67.395  1.00  0.00           H  
ATOM   3202 1HA  GLY A 207      51.210  42.492  65.850  1.00  0.00           H  
ATOM   3203 2HA  GLY A 207      50.685  44.054  65.250  1.00  0.00           H  
ATOM   3204  N   TYR A 208      52.772  45.115  67.031  1.00  8.82           N  
ATOM   3205  CA  TYR A 208      54.052  45.817  66.993  1.00  9.75           C  
ATOM   3206  C   TYR A 208      55.094  45.337  67.991  1.00  9.60           C  
ATOM   3207  O   TYR A 208      56.249  45.692  67.856  1.00 10.63           O  
ATOM   3208  CB  TYR A 208      53.867  47.332  67.078  1.00 10.26           C  
ATOM   3209  CG  TYR A 208      53.600  47.932  68.444  1.00 11.18           C  
ATOM   3210  CD1 TYR A 208      52.292  48.083  68.918  1.00 11.78           C  
ATOM   3211  CD2 TYR A 208      54.640  48.442  69.230  1.00 12.92           C  
ATOM   3212  CE1 TYR A 208      52.026  48.667  70.158  1.00 13.54           C  
ATOM   3213  CE2 TYR A 208      54.376  49.019  70.464  1.00 14.18           C  
ATOM   3214  CZ  TYR A 208      53.073  49.135  70.920  1.00 14.06           C  
ATOM   3215  OH  TYR A 208      52.841  49.725  72.146  1.00 17.22           O  
ATOM   3216  H   TYR A 208      52.058  45.428  67.673  1.00  0.00           H  
ATOM   3217  HA  TYR A 208      54.544  45.589  66.047  1.00  0.00           H  
ATOM   3218 1HB  TYR A 208      54.760  47.830  66.698  1.00  0.00           H  
ATOM   3219 2HB  TYR A 208      53.031  47.632  66.447  1.00  0.00           H  
ATOM   3220  HD1 TYR A 208      51.451  47.741  68.315  1.00  0.00           H  
ATOM   3221  HD2 TYR A 208      55.669  48.389  68.874  1.00  0.00           H  
ATOM   3222  HE1 TYR A 208      50.997  48.772  70.502  1.00  0.00           H  
ATOM   3223  HE2 TYR A 208      55.197  49.385  71.081  1.00  0.00           H  
ATOM   3224  HH  TYR A 208      53.678  49.990  72.536  1.00  0.00           H  
ATOM   3225  N   LYS A 209      54.679  44.564  68.989  1.00 10.38           N  
ATOM   3226  CA  LYS A 209      55.595  44.082  70.021  1.00 10.54           C  
ATOM   3227  C   LYS A 209      55.185  42.708  70.522  1.00 10.58           C  
ATOM   3228  O   LYS A 209      54.017  42.322  70.429  1.00 10.54           O  
ATOM   3229  CB  LYS A 209      55.698  45.089  71.184  1.00 10.21           C  
ATOM   3230  CG  LYS A 209      54.371  45.391  71.886  1.00 10.49           C  
ATOM   3231  CD  LYS A 209      54.601  46.337  73.037  1.00 11.33           C  
ATOM   3232  CE  LYS A 209      53.262  46.747  73.645  1.00 12.81           C  
ATOM   3233  NZ  LYS A 209      53.426  47.682  74.789  1.00 15.54           N  
ATOM   3234  H   LYS A 209      53.704  44.303  69.035  1.00  0.00           H  
ATOM   3235  HA  LYS A 209      56.585  43.966  69.578  1.00  0.00           H  
ATOM   3236 1HB  LYS A 209      56.392  44.709  71.934  1.00  0.00           H  
ATOM   3237 2HB  LYS A 209      56.100  46.032  70.814  1.00  0.00           H  
ATOM   3238 1HG  LYS A 209      53.677  45.840  71.175  1.00  0.00           H  
ATOM   3239 2HG  LYS A 209      53.935  44.463  72.255  1.00  0.00           H  
ATOM   3240 1HD  LYS A 209      55.216  45.847  73.793  1.00  0.00           H  
ATOM   3241 2HD  LYS A 209      55.130  47.221  72.681  1.00  0.00           H  
ATOM   3242 1HE  LYS A 209      52.650  47.231  72.885  1.00  0.00           H  
ATOM   3243 2HE  LYS A 209      52.734  45.860  73.994  1.00  0.00           H  
ATOM   3244 1HZ  LYS A 209      52.518  47.925  75.159  1.00  0.00           H  
ATOM   3245 2HZ  LYS A 209      53.976  47.238  75.511  1.00  0.00           H  
ATOM   3246 3HZ  LYS A 209      53.896  48.519  74.476  1.00  0.00           H  
ATOM   3247  N   THR A 210      56.160  41.985  71.066  1.00 11.42           N  
ATOM   3248  CA  THR A 210      55.962  40.625  71.549  1.00 12.60           C  
ATOM   3249  C   THR A 210      55.306  40.535  72.934  1.00 12.86           C  
ATOM   3250  O   THR A 210      54.760  39.493  73.282  1.00 14.30           O  
ATOM   3251  CB  THR A 210      57.303  39.902  71.598  1.00 12.45           C  
ATOM   3252  OG1 THR A 210      58.194  40.663  72.424  1.00 14.85           O  
ATOM   3253  CG2 THR A 210      57.890  39.821  70.206  1.00 14.06           C  
ATOM   3254  H   THR A 210      57.075  42.406  71.143  1.00  0.00           H  
ATOM   3255  HA  THR A 210      55.301  40.104  70.856  1.00  0.00           H  
ATOM   3256  HB  THR A 210      57.160  38.896  71.993  1.00  0.00           H  
ATOM   3257  HG1 THR A 210      57.739  41.444  72.750  1.00  0.00           H  
ATOM   3258 1HG2 THR A 210      58.848  39.303  70.245  1.00  0.00           H  
ATOM   3259 2HG2 THR A 210      57.208  39.275  69.555  1.00  0.00           H  
ATOM   3260 3HG2 THR A 210      58.037  40.827  69.814  1.00  0.00           H  
ATOM   3261  N   GLU A 211      55.340  41.629  73.700  1.00 13.33           N  
ATOM   3262  CA  GLU A 211      54.716  41.702  75.023  1.00 13.85           C  
ATOM   3263  C   GLU A 211      53.262  41.263  74.922  1.00 13.34           C  
ATOM   3264  O   GLU A 211      52.549  41.746  74.038  1.00 13.28           O  
ATOM   3265  CB  GLU A 211      54.807  43.144  75.518  1.00 14.97           C  
ATOM   3266  CG  GLU A 211      54.052  43.476  76.767  1.00 18.86           C  
ATOM   3267  CD  GLU A 211      54.321  44.910  77.212  1.00 23.16           C  
ATOM   3268  OE1 GLU A 211      55.347  45.127  77.886  1.00 27.97           O  
ATOM   3269  OE2 GLU A 211      53.527  45.826  76.891  1.00 25.23           O  
ATOM   3270  H   GLU A 211      55.823  42.439  73.338  1.00  0.00           H  
ATOM   3271  HA  GLU A 211      55.264  41.046  75.701  1.00  0.00           H  
ATOM   3272 1HB  GLU A 211      55.850  43.399  75.707  1.00  0.00           H  
ATOM   3273 2HB  GLU A 211      54.441  43.818  74.744  1.00  0.00           H  
ATOM   3274 1HG  GLU A 211      52.986  43.344  76.581  1.00  0.00           H  
ATOM   3275 2HG  GLU A 211      54.345  42.780  77.552  1.00  0.00           H  
ATOM   3276  N   PRO A 212      52.817  40.346  75.798  1.00 13.65           N  
ATOM   3277  CA  PRO A 212      51.403  39.978  75.777  1.00 13.28           C  
ATOM   3278  C   PRO A 212      50.461  41.113  76.128  1.00 12.35           C  
ATOM   3279  O   PRO A 212      50.696  41.908  77.039  1.00 12.58           O  
ATOM   3280  CB  PRO A 212      51.322  38.857  76.814  1.00 14.41           C  
ATOM   3281  CG  PRO A 212      52.650  38.175  76.652  1.00 15.57           C  
ATOM   3282  CD  PRO A 212      53.604  39.360  76.561  1.00 14.35           C  
ATOM   3283  HA  PRO A 212      51.141  39.607  74.775  1.00  0.00           H  
ATOM   3284 1HB  PRO A 212      51.161  39.282  77.816  1.00  0.00           H  
ATOM   3285 2HB  PRO A 212      50.461  38.207  76.599  1.00  0.00           H  
ATOM   3286 1HG  PRO A 212      52.844  37.513  77.509  1.00  0.00           H  
ATOM   3287 2HG  PRO A 212      52.644  37.539  75.754  1.00  0.00           H  
ATOM   3288 1HD  PRO A 212      53.842  39.718  77.573  1.00  0.00           H  
ATOM   3289 2HD  PRO A 212      54.519  39.055  76.032  1.00  0.00           H  
ATOM   3290  N   VAL A 213      49.386  41.207  75.371  1.00 11.35           N  
ATOM   3291  CA  VAL A 213      48.350  42.163  75.710  1.00 10.63           C  
ATOM   3292  C   VAL A 213      47.779  41.818  77.102  1.00 11.16           C  
ATOM   3293  O   VAL A 213      47.663  40.646  77.427  1.00 10.50           O  
ATOM   3294  CB  VAL A 213      47.290  42.175  74.589  1.00 10.58           C  
ATOM   3295  CG1 VAL A 213      46.439  40.916  74.599  1.00 10.91           C  
ATOM   3296  CG2 VAL A 213      46.438  43.408  74.677  1.00 10.26           C  
ATOM   3297  H   VAL A 213      49.269  40.623  74.555  1.00  0.00           H  
ATOM   3298  HA  VAL A 213      48.804  43.152  75.789  1.00  0.00           H  
ATOM   3299  HB  VAL A 213      47.796  42.159  73.623  1.00  0.00           H  
ATOM   3300 1HG1 VAL A 213      45.706  40.966  73.793  1.00  0.00           H  
ATOM   3301 2HG1 VAL A 213      47.077  40.044  74.455  1.00  0.00           H  
ATOM   3302 3HG1 VAL A 213      45.922  40.834  75.555  1.00  0.00           H  
ATOM   3303 1HG2 VAL A 213      45.698  43.397  73.877  1.00  0.00           H  
ATOM   3304 2HG2 VAL A 213      45.930  43.431  75.641  1.00  0.00           H  
ATOM   3305 3HG2 VAL A 213      47.067  44.293  74.577  1.00  0.00           H  
ATOM   3306  N   PRO A 214      47.431  42.822  77.923  1.00 11.31           N  
ATOM   3307  CA  PRO A 214      46.928  42.525  79.286  1.00 11.38           C  
ATOM   3308  C   PRO A 214      45.751  41.551  79.368  1.00 11.55           C  
ATOM   3309  O   PRO A 214      45.642  40.787  80.357  1.00 12.61           O  
ATOM   3310  CB  PRO A 214      46.502  43.895  79.802  1.00 12.26           C  
ATOM   3311  CG  PRO A 214      47.454  44.831  79.143  1.00 12.70           C  
ATOM   3312  CD  PRO A 214      47.679  44.268  77.743  1.00 11.46           C  
ATOM   3313  HA  PRO A 214      47.748  42.114  79.893  1.00  0.00           H  
ATOM   3314 1HB  PRO A 214      45.453  44.088  79.535  1.00  0.00           H  
ATOM   3315 2HB  PRO A 214      46.564  43.919  80.900  1.00  0.00           H  
ATOM   3316 1HG  PRO A 214      47.032  45.846  79.117  1.00  0.00           H  
ATOM   3317 2HG  PRO A 214      48.389  44.890  79.720  1.00  0.00           H  
ATOM   3318 1HD  PRO A 214      46.960  44.721  77.045  1.00  0.00           H  
ATOM   3319 2HD  PRO A 214      48.711  44.476  77.425  1.00  0.00           H  
ATOM   3320  N   ASP A 215      44.886  41.574  78.352  1.00 10.01           N  
ATOM   3321  CA  ASP A 215      43.731  40.672  78.283  1.00  9.57           C  
ATOM   3322  C   ASP A 215      43.996  39.442  77.410  1.00  9.37           C  
ATOM   3323  O   ASP A 215      43.035  38.833  76.870  1.00  9.14           O  
ATOM   3324  CB  ASP A 215      42.504  41.434  77.761  1.00  9.34           C  
ATOM   3325  CG  ASP A 215      42.127  42.603  78.659  1.00 10.58           C  
ATOM   3326  OD1 ASP A 215      42.223  43.749  78.188  1.00 11.04           O  
ATOM   3327  OD2 ASP A 215      41.740  42.368  79.834  1.00 11.89           O  
ATOM   3328  H   ASP A 215      45.037  42.238  77.606  1.00  0.00           H  
ATOM   3329  HA  ASP A 215      43.518  40.305  79.287  1.00  0.00           H  
ATOM   3330 1HB  ASP A 215      42.708  41.808  76.758  1.00  0.00           H  
ATOM   3331 2HB  ASP A 215      41.656  40.753  77.690  1.00  0.00           H  
ATOM   3332  N   GLN A 216      45.262  39.043  77.300  1.00  8.69           N  
ATOM   3333  CA  GLN A 216      45.639  37.970  76.368  1.00  9.04           C  
ATOM   3334  C   GLN A 216      44.799  36.715  76.545  1.00  9.20           C  
ATOM   3335  O   GLN A 216      44.290  36.173  75.566  1.00  9.02           O  
ATOM   3336  CB  GLN A 216      47.115  37.608  76.502  1.00 10.05           C  
ATOM   3337  CG  GLN A 216      47.527  36.415  75.647  1.00 11.81           C  
ATOM   3338  CD  GLN A 216      48.873  35.842  76.087  1.00 15.92           C  
ATOM   3339  OE1 GLN A 216      49.855  35.962  75.381  1.00 18.40           O  
ATOM   3340  NE2 GLN A 216      48.904  35.222  77.266  1.00 17.93           N  
ATOM   3341  H   GLN A 216      45.978  39.480  77.862  1.00  0.00           H  
ATOM   3342  HA  GLN A 216      45.466  38.319  75.350  1.00  0.00           H  
ATOM   3343 1HB  GLN A 216      47.727  38.463  76.216  1.00  0.00           H  
ATOM   3344 2HB  GLN A 216      47.340  37.378  77.543  1.00  0.00           H  
ATOM   3345 1HG  GLN A 216      46.770  35.636  75.739  1.00  0.00           H  
ATOM   3346 2HG  GLN A 216      47.608  36.736  74.608  1.00  0.00           H  
ATOM   3347 1HE2 GLN A 216      49.761  34.828  77.602  1.00  0.00           H  
ATOM   3348 2HE2 GLN A 216      48.072  35.150  77.816  1.00  0.00           H  
ATOM   3349  N   ASP A 217      44.682  36.238  77.776  1.00  8.99           N  
ATOM   3350  CA  ASP A 217      44.042  34.949  77.992  1.00  8.82           C  
ATOM   3351  C   ASP A 217      42.562  34.985  77.652  1.00  8.87           C  
ATOM   3352  O   ASP A 217      42.077  34.082  76.970  1.00  8.83           O  
ATOM   3353  CB  ASP A 217      44.205  34.529  79.464  1.00  9.20           C  
ATOM   3354  CG  ASP A 217      45.629  34.130  79.820  1.00 10.48           C  
ATOM   3355  OD1 ASP A 217      46.366  34.946  80.417  1.00 11.72           O  
ATOM   3356  OD2 ASP A 217      46.014  32.986  79.537  1.00 11.60           O  
ATOM   3357  H   ASP A 217      45.030  36.754  78.571  1.00  0.00           H  
ATOM   3358  HA  ASP A 217      44.529  34.210  77.355  1.00  0.00           H  
ATOM   3359 1HB  ASP A 217      43.904  35.352  80.113  1.00  0.00           H  
ATOM   3360 2HB  ASP A 217      43.546  33.687  79.677  1.00  0.00           H  
ATOM   3361  N   GLU A 218      41.859  36.042  78.073  1.00  8.73           N  
ATOM   3362  CA  GLU A 218      40.449  36.196  77.718  1.00  8.46           C  
ATOM   3363  C   GLU A 218      40.271  36.282  76.206  1.00  8.65           C  
ATOM   3364  O   GLU A 218      39.357  35.671  75.629  1.00  8.76           O  
ATOM   3365  CB  GLU A 218      39.815  37.429  78.375  1.00  7.82           C  
ATOM   3366  CG  GLU A 218      38.322  37.572  78.012  1.00  7.49           C  
ATOM   3367  CD  GLU A 218      37.683  38.794  78.618  1.00  7.84           C  
ATOM   3368  OE1 GLU A 218      38.366  39.498  79.395  1.00 11.61           O  
ATOM   3369  OE2 GLU A 218      36.493  39.046  78.334  1.00  8.44           O  
ATOM   3370  H   GLU A 218      42.302  36.747  78.644  1.00  0.00           H  
ATOM   3371  HA  GLU A 218      39.906  35.317  78.067  1.00  0.00           H  
ATOM   3372 1HB  GLU A 218      39.915  37.356  79.458  1.00  0.00           H  
ATOM   3373 2HB  GLU A 218      40.348  38.325  78.057  1.00  0.00           H  
ATOM   3374 1HG  GLU A 218      38.226  37.627  76.928  1.00  0.00           H  
ATOM   3375 2HG  GLU A 218      37.790  36.685  78.352  1.00  0.00           H  
ATOM   3376  N   LEU A 219      41.136  37.056  75.562  1.00  8.51           N  
ATOM   3377  CA  LEU A 219      41.018  37.236  74.131  1.00  8.00           C  
ATOM   3378  C   LEU A 219      41.340  35.946  73.363  1.00  8.50           C  
ATOM   3379  O   LEU A 219      40.723  35.685  72.329  1.00  8.78           O  
ATOM   3380  CB  LEU A 219      41.869  38.410  73.647  1.00  8.11           C  
ATOM   3381  CG  LEU A 219      41.483  39.799  74.167  1.00  7.71           C  
ATOM   3382  CD1 LEU A 219      42.399  40.856  73.551  1.00  8.42           C  
ATOM   3383  CD2 LEU A 219      39.991  40.174  73.977  1.00  8.65           C  
ATOM   3384  H   LEU A 219      41.881  37.525  76.057  1.00  0.00           H  
ATOM   3385  HA  LEU A 219      39.976  37.449  73.894  1.00  0.00           H  
ATOM   3386 1HB  LEU A 219      42.903  38.233  73.938  1.00  0.00           H  
ATOM   3387 2HB  LEU A 219      41.821  38.448  72.559  1.00  0.00           H  
ATOM   3388  HG  LEU A 219      41.687  39.857  75.237  1.00  0.00           H  
ATOM   3389 1HD1 LEU A 219      42.120  41.841  73.924  1.00  0.00           H  
ATOM   3390 2HD1 LEU A 219      43.433  40.645  73.824  1.00  0.00           H  
ATOM   3391 3HD1 LEU A 219      42.298  40.837  72.466  1.00  0.00           H  
ATOM   3392 1HD2 LEU A 219      39.813  41.173  74.376  1.00  0.00           H  
ATOM   3393 2HD2 LEU A 219      39.744  40.158  72.915  1.00  0.00           H  
ATOM   3394 3HD2 LEU A 219      39.365  39.455  74.506  1.00  0.00           H  
ATOM   3395  N   ASP A 220      42.289  35.147  73.873  1.00  8.61           N  
ATOM   3396  CA  ASP A 220      42.651  33.896  73.245  1.00  8.95           C  
ATOM   3397  C   ASP A 220      41.527  32.884  73.437  1.00  8.27           C  
ATOM   3398  O   ASP A 220      41.256  32.073  72.555  1.00  8.83           O  
ATOM   3399  CB  ASP A 220      43.950  33.360  73.856  1.00  8.81           C  
ATOM   3400  CG  ASP A 220      44.575  32.292  73.004  1.00  9.24           C  
ATOM   3401  OD1 ASP A 220      44.476  31.092  73.369  1.00 11.20           O  
ATOM   3402  OD2 ASP A 220      45.105  32.652  71.951  1.00  8.95           O  
ATOM   3403  H   ASP A 220      42.763  35.428  74.719  1.00  0.00           H  
ATOM   3404  HA  ASP A 220      42.809  34.076  72.181  1.00  0.00           H  
ATOM   3405 1HB  ASP A 220      44.659  34.179  73.979  1.00  0.00           H  
ATOM   3406 2HB  ASP A 220      43.745  32.952  74.846  1.00  0.00           H  
ATOM   3407  N   GLN A 221      40.875  32.939  74.602  1.00  8.28           N  
ATOM   3408  CA  GLN A 221      39.752  32.058  74.915  1.00  8.40           C  
ATOM   3409  C   GLN A 221      38.575  32.385  73.989  1.00  8.20           C  
ATOM   3410  O   GLN A 221      37.936  31.486  73.408  1.00  9.12           O  
ATOM   3411  CB  GLN A 221      39.342  32.205  76.386  1.00  8.23           C  
ATOM   3412  CG  GLN A 221      40.380  31.647  77.355  1.00  6.77           C  
ATOM   3413  CD  GLN A 221      40.339  32.276  78.759  1.00  6.52           C  
ATOM   3414  OE1 GLN A 221      39.370  32.943  79.155  1.00  8.99           O  
ATOM   3415  NE2 GLN A 221      41.383  32.008  79.532  1.00  7.04           N  
ATOM   3416  H   GLN A 221      41.174  33.617  75.288  1.00  0.00           H  
ATOM   3417  HA  GLN A 221      40.062  31.028  74.743  1.00  0.00           H  
ATOM   3418 1HB  GLN A 221      39.184  33.259  76.616  1.00  0.00           H  
ATOM   3419 2HB  GLN A 221      38.397  31.688  76.554  1.00  0.00           H  
ATOM   3420 1HG  GLN A 221      40.212  30.577  77.474  1.00  0.00           H  
ATOM   3421 2HG  GLN A 221      41.375  31.826  76.948  1.00  0.00           H  
ATOM   3422 1HE2 GLN A 221      41.429  32.382  80.459  1.00  0.00           H  
ATOM   3423 2HE2 GLN A 221      42.125  31.432  79.189  1.00  0.00           H  
ATOM   3424  N   LEU A 222      38.304  33.675  73.836  1.00  8.25           N  
ATOM   3425  CA  LEU A 222      37.227  34.121  72.957  1.00  8.09           C  
ATOM   3426  C   LEU A 222      37.538  33.764  71.494  1.00  7.93           C  
ATOM   3427  O   LEU A 222      36.659  33.308  70.760  1.00  7.10           O  
ATOM   3428  CB  LEU A 222      37.014  35.627  73.141  1.00  8.33           C  
ATOM   3429  CG  LEU A 222      35.965  36.260  72.216  1.00  8.59           C  
ATOM   3430  CD1 LEU A 222      34.639  35.511  72.225  1.00  9.11           C  
ATOM   3431  CD2 LEU A 222      35.778  37.732  72.598  1.00  8.61           C  
ATOM   3432  H   LEU A 222      38.850  34.364  74.334  1.00  0.00           H  
ATOM   3433  HA  LEU A 222      36.315  33.594  73.233  1.00  0.00           H  
ATOM   3434 1HB  LEU A 222      36.708  35.811  74.169  1.00  0.00           H  
ATOM   3435 2HB  LEU A 222      37.962  36.136  72.969  1.00  0.00           H  
ATOM   3436  HG  LEU A 222      36.303  36.191  71.182  1.00  0.00           H  
ATOM   3437 1HD1 LEU A 222      33.938  36.005  71.552  1.00  0.00           H  
ATOM   3438 2HD1 LEU A 222      34.798  34.485  71.892  1.00  0.00           H  
ATOM   3439 3HD1 LEU A 222      34.231  35.506  73.235  1.00  0.00           H  
ATOM   3440 1HD2 LEU A 222      35.034  38.186  71.943  1.00  0.00           H  
ATOM   3441 2HD2 LEU A 222      35.440  37.799  73.632  1.00  0.00           H  
ATOM   3442 3HD2 LEU A 222      36.726  38.259  72.491  1.00  0.00           H  
ATOM   3443  N   SER A 223      38.804  33.909  71.100  1.00  7.89           N  
ATOM   3444  CA  SER A 223      39.238  33.542  69.757  1.00  8.58           C  
ATOM   3445  C   SER A 223      38.962  32.069  69.463  1.00  8.80           C  
ATOM   3446  O   SER A 223      38.437  31.735  68.399  1.00  8.13           O  
ATOM   3447  CB  SER A 223      40.732  33.815  69.547  1.00  8.33           C  
ATOM   3448  OG  SER A 223      41.042  35.190  69.709  1.00  8.07           O  
ATOM   3449  H   SER A 223      39.480  34.283  71.750  1.00  0.00           H  
ATOM   3450  HA  SER A 223      38.681  34.143  69.037  1.00  0.00           H  
ATOM   3451 1HB  SER A 223      41.312  33.229  70.259  1.00  0.00           H  
ATOM   3452 2HB  SER A 223      41.023  33.496  68.547  1.00  0.00           H  
ATOM   3453  HG  SER A 223      40.212  35.626  69.917  1.00  0.00           H  
ATOM   3454  N   LYS A 224      39.300  31.189  70.400  1.00  9.27           N  
ATOM   3455  CA  LYS A 224      39.046  29.772  70.185  1.00  9.47           C  
ATOM   3456  C   LYS A 224      37.544  29.519  70.032  1.00  9.24           C  
ATOM   3457  O   LYS A 224      37.111  28.787  69.134  1.00 10.24           O  
ATOM   3458  CB  LYS A 224      39.620  28.923  71.302  1.00  9.73           C  
ATOM   3459  CG  LYS A 224      39.524  27.446  70.993  1.00 11.32           C  
ATOM   3460  CD  LYS A 224      40.101  26.601  72.103  1.00 16.00           C  
ATOM   3461  CE  LYS A 224      39.798  25.134  71.812  1.00 19.89           C  
ATOM   3462  NZ  LYS A 224      40.434  24.242  72.819  1.00 23.72           N  
ATOM   3463  H   LYS A 224      39.732  31.486  71.263  1.00  0.00           H  
ATOM   3464  HA  LYS A 224      39.525  29.472  69.253  1.00  0.00           H  
ATOM   3465 1HB  LYS A 224      40.665  29.189  71.461  1.00  0.00           H  
ATOM   3466 2HB  LYS A 224      39.085  29.131  72.229  1.00  0.00           H  
ATOM   3467 1HG  LYS A 224      38.478  27.171  70.851  1.00  0.00           H  
ATOM   3468 2HG  LYS A 224      40.065  27.231  70.072  1.00  0.00           H  
ATOM   3469 1HD  LYS A 224      41.179  26.761  72.160  1.00  0.00           H  
ATOM   3470 2HD  LYS A 224      39.657  26.896  73.054  1.00  0.00           H  
ATOM   3471 1HE  LYS A 224      38.721  24.976  71.824  1.00  0.00           H  
ATOM   3472 2HE  LYS A 224      40.170  24.875  70.821  1.00  0.00           H  
ATOM   3473 1HZ  LYS A 224      40.217  23.280  72.602  1.00  0.00           H  
ATOM   3474 2HZ  LYS A 224      41.436  24.374  72.801  1.00  0.00           H  
ATOM   3475 3HZ  LYS A 224      40.082  24.466  73.738  1.00  0.00           H  
ATOM   3476  N   ALA A 225      36.736  30.158  70.871  1.00  9.17           N  
ATOM   3477  CA  ALA A 225      35.283  29.934  70.775  1.00  9.21           C  
ATOM   3478  C   ALA A 225      34.777  30.412  69.413  1.00  9.16           C  
ATOM   3479  O   ALA A 225      34.009  29.707  68.747  1.00  7.78           O  
ATOM   3480  CB  ALA A 225      34.557  30.631  71.877  1.00  9.52           C  
ATOM   3481  H   ALA A 225      37.091  30.793  71.572  1.00  0.00           H  
ATOM   3482  HA  ALA A 225      35.099  28.863  70.862  1.00  0.00           H  
ATOM   3483 1HB  ALA A 225      33.487  30.448  71.781  1.00  0.00           H  
ATOM   3484 2HB  ALA A 225      34.905  30.252  72.838  1.00  0.00           H  
ATOM   3485 3HB  ALA A 225      34.748  31.701  71.818  1.00  0.00           H  
ATOM   3486  N   ALA A 226      35.277  31.577  68.990  1.00  8.86           N  
ATOM   3487  CA  ALA A 226      34.866  32.180  67.716  1.00  8.88           C  
ATOM   3488  C   ALA A 226      35.234  31.340  66.483  1.00  8.63           C  
ATOM   3489  O   ALA A 226      34.405  31.170  65.594  1.00  8.94           O  
ATOM   3490  CB  ALA A 226      35.379  33.611  67.593  1.00  8.90           C  
ATOM   3491  H   ALA A 226      35.957  32.055  69.564  1.00  0.00           H  
ATOM   3492  HA  ALA A 226      33.776  32.199  67.686  1.00  0.00           H  
ATOM   3493 1HB  ALA A 226      35.059  34.032  66.640  1.00  0.00           H  
ATOM   3494 2HB  ALA A 226      34.977  34.213  68.408  1.00  0.00           H  
ATOM   3495 3HB  ALA A 226      36.467  33.613  67.643  1.00  0.00           H  
ATOM   3496  N   VAL A 227      36.457  30.817  66.428  1.00  8.39           N  
ATOM   3497  CA  VAL A 227      36.888  30.021  65.264  1.00  8.51           C  
ATOM   3498  C   VAL A 227      36.189  28.660  65.251  1.00  9.04           C  
ATOM   3499  O   VAL A 227      35.947  28.097  64.182  1.00  8.21           O  
ATOM   3500  CB  VAL A 227      38.431  29.866  65.160  1.00  8.59           C  
ATOM   3501  CG1 VAL A 227      39.114  31.231  65.149  1.00  7.90           C  
ATOM   3502  CG2 VAL A 227      38.992  28.980  66.281  1.00  9.76           C  
ATOM   3503  H   VAL A 227      37.103  30.964  67.190  1.00  0.00           H  
ATOM   3504  HA  VAL A 227      36.552  30.525  64.357  1.00  0.00           H  
ATOM   3505  HB  VAL A 227      38.677  29.410  64.201  1.00  0.00           H  
ATOM   3506 1HG1 VAL A 227      40.194  31.097  65.075  1.00  0.00           H  
ATOM   3507 2HG1 VAL A 227      38.761  31.807  64.294  1.00  0.00           H  
ATOM   3508 3HG1 VAL A 227      38.877  31.764  66.070  1.00  0.00           H  
ATOM   3509 1HG2 VAL A 227      40.073  28.896  66.172  1.00  0.00           H  
ATOM   3510 2HG2 VAL A 227      38.758  29.425  67.248  1.00  0.00           H  
ATOM   3511 3HG2 VAL A 227      38.544  27.988  66.220  1.00  0.00           H  
ATOM   3512  N   THR A 228      35.841  28.158  66.441  1.00  9.04           N  
ATOM   3513  CA  THR A 228      35.070  26.924  66.556  1.00  9.72           C  
ATOM   3514  C   THR A 228      33.674  27.124  65.975  1.00  9.32           C  
ATOM   3515  O   THR A 228      33.209  26.307  65.167  1.00  9.66           O  
ATOM   3516  CB  THR A 228      35.027  26.420  68.009  1.00 10.18           C  
ATOM   3517  OG1 THR A 228      36.374  26.199  68.425  1.00 11.06           O  
ATOM   3518  CG2 THR A 228      34.253  25.103  68.107  1.00 12.45           C  
ATOM   3519  H   THR A 228      36.119  28.645  67.281  1.00  0.00           H  
ATOM   3520  HA  THR A 228      35.549  26.159  65.945  1.00  0.00           H  
ATOM   3521  HB  THR A 228      34.540  27.165  68.638  1.00  0.00           H  
ATOM   3522  HG1 THR A 228      36.971  26.416  67.705  1.00  0.00           H  
ATOM   3523 1HG2 THR A 228      34.236  24.767  69.144  1.00  0.00           H  
ATOM   3524 2HG2 THR A 228      33.232  25.254  67.758  1.00  0.00           H  
ATOM   3525 3HG2 THR A 228      34.739  24.349  67.490  1.00  0.00           H  
ATOM   3526  N   ALA A 229      33.030  28.229  66.341  1.00  9.48           N  
ATOM   3527  CA  ALA A 229      31.727  28.558  65.751  1.00  9.38           C  
ATOM   3528  C   ALA A 229      31.822  28.697  64.230  1.00  9.40           C  
ATOM   3529  O   ALA A 229      30.988  28.152  63.490  1.00  9.35           O  
ATOM   3530  CB  ALA A 229      31.150  29.819  66.360  1.00 10.11           C  
ATOM   3531  H   ALA A 229      33.431  28.852  67.028  1.00  0.00           H  
ATOM   3532  HA  ALA A 229      31.045  27.733  65.955  1.00  0.00           H  
ATOM   3533 1HB  ALA A 229      30.185  30.036  65.902  1.00  0.00           H  
ATOM   3534 2HB  ALA A 229      31.019  29.678  67.433  1.00  0.00           H  
ATOM   3535 3HB  ALA A 229      31.830  30.651  66.184  1.00  0.00           H  
ATOM   3536  N   LEU A 230      32.830  29.432  63.761  1.00  8.78           N  
ATOM   3537  CA  LEU A 230      33.037  29.602  62.318  1.00  8.34           C  
ATOM   3538  C   LEU A 230      33.128  28.252  61.605  1.00  8.99           C  
ATOM   3539  O   LEU A 230      32.476  28.034  60.591  1.00  9.09           O  
ATOM   3540  CB  LEU A 230      34.313  30.430  62.079  1.00  8.12           C  
ATOM   3541  CG  LEU A 230      34.644  30.836  60.637  1.00  8.12           C  
ATOM   3542  CD1 LEU A 230      35.405  32.162  60.657  1.00  8.86           C  
ATOM   3543  CD2 LEU A 230      35.457  29.757  59.927  1.00  8.77           C  
ATOM   3544  H   LEU A 230      33.465  29.881  64.405  1.00  0.00           H  
ATOM   3545  HA  LEU A 230      32.181  30.136  61.907  1.00  0.00           H  
ATOM   3546 1HB  LEU A 230      34.241  31.353  62.653  1.00  0.00           H  
ATOM   3547 2HB  LEU A 230      35.169  29.864  62.447  1.00  0.00           H  
ATOM   3548  HG  LEU A 230      33.719  30.993  60.082  1.00  0.00           H  
ATOM   3549 1HD1 LEU A 230      35.645  32.459  59.636  1.00  0.00           H  
ATOM   3550 2HD1 LEU A 230      34.786  32.930  61.122  1.00  0.00           H  
ATOM   3551 3HD1 LEU A 230      36.326  32.044  61.226  1.00  0.00           H  
ATOM   3552 1HD2 LEU A 230      35.674  30.076  58.907  1.00  0.00           H  
ATOM   3553 2HD2 LEU A 230      36.392  29.594  60.463  1.00  0.00           H  
ATOM   3554 3HD2 LEU A 230      34.887  28.828  59.903  1.00  0.00           H  
ATOM   3555  N   ALA A 231      33.940  27.357  62.157  1.00  8.98           N  
ATOM   3556  CA  ALA A 231      34.199  26.042  61.575  1.00  9.12           C  
ATOM   3557  C   ALA A 231      32.967  25.157  61.515  1.00  9.53           C  
ATOM   3558  O   ALA A 231      32.925  24.238  60.714  1.00 10.76           O  
ATOM   3559  CB  ALA A 231      35.281  25.335  62.349  1.00  8.72           C  
ATOM   3560  H   ALA A 231      34.395  27.610  63.022  1.00  0.00           H  
ATOM   3561  HA  ALA A 231      34.534  26.186  60.548  1.00  0.00           H  
ATOM   3562 1HB  ALA A 231      35.465  24.356  61.906  1.00  0.00           H  
ATOM   3563 2HB  ALA A 231      36.197  25.926  62.317  1.00  0.00           H  
ATOM   3564 3HB  ALA A 231      34.966  25.211  63.384  1.00  0.00           H  
ATOM   3565  N   SER A 232      31.971  25.435  62.338  1.00 10.35           N  
ATOM   3566  CA  SER A 232      30.809  24.530  62.424  1.00 11.80           C  
ATOM   3567  C   SER A 232      30.040  24.383  61.097  1.00 12.42           C  
ATOM   3568  O   SER A 232      29.368  23.372  60.864  1.00 12.45           O  
ATOM   3569  CB  SER A 232      29.860  24.995  63.522  1.00 11.93           C  
ATOM   3570  OG  SER A 232      29.152  26.178  63.138  1.00 14.86           O  
ATOM   3571  H   SER A 232      31.992  26.264  62.914  1.00  0.00           H  
ATOM   3572  HA  SER A 232      31.167  23.529  62.670  1.00  0.00           H  
ATOM   3573 1HB  SER A 232      29.146  24.203  63.745  1.00  0.00           H  
ATOM   3574 2HB  SER A 232      30.425  25.192  64.432  1.00  0.00           H  
ATOM   3575  HG  SER A 232      29.459  26.395  62.254  1.00  0.00           H  
ATOM   3576  N   LEU A 233      30.107  25.403  60.246  1.00 11.86           N  
ATOM   3577  CA  LEU A 233      29.271  25.465  59.064  1.00 12.52           C  
ATOM   3578  C   LEU A 233      29.826  24.622  57.905  1.00 12.26           C  
ATOM   3579  O   LEU A 233      29.122  23.756  57.356  1.00 13.96           O  
ATOM   3580  CB  LEU A 233      29.152  26.933  58.661  1.00 13.58           C  
ATOM   3581  CG  LEU A 233      27.923  27.492  57.980  1.00 15.72           C  
ATOM   3582  CD1 LEU A 233      26.601  26.882  58.463  1.00 17.59           C  
ATOM   3583  CD2 LEU A 233      27.953  28.986  58.187  1.00 14.17           C  
ATOM   3584  H   LEU A 233      30.757  26.154  60.428  1.00  0.00           H  
ATOM   3585  HA  LEU A 233      28.289  25.066  59.314  1.00  0.00           H  
ATOM   3586 1HB  LEU A 233      29.263  27.548  59.553  1.00  0.00           H  
ATOM   3587 2HB  LEU A 233      29.966  27.173  57.976  1.00  0.00           H  
ATOM   3588  HG  LEU A 233      27.953  27.248  56.918  1.00  0.00           H  
ATOM   3589 1HD1 LEU A 233      25.771  27.339  57.924  1.00  0.00           H  
ATOM   3590 2HD1 LEU A 233      26.606  25.808  58.277  1.00  0.00           H  
ATOM   3591 3HD1 LEU A 233      26.484  27.066  59.530  1.00  0.00           H  
ATOM   3592 1HD2 LEU A 233      27.082  29.437  57.710  1.00  0.00           H  
ATOM   3593 2HD2 LEU A 233      27.937  29.206  59.255  1.00  0.00           H  
ATOM   3594 3HD2 LEU A 233      28.861  29.396  57.746  1.00  0.00           H  
ATOM   3595  N   TYR A 234      31.087  24.863  57.545  1.00 11.56           N  
ATOM   3596  CA  TYR A 234      31.705  24.191  56.410  1.00 10.04           C  
ATOM   3597  C   TYR A 234      33.032  23.542  56.759  1.00 10.17           C  
ATOM   3598  O   TYR A 234      33.674  22.979  55.892  1.00 10.30           O  
ATOM   3599  CB  TYR A 234      31.945  25.160  55.249  1.00 10.63           C  
ATOM   3600  CG  TYR A 234      30.747  25.965  54.845  1.00 10.79           C  
ATOM   3601  CD1 TYR A 234      30.694  27.340  55.085  1.00 12.96           C  
ATOM   3602  CD2 TYR A 234      29.655  25.357  54.229  1.00 12.66           C  
ATOM   3603  CE1 TYR A 234      29.595  28.082  54.726  1.00 13.12           C  
ATOM   3604  CE2 TYR A 234      28.554  26.099  53.859  1.00 14.20           C  
ATOM   3605  CZ  TYR A 234      28.532  27.472  54.109  1.00 13.94           C  
ATOM   3606  OH  TYR A 234      27.439  28.229  53.760  1.00 17.28           O  
ATOM   3607  H   TYR A 234      31.628  25.531  58.075  1.00  0.00           H  
ATOM   3608  HA  TYR A 234      31.032  23.406  56.064  1.00  0.00           H  
ATOM   3609 1HB  TYR A 234      32.739  25.859  55.516  1.00  0.00           H  
ATOM   3610 2HB  TYR A 234      32.280  24.604  54.374  1.00  0.00           H  
ATOM   3611  HD1 TYR A 234      31.534  27.842  55.565  1.00  0.00           H  
ATOM   3612  HD2 TYR A 234      29.666  24.284  54.036  1.00  0.00           H  
ATOM   3613  HE1 TYR A 234      29.573  29.154  54.922  1.00  0.00           H  
ATOM   3614  HE2 TYR A 234      27.707  25.613  53.375  1.00  0.00           H  
ATOM   3615  HH  TYR A 234      26.776  27.665  53.355  1.00  0.00           H  
ATOM   3616  N   GLY A 235      33.422  23.604  58.024  1.00  9.70           N  
ATOM   3617  CA  GLY A 235      34.707  23.037  58.447  1.00 10.17           C  
ATOM   3618  C   GLY A 235      35.942  23.870  58.145  1.00 10.10           C  
ATOM   3619  O   GLY A 235      37.076  23.369  58.221  1.00 10.70           O  
ATOM   3620  H   GLY A 235      32.830  24.047  58.712  1.00  0.00           H  
ATOM   3621 1HA  GLY A 235      34.693  22.866  59.524  1.00  0.00           H  
ATOM   3622 2HA  GLY A 235      34.852  22.068  57.970  1.00  0.00           H  
ATOM   3623  N   THR A 236      35.739  25.146  57.821  1.00  9.19           N  
ATOM   3624  CA  THR A 236      36.859  26.031  57.512  1.00  8.81           C  
ATOM   3625  C   THR A 236      37.719  26.226  58.755  1.00  9.11           C  
ATOM   3626  O   THR A 236      37.211  26.593  59.814  1.00 10.01           O  
ATOM   3627  CB  THR A 236      36.339  27.366  56.986  1.00  8.03           C  
ATOM   3628  OG1 THR A 236      35.420  27.111  55.924  1.00  7.81           O  
ATOM   3629  CG2 THR A 236      37.463  28.270  56.466  1.00  8.11           C  
ATOM   3630  H   THR A 236      34.798  25.512  57.787  1.00  0.00           H  
ATOM   3631  HA  THR A 236      37.469  25.561  56.740  1.00  0.00           H  
ATOM   3632  HB  THR A 236      35.820  27.895  57.785  1.00  0.00           H  
ATOM   3633  HG1 THR A 236      35.343  26.163  55.789  1.00  0.00           H  
ATOM   3634 1HG2 THR A 236      37.039  29.206  56.104  1.00  0.00           H  
ATOM   3635 2HG2 THR A 236      38.166  28.477  57.273  1.00  0.00           H  
ATOM   3636 3HG2 THR A 236      37.984  27.770  55.651  1.00  0.00           H  
ATOM   3637  N   LYS A 237      39.017  25.961  58.607  1.00  9.56           N  
ATOM   3638  CA  LYS A 237      39.948  26.011  59.732  1.00 10.22           C  
ATOM   3639  C   LYS A 237      40.612  27.384  59.850  1.00  9.89           C  
ATOM   3640  O   LYS A 237      41.312  27.800  58.934  1.00 10.09           O  
ATOM   3641  CB  LYS A 237      41.024  24.932  59.568  1.00 11.58           C  
ATOM   3642  CG  LYS A 237      40.413  23.532  59.584  1.00 14.19           C  
ATOM   3643  CD  LYS A 237      41.469  22.428  59.589  1.00 16.74           C  
ATOM   3644  CE  LYS A 237      40.829  21.046  59.712  1.00 20.62           C  
ATOM   3645  NZ  LYS A 237      40.181  20.846  61.044  1.00 22.30           N  
ATOM   3646  H   LYS A 237      39.365  25.719  57.690  1.00  0.00           H  
ATOM   3647  HA  LYS A 237      39.392  25.819  60.650  1.00  0.00           H  
ATOM   3648 1HB  LYS A 237      41.554  25.087  58.628  1.00  0.00           H  
ATOM   3649 2HB  LYS A 237      41.753  25.020  60.374  1.00  0.00           H  
ATOM   3650 1HG  LYS A 237      39.792  23.416  60.473  1.00  0.00           H  
ATOM   3651 2HG  LYS A 237      39.784  23.400  58.704  1.00  0.00           H  
ATOM   3652 1HD  LYS A 237      42.046  22.471  58.664  1.00  0.00           H  
ATOM   3653 2HD  LYS A 237      42.149  22.579  60.428  1.00  0.00           H  
ATOM   3654 1HE  LYS A 237      40.077  20.923  58.934  1.00  0.00           H  
ATOM   3655 2HE  LYS A 237      41.591  20.279  59.574  1.00  0.00           H  
ATOM   3656 1HZ  LYS A 237      39.772  19.923  61.085  1.00  0.00           H  
ATOM   3657 2HZ  LYS A 237      40.874  20.939  61.774  1.00  0.00           H  
ATOM   3658 3HZ  LYS A 237      39.459  21.540  61.175  1.00  0.00           H  
ATOM   3659  N   PHE A 238      40.373  28.075  60.966  1.00  9.19           N  
ATOM   3660  CA  PHE A 238      41.096  29.308  61.287  1.00  9.67           C  
ATOM   3661  C   PHE A 238      42.064  29.054  62.434  1.00  9.85           C  
ATOM   3662  O   PHE A 238      41.695  28.418  63.419  1.00 12.52           O  
ATOM   3663  CB  PHE A 238      40.132  30.420  61.730  1.00  9.54           C  
ATOM   3664  CG  PHE A 238      39.528  31.218  60.605  1.00  9.14           C  
ATOM   3665  CD1 PHE A 238      38.874  30.598  59.528  1.00  8.10           C  
ATOM   3666  CD2 PHE A 238      39.553  32.610  60.661  1.00  8.75           C  
ATOM   3667  CE1 PHE A 238      38.309  31.360  58.506  1.00  8.16           C  
ATOM   3668  CE2 PHE A 238      38.979  33.372  59.657  1.00  7.81           C  
ATOM   3669  CZ  PHE A 238      38.364  32.765  58.575  1.00  7.50           C  
ATOM   3670  H   PHE A 238      39.671  27.735  61.608  1.00  0.00           H  
ATOM   3671  HA  PHE A 238      41.619  29.646  60.391  1.00  0.00           H  
ATOM   3672 1HB  PHE A 238      39.314  29.985  62.303  1.00  0.00           H  
ATOM   3673 2HB  PHE A 238      40.656  31.116  62.384  1.00  0.00           H  
ATOM   3674  HD1 PHE A 238      38.811  29.510  59.498  1.00  0.00           H  
ATOM   3675  HD2 PHE A 238      40.035  33.099  61.508  1.00  0.00           H  
ATOM   3676  HE1 PHE A 238      37.829  30.867  57.661  1.00  0.00           H  
ATOM   3677  HE2 PHE A 238      39.015  34.459  59.723  1.00  0.00           H  
ATOM   3678  HZ  PHE A 238      37.926  33.368  57.781  1.00  0.00           H  
ATOM   3679  N   ASN A 239      43.283  29.572  62.330  1.00  9.75           N  
ATOM   3680  CA  ASN A 239      44.150  29.655  63.495  1.00 10.34           C  
ATOM   3681  C   ASN A 239      43.994  31.021  64.165  1.00  9.69           C  
ATOM   3682  O   ASN A 239      43.357  31.919  63.609  1.00  9.30           O  
ATOM   3683  CB  ASN A 239      45.597  29.412  63.089  1.00 10.73           C  
ATOM   3684  CG  ASN A 239      45.868  27.967  62.710  1.00 13.37           C  
ATOM   3685  OD1 ASN A 239      45.351  27.034  63.333  1.00 14.76           O  
ATOM   3686  ND2 ASN A 239      46.695  27.775  61.691  1.00 16.97           N  
ATOM   3687  H   ASN A 239      43.620  29.913  61.441  1.00  0.00           H  
ATOM   3688  HA  ASN A 239      43.850  28.884  64.206  1.00  0.00           H  
ATOM   3689 1HB  ASN A 239      45.849  30.049  62.240  1.00  0.00           H  
ATOM   3690 2HB  ASN A 239      46.257  29.687  63.912  1.00  0.00           H  
ATOM   3691 1HD2 ASN A 239      46.914  26.845  61.393  1.00  0.00           H  
ATOM   3692 2HD2 ASN A 239      47.100  28.559  61.221  1.00  0.00           H  
ATOM   3693  N   TYR A 240      44.560  31.185  65.353  1.00  9.44           N  
ATOM   3694  CA  TYR A 240      44.361  32.425  66.102  1.00  9.09           C  
ATOM   3695  C   TYR A 240      45.543  32.711  67.012  1.00  9.00           C  
ATOM   3696  O   TYR A 240      46.318  31.800  67.360  1.00  9.20           O  
ATOM   3697  CB  TYR A 240      43.042  32.389  66.916  1.00  9.07           C  
ATOM   3698  CG  TYR A 240      42.962  31.200  67.862  1.00  9.51           C  
ATOM   3699  CD1 TYR A 240      43.438  31.302  69.169  1.00 10.11           C  
ATOM   3700  CD2 TYR A 240      42.457  29.957  67.430  1.00  9.21           C  
ATOM   3701  CE1 TYR A 240      43.404  30.220  70.033  1.00 10.51           C  
ATOM   3702  CE2 TYR A 240      42.427  28.859  68.296  1.00 11.39           C  
ATOM   3703  CZ  TYR A 240      42.894  29.001  69.590  1.00 10.80           C  
ATOM   3704  OH  TYR A 240      42.891  27.922  70.460  1.00 12.19           O  
ATOM   3705  H   TYR A 240      45.134  30.456  65.752  1.00  0.00           H  
ATOM   3706  HA  TYR A 240      44.301  33.251  65.393  1.00  0.00           H  
ATOM   3707 1HB  TYR A 240      42.949  33.306  67.500  1.00  0.00           H  
ATOM   3708 2HB  TYR A 240      42.194  32.349  66.233  1.00  0.00           H  
ATOM   3709  HD1 TYR A 240      43.847  32.247  69.528  1.00  0.00           H  
ATOM   3710  HD2 TYR A 240      42.086  29.844  66.411  1.00  0.00           H  
ATOM   3711  HE1 TYR A 240      43.781  30.323  71.050  1.00  0.00           H  
ATOM   3712  HE2 TYR A 240      42.039  27.901  67.949  1.00  0.00           H  
ATOM   3713  HH  TYR A 240      42.534  27.152  70.011  1.00  0.00           H  
ATOM   3714  N   GLY A 241      45.671  33.978  67.398  1.00  8.09           N  
ATOM   3715  CA  GLY A 241      46.779  34.437  68.221  1.00  7.58           C  
ATOM   3716  C   GLY A 241      46.961  35.927  68.057  1.00  8.29           C  
ATOM   3717  O   GLY A 241      46.150  36.603  67.401  1.00  7.37           O  
ATOM   3718  H   GLY A 241      44.968  34.641  67.105  1.00  0.00           H  
ATOM   3719 1HA  GLY A 241      46.583  34.192  69.265  1.00  0.00           H  
ATOM   3720 2HA  GLY A 241      47.688  33.911  67.933  1.00  0.00           H  
ATOM   3721  N   SER A 242      48.013  36.444  68.664  1.00  8.85           N  
ATOM   3722  CA  SER A 242      48.356  37.845  68.457  1.00  8.99           C  
ATOM   3723  C   SER A 242      48.773  38.058  67.001  1.00  8.87           C  
ATOM   3724  O   SER A 242      49.209  37.120  66.316  1.00  9.19           O  
ATOM   3725  CB  SER A 242      49.483  38.265  69.390  1.00  9.15           C  
ATOM   3726  OG  SER A 242      50.680  37.583  69.054  1.00  9.72           O  
ATOM   3727  H   SER A 242      48.589  35.881  69.274  1.00  0.00           H  
ATOM   3728  HA  SER A 242      47.477  38.453  68.678  1.00  0.00           H  
ATOM   3729 1HB  SER A 242      49.634  39.342  69.316  1.00  0.00           H  
ATOM   3730 2HB  SER A 242      49.204  38.044  70.419  1.00  0.00           H  
ATOM   3731  HG  SER A 242      50.463  37.020  68.307  1.00  0.00           H  
ATOM   3732  N   ILE A 243      48.662  39.292  66.524  1.00  8.23           N  
ATOM   3733  CA  ILE A 243      49.080  39.587  65.147  1.00  8.19           C  
ATOM   3734  C   ILE A 243      50.550  39.193  64.990  1.00  8.52           C  
ATOM   3735  O   ILE A 243      50.910  38.516  64.021  1.00  8.43           O  
ATOM   3736  CB  ILE A 243      48.894  41.081  64.798  1.00  8.35           C  
ATOM   3737  CG1 ILE A 243      47.396  41.464  64.801  1.00  7.32           C  
ATOM   3738  CG2 ILE A 243      49.629  41.421  63.477  1.00  7.82           C  
ATOM   3739  CD1 ILE A 243      47.177  42.989  64.883  1.00  9.17           C  
ATOM   3740  H   ILE A 243      48.292  40.038  67.096  1.00  0.00           H  
ATOM   3741  HA  ILE A 243      48.463  39.003  64.466  1.00  0.00           H  
ATOM   3742  HB  ILE A 243      49.302  41.695  65.600  1.00  0.00           H  
ATOM   3743 1HG1 ILE A 243      46.922  41.086  63.895  1.00  0.00           H  
ATOM   3744 2HG1 ILE A 243      46.901  40.991  65.649  1.00  0.00           H  
ATOM   3745 1HG2 ILE A 243      49.489  42.476  63.244  1.00  0.00           H  
ATOM   3746 2HG2 ILE A 243      50.692  41.213  63.588  1.00  0.00           H  
ATOM   3747 3HG2 ILE A 243      49.223  40.813  62.668  1.00  0.00           H  
ATOM   3748 1HD1 ILE A 243      46.108  43.204  64.882  1.00  0.00           H  
ATOM   3749 2HD1 ILE A 243      47.623  43.372  65.801  1.00  0.00           H  
ATOM   3750 3HD1 ILE A 243      47.643  43.470  64.024  1.00  0.00           H  
ATOM   3751  N   ILE A 244      51.392  39.595  65.947  1.00  8.44           N  
ATOM   3752  CA  ILE A 244      52.828  39.366  65.809  1.00  8.89           C  
ATOM   3753  C   ILE A 244      53.202  37.892  65.732  1.00  9.36           C  
ATOM   3754  O   ILE A 244      54.132  37.535  64.985  1.00  9.76           O  
ATOM   3755  CB  ILE A 244      53.677  40.152  66.876  1.00  8.84           C  
ATOM   3756  CG1 ILE A 244      55.166  40.180  66.500  1.00  9.10           C  
ATOM   3757  CG2 ILE A 244      53.411  39.635  68.307  1.00  9.07           C  
ATOM   3758  CD1 ILE A 244      55.880  41.354  67.138  1.00  9.23           C  
ATOM   3759  H   ILE A 244      51.045  40.060  66.774  1.00  0.00           H  
ATOM   3760  HA  ILE A 244      53.140  39.711  64.824  1.00  0.00           H  
ATOM   3761  HB  ILE A 244      53.418  41.210  66.839  1.00  0.00           H  
ATOM   3762 1HG1 ILE A 244      55.639  39.252  66.818  1.00  0.00           H  
ATOM   3763 2HG1 ILE A 244      55.267  40.242  65.416  1.00  0.00           H  
ATOM   3764 1HG2 ILE A 244      54.015  40.201  69.016  1.00  0.00           H  
ATOM   3765 2HG2 ILE A 244      52.356  39.760  68.548  1.00  0.00           H  
ATOM   3766 3HG2 ILE A 244      53.675  38.579  68.367  1.00  0.00           H  
ATOM   3767 1HD1 ILE A 244      56.931  41.341  66.849  1.00  0.00           H  
ATOM   3768 2HD1 ILE A 244      55.422  42.285  66.801  1.00  0.00           H  
ATOM   3769 3HD1 ILE A 244      55.802  41.282  68.222  1.00  0.00           H  
ATOM   3770  N   LYS A 245      52.487  37.048  66.481  1.00  9.47           N  
ATOM   3771  CA  LYS A 245      52.758  35.606  66.476  1.00 10.25           C  
ATOM   3772  C   LYS A 245      52.157  34.942  65.245  1.00 10.69           C  
ATOM   3773  O   LYS A 245      52.803  34.103  64.628  1.00 11.32           O  
ATOM   3774  CB  LYS A 245      52.244  34.929  67.754  1.00 11.44           C  
ATOM   3775  CG  LYS A 245      53.082  35.256  68.975  1.00 13.30           C  
ATOM   3776  CD  LYS A 245      52.528  34.547  70.180  1.00 18.20           C  
ATOM   3777  CE  LYS A 245      53.381  34.783  71.410  1.00 20.92           C  
ATOM   3778  NZ  LYS A 245      54.678  34.062  71.293  1.00 24.73           N  
ATOM   3779  H   LYS A 245      51.744  37.407  67.064  1.00  0.00           H  
ATOM   3780  HA  LYS A 245      53.837  35.457  66.425  1.00  0.00           H  
ATOM   3781 1HB  LYS A 245      51.217  35.241  67.943  1.00  0.00           H  
ATOM   3782 2HB  LYS A 245      52.238  33.848  67.616  1.00  0.00           H  
ATOM   3783 1HG  LYS A 245      54.112  34.942  68.804  1.00  0.00           H  
ATOM   3784 2HG  LYS A 245      53.073  36.332  69.145  1.00  0.00           H  
ATOM   3785 1HD  LYS A 245      51.516  34.904  70.379  1.00  0.00           H  
ATOM   3786 2HD  LYS A 245      52.485  33.476  69.984  1.00  0.00           H  
ATOM   3787 1HE  LYS A 245      53.567  35.850  71.524  1.00  0.00           H  
ATOM   3788 2HE  LYS A 245      52.849  34.433  72.294  1.00  0.00           H  
ATOM   3789 1HZ  LYS A 245      55.233  34.230  72.120  1.00  0.00           H  
ATOM   3790 2HZ  LYS A 245      54.506  33.071  71.199  1.00  0.00           H  
ATOM   3791 3HZ  LYS A 245      55.177  34.395  70.481  1.00  0.00           H  
ATOM   3792  N   ALA A 246      50.934  35.330  64.877  1.00  9.80           N  
ATOM   3793  CA  ALA A 246      50.166  34.600  63.835  1.00  9.84           C  
ATOM   3794  C   ALA A 246      50.589  34.965  62.408  1.00 10.06           C  
ATOM   3795  O   ALA A 246      50.608  34.101  61.512  1.00 10.28           O  
ATOM   3796  CB  ALA A 246      48.646  34.787  64.039  1.00 10.39           C  
ATOM   3797  H   ALA A 246      50.520  36.139  65.317  1.00  0.00           H  
ATOM   3798  HA  ALA A 246      50.401  33.539  63.922  1.00  0.00           H  
ATOM   3799 1HB  ALA A 246      48.105  34.243  63.264  1.00  0.00           H  
ATOM   3800 2HB  ALA A 246      48.360  34.403  65.018  1.00  0.00           H  
ATOM   3801 3HB  ALA A 246      48.399  35.846  63.979  1.00  0.00           H  
ATOM   3802  N   ILE A 247      50.918  36.239  62.190  1.00  8.87           N  
ATOM   3803  CA  ILE A 247      51.377  36.645  60.867  1.00  9.69           C  
ATOM   3804  C   ILE A 247      52.809  37.146  60.851  1.00  9.93           C  
ATOM   3805  O   ILE A 247      53.716  36.441  60.378  1.00 10.96           O  
ATOM   3806  CB  ILE A 247      50.350  37.521  60.070  1.00  9.44           C  
ATOM   3807  CG1 ILE A 247      49.927  38.796  60.828  1.00  9.77           C  
ATOM   3808  CG2 ILE A 247      49.133  36.667  59.706  1.00 11.47           C  
ATOM   3809  CD1 ILE A 247      49.037  39.713  59.948  1.00  9.54           C  
ATOM   3810  H   ILE A 247      50.856  36.931  62.923  1.00  0.00           H  
ATOM   3811  HA  ILE A 247      51.555  35.749  60.273  1.00  0.00           H  
ATOM   3812  HB  ILE A 247      50.819  37.894  59.160  1.00  0.00           H  
ATOM   3813 1HG1 ILE A 247      49.382  38.519  61.730  1.00  0.00           H  
ATOM   3814 2HG1 ILE A 247      50.815  39.346  61.140  1.00  0.00           H  
ATOM   3815 1HG2 ILE A 247      48.416  37.273  59.152  1.00  0.00           H  
ATOM   3816 2HG2 ILE A 247      49.450  35.826  59.090  1.00  0.00           H  
ATOM   3817 3HG2 ILE A 247      48.665  36.293  60.617  1.00  0.00           H  
ATOM   3818 1HD1 ILE A 247      48.758  40.602  60.514  1.00  0.00           H  
ATOM   3819 2HD1 ILE A 247      49.590  40.010  59.056  1.00  0.00           H  
ATOM   3820 3HD1 ILE A 247      48.137  39.174  59.655  1.00  0.00           H  
ATOM   3821  N   TYR A 248      53.007  38.358  61.363  1.00  9.30           N  
ATOM   3822  CA  TYR A 248      54.301  39.026  61.355  1.00  9.11           C  
ATOM   3823  C   TYR A 248      54.171  40.315  62.152  1.00  9.44           C  
ATOM   3824  O   TYR A 248      53.048  40.774  62.452  1.00  8.45           O  
ATOM   3825  CB  TYR A 248      54.779  39.329  59.915  1.00  9.04           C  
ATOM   3826  CG  TYR A 248      53.659  39.761  58.959  1.00  8.90           C  
ATOM   3827  CD1 TYR A 248      53.333  38.985  57.839  1.00  9.58           C  
ATOM   3828  CD2 TYR A 248      52.952  40.939  59.175  1.00  9.15           C  
ATOM   3829  CE1 TYR A 248      52.299  39.380  56.953  1.00  8.50           C  
ATOM   3830  CE2 TYR A 248      51.911  41.343  58.297  1.00  8.41           C  
ATOM   3831  CZ  TYR A 248      51.595  40.571  57.208  1.00  7.78           C  
ATOM   3832  OH  TYR A 248      50.570  40.997  56.382  1.00  7.95           O  
ATOM   3833  H   TYR A 248      52.213  38.828  61.775  1.00  0.00           H  
ATOM   3834  HA  TYR A 248      55.033  38.367  61.823  1.00  0.00           H  
ATOM   3835 1HB  TYR A 248      55.527  40.123  59.939  1.00  0.00           H  
ATOM   3836 2HB  TYR A 248      55.256  38.443  59.496  1.00  0.00           H  
ATOM   3837  HD1 TYR A 248      53.877  38.062  57.638  1.00  0.00           H  
ATOM   3838  HD2 TYR A 248      53.194  41.571  60.030  1.00  0.00           H  
ATOM   3839  HE1 TYR A 248      52.059  38.764  56.087  1.00  0.00           H  
ATOM   3840  HE2 TYR A 248      51.364  42.267  58.488  1.00  0.00           H  
ATOM   3841  HH  TYR A 248      50.212  41.822  56.718  1.00  0.00           H  
ATOM   3842  N   GLN A 249      55.317  40.890  62.501  1.00  9.63           N  
ATOM   3843  CA  GLN A 249      55.347  42.197  63.159  1.00  8.83           C  
ATOM   3844  C   GLN A 249      54.783  43.269  62.226  1.00  8.92           C  
ATOM   3845  O   GLN A 249      55.168  43.363  61.064  1.00  9.80           O  
ATOM   3846  CB  GLN A 249      56.775  42.544  63.554  1.00  9.84           C  
ATOM   3847  CG  GLN A 249      56.880  43.792  64.406  1.00 10.10           C  
ATOM   3848  CD  GLN A 249      58.312  44.069  64.859  1.00 10.86           C  
ATOM   3849  OE1 GLN A 249      59.277  43.889  64.095  1.00 13.34           O  
ATOM   3850  NE2 GLN A 249      58.460  44.515  66.097  1.00 12.80           N  
ATOM   3851  H   GLN A 249      56.188  40.416  62.309  1.00  0.00           H  
ATOM   3852  HA  GLN A 249      54.734  42.146  64.058  1.00  0.00           H  
ATOM   3853 1HB  GLN A 249      57.211  41.713  64.108  1.00  0.00           H  
ATOM   3854 2HB  GLN A 249      57.375  42.690  62.656  1.00  0.00           H  
ATOM   3855 1HG  GLN A 249      56.534  44.647  63.825  1.00  0.00           H  
ATOM   3856 2HG  GLN A 249      56.259  43.667  65.293  1.00  0.00           H  
ATOM   3857 1HE2 GLN A 249      59.375  44.715  66.451  1.00  0.00           H  
ATOM   3858 2HE2 GLN A 249      57.658  44.653  66.679  1.00  0.00           H  
ATOM   3859  N   ALA A 250      53.864  44.065  62.758  1.00  8.46           N  
ATOM   3860  CA  ALA A 250      53.169  45.079  62.000  1.00  8.00           C  
ATOM   3861  C   ALA A 250      52.939  46.214  62.976  1.00  8.26           C  
ATOM   3862  O   ALA A 250      52.313  46.011  64.018  1.00  9.13           O  
ATOM   3863  CB  ALA A 250      51.810  44.521  61.483  1.00  8.65           C  
ATOM   3864  H   ALA A 250      53.648  43.949  63.738  1.00  0.00           H  
ATOM   3865  HA  ALA A 250      53.791  45.349  61.146  1.00  0.00           H  
ATOM   3866 1HB  ALA A 250      51.293  45.293  60.913  1.00  0.00           H  
ATOM   3867 2HB  ALA A 250      51.991  43.657  60.843  1.00  0.00           H  
ATOM   3868 3HB  ALA A 250      51.194  44.222  62.330  1.00  0.00           H  
ATOM   3869  N   SER A 251      53.502  47.386  62.683  1.00  7.92           N  
ATOM   3870  CA  SER A 251      53.366  48.548  63.575  1.00  7.96           C  
ATOM   3871  C   SER A 251      52.343  49.549  63.029  1.00  8.33           C  
ATOM   3872  O   SER A 251      52.165  49.659  61.807  1.00  8.53           O  
ATOM   3873  CB  SER A 251      54.727  49.228  63.753  1.00  7.94           C  
ATOM   3874  OG  SER A 251      55.201  49.748  62.510  1.00  7.79           O  
ATOM   3875  H   SER A 251      54.034  47.480  61.830  1.00  0.00           H  
ATOM   3876  HA  SER A 251      53.014  48.199  64.547  1.00  0.00           H  
ATOM   3877 1HB  SER A 251      54.638  50.035  64.480  1.00  0.00           H  
ATOM   3878 2HB  SER A 251      55.444  48.509  64.148  1.00  0.00           H  
ATOM   3879  HG  SER A 251      54.528  49.534  61.860  1.00  0.00           H  
ATOM   3880  N   GLY A 252      51.669  50.286  63.915  1.00  7.56           N  
ATOM   3881  CA  GLY A 252      50.692  51.290  63.471  1.00  8.61           C  
ATOM   3882  C   GLY A 252      49.445  50.622  62.921  1.00  8.43           C  
ATOM   3883  O   GLY A 252      48.764  51.185  62.073  1.00  8.14           O  
ATOM   3884  H   GLY A 252      51.827  50.157  64.904  1.00  0.00           H  
ATOM   3885 1HA  GLY A 252      50.428  51.936  64.308  1.00  0.00           H  
ATOM   3886 2HA  GLY A 252      51.142  51.922  62.707  1.00  0.00           H  
ATOM   3887  N   SER A 253      49.126  49.432  63.423  1.00  8.77           N  
ATOM   3888  CA  SER A 253      47.967  48.698  62.934  1.00  8.87           C  
ATOM   3889  C   SER A 253      46.700  49.089  63.691  1.00  8.69           C  
ATOM   3890  O   SER A 253      46.773  49.574  64.823  1.00  9.26           O  
ATOM   3891  CB  SER A 253      48.190  47.184  63.026  1.00 10.62           C  
ATOM   3892  OG  SER A 253      48.028  46.737  64.366  1.00 14.70           O  
ATOM   3893  H   SER A 253      49.692  49.027  64.154  1.00  0.00           H  
ATOM   3894  HA  SER A 253      47.810  48.958  61.886  1.00  0.00           H  
ATOM   3895 1HB  SER A 253      47.481  46.672  62.376  1.00  0.00           H  
ATOM   3896 2HB  SER A 253      49.192  46.942  62.673  1.00  0.00           H  
ATOM   3897  HG  SER A 253      47.815  47.518  64.882  1.00  0.00           H  
ATOM   3898  N   THR A 254      45.553  48.866  63.066  1.00  8.05           N  
ATOM   3899  CA  THR A 254      44.283  49.370  63.603  1.00  7.04           C  
ATOM   3900  C   THR A 254      43.964  48.884  65.014  1.00  6.83           C  
ATOM   3901  O   THR A 254      43.675  49.689  65.905  1.00  6.30           O  
ATOM   3902  CB  THR A 254      43.104  48.969  62.718  1.00  7.53           C  
ATOM   3903  OG1 THR A 254      43.389  49.319  61.363  1.00  7.03           O  
ATOM   3904  CG2 THR A 254      41.828  49.676  63.181  1.00  7.68           C  
ATOM   3905  H   THR A 254      45.548  48.340  62.204  1.00  0.00           H  
ATOM   3906  HA  THR A 254      44.329  50.459  63.636  1.00  0.00           H  
ATOM   3907  HB  THR A 254      42.958  47.890  62.773  1.00  0.00           H  
ATOM   3908  HG1 THR A 254      44.257  49.727  61.314  1.00  0.00           H  
ATOM   3909 1HG2 THR A 254      40.996  49.381  62.542  1.00  0.00           H  
ATOM   3910 2HG2 THR A 254      41.611  49.397  64.212  1.00  0.00           H  
ATOM   3911 3HG2 THR A 254      41.967  50.755  63.119  1.00  0.00           H  
ATOM   3912  N   ILE A 255      43.977  47.570  65.217  1.00  6.79           N  
ATOM   3913  CA  ILE A 255      43.536  47.050  66.515  1.00  7.11           C  
ATOM   3914  C   ILE A 255      44.512  47.331  67.661  1.00  7.39           C  
ATOM   3915  O   ILE A 255      44.096  47.356  68.804  1.00  6.74           O  
ATOM   3916  CB  ILE A 255      43.149  45.552  66.479  1.00  7.33           C  
ATOM   3917  CG1 ILE A 255      44.362  44.640  66.231  1.00  8.33           C  
ATOM   3918  CG2 ILE A 255      41.989  45.332  65.489  1.00  8.37           C  
ATOM   3919  CD1 ILE A 255      44.045  43.200  66.617  1.00  8.36           C  
ATOM   3920  H   ILE A 255      44.281  46.922  64.505  1.00  0.00           H  
ATOM   3921  HA  ILE A 255      42.651  47.604  66.827  1.00  0.00           H  
ATOM   3922  HB  ILE A 255      42.837  45.233  67.473  1.00  0.00           H  
ATOM   3923 1HG1 ILE A 255      44.644  44.687  65.180  1.00  0.00           H  
ATOM   3924 2HG1 ILE A 255      45.212  44.998  66.813  1.00  0.00           H  
ATOM   3925 1HG2 ILE A 255      41.723  44.275  65.469  1.00  0.00           H  
ATOM   3926 2HG2 ILE A 255      41.126  45.917  65.804  1.00  0.00           H  
ATOM   3927 3HG2 ILE A 255      42.297  45.647  64.492  1.00  0.00           H  
ATOM   3928 1HD1 ILE A 255      44.918  42.573  66.433  1.00  0.00           H  
ATOM   3929 2HD1 ILE A 255      43.783  43.156  67.675  1.00  0.00           H  
ATOM   3930 3HD1 ILE A 255      43.209  42.839  66.020  1.00  0.00           H  
ATOM   3931  N   ASP A 256      45.793  47.553  67.377  1.00  8.00           N  
ATOM   3932  CA  ASP A 256      46.670  48.050  68.444  1.00  8.66           C  
ATOM   3933  C   ASP A 256      46.237  49.448  68.908  1.00  8.25           C  
ATOM   3934  O   ASP A 256      46.259  49.749  70.113  1.00  8.30           O  
ATOM   3935  CB  ASP A 256      48.137  48.037  68.026  1.00  8.60           C  
ATOM   3936  CG  ASP A 256      48.699  46.635  67.915  1.00  8.36           C  
ATOM   3937  OD1 ASP A 256      48.044  45.672  68.355  1.00  9.98           O  
ATOM   3938  OD2 ASP A 256      49.807  46.488  67.379  1.00  8.16           O  
ATOM   3939  H   ASP A 256      46.179  47.392  66.458  1.00  0.00           H  
ATOM   3940  HA  ASP A 256      46.562  47.399  69.312  1.00  0.00           H  
ATOM   3941 1HB  ASP A 256      48.245  48.536  67.063  1.00  0.00           H  
ATOM   3942 2HB  ASP A 256      48.727  48.596  68.753  1.00  0.00           H  
ATOM   3943  N   TRP A 257      45.846  50.300  67.965  1.00  7.63           N  
ATOM   3944  CA  TRP A 257      45.318  51.603  68.329  1.00  8.05           C  
ATOM   3945  C   TRP A 257      43.964  51.506  69.041  1.00  7.92           C  
ATOM   3946  O   TRP A 257      43.783  52.123  70.087  1.00  8.11           O  
ATOM   3947  CB  TRP A 257      45.229  52.548  67.108  1.00  8.34           C  
ATOM   3948  CG  TRP A 257      44.727  53.918  67.539  1.00  8.51           C  
ATOM   3949  CD1 TRP A 257      45.468  54.913  68.114  1.00  8.97           C  
ATOM   3950  CD2 TRP A 257      43.370  54.389  67.514  1.00  7.68           C  
ATOM   3951  NE1 TRP A 257      44.658  55.991  68.426  1.00  8.95           N  
ATOM   3952  CE2 TRP A 257      43.371  55.699  68.074  1.00  8.45           C  
ATOM   3953  CE3 TRP A 257      42.161  53.842  67.064  1.00  8.77           C  
ATOM   3954  CZ2 TRP A 257      42.198  56.479  68.190  1.00  7.88           C  
ATOM   3955  CZ3 TRP A 257      40.988  54.605  67.199  1.00  8.84           C  
ATOM   3956  CH2 TRP A 257      41.022  55.920  67.748  1.00  9.15           C  
ATOM   3957  H   TRP A 257      45.912  50.051  66.988  1.00  0.00           H  
ATOM   3958  HA  TRP A 257      45.989  52.057  69.058  1.00  0.00           H  
ATOM   3959 1HB  TRP A 257      46.212  52.639  66.646  1.00  0.00           H  
ATOM   3960 2HB  TRP A 257      44.556  52.120  66.365  1.00  0.00           H  
ATOM   3961  HD1 TRP A 257      46.539  54.864  68.299  1.00  0.00           H  
ATOM   3962  HE1 TRP A 257      44.966  56.856  68.847  1.00  0.00           H  
ATOM   3963  HE3 TRP A 257      42.130  52.849  66.617  1.00  0.00           H  
ATOM   3964  HZ2 TRP A 257      42.211  57.485  68.609  1.00  0.00           H  
ATOM   3965  HZ3 TRP A 257      40.047  54.162  66.872  1.00  0.00           H  
ATOM   3966  HH2 TRP A 257      40.097  56.493  67.819  1.00  0.00           H  
ATOM   3967  N   THR A 258      43.018  50.729  68.516  1.00  7.25           N  
ATOM   3968  CA  THR A 258      41.711  50.650  69.185  1.00  7.96           C  
ATOM   3969  C   THR A 258      41.835  50.082  70.616  1.00  8.15           C  
ATOM   3970  O   THR A 258      41.158  50.552  71.550  1.00  7.42           O  
ATOM   3971  CB  THR A 258      40.673  49.891  68.342  1.00  7.90           C  
ATOM   3972  OG1 THR A 258      41.094  48.529  68.175  1.00  7.75           O  
ATOM   3973  CG2 THR A 258      40.515  50.557  66.971  1.00  8.29           C  
ATOM   3974  H   THR A 258      43.173  50.194  67.673  1.00  0.00           H  
ATOM   3975  HA  THR A 258      41.339  51.663  69.339  1.00  0.00           H  
ATOM   3976  HB  THR A 258      39.713  49.895  68.857  1.00  0.00           H  
ATOM   3977  HG1 THR A 258      41.931  48.396  68.627  1.00  0.00           H  
ATOM   3978 1HG2 THR A 258      39.777  50.010  66.384  1.00  0.00           H  
ATOM   3979 2HG2 THR A 258      40.184  51.587  67.103  1.00  0.00           H  
ATOM   3980 3HG2 THR A 258      41.471  50.548  66.450  1.00  0.00           H  
ATOM   3981  N   TYR A 259      42.720  49.105  70.784  1.00  7.27           N  
ATOM   3982  CA  TYR A 259      42.964  48.543  72.104  1.00  7.94           C  
ATOM   3983  C   TYR A 259      43.507  49.609  73.048  1.00  8.70           C  
ATOM   3984  O   TYR A 259      43.112  49.669  74.208  1.00  9.41           O  
ATOM   3985  CB  TYR A 259      43.906  47.343  72.022  1.00  8.04           C  
ATOM   3986  CG  TYR A 259      44.008  46.640  73.349  1.00  8.13           C  
ATOM   3987  CD1 TYR A 259      43.045  45.710  73.752  1.00  9.04           C  
ATOM   3988  CD2 TYR A 259      45.048  46.945  74.215  1.00  8.83           C  
ATOM   3989  CE1 TYR A 259      43.149  45.080  75.007  1.00  9.27           C  
ATOM   3990  CE2 TYR A 259      45.163  46.340  75.442  1.00  9.12           C  
ATOM   3991  CZ  TYR A 259      44.215  45.409  75.838  1.00  9.50           C  
ATOM   3992  OH  TYR A 259      44.387  44.830  77.076  1.00 10.54           O  
ATOM   3993  H   TYR A 259      43.233  48.743  69.993  1.00  0.00           H  
ATOM   3994  HA  TYR A 259      42.013  48.206  72.518  1.00  0.00           H  
ATOM   3995 1HB  TYR A 259      43.542  46.645  71.266  1.00  0.00           H  
ATOM   3996 2HB  TYR A 259      44.895  47.677  71.710  1.00  0.00           H  
ATOM   3997  HD1 TYR A 259      42.210  45.470  73.094  1.00  0.00           H  
ATOM   3998  HD2 TYR A 259      45.798  47.682  73.928  1.00  0.00           H  
ATOM   3999  HE1 TYR A 259      42.396  44.356  75.317  1.00  0.00           H  
ATOM   4000  HE2 TYR A 259      45.996  46.593  76.099  1.00  0.00           H  
ATOM   4001  HH  TYR A 259      45.179  45.185  77.487  1.00  0.00           H  
ATOM   4002  N   SER A 260      44.359  50.482  72.527  1.00  8.78           N  
ATOM   4003  CA  SER A 260      44.929  51.584  73.332  1.00  9.56           C  
ATOM   4004  C   SER A 260      43.875  52.625  73.735  1.00  9.96           C  
ATOM   4005  O   SER A 260      44.115  53.431  74.650  1.00 10.06           O  
ATOM   4006  CB  SER A 260      46.087  52.254  72.585  1.00 10.29           C  
ATOM   4007  OG  SER A 260      45.620  53.184  71.606  1.00 11.19           O  
ATOM   4008  H   SER A 260      44.625  50.393  71.557  1.00  0.00           H  
ATOM   4009  HA  SER A 260      45.311  51.169  74.266  1.00  0.00           H  
ATOM   4010 1HB  SER A 260      46.727  52.774  73.297  1.00  0.00           H  
ATOM   4011 2HB  SER A 260      46.693  51.493  72.096  1.00  0.00           H  
ATOM   4012  HG  SER A 260      44.661  53.162  71.656  1.00  0.00           H  
ATOM   4013  N   GLN A 261      42.720  52.614  73.056  1.00  9.70           N  
ATOM   4014  CA  GLN A 261      41.580  53.499  73.411  1.00  9.94           C  
ATOM   4015  C   GLN A 261      40.671  52.839  74.446  1.00  9.46           C  
ATOM   4016  O   GLN A 261      39.602  53.346  74.769  1.00  9.98           O  
ATOM   4017  CB  GLN A 261      40.774  53.902  72.171  1.00 10.39           C  
ATOM   4018  CG  GLN A 261      41.617  54.619  71.125  1.00 11.74           C  
ATOM   4019  CD  GLN A 261      42.199  55.923  71.645  1.00 13.64           C  
ATOM   4020  OE1 GLN A 261      41.470  56.900  71.829  1.00 15.23           O  
ATOM   4021  NE2 GLN A 261      43.513  55.942  71.883  1.00 15.58           N  
ATOM   4022  H   GLN A 261      42.626  51.980  72.276  1.00  0.00           H  
ATOM   4023  HA  GLN A 261      41.976  54.406  73.868  1.00  0.00           H  
ATOM   4024 1HB  GLN A 261      40.336  53.013  71.717  1.00  0.00           H  
ATOM   4025 2HB  GLN A 261      39.954  54.556  72.467  1.00  0.00           H  
ATOM   4026 1HG  GLN A 261      42.441  53.970  70.830  1.00  0.00           H  
ATOM   4027 2HG  GLN A 261      40.992  54.844  70.261  1.00  0.00           H  
ATOM   4028 1HE2 GLN A 261      43.948  56.776  72.226  1.00  0.00           H  
ATOM   4029 2HE2 GLN A 261      44.063  55.123  71.718  1.00  0.00           H  
ATOM   4030  N   GLY A 262      41.118  51.700  74.967  1.00  9.21           N  
ATOM   4031  CA  GLY A 262      40.340  50.956  75.962  1.00  8.92           C  
ATOM   4032  C   GLY A 262      39.283  50.037  75.398  1.00  9.33           C  
ATOM   4033  O   GLY A 262      38.413  49.560  76.146  1.00  9.27           O  
ATOM   4034  H   GLY A 262      42.013  51.338  74.672  1.00  0.00           H  
ATOM   4035 1HA  GLY A 262      41.012  50.350  76.570  1.00  0.00           H  
ATOM   4036 2HA  GLY A 262      39.843  51.656  76.633  1.00  0.00           H  
ATOM   4037  N   ILE A 263      39.345  49.795  74.085  1.00  8.23           N  
ATOM   4038  CA  ILE A 263      38.410  48.869  73.440  1.00  7.84           C  
ATOM   4039  C   ILE A 263      39.000  47.472  73.580  1.00  7.93           C  
ATOM   4040  O   ILE A 263      39.896  47.090  72.845  1.00  8.23           O  
ATOM   4041  CB  ILE A 263      38.133  49.246  71.965  1.00  6.95           C  
ATOM   4042  CG1 ILE A 263      37.641  50.702  71.867  1.00  7.46           C  
ATOM   4043  CG2 ILE A 263      37.092  48.266  71.347  1.00  7.37           C  
ATOM   4044  CD1 ILE A 263      37.680  51.278  70.471  1.00  7.04           C  
ATOM   4045  H   ILE A 263      40.047  50.256  73.524  1.00  0.00           H  
ATOM   4046  HA  ILE A 263      37.462  48.906  73.976  1.00  0.00           H  
ATOM   4047  HB  ILE A 263      39.060  49.188  71.395  1.00  0.00           H  
ATOM   4048 1HG1 ILE A 263      36.615  50.764  72.229  1.00  0.00           H  
ATOM   4049 2HG1 ILE A 263      38.252  51.337  72.509  1.00  0.00           H  
ATOM   4050 1HG2 ILE A 263      36.904  48.541  70.309  1.00  0.00           H  
ATOM   4051 2HG2 ILE A 263      37.481  47.249  71.388  1.00  0.00           H  
ATOM   4052 3HG2 ILE A 263      36.161  48.321  71.911  1.00  0.00           H  
ATOM   4053 1HD1 ILE A 263      37.318  52.306  70.491  1.00  0.00           H  
ATOM   4054 2HD1 ILE A 263      38.705  51.262  70.099  1.00  0.00           H  
ATOM   4055 3HD1 ILE A 263      37.046  50.684  69.815  1.00  0.00           H  
ATOM   4056  N   LYS A 264      38.499  46.722  74.555  1.00  8.01           N  
ATOM   4057  CA  LYS A 264      39.110  45.463  74.940  1.00  8.39           C  
ATOM   4058  C   LYS A 264      39.011  44.421  73.828  1.00  8.31           C  
ATOM   4059  O   LYS A 264      39.988  43.726  73.509  1.00  7.43           O  
ATOM   4060  CB  LYS A 264      38.428  44.928  76.194  1.00  9.19           C  
ATOM   4061  CG  LYS A 264      39.083  43.624  76.748  1.00  9.70           C  
ATOM   4062  CD  LYS A 264      38.483  43.220  78.124  1.00 12.92           C  
ATOM   4063  CE  LYS A 264      38.707  44.322  79.178  1.00 15.65           C  
ATOM   4064  NZ  LYS A 264      38.129  44.001  80.530  1.00 19.26           N  
ATOM   4065  H   LYS A 264      37.671  47.036  75.041  1.00  0.00           H  
ATOM   4066  HA  LYS A 264      40.164  45.642  75.156  1.00  0.00           H  
ATOM   4067 1HB  LYS A 264      38.458  45.687  76.976  1.00  0.00           H  
ATOM   4068 2HB  LYS A 264      37.380  44.721  75.978  1.00  0.00           H  
ATOM   4069 1HG  LYS A 264      38.924  42.808  76.042  1.00  0.00           H  
ATOM   4070 2HG  LYS A 264      40.156  43.776  76.863  1.00  0.00           H  
ATOM   4071 1HD  LYS A 264      37.412  43.043  78.016  1.00  0.00           H  
ATOM   4072 2HD  LYS A 264      38.953  42.299  78.469  1.00  0.00           H  
ATOM   4073 1HE  LYS A 264      39.775  44.492  79.305  1.00  0.00           H  
ATOM   4074 2HE  LYS A 264      38.252  45.251  78.835  1.00  0.00           H  
ATOM   4075 1HZ  LYS A 264      38.313  44.765  81.165  1.00  0.00           H  
ATOM   4076 2HZ  LYS A 264      37.131  43.866  80.447  1.00  0.00           H  
ATOM   4077 3HZ  LYS A 264      38.554  43.157  80.887  1.00  0.00           H  
ATOM   4078  N   TYR A 265      37.822  44.314  73.248  1.00  8.32           N  
ATOM   4079  CA  TYR A 265      37.568  43.279  72.236  1.00  8.05           C  
ATOM   4080  C   TYR A 265      37.931  43.783  70.836  1.00  7.79           C  
ATOM   4081  O   TYR A 265      37.064  43.992  69.978  1.00  8.31           O  
ATOM   4082  CB  TYR A 265      36.134  42.755  72.345  1.00  7.89           C  
ATOM   4083  CG  TYR A 265      35.849  42.318  73.755  1.00  9.08           C  
ATOM   4084  CD1 TYR A 265      34.959  43.032  74.558  1.00  9.63           C  
ATOM   4085  CD2 TYR A 265      36.522  41.221  74.311  1.00  7.93           C  
ATOM   4086  CE1 TYR A 265      34.719  42.656  75.892  1.00 10.41           C  
ATOM   4087  CE2 TYR A 265      36.287  40.833  75.649  1.00  9.35           C  
ATOM   4088  CZ  TYR A 265      35.386  41.552  76.423  1.00  9.00           C  
ATOM   4089  OH  TYR A 265      35.174  41.188  77.733  1.00  9.26           O  
ATOM   4090  H   TYR A 265      37.078  44.948  73.500  1.00  0.00           H  
ATOM   4091  HA  TYR A 265      38.254  42.450  72.410  1.00  0.00           H  
ATOM   4092 1HB  TYR A 265      35.436  43.539  72.047  1.00  0.00           H  
ATOM   4093 2HB  TYR A 265      35.999  41.919  71.659  1.00  0.00           H  
ATOM   4094  HD1 TYR A 265      34.435  43.898  74.154  1.00  0.00           H  
ATOM   4095  HD2 TYR A 265      37.236  40.658  73.710  1.00  0.00           H  
ATOM   4096  HE1 TYR A 265      34.020  43.228  76.502  1.00  0.00           H  
ATOM   4097  HE2 TYR A 265      36.812  39.974  76.068  1.00  0.00           H  
ATOM   4098  HH  TYR A 265      35.721  40.428  77.946  1.00  0.00           H  
ATOM   4099  N   SER A 266      39.237  43.987  70.658  1.00  7.80           N  
ATOM   4100  CA  SER A 266      39.826  44.484  69.409  1.00  7.35           C  
ATOM   4101  C   SER A 266      40.397  43.309  68.651  1.00  7.60           C  
ATOM   4102  O   SER A 266      41.366  42.670  69.103  1.00  8.01           O  
ATOM   4103  CB  SER A 266      40.892  45.544  69.695  1.00  8.41           C  
ATOM   4104  OG  SER A 266      40.255  46.746  70.148  1.00  7.79           O  
ATOM   4105  H   SER A 266      39.842  43.782  71.440  1.00  0.00           H  
ATOM   4106  HA  SER A 266      39.036  44.941  68.811  1.00  0.00           H  
ATOM   4107 1HB  SER A 266      41.583  45.170  70.450  1.00  0.00           H  
ATOM   4108 2HB  SER A 266      41.467  45.734  68.790  1.00  0.00           H  
ATOM   4109  HG  SER A 266      39.313  46.561  70.151  1.00  0.00           H  
ATOM   4110  N   PHE A 267      39.795  43.016  67.500  1.00  7.26           N  
ATOM   4111  CA  PHE A 267      40.119  41.805  66.746  1.00  6.76           C  
ATOM   4112  C   PHE A 267      40.322  42.106  65.272  1.00  7.32           C  
ATOM   4113  O   PHE A 267      39.654  42.974  64.709  1.00  6.81           O  
ATOM   4114  CB  PHE A 267      38.976  40.773  66.837  1.00  7.52           C  
ATOM   4115  CG  PHE A 267      38.885  40.075  68.156  1.00  6.92           C  
ATOM   4116  CD1 PHE A 267      39.704  38.985  68.436  1.00  8.22           C  
ATOM   4117  CD2 PHE A 267      37.966  40.494  69.126  1.00  8.00           C  
ATOM   4118  CE1 PHE A 267      39.616  38.309  69.667  1.00  7.59           C  
ATOM   4119  CE2 PHE A 267      37.872  39.838  70.352  1.00  7.82           C  
ATOM   4120  CZ  PHE A 267      38.703  38.740  70.624  1.00  8.50           C  
ATOM   4121  H   PHE A 267      39.095  43.648  67.138  1.00  0.00           H  
ATOM   4122  HA  PHE A 267      41.018  41.361  67.175  1.00  0.00           H  
ATOM   4123 1HB  PHE A 267      38.024  41.268  66.652  1.00  0.00           H  
ATOM   4124 2HB  PHE A 267      39.107  40.016  66.064  1.00  0.00           H  
ATOM   4125  HD1 PHE A 267      40.424  38.654  67.687  1.00  0.00           H  
ATOM   4126  HD2 PHE A 267      37.320  41.347  68.913  1.00  0.00           H  
ATOM   4127  HE1 PHE A 267      40.261  37.454  69.866  1.00  0.00           H  
ATOM   4128  HE2 PHE A 267      37.154  40.176  71.099  1.00  0.00           H  
ATOM   4129  HZ  PHE A 267      38.632  38.226  71.581  1.00  0.00           H  
ATOM   4130  N   THR A 268      41.243  41.388  64.640  1.00  6.82           N  
ATOM   4131  CA  THR A 268      41.316  41.486  63.188  1.00  7.54           C  
ATOM   4132  C   THR A 268      41.195  40.091  62.555  1.00  7.60           C  
ATOM   4133  O   THR A 268      41.831  39.153  63.019  1.00  8.36           O  
ATOM   4134  CB  THR A 268      42.689  42.015  62.687  1.00  8.12           C  
ATOM   4135  OG1 THR A 268      43.736  41.095  63.031  1.00 11.15           O  
ATOM   4136  CG2 THR A 268      43.018  43.361  63.239  1.00  8.53           C  
ATOM   4137  H   THR A 268      41.889  40.782  65.125  1.00  0.00           H  
ATOM   4138  HA  THR A 268      40.552  42.186  62.850  1.00  0.00           H  
ATOM   4139  HB  THR A 268      42.676  42.088  61.600  1.00  0.00           H  
ATOM   4140  HG1 THR A 268      43.361  40.345  63.500  1.00  0.00           H  
ATOM   4141 1HG2 THR A 268      43.986  43.684  62.857  1.00  0.00           H  
ATOM   4142 2HG2 THR A 268      42.252  44.075  62.937  1.00  0.00           H  
ATOM   4143 3HG2 THR A 268      43.056  43.309  64.326  1.00  0.00           H  
ATOM   4144  N   PHE A 269      40.361  39.974  61.525  1.00  7.50           N  
ATOM   4145  CA  PHE A 269      40.176  38.710  60.809  1.00  7.00           C  
ATOM   4146  C   PHE A 269      40.981  38.714  59.528  1.00  7.62           C  
ATOM   4147  O   PHE A 269      41.145  39.764  58.906  1.00  7.21           O  
ATOM   4148  CB  PHE A 269      38.712  38.560  60.381  1.00  6.79           C  
ATOM   4149  CG  PHE A 269      37.792  38.046  61.453  1.00  7.88           C  
ATOM   4150  CD1 PHE A 269      37.427  36.702  61.482  1.00  9.56           C  
ATOM   4151  CD2 PHE A 269      37.240  38.917  62.402  1.00  9.69           C  
ATOM   4152  CE1 PHE A 269      36.516  36.231  62.439  1.00 10.77           C  
ATOM   4153  CE2 PHE A 269      36.357  38.458  63.383  1.00  9.15           C  
ATOM   4154  CZ  PHE A 269      35.988  37.114  63.400  1.00  8.75           C  
ATOM   4155  H   PHE A 269      39.840  40.787  61.230  1.00  0.00           H  
ATOM   4156  HA  PHE A 269      40.433  37.890  61.482  1.00  0.00           H  
ATOM   4157 1HB  PHE A 269      38.329  39.525  60.051  1.00  0.00           H  
ATOM   4158 2HB  PHE A 269      38.649  37.877  59.535  1.00  0.00           H  
ATOM   4159  HD1 PHE A 269      37.858  36.017  60.751  1.00  0.00           H  
ATOM   4160  HD2 PHE A 269      37.534  39.967  62.381  1.00  0.00           H  
ATOM   4161  HE1 PHE A 269      36.218  35.183  62.438  1.00  0.00           H  
ATOM   4162  HE2 PHE A 269      35.956  39.142  64.131  1.00  0.00           H  
ATOM   4163  HZ  PHE A 269      35.292  36.748  64.154  1.00  0.00           H  
ATOM   4164  N   GLU A 270      41.471  37.539  59.132  1.00  6.96           N  
ATOM   4165  CA  GLU A 270      41.867  37.268  57.738  1.00  7.11           C  
ATOM   4166  C   GLU A 270      40.931  36.166  57.242  1.00  7.49           C  
ATOM   4167  O   GLU A 270      40.980  35.025  57.729  1.00  8.00           O  
ATOM   4168  CB  GLU A 270      43.310  36.757  57.669  1.00  7.51           C  
ATOM   4169  CG  GLU A 270      44.313  37.729  58.254  1.00  7.39           C  
ATOM   4170  CD  GLU A 270      44.601  38.907  57.322  1.00  7.43           C  
ATOM   4171  OE1 GLU A 270      45.217  39.883  57.787  1.00 10.22           O  
ATOM   4172  OE2 GLU A 270      44.229  38.836  56.133  1.00  7.68           O  
ATOM   4173  H   GLU A 270      41.572  36.809  59.823  1.00  0.00           H  
ATOM   4174  HA  GLU A 270      41.803  38.199  57.173  1.00  0.00           H  
ATOM   4175 1HB  GLU A 270      43.388  35.812  58.207  1.00  0.00           H  
ATOM   4176 2HB  GLU A 270      43.579  36.565  56.630  1.00  0.00           H  
ATOM   4177 1HG  GLU A 270      43.926  38.110  59.198  1.00  0.00           H  
ATOM   4178 2HG  GLU A 270      45.240  37.197  58.462  1.00  0.00           H  
ATOM   4179  N   LEU A 271      40.094  36.506  56.269  1.00  6.63           N  
ATOM   4180  CA  LEU A 271      39.087  35.556  55.754  1.00  6.73           C  
ATOM   4181  C   LEU A 271      39.718  34.574  54.764  1.00  6.93           C  
ATOM   4182  O   LEU A 271      40.950  34.509  54.622  1.00  6.88           O  
ATOM   4183  CB  LEU A 271      37.885  36.289  55.137  1.00  6.37           C  
ATOM   4184  CG  LEU A 271      37.261  37.358  56.061  1.00  6.44           C  
ATOM   4185  CD1 LEU A 271      35.974  37.914  55.425  1.00  7.59           C  
ATOM   4186  CD2 LEU A 271      36.982  36.814  57.483  1.00  6.67           C  
ATOM   4187  H   LEU A 271      40.145  37.433  55.871  1.00  0.00           H  
ATOM   4188  HA  LEU A 271      38.726  34.951  56.585  1.00  0.00           H  
ATOM   4189 1HB  LEU A 271      38.208  36.771  54.216  1.00  0.00           H  
ATOM   4190 2HB  LEU A 271      37.120  35.554  54.889  1.00  0.00           H  
ATOM   4191  HG  LEU A 271      37.943  38.204  56.151  1.00  0.00           H  
ATOM   4192 1HD1 LEU A 271      35.540  38.668  56.082  1.00  0.00           H  
ATOM   4193 2HD1 LEU A 271      36.210  38.367  54.462  1.00  0.00           H  
ATOM   4194 3HD1 LEU A 271      35.260  37.104  55.281  1.00  0.00           H  
ATOM   4195 1HD2 LEU A 271      36.544  37.603  58.095  1.00  0.00           H  
ATOM   4196 2HD2 LEU A 271      36.288  35.975  57.422  1.00  0.00           H  
ATOM   4197 3HD2 LEU A 271      37.916  36.480  57.935  1.00  0.00           H  
ATOM   4198  N   ARG A 272      38.877  33.780  54.123  1.00  6.89           N  
ATOM   4199  CA  ARG A 272      39.324  32.806  53.111  1.00  6.69           C  
ATOM   4200  C   ARG A 272      40.160  33.447  51.991  1.00  7.11           C  
ATOM   4201  O   ARG A 272      39.965  34.613  51.684  1.00  6.65           O  
ATOM   4202  CB  ARG A 272      38.090  32.159  52.475  1.00  7.28           C  
ATOM   4203  CG  ARG A 272      37.238  31.329  53.380  1.00  7.14           C  
ATOM   4204  CD  ARG A 272      36.368  30.446  52.474  1.00  5.70           C  
ATOM   4205  NE  ARG A 272      35.263  29.787  53.187  1.00  6.15           N  
ATOM   4206  CZ  ARG A 272      34.363  29.003  52.602  1.00  7.58           C  
ATOM   4207  NH1 ARG A 272      34.396  28.801  51.278  1.00  7.35           N  
ATOM   4208  NH2 ARG A 272      33.385  28.458  53.334  1.00  8.33           N  
ATOM   4209  H   ARG A 272      37.893  33.848  54.339  1.00  0.00           H  
ATOM   4210  HA  ARG A 272      39.922  32.041  53.607  1.00  0.00           H  
ATOM   4211 1HB  ARG A 272      37.448  32.933  52.058  1.00  0.00           H  
ATOM   4212 2HB  ARG A 272      38.400  31.514  51.653  1.00  0.00           H  
ATOM   4213 1HG  ARG A 272      37.875  30.719  54.021  1.00  0.00           H  
ATOM   4214 2HG  ARG A 272      36.619  31.981  53.997  1.00  0.00           H  
ATOM   4215 1HD  ARG A 272      35.930  31.056  51.684  1.00  0.00           H  
ATOM   4216 2HD  ARG A 272      36.983  29.664  52.030  1.00  0.00           H  
ATOM   4217  HE  ARG A 272      35.187  29.943  54.183  1.00  0.00           H  
ATOM   4218 1HH1 ARG A 272      35.108  29.246  50.717  1.00  0.00           H  
ATOM   4219 2HH1 ARG A 272      33.709  28.204  50.841  1.00  0.00           H  
ATOM   4220 1HH2 ARG A 272      33.333  28.643  54.326  1.00  0.00           H  
ATOM   4221 2HH2 ARG A 272      32.699  27.862  52.896  1.00  0.00           H  
ATOM   4222  N   ASP A 273      41.050  32.700  51.334  1.00  7.77           N  
ATOM   4223  CA  ASP A 273      41.366  31.304  51.654  1.00  8.18           C  
ATOM   4224  C   ASP A 273      42.761  31.236  52.297  1.00  8.96           C  
ATOM   4225  O   ASP A 273      43.123  32.131  53.054  1.00  7.95           O  
ATOM   4226  CB  ASP A 273      41.220  30.393  50.416  1.00  8.81           C  
ATOM   4227  CG  ASP A 273      42.037  30.867  49.206  1.00  8.20           C  
ATOM   4228  OD1 ASP A 273      42.937  31.749  49.318  1.00  8.01           O  
ATOM   4229  OD2 ASP A 273      41.753  30.351  48.099  1.00  8.29           O  
ATOM   4230  H   ASP A 273      41.528  33.149  50.566  1.00  0.00           H  
ATOM   4231  HA  ASP A 273      40.667  30.957  52.416  1.00  0.00           H  
ATOM   4232 1HB  ASP A 273      41.538  29.381  50.669  1.00  0.00           H  
ATOM   4233 2HB  ASP A 273      40.171  30.343  50.123  1.00  0.00           H  
ATOM   4234  N   THR A 274      43.519  30.173  52.041  1.00  8.76           N  
ATOM   4235  CA  THR A 274      44.901  30.124  52.536  1.00  9.40           C  
ATOM   4236  C   THR A 274      45.940  30.377  51.453  1.00  9.59           C  
ATOM   4237  O   THR A 274      47.150  30.232  51.696  1.00  9.59           O  
ATOM   4238  CB  THR A 274      45.240  28.811  53.259  1.00  9.02           C  
ATOM   4239  OG1 THR A 274      45.205  27.726  52.320  1.00  9.47           O  
ATOM   4240  CG2 THR A 274      44.279  28.559  54.407  1.00 11.19           C  
ATOM   4241  H   THR A 274      43.159  29.394  51.509  1.00  0.00           H  
ATOM   4242  HA  THR A 274      45.041  30.934  53.252  1.00  0.00           H  
ATOM   4243  HB  THR A 274      46.255  28.864  53.653  1.00  0.00           H  
ATOM   4244  HG1 THR A 274      44.978  28.064  51.450  1.00  0.00           H  
ATOM   4245 1HG2 THR A 274      44.541  27.624  54.902  1.00  0.00           H  
ATOM   4246 2HG2 THR A 274      44.343  29.379  55.122  1.00  0.00           H  
ATOM   4247 3HG2 THR A 274      43.262  28.493  54.022  1.00  0.00           H  
ATOM   4248  N   GLY A 275      45.484  30.768  50.269  1.00  9.18           N  
ATOM   4249  CA  GLY A 275      46.401  31.154  49.202  1.00  9.12           C  
ATOM   4250  C   GLY A 275      46.135  30.545  47.858  1.00  8.67           C  
ATOM   4251  O   GLY A 275      46.710  30.989  46.865  1.00  8.91           O  
ATOM   4252  H   GLY A 275      44.489  30.801  50.098  1.00  0.00           H  
ATOM   4253 1HA  GLY A 275      46.378  32.237  49.076  1.00  0.00           H  
ATOM   4254 2HA  GLY A 275      47.419  30.885  49.482  1.00  0.00           H  
ATOM   4255  N   ARG A 276      45.243  29.555  47.794  1.00  8.89           N  
ATOM   4256  CA  ARG A 276      44.974  28.928  46.501  1.00  9.47           C  
ATOM   4257  C   ARG A 276      44.511  29.976  45.493  1.00  9.96           C  
ATOM   4258  O   ARG A 276      45.043  30.043  44.372  1.00 10.64           O  
ATOM   4259  CB  ARG A 276      43.969  27.789  46.626  1.00 10.31           C  
ATOM   4260  CG  ARG A 276      43.609  27.188  45.283  1.00 11.34           C  
ATOM   4261  CD  ARG A 276      42.724  25.995  45.447  1.00 14.78           C  
ATOM   4262  NE  ARG A 276      42.338  25.497  44.123  1.00 17.78           N  
ATOM   4263  CZ  ARG A 276      41.256  24.763  43.880  1.00 19.48           C  
ATOM   4264  NH1 ARG A 276      40.474  24.379  44.873  1.00 21.55           N  
ATOM   4265  NH2 ARG A 276      40.984  24.373  42.638  1.00 21.71           N  
ATOM   4266  H   ARG A 276      44.749  29.227  48.612  1.00  0.00           H  
ATOM   4267  HA  ARG A 276      45.907  28.515  46.116  1.00  0.00           H  
ATOM   4268 1HB  ARG A 276      44.382  27.008  47.263  1.00  0.00           H  
ATOM   4269 2HB  ARG A 276      43.061  28.156  47.104  1.00  0.00           H  
ATOM   4270 1HG  ARG A 276      43.085  27.930  44.681  1.00  0.00           H  
ATOM   4271 2HG  ARG A 276      44.519  26.879  44.767  1.00  0.00           H  
ATOM   4272 1HD  ARG A 276      43.260  25.216  45.989  1.00  0.00           H  
ATOM   4273 2HD  ARG A 276      41.833  26.278  46.006  1.00  0.00           H  
ATOM   4274  HE  ARG A 276      42.936  25.728  43.341  1.00  0.00           H  
ATOM   4275 1HH1 ARG A 276      40.697  24.643  45.822  1.00  0.00           H  
ATOM   4276 2HH1 ARG A 276      39.654  23.822  44.683  1.00  0.00           H  
ATOM   4277 1HH2 ARG A 276      41.599  24.635  41.880  1.00  0.00           H  
ATOM   4278 2HH2 ARG A 276      40.163  23.816  42.452  1.00  0.00           H  
ATOM   4279  N   TYR A 277      43.529  30.783  45.901  1.00  9.40           N  
ATOM   4280  CA  TYR A 277      43.080  31.948  45.123  1.00  9.06           C  
ATOM   4281  C   TYR A 277      43.547  33.265  45.750  1.00  8.75           C  
ATOM   4282  O   TYR A 277      43.698  34.274  45.057  1.00  9.11           O  
ATOM   4283  CB  TYR A 277      41.554  31.942  44.918  1.00  8.58           C  
ATOM   4284  CG  TYR A 277      41.053  30.737  44.139  1.00 10.17           C  
ATOM   4285  CD1 TYR A 277      41.169  30.675  42.758  1.00 11.22           C  
ATOM   4286  CD2 TYR A 277      40.463  29.658  44.802  1.00 11.11           C  
ATOM   4287  CE1 TYR A 277      40.710  29.554  42.052  1.00 13.48           C  
ATOM   4288  CE2 TYR A 277      39.995  28.547  44.108  1.00 13.99           C  
ATOM   4289  CZ  TYR A 277      40.119  28.507  42.740  1.00 13.74           C  
ATOM   4290  OH  TYR A 277      39.646  27.390  42.063  1.00 17.01           O  
ATOM   4291  H   TYR A 277      43.081  30.578  46.782  1.00  0.00           H  
ATOM   4292  HA  TYR A 277      43.553  31.911  44.141  1.00  0.00           H  
ATOM   4293 1HB  TYR A 277      41.056  31.955  45.889  1.00  0.00           H  
ATOM   4294 2HB  TYR A 277      41.255  32.844  44.385  1.00  0.00           H  
ATOM   4295  HD1 TYR A 277      41.621  31.503  42.211  1.00  0.00           H  
ATOM   4296  HD2 TYR A 277      40.360  29.675  45.887  1.00  0.00           H  
ATOM   4297  HE1 TYR A 277      40.806  29.516  40.967  1.00  0.00           H  
ATOM   4298  HE2 TYR A 277      39.535  27.720  44.649  1.00  0.00           H  
ATOM   4299  HH  TYR A 277      39.277  26.767  42.694  1.00  0.00           H  
ATOM   4300  N   GLY A 278      43.793  33.265  47.060  1.00  8.32           N  
ATOM   4301  CA  GLY A 278      44.313  34.468  47.712  1.00  8.26           C  
ATOM   4302  C   GLY A 278      43.336  35.631  47.624  1.00  8.19           C  
ATOM   4303  O   GLY A 278      42.190  35.494  48.009  1.00  8.04           O  
ATOM   4304  H   GLY A 278      43.624  32.438  47.615  1.00  0.00           H  
ATOM   4305 1HA  GLY A 278      44.523  34.252  48.760  1.00  0.00           H  
ATOM   4306 2HA  GLY A 278      45.256  34.754  47.248  1.00  0.00           H  
ATOM   4307  N   PHE A 279      43.781  36.780  47.116  1.00  7.68           N  
ATOM   4308  CA  PHE A 279      42.872  37.943  47.010  1.00  7.51           C  
ATOM   4309  C   PHE A 279      41.785  37.781  45.944  1.00  8.13           C  
ATOM   4310  O   PHE A 279      40.741  38.440  46.005  1.00  7.43           O  
ATOM   4311  CB  PHE A 279      43.667  39.232  46.766  1.00  7.93           C  
ATOM   4312  CG  PHE A 279      44.762  39.466  47.762  1.00  8.12           C  
ATOM   4313  CD1 PHE A 279      44.469  39.690  49.110  1.00  8.07           C  
ATOM   4314  CD2 PHE A 279      46.092  39.444  47.347  1.00  7.17           C  
ATOM   4315  CE1 PHE A 279      45.489  39.896  50.042  1.00  9.22           C  
ATOM   4316  CE2 PHE A 279      47.133  39.670  48.259  1.00  7.37           C  
ATOM   4317  CZ  PHE A 279      46.828  39.895  49.613  1.00  8.19           C  
ATOM   4318  H   PHE A 279      44.736  36.871  46.800  1.00  0.00           H  
ATOM   4319  HA  PHE A 279      42.328  38.044  47.950  1.00  0.00           H  
ATOM   4320 1HB  PHE A 279      44.112  39.202  45.772  1.00  0.00           H  
ATOM   4321 2HB  PHE A 279      42.992  40.087  46.796  1.00  0.00           H  
ATOM   4322  HD1 PHE A 279      43.428  39.702  49.434  1.00  0.00           H  
ATOM   4323  HD2 PHE A 279      46.318  39.269  46.295  1.00  0.00           H  
ATOM   4324  HE1 PHE A 279      45.243  40.055  51.092  1.00  0.00           H  
ATOM   4325  HE2 PHE A 279      48.171  39.673  47.927  1.00  0.00           H  
ATOM   4326  HZ  PHE A 279      47.630  40.070  50.328  1.00  0.00           H  
ATOM   4327  N   LEU A 280      42.031  36.888  44.990  1.00  7.84           N  
ATOM   4328  CA  LEU A 280      41.110  36.655  43.871  1.00  8.69           C  
ATOM   4329  C   LEU A 280      40.157  35.500  44.168  1.00  8.54           C  
ATOM   4330  O   LEU A 280      40.034  34.560  43.366  1.00  9.74           O  
ATOM   4331  CB  LEU A 280      41.880  36.418  42.568  1.00  8.57           C  
ATOM   4332  CG  LEU A 280      43.069  37.334  42.244  1.00 10.55           C  
ATOM   4333  CD1 LEU A 280      43.697  36.974  40.863  1.00 12.95           C  
ATOM   4334  CD2 LEU A 280      42.644  38.800  42.296  1.00 10.84           C  
ATOM   4335  H   LEU A 280      42.886  36.353  45.043  1.00  0.00           H  
ATOM   4336  HA  LEU A 280      40.487  37.540  43.746  1.00  0.00           H  
ATOM   4337 1HB  LEU A 280      42.271  35.402  42.576  1.00  0.00           H  
ATOM   4338 2HB  LEU A 280      41.186  36.512  41.732  1.00  0.00           H  
ATOM   4339  HG  LEU A 280      43.864  37.170  42.972  1.00  0.00           H  
ATOM   4340 1HD1 LEU A 280      44.537  37.639  40.661  1.00  0.00           H  
ATOM   4341 2HD1 LEU A 280      44.049  35.942  40.881  1.00  0.00           H  
ATOM   4342 3HD1 LEU A 280      42.947  37.089  40.081  1.00  0.00           H  
ATOM   4343 1HD2 LEU A 280      43.499  39.435  42.065  1.00  0.00           H  
ATOM   4344 2HD2 LEU A 280      41.853  38.976  41.566  1.00  0.00           H  
ATOM   4345 3HD2 LEU A 280      42.276  39.037  43.294  1.00  0.00           H  
ATOM   4346  N   LEU A 281      39.514  35.548  45.335  1.00  8.38           N  
ATOM   4347  CA  LEU A 281      38.632  34.461  45.765  1.00  7.46           C  
ATOM   4348  C   LEU A 281      37.428  34.398  44.845  1.00  7.75           C  
ATOM   4349  O   LEU A 281      36.834  35.427  44.566  1.00  7.49           O  
ATOM   4350  CB  LEU A 281      38.167  34.686  47.210  1.00  6.97           C  
ATOM   4351  CG  LEU A 281      37.554  33.454  47.886  1.00  6.51           C  
ATOM   4352  CD1 LEU A 281      38.702  32.492  48.213  1.00  8.91           C  
ATOM   4353  CD2 LEU A 281      36.822  33.878  49.143  1.00  7.24           C  
ATOM   4354  H   LEU A 281      39.636  36.350  45.937  1.00  0.00           H  
ATOM   4355  HA  LEU A 281      39.189  33.526  45.720  1.00  0.00           H  
ATOM   4356 1HB  LEU A 281      39.021  35.010  47.803  1.00  0.00           H  
ATOM   4357 2HB  LEU A 281      37.423  35.483  47.216  1.00  0.00           H  
ATOM   4358  HG  LEU A 281      36.853  32.975  47.202  1.00  0.00           H  
ATOM   4359 1HD1 LEU A 281      38.303  31.600  48.697  1.00  0.00           H  
ATOM   4360 2HD1 LEU A 281      39.212  32.207  47.292  1.00  0.00           H  
ATOM   4361 3HD1 LEU A 281      39.408  32.982  48.882  1.00  0.00           H  
ATOM   4362 1HD2 LEU A 281      36.385  33.002  49.623  1.00  0.00           H  
ATOM   4363 2HD2 LEU A 281      37.522  34.356  49.828  1.00  0.00           H  
ATOM   4364 3HD2 LEU A 281      36.031  34.581  48.884  1.00  0.00           H  
ATOM   4365  N   PRO A 282      37.069  33.197  44.361  1.00  8.27           N  
ATOM   4366  CA  PRO A 282      35.911  33.076  43.477  1.00  8.82           C  
ATOM   4367  C   PRO A 282      34.650  33.625  44.127  1.00  9.36           C  
ATOM   4368  O   PRO A 282      34.429  33.422  45.328  1.00  9.03           O  
ATOM   4369  CB  PRO A 282      35.775  31.562  43.278  1.00  9.59           C  
ATOM   4370  CG  PRO A 282      37.200  31.032  43.409  1.00  8.55           C  
ATOM   4371  CD  PRO A 282      37.770  31.910  44.540  1.00  8.29           C  
ATOM   4372  HA  PRO A 282      36.130  33.578  42.523  1.00  0.00           H  
ATOM   4373 1HB  PRO A 282      35.095  31.143  44.034  1.00  0.00           H  
ATOM   4374 2HB  PRO A 282      35.332  31.350  42.294  1.00  0.00           H  
ATOM   4375 1HG  PRO A 282      37.185  29.958  43.647  1.00  0.00           H  
ATOM   4376 2HG  PRO A 282      37.734  31.139  42.453  1.00  0.00           H  
ATOM   4377 1HD  PRO A 282      37.535  31.454  45.513  1.00  0.00           H  
ATOM   4378 2HD  PRO A 282      38.858  32.013  44.412  1.00  0.00           H  
ATOM   4379  N   ALA A 283      33.833  34.310  43.324  1.00  8.93           N  
ATOM   4380  CA  ALA A 283      32.575  34.873  43.805  1.00  9.25           C  
ATOM   4381  C   ALA A 283      31.636  33.827  44.436  1.00  9.11           C  
ATOM   4382  O   ALA A 283      30.838  34.168  45.307  1.00  9.08           O  
ATOM   4383  CB  ALA A 283      31.859  35.611  42.683  1.00 10.06           C  
ATOM   4384  H   ALA A 283      34.093  34.442  42.357  1.00  0.00           H  
ATOM   4385  HA  ALA A 283      32.803  35.580  44.602  1.00  0.00           H  
ATOM   4386 1HB  ALA A 283      30.923  36.025  43.059  1.00  0.00           H  
ATOM   4387 2HB  ALA A 283      32.492  36.420  42.317  1.00  0.00           H  
ATOM   4388 3HB  ALA A 283      31.649  34.919  41.869  1.00  0.00           H  
ATOM   4389  N   SER A 284      31.733  32.559  44.014  1.00  8.56           N  
ATOM   4390  CA  SER A 284      30.889  31.524  44.601  1.00  8.73           C  
ATOM   4391  C   SER A 284      31.230  31.259  46.066  1.00  8.51           C  
ATOM   4392  O   SER A 284      30.486  30.566  46.753  1.00  9.49           O  
ATOM   4393  CB  SER A 284      30.995  30.225  43.803  1.00  9.06           C  
ATOM   4394  OG  SER A 284      32.305  29.725  43.861  1.00 11.45           O  
ATOM   4395  H   SER A 284      32.388  32.306  43.288  1.00  0.00           H  
ATOM   4396  HA  SER A 284      29.853  31.865  44.573  1.00  0.00           H  
ATOM   4397 1HB  SER A 284      30.297  29.492  44.207  1.00  0.00           H  
ATOM   4398 2HB  SER A 284      30.712  30.410  42.768  1.00  0.00           H  
ATOM   4399  HG  SER A 284      32.802  30.346  44.400  1.00  0.00           H  
ATOM   4400  N   GLN A 285      32.346  31.818  46.541  1.00  7.98           N  
ATOM   4401  CA  GLN A 285      32.722  31.679  47.958  1.00  8.38           C  
ATOM   4402  C   GLN A 285      32.332  32.880  48.827  1.00  7.89           C  
ATOM   4403  O   GLN A 285      32.502  32.839  50.044  1.00  7.27           O  
ATOM   4404  CB  GLN A 285      34.217  31.379  48.098  1.00  8.29           C  
ATOM   4405  CG  GLN A 285      34.669  30.062  47.494  1.00  9.21           C  
ATOM   4406  CD  GLN A 285      36.052  29.654  47.991  1.00  9.38           C  
ATOM   4407  OE1 GLN A 285      36.356  29.769  49.181  1.00  9.38           O  
ATOM   4408  NE2 GLN A 285      36.899  29.193  47.079  1.00 10.23           N  
ATOM   4409  H   GLN A 285      32.945  32.346  45.922  1.00  0.00           H  
ATOM   4410  HA  GLN A 285      32.162  30.847  48.385  1.00  0.00           H  
ATOM   4411 1HB  GLN A 285      34.793  32.172  47.622  1.00  0.00           H  
ATOM   4412 2HB  GLN A 285      34.488  31.365  49.154  1.00  0.00           H  
ATOM   4413 1HG  GLN A 285      33.957  29.284  47.771  1.00  0.00           H  
ATOM   4414 2HG  GLN A 285      34.707  30.165  46.410  1.00  0.00           H  
ATOM   4415 1HE2 GLN A 285      37.821  28.910  47.349  1.00  0.00           H  
ATOM   4416 2HE2 GLN A 285      36.617  29.128  46.122  1.00  0.00           H  
ATOM   4417  N   ILE A 286      31.785  33.941  48.222  1.00  7.91           N  
ATOM   4418  CA  ILE A 286      31.422  35.123  48.999  1.00  7.65           C  
ATOM   4419  C   ILE A 286      30.426  34.751  50.115  1.00  8.14           C  
ATOM   4420  O   ILE A 286      30.645  35.033  51.296  1.00  7.75           O  
ATOM   4421  CB  ILE A 286      30.780  36.207  48.113  1.00  7.00           C  
ATOM   4422  CG1 ILE A 286      31.839  36.801  47.146  1.00  6.58           C  
ATOM   4423  CG2 ILE A 286      30.093  37.288  49.000  1.00  7.44           C  
ATOM   4424  CD1 ILE A 286      31.237  37.595  45.997  1.00  6.55           C  
ATOM   4425  H   ILE A 286      31.618  33.937  47.226  1.00  0.00           H  
ATOM   4426  HA  ILE A 286      32.327  35.538  49.440  1.00  0.00           H  
ATOM   4427  HB  ILE A 286      30.033  35.751  47.464  1.00  0.00           H  
ATOM   4428 1HG1 ILE A 286      32.511  37.455  47.700  1.00  0.00           H  
ATOM   4429 2HG1 ILE A 286      32.441  35.995  46.726  1.00  0.00           H  
ATOM   4430 1HG2 ILE A 286      29.643  38.049  48.363  1.00  0.00           H  
ATOM   4431 2HG2 ILE A 286      29.320  36.821  49.608  1.00  0.00           H  
ATOM   4432 3HG2 ILE A 286      30.836  37.751  49.650  1.00  0.00           H  
ATOM   4433 1HD1 ILE A 286      32.036  37.979  45.362  1.00  0.00           H  
ATOM   4434 2HD1 ILE A 286      30.586  36.947  45.409  1.00  0.00           H  
ATOM   4435 3HD1 ILE A 286      30.658  38.427  46.394  1.00  0.00           H  
ATOM   4436  N   ILE A 287      29.324  34.110  49.729  1.00  7.65           N  
ATOM   4437  CA  ILE A 287      28.243  33.874  50.685  1.00  8.70           C  
ATOM   4438  C   ILE A 287      28.663  32.871  51.776  1.00  8.61           C  
ATOM   4439  O   ILE A 287      28.453  33.138  52.964  1.00  9.02           O  
ATOM   4440  CB  ILE A 287      26.911  33.508  49.987  1.00  8.57           C  
ATOM   4441  CG1 ILE A 287      26.361  34.740  49.234  1.00  8.18           C  
ATOM   4442  CG2 ILE A 287      25.941  32.958  51.000  1.00  8.60           C  
ATOM   4443  CD1 ILE A 287      25.144  34.469  48.339  1.00  9.19           C  
ATOM   4444  H   ILE A 287      29.221  33.781  48.779  1.00  0.00           H  
ATOM   4445  HA  ILE A 287      28.079  34.788  51.254  1.00  0.00           H  
ATOM   4446  HB  ILE A 287      27.097  32.757  49.220  1.00  0.00           H  
ATOM   4447 1HG1 ILE A 287      26.076  35.508  49.952  1.00  0.00           H  
ATOM   4448 2HG1 ILE A 287      27.144  35.160  48.602  1.00  0.00           H  
ATOM   4449 1HG2 ILE A 287      25.004  32.702  50.505  1.00  0.00           H  
ATOM   4450 2HG2 ILE A 287      26.363  32.066  51.461  1.00  0.00           H  
ATOM   4451 3HG2 ILE A 287      25.752  33.708  51.768  1.00  0.00           H  
ATOM   4452 1HD1 ILE A 287      24.835  35.396  47.855  1.00  0.00           H  
ATOM   4453 2HD1 ILE A 287      25.408  33.733  47.579  1.00  0.00           H  
ATOM   4454 3HD1 ILE A 287      24.324  34.087  48.946  1.00  0.00           H  
ATOM   4455  N   PRO A 288      29.284  31.739  51.393  1.00  8.80           N  
ATOM   4456  CA  PRO A 288      29.804  30.866  52.444  1.00  9.11           C  
ATOM   4457  C   PRO A 288      30.808  31.564  53.365  1.00  8.72           C  
ATOM   4458  O   PRO A 288      30.750  31.383  54.583  1.00  8.87           O  
ATOM   4459  CB  PRO A 288      30.475  29.725  51.659  1.00  9.62           C  
ATOM   4460  CG  PRO A 288      29.741  29.696  50.346  1.00 10.63           C  
ATOM   4461  CD  PRO A 288      29.469  31.149  50.046  1.00  8.77           C  
ATOM   4462  HA  PRO A 288      28.966  30.486  53.046  1.00  0.00           H  
ATOM   4463 1HB  PRO A 288      31.549  29.930  51.542  1.00  0.00           H  
ATOM   4464 2HB  PRO A 288      30.387  28.781  52.217  1.00  0.00           H  
ATOM   4465 1HG  PRO A 288      30.359  29.210  49.576  1.00  0.00           H  
ATOM   4466 2HG  PRO A 288      28.821  29.100  50.438  1.00  0.00           H  
ATOM   4467 1HD  PRO A 288      30.335  31.585  49.526  1.00  0.00           H  
ATOM   4468 2HD  PRO A 288      28.563  31.233  49.428  1.00  0.00           H  
ATOM   4469  N   THR A 289      31.700  32.378  52.796  1.00  8.08           N  
ATOM   4470  CA  THR A 289      32.654  33.120  53.614  1.00  8.19           C  
ATOM   4471  C   THR A 289      31.912  34.030  54.595  1.00  7.65           C  
ATOM   4472  O   THR A 289      32.201  34.060  55.786  1.00  7.34           O  
ATOM   4473  CB  THR A 289      33.618  33.941  52.752  1.00  7.47           C  
ATOM   4474  OG1 THR A 289      34.437  33.047  51.973  1.00  7.54           O  
ATOM   4475  CG2 THR A 289      34.521  34.849  53.623  1.00  7.40           C  
ATOM   4476  H   THR A 289      31.723  32.488  51.792  1.00  0.00           H  
ATOM   4477  HA  THR A 289      33.241  32.407  54.193  1.00  0.00           H  
ATOM   4478  HB  THR A 289      33.049  34.568  52.066  1.00  0.00           H  
ATOM   4479  HG1 THR A 289      34.194  32.139  52.169  1.00  0.00           H  
ATOM   4480 1HG2 THR A 289      35.193  35.418  52.980  1.00  0.00           H  
ATOM   4481 2HG2 THR A 289      33.900  35.536  54.198  1.00  0.00           H  
ATOM   4482 3HG2 THR A 289      35.107  34.233  54.304  1.00  0.00           H  
ATOM   4483  N   ALA A 290      30.952  34.784  54.086  1.00  8.00           N  
ATOM   4484  CA  ALA A 290      30.216  35.703  54.946  1.00  8.09           C  
ATOM   4485  C   ALA A 290      29.436  34.940  56.022  1.00  8.37           C  
ATOM   4486  O   ALA A 290      29.436  35.332  57.186  1.00  7.92           O  
ATOM   4487  CB  ALA A 290      29.308  36.585  54.120  1.00  7.79           C  
ATOM   4488  H   ALA A 290      30.718  34.734  53.105  1.00  0.00           H  
ATOM   4489  HA  ALA A 290      30.939  36.331  55.468  1.00  0.00           H  
ATOM   4490 1HB  ALA A 290      28.766  37.265  54.777  1.00  0.00           H  
ATOM   4491 2HB  ALA A 290      29.905  37.162  53.414  1.00  0.00           H  
ATOM   4492 3HB  ALA A 290      28.598  35.966  53.574  1.00  0.00           H  
ATOM   4493  N   LYS A 291      28.794  33.836  55.635  1.00  8.65           N  
ATOM   4494  CA  LYS A 291      28.032  33.051  56.611  1.00  8.99           C  
ATOM   4495  C   LYS A 291      28.864  32.549  57.791  1.00  8.83           C  
ATOM   4496  O   LYS A 291      28.458  32.719  58.943  1.00  8.13           O  
ATOM   4497  CB  LYS A 291      27.311  31.879  55.931  1.00  8.93           C  
ATOM   4498  CG  LYS A 291      26.065  32.338  55.159  1.00  9.65           C  
ATOM   4499  CD  LYS A 291      25.415  31.181  54.445  1.00 11.35           C  
ATOM   4500  CE  LYS A 291      24.120  31.649  53.797  1.00 11.61           C  
ATOM   4501  NZ  LYS A 291      23.484  30.489  53.088  1.00 16.84           N  
ATOM   4502  H   LYS A 291      28.824  33.529  54.673  1.00  0.00           H  
ATOM   4503  HA  LYS A 291      27.282  33.699  57.066  1.00  0.00           H  
ATOM   4504 1HB  LYS A 291      27.994  31.382  55.242  1.00  0.00           H  
ATOM   4505 2HB  LYS A 291      27.015  31.148  56.684  1.00  0.00           H  
ATOM   4506 1HG  LYS A 291      25.348  32.778  55.853  1.00  0.00           H  
ATOM   4507 2HG  LYS A 291      26.348  33.095  54.429  1.00  0.00           H  
ATOM   4508 1HD  LYS A 291      26.094  30.795  53.684  1.00  0.00           H  
ATOM   4509 2HD  LYS A 291      25.206  30.384  55.159  1.00  0.00           H  
ATOM   4510 1HE  LYS A 291      23.451  32.039  54.562  1.00  0.00           H  
ATOM   4511 2HE  LYS A 291      24.335  32.451  53.092  1.00  0.00           H  
ATOM   4512 1HZ  LYS A 291      22.623  30.790  52.654  1.00  0.00           H  
ATOM   4513 2HZ  LYS A 291      24.114  30.140  52.379  1.00  0.00           H  
ATOM   4514 3HZ  LYS A 291      23.286  29.755  53.753  1.00  0.00           H  
ATOM   4515  N   GLU A 292      30.007  31.922  57.501  1.00  8.42           N  
ATOM   4516  CA  GLU A 292      30.850  31.359  58.553  1.00  8.69           C  
ATOM   4517  C   GLU A 292      31.458  32.480  59.393  1.00  7.78           C  
ATOM   4518  O   GLU A 292      31.539  32.375  60.622  1.00  8.22           O  
ATOM   4519  CB  GLU A 292      31.898  30.399  57.971  1.00  8.81           C  
ATOM   4520  CG  GLU A 292      32.981  31.078  57.130  1.00  8.25           C  
ATOM   4521  CD  GLU A 292      33.872  30.113  56.363  1.00  7.64           C  
ATOM   4522  OE1 GLU A 292      34.915  30.577  55.847  1.00  8.56           O  
ATOM   4523  OE2 GLU A 292      33.547  28.905  56.264  1.00  8.20           O  
ATOM   4524  H   GLU A 292      30.297  31.833  56.538  1.00  0.00           H  
ATOM   4525  HA  GLU A 292      30.217  30.798  59.241  1.00  0.00           H  
ATOM   4526 1HB  GLU A 292      32.392  29.864  58.782  1.00  0.00           H  
ATOM   4527 2HB  GLU A 292      31.403  29.658  57.343  1.00  0.00           H  
ATOM   4528 1HG  GLU A 292      32.504  31.744  56.411  1.00  0.00           H  
ATOM   4529 2HG  GLU A 292      33.608  31.683  57.784  1.00  0.00           H  
ATOM   4530  N   THR A 293      31.838  33.583  58.748  1.00  7.70           N  
ATOM   4531  CA  THR A 293      32.416  34.706  59.485  1.00  6.91           C  
ATOM   4532  C   THR A 293      31.403  35.326  60.431  1.00  7.54           C  
ATOM   4533  O   THR A 293      31.749  35.687  61.556  1.00  6.55           O  
ATOM   4534  CB  THR A 293      32.986  35.754  58.530  1.00  6.43           C  
ATOM   4535  OG1 THR A 293      33.868  35.102  57.613  1.00  5.75           O  
ATOM   4536  CG2 THR A 293      33.770  36.867  59.282  1.00  5.73           C  
ATOM   4537  H   THR A 293      31.731  33.655  57.746  1.00  0.00           H  
ATOM   4538  HA  THR A 293      33.229  34.330  60.107  1.00  0.00           H  
ATOM   4539  HB  THR A 293      32.173  36.222  57.976  1.00  0.00           H  
ATOM   4540  HG1 THR A 293      33.896  34.163  57.810  1.00  0.00           H  
ATOM   4541 1HG2 THR A 293      34.156  37.589  58.563  1.00  0.00           H  
ATOM   4542 2HG2 THR A 293      33.104  37.372  59.982  1.00  0.00           H  
ATOM   4543 3HG2 THR A 293      34.600  36.421  59.829  1.00  0.00           H  
ATOM   4544  N   TRP A 294      30.151  35.404  59.983  1.00  7.55           N  
ATOM   4545  CA  TRP A 294      29.092  35.937  60.812  1.00  8.38           C  
ATOM   4546  C   TRP A 294      28.952  35.158  62.124  1.00  8.81           C  
ATOM   4547  O   TRP A 294      28.772  35.765  63.173  1.00  9.32           O  
ATOM   4548  CB  TRP A 294      27.766  36.010  60.031  1.00  9.32           C  
ATOM   4549  CG  TRP A 294      26.669  36.617  60.793  1.00  8.93           C  
ATOM   4550  CD1 TRP A 294      25.532  35.987  61.237  1.00 10.35           C  
ATOM   4551  CD2 TRP A 294      26.547  37.988  61.187  1.00  7.97           C  
ATOM   4552  NE1 TRP A 294      24.733  36.877  61.905  1.00 10.54           N  
ATOM   4553  CE2 TRP A 294      25.314  38.114  61.876  1.00 10.26           C  
ATOM   4554  CE3 TRP A 294      27.354  39.123  61.024  1.00  9.16           C  
ATOM   4555  CZ2 TRP A 294      24.876  39.324  62.419  1.00 11.84           C  
ATOM   4556  CZ3 TRP A 294      26.910  40.337  61.574  1.00 10.22           C  
ATOM   4557  CH2 TRP A 294      25.683  40.412  62.261  1.00 12.05           C  
ATOM   4558  H   TRP A 294      29.933  35.087  59.049  1.00  0.00           H  
ATOM   4559  HA  TRP A 294      29.367  36.946  61.119  1.00  0.00           H  
ATOM   4560 1HB  TRP A 294      27.912  36.590  59.120  1.00  0.00           H  
ATOM   4561 2HB  TRP A 294      27.463  35.006  59.735  1.00  0.00           H  
ATOM   4562  HD1 TRP A 294      25.301  34.935  61.080  1.00  0.00           H  
ATOM   4563  HE1 TRP A 294      23.853  36.659  62.350  1.00  0.00           H  
ATOM   4564  HE3 TRP A 294      28.301  39.068  60.488  1.00  0.00           H  
ATOM   4565  HZ2 TRP A 294      23.929  39.411  62.953  1.00  0.00           H  
ATOM   4566  HZ3 TRP A 294      27.537  41.221  61.456  1.00  0.00           H  
ATOM   4567  HH2 TRP A 294      25.375  41.372  62.676  1.00  0.00           H  
ATOM   4568  N   LEU A 295      29.103  33.837  62.064  1.00  9.11           N  
ATOM   4569  CA  LEU A 295      29.069  33.011  63.280  1.00  8.96           C  
ATOM   4570  C   LEU A 295      30.156  33.402  64.278  1.00  8.97           C  
ATOM   4571  O   LEU A 295      29.888  33.464  65.483  1.00  9.48           O  
ATOM   4572  CB  LEU A 295      29.145  31.508  62.956  1.00  8.78           C  
ATOM   4573  CG  LEU A 295      27.964  30.908  62.188  1.00  9.17           C  
ATOM   4574  CD1 LEU A 295      28.082  29.421  62.201  1.00 10.60           C  
ATOM   4575  CD2 LEU A 295      26.610  31.361  62.741  1.00 11.13           C  
ATOM   4576  H   LEU A 295      29.244  33.390  61.169  1.00  0.00           H  
ATOM   4577  HA  LEU A 295      28.128  33.196  63.797  1.00  0.00           H  
ATOM   4578 1HB  LEU A 295      30.040  31.325  62.363  1.00  0.00           H  
ATOM   4579 2HB  LEU A 295      29.235  30.955  63.891  1.00  0.00           H  
ATOM   4580  HG  LEU A 295      28.017  31.213  61.143  1.00  0.00           H  
ATOM   4581 1HD1 LEU A 295      27.245  28.985  61.656  1.00  0.00           H  
ATOM   4582 2HD1 LEU A 295      29.017  29.126  61.725  1.00  0.00           H  
ATOM   4583 3HD1 LEU A 295      28.070  29.064  63.230  1.00  0.00           H  
ATOM   4584 1HD2 LEU A 295      25.808  30.906  62.158  1.00  0.00           H  
ATOM   4585 2HD2 LEU A 295      26.521  31.053  63.783  1.00  0.00           H  
ATOM   4586 3HD2 LEU A 295      26.535  32.447  62.676  1.00  0.00           H  
ATOM   4587  N   ALA A 296      31.370  33.670  63.783  1.00  8.13           N  
ATOM   4588  CA  ALA A 296      32.444  34.166  64.642  1.00  8.49           C  
ATOM   4589  C   ALA A 296      32.116  35.550  65.209  1.00  8.39           C  
ATOM   4590  O   ALA A 296      32.332  35.806  66.399  1.00  8.13           O  
ATOM   4591  CB  ALA A 296      33.793  34.202  63.893  1.00  7.55           C  
ATOM   4592  H   ALA A 296      31.552  33.529  62.800  1.00  0.00           H  
ATOM   4593  HA  ALA A 296      32.539  33.488  65.490  1.00  0.00           H  
ATOM   4594 1HB  ALA A 296      34.570  34.576  64.560  1.00  0.00           H  
ATOM   4595 2HB  ALA A 296      34.052  33.196  63.562  1.00  0.00           H  
ATOM   4596 3HB  ALA A 296      33.711  34.859  63.028  1.00  0.00           H  
ATOM   4597  N   LEU A 297      31.595  36.437  64.361  1.00  7.71           N  
ATOM   4598  CA  LEU A 297      31.197  37.766  64.822  1.00  8.38           C  
ATOM   4599  C   LEU A 297      30.139  37.698  65.911  1.00  8.35           C  
ATOM   4600  O   LEU A 297      30.231  38.416  66.911  1.00  8.17           O  
ATOM   4601  CB  LEU A 297      30.738  38.642  63.655  1.00  8.37           C  
ATOM   4602  CG  LEU A 297      31.835  38.951  62.641  1.00  7.88           C  
ATOM   4603  CD1 LEU A 297      31.186  39.542  61.398  1.00  7.32           C  
ATOM   4604  CD2 LEU A 297      32.854  39.921  63.257  1.00  9.41           C  
ATOM   4605  H   LEU A 297      31.471  36.196  63.388  1.00  0.00           H  
ATOM   4606  HA  LEU A 297      32.058  38.242  65.289  1.00  0.00           H  
ATOM   4607 1HB  LEU A 297      29.923  38.136  63.140  1.00  0.00           H  
ATOM   4608 2HB  LEU A 297      30.359  39.583  64.054  1.00  0.00           H  
ATOM   4609  HG  LEU A 297      32.341  38.027  62.360  1.00  0.00           H  
ATOM   4610 1HD1 LEU A 297      31.955  39.770  60.660  1.00  0.00           H  
ATOM   4611 2HD1 LEU A 297      30.483  38.823  60.978  1.00  0.00           H  
ATOM   4612 3HD1 LEU A 297      30.656  40.456  61.664  1.00  0.00           H  
ATOM   4613 1HD2 LEU A 297      33.636  40.138  62.529  1.00  0.00           H  
ATOM   4614 2HD2 LEU A 297      32.352  40.847  63.537  1.00  0.00           H  
ATOM   4615 3HD2 LEU A 297      33.299  39.467  64.143  1.00  0.00           H  
ATOM   4616  N   LEU A 298      29.145  36.818  65.736  1.00  9.43           N  
ATOM   4617  CA  LEU A 298      28.125  36.616  66.760  1.00  9.35           C  
ATOM   4618  C   LEU A 298      28.744  36.197  68.089  1.00  9.18           C  
ATOM   4619  O   LEU A 298      28.339  36.705  69.139  1.00  9.34           O  
ATOM   4620  CB  LEU A 298      27.098  35.562  66.327  1.00  8.90           C  
ATOM   4621  CG  LEU A 298      26.107  35.994  65.258  1.00  9.96           C  
ATOM   4622  CD1 LEU A 298      25.286  34.763  64.845  1.00 11.74           C  
ATOM   4623  CD2 LEU A 298      25.233  37.115  65.810  1.00  9.28           C  
ATOM   4624  H   LEU A 298      29.097  36.282  64.881  1.00  0.00           H  
ATOM   4625  HA  LEU A 298      27.600  37.558  66.916  1.00  0.00           H  
ATOM   4626 1HB  LEU A 298      27.632  34.693  65.947  1.00  0.00           H  
ATOM   4627 2HB  LEU A 298      26.524  35.256  67.202  1.00  0.00           H  
ATOM   4628  HG  LEU A 298      26.649  36.350  64.382  1.00  0.00           H  
ATOM   4629 1HD1 LEU A 298      24.566  35.047  64.077  1.00  0.00           H  
ATOM   4630 2HD1 LEU A 298      25.953  33.996  64.450  1.00  0.00           H  
ATOM   4631 3HD1 LEU A 298      24.756  34.372  65.712  1.00  0.00           H  
ATOM   4632 1HD2 LEU A 298      24.520  37.430  65.047  1.00  0.00           H  
ATOM   4633 2HD2 LEU A 298      24.692  36.757  66.686  1.00  0.00           H  
ATOM   4634 3HD2 LEU A 298      25.861  37.961  66.091  1.00  0.00           H  
ATOM   4635  N   THR A 299      29.744  35.314  68.037  1.00  8.88           N  
ATOM   4636  CA  THR A 299      30.403  34.825  69.259  1.00  9.15           C  
ATOM   4637  C   THR A 299      31.014  36.011  69.976  1.00  8.94           C  
ATOM   4638  O   THR A 299      30.860  36.159  71.197  1.00  8.57           O  
ATOM   4639  CB  THR A 299      31.495  33.790  68.923  1.00  9.27           C  
ATOM   4640  OG1 THR A 299      30.888  32.674  68.265  1.00 11.49           O  
ATOM   4641  CG2 THR A 299      32.220  33.272  70.206  1.00  8.01           C  
ATOM   4642  H   THR A 299      30.057  34.973  67.139  1.00  0.00           H  
ATOM   4643  HA  THR A 299      29.654  34.342  69.887  1.00  0.00           H  
ATOM   4644  HB  THR A 299      32.237  34.244  68.266  1.00  0.00           H  
ATOM   4645  HG1 THR A 299      29.943  32.826  68.184  1.00  0.00           H  
ATOM   4646 1HG2 THR A 299      32.982  32.545  69.925  1.00  0.00           H  
ATOM   4647 2HG2 THR A 299      32.690  34.109  70.722  1.00  0.00           H  
ATOM   4648 3HG2 THR A 299      31.495  32.799  70.868  1.00  0.00           H  
ATOM   4649  N   ILE A 300      31.712  36.855  69.212  1.00  8.85           N  
ATOM   4650  CA  ILE A 300      32.328  38.040  69.796  1.00  8.81           C  
ATOM   4651  C   ILE A 300      31.277  39.009  70.364  1.00  9.14           C  
ATOM   4652  O   ILE A 300      31.454  39.535  71.469  1.00  8.70           O  
ATOM   4653  CB  ILE A 300      33.306  38.721  68.775  1.00  7.89           C  
ATOM   4654  CG1 ILE A 300      34.485  37.793  68.467  1.00  7.68           C  
ATOM   4655  CG2 ILE A 300      33.837  40.047  69.313  1.00  7.81           C  
ATOM   4656  CD1 ILE A 300      35.246  38.182  67.171  1.00  7.30           C  
ATOM   4657  H   ILE A 300      31.820  36.681  68.223  1.00  0.00           H  
ATOM   4658  HA  ILE A 300      32.900  37.736  70.672  1.00  0.00           H  
ATOM   4659  HB  ILE A 300      32.780  38.913  67.840  1.00  0.00           H  
ATOM   4660 1HG1 ILE A 300      35.187  37.808  69.300  1.00  0.00           H  
ATOM   4661 2HG1 ILE A 300      34.125  36.769  68.363  1.00  0.00           H  
ATOM   4662 1HG2 ILE A 300      34.512  40.492  68.582  1.00  0.00           H  
ATOM   4663 2HG2 ILE A 300      33.004  40.724  69.497  1.00  0.00           H  
ATOM   4664 3HG2 ILE A 300      34.376  39.872  70.245  1.00  0.00           H  
ATOM   4665 1HD1 ILE A 300      36.069  37.485  67.009  1.00  0.00           H  
ATOM   4666 2HD1 ILE A 300      34.563  38.141  66.322  1.00  0.00           H  
ATOM   4667 3HD1 ILE A 300      35.641  39.192  67.271  1.00  0.00           H  
ATOM   4668  N   MET A 301      30.180  39.235  69.628  1.00  8.83           N  
ATOM   4669  CA  MET A 301      29.158  40.174  70.086  1.00  9.78           C  
ATOM   4670  C   MET A 301      28.503  39.673  71.381  1.00 10.57           C  
ATOM   4671  O   MET A 301      28.262  40.461  72.306  1.00 11.36           O  
ATOM   4672  CB  MET A 301      28.137  40.442  68.972  1.00 10.60           C  
ATOM   4673  CG  MET A 301      28.793  41.159  67.819  1.00 11.42           C  
ATOM   4674  SD  MET A 301      27.669  41.743  66.573  1.00 17.17           S  
ATOM   4675  CE  MET A 301      27.269  40.222  65.772  1.00 17.27           C  
ATOM   4676  H   MET A 301      30.050  38.757  68.748  1.00  0.00           H  
ATOM   4677  HA  MET A 301      29.644  41.114  70.347  1.00  0.00           H  
ATOM   4678 1HB  MET A 301      27.715  39.498  68.631  1.00  0.00           H  
ATOM   4679 2HB  MET A 301      27.317  41.044  69.367  1.00  0.00           H  
ATOM   4680 1HG  MET A 301      29.342  42.022  68.193  1.00  0.00           H  
ATOM   4681 2HG  MET A 301      29.501  40.490  67.330  1.00  0.00           H  
ATOM   4682 1HE  MET A 301      26.568  40.412  64.959  1.00  0.00           H  
ATOM   4683 2HE  MET A 301      28.178  39.772  65.371  1.00  0.00           H  
ATOM   4684 3HE  MET A 301      26.814  39.540  66.491  1.00  0.00           H  
ATOM   4685  N   GLU A 302      28.234  38.367  71.442  1.00 10.81           N  
ATOM   4686  CA  GLU A 302      27.593  37.770  72.618  1.00 11.15           C  
ATOM   4687  C   GLU A 302      28.545  37.886  73.831  1.00 10.42           C  
ATOM   4688  O   GLU A 302      28.133  38.260  74.949  1.00 10.57           O  
ATOM   4689  CB  GLU A 302      27.213  36.313  72.334  1.00 11.74           C  
ATOM   4690  CG  GLU A 302      26.103  36.115  71.297  1.00 16.63           C  
ATOM   4691  CD  GLU A 302      24.717  36.031  71.901  1.00 22.28           C  
ATOM   4692  OE1 GLU A 302      23.911  35.179  71.432  1.00 25.43           O  
ATOM   4693  OE2 GLU A 302      24.426  36.811  72.841  1.00 24.59           O  
ATOM   4694  H   GLU A 302      28.477  37.775  70.661  1.00  0.00           H  
ATOM   4695  HA  GLU A 302      26.685  38.332  72.840  1.00  0.00           H  
ATOM   4696 1HB  GLU A 302      28.090  35.771  71.980  1.00  0.00           H  
ATOM   4697 2HB  GLU A 302      26.884  35.836  73.257  1.00  0.00           H  
ATOM   4698 1HG  GLU A 302      26.124  36.948  70.595  1.00  0.00           H  
ATOM   4699 2HG  GLU A 302      26.300  35.200  70.739  1.00  0.00           H  
ATOM   4700  N   HIS A 303      29.823  37.565  73.624  1.00  9.56           N  
ATOM   4701  CA  HIS A 303      30.801  37.738  74.695  1.00  9.30           C  
ATOM   4702  C   HIS A 303      30.863  39.201  75.188  1.00  9.92           C  
ATOM   4703  O   HIS A 303      30.849  39.477  76.400  1.00 10.42           O  
ATOM   4704  CB  HIS A 303      32.167  37.217  74.243  1.00  8.59           C  
ATOM   4705  CG  HIS A 303      33.195  37.208  75.327  1.00  8.78           C  
ATOM   4706  ND1 HIS A 303      33.535  36.070  76.029  1.00  8.18           N  
ATOM   4707  CD2 HIS A 303      33.958  38.204  75.828  1.00  8.62           C  
ATOM   4708  CE1 HIS A 303      34.472  36.370  76.913  1.00  6.84           C  
ATOM   4709  NE2 HIS A 303      34.732  37.662  76.823  1.00  7.64           N  
ATOM   4710  H   HIS A 303      30.129  37.202  72.733  1.00  0.00           H  
ATOM   4711  HA  HIS A 303      30.487  37.168  75.569  1.00  0.00           H  
ATOM   4712 1HB  HIS A 303      32.062  36.200  73.864  1.00  0.00           H  
ATOM   4713 2HB  HIS A 303      32.539  37.834  73.425  1.00  0.00           H  
ATOM   4714  HD2 HIS A 303      33.945  39.248  75.514  1.00  0.00           H  
ATOM   4715  HE1 HIS A 303      34.949  35.670  77.599  1.00  0.00           H  
ATOM   4716  HE2 HIS A 303      35.392  38.173  77.392  1.00  0.00           H  
ATOM   4717  N   THR A 304      30.897  40.136  74.241  1.00  9.72           N  
ATOM   4718  CA  THR A 304      30.877  41.575  74.574  1.00 10.54           C  
ATOM   4719  C   THR A 304      29.626  41.917  75.393  1.00 11.25           C  
ATOM   4720  O   THR A 304      29.734  42.568  76.435  1.00 11.78           O  
ATOM   4721  CB  THR A 304      30.941  42.440  73.302  1.00 10.19           C  
ATOM   4722  OG1 THR A 304      32.146  42.148  72.596  1.00  9.38           O  
ATOM   4723  CG2 THR A 304      30.965  43.912  73.650  1.00 10.07           C  
ATOM   4724  H   THR A 304      30.937  39.856  73.271  1.00  0.00           H  
ATOM   4725  HA  THR A 304      31.750  41.801  75.186  1.00  0.00           H  
ATOM   4726  HB  THR A 304      30.069  42.237  72.680  1.00  0.00           H  
ATOM   4727  HG1 THR A 304      32.642  41.479  73.074  1.00  0.00           H  
ATOM   4728 1HG2 THR A 304      31.010  44.502  72.735  1.00  0.00           H  
ATOM   4729 2HG2 THR A 304      30.063  44.170  74.204  1.00  0.00           H  
ATOM   4730 3HG2 THR A 304      31.840  44.127  74.262  1.00  0.00           H  
ATOM   4731  N   LEU A 305      28.457  41.468  74.928  1.00 12.21           N  
ATOM   4732  CA  LEU A 305      27.188  41.660  75.649  1.00 12.98           C  
ATOM   4733  C   LEU A 305      27.245  41.166  77.110  1.00 13.30           C  
ATOM   4734  O   LEU A 305      26.820  41.911  78.009  1.00 14.04           O  
ATOM   4735  CB  LEU A 305      26.028  40.975  74.904  1.00 13.31           C  
ATOM   4736  CG  LEU A 305      24.607  40.983  75.496  1.00 14.54           C  
ATOM   4737  CD1 LEU A 305      23.930  42.319  75.281  1.00 16.39           C  
ATOM   4738  CD2 LEU A 305      23.738  39.866  74.860  1.00 16.78           C  
ATOM   4739  H   LEU A 305      28.452  40.978  74.045  1.00  0.00           H  
ATOM   4740  HA  LEU A 305      26.980  42.728  75.705  1.00  0.00           H  
ATOM   4741 1HB  LEU A 305      25.929  41.432  73.921  1.00  0.00           H  
ATOM   4742 2HB  LEU A 305      26.275  39.922  74.770  1.00  0.00           H  
ATOM   4743  HG  LEU A 305      24.660  40.816  76.572  1.00  0.00           H  
ATOM   4744 1HD1 LEU A 305      22.928  42.293  75.710  1.00  0.00           H  
ATOM   4745 2HD1 LEU A 305      24.511  43.104  75.766  1.00  0.00           H  
ATOM   4746 3HD1 LEU A 305      23.861  42.524  74.213  1.00  0.00           H  
ATOM   4747 1HD2 LEU A 305      22.738  39.891  75.295  1.00  0.00           H  
ATOM   4748 2HD2 LEU A 305      23.670  40.026  73.784  1.00  0.00           H  
ATOM   4749 3HD2 LEU A 305      24.194  38.895  75.054  1.00  0.00           H  
ATOM   4750  N   ASN A 306      27.792  39.957  77.336  1.00 13.20           N  
ATOM   4751  CA  ASN A 306      27.796  39.260  78.655  1.00 13.53           C  
ATOM   4752  C   ASN A 306      28.962  39.690  79.569  1.00 13.57           C  
ATOM   4753  O   ASN A 306      29.076  39.232  80.725  1.00 13.47           O  
ATOM   4754  CB  ASN A 306      27.862  37.733  78.484  1.00 14.29           C  
ATOM   4755  CG  ASN A 306      26.652  37.154  77.788  1.00 17.98           C  
ATOM   4756  OD1 ASN A 306      26.727  36.072  77.204  1.00 23.76           O  
ATOM   4757  ND2 ASN A 306      25.529  37.856  77.850  1.00 19.25           N  
ATOM   4758  H   ASN A 306      28.225  39.509  76.541  1.00  0.00           H  
ATOM   4759  HA  ASN A 306      26.870  39.504  79.178  1.00  0.00           H  
ATOM   4760 1HB  ASN A 306      28.750  37.469  77.908  1.00  0.00           H  
ATOM   4761 2HB  ASN A 306      27.955  37.261  79.462  1.00  0.00           H  
ATOM   4762 1HD2 ASN A 306      24.701  37.515  77.405  1.00  0.00           H  
ATOM   4763 2HD2 ASN A 306      25.510  38.726  78.341  1.00  0.00           H  
ATOM   4764  N   HIS A 307      29.830  40.560  79.044  1.00 12.90           N  
ATOM   4765  CA  HIS A 307      30.939  41.133  79.822  1.00 13.05           C  
ATOM   4766  C   HIS A 307      30.899  42.663  79.743  1.00 13.48           C  
ATOM   4767  O   HIS A 307      31.844  43.287  79.243  1.00 14.80           O  
ATOM   4768  CB  HIS A 307      32.291  40.624  79.323  1.00 12.62           C  
ATOM   4769  CG  HIS A 307      32.467  39.143  79.456  1.00 11.94           C  
ATOM   4770  ND1 HIS A 307      31.768  38.241  78.689  1.00 10.28           N  
ATOM   4771  CD2 HIS A 307      33.250  38.409  80.281  1.00 12.71           C  
ATOM   4772  CE1 HIS A 307      32.120  37.008  79.028  1.00 12.21           C  
ATOM   4773  NE2 HIS A 307      33.012  37.086  79.999  1.00 13.30           N  
ATOM   4774  H   HIS A 307      29.716  40.830  78.078  1.00  0.00           H  
ATOM   4775  HA  HIS A 307      30.840  40.840  80.867  1.00  0.00           H  
ATOM   4776 1HB  HIS A 307      32.414  40.888  78.272  1.00  0.00           H  
ATOM   4777 2HB  HIS A 307      33.091  41.112  79.879  1.00  0.00           H  
ATOM   4778  HD2 HIS A 307      33.936  38.797  81.034  1.00  0.00           H  
ATOM   4779  HE1 HIS A 307      31.738  36.090  78.581  1.00  0.00           H  
ATOM   4780  HE2 HIS A 307      33.451  36.303  80.462  1.00  0.00           H  
ATOM   4781  N   PRO A 308      29.821  43.281  80.267  1.00 14.31           N  
ATOM   4782  CA  PRO A 308      29.552  44.734  80.152  1.00 14.84           C  
ATOM   4783  C   PRO A 308      30.424  45.634  81.028  1.00 15.93           C  
ATOM   4784  O   PRO A 308      31.175  45.135  81.871  1.00 17.05           O  
ATOM   4785  OXT PRO A 308      30.378  46.826  80.896  1.00  0.00           O  
ATOM   4786  CB  PRO A 308      28.097  44.840  80.628  1.00 14.67           C  
ATOM   4787  CG  PRO A 308      27.959  43.756  81.605  1.00 15.25           C  
ATOM   4788  CD  PRO A 308      28.817  42.618  81.121  1.00 14.43           C  
ATOM   4789  HA  PRO A 308      29.650  45.038  79.099  1.00  0.00           H  
ATOM   4790 1HB  PRO A 308      27.915  45.833  81.064  1.00  0.00           H  
ATOM   4791 2HB  PRO A 308      27.413  44.734  79.773  1.00  0.00           H  
ATOM   4792 1HG  PRO A 308      28.274  44.100  82.601  1.00  0.00           H  
ATOM   4793 2HG  PRO A 308      26.905  43.455  81.692  1.00  0.00           H  
ATOM   4794 1HD  PRO A 308      29.287  42.120  81.982  1.00  0.00           H  
ATOM   4795 2HD  PRO A 308      28.199  41.908  80.552  1.00  0.00           H  
TER                                                                             
HETATM 4797 ZN    ZN A 999      44.890  43.449  54.652  1.00  6.61          ZN  
HETATM 4798 ZN    ZN A 501      35.272  45.866  38.322  1.00 10.34          ZN  
HETATM 4799 ZN    ZN A 502      32.707  34.228  75.976  1.00 14.20          ZN  
HETATM 4800 ZN    ZN A 503      33.841  35.338  80.823  1.00 17.52          ZN  
HETATM 4801 ZN    ZN A 505      23.516  53.418  40.875  1.00 10.25          ZN  
HETATM 4802 ZN    ZN A 506       4.330  54.844  59.352  1.00 14.62          ZN  
HETATM 4803 ZN    ZN A 507       8.525  53.865  58.974  1.00 15.58          ZN  
HETATM 4804 ZN    ZN A 508      13.123  40.638  51.568  1.00 29.19          ZN  
HETATM 4805 ZN    ZN A 509      25.455  48.445  38.300  1.00 26.37          ZN  
HETATM 4806 NA    NA A 510      46.688  63.040  53.944  1.00 28.56          NA  
TER                                                                             
