# Supplementary material for: A new benchmark illustrates that integration of geometric constraints inferred from enzyme reaction chemistry can increase enzyme active site modeling accuracy
Source: PLoS One. 2019 Apr 4;14(4):e0214126. doi: 10.1371/journal.pone.0214126 (PMC6448891; doi:10.1371/journal.pone.0214126)
Supplement: S1 Files — (GZ) [file pone.0214126.s008.gz › benchmark-lite/templates/6cpa/3fju.pdb.pdb]

REMARK query_anchored_aln -RSTNTFNYATYHTLDEIYDFMDLLVAQHPELVSKLQIGRSYEGRPIYVLKFSTGGSNRPAIWIDLGIHSREWITQATGVWFAKKFTENYGQNPSFTAILDSMDIFLEIVTNPNGFAFTHSENRLWRKTRSVTSSSLCVGVDANRNWDAGFGKAGASSSPCSETYHGKYANSEVEVKSIVDFVKNHGNFKAFLSIHSYSQLLLYPYGYTTQSIPDKTELNQVAKSAVAALKSLYGTSYKYGSIITTIYQASGGSIDWSYNQGIKYSFTFELRDTGRYGFLLPASQIIPTAQETWLGVLTIMEHTVNN
ATOM      1  N   ARG A   2      14.509  47.780  41.636  1.00  0.00           N  
ATOM      2  CA  ARG A   2      15.751  47.391  42.384  1.00  0.00           C  
ATOM      3  C   ARG A   2      15.603  47.584  43.900  1.00  0.00           C  
ATOM      4  O   ARG A   2      15.250  48.676  44.378  1.00  0.00           O  
ATOM      5  CB  ARG A   2      16.945  48.204  41.906  1.00  0.00           C  
ATOM      6  CG  ARG A   2      18.267  47.848  42.568  1.00  0.00           C  
ATOM      7  CD  ARG A   2      19.394  48.633  42.002  1.00  0.00           C  
ATOM      8  NE  ARG A   2      20.657  48.310  42.645  1.00  0.00           N  
ATOM      9  CZ  ARG A   2      21.840  48.875  42.335  1.00  0.00           C  
ATOM     10  NH1 ARG A   2      21.905  49.788  41.391  1.00  0.00           N  
ATOM     11  NH2 ARG A   2      22.935  48.512  42.979  1.00  0.00           N  
ATOM     12  H   ARG A   2      14.054  48.654  41.858  1.00  0.00           H  
ATOM     13  HA  ARG A   2      15.952  46.336  42.195  1.00  0.00           H  
ATOM     14 1HB  ARG A   2      17.069  48.071  40.832  1.00  0.00           H  
ATOM     15 2HB  ARG A   2      16.760  49.263  42.086  1.00  0.00           H  
ATOM     16 1HG  ARG A   2      18.207  48.057  43.637  1.00  0.00           H  
ATOM     17 2HG  ARG A   2      18.477  46.789  42.417  1.00  0.00           H  
ATOM     18 1HD  ARG A   2      19.488  48.418  40.938  1.00  0.00           H  
ATOM     19 2HD  ARG A   2      19.202  49.696  42.142  1.00  0.00           H  
ATOM     20  HE  ARG A   2      20.647  47.612  43.376  1.00  0.00           H  
ATOM     21 1HH1 ARG A   2      21.068  50.066  40.898  1.00  0.00           H  
ATOM     22 2HH1 ARG A   2      22.791  50.212  41.159  1.00  0.00           H  
ATOM     23 1HH2 ARG A   2      22.885  47.810  43.705  1.00  0.00           H  
ATOM     24 2HH2 ARG A   2      23.821  48.936  42.747  1.00  0.00           H  
ATOM     25  N   SER A   3      15.887  46.520  44.654  1.00  0.00           N  
ATOM     26  CA  SER A   3      15.791  46.547  46.115  1.00  0.00           C  
ATOM     27  C   SER A   3      16.958  45.753  46.666  1.00  0.00           C  
ATOM     28  O   SER A   3      17.683  45.120  45.900  1.00  0.00           O  
ATOM     29  CB  SER A   3      14.477  45.961  46.592  1.00  0.00           C  
ATOM     30  OG  SER A   3      14.410  44.588  46.319  1.00  0.00           O  
ATOM     31  H   SER A   3      16.178  45.668  44.196  1.00  0.00           H  
ATOM     32  HA  SER A   3      15.842  47.585  46.446  1.00  0.00           H  
ATOM     33 1HB  SER A   3      14.372  46.127  47.664  1.00  0.00           H  
ATOM     34 2HB  SER A   3      13.650  46.473  46.101  1.00  0.00           H  
ATOM     35  HG  SER A   3      13.649  44.469  45.746  1.00  0.00           H  
ATOM     36  N   THR A   4      17.128  45.724  47.993  1.00  0.00           N  
ATOM     37  CA  THR A   4      18.167  44.838  48.552  1.00  0.00           C  
ATOM     38  C   THR A   4      17.807  43.350  48.422  1.00  0.00           C  
ATOM     39  O   THR A   4      18.642  42.487  48.649  1.00  0.00           O  
ATOM     40  CB  THR A   4      18.427  45.168  50.033  1.00  0.00           C  
ATOM     41  OG1 THR A   4      17.220  44.988  50.785  1.00  0.00           O  
ATOM     42  CG2 THR A   4      18.904  46.605  50.184  1.00  0.00           C  
ATOM     43  H   THR A   4      16.571  46.286  48.621  1.00  0.00           H  
ATOM     44  HA  THR A   4      19.091  44.994  47.995  1.00  0.00           H  
ATOM     45  HB  THR A   4      19.188  44.496  50.428  1.00  0.00           H  
ATOM     46  HG1 THR A   4      17.281  45.475  51.610  1.00  0.00           H  
ATOM     47 1HG2 THR A   4      19.083  46.820  51.237  1.00  0.00           H  
ATOM     48 2HG2 THR A   4      19.828  46.742  49.623  1.00  0.00           H  
ATOM     49 3HG2 THR A   4      18.142  47.283  49.800  1.00  0.00           H  
ATOM     50  N   ASN A   5      16.570  43.041  48.043  1.00  0.00           N  
ATOM     51  CA  ASN A   5      16.219  41.656  47.700  1.00  0.00           C  
ATOM     52  C   ASN A   5      16.587  41.241  46.274  1.00  0.00           C  
ATOM     53  O   ASN A   5      16.635  40.036  45.961  1.00  0.00           O  
ATOM     54  CB  ASN A   5      14.736  41.433  47.930  1.00  0.00           C  
ATOM     55  CG  ASN A   5      14.372  41.421  49.389  1.00  0.00           C  
ATOM     56  OD1 ASN A   5      15.192  41.062  50.242  1.00  0.00           O  
ATOM     57  ND2 ASN A   5      13.159  41.806  49.692  1.00  0.00           N  
ATOM     58  H   ASN A   5      15.860  43.757  47.987  1.00  0.00           H  
ATOM     59  HA  ASN A   5      16.785  40.985  48.348  1.00  0.00           H  
ATOM     60 1HB  ASN A   5      14.167  42.220  47.433  1.00  0.00           H  
ATOM     61 2HB  ASN A   5      14.437  40.483  47.486  1.00  0.00           H  
ATOM     62 1HD2 ASN A   5      12.862  41.818  50.647  1.00  0.00           H  
ATOM     63 2HD2 ASN A   5      12.529  42.088  48.969  1.00  0.00           H  
ATOM     64  N   THR A   6      16.840  42.218  45.407  1.00  0.00           N  
ATOM     65  CA  THR A   6      17.193  41.938  44.018  1.00  0.00           C  
ATOM     66  C   THR A   6      18.707  41.989  43.843  1.00  0.00           C  
ATOM     67  O   THR A   6      19.243  41.504  42.855  1.00  0.00           O  
ATOM     68  CB  THR A   6      16.520  42.933  43.055  1.00  0.00           C  
ATOM     69  OG1 THR A   6      16.972  44.262  43.344  1.00  0.00           O  
ATOM     70  CG2 THR A   6      15.007  42.874  43.198  1.00  0.00           C  
ATOM     71  H   THR A   6      16.787  43.178  45.717  1.00  0.00           H  
ATOM     72  HA  THR A   6      16.846  40.935  43.768  1.00  0.00           H  
ATOM     73  HB  THR A   6      16.792  42.686  42.028  1.00  0.00           H  
ATOM     74  HG1 THR A   6      17.595  44.236  44.074  1.00  0.00           H  
ATOM     75 1HG2 THR A   6      14.548  43.583  42.510  1.00  0.00           H  
ATOM     76 2HG2 THR A   6      14.659  41.867  42.968  1.00  0.00           H  
ATOM     77 3HG2 THR A   6      14.728  43.129  44.220  1.00  0.00           H  
ATOM     78  N   PHE A   7      19.373  42.596  44.817  1.00  0.00           N  
ATOM     79  CA  PHE A   7      20.813  42.668  44.834  1.00  0.00           C  
ATOM     80  C   PHE A   7      21.412  41.252  44.825  1.00  0.00           C  
ATOM     81  O   PHE A   7      20.928  40.348  45.519  1.00  0.00           O  
ATOM     82  CB  PHE A   7      21.292  43.442  46.064  1.00  0.00           C  
ATOM     83  CG  PHE A   7      22.783  43.611  46.130  1.00  0.00           C  
ATOM     84  CD1 PHE A   7      23.376  44.808  45.758  1.00  0.00           C  
ATOM     85  CD2 PHE A   7      23.595  42.575  46.564  1.00  0.00           C  
ATOM     86  CE1 PHE A   7      24.748  44.966  45.818  1.00  0.00           C  
ATOM     87  CE2 PHE A   7      24.966  42.730  46.627  1.00  0.00           C  
ATOM     88  CZ  PHE A   7      25.543  43.927  46.253  1.00  0.00           C  
ATOM     89  H   PHE A   7      18.850  43.021  45.570  1.00  0.00           H  
ATOM     90  HA  PHE A   7      21.144  43.195  43.938  1.00  0.00           H  
ATOM     91 1HB  PHE A   7      20.836  44.431  46.071  1.00  0.00           H  
ATOM     92 2HB  PHE A   7      20.968  42.926  46.967  1.00  0.00           H  
ATOM     93  HD1 PHE A   7      22.748  45.631  45.415  1.00  0.00           H  
ATOM     94  HD2 PHE A   7      23.139  41.629  46.859  1.00  0.00           H  
ATOM     95  HE1 PHE A   7      25.201  45.912  45.523  1.00  0.00           H  
ATOM     96  HE2 PHE A   7      25.594  41.907  46.971  1.00  0.00           H  
ATOM     97  HZ  PHE A   7      26.624  44.049  46.300  1.00  0.00           H  
ATOM     98  N   ASN A   8      22.454  41.076  44.025  1.00  0.00           N  
ATOM     99  CA  ASN A   8      23.134  39.805  43.928  1.00  0.00           C  
ATOM    100  C   ASN A   8      24.312  39.768  44.887  1.00  0.00           C  
ATOM    101  O   ASN A   8      25.361  40.346  44.630  1.00  0.00           O  
ATOM    102  CB  ASN A   8      23.584  39.543  42.502  1.00  0.00           C  
ATOM    103  CG  ASN A   8      24.227  38.194  42.338  1.00  0.00           C  
ATOM    104  OD1 ASN A   8      24.414  37.459  43.315  1.00  0.00           O  
ATOM    105  ND2 ASN A   8      24.568  37.854  41.122  1.00  0.00           N  
ATOM    106  H   ASN A   8      22.781  41.853  43.468  1.00  0.00           H  
ATOM    107  HA  ASN A   8      22.439  39.017  44.222  1.00  0.00           H  
ATOM    108 1HB  ASN A   8      22.726  39.608  41.832  1.00  0.00           H  
ATOM    109 2HB  ASN A   8      24.295  40.311  42.198  1.00  0.00           H  
ATOM    110 1HD2 ASN A   8      25.000  36.967  40.953  1.00  0.00           H  
ATOM    111 2HD2 ASN A   8      24.398  38.480  40.361  1.00  0.00           H  
ATOM    112  N   TYR A   9      24.119  39.067  45.999  1.00  0.00           N  
ATOM    113  CA  TYR A   9      25.121  38.937  47.055  1.00  0.00           C  
ATOM    114  C   TYR A   9      26.225  37.964  46.659  1.00  0.00           C  
ATOM    115  O   TYR A   9      27.253  37.885  47.328  1.00  0.00           O  
ATOM    116  CB  TYR A   9      24.465  38.487  48.362  1.00  0.00           C  
ATOM    117  CG  TYR A   9      23.581  39.539  48.995  1.00  0.00           C  
ATOM    118  CD1 TYR A   9      22.211  39.517  48.777  1.00  0.00           C  
ATOM    119  CD2 TYR A   9      24.140  40.525  49.794  1.00  0.00           C  
ATOM    120  CE1 TYR A   9      21.404  40.477  49.356  1.00  0.00           C  
ATOM    121  CE2 TYR A   9      23.333  41.486  50.372  1.00  0.00           C  
ATOM    122  CZ  TYR A   9      21.971  41.464  50.155  1.00  0.00           C  
ATOM    123  OH  TYR A   9      21.167  42.421  50.731  1.00  0.00           O  
ATOM    124  H   TYR A   9      23.228  38.605  46.107  1.00  0.00           H  
ATOM    125  HA  TYR A   9      25.584  39.911  47.214  1.00  0.00           H  
ATOM    126 1HB  TYR A   9      23.859  37.599  48.178  1.00  0.00           H  
ATOM    127 2HB  TYR A   9      25.236  38.213  49.081  1.00  0.00           H  
ATOM    128  HD1 TYR A   9      21.772  38.741  48.150  1.00  0.00           H  
ATOM    129  HD2 TYR A   9      25.217  40.543  49.964  1.00  0.00           H  
ATOM    130  HE1 TYR A   9      20.328  40.460  49.185  1.00  0.00           H  
ATOM    131  HE2 TYR A   9      23.773  42.262  50.999  1.00  0.00           H  
ATOM    132  HH  TYR A   9      20.253  42.262  50.481  1.00  0.00           H  
ATOM    133  N   ALA A  10      26.014  37.209  45.581  1.00  0.00           N  
ATOM    134  CA  ALA A  10      26.979  36.191  45.183  1.00  0.00           C  
ATOM    135  C   ALA A  10      27.926  36.664  44.091  1.00  0.00           C  
ATOM    136  O   ALA A  10      28.544  35.860  43.405  1.00  0.00           O  
ATOM    137  CB  ALA A  10      26.249  34.936  44.726  1.00  0.00           C  
ATOM    138  H   ALA A  10      25.178  37.338  45.028  1.00  0.00           H  
ATOM    139  HA  ALA A  10      27.594  35.950  46.050  1.00  0.00           H  
ATOM    140 1HB  ALA A  10      26.976  34.180  44.430  1.00  0.00           H  
ATOM    141 2HB  ALA A  10      25.638  34.553  45.543  1.00  0.00           H  
ATOM    142 3HB  ALA A  10      25.610  35.176  43.878  1.00  0.00           H  
ATOM    143  N   THR A  11      28.036  37.972  43.910  1.00  0.00           N  
ATOM    144  CA  THR A  11      28.963  38.491  42.916  1.00  0.00           C  
ATOM    145  C   THR A  11      29.649  39.725  43.478  1.00  0.00           C  
ATOM    146  O   THR A  11      29.160  40.323  44.449  1.00  0.00           O  
ATOM    147  CB  THR A  11      28.250  38.834  41.595  1.00  0.00           C  
ATOM    148  OG1 THR A  11      29.223  39.161  40.594  1.00  0.00           O  
ATOM    149  CG2 THR A  11      27.310  40.015  41.787  1.00  0.00           C  
ATOM    150  H   THR A  11      27.484  38.620  44.454  1.00  0.00           H  
ATOM    151  HA  THR A  11      29.710  37.725  42.707  1.00  0.00           H  
ATOM    152  HB  THR A  11      27.676  37.972  41.257  1.00  0.00           H  
ATOM    153  HG1 THR A  11      29.287  40.116  40.511  1.00  0.00           H  
ATOM    154 1HG2 THR A  11      26.815  40.243  40.844  1.00  0.00           H  
ATOM    155 2HG2 THR A  11      26.562  39.765  42.540  1.00  0.00           H  
ATOM    156 3HG2 THR A  11      27.880  40.883  42.117  1.00  0.00           H  
ATOM    157  N   TYR A  12      30.771  40.086  42.872  1.00  0.00           N  
ATOM    158  CA  TYR A  12      31.529  41.273  43.263  1.00  0.00           C  
ATOM    159  C   TYR A  12      30.997  42.539  42.598  1.00  0.00           C  
ATOM    160  O   TYR A  12      30.572  42.517  41.433  1.00  0.00           O  
ATOM    161  CB  TYR A  12      33.011  41.088  42.929  1.00  0.00           C  
ATOM    162  CG  TYR A  12      33.706  40.054  43.786  1.00  0.00           C  
ATOM    163  CD1 TYR A  12      34.305  38.952  43.195  1.00  0.00           C  
ATOM    164  CD2 TYR A  12      33.744  40.208  45.164  1.00  0.00           C  
ATOM    165  CE1 TYR A  12      34.940  38.007  43.978  1.00  0.00           C  
ATOM    166  CE2 TYR A  12      34.378  39.263  45.947  1.00  0.00           C  
ATOM    167  CZ  TYR A  12      34.975  38.167  45.359  1.00  0.00           C  
ATOM    168  OH  TYR A  12      35.607  37.226  46.139  1.00  0.00           O  
ATOM    169  H   TYR A  12      31.110  39.514  42.111  1.00  0.00           H  
ATOM    170  HA  TYR A  12      31.427  41.410  44.340  1.00  0.00           H  
ATOM    171 1HB  TYR A  12      33.114  40.790  41.884  1.00  0.00           H  
ATOM    172 2HB  TYR A  12      33.532  42.037  43.051  1.00  0.00           H  
ATOM    173  HD1 TYR A  12      34.275  38.831  42.111  1.00  0.00           H  
ATOM    174  HD2 TYR A  12      33.272  41.073  45.629  1.00  0.00           H  
ATOM    175  HE1 TYR A  12      35.411  37.141  43.513  1.00  0.00           H  
ATOM    176  HE2 TYR A  12      34.408  39.384  47.030  1.00  0.00           H  
ATOM    177  HH  TYR A  12      35.965  36.534  45.577  1.00  0.00           H  
ATOM    178  N   HIS A  13      31.029  43.642  43.347  1.00  0.00           N  
ATOM    179  CA  HIS A  13      30.429  44.894  42.900  1.00  0.00           C  
ATOM    180  C   HIS A  13      31.394  46.067  42.831  1.00  0.00           C  
ATOM    181  O   HIS A  13      32.521  46.016  43.351  1.00  0.00           O  
ATOM    182  CB  HIS A  13      29.262  45.268  43.820  1.00  0.00           C  
ATOM    183  CG  HIS A  13      28.134  44.284  43.791  1.00  0.00           C  
ATOM    184  ND1 HIS A  13      26.986  44.491  43.055  1.00  0.00           N  
ATOM    185  CD2 HIS A  13      27.977  43.089  44.407  1.00  0.00           C  
ATOM    186  CE1 HIS A  13      26.171  43.463  43.220  1.00  0.00           C  
ATOM    187  NE2 HIS A  13      26.749  42.600  44.035  1.00  0.00           N  
ATOM    188  H   HIS A  13      31.482  43.608  44.249  1.00  0.00           H  
ATOM    189  HA  HIS A  13      30.045  44.772  41.888  1.00  0.00           H  
ATOM    190 1HB  HIS A  13      29.620  45.347  44.848  1.00  0.00           H  
ATOM    191 2HB  HIS A  13      28.872  46.244  43.534  1.00  0.00           H  
ATOM    192  HD2 HIS A  13      28.691  42.605  45.073  1.00  0.00           H  
ATOM    193  HE1 HIS A  13      25.190  43.348  42.760  1.00  0.00           H  
ATOM    194  HE2 HIS A  13      26.356  41.720  44.339  1.00  0.00           H  
ATOM    195  N   THR A  14      30.933  47.112  42.152  1.00  0.00           N  
ATOM    196  CA  THR A  14      31.677  48.375  42.066  1.00  0.00           C  
ATOM    197  C   THR A  14      31.383  49.243  43.278  1.00  0.00           C  
ATOM    198  O   THR A  14      30.458  48.973  44.031  1.00  0.00           O  
ATOM    199  CB  THR A  14      31.333  49.148  40.780  1.00  0.00           C  
ATOM    200  OG1 THR A  14      29.947  49.513  40.794  1.00  0.00           O  
ATOM    201  CG2 THR A  14      31.616  48.295  39.553  1.00  0.00           C  
ATOM    202  H   THR A  14      30.043  47.032  41.681  1.00  0.00           H  
ATOM    203  HA  THR A  14      32.743  48.148  42.050  1.00  0.00           H  
ATOM    204  HB  THR A  14      31.933  50.057  40.730  1.00  0.00           H  
ATOM    205  HG1 THR A  14      29.449  48.897  40.252  1.00  0.00           H  
ATOM    206 1HG2 THR A  14      31.367  48.858  38.653  1.00  0.00           H  
ATOM    207 2HG2 THR A  14      32.672  48.026  39.532  1.00  0.00           H  
ATOM    208 3HG2 THR A  14      31.012  47.390  39.592  1.00  0.00           H  
ATOM    209  N   LEU A  15      32.181  50.293  43.458  1.00  0.00           N  
ATOM    210  CA  LEU A  15      31.919  51.260  44.526  1.00  0.00           C  
ATOM    211  C   LEU A  15      30.505  51.829  44.407  1.00  0.00           C  
ATOM    212  O   LEU A  15      29.764  51.903  45.388  1.00  0.00           O  
ATOM    213  CB  LEU A  15      32.944  52.400  44.477  1.00  0.00           C  
ATOM    214  CG  LEU A  15      32.858  53.422  45.618  1.00  0.00           C  
ATOM    215  CD1 LEU A  15      34.211  54.095  45.800  1.00  0.00           C  
ATOM    216  CD2 LEU A  15      31.776  54.445  45.303  1.00  0.00           C  
ATOM    217  H   LEU A  15      32.979  50.431  42.854  1.00  0.00           H  
ATOM    218  HA  LEU A  15      32.010  50.750  45.484  1.00  0.00           H  
ATOM    219 1HB  LEU A  15      33.944  51.969  44.493  1.00  0.00           H  
ATOM    220 2HB  LEU A  15      32.819  52.940  43.538  1.00  0.00           H  
ATOM    221  HG  LEU A  15      32.612  52.909  46.548  1.00  0.00           H  
ATOM    222 1HD1 LEU A  15      34.150  54.821  46.611  1.00  0.00           H  
ATOM    223 2HD1 LEU A  15      34.962  53.343  46.044  1.00  0.00           H  
ATOM    224 3HD1 LEU A  15      34.492  54.604  44.879  1.00  0.00           H  
ATOM    225 1HD2 LEU A  15      31.714  55.171  46.114  1.00  0.00           H  
ATOM    226 2HD2 LEU A  15      32.022  54.959  44.373  1.00  0.00           H  
ATOM    227 3HD2 LEU A  15      30.817  53.938  45.195  1.00  0.00           H  
ATOM    228  N   ASP A  16      30.163  52.290  43.210  1.00  0.00           N  
ATOM    229  CA  ASP A  16      28.839  52.890  42.993  1.00  0.00           C  
ATOM    230  C   ASP A  16      27.716  51.920  43.341  1.00  0.00           C  
ATOM    231  O   ASP A  16      26.688  52.315  43.896  1.00  0.00           O  
ATOM    232  CB  ASP A  16      28.687  53.344  41.539  1.00  0.00           C  
ATOM    233  CG  ASP A  16      29.523  54.573  41.211  1.00  0.00           C  
ATOM    234  OD1 ASP A  16      29.954  55.235  42.126  1.00  0.00           O  
ATOM    235  OD2 ASP A  16      29.724  54.838  40.050  1.00  0.00           O  
ATOM    236  H   ASP A  16      30.810  52.233  42.437  1.00  0.00           H  
ATOM    237  HA  ASP A  16      28.744  53.761  43.641  1.00  0.00           H  
ATOM    238 1HB  ASP A  16      28.982  52.533  40.872  1.00  0.00           H  
ATOM    239 2HB  ASP A  16      27.640  53.570  41.336  1.00  0.00           H  
ATOM    240  N   GLU A  17      27.895  50.644  42.991  1.00  0.00           N  
ATOM    241  CA  GLU A  17      26.891  49.642  43.326  1.00  0.00           C  
ATOM    242  C   GLU A  17      26.761  49.419  44.826  1.00  0.00           C  
ATOM    243  O   GLU A  17      25.655  49.269  45.349  1.00  0.00           O  
ATOM    244  CB  GLU A  17      27.227  48.316  42.641  1.00  0.00           C  
ATOM    245  CG  GLU A  17      27.062  48.330  41.127  1.00  0.00           C  
ATOM    246  CD  GLU A  17      27.467  47.034  40.482  1.00  0.00           C  
ATOM    247  OE1 GLU A  17      28.622  46.689  40.560  1.00  0.00           O  
ATOM    248  OE2 GLU A  17      26.621  46.389  39.910  1.00  0.00           O  
ATOM    249  H   GLU A  17      28.726  50.360  42.492  1.00  0.00           H  
ATOM    250  HA  GLU A  17      25.922  49.990  42.967  1.00  0.00           H  
ATOM    251 1HB  GLU A  17      28.259  48.043  42.862  1.00  0.00           H  
ATOM    252 2HB  GLU A  17      26.588  47.528  43.039  1.00  0.00           H  
ATOM    253 1HG  GLU A  17      26.018  48.531  40.888  1.00  0.00           H  
ATOM    254 2HG  GLU A  17      27.662  49.140  40.715  1.00  0.00           H  
ATOM    255  N   ILE A  18      27.897  49.377  45.520  1.00  0.00           N  
ATOM    256  CA  ILE A  18      27.851  49.222  46.968  1.00  0.00           C  
ATOM    257  C   ILE A  18      27.192  50.417  47.639  1.00  0.00           C  
ATOM    258  O   ILE A  18      26.362  50.263  48.547  1.00  0.00           O  
ATOM    259  CB  ILE A  18      29.266  49.030  47.543  1.00  0.00           C  
ATOM    260  CG1 ILE A  18      29.848  47.688  47.091  1.00  0.00           C  
ATOM    261  CG2 ILE A  18      29.241  49.119  49.061  1.00  0.00           C  
ATOM    262  CD1 ILE A  18      31.325  47.535  47.378  1.00  0.00           C  
ATOM    263  H   ILE A  18      28.794  49.451  45.061  1.00  0.00           H  
ATOM    264  HA  ILE A  18      27.260  48.337  47.202  1.00  0.00           H  
ATOM    265  HB  ILE A  18      29.925  49.806  47.153  1.00  0.00           H  
ATOM    266 1HG1 ILE A  18      29.318  46.876  47.588  1.00  0.00           H  
ATOM    267 2HG1 ILE A  18      29.696  47.568  46.018  1.00  0.00           H  
ATOM    268 1HG2 ILE A  18      30.249  48.981  49.450  1.00  0.00           H  
ATOM    269 2HG2 ILE A  18      28.867  50.097  49.361  1.00  0.00           H  
ATOM    270 3HG2 ILE A  18      28.588  48.343  49.460  1.00  0.00           H  
ATOM    271 1HD1 ILE A  18      31.664  46.560  47.029  1.00  0.00           H  
ATOM    272 2HD1 ILE A  18      31.879  48.319  46.860  1.00  0.00           H  
ATOM    273 3HD1 ILE A  18      31.497  47.617  48.450  1.00  0.00           H  
ATOM    274  N   TYR A  19      27.537  51.618  47.181  1.00  0.00           N  
ATOM    275  CA  TYR A  19      26.908  52.814  47.714  1.00  0.00           C  
ATOM    276  C   TYR A  19      25.396  52.840  47.437  1.00  0.00           C  
ATOM    277  O   TYR A  19      24.642  53.276  48.297  1.00  0.00           O  
ATOM    278  CB  TYR A  19      27.578  54.061  47.132  1.00  0.00           C  
ATOM    279  CG  TYR A  19      28.965  54.320  47.678  1.00  0.00           C  
ATOM    280  CD1 TYR A  19      29.789  53.255  48.011  1.00  0.00           C  
ATOM    281  CD2 TYR A  19      29.412  55.622  47.846  1.00  0.00           C  
ATOM    282  CE1 TYR A  19      31.055  53.492  48.511  1.00  0.00           C  
ATOM    283  CE2 TYR A  19      30.678  55.858  48.345  1.00  0.00           C  
ATOM    284  CZ  TYR A  19      31.498  54.799  48.677  1.00  0.00           C  
ATOM    285  OH  TYR A  19      32.759  55.035  49.174  1.00  0.00           O  
ATOM    286  H   TYR A  19      28.238  51.711  46.460  1.00  0.00           H  
ATOM    287  HA  TYR A  19      27.035  52.818  48.797  1.00  0.00           H  
ATOM    288 1HB  TYR A  19      27.653  53.961  46.048  1.00  0.00           H  
ATOM    289 2HB  TYR A  19      26.962  54.935  47.339  1.00  0.00           H  
ATOM    290  HD1 TYR A  19      29.438  52.231  47.879  1.00  0.00           H  
ATOM    291  HD2 TYR A  19      28.764  56.458  47.586  1.00  0.00           H  
ATOM    292  HE1 TYR A  19      31.703  52.655  48.772  1.00  0.00           H  
ATOM    293  HE2 TYR A  19      31.029  56.882  48.478  1.00  0.00           H  
ATOM    294  HH  TYR A  19      32.909  55.982  49.227  1.00  0.00           H  
ATOM    295  N   ASP A  20      24.948  52.334  46.275  1.00  0.00           N  
ATOM    296  CA  ASP A  20      23.514  52.169  46.034  1.00  0.00           C  
ATOM    297  C   ASP A  20      22.884  51.248  47.058  1.00  0.00           C  
ATOM    298  O   ASP A  20      21.782  51.533  47.552  1.00  0.00           O  
ATOM    299  CB  ASP A  20      23.262  51.617  44.629  1.00  0.00           C  
ATOM    300  CG  ASP A  20      23.534  52.639  43.533  1.00  0.00           C  
ATOM    301  OD1 ASP A  20      23.607  53.805  43.840  1.00  0.00           O  
ATOM    302  OD2 ASP A  20      23.667  52.243  42.400  1.00  0.00           O  
ATOM    303  H   ASP A  20      25.602  52.062  45.555  1.00  0.00           H  
ATOM    304  HA  ASP A  20      23.035  53.145  46.114  1.00  0.00           H  
ATOM    305 1HB  ASP A  20      23.898  50.747  44.460  1.00  0.00           H  
ATOM    306 2HB  ASP A  20      22.226  51.286  44.548  1.00  0.00           H  
ATOM    307  N   PHE A  21      23.590  50.159  47.381  1.00  0.00           N  
ATOM    308  CA  PHE A  21      23.076  49.168  48.337  1.00  0.00           C  
ATOM    309  C   PHE A  21      22.883  49.842  49.719  1.00  0.00           C  
ATOM    310  O   PHE A  21      21.884  49.599  50.408  1.00  0.00           O  
ATOM    311  CB  PHE A  21      24.032  47.980  48.454  1.00  0.00           C  
ATOM    312  CG  PHE A  21      23.548  46.901  49.380  1.00  0.00           C  
ATOM    313  CD1 PHE A  21      22.565  46.010  48.977  1.00  0.00           C  
ATOM    314  CD2 PHE A  21      24.073  46.775  50.657  1.00  0.00           C  
ATOM    315  CE1 PHE A  21      22.118  45.017  49.829  1.00  0.00           C  
ATOM    316  CE2 PHE A  21      23.630  45.784  51.510  1.00  0.00           C  
ATOM    317  CZ  PHE A  21      22.651  44.904  51.095  1.00  0.00           C  
ATOM    318  H   PHE A  21      24.496  50.012  46.960  1.00  0.00           H  
ATOM    319  HA  PHE A  21      22.114  48.804  47.974  1.00  0.00           H  
ATOM    320 1HB  PHE A  21      24.186  47.539  47.470  1.00  0.00           H  
ATOM    321 2HB  PHE A  21      25.001  48.326  48.812  1.00  0.00           H  
ATOM    322  HD1 PHE A  21      22.144  46.099  47.975  1.00  0.00           H  
ATOM    323  HD2 PHE A  21      24.847  47.471  50.986  1.00  0.00           H  
ATOM    324  HE1 PHE A  21      21.345  44.324  49.499  1.00  0.00           H  
ATOM    325  HE2 PHE A  21      24.052  45.695  52.511  1.00  0.00           H  
ATOM    326  HZ  PHE A  21      22.299  44.122  51.767  1.00  0.00           H  
ATOM    327  N   MET A  22      23.836  50.687  50.111  1.00  0.00           N  
ATOM    328  CA  MET A  22      23.743  51.417  51.387  1.00  0.00           C  
ATOM    329  C   MET A  22      22.452  52.212  51.433  1.00  0.00           C  
ATOM    330  O   MET A  22      21.732  52.186  52.431  1.00  0.00           O  
ATOM    331  CB  MET A  22      24.945  52.340  51.576  1.00  0.00           C  
ATOM    332  CG  MET A  22      26.264  51.617  51.808  1.00  0.00           C  
ATOM    333  SD  MET A  22      27.660  52.749  51.966  1.00  0.00           S  
ATOM    334  CE  MET A  22      29.018  51.593  52.121  1.00  0.00           C  
ATOM    335  H   MET A  22      24.642  50.831  49.519  1.00  0.00           H  
ATOM    336  HA  MET A  22      23.734  50.692  52.200  1.00  0.00           H  
ATOM    337 1HB  MET A  22      25.061  52.971  50.696  1.00  0.00           H  
ATOM    338 2HB  MET A  22      24.769  52.997  52.429  1.00  0.00           H  
ATOM    339 1HG  MET A  22      26.198  51.022  52.718  1.00  0.00           H  
ATOM    340 2HG  MET A  22      26.461  50.943  50.974  1.00  0.00           H  
ATOM    341 1HE  MET A  22      29.953  52.143  52.228  1.00  0.00           H  
ATOM    342 2HE  MET A  22      28.863  50.965  53.000  1.00  0.00           H  
ATOM    343 3HE  MET A  22      29.065  50.965  51.231  1.00  0.00           H  
ATOM    344  N   ASP A  23      22.194  52.951  50.356  1.00  0.00           N  
ATOM    345  CA  ASP A  23      20.992  53.784  50.296  1.00  0.00           C  
ATOM    346  C   ASP A  23      19.698  52.969  50.297  1.00  0.00           C  
ATOM    347  O   ASP A  23      18.741  53.332  50.985  1.00  0.00           O  
ATOM    348  CB  ASP A  23      21.030  54.669  49.047  1.00  0.00           C  
ATOM    349  CG  ASP A  23      22.064  55.783  49.142  1.00  0.00           C  
ATOM    350  OD1 ASP A  23      22.160  56.390  50.182  1.00  0.00           O  
ATOM    351  OD2 ASP A  23      22.747  56.015  48.173  1.00  0.00           O  
ATOM    352  H   ASP A  23      22.827  52.943  49.569  1.00  0.00           H  
ATOM    353  HA  ASP A  23      20.969  54.422  51.180  1.00  0.00           H  
ATOM    354 1HB  ASP A  23      21.256  54.056  48.174  1.00  0.00           H  
ATOM    355 2HB  ASP A  23      20.049  55.116  48.888  1.00  0.00           H  
ATOM    356  N   LEU A  24      19.668  51.862  49.554  1.00  0.00           N  
ATOM    357  CA  LEU A  24      18.463  50.998  49.522  1.00  0.00           C  
ATOM    358  C   LEU A  24      18.194  50.366  50.883  1.00  0.00           C  
ATOM    359  O   LEU A  24      17.060  50.328  51.350  1.00  0.00           O  
ATOM    360  CB  LEU A  24      18.623  49.891  48.472  1.00  0.00           C  
ATOM    361  CG  LEU A  24      18.616  50.355  47.010  1.00  0.00           C  
ATOM    362  CD1 LEU A  24      18.965  49.183  46.103  1.00  0.00           C  
ATOM    363  CD2 LEU A  24      17.249  50.926  46.665  1.00  0.00           C  
ATOM    364  H   LEU A  24      20.474  51.603  49.003  1.00  0.00           H  
ATOM    365  HA  LEU A  24      17.604  51.612  49.252  1.00  0.00           H  
ATOM    366 1HB  LEU A  24      19.565  49.376  48.652  1.00  0.00           H  
ATOM    367 2HB  LEU A  24      17.812  49.174  48.596  1.00  0.00           H  
ATOM    368  HG  LEU A  24      19.376  51.124  46.869  1.00  0.00           H  
ATOM    369 1HD1 LEU A  24      18.960  49.513  45.064  1.00  0.00           H  
ATOM    370 2HD1 LEU A  24      19.956  48.807  46.359  1.00  0.00           H  
ATOM    371 3HD1 LEU A  24      18.230  48.390  46.235  1.00  0.00           H  
ATOM    372 1HD2 LEU A  24      17.244  51.257  45.626  1.00  0.00           H  
ATOM    373 2HD2 LEU A  24      16.488  50.158  46.804  1.00  0.00           H  
ATOM    374 3HD2 LEU A  24      17.033  51.773  47.316  1.00  0.00           H  
ATOM    375  N   LEU A  25      19.248  49.906  51.547  1.00  0.00           N  
ATOM    376  CA  LEU A  25      19.072  49.335  52.875  1.00  0.00           C  
ATOM    377  C   LEU A  25      18.514  50.331  53.887  1.00  0.00           C  
ATOM    378  O   LEU A  25      17.617  49.992  54.652  1.00  0.00           O  
ATOM    379  CB  LEU A  25      20.414  48.793  53.384  1.00  0.00           C  
ATOM    380  CG  LEU A  25      20.386  48.148  54.776  1.00  0.00           C  
ATOM    381  CD1 LEU A  25      19.431  46.962  54.767  1.00  0.00           C  
ATOM    382  CD2 LEU A  25      21.792  47.716  55.163  1.00  0.00           C  
ATOM    383  H   LEU A  25      20.175  49.945  51.147  1.00  0.00           H  
ATOM    384  HA  LEU A  25      18.359  48.514  52.807  1.00  0.00           H  
ATOM    385 1HB  LEU A  25      20.776  48.046  52.680  1.00  0.00           H  
ATOM    386 2HB  LEU A  25      21.131  49.613  53.413  1.00  0.00           H  
ATOM    387  HG  LEU A  25      20.014  48.870  55.504  1.00  0.00           H  
ATOM    388 1HD1 LEU A  25      19.411  46.504  55.756  1.00  0.00           H  
ATOM    389 2HD1 LEU A  25      18.429  47.303  54.506  1.00  0.00           H  
ATOM    390 3HD1 LEU A  25      19.769  46.229  54.035  1.00  0.00           H  
ATOM    391 1HD2 LEU A  25      21.772  47.258  56.153  1.00  0.00           H  
ATOM    392 2HD2 LEU A  25      22.164  46.993  54.436  1.00  0.00           H  
ATOM    393 3HD2 LEU A  25      22.449  48.586  55.179  1.00  0.00           H  
ATOM    394  N   VAL A  26      19.029  51.564  53.863  1.00  0.00           N  
ATOM    395  CA  VAL A  26      18.528  52.622  54.732  1.00  0.00           C  
ATOM    396  C   VAL A  26      17.067  52.913  54.391  1.00  0.00           C  
ATOM    397  O   VAL A  26      16.231  52.989  55.293  1.00  0.00           O  
ATOM    398  CB  VAL A  26      19.368  53.903  54.570  1.00  0.00           C  
ATOM    399  CG1 VAL A  26      18.726  55.059  55.323  1.00  0.00           C  
ATOM    400  CG2 VAL A  26      20.786  53.658  55.064  1.00  0.00           C  
ATOM    401  H   VAL A  26      19.786  51.768  53.226  1.00  0.00           H  
ATOM    402  HA  VAL A  26      18.605  52.285  55.767  1.00  0.00           H  
ATOM    403  HB  VAL A  26      19.392  54.180  53.516  1.00  0.00           H  
ATOM    404 1HG1 VAL A  26      19.333  55.956  55.197  1.00  0.00           H  
ATOM    405 2HG1 VAL A  26      17.726  55.240  54.928  1.00  0.00           H  
ATOM    406 3HG1 VAL A  26      18.661  54.812  56.382  1.00  0.00           H  
ATOM    407 1HG2 VAL A  26      21.374  54.568  54.946  1.00  0.00           H  
ATOM    408 2HG2 VAL A  26      20.760  53.376  56.117  1.00  0.00           H  
ATOM    409 3HG2 VAL A  26      21.240  52.855  54.484  1.00  0.00           H  
ATOM    410  N   ALA A  27      16.761  53.037  53.101  1.00  0.00           N  
ATOM    411  CA  ALA A  27      15.399  53.419  52.699  1.00  0.00           C  
ATOM    412  C   ALA A  27      14.380  52.340  53.074  1.00  0.00           C  
ATOM    413  O   ALA A  27      13.221  52.641  53.380  1.00  0.00           O  
ATOM    414  CB  ALA A  27      15.346  53.694  51.203  1.00  0.00           C  
ATOM    415  H   ALA A  27      17.456  52.871  52.387  1.00  0.00           H  
ATOM    416  HA  ALA A  27      15.130  54.329  53.235  1.00  0.00           H  
ATOM    417 1HB  ALA A  27      14.331  53.976  50.921  1.00  0.00           H  
ATOM    418 2HB  ALA A  27      16.029  54.507  50.958  1.00  0.00           H  
ATOM    419 3HB  ALA A  27      15.638  52.798  50.658  1.00  0.00           H  
ATOM    420  N   GLN A  28      14.820  51.086  53.052  1.00  0.00           N  
ATOM    421  CA  GLN A  28      13.960  49.945  53.382  1.00  0.00           C  
ATOM    422  C   GLN A  28      13.788  49.729  54.882  1.00  0.00           C  
ATOM    423  O   GLN A  28      12.827  49.072  55.306  1.00  0.00           O  
ATOM    424  CB  GLN A  28      14.519  48.669  52.748  1.00  0.00           C  
ATOM    425  CG  GLN A  28      14.464  48.652  51.230  1.00  0.00           C  
ATOM    426  CD  GLN A  28      15.058  47.385  50.643  1.00  0.00           C  
ATOM    427  OE1 GLN A  28      15.685  47.411  49.581  1.00  0.00           O  
ATOM    428  NE2 GLN A  28      14.864  46.267  51.333  1.00  0.00           N  
ATOM    429  H   GLN A  28      15.783  50.919  52.798  1.00  0.00           H  
ATOM    430  HA  GLN A  28      12.965  50.133  52.978  1.00  0.00           H  
ATOM    431 1HB  GLN A  28      15.559  48.539  53.048  1.00  0.00           H  
ATOM    432 2HB  GLN A  28      13.963  47.806  53.115  1.00  0.00           H  
ATOM    433 1HG  GLN A  28      13.423  48.719  50.914  1.00  0.00           H  
ATOM    434 2HG  GLN A  28      15.027  49.503  50.847  1.00  0.00           H  
ATOM    435 1HE2 GLN A  28      15.233  45.400  50.996  1.00  0.00           H  
ATOM    436 2HE2 GLN A  28      14.350  46.291  52.191  1.00  0.00           H  
ATOM    437  N   HIS A  29      14.739  50.230  55.672  1.00  0.00           N  
ATOM    438  CA  HIS A  29      14.802  50.008  57.118  1.00  0.00           C  
ATOM    439  C   HIS A  29      15.108  51.316  57.873  1.00  0.00           C  
ATOM    440  O   HIS A  29      16.086  51.391  58.618  1.00  0.00           O  
ATOM    441  CB  HIS A  29      15.862  48.954  57.453  1.00  0.00           C  
ATOM    442  CG  HIS A  29      15.589  47.612  56.848  1.00  0.00           C  
ATOM    443  ND1 HIS A  29      15.847  47.327  55.524  1.00  0.00           N  
ATOM    444  CD2 HIS A  29      15.080  46.479  57.385  1.00  0.00           C  
ATOM    445  CE1 HIS A  29      15.509  46.074  55.273  1.00  0.00           C  
ATOM    446  NE2 HIS A  29      15.041  45.538  56.385  1.00  0.00           N  
ATOM    447  H   HIS A  29      15.450  50.794  55.229  1.00  0.00           H  
ATOM    448  HA  HIS A  29      13.838  49.644  57.472  1.00  0.00           H  
ATOM    449 1HB  HIS A  29      16.837  49.295  57.103  1.00  0.00           H  
ATOM    450 2HB  HIS A  29      15.927  48.834  58.534  1.00  0.00           H  
ATOM    451  HD2 HIS A  29      14.761  46.339  58.418  1.00  0.00           H  
ATOM    452  HE1 HIS A  29      15.602  45.569  54.312  1.00  0.00           H  
ATOM    453  HE2 HIS A  29      14.707  44.591  56.490  1.00  0.00           H  
ATOM    454  N   PRO A  30      14.273  52.355  57.691  1.00  0.00           N  
ATOM    455  CA  PRO A  30      14.646  53.716  58.117  1.00  0.00           C  
ATOM    456  C   PRO A  30      14.724  53.924  59.635  1.00  0.00           C  
ATOM    457  O   PRO A  30      15.356  54.883  60.098  1.00  0.00           O  
ATOM    458  CB  PRO A  30      13.522  54.561  57.509  1.00  0.00           C  
ATOM    459  CG  PRO A  30      12.971  53.706  56.419  1.00  0.00           C  
ATOM    460  CD  PRO A  30      13.115  52.300  56.936  1.00  0.00           C  
ATOM    461  HA  PRO A  30      15.623  53.976  57.683  1.00  0.00           H  
ATOM    462 1HB  PRO A  30      12.775  54.804  58.279  1.00  0.00           H  
ATOM    463 2HB  PRO A  30      13.926  55.515  57.140  1.00  0.00           H  
ATOM    464 1HG  PRO A  30      11.925  53.978  56.215  1.00  0.00           H  
ATOM    465 2HG  PRO A  30      13.530  53.873  55.486  1.00  0.00           H  
ATOM    466 1HD  PRO A  30      12.233  52.039  57.540  1.00  0.00           H  
ATOM    467 2HD  PRO A  30      13.224  51.606  56.090  1.00  0.00           H  
ATOM    468  N   GLU A  31      14.134  53.013  60.395  1.00  0.00           N  
ATOM    469  CA  GLU A  31      14.136  53.100  61.860  1.00  0.00           C  
ATOM    470  C   GLU A  31      15.144  52.170  62.522  1.00  0.00           C  
ATOM    471  O   GLU A  31      15.249  52.130  63.764  1.00  0.00           O  
ATOM    472  CB  GLU A  31      12.738  52.792  62.402  1.00  0.00           C  
ATOM    473  CG  GLU A  31      11.668  53.791  61.986  1.00  0.00           C  
ATOM    474  CD  GLU A  31      10.307  53.449  62.526  1.00  0.00           C  
ATOM    475  OE1 GLU A  31      10.168  52.405  63.115  1.00  0.00           O  
ATOM    476  OE2 GLU A  31       9.406  54.235  62.349  1.00  0.00           O  
ATOM    477  H   GLU A  31      13.669  52.235  59.949  1.00  0.00           H  
ATOM    478  HA  GLU A  31      14.410  54.116  62.146  1.00  0.00           H  
ATOM    479 1HB  GLU A  31      12.425  51.805  62.061  1.00  0.00           H  
ATOM    480 2HB  GLU A  31      12.768  52.767  63.491  1.00  0.00           H  
ATOM    481 1HG  GLU A  31      11.951  54.781  62.345  1.00  0.00           H  
ATOM    482 2HG  GLU A  31      11.624  53.828  60.899  1.00  0.00           H  
ATOM    483  N   LEU A  32      15.842  51.396  61.698  1.00  0.00           N  
ATOM    484  CA  LEU A  32      16.901  50.519  62.186  1.00  0.00           C  
ATOM    485  C   LEU A  32      18.262  50.943  61.662  1.00  0.00           C  
ATOM    486  O   LEU A  32      19.242  50.825  62.385  1.00  0.00           O  
ATOM    487  CB  LEU A  32      16.621  49.069  61.772  1.00  0.00           C  
ATOM    488  CG  LEU A  32      17.646  48.031  62.246  1.00  0.00           C  
ATOM    489  CD1 LEU A  32      17.685  48.014  63.768  1.00  0.00           C  
ATOM    490  CD2 LEU A  32      17.278  46.663  61.693  1.00  0.00           C  
ATOM    491  H   LEU A  32      15.635  51.415  60.710  1.00  0.00           H  
ATOM    492  HA  LEU A  32      16.923  50.575  63.274  1.00  0.00           H  
ATOM    493 1HB  LEU A  32      15.648  48.777  62.166  1.00  0.00           H  
ATOM    494 2HB  LEU A  32      16.579  49.020  60.684  1.00  0.00           H  
ATOM    495  HG  LEU A  32      18.638  48.312  61.891  1.00  0.00           H  
ATOM    496 1HD1 LEU A  32      18.414  47.277  64.105  1.00  0.00           H  
ATOM    497 2HD1 LEU A  32      17.970  48.999  64.137  1.00  0.00           H  
ATOM    498 3HD1 LEU A  32      16.700  47.752  64.154  1.00  0.00           H  
ATOM    499 1HD2 LEU A  32      18.007  45.926  62.029  1.00  0.00           H  
ATOM    500 2HD2 LEU A  32      16.286  46.381  62.048  1.00  0.00           H  
ATOM    501 3HD2 LEU A  32      17.275  46.700  60.603  1.00  0.00           H  
ATOM    502  N   VAL A  33      18.309  51.405  60.415  1.00  0.00           N  
ATOM    503  CA  VAL A  33      19.578  51.667  59.721  1.00  0.00           C  
ATOM    504  C   VAL A  33      19.701  53.132  59.331  1.00  0.00           C  
ATOM    505  O   VAL A  33      18.743  53.759  58.852  1.00  0.00           O  
ATOM    506  CB  VAL A  33      19.690  50.797  58.455  1.00  0.00           C  
ATOM    507  CG1 VAL A  33      20.975  51.113  57.704  1.00  0.00           C  
ATOM    508  CG2 VAL A  33      19.634  49.324  58.833  1.00  0.00           C  
ATOM    509  H   VAL A  33      17.439  51.580  59.933  1.00  0.00           H  
ATOM    510  HA  VAL A  33      20.399  51.413  60.393  1.00  0.00           H  
ATOM    511  HB  VAL A  33      18.861  51.033  57.788  1.00  0.00           H  
ATOM    512 1HG1 VAL A  33      21.037  50.489  56.812  1.00  0.00           H  
ATOM    513 2HG1 VAL A  33      20.976  52.163  57.412  1.00  0.00           H  
ATOM    514 3HG1 VAL A  33      21.831  50.912  58.347  1.00  0.00           H  
ATOM    515 1HG2 VAL A  33      19.713  48.715  57.933  1.00  0.00           H  
ATOM    516 2HG2 VAL A  33      20.460  49.089  59.504  1.00  0.00           H  
ATOM    517 3HG2 VAL A  33      18.689  49.112  59.332  1.00  0.00           H  
ATOM    518  N   SER A  34      20.872  53.694  59.574  1.00  0.00           N  
ATOM    519  CA  SER A  34      21.186  55.015  59.049  1.00  0.00           C  
ATOM    520  C   SER A  34      22.577  55.043  58.422  1.00  0.00           C  
ATOM    521  O   SER A  34      23.414  54.169  58.694  1.00  0.00           O  
ATOM    522  CB  SER A  34      21.097  56.049  60.155  1.00  0.00           C  
ATOM    523  OG  SER A  34      22.064  55.814  61.141  1.00  0.00           O  
ATOM    524  H   SER A  34      21.562  53.208  60.129  1.00  0.00           H  
ATOM    525  HA  SER A  34      20.457  55.262  58.276  1.00  0.00           H  
ATOM    526 1HB  SER A  34      21.237  57.044  59.734  1.00  0.00           H  
ATOM    527 2HB  SER A  34      20.104  56.019  60.601  1.00  0.00           H  
ATOM    528  HG  SER A  34      22.611  56.603  61.168  1.00  0.00           H  
ATOM    529  N   LYS A  35      22.816  56.045  57.571  1.00  0.00           N  
ATOM    530  CA  LYS A  35      24.084  56.180  56.879  1.00  0.00           C  
ATOM    531  C   LYS A  35      24.777  57.422  57.394  1.00  0.00           C  
ATOM    532  O   LYS A  35      24.218  58.520  57.316  1.00  0.00           O  
ATOM    533  CB  LYS A  35      23.887  56.257  55.364  1.00  0.00           C  
ATOM    534  CG  LYS A  35      25.179  56.361  54.566  1.00  0.00           C  
ATOM    535  CD  LYS A  35      24.921  56.214  53.074  1.00  0.00           C  
ATOM    536  CE  LYS A  35      24.204  57.433  52.512  1.00  0.00           C  
ATOM    537  NZ  LYS A  35      24.063  57.362  51.032  1.00  0.00           N  
ATOM    538  H   LYS A  35      22.090  56.728  57.406  1.00  0.00           H  
ATOM    539  HA  LYS A  35      24.693  55.303  57.099  1.00  0.00           H  
ATOM    540 1HB  LYS A  35      23.352  55.371  55.021  1.00  0.00           H  
ATOM    541 2HB  LYS A  35      23.272  57.124  55.121  1.00  0.00           H  
ATOM    542 1HG  LYS A  35      25.645  57.330  54.751  1.00  0.00           H  
ATOM    543 2HG  LYS A  35      25.868  55.580  54.886  1.00  0.00           H  
ATOM    544 1HD  LYS A  35      25.870  56.087  52.551  1.00  0.00           H  
ATOM    545 2HD  LYS A  35      24.308  55.330  52.897  1.00  0.00           H  
ATOM    546 1HE  LYS A  35      23.213  57.508  52.956  1.00  0.00           H  
ATOM    547 2HE  LYS A  35      24.762  58.333  52.769  1.00  0.00           H  
ATOM    548 1HZ  LYS A  35      23.584  58.187  50.700  1.00  0.00           H  
ATOM    549 2HZ  LYS A  35      24.979  57.311  50.608  1.00  0.00           H  
ATOM    550 3HZ  LYS A  35      23.531  56.541  50.783  1.00  0.00           H  
ATOM    551  N   LEU A  36      25.975  57.253  57.929  1.00  0.00           N  
ATOM    552  CA  LEU A  36      26.762  58.362  58.465  1.00  0.00           C  
ATOM    553  C   LEU A  36      27.988  58.606  57.592  1.00  0.00           C  
ATOM    554  O   LEU A  36      28.778  57.675  57.355  1.00  0.00           O  
ATOM    555  CB  LEU A  36      27.196  58.067  59.906  1.00  0.00           C  
ATOM    556  CG  LEU A  36      28.087  59.129  60.563  1.00  0.00           C  
ATOM    557  CD1 LEU A  36      27.305  60.426  60.715  1.00  0.00           C  
ATOM    558  CD2 LEU A  36      28.571  58.621  61.913  1.00  0.00           C  
ATOM    559  H   LEU A  36      26.355  56.318  57.965  1.00  0.00           H  
ATOM    560  HA  LEU A  36      26.142  59.258  58.465  1.00  0.00           H  
ATOM    561 1HB  LEU A  36      26.305  57.956  60.522  1.00  0.00           H  
ATOM    562 2HB  LEU A  36      27.741  57.123  59.919  1.00  0.00           H  
ATOM    563  HG  LEU A  36      28.946  59.330  59.922  1.00  0.00           H  
ATOM    564 1HD1 LEU A  36      27.938  61.181  61.181  1.00  0.00           H  
ATOM    565 2HD1 LEU A  36      26.988  60.777  59.732  1.00  0.00           H  
ATOM    566 3HD1 LEU A  36      26.429  60.252  61.338  1.00  0.00           H  
ATOM    567 1HD2 LEU A  36      29.205  59.376  62.380  1.00  0.00           H  
ATOM    568 2HD2 LEU A  36      27.713  58.420  62.555  1.00  0.00           H  
ATOM    569 3HD2 LEU A  36      29.142  57.703  61.774  1.00  0.00           H  
ATOM    570  N   GLN A  37      28.157  59.834  57.108  1.00  0.00           N  
ATOM    571  CA  GLN A  37      29.387  60.175  56.406  1.00  0.00           C  
ATOM    572  C   GLN A  37      30.429  60.619  57.429  1.00  0.00           C  
ATOM    573  O   GLN A  37      30.235  61.626  58.143  1.00  0.00           O  
ATOM    574  CB  GLN A  37      29.144  61.276  55.370  1.00  0.00           C  
ATOM    575  CG  GLN A  37      30.371  61.644  54.554  1.00  0.00           C  
ATOM    576  CD  GLN A  37      30.074  62.699  53.505  1.00  0.00           C  
ATOM    577  OE1 GLN A  37      28.921  62.893  53.110  1.00  0.00           O  
ATOM    578  NE2 GLN A  37      31.113  63.388  53.049  1.00  0.00           N  
ATOM    579  H   GLN A  37      27.442  60.539  57.219  1.00  0.00           H  
ATOM    580  HA  GLN A  37      29.745  59.287  55.885  1.00  0.00           H  
ATOM    581 1HB  GLN A  37      28.363  60.960  54.679  1.00  0.00           H  
ATOM    582 2HB  GLN A  37      28.792  62.177  55.873  1.00  0.00           H  
ATOM    583 1HG  GLN A  37      31.137  62.035  55.224  1.00  0.00           H  
ATOM    584 2HG  GLN A  37      30.739  60.752  54.047  1.00  0.00           H  
ATOM    585 1HE2 GLN A  37      30.978  64.098  52.356  1.00  0.00           H  
ATOM    586 2HE2 GLN A  37      32.031  63.199  53.397  1.00  0.00           H  
ATOM    587  N   ILE A  38      31.525  59.864  57.521  1.00  0.00           N  
ATOM    588  CA  ILE A  38      32.570  60.181  58.499  1.00  0.00           C  
ATOM    589  C   ILE A  38      33.703  60.998  57.903  1.00  0.00           C  
ATOM    590  O   ILE A  38      34.581  61.434  58.633  1.00  0.00           O  
ATOM    591  CB  ILE A  38      33.151  58.893  59.110  1.00  0.00           C  
ATOM    592  CG1 ILE A  38      33.867  58.069  58.036  1.00  0.00           C  
ATOM    593  CG2 ILE A  38      32.052  58.074  59.769  1.00  0.00           C  
ATOM    594  CD1 ILE A  38      34.658  56.904  58.587  1.00  0.00           C  
ATOM    595  H   ILE A  38      31.644  59.065  56.915  1.00  0.00           H  
ATOM    596  HA  ILE A  38      32.127  60.774  59.298  1.00  0.00           H  
ATOM    597  HB  ILE A  38      33.899  59.151  59.859  1.00  0.00           H  
ATOM    598 1HG1 ILE A  38      33.136  57.680  57.329  1.00  0.00           H  
ATOM    599 2HG1 ILE A  38      34.550  58.711  57.479  1.00  0.00           H  
ATOM    600 1HG2 ILE A  38      32.480  57.167  60.195  1.00  0.00           H  
ATOM    601 2HG2 ILE A  38      31.586  58.661  60.560  1.00  0.00           H  
ATOM    602 3HG2 ILE A  38      31.302  57.806  59.025  1.00  0.00           H  
ATOM    603 1HD1 ILE A  38      35.137  56.369  57.766  1.00  0.00           H  
ATOM    604 2HD1 ILE A  38      35.422  57.275  59.272  1.00  0.00           H  
ATOM    605 3HD1 ILE A  38      33.990  56.229  59.118  1.00  0.00           H  
ATOM    606  N   GLY A  39      33.697  61.207  56.583  1.00  0.00           N  
ATOM    607  CA  GLY A  39      34.765  61.988  55.952  1.00  0.00           C  
ATOM    608  C   GLY A  39      34.768  61.901  54.445  1.00  0.00           C  
ATOM    609  O   GLY A  39      33.836  61.382  53.844  1.00  0.00           O  
ATOM    610  H   GLY A  39      32.958  60.830  56.008  1.00  0.00           H  
ATOM    611 1HA  GLY A  39      34.667  63.036  56.237  1.00  0.00           H  
ATOM    612 2HA  GLY A  39      35.732  61.645  56.319  1.00  0.00           H  
ATOM    613  N   ARG A  40      35.822  62.439  53.842  1.00  0.00           N  
ATOM    614  CA  ARG A  40      36.045  62.258  52.426  1.00  0.00           C  
ATOM    615  C   ARG A  40      37.451  61.764  52.231  1.00  0.00           C  
ATOM    616  O   ARG A  40      38.340  62.162  52.986  1.00  0.00           O  
ATOM    617  CB  ARG A  40      35.838  63.555  51.658  1.00  0.00           C  
ATOM    618  CG  ARG A  40      34.423  64.110  51.710  1.00  0.00           C  
ATOM    619  CD  ARG A  40      34.311  65.396  50.975  1.00  0.00           C  
ATOM    620  NE  ARG A  40      34.505  65.222  49.545  1.00  0.00           N  
ATOM    621  CZ  ARG A  40      34.631  66.231  48.661  1.00  0.00           C  
ATOM    622  NH1 ARG A  40      34.581  67.478  49.075  1.00  0.00           N  
ATOM    623  NH2 ARG A  40      34.804  65.968  47.377  1.00  0.00           N  
ATOM    624  H   ARG A  40      36.482  62.985  54.378  1.00  0.00           H  
ATOM    625  HA  ARG A  40      35.329  61.525  52.054  1.00  0.00           H  
ATOM    626 1HB  ARG A  40      36.507  64.320  52.050  1.00  0.00           H  
ATOM    627 2HB  ARG A  40      36.094  63.402  50.610  1.00  0.00           H  
ATOM    628 1HG  ARG A  40      33.735  63.396  51.258  1.00  0.00           H  
ATOM    629 2HG  ARG A  40      34.138  64.283  52.749  1.00  0.00           H  
ATOM    630 1HD  ARG A  40      33.320  65.821  51.135  1.00  0.00           H  
ATOM    631 2HD  ARG A  40      35.067  66.091  51.339  1.00  0.00           H  
ATOM    632  HE  ARG A  40      34.549  64.277  49.188  1.00  0.00           H  
ATOM    633 1HH1 ARG A  40      34.448  67.679  50.057  1.00  0.00           H  
ATOM    634 2HH1 ARG A  40      34.675  68.234  48.413  1.00  0.00           H  
ATOM    635 1HH2 ARG A  40      34.843  65.009  47.059  1.00  0.00           H  
ATOM    636 2HH2 ARG A  40      34.899  66.724  46.716  1.00  0.00           H  
ATOM    637  N   SER A  41      37.644  60.932  51.210  1.00  0.00           N  
ATOM    638  CA  SER A  41      38.926  60.300  50.951  1.00  0.00           C  
ATOM    639  C   SER A  41      39.896  61.307  50.371  1.00  0.00           C  
ATOM    640  O   SER A  41      39.515  62.455  50.069  1.00  0.00           O  
ATOM    641  CB  SER A  41      38.759  59.131  49.999  1.00  0.00           C  
ATOM    642  OG  SER A  41      38.415  59.575  48.715  1.00  0.00           O  
ATOM    643  H   SER A  41      36.866  60.737  50.596  1.00  0.00           H  
ATOM    644  HA  SER A  41      39.325  59.926  51.895  1.00  0.00           H  
ATOM    645 1HB  SER A  41      39.688  58.564  49.954  1.00  0.00           H  
ATOM    646 2HB  SER A  41      37.985  58.464  50.376  1.00  0.00           H  
ATOM    647  HG  SER A  41      39.227  59.559  48.203  1.00  0.00           H  
ATOM    648  N   TYR A  42      41.121  60.854  50.145  1.00  0.00           N  
ATOM    649  CA  TYR A  42      42.137  61.702  49.536  1.00  0.00           C  
ATOM    650  C   TYR A  42      41.630  62.309  48.223  1.00  0.00           C  
ATOM    651  O   TYR A  42      41.846  63.507  47.955  1.00  0.00           O  
ATOM    652  CB  TYR A  42      43.422  60.906  49.297  1.00  0.00           C  
ATOM    653  CG  TYR A  42      44.526  61.710  48.646  1.00  0.00           C  
ATOM    654  CD1 TYR A  42      45.281  62.593  49.404  1.00  0.00           C  
ATOM    655  CD2 TYR A  42      44.782  61.564  47.291  1.00  0.00           C  
ATOM    656  CE1 TYR A  42      46.289  63.327  48.808  1.00  0.00           C  
ATOM    657  CE2 TYR A  42      45.790  62.298  46.695  1.00  0.00           C  
ATOM    658  CZ  TYR A  42      46.541  63.176  47.449  1.00  0.00           C  
ATOM    659  OH  TYR A  42      47.545  63.908  46.856  1.00  0.00           O  
ATOM    660  H   TYR A  42      41.359  59.905  50.398  1.00  0.00           H  
ATOM    661  HA  TYR A  42      42.356  62.524  50.218  1.00  0.00           H  
ATOM    662 1HB  TYR A  42      43.796  60.524  50.249  1.00  0.00           H  
ATOM    663 2HB  TYR A  42      43.206  60.048  48.662  1.00  0.00           H  
ATOM    664  HD1 TYR A  42      45.080  62.707  50.469  1.00  0.00           H  
ATOM    665  HD2 TYR A  42      44.188  60.871  46.695  1.00  0.00           H  
ATOM    666  HE1 TYR A  42      46.882  64.020  49.404  1.00  0.00           H  
ATOM    667  HE2 TYR A  42      45.991  62.184  45.630  1.00  0.00           H  
ATOM    668  HH  TYR A  42      47.589  63.689  45.922  1.00  0.00           H  
ATOM    669  N   GLU A  43      40.962  61.482  47.414  1.00  0.00           N  
ATOM    670  CA  GLU A  43      40.459  61.899  46.085  1.00  0.00           C  
ATOM    671  C   GLU A  43      39.031  62.437  46.153  1.00  0.00           C  
ATOM    672  O   GLU A  43      38.429  62.708  45.126  1.00  0.00           O  
ATOM    673  CB  GLU A  43      40.512  60.727  45.102  1.00  0.00           C  
ATOM    674  CG  GLU A  43      41.914  60.202  44.826  1.00  0.00           C  
ATOM    675  CD  GLU A  43      42.800  61.219  44.162  1.00  0.00           C  
ATOM    676  OE1 GLU A  43      42.302  62.247  43.770  1.00  0.00           O  
ATOM    677  OE2 GLU A  43      43.977  60.969  44.048  1.00  0.00           O  
ATOM    678  H   GLU A  43      40.797  60.536  47.728  1.00  0.00           H  
ATOM    679  HA  GLU A  43      41.097  62.699  45.709  1.00  0.00           H  
ATOM    680 1HB  GLU A  43      39.916  59.901  45.488  1.00  0.00           H  
ATOM    681 2HB  GLU A  43      40.075  61.030  44.151  1.00  0.00           H  
ATOM    682 1HG  GLU A  43      42.370  59.900  45.768  1.00  0.00           H  
ATOM    683 2HG  GLU A  43      41.841  59.321  44.190  1.00  0.00           H  
ATOM    684  N   GLY A  44      38.493  62.567  47.359  1.00  0.00           N  
ATOM    685  CA  GLY A  44      37.272  63.343  47.561  1.00  0.00           C  
ATOM    686  C   GLY A  44      36.006  62.515  47.662  1.00  0.00           C  
ATOM    687  O   GLY A  44      34.927  63.075  47.729  1.00  0.00           O  
ATOM    688  H   GLY A  44      38.931  62.124  48.154  1.00  0.00           H  
ATOM    689 1HA  GLY A  44      37.361  63.931  48.475  1.00  0.00           H  
ATOM    690 2HA  GLY A  44      37.147  64.046  46.738  1.00  0.00           H  
ATOM    691  N   ARG A  45      36.125  61.185  47.659  1.00  0.00           N  
ATOM    692  CA  ARG A  45      34.935  60.324  47.719  1.00  0.00           C  
ATOM    693  C   ARG A  45      34.366  60.310  49.124  1.00  0.00           C  
ATOM    694  O   ARG A  45      35.130  60.306  50.076  1.00  0.00           O  
ATOM    695  CB  ARG A  45      35.266  58.900  47.297  1.00  0.00           C  
ATOM    696  CG  ARG A  45      35.671  58.743  45.840  1.00  0.00           C  
ATOM    697  CD  ARG A  45      35.928  57.322  45.491  1.00  0.00           C  
ATOM    698  NE  ARG A  45      36.367  57.172  44.113  1.00  0.00           N  
ATOM    699  CZ  ARG A  45      35.541  57.040  43.057  1.00  0.00           C  
ATOM    700  NH1 ARG A  45      34.238  57.041  43.237  1.00  0.00           N  
ATOM    701  NH2 ARG A  45      36.040  56.910  41.840  1.00  0.00           N  
ATOM    702  H   ARG A  45      37.039  60.758  47.615  1.00  0.00           H  
ATOM    703  HA  ARG A  45      34.186  60.720  47.032  1.00  0.00           H  
ATOM    704 1HB  ARG A  45      36.083  58.521  47.908  1.00  0.00           H  
ATOM    705 2HB  ARG A  45      34.402  58.259  47.470  1.00  0.00           H  
ATOM    706 1HG  ARG A  45      34.871  59.114  45.198  1.00  0.00           H  
ATOM    707 2HG  ARG A  45      36.581  59.312  45.651  1.00  0.00           H  
ATOM    708 1HD  ARG A  45      36.705  56.923  46.142  1.00  0.00           H  
ATOM    709 2HD  ARG A  45      35.013  56.745  45.622  1.00  0.00           H  
ATOM    710  HE  ARG A  45      37.362  57.167  43.935  1.00  0.00           H  
ATOM    711 1HH1 ARG A  45      33.857  57.140  44.167  1.00  0.00           H  
ATOM    712 2HH1 ARG A  45      33.619  56.941  42.445  1.00  0.00           H  
ATOM    713 1HH2 ARG A  45      37.041  56.909  41.702  1.00  0.00           H  
ATOM    714 2HH2 ARG A  45      35.421  56.810  41.049  1.00  0.00           H  
ATOM    715  N   PRO A  46      33.028  60.243  49.268  1.00  0.00           N  
ATOM    716  CA  PRO A  46      32.455  60.112  50.610  1.00  0.00           C  
ATOM    717  C   PRO A  46      32.861  58.796  51.276  1.00  0.00           C  
ATOM    718  O   PRO A  46      33.016  57.776  50.588  1.00  0.00           O  
ATOM    719  CB  PRO A  46      30.947  60.165  50.343  1.00  0.00           C  
ATOM    720  CG  PRO A  46      30.833  60.854  49.026  1.00  0.00           C  
ATOM    721  CD  PRO A  46      32.043  60.395  48.257  1.00  0.00           C  
ATOM    722  HA  PRO A  46      32.777  60.965  51.226  1.00  0.00           H  
ATOM    723 1HB  PRO A  46      30.532  59.146  50.330  1.00  0.00           H  
ATOM    724 2HB  PRO A  46      30.440  60.708  51.154  1.00  0.00           H  
ATOM    725 1HG  PRO A  46      29.889  60.578  48.534  1.00  0.00           H  
ATOM    726 2HG  PRO A  46      30.810  61.944  49.169  1.00  0.00           H  
ATOM    727 1HD  PRO A  46      31.817  59.445  47.750  1.00  0.00           H  
ATOM    728 2HD  PRO A  46      32.329  61.166  47.528  1.00  0.00           H  
ATOM    729  N   ILE A  47      33.052  58.843  52.591  1.00  0.00           N  
ATOM    730  CA  ILE A  47      33.313  57.642  53.399  1.00  0.00           C  
ATOM    731  C   ILE A  47      32.104  57.415  54.299  1.00  0.00           C  
ATOM    732  O   ILE A  47      31.761  58.291  55.083  1.00  0.00           O  
ATOM    733  CB  ILE A  47      34.589  57.784  54.249  1.00  0.00           C  
ATOM    734  CG1 ILE A  47      35.808  58.003  53.349  1.00  0.00           C  
ATOM    735  CG2 ILE A  47      34.784  56.556  55.125  1.00  0.00           C  
ATOM    736  CD1 ILE A  47      37.065  58.371  54.103  1.00  0.00           C  
ATOM    737  H   ILE A  47      33.015  59.744  53.046  1.00  0.00           H  
ATOM    738  HA  ILE A  47      33.451  56.796  52.726  1.00  0.00           H  
ATOM    739  HB  ILE A  47      34.506  58.664  54.886  1.00  0.00           H  
ATOM    740 1HG1 ILE A  47      36.006  57.096  52.778  1.00  0.00           H  
ATOM    741 2HG1 ILE A  47      35.595  58.798  52.635  1.00  0.00           H  
ATOM    742 1HG2 ILE A  47      35.690  56.672  55.718  1.00  0.00           H  
ATOM    743 2HG2 ILE A  47      33.928  56.444  55.789  1.00  0.00           H  
ATOM    744 3HG2 ILE A  47      34.873  55.670  54.496  1.00  0.00           H  
ATOM    745 1HD1 ILE A  47      37.885  58.510  53.398  1.00  0.00           H  
ATOM    746 2HD1 ILE A  47      36.901  59.297  54.655  1.00  0.00           H  
ATOM    747 3HD1 ILE A  47      37.319  57.573  54.800  1.00  0.00           H  
ATOM    748  N   TYR A  48      31.481  56.239  54.196  1.00  0.00           N  
ATOM    749  CA  TYR A  48      30.195  55.962  54.839  1.00  0.00           C  
ATOM    750  C   TYR A  48      30.230  54.794  55.828  1.00  0.00           C  
ATOM    751  O   TYR A  48      30.781  53.717  55.533  1.00  0.00           O  
ATOM    752  CB  TYR A  48      29.133  55.697  53.770  1.00  0.00           C  
ATOM    753  CG  TYR A  48      28.846  56.890  52.885  1.00  0.00           C  
ATOM    754  CD1 TYR A  48      29.037  58.175  53.370  1.00  0.00           C  
ATOM    755  CD2 TYR A  48      28.392  56.698  51.589  1.00  0.00           C  
ATOM    756  CE1 TYR A  48      28.775  59.265  52.562  1.00  0.00           C  
ATOM    757  CE2 TYR A  48      28.130  57.788  50.781  1.00  0.00           C  
ATOM    758  CZ  TYR A  48      28.320  59.066  51.263  1.00  0.00           C  
ATOM    759  OH  TYR A  48      28.059  60.151  50.459  1.00  0.00           O  
ATOM    760  H   TYR A  48      31.923  55.515  53.649  1.00  0.00           H  
ATOM    761  HA  TYR A  48      29.904  56.837  55.421  1.00  0.00           H  
ATOM    762 1HB  TYR A  48      29.454  54.871  53.134  1.00  0.00           H  
ATOM    763 2HB  TYR A  48      28.201  55.397  54.249  1.00  0.00           H  
ATOM    764  HD1 TYR A  48      29.394  58.326  54.389  1.00  0.00           H  
ATOM    765  HD2 TYR A  48      28.240  55.688  51.208  1.00  0.00           H  
ATOM    766  HE1 TYR A  48      28.926  60.274  52.943  1.00  0.00           H  
ATOM    767  HE2 TYR A  48      27.772  57.637  49.762  1.00  0.00           H  
ATOM    768  HH  TYR A  48      28.242  60.960  50.944  1.00  0.00           H  
ATOM    769  N   VAL A  49      29.597  55.010  56.974  1.00  0.00           N  
ATOM    770  CA  VAL A  49      29.425  53.977  57.990  1.00  0.00           C  
ATOM    771  C   VAL A  49      27.931  53.760  58.161  1.00  0.00           C  
ATOM    772  O   VAL A  49      27.171  54.726  58.272  1.00  0.00           O  
ATOM    773  CB  VAL A  49      30.061  54.393  59.330  1.00  0.00           C  
ATOM    774  CG1 VAL A  49      29.448  55.692  59.830  1.00  0.00           C  
ATOM    775  CG2 VAL A  49      29.882  53.283  60.354  1.00  0.00           C  
ATOM    776  H   VAL A  49      29.221  55.932  57.142  1.00  0.00           H  
ATOM    777  HA  VAL A  49      29.920  53.068  57.646  1.00  0.00           H  
ATOM    778  HB  VAL A  49      31.124  54.577  59.175  1.00  0.00           H  
ATOM    779 1HG1 VAL A  49      29.909  55.971  60.778  1.00  0.00           H  
ATOM    780 2HG1 VAL A  49      29.619  56.481  59.097  1.00  0.00           H  
ATOM    781 3HG1 VAL A  49      28.376  55.557  59.975  1.00  0.00           H  
ATOM    782 1HG2 VAL A  49      30.334  53.583  61.299  1.00  0.00           H  
ATOM    783 2HG2 VAL A  49      28.819  53.094  60.505  1.00  0.00           H  
ATOM    784 3HG2 VAL A  49      30.364  52.374  59.994  1.00  0.00           H  
ATOM    785  N   LEU A  50      27.512  52.507  58.190  1.00  0.00           N  
ATOM    786  CA  LEU A  50      26.131  52.197  58.551  1.00  0.00           C  
ATOM    787  C   LEU A  50      25.988  52.025  60.045  1.00  0.00           C  
ATOM    788  O   LEU A  50      26.817  51.344  60.661  1.00  0.00           O  
ATOM    789  CB  LEU A  50      25.664  50.921  57.840  1.00  0.00           C  
ATOM    790  CG  LEU A  50      25.653  50.978  56.308  1.00  0.00           C  
ATOM    791  CD1 LEU A  50      25.262  49.616  55.750  1.00  0.00           C  
ATOM    792  CD2 LEU A  50      24.683  52.057  55.847  1.00  0.00           C  
ATOM    793  H   LEU A  50      28.143  51.751  57.963  1.00  0.00           H  
ATOM    794  HA  LEU A  50      25.497  53.024  58.234  1.00  0.00           H  
ATOM    795 1HB  LEU A  50      26.315  50.100  58.136  1.00  0.00           H  
ATOM    796 2HB  LEU A  50      24.651  50.690  58.171  1.00  0.00           H  
ATOM    797  HG  LEU A  50      26.654  51.212  55.945  1.00  0.00           H  
ATOM    798 1HD1 LEU A  50      25.254  49.658  54.661  1.00  0.00           H  
ATOM    799 2HD1 LEU A  50      25.983  48.868  56.079  1.00  0.00           H  
ATOM    800 3HD1 LEU A  50      24.269  49.348  56.110  1.00  0.00           H  
ATOM    801 1HD2 LEU A  50      24.676  52.098  54.757  1.00  0.00           H  
ATOM    802 2HD2 LEU A  50      23.681  51.823  56.208  1.00  0.00           H  
ATOM    803 3HD2 LEU A  50      24.997  53.022  56.245  1.00  0.00           H  
ATOM    804  N   LYS A  51      24.938  52.640  60.618  1.00  0.00           N  
ATOM    805  CA  LYS A  51      24.612  52.440  62.022  1.00  0.00           C  
ATOM    806  C   LYS A  51      23.363  51.600  62.094  1.00  0.00           C  
ATOM    807  O   LYS A  51      22.346  51.928  61.457  1.00  0.00           O  
ATOM    808  CB  LYS A  51      24.412  53.771  62.749  1.00  0.00           C  
ATOM    809  CG  LYS A  51      24.101  53.636  64.234  1.00  0.00           C  
ATOM    810  CD  LYS A  51      23.960  54.999  64.895  1.00  0.00           C  
ATOM    811  CE  LYS A  51      23.631  54.866  66.374  1.00  0.00           C  
ATOM    812  NZ  LYS A  51      23.490  56.192  67.034  1.00  0.00           N  
ATOM    813  H   LYS A  51      24.362  53.255  60.062  1.00  0.00           H  
ATOM    814  HA  LYS A  51      25.441  51.915  62.498  1.00  0.00           H  
ATOM    815 1HB  LYS A  51      25.312  54.378  62.649  1.00  0.00           H  
ATOM    816 2HB  LYS A  51      23.593  54.320  62.284  1.00  0.00           H  
ATOM    817 1HG  LYS A  51      23.171  53.081  64.362  1.00  0.00           H  
ATOM    818 2HG  LYS A  51      24.903  53.085  64.725  1.00  0.00           H  
ATOM    819 1HD  LYS A  51      24.892  55.555  64.786  1.00  0.00           H  
ATOM    820 2HD  LYS A  51      23.164  55.560  64.405  1.00  0.00           H  
ATOM    821 1HE  LYS A  51      22.700  54.314  66.492  1.00  0.00           H  
ATOM    822 2HE  LYS A  51      24.423  54.309  66.874  1.00  0.00           H  
ATOM    823 1HZ  LYS A  51      23.273  56.061  68.012  1.00  0.00           H  
ATOM    824 2HZ  LYS A  51      24.355  56.706  66.948  1.00  0.00           H  
ATOM    825 3HZ  LYS A  51      22.745  56.711  66.592  1.00  0.00           H  
ATOM    826  N   PHE A  52      23.440  50.524  62.870  1.00  0.00           N  
ATOM    827  CA  PHE A  52      22.277  49.677  63.158  1.00  0.00           C  
ATOM    828  C   PHE A  52      21.976  49.876  64.645  1.00  0.00           C  
ATOM    829  O   PHE A  52      22.826  49.616  65.500  1.00  0.00           O  
ATOM    830  CB  PHE A  52      22.550  48.204  62.846  1.00  0.00           C  
ATOM    831  CG  PHE A  52      22.769  47.924  61.387  1.00  0.00           C  
ATOM    832  CD1 PHE A  52      23.926  48.350  60.751  1.00  0.00           C  
ATOM    833  CD2 PHE A  52      21.820  47.235  60.647  1.00  0.00           C  
ATOM    834  CE1 PHE A  52      24.129  48.093  59.408  1.00  0.00           C  
ATOM    835  CE2 PHE A  52      22.021  46.976  59.305  1.00  0.00           C  
ATOM    836  CZ  PHE A  52      23.177  47.406  58.685  1.00  0.00           C  
ATOM    837  H   PHE A  52      24.335  50.285  63.274  1.00  0.00           H  
ATOM    838  HA  PHE A  52      21.447  50.004  62.531  1.00  0.00           H  
ATOM    839 1HB  PHE A  52      23.432  47.874  63.393  1.00  0.00           H  
ATOM    840 2HB  PHE A  52      21.710  47.599  63.186  1.00  0.00           H  
ATOM    841  HD1 PHE A  52      24.679  48.892  61.323  1.00  0.00           H  
ATOM    842  HD2 PHE A  52      20.907  46.896  61.137  1.00  0.00           H  
ATOM    843  HE1 PHE A  52      25.042  48.433  58.921  1.00  0.00           H  
ATOM    844  HE2 PHE A  52      21.267  46.433  58.736  1.00  0.00           H  
ATOM    845  HZ  PHE A  52      23.335  47.204  57.627  1.00  0.00           H  
ATOM    846  N   SER A  53      20.778  50.362  64.943  1.00  0.00           N  
ATOM    847  CA  SER A  53      20.414  50.715  66.305  1.00  0.00           C  
ATOM    848  C   SER A  53      18.923  50.604  66.533  1.00  0.00           C  
ATOM    849  O   SER A  53      18.145  50.988  65.671  1.00  0.00           O  
ATOM    850  CB  SER A  53      20.873  52.126  66.617  1.00  0.00           C  
ATOM    851  OG  SER A  53      20.510  52.496  67.919  1.00  0.00           O  
ATOM    852  H   SER A  53      20.101  50.490  64.204  1.00  0.00           H  
ATOM    853  HA  SER A  53      20.912  50.024  66.987  1.00  0.00           H  
ATOM    854 1HB  SER A  53      21.955  52.189  66.507  1.00  0.00           H  
ATOM    855 2HB  SER A  53      20.430  52.819  65.903  1.00  0.00           H  
ATOM    856  HG  SER A  53      21.162  52.096  68.499  1.00  0.00           H  
ATOM    857  N   THR A  54      18.540  50.080  67.695  1.00  0.00           N  
ATOM    858  CA  THR A  54      17.122  50.021  68.087  1.00  0.00           C  
ATOM    859  C   THR A  54      16.730  51.147  69.036  1.00  0.00           C  
ATOM    860  O   THR A  54      15.570  51.213  69.497  1.00  0.00           O  
ATOM    861  CB  THR A  54      16.789  48.670  68.746  1.00  0.00           C  
ATOM    862  OG1 THR A  54      17.589  48.500  69.924  1.00  0.00           O  
ATOM    863  CG2 THR A  54      17.063  47.525  67.783  1.00  0.00           C  
ATOM    864  H   THR A  54      19.240  49.713  68.324  1.00  0.00           H  
ATOM    865  HA  THR A  54      16.511  50.127  67.191  1.00  0.00           H  
ATOM    866  HB  THR A  54      15.738  48.653  69.032  1.00  0.00           H  
ATOM    867  HG1 THR A  54      18.334  47.928  69.724  1.00  0.00           H  
ATOM    868 1HG2 THR A  54      16.822  46.578  68.265  1.00  0.00           H  
ATOM    869 2HG2 THR A  54      16.448  47.645  66.891  1.00  0.00           H  
ATOM    870 3HG2 THR A  54      18.115  47.530  67.501  1.00  0.00           H  
ATOM    871  N   GLY A  55      17.677  52.039  69.304  1.00  0.00           N  
ATOM    872  CA  GLY A  55      17.405  53.230  70.082  1.00  0.00           C  
ATOM    873  C   GLY A  55      18.528  53.634  71.008  1.00  0.00           C  
ATOM    874  O   GLY A  55      19.688  53.261  70.809  1.00  0.00           O  
ATOM    875  H   GLY A  55      18.612  51.882  68.956  1.00  0.00           H  
ATOM    876 1HA  GLY A  55      17.202  54.065  69.411  1.00  0.00           H  
ATOM    877 2HA  GLY A  55      16.509  53.075  70.682  1.00  0.00           H  
ATOM    878  N   GLY A  56      18.155  54.411  72.025  1.00  0.00           N  
ATOM    879  CA  GLY A  56      19.068  54.843  73.080  1.00  0.00           C  
ATOM    880  C   GLY A  56      19.987  55.940  72.622  1.00  0.00           C  
ATOM    881  O   GLY A  56      19.949  56.371  71.454  1.00  0.00           O  
ATOM    882  H   GLY A  56      17.191  54.709  72.056  1.00  0.00           H  
ATOM    883 1HA  GLY A  56      18.493  55.192  73.938  1.00  0.00           H  
ATOM    884 2HA  GLY A  56      19.663  53.995  73.416  1.00  0.00           H  
ATOM    885  N   SER A  57      20.821  56.371  73.555  1.00  0.00           N  
ATOM    886  CA  SER A  57      21.851  57.357  73.322  1.00  0.00           C  
ATOM    887  C   SER A  57      23.240  56.818  73.733  1.00  0.00           C  
ATOM    888  O   SER A  57      23.442  56.365  74.880  1.00  0.00           O  
ATOM    889  CB  SER A  57      21.527  58.624  74.090  1.00  0.00           C  
ATOM    890  OG  SER A  57      22.546  59.575  73.942  1.00  0.00           O  
ATOM    891  H   SER A  57      20.717  55.977  74.479  1.00  0.00           H  
ATOM    892  HA  SER A  57      21.877  57.585  72.255  1.00  0.00           H  
ATOM    893 1HB  SER A  57      20.585  59.036  73.731  1.00  0.00           H  
ATOM    894 2HB  SER A  57      21.399  58.386  75.145  1.00  0.00           H  
ATOM    895  HG  SER A  57      22.822  59.526  73.024  1.00  0.00           H  
ATOM    896  N   ASN A  58      24.166  56.850  72.776  1.00  0.00           N  
ATOM    897  CA  ASN A  58      25.547  56.382  72.946  1.00  0.00           C  
ATOM    898  C   ASN A  58      25.595  55.016  73.618  1.00  0.00           C  
ATOM    899  O   ASN A  58      26.382  54.789  74.550  1.00  0.00           O  
ATOM    900  CB  ASN A  58      26.360  57.389  73.738  1.00  0.00           C  
ATOM    901  CG  ASN A  58      26.515  58.700  73.019  1.00  0.00           C  
ATOM    902  OD1 ASN A  58      26.532  58.747  71.784  1.00  0.00           O  
ATOM    903  ND2 ASN A  58      26.628  59.767  73.768  1.00  0.00           N  
ATOM    904  H   ASN A  58      23.880  57.224  71.883  1.00  0.00           H  
ATOM    905  HA  ASN A  58      25.999  56.270  71.959  1.00  0.00           H  
ATOM    906 1HB  ASN A  58      25.879  57.570  74.700  1.00  0.00           H  
ATOM    907 2HB  ASN A  58      27.350  56.980  73.940  1.00  0.00           H  
ATOM    908 1HD2 ASN A  58      26.734  60.667  73.344  1.00  0.00           H  
ATOM    909 2HD2 ASN A  58      26.609  59.683  74.764  1.00  0.00           H  
ATOM    910  N   ARG A  59      24.746  54.107  73.140  1.00  0.00           N  
ATOM    911  CA  ARG A  59      24.768  52.748  73.645  1.00  0.00           C  
ATOM    912  C   ARG A  59      26.127  52.102  73.401  1.00  0.00           C  
ATOM    913  O   ARG A  59      26.854  52.484  72.444  1.00  0.00           O  
ATOM    914  CB  ARG A  59      23.681  51.914  72.984  1.00  0.00           C  
ATOM    915  CG  ARG A  59      22.262  52.404  73.227  1.00  0.00           C  
ATOM    916  CD  ARG A  59      21.871  52.269  74.653  1.00  0.00           C  
ATOM    917  NE  ARG A  59      21.878  50.882  75.088  1.00  0.00           N  
ATOM    918  CZ  ARG A  59      21.675  50.477  76.357  1.00  0.00           C  
ATOM    919  NH1 ARG A  59      21.451  51.363  77.302  1.00  0.00           N  
ATOM    920  NH2 ARG A  59      21.702  49.189  76.652  1.00  0.00           N  
ATOM    921  H   ARG A  59      24.080  54.354  72.422  1.00  0.00           H  
ATOM    922  HA  ARG A  59      24.581  52.775  74.719  1.00  0.00           H  
ATOM    923 1HB  ARG A  59      23.842  51.894  71.907  1.00  0.00           H  
ATOM    924 2HB  ARG A  59      23.741  50.887  73.343  1.00  0.00           H  
ATOM    925 1HG  ARG A  59      22.188  53.456  72.949  1.00  0.00           H  
ATOM    926 2HG  ARG A  59      21.566  51.820  72.623  1.00  0.00           H  
ATOM    927 1HD  ARG A  59      22.570  52.825  75.276  1.00  0.00           H  
ATOM    928 2HD  ARG A  59      20.866  52.665  74.794  1.00  0.00           H  
ATOM    929  HE  ARG A  59      22.047  50.171  74.389  1.00  0.00           H  
ATOM    930 1HH1 ARG A  59      21.431  52.347  77.077  1.00  0.00           H  
ATOM    931 2HH1 ARG A  59      21.299  51.059  78.253  1.00  0.00           H  
ATOM    932 1HH2 ARG A  59      21.874  48.507  75.925  1.00  0.00           H  
ATOM    933 2HH2 ARG A  59      21.549  48.885  77.602  1.00  0.00           H  
ATOM    934  N   PRO A  60      26.472  51.119  74.238  1.00  0.00           N  
ATOM    935  CA  PRO A  60      27.682  50.323  73.941  1.00  0.00           C  
ATOM    936  C   PRO A  60      27.569  49.766  72.531  1.00  0.00           C  
ATOM    937  O   PRO A  60      26.479  49.421  72.076  1.00  0.00           O  
ATOM    938  CB  PRO A  60      27.661  49.212  74.996  1.00  0.00           C  
ATOM    939  CG  PRO A  60      26.234  49.140  75.422  1.00  0.00           C  
ATOM    940  CD  PRO A  60      25.735  50.554  75.299  1.00  0.00           C  
ATOM    941  HA  PRO A  60      28.572  50.957  74.066  1.00  0.00           H  
ATOM    942 1HB  PRO A  60      28.024  48.271  74.558  1.00  0.00           H  
ATOM    943 2HB  PRO A  60      28.341  49.465  75.822  1.00  0.00           H  
ATOM    944 1HG  PRO A  60      25.682  48.438  74.780  1.00  0.00           H  
ATOM    945 2HG  PRO A  60      26.164  48.753  76.449  1.00  0.00           H  
ATOM    946 1HD  PRO A  60      24.666  50.545  75.038  1.00  0.00           H  
ATOM    947 2HD  PRO A  60      25.897  51.085  76.249  1.00  0.00           H  
ATOM    948  N   ALA A  61      28.694  49.663  71.836  1.00  0.00           N  
ATOM    949  CA  ALA A  61      28.611  49.404  70.411  1.00  0.00           C  
ATOM    950  C   ALA A  61      29.700  48.483  69.920  1.00  0.00           C  
ATOM    951  O   ALA A  61      30.775  48.374  70.527  1.00  0.00           O  
ATOM    952  CB  ALA A  61      28.657  50.715  69.640  1.00  0.00           C  
ATOM    953  H   ALA A  61      29.603  49.759  72.266  1.00  0.00           H  
ATOM    954  HA  ALA A  61      27.661  48.907  70.212  1.00  0.00           H  
ATOM    955 1HB  ALA A  61      28.594  50.511  68.571  1.00  0.00           H  
ATOM    956 2HB  ALA A  61      27.818  51.343  69.939  1.00  0.00           H  
ATOM    957 3HB  ALA A  61      29.591  51.231  69.856  1.00  0.00           H  
ATOM    958  N   ILE A  62      29.377  47.805  68.821  1.00  0.00           N  
ATOM    959  CA  ILE A  62      30.314  46.972  68.086  1.00  0.00           C  
ATOM    960  C   ILE A  62      30.650  47.709  66.804  1.00  0.00           C  
ATOM    961  O   ILE A  62      29.736  48.151  66.089  1.00  0.00           O  
ATOM    962  CB  ILE A  62      29.731  45.582  67.773  1.00  0.00           C  
ATOM    963  CG1 ILE A  62      29.409  44.834  69.069  1.00  0.00           C  
ATOM    964  CG2 ILE A  62      30.700  44.779  66.919  1.00  0.00           C  
ATOM    965  CD1 ILE A  62      28.041  45.149  69.632  1.00  0.00           C  
ATOM    966  H   ILE A  62      28.425  47.883  68.492  1.00  0.00           H  
ATOM    967  HA  ILE A  62      31.204  46.831  68.698  1.00  0.00           H  
ATOM    968  HB  ILE A  62      28.792  45.694  67.232  1.00  0.00           H  
ATOM    969 1HG1 ILE A  62      29.466  43.760  68.894  1.00  0.00           H  
ATOM    970 2HG1 ILE A  62      30.153  45.081  69.827  1.00  0.00           H  
ATOM    971 1HG2 ILE A  62      30.273  43.799  66.708  1.00  0.00           H  
ATOM    972 2HG2 ILE A  62      30.881  45.305  65.983  1.00  0.00           H  
ATOM    973 3HG2 ILE A  62      31.642  44.656  67.454  1.00  0.00           H  
ATOM    974 1HD1 ILE A  62      27.886  44.582  70.550  1.00  0.00           H  
ATOM    975 2HD1 ILE A  62      27.974  46.216  69.849  1.00  0.00           H  
ATOM    976 3HD1 ILE A  62      27.278  44.877  68.905  1.00  0.00           H  
ATOM    977  N   TRP A  63      31.942  47.870  66.513  1.00  0.00           N  
ATOM    978  CA  TRP A  63      32.374  48.376  65.203  1.00  0.00           C  
ATOM    979  C   TRP A  63      32.937  47.242  64.354  1.00  0.00           C  
ATOM    980  O   TRP A  63      33.747  46.463  64.842  1.00  0.00           O  
ATOM    981  CB  TRP A  63      33.430  49.470  65.366  1.00  0.00           C  
ATOM    982  CG  TRP A  63      33.912  50.036  64.064  1.00  0.00           C  
ATOM    983  CD1 TRP A  63      35.033  49.669  63.381  1.00  0.00           C  
ATOM    984  CD2 TRP A  63      33.285  51.077  63.277  1.00  0.00           C  
ATOM    985  NE1 TRP A  63      35.148  50.408  62.229  1.00  0.00           N  
ATOM    986  CE2 TRP A  63      34.086  51.273  62.149  1.00  0.00           C  
ATOM    987  CE3 TRP A  63      32.126  51.847  63.437  1.00  0.00           C  
ATOM    988  CZ2 TRP A  63      33.770  52.211  61.178  1.00  0.00           C  
ATOM    989  CZ3 TRP A  63      31.808  52.786  62.463  1.00  0.00           C  
ATOM    990  CH2 TRP A  63      32.609  52.963  61.363  1.00  0.00           C  
ATOM    991  H   TRP A  63      32.640  47.640  67.206  1.00  0.00           H  
ATOM    992  HA  TRP A  63      31.509  48.803  64.695  1.00  0.00           H  
ATOM    993 1HB  TRP A  63      33.021  50.286  65.963  1.00  0.00           H  
ATOM    994 2HB  TRP A  63      34.289  49.070  65.904  1.00  0.00           H  
ATOM    995  HD1 TRP A  63      35.735  48.902  63.702  1.00  0.00           H  
ATOM    996  HE1 TRP A  63      35.892  50.328  61.551  1.00  0.00           H  
ATOM    997  HE3 TRP A  63      31.485  51.709  64.307  1.00  0.00           H  
ATOM    998  HZ2 TRP A  63      34.393  52.367  60.298  1.00  0.00           H  
ATOM    999  HZ3 TRP A  63      30.905  53.382  62.596  1.00  0.00           H  
ATOM   1000  HH2 TRP A  63      32.330  53.708  60.618  1.00  0.00           H  
ATOM   1001  N   ILE A  64      32.548  47.190  63.077  1.00  0.00           N  
ATOM   1002  CA  ILE A  64      33.141  46.258  62.109  1.00  0.00           C  
ATOM   1003  C   ILE A  64      33.536  47.053  60.862  1.00  0.00           C  
ATOM   1004  O   ILE A  64      32.720  47.821  60.344  1.00  0.00           O  
ATOM   1005  CB  ILE A  64      32.166  45.127  61.733  1.00  0.00           C  
ATOM   1006  CG1 ILE A  64      31.773  44.325  62.976  1.00  0.00           C  
ATOM   1007  CG2 ILE A  64      32.786  44.218  60.683  1.00  0.00           C  
ATOM   1008  CD1 ILE A  64      30.659  43.332  62.735  1.00  0.00           C  
ATOM   1009  H   ILE A  64      31.818  47.818  62.772  1.00  0.00           H  
ATOM   1010  HA  ILE A  64      34.023  45.805  62.561  1.00  0.00           H  
ATOM   1011  HB  ILE A  64      31.249  45.557  61.331  1.00  0.00           H  
ATOM   1012 1HG1 ILE A  64      32.641  43.782  63.348  1.00  0.00           H  
ATOM   1013 2HG1 ILE A  64      31.454  45.008  63.764  1.00  0.00           H  
ATOM   1014 1HG2 ILE A  64      32.084  43.424  60.429  1.00  0.00           H  
ATOM   1015 2HG2 ILE A  64      33.017  44.798  59.790  1.00  0.00           H  
ATOM   1016 3HG2 ILE A  64      33.703  43.779  61.077  1.00  0.00           H  
ATOM   1017 1HD1 ILE A  64      30.437  42.803  63.662  1.00  0.00           H  
ATOM   1018 2HD1 ILE A  64      29.768  43.860  62.395  1.00  0.00           H  
ATOM   1019 3HD1 ILE A  64      30.969  42.616  61.975  1.00  0.00           H  
ATOM   1020  N   ASP A  65      34.772  46.878  60.388  1.00  0.00           N  
ATOM   1021  CA  ASP A  65      35.183  47.457  59.089  1.00  0.00           C  
ATOM   1022  C   ASP A  65      35.664  46.384  58.132  1.00  0.00           C  
ATOM   1023  O   ASP A  65      36.259  45.402  58.550  1.00  0.00           O  
ATOM   1024  CB  ASP A  65      36.292  48.495  59.280  1.00  0.00           C  
ATOM   1025  CG  ASP A  65      37.578  47.894  59.831  1.00  0.00           C  
ATOM   1026  OD1 ASP A  65      38.160  47.073  59.162  1.00  0.00           O  
ATOM   1027  OD2 ASP A  65      37.965  48.261  60.914  1.00  0.00           O  
ATOM   1028  H   ASP A  65      35.441  46.342  60.922  1.00  0.00           H  
ATOM   1029  HA  ASP A  65      34.320  47.952  58.642  1.00  0.00           H  
ATOM   1030 1HB  ASP A  65      36.511  48.973  58.325  1.00  0.00           H  
ATOM   1031 2HB  ASP A  65      35.949  49.272  59.964  1.00  0.00           H  
ATOM   1032  N   LEU A  66      35.351  46.584  56.854  1.00  0.00           N  
ATOM   1033  CA  LEU A  66      35.869  45.762  55.771  1.00  0.00           C  
ATOM   1034  C   LEU A  66      36.559  46.639  54.740  1.00  0.00           C  
ATOM   1035  O   LEU A  66      36.321  47.850  54.684  1.00  0.00           O  
ATOM   1036  CB  LEU A  66      34.737  44.965  55.110  1.00  0.00           C  
ATOM   1037  CG  LEU A  66      33.959  44.022  56.036  1.00  0.00           C  
ATOM   1038  CD1 LEU A  66      32.772  43.435  55.283  1.00  0.00           C  
ATOM   1039  CD2 LEU A  66      34.885  42.925  56.538  1.00  0.00           C  
ATOM   1040  H   LEU A  66      34.723  47.345  56.637  1.00  0.00           H  
ATOM   1041  HA  LEU A  66      36.592  45.060  56.185  1.00  0.00           H  
ATOM   1042 1HB  LEU A  66      34.026  45.667  54.677  1.00  0.00           H  
ATOM   1043 2HB  LEU A  66      35.159  44.365  54.304  1.00  0.00           H  
ATOM   1044  HG  LEU A  66      33.569  44.585  56.884  1.00  0.00           H  
ATOM   1045 1HD1 LEU A  66      32.219  42.765  55.941  1.00  0.00           H  
ATOM   1046 2HD1 LEU A  66      32.117  44.241  54.952  1.00  0.00           H  
ATOM   1047 3HD1 LEU A  66      33.130  42.879  54.417  1.00  0.00           H  
ATOM   1048 1HD2 LEU A  66      34.331  42.255  57.197  1.00  0.00           H  
ATOM   1049 2HD2 LEU A  66      35.274  42.360  55.690  1.00  0.00           H  
ATOM   1050 3HD2 LEU A  66      35.713  43.371  57.088  1.00  0.00           H  
ATOM   1051  N   GLY A  67      37.431  46.042  53.930  1.00  0.00           N  
ATOM   1052  CA  GLY A  67      38.011  46.782  52.812  1.00  0.00           C  
ATOM   1053  C   GLY A  67      39.025  47.867  53.140  1.00  0.00           C  
ATOM   1054  O   GLY A  67      39.286  48.735  52.309  1.00  0.00           O  
ATOM   1055  H   GLY A  67      37.701  45.080  54.076  1.00  0.00           H  
ATOM   1056 1HA  GLY A  67      38.511  46.088  52.137  1.00  0.00           H  
ATOM   1057 2HA  GLY A  67      37.217  47.265  52.245  1.00  0.00           H  
ATOM   1058  N   ILE A  68      39.640  47.834  54.316  1.00  0.00           N  
ATOM   1059  CA  ILE A  68      40.735  48.795  54.572  1.00  0.00           C  
ATOM   1060  C   ILE A  68      41.861  48.617  53.555  1.00  0.00           C  
ATOM   1061  O   ILE A  68      42.456  49.601  53.119  1.00  0.00           O  
ATOM   1062  CB  ILE A  68      41.301  48.631  55.994  1.00  0.00           C  
ATOM   1063  CG1 ILE A  68      42.182  49.828  56.360  1.00  0.00           C  
ATOM   1064  CG2 ILE A  68      42.088  47.334  56.107  1.00  0.00           C  
ATOM   1065  CD1 ILE A  68      42.550  49.891  57.825  1.00  0.00           C  
ATOM   1066  H   ILE A  68      39.384  47.176  55.038  1.00  0.00           H  
ATOM   1067  HA  ILE A  68      40.338  49.805  54.478  1.00  0.00           H  
ATOM   1068  HB  ILE A  68      40.482  48.611  56.712  1.00  0.00           H  
ATOM   1069 1HG1 ILE A  68      43.102  49.795  55.778  1.00  0.00           H  
ATOM   1070 2HG1 ILE A  68      41.665  50.753  56.100  1.00  0.00           H  
ATOM   1071 1HG2 ILE A  68      42.482  47.234  57.118  1.00  0.00           H  
ATOM   1072 2HG2 ILE A  68      41.433  46.491  55.888  1.00  0.00           H  
ATOM   1073 3HG2 ILE A  68      42.914  47.346  55.395  1.00  0.00           H  
ATOM   1074 1HD1 ILE A  68      43.174  50.766  58.006  1.00  0.00           H  
ATOM   1075 2HD1 ILE A  68      41.643  49.961  58.426  1.00  0.00           H  
ATOM   1076 3HD1 ILE A  68      43.099  48.992  58.100  1.00  0.00           H  
ATOM   1077  N   HIS A  69      42.115  47.363  53.155  1.00  0.00           N  
ATOM   1078  CA  HIS A  69      43.025  47.061  52.033  1.00  0.00           C  
ATOM   1079  C   HIS A  69      42.188  46.717  50.797  1.00  0.00           C  
ATOM   1080  O   HIS A  69      41.414  45.765  50.799  1.00  0.00           O  
ATOM   1081  CB  HIS A  69      43.968  45.902  52.371  1.00  0.00           C  
ATOM   1082  CG  HIS A  69      44.902  46.197  53.504  1.00  0.00           C  
ATOM   1083  ND1 HIS A  69      45.665  47.344  53.558  1.00  0.00           N  
ATOM   1084  CD2 HIS A  69      45.196  45.495  54.623  1.00  0.00           C  
ATOM   1085  CE1 HIS A  69      46.389  47.335  54.664  1.00  0.00           C  
ATOM   1086  NE2 HIS A  69      46.123  46.224  55.327  1.00  0.00           N  
ATOM   1087  H   HIS A  69      41.665  46.601  53.642  1.00  0.00           H  
ATOM   1088  HA  HIS A  69      43.640  47.935  51.818  1.00  0.00           H  
ATOM   1089 1HB  HIS A  69      43.382  45.020  52.633  1.00  0.00           H  
ATOM   1090 2HB  HIS A  69      44.564  45.650  51.494  1.00  0.00           H  
ATOM   1091  HD1 HIS A  69      45.627  48.111  52.917  1.00  0.00           H  
ATOM   1092  HD2 HIS A  69      44.846  44.538  55.010  1.00  0.00           H  
ATOM   1093  HE1 HIS A  69      47.062  48.161  54.894  1.00  0.00           H  
ATOM   1094  N   SER A  70      42.309  47.555  49.774  1.00  0.00           N  
ATOM   1095  CA  SER A  70      41.339  47.561  48.706  1.00  0.00           C  
ATOM   1096  C   SER A  70      41.229  46.241  47.921  1.00  0.00           C  
ATOM   1097  O   SER A  70      40.130  45.844  47.526  1.00  0.00           O  
ATOM   1098  CB  SER A  70      41.680  48.688  47.751  1.00  0.00           C  
ATOM   1099  OG  SER A  70      42.909  48.457  47.120  1.00  0.00           O  
ATOM   1100  H   SER A  70      43.086  48.199  49.736  1.00  0.00           H  
ATOM   1101  HA  SER A  70      40.351  47.733  49.136  1.00  0.00           H  
ATOM   1102 1HB  SER A  70      40.895  48.780  47.001  1.00  0.00           H  
ATOM   1103 2HB  SER A  70      41.720  49.629  48.299  1.00  0.00           H  
ATOM   1104  HG  SER A  70      42.810  47.631  46.642  1.00  0.00           H  
ATOM   1105  N   ARG A  71      42.348  45.568  47.681  1.00  0.00           N  
ATOM   1106  CA  ARG A  71      42.327  44.319  46.904  1.00  0.00           C  
ATOM   1107  C   ARG A  71      41.627  43.125  47.565  1.00  0.00           C  
ATOM   1108  O   ARG A  71      41.452  42.082  46.930  1.00  0.00           O  
ATOM   1109  CB  ARG A  71      43.755  43.907  46.577  1.00  0.00           C  
ATOM   1110  CG  ARG A  71      44.591  43.492  47.777  1.00  0.00           C  
ATOM   1111  CD  ARG A  71      45.992  43.185  47.390  1.00  0.00           C  
ATOM   1112  NE  ARG A  71      46.792  42.772  48.532  1.00  0.00           N  
ATOM   1113  CZ  ARG A  71      48.088  42.411  48.468  1.00  0.00           C  
ATOM   1114  NH1 ARG A  71      48.716  42.419  47.313  1.00  0.00           N  
ATOM   1115  NH2 ARG A  71      48.729  42.050  49.566  1.00  0.00           N  
ATOM   1116  H   ARG A  71      43.229  45.913  48.034  1.00  0.00           H  
ATOM   1117  HA  ARG A  71      41.783  44.498  45.976  1.00  0.00           H  
ATOM   1118 1HB  ARG A  71      43.742  43.071  45.879  1.00  0.00           H  
ATOM   1119 2HB  ARG A  71      44.269  44.734  46.087  1.00  0.00           H  
ATOM   1120 1HG  ARG A  71      44.606  44.300  48.508  1.00  0.00           H  
ATOM   1121 2HG  ARG A  71      44.158  42.600  48.231  1.00  0.00           H  
ATOM   1122 1HD  ARG A  71      46.000  42.378  46.659  1.00  0.00           H  
ATOM   1123 2HD  ARG A  71      46.452  44.073  46.956  1.00  0.00           H  
ATOM   1124  HE  ARG A  71      46.343  42.753  49.438  1.00  0.00           H  
ATOM   1125 1HH1 ARG A  71      48.226  42.695  46.473  1.00  0.00           H  
ATOM   1126 2HH1 ARG A  71      49.688  42.149  47.264  1.00  0.00           H  
ATOM   1127 1HH2 ARG A  71      48.246  42.044  50.454  1.00  0.00           H  
ATOM   1128 2HH2 ARG A  71      49.700  41.780  49.517  1.00  0.00           H  
ATOM   1129  N   GLU A  72      41.273  43.270  48.832  1.00  0.00           N  
ATOM   1130  CA  GLU A  72      40.769  42.146  49.629  1.00  0.00           C  
ATOM   1131  C   GLU A  72      39.249  42.046  49.440  1.00  0.00           C  
ATOM   1132  O   GLU A  72      38.461  42.114  50.407  1.00  0.00           O  
ATOM   1133  CB  GLU A  72      41.114  42.324  51.109  1.00  0.00           C  
ATOM   1134  CG  GLU A  72      42.605  42.329  51.411  1.00  0.00           C  
ATOM   1135  CD  GLU A  72      42.905  42.490  52.876  1.00  0.00           C  
ATOM   1136  OE1 GLU A  72      41.988  42.708  53.630  1.00  0.00           O  
ATOM   1137  OE2 GLU A  72      44.053  42.395  53.240  1.00  0.00           O  
ATOM   1138  H   GLU A  72      41.353  44.181  49.261  1.00  0.00           H  
ATOM   1139  HA  GLU A  72      41.242  41.230  49.274  1.00  0.00           H  
ATOM   1140 1HB  GLU A  72      40.696  43.265  51.469  1.00  0.00           H  
ATOM   1141 2HB  GLU A  72      40.658  41.521  51.688  1.00  0.00           H  
ATOM   1142 1HG  GLU A  72      43.039  41.392  51.064  1.00  0.00           H  
ATOM   1143 2HG  GLU A  72      43.075  43.142  50.858  1.00  0.00           H  
ATOM   1144  N   TRP A  73      38.847  41.837  48.181  1.00  0.00           N  
ATOM   1145  CA  TRP A  73      37.445  41.965  47.747  1.00  0.00           C  
ATOM   1146  C   TRP A  73      36.407  41.146  48.497  1.00  0.00           C  
ATOM   1147  O   TRP A  73      35.275  41.564  48.605  1.00  0.00           O  
ATOM   1148  CB  TRP A  73      37.348  41.599  46.265  1.00  0.00           C  
ATOM   1149  CG  TRP A  73      37.965  42.617  45.355  1.00  0.00           C  
ATOM   1150  CD1 TRP A  73      38.227  43.921  45.650  1.00  0.00           C  
ATOM   1151  CD2 TRP A  73      38.403  42.419  43.989  1.00  0.00           C  
ATOM   1152  NE1 TRP A  73      38.795  44.546  44.567  1.00  0.00           N  
ATOM   1153  CE2 TRP A  73      38.911  43.642  43.542  1.00  0.00           C  
ATOM   1154  CE3 TRP A  73      38.405  41.318  43.123  1.00  0.00           C  
ATOM   1155  CZ2 TRP A  73      39.418  43.802  42.262  1.00  0.00           C  
ATOM   1156  CZ3 TRP A  73      38.915  41.478  41.840  1.00  0.00           C  
ATOM   1157  CH2 TRP A  73      39.409  42.688  41.422  1.00  0.00           C  
ATOM   1158  H   TRP A  73      39.550  41.579  47.503  1.00  0.00           H  
ATOM   1159  HA  TRP A  73      37.134  43.000  47.885  1.00  0.00           H  
ATOM   1160 1HB  TRP A  73      37.841  40.642  46.093  1.00  0.00           H  
ATOM   1161 2HB  TRP A  73      36.300  41.481  45.987  1.00  0.00           H  
ATOM   1162  HD1 TRP A  73      38.017  44.398  46.606  1.00  0.00           H  
ATOM   1163  HE1 TRP A  73      39.080  45.514  44.530  1.00  0.00           H  
ATOM   1164  HE3 TRP A  73      38.017  40.354  43.451  1.00  0.00           H  
ATOM   1165  HZ2 TRP A  73      39.815  44.755  41.911  1.00  0.00           H  
ATOM   1166  HZ3 TRP A  73      38.912  40.617  41.172  1.00  0.00           H  
ATOM   1167  HH2 TRP A  73      39.802  42.779  40.409  1.00  0.00           H  
ATOM   1168  N   ILE A  74      36.783  39.980  49.004  1.00  0.00           N  
ATOM   1169  CA  ILE A  74      35.794  39.179  49.716  1.00  0.00           C  
ATOM   1170  C   ILE A  74      35.354  39.890  51.003  1.00  0.00           C  
ATOM   1171  O   ILE A  74      34.278  39.610  51.527  1.00  0.00           O  
ATOM   1172  CB  ILE A  74      36.354  37.785  50.054  1.00  0.00           C  
ATOM   1173  CG1 ILE A  74      37.540  37.905  51.014  1.00  0.00           C  
ATOM   1174  CG2 ILE A  74      36.765  37.055  48.785  1.00  0.00           C  
ATOM   1175  CD1 ILE A  74      38.018  36.580  51.563  1.00  0.00           C  
ATOM   1176  H   ILE A  74      37.726  39.631  48.914  1.00  0.00           H  
ATOM   1177  HA  ILE A  74      34.923  39.053  49.073  1.00  0.00           H  
ATOM   1178  HB  ILE A  74      35.591  37.201  50.567  1.00  0.00           H  
ATOM   1179 1HG1 ILE A  74      38.375  38.384  50.504  1.00  0.00           H  
ATOM   1180 2HG1 ILE A  74      37.264  38.541  51.856  1.00  0.00           H  
ATOM   1181 1HG2 ILE A  74      37.159  36.072  49.042  1.00  0.00           H  
ATOM   1182 2HG2 ILE A  74      35.898  36.940  48.135  1.00  0.00           H  
ATOM   1183 3HG2 ILE A  74      37.533  37.630  48.266  1.00  0.00           H  
ATOM   1184 1HD1 ILE A  74      38.860  36.747  52.235  1.00  0.00           H  
ATOM   1185 2HD1 ILE A  74      37.207  36.098  52.109  1.00  0.00           H  
ATOM   1186 3HD1 ILE A  74      38.333  35.939  50.741  1.00  0.00           H  
ATOM   1187  N   THR A  75      36.180  40.811  51.501  1.00  0.00           N  
ATOM   1188  CA  THR A  75      35.819  41.514  52.729  1.00  0.00           C  
ATOM   1189  C   THR A  75      34.683  42.505  52.459  1.00  0.00           C  
ATOM   1190  O   THR A  75      33.713  42.524  53.205  1.00  0.00           O  
ATOM   1191  CB  THR A  75      37.030  42.254  53.326  1.00  0.00           C  
ATOM   1192  OG1 THR A  75      37.544  43.188  52.368  1.00  0.00           O  
ATOM   1193  CG2 THR A  75      38.125  41.267  53.703  1.00  0.00           C  
ATOM   1194  H   THR A  75      37.053  41.034  51.045  1.00  0.00           H  
ATOM   1195  HA  THR A  75      35.473  40.781  53.458  1.00  0.00           H  
ATOM   1196  HB  THR A  75      36.720  42.801  54.216  1.00  0.00           H  
ATOM   1197  HG1 THR A  75      38.312  42.810  51.934  1.00  0.00           H  
ATOM   1198 1HG2 THR A  75      38.973  41.807  54.124  1.00  0.00           H  
ATOM   1199 2HG2 THR A  75      37.741  40.562  54.441  1.00  0.00           H  
ATOM   1200 3HG2 THR A  75      38.446  40.724  52.816  1.00  0.00           H  
ATOM   1201  N   GLN A  76      34.801  43.334  51.418  1.00  0.00           N  
ATOM   1202  CA  GLN A  76      33.706  44.267  51.102  1.00  0.00           C  
ATOM   1203  C   GLN A  76      32.442  43.500  50.762  1.00  0.00           C  
ATOM   1204  O   GLN A  76      31.352  43.867  51.206  1.00  0.00           O  
ATOM   1205  CB  GLN A  76      34.086  45.187  49.938  1.00  0.00           C  
ATOM   1206  CG  GLN A  76      35.160  46.206  50.275  1.00  0.00           C  
ATOM   1207  CD  GLN A  76      35.564  47.040  49.074  1.00  0.00           C  
ATOM   1208  OE1 GLN A  76      34.742  47.341  48.205  1.00  0.00           O  
ATOM   1209  NE2 GLN A  76      36.836  47.418  49.018  1.00  0.00           N  
ATOM   1210  H   GLN A  76      35.630  43.334  50.840  1.00  0.00           H  
ATOM   1211  HA  GLN A  76      33.514  44.885  51.979  1.00  0.00           H  
ATOM   1212 1HB  GLN A  76      34.442  44.586  49.101  1.00  0.00           H  
ATOM   1213 2HB  GLN A  76      33.202  45.728  49.600  1.00  0.00           H  
ATOM   1214 1HG  GLN A  76      34.781  46.877  51.045  1.00  0.00           H  
ATOM   1215 2HG  GLN A  76      36.043  45.681  50.639  1.00  0.00           H  
ATOM   1216 1HE2 GLN A  76      37.161  47.969  48.249  1.00  0.00           H  
ATOM   1217 2HE2 GLN A  76      37.470  47.151  49.745  1.00  0.00           H  
ATOM   1218  N   ALA A  77      32.593  42.422  49.991  1.00  0.00           N  
ATOM   1219  CA  ALA A  77      31.456  41.585  49.620  1.00  0.00           C  
ATOM   1220  C   ALA A  77      30.817  40.970  50.849  1.00  0.00           C  
ATOM   1221  O   ALA A  77      29.586  40.897  50.912  1.00  0.00           O  
ATOM   1222  CB  ALA A  77      31.886  40.496  48.648  1.00  0.00           C  
ATOM   1223  H   ALA A  77      33.514  42.178  49.655  1.00  0.00           H  
ATOM   1224  HA  ALA A  77      30.715  42.218  49.132  1.00  0.00           H  
ATOM   1225 1HB  ALA A  77      31.025  39.883  48.384  1.00  0.00           H  
ATOM   1226 2HB  ALA A  77      32.296  40.954  47.747  1.00  0.00           H  
ATOM   1227 3HB  ALA A  77      32.646  39.871  49.115  1.00  0.00           H  
ATOM   1228  N   THR A  78      31.629  40.557  51.836  1.00  0.00           N  
ATOM   1229  CA  THR A  78      31.062  40.033  53.092  1.00  0.00           C  
ATOM   1230  C   THR A  78      30.370  41.115  53.908  1.00  0.00           C  
ATOM   1231  O   THR A  78      29.319  40.871  54.492  1.00  0.00           O  
ATOM   1232  CB  THR A  78      32.150  39.370  53.956  1.00  0.00           C  
ATOM   1233  OG1 THR A  78      32.733  38.275  53.238  1.00  0.00           O  
ATOM   1234  CG2 THR A  78      31.557  38.858  55.260  1.00  0.00           C  
ATOM   1235  H   THR A  78      32.632  40.600  51.730  1.00  0.00           H  
ATOM   1236  HA  THR A  78      30.313  39.280  52.846  1.00  0.00           H  
ATOM   1237  HB  THR A  78      32.931  40.097  54.180  1.00  0.00           H  
ATOM   1238  HG1 THR A  78      33.378  38.611  52.611  1.00  0.00           H  
ATOM   1239 1HG2 THR A  78      32.341  38.393  55.858  1.00  0.00           H  
ATOM   1240 2HG2 THR A  78      31.123  39.690  55.814  1.00  0.00           H  
ATOM   1241 3HG2 THR A  78      30.783  38.123  55.044  1.00  0.00           H  
ATOM   1242  N   GLY A  79      30.947  42.318  53.927  1.00  0.00           N  
ATOM   1243  CA  GLY A  79      30.335  43.443  54.644  1.00  0.00           C  
ATOM   1244  C   GLY A  79      28.938  43.778  54.136  1.00  0.00           C  
ATOM   1245  O   GLY A  79      28.044  44.057  54.932  1.00  0.00           O  
ATOM   1246  H   GLY A  79      31.820  42.461  53.441  1.00  0.00           H  
ATOM   1247 1HA  GLY A  79      30.276  43.208  55.707  1.00  0.00           H  
ATOM   1248 2HA  GLY A  79      30.967  44.325  54.544  1.00  0.00           H  
ATOM   1249  N   VAL A  80      28.752  43.755  52.809  1.00  0.00           N  
ATOM   1250  CA  VAL A  80      27.426  43.940  52.226  1.00  0.00           C  
ATOM   1251  C   VAL A  80      26.490  42.856  52.754  1.00  0.00           C  
ATOM   1252  O   VAL A  80      25.357  43.143  53.155  1.00  0.00           O  
ATOM   1253  CB  VAL A  80      27.489  43.873  50.688  1.00  0.00           C  
ATOM   1254  CG1 VAL A  80      26.087  43.853  50.098  1.00  0.00           C  
ATOM   1255  CG2 VAL A  80      28.283  45.054  50.151  1.00  0.00           C  
ATOM   1256  H   VAL A  80      29.542  43.607  52.197  1.00  0.00           H  
ATOM   1257  HA  VAL A  80      27.055  44.924  52.514  1.00  0.00           H  
ATOM   1258  HB  VAL A  80      27.975  42.943  50.394  1.00  0.00           H  
ATOM   1259 1HG1 VAL A  80      26.150  43.806  49.011  1.00  0.00           H  
ATOM   1260 2HG1 VAL A  80      25.549  42.980  50.468  1.00  0.00           H  
ATOM   1261 3HG1 VAL A  80      25.556  44.759  50.391  1.00  0.00           H  
ATOM   1262 1HG2 VAL A  80      28.324  45.000  49.064  1.00  0.00           H  
ATOM   1263 2HG2 VAL A  80      27.800  45.984  50.451  1.00  0.00           H  
ATOM   1264 3HG2 VAL A  80      29.296  45.025  50.554  1.00  0.00           H  
ATOM   1265  N   TRP A  81      26.967  41.616  52.769  1.00  0.00           N  
ATOM   1266  CA  TRP A  81      26.146  40.516  53.241  1.00  0.00           C  
ATOM   1267  C   TRP A  81      25.806  40.666  54.741  1.00  0.00           C  
ATOM   1268  O   TRP A  81      24.670  40.444  55.118  1.00  0.00           O  
ATOM   1269  CB  TRP A  81      26.866  39.188  52.999  1.00  0.00           C  
ATOM   1270  CG  TRP A  81      26.080  37.992  53.442  1.00  0.00           C  
ATOM   1271  CD1 TRP A  81      26.218  37.315  54.617  1.00  0.00           C  
ATOM   1272  CD2 TRP A  81      25.022  37.321  52.716  1.00  0.00           C  
ATOM   1273  NE1 TRP A  81      25.325  36.273  54.671  1.00  0.00           N  
ATOM   1274  CE2 TRP A  81      24.584  36.263  53.517  1.00  0.00           C  
ATOM   1275  CE3 TRP A  81      24.420  37.531  51.469  1.00  0.00           C  
ATOM   1276  CZ2 TRP A  81      23.569  35.409  53.114  1.00  0.00           C  
ATOM   1277  CZ3 TRP A  81      23.402  36.675  51.065  1.00  0.00           C  
ATOM   1278  CH2 TRP A  81      22.988  35.642  51.868  1.00  0.00           C  
ATOM   1279  H   TRP A  81      27.907  41.427  52.451  1.00  0.00           H  
ATOM   1280  HA  TRP A  81      25.210  40.518  52.682  1.00  0.00           H  
ATOM   1281 1HB  TRP A  81      27.083  39.080  51.936  1.00  0.00           H  
ATOM   1282 2HB  TRP A  81      27.818  39.188  53.529  1.00  0.00           H  
ATOM   1283  HD1 TRP A  81      26.933  37.564  55.399  1.00  0.00           H  
ATOM   1284  HE1 TRP A  81      25.229  35.620  55.436  1.00  0.00           H  
ATOM   1285  HE3 TRP A  81      24.743  38.351  50.829  1.00  0.00           H  
ATOM   1286  HZ2 TRP A  81      23.226  34.583  53.737  1.00  0.00           H  
ATOM   1287  HZ3 TRP A  81      22.939  36.845  50.093  1.00  0.00           H  
ATOM   1288  HH2 TRP A  81      22.186  34.990  51.521  1.00  0.00           H  
ATOM   1289  N   PHE A  82      26.769  41.071  55.582  1.00  0.00           N  
ATOM   1290  CA  PHE A  82      26.481  41.303  57.017  1.00  0.00           C  
ATOM   1291  C   PHE A  82      25.387  42.355  57.187  1.00  0.00           C  
ATOM   1292  O   PHE A  82      24.513  42.220  58.047  1.00  0.00           O  
ATOM   1293  CB  PHE A  82      27.741  41.753  57.760  1.00  0.00           C  
ATOM   1294  CG  PHE A  82      28.732  40.649  57.995  1.00  0.00           C  
ATOM   1295  CD1 PHE A  82      28.495  39.370  57.513  1.00  0.00           C  
ATOM   1296  CD2 PHE A  82      29.903  40.886  58.698  1.00  0.00           C  
ATOM   1297  CE1 PHE A  82      29.406  38.354  57.729  1.00  0.00           C  
ATOM   1298  CE2 PHE A  82      30.817  39.873  58.914  1.00  0.00           C  
ATOM   1299  CZ  PHE A  82      30.567  38.605  58.429  1.00  0.00           C  
ATOM   1300  H   PHE A  82      27.706  41.222  55.238  1.00  0.00           H  
ATOM   1301  HA  PHE A  82      26.137  40.366  57.457  1.00  0.00           H  
ATOM   1302 1HB  PHE A  82      28.236  42.539  57.192  1.00  0.00           H  
ATOM   1303 2HB  PHE A  82      27.463  42.171  58.726  1.00  0.00           H  
ATOM   1304  HD1 PHE A  82      27.577  39.171  56.958  1.00  0.00           H  
ATOM   1305  HD2 PHE A  82      30.100  41.888  59.081  1.00  0.00           H  
ATOM   1306  HE1 PHE A  82      29.207  37.353  57.345  1.00  0.00           H  
ATOM   1307  HE2 PHE A  82      31.734  40.073  59.468  1.00  0.00           H  
ATOM   1308  HZ  PHE A  82      31.285  37.804  58.600  1.00  0.00           H  
ATOM   1309  N   ALA A  83      25.439  43.413  56.376  1.00  0.00           N  
ATOM   1310  CA  ALA A  83      24.462  44.494  56.494  1.00  0.00           C  
ATOM   1311  C   ALA A  83      23.055  43.958  56.223  1.00  0.00           C  
ATOM   1312  O   ALA A  83      22.106  44.226  56.983  1.00  0.00           O  
ATOM   1313  CB  ALA A  83      24.798  45.629  55.538  1.00  0.00           C  
ATOM   1314  H   ALA A  83      26.159  43.475  55.670  1.00  0.00           H  
ATOM   1315  HA  ALA A  83      24.499  44.874  57.515  1.00  0.00           H  
ATOM   1316 1HB  ALA A  83      24.059  46.423  55.642  1.00  0.00           H  
ATOM   1317 2HB  ALA A  83      25.788  46.022  55.773  1.00  0.00           H  
ATOM   1318 3HB  ALA A  83      24.789  45.258  54.515  1.00  0.00           H  
ATOM   1319  N   LYS A  84      22.911  43.206  55.138  1.00  0.00           N  
ATOM   1320  CA  LYS A  84      21.619  42.612  54.828  1.00  0.00           C  
ATOM   1321  C   LYS A  84      21.205  41.650  55.938  1.00  0.00           C  
ATOM   1322  O   LYS A  84      20.040  41.655  56.378  1.00  0.00           O  
ATOM   1323  CB  LYS A  84      21.665  41.888  53.482  1.00  0.00           C  
ATOM   1324  CG  LYS A  84      20.347  41.247  53.067  1.00  0.00           C  
ATOM   1325  CD  LYS A  84      19.268  42.297  52.847  1.00  0.00           C  
ATOM   1326  CE  LYS A  84      18.051  41.703  52.152  1.00  0.00           C  
ATOM   1327  NZ  LYS A  84      17.413  40.632  52.964  1.00  0.00           N  
ATOM   1328  H   LYS A  84      23.691  43.038  54.519  1.00  0.00           H  
ATOM   1329  HA  LYS A  84      20.877  43.409  54.767  1.00  0.00           H  
ATOM   1330 1HB  LYS A  84      21.956  42.590  52.700  1.00  0.00           H  
ATOM   1331 2HB  LYS A  84      22.422  41.104  53.516  1.00  0.00           H  
ATOM   1332 1HG  LYS A  84      20.490  40.686  52.143  1.00  0.00           H  
ATOM   1333 2HG  LYS A  84      20.018  40.557  53.843  1.00  0.00           H  
ATOM   1334 1HD  LYS A  84      18.961  42.711  53.808  1.00  0.00           H  
ATOM   1335 2HD  LYS A  84      19.666  43.105  52.233  1.00  0.00           H  
ATOM   1336 1HE  LYS A  84      17.318  42.488  51.969  1.00  0.00           H  
ATOM   1337 2HE  LYS A  84      18.349  41.284  51.191  1.00  0.00           H  
ATOM   1338 1HZ  LYS A  84      16.613  40.265  52.469  1.00  0.00           H  
ATOM   1339 2HZ  LYS A  84      18.079  39.889  53.124  1.00  0.00           H  
ATOM   1340 3HZ  LYS A  84      17.115  41.013  53.850  1.00  0.00           H  
ATOM   1341  N   LYS A  85      22.169  40.875  56.430  1.00  0.00           N  
ATOM   1342  CA  LYS A  85      21.913  39.887  57.476  1.00  0.00           C  
ATOM   1343  C   LYS A  85      21.324  40.490  58.751  1.00  0.00           C  
ATOM   1344  O   LYS A  85      20.414  39.926  59.354  1.00  0.00           O  
ATOM   1345  CB  LYS A  85      23.205  39.140  57.812  1.00  0.00           C  
ATOM   1346  CG  LYS A  85      23.046  38.048  58.861  1.00  0.00           C  
ATOM   1347  CD  LYS A  85      22.107  36.952  58.379  1.00  0.00           C  
ATOM   1348  CE  LYS A  85      22.721  36.159  57.235  1.00  0.00           C  
ATOM   1349  NZ  LYS A  85      21.869  35.005  56.837  1.00  0.00           N  
ATOM   1350  H   LYS A  85      23.106  40.975  56.067  1.00  0.00           H  
ATOM   1351  HA  LYS A  85      21.177  39.173  57.105  1.00  0.00           H  
ATOM   1352 1HB  LYS A  85      23.605  38.681  56.908  1.00  0.00           H  
ATOM   1353 2HB  LYS A  85      23.950  39.848  58.176  1.00  0.00           H  
ATOM   1354 1HG  LYS A  85      24.020  37.609  59.080  1.00  0.00           H  
ATOM   1355 2HG  LYS A  85      22.646  38.479  59.778  1.00  0.00           H  
ATOM   1356 1HD  LYS A  85      21.886  36.273  59.204  1.00  0.00           H  
ATOM   1357 2HD  LYS A  85      21.172  37.398  58.038  1.00  0.00           H  
ATOM   1358 1HE  LYS A  85      22.856  36.810  56.372  1.00  0.00           H  
ATOM   1359 2HE  LYS A  85      23.699  35.785  57.536  1.00  0.00           H  
ATOM   1360 1HZ  LYS A  85      22.311  34.506  56.078  1.00  0.00           H  
ATOM   1361 2HZ  LYS A  85      21.753  34.384  57.626  1.00  0.00           H  
ATOM   1362 3HZ  LYS A  85      20.965  35.341  56.538  1.00  0.00           H  
ATOM   1363  N   PHE A  86      21.835  41.640  59.160  1.00  0.00           N  
ATOM   1364  CA  PHE A  86      21.358  42.297  60.365  1.00  0.00           C  
ATOM   1365  C   PHE A  86      19.880  42.648  60.189  1.00  0.00           C  
ATOM   1366  O   PHE A  86      19.079  42.482  61.115  1.00  0.00           O  
ATOM   1367  CB  PHE A  86      22.173  43.558  60.659  1.00  0.00           C  
ATOM   1368  CG  PHE A  86      23.552  43.278  61.187  1.00  0.00           C  
ATOM   1369  CD1 PHE A  86      24.006  41.975  61.326  1.00  0.00           C  
ATOM   1370  CD2 PHE A  86      24.396  44.317  61.547  1.00  0.00           C  
ATOM   1371  CE1 PHE A  86      25.274  41.717  61.813  1.00  0.00           C  
ATOM   1372  CE2 PHE A  86      25.664  44.062  62.032  1.00  0.00           C  
ATOM   1373  CZ  PHE A  86      26.103  42.760  62.165  1.00  0.00           C  
ATOM   1374  H   PHE A  86      22.574  42.072  58.623  1.00  0.00           H  
ATOM   1375  HA  PHE A  86      21.473  41.608  61.203  1.00  0.00           H  
ATOM   1376 1HB  PHE A  86      22.272  44.148  59.748  1.00  0.00           H  
ATOM   1377 2HB  PHE A  86      21.647  44.169  61.390  1.00  0.00           H  
ATOM   1378  HD1 PHE A  86      23.350  41.150  61.046  1.00  0.00           H  
ATOM   1379  HD2 PHE A  86      24.050  45.346  61.442  1.00  0.00           H  
ATOM   1380  HE1 PHE A  86      25.617  40.688  61.917  1.00  0.00           H  
ATOM   1381  HE2 PHE A  86      26.319  44.888  62.311  1.00  0.00           H  
ATOM   1382  HZ  PHE A  86      27.102  42.558  62.550  1.00  0.00           H  
ATOM   1383  N   THR A  87      19.520  43.120  59.003  1.00  0.00           N  
ATOM   1384  CA  THR A  87      18.152  43.577  58.777  1.00  0.00           C  
ATOM   1385  C   THR A  87      17.218  42.382  58.640  1.00  0.00           C  
ATOM   1386  O   THR A  87      16.021  42.477  58.934  1.00  0.00           O  
ATOM   1387  CB  THR A  87      18.055  44.464  57.522  1.00  0.00           C  
ATOM   1388  OG1 THR A  87      18.475  43.719  56.373  1.00  0.00           O  
ATOM   1389  CG2 THR A  87      18.933  45.697  57.671  1.00  0.00           C  
ATOM   1390  H   THR A  87      20.186  43.168  58.245  1.00  0.00           H  
ATOM   1391  HA  THR A  87      17.838  44.169  59.637  1.00  0.00           H  
ATOM   1392  HB  THR A  87      17.021  44.777  57.377  1.00  0.00           H  
ATOM   1393  HG1 THR A  87      19.006  42.970  56.654  1.00  0.00           H  
ATOM   1394 1HG2 THR A  87      18.851  46.313  56.776  1.00  0.00           H  
ATOM   1395 2HG2 THR A  87      18.608  46.273  58.538  1.00  0.00           H  
ATOM   1396 3HG2 THR A  87      19.969  45.391  57.807  1.00  0.00           H  
ATOM   1397  N   GLU A  88      17.769  41.256  58.202  1.00  0.00           N  
ATOM   1398  CA  GLU A  88      16.992  40.028  58.067  1.00  0.00           C  
ATOM   1399  C   GLU A  88      16.681  39.413  59.416  1.00  0.00           C  
ATOM   1400  O   GLU A  88      15.552  38.929  59.644  1.00  0.00           O  
ATOM   1401  CB  GLU A  88      17.742  39.014  57.201  1.00  0.00           C  
ATOM   1402  CG  GLU A  88      17.858  39.403  55.734  1.00  0.00           C  
ATOM   1403  CD  GLU A  88      18.647  38.410  54.926  1.00  0.00           C  
ATOM   1404  OE1 GLU A  88      19.198  37.505  55.505  1.00  0.00           O  
ATOM   1405  OE2 GLU A  88      18.699  38.558  53.728  1.00  0.00           O  
ATOM   1406  H   GLU A  88      18.749  41.248  57.956  1.00  0.00           H  
ATOM   1407  HA  GLU A  88      16.046  40.269  57.582  1.00  0.00           H  
ATOM   1408 1HB  GLU A  88      18.751  38.878  57.592  1.00  0.00           H  
ATOM   1409 2HB  GLU A  88      17.239  38.048  57.252  1.00  0.00           H  
ATOM   1410 1HG  GLU A  88      16.857  39.485  55.311  1.00  0.00           H  
ATOM   1411 2HG  GLU A  88      18.333  40.380  55.665  1.00  0.00           H  
ATOM   1412  N   ASN A  89      17.666  39.439  60.313  1.00  0.00           N  
ATOM   1413  CA  ASN A  89      17.553  38.709  61.565  1.00  0.00           C  
ATOM   1414  C   ASN A  89      16.979  39.506  62.714  1.00  0.00           C  
ATOM   1415  O   ASN A  89      16.411  38.910  63.631  1.00  0.00           O  
ATOM   1416  CB  ASN A  89      18.911  38.157  61.958  1.00  0.00           C  
ATOM   1417  CG  ASN A  89      19.375  37.059  61.041  1.00  0.00           C  
ATOM   1418  OD1 ASN A  89      18.654  36.654  60.122  1.00  0.00           O  
ATOM   1419  ND2 ASN A  89      20.567  36.570  61.273  1.00  0.00           N  
ATOM   1420  H   ASN A  89      18.505  39.970  60.127  1.00  0.00           H  
ATOM   1421  HA  ASN A  89      16.859  37.879  61.421  1.00  0.00           H  
ATOM   1422 1HB  ASN A  89      19.648  38.960  61.946  1.00  0.00           H  
ATOM   1423 2HB  ASN A  89      18.865  37.769  62.976  1.00  0.00           H  
ATOM   1424 1HD2 ASN A  89      20.928  35.838  60.695  1.00  0.00           H  
ATOM   1425 2HD2 ASN A  89      21.116  36.928  62.028  1.00  0.00           H  
ATOM   1426  N   TYR A  90      17.130  40.832  62.697  1.00  0.00           N  
ATOM   1427  CA  TYR A  90      16.602  41.607  63.804  1.00  0.00           C  
ATOM   1428  C   TYR A  90      15.072  41.448  63.843  1.00  0.00           C  
ATOM   1429  O   TYR A  90      14.377  41.705  62.859  1.00  0.00           O  
ATOM   1430  CB  TYR A  90      17.001  43.079  63.675  1.00  0.00           C  
ATOM   1431  CG  TYR A  90      16.507  43.947  64.812  1.00  0.00           C  
ATOM   1432  CD1 TYR A  90      16.765  43.583  66.125  1.00  0.00           C  
ATOM   1433  CD2 TYR A  90      15.797  45.106  64.540  1.00  0.00           C  
ATOM   1434  CE1 TYR A  90      16.314  44.375  67.163  1.00  0.00           C  
ATOM   1435  CE2 TYR A  90      15.346  45.899  65.578  1.00  0.00           C  
ATOM   1436  CZ  TYR A  90      15.602  45.537  66.885  1.00  0.00           C  
ATOM   1437  OH  TYR A  90      15.153  46.326  67.918  1.00  0.00           O  
ATOM   1438  H   TYR A  90      17.598  41.310  61.941  1.00  0.00           H  
ATOM   1439  HA  TYR A  90      17.020  41.215  64.731  1.00  0.00           H  
ATOM   1440 1HB  TYR A  90      18.088  43.159  63.634  1.00  0.00           H  
ATOM   1441 2HB  TYR A  90      16.607  43.482  62.743  1.00  0.00           H  
ATOM   1442  HD1 TYR A  90      17.324  42.671  66.339  1.00  0.00           H  
ATOM   1443  HD2 TYR A  90      15.593  45.392  63.508  1.00  0.00           H  
ATOM   1444  HE1 TYR A  90      16.517  44.089  68.195  1.00  0.00           H  
ATOM   1445  HE2 TYR A  90      14.787  46.810  65.364  1.00  0.00           H  
ATOM   1446  HH  TYR A  90      15.414  45.935  68.755  1.00  0.00           H  
ATOM   1447  N   GLY A  91      14.562  41.028  64.993  1.00  0.00           N  
ATOM   1448  CA  GLY A  91      13.124  40.843  65.156  1.00  0.00           C  
ATOM   1449  C   GLY A  91      12.665  39.435  64.830  1.00  0.00           C  
ATOM   1450  O   GLY A  91      11.542  39.067  65.156  1.00  0.00           O  
ATOM   1451  H   GLY A  91      15.175  40.832  65.772  1.00  0.00           H  
ATOM   1452 1HA  GLY A  91      12.842  41.074  66.183  1.00  0.00           H  
ATOM   1453 2HA  GLY A  91      12.592  41.542  64.512  1.00  0.00           H  
ATOM   1454  N   GLN A  92      13.546  38.639  64.224  1.00  0.00           N  
ATOM   1455  CA  GLN A  92      13.244  37.277  63.768  1.00  0.00           C  
ATOM   1456  C   GLN A  92      14.016  36.204  64.535  1.00  0.00           C  
ATOM   1457  O   GLN A  92      13.443  35.224  65.037  1.00  0.00           O  
ATOM   1458  CB  GLN A  92      13.542  37.147  62.272  1.00  0.00           C  
ATOM   1459  CG  GLN A  92      12.682  38.033  61.387  1.00  0.00           C  
ATOM   1460  CD  GLN A  92      11.207  37.693  61.485  1.00  0.00           C  
ATOM   1461  OE1 GLN A  92      10.812  36.532  61.340  1.00  0.00           O  
ATOM   1462  NE2 GLN A  92      10.383  38.704  61.734  1.00  0.00           N  
ATOM   1463  H   GLN A  92      14.473  39.012  64.078  1.00  0.00           H  
ATOM   1464  HA  GLN A  92      12.184  37.084  63.934  1.00  0.00           H  
ATOM   1465 1HB  GLN A  92      14.586  37.397  62.086  1.00  0.00           H  
ATOM   1466 2HB  GLN A  92      13.392  36.113  61.960  1.00  0.00           H  
ATOM   1467 1HG  GLN A  92      12.815  39.071  61.691  1.00  0.00           H  
ATOM   1468 2HG  GLN A  92      12.994  37.904  60.350  1.00  0.00           H  
ATOM   1469 1HE2 GLN A  92       9.399  38.541  61.810  1.00  0.00           H  
ATOM   1470 2HE2 GLN A  92      10.746  39.629  61.845  1.00  0.00           H  
ATOM   1471  N   ASN A  93      15.325  36.378  64.629  1.00  0.00           N  
ATOM   1472  CA  ASN A  93      16.158  35.511  65.433  1.00  0.00           C  
ATOM   1473  C   ASN A  93      16.294  36.087  66.841  1.00  0.00           C  
ATOM   1474  O   ASN A  93      16.798  37.205  67.019  1.00  0.00           O  
ATOM   1475  CB  ASN A  93      17.517  35.317  64.785  1.00  0.00           C  
ATOM   1476  CG  ASN A  93      18.380  34.340  65.535  1.00  0.00           C  
ATOM   1477  OD1 ASN A  93      18.724  34.564  66.701  1.00  0.00           O  
ATOM   1478  ND2 ASN A  93      18.737  33.260  64.887  1.00  0.00           N  
ATOM   1479  H   ASN A  93      15.753  37.140  64.123  1.00  0.00           H  
ATOM   1480  HA  ASN A  93      15.670  34.538  65.512  1.00  0.00           H  
ATOM   1481 1HB  ASN A  93      17.385  34.959  63.764  1.00  0.00           H  
ATOM   1482 2HB  ASN A  93      18.034  36.275  64.732  1.00  0.00           H  
ATOM   1483 1HD2 ASN A  93      19.311  32.575  65.336  1.00  0.00           H  
ATOM   1484 2HD2 ASN A  93      18.435  33.120  63.945  1.00  0.00           H  
ATOM   1485  N   PRO A  94      15.856  35.326  67.846  1.00  0.00           N  
ATOM   1486  CA  PRO A  94      15.886  35.799  69.236  1.00  0.00           C  
ATOM   1487  C   PRO A  94      17.248  36.260  69.758  1.00  0.00           C  
ATOM   1488  O   PRO A  94      17.365  37.334  70.381  1.00  0.00           O  
ATOM   1489  CB  PRO A  94      15.406  34.560  69.999  1.00  0.00           C  
ATOM   1490  CG  PRO A  94      14.515  33.858  69.032  1.00  0.00           C  
ATOM   1491  CD  PRO A  94      15.206  34.015  67.704  1.00  0.00           C  
ATOM   1492  HA  PRO A  94      15.184  36.638  69.348  1.00  0.00           H  
ATOM   1493 1HB  PRO A  94      16.269  33.949  70.305  1.00  0.00           H  
ATOM   1494 2HB  PRO A  94      14.884  34.863  70.918  1.00  0.00           H  
ATOM   1495 1HG  PRO A  94      14.393  32.804  69.324  1.00  0.00           H  
ATOM   1496 2HG  PRO A  94      13.512  34.309  69.044  1.00  0.00           H  
ATOM   1497 1HD  PRO A  94      15.946  33.211  67.577  1.00  0.00           H  
ATOM   1498 2HD  PRO A  94      14.459  33.986  66.896  1.00  0.00           H  
ATOM   1499  N   SER A  95      18.278  35.449  69.520  1.00  0.00           N  
ATOM   1500  CA  SER A  95      19.592  35.715  70.072  1.00  0.00           C  
ATOM   1501  C   SER A  95      20.150  37.009  69.495  1.00  0.00           C  
ATOM   1502  O   SER A  95      20.688  37.842  70.235  1.00  0.00           O  
ATOM   1503  CB  SER A  95      20.531  34.562  69.777  1.00  0.00           C  
ATOM   1504  OG  SER A  95      20.739  34.424  68.398  1.00  0.00           O  
ATOM   1505  H   SER A  95      18.143  34.631  68.943  1.00  0.00           H  
ATOM   1506  HA  SER A  95      19.498  35.822  71.154  1.00  0.00           H  
ATOM   1507 1HB  SER A  95      21.484  34.732  70.276  1.00  0.00           H  
ATOM   1508 2HB  SER A  95      20.112  33.640  70.178  1.00  0.00           H  
ATOM   1509  HG  SER A  95      19.874  34.260  68.015  1.00  0.00           H  
ATOM   1510  N   PHE A  96      19.996  37.189  68.181  1.00  0.00           N  
ATOM   1511  CA  PHE A  96      20.516  38.399  67.546  1.00  0.00           C  
ATOM   1512  C   PHE A  96      19.670  39.606  67.940  1.00  0.00           C  
ATOM   1513  O   PHE A  96      20.189  40.702  68.160  1.00  0.00           O  
ATOM   1514  CB  PHE A  96      20.531  38.249  66.024  1.00  0.00           C  
ATOM   1515  CG  PHE A  96      21.165  39.406  65.307  1.00  0.00           C  
ATOM   1516  CD1 PHE A  96      22.544  39.549  65.273  1.00  0.00           C  
ATOM   1517  CD2 PHE A  96      20.384  40.356  64.665  1.00  0.00           C  
ATOM   1518  CE1 PHE A  96      23.128  40.614  64.613  1.00  0.00           C  
ATOM   1519  CE2 PHE A  96      20.965  41.421  64.005  1.00  0.00           C  
ATOM   1520  CZ  PHE A  96      22.339  41.550  63.979  1.00  0.00           C  
ATOM   1521  H   PHE A  96      19.524  36.500  67.614  1.00  0.00           H  
ATOM   1522  HA  PHE A  96      21.540  38.557  67.889  1.00  0.00           H  
ATOM   1523 1HB  PHE A  96      21.073  37.343  65.753  1.00  0.00           H  
ATOM   1524 2HB  PHE A  96      19.511  38.140  65.659  1.00  0.00           H  
ATOM   1525  HD1 PHE A  96      23.168  38.808  65.773  1.00  0.00           H  
ATOM   1526  HD2 PHE A  96      19.298  40.254  64.686  1.00  0.00           H  
ATOM   1527  HE1 PHE A  96      24.213  40.713  64.594  1.00  0.00           H  
ATOM   1528  HE2 PHE A  96      20.340  42.160  63.504  1.00  0.00           H  
ATOM   1529  HZ  PHE A  96      22.799  42.390  63.460  1.00  0.00           H  
ATOM   1530  N   THR A  97      18.361  39.393  68.015  1.00  0.00           N  
ATOM   1531  CA  THR A  97      17.475  40.433  68.517  1.00  0.00           C  
ATOM   1532  C   THR A  97      17.910  40.941  69.884  1.00  0.00           C  
ATOM   1533  O   THR A  97      17.943  42.148  70.099  1.00  0.00           O  
ATOM   1534  CB  THR A  97      16.023  39.925  68.597  1.00  0.00           C  
ATOM   1535  OG1 THR A  97      15.572  39.551  67.289  1.00  0.00           O  
ATOM   1536  CG2 THR A  97      15.110  41.006  69.154  1.00  0.00           C  
ATOM   1537  H   THR A  97      17.967  38.509  67.725  1.00  0.00           H  
ATOM   1538  HA  THR A  97      17.508  41.278  67.828  1.00  0.00           H  
ATOM   1539  HB  THR A  97      15.979  39.050  69.245  1.00  0.00           H  
ATOM   1540  HG1 THR A  97      15.909  38.679  67.072  1.00  0.00           H  
ATOM   1541 1HG2 THR A  97      14.089  40.629  69.204  1.00  0.00           H  
ATOM   1542 2HG2 THR A  97      15.444  41.284  70.154  1.00  0.00           H  
ATOM   1543 3HG2 THR A  97      15.143  41.880  68.505  1.00  0.00           H  
ATOM   1544  N   ALA A  98      18.262  40.028  70.791  1.00  0.00           N  
ATOM   1545  CA  ALA A  98      18.802  40.398  72.099  1.00  0.00           C  
ATOM   1546  C   ALA A  98      20.092  41.202  71.985  1.00  0.00           C  
ATOM   1547  O   ALA A  98      20.326  42.121  72.763  1.00  0.00           O  
ATOM   1548  CB  ALA A  98      19.038  39.152  72.940  1.00  0.00           C  
ATOM   1549  H   ALA A  98      18.151  39.050  70.563  1.00  0.00           H  
ATOM   1550  HA  ALA A  98      18.070  41.031  72.601  1.00  0.00           H  
ATOM   1551 1HB  ALA A  98      19.440  39.439  73.911  1.00  0.00           H  
ATOM   1552 2HB  ALA A  98      18.095  38.623  73.079  1.00  0.00           H  
ATOM   1553 3HB  ALA A  98      19.747  38.500  72.432  1.00  0.00           H  
ATOM   1554  N   ILE A  99      20.941  40.854  71.019  1.00  0.00           N  
ATOM   1555  CA  ILE A  99      22.165  41.619  70.826  1.00  0.00           C  
ATOM   1556  C   ILE A  99      21.841  43.078  70.477  1.00  0.00           C  
ATOM   1557  O   ILE A  99      22.310  43.992  71.144  1.00  0.00           O  
ATOM   1558  CB  ILE A  99      23.032  40.996  69.716  1.00  0.00           C  
ATOM   1559  CG1 ILE A  99      23.570  39.634  70.161  1.00  0.00           C  
ATOM   1560  CG2 ILE A  99      24.175  41.929  69.348  1.00  0.00           C  
ATOM   1561  CD1 ILE A  99      24.188  38.827  69.042  1.00  0.00           C  
ATOM   1562  H   ILE A  99      20.752  40.067  70.415  1.00  0.00           H  
ATOM   1563  HA  ILE A  99      22.732  41.604  71.756  1.00  0.00           H  
ATOM   1564  HB  ILE A  99      22.420  40.820  68.832  1.00  0.00           H  
ATOM   1565 1HG1 ILE A  99      24.323  39.775  70.936  1.00  0.00           H  
ATOM   1566 2HG1 ILE A  99      22.761  39.047  70.596  1.00  0.00           H  
ATOM   1567 1HG2 ILE A  99      24.778  41.474  68.563  1.00  0.00           H  
ATOM   1568 2HG2 ILE A  99      23.771  42.876  68.992  1.00  0.00           H  
ATOM   1569 3HG2 ILE A  99      24.797  42.107  70.226  1.00  0.00           H  
ATOM   1570 1HD1 ILE A  99      24.546  37.875  69.434  1.00  0.00           H  
ATOM   1571 2HD1 ILE A  99      23.441  38.643  68.269  1.00  0.00           H  
ATOM   1572 3HD1 ILE A  99      25.024  39.379  68.614  1.00  0.00           H  
ATOM   1573  N   LEU A 100      21.025  43.283  69.448  1.00  0.00           N  
ATOM   1574  CA  LEU A 100      20.765  44.642  68.952  1.00  0.00           C  
ATOM   1575  C   LEU A 100      19.837  45.431  69.865  1.00  0.00           C  
ATOM   1576  O   LEU A 100      19.710  46.658  69.732  1.00  0.00           O  
ATOM   1577  CB  LEU A 100      20.155  44.580  67.546  1.00  0.00           C  
ATOM   1578  CG  LEU A 100      21.158  44.514  66.388  1.00  0.00           C  
ATOM   1579  CD1 LEU A 100      22.042  43.285  66.551  1.00  0.00           C  
ATOM   1580  CD2 LEU A 100      20.406  44.475  65.066  1.00  0.00           C  
ATOM   1581  H   LEU A 100      20.575  42.500  68.996  1.00  0.00           H  
ATOM   1582  HA  LEU A 100      21.712  45.179  68.902  1.00  0.00           H  
ATOM   1583 1HB  LEU A 100      19.518  43.699  67.483  1.00  0.00           H  
ATOM   1584 2HB  LEU A 100      19.534  45.463  67.397  1.00  0.00           H  
ATOM   1585  HG  LEU A 100      21.802  45.393  66.413  1.00  0.00           H  
ATOM   1586 1HD1 LEU A 100      22.756  43.238  65.727  1.00  0.00           H  
ATOM   1587 2HD1 LEU A 100      22.583  43.348  67.495  1.00  0.00           H  
ATOM   1588 3HD1 LEU A 100      21.423  42.388  66.545  1.00  0.00           H  
ATOM   1589 1HD2 LEU A 100      21.120  44.429  64.242  1.00  0.00           H  
ATOM   1590 2HD2 LEU A 100      19.763  43.595  65.039  1.00  0.00           H  
ATOM   1591 3HD2 LEU A 100      19.796  45.373  64.968  1.00  0.00           H  
ATOM   1592  N   ASP A 101      19.173  44.737  70.789  1.00  0.00           N  
ATOM   1593  CA  ASP A 101      18.357  45.445  71.793  1.00  0.00           C  
ATOM   1594  C   ASP A 101      19.202  46.121  72.901  1.00  0.00           C  
ATOM   1595  O   ASP A 101      18.681  46.964  73.633  1.00  0.00           O  
ATOM   1596  CB  ASP A 101      17.365  44.472  72.435  1.00  0.00           C  
ATOM   1597  CG  ASP A 101      16.271  44.022  71.476  1.00  0.00           C  
ATOM   1598  OD1 ASP A 101      16.079  44.673  70.477  1.00  0.00           O  
ATOM   1599  OD2 ASP A 101      15.639  43.030  71.752  1.00  0.00           O  
ATOM   1600  H   ASP A 101      19.219  43.728  70.815  1.00  0.00           H  
ATOM   1601  HA  ASP A 101      17.801  46.237  71.291  1.00  0.00           H  
ATOM   1602 1HB  ASP A 101      17.899  43.592  72.794  1.00  0.00           H  
ATOM   1603 2HB  ASP A 101      16.898  44.946  73.299  1.00  0.00           H  
ATOM   1604  N   SER A 102      20.483  45.745  73.036  1.00  0.00           N  
ATOM   1605  CA  SER A 102      21.416  46.367  74.011  1.00  0.00           C  
ATOM   1606  C   SER A 102      22.587  47.111  73.339  1.00  0.00           C  
ATOM   1607  O   SER A 102      23.028  48.178  73.810  1.00  0.00           O  
ATOM   1608  CB  SER A 102      21.969  45.304  74.941  1.00  0.00           C  
ATOM   1609  OG  SER A 102      22.717  44.356  74.231  1.00  0.00           O  
ATOM   1610  H   SER A 102      20.818  45.002  72.440  1.00  0.00           H  
ATOM   1611  HA  SER A 102      20.863  47.101  74.599  1.00  0.00           H  
ATOM   1612 1HB  SER A 102      22.596  45.774  75.698  1.00  0.00           H  
ATOM   1613 2HB  SER A 102      21.147  44.810  75.457  1.00  0.00           H  
ATOM   1614  HG  SER A 102      22.114  43.965  73.595  1.00  0.00           H  
ATOM   1615  N   MET A 103      23.031  46.588  72.209  1.00  0.00           N  
ATOM   1616  CA  MET A 103      24.196  47.127  71.505  1.00  0.00           C  
ATOM   1617  C   MET A 103      23.810  47.737  70.153  1.00  0.00           C  
ATOM   1618  O   MET A 103      22.898  47.257  69.481  1.00  0.00           O  
ATOM   1619  CB  MET A 103      25.244  46.032  71.314  1.00  0.00           C  
ATOM   1620  CG  MET A 103      25.811  45.470  72.610  1.00  0.00           C  
ATOM   1621  SD  MET A 103      26.844  46.659  73.489  1.00  0.00           S  
ATOM   1622  CE  MET A 103      27.133  45.785  75.025  1.00  0.00           C  
ATOM   1623  H   MET A 103      22.548  45.790  71.822  1.00  0.00           H  
ATOM   1624  HA  MET A 103      24.627  47.925  72.109  1.00  0.00           H  
ATOM   1625 1HB  MET A 103      24.808  45.206  70.754  1.00  0.00           H  
ATOM   1626 2HB  MET A 103      26.075  46.423  70.726  1.00  0.00           H  
ATOM   1627 1HG  MET A 103      24.994  45.172  73.265  1.00  0.00           H  
ATOM   1628 2HG  MET A 103      26.412  44.588  72.391  1.00  0.00           H  
ATOM   1629 1HE  MET A 103      27.760  46.394  75.678  1.00  0.00           H  
ATOM   1630 2HE  MET A 103      26.180  45.587  75.516  1.00  0.00           H  
ATOM   1631 3HE  MET A 103      27.637  44.841  74.816  1.00  0.00           H  
ATOM   1632  N   ASP A 104      24.519  48.798  69.777  1.00  0.00           N  
ATOM   1633  CA  ASP A 104      24.518  49.308  68.402  1.00  0.00           C  
ATOM   1634  C   ASP A 104      25.639  48.631  67.630  1.00  0.00           C  
ATOM   1635  O   ASP A 104      26.635  48.210  68.225  1.00  0.00           O  
ATOM   1636  CB  ASP A 104      24.698  50.828  68.370  1.00  0.00           C  
ATOM   1637  CG  ASP A 104      23.500  51.579  68.935  1.00  0.00           C  
ATOM   1638  OD1 ASP A 104      22.446  50.994  69.026  1.00  0.00           O  
ATOM   1639  OD2 ASP A 104      23.649  52.729  69.269  1.00  0.00           O  
ATOM   1640  H   ASP A 104      25.079  49.266  70.475  1.00  0.00           H  
ATOM   1641  HA  ASP A 104      23.557  49.069  67.945  1.00  0.00           H  
ATOM   1642 1HB  ASP A 104      25.584  51.101  68.945  1.00  0.00           H  
ATOM   1643 2HB  ASP A 104      24.862  51.153  67.343  1.00  0.00           H  
ATOM   1644  N   ILE A 105      25.460  48.510  66.319  1.00  0.00           N  
ATOM   1645  CA  ILE A 105      26.529  48.050  65.435  1.00  0.00           C  
ATOM   1646  C   ILE A 105      26.825  49.131  64.404  1.00  0.00           C  
ATOM   1647  O   ILE A 105      25.919  49.671  63.766  1.00  0.00           O  
ATOM   1648  CB  ILE A 105      26.150  46.737  64.726  1.00  0.00           C  
ATOM   1649  CG1 ILE A 105      25.838  45.646  65.753  1.00  0.00           C  
ATOM   1650  CG2 ILE A 105      27.269  46.293  63.796  1.00  0.00           C  
ATOM   1651  CD1 ILE A 105      24.374  45.552  66.118  1.00  0.00           C  
ATOM   1652  H   ILE A 105      24.560  48.742  65.923  1.00  0.00           H  
ATOM   1653  HA  ILE A 105      27.419  47.866  66.036  1.00  0.00           H  
ATOM   1654  HB  ILE A 105      25.243  46.888  64.141  1.00  0.00           H  
ATOM   1655 1HG1 ILE A 105      26.156  44.679  65.365  1.00  0.00           H  
ATOM   1656 2HG1 ILE A 105      26.404  45.833  66.666  1.00  0.00           H  
ATOM   1657 1HG2 ILE A 105      26.985  45.363  63.304  1.00  0.00           H  
ATOM   1658 2HG2 ILE A 105      27.445  47.062  63.045  1.00  0.00           H  
ATOM   1659 3HG2 ILE A 105      28.180  46.134  64.373  1.00  0.00           H  
ATOM   1660 1HD1 ILE A 105      24.232  44.757  66.851  1.00  0.00           H  
ATOM   1661 2HD1 ILE A 105      24.042  46.500  66.542  1.00  0.00           H  
ATOM   1662 3HD1 ILE A 105      23.790  45.330  65.226  1.00  0.00           H  
ATOM   1663  N   PHE A 106      28.109  49.426  64.237  1.00  0.00           N  
ATOM   1664  CA  PHE A 106      28.585  50.313  63.184  1.00  0.00           C  
ATOM   1665  C   PHE A 106      29.372  49.472  62.191  1.00  0.00           C  
ATOM   1666  O   PHE A 106      30.200  48.668  62.594  1.00  0.00           O  
ATOM   1667  CB  PHE A 106      29.460  51.433  63.750  1.00  0.00           C  
ATOM   1668  CG  PHE A 106      28.717  52.395  64.633  1.00  0.00           C  
ATOM   1669  CD1 PHE A 106      28.679  52.209  66.007  1.00  0.00           C  
ATOM   1670  CD2 PHE A 106      28.054  53.486  64.092  1.00  0.00           C  
ATOM   1671  CE1 PHE A 106      27.996  53.093  66.821  1.00  0.00           C  
ATOM   1672  CE2 PHE A 106      27.371  54.372  64.903  1.00  0.00           C  
ATOM   1673  CZ  PHE A 106      27.342  54.174  66.269  1.00  0.00           C  
ATOM   1674  H   PHE A 106      28.777  49.013  64.872  1.00  0.00           H  
ATOM   1675  HA  PHE A 106      27.721  50.768  62.698  1.00  0.00           H  
ATOM   1676 1HB  PHE A 106      30.275  51.001  64.328  1.00  0.00           H  
ATOM   1677 2HB  PHE A 106      29.903  51.997  62.930  1.00  0.00           H  
ATOM   1678  HD1 PHE A 106      29.197  51.355  66.443  1.00  0.00           H  
ATOM   1679  HD2 PHE A 106      28.076  53.641  63.013  1.00  0.00           H  
ATOM   1680  HE1 PHE A 106      27.974  52.936  67.899  1.00  0.00           H  
ATOM   1681  HE2 PHE A 106      26.854  55.226  64.465  1.00  0.00           H  
ATOM   1682  HZ  PHE A 106      26.802  54.871  66.909  1.00  0.00           H  
ATOM   1683  N   LEU A 107      29.098  49.661  60.906  1.00  0.00           N  
ATOM   1684  CA  LEU A 107      29.678  48.820  59.861  1.00  0.00           C  
ATOM   1685  C   LEU A 107      30.206  49.714  58.734  1.00  0.00           C  
ATOM   1686  O   LEU A 107      29.421  50.408  58.089  1.00  0.00           O  
ATOM   1687  CB  LEU A 107      28.636  47.835  59.316  1.00  0.00           C  
ATOM   1688  CG  LEU A 107      29.110  46.931  58.171  1.00  0.00           C  
ATOM   1689  CD1 LEU A 107      30.239  46.037  58.664  1.00  0.00           C  
ATOM   1690  CD2 LEU A 107      27.940  46.104  57.659  1.00  0.00           C  
ATOM   1691  H   LEU A 107      28.470  50.408  60.645  1.00  0.00           H  
ATOM   1692  HA  LEU A 107      30.500  48.250  60.292  1.00  0.00           H  
ATOM   1693 1HB  LEU A 107      28.306  47.192  60.130  1.00  0.00           H  
ATOM   1694 2HB  LEU A 107      27.777  48.402  58.957  1.00  0.00           H  
ATOM   1695  HG  LEU A 107      29.502  47.546  57.360  1.00  0.00           H  
ATOM   1696 1HD1 LEU A 107      30.577  45.394  57.850  1.00  0.00           H  
ATOM   1697 2HD1 LEU A 107      31.070  46.654  59.005  1.00  0.00           H  
ATOM   1698 3HD1 LEU A 107      29.882  45.420  59.488  1.00  0.00           H  
ATOM   1699 1HD2 LEU A 107      28.277  45.462  56.845  1.00  0.00           H  
ATOM   1700 2HD2 LEU A 107      27.549  45.487  58.469  1.00  0.00           H  
ATOM   1701 3HD2 LEU A 107      27.156  46.768  57.297  1.00  0.00           H  
ATOM   1702  N   GLU A 108      31.520  49.700  58.507  1.00  0.00           N  
ATOM   1703  CA  GLU A 108      32.132  50.459  57.401  1.00  0.00           C  
ATOM   1704  C   GLU A 108      32.522  49.457  56.329  1.00  0.00           C  
ATOM   1705  O   GLU A 108      33.494  48.733  56.476  1.00  0.00           O  
ATOM   1706  CB  GLU A 108      33.356  51.253  57.865  1.00  0.00           C  
ATOM   1707  CG  GLU A 108      34.007  52.096  56.778  1.00  0.00           C  
ATOM   1708  CD  GLU A 108      35.194  52.874  57.274  1.00  0.00           C  
ATOM   1709  OE1 GLU A 108      35.494  52.784  58.440  1.00  0.00           O  
ATOM   1710  OE2 GLU A 108      35.801  53.560  56.486  1.00  0.00           O  
ATOM   1711  H   GLU A 108      32.112  49.151  59.114  1.00  0.00           H  
ATOM   1712  HA  GLU A 108      31.396  51.167  57.019  1.00  0.00           H  
ATOM   1713 1HB  GLU A 108      33.070  51.919  58.679  1.00  0.00           H  
ATOM   1714 2HB  GLU A 108      34.109  50.566  58.252  1.00  0.00           H  
ATOM   1715 1HG  GLU A 108      34.329  51.442  55.969  1.00  0.00           H  
ATOM   1716 2HG  GLU A 108      33.267  52.787  56.377  1.00  0.00           H  
ATOM   1717  N   ILE A 109      31.746  49.422  55.251  1.00  0.00           N  
ATOM   1718  CA  ILE A 109      31.892  48.379  54.236  1.00  0.00           C  
ATOM   1719  C   ILE A 109      33.067  48.649  53.305  1.00  0.00           C  
ATOM   1720  O   ILE A 109      33.842  47.741  52.983  1.00  0.00           O  
ATOM   1721  CB  ILE A 109      30.605  48.246  53.402  1.00  0.00           C  
ATOM   1722  CG1 ILE A 109      29.453  47.739  54.275  1.00  0.00           C  
ATOM   1723  CG2 ILE A 109      30.831  47.315  52.220  1.00  0.00           C  
ATOM   1724  CD1 ILE A 109      28.099  47.828  53.610  1.00  0.00           C  
ATOM   1725  H   ILE A 109      31.038  50.132  55.129  1.00  0.00           H  
ATOM   1726  HA  ILE A 109      32.078  47.431  54.739  1.00  0.00           H  
ATOM   1727  HB  ILE A 109      30.310  49.226  53.029  1.00  0.00           H  
ATOM   1728 1HG1 ILE A 109      29.633  46.699  54.546  1.00  0.00           H  
ATOM   1729 2HG1 ILE A 109      29.417  48.315  55.199  1.00  0.00           H  
ATOM   1730 1HG2 ILE A 109      29.911  47.232  51.642  1.00  0.00           H  
ATOM   1731 2HG2 ILE A 109      31.621  47.716  51.588  1.00  0.00           H  
ATOM   1732 3HG2 ILE A 109      31.121  46.330  52.584  1.00  0.00           H  
ATOM   1733 1HD1 ILE A 109      27.334  47.451  54.290  1.00  0.00           H  
ATOM   1734 2HD1 ILE A 109      27.882  48.867  53.361  1.00  0.00           H  
ATOM   1735 3HD1 ILE A 109      28.100  47.229  52.700  1.00  0.00           H  
ATOM   1736  N   VAL A 110      33.203  49.893  52.868  1.00  0.00           N  
ATOM   1737  CA  VAL A 110      34.320  50.247  51.997  1.00  0.00           C  
ATOM   1738  C   VAL A 110      35.212  51.248  52.723  1.00  0.00           C  
ATOM   1739  O   VAL A 110      35.001  52.471  52.660  1.00  0.00           O  
ATOM   1740  CB  VAL A 110      33.816  50.855  50.675  1.00  0.00           C  
ATOM   1741  CG1 VAL A 110      34.987  51.195  49.765  1.00  0.00           C  
ATOM   1742  CG2 VAL A 110      32.864  49.887  49.989  1.00  0.00           C  
ATOM   1743  H   VAL A 110      32.539  50.607  53.131  1.00  0.00           H  
ATOM   1744  HA  VAL A 110      34.881  49.340  51.768  1.00  0.00           H  
ATOM   1745  HB  VAL A 110      33.295  51.788  50.890  1.00  0.00           H  
ATOM   1746 1HG1 VAL A 110      34.613  51.624  48.835  1.00  0.00           H  
ATOM   1747 2HG1 VAL A 110      35.636  51.917  50.261  1.00  0.00           H  
ATOM   1748 3HG1 VAL A 110      35.552  50.290  49.544  1.00  0.00           H  
ATOM   1749 1HG2 VAL A 110      32.512  50.324  49.055  1.00  0.00           H  
ATOM   1750 2HG2 VAL A 110      33.384  48.952  49.779  1.00  0.00           H  
ATOM   1751 3HG2 VAL A 110      32.013  49.690  50.641  1.00  0.00           H  
ATOM   1752  N   THR A 111      36.198  50.719  53.434  1.00  0.00           N  
ATOM   1753  CA  THR A 111      36.988  51.539  54.328  1.00  0.00           C  
ATOM   1754  C   THR A 111      38.056  52.339  53.558  1.00  0.00           C  
ATOM   1755  O   THR A 111      38.547  53.350  54.041  1.00  0.00           O  
ATOM   1756  CB  THR A 111      37.657  50.672  55.411  1.00  0.00           C  
ATOM   1757  OG1 THR A 111      36.651  49.999  56.177  1.00  0.00           O  
ATOM   1758  CG2 THR A 111      38.503  51.534  56.336  1.00  0.00           C  
ATOM   1759  H   THR A 111      36.407  49.734  53.357  1.00  0.00           H  
ATOM   1760  HA  THR A 111      36.326  52.255  54.816  1.00  0.00           H  
ATOM   1761  HB  THR A 111      38.294  49.925  54.937  1.00  0.00           H  
ATOM   1762  HG1 THR A 111      36.342  49.229  55.693  1.00  0.00           H  
ATOM   1763 1HG2 THR A 111      38.968  50.904  57.094  1.00  0.00           H  
ATOM   1764 2HG2 THR A 111      39.277  52.038  55.758  1.00  0.00           H  
ATOM   1765 3HG2 THR A 111      37.870  52.276  56.820  1.00  0.00           H  
ATOM   1766  N   ASN A 112      38.396  51.880  52.361  1.00  0.00           N  
ATOM   1767  CA  ASN A 112      39.358  52.560  51.493  1.00  0.00           C  
ATOM   1768  C   ASN A 112      38.752  52.694  50.089  1.00  0.00           C  
ATOM   1769  O   ASN A 112      39.083  51.945  49.180  1.00  0.00           O  
ATOM   1770  CB  ASN A 112      40.681  51.818  51.453  1.00  0.00           C  
ATOM   1771  CG  ASN A 112      41.738  52.561  50.684  1.00  0.00           C  
ATOM   1772  OD1 ASN A 112      41.475  53.628  50.116  1.00  0.00           O  
ATOM   1773  ND2 ASN A 112      42.928  52.018  50.652  1.00  0.00           N  
ATOM   1774  H   ASN A 112      37.967  51.023  52.043  1.00  0.00           H  
ATOM   1775  HA  ASN A 112      39.538  53.560  51.892  1.00  0.00           H  
ATOM   1776 1HB  ASN A 112      41.037  51.654  52.471  1.00  0.00           H  
ATOM   1777 2HB  ASN A 112      40.536  50.839  50.996  1.00  0.00           H  
ATOM   1778 1HD2 ASN A 112      43.670  52.468  50.155  1.00  0.00           H  
ATOM   1779 2HD2 ASN A 112      43.095  51.153  51.126  1.00  0.00           H  
ATOM   1780  N   PRO A 113      37.855  53.676  49.905  1.00  0.00           N  
ATOM   1781  CA  PRO A 113      37.166  53.785  48.621  1.00  0.00           C  
ATOM   1782  C   PRO A 113      38.066  54.128  47.447  1.00  0.00           C  
ATOM   1783  O   PRO A 113      37.800  53.658  46.340  1.00  0.00           O  
ATOM   1784  CB  PRO A 113      36.162  54.911  48.887  1.00  0.00           C  
ATOM   1785  CG  PRO A 113      35.950  54.872  50.362  1.00  0.00           C  
ATOM   1786  CD  PRO A 113      37.301  54.516  50.924  1.00  0.00           C  
ATOM   1787  HA  PRO A 113      36.654  52.836  48.403  1.00  0.00           H  
ATOM   1788 1HB  PRO A 113      36.573  55.871  48.540  1.00  0.00           H  
ATOM   1789 2HB  PRO A 113      35.238  54.734  48.318  1.00  0.00           H  
ATOM   1790 1HG  PRO A 113      35.586  55.847  50.719  1.00  0.00           H  
ATOM   1791 2HG  PRO A 113      35.177  54.132  50.615  1.00  0.00           H  
ATOM   1792 1HD  PRO A 113      37.892  55.432  51.067  1.00  0.00           H  
ATOM   1793 2HD  PRO A 113      37.172  53.985  51.879  1.00  0.00           H  
ATOM   1794  N   ASN A 114      39.094  54.955  47.645  1.00  0.00           N  
ATOM   1795  CA  ASN A 114      39.971  55.284  46.509  1.00  0.00           C  
ATOM   1796  C   ASN A 114      40.704  54.054  46.010  1.00  0.00           C  
ATOM   1797  O   ASN A 114      40.804  53.813  44.801  1.00  0.00           O  
ATOM   1798  CB  ASN A 114      40.962  56.371  46.885  1.00  0.00           C  
ATOM   1799  CG  ASN A 114      40.318  57.724  47.002  1.00  0.00           C  
ATOM   1800  OD1 ASN A 114      40.772  58.577  47.773  1.00  0.00           O  
ATOM   1801  ND2 ASN A 114      39.268  57.938  46.250  1.00  0.00           N  
ATOM   1802  H   ASN A 114      39.287  55.361  48.549  1.00  0.00           H  
ATOM   1803  HA  ASN A 114      39.352  55.651  45.689  1.00  0.00           H  
ATOM   1804 1HB  ASN A 114      41.431  56.121  47.838  1.00  0.00           H  
ATOM   1805 2HB  ASN A 114      41.750  56.420  46.134  1.00  0.00           H  
ATOM   1806 1HD2 ASN A 114      38.799  58.821  46.286  1.00  0.00           H  
ATOM   1807 2HD2 ASN A 114      38.935  57.219  45.641  1.00  0.00           H  
ATOM   1808  N   GLY A 115      41.246  53.280  46.940  1.00  0.00           N  
ATOM   1809  CA  GLY A 115      41.900  52.046  46.561  1.00  0.00           C  
ATOM   1810  C   GLY A 115      40.915  51.116  45.871  1.00  0.00           C  
ATOM   1811  O   GLY A 115      41.257  50.466  44.891  1.00  0.00           O  
ATOM   1812  H   GLY A 115      41.210  53.538  47.916  1.00  0.00           H  
ATOM   1813 1HA  GLY A 115      42.736  52.266  45.897  1.00  0.00           H  
ATOM   1814 2HA  GLY A 115      42.312  51.565  47.448  1.00  0.00           H  
ATOM   1815  N   PHE A 116      39.686  51.057  46.374  1.00  0.00           N  
ATOM   1816  CA  PHE A 116      38.707  50.124  45.821  1.00  0.00           C  
ATOM   1817  C   PHE A 116      38.400  50.493  44.370  1.00  0.00           C  
ATOM   1818  O   PHE A 116      38.397  49.629  43.495  1.00  0.00           O  
ATOM   1819  CB  PHE A 116      37.420  50.134  46.648  1.00  0.00           C  
ATOM   1820  CG  PHE A 116      36.361  49.201  46.132  1.00  0.00           C  
ATOM   1821  CD1 PHE A 116      36.647  47.864  45.901  1.00  0.00           C  
ATOM   1822  CD2 PHE A 116      35.077  49.659  45.876  1.00  0.00           C  
ATOM   1823  CE1 PHE A 116      35.674  47.005  45.426  1.00  0.00           C  
ATOM   1824  CE2 PHE A 116      34.102  48.803  45.403  1.00  0.00           C  
ATOM   1825  CZ  PHE A 116      34.402  47.474  45.178  1.00  0.00           C  
ATOM   1826  H   PHE A 116      39.416  51.655  47.142  1.00  0.00           H  
ATOM   1827  HA  PHE A 116      39.130  49.119  45.852  1.00  0.00           H  
ATOM   1828 1HB  PHE A 116      37.646  49.856  47.676  1.00  0.00           H  
ATOM   1829 2HB  PHE A 116      37.007  51.141  46.665  1.00  0.00           H  
ATOM   1830  HD1 PHE A 116      37.653  47.493  46.099  1.00  0.00           H  
ATOM   1831  HD2 PHE A 116      34.841  50.709  46.054  1.00  0.00           H  
ATOM   1832  HE1 PHE A 116      35.913  45.957  45.249  1.00  0.00           H  
ATOM   1833  HE2 PHE A 116      33.097  49.175  45.207  1.00  0.00           H  
ATOM   1834  HZ  PHE A 116      33.634  46.798  44.803  1.00  0.00           H  
ATOM   1835  N   ALA A 117      38.160  51.778  44.125  1.00  0.00           N  
ATOM   1836  CA  ALA A 117      37.956  52.257  42.753  1.00  0.00           C  
ATOM   1837  C   ALA A 117      39.138  51.892  41.859  1.00  0.00           C  
ATOM   1838  O   ALA A 117      38.948  51.481  40.720  1.00  0.00           O  
ATOM   1839  CB  ALA A 117      37.733  53.762  42.742  1.00  0.00           C  
ATOM   1840  H   ALA A 117      38.116  52.438  44.888  1.00  0.00           H  
ATOM   1841  HA  ALA A 117      37.069  51.767  42.352  1.00  0.00           H  
ATOM   1842 1HB  ALA A 117      37.584  54.101  41.717  1.00  0.00           H  
ATOM   1843 2HB  ALA A 117      36.852  54.004  43.337  1.00  0.00           H  
ATOM   1844 3HB  ALA A 117      38.604  54.261  43.166  1.00  0.00           H  
ATOM   1845  N   PHE A 118      40.346  52.038  42.387  1.00  0.00           N  
ATOM   1846  CA  PHE A 118      41.563  51.772  41.629  1.00  0.00           C  
ATOM   1847  C   PHE A 118      41.711  50.283  41.338  1.00  0.00           C  
ATOM   1848  O   PHE A 118      42.274  49.914  40.317  1.00  0.00           O  
ATOM   1849  CB  PHE A 118      42.790  52.273  42.393  1.00  0.00           C  
ATOM   1850  CG  PHE A 118      42.930  53.769  42.400  1.00  0.00           C  
ATOM   1851  CD1 PHE A 118      41.808  54.585  42.430  1.00  0.00           C  
ATOM   1852  CD2 PHE A 118      44.182  54.364  42.376  1.00  0.00           C  
ATOM   1853  CE1 PHE A 118      41.936  55.961  42.436  1.00  0.00           C  
ATOM   1854  CE2 PHE A 118      44.313  55.739  42.384  1.00  0.00           C  
ATOM   1855  CZ  PHE A 118      43.188  56.538  42.414  1.00  0.00           C  
ATOM   1856  H   PHE A 118      40.421  52.344  43.347  1.00  0.00           H  
ATOM   1857  HA  PHE A 118      41.502  52.304  40.679  1.00  0.00           H  
ATOM   1858 1HB  PHE A 118      42.740  51.932  43.426  1.00  0.00           H  
ATOM   1859 2HB  PHE A 118      43.691  51.850  41.952  1.00  0.00           H  
ATOM   1860  HD1 PHE A 118      40.818  54.128  42.449  1.00  0.00           H  
ATOM   1861  HD2 PHE A 118      45.071  53.732  42.352  1.00  0.00           H  
ATOM   1862  HE1 PHE A 118      41.046  56.590  42.460  1.00  0.00           H  
ATOM   1863  HE2 PHE A 118      45.303  56.193  42.365  1.00  0.00           H  
ATOM   1864  HZ  PHE A 118      43.289  57.622  42.418  1.00  0.00           H  
ATOM   1865  N   THR A 119      41.224  49.419  42.235  1.00  0.00           N  
ATOM   1866  CA  THR A 119      41.327  47.984  41.955  1.00  0.00           C  
ATOM   1867  C   THR A 119      40.457  47.572  40.755  1.00  0.00           C  
ATOM   1868  O   THR A 119      40.776  46.610  40.062  1.00  0.00           O  
ATOM   1869  CB  THR A 119      40.928  47.155  43.190  1.00  0.00           C  
ATOM   1870  OG1 THR A 119      39.580  47.468  43.564  1.00  0.00           O  
ATOM   1871  CG2 THR A 119      41.857  47.456  44.357  1.00  0.00           C  
ATOM   1872  H   THR A 119      40.790  49.723  43.095  1.00  0.00           H  
ATOM   1873  HA  THR A 119      42.363  47.754  41.704  1.00  0.00           H  
ATOM   1874  HB  THR A 119      40.987  46.094  42.951  1.00  0.00           H  
ATOM   1875  HG1 THR A 119      39.333  48.316  43.186  1.00  0.00           H  
ATOM   1876 1HG2 THR A 119      41.560  46.862  45.221  1.00  0.00           H  
ATOM   1877 2HG2 THR A 119      42.881  47.209  44.080  1.00  0.00           H  
ATOM   1878 3HG2 THR A 119      41.795  48.515  44.607  1.00  0.00           H  
ATOM   1879  N   HIS A 120      39.338  48.267  40.561  1.00  0.00           N  
ATOM   1880  CA  HIS A 120      38.507  48.056  39.374  1.00  0.00           C  
ATOM   1881  C   HIS A 120      39.088  48.762  38.139  1.00  0.00           C  
ATOM   1882  O   HIS A 120      39.139  48.174  37.063  1.00  0.00           O  
ATOM   1883  CB  HIS A 120      37.079  48.551  39.626  1.00  0.00           C  
ATOM   1884  CG  HIS A 120      36.315  47.710  40.602  1.00  0.00           C  
ATOM   1885  ND1 HIS A 120      35.851  46.449  40.293  1.00  0.00           N  
ATOM   1886  CD2 HIS A 120      35.933  47.950  41.878  1.00  0.00           C  
ATOM   1887  CE1 HIS A 120      35.216  45.949  41.339  1.00  0.00           C  
ATOM   1888  NE2 HIS A 120      35.252  46.840  42.313  1.00  0.00           N  
ATOM   1889  H   HIS A 120      39.054  48.954  41.245  1.00  0.00           H  
ATOM   1890  HA  HIS A 120      38.462  46.991  39.146  1.00  0.00           H  
ATOM   1891 1HB  HIS A 120      37.109  49.572  40.006  1.00  0.00           H  
ATOM   1892 2HB  HIS A 120      36.529  48.567  38.686  1.00  0.00           H  
ATOM   1893  HD1 HIS A 120      36.030  45.943  39.449  1.00  0.00           H  
ATOM   1894  HD2 HIS A 120      36.069  48.803  42.544  1.00  0.00           H  
ATOM   1895  HE1 HIS A 120      34.774  44.954  41.297  1.00  0.00           H  
ATOM   1896  N   SER A 121      39.529  50.006  38.286  1.00  0.00           N  
ATOM   1897  CA  SER A 121      39.902  50.817  37.106  1.00  0.00           C  
ATOM   1898  C   SER A 121      41.276  50.518  36.514  1.00  0.00           C  
ATOM   1899  O   SER A 121      41.466  50.629  35.293  1.00  0.00           O  
ATOM   1900  CB  SER A 121      39.846  52.287  37.472  1.00  0.00           C  
ATOM   1901  OG  SER A 121      38.534  52.683  37.763  1.00  0.00           O  
ATOM   1902  H   SER A 121      39.614  50.410  39.208  1.00  0.00           H  
ATOM   1903  HA  SER A 121      39.185  50.618  36.308  1.00  0.00           H  
ATOM   1904 1HB  SER A 121      40.485  52.471  38.336  1.00  0.00           H  
ATOM   1905 2HB  SER A 121      40.234  52.883  36.646  1.00  0.00           H  
ATOM   1906  HG  SER A 121      38.365  52.396  38.663  1.00  0.00           H  
ATOM   1907  N   GLU A 122      42.230  50.185  37.381  1.00  0.00           N  
ATOM   1908  CA  GLU A 122      43.645  50.277  37.016  1.00  0.00           C  
ATOM   1909  C   GLU A 122      44.519  49.123  37.499  1.00  0.00           C  
ATOM   1910  O   GLU A 122      45.368  48.637  36.754  1.00  0.00           O  
ATOM   1911  CB  GLU A 122      44.221  51.589  37.553  1.00  0.00           C  
ATOM   1912  CG  GLU A 122      43.644  52.840  36.906  1.00  0.00           C  
ATOM   1913  CD  GLU A 122      44.208  54.110  37.482  1.00  0.00           C  
ATOM   1914  OE1 GLU A 122      44.942  54.031  38.438  1.00  0.00           O  
ATOM   1915  OE2 GLU A 122      43.905  55.159  36.964  1.00  0.00           O  
ATOM   1916  H   GLU A 122      41.980  49.864  38.305  1.00  0.00           H  
ATOM   1917  HA  GLU A 122      43.723  50.269  35.928  1.00  0.00           H  
ATOM   1918 1HB  GLU A 122      44.041  51.654  38.626  1.00  0.00           H  
ATOM   1919 2HB  GLU A 122      45.300  51.602  37.401  1.00  0.00           H  
ATOM   1920 1HG  GLU A 122      43.854  52.815  35.838  1.00  0.00           H  
ATOM   1921 2HG  GLU A 122      42.562  52.838  37.036  1.00  0.00           H  
ATOM   1922  N   ASN A 123      44.346  48.701  38.742  1.00  0.00           N  
ATOM   1923  CA  ASN A 123      45.276  47.724  39.303  1.00  0.00           C  
ATOM   1924  C   ASN A 123      44.540  46.857  40.313  1.00  0.00           C  
ATOM   1925  O   ASN A 123      44.375  47.253  41.461  1.00  0.00           O  
ATOM   1926  CB  ASN A 123      46.473  48.406  39.940  1.00  0.00           C  
ATOM   1927  CG  ASN A 123      47.508  47.427  40.420  1.00  0.00           C  
ATOM   1928  OD1 ASN A 123      47.231  46.585  41.283  1.00  0.00           O  
ATOM   1929  ND2 ASN A 123      48.696  47.519  39.879  1.00  0.00           N  
ATOM   1930  H   ASN A 123      43.584  49.039  39.313  1.00  0.00           H  
ATOM   1931  HA  ASN A 123      45.636  47.085  38.495  1.00  0.00           H  
ATOM   1932 1HB  ASN A 123      46.935  49.080  39.217  1.00  0.00           H  
ATOM   1933 2HB  ASN A 123      46.141  49.010  40.784  1.00  0.00           H  
ATOM   1934 1HD2 ASN A 123      49.424  46.894  40.160  1.00  0.00           H  
ATOM   1935 2HD2 ASN A 123      48.875  48.215  39.185  1.00  0.00           H  
ATOM   1936  N   ARG A 124      44.126  45.671  39.880  1.00  0.00           N  
ATOM   1937  CA  ARG A 124      43.350  44.752  40.720  1.00  0.00           C  
ATOM   1938  C   ARG A 124      44.027  44.411  42.062  1.00  0.00           C  
ATOM   1939  O   ARG A 124      43.350  44.120  43.055  1.00  0.00           O  
ATOM   1940  CB  ARG A 124      43.088  43.460  39.960  1.00  0.00           C  
ATOM   1941  CG  ARG A 124      42.103  43.584  38.808  1.00  0.00           C  
ATOM   1942  CD  ARG A 124      41.938  42.296  38.087  1.00  0.00           C  
ATOM   1943  NE  ARG A 124      40.997  42.410  36.984  1.00  0.00           N  
ATOM   1944  CZ  ARG A 124      40.762  41.443  36.075  1.00  0.00           C  
ATOM   1945  NH1 ARG A 124      41.406  40.299  36.152  1.00  0.00           N  
ATOM   1946  NH2 ARG A 124      39.885  41.644  35.108  1.00  0.00           N  
ATOM   1947  H   ARG A 124      44.358  45.398  38.936  1.00  0.00           H  
ATOM   1948  HA  ARG A 124      42.396  45.223  40.959  1.00  0.00           H  
ATOM   1949 1HB  ARG A 124      44.024  43.081  39.554  1.00  0.00           H  
ATOM   1950 2HB  ARG A 124      42.700  42.707  40.646  1.00  0.00           H  
ATOM   1951 1HG  ARG A 124      41.130  43.889  39.193  1.00  0.00           H  
ATOM   1952 2HG  ARG A 124      42.464  44.330  38.100  1.00  0.00           H  
ATOM   1953 1HD  ARG A 124      42.899  41.979  37.683  1.00  0.00           H  
ATOM   1954 2HD  ARG A 124      41.566  41.538  38.775  1.00  0.00           H  
ATOM   1955  HE  ARG A 124      40.482  43.276  36.892  1.00  0.00           H  
ATOM   1956 1HH1 ARG A 124      42.077  40.146  36.892  1.00  0.00           H  
ATOM   1957 2HH1 ARG A 124      41.231  39.575  35.471  1.00  0.00           H  
ATOM   1958 1HH2 ARG A 124      39.390  42.523  35.049  1.00  0.00           H  
ATOM   1959 2HH2 ARG A 124      39.710  40.919  34.427  1.00  0.00           H  
ATOM   1960  N   LEU A 125      45.360  44.462  42.072  1.00  0.00           N  
ATOM   1961  CA  LEU A 125      46.116  44.078  43.253  1.00  0.00           C  
ATOM   1962  C   LEU A 125      46.553  45.267  44.113  1.00  0.00           C  
ATOM   1963  O   LEU A 125      47.430  45.125  44.957  1.00  0.00           O  
ATOM   1964  CB  LEU A 125      47.353  43.278  42.827  1.00  0.00           C  
ATOM   1965  CG  LEU A 125      47.073  41.962  42.090  1.00  0.00           C  
ATOM   1966  CD1 LEU A 125      48.391  41.323  41.673  1.00  0.00           C  
ATOM   1967  CD2 LEU A 125      46.277  41.033  42.994  1.00  0.00           C  
ATOM   1968  H   LEU A 125      45.857  44.771  41.249  1.00  0.00           H  
ATOM   1969  HA  LEU A 125      45.483  43.451  43.880  1.00  0.00           H  
ATOM   1970 1HB  LEU A 125      47.961  43.901  42.173  1.00  0.00           H  
ATOM   1971 2HB  LEU A 125      47.938  43.042  43.716  1.00  0.00           H  
ATOM   1972  HG  LEU A 125      46.501  42.166  41.185  1.00  0.00           H  
ATOM   1973 1HD1 LEU A 125      48.192  40.388  41.149  1.00  0.00           H  
ATOM   1974 2HD1 LEU A 125      48.931  42.000  41.012  1.00  0.00           H  
ATOM   1975 3HD1 LEU A 125      48.994  41.121  42.558  1.00  0.00           H  
ATOM   1976 1HD2 LEU A 125      46.077  40.098  42.470  1.00  0.00           H  
ATOM   1977 2HD2 LEU A 125      46.849  40.827  43.899  1.00  0.00           H  
ATOM   1978 3HD2 LEU A 125      45.333  41.508  43.262  1.00  0.00           H  
ATOM   1979  N   TRP A 126      45.917  46.423  43.936  1.00  0.00           N  
ATOM   1980  CA  TRP A 126      46.226  47.588  44.771  1.00  0.00           C  
ATOM   1981  C   TRP A 126      45.783  47.383  46.223  1.00  0.00           C  
ATOM   1982  O   TRP A 126      44.654  46.963  46.473  1.00  0.00           O  
ATOM   1983  CB  TRP A 126      45.551  48.838  44.204  1.00  0.00           C  
ATOM   1984  CG  TRP A 126      46.136  49.296  42.902  1.00  0.00           C  
ATOM   1985  CD1 TRP A 126      45.470  49.468  41.726  1.00  0.00           C  
ATOM   1986  CD2 TRP A 126      47.516  49.645  42.637  1.00  0.00           C  
ATOM   1987  NE1 TRP A 126      46.337  49.897  40.751  1.00  0.00           N  
ATOM   1988  CE2 TRP A 126      47.592  50.012  41.291  1.00  0.00           C  
ATOM   1989  CE3 TRP A 126      48.675  49.676  43.423  1.00  0.00           C  
ATOM   1990  CZ2 TRP A 126      48.785  50.406  40.705  1.00  0.00           C  
ATOM   1991  CZ3 TRP A 126      49.870  50.072  42.835  1.00  0.00           C  
ATOM   1992  CH2 TRP A 126      49.923  50.428  41.511  1.00  0.00           C  
ATOM   1993  H   TRP A 126      45.211  46.505  43.219  1.00  0.00           H  
ATOM   1994  HA  TRP A 126      47.305  47.740  44.767  1.00  0.00           H  
ATOM   1995 1HB  TRP A 126      44.489  48.642  44.053  1.00  0.00           H  
ATOM   1996 2HB  TRP A 126      45.634  49.654  44.923  1.00  0.00           H  
ATOM   1997  HD1 TRP A 126      44.406  49.291  41.580  1.00  0.00           H  
ATOM   1998  HE1 TRP A 126      46.091  50.095  39.791  1.00  0.00           H  
ATOM   1999  HE3 TRP A 126      48.638  49.397  44.476  1.00  0.00           H  
ATOM   2000  HZ2 TRP A 126      48.847  50.692  39.655  1.00  0.00           H  
ATOM   2001  HZ3 TRP A 126      50.768  50.092  43.454  1.00  0.00           H  
ATOM   2002  HH2 TRP A 126      50.877  50.734  41.082  1.00  0.00           H  
ATOM   2003  N   ARG A 127      46.652  47.764  47.162  1.00  0.00           N  
ATOM   2004  CA  ARG A 127      46.436  47.566  48.608  1.00  0.00           C  
ATOM   2005  C   ARG A 127      46.217  48.861  49.382  1.00  0.00           C  
ATOM   2006  O   ARG A 127      45.364  48.931  50.278  1.00  0.00           O  
ATOM   2007  CB  ARG A 127      47.623  46.836  49.219  1.00  0.00           C  
ATOM   2008  CG  ARG A 127      47.475  46.496  50.693  1.00  0.00           C  
ATOM   2009  CD  ARG A 127      48.637  45.720  51.198  1.00  0.00           C  
ATOM   2010  NE  ARG A 127      48.524  45.437  52.619  1.00  0.00           N  
ATOM   2011  CZ  ARG A 127      47.852  44.392  53.141  1.00  0.00           C  
ATOM   2012  NH1 ARG A 127      47.240  43.541  52.346  1.00  0.00           N  
ATOM   2013  NH2 ARG A 127      47.809  44.221  54.450  1.00  0.00           N  
ATOM   2014  H   ARG A 127      47.501  48.212  46.848  1.00  0.00           H  
ATOM   2015  HA  ARG A 127      45.541  46.958  48.744  1.00  0.00           H  
ATOM   2016 1HB  ARG A 127      47.792  45.904  48.681  1.00  0.00           H  
ATOM   2017 2HB  ARG A 127      48.520  47.444  49.109  1.00  0.00           H  
ATOM   2018 1HG  ARG A 127      47.400  47.416  51.273  1.00  0.00           H  
ATOM   2019 2HG  ARG A 127      46.574  45.899  50.841  1.00  0.00           H  
ATOM   2020 1HD  ARG A 127      48.699  44.771  50.665  1.00  0.00           H  
ATOM   2021 2HD  ARG A 127      49.552  46.288  51.035  1.00  0.00           H  
ATOM   2022  HE  ARG A 127      48.982  46.069  53.262  1.00  0.00           H  
ATOM   2023 1HH1 ARG A 127      47.274  43.672  51.345  1.00  0.00           H  
ATOM   2024 2HH1 ARG A 127      46.737  42.758  52.737  1.00  0.00           H  
ATOM   2025 1HH2 ARG A 127      48.279  44.875  55.061  1.00  0.00           H  
ATOM   2026 2HH2 ARG A 127      47.306  43.438  54.841  1.00  0.00           H  
ATOM   2027  N   LYS A 128      46.997  49.874  49.022  1.00  0.00           N  
ATOM   2028  CA  LYS A 128      47.202  51.055  49.848  1.00  0.00           C  
ATOM   2029  C   LYS A 128      46.139  52.134  49.609  1.00  0.00           C  
ATOM   2030  O   LYS A 128      45.174  51.925  48.863  1.00  0.00           O  
ATOM   2031  CB  LYS A 128      48.596  51.631  49.595  1.00  0.00           C  
ATOM   2032  CG  LYS A 128      49.740  50.713  50.005  1.00  0.00           C  
ATOM   2033  CD  LYS A 128      51.087  51.401  49.842  1.00  0.00           C  
ATOM   2034  CE  LYS A 128      51.455  51.559  48.374  1.00  0.00           C  
ATOM   2035  NZ  LYS A 128      52.809  52.151  48.201  1.00  0.00           N  
ATOM   2036  H   LYS A 128      47.466  49.810  48.129  1.00  0.00           H  
ATOM   2037  HA  LYS A 128      47.125  50.762  50.896  1.00  0.00           H  
ATOM   2038 1HB  LYS A 128      48.711  51.856  48.535  1.00  0.00           H  
ATOM   2039 2HB  LYS A 128      48.707  52.568  50.142  1.00  0.00           H  
ATOM   2040 1HG  LYS A 128      49.615  50.419  51.048  1.00  0.00           H  
ATOM   2041 2HG  LYS A 128      49.724  49.815  49.388  1.00  0.00           H  
ATOM   2042 1HD  LYS A 128      51.050  52.387  50.307  1.00  0.00           H  
ATOM   2043 2HD  LYS A 128      51.858  50.813  50.339  1.00  0.00           H  
ATOM   2044 1HE  LYS A 128      51.432  50.586  47.887  1.00  0.00           H  
ATOM   2045 2HE  LYS A 128      50.726  52.204  47.883  1.00  0.00           H  
ATOM   2046 1HZ  LYS A 128      53.015  52.239  47.215  1.00  0.00           H  
ATOM   2047 2HZ  LYS A 128      52.837  53.064  48.633  1.00  0.00           H  
ATOM   2048 3HZ  LYS A 128      53.497  51.552  48.635  1.00  0.00           H  
ATOM   2049  N   THR A 129      46.291  53.279  50.281  1.00  0.00           N  
ATOM   2050  CA  THR A 129      45.479  54.457  49.929  1.00  0.00           C  
ATOM   2051  C   THR A 129      46.000  54.990  48.588  1.00  0.00           C  
ATOM   2052  O   THR A 129      46.864  54.360  47.951  1.00  0.00           O  
ATOM   2053  CB  THR A 129      45.545  55.554  51.008  1.00  0.00           C  
ATOM   2054  OG1 THR A 129      46.890  56.037  51.120  1.00  0.00           O  
ATOM   2055  CG2 THR A 129      45.093  55.006  52.353  1.00  0.00           C  
ATOM   2056  H   THR A 129      46.960  53.350  51.034  1.00  0.00           H  
ATOM   2057  HA  THR A 129      44.439  54.145  49.835  1.00  0.00           H  
ATOM   2058  HB  THR A 129      44.898  56.383  50.724  1.00  0.00           H  
ATOM   2059  HG1 THR A 129      46.878  56.990  51.238  1.00  0.00           H  
ATOM   2060 1HG2 THR A 129      45.146  55.795  53.103  1.00  0.00           H  
ATOM   2061 2HG2 THR A 129      44.067  54.648  52.274  1.00  0.00           H  
ATOM   2062 3HG2 THR A 129      45.743  54.183  52.647  1.00  0.00           H  
ATOM   2063  N   ARG A 130      45.516  56.160  48.175  1.00  0.00           N  
ATOM   2064  CA  ARG A 130      45.962  56.743  46.920  1.00  0.00           C  
ATOM   2065  C   ARG A 130      46.555  58.137  47.150  1.00  0.00           C  
ATOM   2066  O   ARG A 130      46.592  58.966  46.239  1.00  0.00           O  
ATOM   2067  CB  ARG A 130      44.807  56.834  45.933  1.00  0.00           C  
ATOM   2068  CG  ARG A 130      44.205  55.498  45.529  1.00  0.00           C  
ATOM   2069  CD  ARG A 130      45.086  54.761  44.587  1.00  0.00           C  
ATOM   2070  NE  ARG A 130      46.135  54.033  45.283  1.00  0.00           N  
ATOM   2071  CZ  ARG A 130      47.208  53.480  44.685  1.00  0.00           C  
ATOM   2072  NH1 ARG A 130      47.359  53.581  43.383  1.00  0.00           N  
ATOM   2073  NH2 ARG A 130      48.108  52.837  45.407  1.00  0.00           N  
ATOM   2074  H   ARG A 130      44.833  56.654  48.732  1.00  0.00           H  
ATOM   2075  HA  ARG A 130      46.733  56.100  46.495  1.00  0.00           H  
ATOM   2076 1HB  ARG A 130      44.010  57.439  46.362  1.00  0.00           H  
ATOM   2077 2HB  ARG A 130      45.144  57.333  45.025  1.00  0.00           H  
ATOM   2078 1HG  ARG A 130      44.058  54.881  46.416  1.00  0.00           H  
ATOM   2079 2HG  ARG A 130      43.244  55.665  45.040  1.00  0.00           H  
ATOM   2080 1HD  ARG A 130      44.493  54.045  44.019  1.00  0.00           H  
ATOM   2081 2HD  ARG A 130      45.556  55.466  43.902  1.00  0.00           H  
ATOM   2082  HE  ARG A 130      46.053  53.935  46.286  1.00  0.00           H  
ATOM   2083 1HH1 ARG A 130      46.671  54.073  42.831  1.00  0.00           H  
ATOM   2084 2HH1 ARG A 130      48.164  53.167  42.935  1.00  0.00           H  
ATOM   2085 1HH2 ARG A 130      47.992  52.760  46.409  1.00  0.00           H  
ATOM   2086 2HH2 ARG A 130      48.912  52.423  44.960  1.00  0.00           H  
ATOM   2087  N   SER A 131      47.032  58.396  48.369  1.00  0.00           N  
ATOM   2088  CA  SER A 131      47.626  59.695  48.661  1.00  0.00           C  
ATOM   2089  C   SER A 131      48.973  59.827  47.934  1.00  0.00           C  
ATOM   2090  O   SER A 131      49.702  58.833  47.732  1.00  0.00           O  
ATOM   2091  CB  SER A 131      47.814  59.864  50.156  1.00  0.00           C  
ATOM   2092  OG  SER A 131      48.756  58.952  50.650  1.00  0.00           O  
ATOM   2093  H   SER A 131      46.988  57.700  49.099  1.00  0.00           H  
ATOM   2094  HA  SER A 131      46.950  60.473  48.303  1.00  0.00           H  
ATOM   2095 1HB  SER A 131      48.143  60.881  50.368  1.00  0.00           H  
ATOM   2096 2HB  SER A 131      46.861  59.716  50.662  1.00  0.00           H  
ATOM   2097  HG  SER A 131      48.596  58.891  51.595  1.00  0.00           H  
ATOM   2098  N   VAL A 132      49.296  61.061  47.541  1.00  0.00           N  
ATOM   2099  CA  VAL A 132      50.619  61.351  46.988  1.00  0.00           C  
ATOM   2100  C   VAL A 132      51.584  61.658  48.111  1.00  0.00           C  
ATOM   2101  O   VAL A 132      51.210  62.249  49.125  1.00  0.00           O  
ATOM   2102  CB  VAL A 132      50.561  62.547  46.019  1.00  0.00           C  
ATOM   2103  CG1 VAL A 132      51.958  62.914  45.541  1.00  0.00           C  
ATOM   2104  CG2 VAL A 132      49.658  62.214  44.840  1.00  0.00           C  
ATOM   2105  H   VAL A 132      48.623  61.809  47.624  1.00  0.00           H  
ATOM   2106  HA  VAL A 132      50.962  60.476  46.435  1.00  0.00           H  
ATOM   2107  HB  VAL A 132      50.164  63.413  46.549  1.00  0.00           H  
ATOM   2108 1HG1 VAL A 132      51.898  63.761  44.858  1.00  0.00           H  
ATOM   2109 2HG1 VAL A 132      52.576  63.183  46.398  1.00  0.00           H  
ATOM   2110 3HG1 VAL A 132      52.401  62.063  45.025  1.00  0.00           H  
ATOM   2111 1HG2 VAL A 132      49.621  63.064  44.160  1.00  0.00           H  
ATOM   2112 2HG2 VAL A 132      50.052  61.345  44.314  1.00  0.00           H  
ATOM   2113 3HG2 VAL A 132      48.653  61.996  45.202  1.00  0.00           H  
ATOM   2114  N   THR A 133      52.831  61.276  47.911  1.00  0.00           N  
ATOM   2115  CA  THR A 133      53.865  61.470  48.919  1.00  0.00           C  
ATOM   2116  C   THR A 133      54.989  62.350  48.390  1.00  0.00           C  
ATOM   2117  O   THR A 133      55.614  62.008  47.395  1.00  0.00           O  
ATOM   2118  CB  THR A 133      54.441  60.122  49.390  1.00  0.00           C  
ATOM   2119  OG1 THR A 133      53.394  59.324  49.957  1.00  0.00           O  
ATOM   2120  CG2 THR A 133      55.528  60.340  50.431  1.00  0.00           C  
ATOM   2121  H   THR A 133      53.075  60.837  47.035  1.00  0.00           H  
ATOM   2122  HA  THR A 133      53.420  61.972  49.779  1.00  0.00           H  
ATOM   2123  HB  THR A 133      54.864  59.589  48.538  1.00  0.00           H  
ATOM   2124  HG1 THR A 133      53.661  58.401  49.961  1.00  0.00           H  
ATOM   2125 1HG2 THR A 133      55.923  59.377  50.752  1.00  0.00           H  
ATOM   2126 2HG2 THR A 133      56.331  60.937  49.999  1.00  0.00           H  
ATOM   2127 3HG2 THR A 133      55.108  60.863  51.290  1.00  0.00           H  
ATOM   2128  N   SER A 134      55.269  63.462  49.079  1.00  0.00           N  
ATOM   2129  CA  SER A 134      56.380  64.330  48.670  1.00  0.00           C  
ATOM   2130  C   SER A 134      57.675  63.519  48.655  1.00  0.00           C  
ATOM   2131  O   SER A 134      57.926  62.710  49.564  1.00  0.00           O  
ATOM   2132  CB  SER A 134      56.512  65.512  49.610  1.00  0.00           C  
ATOM   2133  OG  SER A 134      57.623  66.298  49.275  1.00  0.00           O  
ATOM   2134  H   SER A 134      54.719  63.715  49.887  1.00  0.00           H  
ATOM   2135  HA  SER A 134      56.174  64.707  47.667  1.00  0.00           H  
ATOM   2136 1HB  SER A 134      55.608  66.118  49.563  1.00  0.00           H  
ATOM   2137 2HB  SER A 134      56.613  65.153  50.634  1.00  0.00           H  
ATOM   2138  HG  SER A 134      57.345  67.210  49.385  1.00  0.00           H  
ATOM   2139  N   SER A 135      58.469  63.704  47.600  1.00  0.00           N  
ATOM   2140  CA  SER A 135      59.793  63.107  47.504  1.00  0.00           C  
ATOM   2141  C   SER A 135      59.773  61.724  46.898  1.00  0.00           C  
ATOM   2142  O   SER A 135      60.779  61.018  46.930  1.00  0.00           O  
ATOM   2143  CB  SER A 135      60.427  63.041  48.880  1.00  0.00           C  
ATOM   2144  OG  SER A 135      59.993  61.907  49.579  1.00  0.00           O  
ATOM   2145  H   SER A 135      58.133  64.281  46.842  1.00  0.00           H  
ATOM   2146  HA  SER A 135      60.410  63.734  46.859  1.00  0.00           H  
ATOM   2147 1HB  SER A 135      61.512  63.016  48.779  1.00  0.00           H  
ATOM   2148 2HB  SER A 135      60.171  63.938  49.442  1.00  0.00           H  
ATOM   2149  HG  SER A 135      59.308  62.212  50.179  1.00  0.00           H  
ATOM   2150  N   SER A 136      58.611  61.323  46.367  1.00  0.00           N  
ATOM   2151  CA  SER A 136      58.464  60.029  45.708  1.00  0.00           C  
ATOM   2152  C   SER A 136      57.465  60.144  44.592  1.00  0.00           C  
ATOM   2153  O   SER A 136      56.523  60.924  44.668  1.00  0.00           O  
ATOM   2154  CB  SER A 136      58.018  58.967  46.694  1.00  0.00           C  
ATOM   2155  OG  SER A 136      57.864  57.727  46.060  1.00  0.00           O  
ATOM   2156  H   SER A 136      57.812  61.938  46.426  1.00  0.00           H  
ATOM   2157  HA  SER A 136      59.433  59.736  45.301  1.00  0.00           H  
ATOM   2158 1HB  SER A 136      58.752  58.881  47.494  1.00  0.00           H  
ATOM   2159 2HB  SER A 136      57.073  59.266  47.147  1.00  0.00           H  
ATOM   2160  HG  SER A 136      58.660  57.228  46.259  1.00  0.00           H  
ATOM   2161  N   LEU A 137      57.641  59.322  43.570  1.00  0.00           N  
ATOM   2162  CA  LEU A 137      56.611  59.163  42.567  1.00  0.00           C  
ATOM   2163  C   LEU A 137      55.696  57.947  42.857  1.00  0.00           C  
ATOM   2164  O   LEU A 137      54.791  57.663  42.064  1.00  0.00           O  
ATOM   2165  CB  LEU A 137      57.263  59.013  41.187  1.00  0.00           C  
ATOM   2166  CG  LEU A 137      58.090  60.213  40.708  1.00  0.00           C  
ATOM   2167  CD1 LEU A 137      58.741  59.880  39.372  1.00  0.00           C  
ATOM   2168  CD2 LEU A 137      57.190  61.434  40.588  1.00  0.00           C  
ATOM   2169  H   LEU A 137      58.499  58.797  43.481  1.00  0.00           H  
ATOM   2170  HA  LEU A 137      55.984  60.054  42.571  1.00  0.00           H  
ATOM   2171 1HB  LEU A 137      57.920  58.145  41.206  1.00  0.00           H  
ATOM   2172 2HB  LEU A 137      56.480  58.834  40.450  1.00  0.00           H  
ATOM   2173  HG  LEU A 137      58.885  60.417  41.425  1.00  0.00           H  
ATOM   2174 1HD1 LEU A 137      59.329  60.733  39.032  1.00  0.00           H  
ATOM   2175 2HD1 LEU A 137      59.394  59.015  39.491  1.00  0.00           H  
ATOM   2176 3HD1 LEU A 137      57.969  59.655  38.637  1.00  0.00           H  
ATOM   2177 1HD2 LEU A 137      57.778  62.287  40.248  1.00  0.00           H  
ATOM   2178 2HD2 LEU A 137      56.395  61.232  39.870  1.00  0.00           H  
ATOM   2179 3HD2 LEU A 137      56.752  61.660  41.561  1.00  0.00           H  
ATOM   2180  N   CYS A 138      55.962  57.222  43.948  1.00  0.00           N  
ATOM   2181  CA  CYS A 138      55.117  56.097  44.369  1.00  0.00           C  
ATOM   2182  C   CYS A 138      53.920  56.635  45.122  1.00  0.00           C  
ATOM   2183  O   CYS A 138      54.045  57.558  45.902  1.00  0.00           O  
ATOM   2184  CB  CYS A 138      55.886  55.122  45.261  1.00  0.00           C  
ATOM   2185  SG  CYS A 138      57.267  54.296  44.434  1.00  0.00           S  
ATOM   2186  H   CYS A 138      56.774  57.460  44.499  1.00  0.00           H  
ATOM   2187  HA  CYS A 138      54.790  55.558  43.480  1.00  0.00           H  
ATOM   2188 1HB  CYS A 138      56.280  55.654  46.127  1.00  0.00           H  
ATOM   2189 2HB  CYS A 138      55.206  54.354  45.631  1.00  0.00           H  
ATOM   2190  HG  CYS A 138      56.534  53.713  43.491  1.00  0.00           H  
ATOM   2191  N   VAL A 139      52.758  56.050  44.888  1.00  0.00           N  
ATOM   2192  CA  VAL A 139      51.535  56.567  45.477  1.00  0.00           C  
ATOM   2193  C   VAL A 139      51.060  55.651  46.598  1.00  0.00           C  
ATOM   2194  O   VAL A 139      51.214  54.432  46.514  1.00  0.00           O  
ATOM   2195  CB  VAL A 139      50.433  56.692  44.408  1.00  0.00           C  
ATOM   2196  CG1 VAL A 139      49.129  57.157  45.039  1.00  0.00           C  
ATOM   2197  CG2 VAL A 139      50.878  57.654  43.316  1.00  0.00           C  
ATOM   2198  H   VAL A 139      52.712  55.234  44.294  1.00  0.00           H  
ATOM   2199  HA  VAL A 139      51.739  57.558  45.885  1.00  0.00           H  
ATOM   2200  HB  VAL A 139      50.248  55.709  43.974  1.00  0.00           H  
ATOM   2201 1HG1 VAL A 139      48.362  57.240  44.269  1.00  0.00           H  
ATOM   2202 2HG1 VAL A 139      48.812  56.436  45.791  1.00  0.00           H  
ATOM   2203 3HG1 VAL A 139      49.279  58.130  45.507  1.00  0.00           H  
ATOM   2204 1HG2 VAL A 139      50.094  57.737  42.564  1.00  0.00           H  
ATOM   2205 2HG2 VAL A 139      51.069  58.635  43.752  1.00  0.00           H  
ATOM   2206 3HG2 VAL A 139      51.790  57.279  42.851  1.00  0.00           H  
ATOM   2207  N   GLY A 140      50.500  56.251  47.649  1.00  0.00           N  
ATOM   2208  CA  GLY A 140      49.745  55.489  48.643  1.00  0.00           C  
ATOM   2209  C   GLY A 140      50.529  55.121  49.886  1.00  0.00           C  
ATOM   2210  O   GLY A 140      51.754  54.964  49.854  1.00  0.00           O  
ATOM   2211  H   GLY A 140      50.597  57.250  47.764  1.00  0.00           H  
ATOM   2212 1HA  GLY A 140      48.872  56.063  48.955  1.00  0.00           H  
ATOM   2213 2HA  GLY A 140      49.379  54.567  48.193  1.00  0.00           H  
ATOM   2214  N   VAL A 141      49.790  55.024  50.983  1.00  0.00           N  
ATOM   2215  CA  VAL A 141      50.275  54.679  52.300  1.00  0.00           C  
ATOM   2216  C   VAL A 141      49.498  53.431  52.734  1.00  0.00           C  
ATOM   2217  O   VAL A 141      48.338  53.279  52.395  1.00  0.00           O  
ATOM   2218  CB  VAL A 141      50.059  55.833  53.297  1.00  0.00           C  
ATOM   2219  CG1 VAL A 141      50.514  55.426  54.690  1.00  0.00           C  
ATOM   2220  CG2 VAL A 141      50.806  57.071  52.825  1.00  0.00           C  
ATOM   2221  H   VAL A 141      48.806  55.214  50.855  1.00  0.00           H  
ATOM   2222  HA  VAL A 141      51.346  54.481  52.234  1.00  0.00           H  
ATOM   2223  HB  VAL A 141      48.993  56.053  53.359  1.00  0.00           H  
ATOM   2224 1HG1 VAL A 141      50.354  56.254  55.382  1.00  0.00           H  
ATOM   2225 2HG1 VAL A 141      49.941  54.560  55.022  1.00  0.00           H  
ATOM   2226 3HG1 VAL A 141      51.574  55.174  54.667  1.00  0.00           H  
ATOM   2227 1HG2 VAL A 141      50.648  57.884  53.534  1.00  0.00           H  
ATOM   2228 2HG2 VAL A 141      51.871  56.850  52.758  1.00  0.00           H  
ATOM   2229 3HG2 VAL A 141      50.434  57.369  51.844  1.00  0.00           H  
ATOM   2230  N   ASP A 142      50.154  52.529  53.459  1.00  0.00           N  
ATOM   2231  CA  ASP A 142      49.439  51.378  53.991  1.00  0.00           C  
ATOM   2232  C   ASP A 142      48.546  51.880  55.134  1.00  0.00           C  
ATOM   2233  O   ASP A 142      49.057  52.293  56.160  1.00  0.00           O  
ATOM   2234  CB  ASP A 142      50.406  50.301  54.488  1.00  0.00           C  
ATOM   2235  CG  ASP A 142      49.696  49.044  54.971  1.00  0.00           C  
ATOM   2236  OD1 ASP A 142      48.957  49.131  55.923  1.00  0.00           O  
ATOM   2237  OD2 ASP A 142      49.899  48.008  54.383  1.00  0.00           O  
ATOM   2238  H   ASP A 142      51.141  52.626  53.649  1.00  0.00           H  
ATOM   2239  HA  ASP A 142      48.832  50.949  53.193  1.00  0.00           H  
ATOM   2240 1HB  ASP A 142      51.091  50.028  53.685  1.00  0.00           H  
ATOM   2241 2HB  ASP A 142      51.005  50.700  55.308  1.00  0.00           H  
ATOM   2242  N   ALA A 143      47.206  51.868  54.956  1.00  0.00           N  
ATOM   2243  CA  ALA A 143      46.342  52.392  56.020  1.00  0.00           C  
ATOM   2244  C   ALA A 143      46.416  51.553  57.293  1.00  0.00           C  
ATOM   2245  O   ALA A 143      46.041  52.037  58.355  1.00  0.00           O  
ATOM   2246  CB  ALA A 143      44.902  52.472  55.534  1.00  0.00           C  
ATOM   2247  H   ALA A 143      46.784  51.509  54.112  1.00  0.00           H  
ATOM   2248  HA  ALA A 143      46.687  53.394  56.274  1.00  0.00           H  
ATOM   2249 1HB  ALA A 143      44.270  52.863  56.332  1.00  0.00           H  
ATOM   2250 2HB  ALA A 143      44.846  53.135  54.670  1.00  0.00           H  
ATOM   2251 3HB  ALA A 143      44.558  51.479  55.252  1.00  0.00           H  
ATOM   2252  N   ASN A 144      46.917  50.315  57.186  1.00  0.00           N  
ATOM   2253  CA  ASN A 144      47.087  49.482  58.384  1.00  0.00           C  
ATOM   2254  C   ASN A 144      48.498  49.541  58.965  1.00  0.00           C  
ATOM   2255  O   ASN A 144      48.899  48.653  59.707  1.00  0.00           O  
ATOM   2256  CB  ASN A 144      46.713  48.044  58.077  1.00  0.00           C  
ATOM   2257  CG  ASN A 144      46.422  47.245  59.316  1.00  0.00           C  
ATOM   2258  OD1 ASN A 144      45.585  47.635  60.139  1.00  0.00           O  
ATOM   2259  ND2 ASN A 144      47.096  46.133  59.467  1.00  0.00           N  
ATOM   2260  H   ASN A 144      47.182  49.942  56.286  1.00  0.00           H  
ATOM   2261  HA  ASN A 144      46.424  49.859  59.165  1.00  0.00           H  
ATOM   2262 1HB  ASN A 144      45.834  48.026  57.432  1.00  0.00           H  
ATOM   2263 2HB  ASN A 144      47.528  47.564  57.533  1.00  0.00           H  
ATOM   2264 1HD2 ASN A 144      46.943  45.561  60.273  1.00  0.00           H  
ATOM   2265 2HD2 ASN A 144      47.763  45.856  58.776  1.00  0.00           H  
ATOM   2266  N   ARG A 145      49.228  50.608  58.626  1.00  0.00           N  
ATOM   2267  CA  ARG A 145      50.485  50.952  59.314  1.00  0.00           C  
ATOM   2268  C   ARG A 145      50.482  52.420  59.745  1.00  0.00           C  
ATOM   2269  O   ARG A 145      51.508  52.942  60.193  1.00  0.00           O  
ATOM   2270  CB  ARG A 145      51.684  50.694  58.413  1.00  0.00           C  
ATOM   2271  CG  ARG A 145      52.198  49.263  58.427  1.00  0.00           C  
ATOM   2272  CD  ARG A 145      51.256  48.334  57.752  1.00  0.00           C  
ATOM   2273  NE  ARG A 145      51.770  46.975  57.711  1.00  0.00           N  
ATOM   2274  CZ  ARG A 145      51.088  45.912  57.242  1.00  0.00           C  
ATOM   2275  NH1 ARG A 145      49.867  46.068  56.778  1.00  0.00           N  
ATOM   2276  NH2 ARG A 145      51.644  44.714  57.248  1.00  0.00           N  
ATOM   2277  H   ARG A 145      48.903  51.196  57.872  1.00  0.00           H  
ATOM   2278  HA  ARG A 145      50.577  50.324  60.200  1.00  0.00           H  
ATOM   2279 1HB  ARG A 145      51.426  50.941  57.385  1.00  0.00           H  
ATOM   2280 2HB  ARG A 145      52.508  51.343  58.710  1.00  0.00           H  
ATOM   2281 1HG  ARG A 145      53.157  49.216  57.910  1.00  0.00           H  
ATOM   2282 2HG  ARG A 145      52.326  48.932  59.459  1.00  0.00           H  
ATOM   2283 1HD  ARG A 145      50.308  48.324  58.288  1.00  0.00           H  
ATOM   2284 2HD  ARG A 145      51.090  48.667  56.728  1.00  0.00           H  
ATOM   2285  HE  ARG A 145      52.706  46.816  58.060  1.00  0.00           H  
ATOM   2286 1HH1 ARG A 145      49.442  46.984  56.773  1.00  0.00           H  
ATOM   2287 2HH1 ARG A 145      49.356  45.272  56.426  1.00  0.00           H  
ATOM   2288 1HH2 ARG A 145      52.583  44.594  57.605  1.00  0.00           H  
ATOM   2289 2HH2 ARG A 145      51.133  43.918  56.896  1.00  0.00           H  
ATOM   2290  N   ASN A 146      49.322  53.064  59.633  1.00  0.00           N  
ATOM   2291  CA  ASN A 146      49.204  54.521  59.769  1.00  0.00           C  
ATOM   2292  C   ASN A 146      48.628  54.944  61.136  1.00  0.00           C  
ATOM   2293  O   ASN A 146      48.501  56.136  61.410  1.00  0.00           O  
ATOM   2294  CB  ASN A 146      48.356  55.082  58.642  1.00  0.00           C  
ATOM   2295  CG  ASN A 146      48.532  56.565  58.470  1.00  0.00           C  
ATOM   2296  OD1 ASN A 146      49.655  57.054  58.302  1.00  0.00           O  
ATOM   2297  ND2 ASN A 146      47.444  57.291  58.508  1.00  0.00           N  
ATOM   2298  H   ASN A 146      48.493  52.519  59.446  1.00  0.00           H  
ATOM   2299  HA  ASN A 146      50.203  54.956  59.709  1.00  0.00           H  
ATOM   2300 1HB  ASN A 146      48.619  54.586  57.707  1.00  0.00           H  
ATOM   2301 2HB  ASN A 146      47.305  54.873  58.839  1.00  0.00           H  
ATOM   2302 1HD2 ASN A 146      47.500  58.284  58.399  1.00  0.00           H  
ATOM   2303 2HD2 ASN A 146      46.556  56.853  58.646  1.00  0.00           H  
ATOM   2304  N   TRP A 147      48.282  53.981  61.992  1.00  0.00           N  
ATOM   2305  CA  TRP A 147      47.623  54.321  63.262  1.00  0.00           C  
ATOM   2306  C   TRP A 147      48.640  54.665  64.353  1.00  0.00           C  
ATOM   2307  O   TRP A 147      49.801  54.229  64.294  1.00  0.00           O  
ATOM   2308  CB  TRP A 147      46.745  53.160  63.733  1.00  0.00           C  
ATOM   2309  CG  TRP A 147      45.550  52.921  62.861  1.00  0.00           C  
ATOM   2310  CD1 TRP A 147      45.548  52.364  61.617  1.00  0.00           C  
ATOM   2311  CD2 TRP A 147      44.169  53.231  63.164  1.00  0.00           C  
ATOM   2312  NE1 TRP A 147      44.267  52.307  61.127  1.00  0.00           N  
ATOM   2313  CE2 TRP A 147      43.410  52.832  62.061  1.00  0.00           C  
ATOM   2314  CE3 TRP A 147      43.525  53.806  64.267  1.00  0.00           C  
ATOM   2315  CZ2 TRP A 147      42.033  52.990  62.022  1.00  0.00           C  
ATOM   2316  CZ3 TRP A 147      42.145  53.963  64.229  1.00  0.00           C  
ATOM   2317  CH2 TRP A 147      41.419  53.565  63.135  1.00  0.00           C  
ATOM   2318  H   TRP A 147      48.468  53.012  61.778  1.00  0.00           H  
ATOM   2319  HA  TRP A 147      46.991  55.194  63.101  1.00  0.00           H  
ATOM   2320 1HB  TRP A 147      47.337  52.245  63.762  1.00  0.00           H  
ATOM   2321 2HB  TRP A 147      46.396  53.356  64.747  1.00  0.00           H  
ATOM   2322  HD1 TRP A 147      46.433  52.015  61.089  1.00  0.00           H  
ATOM   2323  HE1 TRP A 147      43.997  51.940  60.225  1.00  0.00           H  
ATOM   2324  HE3 TRP A 147      44.097  54.121  65.140  1.00  0.00           H  
ATOM   2325  HZ2 TRP A 147      41.439  52.681  61.162  1.00  0.00           H  
ATOM   2326  HZ3 TRP A 147      41.652  54.412  65.091  1.00  0.00           H  
ATOM   2327  HH2 TRP A 147      40.337  53.702  63.138  1.00  0.00           H  
ATOM   2328  N   ASP A 148      48.191  55.422  65.351  1.00  0.00           N  
ATOM   2329  CA  ASP A 148      49.101  55.944  66.368  1.00  0.00           C  
ATOM   2330  C   ASP A 148      49.244  54.965  67.530  1.00  0.00           C  
ATOM   2331  O   ASP A 148      48.996  55.303  68.696  1.00  0.00           O  
ATOM   2332  CB  ASP A 148      48.607  57.296  66.889  1.00  0.00           C  
ATOM   2333  CG  ASP A 148      49.625  57.996  67.778  1.00  0.00           C  
ATOM   2334  OD1 ASP A 148      50.788  57.683  67.677  1.00  0.00           O  
ATOM   2335  OD2 ASP A 148      49.231  58.838  68.550  1.00  0.00           O  
ATOM   2336  H   ASP A 148      47.207  55.642  65.411  1.00  0.00           H  
ATOM   2337  HA  ASP A 148      50.083  56.084  65.915  1.00  0.00           H  
ATOM   2338 1HB  ASP A 148      48.373  57.947  66.046  1.00  0.00           H  
ATOM   2339 2HB  ASP A 148      47.687  57.153  67.457  1.00  0.00           H  
ATOM   2340  N   ALA A 149      49.674  53.749  67.195  1.00  0.00           N  
ATOM   2341  CA  ALA A 149      50.056  52.739  68.171  1.00  0.00           C  
ATOM   2342  C   ALA A 149      51.316  52.092  67.628  1.00  0.00           C  
ATOM   2343  O   ALA A 149      51.266  51.321  66.655  1.00  0.00           O  
ATOM   2344  CB  ALA A 149      48.951  51.716  68.393  1.00  0.00           C  
ATOM   2345  H   ALA A 149      49.733  53.529  66.211  1.00  0.00           H  
ATOM   2346  HA  ALA A 149      50.249  53.241  69.119  1.00  0.00           H  
ATOM   2347 1HB  ALA A 149      49.278  50.981  69.128  1.00  0.00           H  
ATOM   2348 2HB  ALA A 149      48.056  52.220  68.757  1.00  0.00           H  
ATOM   2349 3HB  ALA A 149      48.727  51.214  67.453  1.00  0.00           H  
ATOM   2350  N   GLY A 150      52.451  52.413  68.242  1.00  0.00           N  
ATOM   2351  CA  GLY A 150      53.733  51.945  67.739  1.00  0.00           C  
ATOM   2352  C   GLY A 150      54.063  52.502  66.369  1.00  0.00           C  
ATOM   2353  O   GLY A 150      54.855  51.899  65.616  1.00  0.00           O  
ATOM   2354  H   GLY A 150      52.429  52.990  69.071  1.00  0.00           H  
ATOM   2355 1HA  GLY A 150      54.523  52.229  68.435  1.00  0.00           H  
ATOM   2356 2HA  GLY A 150      53.727  50.857  67.686  1.00  0.00           H  
ATOM   2357  N   PHE A 151      53.501  53.668  66.059  1.00  0.00           N  
ATOM   2358  CA  PHE A 151      53.700  54.258  64.723  1.00  0.00           C  
ATOM   2359  C   PHE A 151      55.170  54.433  64.373  1.00  0.00           C  
ATOM   2360  O   PHE A 151      55.946  55.014  65.149  1.00  0.00           O  
ATOM   2361  CB  PHE A 151      53.001  55.616  64.632  1.00  0.00           C  
ATOM   2362  CG  PHE A 151      53.104  56.261  63.280  1.00  0.00           C  
ATOM   2363  CD1 PHE A 151      52.311  55.830  62.227  1.00  0.00           C  
ATOM   2364  CD2 PHE A 151      53.994  57.301  63.058  1.00  0.00           C  
ATOM   2365  CE1 PHE A 151      52.405  56.423  60.983  1.00  0.00           C  
ATOM   2366  CE2 PHE A 151      54.090  57.897  61.815  1.00  0.00           C  
ATOM   2367  CZ  PHE A 151      53.294  57.457  60.776  1.00  0.00           C  
ATOM   2368  H   PHE A 151      52.933  54.160  66.734  1.00  0.00           H  
ATOM   2369  HA  PHE A 151      53.263  53.589  63.980  1.00  0.00           H  
ATOM   2370 1HB  PHE A 151      51.945  55.498  64.873  1.00  0.00           H  
ATOM   2371 2HB  PHE A 151      53.430  56.295  65.368  1.00  0.00           H  
ATOM   2372  HD1 PHE A 151      51.607  55.014  62.391  1.00  0.00           H  
ATOM   2373  HD2 PHE A 151      54.623  57.648  63.878  1.00  0.00           H  
ATOM   2374  HE1 PHE A 151      51.776  56.074  60.164  1.00  0.00           H  
ATOM   2375  HE2 PHE A 151      54.794  58.713  61.654  1.00  0.00           H  
ATOM   2376  HZ  PHE A 151      53.370  57.924  59.796  1.00  0.00           H  
ATOM   2377  N   GLY A 152      55.537  53.933  63.195  1.00  0.00           N  
ATOM   2378  CA  GLY A 152      56.868  54.122  62.630  1.00  0.00           C  
ATOM   2379  C   GLY A 152      57.928  53.204  63.209  1.00  0.00           C  
ATOM   2380  O   GLY A 152      59.093  53.262  62.803  1.00  0.00           O  
ATOM   2381  H   GLY A 152      54.854  53.399  62.677  1.00  0.00           H  
ATOM   2382 1HA  GLY A 152      56.832  53.960  61.552  1.00  0.00           H  
ATOM   2383 2HA  GLY A 152      57.188  55.151  62.790  1.00  0.00           H  
ATOM   2384  N   LYS A 153      57.529  52.330  64.124  1.00  0.00           N  
ATOM   2385  CA  LYS A 153      58.473  51.370  64.713  1.00  0.00           C  
ATOM   2386  C   LYS A 153      58.599  50.169  63.795  1.00  0.00           C  
ATOM   2387  O   LYS A 153      57.894  50.066  62.802  1.00  0.00           O  
ATOM   2388  CB  LYS A 153      58.022  50.930  66.107  1.00  0.00           C  
ATOM   2389  CG  LYS A 153      58.017  52.042  67.147  1.00  0.00           C  
ATOM   2390  CD  LYS A 153      57.587  51.522  68.510  1.00  0.00           C  
ATOM   2391  CE  LYS A 153      57.584  52.632  69.551  1.00  0.00           C  
ATOM   2392  NZ  LYS A 153      57.151  52.140  70.887  1.00  0.00           N  
ATOM   2393  H   LYS A 153      56.565  52.319  64.424  1.00  0.00           H  
ATOM   2394  HA  LYS A 153      59.446  51.854  64.806  1.00  0.00           H  
ATOM   2395 1HB  LYS A 153      57.014  50.520  66.050  1.00  0.00           H  
ATOM   2396 2HB  LYS A 153      58.678  50.137  66.468  1.00  0.00           H  
ATOM   2397 1HG  LYS A 153      59.018  52.468  67.229  1.00  0.00           H  
ATOM   2398 2HG  LYS A 153      57.332  52.829  66.834  1.00  0.00           H  
ATOM   2399 1HD  LYS A 153      56.583  51.100  68.439  1.00  0.00           H  
ATOM   2400 2HD  LYS A 153      58.270  50.736  68.832  1.00  0.00           H  
ATOM   2401 1HE  LYS A 153      58.586  53.050  69.639  1.00  0.00           H  
ATOM   2402 2HE  LYS A 153      56.909  53.427  69.234  1.00  0.00           H  
ATOM   2403 1HZ  LYS A 153      57.162  52.905  71.548  1.00  0.00           H  
ATOM   2404 2HZ  LYS A 153      56.214  51.767  70.822  1.00  0.00           H  
ATOM   2405 3HZ  LYS A 153      57.780  51.416  71.201  1.00  0.00           H  
ATOM   2406  N   ALA A 154      59.510  49.261  64.122  1.00  0.00           N  
ATOM   2407  CA  ALA A 154      59.699  48.040  63.346  1.00  0.00           C  
ATOM   2408  C   ALA A 154      58.368  47.347  63.074  1.00  0.00           C  
ATOM   2409  O   ALA A 154      57.529  47.246  63.958  1.00  0.00           O  
ATOM   2410  CB  ALA A 154      60.649  47.096  64.068  1.00  0.00           C  
ATOM   2411  H   ALA A 154      60.089  49.423  64.934  1.00  0.00           H  
ATOM   2412  HA  ALA A 154      60.135  48.313  62.385  1.00  0.00           H  
ATOM   2413 1HB  ALA A 154      60.780  46.189  63.477  1.00  0.00           H  
ATOM   2414 2HB  ALA A 154      61.615  47.584  64.203  1.00  0.00           H  
ATOM   2415 3HB  ALA A 154      60.235  46.837  65.041  1.00  0.00           H  
ATOM   2416  N   GLY A 155      58.191  46.894  61.840  1.00  0.00           N  
ATOM   2417  CA  GLY A 155      56.894  46.360  61.390  1.00  0.00           C  
ATOM   2418  C   GLY A 155      56.212  47.245  60.374  1.00  0.00           C  
ATOM   2419  O   GLY A 155      55.017  47.066  60.088  1.00  0.00           O  
ATOM   2420  H   GLY A 155      58.966  46.916  61.192  1.00  0.00           H  
ATOM   2421 1HA  GLY A 155      57.039  45.372  60.953  1.00  0.00           H  
ATOM   2422 2HA  GLY A 155      56.234  46.238  62.248  1.00  0.00           H  
ATOM   2423  N   ALA A 156      56.972  48.191  59.816  1.00  0.00           N  
ATOM   2424  CA  ALA A 156      56.492  49.057  58.739  1.00  0.00           C  
ATOM   2425  C   ALA A 156      57.679  49.580  57.954  1.00  0.00           C  
ATOM   2426  O   ALA A 156      58.817  49.519  58.426  1.00  0.00           O  
ATOM   2427  CB  ALA A 156      55.662  50.208  59.289  1.00  0.00           C  
ATOM   2428  H   ALA A 156      57.916  48.307  60.157  1.00  0.00           H  
ATOM   2429  HA  ALA A 156      55.862  48.460  58.080  1.00  0.00           H  
ATOM   2430 1HB  ALA A 156      55.319  50.835  58.466  1.00  0.00           H  
ATOM   2431 2HB  ALA A 156      54.801  49.811  59.827  1.00  0.00           H  
ATOM   2432 3HB  ALA A 156      56.271  50.803  59.968  1.00  0.00           H  
ATOM   2433  N   SER A 157      57.410  50.097  56.763  1.00  0.00           N  
ATOM   2434  CA  SER A 157      58.470  50.560  55.871  1.00  0.00           C  
ATOM   2435  C   SER A 157      58.528  52.086  55.765  1.00  0.00           C  
ATOM   2436  O   SER A 157      57.504  52.780  55.821  1.00  0.00           O  
ATOM   2437  CB  SER A 157      58.272  49.963  54.491  1.00  0.00           C  
ATOM   2438  OG  SER A 157      59.222  50.459  53.589  1.00  0.00           O  
ATOM   2439  H   SER A 157      56.448  50.173  56.465  1.00  0.00           H  
ATOM   2440  HA  SER A 157      59.429  50.225  56.270  1.00  0.00           H  
ATOM   2441 1HB  SER A 157      58.353  48.878  54.549  1.00  0.00           H  
ATOM   2442 2HB  SER A 157      57.270  50.197  54.134  1.00  0.00           H  
ATOM   2443  HG  SER A 157      59.898  49.781  53.516  1.00  0.00           H  
ATOM   2444  N   SER A 158      59.744  52.588  55.587  1.00  0.00           N  
ATOM   2445  CA  SER A 158      59.983  53.992  55.330  1.00  0.00           C  
ATOM   2446  C   SER A 158      59.988  54.323  53.834  1.00  0.00           C  
ATOM   2447  O   SER A 158      60.084  55.495  53.460  1.00  0.00           O  
ATOM   2448  CB  SER A 158      61.304  54.401  55.951  1.00  0.00           C  
ATOM   2449  OG  SER A 158      62.377  53.760  55.317  1.00  0.00           O  
ATOM   2450  H   SER A 158      60.530  51.956  55.635  1.00  0.00           H  
ATOM   2451  HA  SER A 158      59.179  54.570  55.788  1.00  0.00           H  
ATOM   2452 1HB  SER A 158      61.424  55.481  55.872  1.00  0.00           H  
ATOM   2453 2HB  SER A 158      61.302  54.149  57.011  1.00  0.00           H  
ATOM   2454  HG  SER A 158      63.073  54.418  55.246  1.00  0.00           H  
ATOM   2455  N   SER A 159      59.891  53.290  53.002  1.00  0.00           N  
ATOM   2456  CA  SER A 159      59.948  53.417  51.548  1.00  0.00           C  
ATOM   2457  C   SER A 159      58.563  53.681  51.003  1.00  0.00           C  
ATOM   2458  O   SER A 159      57.693  52.825  51.133  1.00  0.00           O  
ATOM   2459  CB  SER A 159      60.521  52.161  50.921  1.00  0.00           C  
ATOM   2460  OG  SER A 159      60.477  52.232  49.523  1.00  0.00           O  
ATOM   2461  H   SER A 159      59.772  52.375  53.412  1.00  0.00           H  
ATOM   2462  HA  SER A 159      60.599  54.256  51.299  1.00  0.00           H  
ATOM   2463 1HB  SER A 159      61.551  52.028  51.249  1.00  0.00           H  
ATOM   2464 2HB  SER A 159      59.955  51.294  51.261  1.00  0.00           H  
ATOM   2465  HG  SER A 159      61.302  51.852  49.212  1.00  0.00           H  
ATOM   2466  N   PRO A 160      58.326  54.869  50.408  1.00  0.00           N  
ATOM   2467  CA  PRO A 160      56.965  55.136  49.916  1.00  0.00           C  
ATOM   2468  C   PRO A 160      56.417  54.127  48.896  1.00  0.00           C  
ATOM   2469  O   PRO A 160      55.205  53.994  48.766  1.00  0.00           O  
ATOM   2470  CB  PRO A 160      57.127  56.519  49.278  1.00  0.00           C  
ATOM   2471  CG  PRO A 160      58.288  57.119  49.995  1.00  0.00           C  
ATOM   2472  CD  PRO A 160      59.216  55.959  50.242  1.00  0.00           C  
ATOM   2473  HA  PRO A 160      56.271  55.165  50.769  1.00  0.00           H  
ATOM   2474 1HB  PRO A 160      57.300  56.417  48.196  1.00  0.00           H  
ATOM   2475 2HB  PRO A 160      56.202  57.102  49.402  1.00  0.00           H  
ATOM   2476 1HG  PRO A 160      58.749  57.906  49.380  1.00  0.00           H  
ATOM   2477 2HG  PRO A 160      57.953  57.599  50.926  1.00  0.00           H  
ATOM   2478 1HD  PRO A 160      59.872  55.821  49.369  1.00  0.00           H  
ATOM   2479 2HD  PRO A 160      59.810  56.150  51.148  1.00  0.00           H  
ATOM   2480  N   CYS A 161      57.311  53.422  48.207  1.00  0.00           N  
ATOM   2481  CA  CYS A 161      56.933  52.404  47.243  1.00  0.00           C  
ATOM   2482  C   CYS A 161      56.541  51.085  47.892  1.00  0.00           C  
ATOM   2483  O   CYS A 161      55.997  50.209  47.223  1.00  0.00           O  
ATOM   2484  CB  CYS A 161      58.084  52.153  46.269  1.00  0.00           C  
ATOM   2485  SG  CYS A 161      59.534  51.377  47.022  1.00  0.00           S  
ATOM   2486  H   CYS A 161      58.291  53.609  48.367  1.00  0.00           H  
ATOM   2487  HA  CYS A 161      56.069  52.762  46.683  1.00  0.00           H  
ATOM   2488 1HB  CYS A 161      57.741  51.511  45.457  1.00  0.00           H  
ATOM   2489 2HB  CYS A 161      58.399  53.098  45.827  1.00  0.00           H  
ATOM   2490  HG  CYS A 161      58.908  50.275  47.424  1.00  0.00           H  
ATOM   2491  N   SER A 162      56.795  50.952  49.193  1.00  0.00           N  
ATOM   2492  CA  SER A 162      56.526  49.701  49.889  1.00  0.00           C  
ATOM   2493  C   SER A 162      55.046  49.517  50.103  1.00  0.00           C  
ATOM   2494  O   SER A 162      54.320  50.479  50.297  1.00  0.00           O  
ATOM   2495  CB  SER A 162      57.244  49.672  51.224  1.00  0.00           C  
ATOM   2496  OG  SER A 162      56.918  48.515  51.944  1.00  0.00           O  
ATOM   2497  H   SER A 162      57.181  51.729  49.710  1.00  0.00           H  
ATOM   2498  HA  SER A 162      56.896  48.878  49.276  1.00  0.00           H  
ATOM   2499 1HB  SER A 162      58.320  49.710  51.059  1.00  0.00           H  
ATOM   2500 2HB  SER A 162      56.970  50.553  51.803  1.00  0.00           H  
ATOM   2501  HG  SER A 162      57.650  47.907  51.815  1.00  0.00           H  
ATOM   2502  N   GLU A 163      54.618  48.261  50.092  1.00  0.00           N  
ATOM   2503  CA  GLU A 163      53.236  47.920  50.444  1.00  0.00           C  
ATOM   2504  C   GLU A 163      52.903  48.212  51.910  1.00  0.00           C  
ATOM   2505  O   GLU A 163      51.725  48.283  52.267  1.00  0.00           O  
ATOM   2506  CB  GLU A 163      52.973  46.442  50.148  1.00  0.00           C  
ATOM   2507  CG  GLU A 163      52.969  46.088  48.667  1.00  0.00           C  
ATOM   2508  CD  GLU A 163      52.728  44.626  48.415  1.00  0.00           C  
ATOM   2509  OE1 GLU A 163      52.683  43.879  49.363  1.00  0.00           O  
ATOM   2510  OE2 GLU A 163      52.590  44.255  47.273  1.00  0.00           O  
ATOM   2511  H   GLU A 163      55.257  47.522  49.836  1.00  0.00           H  
ATOM   2512  HA  GLU A 163      52.564  48.528  49.837  1.00  0.00           H  
ATOM   2513 1HB  GLU A 163      53.733  45.832  50.635  1.00  0.00           H  
ATOM   2514 2HB  GLU A 163      52.006  46.154  50.562  1.00  0.00           H  
ATOM   2515 1HG  GLU A 163      52.190  46.664  48.169  1.00  0.00           H  
ATOM   2516 2HG  GLU A 163      53.927  46.374  48.234  1.00  0.00           H  
ATOM   2517  N   THR A 164      53.930  48.317  52.753  1.00  0.00           N  
ATOM   2518  CA  THR A 164      53.746  48.611  54.176  1.00  0.00           C  
ATOM   2519  C   THR A 164      54.298  49.987  54.568  1.00  0.00           C  
ATOM   2520  O   THR A 164      54.628  50.203  55.732  1.00  0.00           O  
ATOM   2521  CB  THR A 164      54.412  47.528  55.045  1.00  0.00           C  
ATOM   2522  OG1 THR A 164      55.806  47.445  54.725  1.00  0.00           O  
ATOM   2523  CG2 THR A 164      53.759  46.175  54.805  1.00  0.00           C  
ATOM   2524  H   THR A 164      54.865  48.189  52.394  1.00  0.00           H  
ATOM   2525  HA  THR A 164      52.677  48.621  54.392  1.00  0.00           H  
ATOM   2526  HB  THR A 164      54.310  47.793  56.097  1.00  0.00           H  
ATOM   2527  HG1 THR A 164      55.959  47.832  53.859  1.00  0.00           H  
ATOM   2528 1HG2 THR A 164      54.242  45.423  55.428  1.00  0.00           H  
ATOM   2529 2HG2 THR A 164      52.700  46.232  55.059  1.00  0.00           H  
ATOM   2530 3HG2 THR A 164      53.866  45.901  53.756  1.00  0.00           H  
ATOM   2531  N   TYR A 165      54.397  50.917  53.610  1.00  0.00           N  
ATOM   2532  CA  TYR A 165      54.795  52.301  53.920  1.00  0.00           C  
ATOM   2533  C   TYR A 165      53.847  52.922  54.970  1.00  0.00           C  
ATOM   2534  O   TYR A 165      52.619  52.907  54.808  1.00  0.00           O  
ATOM   2535  CB  TYR A 165      54.815  53.151  52.648  1.00  0.00           C  
ATOM   2536  CG  TYR A 165      55.227  54.588  52.880  1.00  0.00           C  
ATOM   2537  CD1 TYR A 165      56.405  54.871  53.555  1.00  0.00           C  
ATOM   2538  CD2 TYR A 165      54.427  55.622  52.417  1.00  0.00           C  
ATOM   2539  CE1 TYR A 165      56.782  56.183  53.767  1.00  0.00           C  
ATOM   2540  CE2 TYR A 165      54.803  56.934  52.629  1.00  0.00           C  
ATOM   2541  CZ  TYR A 165      55.975  57.216  53.301  1.00  0.00           C  
ATOM   2542  OH  TYR A 165      56.350  58.523  53.512  1.00  0.00           O  
ATOM   2543  H   TYR A 165      54.195  50.666  52.653  1.00  0.00           H  
ATOM   2544  HA  TYR A 165      55.799  52.285  54.344  1.00  0.00           H  
ATOM   2545 1HB  TYR A 165      55.505  52.711  51.926  1.00  0.00           H  
ATOM   2546 2HB  TYR A 165      53.824  53.150  52.194  1.00  0.00           H  
ATOM   2547  HD1 TYR A 165      57.034  54.058  53.918  1.00  0.00           H  
ATOM   2548  HD2 TYR A 165      53.500  55.399  51.888  1.00  0.00           H  
ATOM   2549  HE1 TYR A 165      57.707  56.406  54.297  1.00  0.00           H  
ATOM   2550  HE2 TYR A 165      54.174  57.747  52.266  1.00  0.00           H  
ATOM   2551  HH  TYR A 165      57.183  58.543  53.990  1.00  0.00           H  
ATOM   2552  N   HIS A 166      54.420  53.485  56.030  1.00  0.00           N  
ATOM   2553  CA  HIS A 166      53.606  53.948  57.151  1.00  0.00           C  
ATOM   2554  C   HIS A 166      53.031  55.360  56.972  1.00  0.00           C  
ATOM   2555  O   HIS A 166      52.148  55.759  57.727  1.00  0.00           O  
ATOM   2556  CB  HIS A 166      54.432  53.904  58.441  1.00  0.00           C  
ATOM   2557  CG  HIS A 166      55.601  54.838  58.439  1.00  0.00           C  
ATOM   2558  ND1 HIS A 166      56.558  54.830  57.446  1.00  0.00           N  
ATOM   2559  CD2 HIS A 166      55.969  55.809  59.308  1.00  0.00           C  
ATOM   2560  CE1 HIS A 166      57.464  55.757  57.705  1.00  0.00           C  
ATOM   2561  NE2 HIS A 166      57.129  56.364  58.828  1.00  0.00           N  
ATOM   2562  H   HIS A 166      55.423  53.598  56.070  1.00  0.00           H  
ATOM   2563  HA  HIS A 166      52.743  53.293  57.269  1.00  0.00           H  
ATOM   2564 1HB  HIS A 166      53.795  54.156  59.290  1.00  0.00           H  
ATOM   2565 2HB  HIS A 166      54.804  52.892  58.600  1.00  0.00           H  
ATOM   2566  HD1 HIS A 166      56.540  54.278  56.612  1.00  0.00           H  
ATOM   2567  HD2 HIS A 166      55.529  56.178  60.235  1.00  0.00           H  
ATOM   2568  HE1 HIS A 166      58.308  55.911  57.033  1.00  0.00           H  
ATOM   2569  N   GLY A 167      53.519  56.107  55.976  1.00  0.00           N  
ATOM   2570  CA  GLY A 167      53.087  57.499  55.803  1.00  0.00           C  
ATOM   2571  C   GLY A 167      53.967  58.478  56.557  1.00  0.00           C  
ATOM   2572  O   GLY A 167      54.840  58.084  57.347  1.00  0.00           O  
ATOM   2573  H   GLY A 167      54.192  55.717  55.332  1.00  0.00           H  
ATOM   2574 1HA  GLY A 167      53.098  57.754  54.743  1.00  0.00           H  
ATOM   2575 2HA  GLY A 167      52.059  57.606  56.148  1.00  0.00           H  
ATOM   2576  N   LYS A 168      53.745  59.766  56.332  1.00  0.00           N  
ATOM   2577  CA  LYS A 168      54.651  60.771  56.902  1.00  0.00           C  
ATOM   2578  C   LYS A 168      54.532  60.875  58.428  1.00  0.00           C  
ATOM   2579  O   LYS A 168      55.538  61.097  59.125  1.00  0.00           O  
ATOM   2580  CB  LYS A 168      54.385  62.137  56.268  1.00  0.00           C  
ATOM   2581  CG  LYS A 168      55.351  63.231  56.703  1.00  0.00           C  
ATOM   2582  CD  LYS A 168      55.103  64.523  55.940  1.00  0.00           C  
ATOM   2583  CE  LYS A 168      56.068  65.618  56.373  1.00  0.00           C  
ATOM   2584  NZ  LYS A 168      55.837  66.888  55.634  1.00  0.00           N  
ATOM   2585  H   LYS A 168      52.961  60.071  55.773  1.00  0.00           H  
ATOM   2586  HA  LYS A 168      55.678  60.475  56.683  1.00  0.00           H  
ATOM   2587 1HB  LYS A 168      54.442  62.053  55.183  1.00  0.00           H  
ATOM   2588 2HB  LYS A 168      53.376  62.464  56.518  1.00  0.00           H  
ATOM   2589 1HG  LYS A 168      55.230  63.421  57.771  1.00  0.00           H  
ATOM   2590 2HG  LYS A 168      56.375  62.904  56.524  1.00  0.00           H  
ATOM   2591 1HD  LYS A 168      55.227  64.344  54.871  1.00  0.00           H  
ATOM   2592 2HD  LYS A 168      54.082  64.861  56.118  1.00  0.00           H  
ATOM   2593 1HE  LYS A 168      55.949  65.805  57.439  1.00  0.00           H  
ATOM   2594 2HE  LYS A 168      57.092  65.291  56.196  1.00  0.00           H  
ATOM   2595 1HZ  LYS A 168      56.495  67.586  55.950  1.00  0.00           H  
ATOM   2596 2HZ  LYS A 168      55.963  66.730  54.644  1.00  0.00           H  
ATOM   2597 3HZ  LYS A 168      54.896  67.212  55.806  1.00  0.00           H  
ATOM   2598  N   TYR A 169      53.321  60.656  58.941  1.00  0.00           N  
ATOM   2599  CA  TYR A 169      53.034  60.735  60.383  1.00  0.00           C  
ATOM   2600  C   TYR A 169      51.743  59.962  60.683  1.00  0.00           C  
ATOM   2601  O   TYR A 169      50.930  59.727  59.764  1.00  0.00           O  
ATOM   2602  CB  TYR A 169      52.914  62.190  60.842  1.00  0.00           C  
ATOM   2603  CG  TYR A 169      51.775  62.943  60.192  1.00  0.00           C  
ATOM   2604  CD1 TYR A 169      50.521  62.955  60.787  1.00  0.00           C  
ATOM   2605  CD2 TYR A 169      51.983  63.622  59.000  1.00  0.00           C  
ATOM   2606  CE1 TYR A 169      49.481  63.643  60.192  1.00  0.00           C  
ATOM   2607  CE2 TYR A 169      50.943  64.310  58.406  1.00  0.00           C  
ATOM   2608  CZ  TYR A 169      49.696  64.321  58.998  1.00  0.00           C  
ATOM   2609  OH  TYR A 169      48.660  65.007  58.406  1.00  0.00           O  
ATOM   2610  H   TYR A 169      52.573  60.426  58.302  1.00  0.00           H  
ATOM   2611  HA  TYR A 169      53.858  60.271  60.926  1.00  0.00           H  
ATOM   2612 1HB  TYR A 169      52.768  62.220  61.923  1.00  0.00           H  
ATOM   2613 2HB  TYR A 169      53.841  62.719  60.622  1.00  0.00           H  
ATOM   2614  HD1 TYR A 169      50.358  62.421  61.723  1.00  0.00           H  
ATOM   2615  HD2 TYR A 169      52.967  63.612  58.532  1.00  0.00           H  
ATOM   2616  HE1 TYR A 169      48.497  63.652  60.660  1.00  0.00           H  
ATOM   2617  HE2 TYR A 169      51.106  64.843  57.469  1.00  0.00           H  
ATOM   2618  HH  TYR A 169      47.869  64.914  58.942  1.00  0.00           H  
ATOM   2619  N   ALA A 170      51.534  59.595  61.948  1.00  0.00           N  
ATOM   2620  CA  ALA A 170      50.322  58.859  62.322  1.00  0.00           C  
ATOM   2621  C   ALA A 170      49.093  59.636  61.942  1.00  0.00           C  
ATOM   2622  O   ALA A 170      49.020  60.851  62.151  1.00  0.00           O  
ATOM   2623  CB  ALA A 170      50.307  58.556  63.813  1.00  0.00           C  
ATOM   2624  H   ALA A 170      52.212  59.822  62.662  1.00  0.00           H  
ATOM   2625  HA  ALA A 170      50.316  57.916  61.775  1.00  0.00           H  
ATOM   2626 1HB  ALA A 170      49.398  58.009  64.064  1.00  0.00           H  
ATOM   2627 2HB  ALA A 170      51.177  57.950  64.070  1.00  0.00           H  
ATOM   2628 3HB  ALA A 170      50.336  59.488  64.374  1.00  0.00           H  
ATOM   2629  N   ASN A 171      48.122  58.928  61.378  1.00  0.00           N  
ATOM   2630  CA  ASN A 171      46.836  59.504  60.958  1.00  0.00           C  
ATOM   2631  C   ASN A 171      46.953  60.481  59.784  1.00  0.00           C  
ATOM   2632  O   ASN A 171      46.030  61.261  59.527  1.00  0.00           O  
ATOM   2633  CB  ASN A 171      46.167  60.189  62.135  1.00  0.00           C  
ATOM   2634  CG  ASN A 171      45.803  59.228  63.233  1.00  0.00           C  
ATOM   2635  OD1 ASN A 171      45.515  58.053  62.976  1.00  0.00           O  
ATOM   2636  ND2 ASN A 171      45.811  59.704  64.452  1.00  0.00           N  
ATOM   2637  H   ASN A 171      48.289  57.942  61.236  1.00  0.00           H  
ATOM   2638  HA  ASN A 171      46.193  58.696  60.607  1.00  0.00           H  
ATOM   2639 1HB  ASN A 171      46.835  60.950  62.541  1.00  0.00           H  
ATOM   2640 2HB  ASN A 171      45.262  60.694  61.796  1.00  0.00           H  
ATOM   2641 1HD2 ASN A 171      45.577  59.110  65.222  1.00  0.00           H  
ATOM   2642 2HD2 ASN A 171      46.050  60.661  64.613  1.00  0.00           H  
ATOM   2643  N   SER A 172      48.071  60.433  59.065  1.00  0.00           N  
ATOM   2644  CA  SER A 172      48.192  61.233  57.838  1.00  0.00           C  
ATOM   2645  C   SER A 172      47.102  60.908  56.834  1.00  0.00           C  
ATOM   2646  O   SER A 172      46.656  61.786  56.090  1.00  0.00           O  
ATOM   2647  CB  SER A 172      49.548  61.006  57.198  1.00  0.00           C  
ATOM   2648  OG  SER A 172      49.676  59.685  56.748  1.00  0.00           O  
ATOM   2649  H   SER A 172      48.845  59.851  59.351  1.00  0.00           H  
ATOM   2650  HA  SER A 172      48.100  62.288  58.102  1.00  0.00           H  
ATOM   2651 1HB  SER A 172      49.675  61.692  56.361  1.00  0.00           H  
ATOM   2652 2HB  SER A 172      50.332  61.224  57.922  1.00  0.00           H  
ATOM   2653  HG  SER A 172      49.573  59.130  57.524  1.00  0.00           H  
ATOM   2654  N   GLU A 173      46.641  59.660  56.813  1.00  0.00           N  
ATOM   2655  CA  GLU A 173      45.644  59.265  55.836  1.00  0.00           C  
ATOM   2656  C   GLU A 173      44.272  59.627  56.354  1.00  0.00           C  
ATOM   2657  O   GLU A 173      43.877  59.185  57.434  1.00  0.00           O  
ATOM   2658  CB  GLU A 173      45.723  57.765  55.546  1.00  0.00           C  
ATOM   2659  CG  GLU A 173      47.011  57.322  54.866  1.00  0.00           C  
ATOM   2660  CD  GLU A 173      47.123  57.813  53.450  1.00  0.00           C  
ATOM   2661  OE1 GLU A 173      46.119  57.878  52.782  1.00  0.00           O  
ATOM   2662  OE2 GLU A 173      48.215  58.122  53.034  1.00  0.00           O  
ATOM   2663  H   GLU A 173      46.979  58.976  57.475  1.00  0.00           H  
ATOM   2664  HA  GLU A 173      45.836  59.805  54.908  1.00  0.00           H  
ATOM   2665 1HB  GLU A 173      45.629  57.208  56.479  1.00  0.00           H  
ATOM   2666 2HB  GLU A 173      44.890  57.473  54.906  1.00  0.00           H  
ATOM   2667 1HG  GLU A 173      47.859  57.700  55.438  1.00  0.00           H  
ATOM   2668 2HG  GLU A 173      47.059  56.234  54.874  1.00  0.00           H  
ATOM   2669  N   VAL A 174      43.554  60.438  55.590  1.00  0.00           N  
ATOM   2670  CA  VAL A 174      42.222  60.879  55.992  1.00  0.00           C  
ATOM   2671  C   VAL A 174      41.252  59.713  56.253  1.00  0.00           C  
ATOM   2672  O   VAL A 174      40.384  59.830  57.119  1.00  0.00           O  
ATOM   2673  CB  VAL A 174      41.630  61.792  54.901  1.00  0.00           C  
ATOM   2674  CG1 VAL A 174      41.308  60.987  53.651  1.00  0.00           C  
ATOM   2675  CG2 VAL A 174      40.387  62.490  55.429  1.00  0.00           C  
ATOM   2676  H   VAL A 174      43.934  60.759  54.711  1.00  0.00           H  
ATOM   2677  HA  VAL A 174      42.310  61.444  56.921  1.00  0.00           H  
ATOM   2678  HB  VAL A 174      42.375  62.537  54.621  1.00  0.00           H  
ATOM   2679 1HG1 VAL A 174      40.891  61.648  52.891  1.00  0.00           H  
ATOM   2680 2HG1 VAL A 174      42.219  60.526  53.270  1.00  0.00           H  
ATOM   2681 3HG1 VAL A 174      40.581  60.212  53.894  1.00  0.00           H  
ATOM   2682 1HG2 VAL A 174      39.974  63.134  54.653  1.00  0.00           H  
ATOM   2683 2HG2 VAL A 174      39.644  61.745  55.715  1.00  0.00           H  
ATOM   2684 3HG2 VAL A 174      40.649  63.093  56.299  1.00  0.00           H  
ATOM   2685  N   GLU A 175      41.432  58.588  55.543  1.00  0.00           N  
ATOM   2686  CA  GLU A 175      40.599  57.385  55.738  1.00  0.00           C  
ATOM   2687  C   GLU A 175      40.766  56.812  57.150  1.00  0.00           C  
ATOM   2688  O   GLU A 175      39.832  56.238  57.721  1.00  0.00           O  
ATOM   2689  CB  GLU A 175      40.953  56.315  54.703  1.00  0.00           C  
ATOM   2690  CG  GLU A 175      40.616  56.693  53.267  1.00  0.00           C  
ATOM   2691  CD  GLU A 175      41.666  57.557  52.628  1.00  0.00           C  
ATOM   2692  OE1 GLU A 175      42.646  57.845  53.273  1.00  0.00           O  
ATOM   2693  OE2 GLU A 175      41.489  57.930  51.492  1.00  0.00           O  
ATOM   2694  H   GLU A 175      42.167  58.570  54.851  1.00  0.00           H  
ATOM   2695  HA  GLU A 175      39.553  57.664  55.608  1.00  0.00           H  
ATOM   2696 1HB  GLU A 175      42.021  56.102  54.750  1.00  0.00           H  
ATOM   2697 2HB  GLU A 175      40.424  55.391  54.939  1.00  0.00           H  
ATOM   2698 1HG  GLU A 175      40.503  55.782  52.680  1.00  0.00           H  
ATOM   2699 2HG  GLU A 175      39.662  57.219  53.256  1.00  0.00           H  
ATOM   2700  N   VAL A 176      41.982  56.941  57.682  1.00  0.00           N  
ATOM   2701  CA  VAL A 176      42.303  56.521  59.032  1.00  0.00           C  
ATOM   2702  C   VAL A 176      41.845  57.572  60.039  1.00  0.00           C  
ATOM   2703  O   VAL A 176      41.185  57.251  61.011  1.00  0.00           O  
ATOM   2704  CB  VAL A 176      43.819  56.290  59.175  1.00  0.00           C  
ATOM   2705  CG1 VAL A 176      44.177  55.989  60.623  1.00  0.00           C  
ATOM   2706  CG2 VAL A 176      44.258  55.154  58.264  1.00  0.00           C  
ATOM   2707  H   VAL A 176      42.706  57.352  57.109  1.00  0.00           H  
ATOM   2708  HA  VAL A 176      41.786  55.583  59.235  1.00  0.00           H  
ATOM   2709  HB  VAL A 176      44.344  57.204  58.898  1.00  0.00           H  
ATOM   2710 1HG1 VAL A 176      45.253  55.829  60.706  1.00  0.00           H  
ATOM   2711 2HG1 VAL A 176      43.887  56.830  61.252  1.00  0.00           H  
ATOM   2712 3HG1 VAL A 176      43.652  55.092  60.949  1.00  0.00           H  
ATOM   2713 1HG2 VAL A 176      45.331  54.997  58.369  1.00  0.00           H  
ATOM   2714 2HG2 VAL A 176      43.728  54.242  58.538  1.00  0.00           H  
ATOM   2715 3HG2 VAL A 176      44.030  55.410  57.229  1.00  0.00           H  
ATOM   2716  N   LYS A 177      42.223  58.826  59.807  1.00  0.00           N  
ATOM   2717  CA  LYS A 177      41.849  59.902  60.719  1.00  0.00           C  
ATOM   2718  C   LYS A 177      40.328  59.998  60.882  1.00  0.00           C  
ATOM   2719  O   LYS A 177      39.831  60.277  61.974  1.00  0.00           O  
ATOM   2720  CB  LYS A 177      42.411  61.236  60.224  1.00  0.00           C  
ATOM   2721  CG  LYS A 177      42.133  62.416  61.146  1.00  0.00           C  
ATOM   2722  CD  LYS A 177      42.813  63.681  60.644  1.00  0.00           C  
ATOM   2723  CE  LYS A 177      42.616  64.838  61.612  1.00  0.00           C  
ATOM   2724  NZ  LYS A 177      41.185  65.234  61.722  1.00  0.00           N  
ATOM   2725  H   LYS A 177      42.776  59.043  58.991  1.00  0.00           H  
ATOM   2726  HA  LYS A 177      42.272  59.686  61.701  1.00  0.00           H  
ATOM   2727 1HB  LYS A 177      43.492  61.153  60.104  1.00  0.00           H  
ATOM   2728 2HB  LYS A 177      41.989  61.468  59.246  1.00  0.00           H  
ATOM   2729 1HG  LYS A 177      41.057  62.589  61.200  1.00  0.00           H  
ATOM   2730 2HG  LYS A 177      42.497  62.190  62.147  1.00  0.00           H  
ATOM   2731 1HD  LYS A 177      43.882  63.496  60.524  1.00  0.00           H  
ATOM   2732 2HD  LYS A 177      42.399  63.957  59.674  1.00  0.00           H  
ATOM   2733 1HE  LYS A 177      42.978  64.552  62.599  1.00  0.00           H  
ATOM   2734 2HE  LYS A 177      43.192  65.698  61.274  1.00  0.00           H  
ATOM   2735 1HZ  LYS A 177      41.097  66.002  62.372  1.00  0.00           H  
ATOM   2736 2HZ  LYS A 177      40.844  65.519  60.815  1.00  0.00           H  
ATOM   2737 3HZ  LYS A 177      40.643  64.449  62.054  1.00  0.00           H  
ATOM   2738  N   SER A 178      39.587  59.760  59.812  1.00  0.00           N  
ATOM   2739  CA  SER A 178      38.116  59.810  59.885  1.00  0.00           C  
ATOM   2740  C   SER A 178      37.555  58.799  60.889  1.00  0.00           C  
ATOM   2741  O   SER A 178      36.594  59.115  61.612  1.00  0.00           O  
ATOM   2742  CB  SER A 178      37.519  59.548  58.516  1.00  0.00           C  
ATOM   2743  OG  SER A 178      37.841  60.579  57.623  1.00  0.00           O  
ATOM   2744  H   SER A 178      40.029  59.541  58.931  1.00  0.00           H  
ATOM   2745  HA  SER A 178      37.819  60.807  60.214  1.00  0.00           H  
ATOM   2746 1HB  SER A 178      37.894  58.600  58.131  1.00  0.00           H  
ATOM   2747 2HB  SER A 178      36.437  59.462  58.601  1.00  0.00           H  
ATOM   2748  HG  SER A 178      38.737  60.402  57.326  1.00  0.00           H  
ATOM   2749  N   ILE A 179      38.139  57.592  60.930  1.00  0.00           N  
ATOM   2750  CA  ILE A 179      37.711  56.578  61.902  1.00  0.00           C  
ATOM   2751  C   ILE A 179      38.157  56.965  63.324  1.00  0.00           C  
ATOM   2752  O   ILE A 179      37.376  56.851  64.268  1.00  0.00           O  
ATOM   2753  CB  ILE A 179      38.277  55.193  61.539  1.00  0.00           C  
ATOM   2754  CG1 ILE A 179      37.662  54.691  60.230  1.00  0.00           C  
ATOM   2755  CG2 ILE A 179      38.023  54.203  62.665  1.00  0.00           C  
ATOM   2756  CD1 ILE A 179      38.350  53.471  59.661  1.00  0.00           C  
ATOM   2757  H   ILE A 179      38.885  57.372  60.285  1.00  0.00           H  
ATOM   2758  HA  ILE A 179      36.623  56.520  61.885  1.00  0.00           H  
ATOM   2759  HB  ILE A 179      39.351  55.272  61.372  1.00  0.00           H  
ATOM   2760 1HG1 ILE A 179      36.613  54.447  60.392  1.00  0.00           H  
ATOM   2761 2HG1 ILE A 179      37.701  55.483  59.482  1.00  0.00           H  
ATOM   2762 1HG2 ILE A 179      38.430  53.229  62.391  1.00  0.00           H  
ATOM   2763 2HG2 ILE A 179      38.507  54.555  63.575  1.00  0.00           H  
ATOM   2764 3HG2 ILE A 179      36.950  54.113  62.836  1.00  0.00           H  
ATOM   2765 1HD1 ILE A 179      37.857  53.175  58.734  1.00  0.00           H  
ATOM   2766 2HD1 ILE A 179      39.395  53.704  59.458  1.00  0.00           H  
ATOM   2767 3HD1 ILE A 179      38.292  52.654  60.378  1.00  0.00           H  
ATOM   2768  N   VAL A 180      39.404  57.425  63.452  1.00  0.00           N  
ATOM   2769  CA  VAL A 180      39.946  57.879  64.730  1.00  0.00           C  
ATOM   2770  C   VAL A 180      38.982  58.895  65.351  1.00  0.00           C  
ATOM   2771  O   VAL A 180      38.582  58.755  66.518  1.00  0.00           O  
ATOM   2772  CB  VAL A 180      41.334  58.520  64.539  1.00  0.00           C  
ATOM   2773  CG1 VAL A 180      41.794  59.186  65.827  1.00  0.00           C  
ATOM   2774  CG2 VAL A 180      42.333  57.465  64.090  1.00  0.00           C  
ATOM   2775  H   VAL A 180      39.990  57.458  62.630  1.00  0.00           H  
ATOM   2776  HA  VAL A 180      40.051  57.015  65.388  1.00  0.00           H  
ATOM   2777  HB  VAL A 180      41.262  59.300  63.781  1.00  0.00           H  
ATOM   2778 1HG1 VAL A 180      42.777  59.634  65.673  1.00  0.00           H  
ATOM   2779 2HG1 VAL A 180      41.083  59.962  66.110  1.00  0.00           H  
ATOM   2780 3HG1 VAL A 180      41.856  58.442  66.620  1.00  0.00           H  
ATOM   2781 1HG2 VAL A 180      43.312  57.925  63.956  1.00  0.00           H  
ATOM   2782 2HG2 VAL A 180      42.400  56.682  64.845  1.00  0.00           H  
ATOM   2783 3HG2 VAL A 180      42.005  57.031  63.145  1.00  0.00           H  
ATOM   2784  N   ASP A 181      38.587  59.895  64.561  1.00  0.00           N  
ATOM   2785  CA  ASP A 181      37.713  60.939  65.073  1.00  0.00           C  
ATOM   2786  C   ASP A 181      36.366  60.366  65.491  1.00  0.00           C  
ATOM   2787  O   ASP A 181      35.869  60.679  66.565  1.00  0.00           O  
ATOM   2788  CB  ASP A 181      37.508  62.032  64.021  1.00  0.00           C  
ATOM   2789  CG  ASP A 181      38.750  62.886  63.803  1.00  0.00           C  
ATOM   2790  OD1 ASP A 181      39.623  62.853  64.638  1.00  0.00           O  
ATOM   2791  OD2 ASP A 181      38.813  63.562  62.805  1.00  0.00           O  
ATOM   2792  H   ASP A 181      38.892  59.936  63.599  1.00  0.00           H  
ATOM   2793  HA  ASP A 181      38.183  61.385  65.950  1.00  0.00           H  
ATOM   2794 1HB  ASP A 181      37.228  61.574  63.071  1.00  0.00           H  
ATOM   2795 2HB  ASP A 181      36.687  62.681  64.326  1.00  0.00           H  
ATOM   2796  N   PHE A 182      35.791  59.512  64.642  1.00  0.00           N  
ATOM   2797  CA  PHE A 182      34.532  58.854  64.972  1.00  0.00           C  
ATOM   2798  C   PHE A 182      34.607  58.052  66.272  1.00  0.00           C  
ATOM   2799  O   PHE A 182      33.729  58.167  67.132  1.00  0.00           O  
ATOM   2800  CB  PHE A 182      34.112  57.929  63.828  1.00  0.00           C  
ATOM   2801  CG  PHE A 182      32.836  57.180  64.092  1.00  0.00           C  
ATOM   2802  CD1 PHE A 182      31.684  57.855  64.464  1.00  0.00           C  
ATOM   2803  CD2 PHE A 182      32.787  55.800  63.968  1.00  0.00           C  
ATOM   2804  CE1 PHE A 182      30.509  57.168  64.707  1.00  0.00           C  
ATOM   2805  CE2 PHE A 182      31.614  55.110  64.209  1.00  0.00           C  
ATOM   2806  CZ  PHE A 182      30.474  55.796  64.579  1.00  0.00           C  
ATOM   2807  H   PHE A 182      36.231  59.315  63.755  1.00  0.00           H  
ATOM   2808  HA  PHE A 182      33.766  59.619  65.107  1.00  0.00           H  
ATOM   2809 1HB  PHE A 182      33.982  58.512  62.918  1.00  0.00           H  
ATOM   2810 2HB  PHE A 182      34.901  57.201  63.641  1.00  0.00           H  
ATOM   2811  HD1 PHE A 182      31.711  58.941  64.564  1.00  0.00           H  
ATOM   2812  HD2 PHE A 182      33.687  55.259  63.677  1.00  0.00           H  
ATOM   2813  HE1 PHE A 182      29.611  57.711  64.999  1.00  0.00           H  
ATOM   2814  HE2 PHE A 182      31.588  54.026  64.108  1.00  0.00           H  
ATOM   2815  HZ  PHE A 182      29.550  55.253  64.771  1.00  0.00           H  
ATOM   2816  N   VAL A 183      35.676  57.272  66.419  1.00  0.00           N  
ATOM   2817  CA  VAL A 183      35.817  56.383  67.567  1.00  0.00           C  
ATOM   2818  C   VAL A 183      35.950  57.191  68.856  1.00  0.00           C  
ATOM   2819  O   VAL A 183      35.314  56.879  69.873  1.00  0.00           O  
ATOM   2820  CB  VAL A 183      37.050  55.476  67.397  1.00  0.00           C  
ATOM   2821  CG1 VAL A 183      37.308  54.683  68.670  1.00  0.00           C  
ATOM   2822  CG2 VAL A 183      36.848  54.544  66.212  1.00  0.00           C  
ATOM   2823  H   VAL A 183      36.406  57.295  65.722  1.00  0.00           H  
ATOM   2824  HA  VAL A 183      34.928  55.755  67.629  1.00  0.00           H  
ATOM   2825  HB  VAL A 183      37.927  56.100  67.224  1.00  0.00           H  
ATOM   2826 1HG1 VAL A 183      38.183  54.048  68.532  1.00  0.00           H  
ATOM   2827 2HG1 VAL A 183      37.485  55.370  69.497  1.00  0.00           H  
ATOM   2828 3HG1 VAL A 183      36.441  54.062  68.893  1.00  0.00           H  
ATOM   2829 1HG2 VAL A 183      37.724  53.906  66.098  1.00  0.00           H  
ATOM   2830 2HG2 VAL A 183      35.967  53.924  66.383  1.00  0.00           H  
ATOM   2831 3HG2 VAL A 183      36.707  55.132  65.306  1.00  0.00           H  
ATOM   2832  N   LYS A 184      36.751  58.249  68.808  1.00  0.00           N  
ATOM   2833  CA  LYS A 184      36.983  59.036  70.023  1.00  0.00           C  
ATOM   2834  C   LYS A 184      35.753  59.854  70.385  1.00  0.00           C  
ATOM   2835  O   LYS A 184      35.418  59.995  71.564  1.00  0.00           O  
ATOM   2836  CB  LYS A 184      38.191  59.957  69.849  1.00  0.00           C  
ATOM   2837  CG  LYS A 184      39.532  59.236  69.808  1.00  0.00           C  
ATOM   2838  CD  LYS A 184      40.668  60.197  69.493  1.00  0.00           C  
ATOM   2839  CE  LYS A 184      40.923  61.152  70.650  1.00  0.00           C  
ATOM   2840  NZ  LYS A 184      42.091  62.039  70.393  1.00  0.00           N  
ATOM   2841  H   LYS A 184      37.206  58.524  67.949  1.00  0.00           H  
ATOM   2842  HA  LYS A 184      37.186  58.350  70.846  1.00  0.00           H  
ATOM   2843 1HB  LYS A 184      38.088  60.522  68.922  1.00  0.00           H  
ATOM   2844 2HB  LYS A 184      38.223  60.676  70.668  1.00  0.00           H  
ATOM   2845 1HG  LYS A 184      39.722  58.766  70.774  1.00  0.00           H  
ATOM   2846 2HG  LYS A 184      39.504  58.458  69.046  1.00  0.00           H  
ATOM   2847 1HD  LYS A 184      41.579  59.631  69.292  1.00  0.00           H  
ATOM   2848 2HD  LYS A 184      40.418  60.777  68.604  1.00  0.00           H  
ATOM   2849 1HE  LYS A 184      40.042  61.771  70.811  1.00  0.00           H  
ATOM   2850 2HE  LYS A 184      41.110  60.581  71.559  1.00  0.00           H  
ATOM   2851 1HZ  LYS A 184      42.226  62.655  71.181  1.00  0.00           H  
ATOM   2852 2HZ  LYS A 184      42.919  61.475  70.260  1.00  0.00           H  
ATOM   2853 3HZ  LYS A 184      41.921  62.588  69.562  1.00  0.00           H  
ATOM   2854  N   ASN A 185      35.053  60.365  69.373  1.00  0.00           N  
ATOM   2855  CA  ASN A 185      33.826  61.119  69.622  1.00  0.00           C  
ATOM   2856  C   ASN A 185      32.722  60.254  70.199  1.00  0.00           C  
ATOM   2857  O   ASN A 185      31.912  60.726  71.004  1.00  0.00           O  
ATOM   2858  CB  ASN A 185      33.350  61.791  68.347  1.00  0.00           C  
ATOM   2859  CG  ASN A 185      34.204  62.967  67.961  1.00  0.00           C  
ATOM   2860  OD1 ASN A 185      34.824  63.608  68.818  1.00  0.00           O  
ATOM   2861  ND2 ASN A 185      34.248  63.263  66.687  1.00  0.00           N  
ATOM   2862  H   ASN A 185      35.366  60.235  68.422  1.00  0.00           H  
ATOM   2863  HA  ASN A 185      34.038  61.889  70.365  1.00  0.00           H  
ATOM   2864 1HB  ASN A 185      33.357  61.068  67.530  1.00  0.00           H  
ATOM   2865 2HB  ASN A 185      32.322  62.130  68.476  1.00  0.00           H  
ATOM   2866 1HD2 ASN A 185      34.800  64.036  66.372  1.00  0.00           H  
ATOM   2867 2HD2 ASN A 185      33.731  62.717  66.029  1.00  0.00           H  
ATOM   2868  N   HIS A 186      32.685  58.993  69.777  1.00  0.00           N  
ATOM   2869  CA  HIS A 186      31.698  58.049  70.280  1.00  0.00           C  
ATOM   2870  C   HIS A 186      31.988  57.734  71.747  1.00  0.00           C  
ATOM   2871  O   HIS A 186      31.128  57.918  72.612  1.00  0.00           O  
ATOM   2872  CB  HIS A 186      31.699  56.760  69.452  1.00  0.00           C  
ATOM   2873  CG  HIS A 186      30.682  55.757  69.900  1.00  0.00           C  
ATOM   2874  ND1 HIS A 186      30.895  54.906  70.964  1.00  0.00           N  
ATOM   2875  CD2 HIS A 186      29.447  55.467  69.428  1.00  0.00           C  
ATOM   2876  CE1 HIS A 186      29.832  54.137  71.128  1.00  0.00           C  
ATOM   2877  NE2 HIS A 186      28.941  54.457  70.208  1.00  0.00           N  
ATOM   2878  H   HIS A 186      33.358  58.682  69.091  1.00  0.00           H  
ATOM   2879  HA  HIS A 186      30.704  58.490  70.210  1.00  0.00           H  
ATOM   2880 1HB  HIS A 186      31.505  56.999  68.406  1.00  0.00           H  
ATOM   2881 2HB  HIS A 186      32.683  56.295  69.505  1.00  0.00           H  
ATOM   2882  HD2 HIS A 186      28.947  55.946  68.585  1.00  0.00           H  
ATOM   2883  HE1 HIS A 186      29.713  53.369  71.892  1.00  0.00           H  
ATOM   2884  HE2 HIS A 186      28.032  54.032  70.093  1.00  0.00           H  
ATOM   2885  N   GLY A 187      33.211  57.286  72.025  1.00  0.00           N  
ATOM   2886  CA  GLY A 187      33.653  57.015  73.382  1.00  0.00           C  
ATOM   2887  C   GLY A 187      33.134  55.751  74.041  1.00  0.00           C  
ATOM   2888  O   GLY A 187      33.555  55.445  75.152  1.00  0.00           O  
ATOM   2889  H   GLY A 187      33.851  57.131  71.259  1.00  0.00           H  
ATOM   2890 1HA  GLY A 187      34.741  56.952  73.405  1.00  0.00           H  
ATOM   2891 2HA  GLY A 187      33.366  57.842  74.030  1.00  0.00           H  
ATOM   2892  N   ASN A 188      32.254  55.002  73.376  1.00  0.00           N  
ATOM   2893  CA  ASN A 188      31.617  53.820  73.978  1.00  0.00           C  
ATOM   2894  C   ASN A 188      31.544  52.594  73.055  1.00  0.00           C  
ATOM   2895  O   ASN A 188      30.649  51.729  73.169  1.00  0.00           O  
ATOM   2896  CB  ASN A 188      30.224  54.182  74.460  1.00  0.00           C  
ATOM   2897  CG  ASN A 188      30.244  55.149  75.611  1.00  0.00           C  
ATOM   2898  OD1 ASN A 188      30.812  54.860  76.671  1.00  0.00           O  
ATOM   2899  ND2 ASN A 188      29.635  56.292  75.424  1.00  0.00           N  
ATOM   2900  H   ASN A 188      32.019  55.258  72.428  1.00  0.00           H  
ATOM   2901  HA  ASN A 188      32.217  53.500  74.831  1.00  0.00           H  
ATOM   2902 1HB  ASN A 188      29.658  54.624  73.639  1.00  0.00           H  
ATOM   2903 2HB  ASN A 188      29.700  53.278  74.770  1.00  0.00           H  
ATOM   2904 1HD2 ASN A 188      29.616  56.974  76.156  1.00  0.00           H  
ATOM   2905 2HD2 ASN A 188      29.189  56.483  74.551  1.00  0.00           H  
ATOM   2906  N   PHE A 189      32.517  52.488  72.160  1.00  0.00           N  
ATOM   2907  CA  PHE A 189      32.648  51.265  71.379  1.00  0.00           C  
ATOM   2908  C   PHE A 189      33.311  50.229  72.290  1.00  0.00           C  
ATOM   2909  O   PHE A 189      34.334  50.520  72.922  1.00  0.00           O  
ATOM   2910  CB  PHE A 189      33.479  51.491  70.115  1.00  0.00           C  
ATOM   2911  CG  PHE A 189      32.788  52.329  69.077  1.00  0.00           C  
ATOM   2912  CD1 PHE A 189      33.010  53.696  69.008  1.00  0.00           C  
ATOM   2913  CD2 PHE A 189      31.914  51.752  68.168  1.00  0.00           C  
ATOM   2914  CE1 PHE A 189      32.374  54.468  68.054  1.00  0.00           C  
ATOM   2915  CE2 PHE A 189      31.279  52.520  67.212  1.00  0.00           C  
ATOM   2916  CZ  PHE A 189      31.509  53.880  67.156  1.00  0.00           C  
ATOM   2917  H   PHE A 189      33.172  53.241  72.008  1.00  0.00           H  
ATOM   2918  HA  PHE A 189      31.652  50.939  71.076  1.00  0.00           H  
ATOM   2919 1HB  PHE A 189      34.416  51.981  70.378  1.00  0.00           H  
ATOM   2920 2HB  PHE A 189      33.727  50.530  69.666  1.00  0.00           H  
ATOM   2921  HD1 PHE A 189      33.695  54.161  69.718  1.00  0.00           H  
ATOM   2922  HD2 PHE A 189      31.732  50.677  68.212  1.00  0.00           H  
ATOM   2923  HE1 PHE A 189      32.557  55.541  68.012  1.00  0.00           H  
ATOM   2924  HE2 PHE A 189      30.595  52.054  66.503  1.00  0.00           H  
ATOM   2925  HZ  PHE A 189      31.007  54.488  66.404  1.00  0.00           H  
ATOM   2926  N   LYS A 190      32.715  49.036  72.366  1.00  0.00           N  
ATOM   2927  CA  LYS A 190      33.201  47.963  73.240  1.00  0.00           C  
ATOM   2928  C   LYS A 190      33.959  46.875  72.504  1.00  0.00           C  
ATOM   2929  O   LYS A 190      34.789  46.173  73.102  1.00  0.00           O  
ATOM   2930  CB  LYS A 190      32.031  47.336  74.000  1.00  0.00           C  
ATOM   2931  CG  LYS A 190      31.280  48.303  74.906  1.00  0.00           C  
ATOM   2932  CD  LYS A 190      32.180  48.842  76.007  1.00  0.00           C  
ATOM   2933  CE  LYS A 190      31.410  49.742  76.962  1.00  0.00           C  
ATOM   2934  NZ  LYS A 190      32.287  50.308  78.023  1.00  0.00           N  
ATOM   2935  H   LYS A 190      31.897  48.874  71.796  1.00  0.00           H  
ATOM   2936  HA  LYS A 190      33.899  48.392  73.959  1.00  0.00           H  
ATOM   2937 1HB  LYS A 190      31.317  46.919  73.290  1.00  0.00           H  
ATOM   2938 2HB  LYS A 190      32.397  46.515  74.617  1.00  0.00           H  
ATOM   2939 1HG  LYS A 190      30.903  49.138  74.315  1.00  0.00           H  
ATOM   2940 2HG  LYS A 190      30.432  47.791  75.360  1.00  0.00           H  
ATOM   2941 1HD  LYS A 190      32.606  48.010  76.569  1.00  0.00           H  
ATOM   2942 2HD  LYS A 190      32.996  49.413  75.563  1.00  0.00           H  
ATOM   2943 1HE  LYS A 190      30.960  50.562  76.405  1.00  0.00           H  
ATOM   2944 2HE  LYS A 190      30.611  49.172  77.436  1.00  0.00           H  
ATOM   2945 1HZ  LYS A 190      31.740  50.898  78.634  1.00  0.00           H  
ATOM   2946 2HZ  LYS A 190      32.697  49.556  78.559  1.00  0.00           H  
ATOM   2947 3HZ  LYS A 190      33.022  50.855  77.597  1.00  0.00           H  
ATOM   2948  N   ALA A 191      33.632  46.684  71.230  1.00  0.00           N  
ATOM   2949  CA  ALA A 191      34.398  45.756  70.391  1.00  0.00           C  
ATOM   2950  C   ALA A 191      34.665  46.411  69.064  1.00  0.00           C  
ATOM   2951  O   ALA A 191      33.821  47.139  68.550  1.00  0.00           O  
ATOM   2952  CB  ALA A 191      33.659  44.440  70.198  1.00  0.00           C  
ATOM   2953  H   ALA A 191      32.849  47.179  70.828  1.00  0.00           H  
ATOM   2954  HA  ALA A 191      35.344  45.548  70.892  1.00  0.00           H  
ATOM   2955 1HB  ALA A 191      34.255  43.776  69.571  1.00  0.00           H  
ATOM   2956 2HB  ALA A 191      33.492  43.971  71.167  1.00  0.00           H  
ATOM   2957 3HB  ALA A 191      32.701  44.629  69.716  1.00  0.00           H  
ATOM   2958  N   PHE A 192      35.840  46.154  68.500  1.00  0.00           N  
ATOM   2959  CA  PHE A 192      36.211  46.756  67.229  1.00  0.00           C  
ATOM   2960  C   PHE A 192      36.843  45.658  66.399  1.00  0.00           C  
ATOM   2961  O   PHE A 192      37.827  45.049  66.808  1.00  0.00           O  
ATOM   2962  CB  PHE A 192      37.183  47.923  67.415  1.00  0.00           C  
ATOM   2963  CG  PHE A 192      37.548  48.617  66.134  1.00  0.00           C  
ATOM   2964  CD1 PHE A 192      36.981  49.839  65.805  1.00  0.00           C  
ATOM   2965  CD2 PHE A 192      38.459  48.050  65.256  1.00  0.00           C  
ATOM   2966  CE1 PHE A 192      37.316  50.479  64.627  1.00  0.00           C  
ATOM   2967  CE2 PHE A 192      38.797  48.688  64.078  1.00  0.00           C  
ATOM   2968  CZ  PHE A 192      38.224  49.904  63.763  1.00  0.00           C  
ATOM   2969  H   PHE A 192      36.490  45.531  68.958  1.00  0.00           H  
ATOM   2970  HA  PHE A 192      35.309  47.142  66.752  1.00  0.00           H  
ATOM   2971 1HB  PHE A 192      36.744  48.658  68.088  1.00  0.00           H  
ATOM   2972 2HB  PHE A 192      38.100  47.561  67.879  1.00  0.00           H  
ATOM   2973  HD1 PHE A 192      36.264  50.295  66.489  1.00  0.00           H  
ATOM   2974  HD2 PHE A 192      38.911  47.089  65.504  1.00  0.00           H  
ATOM   2975  HE1 PHE A 192      36.863  51.439  64.381  1.00  0.00           H  
ATOM   2976  HE2 PHE A 192      39.514  48.232  63.396  1.00  0.00           H  
ATOM   2977  HZ  PHE A 192      38.488  50.407  62.834  1.00  0.00           H  
ATOM   2978  N   LEU A 193      36.248  45.373  65.251  1.00  0.00           N  
ATOM   2979  CA  LEU A 193      36.689  44.228  64.454  1.00  0.00           C  
ATOM   2980  C   LEU A 193      37.058  44.737  63.072  1.00  0.00           C  
ATOM   2981  O   LEU A 193      36.208  45.256  62.359  1.00  0.00           O  
ATOM   2982  CB  LEU A 193      35.591  43.162  64.356  1.00  0.00           C  
ATOM   2983  CG  LEU A 193      35.332  42.353  65.633  1.00  0.00           C  
ATOM   2984  CD1 LEU A 193      34.503  43.185  66.602  1.00  0.00           C  
ATOM   2985  CD2 LEU A 193      34.620  41.056  65.278  1.00  0.00           C  
ATOM   2986  H   LEU A 193      35.485  45.942  64.914  1.00  0.00           H  
ATOM   2987  HA  LEU A 193      37.555  43.781  64.941  1.00  0.00           H  
ATOM   2988 1HB  LEU A 193      34.657  43.649  64.078  1.00  0.00           H  
ATOM   2989 2HB  LEU A 193      35.858  42.459  63.567  1.00  0.00           H  
ATOM   2990  HG  LEU A 193      36.282  42.125  66.118  1.00  0.00           H  
ATOM   2991 1HD1 LEU A 193      34.319  42.610  67.510  1.00  0.00           H  
ATOM   2992 2HD1 LEU A 193      35.044  44.097  66.854  1.00  0.00           H  
ATOM   2993 3HD1 LEU A 193      33.552  43.443  66.138  1.00  0.00           H  
ATOM   2994 1HD2 LEU A 193      34.437  40.481  66.186  1.00  0.00           H  
ATOM   2995 2HD2 LEU A 193      33.670  41.283  64.794  1.00  0.00           H  
ATOM   2996 3HD2 LEU A 193      35.243  40.474  64.599  1.00  0.00           H  
ATOM   2997  N   SER A 194      38.319  44.577  62.692  1.00  0.00           N  
ATOM   2998  CA  SER A 194      38.761  45.068  61.391  1.00  0.00           C  
ATOM   2999  C   SER A 194      39.048  43.857  60.497  1.00  0.00           C  
ATOM   3000  O   SER A 194      39.892  43.011  60.836  1.00  0.00           O  
ATOM   3001  CB  SER A 194      39.997  45.935  61.532  1.00  0.00           C  
ATOM   3002  OG  SER A 194      40.480  46.329  60.277  1.00  0.00           O  
ATOM   3003  H   SER A 194      38.984  44.116  63.296  1.00  0.00           H  
ATOM   3004  HA  SER A 194      37.962  45.673  60.960  1.00  0.00           H  
ATOM   3005 1HB  SER A 194      39.756  46.817  62.125  1.00  0.00           H  
ATOM   3006 2HB  SER A 194      40.770  45.383  62.065  1.00  0.00           H  
ATOM   3007  HG  SER A 194      39.705  46.530  59.746  1.00  0.00           H  
ATOM   3008  N   ILE A 195      38.343  43.758  59.381  1.00  0.00           N  
ATOM   3009  CA  ILE A 195      38.354  42.541  58.574  1.00  0.00           C  
ATOM   3010  C   ILE A 195      39.218  42.640  57.312  1.00  0.00           C  
ATOM   3011  O   ILE A 195      39.049  43.550  56.501  1.00  0.00           O  
ATOM   3012  CB  ILE A 195      36.917  42.165  58.167  1.00  0.00           C  
ATOM   3013  CG1 ILE A 195      36.032  42.021  59.408  1.00  0.00           C  
ATOM   3014  CG2 ILE A 195      36.914  40.880  57.354  1.00  0.00           C  
ATOM   3015  CD1 ILE A 195      36.510  40.966  60.379  1.00  0.00           C  
ATOM   3016  H   ILE A 195      37.784  44.543  59.080  1.00  0.00           H  
ATOM   3017  HA  ILE A 195      38.773  41.733  59.173  1.00  0.00           H  
ATOM   3018  HB  ILE A 195      36.489  42.966  57.566  1.00  0.00           H  
ATOM   3019 1HG1 ILE A 195      35.985  42.974  59.934  1.00  0.00           H  
ATOM   3020 2HG1 ILE A 195      35.016  41.767  59.102  1.00  0.00           H  
ATOM   3021 1HG2 ILE A 195      35.890  40.629  57.075  1.00  0.00           H  
ATOM   3022 2HG2 ILE A 195      37.511  41.018  56.454  1.00  0.00           H  
ATOM   3023 3HG2 ILE A 195      37.336  40.071  57.950  1.00  0.00           H  
ATOM   3024 1HD1 ILE A 195      35.831  40.922  61.232  1.00  0.00           H  
ATOM   3025 2HD1 ILE A 195      36.530  39.996  59.882  1.00  0.00           H  
ATOM   3026 3HD1 ILE A 195      37.511  41.218  60.726  1.00  0.00           H  
ATOM   3027  N   HIS A 196      40.136  41.676  57.172  1.00  0.00           N  
ATOM   3028  CA  HIS A 196      41.040  41.535  56.031  1.00  0.00           C  
ATOM   3029  C   HIS A 196      40.834  40.168  55.389  1.00  0.00           C  
ATOM   3030  O   HIS A 196      40.104  39.329  55.932  1.00  0.00           O  
ATOM   3031  CB  HIS A 196      42.502  41.702  56.457  1.00  0.00           C  
ATOM   3032  CG  HIS A 196      42.821  43.063  56.992  1.00  0.00           C  
ATOM   3033  ND1 HIS A 196      44.114  43.515  57.153  1.00  0.00           N  
ATOM   3034  CD2 HIS A 196      42.016  44.070  57.405  1.00  0.00           C  
ATOM   3035  CE1 HIS A 196      44.090  44.743  57.641  1.00  0.00           C  
ATOM   3036  NE2 HIS A 196      42.830  45.102  57.803  1.00  0.00           N  
ATOM   3037  H   HIS A 196      40.188  41.007  57.927  1.00  0.00           H  
ATOM   3038  HA  HIS A 196      40.819  42.306  55.294  1.00  0.00           H  
ATOM   3039 1HB  HIS A 196      42.744  40.967  57.226  1.00  0.00           H  
ATOM   3040 2HB  HIS A 196      43.153  41.510  55.605  1.00  0.00           H  
ATOM   3041  HD1 HIS A 196      44.947  43.038  56.870  1.00  0.00           H  
ATOM   3042  HD2 HIS A 196      40.933  44.175  57.464  1.00  0.00           H  
ATOM   3043  HE1 HIS A 196      45.018  45.280  57.839  1.00  0.00           H  
ATOM   3044  N   SER A 197      41.452  39.964  54.224  1.00  0.00           N  
ATOM   3045  CA  SER A 197      41.721  38.610  53.707  1.00  0.00           C  
ATOM   3046  C   SER A 197      43.147  38.644  53.163  1.00  0.00           C  
ATOM   3047  O   SER A 197      43.677  39.743  52.938  1.00  0.00           O  
ATOM   3048  CB  SER A 197      40.736  38.216  52.623  1.00  0.00           C  
ATOM   3049  OG  SER A 197      40.876  39.036  51.496  1.00  0.00           O  
ATOM   3050  H   SER A 197      41.743  40.765  53.682  1.00  0.00           H  
ATOM   3051  HA  SER A 197      41.621  37.899  54.529  1.00  0.00           H  
ATOM   3052 1HB  SER A 197      40.901  37.176  52.343  1.00  0.00           H  
ATOM   3053 2HB  SER A 197      39.721  38.294  53.009  1.00  0.00           H  
ATOM   3054  HG  SER A 197      41.820  39.169  51.380  1.00  0.00           H  
ATOM   3055  N   TYR A 198      43.816  37.504  52.952  1.00  0.00           N  
ATOM   3056  CA  TYR A 198      43.333  36.157  53.227  1.00  0.00           C  
ATOM   3057  C   TYR A 198      44.306  35.522  54.216  1.00  0.00           C  
ATOM   3058  O   TYR A 198      45.355  36.111  54.514  1.00  0.00           O  
ATOM   3059  CB  TYR A 198      43.220  35.327  51.946  1.00  0.00           C  
ATOM   3060  CG  TYR A 198      44.548  35.062  51.272  1.00  0.00           C  
ATOM   3061  CD1 TYR A 198      45.278  33.929  51.599  1.00  0.00           C  
ATOM   3062  CD2 TYR A 198      45.035  35.952  50.326  1.00  0.00           C  
ATOM   3063  CE1 TYR A 198      46.491  33.687  50.983  1.00  0.00           C  
ATOM   3064  CE2 TYR A 198      46.248  35.709  49.710  1.00  0.00           C  
ATOM   3065  CZ  TYR A 198      46.974  34.582  50.036  1.00  0.00           C  
ATOM   3066  OH  TYR A 198      48.182  34.341  49.423  1.00  0.00           O  
ATOM   3067  H   TYR A 198      44.741  37.625  52.564  1.00  0.00           H  
ATOM   3068  HA  TYR A 198      42.340  36.230  53.672  1.00  0.00           H  
ATOM   3069 1HB  TYR A 198      42.756  34.367  52.174  1.00  0.00           H  
ATOM   3070 2HB  TYR A 198      42.575  35.842  51.235  1.00  0.00           H  
ATOM   3071  HD1 TYR A 198      44.895  33.229  52.343  1.00  0.00           H  
ATOM   3072  HD2 TYR A 198      44.462  36.843  50.070  1.00  0.00           H  
ATOM   3073  HE1 TYR A 198      47.064  32.796  51.241  1.00  0.00           H  
ATOM   3074  HE2 TYR A 198      46.632  36.409  48.967  1.00  0.00           H  
ATOM   3075  HH  TYR A 198      48.554  33.522  49.760  1.00  0.00           H  
ATOM   3076  N   SER A 199      43.948  34.322  54.695  1.00  0.00           N  
ATOM   3077  CA  SER A 199      44.838  33.383  55.415  1.00  0.00           C  
ATOM   3078  C   SER A 199      44.081  32.597  56.468  1.00  0.00           C  
ATOM   3079  O   SER A 199      44.648  31.650  57.011  1.00  0.00           O  
ATOM   3080  CB  SER A 199      45.980  34.133  56.073  1.00  0.00           C  
ATOM   3081  OG  SER A 199      46.817  33.256  56.777  1.00  0.00           O  
ATOM   3082  H   SER A 199      42.985  34.063  54.537  1.00  0.00           H  
ATOM   3083  HA  SER A 199      45.254  32.678  54.694  1.00  0.00           H  
ATOM   3084 1HB  SER A 199      46.556  34.658  55.312  1.00  0.00           H  
ATOM   3085 2HB  SER A 199      45.578  34.882  56.754  1.00  0.00           H  
ATOM   3086  HG  SER A 199      46.298  32.463  56.933  1.00  0.00           H  
ATOM   3087  N   GLN A 200      42.826  32.977  56.758  1.00  0.00           N  
ATOM   3088  CA  GLN A 200      41.997  32.211  57.713  1.00  0.00           C  
ATOM   3089  C   GLN A 200      42.575  32.267  59.120  1.00  0.00           C  
ATOM   3090  O   GLN A 200      43.001  31.230  59.719  1.00  0.00           O  
ATOM   3091  CB  GLN A 200      41.867  30.751  57.270  1.00  0.00           C  
ATOM   3092  CG  GLN A 200      41.205  30.569  55.915  1.00  0.00           C  
ATOM   3093  CD  GLN A 200      41.051  29.108  55.538  1.00  0.00           C  
ATOM   3094  OE1 GLN A 200      41.363  28.212  56.327  1.00  0.00           O  
ATOM   3095  NE2 GLN A 200      40.569  28.858  54.325  1.00  0.00           N  
ATOM   3096  H   GLN A 200      42.438  33.799  56.319  1.00  0.00           H  
ATOM   3097  HA  GLN A 200      41.002  32.654  57.740  1.00  0.00           H  
ATOM   3098 1HB  GLN A 200      42.856  30.295  57.225  1.00  0.00           H  
ATOM   3099 2HB  GLN A 200      41.285  30.198  58.006  1.00  0.00           H  
ATOM   3100 1HG  GLN A 200      40.213  31.020  55.943  1.00  0.00           H  
ATOM   3101 2HG  GLN A 200      41.815  31.056  55.155  1.00  0.00           H  
ATOM   3102 1HE2 GLN A 200      40.446  27.912  54.021  1.00  0.00           H  
ATOM   3103 2HE2 GLN A 200      40.329  29.614  53.717  1.00  0.00           H  
ATOM   3104  N   LEU A 201      42.612  33.501  59.626  1.00  0.00           N  
ATOM   3105  CA  LEU A 201      43.097  33.796  60.977  1.00  0.00           C  
ATOM   3106  C   LEU A 201      42.182  34.718  61.730  1.00  0.00           C  
ATOM   3107  O   LEU A 201      41.505  35.566  61.132  1.00  0.00           O  
ATOM   3108  CB  LEU A 201      44.495  34.425  60.914  1.00  0.00           C  
ATOM   3109  CG  LEU A 201      45.593  33.545  60.302  1.00  0.00           C  
ATOM   3110  CD1 LEU A 201      46.856  34.373  60.105  1.00  0.00           C  
ATOM   3111  CD2 LEU A 201      45.855  32.354  61.211  1.00  0.00           C  
ATOM   3112  H   LEU A 201      42.289  34.260  59.043  1.00  0.00           H  
ATOM   3113  HA  LEU A 201      43.158  32.862  61.534  1.00  0.00           H  
ATOM   3114 1HB  LEU A 201      44.438  35.340  60.327  1.00  0.00           H  
ATOM   3115 2HB  LEU A 201      44.805  34.685  61.926  1.00  0.00           H  
ATOM   3116  HG  LEU A 201      45.271  33.190  59.323  1.00  0.00           H  
ATOM   3117 1HD1 LEU A 201      47.636  33.748  59.670  1.00  0.00           H  
ATOM   3118 2HD1 LEU A 201      46.644  35.206  59.435  1.00  0.00           H  
ATOM   3119 3HD1 LEU A 201      47.193  34.756  61.067  1.00  0.00           H  
ATOM   3120 1HD2 LEU A 201      46.635  31.729  60.776  1.00  0.00           H  
ATOM   3121 2HD2 LEU A 201      46.179  32.708  62.190  1.00  0.00           H  
ATOM   3122 3HD2 LEU A 201      44.941  31.771  61.320  1.00  0.00           H  
ATOM   3123  N   LEU A 202      42.177  34.571  63.054  1.00  0.00           N  
ATOM   3124  CA  LEU A 202      41.528  35.556  63.933  1.00  0.00           C  
ATOM   3125  C   LEU A 202      42.587  36.013  64.907  1.00  0.00           C  
ATOM   3126  O   LEU A 202      43.182  35.178  65.622  1.00  0.00           O  
ATOM   3127  CB  LEU A 202      40.330  34.956  64.680  1.00  0.00           C  
ATOM   3128  CG  LEU A 202      39.498  35.946  65.506  1.00  0.00           C  
ATOM   3129  CD1 LEU A 202      38.084  35.406  65.673  1.00  0.00           C  
ATOM   3130  CD2 LEU A 202      40.162  36.165  66.857  1.00  0.00           C  
ATOM   3131  H   LEU A 202      42.628  33.766  63.465  1.00  0.00           H  
ATOM   3132  HA  LEU A 202      41.163  36.379  63.320  1.00  0.00           H  
ATOM   3133 1HB  LEU A 202      39.666  34.490  63.954  1.00  0.00           H  
ATOM   3134 2HB  LEU A 202      40.694  34.184  65.358  1.00  0.00           H  
ATOM   3135  HG  LEU A 202      39.431  36.896  64.975  1.00  0.00           H  
ATOM   3136 1HD1 LEU A 202      37.493  36.109  66.259  1.00  0.00           H  
ATOM   3137 2HD1 LEU A 202      37.626  35.277  64.692  1.00  0.00           H  
ATOM   3138 3HD1 LEU A 202      38.120  34.446  66.186  1.00  0.00           H  
ATOM   3139 1HD2 LEU A 202      39.571  36.870  67.443  1.00  0.00           H  
ATOM   3140 2HD2 LEU A 202      40.228  35.216  67.388  1.00  0.00           H  
ATOM   3141 3HD2 LEU A 202      41.164  36.568  66.708  1.00  0.00           H  
ATOM   3142  N   LEU A 203      42.833  37.323  64.960  1.00  0.00           N  
ATOM   3143  CA  LEU A 203      43.956  37.844  65.722  1.00  0.00           C  
ATOM   3144  C   LEU A 203      43.578  38.972  66.677  1.00  0.00           C  
ATOM   3145  O   LEU A 203      42.594  39.670  66.470  1.00  0.00           O  
ATOM   3146  CB  LEU A 203      45.039  38.342  64.757  1.00  0.00           C  
ATOM   3147  CG  LEU A 203      45.627  37.284  63.814  1.00  0.00           C  
ATOM   3148  CD1 LEU A 203      46.528  37.961  62.790  1.00  0.00           C  
ATOM   3149  CD2 LEU A 203      46.399  36.254  64.625  1.00  0.00           C  
ATOM   3150  H   LEU A 203      42.233  37.967  64.465  1.00  0.00           H  
ATOM   3151  HA  LEU A 203      44.363  37.039  66.332  1.00  0.00           H  
ATOM   3152 1HB  LEU A 203      44.619  39.136  64.142  1.00  0.00           H  
ATOM   3153 2HB  LEU A 203      45.860  38.758  65.341  1.00  0.00           H  
ATOM   3154  HG  LEU A 203      44.820  36.790  63.273  1.00  0.00           H  
ATOM   3155 1HD1 LEU A 203      46.946  37.209  62.120  1.00  0.00           H  
ATOM   3156 2HD1 LEU A 203      45.946  38.678  62.211  1.00  0.00           H  
ATOM   3157 3HD1 LEU A 203      47.338  38.478  63.303  1.00  0.00           H  
ATOM   3158 1HD2 LEU A 203      46.816  35.501  63.955  1.00  0.00           H  
ATOM   3159 2HD2 LEU A 203      47.207  36.747  65.165  1.00  0.00           H  
ATOM   3160 3HD2 LEU A 203      45.727  35.773  65.337  1.00  0.00           H  
ATOM   3161  N   TYR A 204      44.379  39.122  67.725  1.00  0.00           N  
ATOM   3162  CA  TYR A 204      44.186  40.150  68.741  1.00  0.00           C  
ATOM   3163  C   TYR A 204      45.550  40.851  68.937  1.00  0.00           C  
ATOM   3164  O   TYR A 204      46.524  40.458  68.310  1.00  0.00           O  
ATOM   3165  CB  TYR A 204      43.666  39.551  70.050  1.00  0.00           C  
ATOM   3166  CG  TYR A 204      44.647  38.621  70.728  1.00  0.00           C  
ATOM   3167  CD1 TYR A 204      45.545  39.121  71.660  1.00  0.00           C  
ATOM   3168  CD2 TYR A 204      44.650  37.269  70.419  1.00  0.00           C  
ATOM   3169  CE1 TYR A 204      46.442  38.272  72.280  1.00  0.00           C  
ATOM   3170  CE2 TYR A 204      45.546  36.421  71.039  1.00  0.00           C  
ATOM   3171  CZ  TYR A 204      46.439  36.918  71.966  1.00  0.00           C  
ATOM   3172  OH  TYR A 204      47.332  36.072  72.583  1.00  0.00           O  
ATOM   3173  H   TYR A 204      45.158  38.485  67.811  1.00  0.00           H  
ATOM   3174  HA  TYR A 204      43.447  40.863  68.375  1.00  0.00           H  
ATOM   3175 1HB  TYR A 204      43.420  40.354  70.746  1.00  0.00           H  
ATOM   3176 2HB  TYR A 204      42.749  38.995  69.856  1.00  0.00           H  
ATOM   3177  HD1 TYR A 204      45.543  40.184  71.903  1.00  0.00           H  
ATOM   3178  HD2 TYR A 204      43.945  36.877  69.686  1.00  0.00           H  
ATOM   3179  HE1 TYR A 204      47.147  38.665  73.012  1.00  0.00           H  
ATOM   3180  HE2 TYR A 204      45.548  35.358  70.795  1.00  0.00           H  
ATOM   3181  HH  TYR A 204      47.202  35.178  72.258  1.00  0.00           H  
ATOM   3182  N   PRO A 205      45.624  41.930  69.744  1.00  0.00           N  
ATOM   3183  CA  PRO A 205      46.902  42.670  69.832  1.00  0.00           C  
ATOM   3184  C   PRO A 205      47.985  41.810  70.507  1.00  0.00           C  
ATOM   3185  O   PRO A 205      47.628  40.850  71.195  1.00  0.00           O  
ATOM   3186  CB  PRO A 205      46.541  43.893  70.681  1.00  0.00           C  
ATOM   3187  CG  PRO A 205      45.057  43.986  70.576  1.00  0.00           C  
ATOM   3188  CD  PRO A 205      44.599  42.556  70.464  1.00  0.00           C  
ATOM   3189  HA  PRO A 205      47.215  42.973  68.822  1.00  0.00           H  
ATOM   3190 1HB  PRO A 205      46.887  43.748  71.715  1.00  0.00           H  
ATOM   3191 2HB  PRO A 205      47.053  44.785  70.293  1.00  0.00           H  
ATOM   3192 1HG  PRO A 205      44.644  44.495  71.459  1.00  0.00           H  
ATOM   3193 2HG  PRO A 205      44.775  44.590  69.701  1.00  0.00           H  
ATOM   3194 1HD  PRO A 205      44.473  42.131  71.471  1.00  0.00           H  
ATOM   3195 2HD  PRO A 205      43.653  42.516  69.904  1.00  0.00           H  
ATOM   3196  N   TYR A 206      49.270  42.121  70.337  1.00  0.00           N  
ATOM   3197  CA  TYR A 206      49.756  43.263  69.545  1.00  0.00           C  
ATOM   3198  C   TYR A 206      50.335  42.818  68.224  1.00  0.00           C  
ATOM   3199  O   TYR A 206      50.741  41.667  68.057  1.00  0.00           O  
ATOM   3200  CB  TYR A 206      50.804  44.059  70.327  1.00  0.00           C  
ATOM   3201  CG  TYR A 206      50.254  44.749  71.556  1.00  0.00           C  
ATOM   3202  CD1 TYR A 206      50.322  44.122  72.791  1.00  0.00           C  
ATOM   3203  CD2 TYR A 206      49.683  46.008  71.447  1.00  0.00           C  
ATOM   3204  CE1 TYR A 206      49.820  44.751  73.914  1.00  0.00           C  
ATOM   3205  CE2 TYR A 206      49.181  46.637  72.570  1.00  0.00           C  
ATOM   3206  CZ  TYR A 206      49.249  46.014  73.799  1.00  0.00           C  
ATOM   3207  OH  TYR A 206      48.749  46.641  74.917  1.00  0.00           O  
ATOM   3208  H   TYR A 206      49.940  41.517  70.792  1.00  0.00           H  
ATOM   3209  HA  TYR A 206      48.912  43.919  69.330  1.00  0.00           H  
ATOM   3210 1HB  TYR A 206      51.608  43.392  70.641  1.00  0.00           H  
ATOM   3211 2HB  TYR A 206      51.242  44.817  69.679  1.00  0.00           H  
ATOM   3212  HD1 TYR A 206      50.771  43.132  72.876  1.00  0.00           H  
ATOM   3213  HD2 TYR A 206      49.629  46.500  70.476  1.00  0.00           H  
ATOM   3214  HE1 TYR A 206      49.874  44.259  74.884  1.00  0.00           H  
ATOM   3215  HE2 TYR A 206      48.731  47.627  72.485  1.00  0.00           H  
ATOM   3216  HH  TYR A 206      48.392  47.497  74.670  1.00  0.00           H  
ATOM   3217  N   GLY A 207      50.381  43.750  67.283  1.00  0.00           N  
ATOM   3218  CA  GLY A 207      51.168  43.555  66.089  1.00  0.00           C  
ATOM   3219  C   GLY A 207      52.573  44.078  66.220  1.00  0.00           C  
ATOM   3220  O   GLY A 207      53.483  43.530  65.613  1.00  0.00           O  
ATOM   3221  H   GLY A 207      49.862  44.609  67.395  1.00  0.00           H  
ATOM   3222 1HA  GLY A 207      51.210  42.492  65.850  1.00  0.00           H  
ATOM   3223 2HA  GLY A 207      50.685  44.054  65.250  1.00  0.00           H  
ATOM   3224  N   TYR A 208      52.772  45.115  67.031  1.00  0.00           N  
ATOM   3225  CA  TYR A 208      54.052  45.817  66.993  1.00  0.00           C  
ATOM   3226  C   TYR A 208      55.094  45.337  67.991  1.00  0.00           C  
ATOM   3227  O   TYR A 208      56.249  45.692  67.856  1.00  0.00           O  
ATOM   3228  CB  TYR A 208      53.813  47.314  67.200  1.00  0.00           C  
ATOM   3229  CG  TYR A 208      53.211  47.656  68.545  1.00  0.00           C  
ATOM   3230  CD1 TYR A 208      53.944  47.453  69.705  1.00  0.00           C  
ATOM   3231  CD2 TYR A 208      51.926  48.173  68.618  1.00  0.00           C  
ATOM   3232  CE1 TYR A 208      53.395  47.765  70.933  1.00  0.00           C  
ATOM   3233  CE2 TYR A 208      51.377  48.486  69.847  1.00  0.00           C  
ATOM   3234  CZ  TYR A 208      52.106  48.283  71.001  1.00  0.00           C  
ATOM   3235  OH  TYR A 208      51.558  48.594  72.224  1.00  0.00           O  
ATOM   3236  H   TYR A 208      52.058  45.428  67.673  1.00  0.00           H  
ATOM   3237  HA  TYR A 208      54.505  45.658  66.014  1.00  0.00           H  
ATOM   3238 1HB  TYR A 208      54.758  47.851  67.104  1.00  0.00           H  
ATOM   3239 2HB  TYR A 208      53.145  47.687  66.424  1.00  0.00           H  
ATOM   3240  HD1 TYR A 208      54.954  47.046  69.647  1.00  0.00           H  
ATOM   3241  HD2 TYR A 208      51.350  48.332  67.707  1.00  0.00           H  
ATOM   3242  HE1 TYR A 208      53.970  47.605  71.845  1.00  0.00           H  
ATOM   3243  HE2 TYR A 208      50.366  48.891  69.904  1.00  0.00           H  
ATOM   3244  HH  TYR A 208      52.192  48.394  72.917  1.00  0.00           H  
ATOM   3245  N   THR A 209      54.679  44.564  68.989  1.00  0.00           N  
ATOM   3246  CA  THR A 209      55.595  44.082  70.021  1.00  0.00           C  
ATOM   3247  C   THR A 209      55.185  42.708  70.522  1.00  0.00           C  
ATOM   3248  O   THR A 209      54.017  42.322  70.429  1.00  0.00           O  
ATOM   3249  CB  THR A 209      55.664  45.062  71.207  1.00  0.00           C  
ATOM   3250  OG1 THR A 209      56.687  44.642  72.119  1.00  0.00           O  
ATOM   3251  CG2 THR A 209      54.330  45.112  71.936  1.00  0.00           C  
ATOM   3252  H   THR A 209      53.704  44.303  69.035  1.00  0.00           H  
ATOM   3253  HA  THR A 209      56.592  43.999  69.587  1.00  0.00           H  
ATOM   3254  HB  THR A 209      55.909  46.059  70.841  1.00  0.00           H  
ATOM   3255  HG1 THR A 209      57.346  45.335  72.201  1.00  0.00           H  
ATOM   3256 1HG2 THR A 209      54.397  45.810  72.770  1.00  0.00           H  
ATOM   3257 2HG2 THR A 209      53.552  45.442  71.248  1.00  0.00           H  
ATOM   3258 3HG2 THR A 209      54.083  44.120  72.312  1.00  0.00           H  
ATOM   3259  N   THR A 210      56.160  41.985  71.066  1.00  0.00           N  
ATOM   3260  CA  THR A 210      55.962  40.625  71.549  1.00  0.00           C  
ATOM   3261  C   THR A 210      55.306  40.535  72.934  1.00  0.00           C  
ATOM   3262  O   THR A 210      54.760  39.493  73.282  1.00  0.00           O  
ATOM   3263  CB  THR A 210      57.307  39.877  71.581  1.00  0.00           C  
ATOM   3264  OG1 THR A 210      58.207  40.543  72.477  1.00  0.00           O  
ATOM   3265  CG2 THR A 210      57.925  39.829  70.192  1.00  0.00           C  
ATOM   3266  H   THR A 210      57.075  42.406  71.143  1.00  0.00           H  
ATOM   3267  HA  THR A 210      55.288  40.110  70.865  1.00  0.00           H  
ATOM   3268  HB  THR A 210      57.149  38.859  71.937  1.00  0.00           H  
ATOM   3269  HG1 THR A 210      57.827  40.556  73.359  1.00  0.00           H  
ATOM   3270 1HG2 THR A 210      58.874  39.297  70.233  1.00  0.00           H  
ATOM   3271 2HG2 THR A 210      57.248  39.313  69.510  1.00  0.00           H  
ATOM   3272 3HG2 THR A 210      58.094  40.844  69.834  1.00  0.00           H  
ATOM   3273  N   GLN A 211      55.340  41.629  73.700  1.00  0.00           N  
ATOM   3274  CA  GLN A 211      54.716  41.702  75.023  1.00  0.00           C  
ATOM   3275  C   GLN A 211      53.262  41.263  74.922  1.00  0.00           C  
ATOM   3276  O   GLN A 211      52.549  41.746  74.038  1.00  0.00           O  
ATOM   3277  CB  GLN A 211      54.804  43.119  75.597  1.00  0.00           C  
ATOM   3278  CG  GLN A 211      54.175  43.274  76.971  1.00  0.00           C  
ATOM   3279  CD  GLN A 211      54.948  42.539  78.048  1.00  0.00           C  
ATOM   3280  OE1 GLN A 211      56.170  42.677  78.159  1.00  0.00           O  
ATOM   3281  NE2 GLN A 211      54.241  41.752  78.851  1.00  0.00           N  
ATOM   3282  H   GLN A 211      55.823  42.439  73.338  1.00  0.00           H  
ATOM   3283  HA  GLN A 211      55.247  41.027  75.694  1.00  0.00           H  
ATOM   3284 1HB  GLN A 211      55.850  43.417  75.670  1.00  0.00           H  
ATOM   3285 2HB  GLN A 211      54.312  43.817  74.920  1.00  0.00           H  
ATOM   3286 1HG  GLN A 211      54.149  44.333  77.230  1.00  0.00           H  
ATOM   3287 2HG  GLN A 211      53.162  42.872  76.942  1.00  0.00           H  
ATOM   3288 1HE2 GLN A 211      54.697  41.241  79.581  1.00  0.00           H  
ATOM   3289 2HE2 GLN A 211      53.252  41.669  78.726  1.00  0.00           H  
ATOM   3290  N   SER A 212      52.817  40.346  75.798  1.00  0.00           N  
ATOM   3291  CA  SER A 212      51.403  39.978  75.777  1.00  0.00           C  
ATOM   3292  C   SER A 212      50.461  41.113  76.128  1.00  0.00           C  
ATOM   3293  O   SER A 212      50.696  41.908  77.039  1.00  0.00           O  
ATOM   3294  CB  SER A 212      51.166  38.828  76.736  1.00  0.00           C  
ATOM   3295  OG  SER A 212      51.858  37.681  76.325  1.00  0.00           O  
ATOM   3296  H   SER A 212      53.430  39.905  76.469  1.00  0.00           H  
ATOM   3297  HA  SER A 212      51.143  39.660  74.766  1.00  0.00           H  
ATOM   3298 1HB  SER A 212      51.493  39.114  77.735  1.00  0.00           H  
ATOM   3299 2HB  SER A 212      50.100  38.613  76.790  1.00  0.00           H  
ATOM   3300  HG  SER A 212      52.787  37.922  76.313  1.00  0.00           H  
ATOM   3301  N   ILE A 213      49.386  41.207  75.371  1.00  0.00           N  
ATOM   3302  CA  ILE A 213      48.350  42.163  75.710  1.00  0.00           C  
ATOM   3303  C   ILE A 213      47.779  41.818  77.102  1.00  0.00           C  
ATOM   3304  O   ILE A 213      47.663  40.646  77.427  1.00  0.00           O  
ATOM   3305  CB  ILE A 213      47.229  42.163  74.654  1.00  0.00           C  
ATOM   3306  CG1 ILE A 213      46.305  43.366  74.857  1.00  0.00           C  
ATOM   3307  CG2 ILE A 213      46.440  40.864  74.717  1.00  0.00           C  
ATOM   3308  CD1 ILE A 213      45.367  43.617  73.698  1.00  0.00           C  
ATOM   3309  H   ILE A 213      49.269  40.623  74.555  1.00  0.00           H  
ATOM   3310  HA  ILE A 213      48.794  43.158  75.739  1.00  0.00           H  
ATOM   3311  HB  ILE A 213      47.665  42.264  73.661  1.00  0.00           H  
ATOM   3312 1HG1 ILE A 213      45.706  43.218  75.755  1.00  0.00           H  
ATOM   3313 2HG1 ILE A 213      46.904  44.264  75.009  1.00  0.00           H  
ATOM   3314 1HG2 ILE A 213      45.651  40.881  73.965  1.00  0.00           H  
ATOM   3315 2HG2 ILE A 213      47.106  40.024  74.526  1.00  0.00           H  
ATOM   3316 3HG2 ILE A 213      45.995  40.757  75.706  1.00  0.00           H  
ATOM   3317 1HD1 ILE A 213      44.745  44.486  73.915  1.00  0.00           H  
ATOM   3318 2HD1 ILE A 213      45.947  43.804  72.794  1.00  0.00           H  
ATOM   3319 3HD1 ILE A 213      44.732  42.745  73.549  1.00  0.00           H  
ATOM   3320  N   PRO A 214      47.431  42.822  77.923  1.00  0.00           N  
ATOM   3321  CA  PRO A 214      46.928  42.525  79.286  1.00  0.00           C  
ATOM   3322  C   PRO A 214      45.751  41.551  79.368  1.00  0.00           C  
ATOM   3323  O   PRO A 214      45.642  40.787  80.357  1.00  0.00           O  
ATOM   3324  CB  PRO A 214      46.510  43.913  79.781  1.00  0.00           C  
ATOM   3325  CG  PRO A 214      47.401  44.850  79.039  1.00  0.00           C  
ATOM   3326  CD  PRO A 214      47.522  44.242  77.667  1.00  0.00           C  
ATOM   3327  HA  PRO A 214      47.748  42.112  79.892  1.00  0.00           H  
ATOM   3328 1HB  PRO A 214      45.444  44.082  79.571  1.00  0.00           H  
ATOM   3329 2HB  PRO A 214      46.637  43.978  80.872  1.00  0.00           H  
ATOM   3330 1HG  PRO A 214      46.960  45.857  79.018  1.00  0.00           H  
ATOM   3331 2HG  PRO A 214      48.371  44.937  79.551  1.00  0.00           H  
ATOM   3332 1HD  PRO A 214      46.691  44.590  77.036  1.00  0.00           H  
ATOM   3333 2HD  PRO A 214      48.489  44.525  77.224  1.00  0.00           H  
ATOM   3334  N   ASP A 215      44.886  41.574  78.352  1.00  0.00           N  
ATOM   3335  CA  ASP A 215      43.731  40.672  78.283  1.00  0.00           C  
ATOM   3336  C   ASP A 215      43.996  39.442  77.410  1.00  0.00           C  
ATOM   3337  O   ASP A 215      43.035  38.833  76.870  1.00  0.00           O  
ATOM   3338  CB  ASP A 215      42.509  41.421  77.746  1.00  0.00           C  
ATOM   3339  CG  ASP A 215      42.005  42.495  78.701  1.00  0.00           C  
ATOM   3340  OD1 ASP A 215      41.903  42.219  79.873  1.00  0.00           O  
ATOM   3341  OD2 ASP A 215      41.728  43.580  78.249  1.00  0.00           O  
ATOM   3342  H   ASP A 215      45.037  42.238  77.606  1.00  0.00           H  
ATOM   3343  HA  ASP A 215      43.510  40.315  79.289  1.00  0.00           H  
ATOM   3344 1HB  ASP A 215      42.759  41.890  76.794  1.00  0.00           H  
ATOM   3345 2HB  ASP A 215      41.701  40.713  77.560  1.00  0.00           H  
ATOM   3346  N   LYS A 216      45.262  39.043  77.300  1.00  0.00           N  
ATOM   3347  CA  LYS A 216      45.639  37.970  76.368  1.00  0.00           C  
ATOM   3348  C   LYS A 216      44.799  36.715  76.545  1.00  0.00           C  
ATOM   3349  O   LYS A 216      44.290  36.173  75.566  1.00  0.00           O  
ATOM   3350  CB  LYS A 216      47.119  37.620  76.532  1.00  0.00           C  
ATOM   3351  CG  LYS A 216      47.619  36.539  75.583  1.00  0.00           C  
ATOM   3352  CD  LYS A 216      49.103  36.271  75.784  1.00  0.00           C  
ATOM   3353  CE  LYS A 216      49.594  35.157  74.871  1.00  0.00           C  
ATOM   3354  NZ  LYS A 216      51.044  34.883  75.057  1.00  0.00           N  
ATOM   3355  H   LYS A 216      45.978  39.480  77.862  1.00  0.00           H  
ATOM   3356  HA  LYS A 216      45.473  38.322  75.349  1.00  0.00           H  
ATOM   3357 1HB  LYS A 216      47.724  38.513  76.371  1.00  0.00           H  
ATOM   3358 2HB  LYS A 216      47.302  37.281  77.552  1.00  0.00           H  
ATOM   3359 1HG  LYS A 216      47.065  35.617  75.758  1.00  0.00           H  
ATOM   3360 2HG  LYS A 216      47.452  36.854  74.554  1.00  0.00           H  
ATOM   3361 1HD  LYS A 216      49.669  37.179  75.572  1.00  0.00           H  
ATOM   3362 2HD  LYS A 216      49.284  35.985  76.820  1.00  0.00           H  
ATOM   3363 1HE  LYS A 216      49.035  34.245  75.078  1.00  0.00           H  
ATOM   3364 2HE  LYS A 216      49.420  35.435  73.832  1.00  0.00           H  
ATOM   3365 1HZ  LYS A 216      51.330  34.141  74.435  1.00  0.00           H  
ATOM   3366 2HZ  LYS A 216      51.574  35.718  74.850  1.00  0.00           H  
ATOM   3367 3HZ  LYS A 216      51.215  34.606  76.013  1.00  0.00           H  
ATOM   3368  N   THR A 217      44.682  36.238  77.776  1.00  0.00           N  
ATOM   3369  CA  THR A 217      44.042  34.949  77.992  1.00  0.00           C  
ATOM   3370  C   THR A 217      42.562  34.985  77.652  1.00  0.00           C  
ATOM   3371  O   THR A 217      42.077  34.082  76.970  1.00  0.00           O  
ATOM   3372  CB  THR A 217      44.221  34.484  79.449  1.00  0.00           C  
ATOM   3373  OG1 THR A 217      45.617  34.336  79.738  1.00  0.00           O  
ATOM   3374  CG2 THR A 217      43.517  33.155  79.675  1.00  0.00           C  
ATOM   3375  H   THR A 217      45.030  36.754  78.571  1.00  0.00           H  
ATOM   3376  HA  THR A 217      44.511  34.216  77.336  1.00  0.00           H  
ATOM   3377  HB  THR A 217      43.802  35.231  80.123  1.00  0.00           H  
ATOM   3378  HG1 THR A 217      45.727  33.767  80.503  1.00  0.00           H  
ATOM   3379 1HG2 THR A 217      43.654  32.842  80.710  1.00  0.00           H  
ATOM   3380 2HG2 THR A 217      42.453  33.267  79.468  1.00  0.00           H  
ATOM   3381 3HG2 THR A 217      43.939  32.402  79.011  1.00  0.00           H  
ATOM   3382  N   GLU A 218      41.859  36.042  78.073  1.00  0.00           N  
ATOM   3383  CA  GLU A 218      40.449  36.196  77.718  1.00  0.00           C  
ATOM   3384  C   GLU A 218      40.271  36.282  76.206  1.00  0.00           C  
ATOM   3385  O   GLU A 218      39.357  35.671  75.629  1.00  0.00           O  
ATOM   3386  CB  GLU A 218      39.863  37.444  78.382  1.00  0.00           C  
ATOM   3387  CG  GLU A 218      38.380  37.660  78.116  1.00  0.00           C  
ATOM   3388  CD  GLU A 218      37.826  38.862  78.830  1.00  0.00           C  
ATOM   3389  OE1 GLU A 218      38.567  39.504  79.534  1.00  0.00           O  
ATOM   3390  OE2 GLU A 218      36.661  39.138  78.670  1.00  0.00           O  
ATOM   3391  H   GLU A 218      42.302  36.747  78.644  1.00  0.00           H  
ATOM   3392  HA  GLU A 218      39.904  35.322  78.077  1.00  0.00           H  
ATOM   3393 1HB  GLU A 218      40.004  37.382  79.461  1.00  0.00           H  
ATOM   3394 2HB  GLU A 218      40.397  38.327  78.032  1.00  0.00           H  
ATOM   3395 1HG  GLU A 218      38.228  37.786  77.045  1.00  0.00           H  
ATOM   3396 2HG  GLU A 218      37.832  36.772  78.431  1.00  0.00           H  
ATOM   3397  N   LEU A 219      41.136  37.056  75.562  1.00  0.00           N  
ATOM   3398  CA  LEU A 219      41.018  37.236  74.131  1.00  0.00           C  
ATOM   3399  C   LEU A 219      41.340  35.946  73.363  1.00  0.00           C  
ATOM   3400  O   LEU A 219      40.723  35.685  72.329  1.00  0.00           O  
ATOM   3401  CB  LEU A 219      41.953  38.363  73.674  1.00  0.00           C  
ATOM   3402  CG  LEU A 219      41.576  39.773  74.146  1.00  0.00           C  
ATOM   3403  CD1 LEU A 219      42.673  40.751  73.751  1.00  0.00           C  
ATOM   3404  CD2 LEU A 219      40.241  40.173  73.534  1.00  0.00           C  
ATOM   3405  H   LEU A 219      41.881  37.525  76.057  1.00  0.00           H  
ATOM   3406  HA  LEU A 219      39.990  37.512  73.901  1.00  0.00           H  
ATOM   3407 1HB  LEU A 219      42.957  38.150  74.037  1.00  0.00           H  
ATOM   3408 2HB  LEU A 219      41.977  38.373  72.584  1.00  0.00           H  
ATOM   3409  HG  LEU A 219      41.494  39.783  75.233  1.00  0.00           H  
ATOM   3410 1HD1 LEU A 219      42.405  41.753  74.087  1.00  0.00           H  
ATOM   3411 2HD1 LEU A 219      43.612  40.452  74.218  1.00  0.00           H  
ATOM   3412 3HD1 LEU A 219      42.789  40.751  72.668  1.00  0.00           H  
ATOM   3413 1HD2 LEU A 219      39.972  41.175  73.870  1.00  0.00           H  
ATOM   3414 2HD2 LEU A 219      40.322  40.164  72.447  1.00  0.00           H  
ATOM   3415 3HD2 LEU A 219      39.471  39.467  73.847  1.00  0.00           H  
ATOM   3416  N   ASN A 220      42.289  35.147  73.873  1.00  0.00           N  
ATOM   3417  CA  ASN A 220      42.651  33.896  73.245  1.00  0.00           C  
ATOM   3418  C   ASN A 220      41.527  32.884  73.437  1.00  0.00           C  
ATOM   3419  O   ASN A 220      41.256  32.073  72.555  1.00  0.00           O  
ATOM   3420  CB  ASN A 220      43.963  33.372  73.800  1.00  0.00           C  
ATOM   3421  CG  ASN A 220      44.469  32.171  73.050  1.00  0.00           C  
ATOM   3422  OD1 ASN A 220      45.116  32.304  72.005  1.00  0.00           O  
ATOM   3423  ND2 ASN A 220      44.187  31.001  73.563  1.00  0.00           N  
ATOM   3424  H   ASN A 220      42.763  35.428  74.719  1.00  0.00           H  
ATOM   3425  HA  ASN A 220      42.773  34.069  72.175  1.00  0.00           H  
ATOM   3426 1HB  ASN A 220      44.717  34.159  73.755  1.00  0.00           H  
ATOM   3427 2HB  ASN A 220      43.833  33.103  74.848  1.00  0.00           H  
ATOM   3428 1HD2 ASN A 220      44.498  30.167  73.107  1.00  0.00           H  
ATOM   3429 2HD2 ASN A 220      43.660  30.940  74.410  1.00  0.00           H  
ATOM   3430  N   GLN A 221      40.875  32.939  74.602  1.00  0.00           N  
ATOM   3431  CA  GLN A 221      39.752  32.058  74.915  1.00  0.00           C  
ATOM   3432  C   GLN A 221      38.575  32.385  73.989  1.00  0.00           C  
ATOM   3433  O   GLN A 221      37.936  31.486  73.408  1.00  0.00           O  
ATOM   3434  CB  GLN A 221      39.337  32.202  76.382  1.00  0.00           C  
ATOM   3435  CG  GLN A 221      40.348  31.651  77.372  1.00  0.00           C  
ATOM   3436  CD  GLN A 221      39.937  31.890  78.812  1.00  0.00           C  
ATOM   3437  OE1 GLN A 221      39.188  32.824  79.112  1.00  0.00           O  
ATOM   3438  NE2 GLN A 221      40.424  31.045  79.714  1.00  0.00           N  
ATOM   3439  H   GLN A 221      41.174  33.617  75.288  1.00  0.00           H  
ATOM   3440  HA  GLN A 221      40.063  31.027  74.745  1.00  0.00           H  
ATOM   3441 1HB  GLN A 221      39.178  33.255  76.613  1.00  0.00           H  
ATOM   3442 2HB  GLN A 221      38.391  31.685  76.544  1.00  0.00           H  
ATOM   3443 1HG  GLN A 221      40.445  30.577  77.218  1.00  0.00           H  
ATOM   3444 2HG  GLN A 221      41.308  32.140  77.205  1.00  0.00           H  
ATOM   3445 1HE2 GLN A 221      40.188  31.153  80.680  1.00  0.00           H  
ATOM   3446 2HE2 GLN A 221      41.028  30.301  79.427  1.00  0.00           H  
ATOM   3447  N   VAL A 222      38.304  33.675  73.836  1.00  0.00           N  
ATOM   3448  CA  VAL A 222      37.227  34.121  72.957  1.00  0.00           C  
ATOM   3449  C   VAL A 222      37.538  33.764  71.494  1.00  0.00           C  
ATOM   3450  O   VAL A 222      36.659  33.308  70.760  1.00  0.00           O  
ATOM   3451  CB  VAL A 222      37.027  35.643  73.088  1.00  0.00           C  
ATOM   3452  CG1 VAL A 222      36.041  36.142  72.042  1.00  0.00           C  
ATOM   3453  CG2 VAL A 222      36.544  35.982  74.490  1.00  0.00           C  
ATOM   3454  H   VAL A 222      38.850  34.364  74.334  1.00  0.00           H  
ATOM   3455  HA  VAL A 222      36.306  33.619  73.256  1.00  0.00           H  
ATOM   3456  HB  VAL A 222      37.977  36.142  72.899  1.00  0.00           H  
ATOM   3457 1HG1 VAL A 222      35.911  37.219  72.149  1.00  0.00           H  
ATOM   3458 2HG1 VAL A 222      36.423  35.920  71.046  1.00  0.00           H  
ATOM   3459 3HG1 VAL A 222      35.080  35.646  72.182  1.00  0.00           H  
ATOM   3460 1HG2 VAL A 222      36.405  37.060  74.576  1.00  0.00           H  
ATOM   3461 2HG2 VAL A 222      35.597  35.478  74.681  1.00  0.00           H  
ATOM   3462 3HG2 VAL A 222      37.284  35.653  75.219  1.00  0.00           H  
ATOM   3463  N   ALA A 223      38.804  33.909  71.100  1.00  0.00           N  
ATOM   3464  CA  ALA A 223      39.238  33.542  69.757  1.00  0.00           C  
ATOM   3465  C   ALA A 223      38.962  32.069  69.463  1.00  0.00           C  
ATOM   3466  O   ALA A 223      38.437  31.735  68.399  1.00  0.00           O  
ATOM   3467  CB  ALA A 223      40.718  33.848  69.580  1.00  0.00           C  
ATOM   3468  H   ALA A 223      39.480  34.283  71.750  1.00  0.00           H  
ATOM   3469  HA  ALA A 223      38.666  34.134  69.043  1.00  0.00           H  
ATOM   3470 1HB  ALA A 223      41.030  33.569  68.573  1.00  0.00           H  
ATOM   3471 2HB  ALA A 223      40.890  34.914  69.731  1.00  0.00           H  
ATOM   3472 3HB  ALA A 223      41.296  33.281  70.308  1.00  0.00           H  
ATOM   3473  N   LYS A 224      39.300  31.189  70.400  1.00  0.00           N  
ATOM   3474  CA  LYS A 224      39.046  29.772  70.185  1.00  0.00           C  
ATOM   3475  C   LYS A 224      37.544  29.519  70.032  1.00  0.00           C  
ATOM   3476  O   LYS A 224      37.111  28.787  69.134  1.00  0.00           O  
ATOM   3477  CB  LYS A 224      39.614  28.942  71.337  1.00  0.00           C  
ATOM   3478  CG  LYS A 224      39.445  27.438  71.172  1.00  0.00           C  
ATOM   3479  CD  LYS A 224      40.098  26.679  72.318  1.00  0.00           C  
ATOM   3480  CE  LYS A 224      39.908  25.177  72.168  1.00  0.00           C  
ATOM   3481  NZ  LYS A 224      40.543  24.422  73.282  1.00  0.00           N  
ATOM   3482  H   LYS A 224      39.732  31.486  71.263  1.00  0.00           H  
ATOM   3483  HA  LYS A 224      39.540  29.468  69.262  1.00  0.00           H  
ATOM   3484 1HB  LYS A 224      40.679  29.149  71.445  1.00  0.00           H  
ATOM   3485 2HB  LYS A 224      39.128  29.233  72.269  1.00  0.00           H  
ATOM   3486 1HG  LYS A 224      38.383  27.192  71.144  1.00  0.00           H  
ATOM   3487 2HG  LYS A 224      39.898  27.122  70.233  1.00  0.00           H  
ATOM   3488 1HD  LYS A 224      41.166  26.902  72.340  1.00  0.00           H  
ATOM   3489 2HD  LYS A 224      39.659  26.998  73.263  1.00  0.00           H  
ATOM   3490 1HE  LYS A 224      38.844  24.945  72.148  1.00  0.00           H  
ATOM   3491 2HE  LYS A 224      40.347  24.847  71.226  1.00  0.00           H  
ATOM   3492 1HZ  LYS A 224      40.395  23.432  73.146  1.00  0.00           H  
ATOM   3493 2HZ  LYS A 224      41.534  24.615  73.299  1.00  0.00           H  
ATOM   3494 3HZ  LYS A 224      40.130  24.705  74.159  1.00  0.00           H  
ATOM   3495  N   SER A 225      36.736  30.158  70.871  1.00  0.00           N  
ATOM   3496  CA  SER A 225      35.283  29.934  70.775  1.00  0.00           C  
ATOM   3497  C   SER A 225      34.777  30.412  69.413  1.00  0.00           C  
ATOM   3498  O   SER A 225      34.009  29.707  68.747  1.00  0.00           O  
ATOM   3499  CB  SER A 225      34.554  30.663  71.886  1.00  0.00           C  
ATOM   3500  OG  SER A 225      34.881  30.127  73.139  1.00  0.00           O  
ATOM   3501  H   SER A 225      37.091  30.793  71.572  1.00  0.00           H  
ATOM   3502  HA  SER A 225      35.090  28.865  70.877  1.00  0.00           H  
ATOM   3503 1HB  SER A 225      34.816  31.721  71.861  1.00  0.00           H  
ATOM   3504 2HB  SER A 225      33.479  30.589  71.726  1.00  0.00           H  
ATOM   3505  HG  SER A 225      35.831  30.234  73.233  1.00  0.00           H  
ATOM   3506  N   ALA A 226      35.277  31.577  68.990  1.00  0.00           N  
ATOM   3507  CA  ALA A 226      34.866  32.180  67.716  1.00  0.00           C  
ATOM   3508  C   ALA A 226      35.234  31.340  66.483  1.00  0.00           C  
ATOM   3509  O   ALA A 226      34.405  31.170  65.594  1.00  0.00           O  
ATOM   3510  CB  ALA A 226      35.474  33.569  67.590  1.00  0.00           C  
ATOM   3511  H   ALA A 226      35.957  32.055  69.564  1.00  0.00           H  
ATOM   3512  HA  ALA A 226      33.779  32.261  67.715  1.00  0.00           H  
ATOM   3513 1HB  ALA A 226      35.169  34.016  66.644  1.00  0.00           H  
ATOM   3514 2HB  ALA A 226      35.129  34.193  68.415  1.00  0.00           H  
ATOM   3515 3HB  ALA A 226      36.560  33.495  67.622  1.00  0.00           H  
ATOM   3516  N   VAL A 227      36.457  30.817  66.428  1.00  0.00           N  
ATOM   3517  CA  VAL A 227      36.888  30.021  65.264  1.00  0.00           C  
ATOM   3518  C   VAL A 227      36.189  28.660  65.251  1.00  0.00           C  
ATOM   3519  O   VAL A 227      35.947  28.097  64.182  1.00  0.00           O  
ATOM   3520  CB  VAL A 227      38.414  29.810  65.287  1.00  0.00           C  
ATOM   3521  CG1 VAL A 227      39.137  31.148  65.234  1.00  0.00           C  
ATOM   3522  CG2 VAL A 227      38.810  29.031  66.531  1.00  0.00           C  
ATOM   3523  H   VAL A 227      37.103  30.964  67.190  1.00  0.00           H  
ATOM   3524  HA  VAL A 227      36.626  30.565  64.356  1.00  0.00           H  
ATOM   3525  HB  VAL A 227      38.707  29.251  64.398  1.00  0.00           H  
ATOM   3526 1HG1 VAL A 227      40.214  30.980  65.251  1.00  0.00           H  
ATOM   3527 2HG1 VAL A 227      38.866  31.672  64.318  1.00  0.00           H  
ATOM   3528 3HG1 VAL A 227      38.851  31.750  66.097  1.00  0.00           H  
ATOM   3529 1HG2 VAL A 227      39.890  28.885  66.541  1.00  0.00           H  
ATOM   3530 2HG2 VAL A 227      38.511  29.588  67.420  1.00  0.00           H  
ATOM   3531 3HG2 VAL A 227      38.313  28.061  66.527  1.00  0.00           H  
ATOM   3532  N   ALA A 228      35.841  28.158  66.441  1.00  0.00           N  
ATOM   3533  CA  ALA A 228      35.070  26.924  66.556  1.00  0.00           C  
ATOM   3534  C   ALA A 228      33.674  27.124  65.975  1.00  0.00           C  
ATOM   3535  O   ALA A 228      33.209  26.307  65.167  1.00  0.00           O  
ATOM   3536  CB  ALA A 228      34.987  26.474  68.007  1.00  0.00           C  
ATOM   3537  H   ALA A 228      36.119  28.645  67.281  1.00  0.00           H  
ATOM   3538  HA  ALA A 228      35.579  26.152  65.979  1.00  0.00           H  
ATOM   3539 1HB  ALA A 228      34.409  25.553  68.071  1.00  0.00           H  
ATOM   3540 2HB  ALA A 228      35.992  26.299  68.392  1.00  0.00           H  
ATOM   3541 3HB  ALA A 228      34.503  27.248  68.601  1.00  0.00           H  
ATOM   3542  N   ALA A 229      33.030  28.229  66.341  1.00  0.00           N  
ATOM   3543  CA  ALA A 229      31.727  28.558  65.751  1.00  0.00           C  
ATOM   3544  C   ALA A 229      31.822  28.697  64.230  1.00  0.00           C  
ATOM   3545  O   ALA A 229      30.988  28.152  63.490  1.00  0.00           O  
ATOM   3546  CB  ALA A 229      31.176  29.838  66.363  1.00  0.00           C  
ATOM   3547  H   ALA A 229      33.431  28.852  67.028  1.00  0.00           H  
ATOM   3548  HA  ALA A 229      31.041  27.739  65.968  1.00  0.00           H  
ATOM   3549 1HB  ALA A 229      30.210  30.069  65.916  1.00  0.00           H  
ATOM   3550 2HB  ALA A 229      31.056  29.704  67.438  1.00  0.00           H  
ATOM   3551 3HB  ALA A 229      31.868  30.657  66.175  1.00  0.00           H  
ATOM   3552  N   LEU A 230      32.830  29.432  63.761  1.00  0.00           N  
ATOM   3553  CA  LEU A 230      33.037  29.602  62.318  1.00  0.00           C  
ATOM   3554  C   LEU A 230      33.128  28.252  61.605  1.00  0.00           C  
ATOM   3555  O   LEU A 230      32.476  28.034  60.591  1.00  0.00           O  
ATOM   3556  CB  LEU A 230      34.315  30.409  62.057  1.00  0.00           C  
ATOM   3557  CG  LEU A 230      34.592  30.761  60.590  1.00  0.00           C  
ATOM   3558  CD1 LEU A 230      35.467  32.005  60.522  1.00  0.00           C  
ATOM   3559  CD2 LEU A 230      35.264  29.582  59.903  1.00  0.00           C  
ATOM   3560  H   LEU A 230      33.465  29.881  64.405  1.00  0.00           H  
ATOM   3561  HA  LEU A 230      32.188  30.148  61.909  1.00  0.00           H  
ATOM   3562 1HB  LEU A 230      34.257  31.342  62.616  1.00  0.00           H  
ATOM   3563 2HB  LEU A 230      35.167  29.840  62.428  1.00  0.00           H  
ATOM   3564  HG  LEU A 230      33.651  30.987  60.086  1.00  0.00           H  
ATOM   3565 1HD1 LEU A 230      35.664  32.255  59.479  1.00  0.00           H  
ATOM   3566 2HD1 LEU A 230      34.954  32.838  61.003  1.00  0.00           H  
ATOM   3567 3HD1 LEU A 230      36.410  31.815  61.033  1.00  0.00           H  
ATOM   3568 1HD2 LEU A 230      35.460  29.831  58.860  1.00  0.00           H  
ATOM   3569 2HD2 LEU A 230      36.205  29.356  60.405  1.00  0.00           H  
ATOM   3570 3HD2 LEU A 230      34.609  28.711  59.951  1.00  0.00           H  
ATOM   3571  N   LYS A 231      33.940  27.357  62.157  1.00  0.00           N  
ATOM   3572  CA  LYS A 231      34.199  26.042  61.575  1.00  0.00           C  
ATOM   3573  C   LYS A 231      32.967  25.157  61.515  1.00  0.00           C  
ATOM   3574  O   LYS A 231      32.925  24.238  60.714  1.00  0.00           O  
ATOM   3575  CB  LYS A 231      35.300  25.329  62.362  1.00  0.00           C  
ATOM   3576  CG  LYS A 231      35.758  24.012  61.750  1.00  0.00           C  
ATOM   3577  CD  LYS A 231      36.927  23.421  62.524  1.00  0.00           C  
ATOM   3578  CE  LYS A 231      37.370  22.092  61.929  1.00  0.00           C  
ATOM   3579  NZ  LYS A 231      38.514  21.501  62.676  1.00  0.00           N  
ATOM   3580  H   LYS A 231      34.395  27.610  63.022  1.00  0.00           H  
ATOM   3581  HA  LYS A 231      34.533  26.179  60.546  1.00  0.00           H  
ATOM   3582 1HB  LYS A 231      36.170  25.981  62.443  1.00  0.00           H  
ATOM   3583 2HB  LYS A 231      34.949  25.124  63.374  1.00  0.00           H  
ATOM   3584 1HG  LYS A 231      34.932  23.300  61.757  1.00  0.00           H  
ATOM   3585 2HG  LYS A 231      36.064  24.178  60.717  1.00  0.00           H  
ATOM   3586 1HD  LYS A 231      37.767  24.117  62.503  1.00  0.00           H  
ATOM   3587 2HD  LYS A 231      36.634  23.263  63.561  1.00  0.00           H  
ATOM   3588 1HE  LYS A 231      36.538  21.390  61.947  1.00  0.00           H  
ATOM   3589 2HE  LYS A 231      37.669  22.240  60.891  1.00  0.00           H  
ATOM   3590 1HZ  LYS A 231      38.777  20.624  62.250  1.00  0.00           H  
ATOM   3591 2HZ  LYS A 231      39.299  22.137  62.649  1.00  0.00           H  
ATOM   3592 3HZ  LYS A 231      38.243  21.342  63.635  1.00  0.00           H  
ATOM   3593  N   SER A 232      31.971  25.435  62.338  1.00  0.00           N  
ATOM   3594  CA  SER A 232      30.809  24.530  62.424  1.00  0.00           C  
ATOM   3595  C   SER A 232      30.040  24.383  61.097  1.00  0.00           C  
ATOM   3596  O   SER A 232      29.368  23.372  60.864  1.00  0.00           O  
ATOM   3597  CB  SER A 232      29.861  25.027  63.498  1.00  0.00           C  
ATOM   3598  OG  SER A 232      29.289  26.253  63.135  1.00  0.00           O  
ATOM   3599  H   SER A 232      31.992  26.264  62.914  1.00  0.00           H  
ATOM   3600  HA  SER A 232      31.165  23.535  62.693  1.00  0.00           H  
ATOM   3601 1HB  SER A 232      29.075  24.289  63.659  1.00  0.00           H  
ATOM   3602 2HB  SER A 232      30.401  25.139  64.437  1.00  0.00           H  
ATOM   3603  HG  SER A 232      29.949  26.922  63.331  1.00  0.00           H  
ATOM   3604  N   LEU A 233      30.107  25.403  60.246  1.00  0.00           N  
ATOM   3605  CA  LEU A 233      29.271  25.465  59.064  1.00  0.00           C  
ATOM   3606  C   LEU A 233      29.826  24.622  57.905  1.00  0.00           C  
ATOM   3607  O   LEU A 233      29.122  23.756  57.356  1.00  0.00           O  
ATOM   3608  CB  LEU A 233      29.123  26.925  58.618  1.00  0.00           C  
ATOM   3609  CG  LEU A 233      28.262  27.155  57.369  1.00  0.00           C  
ATOM   3610  CD1 LEU A 233      26.848  26.653  57.628  1.00  0.00           C  
ATOM   3611  CD2 LEU A 233      28.261  28.636  57.018  1.00  0.00           C  
ATOM   3612  H   LEU A 233      30.757  26.154  60.428  1.00  0.00           H  
ATOM   3613  HA  LEU A 233      28.288  25.067  59.314  1.00  0.00           H  
ATOM   3614 1HB  LEU A 233      28.682  27.495  59.434  1.00  0.00           H  
ATOM   3615 2HB  LEU A 233      30.115  27.329  58.415  1.00  0.00           H  
ATOM   3616  HG  LEU A 233      28.671  26.585  56.535  1.00  0.00           H  
ATOM   3617 1HD1 LEU A 233      26.236  26.817  56.741  1.00  0.00           H  
ATOM   3618 2HD1 LEU A 233      26.876  25.588  57.857  1.00  0.00           H  
ATOM   3619 3HD1 LEU A 233      26.418  27.195  58.469  1.00  0.00           H  
ATOM   3620 1HD2 LEU A 233      27.650  28.799  56.130  1.00  0.00           H  
ATOM   3621 2HD2 LEU A 233      27.851  29.207  57.852  1.00  0.00           H  
ATOM   3622 3HD2 LEU A 233      29.282  28.963  56.821  1.00  0.00           H  
ATOM   3623  N   TYR A 234      31.087  24.863  57.545  1.00  0.00           N  
ATOM   3624  CA  TYR A 234      31.705  24.191  56.410  1.00  0.00           C  
ATOM   3625  C   TYR A 234      33.032  23.542  56.759  1.00  0.00           C  
ATOM   3626  O   TYR A 234      33.674  22.979  55.892  1.00  0.00           O  
ATOM   3627  CB  TYR A 234      31.899  25.179  55.257  1.00  0.00           C  
ATOM   3628  CG  TYR A 234      30.606  25.763  54.730  1.00  0.00           C  
ATOM   3629  CD1 TYR A 234      30.406  27.135  54.752  1.00  0.00           C  
ATOM   3630  CD2 TYR A 234      29.623  24.926  54.225  1.00  0.00           C  
ATOM   3631  CE1 TYR A 234      29.226  27.668  54.270  1.00  0.00           C  
ATOM   3632  CE2 TYR A 234      28.443  25.459  53.744  1.00  0.00           C  
ATOM   3633  CZ  TYR A 234      28.243  26.824  53.765  1.00  0.00           C  
ATOM   3634  OH  TYR A 234      27.068  27.355  53.286  1.00  0.00           O  
ATOM   3635  H   TYR A 234      31.628  25.531  58.075  1.00  0.00           H  
ATOM   3636  HA  TYR A 234      31.043  23.390  56.080  1.00  0.00           H  
ATOM   3637 1HB  TYR A 234      32.535  26.002  55.586  1.00  0.00           H  
ATOM   3638 2HB  TYR A 234      32.408  24.681  54.433  1.00  0.00           H  
ATOM   3639  HD1 TYR A 234      31.179  27.793  55.148  1.00  0.00           H  
ATOM   3640  HD2 TYR A 234      29.780  23.847  54.209  1.00  0.00           H  
ATOM   3641  HE1 TYR A 234      29.068  28.746  54.287  1.00  0.00           H  
ATOM   3642  HE2 TYR A 234      27.669  24.801  53.348  1.00  0.00           H  
ATOM   3643  HH  TYR A 234      27.090  28.311  53.373  1.00  0.00           H  
ATOM   3644  N   GLY A 235      33.422  23.604  58.024  1.00  0.00           N  
ATOM   3645  CA  GLY A 235      34.707  23.037  58.447  1.00  0.00           C  
ATOM   3646  C   GLY A 235      35.942  23.870  58.145  1.00  0.00           C  
ATOM   3647  O   GLY A 235      37.076  23.369  58.221  1.00  0.00           O  
ATOM   3648  H   GLY A 235      32.830  24.047  58.712  1.00  0.00           H  
ATOM   3649 1HA  GLY A 235      34.693  22.866  59.524  1.00  0.00           H  
ATOM   3650 2HA  GLY A 235      34.852  22.068  57.970  1.00  0.00           H  
ATOM   3651  N   THR A 236      35.739  25.146  57.821  1.00  0.00           N  
ATOM   3652  CA  THR A 236      36.859  26.031  57.512  1.00  0.00           C  
ATOM   3653  C   THR A 236      37.719  26.226  58.755  1.00  0.00           C  
ATOM   3654  O   THR A 236      37.211  26.593  59.814  1.00  0.00           O  
ATOM   3655  CB  THR A 236      36.374  27.396  56.989  1.00  0.00           C  
ATOM   3656  OG1 THR A 236      35.582  27.204  55.809  1.00  0.00           O  
ATOM   3657  CG2 THR A 236      37.557  28.293  56.660  1.00  0.00           C  
ATOM   3658  H   THR A 236      34.798  25.512  57.787  1.00  0.00           H  
ATOM   3659  HA  THR A 236      37.464  25.565  56.734  1.00  0.00           H  
ATOM   3660  HB  THR A 236      35.759  27.878  57.748  1.00  0.00           H  
ATOM   3661  HG1 THR A 236      34.832  27.802  55.827  1.00  0.00           H  
ATOM   3662 1HG2 THR A 236      37.195  29.252  56.293  1.00  0.00           H  
ATOM   3663 2HG2 THR A 236      38.155  28.450  57.558  1.00  0.00           H  
ATOM   3664 3HG2 THR A 236      38.171  27.819  55.895  1.00  0.00           H  
ATOM   3665  N   SER A 237      39.017  25.961  58.607  1.00  0.00           N  
ATOM   3666  CA  SER A 237      39.948  26.011  59.732  1.00  0.00           C  
ATOM   3667  C   SER A 237      40.612  27.384  59.850  1.00  0.00           C  
ATOM   3668  O   SER A 237      41.312  27.800  58.934  1.00  0.00           O  
ATOM   3669  CB  SER A 237      41.009  24.939  59.575  1.00  0.00           C  
ATOM   3670  OG  SER A 237      41.978  25.041  60.582  1.00  0.00           O  
ATOM   3671  H   SER A 237      39.365  25.719  57.690  1.00  0.00           H  
ATOM   3672  HA  SER A 237      39.391  25.824  60.651  1.00  0.00           H  
ATOM   3673 1HB  SER A 237      40.541  23.956  59.615  1.00  0.00           H  
ATOM   3674 2HB  SER A 237      41.483  25.036  58.599  1.00  0.00           H  
ATOM   3675  HG  SER A 237      42.137  25.980  60.702  1.00  0.00           H  
ATOM   3676  N   TYR A 238      40.373  28.075  60.966  1.00  0.00           N  
ATOM   3677  CA  TYR A 238      41.096  29.308  61.287  1.00  0.00           C  
ATOM   3678  C   TYR A 238      42.064  29.054  62.434  1.00  0.00           C  
ATOM   3679  O   TYR A 238      41.695  28.418  63.419  1.00  0.00           O  
ATOM   3680  CB  TYR A 238      40.125  30.436  61.644  1.00  0.00           C  
ATOM   3681  CG  TYR A 238      39.266  30.891  60.486  1.00  0.00           C  
ATOM   3682  CD1 TYR A 238      38.260  30.067  60.003  1.00  0.00           C  
ATOM   3683  CD2 TYR A 238      39.483  32.132  59.907  1.00  0.00           C  
ATOM   3684  CE1 TYR A 238      37.475  30.482  58.945  1.00  0.00           C  
ATOM   3685  CE2 TYR A 238      38.698  32.548  58.849  1.00  0.00           C  
ATOM   3686  CZ  TYR A 238      37.697  31.728  58.368  1.00  0.00           C  
ATOM   3687  OH  TYR A 238      36.915  32.142  57.314  1.00  0.00           O  
ATOM   3688  H   TYR A 238      39.671  27.735  61.608  1.00  0.00           H  
ATOM   3689  HA  TYR A 238      41.669  29.612  60.410  1.00  0.00           H  
ATOM   3690 1HB  TYR A 238      39.466  30.108  62.449  1.00  0.00           H  
ATOM   3691 2HB  TYR A 238      40.686  31.296  62.010  1.00  0.00           H  
ATOM   3692  HD1 TYR A 238      38.089  29.091  60.458  1.00  0.00           H  
ATOM   3693  HD2 TYR A 238      40.274  32.780  60.286  1.00  0.00           H  
ATOM   3694  HE1 TYR A 238      36.685  29.835  58.565  1.00  0.00           H  
ATOM   3695  HE2 TYR A 238      38.869  33.523  58.393  1.00  0.00           H  
ATOM   3696  HH  TYR A 238      37.195  33.016  57.034  1.00  0.00           H  
ATOM   3697  N   LYS A 239      43.283  29.572  62.330  1.00  0.00           N  
ATOM   3698  CA  LYS A 239      44.150  29.655  63.495  1.00  0.00           C  
ATOM   3699  C   LYS A 239      43.994  31.021  64.165  1.00  0.00           C  
ATOM   3700  O   LYS A 239      43.357  31.919  63.609  1.00  0.00           O  
ATOM   3701  CB  LYS A 239      45.608  29.412  63.103  1.00  0.00           C  
ATOM   3702  CG  LYS A 239      45.894  28.011  62.578  1.00  0.00           C  
ATOM   3703  CD  LYS A 239      47.367  27.838  62.240  1.00  0.00           C  
ATOM   3704  CE  LYS A 239      47.654  26.437  61.719  1.00  0.00           C  
ATOM   3705  NZ  LYS A 239      49.090  26.257  61.371  1.00  0.00           N  
ATOM   3706  H   LYS A 239      43.620  29.913  61.441  1.00  0.00           H  
ATOM   3707  HA  LYS A 239      43.849  28.884  64.206  1.00  0.00           H  
ATOM   3708 1HB  LYS A 239      45.901  30.124  62.331  1.00  0.00           H  
ATOM   3709 2HB  LYS A 239      46.251  29.583  63.967  1.00  0.00           H  
ATOM   3710 1HG  LYS A 239      45.614  27.276  63.334  1.00  0.00           H  
ATOM   3711 2HG  LYS A 239      45.300  27.830  61.683  1.00  0.00           H  
ATOM   3712 1HD  LYS A 239      47.654  28.565  61.479  1.00  0.00           H  
ATOM   3713 2HD  LYS A 239      47.968  28.014  63.131  1.00  0.00           H  
ATOM   3714 1HE  LYS A 239      47.383  25.704  62.478  1.00  0.00           H  
ATOM   3715 2HE  LYS A 239      47.052  26.248  60.831  1.00  0.00           H  
ATOM   3716 1HZ  LYS A 239      49.239  25.317  61.030  1.00  0.00           H  
ATOM   3717 2HZ  LYS A 239      49.349  26.920  60.653  1.00  0.00           H  
ATOM   3718 3HZ  LYS A 239      49.658  26.411  62.191  1.00  0.00           H  
ATOM   3719  N   TYR A 240      44.560  31.185  65.353  1.00  0.00           N  
ATOM   3720  CA  TYR A 240      44.361  32.425  66.102  1.00  0.00           C  
ATOM   3721  C   TYR A 240      45.543  32.711  67.012  1.00  0.00           C  
ATOM   3722  O   TYR A 240      46.318  31.800  67.360  1.00  0.00           O  
ATOM   3723  CB  TYR A 240      43.069  32.359  66.920  1.00  0.00           C  
ATOM   3724  CG  TYR A 240      43.084  31.301  68.000  1.00  0.00           C  
ATOM   3725  CD1 TYR A 240      43.917  31.444  69.100  1.00  0.00           C  
ATOM   3726  CD2 TYR A 240      42.265  30.187  67.892  1.00  0.00           C  
ATOM   3727  CE1 TYR A 240      43.931  30.477  70.087  1.00  0.00           C  
ATOM   3728  CE2 TYR A 240      42.279  29.220  68.878  1.00  0.00           C  
ATOM   3729  CZ  TYR A 240      43.107  29.363  69.972  1.00  0.00           C  
ATOM   3730  OH  TYR A 240      43.121  28.400  70.955  1.00  0.00           O  
ATOM   3731  H   TYR A 240      45.134  30.456  65.752  1.00  0.00           H  
ATOM   3732  HA  TYR A 240      44.281  33.249  65.392  1.00  0.00           H  
ATOM   3733 1HB  TYR A 240      42.888  33.326  67.392  1.00  0.00           H  
ATOM   3734 2HB  TYR A 240      42.229  32.156  66.257  1.00  0.00           H  
ATOM   3735  HD1 TYR A 240      44.561  32.320  69.186  1.00  0.00           H  
ATOM   3736  HD2 TYR A 240      41.611  30.074  67.027  1.00  0.00           H  
ATOM   3737  HE1 TYR A 240      44.585  30.590  70.951  1.00  0.00           H  
ATOM   3738  HE2 TYR A 240      41.635  28.344  68.792  1.00  0.00           H  
ATOM   3739  HH  TYR A 240      43.747  28.651  71.639  1.00  0.00           H  
ATOM   3740  N   GLY A 241      45.671  33.978  67.398  1.00  0.00           N  
ATOM   3741  CA  GLY A 241      46.779  34.437  68.221  1.00  0.00           C  
ATOM   3742  C   GLY A 241      46.961  35.927  68.057  1.00  0.00           C  
ATOM   3743  O   GLY A 241      46.150  36.603  67.401  1.00  0.00           O  
ATOM   3744  H   GLY A 241      44.968  34.641  67.105  1.00  0.00           H  
ATOM   3745 1HA  GLY A 241      46.583  34.192  69.265  1.00  0.00           H  
ATOM   3746 2HA  GLY A 241      47.688  33.911  67.933  1.00  0.00           H  
ATOM   3747  N   SER A 242      48.013  36.444  68.664  1.00  0.00           N  
ATOM   3748  CA  SER A 242      48.356  37.845  68.457  1.00  0.00           C  
ATOM   3749  C   SER A 242      48.773  38.058  67.001  1.00  0.00           C  
ATOM   3750  O   SER A 242      49.209  37.120  66.316  1.00  0.00           O  
ATOM   3751  CB  SER A 242      49.474  38.262  69.393  1.00  0.00           C  
ATOM   3752  OG  SER A 242      50.672  37.615  69.064  1.00  0.00           O  
ATOM   3753  H   SER A 242      48.589  35.881  69.274  1.00  0.00           H  
ATOM   3754  HA  SER A 242      47.476  38.452  68.673  1.00  0.00           H  
ATOM   3755 1HB  SER A 242      49.613  39.342  69.334  1.00  0.00           H  
ATOM   3756 2HB  SER A 242      49.198  38.023  70.419  1.00  0.00           H  
ATOM   3757  HG  SER A 242      51.224  37.665  69.848  1.00  0.00           H  
ATOM   3758  N   ILE A 243      48.662  39.292  66.524  1.00  0.00           N  
ATOM   3759  CA  ILE A 243      49.080  39.587  65.147  1.00  0.00           C  
ATOM   3760  C   ILE A 243      50.550  39.193  64.990  1.00  0.00           C  
ATOM   3761  O   ILE A 243      50.910  38.516  64.021  1.00  0.00           O  
ATOM   3762  CB  ILE A 243      48.891  41.075  64.801  1.00  0.00           C  
ATOM   3763  CG1 ILE A 243      47.402  41.426  64.746  1.00  0.00           C  
ATOM   3764  CG2 ILE A 243      49.567  41.404  63.479  1.00  0.00           C  
ATOM   3765  CD1 ILE A 243      47.126  42.911  64.696  1.00  0.00           C  
ATOM   3766  H   ILE A 243      48.292  40.038  67.096  1.00  0.00           H  
ATOM   3767  HA  ILE A 243      48.464  39.001  64.466  1.00  0.00           H  
ATOM   3768  HB  ILE A 243      49.331  41.690  65.586  1.00  0.00           H  
ATOM   3769 1HG1 ILE A 243      46.952  40.965  63.868  1.00  0.00           H  
ATOM   3770 2HG1 ILE A 243      46.899  41.016  65.623  1.00  0.00           H  
ATOM   3771 1HG2 ILE A 243      49.423  42.459  63.249  1.00  0.00           H  
ATOM   3772 2HG2 ILE A 243      50.633  41.191  63.552  1.00  0.00           H  
ATOM   3773 3HG2 ILE A 243      49.130  40.797  62.686  1.00  0.00           H  
ATOM   3774 1HD1 ILE A 243      46.049  43.080  64.660  1.00  0.00           H  
ATOM   3775 2HD1 ILE A 243      47.538  43.388  65.586  1.00  0.00           H  
ATOM   3776 3HD1 ILE A 243      47.589  43.338  63.808  1.00  0.00           H  
ATOM   3777  N   ILE A 244      51.392  39.595  65.947  1.00  0.00           N  
ATOM   3778  CA  ILE A 244      52.828  39.366  65.809  1.00  0.00           C  
ATOM   3779  C   ILE A 244      53.202  37.892  65.732  1.00  0.00           C  
ATOM   3780  O   ILE A 244      54.132  37.535  64.985  1.00  0.00           O  
ATOM   3781  CB  ILE A 244      53.587  40.012  66.982  1.00  0.00           C  
ATOM   3782  CG1 ILE A 244      55.085  40.082  66.675  1.00  0.00           C  
ATOM   3783  CG2 ILE A 244      53.340  39.236  68.267  1.00  0.00           C  
ATOM   3784  CD1 ILE A 244      55.866  40.947  67.638  1.00  0.00           C  
ATOM   3785  H   ILE A 244      51.045  40.060  66.774  1.00  0.00           H  
ATOM   3786  HA  ILE A 244      53.164  39.825  64.880  1.00  0.00           H  
ATOM   3787  HB  ILE A 244      53.245  41.038  67.117  1.00  0.00           H  
ATOM   3788 1HG1 ILE A 244      55.509  39.078  66.697  1.00  0.00           H  
ATOM   3789 2HG1 ILE A 244      55.232  40.475  65.669  1.00  0.00           H  
ATOM   3790 1HG2 ILE A 244      53.885  39.706  69.086  1.00  0.00           H  
ATOM   3791 2HG2 ILE A 244      52.275  39.237  68.493  1.00  0.00           H  
ATOM   3792 3HG2 ILE A 244      53.685  38.209  68.144  1.00  0.00           H  
ATOM   3793 1HD1 ILE A 244      56.919  40.947  67.354  1.00  0.00           H  
ATOM   3794 2HD1 ILE A 244      55.482  41.967  67.605  1.00  0.00           H  
ATOM   3795 3HD1 ILE A 244      55.763  40.552  68.647  1.00  0.00           H  
ATOM   3796  N   THR A 245      52.487  37.048  66.481  1.00  0.00           N  
ATOM   3797  CA  THR A 245      52.758  35.606  66.476  1.00  0.00           C  
ATOM   3798  C   THR A 245      52.157  34.942  65.245  1.00  0.00           C  
ATOM   3799  O   THR A 245      52.803  34.103  64.628  1.00  0.00           O  
ATOM   3800  CB  THR A 245      52.209  34.929  67.745  1.00  0.00           C  
ATOM   3801  OG1 THR A 245      50.794  35.142  67.830  1.00  0.00           O  
ATOM   3802  CG2 THR A 245      52.879  35.499  68.986  1.00  0.00           C  
ATOM   3803  H   THR A 245      51.744  37.407  67.064  1.00  0.00           H  
ATOM   3804  HA  THR A 245      53.838  35.457  66.450  1.00  0.00           H  
ATOM   3805  HB  THR A 245      52.399  33.857  67.697  1.00  0.00           H  
ATOM   3806  HG1 THR A 245      50.624  36.022  68.176  1.00  0.00           H  
ATOM   3807 1HG2 THR A 245      52.479  35.009  69.874  1.00  0.00           H  
ATOM   3808 2HG2 THR A 245      53.954  35.328  68.930  1.00  0.00           H  
ATOM   3809 3HG2 THR A 245      52.684  36.569  69.045  1.00  0.00           H  
ATOM   3810  N   THR A 246      50.934  35.330  64.877  1.00  0.00           N  
ATOM   3811  CA  THR A 246      50.166  34.600  63.835  1.00  0.00           C  
ATOM   3812  C   THR A 246      50.589  34.965  62.408  1.00  0.00           C  
ATOM   3813  O   THR A 246      50.608  34.101  61.512  1.00  0.00           O  
ATOM   3814  CB  THR A 246      48.655  34.858  63.986  1.00  0.00           C  
ATOM   3815  OG1 THR A 246      48.220  34.418  65.280  1.00  0.00           O  
ATOM   3816  CG2 THR A 246      47.877  34.112  62.913  1.00  0.00           C  
ATOM   3817  H   THR A 246      50.520  36.139  65.317  1.00  0.00           H  
ATOM   3818  HA  THR A 246      50.348  33.532  63.956  1.00  0.00           H  
ATOM   3819  HB  THR A 246      48.458  35.926  63.895  1.00  0.00           H  
ATOM   3820  HG1 THR A 246      48.697  34.903  65.959  1.00  0.00           H  
ATOM   3821 1HG2 THR A 246      46.811  34.306  63.036  1.00  0.00           H  
ATOM   3822 2HG2 THR A 246      48.197  34.452  61.929  1.00  0.00           H  
ATOM   3823 3HG2 THR A 246      48.063  33.043  63.006  1.00  0.00           H  
ATOM   3824  N   ILE A 247      50.918  36.239  62.190  1.00  0.00           N  
ATOM   3825  CA  ILE A 247      51.377  36.645  60.867  1.00  0.00           C  
ATOM   3826  C   ILE A 247      52.809  37.146  60.851  1.00  0.00           C  
ATOM   3827  O   ILE A 247      53.716  36.441  60.378  1.00  0.00           O  
ATOM   3828  CB  ILE A 247      50.460  37.742  60.296  1.00  0.00           C  
ATOM   3829  CG1 ILE A 247      49.042  37.202  60.095  1.00  0.00           C  
ATOM   3830  CG2 ILE A 247      51.021  38.276  58.987  1.00  0.00           C  
ATOM   3831  CD1 ILE A 247      48.023  38.269  59.768  1.00  0.00           C  
ATOM   3832  H   ILE A 247      50.856  36.931  62.923  1.00  0.00           H  
ATOM   3833  HA  ILE A 247      51.339  35.779  60.207  1.00  0.00           H  
ATOM   3834  HB  ILE A 247      50.387  38.562  61.010  1.00  0.00           H  
ATOM   3835 1HG1 ILE A 247      49.043  36.472  59.286  1.00  0.00           H  
ATOM   3836 2HG1 ILE A 247      48.717  36.687  60.999  1.00  0.00           H  
ATOM   3837 1HG2 ILE A 247      50.361  39.050  58.597  1.00  0.00           H  
ATOM   3838 2HG2 ILE A 247      52.011  38.697  59.160  1.00  0.00           H  
ATOM   3839 3HG2 ILE A 247      51.094  37.463  58.264  1.00  0.00           H  
ATOM   3840 1HD1 ILE A 247      47.042  37.809  59.641  1.00  0.00           H  
ATOM   3841 2HD1 ILE A 247      47.980  38.993  60.583  1.00  0.00           H  
ATOM   3842 3HD1 ILE A 247      48.308  38.776  58.847  1.00  0.00           H  
ATOM   3843  N   TYR A 248      53.007  38.358  61.363  1.00  0.00           N  
ATOM   3844  CA  TYR A 248      54.301  39.026  61.355  1.00  0.00           C  
ATOM   3845  C   TYR A 248      54.171  40.315  62.152  1.00  0.00           C  
ATOM   3846  O   TYR A 248      53.048  40.774  62.452  1.00  0.00           O  
ATOM   3847  CB  TYR A 248      54.775  39.307  59.927  1.00  0.00           C  
ATOM   3848  CG  TYR A 248      53.842  40.200  59.139  1.00  0.00           C  
ATOM   3849  CD1 TYR A 248      53.696  41.534  59.491  1.00  0.00           C  
ATOM   3850  CD2 TYR A 248      53.132  39.685  58.065  1.00  0.00           C  
ATOM   3851  CE1 TYR A 248      52.844  42.349  58.771  1.00  0.00           C  
ATOM   3852  CE2 TYR A 248      52.280  40.500  57.345  1.00  0.00           C  
ATOM   3853  CZ  TYR A 248      52.135  41.827  57.695  1.00  0.00           C  
ATOM   3854  OH  TYR A 248      51.287  42.639  56.978  1.00  0.00           O  
ATOM   3855  H   TYR A 248      52.213  38.828  61.775  1.00  0.00           H  
ATOM   3856  HA  TYR A 248      55.031  38.372  61.834  1.00  0.00           H  
ATOM   3857 1HB  TYR A 248      55.757  39.782  59.956  1.00  0.00           H  
ATOM   3858 2HB  TYR A 248      54.882  38.367  59.388  1.00  0.00           H  
ATOM   3859  HD1 TYR A 248      54.254  41.939  60.336  1.00  0.00           H  
ATOM   3860  HD2 TYR A 248      53.246  38.636  57.789  1.00  0.00           H  
ATOM   3861  HE1 TYR A 248      52.730  43.397  59.048  1.00  0.00           H  
ATOM   3862  HE2 TYR A 248      51.722  40.095  56.501  1.00  0.00           H  
ATOM   3863  HH  TYR A 248      50.878  42.130  56.274  1.00  0.00           H  
ATOM   3864  N   GLN A 249      55.317  40.890  62.501  1.00  0.00           N  
ATOM   3865  CA  GLN A 249      55.347  42.197  63.159  1.00  0.00           C  
ATOM   3866  C   GLN A 249      54.783  43.269  62.226  1.00  0.00           C  
ATOM   3867  O   GLN A 249      55.168  43.363  61.064  1.00  0.00           O  
ATOM   3868  CB  GLN A 249      56.773  42.560  63.582  1.00  0.00           C  
ATOM   3869  CG  GLN A 249      56.878  43.854  64.371  1.00  0.00           C  
ATOM   3870  CD  GLN A 249      58.297  44.143  64.823  1.00  0.00           C  
ATOM   3871  OE1 GLN A 249      59.260  43.882  64.096  1.00  0.00           O  
ATOM   3872  NE2 GLN A 249      58.434  44.685  66.028  1.00  0.00           N  
ATOM   3873  H   GLN A 249      56.188  40.416  62.309  1.00  0.00           H  
ATOM   3874  HA  GLN A 249      54.723  42.149  64.052  1.00  0.00           H  
ATOM   3875 1HB  GLN A 249      57.186  41.759  64.194  1.00  0.00           H  
ATOM   3876 2HB  GLN A 249      57.402  42.654  62.697  1.00  0.00           H  
ATOM   3877 1HG  GLN A 249      56.545  44.679  63.741  1.00  0.00           H  
ATOM   3878 2HG  GLN A 249      56.246  43.780  65.255  1.00  0.00           H  
ATOM   3879 1HE2 GLN A 249      59.347  44.898  66.380  1.00  0.00           H  
ATOM   3880 2HE2 GLN A 249      57.626  44.880  66.584  1.00  0.00           H  
ATOM   3881  N   ALA A 250      53.864  44.065  62.758  1.00  0.00           N  
ATOM   3882  CA  ALA A 250      53.169  45.079  62.000  1.00  0.00           C  
ATOM   3883  C   ALA A 250      52.939  46.214  62.976  1.00  0.00           C  
ATOM   3884  O   ALA A 250      52.313  46.011  64.018  1.00  0.00           O  
ATOM   3885  CB  ALA A 250      51.864  44.560  61.414  1.00  0.00           C  
ATOM   3886  H   ALA A 250      53.648  43.949  63.738  1.00  0.00           H  
ATOM   3887  HA  ALA A 250      53.812  45.385  61.175  1.00  0.00           H  
ATOM   3888 1HB  ALA A 250      51.375  45.356  60.853  1.00  0.00           H  
ATOM   3889 2HB  ALA A 250      52.072  43.721  60.750  1.00  0.00           H  
ATOM   3890 3HB  ALA A 250      51.210  44.230  62.220  1.00  0.00           H  
ATOM   3891  N   SER A 251      53.502  47.386  62.683  1.00  0.00           N  
ATOM   3892  CA  SER A 251      53.366  48.548  63.575  1.00  0.00           C  
ATOM   3893  C   SER A 251      52.343  49.549  63.029  1.00  0.00           C  
ATOM   3894  O   SER A 251      52.165  49.659  61.807  1.00  0.00           O  
ATOM   3895  CB  SER A 251      54.708  49.232  63.753  1.00  0.00           C  
ATOM   3896  OG  SER A 251      55.185  49.727  62.532  1.00  0.00           O  
ATOM   3897  H   SER A 251      54.034  47.480  61.830  1.00  0.00           H  
ATOM   3898  HA  SER A 251      53.018  48.199  64.548  1.00  0.00           H  
ATOM   3899 1HB  SER A 251      54.608  50.049  64.466  1.00  0.00           H  
ATOM   3900 2HB  SER A 251      55.425  48.523  64.166  1.00  0.00           H  
ATOM   3901  HG  SER A 251      56.130  49.848  62.647  1.00  0.00           H  
ATOM   3902  N   GLY A 252      51.669  50.286  63.915  1.00  0.00           N  
ATOM   3903  CA  GLY A 252      50.692  51.290  63.471  1.00  0.00           C  
ATOM   3904  C   GLY A 252      49.445  50.622  62.921  1.00  0.00           C  
ATOM   3905  O   GLY A 252      48.764  51.185  62.073  1.00  0.00           O  
ATOM   3906  H   GLY A 252      51.827  50.157  64.904  1.00  0.00           H  
ATOM   3907 1HA  GLY A 252      50.428  51.936  64.308  1.00  0.00           H  
ATOM   3908 2HA  GLY A 252      51.142  51.922  62.707  1.00  0.00           H  
ATOM   3909  N   GLY A 253      49.126  49.432  63.423  1.00  0.00           N  
ATOM   3910  CA  GLY A 253      47.967  48.698  62.934  1.00  0.00           C  
ATOM   3911  C   GLY A 253      46.700  49.089  63.691  1.00  0.00           C  
ATOM   3912  O   GLY A 253      46.773  49.574  64.823  1.00  0.00           O  
ATOM   3913  H   GLY A 253      49.692  49.027  64.154  1.00  0.00           H  
ATOM   3914 1HA  GLY A 253      47.833  48.896  61.870  1.00  0.00           H  
ATOM   3915 2HA  GLY A 253      48.142  47.628  63.042  1.00  0.00           H  
ATOM   3916  N   SER A 254      45.553  48.866  63.066  1.00  0.00           N  
ATOM   3917  CA  SER A 254      44.283  49.370  63.603  1.00  0.00           C  
ATOM   3918  C   SER A 254      43.964  48.884  65.014  1.00  0.00           C  
ATOM   3919  O   SER A 254      43.675  49.689  65.905  1.00  0.00           O  
ATOM   3920  CB  SER A 254      43.151  48.971  62.677  1.00  0.00           C  
ATOM   3921  OG  SER A 254      41.918  49.424  63.166  1.00  0.00           O  
ATOM   3922  H   SER A 254      45.548  48.340  62.204  1.00  0.00           H  
ATOM   3923  HA  SER A 254      44.337  50.458  63.655  1.00  0.00           H  
ATOM   3924 1HB  SER A 254      43.327  49.390  61.686  1.00  0.00           H  
ATOM   3925 2HB  SER A 254      43.129  47.887  62.575  1.00  0.00           H  
ATOM   3926  HG  SER A 254      41.562  50.006  62.491  1.00  0.00           H  
ATOM   3927  N   ILE A 255      43.977  47.570  65.217  1.00  0.00           N  
ATOM   3928  CA  ILE A 255      43.536  47.050  66.515  1.00  0.00           C  
ATOM   3929  C   ILE A 255      44.512  47.331  67.661  1.00  0.00           C  
ATOM   3930  O   ILE A 255      44.096  47.356  68.804  1.00  0.00           O  
ATOM   3931  CB  ILE A 255      43.301  45.531  66.425  1.00  0.00           C  
ATOM   3932  CG1 ILE A 255      44.617  44.803  66.143  1.00  0.00           C  
ATOM   3933  CG2 ILE A 255      42.273  45.215  65.349  1.00  0.00           C  
ATOM   3934  CD1 ILE A 255      44.516  43.298  66.242  1.00  0.00           C  
ATOM   3935  H   ILE A 255      44.281  46.922  64.505  1.00  0.00           H  
ATOM   3936  HA  ILE A 255      42.598  47.536  66.781  1.00  0.00           H  
ATOM   3937  HB  ILE A 255      42.935  45.162  67.383  1.00  0.00           H  
ATOM   3938 1HG1 ILE A 255      44.967  45.056  65.143  1.00  0.00           H  
ATOM   3939 2HG1 ILE A 255      45.378  45.139  66.849  1.00  0.00           H  
ATOM   3940 1HG2 ILE A 255      42.119  44.137  65.298  1.00  0.00           H  
ATOM   3941 2HG2 ILE A 255      41.331  45.705  65.591  1.00  0.00           H  
ATOM   3942 3HG2 ILE A 255      42.632  45.576  64.385  1.00  0.00           H  
ATOM   3943 1HD1 ILE A 255      45.488  42.852  66.030  1.00  0.00           H  
ATOM   3944 2HD1 ILE A 255      44.201  43.019  67.248  1.00  0.00           H  
ATOM   3945 3HD1 ILE A 255      43.786  42.934  65.520  1.00  0.00           H  
ATOM   3946  N   ASP A 256      45.793  47.553  67.377  1.00  0.00           N  
ATOM   3947  CA  ASP A 256      46.670  48.050  68.444  1.00  0.00           C  
ATOM   3948  C   ASP A 256      46.237  49.448  68.908  1.00  0.00           C  
ATOM   3949  O   ASP A 256      46.259  49.749  70.113  1.00  0.00           O  
ATOM   3950  CB  ASP A 256      48.124  48.090  67.969  1.00  0.00           C  
ATOM   3951  CG  ASP A 256      48.738  46.704  67.821  1.00  0.00           C  
ATOM   3952  OD1 ASP A 256      48.187  45.772  68.358  1.00  0.00           O  
ATOM   3953  OD2 ASP A 256      49.750  46.590  67.173  1.00  0.00           O  
ATOM   3954  H   ASP A 256      46.179  47.392  66.458  1.00  0.00           H  
ATOM   3955  HA  ASP A 256      46.600  47.371  69.294  1.00  0.00           H  
ATOM   3956 1HB  ASP A 256      48.179  48.599  67.006  1.00  0.00           H  
ATOM   3957 2HB  ASP A 256      48.723  48.663  68.677  1.00  0.00           H  
ATOM   3958  N   TRP A 257      45.846  50.300  67.965  1.00  0.00           N  
ATOM   3959  CA  TRP A 257      45.318  51.603  68.329  1.00  0.00           C  
ATOM   3960  C   TRP A 257      43.964  51.506  69.041  1.00  0.00           C  
ATOM   3961  O   TRP A 257      43.783  52.123  70.087  1.00  0.00           O  
ATOM   3962  CB  TRP A 257      45.178  52.474  67.079  1.00  0.00           C  
ATOM   3963  CG  TRP A 257      44.643  53.845  67.362  1.00  0.00           C  
ATOM   3964  CD1 TRP A 257      45.347  55.012  67.352  1.00  0.00           C  
ATOM   3965  CD2 TRP A 257      43.281  54.201  67.699  1.00  0.00           C  
ATOM   3966  NE1 TRP A 257      44.521  56.065  67.660  1.00  0.00           N  
ATOM   3967  CE2 TRP A 257      43.252  55.587  67.874  1.00  0.00           C  
ATOM   3968  CE3 TRP A 257      42.100  53.465  67.863  1.00  0.00           C  
ATOM   3969  CZ2 TRP A 257      42.088  56.261  68.208  1.00  0.00           C  
ATOM   3970  CZ3 TRP A 257      40.933  54.141  68.197  1.00  0.00           C  
ATOM   3971  CH2 TRP A 257      40.928  55.503  68.364  1.00  0.00           C  
ATOM   3972  H   TRP A 257      45.912  50.051  66.988  1.00  0.00           H  
ATOM   3973  HA  TRP A 257      46.017  52.080  69.016  1.00  0.00           H  
ATOM   3974 1HB  TRP A 257      46.150  52.578  66.597  1.00  0.00           H  
ATOM   3975 2HB  TRP A 257      44.511  51.986  66.369  1.00  0.00           H  
ATOM   3976  HD1 TRP A 257      46.409  55.097  67.133  1.00  0.00           H  
ATOM   3977  HE1 TRP A 257      44.800  57.034  67.720  1.00  0.00           H  
ATOM   3978  HE3 TRP A 257      42.098  52.384  67.729  1.00  0.00           H  
ATOM   3979  HZ2 TRP A 257      42.064  57.342  68.345  1.00  0.00           H  
ATOM   3980  HZ3 TRP A 257      40.018  53.561  68.324  1.00  0.00           H  
ATOM   3981  HH2 TRP A 257      39.994  56.001  68.626  1.00  0.00           H  
ATOM   3982  N   SER A 258      43.018  50.729  68.516  1.00  0.00           N  
ATOM   3983  CA  SER A 258      41.711  50.650  69.185  1.00  0.00           C  
ATOM   3984  C   SER A 258      41.835  50.082  70.616  1.00  0.00           C  
ATOM   3985  O   SER A 258      41.158  50.552  71.550  1.00  0.00           O  
ATOM   3986  CB  SER A 258      40.766  49.789  68.370  1.00  0.00           C  
ATOM   3987  OG  SER A 258      41.210  48.461  68.323  1.00  0.00           O  
ATOM   3988  H   SER A 258      43.173  50.194  67.673  1.00  0.00           H  
ATOM   3989  HA  SER A 258      41.298  51.657  69.258  1.00  0.00           H  
ATOM   3990 1HB  SER A 258      39.769  49.827  68.809  1.00  0.00           H  
ATOM   3991 2HB  SER A 258      40.693  50.186  67.358  1.00  0.00           H  
ATOM   3992  HG  SER A 258      40.943  48.063  69.155  1.00  0.00           H  
ATOM   3993  N   TYR A 259      42.720  49.105  70.784  1.00  0.00           N  
ATOM   3994  CA  TYR A 259      42.964  48.543  72.104  1.00  0.00           C  
ATOM   3995  C   TYR A 259      43.507  49.609  73.048  1.00  0.00           C  
ATOM   3996  O   TYR A 259      43.112  49.669  74.208  1.00  0.00           O  
ATOM   3997  CB  TYR A 259      43.933  47.362  72.016  1.00  0.00           C  
ATOM   3998  CG  TYR A 259      44.179  46.674  73.340  1.00  0.00           C  
ATOM   3999  CD1 TYR A 259      43.232  45.799  73.854  1.00  0.00           C  
ATOM   4000  CD2 TYR A 259      45.351  46.917  74.041  1.00  0.00           C  
ATOM   4001  CE1 TYR A 259      43.457  45.171  75.063  1.00  0.00           C  
ATOM   4002  CE2 TYR A 259      45.575  46.288  75.250  1.00  0.00           C  
ATOM   4003  CZ  TYR A 259      44.634  45.418  75.761  1.00  0.00           C  
ATOM   4004  OH  TYR A 259      44.857  44.792  76.966  1.00  0.00           O  
ATOM   4005  H   TYR A 259      43.233  48.743  69.993  1.00  0.00           H  
ATOM   4006  HA  TYR A 259      42.017  48.186  72.508  1.00  0.00           H  
ATOM   4007 1HB  TYR A 259      43.543  46.622  71.315  1.00  0.00           H  
ATOM   4008 2HB  TYR A 259      44.891  47.706  71.628  1.00  0.00           H  
ATOM   4009  HD1 TYR A 259      42.311  45.608  73.303  1.00  0.00           H  
ATOM   4010  HD2 TYR A 259      46.094  47.604  73.638  1.00  0.00           H  
ATOM   4011  HE1 TYR A 259      42.713  44.484  75.467  1.00  0.00           H  
ATOM   4012  HE2 TYR A 259      46.496  46.480  75.802  1.00  0.00           H  
ATOM   4013  HH  TYR A 259      44.110  44.226  77.175  1.00  0.00           H  
ATOM   4014  N   ASN A 260      44.359  50.482  72.527  1.00  0.00           N  
ATOM   4015  CA  ASN A 260      44.929  51.584  73.332  1.00  0.00           C  
ATOM   4016  C   ASN A 260      43.875  52.625  73.735  1.00  0.00           C  
ATOM   4017  O   ASN A 260      44.115  53.431  74.650  1.00  0.00           O  
ATOM   4018  CB  ASN A 260      46.064  52.255  72.580  1.00  0.00           C  
ATOM   4019  CG  ASN A 260      47.301  51.402  72.520  1.00  0.00           C  
ATOM   4020  OD1 ASN A 260      47.345  50.309  73.097  1.00  0.00           O  
ATOM   4021  ND2 ASN A 260      48.307  51.880  71.833  1.00  0.00           N  
ATOM   4022  H   ASN A 260      44.625  50.393  71.557  1.00  0.00           H  
ATOM   4023  HA  ASN A 260      45.323  51.167  74.260  1.00  0.00           H  
ATOM   4024 1HB  ASN A 260      45.743  52.481  71.562  1.00  0.00           H  
ATOM   4025 2HB  ASN A 260      46.312  53.200  73.063  1.00  0.00           H  
ATOM   4026 1HD2 ASN A 260      49.156  51.356  71.759  1.00  0.00           H  
ATOM   4027 2HD2 ASN A 260      48.227  52.769  71.383  1.00  0.00           H  
ATOM   4028  N   GLN A 261      42.720  52.614  73.056  1.00  0.00           N  
ATOM   4029  CA  GLN A 261      41.580  53.499  73.411  1.00  0.00           C  
ATOM   4030  C   GLN A 261      40.671  52.839  74.446  1.00  0.00           C  
ATOM   4031  O   GLN A 261      39.602  53.346  74.769  1.00  0.00           O  
ATOM   4032  CB  GLN A 261      40.764  53.862  72.168  1.00  0.00           C  
ATOM   4033  CG  GLN A 261      41.542  54.632  71.115  1.00  0.00           C  
ATOM   4034  CD  GLN A 261      42.050  55.965  71.630  1.00  0.00           C  
ATOM   4035  OE1 GLN A 261      41.289  56.764  72.182  1.00  0.00           O  
ATOM   4036  NE2 GLN A 261      43.343  56.213  71.453  1.00  0.00           N  
ATOM   4037  H   GLN A 261      42.626  51.980  72.276  1.00  0.00           H  
ATOM   4038  HA  GLN A 261      41.977  54.417  73.844  1.00  0.00           H  
ATOM   4039 1HB  GLN A 261      40.381  52.952  71.705  1.00  0.00           H  
ATOM   4040 2HB  GLN A 261      39.905  54.466  72.460  1.00  0.00           H  
ATOM   4041 1HG  GLN A 261      42.400  54.036  70.804  1.00  0.00           H  
ATOM   4042 2HG  GLN A 261      40.890  54.821  70.262  1.00  0.00           H  
ATOM   4043 1HE2 GLN A 261      43.736  57.077  71.773  1.00  0.00           H  
ATOM   4044 2HE2 GLN A 261      43.925  55.537  71.000  1.00  0.00           H  
ATOM   4045  N   GLY A 262      41.118  51.700  74.967  1.00  0.00           N  
ATOM   4046  CA  GLY A 262      40.340  50.956  75.962  1.00  0.00           C  
ATOM   4047  C   GLY A 262      39.283  50.037  75.398  1.00  0.00           C  
ATOM   4048  O   GLY A 262      38.413  49.560  76.146  1.00  0.00           O  
ATOM   4049  H   GLY A 262      42.013  51.338  74.672  1.00  0.00           H  
ATOM   4050 1HA  GLY A 262      41.012  50.350  76.570  1.00  0.00           H  
ATOM   4051 2HA  GLY A 262      39.843  51.656  76.633  1.00  0.00           H  
ATOM   4052  N   ILE A 263      39.345  49.795  74.085  1.00  0.00           N  
ATOM   4053  CA  ILE A 263      38.410  48.869  73.440  1.00  0.00           C  
ATOM   4054  C   ILE A 263      39.000  47.472  73.580  1.00  0.00           C  
ATOM   4055  O   ILE A 263      39.896  47.090  72.845  1.00  0.00           O  
ATOM   4056  CB  ILE A 263      38.183  49.211  71.956  1.00  0.00           C  
ATOM   4057  CG1 ILE A 263      37.618  50.627  71.815  1.00  0.00           C  
ATOM   4058  CG2 ILE A 263      37.252  48.196  71.312  1.00  0.00           C  
ATOM   4059  CD1 ILE A 263      37.567  51.125  70.389  1.00  0.00           C  
ATOM   4060  H   ILE A 263      40.047  50.256  73.524  1.00  0.00           H  
ATOM   4061  HA  ILE A 263      37.449  48.938  73.948  1.00  0.00           H  
ATOM   4062  HB  ILE A 263      39.138  49.199  71.430  1.00  0.00           H  
ATOM   4063 1HG1 ILE A 263      36.608  50.657  72.223  1.00  0.00           H  
ATOM   4064 2HG1 ILE A 263      38.225  51.321  72.396  1.00  0.00           H  
ATOM   4065 1HG2 ILE A 263      37.102  48.453  70.264  1.00  0.00           H  
ATOM   4066 2HG2 ILE A 263      37.693  47.202  71.383  1.00  0.00           H  
ATOM   4067 3HG2 ILE A 263      36.292  48.204  71.829  1.00  0.00           H  
ATOM   4068 1HD1 ILE A 263      37.156  52.134  70.370  1.00  0.00           H  
ATOM   4069 2HD1 ILE A 263      38.575  51.136  69.971  1.00  0.00           H  
ATOM   4070 3HD1 ILE A 263      36.936  50.465  69.795  1.00  0.00           H  
ATOM   4071  N   LYS A 264      38.499  46.722  74.555  1.00  0.00           N  
ATOM   4072  CA  LYS A 264      39.110  45.463  74.940  1.00  0.00           C  
ATOM   4073  C   LYS A 264      39.011  44.421  73.828  1.00  0.00           C  
ATOM   4074  O   LYS A 264      39.988  43.726  73.509  1.00  0.00           O  
ATOM   4075  CB  LYS A 264      38.461  44.931  76.219  1.00  0.00           C  
ATOM   4076  CG  LYS A 264      38.793  45.730  77.472  1.00  0.00           C  
ATOM   4077  CD  LYS A 264      38.097  45.153  78.696  1.00  0.00           C  
ATOM   4078  CE  LYS A 264      38.417  45.959  79.946  1.00  0.00           C  
ATOM   4079  NZ  LYS A 264      37.712  45.428  81.145  1.00  0.00           N  
ATOM   4080  H   LYS A 264      37.671  47.036  75.041  1.00  0.00           H  
ATOM   4081  HA  LYS A 264      40.170  45.636  75.130  1.00  0.00           H  
ATOM   4082 1HB  LYS A 264      37.377  44.927  76.102  1.00  0.00           H  
ATOM   4083 2HB  LYS A 264      38.776  43.901  76.386  1.00  0.00           H  
ATOM   4084 1HG  LYS A 264      39.871  45.717  77.637  1.00  0.00           H  
ATOM   4085 2HG  LYS A 264      38.476  46.764  77.338  1.00  0.00           H  
ATOM   4086 1HD  LYS A 264      37.018  45.158  78.537  1.00  0.00           H  
ATOM   4087 2HD  LYS A 264      38.420  44.123  78.846  1.00  0.00           H  
ATOM   4088 1HE  LYS A 264      39.490  45.934  80.130  1.00  0.00           H  
ATOM   4089 2HE  LYS A 264      38.120  46.997  79.797  1.00  0.00           H  
ATOM   4090 1HZ  LYS A 264      37.950  45.988  81.951  1.00  0.00           H  
ATOM   4091 2HZ  LYS A 264      36.714  45.464  80.993  1.00  0.00           H  
ATOM   4092 3HZ  LYS A 264      37.994  44.472  81.306  1.00  0.00           H  
ATOM   4093  N   TYR A 265      37.822  44.314  73.248  1.00  0.00           N  
ATOM   4094  CA  TYR A 265      37.568  43.279  72.236  1.00  0.00           C  
ATOM   4095  C   TYR A 265      37.931  43.783  70.836  1.00  0.00           C  
ATOM   4096  O   TYR A 265      37.064  43.992  69.978  1.00  0.00           O  
ATOM   4097  CB  TYR A 265      36.105  42.833  72.277  1.00  0.00           C  
ATOM   4098  CG  TYR A 265      35.710  42.151  73.568  1.00  0.00           C  
ATOM   4099  CD1 TYR A 265      35.120  42.883  74.587  1.00  0.00           C  
ATOM   4100  CD2 TYR A 265      35.939  40.793  73.733  1.00  0.00           C  
ATOM   4101  CE1 TYR A 265      34.760  42.260  75.767  1.00  0.00           C  
ATOM   4102  CE2 TYR A 265      35.579  40.169  74.912  1.00  0.00           C  
ATOM   4103  CZ  TYR A 265      34.992  40.898  75.926  1.00  0.00           C  
ATOM   4104  OH  TYR A 265      34.633  40.277  77.100  1.00  0.00           O  
ATOM   4105  H   TYR A 265      37.078  44.948  73.500  1.00  0.00           H  
ATOM   4106  HA  TYR A 265      38.200  42.418  72.456  1.00  0.00           H  
ATOM   4107 1HB  TYR A 265      35.456  43.699  72.138  1.00  0.00           H  
ATOM   4108 2HB  TYR A 265      35.911  42.144  71.455  1.00  0.00           H  
ATOM   4109  HD1 TYR A 265      34.940  43.950  74.458  1.00  0.00           H  
ATOM   4110  HD2 TYR A 265      36.404  40.217  72.932  1.00  0.00           H  
ATOM   4111  HE1 TYR A 265      34.296  42.835  76.567  1.00  0.00           H  
ATOM   4112  HE2 TYR A 265      35.760  39.102  75.041  1.00  0.00           H  
ATOM   4113  HH  TYR A 265      34.859  39.345  77.050  1.00  0.00           H  
ATOM   4114  N   SER A 266      39.237  43.987  70.658  1.00  0.00           N  
ATOM   4115  CA  SER A 266      39.826  44.484  69.409  1.00  0.00           C  
ATOM   4116  C   SER A 266      40.397  43.309  68.651  1.00  0.00           C  
ATOM   4117  O   SER A 266      41.366  42.670  69.103  1.00  0.00           O  
ATOM   4118  CB  SER A 266      40.910  45.508  69.682  1.00  0.00           C  
ATOM   4119  OG  SER A 266      40.377  46.655  70.286  1.00  0.00           O  
ATOM   4120  H   SER A 266      39.842  43.782  71.440  1.00  0.00           H  
ATOM   4121  HA  SER A 266      39.041  44.965  68.823  1.00  0.00           H  
ATOM   4122 1HB  SER A 266      41.668  45.071  70.332  1.00  0.00           H  
ATOM   4123 2HB  SER A 266      41.398  45.779  68.747  1.00  0.00           H  
ATOM   4124  HG  SER A 266      40.270  46.439  71.215  1.00  0.00           H  
ATOM   4125  N   PHE A 267      39.795  43.016  67.500  1.00  0.00           N  
ATOM   4126  CA  PHE A 267      40.119  41.805  66.746  1.00  0.00           C  
ATOM   4127  C   PHE A 267      40.322  42.106  65.272  1.00  0.00           C  
ATOM   4128  O   PHE A 267      39.654  42.974  64.709  1.00  0.00           O  
ATOM   4129  CB  PHE A 267      39.011  40.762  66.905  1.00  0.00           C  
ATOM   4130  CG  PHE A 267      38.818  40.294  68.320  1.00  0.00           C  
ATOM   4131  CD1 PHE A 267      37.608  40.486  68.969  1.00  0.00           C  
ATOM   4132  CD2 PHE A 267      39.845  39.662  69.003  1.00  0.00           C  
ATOM   4133  CE1 PHE A 267      37.429  40.056  70.271  1.00  0.00           C  
ATOM   4134  CE2 PHE A 267      39.669  39.230  70.304  1.00  0.00           C  
ATOM   4135  CZ  PHE A 267      38.459  39.428  70.938  1.00  0.00           C  
ATOM   4136  H   PHE A 267      39.095  43.648  67.138  1.00  0.00           H  
ATOM   4137  HA  PHE A 267      41.048  41.390  67.140  1.00  0.00           H  
ATOM   4138 1HB  PHE A 267      38.068  41.176  66.552  1.00  0.00           H  
ATOM   4139 2HB  PHE A 267      39.238  39.894  66.288  1.00  0.00           H  
ATOM   4140  HD1 PHE A 267      36.793  40.982  68.441  1.00  0.00           H  
ATOM   4141  HD2 PHE A 267      40.802  39.506  68.502  1.00  0.00           H  
ATOM   4142  HE1 PHE A 267      36.473  40.214  70.769  1.00  0.00           H  
ATOM   4143  HE2 PHE A 267      40.485  38.734  70.830  1.00  0.00           H  
ATOM   4144  HZ  PHE A 267      38.319  39.090  71.964  1.00  0.00           H  
ATOM   4145  N   THR A 268      41.243  41.388  64.640  1.00  0.00           N  
ATOM   4146  CA  THR A 268      41.316  41.486  63.188  1.00  0.00           C  
ATOM   4147  C   THR A 268      41.195  40.091  62.555  1.00  0.00           C  
ATOM   4148  O   THR A 268      41.831  39.153  63.019  1.00  0.00           O  
ATOM   4149  CB  THR A 268      42.628  42.158  62.741  1.00  0.00           C  
ATOM   4150  OG1 THR A 268      42.648  42.268  61.312  1.00  0.00           O  
ATOM   4151  CG2 THR A 268      43.827  41.343  63.200  1.00  0.00           C  
ATOM   4152  H   THR A 268      41.889  40.782  65.125  1.00  0.00           H  
ATOM   4153  HA  THR A 268      40.483  42.097  62.840  1.00  0.00           H  
ATOM   4154  HB  THR A 268      42.689  43.158  63.170  1.00  0.00           H  
ATOM   4155  HG1 THR A 268      41.774  42.512  60.998  1.00  0.00           H  
ATOM   4156 1HG2 THR A 268      44.745  41.833  62.876  1.00  0.00           H  
ATOM   4157 2HG2 THR A 268      43.821  41.267  64.287  1.00  0.00           H  
ATOM   4158 3HG2 THR A 268      43.777  40.345  62.767  1.00  0.00           H  
ATOM   4159  N   PHE A 269      40.361  39.974  61.525  1.00  0.00           N  
ATOM   4160  CA  PHE A 269      40.176  38.710  60.809  1.00  0.00           C  
ATOM   4161  C   PHE A 269      40.981  38.714  59.528  1.00  0.00           C  
ATOM   4162  O   PHE A 269      41.145  39.764  58.906  1.00  0.00           O  
ATOM   4163  CB  PHE A 269      38.699  38.473  60.489  1.00  0.00           C  
ATOM   4164  CG  PHE A 269      37.849  38.223  61.702  1.00  0.00           C  
ATOM   4165  CD1 PHE A 269      38.397  38.278  62.974  1.00  0.00           C  
ATOM   4166  CD2 PHE A 269      36.499  37.930  61.573  1.00  0.00           C  
ATOM   4167  CE1 PHE A 269      37.615  38.048  64.091  1.00  0.00           C  
ATOM   4168  CE2 PHE A 269      35.716  37.701  62.687  1.00  0.00           C  
ATOM   4169  CZ  PHE A 269      36.275  37.759  63.947  1.00  0.00           C  
ATOM   4170  H   PHE A 269      39.840  40.787  61.230  1.00  0.00           H  
ATOM   4171  HA  PHE A 269      40.525  37.897  61.447  1.00  0.00           H  
ATOM   4172 1HB  PHE A 269      38.297  39.339  59.965  1.00  0.00           H  
ATOM   4173 2HB  PHE A 269      38.604  37.615  59.824  1.00  0.00           H  
ATOM   4174  HD1 PHE A 269      39.457  38.507  63.088  1.00  0.00           H  
ATOM   4175  HD2 PHE A 269      36.057  37.884  60.576  1.00  0.00           H  
ATOM   4176  HE1 PHE A 269      38.059  38.094  65.085  1.00  0.00           H  
ATOM   4177  HE2 PHE A 269      34.656  37.473  62.571  1.00  0.00           H  
ATOM   4178  HZ  PHE A 269      35.659  37.577  64.826  1.00  0.00           H  
ATOM   4179  N   GLU A 270      41.471  37.539  59.132  1.00  0.00           N  
ATOM   4180  CA  GLU A 270      41.867  37.268  57.738  1.00  0.00           C  
ATOM   4181  C   GLU A 270      40.931  36.166  57.242  1.00  0.00           C  
ATOM   4182  O   GLU A 270      40.980  35.025  57.729  1.00  0.00           O  
ATOM   4183  CB  GLU A 270      43.331  36.834  57.631  1.00  0.00           C  
ATOM   4184  CG  GLU A 270      44.335  37.900  58.046  1.00  0.00           C  
ATOM   4185  CD  GLU A 270      44.419  39.037  57.065  1.00  0.00           C  
ATOM   4186  OE1 GLU A 270      43.833  38.935  56.014  1.00  0.00           O  
ATOM   4187  OE2 GLU A 270      45.071  40.008  57.368  1.00  0.00           O  
ATOM   4188  H   GLU A 270      41.572  36.809  59.823  1.00  0.00           H  
ATOM   4189  HA  GLU A 270      41.746  38.185  57.160  1.00  0.00           H  
ATOM   4190 1HB  GLU A 270      43.496  35.957  58.257  1.00  0.00           H  
ATOM   4191 2HB  GLU A 270      43.551  36.548  56.603  1.00  0.00           H  
ATOM   4192 1HG  GLU A 270      44.047  38.296  59.019  1.00  0.00           H  
ATOM   4193 2HG  GLU A 270      45.316  37.440  58.147  1.00  0.00           H  
ATOM   4194  N   LEU A 271      40.094  36.506  56.269  1.00  0.00           N  
ATOM   4195  CA  LEU A 271      39.087  35.556  55.754  1.00  0.00           C  
ATOM   4196  C   LEU A 271      39.718  34.574  54.764  1.00  0.00           C  
ATOM   4197  O   LEU A 271      40.950  34.509  54.622  1.00  0.00           O  
ATOM   4198  CB  LEU A 271      37.939  36.309  55.071  1.00  0.00           C  
ATOM   4199  CG  LEU A 271      37.159  37.284  55.962  1.00  0.00           C  
ATOM   4200  CD1 LEU A 271      36.112  38.010  55.128  1.00  0.00           C  
ATOM   4201  CD2 LEU A 271      36.512  36.519  57.107  1.00  0.00           C  
ATOM   4202  H   LEU A 271      40.145  37.433  55.871  1.00  0.00           H  
ATOM   4203  HA  LEU A 271      38.682  34.992  56.594  1.00  0.00           H  
ATOM   4204 1HB  LEU A 271      38.345  36.877  54.235  1.00  0.00           H  
ATOM   4205 2HB  LEU A 271      37.230  35.581  54.678  1.00  0.00           H  
ATOM   4206  HG  LEU A 271      37.841  38.033  56.366  1.00  0.00           H  
ATOM   4207 1HD1 LEU A 271      35.558  38.703  55.761  1.00  0.00           H  
ATOM   4208 2HD1 LEU A 271      36.604  38.564  54.328  1.00  0.00           H  
ATOM   4209 3HD1 LEU A 271      35.424  37.284  54.696  1.00  0.00           H  
ATOM   4210 1HD2 LEU A 271      35.959  37.213  57.741  1.00  0.00           H  
ATOM   4211 2HD2 LEU A 271      35.829  35.771  56.704  1.00  0.00           H  
ATOM   4212 3HD2 LEU A 271      37.284  36.025  57.697  1.00  0.00           H  
ATOM   4213  N   ARG A 272      38.877  33.780  54.123  1.00  0.00           N  
ATOM   4214  CA  ARG A 272      39.324  32.806  53.111  1.00  0.00           C  
ATOM   4215  C   ARG A 272      40.160  33.447  51.991  1.00  0.00           C  
ATOM   4216  O   ARG A 272      39.965  34.613  51.684  1.00  0.00           O  
ATOM   4217  CB  ARG A 272      38.124  32.106  52.491  1.00  0.00           C  
ATOM   4218  CG  ARG A 272      37.336  31.222  53.444  1.00  0.00           C  
ATOM   4219  CD  ARG A 272      36.143  30.631  52.785  1.00  0.00           C  
ATOM   4220  NE  ARG A 272      36.511  29.722  51.711  1.00  0.00           N  
ATOM   4221  CZ  ARG A 272      36.737  28.403  51.868  1.00  0.00           C  
ATOM   4222  NH1 ARG A 272      36.630  27.855  53.059  1.00  0.00           N  
ATOM   4223  NH2 ARG A 272      37.067  27.661  50.826  1.00  0.00           N  
ATOM   4224  H   ARG A 272      37.893  33.848  54.339  1.00  0.00           H  
ATOM   4225  HA  ARG A 272      39.951  32.060  53.601  1.00  0.00           H  
ATOM   4226 1HB  ARG A 272      37.437  32.850  52.088  1.00  0.00           H  
ATOM   4227 2HB  ARG A 272      38.455  31.483  51.660  1.00  0.00           H  
ATOM   4228 1HG  ARG A 272      37.972  30.409  53.795  1.00  0.00           H  
ATOM   4229 2HG  ARG A 272      36.999  31.814  54.296  1.00  0.00           H  
ATOM   4230 1HD  ARG A 272      35.561  30.073  53.519  1.00  0.00           H  
ATOM   4231 2HD  ARG A 272      35.529  31.426  52.364  1.00  0.00           H  
ATOM   4232  HE  ARG A 272      36.603  30.107  50.781  1.00  0.00           H  
ATOM   4233 1HH1 ARG A 272      36.378  28.423  53.855  1.00  0.00           H  
ATOM   4234 2HH1 ARG A 272      36.800  26.867  53.176  1.00  0.00           H  
ATOM   4235 1HH2 ARG A 272      37.150  28.082  49.911  1.00  0.00           H  
ATOM   4236 2HH2 ARG A 272      37.237  26.673  50.944  1.00  0.00           H  
ATOM   4237  N   ASP A 273      41.050  32.700  51.334  1.00  0.00           N  
ATOM   4238  CA  ASP A 273      41.366  31.304  51.654  1.00  0.00           C  
ATOM   4239  C   ASP A 273      42.761  31.236  52.297  1.00  0.00           C  
ATOM   4240  O   ASP A 273      43.123  32.131  53.054  1.00  0.00           O  
ATOM   4241  CB  ASP A 273      41.317  30.429  50.399  1.00  0.00           C  
ATOM   4242  CG  ASP A 273      42.381  30.800  49.376  1.00  0.00           C  
ATOM   4243  OD1 ASP A 273      43.192  31.645  49.671  1.00  0.00           O  
ATOM   4244  OD2 ASP A 273      42.373  30.235  48.308  1.00  0.00           O  
ATOM   4245  H   ASP A 273      41.528  33.149  50.566  1.00  0.00           H  
ATOM   4246  HA  ASP A 273      40.623  30.934  52.361  1.00  0.00           H  
ATOM   4247 1HB  ASP A 273      41.452  29.384  50.679  1.00  0.00           H  
ATOM   4248 2HB  ASP A 273      40.336  30.518  49.931  1.00  0.00           H  
ATOM   4249  N   THR A 274      43.519  30.173  52.041  1.00  0.00           N  
ATOM   4250  CA  THR A 274      44.901  30.124  52.536  1.00  0.00           C  
ATOM   4251  C   THR A 274      45.940  30.377  51.453  1.00  0.00           C  
ATOM   4252  O   THR A 274      47.150  30.232  51.696  1.00  0.00           O  
ATOM   4253  CB  THR A 274      45.193  28.765  53.199  1.00  0.00           C  
ATOM   4254  OG1 THR A 274      45.004  27.714  52.242  1.00  0.00           O  
ATOM   4255  CG2 THR A 274      44.267  28.539  54.384  1.00  0.00           C  
ATOM   4256  H   THR A 274      43.159  29.394  51.509  1.00  0.00           H  
ATOM   4257  HA  THR A 274      45.029  30.908  53.282  1.00  0.00           H  
ATOM   4258  HB  THR A 274      46.227  28.743  53.543  1.00  0.00           H  
ATOM   4259  HG1 THR A 274      45.827  27.232  52.131  1.00  0.00           H  
ATOM   4260 1HG2 THR A 274      44.488  27.574  54.840  1.00  0.00           H  
ATOM   4261 2HG2 THR A 274      44.417  29.331  55.118  1.00  0.00           H  
ATOM   4262 3HG2 THR A 274      43.232  28.551  54.044  1.00  0.00           H  
ATOM   4263  N   GLY A 275      45.484  30.768  50.269  1.00  0.00           N  
ATOM   4264  CA  GLY A 275      46.401  31.154  49.202  1.00  0.00           C  
ATOM   4265  C   GLY A 275      46.135  30.545  47.858  1.00  0.00           C  
ATOM   4266  O   GLY A 275      46.710  30.989  46.865  1.00  0.00           O  
ATOM   4267  H   GLY A 275      44.489  30.801  50.098  1.00  0.00           H  
ATOM   4268 1HA  GLY A 275      46.378  32.237  49.076  1.00  0.00           H  
ATOM   4269 2HA  GLY A 275      47.419  30.885  49.482  1.00  0.00           H  
ATOM   4270  N   ARG A 276      45.243  29.555  47.794  1.00  0.00           N  
ATOM   4271  CA  ARG A 276      44.974  28.928  46.501  1.00  0.00           C  
ATOM   4272  C   ARG A 276      44.511  29.976  45.493  1.00  0.00           C  
ATOM   4273  O   ARG A 276      45.043  30.043  44.372  1.00  0.00           O  
ATOM   4274  CB  ARG A 276      43.914  27.845  46.633  1.00  0.00           C  
ATOM   4275  CG  ARG A 276      43.616  27.082  45.352  1.00  0.00           C  
ATOM   4276  CD  ARG A 276      42.541  26.076  45.550  1.00  0.00           C  
ATOM   4277  NE  ARG A 276      42.924  25.053  46.509  1.00  0.00           N  
ATOM   4278  CZ  ARG A 276      43.676  23.974  46.218  1.00  0.00           C  
ATOM   4279  NH1 ARG A 276      44.116  23.791  44.993  1.00  0.00           N  
ATOM   4280  NH2 ARG A 276      43.971  23.099  47.163  1.00  0.00           N  
ATOM   4281  H   ARG A 276      44.749  29.227  48.612  1.00  0.00           H  
ATOM   4282  HA  ARG A 276      45.895  28.468  46.141  1.00  0.00           H  
ATOM   4283 1HB  ARG A 276      44.227  27.120  47.383  1.00  0.00           H  
ATOM   4284 2HB  ARG A 276      42.980  28.289  46.977  1.00  0.00           H  
ATOM   4285 1HG  ARG A 276      43.295  27.780  44.579  1.00  0.00           H  
ATOM   4286 2HG  ARG A 276      44.515  26.561  45.021  1.00  0.00           H  
ATOM   4287 1HD  ARG A 276      41.643  26.571  45.919  1.00  0.00           H  
ATOM   4288 2HD  ARG A 276      42.321  25.588  44.601  1.00  0.00           H  
ATOM   4289  HE  ARG A 276      42.604  25.159  47.463  1.00  0.00           H  
ATOM   4290 1HH1 ARG A 276      43.891  24.460  44.270  1.00  0.00           H  
ATOM   4291 2HH1 ARG A 276      44.679  22.982  44.774  1.00  0.00           H  
ATOM   4292 1HH2 ARG A 276      43.632  23.239  48.106  1.00  0.00           H  
ATOM   4293 2HH2 ARG A 276      44.534  22.290  46.945  1.00  0.00           H  
ATOM   4294  N   TYR A 277      43.529  30.783  45.901  1.00  0.00           N  
ATOM   4295  CA  TYR A 277      43.080  31.948  45.123  1.00  0.00           C  
ATOM   4296  C   TYR A 277      43.547  33.265  45.750  1.00  0.00           C  
ATOM   4297  O   TYR A 277      43.698  34.274  45.057  1.00  0.00           O  
ATOM   4298  CB  TYR A 277      41.556  31.943  44.987  1.00  0.00           C  
ATOM   4299  CG  TYR A 277      41.016  30.764  44.209  1.00  0.00           C  
ATOM   4300  CD1 TYR A 277      40.550  29.643  44.882  1.00  0.00           C  
ATOM   4301  CD2 TYR A 277      40.987  30.802  42.823  1.00  0.00           C  
ATOM   4302  CE1 TYR A 277      40.057  28.566  44.171  1.00  0.00           C  
ATOM   4303  CE2 TYR A 277      40.494  29.725  42.112  1.00  0.00           C  
ATOM   4304  CZ  TYR A 277      40.031  28.611  42.781  1.00  0.00           C  
ATOM   4305  OH  TYR A 277      39.540  27.538  42.073  1.00  0.00           O  
ATOM   4306  H   TYR A 277      43.081  30.578  46.782  1.00  0.00           H  
ATOM   4307  HA  TYR A 277      43.520  31.889  44.127  1.00  0.00           H  
ATOM   4308 1HB  TYR A 277      41.102  31.933  45.979  1.00  0.00           H  
ATOM   4309 2HB  TYR A 277      41.232  32.856  44.489  1.00  0.00           H  
ATOM   4310  HD1 TYR A 277      40.573  29.613  45.971  1.00  0.00           H  
ATOM   4311  HD2 TYR A 277      41.354  31.682  42.295  1.00  0.00           H  
ATOM   4312  HE1 TYR A 277      39.691  27.686  44.699  1.00  0.00           H  
ATOM   4313  HE2 TYR A 277      40.472  29.755  41.023  1.00  0.00           H  
ATOM   4314  HH  TYR A 277      39.591  27.726  41.133  1.00  0.00           H  
ATOM   4315  N   GLY A 278      43.793  33.265  47.060  1.00  0.00           N  
ATOM   4316  CA  GLY A 278      44.313  34.468  47.712  1.00  0.00           C  
ATOM   4317  C   GLY A 278      43.336  35.631  47.624  1.00  0.00           C  
ATOM   4318  O   GLY A 278      42.190  35.494  48.009  1.00  0.00           O  
ATOM   4319  H   GLY A 278      43.624  32.438  47.615  1.00  0.00           H  
ATOM   4320 1HA  GLY A 278      44.523  34.252  48.760  1.00  0.00           H  
ATOM   4321 2HA  GLY A 278      45.256  34.754  47.248  1.00  0.00           H  
ATOM   4322  N   PHE A 279      43.781  36.780  47.116  1.00  0.00           N  
ATOM   4323  CA  PHE A 279      42.872  37.943  47.010  1.00  0.00           C  
ATOM   4324  C   PHE A 279      41.785  37.781  45.944  1.00  0.00           C  
ATOM   4325  O   PHE A 279      40.741  38.440  46.005  1.00  0.00           O  
ATOM   4326  CB  PHE A 279      43.676  39.208  46.705  1.00  0.00           C  
ATOM   4327  CG  PHE A 279      44.483  39.708  47.870  1.00  0.00           C  
ATOM   4328  CD1 PHE A 279      45.825  39.379  47.995  1.00  0.00           C  
ATOM   4329  CD2 PHE A 279      43.903  40.507  48.843  1.00  0.00           C  
ATOM   4330  CE1 PHE A 279      46.568  39.839  49.065  1.00  0.00           C  
ATOM   4331  CE2 PHE A 279      44.643  40.969  49.914  1.00  0.00           C  
ATOM   4332  CZ  PHE A 279      45.978  40.634  50.025  1.00  0.00           C  
ATOM   4333  H   PHE A 279      44.736  36.871  46.800  1.00  0.00           H  
ATOM   4334  HA  PHE A 279      42.361  38.071  47.965  1.00  0.00           H  
ATOM   4335 1HB  PHE A 279      44.358  39.015  45.878  1.00  0.00           H  
ATOM   4336 2HB  PHE A 279      43.000  40.003  46.394  1.00  0.00           H  
ATOM   4337  HD1 PHE A 279      46.292  38.752  47.235  1.00  0.00           H  
ATOM   4338  HD2 PHE A 279      42.848  40.772  48.755  1.00  0.00           H  
ATOM   4339  HE1 PHE A 279      47.621  39.573  49.151  1.00  0.00           H  
ATOM   4340  HE2 PHE A 279      44.175  41.597  50.671  1.00  0.00           H  
ATOM   4341  HZ  PHE A 279      46.562  40.995  50.869  1.00  0.00           H  
ATOM   4342  N   LEU A 280      42.031  36.888  44.990  1.00  0.00           N  
ATOM   4343  CA  LEU A 280      41.110  36.655  43.871  1.00  0.00           C  
ATOM   4344  C   LEU A 280      40.157  35.500  44.168  1.00  0.00           C  
ATOM   4345  O   LEU A 280      40.034  34.560  43.366  1.00  0.00           O  
ATOM   4346  CB  LEU A 280      41.896  36.356  42.588  1.00  0.00           C  
ATOM   4347  CG  LEU A 280      42.840  37.468  42.112  1.00  0.00           C  
ATOM   4348  CD1 LEU A 280      43.606  36.993  40.885  1.00  0.00           C  
ATOM   4349  CD2 LEU A 280      42.033  38.720  41.802  1.00  0.00           C  
ATOM   4350  H   LEU A 280      42.886  36.353  45.043  1.00  0.00           H  
ATOM   4351  HA  LEU A 280      40.518  37.557  43.717  1.00  0.00           H  
ATOM   4352 1HB  LEU A 280      42.495  35.460  42.749  1.00  0.00           H  
ATOM   4353 2HB  LEU A 280      41.188  36.156  41.785  1.00  0.00           H  
ATOM   4354  HG  LEU A 280      43.566  37.689  42.894  1.00  0.00           H  
ATOM   4355 1HD1 LEU A 280      44.277  37.783  40.547  1.00  0.00           H  
ATOM   4356 2HD1 LEU A 280      44.190  36.108  41.141  1.00  0.00           H  
ATOM   4357 3HD1 LEU A 280      42.904  36.748  40.090  1.00  0.00           H  
ATOM   4358 1HD2 LEU A 280      42.704  39.511  41.464  1.00  0.00           H  
ATOM   4359 2HD2 LEU A 280      41.307  38.500  41.019  1.00  0.00           H  
ATOM   4360 3HD2 LEU A 280      41.510  39.047  42.700  1.00  0.00           H  
ATOM   4361  N   LEU A 281      39.514  35.548  45.335  1.00  0.00           N  
ATOM   4362  CA  LEU A 281      38.632  34.461  45.765  1.00  0.00           C  
ATOM   4363  C   LEU A 281      37.428  34.398  44.845  1.00  0.00           C  
ATOM   4364  O   LEU A 281      36.834  35.427  44.566  1.00  0.00           O  
ATOM   4365  CB  LEU A 281      38.174  34.668  47.214  1.00  0.00           C  
ATOM   4366  CG  LEU A 281      37.318  33.542  47.809  1.00  0.00           C  
ATOM   4367  CD1 LEU A 281      38.156  32.276  47.929  1.00  0.00           C  
ATOM   4368  CD2 LEU A 281      36.781  33.974  49.165  1.00  0.00           C  
ATOM   4369  H   LEU A 281      39.636  36.350  45.937  1.00  0.00           H  
ATOM   4370  HA  LEU A 281      39.185  33.524  45.709  1.00  0.00           H  
ATOM   4371 1HB  LEU A 281      39.055  34.781  47.844  1.00  0.00           H  
ATOM   4372 2HB  LEU A 281      37.594  35.589  47.268  1.00  0.00           H  
ATOM   4373  HG  LEU A 281      36.484  33.327  47.140  1.00  0.00           H  
ATOM   4374 1HD1 LEU A 281      37.547  31.476  48.351  1.00  0.00           H  
ATOM   4375 2HD1 LEU A 281      38.511  31.979  46.942  1.00  0.00           H  
ATOM   4376 3HD1 LEU A 281      39.009  32.465  48.581  1.00  0.00           H  
ATOM   4377 1HD2 LEU A 281      36.172  33.174  49.587  1.00  0.00           H  
ATOM   4378 2HD2 LEU A 281      37.615  34.188  49.835  1.00  0.00           H  
ATOM   4379 3HD2 LEU A 281      36.172  34.870  49.047  1.00  0.00           H  
ATOM   4380  N   PRO A 282      37.069  33.197  44.361  1.00  0.00           N  
ATOM   4381  CA  PRO A 282      35.911  33.076  43.477  1.00  0.00           C  
ATOM   4382  C   PRO A 282      34.650  33.625  44.127  1.00  0.00           C  
ATOM   4383  O   PRO A 282      34.429  33.422  45.328  1.00  0.00           O  
ATOM   4384  CB  PRO A 282      35.811  31.565  43.246  1.00  0.00           C  
ATOM   4385  CG  PRO A 282      37.203  31.071  43.449  1.00  0.00           C  
ATOM   4386  CD  PRO A 282      37.741  31.919  44.570  1.00  0.00           C  
ATOM   4387  HA  PRO A 282      36.118  33.606  42.535  1.00  0.00           H  
ATOM   4388 1HB  PRO A 282      35.094  31.123  43.954  1.00  0.00           H  
ATOM   4389 2HB  PRO A 282      35.430  31.363  42.234  1.00  0.00           H  
ATOM   4390 1HG  PRO A 282      37.193  29.999  43.695  1.00  0.00           H  
ATOM   4391 2HG  PRO A 282      37.783  31.179  42.520  1.00  0.00           H  
ATOM   4392 1HD  PRO A 282      37.469  31.467  45.536  1.00  0.00           H  
ATOM   4393 2HD  PRO A 282      38.834  32.003  44.475  1.00  0.00           H  
ATOM   4394  N   ALA A 283      33.833  34.310  43.324  1.00  0.00           N  
ATOM   4395  CA  ALA A 283      32.575  34.873  43.805  1.00  0.00           C  
ATOM   4396  C   ALA A 283      31.636  33.827  44.436  1.00  0.00           C  
ATOM   4397  O   ALA A 283      30.838  34.168  45.307  1.00  0.00           O  
ATOM   4398  CB  ALA A 283      31.868  35.585  42.661  1.00  0.00           C  
ATOM   4399  H   ALA A 283      34.093  34.442  42.357  1.00  0.00           H  
ATOM   4400  HA  ALA A 283      32.805  35.593  44.591  1.00  0.00           H  
ATOM   4401 1HB  ALA A 283      30.928  36.005  43.020  1.00  0.00           H  
ATOM   4402 2HB  ALA A 283      32.503  36.386  42.283  1.00  0.00           H  
ATOM   4403 3HB  ALA A 283      31.665  34.875  41.861  1.00  0.00           H  
ATOM   4404  N   SER A 284      31.733  32.559  44.014  1.00  0.00           N  
ATOM   4405  CA  SER A 284      30.889  31.524  44.601  1.00  0.00           C  
ATOM   4406  C   SER A 284      31.230  31.259  46.066  1.00  0.00           C  
ATOM   4407  O   SER A 284      30.486  30.566  46.753  1.00  0.00           O  
ATOM   4408  CB  SER A 284      31.025  30.240  43.807  1.00  0.00           C  
ATOM   4409  OG  SER A 284      32.315  29.706  43.931  1.00  0.00           O  
ATOM   4410  H   SER A 284      32.388  32.306  43.288  1.00  0.00           H  
ATOM   4411  HA  SER A 284      29.852  31.859  44.560  1.00  0.00           H  
ATOM   4412 1HB  SER A 284      30.293  29.514  44.160  1.00  0.00           H  
ATOM   4413 2HB  SER A 284      30.810  30.437  42.757  1.00  0.00           H  
ATOM   4414  HG  SER A 284      32.428  29.111  43.186  1.00  0.00           H  
ATOM   4415  N   GLN A 285      32.346  31.818  46.541  1.00  0.00           N  
ATOM   4416  CA  GLN A 285      32.722  31.679  47.958  1.00  0.00           C  
ATOM   4417  C   GLN A 285      32.332  32.880  48.827  1.00  0.00           C  
ATOM   4418  O   GLN A 285      32.502  32.839  50.044  1.00  0.00           O  
ATOM   4419  CB  GLN A 285      34.231  31.444  48.073  1.00  0.00           C  
ATOM   4420  CG  GLN A 285      34.717  30.179  47.388  1.00  0.00           C  
ATOM   4421  CD  GLN A 285      34.094  28.926  47.975  1.00  0.00           C  
ATOM   4422  OE1 GLN A 285      34.118  28.716  49.191  1.00  0.00           O  
ATOM   4423  NE2 GLN A 285      33.532  28.086  47.114  1.00  0.00           N  
ATOM   4424  H   GLN A 285      32.945  32.346  45.922  1.00  0.00           H  
ATOM   4425  HA  GLN A 285      32.197  30.819  48.372  1.00  0.00           H  
ATOM   4426 1HB  GLN A 285      34.765  32.289  47.638  1.00  0.00           H  
ATOM   4427 2HB  GLN A 285      34.511  31.387  49.125  1.00  0.00           H  
ATOM   4428 1HG  GLN A 285      34.457  30.227  46.331  1.00  0.00           H  
ATOM   4429 2HG  GLN A 285      35.799  30.109  47.503  1.00  0.00           H  
ATOM   4430 1HE2 GLN A 285      33.105  27.243  47.443  1.00  0.00           H  
ATOM   4431 2HE2 GLN A 285      33.536  28.296  46.136  1.00  0.00           H  
ATOM   4432  N   ILE A 286      31.785  33.941  48.222  1.00  0.00           N  
ATOM   4433  CA  ILE A 286      31.422  35.123  48.999  1.00  0.00           C  
ATOM   4434  C   ILE A 286      30.426  34.751  50.115  1.00  0.00           C  
ATOM   4435  O   ILE A 286      30.645  35.033  51.296  1.00  0.00           O  
ATOM   4436  CB  ILE A 286      30.813  36.209  48.093  1.00  0.00           C  
ATOM   4437  CG1 ILE A 286      31.874  36.767  47.142  1.00  0.00           C  
ATOM   4438  CG2 ILE A 286      30.207  37.323  48.933  1.00  0.00           C  
ATOM   4439  CD1 ILE A 286      31.308  37.624  46.031  1.00  0.00           C  
ATOM   4440  H   ILE A 286      31.618  33.937  47.226  1.00  0.00           H  
ATOM   4441  HA  ILE A 286      32.324  35.524  49.460  1.00  0.00           H  
ATOM   4442  HB  ILE A 286      30.033  35.769  47.472  1.00  0.00           H  
ATOM   4443 1HG1 ILE A 286      32.588  37.367  47.705  1.00  0.00           H  
ATOM   4444 2HG1 ILE A 286      32.426  35.944  46.688  1.00  0.00           H  
ATOM   4445 1HG2 ILE A 286      29.781  38.082  48.277  1.00  0.00           H  
ATOM   4446 2HG2 ILE A 286      29.423  36.914  49.569  1.00  0.00           H  
ATOM   4447 3HG2 ILE A 286      30.981  37.773  49.554  1.00  0.00           H  
ATOM   4448 1HD1 ILE A 286      32.121  37.982  45.399  1.00  0.00           H  
ATOM   4449 2HD1 ILE A 286      30.616  37.032  45.432  1.00  0.00           H  
ATOM   4450 3HD1 ILE A 286      30.781  38.474  46.461  1.00  0.00           H  
ATOM   4451  N   ILE A 287      29.324  34.110  49.729  1.00  0.00           N  
ATOM   4452  CA  ILE A 287      28.243  33.874  50.685  1.00  0.00           C  
ATOM   4453  C   ILE A 287      28.663  32.871  51.776  1.00  0.00           C  
ATOM   4454  O   ILE A 287      28.453  33.138  52.964  1.00  0.00           O  
ATOM   4455  CB  ILE A 287      26.985  33.357  49.964  1.00  0.00           C  
ATOM   4456  CG1 ILE A 287      26.403  34.445  49.058  1.00  0.00           C  
ATOM   4457  CG2 ILE A 287      25.947  32.890  50.974  1.00  0.00           C  
ATOM   4458  CD1 ILE A 287      25.337  33.945  48.110  1.00  0.00           C  
ATOM   4459  H   ILE A 287      29.221  33.781  48.779  1.00  0.00           H  
ATOM   4460  HA  ILE A 287      28.000  34.818  51.172  1.00  0.00           H  
ATOM   4461  HB  ILE A 287      27.253  32.520  49.320  1.00  0.00           H  
ATOM   4462 1HG1 ILE A 287      25.973  35.236  49.670  1.00  0.00           H  
ATOM   4463 2HG1 ILE A 287      27.203  34.890  48.465  1.00  0.00           H  
ATOM   4464 1HG2 ILE A 287      25.064  32.528  50.447  1.00  0.00           H  
ATOM   4465 2HG2 ILE A 287      26.364  32.086  51.578  1.00  0.00           H  
ATOM   4466 3HG2 ILE A 287      25.669  33.723  51.620  1.00  0.00           H  
ATOM   4467 1HD1 ILE A 287      24.974  34.773  47.501  1.00  0.00           H  
ATOM   4468 2HD1 ILE A 287      25.757  33.175  47.463  1.00  0.00           H  
ATOM   4469 3HD1 ILE A 287      24.510  33.527  48.682  1.00  0.00           H  
ATOM   4470  N   PRO A 288      29.284  31.739  51.393  1.00  0.00           N  
ATOM   4471  CA  PRO A 288      29.804  30.866  52.444  1.00  0.00           C  
ATOM   4472  C   PRO A 288      30.808  31.564  53.365  1.00  0.00           C  
ATOM   4473  O   PRO A 288      30.750  31.383  54.583  1.00  0.00           O  
ATOM   4474  CB  PRO A 288      30.472  29.745  51.641  1.00  0.00           C  
ATOM   4475  CG  PRO A 288      29.706  29.705  50.363  1.00  0.00           C  
ATOM   4476  CD  PRO A 288      29.420  31.150  50.052  1.00  0.00           C  
ATOM   4477  HA  PRO A 288      28.965  30.482  53.043  1.00  0.00           H  
ATOM   4478 1HB  PRO A 288      31.538  29.972  51.493  1.00  0.00           H  
ATOM   4479 2HB  PRO A 288      30.419  28.799  52.200  1.00  0.00           H  
ATOM   4480 1HG  PRO A 288      30.301  29.213  49.579  1.00  0.00           H  
ATOM   4481 2HG  PRO A 288      28.790  29.109  50.487  1.00  0.00           H  
ATOM   4482 1HD  PRO A 288      30.269  31.583  49.504  1.00  0.00           H  
ATOM   4483 2HD  PRO A 288      28.497  31.222  49.458  1.00  0.00           H  
ATOM   4484  N   THR A 289      31.700  32.378  52.796  1.00  0.00           N  
ATOM   4485  CA  THR A 289      32.654  33.120  53.614  1.00  0.00           C  
ATOM   4486  C   THR A 289      31.912  34.030  54.595  1.00  0.00           C  
ATOM   4487  O   THR A 289      32.201  34.060  55.786  1.00  0.00           O  
ATOM   4488  CB  THR A 289      33.609  33.955  52.741  1.00  0.00           C  
ATOM   4489  OG1 THR A 289      34.373  33.085  51.896  1.00  0.00           O  
ATOM   4490  CG2 THR A 289      34.555  34.768  53.613  1.00  0.00           C  
ATOM   4491  H   THR A 289      31.723  32.488  51.792  1.00  0.00           H  
ATOM   4492  HA  THR A 289      33.249  32.406  54.184  1.00  0.00           H  
ATOM   4493  HB  THR A 289      33.030  34.632  52.114  1.00  0.00           H  
ATOM   4494  HG1 THR A 289      33.841  32.827  51.140  1.00  0.00           H  
ATOM   4495 1HG2 THR A 289      35.222  35.352  52.979  1.00  0.00           H  
ATOM   4496 2HG2 THR A 289      33.977  35.439  54.248  1.00  0.00           H  
ATOM   4497 3HG2 THR A 289      35.143  34.096  54.236  1.00  0.00           H  
ATOM   4498  N   ALA A 290      30.952  34.784  54.086  1.00  0.00           N  
ATOM   4499  CA  ALA A 290      30.216  35.703  54.946  1.00  0.00           C  
ATOM   4500  C   ALA A 290      29.436  34.940  56.022  1.00  0.00           C  
ATOM   4501  O   ALA A 290      29.436  35.332  57.186  1.00  0.00           O  
ATOM   4502  CB  ALA A 290      29.276  36.565  54.116  1.00  0.00           C  
ATOM   4503  H   ALA A 290      30.718  34.734  53.105  1.00  0.00           H  
ATOM   4504  HA  ALA A 290      30.937  36.348  55.448  1.00  0.00           H  
ATOM   4505 1HB  ALA A 290      28.733  37.247  54.771  1.00  0.00           H  
ATOM   4506 2HB  ALA A 290      29.854  37.141  53.393  1.00  0.00           H  
ATOM   4507 3HB  ALA A 290      28.568  35.928  53.589  1.00  0.00           H  
ATOM   4508  N   GLN A 291      28.794  33.836  55.635  1.00  0.00           N  
ATOM   4509  CA  GLN A 291      28.032  33.051  56.611  1.00  0.00           C  
ATOM   4510  C   GLN A 291      28.864  32.549  57.791  1.00  0.00           C  
ATOM   4511  O   GLN A 291      28.458  32.719  58.943  1.00  0.00           O  
ATOM   4512  CB  GLN A 291      27.375  31.857  55.914  1.00  0.00           C  
ATOM   4513  CG  GLN A 291      26.242  32.231  54.974  1.00  0.00           C  
ATOM   4514  CD  GLN A 291      25.680  31.030  54.237  1.00  0.00           C  
ATOM   4515  OE1 GLN A 291      26.370  30.025  54.042  1.00  0.00           O  
ATOM   4516  NE2 GLN A 291      24.422  31.126  53.823  1.00  0.00           N  
ATOM   4517  H   GLN A 291      28.824  33.529  54.673  1.00  0.00           H  
ATOM   4518  HA  GLN A 291      27.254  33.686  57.035  1.00  0.00           H  
ATOM   4519 1HB  GLN A 291      28.125  31.314  55.338  1.00  0.00           H  
ATOM   4520 2HB  GLN A 291      26.979  31.171  56.663  1.00  0.00           H  
ATOM   4521 1HG  GLN A 291      25.437  32.683  55.554  1.00  0.00           H  
ATOM   4522 2HG  GLN A 291      26.615  32.941  54.236  1.00  0.00           H  
ATOM   4523 1HE2 GLN A 291      23.997  30.364  53.331  1.00  0.00           H  
ATOM   4524 2HE2 GLN A 291      23.898  31.958  54.002  1.00  0.00           H  
ATOM   4525  N   GLU A 292      30.007  31.922  57.501  1.00  0.00           N  
ATOM   4526  CA  GLU A 292      30.850  31.359  58.553  1.00  0.00           C  
ATOM   4527  C   GLU A 292      31.458  32.480  59.393  1.00  0.00           C  
ATOM   4528  O   GLU A 292      31.539  32.375  60.622  1.00  0.00           O  
ATOM   4529  CB  GLU A 292      31.957  30.490  57.952  1.00  0.00           C  
ATOM   4530  CG  GLU A 292      31.467  29.197  57.317  1.00  0.00           C  
ATOM   4531  CD  GLU A 292      32.574  28.398  56.687  1.00  0.00           C  
ATOM   4532  OE1 GLU A 292      33.168  28.876  55.751  1.00  0.00           O  
ATOM   4533  OE2 GLU A 292      32.827  27.308  57.144  1.00  0.00           O  
ATOM   4534  H   GLU A 292      30.297  31.833  56.538  1.00  0.00           H  
ATOM   4535  HA  GLU A 292      30.230  30.734  59.196  1.00  0.00           H  
ATOM   4536 1HB  GLU A 292      32.491  31.057  57.189  1.00  0.00           H  
ATOM   4537 2HB  GLU A 292      32.677  30.230  58.729  1.00  0.00           H  
ATOM   4538 1HG  GLU A 292      30.985  28.589  58.081  1.00  0.00           H  
ATOM   4539 2HG  GLU A 292      30.722  29.437  56.559  1.00  0.00           H  
ATOM   4540  N   THR A 293      31.838  33.583  58.748  1.00  0.00           N  
ATOM   4541  CA  THR A 293      32.416  34.706  59.485  1.00  0.00           C  
ATOM   4542  C   THR A 293      31.403  35.326  60.431  1.00  0.00           C  
ATOM   4543  O   THR A 293      31.749  35.687  61.556  1.00  0.00           O  
ATOM   4544  CB  THR A 293      32.950  35.786  58.526  1.00  0.00           C  
ATOM   4545  OG1 THR A 293      33.978  35.227  57.698  1.00  0.00           O  
ATOM   4546  CG2 THR A 293      33.516  36.961  59.308  1.00  0.00           C  
ATOM   4547  H   THR A 293      31.731  33.655  57.746  1.00  0.00           H  
ATOM   4548  HA  THR A 293      33.250  34.336  60.082  1.00  0.00           H  
ATOM   4549  HB  THR A 293      32.140  36.138  57.887  1.00  0.00           H  
ATOM   4550  HG1 THR A 293      33.576  34.731  56.981  1.00  0.00           H  
ATOM   4551 1HG2 THR A 293      33.888  37.714  58.613  1.00  0.00           H  
ATOM   4552 2HG2 THR A 293      32.734  37.395  59.930  1.00  0.00           H  
ATOM   4553 3HG2 THR A 293      34.333  36.617  59.941  1.00  0.00           H  
ATOM   4554  N   TRP A 294      30.151  35.404  59.983  1.00  0.00           N  
ATOM   4555  CA  TRP A 294      29.092  35.937  60.812  1.00  0.00           C  
ATOM   4556  C   TRP A 294      28.952  35.158  62.124  1.00  0.00           C  
ATOM   4557  O   TRP A 294      28.772  35.765  63.173  1.00  0.00           O  
ATOM   4558  CB  TRP A 294      27.767  35.908  60.048  1.00  0.00           C  
ATOM   4559  CG  TRP A 294      26.613  36.460  60.830  1.00  0.00           C  
ATOM   4560  CD1 TRP A 294      26.242  37.768  60.921  1.00  0.00           C  
ATOM   4561  CD2 TRP A 294      25.669  35.717  61.639  1.00  0.00           C  
ATOM   4562  NE1 TRP A 294      25.138  37.891  61.728  1.00  0.00           N  
ATOM   4563  CE2 TRP A 294      24.773  36.646  62.175  1.00  0.00           C  
ATOM   4564  CE3 TRP A 294      25.515  34.360  61.946  1.00  0.00           C  
ATOM   4565  CZ2 TRP A 294      23.732  36.265  63.007  1.00  0.00           C  
ATOM   4566  CZ3 TRP A 294      24.470  33.978  62.779  1.00  0.00           C  
ATOM   4567  CH2 TRP A 294      23.602  34.906  63.295  1.00  0.00           C  
ATOM   4568  H   TRP A 294      29.933  35.087  59.049  1.00  0.00           H  
ATOM   4569  HA  TRP A 294      29.334  36.970  61.060  1.00  0.00           H  
ATOM   4570 1HB  TRP A 294      27.864  36.484  59.128  1.00  0.00           H  
ATOM   4571 2HB  TRP A 294      27.531  34.882  59.768  1.00  0.00           H  
ATOM   4572  HD1 TRP A 294      26.747  38.595  60.425  1.00  0.00           H  
ATOM   4573  HE1 TRP A 294      24.670  38.756  61.957  1.00  0.00           H  
ATOM   4574  HE3 TRP A 294      26.200  33.618  61.538  1.00  0.00           H  
ATOM   4575  HZ2 TRP A 294      23.031  36.988  63.426  1.00  0.00           H  
ATOM   4576  HZ3 TRP A 294      24.358  32.919  63.014  1.00  0.00           H  
ATOM   4577  HH2 TRP A 294      22.793  34.572  63.945  1.00  0.00           H  
ATOM   4578  N   LEU A 295      29.103  33.837  62.064  1.00  0.00           N  
ATOM   4579  CA  LEU A 295      29.069  33.011  63.280  1.00  0.00           C  
ATOM   4580  C   LEU A 295      30.156  33.402  64.278  1.00  0.00           C  
ATOM   4581  O   LEU A 295      29.888  33.464  65.483  1.00  0.00           O  
ATOM   4582  CB  LEU A 295      29.227  31.530  62.914  1.00  0.00           C  
ATOM   4583  CG  LEU A 295      28.041  30.898  62.174  1.00  0.00           C  
ATOM   4584  CD1 LEU A 295      28.416  29.495  61.717  1.00  0.00           C  
ATOM   4585  CD2 LEU A 295      26.828  30.867  63.092  1.00  0.00           C  
ATOM   4586  H   LEU A 295      29.244  33.390  61.169  1.00  0.00           H  
ATOM   4587  HA  LEU A 295      28.105  33.153  63.767  1.00  0.00           H  
ATOM   4588 1HB  LEU A 295      30.107  31.420  62.282  1.00  0.00           H  
ATOM   4589 2HB  LEU A 295      29.388  30.961  63.829  1.00  0.00           H  
ATOM   4590  HG  LEU A 295      27.809  31.487  61.286  1.00  0.00           H  
ATOM   4591 1HD1 LEU A 295      27.573  29.045  61.191  1.00  0.00           H  
ATOM   4592 2HD1 LEU A 295      29.274  29.548  61.047  1.00  0.00           H  
ATOM   4593 3HD1 LEU A 295      28.669  28.885  62.584  1.00  0.00           H  
ATOM   4594 1HD2 LEU A 295      25.984  30.419  62.566  1.00  0.00           H  
ATOM   4595 2HD2 LEU A 295      27.057  30.277  63.979  1.00  0.00           H  
ATOM   4596 3HD2 LEU A 295      26.570  31.884  63.389  1.00  0.00           H  
ATOM   4597  N   GLY A 296      31.370  33.670  63.783  1.00  0.00           N  
ATOM   4598  CA  GLY A 296      32.444  34.166  64.642  1.00  0.00           C  
ATOM   4599  C   GLY A 296      32.116  35.550  65.209  1.00  0.00           C  
ATOM   4600  O   GLY A 296      32.332  35.806  66.399  1.00  0.00           O  
ATOM   4601  H   GLY A 296      31.552  33.529  62.800  1.00  0.00           H  
ATOM   4602 1HA  GLY A 296      32.607  33.466  65.461  1.00  0.00           H  
ATOM   4603 2HA  GLY A 296      33.371  34.216  64.073  1.00  0.00           H  
ATOM   4604  N   VAL A 297      31.595  36.437  64.361  1.00  0.00           N  
ATOM   4605  CA  VAL A 297      31.197  37.766  64.822  1.00  0.00           C  
ATOM   4606  C   VAL A 297      30.139  37.698  65.911  1.00  0.00           C  
ATOM   4607  O   VAL A 297      30.231  38.416  66.911  1.00  0.00           O  
ATOM   4608  CB  VAL A 297      30.653  38.596  63.644  1.00  0.00           C  
ATOM   4609  CG1 VAL A 297      30.043  39.897  64.146  1.00  0.00           C  
ATOM   4610  CG2 VAL A 297      31.768  38.873  62.647  1.00  0.00           C  
ATOM   4611  H   VAL A 297      31.471  36.196  63.388  1.00  0.00           H  
ATOM   4612  HA  VAL A 297      32.075  38.268  65.230  1.00  0.00           H  
ATOM   4613  HB  VAL A 297      29.857  38.036  63.154  1.00  0.00           H  
ATOM   4614 1HG1 VAL A 297      29.664  40.471  63.300  1.00  0.00           H  
ATOM   4615 2HG1 VAL A 297      29.224  39.674  64.830  1.00  0.00           H  
ATOM   4616 3HG1 VAL A 297      30.804  40.478  64.666  1.00  0.00           H  
ATOM   4617 1HG2 VAL A 297      31.376  39.460  61.817  1.00  0.00           H  
ATOM   4618 2HG2 VAL A 297      32.567  39.428  63.139  1.00  0.00           H  
ATOM   4619 3HG2 VAL A 297      32.162  37.929  62.270  1.00  0.00           H  
ATOM   4620  N   LEU A 298      29.145  36.818  65.736  1.00  0.00           N  
ATOM   4621  CA  LEU A 298      28.125  36.616  66.760  1.00  0.00           C  
ATOM   4622  C   LEU A 298      28.744  36.197  68.089  1.00  0.00           C  
ATOM   4623  O   LEU A 298      28.339  36.705  69.139  1.00  0.00           O  
ATOM   4624  CB  LEU A 298      27.119  35.553  66.301  1.00  0.00           C  
ATOM   4625  CG  LEU A 298      25.934  35.308  67.243  1.00  0.00           C  
ATOM   4626  CD1 LEU A 298      24.751  34.777  66.444  1.00  0.00           C  
ATOM   4627  CD2 LEU A 298      26.343  34.327  68.331  1.00  0.00           C  
ATOM   4628  H   LEU A 298      29.097  36.282  64.881  1.00  0.00           H  
ATOM   4629  HA  LEU A 298      27.597  37.557  66.912  1.00  0.00           H  
ATOM   4630 1HB  LEU A 298      26.718  35.849  65.333  1.00  0.00           H  
ATOM   4631 2HB  LEU A 298      27.646  34.606  66.179  1.00  0.00           H  
ATOM   4632  HG  LEU A 298      25.631  36.251  67.700  1.00  0.00           H  
ATOM   4633 1HD1 LEU A 298      23.908  34.603  67.114  1.00  0.00           H  
ATOM   4634 2HD1 LEU A 298      24.467  35.506  65.686  1.00  0.00           H  
ATOM   4635 3HD1 LEU A 298      25.030  33.840  65.962  1.00  0.00           H  
ATOM   4636 1HD2 LEU A 298      25.501  34.154  69.002  1.00  0.00           H  
ATOM   4637 2HD2 LEU A 298      26.645  33.383  67.876  1.00  0.00           H  
ATOM   4638 3HD2 LEU A 298      27.178  34.740  68.898  1.00  0.00           H  
ATOM   4639  N   THR A 299      29.744  35.314  68.037  1.00  0.00           N  
ATOM   4640  CA  THR A 299      30.403  34.825  69.259  1.00  0.00           C  
ATOM   4641  C   THR A 299      31.014  36.011  69.976  1.00  0.00           C  
ATOM   4642  O   THR A 299      30.860  36.159  71.197  1.00  0.00           O  
ATOM   4643  CB  THR A 299      31.488  33.775  68.956  1.00  0.00           C  
ATOM   4644  OG1 THR A 299      30.890  32.633  68.330  1.00  0.00           O  
ATOM   4645  CG2 THR A 299      32.182  33.341  70.238  1.00  0.00           C  
ATOM   4646  H   THR A 299      30.057  34.973  67.139  1.00  0.00           H  
ATOM   4647  HA  THR A 299      29.651  34.354  69.892  1.00  0.00           H  
ATOM   4648  HB  THR A 299      32.226  34.200  68.276  1.00  0.00           H  
ATOM   4649  HG1 THR A 299      30.468  32.902  67.510  1.00  0.00           H  
ATOM   4650 1HG2 THR A 299      32.946  32.599  70.004  1.00  0.00           H  
ATOM   4651 2HG2 THR A 299      32.648  34.205  70.710  1.00  0.00           H  
ATOM   4652 3HG2 THR A 299      31.451  32.906  70.918  1.00  0.00           H  
ATOM   4653  N   ILE A 300      31.712  36.855  69.212  1.00  0.00           N  
ATOM   4654  CA  ILE A 300      32.328  38.040  69.796  1.00  0.00           C  
ATOM   4655  C   ILE A 300      31.277  39.009  70.364  1.00  0.00           C  
ATOM   4656  O   ILE A 300      31.454  39.535  71.469  1.00  0.00           O  
ATOM   4657  CB  ILE A 300      33.191  38.770  68.751  1.00  0.00           C  
ATOM   4658  CG1 ILE A 300      34.409  37.921  68.377  1.00  0.00           C  
ATOM   4659  CG2 ILE A 300      33.627  40.129  69.276  1.00  0.00           C  
ATOM   4660  CD1 ILE A 300      35.160  38.429  67.167  1.00  0.00           C  
ATOM   4661  H   ILE A 300      31.820  36.681  68.223  1.00  0.00           H  
ATOM   4662  HA  ILE A 300      32.969  37.726  70.619  1.00  0.00           H  
ATOM   4663  HB  ILE A 300      32.614  38.912  67.837  1.00  0.00           H  
ATOM   4664 1HG1 ILE A 300      35.101  37.887  69.218  1.00  0.00           H  
ATOM   4665 2HG1 ILE A 300      34.091  36.898  68.176  1.00  0.00           H  
ATOM   4666 1HG2 ILE A 300      34.236  40.631  68.525  1.00  0.00           H  
ATOM   4667 2HG2 ILE A 300      32.747  40.734  69.492  1.00  0.00           H  
ATOM   4668 3HG2 ILE A 300      34.210  39.997  70.188  1.00  0.00           H  
ATOM   4669 1HD1 ILE A 300      36.009  37.775  66.965  1.00  0.00           H  
ATOM   4670 2HD1 ILE A 300      34.494  38.437  66.303  1.00  0.00           H  
ATOM   4671 3HD1 ILE A 300      35.518  39.439  67.359  1.00  0.00           H  
ATOM   4672  N   MET A 301      30.180  39.235  69.628  1.00  0.00           N  
ATOM   4673  CA  MET A 301      29.158  40.174  70.086  1.00  0.00           C  
ATOM   4674  C   MET A 301      28.503  39.673  71.381  1.00  0.00           C  
ATOM   4675  O   MET A 301      28.262  40.461  72.306  1.00  0.00           O  
ATOM   4676  CB  MET A 301      28.108  40.385  68.997  1.00  0.00           C  
ATOM   4677  CG  MET A 301      28.602  41.169  67.790  1.00  0.00           C  
ATOM   4678  SD  MET A 301      27.273  41.593  66.645  1.00  0.00           S  
ATOM   4679  CE  MET A 301      26.963  40.003  65.884  1.00  0.00           C  
ATOM   4680  H   MET A 301      30.050  38.757  68.748  1.00  0.00           H  
ATOM   4681  HA  MET A 301      29.637  41.129  70.301  1.00  0.00           H  
ATOM   4682 1HB  MET A 301      27.751  39.418  68.644  1.00  0.00           H  
ATOM   4683 2HB  MET A 301      27.252  40.917  69.414  1.00  0.00           H  
ATOM   4684 1HG  MET A 301      29.076  42.092  68.124  1.00  0.00           H  
ATOM   4685 2HG  MET A 301      29.344  40.580  67.252  1.00  0.00           H  
ATOM   4686 1HE  MET A 301      26.163  40.101  65.149  1.00  0.00           H  
ATOM   4687 2HE  MET A 301      27.870  39.653  65.389  1.00  0.00           H  
ATOM   4688 3HE  MET A 301      26.666  39.285  66.649  1.00  0.00           H  
ATOM   4689  N   GLU A 302      28.234  38.367  71.442  1.00  0.00           N  
ATOM   4690  CA  GLU A 302      27.593  37.770  72.618  1.00  0.00           C  
ATOM   4691  C   GLU A 302      28.545  37.886  73.831  1.00  0.00           C  
ATOM   4692  O   GLU A 302      28.133  38.260  74.949  1.00  0.00           O  
ATOM   4693  CB  GLU A 302      27.234  36.306  72.355  1.00  0.00           C  
ATOM   4694  CG  GLU A 302      26.531  35.613  73.514  1.00  0.00           C  
ATOM   4695  CD  GLU A 302      25.172  36.189  73.802  1.00  0.00           C  
ATOM   4696  OE1 GLU A 302      24.614  36.810  72.930  1.00  0.00           O  
ATOM   4697  OE2 GLU A 302      24.692  36.007  74.896  1.00  0.00           O  
ATOM   4698  H   GLU A 302      28.477  37.775  70.661  1.00  0.00           H  
ATOM   4699  HA  GLU A 302      26.675  38.319  72.828  1.00  0.00           H  
ATOM   4700 1HB  GLU A 302      26.583  36.242  71.483  1.00  0.00           H  
ATOM   4701 2HB  GLU A 302      28.140  35.744  72.130  1.00  0.00           H  
ATOM   4702 1HG  GLU A 302      26.421  34.555  73.279  1.00  0.00           H  
ATOM   4703 2HG  GLU A 302      27.152  35.697  74.405  1.00  0.00           H  
ATOM   4704  N   HIS A 303      29.823  37.565  73.624  1.00  0.00           N  
ATOM   4705  CA  HIS A 303      30.801  37.738  74.695  1.00  0.00           C  
ATOM   4706  C   HIS A 303      30.863  39.201  75.188  1.00  0.00           C  
ATOM   4707  O   HIS A 303      30.849  39.477  76.400  1.00  0.00           O  
ATOM   4708  CB  HIS A 303      32.188  37.290  74.223  1.00  0.00           C  
ATOM   4709  CG  HIS A 303      32.318  35.808  74.058  1.00  0.00           C  
ATOM   4710  ND1 HIS A 303      33.536  35.181  73.903  1.00  0.00           N  
ATOM   4711  CD2 HIS A 303      31.383  34.829  74.023  1.00  0.00           C  
ATOM   4712  CE1 HIS A 303      33.345  33.878  73.781  1.00  0.00           C  
ATOM   4713  NE2 HIS A 303      32.048  33.640  73.850  1.00  0.00           N  
ATOM   4714  H   HIS A 303      30.129  37.202  72.733  1.00  0.00           H  
ATOM   4715  HA  HIS A 303      30.517  37.125  75.550  1.00  0.00           H  
ATOM   4716 1HB  HIS A 303      32.416  37.761  73.266  1.00  0.00           H  
ATOM   4717 2HB  HIS A 303      32.940  37.621  74.938  1.00  0.00           H  
ATOM   4718  HD2 HIS A 303      30.305  34.960  74.114  1.00  0.00           H  
ATOM   4719  HE1 HIS A 303      34.125  33.129  73.647  1.00  0.00           H  
ATOM   4720  HE2 HIS A 303      31.610  32.732  73.786  1.00  0.00           H  
ATOM   4721  N   THR A 304      30.897  40.136  74.241  1.00  0.00           N  
ATOM   4722  CA  THR A 304      30.877  41.575  74.574  1.00  0.00           C  
ATOM   4723  C   THR A 304      29.626  41.917  75.393  1.00  0.00           C  
ATOM   4724  O   THR A 304      29.734  42.568  76.435  1.00  0.00           O  
ATOM   4725  CB  THR A 304      30.922  42.447  73.306  1.00  0.00           C  
ATOM   4726  OG1 THR A 304      32.140  42.197  72.593  1.00  0.00           O  
ATOM   4727  CG2 THR A 304      30.846  43.922  73.670  1.00  0.00           C  
ATOM   4728  H   THR A 304      30.937  39.856  73.271  1.00  0.00           H  
ATOM   4729  HA  THR A 304      31.758  41.803  75.175  1.00  0.00           H  
ATOM   4730  HB  THR A 304      30.080  42.195  72.661  1.00  0.00           H  
ATOM   4731  HG1 THR A 304      32.180  41.270  72.345  1.00  0.00           H  
ATOM   4732 1HG2 THR A 304      30.878  44.523  72.762  1.00  0.00           H  
ATOM   4733 2HG2 THR A 304      29.915  44.118  74.202  1.00  0.00           H  
ATOM   4734 3HG2 THR A 304      31.690  44.183  74.307  1.00  0.00           H  
ATOM   4735  N   VAL A 305      28.457  41.468  74.928  1.00  0.00           N  
ATOM   4736  CA  VAL A 305      27.188  41.660  75.649  1.00  0.00           C  
ATOM   4737  C   VAL A 305      27.245  41.166  77.110  1.00  0.00           C  
ATOM   4738  O   VAL A 305      26.820  41.911  78.009  1.00  0.00           O  
ATOM   4739  CB  VAL A 305      26.055  40.920  74.913  1.00  0.00           C  
ATOM   4740  CG1 VAL A 305      24.786  40.921  75.752  1.00  0.00           C  
ATOM   4741  CG2 VAL A 305      25.807  41.568  73.560  1.00  0.00           C  
ATOM   4742  H   VAL A 305      28.452  40.978  74.045  1.00  0.00           H  
ATOM   4743  HA  VAL A 305      26.960  42.726  75.671  1.00  0.00           H  
ATOM   4744  HB  VAL A 305      26.346  39.879  74.771  1.00  0.00           H  
ATOM   4745 1HG1 VAL A 305      23.996  40.393  75.217  1.00  0.00           H  
ATOM   4746 2HG1 VAL A 305      24.977  40.420  76.702  1.00  0.00           H  
ATOM   4747 3HG1 VAL A 305      24.473  41.948  75.939  1.00  0.00           H  
ATOM   4748 1HG2 VAL A 305      25.005  41.039  73.045  1.00  0.00           H  
ATOM   4749 2HG2 VAL A 305      25.522  42.611  73.702  1.00  0.00           H  
ATOM   4750 3HG2 VAL A 305      26.716  41.519  72.961  1.00  0.00           H  
ATOM   4751  N   ASN A 306      27.792  39.957  77.336  1.00  0.00           N  
ATOM   4752  CA  ASN A 306      27.796  39.260  78.655  1.00  0.00           C  
ATOM   4753  C   ASN A 306      28.962  39.690  79.569  1.00  0.00           C  
ATOM   4754  O   ASN A 306      29.076  39.232  80.725  1.00  0.00           O  
ATOM   4755  CB  ASN A 306      27.828  37.756  78.454  1.00  0.00           C  
ATOM   4756  CG  ASN A 306      26.520  37.213  77.947  1.00  0.00           C  
ATOM   4757  OD1 ASN A 306      25.456  37.794  78.192  1.00  0.00           O  
ATOM   4758  ND2 ASN A 306      26.579  36.110  77.245  1.00  0.00           N  
ATOM   4759  H   ASN A 306      28.225  39.509  76.541  1.00  0.00           H  
ATOM   4760  HA  ASN A 306      26.881  39.523  79.189  1.00  0.00           H  
ATOM   4761 1HB  ASN A 306      28.614  37.500  77.742  1.00  0.00           H  
ATOM   4762 2HB  ASN A 306      28.069  37.268  79.398  1.00  0.00           H  
ATOM   4763 1HD2 ASN A 306      25.740  35.703  76.883  1.00  0.00           H  
ATOM   4764 2HD2 ASN A 306      27.461  35.674  77.072  1.00  0.00           H  
TER                                                                             
