# Supplementary material for: A new benchmark illustrates that integration of geometric constraints inferred from enzyme reaction chemistry can increase enzyme active site modeling accuracy
Source: PLoS One. 2019 Apr 4;14(4):e0214126. doi: 10.1371/journal.pone.0214126 (PMC6448891; doi:10.1371/journal.pone.0214126)
Supplement: S1 Files — (GZ) [file pone.0214126.s008.gz › benchmark-lite/templates/6cpa/4a94.pdb]

HEADER    HYDROLASE/HYDROLASE INHIBITOR           23-NOV-11   4A94              
TITLE     STRUCTURE OF THE CARBOXYPEPTIDASE INHIBITOR FROM NERITA VERSICOLOR    
TITLE    2 IN COMPLEX WITH HUMAN CPA4                                           
COMPND    MOL_ID: 1;                                                            
COMPND   2 MOLECULE: CARBOXYPEPTIDASE A4;                                       
COMPND   3 CHAIN: A, B;                                                         
COMPND   4 FRAGMENT: RESIDUES 112-421;                                          
COMPND   5 SYNONYM: CARBOXYPEPTIDASE A3;                                        
COMPND   6 EC: 3.4.17.-;                                                        
COMPND   7 MOL_ID: 2;                                                           
COMPND   8 MOLECULE: CARBOXYPEPTIDASE INHIBITOR;                                
COMPND   9 CHAIN: C, D                                                          
SOURCE    MOL_ID: 1;                                                            
SOURCE   2 ORGANISM_SCIENTIFIC: HOMO SAPIENS;                                   
SOURCE   3 ORGANISM_COMMON: HUMAN;                                              
SOURCE   4 ORGANISM_TAXID: 9606;                                                
SOURCE   5 EXPRESSION_SYSTEM: KOMAGATAELLA PASTORIS;                            
SOURCE   6 EXPRESSION_SYSTEM_TAXID: 4922;                                       
SOURCE   7 EXPRESSION_SYSTEM_VECTOR: PPICZ;                                     
SOURCE   8 MOL_ID: 2;                                                           
SOURCE   9 ORGANISM_SCIENTIFIC: NERITA VERSICOLOR;                              
SOURCE  10 ORGANISM_TAXID: 159942;                                              
SOURCE  11 EXPRESSION_SYSTEM: KOMAGATAELLA PASTORIS;                            
SOURCE  12 EXPRESSION_SYSTEM_TAXID: 4922;                                       
SOURCE  13 EXPRESSION_SYSTEM_VECTOR: PPICZ                                      
KEYWDS    HYDROLASE-HYDROLASE INHIBITOR COMPLEX, CPA4, NVCI, PCI, LCI           
EXPDTA    X-RAY DIFFRACTION                                                     
AUTHOR    G.COVALEDA,M.ALONSO,M.A.CHAVEZ,F.X.AVILES,D.REVERTER                  
REVDAT   3   28-MAR-12 4A94    1       JRNL                                     
REVDAT   2   15-FEB-12 4A94    1       JRNL   REMARK                            
REVDAT   1   28-DEC-11 4A94    0                                                
JRNL        AUTH   G.COVALEDA,M.ALONSO DEL RIVERO,M.A.CHAVEZ,F.X.AVILES,        
JRNL        AUTH 2 D.REVERTER                                                   
JRNL        TITL   CRYSTAL STRUCTURE OF A NOVEL METALLO-CARBOXYPEPTIDASE        
JRNL        TITL 2 INHIBITOR FROM THE MARINE MOLLUSK NERITA VERSICOLOR IN       
JRNL        TITL 3 COMPLEX WITH HUMAN CARBOXYPEPTIDASE A4.                      
JRNL        REF    J.BIOL.CHEM.                  V. 287  9250 2012              
JRNL        REFN                   ISSN 0021-9258                               
JRNL        PMID   22294694                                                     
JRNL        DOI    10.1074/JBC.M111.330100                                      
REMARK   2                                                                      
REMARK   2 RESOLUTION.    1.70 ANGSTROMS.                                       
REMARK   3                                                                      
REMARK   3 REFINEMENT.                                                          
REMARK   3   PROGRAM     : PHENIX (PHENIX.REFINE)                               
REMARK   3   AUTHORS     : PAUL ADAMS,PAVEL AFONINE,VICENT CHEN,IAN             
REMARK   3               : DAVIS,KRESHNA GOPAL,RALF GROSSE-KUNSTLEVE,           
REMARK   3               : LI-WEI HUNG,ROBERT IMMORMINO,TOM IOERGER,            
REMARK   3               : AIRLIE MCCOY,ERIK MCKEE,NIGEL MORIARTY,              
REMARK   3               : REETAL PAI,RANDY READ,JANE RICHARDSON,               
REMARK   3               : DAVID RICHARDSON,TOD ROMO,JIM SACCHETTINI,           
REMARK   3               : NICHOLAS SAUTER,JACOB SMITH,LAURENT                  
REMARK   3               : STORONI,TOM TERWILLIGER,PETER ZWART                  
REMARK   3                                                                      
REMARK   3    REFINEMENT TARGET : ML                                            
REMARK   3                                                                      
REMARK   3  DATA USED IN REFINEMENT.                                            
REMARK   3   RESOLUTION RANGE HIGH (ANGSTROMS) : 1.700                          
REMARK   3   RESOLUTION RANGE LOW  (ANGSTROMS) : 46.093                         
REMARK   3   MIN(FOBS/SIGMA_FOBS)              : 1.34                           
REMARK   3   COMPLETENESS FOR RANGE        (%) : 97.50                          
REMARK   3   NUMBER OF REFLECTIONS             : 79607                          
REMARK   3                                                                      
REMARK   3  FIT TO DATA USED IN REFINEMENT.                                     
REMARK   3   R VALUE     (WORKING + TEST SET) : 0.2068                          
REMARK   3   R VALUE            (WORKING SET) : 0.2054                          
REMARK   3   FREE R VALUE                     : 0.2346                          
REMARK   3   FREE R VALUE TEST SET SIZE   (%) : 5.0                             
REMARK   3   FREE R VALUE TEST SET COUNT      : 3979                            
REMARK   3                                                                      
REMARK   3  FIT TO DATA USED IN REFINEMENT (IN BINS).                           
REMARK   3   BIN  RESOLUTION RANGE  COMPL.    NWORK NFREE   RWORK  RFREE        
REMARK   3     1 46.1099 -  3.6621    1.00     7886   391  0.1798 0.1868        
REMARK   3     2  3.6621 -  2.9069    1.00     7805   399  0.2088 0.2401        
REMARK   3     3  2.9069 -  2.5395    1.00     7782   425  0.2103 0.2327        
REMARK   3     4  2.5395 -  2.3073    1.00     7722   401  0.1957 0.2358        
REMARK   3     5  2.3073 -  2.1419    1.00     7728   449  0.1993 0.2375        
REMARK   3     6  2.1419 -  2.0156    1.00     7737   396  0.2007 0.2365        
REMARK   3     7  2.0156 -  1.9147    1.00     7742   376  0.2075 0.2506        
REMARK   3     8  1.9147 -  1.8313    1.00     7704   406  0.2171 0.2490        
REMARK   3     9  1.8313 -  1.7608    0.94     7205   391  0.2462 0.2973        
REMARK   3    10  1.7608 -  1.7001    0.82     6317   345  0.2670 0.3066        
REMARK   3                                                                      
REMARK   3  BULK SOLVENT MODELLING.                                             
REMARK   3   METHOD USED        : FLAT BULK SOLVENT MODEL                       
REMARK   3   SOLVENT RADIUS     : 1.11                                          
REMARK   3   SHRINKAGE RADIUS   : 0.90                                          
REMARK   3   K_SOL              : 0.400                                         
REMARK   3   B_SOL              : 40.369                                        
REMARK   3                                                                      
REMARK   3  ERROR ESTIMATES.                                                    
REMARK   3   COORDINATE ERROR (MAXIMUM-LIKELIHOOD BASED)     : 0.22             
REMARK   3   PHASE ERROR (DEGREES, MAXIMUM-LIKELIHOOD BASED) : 23.83            
REMARK   3                                                                      
REMARK   3  B VALUES.                                                           
REMARK   3   FROM WILSON PLOT           (A**2) : 17.25                          
REMARK   3   MEAN B VALUE      (OVERALL, A**2) : NULL                           
REMARK   3   OVERALL ANISOTROPIC B VALUE.                                       
REMARK   3    B11 (A**2) : 4.3450                                               
REMARK   3    B22 (A**2) : -0.5003                                              
REMARK   3    B33 (A**2) : -3.8448                                              
REMARK   3    B12 (A**2) : -0.0000                                              
REMARK   3    B13 (A**2) : -2.2878                                              
REMARK   3    B23 (A**2) : 0.0000                                               
REMARK   3                                                                      
REMARK   3  TWINNING INFORMATION.                                               
REMARK   3   FRACTION: NULL                                                     
REMARK   3   OPERATOR: NULL                                                     
REMARK   3                                                                      
REMARK   3  DEVIATIONS FROM IDEAL VALUES.                                       
REMARK   3                 RMSD          COUNT                                  
REMARK   3   BOND      :  0.007           5758                                  
REMARK   3   ANGLE     :  1.033           7818                                  
REMARK   3   CHIRALITY :  0.075            820                                  
REMARK   3   PLANARITY :  0.005           1028                                  
REMARK   3   DIHEDRAL  : 15.037           2022                                  
REMARK   3                                                                      
REMARK   3  TLS DETAILS                                                         
REMARK   3   NUMBER OF TLS GROUPS  : NULL                                       
REMARK   3                                                                      
REMARK   3  NCS DETAILS                                                         
REMARK   3   NUMBER OF NCS GROUPS : NULL                                        
REMARK   3                                                                      
REMARK   3  OTHER REFINEMENT REMARKS: NULL                                      
REMARK   4                                                                      
REMARK   4 4A94 COMPLIES WITH FORMAT V. 3.30, 13-JUL-11                         
REMARK 100                                                                      
REMARK 100 THIS ENTRY HAS BEEN PROCESSED BY PDBE ON 24-NOV-11.                  
REMARK 100 THE PDBE ID CODE IS EBI-50427.                                       
REMARK 200                                                                      
REMARK 200 EXPERIMENTAL DETAILS                                                 
REMARK 200  EXPERIMENT TYPE                : X-RAY DIFFRACTION                  
REMARK 200  DATE OF DATA COLLECTION        : NULL                               
REMARK 200  TEMPERATURE           (KELVIN) : 100                                
REMARK 200  PH                             : NULL                               
REMARK 200  NUMBER OF CRYSTALS USED        : NULL                               
REMARK 200                                                                      
REMARK 200  SYNCHROTRON              (Y/N) : Y                                  
REMARK 200  RADIATION SOURCE               : ESRF                               
REMARK 200  BEAMLINE                       : ID23-2                             
REMARK 200  X-RAY GENERATOR MODEL          : NULL                               
REMARK 200  MONOCHROMATIC OR LAUE    (M/L) : M                                  
REMARK 200  WAVELENGTH OR RANGE        (A) : 0.87260                            
REMARK 200  MONOCHROMATOR                  : NULL                               
REMARK 200  OPTICS                         : NULL                               
REMARK 200                                                                      
REMARK 200  DETECTOR TYPE                  : CCD                                
REMARK 200  DETECTOR MANUFACTURER          : ADSC                               
REMARK 200  INTENSITY-INTEGRATION SOFTWARE : XDS                                
REMARK 200  DATA SCALING SOFTWARE          : SCALA                              
REMARK 200                                                                      
REMARK 200  NUMBER OF UNIQUE REFLECTIONS   : 79658                              
REMARK 200  RESOLUTION RANGE HIGH      (A) : 1.70                               
REMARK 200  RESOLUTION RANGE LOW       (A) : 48.33                              
REMARK 200  REJECTION CRITERIA  (SIGMA(I)) : 2.0                                
REMARK 200                                                                      
REMARK 200 OVERALL.                                                             
REMARK 200  COMPLETENESS FOR RANGE     (%) : 99.8                               
REMARK 200  DATA REDUNDANCY                : 3.5                                
REMARK 200  R MERGE                    (I) : 0.06                               
REMARK 200  R SYM                      (I) : NULL                               
REMARK 200  <I/SIGMA(I)> FOR THE DATA SET  : 16.40                              
REMARK 200                                                                      
REMARK 200 IN THE HIGHEST RESOLUTION SHELL.                                     
REMARK 200  HIGHEST RESOLUTION SHELL, RANGE HIGH (A) : 1.70                     
REMARK 200  HIGHEST RESOLUTION SHELL, RANGE LOW  (A) : 1.90                     
REMARK 200  COMPLETENESS FOR SHELL     (%) : 98.5                               
REMARK 200  DATA REDUNDANCY IN SHELL       : 3.4                                
REMARK 200  R MERGE FOR SHELL          (I) : 0.26                               
REMARK 200  R SYM FOR SHELL            (I) : NULL                               
REMARK 200  <I/SIGMA(I)> FOR SHELL         : 4.80                               
REMARK 200                                                                      
REMARK 200 DIFFRACTION PROTOCOL: SINGLE WAVELENGTH                              
REMARK 200 METHOD USED TO DETERMINE THE STRUCTURE: MOLECULAR REPLACEMENT        
REMARK 200 SOFTWARE USED: MOLREP                                                
REMARK 200 STARTING MODEL: NULL                                                 
REMARK 200                                                                      
REMARK 200 REMARK: NONE                                                         
REMARK 280                                                                      
REMARK 280 CRYSTAL                                                              
REMARK 280 SOLVENT CONTENT, VS   (%): 46.54                                     
REMARK 280 MATTHEWS COEFFICIENT, VM (ANGSTROMS**3/DA): 2.30                     
REMARK 280                                                                      
REMARK 280 CRYSTALLIZATION CONDITIONS: NULL                                     
REMARK 290                                                                      
REMARK 290 CRYSTALLOGRAPHIC SYMMETRY                                            
REMARK 290 SYMMETRY OPERATORS FOR SPACE GROUP: P 1 21 1                         
REMARK 290                                                                      
REMARK 290      SYMOP   SYMMETRY                                                
REMARK 290     NNNMMM   OPERATOR                                                
REMARK 290       1555   X,Y,Z                                                   
REMARK 290       2555   -X,Y+1/2,-Z                                             
REMARK 290                                                                      
REMARK 290     WHERE NNN -> OPERATOR NUMBER                                     
REMARK 290           MMM -> TRANSLATION VECTOR                                  
REMARK 290                                                                      
REMARK 290 CRYSTALLOGRAPHIC SYMMETRY TRANSFORMATIONS                            
REMARK 290 THE FOLLOWING TRANSFORMATIONS OPERATE ON THE ATOM/HETATM             
REMARK 290 RECORDS IN THIS ENTRY TO PRODUCE CRYSTALLOGRAPHICALLY                
REMARK 290 RELATED MOLECULES.                                                   
REMARK 290   SMTRY1   1  1.000000  0.000000  0.000000        0.00000            
REMARK 290   SMTRY2   1  0.000000  1.000000  0.000000        0.00000            
REMARK 290   SMTRY3   1  0.000000  0.000000  1.000000        0.00000            
REMARK 290   SMTRY1   2 -1.000000  0.000000  0.000000        0.00000            
REMARK 290   SMTRY2   2  0.000000  1.000000  0.000000       35.99000            
REMARK 290   SMTRY3   2  0.000000  0.000000 -1.000000        0.00000            
REMARK 290                                                                      
REMARK 290 REMARK: NULL                                                         
REMARK 300                                                                      
REMARK 300 BIOMOLECULE: 1, 2                                                    
REMARK 300 SEE REMARK 350 FOR THE AUTHOR PROVIDED AND/OR PROGRAM                
REMARK 300 GENERATED ASSEMBLY INFORMATION FOR THE STRUCTURE IN                  
REMARK 300 THIS ENTRY. THE REMARK MAY ALSO PROVIDE INFORMATION ON               
REMARK 300 BURIED SURFACE AREA.                                                 
REMARK 350                                                                      
REMARK 350 COORDINATES FOR A COMPLETE MULTIMER REPRESENTING THE KNOWN           
REMARK 350 BIOLOGICALLY SIGNIFICANT OLIGOMERIZATION STATE OF THE                
REMARK 350 MOLECULE CAN BE GENERATED BY APPLYING BIOMT TRANSFORMATIONS          
REMARK 350 GIVEN BELOW.  BOTH NON-CRYSTALLOGRAPHIC AND                          
REMARK 350 CRYSTALLOGRAPHIC OPERATIONS ARE GIVEN.                               
REMARK 350                                                                      
REMARK 350 BIOMOLECULE: 1                                                       
REMARK 350 SOFTWARE DETERMINED QUATERNARY STRUCTURE: DIMERIC                    
REMARK 350 SOFTWARE USED: PISA                                                  
REMARK 350 TOTAL BURIED SURFACE AREA: 2560 ANGSTROM**2                          
REMARK 350 SURFACE AREA OF THE COMPLEX: 14110 ANGSTROM**2                       
REMARK 350 CHANGE IN SOLVENT FREE ENERGY: -41.0 KCAL/MOL                        
REMARK 350 APPLY THE FOLLOWING TO CHAINS: A, D                                  
REMARK 350   BIOMT1   1  1.000000  0.000000  0.000000        0.00000            
REMARK 350   BIOMT2   1  0.000000  1.000000  0.000000        0.00000            
REMARK 350   BIOMT3   1  0.000000  0.000000  1.000000        0.00000            
REMARK 350                                                                      
REMARK 350 BIOMOLECULE: 2                                                       
REMARK 350 SOFTWARE DETERMINED QUATERNARY STRUCTURE: DIMERIC                    
REMARK 350 SOFTWARE USED: PISA                                                  
REMARK 350 TOTAL BURIED SURFACE AREA: 2590 ANGSTROM**2                          
REMARK 350 SURFACE AREA OF THE COMPLEX: 13830 ANGSTROM**2                       
REMARK 350 CHANGE IN SOLVENT FREE ENERGY: -38.9 KCAL/MOL                        
REMARK 350 APPLY THE FOLLOWING TO CHAINS: B, C                                  
REMARK 350   BIOMT1   1  1.000000  0.000000  0.000000        0.00000            
REMARK 350   BIOMT2   1  0.000000  1.000000  0.000000        0.00000            
REMARK 350   BIOMT3   1  0.000000  0.000000  1.000000        0.00000            
REMARK 465                                                                      
REMARK 465 MISSING RESIDUES                                                     
REMARK 465 THE FOLLOWING RESIDUES WERE NOT LOCATED IN THE                       
REMARK 465 EXPERIMENT. (M=MODEL NUMBER; RES=RESIDUE NAME; C=CHAIN               
REMARK 465 IDENTIFIER; SSSEQ=SEQUENCE NUMBER; I=INSERTION CODE.)                
REMARK 465                                                                      
REMARK 465   M RES C SSSEQI                                                     
REMARK 465     GLU A     0                                                      
REMARK 465     ARG A     1                                                      
REMARK 465     SER A     2                                                      
REMARK 465     SER A     3                                                      
REMARK 465     ASN A     4                                                      
REMARK 465     ASN A     5                                                      
REMARK 465     LEU A   308                                                      
REMARK 465     TYR A   309                                                      
REMARK 465     GLU B     0                                                      
REMARK 465     ARG B     1                                                      
REMARK 465     SER B     2                                                      
REMARK 465     SER B     3                                                      
REMARK 465     ASN B     4                                                      
REMARK 465     ASN B     5                                                      
REMARK 465     LEU B   308                                                      
REMARK 465     TYR B   309                                                      
REMARK 465     PHE C     1                                                      
REMARK 465     HIS C     2                                                      
REMARK 465     PHE D     1                                                      
REMARK 465     HIS D     2                                                      
REMARK 500                                                                      
REMARK 500 GEOMETRY AND STEREOCHEMISTRY                                         
REMARK 500 SUBTOPIC: CLOSE CONTACTS IN SAME ASYMMETRIC UNIT                     
REMARK 500                                                                      
REMARK 500 THE FOLLOWING ATOMS ARE IN CLOSE CONTACT.                            
REMARK 500                                                                      
REMARK 500  ATM1  RES C  SSEQI   ATM2  RES C  SSEQI           DISTANCE          
REMARK 500   ND2  ASN B   148     O    HOH B  2053              2.17            
REMARK 500   O    HOH D  2027     O    HOH A  2151              2.20            
REMARK 500                                                                      
REMARK 500 REMARK: NULL                                                         
REMARK 500                                                                      
REMARK 500 GEOMETRY AND STEREOCHEMISTRY                                         
REMARK 500 SUBTOPIC: TORSION ANGLES                                             
REMARK 500                                                                      
REMARK 500 TORSION ANGLES OUTSIDE THE EXPECTED RAMACHANDRAN REGIONS:            
REMARK 500 (M=MODEL NUMBER; RES=RESIDUE NAME; C=CHAIN IDENTIFIER;               
REMARK 500 SSEQ=SEQUENCE NUMBER; I=INSERTION CODE).                             
REMARK 500                                                                      
REMARK 500 STANDARD TABLE:                                                      
REMARK 500 FORMAT:(10X,I3,1X,A3,1X,A1,I4,A1,4X,F7.2,3X,F7.2)                    
REMARK 500                                                                      
REMARK 500 EXPECTED VALUES: GJ KLEYWEGT AND TA JONES (1996). PHI/PSI-           
REMARK 500 CHOLOGY: RAMACHANDRAN REVISITED. STRUCTURE 4, 1395 - 1400            
REMARK 500                                                                      
REMARK 500  M RES CSSEQI        PSI       PHI                                   
REMARK 500    ASN A  43       34.21     76.79                                   
REMARK 500    ARG A  92      -54.62   -122.70                                   
REMARK 500    GLN A 122      -39.14   -144.25                                   
REMARK 500    THR A 129     -178.10    -66.95                                   
REMARK 500    SER A 199      -13.25    149.82                                   
REMARK 500    GLN A 200       64.23     62.22                                   
REMARK 500    VAL A 247      -60.81   -126.88                                   
REMARK 500    TYR A 248      164.44    178.76                                   
REMARK 500    ASP A 273     -145.70   -109.68                                   
REMARK 500    LYS B  55       21.21   -140.23                                   
REMARK 500    ARG B  92      -52.37   -132.91                                   
REMARK 500    SER B 199       -9.69    153.42                                   
REMARK 500    SER B 234       10.63   -142.70                                   
REMARK 500    VAL B 247      -59.90   -124.01                                   
REMARK 500    TYR B 248      165.00    178.07                                   
REMARK 500    ASP B 273     -141.94   -113.43                                   
REMARK 500    LEU B 280       54.60    -93.50                                   
REMARK 500                                                                      
REMARK 500 REMARK: NULL                                                         
REMARK 620                                                                      
REMARK 620 METAL COORDINATION                                                   
REMARK 620 (M=MODEL NUMBER; RES=RESIDUE NAME; C=CHAIN IDENTIFIER;               
REMARK 620 SSEQ=SEQUENCE NUMBER; I=INSERTION CODE):                             
REMARK 620                                                                      
REMARK 620 COORDINATION ANGLES FOR:  M RES CSSEQI METAL                         
REMARK 620                              ZN A 500  ZN                            
REMARK 620 N RES CSSEQI ATOM                                                    
REMARK 620 1 HIS A 196   ND1                                                    
REMARK 620 2 HIS A  69   ND1 100.2                                              
REMARK 620 3 GLU A  72   OE1  88.4 116.6                                        
REMARK 620 4 GLU A  72   OE2 141.9  99.2  53.6                                  
REMARK 620 5 ALA D  53   O    92.8 142.0  99.1  91.6                            
REMARK 620 6 ALA D  53   OXT 126.8  91.0 131.8  85.1  53.6                      
REMARK 620 N                    1     2     3     4     5                       
REMARK 620                                                                      
REMARK 620 COORDINATION ANGLES FOR:  M RES CSSEQI METAL                         
REMARK 620                              ZN B 501  ZN                            
REMARK 620 N RES CSSEQI ATOM                                                    
REMARK 620 1 HIS B  69   ND1                                                    
REMARK 620 2 GLU B  72   OE2 101.4                                              
REMARK 620 3 HIS B 196   ND1 100.3 135.1                                        
REMARK 620 4 ALA C  53   O   145.8  89.6  93.9                                  
REMARK 620 5 ALA C  53   OXT  94.2  88.7 128.3  53.4                            
REMARK 620 N                    1     2     3     4                             
REMARK 800                                                                      
REMARK 800 SITE                                                                 
REMARK 800 SITE_IDENTIFIER: AC1                                                 
REMARK 800 EVIDENCE_CODE: SOFTWARE                                              
REMARK 800 SITE_DESCRIPTION: BINDING SITE FOR RESIDUE  ZN A 500                 
REMARK 800                                                                      
REMARK 800 SITE_IDENTIFIER: AC2                                                 
REMARK 800 EVIDENCE_CODE: SOFTWARE                                              
REMARK 800 SITE_DESCRIPTION: BINDING SITE FOR RESIDUE NO3 A1309                 
REMARK 800                                                                      
REMARK 800 SITE_IDENTIFIER: AC3                                                 
REMARK 800 EVIDENCE_CODE: SOFTWARE                                              
REMARK 800 SITE_DESCRIPTION: BINDING SITE FOR RESIDUE NO3 A1310                 
REMARK 800                                                                      
REMARK 800 SITE_IDENTIFIER: AC4                                                 
REMARK 800 EVIDENCE_CODE: SOFTWARE                                              
REMARK 800 SITE_DESCRIPTION: BINDING SITE FOR RESIDUE  ZN B 501                 
REMARK 800                                                                      
REMARK 800 SITE_IDENTIFIER: AC5                                                 
REMARK 800 EVIDENCE_CODE: SOFTWARE                                              
REMARK 800 SITE_DESCRIPTION: BINDING SITE FOR RESIDUE NO3 B1309                 
REMARK 800                                                                      
REMARK 800 SITE_IDENTIFIER: AC6                                                 
REMARK 800 EVIDENCE_CODE: SOFTWARE                                              
REMARK 800 SITE_DESCRIPTION: BINDING SITE FOR RESIDUE NO3 B1310                 
REMARK 800                                                                      
REMARK 800 SITE_IDENTIFIER: AC7                                                 
REMARK 800 EVIDENCE_CODE: SOFTWARE                                              
REMARK 800 SITE_DESCRIPTION: BINDING SITE FOR RESIDUE NO3 C1054                 
REMARK 800                                                                      
REMARK 800 SITE_IDENTIFIER: AC8                                                 
REMARK 800 EVIDENCE_CODE: SOFTWARE                                              
REMARK 800 SITE_DESCRIPTION: BINDING SITE FOR RESIDUE NO3 D1054                 
REMARK 900                                                                      
REMARK 900 RELATED ENTRIES                                                      
REMARK 900 RELATED ID: 2BOA   RELATED DB: PDB                                   
REMARK 900  HUMAN PROCARBOXYPEPTIDASE A4.                                       
REMARK 900 RELATED ID: 2BO9   RELATED DB: PDB                                   
REMARK 900  HUMAN CARBOXYPEPTIDASE A4 IN COMPLEX WITH HUMAN LATEXIN.            
DBREF  4A94 A    0   309  UNP    Q9UI42   CBPA4_HUMAN    112    421             
DBREF  4A94 B    0   309  UNP    Q9UI42   CBPA4_HUMAN    112    421             
DBREF  4A94 C    1    53  PDB    4A94     4A94             1     53             
DBREF  4A94 D    1    53  PDB    4A94     4A94             1     53             
SEQRES   1 A  310  GLU ARG SER SER ASN ASN PHE ASN TYR GLY ALA TYR HIS          
SEQRES   2 A  310  SER LEU GLU ALA ILE TYR HIS GLU MET ASP ASN ILE ALA          
SEQRES   3 A  310  ALA ASP PHE PRO ASP LEU ALA ARG ARG VAL LYS ILE GLY          
SEQRES   4 A  310  HIS SER PHE GLU ASN ARG PRO MET TYR VAL LEU LYS PHE          
SEQRES   5 A  310  SER THR GLY LYS GLY VAL ARG ARG PRO ALA VAL TRP LEU          
SEQRES   6 A  310  ASN ALA GLY ILE HIS SER ARG GLU TRP ILE SER GLN ALA          
SEQRES   7 A  310  THR ALA ILE TRP THR ALA ARG LYS ILE VAL SER ASP TYR          
SEQRES   8 A  310  GLN ARG ASP PRO ALA ILE THR SER ILE LEU GLU LYS MET          
SEQRES   9 A  310  ASP ILE PHE LEU LEU PRO VAL ALA ASN PRO ASP GLY TYR          
SEQRES  10 A  310  VAL TYR THR GLN THR GLN ASN ARG LEU TRP ARG LYS THR          
SEQRES  11 A  310  ARG SER ARG ASN PRO GLY SER SER CYS ILE GLY ALA ASP          
SEQRES  12 A  310  PRO ASN ARG ASN TRP ASN ALA SER PHE ALA GLY LYS GLY          
SEQRES  13 A  310  ALA SER ASP ASN PRO CYS SER GLU VAL TYR HIS GLY PRO          
SEQRES  14 A  310  HIS ALA ASN SER GLU VAL GLU VAL LYS SER VAL VAL ASP          
SEQRES  15 A  310  PHE ILE GLN LYS HIS GLY ASN PHE LYS GLY PHE ILE ASP          
SEQRES  16 A  310  LEU HIS SER TYR SER GLN LEU LEU MET TYR PRO TYR GLY          
SEQRES  17 A  310  TYR SER VAL LYS LYS ALA PRO ASP ALA GLU GLU LEU ASP          
SEQRES  18 A  310  LYS VAL ALA ARG LEU ALA ALA LYS ALA LEU ALA SER VAL          
SEQRES  19 A  310  SER GLY THR GLU TYR GLN VAL GLY PRO THR CYS THR THR          
SEQRES  20 A  310  VAL TYR PRO ALA SER GLY SER SER ILE ASP TRP ALA TYR          
SEQRES  21 A  310  ASP ASN GLY ILE LYS PHE ALA PHE THR PHE GLU LEU ARG          
SEQRES  22 A  310  ASP THR GLY THR TYR GLY PHE LEU LEU PRO ALA ASN GLN          
SEQRES  23 A  310  ILE ILE PRO THR ALA GLU GLU THR TRP LEU GLY LEU LYS          
SEQRES  24 A  310  THR ILE MET GLU HIS VAL ARG ASP ASN LEU TYR                  
SEQRES   1 B  310  GLU ARG SER SER ASN ASN PHE ASN TYR GLY ALA TYR HIS          
SEQRES   2 B  310  SER LEU GLU ALA ILE TYR HIS GLU MET ASP ASN ILE ALA          
SEQRES   3 B  310  ALA ASP PHE PRO ASP LEU ALA ARG ARG VAL LYS ILE GLY          
SEQRES   4 B  310  HIS SER PHE GLU ASN ARG PRO MET TYR VAL LEU LYS PHE          
SEQRES   5 B  310  SER THR GLY LYS GLY VAL ARG ARG PRO ALA VAL TRP LEU          
SEQRES   6 B  310  ASN ALA GLY ILE HIS SER ARG GLU TRP ILE SER GLN ALA          
SEQRES   7 B  310  THR ALA ILE TRP THR ALA ARG LYS ILE VAL SER ASP TYR          
SEQRES   8 B  310  GLN ARG ASP PRO ALA ILE THR SER ILE LEU GLU LYS MET          
SEQRES   9 B  310  ASP ILE PHE LEU LEU PRO VAL ALA ASN PRO ASP GLY TYR          
SEQRES  10 B  310  VAL TYR THR GLN THR GLN ASN ARG LEU TRP ARG LYS THR          
SEQRES  11 B  310  ARG SER ARG ASN PRO GLY SER SER CYS ILE GLY ALA ASP          
SEQRES  12 B  310  PRO ASN ARG ASN TRP ASN ALA SER PHE ALA GLY LYS GLY          
SEQRES  13 B  310  ALA SER ASP ASN PRO CYS SER GLU VAL TYR HIS GLY PRO          
SEQRES  14 B  310  HIS ALA ASN SER GLU VAL GLU VAL LYS SER VAL VAL ASP          
SEQRES  15 B  310  PHE ILE GLN LYS HIS GLY ASN PHE LYS GLY PHE ILE ASP          
SEQRES  16 B  310  LEU HIS SER TYR SER GLN LEU LEU MET TYR PRO TYR GLY          
SEQRES  17 B  310  TYR SER VAL LYS LYS ALA PRO ASP ALA GLU GLU LEU ASP          
SEQRES  18 B  310  LYS VAL ALA ARG LEU ALA ALA LYS ALA LEU ALA SER VAL          
SEQRES  19 B  310  SER GLY THR GLU TYR GLN VAL GLY PRO THR CYS THR THR          
SEQRES  20 B  310  VAL TYR PRO ALA SER GLY SER SER ILE ASP TRP ALA TYR          
SEQRES  21 B  310  ASP ASN GLY ILE LYS PHE ALA PHE THR PHE GLU LEU ARG          
SEQRES  22 B  310  ASP THR GLY THR TYR GLY PHE LEU LEU PRO ALA ASN GLN          
SEQRES  23 B  310  ILE ILE PRO THR ALA GLU GLU THR TRP LEU GLY LEU LYS          
SEQRES  24 B  310  THR ILE MET GLU HIS VAL ARG ASP ASN LEU TYR                  
SEQRES   1 C   53  PHE HIS VAL PRO ASP ASP ARG PRO CYS ILE ASN PRO GLY          
SEQRES   2 C   53  ARG CYS PRO LEU VAL PRO ASP ALA THR CYS THR PHE VAL          
SEQRES   3 C   53  CYS LYS ALA ALA ASP ASN ASP PHE GLY TYR GLU CYS GLN          
SEQRES   4 C   53  HIS VAL TRP THR PHE GLU GLY GLN ARG VAL GLY CYS TYR          
SEQRES   5 C   53  ALA                                                          
SEQRES   1 D   53  PHE HIS VAL PRO ASP ASP ARG PRO CYS ILE ASN PRO GLY          
SEQRES   2 D   53  ARG CYS PRO LEU VAL PRO ASP ALA THR CYS THR PHE VAL          
SEQRES   3 D   53  CYS LYS ALA ALA ASP ASN ASP PHE GLY TYR GLU CYS GLN          
SEQRES   4 D   53  HIS VAL TRP THR PHE GLU GLY GLN ARG VAL GLY CYS TYR          
SEQRES   5 D   53  ALA                                                          
HET     ZN  A 500       1                                                       
HET    NO3  A1309       4                                                       
HET    NO3  A1310       4                                                       
HET     ZN  B 501       1                                                       
HET    NO3  B1309       4                                                       
HET    NO3  B1310       4                                                       
HET    NO3  C1054       4                                                       
HET    NO3  D1054       4                                                       
HETNAM      ZN ZINC ION                                                         
HETNAM     NO3 NITRATE ION                                                      
FORMUL   5   ZN    2(ZN 2+)                                                     
FORMUL   6  NO3    6(N O3 1-)                                                   
FORMUL   7  HOH   *303(H2 O)                                                    
HELIX    1   1 SER A   13  PHE A   28  1                                  16    
HELIX    2   2 GLU A   72  TYR A   90  1                                  19    
HELIX    3   3 ASP A   93  MET A  103  1                                  11    
HELIX    4   4 ASN A  112  GLN A  122  1                                  11    
HELIX    5   5 ASP A  142  ASN A  146  5                                   5    
HELIX    6   6 GLU A  173  GLY A  187  1                                  15    
HELIX    7   7 ASP A  215  SER A  232  1                                  18    
HELIX    8   8 THR A  243  VAL A  247  1                                   5    
HELIX    9   9 SER A  253  ASN A  261  1                                   9    
HELIX   10  10 PRO A  282  ASN A  284  5                                   3    
HELIX   11  11 GLN A  285  ASN A  307  1                                  23    
HELIX   12  12 SER B   13  PHE B   28  1                                  16    
HELIX   13  13 GLU B   72  TYR B   90  1                                  19    
HELIX   14  14 ASP B   93  MET B  103  1                                  11    
HELIX   15  15 ASN B  112  GLN B  122  1                                  11    
HELIX   16  16 ASP B  142  ASN B  146  5                                   5    
HELIX   17  17 GLU B  173  GLY B  187  1                                  15    
HELIX   18  18 ASP B  215  SER B  232  1                                  18    
HELIX   19  19 THR B  243  VAL B  247  1                                   5    
HELIX   20  20 SER B  253  ASN B  261  1                                   9    
HELIX   21  21 PRO B  282  ASN B  284  5                                   3    
HELIX   22  22 GLN B  285  ASN B  307  1                                  23    
SHEET    1  AA 8 ALA A  32  HIS A  39  0                                        
SHEET    2  AA 8 PRO A  45  PHE A  51 -1  O  MET A  46   N  ILE A  37           
SHEET    3  AA 8 ASP A 104  LEU A 108 -1  O  ILE A 105   N  PHE A  51           
SHEET    4  AA 8 ALA A  61  ALA A  66  1  O  VAL A  62   N  PHE A 106           
SHEET    5  AA 8 PHE A 189  HIS A 196  1  N  LYS A 190   O  ALA A  61           
SHEET    6  AA 8 PHE A 265  GLU A 270  1  O  PHE A 265   N  PHE A 192           
SHEET    7  AA 8 LEU A 201  TYR A 204 -1  O  LEU A 201   N  GLU A 270           
SHEET    8  AA 8 GLN A 239  PRO A 242  1  O  GLN A 239   N  LEU A 202           
SHEET    1  BA 8 ALA B  32  HIS B  39  0                                        
SHEET    2  BA 8 PRO B  45  PHE B  51 -1  O  MET B  46   N  ILE B  37           
SHEET    3  BA 8 ASP B 104  LEU B 108 -1  O  ILE B 105   N  PHE B  51           
SHEET    4  BA 8 ALA B  61  ALA B  66  1  O  VAL B  62   N  PHE B 106           
SHEET    5  BA 8 PHE B 189  HIS B 196  1  N  LYS B 190   O  ALA B  61           
SHEET    6  BA 8 PHE B 265  GLU B 270  1  O  PHE B 265   N  PHE B 192           
SHEET    7  BA 8 LEU B 201  TYR B 204 -1  O  LEU B 201   N  GLU B 270           
SHEET    8  BA 8 GLN B 239  PRO B 242  1  O  GLN B 239   N  LEU B 202           
SHEET    1  CA 3 THR C  22  ALA C  29  0                                        
SHEET    2  CA 3 TYR C  36  PHE C  44 -1  O  GLU C  37   N  LYS C  28           
SHEET    3  CA 3 GLN C  47  VAL C  49 -1  O  GLN C  47   N  PHE C  44           
SHEET    1  DA 4 ARG D   7  PRO D   8  0                                        
SHEET    2  DA 4 THR D  22  ALA D  29 -1  O  PHE D  25   N  ARG D   7           
SHEET    3  DA 4 TYR D  36  PHE D  44 -1  O  GLU D  37   N  LYS D  28           
SHEET    4  DA 4 GLN D  47  VAL D  49 -1  O  GLN D  47   N  PHE D  44           
SSBOND   1 CYS A  138    CYS A  161                          1555   1555  2.03  
SSBOND   2 CYS B  138    CYS B  161                          1555   1555  2.03  
SSBOND   3 CYS C    9    CYS C   23                          1555   1555  2.03  
SSBOND   4 CYS C   15    CYS C   51                          1555   1555  2.05  
SSBOND   5 CYS C   27    CYS C   38                          1555   1555  2.04  
SSBOND   6 CYS D    9    CYS D   23                          1555   1555  2.03  
SSBOND   7 CYS D   15    CYS D   51                          1555   1555  2.03  
SSBOND   8 CYS D   27    CYS D   38                          1555   1555  2.04  
LINK        ZN    ZN A 500                 ND1 HIS A 196     1555   1555  2.07  
LINK        ZN    ZN A 500                 ND1 HIS A  69     1555   1555  2.20  
LINK        ZN    ZN A 500                 OE1 GLU A  72     1555   1555  2.67  
LINK        ZN    ZN A 500                 OE2 GLU A  72     1555   1555  2.05  
LINK        ZN    ZN A 500                 O   ALA D  53     1555   1555  2.44  
LINK        ZN    ZN A 500                 OXT ALA D  53     1555   1555  2.28  
LINK        ZN    ZN B 501                 OE2 GLU B  72     1555   1555  2.05  
LINK        ZN    ZN B 501                 ND1 HIS B 196     1555   1555  2.10  
LINK        ZN    ZN B 501                 O   ALA C  53     1555   1555  2.46  
LINK        ZN    ZN B 501                 OXT ALA C  53     1555   1555  2.22  
LINK        ZN    ZN B 501                 ND1 HIS B  69     1555   1555  2.09  
CISPEP   1 SER A  197    TYR A  198          0        -2.97                     
CISPEP   2 PRO A  205    TYR A  206          0         7.53                     
CISPEP   3 ARG A  272    ASP A  273          0        -0.91                     
CISPEP   4 SER B  197    TYR B  198          0        -3.27                     
CISPEP   5 PRO B  205    TYR B  206          0         2.95                     
CISPEP   6 ARG B  272    ASP B  273          0        -0.37                     
SITE     1 AC1  4 HIS A  69  GLU A  72  HIS A 196  ALA D  53                    
SITE     1 AC2  8 HIS A  69  ARG A 127  ASN A 144  ARG A 145                    
SITE     2 AC2  8 HIS A 196  TYR A 248  GLU A 270  ALA D  53                    
SITE     1 AC3  6 ARG A  71  LEU A 125  TRP A 126  ARG A 127                    
SITE     2 AC3  6 LYS A 128  HOH A2094                                          
SITE     1 AC4  4 HIS B  69  GLU B  72  HIS B 196  ALA C  53                    
SITE     1 AC5  7 HIS B  69  ARG B 127  ASN B 144  ARG B 145                    
SITE     2 AC5  7 TYR B 248  GLU B 270  ALA C  53                               
SITE     1 AC6  8 LEU B 125  TRP B 126  ARG B 127  LYS B 128                    
SITE     2 AC6  8 GLU B 163  HOH B2035  HOH B2039  GLN C  39                    
SITE     1 AC7  6 ASN B 159  CYS B 161  ARG C   7  ILE C  10                    
SITE     2 AC7  6 PHE C  25  HIS C  40                                          
SITE     1 AC8  7 ASN A 159  CYS A 161  ARG D   7  CYS D   9                    
SITE     2 AC8  7 ILE D  10  PHE D  25  HIS D  40                               
CRYST1   69.220   71.980   79.840  90.00 108.84  90.00 P 1 21 1      4          
ORIGX1      1.000000  0.000000  0.000000        0.00000                         
ORIGX2      0.000000  1.000000  0.000000        0.00000                         
ORIGX3      0.000000  0.000000  1.000000        0.00000                         
SCALE1      0.014447  0.000000  0.004929        0.00000                         
SCALE2      0.000000  0.013893  0.000000        0.00000                         
SCALE3      0.000000  0.000000  0.013234        0.00000                         
ATOM      1  N   PHE A   6      -5.511  -6.599  26.155  1.00 26.60           N  
ATOM      2  CA  PHE A   6      -6.601  -5.709  26.547  1.00 23.39           C  
ATOM      3  C   PHE A   6      -6.838  -5.896  28.029  1.00 18.87           C  
ATOM      4  O   PHE A   6      -7.394  -6.904  28.466  1.00 21.51           O  
ATOM      5  CB  PHE A   6      -7.878  -6.012  25.746  1.00 21.39           C  
ATOM      6  CG  PHE A   6      -9.025  -5.066  26.024  1.00 15.94           C  
ATOM      7  CD1 PHE A   6      -9.909  -5.312  27.061  1.00 18.24           C  
ATOM      8  CD2 PHE A   6      -9.227  -3.943  25.230  1.00 15.68           C  
ATOM      9  CE1 PHE A   6     -10.963  -4.463  27.307  1.00 15.41           C  
ATOM     10  CE2 PHE A   6     -10.274  -3.086  25.472  1.00 14.64           C  
ATOM     11  CZ  PHE A   6     -11.148  -3.344  26.515  1.00 12.70           C  
ATOM     12  N   ASN A   7      -6.377  -4.925  28.804  1.00 20.08           N  
ATOM     13  CA  ASN A   7      -6.507  -4.986  30.247  1.00 21.11           C  
ATOM     14  C   ASN A   7      -7.927  -4.633  30.674  1.00 18.62           C  
ATOM     15  O   ASN A   7      -8.316  -3.468  30.615  1.00 16.41           O  
ATOM     16  CB  ASN A   7      -5.520  -4.021  30.892  1.00 24.03           C  
ATOM     17  CG  ASN A   7      -5.511  -4.130  32.388  1.00 22.00           C  
ATOM     18  OD1 ASN A   7      -6.385  -4.767  32.973  1.00 19.88           O  
ATOM     19  ND2 ASN A   7      -4.518  -3.516  33.024  1.00 26.80           N  
ATOM     20  N   TYR A   8      -8.696  -5.633  31.109  1.00 15.85           N  
ATOM     21  CA  TYR A   8     -10.089  -5.393  31.479  1.00 14.38           C  
ATOM     22  C   TYR A   8     -10.219  -4.549  32.759  1.00 18.18           C  
ATOM     23  O   TYR A   8     -11.321  -4.102  33.113  1.00 14.57           O  
ATOM     24  CB  TYR A   8     -10.872  -6.709  31.605  1.00 14.50           C  
ATOM     25  CG  TYR A   8     -11.226  -7.355  30.278  1.00 12.68           C  
ATOM     26  CD1 TYR A   8     -10.340  -8.214  29.640  1.00 14.52           C  
ATOM     27  CD2 TYR A   8     -12.455  -7.119  29.671  1.00 12.31           C  
ATOM     28  CE1 TYR A   8     -10.664  -8.806  28.413  1.00 16.17           C  
ATOM     29  CE2 TYR A   8     -12.785  -7.699  28.452  1.00 14.06           C  
ATOM     30  CZ  TYR A   8     -11.891  -8.549  27.831  1.00 16.05           C  
ATOM     31  OH  TYR A   8     -12.224  -9.127  26.625  1.00 13.84           O  
ATOM     32  N   GLY A   9      -9.090  -4.332  33.433  1.00 13.59           N  
ATOM     33  CA  GLY A   9      -9.042  -3.510  34.636  1.00 16.54           C  
ATOM     34  C   GLY A   9      -8.595  -2.072  34.402  1.00 19.08           C  
ATOM     35  O   GLY A   9      -8.209  -1.366  35.344  1.00 18.52           O  
ATOM     36  N   ALA A  10      -8.636  -1.637  33.146  1.00 13.32           N  
ATOM     37  CA  ALA A  10      -8.350  -0.250  32.784  1.00 15.10           C  
ATOM     38  C   ALA A  10      -9.453   0.275  31.875  1.00 15.13           C  
ATOM     39  O   ALA A  10     -10.163  -0.514  31.247  1.00 13.38           O  
ATOM     40  CB  ALA A  10      -7.014  -0.154  32.065  1.00 16.64           C  
ATOM     41  N   TYR A  11      -9.576   1.598  31.803  1.00 14.19           N  
ATOM     42  CA  TYR A  11     -10.487   2.236  30.857  1.00 13.47           C  
ATOM     43  C   TYR A  11      -9.828   2.355  29.474  1.00 15.92           C  
ATOM     44  O   TYR A  11      -8.609   2.528  29.372  1.00 16.31           O  
ATOM     45  CB  TYR A  11     -10.925   3.604  31.373  1.00 13.42           C  
ATOM     46  CG  TYR A  11     -11.774   3.530  32.629  1.00 12.56           C  
ATOM     47  CD1 TYR A  11     -13.060   3.003  32.591  1.00 11.05           C  
ATOM     48  CD2 TYR A  11     -11.286   3.980  33.850  1.00 12.73           C  
ATOM     49  CE1 TYR A  11     -13.847   2.934  33.737  1.00 11.86           C  
ATOM     50  CE2 TYR A  11     -12.062   3.918  35.000  1.00 14.38           C  
ATOM     51  CZ  TYR A  11     -13.341   3.395  34.940  1.00 12.84           C  
ATOM     52  OH  TYR A  11     -14.107   3.343  36.091  1.00 12.45           O  
ATOM     53  N   HIS A  12     -10.633   2.260  28.418  1.00 14.36           N  
ATOM     54  CA  HIS A  12     -10.102   2.240  27.059  1.00 13.93           C  
ATOM     55  C   HIS A  12     -10.753   3.222  26.100  1.00 14.04           C  
ATOM     56  O   HIS A  12     -11.848   3.716  26.328  1.00 14.02           O  
ATOM     57  CB  HIS A  12     -10.230   0.837  26.450  1.00 14.40           C  
ATOM     58  CG  HIS A  12      -9.377  -0.189  27.128  1.00 15.81           C  
ATOM     59  ND1 HIS A  12      -8.050  -0.379  26.806  1.00 18.61           N  
ATOM     60  CD2 HIS A  12      -9.659  -1.077  28.108  1.00 17.01           C  
ATOM     61  CE1 HIS A  12      -7.549  -1.337  27.566  1.00 17.53           C  
ATOM     62  NE2 HIS A  12      -8.504  -1.777  28.364  1.00 17.37           N  
ATOM     63  N   SER A  13     -10.066   3.450  24.987  1.00 15.40           N  
ATOM     64  CA  SER A  13     -10.596   4.250  23.902  1.00 16.51           C  
ATOM     65  C   SER A  13     -11.721   3.485  23.204  1.00 15.18           C  
ATOM     66  O   SER A  13     -11.860   2.276  23.364  1.00 12.74           O  
ATOM     67  CB  SER A  13      -9.492   4.535  22.886  1.00 19.25           C  
ATOM     68  OG  SER A  13      -9.124   3.336  22.228  1.00 16.61           O  
ATOM     69  N   LEU A  14     -12.525   4.213  22.441  1.00 13.75           N  
ATOM     70  CA  LEU A  14     -13.574   3.609  21.634  1.00 14.39           C  
ATOM     71  C   LEU A  14     -12.998   2.549  20.684  1.00 13.49           C  
ATOM     72  O   LEU A  14     -13.519   1.444  20.581  1.00 11.93           O  
ATOM     73  CB  LEU A  14     -14.315   4.689  20.832  1.00 12.86           C  
ATOM     74  CG  LEU A  14     -15.510   4.126  20.056  1.00 11.87           C  
ATOM     75  CD1 LEU A  14     -16.612   3.727  21.034  1.00 14.08           C  
ATOM     76  CD2 LEU A  14     -16.027   5.131  19.038  1.00 12.70           C  
ATOM     77  N   GLU A  15     -11.901   2.896  20.021  1.00 14.46           N  
ATOM     78  CA  GLU A  15     -11.264   2.017  19.053  1.00 18.70           C  
ATOM     79  C   GLU A  15     -10.855   0.693  19.696  1.00 18.78           C  
ATOM     80  O   GLU A  15     -11.047  -0.377  19.120  1.00 14.62           O  
ATOM     81  CB  GLU A  15     -10.049   2.709  18.431  1.00 20.67           C  
ATOM     82  CG  GLU A  15      -9.169   1.794  17.580  1.00 28.92           C  
ATOM     83  CD  GLU A  15      -9.692   1.601  16.160  1.00 42.15           C  
ATOM     84  OE1 GLU A  15     -10.870   1.936  15.892  1.00 50.35           O  
ATOM     85  OE2 GLU A  15      -8.916   1.113  15.305  1.00 46.32           O  
ATOM     86  N   ALA A  16     -10.315   0.769  20.905  1.00 15.53           N  
ATOM     87  CA  ALA A  16      -9.861  -0.433  21.595  1.00 16.40           C  
ATOM     88  C   ALA A  16     -11.023  -1.316  22.028  1.00 11.99           C  
ATOM     89  O   ALA A  16     -10.938  -2.549  21.962  1.00 13.44           O  
ATOM     90  CB  ALA A  16      -8.986  -0.066  22.792  1.00 16.77           C  
ATOM     91  N   ILE A  17     -12.102  -0.690  22.485  1.00 12.63           N  
ATOM     92  CA  ILE A  17     -13.291  -1.434  22.884  1.00 11.51           C  
ATOM     93  C   ILE A  17     -13.872  -2.150  21.666  1.00 13.24           C  
ATOM     94  O   ILE A  17     -14.177  -3.337  21.734  1.00 14.17           O  
ATOM     95  CB  ILE A  17     -14.353  -0.537  23.553  1.00 11.89           C  
ATOM     96  CG1 ILE A  17     -13.846  -0.032  24.916  1.00 12.39           C  
ATOM     97  CG2 ILE A  17     -15.677  -1.287  23.692  1.00 13.14           C  
ATOM     98  CD1 ILE A  17     -14.756   0.996  25.577  1.00 13.12           C  
ATOM     99  N   TYR A  18     -14.016  -1.425  20.553  1.00 11.68           N  
ATOM    100  CA  TYR A  18     -14.489  -2.045  19.316  1.00 13.41           C  
ATOM    101  C   TYR A  18     -13.594  -3.201  18.878  1.00 12.20           C  
ATOM    102  O   TYR A  18     -14.086  -4.236  18.439  1.00 14.27           O  
ATOM    103  CB  TYR A  18     -14.580  -1.021  18.178  1.00 12.50           C  
ATOM    104  CG  TYR A  18     -15.753  -0.067  18.283  1.00 12.67           C  
ATOM    105  CD1 TYR A  18     -16.712  -0.198  19.289  1.00 14.36           C  
ATOM    106  CD2 TYR A  18     -15.904   0.960  17.367  1.00 15.65           C  
ATOM    107  CE1 TYR A  18     -17.794   0.683  19.365  1.00 12.66           C  
ATOM    108  CE2 TYR A  18     -16.974   1.837  17.436  1.00 16.21           C  
ATOM    109  CZ  TYR A  18     -17.913   1.697  18.436  1.00 13.18           C  
ATOM    110  OH  TYR A  18     -18.977   2.579  18.477  1.00 13.74           O  
ATOM    111  N   HIS A  19     -12.283  -3.025  18.996  1.00 13.59           N  
ATOM    112  CA  HIS A  19     -11.373  -4.077  18.551  1.00 14.61           C  
ATOM    113  C   HIS A  19     -11.519  -5.317  19.428  1.00 14.47           C  
ATOM    114  O   HIS A  19     -11.466  -6.444  18.941  1.00 17.01           O  
ATOM    115  CB  HIS A  19      -9.922  -3.609  18.541  1.00 18.11           C  
ATOM    116  CG  HIS A  19      -8.968  -4.645  18.031  1.00 22.34           C  
ATOM    117  ND1 HIS A  19      -8.000  -5.224  18.824  1.00 27.86           N  
ATOM    118  CD2 HIS A  19      -8.860  -5.233  16.815  1.00 22.88           C  
ATOM    119  CE1 HIS A  19      -7.322  -6.108  18.113  1.00 23.67           C  
ATOM    120  NE2 HIS A  19      -7.825  -6.134  16.891  1.00 31.31           N  
ATOM    121  N   GLU A  20     -11.734  -5.109  20.722  1.00 13.92           N  
ATOM    122  CA  GLU A  20     -11.872  -6.252  21.625  1.00 14.74           C  
ATOM    123  C   GLU A  20     -13.191  -7.002  21.378  1.00 15.51           C  
ATOM    124  O   GLU A  20     -13.250  -8.225  21.528  1.00 13.79           O  
ATOM    125  CB  GLU A  20     -11.685  -5.832  23.096  1.00 12.88           C  
ATOM    126  CG  GLU A  20     -11.728  -6.983  24.119  1.00 13.52           C  
ATOM    127  CD  GLU A  20     -10.522  -7.914  24.012  1.00 16.81           C  
ATOM    128  OE1 GLU A  20      -9.626  -7.646  23.178  1.00 18.82           O  
ATOM    129  OE2 GLU A  20     -10.474  -8.914  24.758  1.00 17.64           O  
ATOM    130  N   MET A  21     -14.235  -6.288  20.958  1.00 13.78           N  
ATOM    131  CA  MET A  21     -15.493  -6.942  20.574  1.00 10.91           C  
ATOM    132  C   MET A  21     -15.278  -7.814  19.341  1.00 17.23           C  
ATOM    133  O   MET A  21     -15.858  -8.888  19.223  1.00 15.76           O  
ATOM    134  CB  MET A  21     -16.587  -5.904  20.275  1.00 15.00           C  
ATOM    135  CG  MET A  21     -16.994  -5.060  21.496  1.00 13.39           C  
ATOM    136  SD  MET A  21     -18.054  -3.641  21.101  1.00 15.59           S  
ATOM    137  CE  MET A  21     -19.559  -4.439  20.525  1.00 15.20           C  
ATOM    138  N   ASP A  22     -14.458  -7.329  18.416  1.00 18.20           N  
ATOM    139  CA  ASP A  22     -14.095  -8.097  17.231  1.00 20.16           C  
ATOM    140  C   ASP A  22     -13.319  -9.350  17.659  1.00 20.22           C  
ATOM    141  O   ASP A  22     -13.571 -10.452  17.158  1.00 20.39           O  
ATOM    142  CB  ASP A  22     -13.256  -7.224  16.292  1.00 21.41           C  
ATOM    143  CG  ASP A  22     -13.334  -7.673  14.844  1.00 34.86           C  
ATOM    144  OD1 ASP A  22     -13.624  -8.864  14.601  1.00 42.46           O  
ATOM    145  OD2 ASP A  22     -13.102  -6.828  13.947  1.00 35.87           O  
ATOM    146  N   ASN A  23     -12.389  -9.180  18.598  1.00 18.87           N  
ATOM    147  CA  ASN A  23     -11.620 -10.309  19.129  1.00 19.21           C  
ATOM    148  C   ASN A  23     -12.504 -11.365  19.791  1.00 21.91           C  
ATOM    149  O   ASN A  23     -12.236 -12.562  19.700  1.00 19.85           O  
ATOM    150  CB  ASN A  23     -10.583  -9.838  20.152  1.00 20.10           C  
ATOM    151  CG  ASN A  23      -9.338  -9.251  19.511  1.00 22.12           C  
ATOM    152  OD1 ASN A  23      -9.106  -9.406  18.315  1.00 24.89           O  
ATOM    153  ND2 ASN A  23      -8.533  -8.563  20.313  1.00 24.93           N  
ATOM    154  N   ILE A  24     -13.535 -10.915  20.498  1.00 18.53           N  
ATOM    155  CA  ILE A  24     -14.439 -11.841  21.170  1.00 19.33           C  
ATOM    156  C   ILE A  24     -15.248 -12.655  20.168  1.00 17.11           C  
ATOM    157  O   ILE A  24     -15.360 -13.877  20.297  1.00 18.63           O  
ATOM    158  CB  ILE A  24     -15.370 -11.111  22.169  1.00 15.89           C  
ATOM    159  CG1 ILE A  24     -14.569 -10.668  23.396  1.00 15.49           C  
ATOM    160  CG2 ILE A  24     -16.525 -12.008  22.560  1.00 14.65           C  
ATOM    161  CD1 ILE A  24     -15.324  -9.770  24.359  1.00 16.37           C  
ATOM    162  N   ALA A  25     -15.799 -11.993  19.152  1.00 19.99           N  
ATOM    163  CA  ALA A  25     -16.531 -12.718  18.123  1.00 20.99           C  
ATOM    164  C   ALA A  25     -15.599 -13.673  17.361  1.00 19.68           C  
ATOM    165  O   ALA A  25     -16.016 -14.749  16.941  1.00 20.29           O  
ATOM    166  CB  ALA A  25     -17.251 -11.762  17.167  1.00 18.96           C  
ATOM    167  N   ALA A  26     -14.336 -13.288  17.208  1.00 21.66           N  
ATOM    168  CA  ALA A  26     -13.357 -14.148  16.533  1.00 23.36           C  
ATOM    169  C   ALA A  26     -13.021 -15.390  17.353  1.00 24.35           C  
ATOM    170  O   ALA A  26     -12.747 -16.461  16.796  1.00 24.59           O  
ATOM    171  CB  ALA A  26     -12.084 -13.370  16.224  1.00 25.50           C  
ATOM    172  N   ASP A  27     -13.023 -15.238  18.672  1.00 22.49           N  
ATOM    173  CA  ASP A  27     -12.685 -16.335  19.581  1.00 21.52           C  
ATOM    174  C   ASP A  27     -13.815 -17.357  19.659  1.00 21.26           C  
ATOM    175  O   ASP A  27     -13.568 -18.534  19.916  1.00 22.81           O  
ATOM    176  CB  ASP A  27     -12.401 -15.816  21.001  1.00 19.81           C  
ATOM    177  CG  ASP A  27     -11.006 -15.244  21.165  1.00 25.13           C  
ATOM    178  OD1 ASP A  27     -10.188 -15.362  20.231  1.00 22.99           O  
ATOM    179  OD2 ASP A  27     -10.727 -14.667  22.250  1.00 28.08           O  
ATOM    180  N   PHE A  28     -15.047 -16.897  19.445  1.00 18.08           N  
ATOM    181  CA  PHE A  28     -16.240 -17.721  19.623  1.00 18.52           C  
ATOM    182  C   PHE A  28     -17.265 -17.501  18.508  1.00 19.40           C  
ATOM    183  O   PHE A  28     -18.381 -17.035  18.755  1.00 18.47           O  
ATOM    184  CB  PHE A  28     -16.880 -17.440  20.991  1.00 16.94           C  
ATOM    185  CG  PHE A  28     -15.985 -17.761  22.149  1.00 17.33           C  
ATOM    186  CD1 PHE A  28     -15.100 -16.820  22.638  1.00 19.14           C  
ATOM    187  CD2 PHE A  28     -16.015 -19.010  22.735  1.00 18.69           C  
ATOM    188  CE1 PHE A  28     -14.268 -17.119  23.692  1.00 19.62           C  
ATOM    189  CE2 PHE A  28     -15.188 -19.311  23.791  1.00 17.70           C  
ATOM    190  CZ  PHE A  28     -14.310 -18.364  24.268  1.00 19.80           C  
ATOM    191  N   PRO A  29     -16.896 -17.866  17.272  1.00 20.68           N  
ATOM    192  CA  PRO A  29     -17.702 -17.518  16.099  1.00 20.60           C  
ATOM    193  C   PRO A  29     -19.075 -18.195  16.060  1.00 19.66           C  
ATOM    194  O   PRO A  29     -19.996 -17.657  15.443  1.00 19.14           O  
ATOM    195  CB  PRO A  29     -16.833 -17.980  14.917  1.00 22.58           C  
ATOM    196  CG  PRO A  29     -15.865 -18.961  15.489  1.00 18.58           C  
ATOM    197  CD  PRO A  29     -15.633 -18.535  16.912  1.00 18.83           C  
ATOM    198  N   ASP A  30     -19.215 -19.342  16.715  1.00 18.46           N  
ATOM    199  CA  ASP A  30     -20.497 -20.035  16.750  1.00 21.83           C  
ATOM    200  C   ASP A  30     -21.473 -19.410  17.736  1.00 18.08           C  
ATOM    201  O   ASP A  30     -22.664 -19.724  17.719  1.00 20.59           O  
ATOM    202  CB  ASP A  30     -20.303 -21.509  17.110  1.00 19.97           C  
ATOM    203  CG  ASP A  30     -19.633 -22.296  15.998  1.00 23.05           C  
ATOM    204  OD1 ASP A  30     -19.448 -21.740  14.896  1.00 25.64           O  
ATOM    205  OD2 ASP A  30     -19.290 -23.467  16.236  1.00 26.39           O  
ATOM    206  N   LEU A  31     -20.962 -18.529  18.589  1.00 17.70           N  
ATOM    207  CA  LEU A  31     -21.751 -17.981  19.691  1.00 19.22           C  
ATOM    208  C   LEU A  31     -21.924 -16.467  19.595  1.00 16.39           C  
ATOM    209  O   LEU A  31     -23.000 -15.947  19.851  1.00 17.05           O  
ATOM    210  CB  LEU A  31     -21.098 -18.337  21.034  1.00 18.38           C  
ATOM    211  CG  LEU A  31     -21.750 -17.821  22.326  1.00 18.65           C  
ATOM    212  CD1 LEU A  31     -23.104 -18.466  22.569  1.00 18.17           C  
ATOM    213  CD2 LEU A  31     -20.830 -18.059  23.521  1.00 18.63           C  
ATOM    214  N   ALA A  32     -20.856 -15.769  19.236  1.00 19.65           N  
ATOM    215  CA  ALA A  32     -20.849 -14.310  19.293  1.00 15.02           C  
ATOM    216  C   ALA A  32     -20.545 -13.707  17.932  1.00 19.47           C  
ATOM    217  O   ALA A  32     -19.635 -14.150  17.236  1.00 20.47           O  
ATOM    218  CB  ALA A  32     -19.819 -13.838  20.303  1.00 16.46           C  
ATOM    219  N   ARG A  33     -21.302 -12.682  17.556  1.00 18.32           N  
ATOM    220  CA  ARG A  33     -21.025 -11.972  16.310  1.00 20.75           C  
ATOM    221  C   ARG A  33     -21.211 -10.483  16.560  1.00 19.83           C  
ATOM    222  O   ARG A  33     -22.190 -10.084  17.203  1.00 19.50           O  
ATOM    223  CB  ARG A  33     -21.949 -12.445  15.183  1.00 21.91           C  
ATOM    224  CG  ARG A  33     -21.738 -11.688  13.866  1.00 29.55           C  
ATOM    225  CD  ARG A  33     -22.506 -12.303  12.692  1.00 33.79           C  
ATOM    226  NE  ARG A  33     -23.952 -12.284  12.899  1.00 37.03           N  
ATOM    227  CZ  ARG A  33     -24.776 -11.373  12.387  1.00 34.88           C  
ATOM    228  NH1 ARG A  33     -24.306 -10.391  11.622  1.00 31.06           N  
ATOM    229  NH2 ARG A  33     -26.079 -11.449  12.637  1.00 34.74           N  
ATOM    230  N   ARG A  34     -20.260  -9.675  16.091  1.00 19.48           N  
ATOM    231  CA  ARG A  34     -20.367  -8.220  16.240  1.00 19.07           C  
ATOM    232  C   ARG A  34     -21.221  -7.688  15.104  1.00 19.04           C  
ATOM    233  O   ARG A  34     -20.927  -7.945  13.934  1.00 20.36           O  
ATOM    234  CB  ARG A  34     -18.992  -7.541  16.233  0.84 18.47           C  
ATOM    235  CG  ARG A  34     -19.029  -6.043  16.629  1.00 17.28           C  
ATOM    236  CD  ARG A  34     -17.651  -5.381  16.513  1.00 17.85           C  
ATOM    237  NE  ARG A  34     -17.303  -5.041  15.123  0.92 18.20           N  
ATOM    238  CZ  ARG A  34     -16.140  -4.508  14.753  0.70 19.39           C  
ATOM    239  NH1 ARG A  34     -15.202  -4.257  15.660  1.00 19.60           N  
ATOM    240  NH2 ARG A  34     -15.907  -4.227  13.474  1.00 21.47           N  
ATOM    241  N   VAL A  35     -22.278  -6.957  15.454  1.00 19.20           N  
ATOM    242  CA  VAL A  35     -23.268  -6.515  14.477  1.00 18.70           C  
ATOM    243  C   VAL A  35     -23.423  -5.001  14.430  1.00 21.98           C  
ATOM    244  O   VAL A  35     -23.555  -4.337  15.465  1.00 18.55           O  
ATOM    245  CB  VAL A  35     -24.641  -7.161  14.730  1.00 17.98           C  
ATOM    246  CG1 VAL A  35     -25.671  -6.608  13.744  1.00 22.62           C  
ATOM    247  CG2 VAL A  35     -24.542  -8.671  14.634  1.00 25.90           C  
ATOM    248  N   LYS A  36     -23.388  -4.449  13.224  1.00 21.12           N  
ATOM    249  CA  LYS A  36     -23.628  -3.022  13.046  1.00 19.35           C  
ATOM    250  C   LYS A  36     -25.138  -2.774  12.962  1.00 20.96           C  
ATOM    251  O   LYS A  36     -25.850  -3.493  12.260  1.00 20.82           O  
ATOM    252  CB  LYS A  36     -22.892  -2.519  11.798  1.00 20.92           C  
ATOM    253  CG  LYS A  36     -23.071  -1.038  11.479  1.00 24.06           C  
ATOM    254  CD  LYS A  36     -22.656  -0.753  10.027  1.00 26.58           C  
ATOM    255  CE  LYS A  36     -22.808   0.719   9.674  1.00 36.39           C  
ATOM    256  NZ  LYS A  36     -24.060   1.304  10.237  1.00 31.84           N  
ATOM    257  N   ILE A  37     -25.639  -1.791  13.712  1.00 22.65           N  
ATOM    258  CA  ILE A  37     -27.079  -1.501  13.710  1.00 16.42           C  
ATOM    259  C   ILE A  37     -27.387  -0.071  13.267  1.00 17.24           C  
ATOM    260  O   ILE A  37     -28.538   0.368  13.279  1.00 19.69           O  
ATOM    261  CB  ILE A  37     -27.732  -1.736  15.098  1.00 21.06           C  
ATOM    262  CG1 ILE A  37     -27.151  -0.783  16.138  1.00 17.46           C  
ATOM    263  CG2 ILE A  37     -27.557  -3.193  15.530  1.00 22.14           C  
ATOM    264  CD1 ILE A  37     -27.963  -0.732  17.427  1.00 18.11           C  
ATOM    265  N   GLY A  38     -26.353   0.655  12.874  1.00 18.08           N  
ATOM    266  CA  GLY A  38     -26.528   2.039  12.480  1.00 17.16           C  
ATOM    267  C   GLY A  38     -25.253   2.776  12.799  1.00 16.02           C  
ATOM    268  O   GLY A  38     -24.220   2.162  13.054  1.00 17.54           O  
ATOM    269  N   HIS A  39     -25.312   4.098  12.776  1.00 14.53           N  
ATOM    270  CA  HIS A  39     -24.121   4.886  13.038  1.00 13.74           C  
ATOM    271  C   HIS A  39     -24.497   6.072  13.893  1.00 12.91           C  
ATOM    272  O   HIS A  39     -25.675   6.391  14.038  1.00 15.73           O  
ATOM    273  CB  HIS A  39     -23.461   5.368  11.739  1.00 13.87           C  
ATOM    274  CG  HIS A  39     -24.328   6.258  10.897  1.00 18.33           C  
ATOM    275  ND1 HIS A  39     -24.534   7.591  11.183  1.00 16.84           N  
ATOM    276  CD2 HIS A  39     -25.006   6.012   9.747  1.00 20.00           C  
ATOM    277  CE1 HIS A  39     -25.319   8.123  10.262  1.00 19.52           C  
ATOM    278  NE2 HIS A  39     -25.617   7.188   9.377  1.00 21.57           N  
ATOM    279  N   SER A  40     -23.486   6.728  14.444  1.00 13.24           N  
ATOM    280  CA  SER A  40     -23.713   7.889  15.293  1.00 12.59           C  
ATOM    281  C   SER A  40     -23.841   9.145  14.451  1.00 12.70           C  
ATOM    282  O   SER A  40     -23.645   9.114  13.233  1.00 14.95           O  
ATOM    283  CB  SER A  40     -22.540   8.091  16.227  1.00 11.84           C  
ATOM    284  OG  SER A  40     -21.390   8.468  15.493  1.00 13.65           O  
ATOM    285  N   PHE A  41     -24.108  10.267  15.113  1.00 10.82           N  
ATOM    286  CA  PHE A  41     -24.191  11.559  14.420  1.00 11.49           C  
ATOM    287  C   PHE A  41     -22.925  11.858  13.592  1.00 14.76           C  
ATOM    288  O   PHE A  41     -23.010  12.346  12.459  1.00 14.37           O  
ATOM    289  CB  PHE A  41     -24.454  12.704  15.423  1.00 12.36           C  
ATOM    290  CG  PHE A  41     -24.572  14.063  14.768  1.00 12.76           C  
ATOM    291  CD1 PHE A  41     -25.759  14.457  14.164  1.00 16.00           C  
ATOM    292  CD2 PHE A  41     -23.498  14.936  14.752  1.00 13.04           C  
ATOM    293  CE1 PHE A  41     -25.868  15.697  13.559  1.00 16.03           C  
ATOM    294  CE2 PHE A  41     -23.598  16.174  14.132  1.00 17.43           C  
ATOM    295  CZ  PHE A  41     -24.785  16.555  13.544  1.00 16.65           C  
ATOM    296  N   GLU A  42     -21.756  11.554  14.153  1.00 11.79           N  
ATOM    297  CA  GLU A  42     -20.474  11.837  13.517  1.00 13.85           C  
ATOM    298  C   GLU A  42     -19.959  10.691  12.618  1.00 14.09           C  
ATOM    299  O   GLU A  42     -18.830  10.727  12.113  1.00 15.19           O  
ATOM    300  CB  GLU A  42     -19.443  12.238  14.585  1.00 13.96           C  
ATOM    301  CG  GLU A  42     -19.876  13.514  15.361  1.00 13.84           C  
ATOM    302  CD  GLU A  42     -18.933  13.915  16.479  1.00 18.11           C  
ATOM    303  OE1 GLU A  42     -18.192  13.052  16.991  1.00 16.23           O  
ATOM    304  OE2 GLU A  42     -18.922  15.118  16.840  1.00 22.26           O  
ATOM    305  N   ASN A  43     -20.812   9.693  12.413  1.00 11.99           N  
ATOM    306  CA  ASN A  43     -20.531   8.551  11.528  1.00 13.75           C  
ATOM    307  C   ASN A  43     -19.583   7.497  12.114  1.00 16.43           C  
ATOM    308  O   ASN A  43     -18.792   6.890  11.392  1.00 18.37           O  
ATOM    309  CB  ASN A  43     -20.048   8.992  10.137  1.00 16.35           C  
ATOM    310  CG  ASN A  43     -20.236   7.898   9.091  1.00 16.83           C  
ATOM    311  OD1 ASN A  43     -21.216   7.158   9.136  1.00 17.48           O  
ATOM    312  ND2 ASN A  43     -19.304   7.799   8.145  1.00 17.43           N  
ATOM    313  N   ARG A  44     -19.664   7.289  13.424  1.00 12.43           N  
ATOM    314  CA  ARG A  44     -18.998   6.155  14.042  1.00 15.09           C  
ATOM    315  C   ARG A  44     -19.993   4.992  14.058  1.00 14.91           C  
ATOM    316  O   ARG A  44     -21.191   5.199  14.263  1.00 16.02           O  
ATOM    317  CB  ARG A  44     -18.536   6.528  15.454  1.00 12.31           C  
ATOM    318  CG  ARG A  44     -17.559   7.686  15.458  1.00 13.63           C  
ATOM    319  CD  ARG A  44     -16.869   7.910  16.822  1.00 15.48           C  
ATOM    320  NE  ARG A  44     -15.742   8.825  16.665  1.00 16.38           N  
ATOM    321  CZ  ARG A  44     -15.867  10.144  16.599  1.00 16.43           C  
ATOM    322  NH1 ARG A  44     -17.070  10.692  16.695  1.00 19.71           N  
ATOM    323  NH2 ARG A  44     -14.800  10.914  16.443  1.00 17.79           N  
ATOM    324  N   PRO A  45     -19.511   3.757  13.841  1.00 15.20           N  
ATOM    325  CA  PRO A  45     -20.463   2.641  13.813  1.00 13.42           C  
ATOM    326  C   PRO A  45     -21.057   2.398  15.193  1.00 13.62           C  
ATOM    327  O   PRO A  45     -20.353   2.605  16.171  1.00 15.73           O  
ATOM    328  CB  PRO A  45     -19.596   1.439  13.407  1.00 15.51           C  
ATOM    329  CG  PRO A  45     -18.191   1.840  13.734  1.00 17.72           C  
ATOM    330  CD  PRO A  45     -18.126   3.327  13.569  1.00 16.20           C  
ATOM    331  N   MET A  46     -22.330   2.010  15.253  1.00 13.17           N  
ATOM    332  CA  MET A  46     -22.934   1.515  16.477  1.00 13.79           C  
ATOM    333  C   MET A  46     -22.759  -0.001  16.443  1.00 17.19           C  
ATOM    334  O   MET A  46     -23.349  -0.660  15.587  1.00 15.84           O  
ATOM    335  CB  MET A  46     -24.431   1.848  16.509  1.00 17.19           C  
ATOM    336  CG  MET A  46     -24.788   3.350  16.442  0.84 16.34           C  
ATOM    337  SD  MET A  46     -24.495   4.219  18.000  0.82 16.90           S  
ATOM    338  CE  MET A  46     -25.670   3.439  19.102  1.00 14.47           C  
ATOM    339  N   TYR A  47     -21.946  -0.552  17.343  1.00 13.20           N  
ATOM    340  CA  TYR A  47     -21.684  -2.002  17.334  1.00 17.95           C  
ATOM    341  C   TYR A  47     -22.344  -2.720  18.506  1.00 14.36           C  
ATOM    342  O   TYR A  47     -22.223  -2.301  19.651  1.00 13.96           O  
ATOM    343  CB  TYR A  47     -20.181  -2.307  17.359  1.00 18.99           C  
ATOM    344  CG  TYR A  47     -19.463  -2.102  16.037  1.00 18.66           C  
ATOM    345  CD1 TYR A  47     -19.985  -2.614  14.851  1.00 20.27           C  
ATOM    346  CD2 TYR A  47     -18.269  -1.394  15.978  1.00 17.96           C  
ATOM    347  CE1 TYR A  47     -19.334  -2.434  13.644  1.00 20.65           C  
ATOM    348  CE2 TYR A  47     -17.607  -1.202  14.769  1.00 18.95           C  
ATOM    349  CZ  TYR A  47     -18.146  -1.728  13.609  1.00 22.33           C  
ATOM    350  OH  TYR A  47     -17.507  -1.541  12.400  1.00 23.20           O  
ATOM    351  N   VAL A  48     -23.058  -3.800  18.220  1.00 13.06           N  
ATOM    352  CA  VAL A  48     -23.564  -4.643  19.296  1.00 12.62           C  
ATOM    353  C   VAL A  48     -22.896  -5.996  19.144  1.00 15.51           C  
ATOM    354  O   VAL A  48     -22.428  -6.332  18.059  1.00 16.05           O  
ATOM    355  CB  VAL A  48     -25.092  -4.836  19.244  1.00 14.68           C  
ATOM    356  CG1 VAL A  48     -25.807  -3.484  19.163  1.00 15.79           C  
ATOM    357  CG2 VAL A  48     -25.481  -5.714  18.062  1.00 23.21           C  
ATOM    358  N   LEU A  49     -22.801  -6.745  20.236  1.00 14.35           N  
ATOM    359  CA  LEU A  49     -22.483  -8.159  20.131  1.00 13.90           C  
ATOM    360  C   LEU A  49     -23.759  -8.935  20.359  1.00 14.15           C  
ATOM    361  O   LEU A  49     -24.498  -8.675  21.310  1.00 12.57           O  
ATOM    362  CB  LEU A  49     -21.420  -8.591  21.142  1.00 15.37           C  
ATOM    363  CG  LEU A  49     -19.962  -8.343  20.761  1.00 14.13           C  
ATOM    364  CD1 LEU A  49     -19.065  -8.457  21.965  1.00 15.27           C  
ATOM    365  CD2 LEU A  49     -19.528  -9.352  19.685  1.00 17.49           C  
ATOM    366  N   LYS A  50     -24.022  -9.893  19.474  1.00 13.56           N  
ATOM    367  CA  LYS A  50     -25.152 -10.787  19.640  1.00 11.85           C  
ATOM    368  C   LYS A  50     -24.609 -12.136  20.081  1.00 15.52           C  
ATOM    369  O   LYS A  50     -23.756 -12.718  19.406  1.00 17.52           O  
ATOM    370  CB  LYS A  50     -25.929 -10.949  18.329  1.00 14.89           C  
ATOM    371  CG  LYS A  50     -27.069 -11.972  18.390  1.00 13.56           C  
ATOM    372  CD  LYS A  50     -27.664 -12.245  16.995  1.00 19.24           C  
ATOM    373  CE  LYS A  50     -28.731 -13.339  17.037  1.00 19.64           C  
ATOM    374  NZ  LYS A  50     -29.401 -13.508  15.706  1.00 20.49           N  
ATOM    375  N   PHE A  51     -25.101 -12.617  21.218  1.00 13.59           N  
ATOM    376  CA  PHE A  51     -24.714 -13.925  21.741  1.00 16.44           C  
ATOM    377  C   PHE A  51     -25.902 -14.854  21.557  1.00 16.20           C  
ATOM    378  O   PHE A  51     -26.982 -14.578  22.059  1.00 13.70           O  
ATOM    379  CB  PHE A  51     -24.354 -13.820  23.218  1.00 12.30           C  
ATOM    380  CG  PHE A  51     -23.275 -12.823  23.506  1.00 12.26           C  
ATOM    381  CD1 PHE A  51     -21.940 -13.163  23.373  1.00 12.53           C  
ATOM    382  CD2 PHE A  51     -23.595 -11.533  23.910  1.00 15.20           C  
ATOM    383  CE1 PHE A  51     -20.946 -12.247  23.638  1.00 14.29           C  
ATOM    384  CE2 PHE A  51     -22.599 -10.604  24.178  1.00 13.71           C  
ATOM    385  CZ  PHE A  51     -21.274 -10.957  24.043  1.00 15.13           C  
ATOM    386  N   SER A  52     -25.713 -15.952  20.833  1.00 13.28           N  
ATOM    387  CA  SER A  52     -26.863 -16.749  20.435  1.00 15.43           C  
ATOM    388  C   SER A  52     -26.475 -18.186  20.134  1.00 19.39           C  
ATOM    389  O   SER A  52     -25.400 -18.444  19.589  1.00 17.26           O  
ATOM    390  CB  SER A  52     -27.522 -16.117  19.206  1.00 17.08           C  
ATOM    391  OG  SER A  52     -28.541 -16.946  18.665  1.00 16.06           O  
ATOM    392  N   THR A  53     -27.353 -19.114  20.499  1.00 15.50           N  
ATOM    393  CA  THR A  53     -27.121 -20.521  20.181  1.00 19.06           C  
ATOM    394  C   THR A  53     -28.149 -21.078  19.201  1.00 21.37           C  
ATOM    395  O   THR A  53     -28.163 -22.286  18.934  1.00 19.99           O  
ATOM    396  CB  THR A  53     -27.172 -21.381  21.433  1.00 19.10           C  
ATOM    397  OG1 THR A  53     -28.469 -21.252  22.033  1.00 20.12           O  
ATOM    398  CG2 THR A  53     -26.092 -20.939  22.430  1.00 17.71           C  
ATOM    399  N   GLY A  54     -29.001 -20.206  18.667  1.00 19.37           N  
ATOM    400  CA  GLY A  54     -30.062 -20.641  17.772  1.00 18.10           C  
ATOM    401  C   GLY A  54     -30.880 -19.519  17.168  1.00 22.13           C  
ATOM    402  O   GLY A  54     -30.640 -18.332  17.429  1.00 21.14           O  
ATOM    403  N   LYS A  55     -31.861 -19.895  16.355  1.00 20.69           N  
ATOM    404  CA  LYS A  55     -32.645 -18.921  15.614  1.00 21.31           C  
ATOM    405  C   LYS A  55     -34.104 -19.339  15.524  1.00 22.44           C  
ATOM    406  O   LYS A  55     -34.417 -20.528  15.354  1.00 19.35           O  
ATOM    407  CB  LYS A  55     -32.070 -18.742  14.206  1.00 27.99           C  
ATOM    408  CG  LYS A  55     -30.671 -18.145  14.187  1.00 28.18           C  
ATOM    409  CD  LYS A  55     -30.108 -18.093  12.765  1.00 36.10           C  
ATOM    410  CE  LYS A  55     -28.964 -17.093  12.671  1.00 37.73           C  
ATOM    411  NZ  LYS A  55     -29.455 -15.693  12.849  1.00 38.10           N  
ATOM    412  N   GLY A  56     -34.992 -18.353  15.613  1.00 16.81           N  
ATOM    413  CA  GLY A  56     -36.419 -18.595  15.505  1.00 19.45           C  
ATOM    414  C   GLY A  56     -37.171 -17.302  15.247  1.00 19.62           C  
ATOM    415  O   GLY A  56     -36.733 -16.234  15.674  1.00 21.53           O  
ATOM    416  N   VAL A  57     -38.306 -17.396  14.561  1.00 16.27           N  
ATOM    417  CA  VAL A  57     -39.111 -16.218  14.252  1.00 22.08           C  
ATOM    418  C   VAL A  57     -39.571 -15.486  15.514  1.00 23.99           C  
ATOM    419  O   VAL A  57     -39.632 -14.248  15.544  1.00 24.57           O  
ATOM    420  CB  VAL A  57     -40.327 -16.588  13.377  1.00 24.62           C  
ATOM    421  CG1 VAL A  57     -41.218 -15.385  13.158  1.00 25.34           C  
ATOM    422  CG2 VAL A  57     -39.854 -17.170  12.046  1.00 29.45           C  
ATOM    423  N   ARG A  58     -39.877 -16.247  16.561  1.00 16.62           N  
ATOM    424  CA  ARG A  58     -40.277 -15.664  17.838  1.00 18.86           C  
ATOM    425  C   ARG A  58     -39.265 -15.949  18.956  1.00 18.63           C  
ATOM    426  O   ARG A  58     -39.631 -15.990  20.120  1.00 17.86           O  
ATOM    427  CB  ARG A  58     -41.652 -16.183  18.268  1.00 20.22           C  
ATOM    428  CG  ARG A  58     -42.781 -15.911  17.281  1.00 24.48           C  
ATOM    429  CD  ARG A  58     -44.119 -16.345  17.873  1.00 29.92           C  
ATOM    430  NE  ARG A  58     -44.319 -15.777  19.207  1.00 41.26           N  
ATOM    431  CZ  ARG A  58     -44.991 -14.655  19.457  1.00 38.15           C  
ATOM    432  NH1 ARG A  58     -45.551 -13.975  18.460  1.00 39.54           N  
ATOM    433  NH2 ARG A  58     -45.109 -14.218  20.707  1.00 33.91           N  
ATOM    434  N   ARG A  59     -38.004 -16.167  18.609  1.00 17.19           N  
ATOM    435  CA  ARG A  59     -37.028 -16.504  19.637  1.00 14.84           C  
ATOM    436  C   ARG A  59     -36.866 -15.300  20.560  1.00 16.10           C  
ATOM    437  O   ARG A  59     -36.661 -14.195  20.083  1.00 16.83           O  
ATOM    438  CB  ARG A  59     -35.691 -16.872  19.016  1.00 13.80           C  
ATOM    439  CG  ARG A  59     -34.650 -17.373  20.017  1.00 13.92           C  
ATOM    440  CD  ARG A  59     -33.393 -17.811  19.288  1.00 18.19           C  
ATOM    441  NE  ARG A  59     -32.403 -18.388  20.191  1.00 14.55           N  
ATOM    442  CZ  ARG A  59     -32.505 -19.601  20.719  1.00 21.56           C  
ATOM    443  NH1 ARG A  59     -33.559 -20.355  20.431  1.00 19.21           N  
ATOM    444  NH2 ARG A  59     -31.563 -20.059  21.537  1.00 16.68           N  
ATOM    445  N   PRO A  60     -36.987 -15.513  21.881  1.00 14.78           N  
ATOM    446  CA  PRO A  60     -36.892 -14.369  22.797  1.00 17.35           C  
ATOM    447  C   PRO A  60     -35.468 -13.847  22.895  1.00 15.82           C  
ATOM    448  O   PRO A  60     -34.503 -14.563  22.582  1.00 15.73           O  
ATOM    449  CB  PRO A  60     -37.357 -14.944  24.138  1.00 17.12           C  
ATOM    450  CG  PRO A  60     -37.065 -16.434  24.041  1.00 18.66           C  
ATOM    451  CD  PRO A  60     -37.245 -16.785  22.578  1.00 14.17           C  
ATOM    452  N   ALA A  61     -35.343 -12.594  23.327  1.00 15.22           N  
ATOM    453  CA  ALA A  61     -34.042 -11.950  23.425  1.00 14.18           C  
ATOM    454  C   ALA A  61     -34.041 -10.926  24.539  1.00 14.02           C  
ATOM    455  O   ALA A  61     -35.088 -10.406  24.919  1.00 14.74           O  
ATOM    456  CB  ALA A  61     -33.663 -11.286  22.111  1.00 15.24           C  
ATOM    457  N   VAL A  62     -32.852 -10.642  25.049  1.00 14.14           N  
ATOM    458  CA  VAL A  62     -32.681  -9.628  26.074  1.00 14.26           C  
ATOM    459  C   VAL A  62     -31.705  -8.591  25.531  1.00 13.59           C  
ATOM    460  O   VAL A  62     -30.724  -8.937  24.878  1.00 12.19           O  
ATOM    461  CB  VAL A  62     -32.154 -10.252  27.376  1.00 16.14           C  
ATOM    462  CG1 VAL A  62     -31.612  -9.164  28.332  1.00 15.75           C  
ATOM    463  CG2 VAL A  62     -33.240 -11.076  28.054  1.00 16.02           C  
ATOM    464  N   TRP A  63     -31.993  -7.313  25.773  1.00 11.28           N  
ATOM    465  CA  TRP A  63     -31.100  -6.248  25.345  1.00 11.90           C  
ATOM    466  C   TRP A  63     -30.374  -5.699  26.560  1.00 11.13           C  
ATOM    467  O   TRP A  63     -31.022  -5.306  27.521  1.00 10.76           O  
ATOM    468  CB  TRP A  63     -31.897  -5.107  24.724  1.00 13.18           C  
ATOM    469  CG  TRP A  63     -31.035  -4.030  24.149  1.00  9.98           C  
ATOM    470  CD1 TRP A  63     -30.506  -2.943  24.815  1.00 11.25           C  
ATOM    471  CD2 TRP A  63     -30.577  -3.930  22.791  1.00 10.75           C  
ATOM    472  NE1 TRP A  63     -29.757  -2.184  23.946  1.00 11.14           N  
ATOM    473  CE2 TRP A  63     -29.796  -2.757  22.699  1.00 11.46           C  
ATOM    474  CE3 TRP A  63     -30.776  -4.708  21.639  1.00 12.07           C  
ATOM    475  CZ2 TRP A  63     -29.192  -2.348  21.504  1.00 10.98           C  
ATOM    476  CZ3 TRP A  63     -30.177  -4.306  20.452  1.00 11.60           C  
ATOM    477  CH2 TRP A  63     -29.396  -3.127  20.393  1.00 10.40           C  
ATOM    478  N   LEU A  64     -29.045  -5.653  26.493  1.00 10.97           N  
ATOM    479  CA  LEU A  64     -28.216  -5.032  27.529  1.00 12.46           C  
ATOM    480  C   LEU A  64     -27.593  -3.772  26.951  1.00 12.58           C  
ATOM    481  O   LEU A  64     -26.786  -3.839  26.020  1.00 10.68           O  
ATOM    482  CB  LEU A  64     -27.117  -5.994  27.983  1.00 10.14           C  
ATOM    483  CG  LEU A  64     -27.619  -7.345  28.479  1.00 12.23           C  
ATOM    484  CD1 LEU A  64     -26.405  -8.221  28.798  1.00 11.39           C  
ATOM    485  CD2 LEU A  64     -28.537  -7.193  29.711  1.00 13.06           C  
ATOM    486  N   ASN A  65     -27.977  -2.628  27.513  1.00  9.17           N  
ATOM    487  CA  ASN A  65     -27.598  -1.322  26.992  1.00 10.25           C  
ATOM    488  C   ASN A  65     -26.583  -0.703  27.939  1.00 12.98           C  
ATOM    489  O   ASN A  65     -26.740  -0.799  29.160  1.00 11.18           O  
ATOM    490  CB  ASN A  65     -28.843  -0.422  26.928  1.00 10.33           C  
ATOM    491  CG  ASN A  65     -28.711   0.707  25.915  1.00 11.94           C  
ATOM    492  OD1 ASN A  65     -28.558   0.459  24.713  1.00 12.24           O  
ATOM    493  ND2 ASN A  65     -28.812   1.959  26.389  1.00 10.28           N  
ATOM    494  N   ALA A  66     -25.540  -0.092  27.384  1.00 10.41           N  
ATOM    495  CA  ALA A  66     -24.540   0.605  28.209  1.00 11.19           C  
ATOM    496  C   ALA A  66     -23.961   1.850  27.540  1.00 11.24           C  
ATOM    497  O   ALA A  66     -23.962   1.976  26.328  1.00 11.76           O  
ATOM    498  CB  ALA A  66     -23.412  -0.345  28.593  1.00 10.70           C  
ATOM    499  N   GLY A  67     -23.450   2.775  28.347  1.00  8.34           N  
ATOM    500  CA  GLY A  67     -22.766   3.922  27.798  1.00 10.78           C  
ATOM    501  C   GLY A  67     -23.630   4.903  27.023  1.00  9.97           C  
ATOM    502  O   GLY A  67     -23.128   5.621  26.155  1.00 12.20           O  
ATOM    503  N   ILE A  68     -24.925   4.937  27.302  1.00  9.84           N  
ATOM    504  CA  ILE A  68     -25.760   5.932  26.628  1.00  8.43           C  
ATOM    505  C   ILE A  68     -25.324   7.332  27.091  1.00  9.95           C  
ATOM    506  O   ILE A  68     -25.381   8.291  26.323  1.00  8.51           O  
ATOM    507  CB  ILE A  68     -27.279   5.673  26.828  1.00  9.33           C  
ATOM    508  CG1 ILE A  68     -28.078   6.170  25.618  1.00  8.69           C  
ATOM    509  CG2 ILE A  68     -27.786   6.285  28.131  1.00  8.27           C  
ATOM    510  CD1 ILE A  68     -29.574   5.923  25.703  1.00 11.13           C  
ATOM    511  N   HIS A  69     -24.861   7.432  28.336  1.00  9.37           N  
ATOM    512  CA  HIS A  69     -24.286   8.677  28.847  1.00  9.12           C  
ATOM    513  C   HIS A  69     -22.776   8.545  28.931  1.00 11.91           C  
ATOM    514  O   HIS A  69     -22.255   7.753  29.720  1.00 11.68           O  
ATOM    515  CB  HIS A  69     -24.888   9.039  30.204  1.00  8.77           C  
ATOM    516  CG  HIS A  69     -26.319   9.457  30.120  1.00  9.94           C  
ATOM    517  ND1 HIS A  69     -27.263   9.077  31.047  1.00 12.19           N  
ATOM    518  CD2 HIS A  69     -26.970  10.218  29.207  1.00  9.43           C  
ATOM    519  CE1 HIS A  69     -28.435   9.588  30.712  1.00  9.44           C  
ATOM    520  NE2 HIS A  69     -28.284  10.287  29.604  1.00 10.34           N  
ATOM    521  N   SER A  70     -22.082   9.317  28.101  1.00 11.42           N  
ATOM    522  CA  SER A  70     -20.661   9.075  27.840  1.00 10.74           C  
ATOM    523  C   SER A  70     -19.725   9.160  29.061  1.00 11.38           C  
ATOM    524  O   SER A  70     -18.781   8.371  29.178  1.00 10.59           O  
ATOM    525  CB  SER A  70     -20.159   9.936  26.682  1.00 10.25           C  
ATOM    526  OG  SER A  70     -20.629  11.275  26.780  1.00 10.03           O  
ATOM    527  N   ARG A  71     -20.007  10.063  29.994  1.00 10.65           N  
ATOM    528  CA  ARG A  71     -19.118  10.235  31.145  1.00  9.60           C  
ATOM    529  C   ARG A  71     -19.186   9.089  32.154  1.00 10.20           C  
ATOM    530  O   ARG A  71     -18.382   9.025  33.086  1.00 10.67           O  
ATOM    531  CB  ARG A  71     -19.410  11.577  31.848  1.00 11.16           C  
ATOM    532  CG  ARG A  71     -20.836  11.679  32.404  1.00 11.00           C  
ATOM    533  CD  ARG A  71     -21.051  13.018  33.111  1.00 12.31           C  
ATOM    534  NE  ARG A  71     -22.399  13.183  33.653  1.00 13.03           N  
ATOM    535  CZ  ARG A  71     -23.024  14.355  33.720  1.00 13.55           C  
ATOM    536  NH1 ARG A  71     -22.430  15.449  33.254  1.00 11.99           N  
ATOM    537  NH2 ARG A  71     -24.244  14.431  34.237  1.00 12.28           N  
ATOM    538  N   GLU A  72     -20.130   8.171  31.970  1.00 11.12           N  
ATOM    539  CA  GLU A  72     -20.359   7.118  32.961  1.00 11.84           C  
ATOM    540  C   GLU A  72     -19.491   5.918  32.628  1.00 11.68           C  
ATOM    541  O   GLU A  72     -19.997   4.825  32.343  1.00 11.52           O  
ATOM    542  CB  GLU A  72     -21.847   6.747  33.028  1.00 10.20           C  
ATOM    543  CG  GLU A  72     -22.741   7.949  33.435  1.00  9.40           C  
ATOM    544  CD  GLU A  72     -24.229   7.692  33.248  1.00 11.15           C  
ATOM    545  OE1 GLU A  72     -24.631   6.527  33.006  1.00 10.79           O  
ATOM    546  OE2 GLU A  72     -25.000   8.671  33.337  1.00  9.03           O  
ATOM    547  N   TRP A  73     -18.181   6.148  32.682  1.00 10.63           N  
ATOM    548  CA  TRP A  73     -17.183   5.214  32.166  1.00 12.65           C  
ATOM    549  C   TRP A  73     -17.292   3.801  32.730  1.00  8.92           C  
ATOM    550  O   TRP A  73     -16.922   2.833  32.065  1.00  9.23           O  
ATOM    551  CB  TRP A  73     -15.774   5.752  32.403  1.00 12.43           C  
ATOM    552  CG  TRP A  73     -15.365   6.837  31.454  1.00 11.12           C  
ATOM    553  CD1 TRP A  73     -16.172   7.530  30.582  1.00 10.84           C  
ATOM    554  CD2 TRP A  73     -14.046   7.367  31.284  1.00 13.15           C  
ATOM    555  NE1 TRP A  73     -15.427   8.457  29.888  1.00 11.71           N  
ATOM    556  CE2 TRP A  73     -14.120   8.369  30.293  1.00 12.45           C  
ATOM    557  CE3 TRP A  73     -12.806   7.097  31.881  1.00 13.90           C  
ATOM    558  CZ2 TRP A  73     -13.005   9.103  29.888  1.00 12.98           C  
ATOM    559  CZ3 TRP A  73     -11.701   7.815  31.463  1.00 12.13           C  
ATOM    560  CH2 TRP A  73     -11.806   8.805  30.478  1.00 14.54           C  
ATOM    561  N   ILE A  74     -17.772   3.670  33.959  1.00  9.92           N  
ATOM    562  CA  ILE A  74     -17.871   2.342  34.539  1.00 11.01           C  
ATOM    563  C   ILE A  74     -18.870   1.483  33.748  1.00 12.14           C  
ATOM    564  O   ILE A  74     -18.773   0.248  33.739  1.00 11.33           O  
ATOM    565  CB  ILE A  74     -18.251   2.401  36.038  1.00 11.83           C  
ATOM    566  CG1 ILE A  74     -18.195   1.004  36.662  1.00  9.82           C  
ATOM    567  CG2 ILE A  74     -19.621   3.056  36.217  1.00  9.64           C  
ATOM    568  CD1 ILE A  74     -16.812   0.346  36.589  1.00 11.60           C  
ATOM    569  N   SER A  75     -19.818   2.125  33.062  1.00  9.80           N  
ATOM    570  CA  SER A  75     -20.814   1.359  32.316  1.00  9.66           C  
ATOM    571  C   SER A  75     -20.212   0.654  31.090  1.00 10.46           C  
ATOM    572  O   SER A  75     -20.432  -0.554  30.899  1.00  9.71           O  
ATOM    573  CB  SER A  75     -22.030   2.221  31.925  1.00 12.70           C  
ATOM    574  OG  SER A  75     -21.676   3.275  31.054  1.00 18.75           O  
ATOM    575  N   GLN A  76     -19.452   1.392  30.280  1.00 10.00           N  
ATOM    576  CA  GLN A  76     -18.829   0.806  29.085  1.00 10.37           C  
ATOM    577  C   GLN A  76     -17.812  -0.235  29.518  1.00  9.58           C  
ATOM    578  O   GLN A  76     -17.692  -1.286  28.898  1.00 11.60           O  
ATOM    579  CB  GLN A  76     -18.132   1.854  28.218  1.00  9.58           C  
ATOM    580  CG  GLN A  76     -19.055   2.935  27.631  1.00  7.41           C  
ATOM    581  CD  GLN A  76     -19.098   4.196  28.474  1.00 14.16           C  
ATOM    582  OE1 GLN A  76     -19.517   5.272  28.007  1.00 14.55           O  
ATOM    583  NE2 GLN A  76     -18.684   4.075  29.711  1.00 10.06           N  
ATOM    584  N   ALA A  77     -17.089   0.065  30.594  1.00  9.55           N  
ATOM    585  CA  ALA A  77     -16.066  -0.865  31.088  1.00 10.30           C  
ATOM    586  C   ALA A  77     -16.689  -2.161  31.613  1.00 11.48           C  
ATOM    587  O   ALA A  77     -16.176  -3.255  31.356  1.00 10.89           O  
ATOM    588  CB  ALA A  77     -15.200  -0.203  32.165  1.00 10.62           C  
ATOM    589  N   THR A  78     -17.795  -2.039  32.346  1.00  9.73           N  
ATOM    590  CA  THR A  78     -18.546  -3.208  32.809  1.00  9.11           C  
ATOM    591  C   THR A  78     -19.091  -3.989  31.615  1.00 10.97           C  
ATOM    592  O   THR A  78     -19.105  -5.217  31.616  1.00 11.92           O  
ATOM    593  CB  THR A  78     -19.715  -2.794  33.756  1.00  9.06           C  
ATOM    594  OG1 THR A  78     -19.182  -2.290  34.997  1.00 12.22           O  
ATOM    595  CG2 THR A  78     -20.649  -3.963  34.065  1.00 10.98           C  
ATOM    596  N   ALA A  79     -19.540  -3.272  30.590  1.00  9.13           N  
ATOM    597  CA  ALA A  79     -20.149  -3.922  29.430  1.00 10.70           C  
ATOM    598  C   ALA A  79     -19.151  -4.797  28.673  1.00 10.58           C  
ATOM    599  O   ALA A  79     -19.465  -5.935  28.321  1.00 10.71           O  
ATOM    600  CB  ALA A  79     -20.766  -2.882  28.490  1.00  9.56           C  
ATOM    601  N   ILE A  80     -17.958  -4.271  28.422  1.00 10.03           N  
ATOM    602  CA  ILE A  80     -16.971  -5.033  27.644  1.00 11.21           C  
ATOM    603  C   ILE A  80     -16.469  -6.255  28.445  1.00 11.47           C  
ATOM    604  O   ILE A  80     -16.300  -7.346  27.882  1.00 11.44           O  
ATOM    605  CB  ILE A  80     -15.816  -4.149  27.096  1.00 11.42           C  
ATOM    606  CG1 ILE A  80     -14.955  -4.936  26.088  1.00 13.15           C  
ATOM    607  CG2 ILE A  80     -14.941  -3.588  28.218  1.00 12.20           C  
ATOM    608  CD1 ILE A  80     -15.705  -5.396  24.841  1.00 12.41           C  
ATOM    609  N   TRP A  81     -16.294  -6.089  29.758  1.00  8.80           N  
ATOM    610  CA  TRP A  81     -15.976  -7.228  30.623  1.00 10.70           C  
ATOM    611  C   TRP A  81     -17.082  -8.277  30.568  1.00 11.37           C  
ATOM    612  O   TRP A  81     -16.813  -9.487  30.511  1.00 13.10           O  
ATOM    613  CB  TRP A  81     -15.733  -6.761  32.074  1.00 10.05           C  
ATOM    614  CG  TRP A  81     -15.371  -7.873  33.010  1.00 12.80           C  
ATOM    615  CD1 TRP A  81     -14.116  -8.270  33.358  1.00 12.85           C  
ATOM    616  CD2 TRP A  81     -16.275  -8.743  33.692  1.00 10.91           C  
ATOM    617  NE1 TRP A  81     -14.178  -9.334  34.229  1.00 12.19           N  
ATOM    618  CE2 TRP A  81     -15.493  -9.637  34.461  1.00 15.44           C  
ATOM    619  CE3 TRP A  81     -17.665  -8.845  33.748  1.00 12.19           C  
ATOM    620  CZ2 TRP A  81     -16.062 -10.632  35.260  1.00 15.56           C  
ATOM    621  CZ3 TRP A  81     -18.233  -9.832  34.547  1.00 12.18           C  
ATOM    622  CH2 TRP A  81     -17.428 -10.710  35.296  1.00 13.17           C  
ATOM    623  N   THR A  82     -18.332  -7.820  30.571  1.00 11.06           N  
ATOM    624  CA  THR A  82     -19.481  -8.726  30.508  1.00 11.41           C  
ATOM    625  C   THR A  82     -19.496  -9.565  29.210  1.00 13.96           C  
ATOM    626  O   THR A  82     -19.765 -10.776  29.230  1.00 13.63           O  
ATOM    627  CB  THR A  82     -20.806  -7.945  30.686  1.00 12.73           C  
ATOM    628  OG1 THR A  82     -20.797  -7.286  31.965  1.00 13.66           O  
ATOM    629  CG2 THR A  82     -22.004  -8.880  30.603  1.00 14.35           C  
ATOM    630  N   ALA A  83     -19.170  -8.933  28.088  1.00 11.22           N  
ATOM    631  CA  ALA A  83     -19.053  -9.655  26.814  1.00 11.52           C  
ATOM    632  C   ALA A  83     -18.084 -10.833  26.951  1.00 13.40           C  
ATOM    633  O   ALA A  83     -18.385 -11.953  26.523  1.00 13.48           O  
ATOM    634  CB  ALA A  83     -18.588  -8.722  25.726  1.00 12.67           C  
ATOM    635  N   ARG A  84     -16.925 -10.567  27.550  1.00 10.90           N  
ATOM    636  CA  ARG A  84     -15.903 -11.596  27.780  1.00 12.40           C  
ATOM    637  C   ARG A  84     -16.362 -12.651  28.789  1.00 14.16           C  
ATOM    638  O   ARG A  84     -16.091 -13.846  28.630  1.00 12.14           O  
ATOM    639  CB  ARG A  84     -14.583 -10.955  28.243  1.00 12.97           C  
ATOM    640  CG  ARG A  84     -13.461 -11.970  28.542  1.00 14.13           C  
ATOM    641  CD  ARG A  84     -13.093 -12.780  27.285  1.00 17.20           C  
ATOM    642  NE  ARG A  84     -12.403 -11.974  26.277  1.00 16.39           N  
ATOM    643  CZ  ARG A  84     -11.947 -12.449  25.119  1.00 17.24           C  
ATOM    644  NH1 ARG A  84     -12.092 -13.738  24.818  1.00 19.57           N  
ATOM    645  NH2 ARG A  84     -11.324 -11.649  24.272  1.00 18.57           N  
ATOM    646  N   LYS A  85     -17.049 -12.217  29.839  1.00 13.42           N  
ATOM    647  CA  LYS A  85     -17.576 -13.154  30.827  1.00 14.25           C  
ATOM    648  C   LYS A  85     -18.562 -14.140  30.198  1.00 15.10           C  
ATOM    649  O   LYS A  85     -18.554 -15.337  30.506  1.00 12.85           O  
ATOM    650  CB  LYS A  85     -18.263 -12.401  31.972  1.00 12.23           C  
ATOM    651  CG  LYS A  85     -18.798 -13.314  33.081  1.00 13.71           C  
ATOM    652  CD  LYS A  85     -17.658 -13.998  33.850  1.00 15.84           C  
ATOM    653  CE  LYS A  85     -18.154 -14.556  35.181  1.00 18.31           C  
ATOM    654  NZ  LYS A  85     -17.186 -15.499  35.828  1.00 14.77           N  
ATOM    655  N   ILE A  86     -19.431 -13.635  29.332  1.00 10.86           N  
ATOM    656  CA  ILE A  86     -20.408 -14.504  28.681  1.00 10.95           C  
ATOM    657  C   ILE A  86     -19.735 -15.599  27.846  1.00 13.26           C  
ATOM    658  O   ILE A  86     -20.087 -16.771  27.962  1.00 15.73           O  
ATOM    659  CB  ILE A  86     -21.410 -13.706  27.808  1.00 12.59           C  
ATOM    660  CG1 ILE A  86     -22.345 -12.886  28.698  1.00 12.04           C  
ATOM    661  CG2 ILE A  86     -22.243 -14.655  26.925  1.00 12.31           C  
ATOM    662  CD1 ILE A  86     -23.120 -11.787  27.937  1.00 12.30           C  
ATOM    663  N   VAL A  87     -18.764 -15.238  27.013  1.00 12.23           N  
ATOM    664  CA  VAL A  87     -18.149 -16.264  26.168  1.00 14.76           C  
ATOM    665  C   VAL A  87     -17.251 -17.187  26.991  1.00 15.90           C  
ATOM    666  O   VAL A  87     -17.134 -18.377  26.679  1.00 15.10           O  
ATOM    667  CB  VAL A  87     -17.377 -15.680  24.963  1.00 14.97           C  
ATOM    668  CG1 VAL A  87     -18.326 -14.932  24.029  1.00 15.81           C  
ATOM    669  CG2 VAL A  87     -16.261 -14.773  25.425  1.00 14.75           C  
ATOM    670  N   SER A  88     -16.640 -16.648  28.049  1.00 14.43           N  
ATOM    671  CA  SER A  88     -15.794 -17.448  28.937  1.00 17.30           C  
ATOM    672  C   SER A  88     -16.584 -18.505  29.697  1.00 19.76           C  
ATOM    673  O   SER A  88     -16.089 -19.613  29.918  1.00 20.43           O  
ATOM    674  CB  SER A  88     -15.046 -16.558  29.947  1.00 16.64           C  
ATOM    675  OG  SER A  88     -14.192 -15.641  29.275  1.00 21.31           O  
ATOM    676  N   ASP A  89     -17.802 -18.157  30.105  1.00 16.39           N  
ATOM    677  CA  ASP A  89     -18.596 -19.017  30.972  1.00 17.48           C  
ATOM    678  C   ASP A  89     -19.617 -19.912  30.261  1.00 18.05           C  
ATOM    679  O   ASP A  89     -20.155 -20.834  30.870  1.00 16.43           O  
ATOM    680  CB  ASP A  89     -19.299 -18.198  32.055  1.00 15.36           C  
ATOM    681  CG  ASP A  89     -18.365 -17.798  33.178  1.00 19.44           C  
ATOM    682  OD1 ASP A  89     -17.127 -17.829  32.973  1.00 21.14           O  
ATOM    683  OD2 ASP A  89     -18.871 -17.455  34.269  1.00 20.15           O  
ATOM    684  N   TYR A  90     -19.890 -19.642  28.990  1.00 14.88           N  
ATOM    685  CA  TYR A  90     -20.800 -20.498  28.236  1.00 12.96           C  
ATOM    686  C   TYR A  90     -20.301 -21.952  28.237  1.00 16.03           C  
ATOM    687  O   TYR A  90     -19.119 -22.206  27.999  1.00 15.82           O  
ATOM    688  CB  TYR A  90     -21.001 -19.971  26.809  1.00 13.83           C  
ATOM    689  CG  TYR A  90     -21.837 -20.898  25.964  1.00 15.99           C  
ATOM    690  CD1 TYR A  90     -23.173 -21.139  26.279  1.00 14.56           C  
ATOM    691  CD2 TYR A  90     -21.294 -21.540  24.863  1.00 16.23           C  
ATOM    692  CE1 TYR A  90     -23.948 -22.002  25.508  1.00 16.34           C  
ATOM    693  CE2 TYR A  90     -22.062 -22.404  24.086  1.00 17.78           C  
ATOM    694  CZ  TYR A  90     -23.387 -22.628  24.418  1.00 17.36           C  
ATOM    695  OH  TYR A  90     -24.150 -23.494  23.652  1.00 17.50           O  
ATOM    696  N   GLN A  91     -21.217 -22.880  28.530  1.00 14.49           N  
ATOM    697  CA  GLN A  91     -20.913 -24.312  28.695  1.00 17.65           C  
ATOM    698  C   GLN A  91     -19.959 -24.631  29.841  1.00 19.67           C  
ATOM    699  O   GLN A  91     -19.377 -25.718  29.899  1.00 20.96           O  
ATOM    700  CB  GLN A  91     -20.431 -24.942  27.388  1.00 15.09           C  
ATOM    701  CG  GLN A  91     -21.524 -25.096  26.342  1.00 16.83           C  
ATOM    702  CD  GLN A  91     -22.647 -26.040  26.758  1.00 15.28           C  
ATOM    703  OE1 GLN A  91     -22.530 -26.797  27.742  1.00 19.71           O  
ATOM    704  NE2 GLN A  91     -23.750 -25.995  26.019  1.00 14.03           N  
ATOM    705  N   ARG A  92     -19.805 -23.689  30.764  1.00 17.33           N  
ATOM    706  CA  ARG A  92     -19.068 -23.954  32.001  1.00 17.71           C  
ATOM    707  C   ARG A  92     -19.975 -23.671  33.200  1.00 16.85           C  
ATOM    708  O   ARG A  92     -20.174 -24.527  34.062  1.00 20.19           O  
ATOM    709  CB  ARG A  92     -17.786 -23.120  32.057  1.00 16.95           C  
ATOM    710  CG  ARG A  92     -16.746 -23.514  31.001  1.00 19.56           C  
ATOM    711  CD  ARG A  92     -15.428 -22.777  31.205  1.00 27.81           C  
ATOM    712  NE  ARG A  92     -14.304 -23.500  30.610  1.00 37.80           N  
ATOM    713  CZ  ARG A  92     -13.711 -23.157  29.473  1.00 38.24           C  
ATOM    714  NH1 ARG A  92     -14.132 -22.086  28.806  1.00 43.32           N  
ATOM    715  NH2 ARG A  92     -12.693 -23.877  29.004  1.00 31.24           N  
ATOM    716  N   ASP A  93     -20.527 -22.461  33.244  1.00 18.05           N  
ATOM    717  CA  ASP A  93     -21.544 -22.098  34.227  1.00 17.18           C  
ATOM    718  C   ASP A  93     -22.917 -22.526  33.709  1.00 20.13           C  
ATOM    719  O   ASP A  93     -23.339 -22.079  32.656  1.00 15.85           O  
ATOM    720  CB  ASP A  93     -21.525 -20.579  34.441  1.00 21.43           C  
ATOM    721  CG  ASP A  93     -22.792 -20.066  35.089  1.00 19.06           C  
ATOM    722  OD1 ASP A  93     -23.337 -20.783  35.954  1.00 19.69           O  
ATOM    723  OD2 ASP A  93     -23.257 -18.955  34.722  1.00 19.61           O  
ATOM    724  N   PRO A  94     -23.628 -23.394  34.447  1.00 19.28           N  
ATOM    725  CA  PRO A  94     -24.930 -23.861  33.945  1.00 17.18           C  
ATOM    726  C   PRO A  94     -25.962 -22.738  33.798  1.00 17.84           C  
ATOM    727  O   PRO A  94     -26.885 -22.870  32.994  1.00 17.97           O  
ATOM    728  CB  PRO A  94     -25.395 -24.845  35.024  1.00 22.53           C  
ATOM    729  CG  PRO A  94     -24.137 -25.234  35.760  1.00 24.52           C  
ATOM    730  CD  PRO A  94     -23.252 -24.036  35.718  1.00 20.76           C  
ATOM    731  N   ALA A  95     -25.820 -21.659  34.566  1.00 18.21           N  
ATOM    732  CA  ALA A  95     -26.812 -20.587  34.543  1.00 17.51           C  
ATOM    733  C   ALA A  95     -26.794 -19.842  33.203  1.00 14.88           C  
ATOM    734  O   ALA A  95     -27.818 -19.756  32.522  1.00 16.53           O  
ATOM    735  CB  ALA A  95     -26.590 -19.609  35.710  1.00 19.49           C  
ATOM    736  N   ILE A  96     -25.637 -19.304  32.826  1.00 15.12           N  
ATOM    737  CA  ILE A  96     -25.551 -18.553  31.564  1.00 15.99           C  
ATOM    738  C   ILE A  96     -25.721 -19.487  30.367  1.00 13.93           C  
ATOM    739  O   ILE A  96     -26.135 -19.063  29.284  1.00 12.96           O  
ATOM    740  CB  ILE A  96     -24.242 -17.735  31.422  1.00 14.78           C  
ATOM    741  CG1 ILE A  96     -24.346 -16.761  30.240  1.00 12.22           C  
ATOM    742  CG2 ILE A  96     -23.035 -18.639  31.207  1.00 13.56           C  
ATOM    743  CD1 ILE A  96     -25.532 -15.809  30.316  1.00 15.98           C  
ATOM    744  N   THR A  97     -25.413 -20.767  30.566  1.00 15.67           N  
ATOM    745  CA  THR A  97     -25.592 -21.746  29.492  1.00 13.46           C  
ATOM    746  C   THR A  97     -27.078 -21.981  29.176  1.00 13.01           C  
ATOM    747  O   THR A  97     -27.498 -21.921  28.008  1.00 16.97           O  
ATOM    748  CB  THR A  97     -24.894 -23.085  29.839  1.00 15.01           C  
ATOM    749  OG1 THR A  97     -23.514 -22.840  30.130  1.00 14.88           O  
ATOM    750  CG2 THR A  97     -25.015 -24.074  28.686  1.00 14.78           C  
ATOM    751  N   SER A  98     -27.881 -22.247  30.199  1.00 15.21           N  
ATOM    752  CA  SER A  98     -29.306 -22.450  29.982  1.00 15.23           C  
ATOM    753  C   SER A  98     -29.997 -21.158  29.538  1.00 15.04           C  
ATOM    754  O   SER A  98     -30.943 -21.191  28.743  1.00 14.71           O  
ATOM    755  CB  SER A  98     -29.997 -23.058  31.216  1.00 17.49           C  
ATOM    756  OG  SER A  98     -29.985 -22.196  32.336  1.00 17.81           O  
ATOM    757  N   ILE A  99     -29.531 -20.016  30.048  1.00 13.33           N  
ATOM    758  CA  ILE A  99     -30.086 -18.741  29.577  1.00 13.25           C  
ATOM    759  C   ILE A  99     -29.898 -18.638  28.064  1.00 13.39           C  
ATOM    760  O   ILE A  99     -30.850 -18.367  27.326  1.00 14.25           O  
ATOM    761  CB  ILE A  99     -29.442 -17.519  30.274  1.00 15.30           C  
ATOM    762  CG1 ILE A  99     -29.974 -17.381  31.701  1.00 15.19           C  
ATOM    763  CG2 ILE A  99     -29.729 -16.226  29.473  1.00 11.44           C  
ATOM    764  CD1 ILE A  99     -29.080 -16.529  32.591  1.00 16.18           C  
ATOM    765  N   LEU A 100     -28.680 -18.898  27.596  1.00 12.30           N  
ATOM    766  CA  LEU A 100     -28.354 -18.723  26.184  1.00 13.84           C  
ATOM    767  C   LEU A 100     -28.972 -19.822  25.330  1.00 15.55           C  
ATOM    768  O   LEU A 100     -29.120 -19.680  24.118  1.00 13.53           O  
ATOM    769  CB  LEU A 100     -26.840 -18.671  25.974  1.00 12.25           C  
ATOM    770  CG  LEU A 100     -26.211 -17.310  26.288  1.00 15.09           C  
ATOM    771  CD1 LEU A 100     -24.689 -17.385  26.404  1.00 16.12           C  
ATOM    772  CD2 LEU A 100     -26.628 -16.316  25.224  1.00 13.25           C  
ATOM    773  N   GLU A 101     -29.331 -20.924  25.969  1.00 15.19           N  
ATOM    774  CA  GLU A 101     -30.009 -21.983  25.225  1.00 15.25           C  
ATOM    775  C   GLU A 101     -31.472 -21.622  24.989  1.00 18.27           C  
ATOM    776  O   GLU A 101     -32.089 -22.119  24.045  1.00 19.06           O  
ATOM    777  CB  GLU A 101     -29.828 -23.344  25.911  1.00 16.38           C  
ATOM    778  CG  GLU A 101     -28.413 -23.870  25.739  1.00 17.62           C  
ATOM    779  CD  GLU A 101     -28.127 -25.149  26.514  1.00 17.39           C  
ATOM    780  OE1 GLU A 101     -28.727 -25.369  27.588  1.00 17.50           O  
ATOM    781  OE2 GLU A 101     -27.274 -25.930  26.038  1.00 21.10           O  
ATOM    782  N   LYS A 102     -32.004 -20.716  25.815  1.00 13.96           N  
ATOM    783  CA  LYS A 102     -33.398 -20.276  25.705  1.00 14.47           C  
ATOM    784  C   LYS A 102     -33.575 -18.987  24.895  1.00 17.30           C  
ATOM    785  O   LYS A 102     -34.558 -18.841  24.176  1.00 17.72           O  
ATOM    786  CB  LYS A 102     -34.029 -20.081  27.089  1.00 17.35           C  
ATOM    787  CG  LYS A 102     -34.451 -21.373  27.796  1.00 30.71           C  
ATOM    788  CD  LYS A 102     -35.982 -21.532  27.814  1.00 35.02           C  
ATOM    789  CE  LYS A 102     -36.425 -22.812  28.550  1.00 36.53           C  
ATOM    790  NZ  LYS A 102     -36.121 -22.818  30.022  1.00 32.69           N  
ATOM    791  N   MET A 103     -32.635 -18.056  25.022  1.00 15.36           N  
ATOM    792  CA  MET A 103     -32.813 -16.713  24.449  1.00 12.94           C  
ATOM    793  C   MET A 103     -31.493 -16.138  23.942  1.00 13.29           C  
ATOM    794  O   MET A 103     -30.416 -16.627  24.298  1.00 15.30           O  
ATOM    795  CB  MET A 103     -33.400 -15.785  25.514  1.00 14.68           C  
ATOM    796  CG  MET A 103     -32.359 -15.348  26.539  1.00 13.15           C  
ATOM    797  SD  MET A 103     -33.019 -14.586  28.041  1.00 17.28           S  
ATOM    798  CE  MET A 103     -33.772 -15.974  28.870  1.00 18.68           C  
ATOM    799  N   ASP A 104     -31.584 -15.105  23.107  1.00 12.16           N  
ATOM    800  CA  ASP A 104     -30.423 -14.372  22.623  1.00 12.89           C  
ATOM    801  C   ASP A 104     -30.159 -13.209  23.575  1.00 11.89           C  
ATOM    802  O   ASP A 104     -31.084 -12.700  24.203  1.00 11.58           O  
ATOM    803  CB  ASP A 104     -30.679 -13.799  21.221  1.00 12.36           C  
ATOM    804  CG  ASP A 104     -30.929 -14.874  20.179  1.00 17.79           C  
ATOM    805  OD1 ASP A 104     -30.387 -15.997  20.319  1.00 15.97           O  
ATOM    806  OD2 ASP A 104     -31.670 -14.582  19.214  1.00 18.76           O  
ATOM    807  N   ILE A 105     -28.895 -12.809  23.659  1.00 12.77           N  
ATOM    808  CA  ILE A 105     -28.493 -11.630  24.398  1.00 11.75           C  
ATOM    809  C   ILE A 105     -27.861 -10.669  23.395  1.00 13.38           C  
ATOM    810  O   ILE A 105     -26.912 -11.019  22.694  1.00 11.84           O  
ATOM    811  CB  ILE A 105     -27.489 -11.972  25.534  1.00 12.52           C  
ATOM    812  CG1 ILE A 105     -28.144 -12.904  26.558  1.00 12.13           C  
ATOM    813  CG2 ILE A 105     -26.987 -10.691  26.218  1.00 13.21           C  
ATOM    814  CD1 ILE A 105     -27.162 -13.518  27.594  1.00 11.91           C  
ATOM    815  N   PHE A 106     -28.415  -9.465  23.298  1.00  9.98           N  
ATOM    816  CA  PHE A 106     -27.787  -8.410  22.526  1.00 11.62           C  
ATOM    817  C   PHE A 106     -27.144  -7.426  23.504  1.00 11.67           C  
ATOM    818  O   PHE A 106     -27.762  -7.046  24.491  1.00 13.62           O  
ATOM    819  CB  PHE A 106     -28.824  -7.699  21.660  1.00 11.69           C  
ATOM    820  CG  PHE A 106     -29.348  -8.555  20.515  1.00 12.50           C  
ATOM    821  CD1 PHE A 106     -30.388  -9.446  20.711  1.00 17.29           C  
ATOM    822  CD2 PHE A 106     -28.783  -8.456  19.258  1.00 14.11           C  
ATOM    823  CE1 PHE A 106     -30.852 -10.233  19.654  1.00 12.46           C  
ATOM    824  CE2 PHE A 106     -29.242  -9.237  18.209  1.00 16.07           C  
ATOM    825  CZ  PHE A 106     -30.277 -10.120  18.411  1.00 15.29           C  
ATOM    826  N   LEU A 107     -25.903  -7.042  23.241  1.00 10.24           N  
ATOM    827  CA  LEU A 107     -25.161  -6.164  24.144  1.00  9.40           C  
ATOM    828  C   LEU A 107     -24.574  -4.984  23.374  1.00 12.61           C  
ATOM    829  O   LEU A 107     -23.852  -5.177  22.388  1.00 10.80           O  
ATOM    830  CB  LEU A 107     -24.034  -6.968  24.817  1.00 10.18           C  
ATOM    831  CG  LEU A 107     -23.008  -6.187  25.644  1.00 10.51           C  
ATOM    832  CD1 LEU A 107     -23.645  -5.602  26.897  1.00 14.64           C  
ATOM    833  CD2 LEU A 107     -21.839  -7.130  25.997  1.00 13.30           C  
ATOM    834  N   LEU A 108     -24.874  -3.762  23.839  1.00  9.97           N  
ATOM    835  CA  LEU A 108     -24.367  -2.536  23.235  1.00 12.05           C  
ATOM    836  C   LEU A 108     -23.474  -1.822  24.251  1.00  9.14           C  
ATOM    837  O   LEU A 108     -23.966  -1.106  25.118  1.00 10.11           O  
ATOM    838  CB  LEU A 108     -25.540  -1.632  22.830  1.00 10.69           C  
ATOM    839  CG  LEU A 108     -25.212  -0.219  22.346  1.00 11.30           C  
ATOM    840  CD1 LEU A 108     -24.201  -0.251  21.205  1.00 10.65           C  
ATOM    841  CD2 LEU A 108     -26.488   0.515  21.912  1.00 12.25           C  
ATOM    842  N   PRO A 109     -22.158  -2.074  24.190  1.00 10.18           N  
ATOM    843  CA  PRO A 109     -21.282  -1.504  25.229  1.00 11.16           C  
ATOM    844  C   PRO A 109     -21.152   0.016  25.177  1.00 12.10           C  
ATOM    845  O   PRO A 109     -20.922   0.628  26.224  1.00 11.52           O  
ATOM    846  CB  PRO A 109     -19.925  -2.146  24.943  1.00 11.32           C  
ATOM    847  CG  PRO A 109     -20.256  -3.434  24.230  1.00 13.60           C  
ATOM    848  CD  PRO A 109     -21.481  -3.112  23.391  1.00 10.18           C  
ATOM    849  N   VAL A 110     -21.283   0.604  23.992  1.00 11.68           N  
ATOM    850  CA  VAL A 110     -21.127   2.050  23.831  1.00 10.62           C  
ATOM    851  C   VAL A 110     -22.282   2.628  23.017  1.00 11.33           C  
ATOM    852  O   VAL A 110     -22.191   2.806  21.787  1.00 10.51           O  
ATOM    853  CB  VAL A 110     -19.787   2.435  23.193  1.00  9.97           C  
ATOM    854  CG1 VAL A 110     -19.543   3.935  23.370  1.00 12.50           C  
ATOM    855  CG2 VAL A 110     -18.637   1.633  23.817  1.00 11.29           C  
ATOM    856  N   ALA A 111     -23.362   2.931  23.725  1.00 10.09           N  
ATOM    857  CA  ALA A 111     -24.583   3.424  23.106  1.00  9.16           C  
ATOM    858  C   ALA A 111     -24.449   4.855  22.581  1.00 11.04           C  
ATOM    859  O   ALA A 111     -25.289   5.307  21.810  1.00 11.99           O  
ATOM    860  CB  ALA A 111     -25.749   3.304  24.068  1.00 12.92           C  
ATOM    861  N   ASN A 112     -23.391   5.553  22.983  1.00  8.09           N  
ATOM    862  CA  ASN A 112     -23.180   6.947  22.585  1.00 10.02           C  
ATOM    863  C   ASN A 112     -21.695   7.134  22.272  1.00 10.92           C  
ATOM    864  O   ASN A 112     -20.948   7.645  23.090  1.00  9.74           O  
ATOM    865  CB  ASN A 112     -23.653   7.851  23.747  1.00 10.47           C  
ATOM    866  CG  ASN A 112     -23.369   9.332  23.533  1.00 10.36           C  
ATOM    867  OD1 ASN A 112     -22.970   9.771  22.454  1.00  8.67           O  
ATOM    868  ND2 ASN A 112     -23.587  10.119  24.597  1.00 10.45           N  
ATOM    869  N   PRO A 113     -21.249   6.659  21.091  1.00 10.96           N  
ATOM    870  CA  PRO A 113     -19.816   6.682  20.754  1.00 10.96           C  
ATOM    871  C   PRO A 113     -19.223   8.087  20.618  1.00 10.82           C  
ATOM    872  O   PRO A 113     -18.081   8.295  20.999  1.00 10.13           O  
ATOM    873  CB  PRO A 113     -19.741   5.978  19.383  1.00 11.50           C  
ATOM    874  CG  PRO A 113     -21.058   5.353  19.173  1.00 12.56           C  
ATOM    875  CD  PRO A 113     -22.071   6.014  20.054  1.00 10.99           C  
ATOM    876  N   ASP A 114     -19.965   9.032  20.044  1.00 11.42           N  
ATOM    877  CA  ASP A 114     -19.419  10.379  19.866  1.00 12.73           C  
ATOM    878  C   ASP A 114     -19.127  11.043  21.212  1.00 11.21           C  
ATOM    879  O   ASP A 114     -18.079  11.690  21.400  1.00 10.59           O  
ATOM    880  CB  ASP A 114     -20.376  11.251  19.058  1.00 10.13           C  
ATOM    881  CG  ASP A 114     -20.605  10.720  17.650  1.00 11.92           C  
ATOM    882  OD1 ASP A 114     -19.833   9.849  17.205  1.00 11.30           O  
ATOM    883  OD2 ASP A 114     -21.556  11.193  16.989  1.00 12.93           O  
ATOM    884  N   GLY A 115     -20.062  10.906  22.143  1.00 10.44           N  
ATOM    885  CA  GLY A 115     -19.857  11.450  23.474  1.00  9.50           C  
ATOM    886  C   GLY A 115     -18.658  10.783  24.121  1.00  9.94           C  
ATOM    887  O   GLY A 115     -17.855  11.431  24.805  1.00  9.38           O  
ATOM    888  N   TYR A 116     -18.529   9.473  23.920  1.00 10.47           N  
ATOM    889  CA  TYR A 116     -17.436   8.754  24.572  1.00 11.68           C  
ATOM    890  C   TYR A 116     -16.085   9.277  24.104  1.00 12.85           C  
ATOM    891  O   TYR A 116     -15.221   9.581  24.926  1.00 11.93           O  
ATOM    892  CB  TYR A 116     -17.544   7.242  24.358  1.00  8.77           C  
ATOM    893  CG  TYR A 116     -16.596   6.450  25.244  1.00 11.40           C  
ATOM    894  CD1 TYR A 116     -16.727   6.479  26.626  1.00 10.22           C  
ATOM    895  CD2 TYR A 116     -15.575   5.679  24.693  1.00 13.94           C  
ATOM    896  CE1 TYR A 116     -15.877   5.743  27.445  1.00 12.27           C  
ATOM    897  CE2 TYR A 116     -14.711   4.940  25.500  1.00 13.67           C  
ATOM    898  CZ  TYR A 116     -14.873   4.982  26.879  1.00 13.22           C  
ATOM    899  OH  TYR A 116     -14.031   4.264  27.696  1.00 13.48           O  
ATOM    900  N   VAL A 117     -15.906   9.410  22.790  1.00 11.29           N  
ATOM    901  CA  VAL A 117     -14.659   9.961  22.270  1.00 12.93           C  
ATOM    902  C   VAL A 117     -14.439  11.353  22.860  1.00 12.78           C  
ATOM    903  O   VAL A 117     -13.335  11.697  23.280  1.00 14.91           O  
ATOM    904  CB  VAL A 117     -14.669  10.026  20.721  1.00 12.66           C  
ATOM    905  CG1 VAL A 117     -13.432  10.752  20.189  1.00 16.75           C  
ATOM    906  CG2 VAL A 117     -14.781   8.620  20.139  1.00 12.55           C  
ATOM    907  N   TYR A 118     -15.501  12.153  22.906  1.00 11.49           N  
ATOM    908  CA  TYR A 118     -15.417  13.515  23.446  1.00 12.98           C  
ATOM    909  C   TYR A 118     -14.955  13.557  24.925  1.00 14.25           C  
ATOM    910  O   TYR A 118     -14.216  14.470  25.326  1.00 11.75           O  
ATOM    911  CB  TYR A 118     -16.775  14.221  23.264  1.00 12.32           C  
ATOM    912  CG  TYR A 118     -16.748  15.735  23.406  1.00 13.10           C  
ATOM    913  CD1 TYR A 118     -16.271  16.539  22.377  1.00 14.79           C  
ATOM    914  CD2 TYR A 118     -17.245  16.353  24.545  1.00 13.11           C  
ATOM    915  CE1 TYR A 118     -16.262  17.924  22.492  1.00 15.81           C  
ATOM    916  CE2 TYR A 118     -17.238  17.736  24.675  1.00 14.12           C  
ATOM    917  CZ  TYR A 118     -16.750  18.515  23.639  1.00 15.03           C  
ATOM    918  OH  TYR A 118     -16.746  19.885  23.767  1.00 16.67           O  
ATOM    919  N   THR A 119     -15.382  12.579  25.735  1.00 12.29           N  
ATOM    920  CA  THR A 119     -14.956  12.534  27.147  1.00 13.15           C  
ATOM    921  C   THR A 119     -13.459  12.244  27.287  1.00 16.27           C  
ATOM    922  O   THR A 119     -12.852  12.457  28.357  1.00 14.41           O  
ATOM    923  CB  THR A 119     -15.770  11.523  28.021  1.00 11.46           C  
ATOM    924  OG1 THR A 119     -15.529  10.176  27.587  1.00 13.03           O  
ATOM    925  CG2 THR A 119     -17.266  11.820  27.991  1.00  8.94           C  
ATOM    926  N   GLN A 120     -12.851  11.777  26.200  1.00 14.83           N  
ATOM    927  CA  GLN A 120     -11.435  11.436  26.236  1.00 15.99           C  
ATOM    928  C   GLN A 120     -10.593  12.471  25.506  1.00 20.45           C  
ATOM    929  O   GLN A 120      -9.370  12.476  25.633  1.00 28.69           O  
ATOM    930  CB  GLN A 120     -11.191  10.021  25.699  1.00 21.41           C  
ATOM    931  CG  GLN A 120     -12.015   8.979  26.464  1.00 23.10           C  
ATOM    932  CD  GLN A 120     -11.535   7.561  26.271  1.00 20.63           C  
ATOM    933  OE1 GLN A 120     -11.737   6.710  27.135  1.00 26.05           O  
ATOM    934  NE2 GLN A 120     -10.894   7.297  25.148  1.00 22.08           N  
ATOM    935  N   THR A 121     -11.244  13.352  24.752  1.00 20.91           N  
ATOM    936  CA  THR A 121     -10.510  14.360  23.995  1.00 20.52           C  
ATOM    937  C   THR A 121     -10.719  15.789  24.480  1.00 24.94           C  
ATOM    938  O   THR A 121      -9.881  16.648  24.220  1.00 28.91           O  
ATOM    939  CB  THR A 121     -10.843  14.312  22.496  1.00 24.73           C  
ATOM    940  OG1 THR A 121     -12.246  14.545  22.305  1.00 23.80           O  
ATOM    941  CG2 THR A 121     -10.451  12.965  21.898  1.00 22.65           C  
ATOM    942  N   GLN A 122     -11.823  16.052  25.173  1.00 17.18           N  
ATOM    943  CA  GLN A 122     -12.224  17.436  25.400  1.00 19.61           C  
ATOM    944  C   GLN A 122     -12.869  17.734  26.749  1.00 16.48           C  
ATOM    945  O   GLN A 122     -12.617  18.787  27.336  1.00 17.27           O  
ATOM    946  CB  GLN A 122     -13.191  17.869  24.296  1.00 20.47           C  
ATOM    947  CG  GLN A 122     -12.560  17.961  22.922  1.00 25.88           C  
ATOM    948  CD  GLN A 122     -11.667  19.174  22.778  1.00 30.09           C  
ATOM    949  OE1 GLN A 122     -10.827  19.241  21.878  1.00 37.43           O  
ATOM    950  NE2 GLN A 122     -11.845  20.144  23.663  1.00 24.86           N  
ATOM    951  N   ASN A 123     -13.707  16.821  27.232  1.00 14.41           N  
ATOM    952  CA  ASN A 123     -14.536  17.106  28.409  1.00 13.35           C  
ATOM    953  C   ASN A 123     -14.975  15.804  29.074  1.00 13.63           C  
ATOM    954  O   ASN A 123     -15.913  15.144  28.619  1.00 10.68           O  
ATOM    955  CB  ASN A 123     -15.753  17.952  27.996  1.00 14.10           C  
ATOM    956  CG  ASN A 123     -16.631  18.381  29.183  1.00 15.13           C  
ATOM    957  OD1 ASN A 123     -17.485  19.264  29.046  1.00 20.65           O  
ATOM    958  ND2 ASN A 123     -16.422  17.777  30.336  1.00 12.85           N  
ATOM    959  N   ARG A 124     -14.286  15.451  30.154  1.00 13.59           N  
ATOM    960  CA  ARG A 124     -14.506  14.190  30.860  1.00 12.08           C  
ATOM    961  C   ARG A 124     -15.944  14.027  31.371  1.00 13.45           C  
ATOM    962  O   ARG A 124     -16.429  12.904  31.535  1.00 12.25           O  
ATOM    963  CB  ARG A 124     -13.503  14.089  32.020  1.00 15.23           C  
ATOM    964  CG  ARG A 124     -13.639  12.874  32.904  1.00 12.67           C  
ATOM    965  CD  ARG A 124     -13.409  11.577  32.131  1.00 13.43           C  
ATOM    966  NE  ARG A 124     -13.525  10.423  33.015  1.00 13.47           N  
ATOM    967  CZ  ARG A 124     -14.685   9.916  33.432  1.00 13.21           C  
ATOM    968  NH1 ARG A 124     -15.833  10.478  33.053  1.00 10.04           N  
ATOM    969  NH2 ARG A 124     -14.696   8.850  34.236  1.00 11.74           N  
ATOM    970  N   LEU A 125     -16.642  15.135  31.615  1.00 11.08           N  
ATOM    971  CA  LEU A 125     -18.006  15.052  32.145  1.00 10.06           C  
ATOM    972  C   LEU A 125     -19.092  15.216  31.064  1.00 14.15           C  
ATOM    973  O   LEU A 125     -20.248  15.508  31.379  1.00 11.95           O  
ATOM    974  CB  LEU A 125     -18.222  16.093  33.263  1.00 13.79           C  
ATOM    975  CG  LEU A 125     -17.373  15.906  34.524  1.00 12.43           C  
ATOM    976  CD1 LEU A 125     -17.619  17.028  35.560  1.00 15.28           C  
ATOM    977  CD2 LEU A 125     -17.588  14.530  35.147  1.00 12.84           C  
ATOM    978  N   TRP A 126     -18.732  15.047  29.792  1.00 11.16           N  
ATOM    979  CA  TRP A 126     -19.741  15.187  28.734  1.00 11.25           C  
ATOM    980  C   TRP A 126     -20.748  14.051  28.841  1.00 11.30           C  
ATOM    981  O   TRP A 126     -20.359  12.892  29.036  1.00 12.33           O  
ATOM    982  CB  TRP A 126     -19.127  15.222  27.324  1.00  9.56           C  
ATOM    983  CG  TRP A 126     -20.180  15.539  26.296  1.00 10.20           C  
ATOM    984  CD1 TRP A 126     -20.824  14.661  25.468  1.00 10.16           C  
ATOM    985  CD2 TRP A 126     -20.744  16.830  26.027  1.00 11.19           C  
ATOM    986  NE1 TRP A 126     -21.749  15.334  24.696  1.00 11.26           N  
ATOM    987  CE2 TRP A 126     -21.715  16.664  25.016  1.00  8.63           C  
ATOM    988  CE3 TRP A 126     -20.524  18.108  26.549  1.00 12.00           C  
ATOM    989  CZ2 TRP A 126     -22.462  17.724  24.521  1.00 10.63           C  
ATOM    990  CZ3 TRP A 126     -21.263  19.167  26.042  1.00 16.43           C  
ATOM    991  CH2 TRP A 126     -22.215  18.967  25.041  1.00 11.85           C  
ATOM    992  N   ARG A 127     -22.034  14.382  28.707  1.00 10.37           N  
ATOM    993  CA  ARG A 127     -23.128  13.408  28.899  1.00 10.59           C  
ATOM    994  C   ARG A 127     -23.885  13.077  27.607  1.00 11.93           C  
ATOM    995  O   ARG A 127     -24.246  11.923  27.347  1.00  9.82           O  
ATOM    996  CB  ARG A 127     -24.132  13.959  29.938  1.00 11.92           C  
ATOM    997  CG  ARG A 127     -25.505  13.256  30.011  1.00 11.56           C  
ATOM    998  CD  ARG A 127     -26.447  14.075  30.890  1.00 12.31           C  
ATOM    999  NE  ARG A 127     -27.808  13.552  31.053  1.00  9.04           N  
ATOM   1000  CZ  ARG A 127     -28.157  12.648  31.966  1.00 10.62           C  
ATOM   1001  NH1 ARG A 127     -27.239  12.116  32.766  1.00  9.39           N  
ATOM   1002  NH2 ARG A 127     -29.421  12.256  32.063  1.00 11.65           N  
ATOM   1003  N   LYS A 128     -24.127  14.112  26.813  1.00 10.22           N  
ATOM   1004  CA  LYS A 128     -25.079  14.051  25.703  1.00  8.50           C  
ATOM   1005  C   LYS A 128     -24.497  13.476  24.417  1.00 10.50           C  
ATOM   1006  O   LYS A 128     -23.329  13.092  24.370  1.00  9.49           O  
ATOM   1007  CB  LYS A 128     -25.625  15.460  25.447  1.00  9.30           C  
ATOM   1008  CG  LYS A 128     -26.442  16.023  26.630  1.00 10.20           C  
ATOM   1009  CD  LYS A 128     -27.173  17.303  26.232  1.00  9.91           C  
ATOM   1010  CE  LYS A 128     -26.217  18.490  26.097  1.00 12.98           C  
ATOM   1011  NZ  LYS A 128     -26.944  19.701  25.586  1.00 11.58           N  
ATOM   1012  N   THR A 129     -25.329  13.415  23.376  1.00 10.23           N  
ATOM   1013  CA  THR A 129     -24.850  13.201  22.016  1.00 10.12           C  
ATOM   1014  C   THR A 129     -24.047  14.426  21.594  1.00 10.03           C  
ATOM   1015  O   THR A 129     -23.861  15.359  22.404  1.00 10.46           O  
ATOM   1016  CB  THR A 129     -26.017  12.949  21.025  1.00 11.78           C  
ATOM   1017  OG1 THR A 129     -26.851  14.118  20.927  1.00 11.28           O  
ATOM   1018  CG2 THR A 129     -26.860  11.767  21.494  1.00 10.43           C  
ATOM   1019  N   ARG A 130     -23.560  14.423  20.353  1.00 12.13           N  
ATOM   1020  CA  ARG A 130     -22.832  15.559  19.801  1.00 10.18           C  
ATOM   1021  C   ARG A 130     -23.497  16.140  18.556  1.00 13.05           C  
ATOM   1022  O   ARG A 130     -22.821  16.739  17.718  1.00 10.90           O  
ATOM   1023  CB  ARG A 130     -21.377  15.177  19.498  1.00 12.91           C  
ATOM   1024  CG  ARG A 130     -20.589  14.729  20.748  1.00 12.11           C  
ATOM   1025  CD  ARG A 130     -20.224  15.923  21.638  1.00 11.23           C  
ATOM   1026  NE  ARG A 130     -19.542  16.979  20.894  1.00 12.32           N  
ATOM   1027  CZ  ARG A 130     -19.451  18.243  21.310  1.00 13.62           C  
ATOM   1028  NH1 ARG A 130     -19.990  18.607  22.467  1.00 15.02           N  
ATOM   1029  NH2 ARG A 130     -18.816  19.141  20.567  1.00 14.56           N  
ATOM   1030  N   SER A 131     -24.814  15.954  18.442  1.00 11.95           N  
ATOM   1031  CA  SER A 131     -25.589  16.516  17.332  1.00 15.30           C  
ATOM   1032  C   SER A 131     -25.764  18.032  17.408  1.00 14.39           C  
ATOM   1033  O   SER A 131     -25.703  18.624  18.478  1.00 13.62           O  
ATOM   1034  CB  SER A 131     -26.967  15.859  17.237  1.00 13.94           C  
ATOM   1035  OG  SER A 131     -27.727  16.102  18.408  1.00 13.80           O  
ATOM   1036  N   ARG A 132     -26.011  18.640  16.250  1.00 15.06           N  
ATOM   1037  CA  ARG A 132     -26.163  20.090  16.129  1.00 17.17           C  
ATOM   1038  C   ARG A 132     -27.544  20.542  16.617  1.00 15.48           C  
ATOM   1039  O   ARG A 132     -28.529  19.821  16.451  1.00 16.10           O  
ATOM   1040  CB  ARG A 132     -26.004  20.449  14.648  1.00 19.91           C  
ATOM   1041  CG  ARG A 132     -25.625  21.874  14.331  1.00 28.37           C  
ATOM   1042  CD  ARG A 132     -25.190  21.975  12.857  1.00 35.39           C  
ATOM   1043  NE  ARG A 132     -24.122  21.020  12.545  1.00 40.77           N  
ATOM   1044  CZ  ARG A 132     -24.223  20.021  11.668  1.00 35.33           C  
ATOM   1045  NH1 ARG A 132     -25.348  19.828  10.986  1.00 41.06           N  
ATOM   1046  NH2 ARG A 132     -23.191  19.209  11.470  1.00 34.04           N  
ATOM   1047  N   ASN A 133     -27.621  21.737  17.203  1.00 14.90           N  
ATOM   1048  CA  ASN A 133     -28.897  22.329  17.582  1.00 14.51           C  
ATOM   1049  C   ASN A 133     -29.110  23.639  16.821  1.00 15.83           C  
ATOM   1050  O   ASN A 133     -28.388  24.612  17.059  1.00 15.35           O  
ATOM   1051  CB  ASN A 133     -28.933  22.588  19.097  1.00 13.97           C  
ATOM   1052  CG  ASN A 133     -29.032  21.299  19.901  1.00 16.31           C  
ATOM   1053  OD1 ASN A 133     -29.907  20.461  19.642  1.00 13.70           O  
ATOM   1054  ND2 ASN A 133     -28.132  21.124  20.867  1.00 13.41           N  
ATOM   1055  N   PRO A 134     -30.080  23.666  15.888  1.00 13.74           N  
ATOM   1056  CA  PRO A 134     -30.238  24.870  15.060  1.00 12.94           C  
ATOM   1057  C   PRO A 134     -30.391  26.138  15.893  1.00 13.37           C  
ATOM   1058  O   PRO A 134     -31.179  26.185  16.837  1.00 13.82           O  
ATOM   1059  CB  PRO A 134     -31.530  24.593  14.287  1.00 15.64           C  
ATOM   1060  CG  PRO A 134     -31.524  23.102  14.127  1.00 14.31           C  
ATOM   1061  CD  PRO A 134     -30.985  22.582  15.451  1.00 14.37           C  
ATOM   1062  N   GLY A 135     -29.633  27.159  15.527  1.00 13.35           N  
ATOM   1063  CA  GLY A 135     -29.736  28.442  16.201  1.00 14.91           C  
ATOM   1064  C   GLY A 135     -29.003  28.519  17.528  1.00 14.34           C  
ATOM   1065  O   GLY A 135     -28.986  29.573  18.156  1.00 13.38           O  
ATOM   1066  N   SER A 136     -28.396  27.419  17.966  1.00 14.58           N  
ATOM   1067  CA  SER A 136     -27.739  27.408  19.276  1.00 13.85           C  
ATOM   1068  C   SER A 136     -26.269  27.043  19.180  1.00 11.81           C  
ATOM   1069  O   SER A 136     -25.877  26.233  18.340  1.00 13.88           O  
ATOM   1070  CB  SER A 136     -28.448  26.443  20.238  1.00 15.29           C  
ATOM   1071  OG  SER A 136     -27.803  26.412  21.503  1.00 12.77           O  
ATOM   1072  N   SER A 137     -25.453  27.632  20.049  1.00 14.22           N  
ATOM   1073  CA  SER A 137     -24.055  27.246  20.121  1.00 13.09           C  
ATOM   1074  C   SER A 137     -23.874  26.042  21.048  1.00 12.18           C  
ATOM   1075  O   SER A 137     -22.767  25.542  21.203  1.00 14.68           O  
ATOM   1076  CB  SER A 137     -23.172  28.411  20.585  1.00 16.16           C  
ATOM   1077  OG  SER A 137     -23.454  28.759  21.921  1.00 16.85           O  
ATOM   1078  N   CYS A 138     -24.952  25.592  21.684  1.00 11.75           N  
ATOM   1079  CA  CYS A 138     -24.877  24.425  22.557  1.00  9.58           C  
ATOM   1080  C   CYS A 138     -25.104  23.161  21.739  1.00 12.90           C  
ATOM   1081  O   CYS A 138     -25.964  23.133  20.862  1.00 14.39           O  
ATOM   1082  CB  CYS A 138     -25.922  24.506  23.662  1.00 11.20           C  
ATOM   1083  SG  CYS A 138     -25.567  25.832  24.824  1.00 13.25           S  
ATOM   1084  N   ILE A 139     -24.338  22.118  22.043  1.00 13.06           N  
ATOM   1085  CA  ILE A 139     -24.364  20.885  21.261  1.00 12.22           C  
ATOM   1086  C   ILE A 139     -25.021  19.737  22.025  1.00 12.36           C  
ATOM   1087  O   ILE A 139     -24.883  19.626  23.249  1.00  9.90           O  
ATOM   1088  CB  ILE A 139     -22.927  20.494  20.850  1.00 12.24           C  
ATOM   1089  CG1 ILE A 139     -22.378  21.531  19.869  1.00 17.51           C  
ATOM   1090  CG2 ILE A 139     -22.867  19.084  20.240  1.00 13.18           C  
ATOM   1091  CD1 ILE A 139     -21.046  21.181  19.289  1.00 22.14           C  
ATOM   1092  N   GLY A 140     -25.747  18.885  21.303  1.00  8.58           N  
ATOM   1093  CA  GLY A 140     -26.201  17.623  21.871  1.00 11.08           C  
ATOM   1094  C   GLY A 140     -27.559  17.579  22.558  1.00 11.18           C  
ATOM   1095  O   GLY A 140     -28.100  18.610  23.005  1.00 12.11           O  
ATOM   1096  N   ALA A 141     -28.116  16.368  22.608  1.00 12.18           N  
ATOM   1097  CA  ALA A 141     -29.343  16.068  23.329  1.00 10.23           C  
ATOM   1098  C   ALA A 141     -29.051  14.908  24.262  1.00 11.23           C  
ATOM   1099  O   ALA A 141     -28.087  14.166  24.056  1.00  9.94           O  
ATOM   1100  CB  ALA A 141     -30.457  15.691  22.357  1.00  9.89           C  
ATOM   1101  N   ASP A 142     -29.857  14.782  25.308  1.00  8.59           N  
ATOM   1102  CA  ASP A 142     -29.754  13.667  26.223  1.00  9.18           C  
ATOM   1103  C   ASP A 142     -30.410  12.474  25.543  1.00  8.33           C  
ATOM   1104  O   ASP A 142     -31.632  12.458  25.361  1.00 10.73           O  
ATOM   1105  CB  ASP A 142     -30.493  14.006  27.521  1.00 10.96           C  
ATOM   1106  CG  ASP A 142     -30.310  12.955  28.587  1.00 10.34           C  
ATOM   1107  OD1 ASP A 142     -29.912  11.815  28.244  1.00 10.22           O  
ATOM   1108  OD2 ASP A 142     -30.589  13.257  29.761  1.00 10.05           O  
ATOM   1109  N   PRO A 143     -29.610  11.459  25.175  1.00  9.62           N  
ATOM   1110  CA  PRO A 143     -30.217  10.309  24.499  1.00 11.80           C  
ATOM   1111  C   PRO A 143     -31.172   9.552  25.429  1.00 11.29           C  
ATOM   1112  O   PRO A 143     -32.032   8.823  24.932  1.00 13.26           O  
ATOM   1113  CB  PRO A 143     -29.012   9.440  24.121  1.00 10.34           C  
ATOM   1114  CG  PRO A 143     -27.951   9.774  25.147  1.00  9.17           C  
ATOM   1115  CD  PRO A 143     -28.201  11.228  25.539  1.00 10.48           C  
ATOM   1116  N   ASN A 144     -31.053   9.733  26.745  1.00 11.51           N  
ATOM   1117  CA  ASN A 144     -32.006   9.086  27.656  1.00 11.74           C  
ATOM   1118  C   ASN A 144     -33.202   9.970  28.041  1.00 10.81           C  
ATOM   1119  O   ASN A 144     -33.888   9.699  29.022  1.00 11.15           O  
ATOM   1120  CB  ASN A 144     -31.336   8.460  28.898  1.00 11.80           C  
ATOM   1121  CG  ASN A 144     -32.043   7.176  29.363  1.00  9.92           C  
ATOM   1122  OD1 ASN A 144     -32.602   6.431  28.548  1.00 13.27           O  
ATOM   1123  ND2 ASN A 144     -32.029   6.924  30.671  1.00 12.62           N  
ATOM   1124  N   ARG A 145     -33.433  11.023  27.251  1.00 11.50           N  
ATOM   1125  CA  ARG A 145     -34.674  11.782  27.298  1.00 12.15           C  
ATOM   1126  C   ARG A 145     -35.306  11.851  25.907  1.00 12.51           C  
ATOM   1127  O   ARG A 145     -36.273  12.584  25.700  1.00 12.36           O  
ATOM   1128  CB  ARG A 145     -34.423  13.207  27.812  1.00 11.38           C  
ATOM   1129  CG  ARG A 145     -33.845  13.272  29.239  1.00 11.69           C  
ATOM   1130  CD  ARG A 145     -34.826  12.756  30.293  1.00 13.59           C  
ATOM   1131  NE  ARG A 145     -34.266  12.893  31.638  1.00 14.52           N  
ATOM   1132  CZ  ARG A 145     -33.371  12.048  32.151  1.00 12.28           C  
ATOM   1133  NH1 ARG A 145     -32.969  10.994  31.434  1.00 13.24           N  
ATOM   1134  NH2 ARG A 145     -32.886  12.247  33.371  1.00 12.58           N  
ATOM   1135  N   ASN A 146     -34.759  11.080  24.966  1.00 10.96           N  
ATOM   1136  CA  ASN A 146     -35.109  11.187  23.548  1.00 10.90           C  
ATOM   1137  C   ASN A 146     -36.065  10.097  23.077  1.00 12.84           C  
ATOM   1138  O   ASN A 146     -36.490  10.120  21.928  1.00 12.79           O  
ATOM   1139  CB  ASN A 146     -33.826  11.128  22.708  1.00 11.70           C  
ATOM   1140  CG  ASN A 146     -34.027  11.562  21.258  1.00 15.15           C  
ATOM   1141  OD1 ASN A 146     -33.700  10.814  20.336  1.00 12.21           O  
ATOM   1142  ND2 ASN A 146     -34.525  12.792  21.052  1.00 10.61           N  
ATOM   1143  N   TRP A 147     -36.404   9.147  23.952  1.00 11.67           N  
ATOM   1144  CA  TRP A 147     -37.272   8.042  23.539  1.00 11.26           C  
ATOM   1145  C   TRP A 147     -38.751   8.418  23.556  1.00 12.62           C  
ATOM   1146  O   TRP A 147     -39.167   9.357  24.245  1.00 11.85           O  
ATOM   1147  CB  TRP A 147     -37.043   6.798  24.405  1.00 10.79           C  
ATOM   1148  CG  TRP A 147     -35.602   6.359  24.466  1.00 12.05           C  
ATOM   1149  CD1 TRP A 147     -34.553   7.068  24.992  1.00 12.86           C  
ATOM   1150  CD2 TRP A 147     -35.050   5.110  24.008  1.00 12.05           C  
ATOM   1151  NE1 TRP A 147     -33.392   6.341  24.883  1.00 12.01           N  
ATOM   1152  CE2 TRP A 147     -33.671   5.138  24.287  1.00 11.54           C  
ATOM   1153  CE3 TRP A 147     -35.590   3.978  23.382  1.00 12.67           C  
ATOM   1154  CZ2 TRP A 147     -32.825   4.077  23.974  1.00 10.80           C  
ATOM   1155  CZ3 TRP A 147     -34.751   2.929  23.072  1.00 11.39           C  
ATOM   1156  CH2 TRP A 147     -33.380   2.983  23.367  1.00 13.56           C  
ATOM   1157  N   ASN A 148     -39.539   7.671  22.787  1.00 13.87           N  
ATOM   1158  CA  ASN A 148     -40.966   7.926  22.661  1.00 14.10           C  
ATOM   1159  C   ASN A 148     -41.741   7.348  23.842  1.00 15.90           C  
ATOM   1160  O   ASN A 148     -42.483   6.376  23.701  1.00 15.50           O  
ATOM   1161  CB  ASN A 148     -41.490   7.333  21.354  1.00 16.98           C  
ATOM   1162  CG  ASN A 148     -42.947   7.664  21.109  1.00 21.40           C  
ATOM   1163  OD1 ASN A 148     -43.440   8.712  21.531  1.00 22.24           O  
ATOM   1164  ND2 ASN A 148     -43.645   6.767  20.428  1.00 17.98           N  
ATOM   1165  N   ALA A 149     -41.552   7.948  25.013  1.00 13.65           N  
ATOM   1166  CA  ALA A 149     -42.221   7.518  26.220  1.00 12.68           C  
ATOM   1167  C   ALA A 149     -42.531   8.781  26.998  1.00 16.78           C  
ATOM   1168  O   ALA A 149     -41.680   9.284  27.730  1.00 14.92           O  
ATOM   1169  CB  ALA A 149     -41.314   6.606  27.025  1.00 14.81           C  
ATOM   1170  N   SER A 150     -43.743   9.302  26.811  1.00 15.84           N  
ATOM   1171  CA  SER A 150     -44.118  10.606  27.355  1.00 16.66           C  
ATOM   1172  C   SER A 150     -43.034  11.625  27.001  1.00 17.60           C  
ATOM   1173  O   SER A 150     -42.580  12.400  27.847  1.00 17.36           O  
ATOM   1174  CB  SER A 150     -44.338  10.525  28.865  1.00 19.37           C  
ATOM   1175  OG  SER A 150     -44.833  11.752  29.378  1.00 24.84           O  
ATOM   1176  N   PHE A 151     -42.616  11.600  25.740  1.00 15.21           N  
ATOM   1177  CA  PHE A 151     -41.576  12.505  25.261  1.00 19.49           C  
ATOM   1178  C   PHE A 151     -41.877  13.965  25.590  1.00 17.27           C  
ATOM   1179  O   PHE A 151     -42.992  14.442  25.374  1.00 18.75           O  
ATOM   1180  CB  PHE A 151     -41.360  12.345  23.753  1.00 15.38           C  
ATOM   1181  CG  PHE A 151     -40.322  13.276  23.189  1.00 17.66           C  
ATOM   1182  CD1 PHE A 151     -38.971  12.982  23.308  1.00 15.47           C  
ATOM   1183  CD2 PHE A 151     -40.693  14.444  22.539  1.00 16.89           C  
ATOM   1184  CE1 PHE A 151     -38.014  13.839  22.807  1.00 13.87           C  
ATOM   1185  CE2 PHE A 151     -39.732  15.307  22.027  1.00 16.87           C  
ATOM   1186  CZ  PHE A 151     -38.391  15.001  22.164  1.00 14.68           C  
ATOM   1187  N   ALA A 152     -40.866  14.656  26.109  1.00 17.30           N  
ATOM   1188  CA  ALA A 152     -40.953  16.073  26.477  1.00 18.61           C  
ATOM   1189  C   ALA A 152     -41.898  16.339  27.648  1.00 21.48           C  
ATOM   1190  O   ALA A 152     -42.309  17.476  27.877  1.00 22.59           O  
ATOM   1191  CB  ALA A 152     -41.317  16.930  25.266  1.00 18.19           C  
ATOM   1192  N   GLY A 153     -42.222  15.291  28.397  1.00 20.45           N  
ATOM   1193  CA  GLY A 153     -43.061  15.433  29.568  1.00 23.07           C  
ATOM   1194  C   GLY A 153     -42.207  15.973  30.688  1.00 22.08           C  
ATOM   1195  O   GLY A 153     -41.017  16.228  30.495  1.00 23.21           O  
ATOM   1196  N   LYS A 154     -42.795  16.152  31.863  1.00 24.33           N  
ATOM   1197  CA  LYS A 154     -42.007  16.590  32.992  1.00 26.41           C  
ATOM   1198  C   LYS A 154     -40.883  15.579  33.187  1.00 23.55           C  
ATOM   1199  O   LYS A 154     -41.083  14.364  33.083  1.00 25.03           O  
ATOM   1200  CB  LYS A 154     -42.865  16.708  34.250  1.00 32.95           C  
ATOM   1201  CG  LYS A 154     -43.975  17.752  34.142  1.00 43.87           C  
ATOM   1202  CD  LYS A 154     -44.839  17.781  35.408  1.00 51.74           C  
ATOM   1203  CE  LYS A 154     -45.930  18.849  35.331  1.00 47.06           C  
ATOM   1204  NZ  LYS A 154     -46.906  18.585  34.236  1.00 56.11           N  
ATOM   1205  N   GLY A 155     -39.690  16.084  33.445  1.00 21.20           N  
ATOM   1206  CA  GLY A 155     -38.550  15.213  33.627  1.00 19.94           C  
ATOM   1207  C   GLY A 155     -37.567  15.334  32.485  1.00 16.61           C  
ATOM   1208  O   GLY A 155     -36.856  14.383  32.177  1.00 15.73           O  
ATOM   1209  N   ALA A 156     -37.528  16.505  31.849  1.00 15.96           N  
ATOM   1210  CA  ALA A 156     -36.531  16.782  30.819  1.00 15.18           C  
ATOM   1211  C   ALA A 156     -36.490  18.285  30.597  1.00 18.09           C  
ATOM   1212  O   ALA A 156     -37.189  19.024  31.282  1.00 21.47           O  
ATOM   1213  CB  ALA A 156     -36.865  16.057  29.531  1.00 15.60           C  
ATOM   1214  N   SER A 157     -35.676  18.736  29.654  1.00 13.18           N  
ATOM   1215  CA  SER A 157     -35.554  20.174  29.395  1.00 13.95           C  
ATOM   1216  C   SER A 157     -35.765  20.532  27.932  1.00 16.22           C  
ATOM   1217  O   SER A 157     -35.415  19.757  27.033  1.00 14.57           O  
ATOM   1218  CB  SER A 157     -34.183  20.681  29.849  1.00 16.87           C  
ATOM   1219  OG  SER A 157     -34.021  22.050  29.512  1.00 13.86           O  
ATOM   1220  N   ASP A 158     -36.336  21.720  27.706  1.00 15.37           N  
ATOM   1221  CA  ASP A 158     -36.512  22.272  26.365  1.00 17.99           C  
ATOM   1222  C   ASP A 158     -35.270  23.028  25.896  1.00 15.19           C  
ATOM   1223  O   ASP A 158     -35.232  23.501  24.754  1.00 16.27           O  
ATOM   1224  CB  ASP A 158     -37.681  23.272  26.336  1.00 21.83           C  
ATOM   1225  CG  ASP A 158     -39.018  22.653  26.722  1.00 31.01           C  
ATOM   1226  OD1 ASP A 158     -39.206  21.422  26.567  1.00 29.68           O  
ATOM   1227  OD2 ASP A 158     -39.897  23.422  27.178  1.00 36.53           O  
ATOM   1228  N   ASN A 159     -34.287  23.163  26.783  1.00 15.84           N  
ATOM   1229  CA  ASN A 159     -33.097  23.985  26.535  1.00 14.17           C  
ATOM   1230  C   ASN A 159     -31.947  23.149  26.005  1.00 12.80           C  
ATOM   1231  O   ASN A 159     -31.452  22.264  26.713  1.00 13.39           O  
ATOM   1232  CB  ASN A 159     -32.673  24.698  27.821  1.00 15.92           C  
ATOM   1233  CG  ASN A 159     -31.554  25.714  27.601  1.00 14.87           C  
ATOM   1234  OD1 ASN A 159     -30.897  25.736  26.563  1.00 16.14           O  
ATOM   1235  ND2 ASN A 159     -31.338  26.564  28.599  1.00 21.86           N  
ATOM   1236  N   PRO A 160     -31.530  23.411  24.758  1.00 13.07           N  
ATOM   1237  CA  PRO A 160     -30.406  22.682  24.152  1.00 12.82           C  
ATOM   1238  C   PRO A 160     -29.136  22.746  25.009  1.00 13.64           C  
ATOM   1239  O   PRO A 160     -28.271  21.878  24.880  1.00 13.06           O  
ATOM   1240  CB  PRO A 160     -30.175  23.422  22.832  1.00 16.08           C  
ATOM   1241  CG  PRO A 160     -31.468  24.111  22.543  1.00 18.91           C  
ATOM   1242  CD  PRO A 160     -32.060  24.460  23.864  1.00 15.15           C  
ATOM   1243  N   CYS A 161     -29.011  23.761  25.861  1.00 12.81           N  
ATOM   1244  CA  CYS A 161     -27.822  23.875  26.702  1.00 13.63           C  
ATOM   1245  C   CYS A 161     -27.876  23.024  27.984  1.00 13.58           C  
ATOM   1246  O   CYS A 161     -26.899  22.972  28.734  1.00 15.79           O  
ATOM   1247  CB  CYS A 161     -27.555  25.337  27.056  1.00 13.05           C  
ATOM   1248  SG  CYS A 161     -27.345  26.387  25.636  1.00 14.03           S  
ATOM   1249  N   SER A 162     -29.004  22.359  28.228  1.00 11.11           N  
ATOM   1250  CA  SER A 162     -29.183  21.545  29.432  1.00 12.63           C  
ATOM   1251  C   SER A 162     -28.642  20.128  29.255  1.00 11.54           C  
ATOM   1252  O   SER A 162     -28.647  19.606  28.138  1.00 12.37           O  
ATOM   1253  CB  SER A 162     -30.665  21.481  29.821  1.00 12.76           C  
ATOM   1254  OG  SER A 162     -30.922  20.483  30.798  1.00 11.65           O  
ATOM   1255  N   GLU A 163     -28.192  19.528  30.366  1.00 11.61           N  
ATOM   1256  CA  GLU A 163     -27.775  18.119  30.424  1.00 13.86           C  
ATOM   1257  C   GLU A 163     -28.912  17.205  29.998  1.00 12.69           C  
ATOM   1258  O   GLU A 163     -28.679  16.113  29.471  1.00 10.96           O  
ATOM   1259  CB  GLU A 163     -27.398  17.712  31.869  1.00 16.58           C  
ATOM   1260  CG  GLU A 163     -26.010  18.132  32.363  1.00 19.77           C  
ATOM   1261  CD  GLU A 163     -25.578  17.387  33.647  1.00 17.77           C  
ATOM   1262  OE1 GLU A 163     -26.247  16.404  34.050  1.00 12.00           O  
ATOM   1263  OE2 GLU A 163     -24.550  17.779  34.249  1.00 22.93           O  
ATOM   1264  N   VAL A 164     -30.143  17.641  30.254  1.00 10.42           N  
ATOM   1265  CA  VAL A 164     -31.304  16.796  29.996  1.00 11.23           C  
ATOM   1266  C   VAL A 164     -32.202  17.290  28.845  1.00 12.78           C  
ATOM   1267  O   VAL A 164     -33.400  16.994  28.818  1.00 11.02           O  
ATOM   1268  CB  VAL A 164     -32.138  16.555  31.294  1.00 12.61           C  
ATOM   1269  CG1 VAL A 164     -31.428  15.572  32.230  1.00 13.52           C  
ATOM   1270  CG2 VAL A 164     -32.451  17.881  32.018  1.00 11.86           C  
ATOM   1271  N   TYR A 165     -31.612  17.998  27.873  1.00 11.26           N  
ATOM   1272  CA  TYR A 165     -32.331  18.413  26.658  1.00 12.07           C  
ATOM   1273  C   TYR A 165     -32.936  17.206  25.928  1.00 12.59           C  
ATOM   1274  O   TYR A 165     -32.226  16.251  25.622  1.00 11.21           O  
ATOM   1275  CB  TYR A 165     -31.392  19.160  25.705  1.00 10.43           C  
ATOM   1276  CG  TYR A 165     -32.061  19.568  24.407  1.00 11.69           C  
ATOM   1277  CD1 TYR A 165     -33.311  20.175  24.413  1.00 12.71           C  
ATOM   1278  CD2 TYR A 165     -31.435  19.364  23.180  1.00 11.24           C  
ATOM   1279  CE1 TYR A 165     -33.939  20.554  23.237  1.00 13.34           C  
ATOM   1280  CE2 TYR A 165     -32.053  19.741  21.995  1.00 12.36           C  
ATOM   1281  CZ  TYR A 165     -33.308  20.337  22.031  1.00 13.14           C  
ATOM   1282  OH  TYR A 165     -33.927  20.703  20.847  1.00 14.31           O  
ATOM   1283  N   HIS A 166     -34.238  17.248  25.645  1.00 11.53           N  
ATOM   1284  CA  HIS A 166     -34.899  16.081  25.069  1.00 13.64           C  
ATOM   1285  C   HIS A 166     -34.734  15.942  23.560  1.00 14.06           C  
ATOM   1286  O   HIS A 166     -35.016  14.881  23.010  1.00 14.21           O  
ATOM   1287  CB  HIS A 166     -36.389  16.003  25.468  1.00 14.73           C  
ATOM   1288  CG  HIS A 166     -37.141  17.291  25.304  1.00 12.68           C  
ATOM   1289  ND1 HIS A 166     -37.227  17.961  24.102  1.00 14.40           N  
ATOM   1290  CD2 HIS A 166     -37.853  18.020  26.196  1.00 14.07           C  
ATOM   1291  CE1 HIS A 166     -37.955  19.055  24.262  1.00 14.24           C  
ATOM   1292  NE2 HIS A 166     -38.353  19.110  25.523  1.00 12.61           N  
ATOM   1293  N   GLY A 167     -34.273  17.003  22.898  1.00 13.73           N  
ATOM   1294  CA  GLY A 167     -34.179  17.017  21.451  1.00 13.70           C  
ATOM   1295  C   GLY A 167     -35.464  17.546  20.829  1.00 14.82           C  
ATOM   1296  O   GLY A 167     -36.444  17.756  21.532  1.00 12.72           O  
ATOM   1297  N   PRO A 168     -35.467  17.769  19.507  1.00 15.18           N  
ATOM   1298  CA  PRO A 168     -36.659  18.382  18.894  1.00 16.81           C  
ATOM   1299  C   PRO A 168     -37.868  17.448  18.772  1.00 19.03           C  
ATOM   1300  O   PRO A 168     -39.006  17.926  18.739  1.00 19.41           O  
ATOM   1301  CB  PRO A 168     -36.156  18.820  17.513  1.00 18.40           C  
ATOM   1302  CG  PRO A 168     -34.994  17.910  17.228  1.00 13.16           C  
ATOM   1303  CD  PRO A 168     -34.327  17.730  18.577  1.00 13.63           C  
ATOM   1304  N   HIS A 169     -37.632  16.142  18.699  1.00 13.87           N  
ATOM   1305  CA  HIS A 169     -38.723  15.175  18.698  1.00 18.32           C  
ATOM   1306  C   HIS A 169     -38.178  13.814  19.103  1.00 16.25           C  
ATOM   1307  O   HIS A 169     -36.972  13.596  19.052  1.00 16.54           O  
ATOM   1308  CB  HIS A 169     -39.390  15.088  17.325  1.00 17.75           C  
ATOM   1309  CG  HIS A 169     -38.437  14.817  16.202  1.00 18.72           C  
ATOM   1310  ND1 HIS A 169     -38.000  13.548  15.888  1.00 19.89           N  
ATOM   1311  CD2 HIS A 169     -37.836  15.652  15.319  1.00 20.16           C  
ATOM   1312  CE1 HIS A 169     -37.177  13.610  14.856  1.00 18.61           C  
ATOM   1313  NE2 HIS A 169     -37.057  14.875  14.495  1.00 23.72           N  
ATOM   1314  N   ALA A 170     -39.062  12.917  19.523  1.00 13.44           N  
ATOM   1315  CA  ALA A 170     -38.626  11.576  19.911  1.00 13.82           C  
ATOM   1316  C   ALA A 170     -37.861  10.930  18.770  1.00 16.57           C  
ATOM   1317  O   ALA A 170     -38.234  11.069  17.600  1.00 14.21           O  
ATOM   1318  CB  ALA A 170     -39.821  10.710  20.307  1.00 15.91           C  
ATOM   1319  N   ASN A 171     -36.793  10.213  19.115  1.00 14.73           N  
ATOM   1320  CA  ASN A 171     -35.986   9.500  18.118  1.00 13.84           C  
ATOM   1321  C   ASN A 171     -35.191  10.402  17.166  1.00 14.15           C  
ATOM   1322  O   ASN A 171     -34.706   9.949  16.117  1.00 11.99           O  
ATOM   1323  CB  ASN A 171     -36.849   8.490  17.346  1.00 14.43           C  
ATOM   1324  CG  ASN A 171     -37.493   7.446  18.267  1.00 18.11           C  
ATOM   1325  OD1 ASN A 171     -36.867   6.967  19.210  1.00 14.74           O  
ATOM   1326  ND2 ASN A 171     -38.745   7.092  17.986  1.00 16.29           N  
ATOM   1327  N   SER A 172     -35.023  11.671  17.541  1.00 13.08           N  
ATOM   1328  CA  SER A 172     -34.223  12.579  16.728  1.00 14.50           C  
ATOM   1329  C   SER A 172     -32.767  12.149  16.698  1.00 11.00           C  
ATOM   1330  O   SER A 172     -32.077  12.364  15.711  1.00 12.41           O  
ATOM   1331  CB  SER A 172     -34.320  14.027  17.227  1.00 13.54           C  
ATOM   1332  OG  SER A 172     -33.792  14.163  18.537  1.00 12.18           O  
ATOM   1333  N   GLU A 173     -32.294  11.552  17.794  1.00 11.24           N  
ATOM   1334  CA  GLU A 173     -30.901  11.157  17.878  1.00 12.77           C  
ATOM   1335  C   GLU A 173     -30.699   9.821  17.176  1.00 10.89           C  
ATOM   1336  O   GLU A 173     -31.341   8.827  17.524  1.00 12.50           O  
ATOM   1337  CB  GLU A 173     -30.449  11.091  19.337  1.00 12.00           C  
ATOM   1338  CG  GLU A 173     -30.663  12.427  20.063  1.00 13.66           C  
ATOM   1339  CD  GLU A 173     -30.146  13.622  19.265  1.00 10.98           C  
ATOM   1340  OE1 GLU A 173     -28.917  13.856  19.236  1.00 11.11           O  
ATOM   1341  OE2 GLU A 173     -30.978  14.357  18.676  1.00 13.64           O  
ATOM   1342  N   VAL A 174     -29.824   9.808  16.176  1.00 12.25           N  
ATOM   1343  CA  VAL A 174     -29.649   8.616  15.338  1.00 13.21           C  
ATOM   1344  C   VAL A 174     -29.187   7.420  16.179  1.00 12.15           C  
ATOM   1345  O   VAL A 174     -29.531   6.258  15.887  1.00 12.75           O  
ATOM   1346  CB  VAL A 174     -28.705   8.864  14.119  1.00 13.40           C  
ATOM   1347  CG1 VAL A 174     -27.302   9.294  14.549  1.00 14.81           C  
ATOM   1348  CG2 VAL A 174     -28.639   7.622  13.228  1.00 15.83           C  
ATOM   1349  N   GLU A 175     -28.424   7.707  17.226  1.00 11.43           N  
ATOM   1350  CA  GLU A 175     -27.999   6.650  18.162  1.00 11.75           C  
ATOM   1351  C   GLU A 175     -29.189   5.929  18.784  1.00 12.16           C  
ATOM   1352  O   GLU A 175     -29.164   4.710  18.984  1.00 12.79           O  
ATOM   1353  CB  GLU A 175     -27.119   7.219  19.283  1.00 11.89           C  
ATOM   1354  CG  GLU A 175     -25.795   7.785  18.822  1.00 10.18           C  
ATOM   1355  CD  GLU A 175     -25.883   9.231  18.344  1.00 10.55           C  
ATOM   1356  OE1 GLU A 175     -26.990   9.814  18.344  1.00 13.36           O  
ATOM   1357  OE2 GLU A 175     -24.833   9.784  17.976  1.00 11.46           O  
ATOM   1358  N   VAL A 176     -30.227   6.684  19.121  1.00  9.02           N  
ATOM   1359  CA  VAL A 176     -31.412   6.109  19.730  1.00 10.26           C  
ATOM   1360  C   VAL A 176     -32.306   5.471  18.670  1.00 12.51           C  
ATOM   1361  O   VAL A 176     -32.761   4.336  18.827  1.00 11.64           O  
ATOM   1362  CB  VAL A 176     -32.187   7.147  20.541  1.00 11.38           C  
ATOM   1363  CG1 VAL A 176     -33.487   6.568  21.038  1.00 12.91           C  
ATOM   1364  CG2 VAL A 176     -31.315   7.627  21.721  1.00 12.69           C  
ATOM   1365  N   LYS A 177     -32.558   6.210  17.599  1.00 12.03           N  
ATOM   1366  CA  LYS A 177     -33.313   5.670  16.467  1.00 14.44           C  
ATOM   1367  C   LYS A 177     -32.775   4.307  16.007  1.00 13.88           C  
ATOM   1368  O   LYS A 177     -33.550   3.398  15.658  1.00 15.16           O  
ATOM   1369  CB  LYS A 177     -33.321   6.667  15.306  1.00 14.90           C  
ATOM   1370  CG  LYS A 177     -34.136   6.185  14.097  1.00 15.79           C  
ATOM   1371  CD  LYS A 177     -34.220   7.246  13.010  1.00 17.79           C  
ATOM   1372  CE  LYS A 177     -35.147   6.797  11.871  1.00 23.94           C  
ATOM   1373  NZ  LYS A 177     -34.669   5.527  11.223  1.00 17.93           N  
ATOM   1374  N   SER A 178     -31.454   4.150  16.025  1.00 13.61           N  
ATOM   1375  CA  SER A 178     -30.839   2.892  15.583  1.00 12.56           C  
ATOM   1376  C   SER A 178     -31.261   1.710  16.467  1.00 14.00           C  
ATOM   1377  O   SER A 178     -31.550   0.609  15.966  1.00 13.00           O  
ATOM   1378  CB  SER A 178     -29.313   3.010  15.550  1.00 11.78           C  
ATOM   1379  OG  SER A 178     -28.889   3.991  14.611  1.00 15.38           O  
ATOM   1380  N   VAL A 179     -31.302   1.941  17.775  1.00 11.15           N  
ATOM   1381  CA  VAL A 179     -31.669   0.897  18.720  1.00 11.34           C  
ATOM   1382  C   VAL A 179     -33.164   0.606  18.639  1.00 13.88           C  
ATOM   1383  O   VAL A 179     -33.583  -0.555  18.599  1.00 15.01           O  
ATOM   1384  CB  VAL A 179     -31.234   1.260  20.157  1.00 11.43           C  
ATOM   1385  CG1 VAL A 179     -31.764   0.244  21.151  1.00 10.88           C  
ATOM   1386  CG2 VAL A 179     -29.712   1.359  20.224  1.00 11.08           C  
ATOM   1387  N   VAL A 180     -33.963   1.665  18.565  1.00 13.26           N  
ATOM   1388  CA  VAL A 180     -35.402   1.522  18.466  1.00 14.43           C  
ATOM   1389  C   VAL A 180     -35.753   0.748  17.205  1.00 14.83           C  
ATOM   1390  O   VAL A 180     -36.564  -0.177  17.248  1.00 14.63           O  
ATOM   1391  CB  VAL A 180     -36.110   2.893  18.467  1.00 13.50           C  
ATOM   1392  CG1 VAL A 180     -37.556   2.765  17.973  1.00 14.81           C  
ATOM   1393  CG2 VAL A 180     -36.056   3.507  19.890  1.00 11.75           C  
ATOM   1394  N   ASP A 181     -35.126   1.113  16.090  1.00 12.11           N  
ATOM   1395  CA  ASP A 181     -35.444   0.458  14.829  1.00 15.86           C  
ATOM   1396  C   ASP A 181     -35.110  -1.026  14.919  1.00 16.18           C  
ATOM   1397  O   ASP A 181     -35.916  -1.872  14.524  1.00 17.16           O  
ATOM   1398  CB  ASP A 181     -34.681   1.090  13.672  1.00 12.84           C  
ATOM   1399  CG  ASP A 181     -35.279   2.413  13.217  1.00 14.17           C  
ATOM   1400  OD1 ASP A 181     -36.420   2.753  13.609  1.00 18.63           O  
ATOM   1401  OD2 ASP A 181     -34.588   3.120  12.466  1.00 18.47           O  
ATOM   1402  N   PHE A 182     -33.924  -1.340  15.434  1.00 13.49           N  
ATOM   1403  CA  PHE A 182     -33.501  -2.742  15.509  1.00 13.93           C  
ATOM   1404  C   PHE A 182     -34.427  -3.572  16.374  1.00 16.53           C  
ATOM   1405  O   PHE A 182     -34.793  -4.689  16.001  1.00 16.56           O  
ATOM   1406  CB  PHE A 182     -32.077  -2.873  16.034  1.00 17.09           C  
ATOM   1407  CG  PHE A 182     -31.576  -4.294  16.045  1.00 13.98           C  
ATOM   1408  CD1 PHE A 182     -31.807  -5.111  17.132  1.00 13.32           C  
ATOM   1409  CD2 PHE A 182     -30.889  -4.807  14.958  1.00 20.18           C  
ATOM   1410  CE1 PHE A 182     -31.354  -6.414  17.143  1.00 19.32           C  
ATOM   1411  CE2 PHE A 182     -30.427  -6.109  14.961  1.00 20.43           C  
ATOM   1412  CZ  PHE A 182     -30.664  -6.917  16.059  1.00 23.46           C  
ATOM   1413  N   ILE A 183     -34.799  -3.035  17.535  1.00 13.06           N  
ATOM   1414  CA  ILE A 183     -35.655  -3.757  18.475  1.00 13.40           C  
ATOM   1415  C   ILE A 183     -37.067  -3.959  17.911  1.00 17.17           C  
ATOM   1416  O   ILE A 183     -37.640  -5.050  18.003  1.00 17.62           O  
ATOM   1417  CB  ILE A 183     -35.695  -3.055  19.866  1.00 13.35           C  
ATOM   1418  CG1 ILE A 183     -34.378  -3.307  20.606  1.00 14.27           C  
ATOM   1419  CG2 ILE A 183     -36.886  -3.545  20.696  1.00 13.09           C  
ATOM   1420  CD1 ILE A 183     -34.223  -2.523  21.913  1.00 14.39           C  
ATOM   1421  N   GLN A 184     -37.619  -2.917  17.305  1.00 14.41           N  
ATOM   1422  CA  GLN A 184     -38.932  -3.026  16.667  1.00 19.95           C  
ATOM   1423  C   GLN A 184     -38.963  -4.023  15.505  1.00 17.03           C  
ATOM   1424  O   GLN A 184     -39.937  -4.766  15.345  1.00 20.30           O  
ATOM   1425  CB  GLN A 184     -39.414  -1.653  16.186  1.00 16.29           C  
ATOM   1426  CG  GLN A 184     -39.797  -0.715  17.322  1.00 15.80           C  
ATOM   1427  CD  GLN A 184     -40.561   0.519  16.848  1.00 18.78           C  
ATOM   1428  OE1 GLN A 184     -41.608   0.857  17.390  1.00 26.90           O  
ATOM   1429  NE2 GLN A 184     -40.035   1.190  15.842  1.00 20.47           N  
ATOM   1430  N   LYS A 185     -37.905  -4.046  14.700  1.00 16.77           N  
ATOM   1431  CA  LYS A 185     -37.874  -4.919  13.522  1.00 18.46           C  
ATOM   1432  C   LYS A 185     -37.602  -6.365  13.917  1.00 24.21           C  
ATOM   1433  O   LYS A 185     -38.191  -7.307  13.368  1.00 21.48           O  
ATOM   1434  CB  LYS A 185     -36.813  -4.451  12.531  1.00 21.34           C  
ATOM   1435  CG  LYS A 185     -36.584  -5.404  11.358  1.00 27.75           C  
ATOM   1436  CD  LYS A 185     -35.649  -4.790  10.315  1.00 33.32           C  
ATOM   1437  CE  LYS A 185     -35.671  -5.598   9.027  1.00 40.21           C  
ATOM   1438  NZ  LYS A 185     -35.401  -7.042   9.290  1.00 44.10           N  
ATOM   1439  N   HIS A 186     -36.702  -6.542  14.871  1.00 17.58           N  
ATOM   1440  CA  HIS A 186     -36.342  -7.881  15.315  1.00 19.93           C  
ATOM   1441  C   HIS A 186     -37.469  -8.537  16.118  1.00 18.58           C  
ATOM   1442  O   HIS A 186     -37.798  -9.703  15.897  1.00 23.27           O  
ATOM   1443  CB  HIS A 186     -35.039  -7.832  16.120  1.00 20.93           C  
ATOM   1444  CG  HIS A 186     -34.575  -9.171  16.605  1.00 20.24           C  
ATOM   1445  ND1 HIS A 186     -33.691  -9.955  15.896  1.00 23.29           N  
ATOM   1446  CD2 HIS A 186     -34.869  -9.860  17.733  1.00 18.92           C  
ATOM   1447  CE1 HIS A 186     -33.466 -11.073  16.563  1.00 23.73           C  
ATOM   1448  NE2 HIS A 186     -34.168 -11.039  17.682  1.00 20.21           N  
ATOM   1449  N   GLY A 187     -38.050  -7.785  17.048  1.00 17.39           N  
ATOM   1450  CA  GLY A 187     -39.138  -8.257  17.889  1.00 19.67           C  
ATOM   1451  C   GLY A 187     -38.764  -9.228  18.999  1.00 17.23           C  
ATOM   1452  O   GLY A 187     -37.615  -9.641  19.122  1.00 18.64           O  
ATOM   1453  N   ASN A 188     -39.751  -9.566  19.823  1.00 15.87           N  
ATOM   1454  CA  ASN A 188     -39.633 -10.636  20.802  1.00 19.57           C  
ATOM   1455  C   ASN A 188     -38.617 -10.375  21.909  1.00 17.44           C  
ATOM   1456  O   ASN A 188     -38.086 -11.307  22.517  1.00 15.30           O  
ATOM   1457  CB  ASN A 188     -39.358 -11.964  20.087  1.00 17.54           C  
ATOM   1458  CG  ASN A 188     -40.361 -12.228  18.973  1.00 20.09           C  
ATOM   1459  OD1 ASN A 188     -40.025 -12.164  17.787  1.00 23.53           O  
ATOM   1460  ND2 ASN A 188     -41.607 -12.485  19.352  1.00 23.07           N  
ATOM   1461  N   PHE A 189     -38.366  -9.098  22.189  1.00 13.80           N  
ATOM   1462  CA  PHE A 189     -37.549  -8.744  23.336  1.00 15.52           C  
ATOM   1463  C   PHE A 189     -38.353  -8.885  24.617  1.00 15.31           C  
ATOM   1464  O   PHE A 189     -39.500  -8.432  24.708  1.00 16.81           O  
ATOM   1465  CB  PHE A 189     -36.915  -7.350  23.176  1.00 13.00           C  
ATOM   1466  CG  PHE A 189     -35.644  -7.368  22.363  1.00 13.56           C  
ATOM   1467  CD1 PHE A 189     -35.684  -7.235  20.987  1.00 14.87           C  
ATOM   1468  CD2 PHE A 189     -34.404  -7.558  22.980  1.00 13.65           C  
ATOM   1469  CE1 PHE A 189     -34.522  -7.267  20.229  1.00 15.16           C  
ATOM   1470  CE2 PHE A 189     -33.230  -7.600  22.222  1.00 12.15           C  
ATOM   1471  CZ  PHE A 189     -33.298  -7.438  20.835  1.00 13.61           C  
ATOM   1472  N   LYS A 190     -37.741  -9.542  25.594  1.00 12.59           N  
ATOM   1473  CA  LYS A 190     -38.394  -9.876  26.847  1.00 14.85           C  
ATOM   1474  C   LYS A 190     -37.751  -9.113  27.998  1.00 14.08           C  
ATOM   1475  O   LYS A 190     -38.327  -8.993  29.077  1.00 15.57           O  
ATOM   1476  CB  LYS A 190     -38.277 -11.382  27.092  1.00 17.56           C  
ATOM   1477  CG  LYS A 190     -38.870 -12.232  25.968  1.00 16.45           C  
ATOM   1478  CD  LYS A 190     -40.296 -11.795  25.642  1.00 18.23           C  
ATOM   1479  CE  LYS A 190     -40.923 -12.652  24.536  1.00 19.54           C  
ATOM   1480  NZ  LYS A 190     -42.276 -12.139  24.180  1.00 26.17           N  
ATOM   1481  N   GLY A 191     -36.541  -8.616  27.763  1.00 12.14           N  
ATOM   1482  CA  GLY A 191     -35.832  -7.828  28.755  1.00 14.86           C  
ATOM   1483  C   GLY A 191     -35.060  -6.692  28.114  1.00 13.09           C  
ATOM   1484  O   GLY A 191     -34.572  -6.814  26.986  1.00 13.53           O  
ATOM   1485  N   PHE A 192     -34.949  -5.582  28.843  1.00 12.55           N  
ATOM   1486  CA  PHE A 192     -34.150  -4.438  28.423  1.00 13.05           C  
ATOM   1487  C   PHE A 192     -33.526  -3.869  29.699  1.00 10.70           C  
ATOM   1488  O   PHE A 192     -34.243  -3.448  30.608  1.00 11.67           O  
ATOM   1489  CB  PHE A 192     -35.033  -3.392  27.722  1.00 10.95           C  
ATOM   1490  CG  PHE A 192     -34.262  -2.236  27.115  1.00 12.97           C  
ATOM   1491  CD1 PHE A 192     -33.767  -1.214  27.912  1.00 12.45           C  
ATOM   1492  CD2 PHE A 192     -34.059  -2.166  25.740  1.00 15.25           C  
ATOM   1493  CE1 PHE A 192     -33.067  -0.149  27.355  1.00 12.61           C  
ATOM   1494  CE2 PHE A 192     -33.360  -1.101  25.171  1.00 14.70           C  
ATOM   1495  CZ  PHE A 192     -32.865  -0.091  25.986  1.00 14.25           C  
ATOM   1496  N   ILE A 193     -32.197  -3.918  29.788  1.00 11.77           N  
ATOM   1497  CA  ILE A 193     -31.479  -3.493  30.992  1.00 11.25           C  
ATOM   1498  C   ILE A 193     -30.482  -2.424  30.591  1.00 11.43           C  
ATOM   1499  O   ILE A 193     -29.678  -2.622  29.672  1.00 12.09           O  
ATOM   1500  CB  ILE A 193     -30.745  -4.688  31.661  1.00  9.46           C  
ATOM   1501  CG1 ILE A 193     -31.730  -5.837  31.894  1.00 11.29           C  
ATOM   1502  CG2 ILE A 193     -30.058  -4.253  32.997  1.00 11.26           C  
ATOM   1503  CD1 ILE A 193     -31.059  -7.160  32.286  1.00 14.63           C  
ATOM   1504  N   ASP A 194     -30.539  -1.283  31.273  1.00 10.20           N  
ATOM   1505  CA  ASP A 194     -29.788  -0.103  30.850  1.00 10.47           C  
ATOM   1506  C   ASP A 194     -28.783   0.225  31.949  1.00 10.52           C  
ATOM   1507  O   ASP A 194     -29.172   0.498  33.089  1.00 12.53           O  
ATOM   1508  CB  ASP A 194     -30.765   1.063  30.593  1.00  9.80           C  
ATOM   1509  CG  ASP A 194     -30.120   2.247  29.878  1.00 13.55           C  
ATOM   1510  OD1 ASP A 194     -29.013   2.107  29.317  1.00 11.77           O  
ATOM   1511  OD2 ASP A 194     -30.745   3.337  29.881  1.00 13.10           O  
ATOM   1512  N   LEU A 195     -27.493   0.148  31.615  1.00  9.59           N  
ATOM   1513  CA  LEU A 195     -26.434   0.338  32.604  1.00  9.95           C  
ATOM   1514  C   LEU A 195     -25.957   1.785  32.634  1.00 10.68           C  
ATOM   1515  O   LEU A 195     -25.401   2.289  31.660  1.00 11.74           O  
ATOM   1516  CB  LEU A 195     -25.252  -0.595  32.326  1.00 10.37           C  
ATOM   1517  CG  LEU A 195     -25.539  -2.096  32.209  1.00 11.54           C  
ATOM   1518  CD1 LEU A 195     -24.218  -2.822  32.016  1.00 11.20           C  
ATOM   1519  CD2 LEU A 195     -26.244  -2.603  33.458  1.00 11.67           C  
ATOM   1520  N   HIS A 196     -26.185   2.440  33.768  1.00 10.18           N  
ATOM   1521  CA  HIS A 196     -25.737   3.809  34.007  1.00  9.47           C  
ATOM   1522  C   HIS A 196     -24.835   3.862  35.243  1.00  9.98           C  
ATOM   1523  O   HIS A 196     -24.641   2.857  35.921  1.00 10.29           O  
ATOM   1524  CB  HIS A 196     -26.943   4.715  34.284  1.00  9.64           C  
ATOM   1525  CG  HIS A 196     -27.803   4.972  33.090  1.00  9.86           C  
ATOM   1526  ND1 HIS A 196     -27.910   6.216  32.509  1.00  9.28           N  
ATOM   1527  CD2 HIS A 196     -28.597   4.152  32.368  1.00 10.34           C  
ATOM   1528  CE1 HIS A 196     -28.736   6.155  31.481  1.00 12.23           C  
ATOM   1529  NE2 HIS A 196     -29.160   4.909  31.367  1.00 11.12           N  
ATOM   1530  N   SER A 197     -24.312   5.049  35.551  1.00 10.98           N  
ATOM   1531  CA  SER A 197     -23.766   5.311  36.895  1.00  8.71           C  
ATOM   1532  C   SER A 197     -24.042   6.784  37.199  1.00 12.01           C  
ATOM   1533  O   SER A 197     -24.342   7.521  36.269  1.00 10.27           O  
ATOM   1534  CB  SER A 197     -22.271   5.008  36.951  1.00 11.27           C  
ATOM   1535  OG  SER A 197     -21.491   6.061  36.408  1.00 11.90           O  
ATOM   1536  N   TYR A 198     -23.979   7.227  38.460  1.00  9.53           N  
ATOM   1537  CA  TYR A 198     -23.719   6.404  39.647  1.00 11.15           C  
ATOM   1538  C   TYR A 198     -24.859   6.603  40.658  1.00 10.82           C  
ATOM   1539  O   TYR A 198     -25.701   7.501  40.483  1.00 13.87           O  
ATOM   1540  CB  TYR A 198     -22.404   6.856  40.300  1.00 10.18           C  
ATOM   1541  CG  TYR A 198     -22.456   8.291  40.773  1.00 12.64           C  
ATOM   1542  CD1 TYR A 198     -22.151   9.338  39.911  1.00 10.13           C  
ATOM   1543  CD2 TYR A 198     -22.863   8.602  42.071  1.00 12.00           C  
ATOM   1544  CE1 TYR A 198     -22.212  10.668  40.339  1.00 12.53           C  
ATOM   1545  CE2 TYR A 198     -22.942   9.917  42.497  1.00 13.25           C  
ATOM   1546  CZ  TYR A 198     -22.609  10.943  41.632  1.00 13.31           C  
ATOM   1547  OH  TYR A 198     -22.698  12.247  42.069  1.00 15.11           O  
ATOM   1548  N   SER A 199     -24.864   5.772  41.701  1.00 10.38           N  
ATOM   1549  CA  SER A 199     -25.737   5.900  42.888  1.00 12.10           C  
ATOM   1550  C   SER A 199     -26.086   4.547  43.533  1.00 14.33           C  
ATOM   1551  O   SER A 199     -26.602   4.511  44.650  1.00 12.01           O  
ATOM   1552  CB  SER A 199     -27.032   6.668  42.599  1.00 12.07           C  
ATOM   1553  OG  SER A 199     -26.853   8.076  42.644  1.00 13.33           O  
ATOM   1554  N   GLN A 200     -25.819   3.442  42.838  1.00 12.48           N  
ATOM   1555  CA  GLN A 200     -26.136   2.105  43.361  1.00 11.70           C  
ATOM   1556  C   GLN A 200     -27.642   1.940  43.575  1.00 12.46           C  
ATOM   1557  O   GLN A 200     -28.118   1.764  44.711  1.00 13.37           O  
ATOM   1558  CB  GLN A 200     -25.321   1.784  44.643  1.00 12.13           C  
ATOM   1559  CG  GLN A 200     -23.829   1.744  44.302  1.00 12.59           C  
ATOM   1560  CD  GLN A 200     -22.874   1.549  45.468  1.00 14.71           C  
ATOM   1561  OE1 GLN A 200     -21.690   1.836  45.326  1.00 14.14           O  
ATOM   1562  NE2 GLN A 200     -23.365   1.058  46.605  1.00 12.42           N  
ATOM   1563  N   LEU A 201     -28.368   1.998  42.458  1.00 14.25           N  
ATOM   1564  CA  LEU A 201     -29.814   1.844  42.420  1.00 12.09           C  
ATOM   1565  C   LEU A 201     -30.165   0.816  41.355  1.00 12.23           C  
ATOM   1566  O   LEU A 201     -29.495   0.725  40.324  1.00 11.50           O  
ATOM   1567  CB  LEU A 201     -30.487   3.165  42.050  1.00 11.21           C  
ATOM   1568  CG  LEU A 201     -30.033   4.406  42.817  1.00 11.48           C  
ATOM   1569  CD1 LEU A 201     -30.691   5.649  42.228  1.00 11.63           C  
ATOM   1570  CD2 LEU A 201     -30.398   4.256  44.304  1.00 14.12           C  
ATOM   1571  N   LEU A 202     -31.226   0.058  41.594  1.00 11.69           N  
ATOM   1572  CA  LEU A 202     -31.744  -0.853  40.568  1.00 10.61           C  
ATOM   1573  C   LEU A 202     -33.213  -0.498  40.439  1.00 12.19           C  
ATOM   1574  O   LEU A 202     -34.000  -0.719  41.360  1.00 13.83           O  
ATOM   1575  CB  LEU A 202     -31.541  -2.305  40.999  1.00 13.76           C  
ATOM   1576  CG  LEU A 202     -32.047  -3.447  40.109  1.00 14.66           C  
ATOM   1577  CD1 LEU A 202     -31.969  -3.094  38.632  1.00 16.25           C  
ATOM   1578  CD2 LEU A 202     -31.290  -4.754  40.424  1.00 15.13           C  
ATOM   1579  N   MET A 203     -33.582   0.091  39.312  1.00 11.68           N  
ATOM   1580  CA  MET A 203     -34.913   0.675  39.188  1.00 11.51           C  
ATOM   1581  C   MET A 203     -35.686   0.100  38.012  1.00 12.90           C  
ATOM   1582  O   MET A 203     -35.097  -0.515  37.114  1.00 12.31           O  
ATOM   1583  CB  MET A 203     -34.794   2.190  39.055  1.00 10.46           C  
ATOM   1584  CG  MET A 203     -34.097   2.840  40.254  1.00 12.35           C  
ATOM   1585  SD  MET A 203     -33.756   4.577  39.942  1.00 16.06           S  
ATOM   1586  CE  MET A 203     -32.534   4.486  38.639  1.00 16.77           C  
ATOM   1587  N   TYR A 204     -37.001   0.312  38.027  1.00 12.11           N  
ATOM   1588  CA  TYR A 204     -37.898  -0.150  36.960  1.00 12.55           C  
ATOM   1589  C   TYR A 204     -38.901   0.990  36.652  1.00 13.75           C  
ATOM   1590  O   TYR A 204     -38.875   2.023  37.322  1.00 14.41           O  
ATOM   1591  CB  TYR A 204     -38.591  -1.449  37.399  1.00 13.07           C  
ATOM   1592  CG  TYR A 204     -39.203  -1.365  38.780  1.00 13.65           C  
ATOM   1593  CD1 TYR A 204     -40.498  -0.898  38.953  1.00 16.05           C  
ATOM   1594  CD2 TYR A 204     -38.487  -1.752  39.909  1.00 13.83           C  
ATOM   1595  CE1 TYR A 204     -41.074  -0.814  40.211  1.00 13.70           C  
ATOM   1596  CE2 TYR A 204     -39.057  -1.665  41.191  1.00 18.18           C  
ATOM   1597  CZ  TYR A 204     -40.353  -1.193  41.322  1.00 16.88           C  
ATOM   1598  OH  TYR A 204     -40.934  -1.096  42.565  1.00 17.21           O  
ATOM   1599  N   PRO A 205     -39.763   0.828  35.629  1.00 14.85           N  
ATOM   1600  CA  PRO A 205     -40.683   1.931  35.281  1.00 13.58           C  
ATOM   1601  C   PRO A 205     -41.618   2.297  36.446  1.00 15.32           C  
ATOM   1602  O   PRO A 205     -41.923   1.415  37.226  1.00 16.63           O  
ATOM   1603  CB  PRO A 205     -41.487   1.351  34.108  1.00 12.62           C  
ATOM   1604  CG  PRO A 205     -40.549   0.326  33.486  1.00 15.73           C  
ATOM   1605  CD  PRO A 205     -39.850  -0.291  34.671  1.00 14.82           C  
ATOM   1606  N   TYR A 206     -42.078   3.549  36.555  1.00 15.53           N  
ATOM   1607  CA  TYR A 206     -41.870   4.571  35.532  1.00 16.38           C  
ATOM   1608  C   TYR A 206     -41.007   5.730  36.016  1.00 16.43           C  
ATOM   1609  O   TYR A 206     -40.945   6.021  37.215  1.00 17.00           O  
ATOM   1610  CB  TYR A 206     -43.219   5.139  35.079  1.00 15.52           C  
ATOM   1611  CG  TYR A 206     -44.000   4.212  34.190  1.00 18.62           C  
ATOM   1612  CD1 TYR A 206     -43.738   4.147  32.832  1.00 16.39           C  
ATOM   1613  CD2 TYR A 206     -44.989   3.389  34.707  1.00 20.25           C  
ATOM   1614  CE1 TYR A 206     -44.442   3.295  32.016  1.00 17.52           C  
ATOM   1615  CE2 TYR A 206     -45.697   2.535  33.890  1.00 17.67           C  
ATOM   1616  CZ  TYR A 206     -45.420   2.496  32.550  1.00 17.02           C  
ATOM   1617  OH  TYR A 206     -46.130   1.653  31.728  1.00 19.59           O  
ATOM   1618  N   GLY A 207     -40.357   6.389  35.062  1.00 16.35           N  
ATOM   1619  CA  GLY A 207     -39.646   7.624  35.319  1.00 16.16           C  
ATOM   1620  C   GLY A 207     -40.525   8.809  34.936  1.00 20.19           C  
ATOM   1621  O   GLY A 207     -40.411   9.892  35.519  1.00 21.28           O  
ATOM   1622  N   TYR A 208     -41.416   8.617  33.965  1.00 17.11           N  
ATOM   1623  CA  TYR A 208     -42.205   9.760  33.477  1.00 18.81           C  
ATOM   1624  C   TYR A 208     -43.471  10.078  34.283  1.00 21.78           C  
ATOM   1625  O   TYR A 208     -44.127  11.091  34.053  1.00 23.65           O  
ATOM   1626  CB  TYR A 208     -42.503   9.650  31.970  1.00 19.26           C  
ATOM   1627  CG  TYR A 208     -43.453   8.549  31.505  1.00 19.22           C  
ATOM   1628  CD1 TYR A 208     -44.802   8.574  31.834  1.00 21.03           C  
ATOM   1629  CD2 TYR A 208     -43.001   7.525  30.679  1.00 19.39           C  
ATOM   1630  CE1 TYR A 208     -45.668   7.587  31.385  1.00 22.70           C  
ATOM   1631  CE2 TYR A 208     -43.855   6.541  30.217  1.00 18.12           C  
ATOM   1632  CZ  TYR A 208     -45.189   6.574  30.575  1.00 21.37           C  
ATOM   1633  OH  TYR A 208     -46.045   5.596  30.110  1.00 21.55           O  
ATOM   1634  N   SER A 209     -43.797   9.226  35.243  1.00 21.76           N  
ATOM   1635  CA  SER A 209     -45.063   9.342  35.953  1.00 26.27           C  
ATOM   1636  C   SER A 209     -44.969   8.572  37.250  1.00 25.63           C  
ATOM   1637  O   SER A 209     -44.173   7.643  37.358  1.00 26.41           O  
ATOM   1638  CB  SER A 209     -46.191   8.760  35.092  1.00 26.83           C  
ATOM   1639  OG  SER A 209     -47.314   8.397  35.880  1.00 32.56           O  
ATOM   1640  N   VAL A 210     -45.775   8.950  38.239  1.00 29.25           N  
ATOM   1641  CA  VAL A 210     -45.810   8.198  39.489  1.00 30.17           C  
ATOM   1642  C   VAL A 210     -46.685   6.953  39.375  1.00 28.61           C  
ATOM   1643  O   VAL A 210     -46.637   6.083  40.238  1.00 30.45           O  
ATOM   1644  CB  VAL A 210     -46.275   9.057  40.691  1.00 33.02           C  
ATOM   1645  CG1 VAL A 210     -45.278  10.176  40.959  1.00 37.46           C  
ATOM   1646  CG2 VAL A 210     -47.667   9.611  40.450  1.00 33.08           C  
ATOM   1647  N   LYS A 211     -47.477   6.861  38.313  1.00 28.84           N  
ATOM   1648  CA  LYS A 211     -48.357   5.706  38.139  1.00 31.84           C  
ATOM   1649  C   LYS A 211     -47.587   4.398  38.310  1.00 33.37           C  
ATOM   1650  O   LYS A 211     -46.411   4.305  37.955  1.00 29.33           O  
ATOM   1651  CB  LYS A 211     -49.061   5.742  36.782  1.00 30.30           C  
ATOM   1652  CG  LYS A 211     -48.198   5.305  35.605  1.00 30.70           C  
ATOM   1653  CD  LYS A 211     -48.969   5.390  34.295  1.00 29.21           C  
ATOM   1654  CE  LYS A 211     -48.090   5.053  33.097  1.00 24.00           C  
ATOM   1655  NZ  LYS A 211     -48.783   5.307  31.790  1.00 30.86           N  
ATOM   1656  N   LYS A 212     -48.254   3.390  38.865  1.00 27.69           N  
ATOM   1657  CA  LYS A 212     -47.619   2.103  39.114  1.00 29.26           C  
ATOM   1658  C   LYS A 212     -47.667   1.206  37.874  1.00 27.64           C  
ATOM   1659  O   LYS A 212     -48.719   1.034  37.261  1.00 29.17           O  
ATOM   1660  CB  LYS A 212     -48.285   1.409  40.309  1.00 29.21           C  
ATOM   1661  CG  LYS A 212     -47.516   0.215  40.863  1.00 31.37           C  
ATOM   1662  CD  LYS A 212     -48.312  -0.511  41.943  1.00 33.72           C  
ATOM   1663  CE  LYS A 212     -49.441  -1.353  41.341  1.00 42.09           C  
ATOM   1664  NZ  LYS A 212     -48.959  -2.447  40.427  1.00 36.74           N  
ATOM   1665  N   ALA A 213     -46.523   0.649  37.491  1.00 25.75           N  
ATOM   1666  CA  ALA A 213     -46.489  -0.328  36.410  1.00 24.79           C  
ATOM   1667  C   ALA A 213     -47.341  -1.529  36.797  1.00 23.41           C  
ATOM   1668  O   ALA A 213     -47.311  -1.974  37.940  1.00 21.50           O  
ATOM   1669  CB  ALA A 213     -45.061  -0.769  36.133  1.00 22.89           C  
ATOM   1670  N   PRO A 214     -48.122  -2.052  35.845  1.00 22.82           N  
ATOM   1671  CA  PRO A 214     -48.914  -3.258  36.120  1.00 23.71           C  
ATOM   1672  C   PRO A 214     -48.063  -4.395  36.704  1.00 22.79           C  
ATOM   1673  O   PRO A 214     -48.554  -5.191  37.503  1.00 20.83           O  
ATOM   1674  CB  PRO A 214     -49.446  -3.640  34.735  1.00 23.56           C  
ATOM   1675  CG  PRO A 214     -49.544  -2.329  34.000  1.00 25.85           C  
ATOM   1676  CD  PRO A 214     -48.406  -1.477  34.517  1.00 22.72           C  
ATOM   1677  N   ASP A 215     -46.796  -4.466  36.309  1.00 19.64           N  
ATOM   1678  CA  ASP A 215     -45.923  -5.542  36.758  1.00 20.91           C  
ATOM   1679  C   ASP A 215     -45.001  -5.102  37.903  1.00 18.89           C  
ATOM   1680  O   ASP A 215     -44.023  -5.785  38.217  1.00 17.06           O  
ATOM   1681  CB  ASP A 215     -45.097  -6.074  35.577  1.00 18.66           C  
ATOM   1682  CG  ASP A 215     -45.967  -6.627  34.461  1.00 20.92           C  
ATOM   1683  OD1 ASP A 215     -46.647  -7.648  34.702  1.00 20.38           O  
ATOM   1684  OD2 ASP A 215     -45.970  -6.041  33.349  1.00 20.86           O  
ATOM   1685  N   ALA A 216     -45.318  -3.970  38.527  1.00 20.95           N  
ATOM   1686  CA  ALA A 216     -44.452  -3.417  39.572  1.00 20.14           C  
ATOM   1687  C   ALA A 216     -44.111  -4.425  40.665  1.00 19.87           C  
ATOM   1688  O   ALA A 216     -42.963  -4.506  41.094  1.00 18.14           O  
ATOM   1689  CB  ALA A 216     -45.059  -2.166  40.186  1.00 20.71           C  
ATOM   1690  N   GLU A 217     -45.101  -5.189  41.123  1.00 18.26           N  
ATOM   1691  CA  GLU A 217     -44.856  -6.137  42.207  1.00 19.33           C  
ATOM   1692  C   GLU A 217     -43.806  -7.182  41.816  1.00 19.08           C  
ATOM   1693  O   GLU A 217     -42.902  -7.498  42.599  1.00 18.08           O  
ATOM   1694  CB  GLU A 217     -46.161  -6.813  42.652  1.00 25.34           C  
ATOM   1695  CG  GLU A 217     -46.054  -7.543  43.983  1.00 30.29           C  
ATOM   1696  CD  GLU A 217     -47.383  -8.118  44.454  1.00 40.29           C  
ATOM   1697  OE1 GLU A 217     -48.159  -8.621  43.608  1.00 39.30           O  
ATOM   1698  OE2 GLU A 217     -47.646  -8.069  45.677  1.00 42.97           O  
ATOM   1699  N   GLU A 218     -43.918  -7.713  40.604  1.00 16.69           N  
ATOM   1700  CA  GLU A 218     -42.963  -8.712  40.131  1.00 16.60           C  
ATOM   1701  C   GLU A 218     -41.586  -8.092  39.918  1.00 16.02           C  
ATOM   1702  O   GLU A 218     -40.562  -8.665  40.303  1.00 17.24           O  
ATOM   1703  CB  GLU A 218     -43.454  -9.367  38.824  1.00 16.86           C  
ATOM   1704  CG  GLU A 218     -42.561 -10.497  38.325  1.00 19.07           C  
ATOM   1705  CD  GLU A 218     -43.120 -11.208  37.088  1.00 23.93           C  
ATOM   1706  OE1 GLU A 218     -44.266 -10.923  36.691  1.00 21.67           O  
ATOM   1707  OE2 GLU A 218     -42.405 -12.058  36.514  1.00 23.92           O  
ATOM   1708  N   LEU A 219     -41.563  -6.922  39.294  1.00 16.53           N  
ATOM   1709  CA  LEU A 219     -40.300  -6.284  38.961  1.00 17.32           C  
ATOM   1710  C   LEU A 219     -39.546  -5.933  40.237  1.00 16.20           C  
ATOM   1711  O   LEU A 219     -38.329  -6.106  40.301  1.00 15.23           O  
ATOM   1712  CB  LEU A 219     -40.514  -5.043  38.091  1.00 16.78           C  
ATOM   1713  CG  LEU A 219     -41.068  -5.275  36.684  1.00 13.70           C  
ATOM   1714  CD1 LEU A 219     -41.195  -3.951  35.943  1.00 17.85           C  
ATOM   1715  CD2 LEU A 219     -40.203  -6.277  35.877  1.00 15.54           C  
ATOM   1716  N   ASP A 220     -40.273  -5.463  41.252  1.00 15.82           N  
ATOM   1717  CA  ASP A 220     -39.640  -5.083  42.519  1.00 15.82           C  
ATOM   1718  C   ASP A 220     -39.053  -6.328  43.180  1.00 17.86           C  
ATOM   1719  O   ASP A 220     -37.915  -6.317  43.658  1.00 17.11           O  
ATOM   1720  CB  ASP A 220     -40.647  -4.389  43.450  1.00 15.47           C  
ATOM   1721  CG  ASP A 220     -39.972  -3.680  44.627  1.00 17.96           C  
ATOM   1722  OD1 ASP A 220     -39.732  -4.338  45.660  1.00 16.76           O  
ATOM   1723  OD2 ASP A 220     -39.684  -2.468  44.519  1.00 17.95           O  
ATOM   1724  N   LYS A 221     -39.835  -7.408  43.191  1.00 14.81           N  
ATOM   1725  CA  LYS A 221     -39.375  -8.690  43.720  1.00 16.63           C  
ATOM   1726  C   LYS A 221     -38.096  -9.133  43.015  1.00 16.14           C  
ATOM   1727  O   LYS A 221     -37.104  -9.485  43.664  1.00 15.57           O  
ATOM   1728  CB  LYS A 221     -40.459  -9.761  43.551  1.00 19.50           C  
ATOM   1729  CG  LYS A 221     -40.096 -11.116  44.148  1.00 21.98           C  
ATOM   1730  CD  LYS A 221     -41.074 -12.199  43.695  1.00 30.20           C  
ATOM   1731  CE  LYS A 221     -40.816 -13.520  44.410  1.00 39.42           C  
ATOM   1732  NZ  LYS A 221     -41.813 -14.562  44.020  1.00 46.01           N  
ATOM   1733  N   VAL A 222     -38.125  -9.111  41.685  1.00 14.81           N  
ATOM   1734  CA  VAL A 222     -36.977  -9.548  40.895  1.00 14.92           C  
ATOM   1735  C   VAL A 222     -35.754  -8.680  41.163  1.00 16.88           C  
ATOM   1736  O   VAL A 222     -34.653  -9.204  41.373  1.00 14.64           O  
ATOM   1737  CB  VAL A 222     -37.306  -9.611  39.381  1.00 15.49           C  
ATOM   1738  CG1 VAL A 222     -36.040  -9.844  38.566  1.00 17.31           C  
ATOM   1739  CG2 VAL A 222     -38.306 -10.723  39.116  1.00 21.86           C  
ATOM   1740  N   ALA A 223     -35.968  -7.363  41.208  1.00 14.66           N  
ATOM   1741  CA  ALA A 223     -34.901  -6.408  41.484  1.00 14.31           C  
ATOM   1742  C   ALA A 223     -34.256  -6.631  42.844  1.00 14.80           C  
ATOM   1743  O   ALA A 223     -33.034  -6.551  42.955  1.00 13.20           O  
ATOM   1744  CB  ALA A 223     -35.408  -4.975  41.366  1.00 14.12           C  
ATOM   1745  N   ARG A 224     -35.065  -6.909  43.873  1.00 13.88           N  
ATOM   1746  CA  ARG A 224     -34.513  -7.159  45.205  1.00 13.65           C  
ATOM   1747  C   ARG A 224     -33.707  -8.450  45.264  1.00 15.46           C  
ATOM   1748  O   ARG A 224     -32.672  -8.505  45.919  1.00 15.52           O  
ATOM   1749  CB  ARG A 224     -35.600  -7.086  46.299  1.00 13.68           C  
ATOM   1750  CG  ARG A 224     -36.160  -5.676  46.398  1.00 15.44           C  
ATOM   1751  CD  ARG A 224     -37.151  -5.434  47.539  1.00 15.42           C  
ATOM   1752  NE  ARG A 224     -37.550  -4.030  47.515  1.00 17.88           N  
ATOM   1753  CZ  ARG A 224     -36.856  -3.043  48.074  1.00 13.79           C  
ATOM   1754  NH1 ARG A 224     -35.731  -3.297  48.735  1.00 15.99           N  
ATOM   1755  NH2 ARG A 224     -37.283  -1.795  47.963  1.00 16.52           N  
ATOM   1756  N   LEU A 225     -34.162  -9.478  44.553  1.00 14.80           N  
ATOM   1757  CA  LEU A 225     -33.376 -10.700  44.415  1.00 15.06           C  
ATOM   1758  C   LEU A 225     -32.054 -10.434  43.717  1.00 14.54           C  
ATOM   1759  O   LEU A 225     -31.025 -10.979  44.109  1.00 14.57           O  
ATOM   1760  CB  LEU A 225     -34.146 -11.770  43.637  1.00 15.44           C  
ATOM   1761  CG  LEU A 225     -35.278 -12.434  44.410  1.00 20.66           C  
ATOM   1762  CD1 LEU A 225     -36.056 -13.380  43.498  1.00 24.33           C  
ATOM   1763  CD2 LEU A 225     -34.721 -13.168  45.632  1.00 23.54           C  
ATOM   1764  N   ALA A 226     -32.093  -9.622  42.661  1.00 13.63           N  
ATOM   1765  CA  ALA A 226     -30.874  -9.314  41.915  1.00 14.46           C  
ATOM   1766  C   ALA A 226     -29.907  -8.490  42.760  1.00 13.75           C  
ATOM   1767  O   ALA A 226     -28.688  -8.674  42.677  1.00 14.67           O  
ATOM   1768  CB  ALA A 226     -31.204  -8.582  40.622  1.00 15.15           C  
ATOM   1769  N   ALA A 227     -30.444  -7.575  43.561  1.00 15.04           N  
ATOM   1770  CA  ALA A 227     -29.596  -6.752  44.416  1.00 13.27           C  
ATOM   1771  C   ALA A 227     -28.928  -7.603  45.481  1.00 14.39           C  
ATOM   1772  O   ALA A 227     -27.791  -7.342  45.878  1.00 17.64           O  
ATOM   1773  CB  ALA A 227     -30.396  -5.624  45.053  1.00 16.37           C  
ATOM   1774  N   LYS A 228     -29.639  -8.618  45.958  1.00 15.32           N  
ATOM   1775  CA  LYS A 228     -29.050  -9.507  46.951  1.00 19.81           C  
ATOM   1776  C   LYS A 228     -27.928 -10.336  46.341  1.00 17.93           C  
ATOM   1777  O   LYS A 228     -26.892 -10.555  46.973  1.00 16.89           O  
ATOM   1778  CB  LYS A 228     -30.115 -10.398  47.587  1.00 16.87           C  
ATOM   1779  CG  LYS A 228     -30.958  -9.664  48.602  1.00 22.88           C  
ATOM   1780  CD  LYS A 228     -31.876 -10.598  49.359  1.00 23.46           C  
ATOM   1781  CE  LYS A 228     -32.900  -9.818  50.162  1.00 32.52           C  
ATOM   1782  NZ  LYS A 228     -33.987 -10.701  50.671  1.00 38.90           N  
ATOM   1783  N   ALA A 229     -28.125 -10.787  45.104  1.00 14.04           N  
ATOM   1784  CA  ALA A 229     -27.100 -11.565  44.433  1.00 16.35           C  
ATOM   1785  C   ALA A 229     -25.864 -10.694  44.202  1.00 17.17           C  
ATOM   1786  O   ALA A 229     -24.730 -11.135  44.374  1.00 15.58           O  
ATOM   1787  CB  ALA A 229     -27.638 -12.126  43.102  1.00 14.37           C  
ATOM   1788  N   LEU A 230     -26.100  -9.441  43.830  1.00 14.29           N  
ATOM   1789  CA  LEU A 230     -25.020  -8.505  43.567  1.00 14.53           C  
ATOM   1790  C   LEU A 230     -24.215  -8.253  44.850  1.00 16.47           C  
ATOM   1791  O   LEU A 230     -22.981  -8.232  44.827  1.00 15.93           O  
ATOM   1792  CB  LEU A 230     -25.605  -7.205  42.986  1.00 11.30           C  
ATOM   1793  CG  LEU A 230     -24.649  -6.107  42.529  1.00 11.71           C  
ATOM   1794  CD1 LEU A 230     -25.370  -5.154  41.583  1.00 11.03           C  
ATOM   1795  CD2 LEU A 230     -24.151  -5.330  43.742  1.00 14.03           C  
ATOM   1796  N   ALA A 231     -24.922  -8.085  45.966  1.00 15.77           N  
ATOM   1797  CA  ALA A 231     -24.283  -7.853  47.266  1.00 17.90           C  
ATOM   1798  C   ALA A 231     -23.499  -9.065  47.776  1.00 18.26           C  
ATOM   1799  O   ALA A 231     -22.635  -8.927  48.646  1.00 18.67           O  
ATOM   1800  CB  ALA A 231     -25.319  -7.413  48.314  1.00 16.51           C  
ATOM   1801  N   SER A 232     -23.786 -10.245  47.234  1.00 18.93           N  
ATOM   1802  CA  SER A 232     -23.154 -11.464  47.739  1.00 20.77           C  
ATOM   1803  C   SER A 232     -21.642 -11.467  47.502  1.00 23.25           C  
ATOM   1804  O   SER A 232     -20.898 -12.120  48.234  1.00 26.12           O  
ATOM   1805  CB  SER A 232     -23.784 -12.711  47.123  1.00 20.35           C  
ATOM   1806  OG  SER A 232     -23.301 -12.933  45.801  1.00 19.87           O  
ATOM   1807  N   VAL A 233     -21.187 -10.727  46.493  1.00 22.87           N  
ATOM   1808  CA  VAL A 233     -19.766 -10.727  46.152  1.00 26.41           C  
ATOM   1809  C   VAL A 233     -18.924  -9.942  47.150  1.00 24.15           C  
ATOM   1810  O   VAL A 233     -18.014 -10.485  47.780  1.00 25.71           O  
ATOM   1811  CB  VAL A 233     -19.497 -10.162  44.735  1.00 25.89           C  
ATOM   1812  CG1 VAL A 233     -18.047 -10.432  44.328  1.00 24.27           C  
ATOM   1813  CG2 VAL A 233     -20.434 -10.772  43.732  1.00 21.91           C  
ATOM   1814  N   SER A 234     -19.215  -8.656  47.291  1.00 22.02           N  
ATOM   1815  CA  SER A 234     -18.424  -7.827  48.177  1.00 23.13           C  
ATOM   1816  C   SER A 234     -19.256  -6.862  49.014  1.00 20.45           C  
ATOM   1817  O   SER A 234     -18.745  -5.869  49.516  1.00 22.78           O  
ATOM   1818  CB  SER A 234     -17.315  -7.102  47.407  1.00 29.96           C  
ATOM   1819  OG  SER A 234     -17.844  -6.245  46.422  1.00 28.81           O  
ATOM   1820  N   GLY A 235     -20.537  -7.181  49.171  1.00 18.61           N  
ATOM   1821  CA  GLY A 235     -21.412  -6.462  50.082  1.00 19.70           C  
ATOM   1822  C   GLY A 235     -21.923  -5.122  49.591  1.00 19.53           C  
ATOM   1823  O   GLY A 235     -22.430  -4.325  50.372  1.00 18.45           O  
ATOM   1824  N   THR A 236     -21.798  -4.868  48.295  1.00 16.10           N  
ATOM   1825  CA  THR A 236     -22.275  -3.612  47.719  1.00 14.95           C  
ATOM   1826  C   THR A 236     -23.796  -3.489  47.786  1.00 14.37           C  
ATOM   1827  O   THR A 236     -24.514  -4.330  47.246  1.00 16.37           O  
ATOM   1828  CB  THR A 236     -21.818  -3.464  46.257  1.00 14.98           C  
ATOM   1829  OG1 THR A 236     -20.390  -3.548  46.196  1.00 14.29           O  
ATOM   1830  CG2 THR A 236     -22.264  -2.128  45.691  1.00 14.49           C  
ATOM   1831  N   GLU A 237     -24.285  -2.456  48.470  1.00 15.41           N  
ATOM   1832  CA  GLU A 237     -25.721  -2.319  48.712  1.00 13.20           C  
ATOM   1833  C   GLU A 237     -26.399  -1.383  47.713  1.00 14.62           C  
ATOM   1834  O   GLU A 237     -25.941  -0.265  47.473  1.00 14.05           O  
ATOM   1835  CB  GLU A 237     -25.997  -1.816  50.136  1.00 13.99           C  
ATOM   1836  CG  GLU A 237     -25.538  -2.760  51.239  1.00 20.54           C  
ATOM   1837  CD  GLU A 237     -25.961  -2.278  52.613  1.00 19.85           C  
ATOM   1838  OE1 GLU A 237     -25.284  -1.390  53.170  1.00 21.55           O  
ATOM   1839  OE2 GLU A 237     -26.989  -2.769  53.118  1.00 20.58           O  
ATOM   1840  N   TYR A 238     -27.520  -1.853  47.176  1.00 13.50           N  
ATOM   1841  CA  TYR A 238     -28.320  -1.109  46.220  1.00 14.09           C  
ATOM   1842  C   TYR A 238     -29.682  -0.852  46.808  1.00 14.49           C  
ATOM   1843  O   TYR A 238     -30.194  -1.677  47.581  1.00 16.02           O  
ATOM   1844  CB  TYR A 238     -28.534  -1.959  44.972  1.00 14.94           C  
ATOM   1845  CG  TYR A 238     -27.492  -1.799  43.902  1.00 15.79           C  
ATOM   1846  CD1 TYR A 238     -26.148  -2.064  44.154  1.00 13.69           C  
ATOM   1847  CD2 TYR A 238     -27.860  -1.408  42.620  1.00 13.79           C  
ATOM   1848  CE1 TYR A 238     -25.197  -1.931  43.142  1.00 14.77           C  
ATOM   1849  CE2 TYR A 238     -26.924  -1.278  41.612  1.00 13.81           C  
ATOM   1850  CZ  TYR A 238     -25.604  -1.533  41.872  1.00 13.80           C  
ATOM   1851  OH  TYR A 238     -24.682  -1.394  40.850  1.00 13.10           O  
ATOM   1852  N   GLN A 239     -30.268   0.281  46.435  1.00 12.17           N  
ATOM   1853  CA  GLN A 239     -31.673   0.560  46.696  1.00 14.34           C  
ATOM   1854  C   GLN A 239     -32.484   0.155  45.481  1.00 16.36           C  
ATOM   1855  O   GLN A 239     -31.982   0.179  44.345  1.00 15.61           O  
ATOM   1856  CB  GLN A 239     -31.892   2.050  46.945  1.00 15.58           C  
ATOM   1857  CG  GLN A 239     -31.101   2.631  48.088  1.00 16.60           C  
ATOM   1858  CD  GLN A 239     -31.157   4.148  48.086  1.00 14.33           C  
ATOM   1859  OE1 GLN A 239     -32.229   4.744  48.207  1.00 16.88           O  
ATOM   1860  NE2 GLN A 239     -30.003   4.780  47.928  1.00 18.77           N  
ATOM   1861  N   VAL A 240     -33.743  -0.198  45.715  1.00 15.17           N  
ATOM   1862  CA  VAL A 240     -34.632  -0.660  44.650  1.00 13.32           C  
ATOM   1863  C   VAL A 240     -35.940   0.146  44.614  1.00 15.95           C  
ATOM   1864  O   VAL A 240     -36.487   0.518  45.665  1.00 15.43           O  
ATOM   1865  CB  VAL A 240     -34.951  -2.158  44.821  1.00 13.18           C  
ATOM   1866  CG1 VAL A 240     -36.051  -2.598  43.877  1.00 14.17           C  
ATOM   1867  CG2 VAL A 240     -33.701  -2.994  44.603  1.00 13.63           C  
ATOM   1868  N   GLY A 241     -36.430   0.435  43.411  1.00 14.51           N  
ATOM   1869  CA  GLY A 241     -37.729   1.070  43.260  1.00 14.49           C  
ATOM   1870  C   GLY A 241     -38.003   1.640  41.877  1.00 14.46           C  
ATOM   1871  O   GLY A 241     -37.187   1.502  40.953  1.00 14.11           O  
ATOM   1872  N   PRO A 242     -39.168   2.277  41.714  1.00 16.12           N  
ATOM   1873  CA  PRO A 242     -39.496   2.870  40.416  1.00 14.81           C  
ATOM   1874  C   PRO A 242     -38.666   4.123  40.209  1.00 15.63           C  
ATOM   1875  O   PRO A 242     -38.390   4.847  41.165  1.00 15.48           O  
ATOM   1876  CB  PRO A 242     -40.979   3.246  40.551  1.00 18.69           C  
ATOM   1877  CG  PRO A 242     -41.437   2.677  41.852  1.00 21.49           C  
ATOM   1878  CD  PRO A 242     -40.231   2.496  42.706  1.00 18.64           C  
ATOM   1879  N   THR A 243     -38.282   4.385  38.966  1.00 14.18           N  
ATOM   1880  CA  THR A 243     -37.385   5.499  38.671  1.00 18.28           C  
ATOM   1881  C   THR A 243     -37.818   6.830  39.296  1.00 17.14           C  
ATOM   1882  O   THR A 243     -37.038   7.479  39.999  1.00 16.90           O  
ATOM   1883  CB  THR A 243     -37.210   5.710  37.151  1.00 15.52           C  
ATOM   1884  OG1 THR A 243     -36.681   4.520  36.551  1.00 13.83           O  
ATOM   1885  CG2 THR A 243     -36.255   6.874  36.881  1.00 16.50           C  
ATOM   1886  N   CYS A 244     -39.053   7.240  39.033  1.00 18.06           N  
ATOM   1887  CA  CYS A 244     -39.473   8.598  39.378  1.00 21.35           C  
ATOM   1888  C   CYS A 244     -39.221   8.932  40.850  1.00 21.99           C  
ATOM   1889  O   CYS A 244     -38.744  10.028  41.175  1.00 20.20           O  
ATOM   1890  CB  CYS A 244     -40.944   8.834  39.017  1.00 24.48           C  
ATOM   1891  SG  CYS A 244     -41.419  10.592  39.066  1.00 31.93           S  
ATOM   1892  N   THR A 245     -39.519   7.982  41.732  1.00 22.16           N  
ATOM   1893  CA  THR A 245     -39.418   8.213  43.175  1.00 23.43           C  
ATOM   1894  C   THR A 245     -38.138   7.660  43.797  1.00 24.26           C  
ATOM   1895  O   THR A 245     -37.897   7.828  44.996  1.00 26.40           O  
ATOM   1896  CB  THR A 245     -40.615   7.597  43.926  1.00 28.42           C  
ATOM   1897  OG1 THR A 245     -40.689   6.197  43.626  1.00 25.33           O  
ATOM   1898  CG2 THR A 245     -41.920   8.278  43.511  1.00 28.82           C  
ATOM   1899  N   THR A 246     -37.311   7.001  42.996  1.00 18.76           N  
ATOM   1900  CA  THR A 246     -36.083   6.411  43.530  1.00 20.28           C  
ATOM   1901  C   THR A 246     -34.850   7.239  43.170  1.00 21.81           C  
ATOM   1902  O   THR A 246     -33.856   7.237  43.901  1.00 19.87           O  
ATOM   1903  CB  THR A 246     -35.923   4.958  43.080  1.00 17.36           C  
ATOM   1904  OG1 THR A 246     -37.092   4.224  43.460  1.00 16.19           O  
ATOM   1905  CG2 THR A 246     -34.689   4.314  43.710  1.00 15.93           C  
ATOM   1906  N   VAL A 247     -34.927   7.955  42.050  1.00 18.04           N  
ATOM   1907  CA  VAL A 247     -33.869   8.885  41.673  1.00 17.29           C  
ATOM   1908  C   VAL A 247     -34.413  10.300  41.384  1.00 20.41           C  
ATOM   1909  O   VAL A 247     -34.052  11.252  42.081  1.00 22.71           O  
ATOM   1910  CB  VAL A 247     -32.970   8.316  40.522  1.00 19.52           C  
ATOM   1911  CG1 VAL A 247     -33.693   8.339  39.179  1.00 19.37           C  
ATOM   1912  CG2 VAL A 247     -31.639   9.061  40.456  1.00 20.57           C  
ATOM   1913  N   TYR A 248     -35.295  10.428  40.394  1.00 16.23           N  
ATOM   1914  CA  TYR A 248     -35.918  11.703  40.003  1.00 18.10           C  
ATOM   1915  C   TYR A 248     -36.855  11.493  38.813  1.00 18.85           C  
ATOM   1916  O   TYR A 248     -36.785  10.460  38.148  1.00 15.36           O  
ATOM   1917  CB  TYR A 248     -34.871  12.774  39.656  1.00 20.51           C  
ATOM   1918  CG  TYR A 248     -33.690  12.267  38.852  1.00 17.24           C  
ATOM   1919  CD1 TYR A 248     -33.859  11.778  37.562  1.00 16.50           C  
ATOM   1920  CD2 TYR A 248     -32.407  12.292  39.380  1.00 16.97           C  
ATOM   1921  CE1 TYR A 248     -32.783  11.312  36.825  1.00 17.36           C  
ATOM   1922  CE2 TYR A 248     -31.329  11.833  38.655  1.00 17.46           C  
ATOM   1923  CZ  TYR A 248     -31.523  11.337  37.383  1.00 15.40           C  
ATOM   1924  OH  TYR A 248     -30.453  10.876  36.669  1.00 14.40           O  
ATOM   1925  N   PRO A 249     -37.737  12.469  38.534  1.00 17.34           N  
ATOM   1926  CA  PRO A 249     -38.557  12.354  37.324  1.00 19.12           C  
ATOM   1927  C   PRO A 249     -37.685  12.365  36.084  1.00 17.59           C  
ATOM   1928  O   PRO A 249     -36.719  13.125  36.007  1.00 18.77           O  
ATOM   1929  CB  PRO A 249     -39.427  13.622  37.359  1.00 17.09           C  
ATOM   1930  CG  PRO A 249     -39.470  14.003  38.786  1.00 20.84           C  
ATOM   1931  CD  PRO A 249     -38.131  13.627  39.353  1.00 21.26           C  
ATOM   1932  N   ALA A 250     -38.015  11.513  35.120  1.00 15.29           N  
ATOM   1933  CA  ALA A 250     -37.259  11.459  33.883  1.00 14.52           C  
ATOM   1934  C   ALA A 250     -38.206  11.017  32.778  1.00 16.42           C  
ATOM   1935  O   ALA A 250     -38.780   9.923  32.859  1.00 16.39           O  
ATOM   1936  CB  ALA A 250     -36.098  10.478  34.015  1.00 13.71           C  
ATOM   1937  N   SER A 251     -38.385  11.862  31.766  1.00 14.65           N  
ATOM   1938  CA  SER A 251     -39.266  11.534  30.637  1.00 15.08           C  
ATOM   1939  C   SER A 251     -38.512  11.145  29.365  1.00 14.43           C  
ATOM   1940  O   SER A 251     -37.422  11.657  29.083  1.00 15.21           O  
ATOM   1941  CB  SER A 251     -40.181  12.716  30.316  1.00 18.53           C  
ATOM   1942  OG  SER A 251     -39.418  13.760  29.739  1.00 18.07           O  
ATOM   1943  N   GLY A 252     -39.112  10.267  28.568  1.00 12.56           N  
ATOM   1944  CA  GLY A 252     -38.483   9.835  27.337  1.00 12.61           C  
ATOM   1945  C   GLY A 252     -37.264   8.964  27.588  1.00 11.51           C  
ATOM   1946  O   GLY A 252     -36.311   8.999  26.818  1.00 12.99           O  
ATOM   1947  N   SER A 253     -37.303   8.163  28.646  1.00 11.97           N  
ATOM   1948  CA  SER A 253     -36.157   7.302  28.982  1.00 12.14           C  
ATOM   1949  C   SER A 253     -36.305   5.927  28.358  1.00 12.30           C  
ATOM   1950  O   SER A 253     -37.405   5.494  28.030  1.00 11.53           O  
ATOM   1951  CB  SER A 253     -35.937   7.174  30.503  1.00 12.95           C  
ATOM   1952  OG  SER A 253     -36.955   6.427  31.151  1.00 16.69           O  
ATOM   1953  N   SER A 254     -35.181   5.232  28.247  1.00 11.48           N  
ATOM   1954  CA  SER A 254     -35.123   3.996  27.472  1.00 13.17           C  
ATOM   1955  C   SER A 254     -35.986   2.875  28.058  1.00 12.33           C  
ATOM   1956  O   SER A 254     -36.688   2.202  27.316  1.00 11.92           O  
ATOM   1957  CB  SER A 254     -33.668   3.530  27.338  1.00 12.12           C  
ATOM   1958  OG  SER A 254     -33.160   3.148  28.603  1.00 12.67           O  
ATOM   1959  N   ILE A 255     -35.927   2.652  29.375  1.00 12.29           N  
ATOM   1960  CA  ILE A 255     -36.654   1.521  29.948  1.00 11.82           C  
ATOM   1961  C   ILE A 255     -38.160   1.748  29.961  1.00 14.00           C  
ATOM   1962  O   ILE A 255     -38.931   0.793  29.860  1.00 13.67           O  
ATOM   1963  CB  ILE A 255     -36.174   1.117  31.369  1.00  9.38           C  
ATOM   1964  CG1 ILE A 255     -36.484   2.208  32.403  1.00 13.82           C  
ATOM   1965  CG2 ILE A 255     -34.684   0.753  31.344  1.00 13.42           C  
ATOM   1966  CD1 ILE A 255     -35.864   3.538  32.094  1.00 21.16           C  
ATOM   1967  N   ASP A 256     -38.578   3.005  30.088  1.00 14.48           N  
ATOM   1968  CA  ASP A 256     -40.003   3.314  30.009  1.00 13.96           C  
ATOM   1969  C   ASP A 256     -40.511   3.028  28.602  1.00 15.04           C  
ATOM   1970  O   ASP A 256     -41.588   2.423  28.432  1.00 17.18           O  
ATOM   1971  CB  ASP A 256     -40.290   4.757  30.433  1.00 14.78           C  
ATOM   1972  CG  ASP A 256     -40.153   4.959  31.939  1.00 14.59           C  
ATOM   1973  OD1 ASP A 256     -39.843   3.982  32.653  1.00 14.21           O  
ATOM   1974  OD2 ASP A 256     -40.356   6.100  32.409  1.00 15.56           O  
ATOM   1975  N   TRP A 257     -39.736   3.428  27.593  1.00 11.86           N  
ATOM   1976  CA  TRP A 257     -40.093   3.088  26.207  1.00 13.39           C  
ATOM   1977  C   TRP A 257     -40.167   1.568  26.038  1.00 14.71           C  
ATOM   1978  O   TRP A 257     -41.121   1.041  25.465  1.00 13.64           O  
ATOM   1979  CB  TRP A 257     -39.113   3.682  25.187  1.00 15.52           C  
ATOM   1980  CG  TRP A 257     -39.427   3.241  23.772  1.00 14.21           C  
ATOM   1981  CD1 TRP A 257     -40.275   3.849  22.901  1.00 12.90           C  
ATOM   1982  CD2 TRP A 257     -38.923   2.074  23.102  1.00 14.90           C  
ATOM   1983  NE1 TRP A 257     -40.324   3.140  21.712  1.00 14.61           N  
ATOM   1984  CE2 TRP A 257     -39.501   2.047  21.818  1.00 13.87           C  
ATOM   1985  CE3 TRP A 257     -38.032   1.056  23.464  1.00 15.31           C  
ATOM   1986  CZ2 TRP A 257     -39.215   1.044  20.891  1.00 14.64           C  
ATOM   1987  CZ3 TRP A 257     -37.755   0.057  22.543  1.00 17.90           C  
ATOM   1988  CH2 TRP A 257     -38.341   0.060  21.275  1.00 16.31           C  
ATOM   1989  N   ALA A 258     -39.156   0.869  26.543  1.00 13.39           N  
ATOM   1990  CA  ALA A 258     -39.097  -0.582  26.390  1.00 13.77           C  
ATOM   1991  C   ALA A 258     -40.342  -1.221  26.984  1.00 14.92           C  
ATOM   1992  O   ALA A 258     -40.966  -2.094  26.366  1.00 13.48           O  
ATOM   1993  CB  ALA A 258     -37.840  -1.139  27.070  1.00 11.94           C  
ATOM   1994  N   TYR A 259     -40.701  -0.785  28.189  1.00 13.11           N  
ATOM   1995  CA  TYR A 259     -41.804  -1.404  28.918  1.00 14.68           C  
ATOM   1996  C   TYR A 259     -43.154  -1.094  28.267  1.00 16.96           C  
ATOM   1997  O   TYR A 259     -44.037  -1.961  28.188  1.00 18.18           O  
ATOM   1998  CB  TYR A 259     -41.792  -0.935  30.369  1.00 15.70           C  
ATOM   1999  CG  TYR A 259     -42.821  -1.603  31.232  1.00 17.93           C  
ATOM   2000  CD1 TYR A 259     -42.631  -2.900  31.688  1.00 14.58           C  
ATOM   2001  CD2 TYR A 259     -43.980  -0.936  31.604  1.00 17.73           C  
ATOM   2002  CE1 TYR A 259     -43.573  -3.521  32.488  1.00 17.25           C  
ATOM   2003  CE2 TYR A 259     -44.922  -1.546  32.407  1.00 20.04           C  
ATOM   2004  CZ  TYR A 259     -44.716  -2.836  32.843  1.00 18.96           C  
ATOM   2005  OH  TYR A 259     -45.659  -3.446  33.638  1.00 21.09           O  
ATOM   2006  N   ASP A 260     -43.304   0.134  27.776  1.00 16.52           N  
ATOM   2007  CA  ASP A 260     -44.525   0.531  27.072  1.00 13.96           C  
ATOM   2008  C   ASP A 260     -44.628  -0.100  25.684  1.00 17.02           C  
ATOM   2009  O   ASP A 260     -45.689  -0.073  25.060  1.00 16.16           O  
ATOM   2010  CB  ASP A 260     -44.624   2.056  26.960  1.00 16.58           C  
ATOM   2011  CG  ASP A 260     -45.133   2.708  28.233  1.00 17.44           C  
ATOM   2012  OD1 ASP A 260     -45.610   1.986  29.133  1.00 22.63           O  
ATOM   2013  OD2 ASP A 260     -45.051   3.954  28.326  1.00 19.93           O  
ATOM   2014  N   ASN A 261     -43.526  -0.662  25.197  1.00 15.71           N  
ATOM   2015  CA  ASN A 261     -43.535  -1.360  23.922  1.00 17.06           C  
ATOM   2016  C   ASN A 261     -43.374  -2.874  24.048  1.00 17.65           C  
ATOM   2017  O   ASN A 261     -42.786  -3.515  23.186  1.00 18.52           O  
ATOM   2018  CB  ASN A 261     -42.482  -0.763  22.990  1.00 17.43           C  
ATOM   2019  CG  ASN A 261     -42.916   0.580  22.431  1.00 16.09           C  
ATOM   2020  OD1 ASN A 261     -43.506   0.647  21.350  1.00 19.66           O  
ATOM   2021  ND2 ASN A 261     -42.648   1.660  23.178  1.00 17.07           N  
ATOM   2022  N   GLY A 262     -43.891  -3.431  25.138  1.00 17.05           N  
ATOM   2023  CA  GLY A 262     -43.997  -4.877  25.266  1.00 18.82           C  
ATOM   2024  C   GLY A 262     -42.806  -5.627  25.843  1.00 20.81           C  
ATOM   2025  O   GLY A 262     -42.794  -6.860  25.830  1.00 20.54           O  
ATOM   2026  N   ILE A 263     -41.815  -4.903  26.363  1.00 14.24           N  
ATOM   2027  CA  ILE A 263     -40.655  -5.547  26.989  1.00 15.61           C  
ATOM   2028  C   ILE A 263     -40.815  -5.503  28.504  1.00 15.42           C  
ATOM   2029  O   ILE A 263     -40.605  -4.461  29.145  1.00 17.02           O  
ATOM   2030  CB  ILE A 263     -39.329  -4.897  26.561  1.00 16.30           C  
ATOM   2031  CG1 ILE A 263     -39.262  -4.800  25.037  1.00 16.01           C  
ATOM   2032  CG2 ILE A 263     -38.148  -5.720  27.078  1.00 15.51           C  
ATOM   2033  CD1 ILE A 263     -38.048  -4.038  24.498  1.00 16.21           C  
ATOM   2034  N   LYS A 264     -41.187  -6.643  29.075  1.00 13.82           N  
ATOM   2035  CA  LYS A 264     -41.631  -6.698  30.458  1.00 16.45           C  
ATOM   2036  C   LYS A 264     -40.527  -6.404  31.469  1.00 15.36           C  
ATOM   2037  O   LYS A 264     -40.699  -5.590  32.376  1.00 13.87           O  
ATOM   2038  CB  LYS A 264     -42.227  -8.076  30.754  1.00 17.92           C  
ATOM   2039  CG  LYS A 264     -42.712  -8.258  32.181  1.00 17.90           C  
ATOM   2040  CD  LYS A 264     -43.281  -9.654  32.339  1.00 22.51           C  
ATOM   2041  CE  LYS A 264     -43.827  -9.902  33.727  1.00 24.19           C  
ATOM   2042  NZ  LYS A 264     -44.376 -11.290  33.836  1.00 25.49           N  
ATOM   2043  N   PHE A 265     -39.399  -7.082  31.317  1.00 14.81           N  
ATOM   2044  CA  PHE A 265     -38.325  -6.983  32.302  1.00 14.46           C  
ATOM   2045  C   PHE A 265     -37.370  -5.827  32.004  1.00 13.40           C  
ATOM   2046  O   PHE A 265     -36.263  -6.020  31.489  1.00 11.58           O  
ATOM   2047  CB  PHE A 265     -37.609  -8.327  32.424  1.00 16.04           C  
ATOM   2048  CG  PHE A 265     -38.505  -9.432  32.947  1.00 17.25           C  
ATOM   2049  CD1 PHE A 265     -38.763  -9.545  34.303  1.00 20.11           C  
ATOM   2050  CD2 PHE A 265     -39.115 -10.320  32.077  1.00 17.05           C  
ATOM   2051  CE1 PHE A 265     -39.590 -10.543  34.793  1.00 23.73           C  
ATOM   2052  CE2 PHE A 265     -39.949 -11.320  32.560  1.00 22.16           C  
ATOM   2053  CZ  PHE A 265     -40.183 -11.429  33.921  1.00 23.33           C  
ATOM   2054  N   ALA A 266     -37.833  -4.619  32.326  1.00 13.17           N  
ATOM   2055  CA  ALA A 266     -37.135  -3.381  31.976  1.00 12.02           C  
ATOM   2056  C   ALA A 266     -36.540  -2.767  33.239  1.00 11.51           C  
ATOM   2057  O   ALA A 266     -37.273  -2.406  34.158  1.00 13.47           O  
ATOM   2058  CB  ALA A 266     -38.106  -2.411  31.309  1.00 13.83           C  
ATOM   2059  N   PHE A 267     -35.212  -2.674  33.297  1.00  9.52           N  
ATOM   2060  CA  PHE A 267     -34.530  -2.228  34.522  1.00 10.51           C  
ATOM   2061  C   PHE A 267     -33.390  -1.282  34.186  1.00 11.02           C  
ATOM   2062  O   PHE A 267     -32.723  -1.450  33.169  1.00 10.90           O  
ATOM   2063  CB  PHE A 267     -33.906  -3.406  35.283  1.00 11.22           C  
ATOM   2064  CG  PHE A 267     -34.891  -4.388  35.821  1.00 13.50           C  
ATOM   2065  CD1 PHE A 267     -35.514  -4.158  37.036  1.00 13.80           C  
ATOM   2066  CD2 PHE A 267     -35.175  -5.559  35.127  1.00 14.06           C  
ATOM   2067  CE1 PHE A 267     -36.420  -5.072  37.552  1.00 14.72           C  
ATOM   2068  CE2 PHE A 267     -36.073  -6.474  35.635  1.00 14.88           C  
ATOM   2069  CZ  PHE A 267     -36.704  -6.229  36.855  1.00 12.53           C  
ATOM   2070  N   THR A 268     -33.157  -0.305  35.060  1.00 11.04           N  
ATOM   2071  CA  THR A 268     -31.961   0.525  34.986  1.00 12.02           C  
ATOM   2072  C   THR A 268     -31.067   0.198  36.179  1.00 10.61           C  
ATOM   2073  O   THR A 268     -31.549   0.168  37.319  1.00 11.98           O  
ATOM   2074  CB  THR A 268     -32.305   2.034  35.050  1.00 12.14           C  
ATOM   2075  OG1 THR A 268     -33.053   2.418  33.887  1.00 13.00           O  
ATOM   2076  CG2 THR A 268     -31.020   2.886  35.133  1.00 13.12           C  
ATOM   2077  N   PHE A 269     -29.782  -0.072  35.923  1.00  9.98           N  
ATOM   2078  CA  PHE A 269     -28.774  -0.117  36.983  1.00 11.65           C  
ATOM   2079  C   PHE A 269     -28.059   1.233  37.050  1.00 11.58           C  
ATOM   2080  O   PHE A 269     -27.580   1.732  36.032  1.00 11.71           O  
ATOM   2081  CB  PHE A 269     -27.699  -1.174  36.702  1.00 11.70           C  
ATOM   2082  CG  PHE A 269     -28.095  -2.596  37.030  1.00 12.36           C  
ATOM   2083  CD1 PHE A 269     -28.967  -3.298  36.213  1.00 13.98           C  
ATOM   2084  CD2 PHE A 269     -27.525  -3.250  38.122  1.00 13.54           C  
ATOM   2085  CE1 PHE A 269     -29.308  -4.616  36.491  1.00 12.55           C  
ATOM   2086  CE2 PHE A 269     -27.859  -4.559  38.418  1.00 13.91           C  
ATOM   2087  CZ  PHE A 269     -28.748  -5.250  37.599  1.00 13.22           C  
ATOM   2088  N   GLU A 270     -28.003   1.821  38.240  1.00 10.37           N  
ATOM   2089  CA  GLU A 270     -27.036   2.871  38.531  1.00 11.18           C  
ATOM   2090  C   GLU A 270     -25.898   2.189  39.277  1.00 11.52           C  
ATOM   2091  O   GLU A 270     -26.062   1.779  40.427  1.00 10.97           O  
ATOM   2092  CB  GLU A 270     -27.647   3.978  39.399  1.00 10.04           C  
ATOM   2093  CG  GLU A 270     -28.659   4.865  38.674  1.00 10.74           C  
ATOM   2094  CD  GLU A 270     -28.027   5.700  37.570  1.00 12.43           C  
ATOM   2095  OE1 GLU A 270     -26.791   5.708  37.481  1.00 10.61           O  
ATOM   2096  OE2 GLU A 270     -28.771   6.356  36.804  1.00 13.96           O  
ATOM   2097  N   LEU A 271     -24.760   2.047  38.603  1.00 10.42           N  
ATOM   2098  CA  LEU A 271     -23.614   1.347  39.163  1.00  9.01           C  
ATOM   2099  C   LEU A 271     -22.883   2.194  40.237  1.00 11.57           C  
ATOM   2100  O   LEU A 271     -23.374   3.264  40.647  1.00 11.53           O  
ATOM   2101  CB  LEU A 271     -22.660   0.944  38.034  1.00  9.92           C  
ATOM   2102  CG  LEU A 271     -23.299   0.097  36.935  1.00  9.77           C  
ATOM   2103  CD1 LEU A 271     -22.331  -0.059  35.741  1.00  9.86           C  
ATOM   2104  CD2 LEU A 271     -23.744  -1.254  37.472  1.00 11.98           C  
ATOM   2105  N   ARG A 272     -21.738   1.694  40.713  1.00 12.61           N  
ATOM   2106  CA  ARG A 272     -20.932   2.382  41.729  1.00 10.39           C  
ATOM   2107  C   ARG A 272     -20.506   3.770  41.246  1.00 12.84           C  
ATOM   2108  O   ARG A 272     -20.387   3.986  40.042  1.00 11.50           O  
ATOM   2109  CB  ARG A 272     -19.657   1.584  42.048  1.00 10.37           C  
ATOM   2110  CG  ARG A 272     -19.848   0.172  42.590  1.00 12.57           C  
ATOM   2111  CD  ARG A 272     -18.489  -0.342  43.087  1.00 12.47           C  
ATOM   2112  NE  ARG A 272     -18.490  -1.741  43.494  1.00 14.13           N  
ATOM   2113  CZ  ARG A 272     -17.408  -2.355  43.967  1.00 15.16           C  
ATOM   2114  NH1 ARG A 272     -16.269  -1.676  44.079  1.00 16.31           N  
ATOM   2115  NH2 ARG A 272     -17.455  -3.634  44.321  1.00 12.95           N  
ATOM   2116  N   ASP A 273     -20.228   4.710  42.159  1.00 12.59           N  
ATOM   2117  CA  ASP A 273     -20.327   4.491  43.597  1.00 12.58           C  
ATOM   2118  C   ASP A 273     -21.514   5.279  44.163  1.00 13.42           C  
ATOM   2119  O   ASP A 273     -22.541   5.383  43.499  1.00 12.47           O  
ATOM   2120  CB  ASP A 273     -19.000   4.824  44.309  1.00 12.31           C  
ATOM   2121  CG  ASP A 273     -18.532   6.272  44.085  1.00 14.70           C  
ATOM   2122  OD1 ASP A 273     -19.303   7.116  43.584  1.00 14.02           O  
ATOM   2123  OD2 ASP A 273     -17.363   6.568  44.424  1.00 14.52           O  
ATOM   2124  N   THR A 274     -21.405   5.789  45.393  1.00 15.21           N  
ATOM   2125  CA  THR A 274     -22.487   6.613  45.950  1.00 14.00           C  
ATOM   2126  C   THR A 274     -22.100   8.094  46.111  1.00 16.21           C  
ATOM   2127  O   THR A 274     -22.768   8.843  46.836  1.00 17.55           O  
ATOM   2128  CB  THR A 274     -23.047   6.044  47.293  1.00 16.65           C  
ATOM   2129  OG1 THR A 274     -22.025   6.070  48.296  1.00 15.99           O  
ATOM   2130  CG2 THR A 274     -23.538   4.609  47.115  1.00 15.73           C  
ATOM   2131  N   GLY A 275     -21.033   8.513  45.432  1.00 13.81           N  
ATOM   2132  CA  GLY A 275     -20.667   9.922  45.375  1.00 17.00           C  
ATOM   2133  C   GLY A 275     -19.238  10.276  45.758  1.00 16.49           C  
ATOM   2134  O   GLY A 275     -18.783  11.386  45.498  1.00 16.51           O  
ATOM   2135  N   THR A 276     -18.522   9.346  46.371  1.00 14.62           N  
ATOM   2136  CA  THR A 276     -17.136   9.616  46.736  1.00 13.98           C  
ATOM   2137  C   THR A 276     -16.319   9.982  45.496  1.00 17.24           C  
ATOM   2138  O   THR A 276     -15.642  11.015  45.467  1.00 16.03           O  
ATOM   2139  CB  THR A 276     -16.509   8.425  47.451  1.00 16.63           C  
ATOM   2140  OG1 THR A 276     -17.108   8.299  48.752  1.00 17.26           O  
ATOM   2141  CG2 THR A 276     -15.006   8.623  47.602  1.00 15.95           C  
ATOM   2142  N   TYR A 277     -16.406   9.139  44.468  1.00 14.58           N  
ATOM   2143  CA  TYR A 277     -15.767   9.422  43.186  1.00 14.31           C  
ATOM   2144  C   TYR A 277     -16.776   9.808  42.104  1.00 13.60           C  
ATOM   2145  O   TYR A 277     -16.420  10.476  41.151  1.00 12.72           O  
ATOM   2146  CB  TYR A 277     -14.928   8.231  42.719  1.00 13.16           C  
ATOM   2147  CG  TYR A 277     -13.747   7.961  43.621  1.00 15.55           C  
ATOM   2148  CD1 TYR A 277     -12.631   8.792  43.609  1.00 20.97           C  
ATOM   2149  CD2 TYR A 277     -13.748   6.878  44.490  1.00 16.66           C  
ATOM   2150  CE1 TYR A 277     -11.547   8.543  44.450  1.00 22.22           C  
ATOM   2151  CE2 TYR A 277     -12.672   6.627  45.326  1.00 18.06           C  
ATOM   2152  CZ  TYR A 277     -11.579   7.459  45.301  1.00 24.34           C  
ATOM   2153  OH  TYR A 277     -10.512   7.189  46.140  1.00 27.71           O  
ATOM   2154  N   GLY A 278     -18.025   9.388  42.263  1.00 12.63           N  
ATOM   2155  CA  GLY A 278     -19.064   9.743  41.309  1.00 13.14           C  
ATOM   2156  C   GLY A 278     -18.757   9.149  39.945  1.00 12.87           C  
ATOM   2157  O   GLY A 278     -18.485   7.955  39.823  1.00 13.89           O  
ATOM   2158  N   PHE A 279     -18.798   9.984  38.915  1.00 10.96           N  
ATOM   2159  CA  PHE A 279     -18.491   9.524  37.555  1.00 11.72           C  
ATOM   2160  C   PHE A 279     -17.018   9.153  37.369  1.00 13.86           C  
ATOM   2161  O   PHE A 279     -16.687   8.360  36.481  1.00 14.00           O  
ATOM   2162  CB  PHE A 279     -18.910  10.563  36.506  1.00 11.68           C  
ATOM   2163  CG  PHE A 279     -20.346  10.968  36.605  1.00 10.43           C  
ATOM   2164  CD1 PHE A 279     -21.362  10.058  36.334  1.00 10.91           C  
ATOM   2165  CD2 PHE A 279     -20.688  12.250  37.011  1.00 12.06           C  
ATOM   2166  CE1 PHE A 279     -22.697  10.430  36.441  1.00 11.13           C  
ATOM   2167  CE2 PHE A 279     -22.011  12.632  37.110  1.00 12.16           C  
ATOM   2168  CZ  PHE A 279     -23.018  11.725  36.831  1.00 13.06           C  
ATOM   2169  N   LEU A 280     -16.133   9.731  38.179  1.00 12.16           N  
ATOM   2170  CA  LEU A 280     -14.704   9.434  38.042  1.00 14.13           C  
ATOM   2171  C   LEU A 280     -14.294   8.222  38.889  1.00 13.62           C  
ATOM   2172  O   LEU A 280     -13.337   8.279  39.668  1.00 14.06           O  
ATOM   2173  CB  LEU A 280     -13.835  10.647  38.400  1.00 15.07           C  
ATOM   2174  CG  LEU A 280     -14.208  12.019  37.837  1.00 18.03           C  
ATOM   2175  CD1 LEU A 280     -13.042  12.998  37.975  1.00 25.89           C  
ATOM   2176  CD2 LEU A 280     -14.638  11.915  36.389  1.00 12.17           C  
ATOM   2177  N   LEU A 281     -15.017   7.120  38.730  1.00 12.59           N  
ATOM   2178  CA  LEU A 281     -14.696   5.906  39.471  1.00 14.26           C  
ATOM   2179  C   LEU A 281     -13.332   5.382  39.012  1.00 14.00           C  
ATOM   2180  O   LEU A 281     -13.098   5.210  37.818  1.00 12.99           O  
ATOM   2181  CB  LEU A 281     -15.777   4.842  39.253  1.00 10.59           C  
ATOM   2182  CG  LEU A 281     -15.756   3.656  40.221  1.00 10.90           C  
ATOM   2183  CD1 LEU A 281     -16.276   4.120  41.573  1.00 13.06           C  
ATOM   2184  CD2 LEU A 281     -16.619   2.499  39.676  1.00 13.21           C  
ATOM   2185  N   PRO A 282     -12.415   5.136  39.962  1.00 14.18           N  
ATOM   2186  CA  PRO A 282     -11.074   4.666  39.581  1.00 13.68           C  
ATOM   2187  C   PRO A 282     -11.082   3.303  38.906  1.00 15.21           C  
ATOM   2188  O   PRO A 282     -11.938   2.473  39.194  1.00 15.00           O  
ATOM   2189  CB  PRO A 282     -10.343   4.580  40.925  1.00 15.94           C  
ATOM   2190  CG  PRO A 282     -11.028   5.619  41.781  1.00 17.70           C  
ATOM   2191  CD  PRO A 282     -12.491   5.487  41.390  1.00 17.68           C  
ATOM   2192  N   ALA A 283     -10.125   3.095  38.005  1.00 15.44           N  
ATOM   2193  CA  ALA A 283     -10.047   1.881  37.214  1.00 15.53           C  
ATOM   2194  C   ALA A 283      -9.985   0.645  38.109  1.00 15.21           C  
ATOM   2195  O   ALA A 283     -10.471  -0.427  37.737  1.00 15.89           O  
ATOM   2196  CB  ALA A 283      -8.826   1.936  36.284  1.00 19.58           C  
ATOM   2197  N   ASN A 284      -9.410   0.796  39.299  1.00 16.48           N  
ATOM   2198  CA  ASN A 284      -9.281  -0.363  40.176  1.00 15.32           C  
ATOM   2199  C   ASN A 284     -10.605  -0.933  40.688  1.00 15.47           C  
ATOM   2200  O   ASN A 284     -10.622  -2.015  41.280  1.00 17.01           O  
ATOM   2201  CB  ASN A 284      -8.270  -0.129  41.313  1.00 16.16           C  
ATOM   2202  CG  ASN A 284      -8.776   0.825  42.387  1.00 20.91           C  
ATOM   2203  OD1 ASN A 284      -9.856   1.425  42.278  1.00 14.99           O  
ATOM   2204  ND2 ASN A 284      -7.982   0.973  43.443  1.00 20.72           N  
ATOM   2205  N   GLN A 285     -11.714  -0.236  40.433  1.00 13.48           N  
ATOM   2206  CA  GLN A 285     -13.030  -0.776  40.787  1.00 12.39           C  
ATOM   2207  C   GLN A 285     -13.767  -1.415  39.607  1.00 14.25           C  
ATOM   2208  O   GLN A 285     -14.871  -1.920  39.778  1.00 13.92           O  
ATOM   2209  CB  GLN A 285     -13.930   0.292  41.427  1.00 13.73           C  
ATOM   2210  CG  GLN A 285     -13.423   0.792  42.777  1.00 15.18           C  
ATOM   2211  CD  GLN A 285     -14.435   1.636  43.546  1.00 13.23           C  
ATOM   2212  OE1 GLN A 285     -15.606   1.260  43.694  1.00 13.62           O  
ATOM   2213  NE2 GLN A 285     -13.976   2.771  44.075  1.00 13.74           N  
ATOM   2214  N   ILE A 286     -13.171  -1.396  38.417  1.00 14.14           N  
ATOM   2215  CA  ILE A 286     -13.858  -1.964  37.255  1.00 13.69           C  
ATOM   2216  C   ILE A 286     -14.224  -3.441  37.426  1.00 13.60           C  
ATOM   2217  O   ILE A 286     -15.385  -3.831  37.249  1.00 12.24           O  
ATOM   2218  CB  ILE A 286     -13.060  -1.791  35.955  1.00 11.82           C  
ATOM   2219  CG1 ILE A 286     -13.011  -0.307  35.560  1.00 12.57           C  
ATOM   2220  CG2 ILE A 286     -13.697  -2.636  34.845  1.00 12.53           C  
ATOM   2221  CD1 ILE A 286     -11.913   0.043  34.547  1.00 12.17           C  
ATOM   2222  N   ILE A 287     -13.229  -4.271  37.737  1.00 14.84           N  
ATOM   2223  CA  ILE A 287     -13.471  -5.707  37.844  1.00 15.08           C  
ATOM   2224  C   ILE A 287     -14.415  -6.035  38.999  1.00 12.29           C  
ATOM   2225  O   ILE A 287     -15.351  -6.816  38.832  1.00 13.94           O  
ATOM   2226  CB  ILE A 287     -12.161  -6.501  38.003  1.00 17.57           C  
ATOM   2227  CG1 ILE A 287     -11.190  -6.145  36.882  1.00 24.56           C  
ATOM   2228  CG2 ILE A 287     -12.451  -7.991  37.993  1.00 18.01           C  
ATOM   2229  CD1 ILE A 287     -11.584  -6.704  35.592  1.00 19.26           C  
ATOM   2230  N   PRO A 288     -14.170  -5.446  40.182  1.00 14.78           N  
ATOM   2231  CA  PRO A 288     -15.104  -5.669  41.296  1.00 15.30           C  
ATOM   2232  C   PRO A 288     -16.537  -5.266  40.937  1.00 14.12           C  
ATOM   2233  O   PRO A 288     -17.475  -5.988  41.276  1.00 14.75           O  
ATOM   2234  CB  PRO A 288     -14.551  -4.770  42.404  1.00 20.43           C  
ATOM   2235  CG  PRO A 288     -13.081  -4.661  42.102  1.00 19.18           C  
ATOM   2236  CD  PRO A 288     -12.968  -4.698  40.598  1.00 15.11           C  
ATOM   2237  N   THR A 289     -16.699  -4.130  40.259  1.00 13.60           N  
ATOM   2238  CA  THR A 289     -18.025  -3.691  39.832  1.00 12.05           C  
ATOM   2239  C   THR A 289     -18.637  -4.672  38.836  1.00 13.68           C  
ATOM   2240  O   THR A 289     -19.782  -5.094  38.983  1.00 10.66           O  
ATOM   2241  CB  THR A 289     -17.979  -2.266  39.232  1.00 13.16           C  
ATOM   2242  OG1 THR A 289     -17.532  -1.344  40.235  1.00 14.05           O  
ATOM   2243  CG2 THR A 289     -19.353  -1.838  38.749  1.00 11.20           C  
ATOM   2244  N   ALA A 290     -17.858  -5.043  37.829  1.00 12.66           N  
ATOM   2245  CA  ALA A 290     -18.353  -5.923  36.774  1.00 12.55           C  
ATOM   2246  C   ALA A 290     -18.773  -7.297  37.323  1.00 12.33           C  
ATOM   2247  O   ALA A 290     -19.823  -7.822  36.946  1.00 14.06           O  
ATOM   2248  CB  ALA A 290     -17.304  -6.075  35.685  1.00 12.97           C  
ATOM   2249  N   GLU A 291     -17.962  -7.867  38.214  1.00 14.04           N  
ATOM   2250  CA  GLU A 291     -18.257  -9.181  38.794  1.00 14.98           C  
ATOM   2251  C   GLU A 291     -19.561  -9.176  39.590  1.00 14.43           C  
ATOM   2252  O   GLU A 291     -20.378 -10.093  39.468  1.00 15.04           O  
ATOM   2253  CB  GLU A 291     -17.111  -9.646  39.710  1.00 16.17           C  
ATOM   2254  CG  GLU A 291     -15.839 -10.076  39.002  1.00 17.56           C  
ATOM   2255  CD  GLU A 291     -15.840 -11.540  38.568  1.00 20.38           C  
ATOM   2256  OE1 GLU A 291     -16.918 -12.173  38.553  1.00 22.60           O  
ATOM   2257  OE2 GLU A 291     -14.745 -12.058  38.232  1.00 21.13           O  
ATOM   2258  N   GLU A 292     -19.749  -8.158  40.427  1.00 14.36           N  
ATOM   2259  CA  GLU A 292     -20.950  -8.105  41.251  1.00 14.32           C  
ATOM   2260  C   GLU A 292     -22.164  -7.821  40.375  1.00 14.09           C  
ATOM   2261  O   GLU A 292     -23.227  -8.397  40.576  1.00 13.59           O  
ATOM   2262  CB  GLU A 292     -20.824  -7.075  42.379  1.00 15.01           C  
ATOM   2263  CG  GLU A 292     -20.814  -5.641  41.901  1.00 13.22           C  
ATOM   2264  CD  GLU A 292     -20.389  -4.646  42.970  1.00 13.19           C  
ATOM   2265  OE1 GLU A 292     -19.921  -5.071  44.050  1.00 13.78           O  
ATOM   2266  OE2 GLU A 292     -20.518  -3.432  42.713  1.00 13.15           O  
ATOM   2267  N   THR A 293     -21.992  -6.958  39.380  1.00 12.99           N  
ATOM   2268  CA  THR A 293     -23.106  -6.611  38.499  1.00 13.01           C  
ATOM   2269  C   THR A 293     -23.582  -7.833  37.723  1.00 14.74           C  
ATOM   2270  O   THR A 293     -24.775  -8.006  37.488  1.00 13.29           O  
ATOM   2271  CB  THR A 293     -22.722  -5.484  37.537  1.00 12.71           C  
ATOM   2272  OG1 THR A 293     -22.359  -4.321  38.295  1.00 12.23           O  
ATOM   2273  CG2 THR A 293     -23.887  -5.144  36.625  1.00 15.49           C  
ATOM   2274  N   TRP A 294     -22.636  -8.682  37.349  1.00 12.30           N  
ATOM   2275  CA  TRP A 294     -22.939  -9.891  36.593  1.00 13.95           C  
ATOM   2276  C   TRP A 294     -23.865 -10.840  37.350  1.00 14.65           C  
ATOM   2277  O   TRP A 294     -24.723 -11.479  36.750  1.00 14.84           O  
ATOM   2278  CB  TRP A 294     -21.654 -10.607  36.165  1.00 13.25           C  
ATOM   2279  CG  TRP A 294     -21.894 -11.887  35.388  1.00 16.03           C  
ATOM   2280  CD1 TRP A 294     -21.477 -13.146  35.728  1.00 18.46           C  
ATOM   2281  CD2 TRP A 294     -22.623 -12.023  34.164  1.00 14.68           C  
ATOM   2282  NE1 TRP A 294     -21.891 -14.053  34.779  1.00 18.06           N  
ATOM   2283  CE2 TRP A 294     -22.598 -13.391  33.809  1.00 17.75           C  
ATOM   2284  CE3 TRP A 294     -23.291 -11.121  33.325  1.00 13.04           C  
ATOM   2285  CZ2 TRP A 294     -23.215 -13.877  32.655  1.00 17.41           C  
ATOM   2286  CZ3 TRP A 294     -23.904 -11.610  32.171  1.00 18.95           C  
ATOM   2287  CH2 TRP A 294     -23.861 -12.972  31.850  1.00 18.50           C  
ATOM   2288  N   LEU A 295     -23.705 -10.943  38.664  1.00 14.15           N  
ATOM   2289  CA  LEU A 295     -24.617 -11.782  39.424  1.00 15.93           C  
ATOM   2290  C   LEU A 295     -26.027 -11.196  39.390  1.00 15.31           C  
ATOM   2291  O   LEU A 295     -27.011 -11.932  39.350  1.00 14.91           O  
ATOM   2292  CB  LEU A 295     -24.124 -11.983  40.865  1.00 16.84           C  
ATOM   2293  CG  LEU A 295     -22.829 -12.790  40.986  1.00 19.00           C  
ATOM   2294  CD1 LEU A 295     -22.597 -13.214  42.439  1.00 23.36           C  
ATOM   2295  CD2 LEU A 295     -22.863 -14.017  40.076  1.00 22.59           C  
ATOM   2296  N   GLY A 296     -26.117  -9.869  39.404  1.00 12.95           N  
ATOM   2297  CA  GLY A 296     -27.394  -9.180  39.317  1.00 12.87           C  
ATOM   2298  C   GLY A 296     -28.042  -9.415  37.965  1.00 14.64           C  
ATOM   2299  O   GLY A 296     -29.223  -9.762  37.879  1.00 12.59           O  
ATOM   2300  N   LEU A 297     -27.262  -9.235  36.900  1.00 12.56           N  
ATOM   2301  CA  LEU A 297     -27.760  -9.484  35.542  1.00 12.48           C  
ATOM   2302  C   LEU A 297     -28.233 -10.919  35.325  1.00 13.70           C  
ATOM   2303  O   LEU A 297     -29.291 -11.143  34.733  1.00 13.04           O  
ATOM   2304  CB  LEU A 297     -26.704  -9.108  34.494  1.00 13.76           C  
ATOM   2305  CG  LEU A 297     -26.293  -7.636  34.445  1.00 13.22           C  
ATOM   2306  CD1 LEU A 297     -25.105  -7.462  33.512  1.00 15.16           C  
ATOM   2307  CD2 LEU A 297     -27.446  -6.711  34.034  1.00 11.89           C  
ATOM   2308  N   LYS A 298     -27.468 -11.889  35.819  1.00 13.84           N  
ATOM   2309  CA  LYS A 298     -27.866 -13.283  35.685  1.00 15.46           C  
ATOM   2310  C   LYS A 298     -29.189 -13.575  36.381  1.00 16.25           C  
ATOM   2311  O   LYS A 298     -30.025 -14.321  35.858  1.00 15.79           O  
ATOM   2312  CB  LYS A 298     -26.778 -14.229  36.189  1.00 18.95           C  
ATOM   2313  CG  LYS A 298     -25.770 -14.594  35.121  1.00 19.84           C  
ATOM   2314  CD  LYS A 298     -25.005 -15.851  35.485  1.00 20.43           C  
ATOM   2315  CE  LYS A 298     -24.281 -15.709  36.811  1.00 23.77           C  
ATOM   2316  NZ  LYS A 298     -23.522 -16.964  37.140  1.00 22.45           N  
ATOM   2317  N   THR A 299     -29.375 -12.979  37.555  1.00 16.96           N  
ATOM   2318  CA  THR A 299     -30.602 -13.149  38.313  1.00 14.29           C  
ATOM   2319  C   THR A 299     -31.808 -12.668  37.510  1.00 16.04           C  
ATOM   2320  O   THR A 299     -32.822 -13.361  37.429  1.00 17.76           O  
ATOM   2321  CB  THR A 299     -30.534 -12.419  39.681  1.00 13.55           C  
ATOM   2322  OG1 THR A 299     -29.506 -13.018  40.491  1.00 18.36           O  
ATOM   2323  CG2 THR A 299     -31.876 -12.511  40.415  1.00 16.85           C  
ATOM   2324  N   ILE A 300     -31.700 -11.483  36.912  1.00 13.78           N  
ATOM   2325  CA  ILE A 300     -32.784 -10.970  36.082  1.00 11.90           C  
ATOM   2326  C   ILE A 300     -33.044 -11.923  34.902  1.00 15.20           C  
ATOM   2327  O   ILE A 300     -34.186 -12.288  34.627  1.00 14.09           O  
ATOM   2328  CB  ILE A 300     -32.473  -9.560  35.533  1.00 12.31           C  
ATOM   2329  CG1 ILE A 300     -32.223  -8.572  36.677  1.00 18.16           C  
ATOM   2330  CG2 ILE A 300     -33.613  -9.066  34.634  1.00 14.80           C  
ATOM   2331  CD1 ILE A 300     -33.447  -8.233  37.435  1.00 22.93           C  
ATOM   2332  N   MET A 301     -31.974 -12.326  34.220  1.00 16.15           N  
ATOM   2333  CA  MET A 301     -32.097 -13.183  33.044  1.00 15.00           C  
ATOM   2334  C   MET A 301     -32.585 -14.605  33.365  1.00 15.47           C  
ATOM   2335  O   MET A 301     -33.234 -15.229  32.533  1.00 16.69           O  
ATOM   2336  CB  MET A 301     -30.783 -13.210  32.247  1.00 14.35           C  
ATOM   2337  CG  MET A 301     -30.514 -11.880  31.500  1.00 10.78           C  
ATOM   2338  SD  MET A 301     -29.102 -11.919  30.382  1.00 16.15           S  
ATOM   2339  CE  MET A 301     -27.729 -12.170  31.504  1.00 14.87           C  
ATOM   2340  N   GLU A 302     -32.292 -15.101  34.566  1.00 18.28           N  
ATOM   2341  CA  GLU A 302     -32.851 -16.393  34.994  1.00 18.37           C  
ATOM   2342  C   GLU A 302     -34.366 -16.281  35.123  1.00 21.82           C  
ATOM   2343  O   GLU A 302     -35.104 -17.176  34.711  1.00 21.80           O  
ATOM   2344  CB  GLU A 302     -32.249 -16.854  36.319  1.00 18.09           C  
ATOM   2345  CG  GLU A 302     -30.814 -17.296  36.206  1.00 20.09           C  
ATOM   2346  CD  GLU A 302     -30.154 -17.426  37.551  1.00 26.02           C  
ATOM   2347  OE1 GLU A 302     -30.706 -16.892  38.538  1.00 22.26           O  
ATOM   2348  OE2 GLU A 302     -29.082 -18.059  37.624  1.00 31.90           O  
ATOM   2349  N   HIS A 303     -34.827 -15.168  35.689  1.00 17.83           N  
ATOM   2350  CA  HIS A 303     -36.257 -14.920  35.799  1.00 19.60           C  
ATOM   2351  C   HIS A 303     -36.923 -14.779  34.430  1.00 22.32           C  
ATOM   2352  O   HIS A 303     -38.021 -15.302  34.215  1.00 25.26           O  
ATOM   2353  CB  HIS A 303     -36.543 -13.695  36.670  1.00 21.11           C  
ATOM   2354  CG  HIS A 303     -37.967 -13.599  37.122  0.29 22.56           C  
ATOM   2355  ND1 HIS A 303     -38.411 -14.136  38.314  0.80 24.43           N  
ATOM   2356  CD2 HIS A 303     -39.050 -13.034  36.538  0.89 23.51           C  
ATOM   2357  CE1 HIS A 303     -39.705 -13.899  38.445  0.88 22.79           C  
ATOM   2358  NE2 HIS A 303     -40.117 -13.232  37.383  1.00 24.49           N  
ATOM   2359  N   VAL A 304     -36.267 -14.084  33.498  1.00 18.59           N  
ATOM   2360  CA  VAL A 304     -36.775 -14.020  32.131  1.00 19.01           C  
ATOM   2361  C   VAL A 304     -36.912 -15.441  31.584  1.00 19.53           C  
ATOM   2362  O   VAL A 304     -37.962 -15.816  31.048  1.00 21.63           O  
ATOM   2363  CB  VAL A 304     -35.860 -13.194  31.202  1.00 17.32           C  
ATOM   2364  CG1 VAL A 304     -36.341 -13.283  29.762  1.00 20.08           C  
ATOM   2365  CG2 VAL A 304     -35.808 -11.728  31.653  1.00 17.36           C  
ATOM   2366  N   ARG A 305     -35.848 -16.228  31.727  1.00 18.98           N  
ATOM   2367  CA  ARG A 305     -35.838 -17.605  31.217  1.00 20.63           C  
ATOM   2368  C   ARG A 305     -37.010 -18.397  31.773  1.00 24.27           C  
ATOM   2369  O   ARG A 305     -37.629 -19.184  31.055  1.00 24.20           O  
ATOM   2370  CB  ARG A 305     -34.512 -18.298  31.552  1.00 18.63           C  
ATOM   2371  CG  ARG A 305     -34.455 -19.814  31.257  1.00 20.26           C  
ATOM   2372  CD  ARG A 305     -33.347 -20.487  32.066  1.00 19.86           C  
ATOM   2373  NE  ARG A 305     -33.662 -20.424  33.492  1.00 22.21           N  
ATOM   2374  CZ  ARG A 305     -32.772 -20.504  34.474  1.00 18.88           C  
ATOM   2375  NH1 ARG A 305     -31.484 -20.657  34.201  1.00 19.49           N  
ATOM   2376  NH2 ARG A 305     -33.178 -20.426  35.732  1.00 16.90           N  
ATOM   2377  N   ASP A 306     -37.331 -18.169  33.046  1.00 20.77           N  
ATOM   2378  CA  ASP A 306     -38.311 -18.998  33.740  1.00 27.05           C  
ATOM   2379  C   ASP A 306     -39.763 -18.538  33.631  1.00 29.95           C  
ATOM   2380  O   ASP A 306     -40.659 -19.225  34.116  1.00 31.90           O  
ATOM   2381  CB  ASP A 306     -37.933 -19.181  35.218  1.00 25.70           C  
ATOM   2382  CG  ASP A 306     -36.679 -20.006  35.399  1.00 25.94           C  
ATOM   2383  OD1 ASP A 306     -36.302 -20.738  34.459  1.00 25.34           O  
ATOM   2384  OD2 ASP A 306     -36.065 -19.916  36.481  1.00 23.88           O  
ATOM   2385  N   ASN A 307     -40.009 -17.389  33.012  1.00 28.63           N  
ATOM   2386  CA  ASN A 307     -41.390 -16.945  32.827  1.00 33.45           C  
ATOM   2387  C   ASN A 307     -41.901 -17.126  31.399  1.00 34.90           C  
ATOM   2388  O   ASN A 307     -41.186 -16.864  30.433  1.00 38.91           O  
ATOM   2389  CB  ASN A 307     -41.573 -15.499  33.290  1.00 37.68           C  
ATOM   2390  CG  ASN A 307     -42.128 -15.405  34.705  1.00 37.96           C  
ATOM   2391  OD1 ASN A 307     -42.484 -14.322  35.175  1.00 36.47           O  
ATOM   2392  ND2 ASN A 307     -42.210 -16.544  35.388  1.00 42.37           N  
TER    2393      ASN A 307                                                      
ATOM   2394  N   PHE B   6     -36.911  25.418  58.833  1.00 36.66           N  
ATOM   2395  CA  PHE B   6     -37.758  24.363  59.387  1.00 32.55           C  
ATOM   2396  C   PHE B   6     -37.980  24.616  60.874  1.00 30.52           C  
ATOM   2397  O   PHE B   6     -37.030  24.711  61.652  1.00 27.14           O  
ATOM   2398  CB  PHE B   6     -37.121  22.981  59.164  1.00 33.17           C  
ATOM   2399  CG  PHE B   6     -38.055  21.813  59.429  1.00 30.43           C  
ATOM   2400  CD1 PHE B   6     -38.132  21.239  60.687  1.00 29.21           C  
ATOM   2401  CD2 PHE B   6     -38.830  21.279  58.408  1.00 31.01           C  
ATOM   2402  CE1 PHE B   6     -38.979  20.157  60.929  1.00 29.44           C  
ATOM   2403  CE2 PHE B   6     -39.677  20.202  58.641  1.00 31.45           C  
ATOM   2404  CZ  PHE B   6     -39.750  19.643  59.907  1.00 28.39           C  
ATOM   2405  N   ASN B   7     -39.241  24.738  61.267  1.00 30.57           N  
ATOM   2406  CA  ASN B   7     -39.568  24.951  62.665  1.00 28.25           C  
ATOM   2407  C   ASN B   7     -39.736  23.617  63.381  1.00 28.60           C  
ATOM   2408  O   ASN B   7     -40.773  22.971  63.259  1.00 29.26           O  
ATOM   2409  CB  ASN B   7     -40.847  25.778  62.783  1.00 31.53           C  
ATOM   2410  CG  ASN B   7     -41.273  25.994  64.223  1.00 27.93           C  
ATOM   2411  OD1 ASN B   7     -40.607  25.549  65.153  1.00 29.60           O  
ATOM   2412  ND2 ASN B   7     -42.391  26.689  64.412  1.00 34.02           N  
ATOM   2413  N   TYR B   8     -38.715  23.205  64.124  1.00 27.30           N  
ATOM   2414  CA  TYR B   8     -38.746  21.911  64.802  1.00 26.63           C  
ATOM   2415  C   TYR B   8     -39.718  21.899  65.981  1.00 28.39           C  
ATOM   2416  O   TYR B   8     -39.962  20.855  66.580  1.00 25.91           O  
ATOM   2417  CB  TYR B   8     -37.341  21.496  65.252  1.00 24.94           C  
ATOM   2418  CG  TYR B   8     -36.446  21.058  64.115  1.00 26.61           C  
ATOM   2419  CD1 TYR B   8     -35.701  21.981  63.394  1.00 29.68           C  
ATOM   2420  CD2 TYR B   8     -36.355  19.720  63.755  1.00 24.37           C  
ATOM   2421  CE1 TYR B   8     -34.890  21.583  62.342  1.00 30.84           C  
ATOM   2422  CE2 TYR B   8     -35.546  19.312  62.716  1.00 26.18           C  
ATOM   2423  CZ  TYR B   8     -34.816  20.241  62.010  1.00 27.49           C  
ATOM   2424  OH  TYR B   8     -34.010  19.828  60.971  1.00 27.44           O  
ATOM   2425  N   GLY B   9     -40.283  23.063  66.297  1.00 27.74           N  
ATOM   2426  CA  GLY B   9     -41.246  23.178  67.378  1.00 23.32           C  
ATOM   2427  C   GLY B   9     -42.681  23.179  66.879  1.00 27.54           C  
ATOM   2428  O   GLY B   9     -43.595  23.624  67.580  1.00 28.24           O  
ATOM   2429  N   ALA B  10     -42.878  22.677  65.663  1.00 26.65           N  
ATOM   2430  CA  ALA B  10     -44.211  22.549  65.088  1.00 24.56           C  
ATOM   2431  C   ALA B  10     -44.383  21.172  64.466  1.00 25.33           C  
ATOM   2432  O   ALA B  10     -43.404  20.499  64.162  1.00 23.77           O  
ATOM   2433  CB  ALA B  10     -44.436  23.617  64.043  1.00 28.39           C  
ATOM   2434  N   TYR B  11     -45.633  20.765  64.276  1.00 26.91           N  
ATOM   2435  CA  TYR B  11     -45.937  19.528  63.564  1.00 24.00           C  
ATOM   2436  C   TYR B  11     -46.017  19.827  62.077  1.00 26.51           C  
ATOM   2437  O   TYR B  11     -46.508  20.883  61.681  1.00 28.03           O  
ATOM   2438  CB  TYR B  11     -47.243  18.918  64.076  1.00 20.80           C  
ATOM   2439  CG  TYR B  11     -47.174  18.464  65.515  1.00 20.62           C  
ATOM   2440  CD1 TYR B  11     -46.364  17.395  65.888  1.00 20.09           C  
ATOM   2441  CD2 TYR B  11     -47.930  19.091  66.502  1.00 22.03           C  
ATOM   2442  CE1 TYR B  11     -46.299  16.973  67.202  1.00 20.75           C  
ATOM   2443  CE2 TYR B  11     -47.876  18.674  67.816  1.00 21.41           C  
ATOM   2444  CZ  TYR B  11     -47.058  17.611  68.161  1.00 20.07           C  
ATOM   2445  OH  TYR B  11     -46.995  17.194  69.458  1.00 17.97           O  
ATOM   2446  N   HIS B  12     -45.516  18.911  61.255  1.00 23.63           N  
ATOM   2447  CA  HIS B  12     -45.461  19.137  59.817  1.00 25.34           C  
ATOM   2448  C   HIS B  12     -46.173  18.076  59.004  1.00 26.79           C  
ATOM   2449  O   HIS B  12     -46.519  17.007  59.505  1.00 25.11           O  
ATOM   2450  CB  HIS B  12     -44.011  19.226  59.348  1.00 27.52           C  
ATOM   2451  CG  HIS B  12     -43.277  20.406  59.900  1.00 28.14           C  
ATOM   2452  ND1 HIS B  12     -43.231  21.622  59.252  1.00 30.60           N  
ATOM   2453  CD2 HIS B  12     -42.569  20.559  61.043  1.00 28.06           C  
ATOM   2454  CE1 HIS B  12     -42.518  22.471  59.970  1.00 29.30           C  
ATOM   2455  NE2 HIS B  12     -42.109  21.853  61.062  1.00 27.07           N  
ATOM   2456  N   SER B  13     -46.389  18.401  57.736  1.00 24.91           N  
ATOM   2457  CA  SER B  13     -46.888  17.462  56.751  1.00 23.25           C  
ATOM   2458  C   SER B  13     -45.807  16.439  56.433  1.00 22.34           C  
ATOM   2459  O   SER B  13     -44.627  16.652  56.720  1.00 19.36           O  
ATOM   2460  CB  SER B  13     -47.198  18.217  55.470  1.00 30.80           C  
ATOM   2461  OG  SER B  13     -45.989  18.734  54.941  1.00 23.96           O  
ATOM   2462  N   LEU B  14     -46.208  15.335  55.816  1.00 24.07           N  
ATOM   2463  CA  LEU B  14     -45.255  14.323  55.390  1.00 22.12           C  
ATOM   2464  C   LEU B  14     -44.262  14.912  54.391  1.00 23.01           C  
ATOM   2465  O   LEU B  14     -43.071  14.613  54.429  1.00 22.77           O  
ATOM   2466  CB  LEU B  14     -45.989  13.146  54.756  1.00 20.27           C  
ATOM   2467  CG  LEU B  14     -45.115  11.990  54.287  1.00 16.46           C  
ATOM   2468  CD1 LEU B  14     -44.594  11.193  55.495  1.00 19.07           C  
ATOM   2469  CD2 LEU B  14     -45.889  11.085  53.336  1.00 18.62           C  
ATOM   2470  N   GLU B  15     -44.761  15.742  53.484  1.00 22.80           N  
ATOM   2471  CA  GLU B  15     -43.900  16.315  52.457  1.00 27.22           C  
ATOM   2472  C   GLU B  15     -42.832  17.186  53.108  1.00 21.75           C  
ATOM   2473  O   GLU B  15     -41.657  17.124  52.742  1.00 26.43           O  
ATOM   2474  CB  GLU B  15     -44.717  17.114  51.433  1.00 27.51           C  
ATOM   2475  CG  GLU B  15     -46.153  17.395  51.855  1.00 33.69           C  
ATOM   2476  CD  GLU B  15     -47.027  16.141  51.869  1.00 36.76           C  
ATOM   2477  OE1 GLU B  15     -46.956  15.342  50.905  1.00 44.55           O  
ATOM   2478  OE2 GLU B  15     -47.778  15.955  52.848  1.00 28.54           O  
ATOM   2479  N   ALA B  16     -43.245  17.981  54.087  1.00 26.41           N  
ATOM   2480  CA  ALA B  16     -42.317  18.845  54.806  1.00 24.34           C  
ATOM   2481  C   ALA B  16     -41.239  18.025  55.509  1.00 26.84           C  
ATOM   2482  O   ALA B  16     -40.061  18.379  55.464  1.00 29.18           O  
ATOM   2483  CB  ALA B  16     -43.060  19.731  55.802  1.00 26.02           C  
ATOM   2484  N   ILE B  17     -41.636  16.924  56.148  1.00 23.95           N  
ATOM   2485  CA  ILE B  17     -40.673  16.053  56.824  1.00 23.85           C  
ATOM   2486  C   ILE B  17     -39.699  15.393  55.840  1.00 23.10           C  
ATOM   2487  O   ILE B  17     -38.491  15.365  56.078  1.00 25.88           O  
ATOM   2488  CB  ILE B  17     -41.377  14.972  57.692  1.00 22.88           C  
ATOM   2489  CG1 ILE B  17     -42.229  15.635  58.770  1.00 25.18           C  
ATOM   2490  CG2 ILE B  17     -40.354  14.040  58.342  1.00 22.97           C  
ATOM   2491  CD1 ILE B  17     -42.938  14.638  59.698  1.00 21.06           C  
ATOM   2492  N   TYR B  18     -40.217  14.855  54.745  1.00 22.17           N  
ATOM   2493  CA  TYR B  18     -39.352  14.290  53.719  1.00 23.75           C  
ATOM   2494  C   TYR B  18     -38.395  15.365  53.200  1.00 26.26           C  
ATOM   2495  O   TYR B  18     -37.191  15.139  53.101  1.00 26.04           O  
ATOM   2496  CB  TYR B  18     -40.166  13.692  52.569  1.00 25.89           C  
ATOM   2497  CG  TYR B  18     -40.812  12.359  52.891  1.00 21.40           C  
ATOM   2498  CD1 TYR B  18     -40.477  11.660  54.048  1.00 24.10           C  
ATOM   2499  CD2 TYR B  18     -41.751  11.800  52.036  1.00 21.27           C  
ATOM   2500  CE1 TYR B  18     -41.070  10.424  54.346  1.00 20.18           C  
ATOM   2501  CE2 TYR B  18     -42.341  10.573  52.319  1.00 22.83           C  
ATOM   2502  CZ  TYR B  18     -41.996   9.893  53.479  1.00 20.78           C  
ATOM   2503  OH  TYR B  18     -42.592   8.679  53.752  1.00 21.05           O  
ATOM   2504  N   HIS B  19     -38.935  16.537  52.885  1.00 23.85           N  
ATOM   2505  CA  HIS B  19     -38.121  17.635  52.373  1.00 29.02           C  
ATOM   2506  C   HIS B  19     -36.945  17.934  53.292  1.00 28.10           C  
ATOM   2507  O   HIS B  19     -35.812  18.072  52.829  1.00 31.40           O  
ATOM   2508  CB  HIS B  19     -38.965  18.900  52.176  1.00 28.85           C  
ATOM   2509  CG  HIS B  19     -38.245  19.999  51.456  1.00 34.36           C  
ATOM   2510  ND1 HIS B  19     -37.665  21.065  52.111  1.00 41.13           N  
ATOM   2511  CD2 HIS B  19     -38.011  20.198  50.136  1.00 38.55           C  
ATOM   2512  CE1 HIS B  19     -37.107  21.873  51.227  1.00 39.83           C  
ATOM   2513  NE2 HIS B  19     -37.304  21.372  50.021  1.00 35.63           N  
ATOM   2514  N   GLU B  20     -37.214  18.024  54.592  1.00 24.13           N  
ATOM   2515  CA  GLU B  20     -36.172  18.343  55.566  1.00 26.18           C  
ATOM   2516  C   GLU B  20     -35.129  17.223  55.660  1.00 29.46           C  
ATOM   2517  O   GLU B  20     -33.938  17.484  55.868  1.00 28.37           O  
ATOM   2518  CB  GLU B  20     -36.785  18.649  56.941  1.00 26.56           C  
ATOM   2519  CG  GLU B  20     -35.797  19.092  58.021  1.00 25.69           C  
ATOM   2520  CD  GLU B  20     -35.170  20.463  57.751  1.00 28.26           C  
ATOM   2521  OE1 GLU B  20     -35.501  21.089  56.721  1.00 29.38           O  
ATOM   2522  OE2 GLU B  20     -34.345  20.910  58.574  1.00 28.19           O  
ATOM   2523  N   MET B  21     -35.570  15.976  55.503  1.00 26.10           N  
ATOM   2524  CA  MET B  21     -34.636  14.852  55.490  1.00 24.43           C  
ATOM   2525  C   MET B  21     -33.724  14.957  54.267  1.00 27.10           C  
ATOM   2526  O   MET B  21     -32.538  14.629  54.324  1.00 31.23           O  
ATOM   2527  CB  MET B  21     -35.389  13.510  55.459  1.00 25.13           C  
ATOM   2528  CG  MET B  21     -36.224  13.205  56.708  1.00 23.44           C  
ATOM   2529  SD  MET B  21     -37.230  11.710  56.510  1.00 22.85           S  
ATOM   2530  CE  MET B  21     -35.967  10.433  56.418  1.00 20.51           C  
ATOM   2531  N   ASP B  22     -34.289  15.398  53.153  1.00 25.40           N  
ATOM   2532  CA  ASP B  22     -33.518  15.531  51.923  1.00 29.50           C  
ATOM   2533  C   ASP B  22     -32.488  16.648  52.070  1.00 31.40           C  
ATOM   2534  O   ASP B  22     -31.350  16.525  51.601  1.00 28.84           O  
ATOM   2535  CB  ASP B  22     -34.439  15.799  50.734  1.00 33.59           C  
ATOM   2536  CG  ASP B  22     -33.985  15.083  49.473  1.00 38.10           C  
ATOM   2537  OD1 ASP B  22     -33.077  14.226  49.562  1.00 38.65           O  
ATOM   2538  OD2 ASP B  22     -34.539  15.375  48.391  1.00 44.75           O  
ATOM   2539  N   ASN B  23     -32.891  17.734  52.727  1.00 29.52           N  
ATOM   2540  CA  ASN B  23     -31.994  18.865  52.961  1.00 28.58           C  
ATOM   2541  C   ASN B  23     -30.844  18.483  53.872  1.00 30.05           C  
ATOM   2542  O   ASN B  23     -29.705  18.897  53.658  1.00 30.07           O  
ATOM   2543  CB  ASN B  23     -32.749  20.049  53.561  1.00 29.85           C  
ATOM   2544  CG  ASN B  23     -33.615  20.753  52.547  1.00 33.62           C  
ATOM   2545  OD1 ASN B  23     -33.499  20.517  51.339  1.00 32.72           O  
ATOM   2546  ND2 ASN B  23     -34.491  21.625  53.028  1.00 38.40           N  
ATOM   2547  N   ILE B  24     -31.159  17.699  54.898  1.00 30.04           N  
ATOM   2548  CA  ILE B  24     -30.157  17.213  55.836  1.00 29.84           C  
ATOM   2549  C   ILE B  24     -29.146  16.316  55.116  1.00 28.63           C  
ATOM   2550  O   ILE B  24     -27.945  16.423  55.341  1.00 30.87           O  
ATOM   2551  CB  ILE B  24     -30.804  16.452  57.018  1.00 27.28           C  
ATOM   2552  CG1 ILE B  24     -31.561  17.421  57.934  1.00 26.60           C  
ATOM   2553  CG2 ILE B  24     -29.756  15.677  57.803  1.00 26.00           C  
ATOM   2554  CD1 ILE B  24     -31.919  16.837  59.300  1.00 26.26           C  
ATOM   2555  N   ALA B  25     -29.634  15.448  54.234  1.00 29.90           N  
ATOM   2556  CA  ALA B  25     -28.746  14.571  53.468  1.00 29.78           C  
ATOM   2557  C   ALA B  25     -27.869  15.349  52.477  1.00 30.53           C  
ATOM   2558  O   ALA B  25     -26.702  15.011  52.273  1.00 30.00           O  
ATOM   2559  CB  ALA B  25     -29.551  13.488  52.738  1.00 32.92           C  
ATOM   2560  N   ALA B  26     -28.438  16.385  51.862  1.00 30.63           N  
ATOM   2561  CA  ALA B  26     -27.705  17.202  50.897  1.00 30.32           C  
ATOM   2562  C   ALA B  26     -26.631  18.045  51.579  1.00 31.31           C  
ATOM   2563  O   ALA B  26     -25.556  18.268  51.026  1.00 30.48           O  
ATOM   2564  CB  ALA B  26     -28.662  18.099  50.110  1.00 29.84           C  
ATOM   2565  N   ASP B  27     -26.922  18.513  52.786  1.00 28.58           N  
ATOM   2566  CA  ASP B  27     -25.992  19.391  53.493  1.00 29.83           C  
ATOM   2567  C   ASP B  27     -24.836  18.648  54.166  1.00 31.31           C  
ATOM   2568  O   ASP B  27     -23.775  19.230  54.414  1.00 31.81           O  
ATOM   2569  CB  ASP B  27     -26.736  20.249  54.516  1.00 32.79           C  
ATOM   2570  CG  ASP B  27     -27.515  21.387  53.875  1.00 33.05           C  
ATOM   2571  OD1 ASP B  27     -27.457  21.559  52.635  1.00 27.78           O  
ATOM   2572  OD2 ASP B  27     -28.188  22.123  54.623  1.00 38.59           O  
ATOM   2573  N   PHE B  28     -25.035  17.368  54.470  1.00 30.55           N  
ATOM   2574  CA  PHE B  28     -23.984  16.571  55.099  1.00 30.87           C  
ATOM   2575  C   PHE B  28     -23.738  15.271  54.340  1.00 32.04           C  
ATOM   2576  O   PHE B  28     -23.994  14.189  54.863  1.00 31.25           O  
ATOM   2577  CB  PHE B  28     -24.345  16.244  56.552  1.00 30.25           C  
ATOM   2578  CG  PHE B  28     -24.502  17.450  57.433  1.00 30.82           C  
ATOM   2579  CD1 PHE B  28     -25.588  18.300  57.288  1.00 33.94           C  
ATOM   2580  CD2 PHE B  28     -23.577  17.719  58.431  1.00 35.95           C  
ATOM   2581  CE1 PHE B  28     -25.739  19.410  58.115  1.00 34.94           C  
ATOM   2582  CE2 PHE B  28     -23.722  18.824  59.263  1.00 33.30           C  
ATOM   2583  CZ  PHE B  28     -24.803  19.669  59.103  1.00 34.31           C  
ATOM   2584  N   PRO B  29     -23.221  15.371  53.109  1.00 31.47           N  
ATOM   2585  CA  PRO B  29     -23.106  14.172  52.273  1.00 33.81           C  
ATOM   2586  C   PRO B  29     -22.241  13.083  52.906  1.00 29.97           C  
ATOM   2587  O   PRO B  29     -22.421  11.908  52.588  1.00 31.17           O  
ATOM   2588  CB  PRO B  29     -22.445  14.693  50.992  1.00 34.10           C  
ATOM   2589  CG  PRO B  29     -22.710  16.161  50.982  1.00 34.03           C  
ATOM   2590  CD  PRO B  29     -22.760  16.588  52.417  1.00 28.98           C  
ATOM   2591  N   ASP B  30     -21.323  13.464  53.788  1.00 28.22           N  
ATOM   2592  CA  ASP B  30     -20.338  12.516  54.317  1.00 30.63           C  
ATOM   2593  C   ASP B  30     -20.761  11.863  55.640  1.00 28.63           C  
ATOM   2594  O   ASP B  30     -20.057  11.003  56.168  1.00 27.98           O  
ATOM   2595  CB  ASP B  30     -18.974  13.198  54.485  1.00 36.70           C  
ATOM   2596  CG  ASP B  30     -18.414  13.730  53.171  1.00 36.61           C  
ATOM   2597  OD1 ASP B  30     -18.710  13.140  52.108  1.00 36.61           O  
ATOM   2598  OD2 ASP B  30     -17.671  14.735  53.205  1.00 36.46           O  
ATOM   2599  N   LEU B  31     -21.904  12.271  56.175  1.00 27.50           N  
ATOM   2600  CA  LEU B  31     -22.388  11.712  57.436  1.00 28.20           C  
ATOM   2601  C   LEU B  31     -23.792  11.119  57.287  1.00 27.28           C  
ATOM   2602  O   LEU B  31     -24.094  10.067  57.852  1.00 26.16           O  
ATOM   2603  CB  LEU B  31     -22.373  12.781  58.535  1.00 27.45           C  
ATOM   2604  CG  LEU B  31     -23.009  12.435  59.888  1.00 28.11           C  
ATOM   2605  CD1 LEU B  31     -22.329  11.243  60.533  1.00 27.62           C  
ATOM   2606  CD2 LEU B  31     -22.989  13.633  60.834  1.00 28.84           C  
ATOM   2607  N   ALA B  32     -24.636  11.793  56.512  1.00 27.42           N  
ATOM   2608  CA  ALA B  32     -26.029  11.385  56.366  1.00 26.65           C  
ATOM   2609  C   ALA B  32     -26.417  11.099  54.917  1.00 28.55           C  
ATOM   2610  O   ALA B  32     -26.117  11.876  54.018  1.00 29.66           O  
ATOM   2611  CB  ALA B  32     -26.947  12.457  56.948  1.00 29.80           C  
ATOM   2612  N   ARG B  33     -27.109   9.989  54.696  1.00 23.01           N  
ATOM   2613  CA  ARG B  33     -27.625   9.668  53.371  1.00 24.32           C  
ATOM   2614  C   ARG B  33     -29.083   9.248  53.498  1.00 24.51           C  
ATOM   2615  O   ARG B  33     -29.421   8.437  54.356  1.00 21.56           O  
ATOM   2616  CB  ARG B  33     -26.802   8.544  52.728  1.00 28.46           C  
ATOM   2617  CG  ARG B  33     -25.348   8.917  52.427  1.00 39.28           C  
ATOM   2618  CD  ARG B  33     -24.550   7.740  51.868  1.00 40.02           C  
ATOM   2619  NE  ARG B  33     -23.106   7.968  51.962  1.00 37.02           N  
ATOM   2620  CZ  ARG B  33     -22.184   7.024  51.783  1.00 43.64           C  
ATOM   2621  NH1 ARG B  33     -22.547   5.780  51.491  1.00 46.58           N  
ATOM   2622  NH2 ARG B  33     -20.894   7.322  51.900  1.00 49.96           N  
ATOM   2623  N   ARG B  34     -29.950   9.801  52.657  1.00 28.18           N  
ATOM   2624  CA  ARG B  34     -31.348   9.386  52.666  1.00 25.01           C  
ATOM   2625  C   ARG B  34     -31.497   8.157  51.779  1.00 25.62           C  
ATOM   2626  O   ARG B  34     -31.187   8.205  50.590  1.00 30.96           O  
ATOM   2627  CB  ARG B  34     -32.273  10.523  52.216  1.00 28.61           C  
ATOM   2628  CG  ARG B  34     -33.764  10.265  52.472  0.85 26.15           C  
ATOM   2629  CD  ARG B  34     -34.652  11.419  51.976  1.00 27.16           C  
ATOM   2630  NE  ARG B  34     -35.013  11.276  50.567  0.78 30.12           N  
ATOM   2631  CZ  ARG B  34     -35.869  12.067  49.923  1.00 29.74           C  
ATOM   2632  NH1 ARG B  34     -36.457  13.071  50.557  0.76 34.03           N  
ATOM   2633  NH2 ARG B  34     -36.139  11.852  48.642  0.83 33.46           N  
ATOM   2634  N   VAL B  35     -31.956   7.054  52.372  1.00 19.94           N  
ATOM   2635  CA  VAL B  35     -32.085   5.775  51.678  1.00 19.79           C  
ATOM   2636  C   VAL B  35     -33.557   5.358  51.554  1.00 23.30           C  
ATOM   2637  O   VAL B  35     -34.298   5.377  52.541  1.00 21.95           O  
ATOM   2638  CB  VAL B  35     -31.343   4.670  52.460  1.00 19.14           C  
ATOM   2639  CG1 VAL B  35     -31.225   3.393  51.623  1.00 23.40           C  
ATOM   2640  CG2 VAL B  35     -29.967   5.159  52.879  1.00 27.23           C  
ATOM   2641  N   LYS B  36     -33.987   4.976  50.355  1.00 16.35           N  
ATOM   2642  CA  LYS B  36     -35.344   4.465  50.191  1.00 18.73           C  
ATOM   2643  C   LYS B  36     -35.345   2.953  50.411  1.00 19.55           C  
ATOM   2644  O   LYS B  36     -34.614   2.229  49.741  1.00 23.47           O  
ATOM   2645  CB  LYS B  36     -35.910   4.830  48.813  1.00 21.06           C  
ATOM   2646  CG  LYS B  36     -37.268   4.190  48.502  1.00 21.96           C  
ATOM   2647  CD  LYS B  36     -37.796   4.635  47.132  1.00 24.24           C  
ATOM   2648  CE  LYS B  36     -39.110   3.952  46.790  1.00 28.60           C  
ATOM   2649  NZ  LYS B  36     -39.764   4.579  45.611  1.00 32.24           N  
ATOM   2650  N   ILE B  37     -36.145   2.476  51.363  1.00 15.63           N  
ATOM   2651  CA  ILE B  37     -36.158   1.048  51.697  1.00 15.86           C  
ATOM   2652  C   ILE B  37     -37.380   0.313  51.161  1.00 14.49           C  
ATOM   2653  O   ILE B  37     -37.485  -0.899  51.308  1.00 18.61           O  
ATOM   2654  CB  ILE B  37     -36.090   0.794  53.220  1.00 13.96           C  
ATOM   2655  CG1 ILE B  37     -37.343   1.340  53.898  1.00 16.68           C  
ATOM   2656  CG2 ILE B  37     -34.822   1.388  53.809  1.00 16.61           C  
ATOM   2657  CD1 ILE B  37     -37.453   0.947  55.367  1.00 15.94           C  
ATOM   2658  N   GLY B  38     -38.302   1.055  50.556  1.00 16.79           N  
ATOM   2659  CA  GLY B  38     -39.518   0.470  50.023  1.00 17.00           C  
ATOM   2660  C   GLY B  38     -40.593   1.520  49.851  1.00 20.48           C  
ATOM   2661  O   GLY B  38     -40.302   2.721  49.794  1.00 20.61           O  
ATOM   2662  N   HIS B  39     -41.841   1.069  49.772  1.00 18.25           N  
ATOM   2663  CA  HIS B  39     -42.963   1.967  49.560  1.00 18.01           C  
ATOM   2664  C   HIS B  39     -44.107   1.577  50.482  1.00 16.18           C  
ATOM   2665  O   HIS B  39     -44.116   0.480  51.029  1.00 20.87           O  
ATOM   2666  CB  HIS B  39     -43.441   1.874  48.109  1.00 23.13           C  
ATOM   2667  CG  HIS B  39     -44.087   0.564  47.777  1.00 26.04           C  
ATOM   2668  ND1 HIS B  39     -45.454   0.399  47.725  1.00 24.14           N  
ATOM   2669  CD2 HIS B  39     -43.553  -0.653  47.513  1.00 32.32           C  
ATOM   2670  CE1 HIS B  39     -45.735  -0.858  47.427  1.00 28.61           C  
ATOM   2671  NE2 HIS B  39     -44.599  -1.518  47.292  1.00 28.68           N  
ATOM   2672  N   SER B  40     -45.071   2.476  50.647  1.00 15.45           N  
ATOM   2673  CA  SER B  40     -46.264   2.205  51.436  1.00 14.78           C  
ATOM   2674  C   SER B  40     -47.370   1.595  50.583  1.00 18.03           C  
ATOM   2675  O   SER B  40     -47.236   1.481  49.359  1.00 17.88           O  
ATOM   2676  CB  SER B  40     -46.780   3.505  52.036  1.00 15.92           C  
ATOM   2677  OG  SER B  40     -47.225   4.360  50.993  1.00 15.65           O  
ATOM   2678  N   PHE B  41     -48.474   1.214  51.221  1.00 15.98           N  
ATOM   2679  CA  PHE B  41     -49.591   0.642  50.468  1.00 15.50           C  
ATOM   2680  C   PHE B  41     -50.057   1.599  49.364  1.00 16.28           C  
ATOM   2681  O   PHE B  41     -50.357   1.174  48.242  1.00 17.81           O  
ATOM   2682  CB  PHE B  41     -50.755   0.258  51.387  1.00 14.37           C  
ATOM   2683  CG  PHE B  41     -51.935  -0.310  50.648  1.00 14.99           C  
ATOM   2684  CD1 PHE B  41     -52.006  -1.661  50.359  1.00 17.96           C  
ATOM   2685  CD2 PHE B  41     -52.961   0.512  50.228  1.00 14.19           C  
ATOM   2686  CE1 PHE B  41     -53.089  -2.187  49.667  1.00 19.40           C  
ATOM   2687  CE2 PHE B  41     -54.048  -0.008  49.532  1.00 16.41           C  
ATOM   2688  CZ  PHE B  41     -54.108  -1.355  49.254  1.00 19.15           C  
ATOM   2689  N   GLU B  42     -50.098   2.884  49.681  1.00 15.46           N  
ATOM   2690  CA  GLU B  42     -50.551   3.900  48.735  1.00 19.07           C  
ATOM   2691  C   GLU B  42     -49.402   4.522  47.951  1.00 23.67           C  
ATOM   2692  O   GLU B  42     -49.528   5.635  47.421  1.00 21.01           O  
ATOM   2693  CB  GLU B  42     -51.346   4.981  49.454  1.00 15.67           C  
ATOM   2694  CG  GLU B  42     -52.564   4.434  50.181  1.00 17.31           C  
ATOM   2695  CD  GLU B  42     -53.332   5.491  50.936  1.00 17.02           C  
ATOM   2696  OE1 GLU B  42     -52.722   6.472  51.413  1.00 15.85           O  
ATOM   2697  OE2 GLU B  42     -54.561   5.340  51.049  1.00 17.99           O  
ATOM   2698  N   ASN B  43     -48.289   3.798  47.871  1.00 18.32           N  
ATOM   2699  CA  ASN B  43     -47.150   4.206  47.036  1.00 21.15           C  
ATOM   2700  C   ASN B  43     -46.419   5.467  47.441  1.00 23.74           C  
ATOM   2701  O   ASN B  43     -45.984   6.244  46.587  1.00 25.42           O  
ATOM   2702  CB  ASN B  43     -47.583   4.338  45.581  1.00 26.64           C  
ATOM   2703  CG  ASN B  43     -47.961   3.025  44.994  1.00 23.43           C  
ATOM   2704  OD1 ASN B  43     -47.171   2.080  45.014  1.00 29.99           O  
ATOM   2705  ND2 ASN B  43     -49.180   2.936  44.477  1.00 29.34           N  
ATOM   2706  N   ARG B  44     -46.277   5.678  48.739  1.00 19.59           N  
ATOM   2707  CA  ARG B  44     -45.410   6.735  49.215  1.00 19.71           C  
ATOM   2708  C   ARG B  44     -44.075   6.120  49.603  1.00 20.04           C  
ATOM   2709  O   ARG B  44     -44.020   4.957  50.009  1.00 20.42           O  
ATOM   2710  CB  ARG B  44     -46.049   7.470  50.388  1.00 19.87           C  
ATOM   2711  CG  ARG B  44     -47.328   8.208  50.006  1.00 21.01           C  
ATOM   2712  CD  ARG B  44     -47.880   8.959  51.185  1.00 19.06           C  
ATOM   2713  NE  ARG B  44     -49.030   9.787  50.829  1.00 22.33           N  
ATOM   2714  CZ  ARG B  44     -50.291   9.383  50.895  1.00 21.11           C  
ATOM   2715  NH1 ARG B  44     -50.572   8.148  51.291  1.00 22.75           N  
ATOM   2716  NH2 ARG B  44     -51.272  10.213  50.557  1.00 24.18           N  
ATOM   2717  N   PRO B  45     -42.986   6.891  49.465  1.00 25.16           N  
ATOM   2718  CA  PRO B  45     -41.666   6.317  49.740  1.00 23.24           C  
ATOM   2719  C   PRO B  45     -41.508   6.014  51.219  1.00 18.83           C  
ATOM   2720  O   PRO B  45     -42.033   6.756  52.043  1.00 20.90           O  
ATOM   2721  CB  PRO B  45     -40.698   7.449  49.365  1.00 26.17           C  
ATOM   2722  CG  PRO B  45     -41.504   8.456  48.616  1.00 25.74           C  
ATOM   2723  CD  PRO B  45     -42.912   8.314  49.089  1.00 24.31           C  
ATOM   2724  N   MET B  46     -40.797   4.939  51.552  1.00 17.08           N  
ATOM   2725  CA  MET B  46     -40.348   4.747  52.921  1.00 16.42           C  
ATOM   2726  C   MET B  46     -38.923   5.262  52.972  1.00 19.03           C  
ATOM   2727  O   MET B  46     -38.028   4.650  52.389  1.00 19.53           O  
ATOM   2728  CB  MET B  46     -40.383   3.267  53.318  1.00 15.73           C  
ATOM   2729  CG  MET B  46     -41.770   2.631  53.265  1.00 18.32           C  
ATOM   2730  SD  MET B  46     -42.835   3.158  54.625  0.67 17.59           S  
ATOM   2731  CE  MET B  46     -42.034   2.385  56.039  0.85 15.46           C  
ATOM   2732  N   TYR B  47     -38.716   6.398  53.637  1.00 20.24           N  
ATOM   2733  CA  TYR B  47     -37.390   7.017  53.683  1.00 19.52           C  
ATOM   2734  C   TYR B  47     -36.728   6.819  55.028  1.00 17.01           C  
ATOM   2735  O   TYR B  47     -37.321   7.094  56.074  1.00 17.98           O  
ATOM   2736  CB  TYR B  47     -37.448   8.527  53.378  1.00 20.88           C  
ATOM   2737  CG  TYR B  47     -37.640   8.875  51.917  1.00 24.07           C  
ATOM   2738  CD1 TYR B  47     -36.876   8.266  50.930  1.00 25.39           C  
ATOM   2739  CD2 TYR B  47     -38.584   9.816  51.526  1.00 28.40           C  
ATOM   2740  CE1 TYR B  47     -37.049   8.579  49.586  1.00 30.76           C  
ATOM   2741  CE2 TYR B  47     -38.763  10.138  50.181  1.00 27.73           C  
ATOM   2742  CZ  TYR B  47     -37.993   9.516  49.221  1.00 34.35           C  
ATOM   2743  OH  TYR B  47     -38.172   9.833  47.891  1.00 36.37           O  
ATOM   2744  N   VAL B  48     -35.493   6.345  55.015  1.00 16.57           N  
ATOM   2745  CA  VAL B  48     -34.701   6.387  56.235  1.00 20.13           C  
ATOM   2746  C   VAL B  48     -33.493   7.280  56.019  1.00 18.55           C  
ATOM   2747  O   VAL B  48     -33.060   7.498  54.880  1.00 20.78           O  
ATOM   2748  CB  VAL B  48     -34.249   4.981  56.717  1.00 20.29           C  
ATOM   2749  CG1 VAL B  48     -35.376   3.962  56.560  1.00 18.25           C  
ATOM   2750  CG2 VAL B  48     -32.993   4.534  55.997  1.00 22.63           C  
ATOM   2751  N   LEU B  49     -32.968   7.827  57.108  1.00 18.83           N  
ATOM   2752  CA  LEU B  49     -31.673   8.485  57.057  1.00 19.11           C  
ATOM   2753  C   LEU B  49     -30.645   7.567  57.701  1.00 18.17           C  
ATOM   2754  O   LEU B  49     -30.856   7.056  58.797  1.00 17.82           O  
ATOM   2755  CB  LEU B  49     -31.695   9.834  57.777  1.00 17.91           C  
ATOM   2756  CG  LEU B  49     -32.346  11.010  57.058  1.00 22.61           C  
ATOM   2757  CD1 LEU B  49     -32.500  12.166  58.016  1.00 22.41           C  
ATOM   2758  CD2 LEU B  49     -31.537  11.427  55.814  1.00 23.77           C  
ATOM   2759  N   LYS B  50     -29.549   7.336  56.990  1.00 20.14           N  
ATOM   2760  CA  LYS B  50     -28.437   6.570  57.529  1.00 18.81           C  
ATOM   2761  C   LYS B  50     -27.336   7.534  57.960  1.00 20.44           C  
ATOM   2762  O   LYS B  50     -26.865   8.356  57.160  1.00 20.47           O  
ATOM   2763  CB  LYS B  50     -27.898   5.599  56.481  1.00 19.05           C  
ATOM   2764  CG  LYS B  50     -26.694   4.804  56.965  1.00 20.18           C  
ATOM   2765  CD  LYS B  50     -26.128   3.908  55.870  1.00 19.92           C  
ATOM   2766  CE  LYS B  50     -24.910   3.132  56.379  1.00 20.68           C  
ATOM   2767  NZ  LYS B  50     -24.254   2.364  55.266  1.00 24.40           N  
ATOM   2768  N   PHE B  51     -26.943   7.431  59.224  1.00 19.91           N  
ATOM   2769  CA  PHE B  51     -25.869   8.238  59.791  1.00 21.50           C  
ATOM   2770  C   PHE B  51     -24.661   7.342  60.028  1.00 21.74           C  
ATOM   2771  O   PHE B  51     -24.734   6.402  60.814  1.00 21.68           O  
ATOM   2772  CB  PHE B  51     -26.330   8.860  61.111  1.00 18.25           C  
ATOM   2773  CG  PHE B  51     -27.539   9.743  60.966  1.00 22.57           C  
ATOM   2774  CD1 PHE B  51     -27.420  11.013  60.434  1.00 22.09           C  
ATOM   2775  CD2 PHE B  51     -28.800   9.285  61.324  1.00 21.82           C  
ATOM   2776  CE1 PHE B  51     -28.532  11.820  60.279  1.00 20.51           C  
ATOM   2777  CE2 PHE B  51     -29.918  10.093  61.176  1.00 21.86           C  
ATOM   2778  CZ  PHE B  51     -29.782  11.360  60.658  1.00 21.33           C  
ATOM   2779  N   SER B  52     -23.555   7.625  59.342  1.00 25.14           N  
ATOM   2780  CA  SER B  52     -22.399   6.728  59.364  1.00 21.84           C  
ATOM   2781  C   SER B  52     -21.096   7.492  59.178  1.00 27.96           C  
ATOM   2782  O   SER B  52     -21.049   8.489  58.455  1.00 28.45           O  
ATOM   2783  CB  SER B  52     -22.535   5.683  58.250  1.00 25.51           C  
ATOM   2784  OG  SER B  52     -21.458   4.758  58.264  1.00 24.93           O  
ATOM   2785  N   THR B  53     -20.035   7.018  59.820  1.00 28.28           N  
ATOM   2786  CA  THR B  53     -18.711   7.593  59.597  1.00 32.24           C  
ATOM   2787  C   THR B  53     -17.778   6.595  58.917  1.00 28.83           C  
ATOM   2788  O   THR B  53     -16.561   6.749  58.957  1.00 33.14           O  
ATOM   2789  CB  THR B  53     -18.060   8.081  60.907  1.00 27.55           C  
ATOM   2790  OG1 THR B  53     -17.852   6.970  61.783  1.00 32.22           O  
ATOM   2791  CG2 THR B  53     -18.953   9.105  61.590  1.00 31.93           C  
ATOM   2792  N   GLY B  54     -18.347   5.572  58.292  1.00 28.79           N  
ATOM   2793  CA  GLY B  54     -17.533   4.587  57.609  1.00 31.77           C  
ATOM   2794  C   GLY B  54     -18.323   3.360  57.222  1.00 29.72           C  
ATOM   2795  O   GLY B  54     -19.236   2.950  57.945  1.00 31.04           O  
ATOM   2796  N   LYS B  55     -17.969   2.765  56.085  1.00 28.68           N  
ATOM   2797  CA  LYS B  55     -18.695   1.592  55.596  1.00 31.00           C  
ATOM   2798  C   LYS B  55     -17.798   0.515  54.987  1.00 32.66           C  
ATOM   2799  O   LYS B  55     -18.270  -0.311  54.206  1.00 31.37           O  
ATOM   2800  CB  LYS B  55     -19.793   1.998  54.599  1.00 30.78           C  
ATOM   2801  CG  LYS B  55     -19.314   2.762  53.360  1.00 34.16           C  
ATOM   2802  CD  LYS B  55     -20.422   2.794  52.296  1.00 38.67           C  
ATOM   2803  CE  LYS B  55     -20.126   3.768  51.144  1.00 41.66           C  
ATOM   2804  NZ  LYS B  55     -21.158   3.685  50.039  1.00 27.28           N  
ATOM   2805  N   GLY B  56     -16.514   0.525  55.338  1.00 32.02           N  
ATOM   2806  CA  GLY B  56     -15.595  -0.504  54.872  1.00 33.75           C  
ATOM   2807  C   GLY B  56     -16.090  -1.888  55.257  1.00 32.70           C  
ATOM   2808  O   GLY B  56     -15.907  -2.866  54.529  1.00 30.72           O  
ATOM   2809  N   VAL B  57     -16.701  -1.968  56.432  1.00 32.23           N  
ATOM   2810  CA  VAL B  57     -17.477  -3.135  56.819  1.00 30.57           C  
ATOM   2811  C   VAL B  57     -18.830  -2.586  57.234  1.00 33.85           C  
ATOM   2812  O   VAL B  57     -18.949  -1.397  57.525  1.00 31.35           O  
ATOM   2813  CB  VAL B  57     -16.857  -3.889  58.022  1.00 30.50           C  
ATOM   2814  CG1 VAL B  57     -15.507  -4.496  57.659  1.00 26.31           C  
ATOM   2815  CG2 VAL B  57     -16.733  -2.968  59.227  1.00 32.64           C  
ATOM   2816  N   ARG B  58     -19.854  -3.428  57.254  1.00 29.20           N  
ATOM   2817  CA  ARG B  58     -21.110  -3.000  57.839  1.00 28.07           C  
ATOM   2818  C   ARG B  58     -20.945  -2.942  59.346  1.00 28.22           C  
ATOM   2819  O   ARG B  58     -20.966  -3.967  60.033  1.00 27.81           O  
ATOM   2820  CB  ARG B  58     -22.251  -3.916  57.431  1.00 28.09           C  
ATOM   2821  CG  ARG B  58     -22.544  -3.828  55.950  1.00 23.53           C  
ATOM   2822  CD  ARG B  58     -23.572  -4.845  55.528  1.00 22.73           C  
ATOM   2823  NE  ARG B  58     -23.604  -4.966  54.074  1.00 21.66           N  
ATOM   2824  CZ  ARG B  58     -24.448  -5.741  53.406  1.00 21.12           C  
ATOM   2825  NH1 ARG B  58     -25.342  -6.471  54.061  1.00 20.49           N  
ATOM   2826  NH2 ARG B  58     -24.393  -5.798  52.081  1.00 19.87           N  
ATOM   2827  N   ARG B  59     -20.758  -1.724  59.840  1.00 24.77           N  
ATOM   2828  CA  ARG B  59     -20.538  -1.485  61.252  1.00 26.84           C  
ATOM   2829  C   ARG B  59     -21.759  -1.919  62.049  1.00 25.31           C  
ATOM   2830  O   ARG B  59     -22.865  -1.995  61.506  1.00 25.57           O  
ATOM   2831  CB  ARG B  59     -20.281  -0.003  61.480  1.00 25.71           C  
ATOM   2832  CG  ARG B  59     -19.206   0.581  60.594  1.00 28.00           C  
ATOM   2833  CD  ARG B  59     -18.922   2.022  60.980  1.00 30.65           C  
ATOM   2834  NE  ARG B  59     -17.504   2.220  61.244  1.00 35.01           N  
ATOM   2835  CZ  ARG B  59     -16.953   3.394  61.532  1.00 37.32           C  
ATOM   2836  NH1 ARG B  59     -17.705   4.484  61.597  1.00 31.59           N  
ATOM   2837  NH2 ARG B  59     -15.646   3.473  61.762  1.00 43.88           N  
ATOM   2838  N   PRO B  60     -21.568  -2.206  63.344  1.00 25.29           N  
ATOM   2839  CA  PRO B  60     -22.715  -2.500  64.209  1.00 23.69           C  
ATOM   2840  C   PRO B  60     -23.691  -1.330  64.121  1.00 20.21           C  
ATOM   2841  O   PRO B  60     -23.245  -0.191  64.041  1.00 24.20           O  
ATOM   2842  CB  PRO B  60     -22.088  -2.577  65.605  1.00 26.74           C  
ATOM   2843  CG  PRO B  60     -20.649  -2.890  65.360  1.00 28.55           C  
ATOM   2844  CD  PRO B  60     -20.297  -2.181  64.092  1.00 26.39           C  
ATOM   2845  N   ALA B  61     -24.992  -1.608  64.121  1.00 20.01           N  
ATOM   2846  CA  ALA B  61     -25.990  -0.588  63.829  1.00 18.11           C  
ATOM   2847  C   ALA B  61     -27.125  -0.566  64.850  1.00 16.64           C  
ATOM   2848  O   ALA B  61     -27.469  -1.582  65.464  1.00 16.66           O  
ATOM   2849  CB  ALA B  61     -26.554  -0.774  62.398  1.00 17.97           C  
ATOM   2850  N   VAL B  62     -27.690   0.614  65.041  1.00 17.94           N  
ATOM   2851  CA  VAL B  62     -28.901   0.760  65.829  1.00 15.02           C  
ATOM   2852  C   VAL B  62     -30.008   1.270  64.904  1.00 14.07           C  
ATOM   2853  O   VAL B  62     -29.793   2.172  64.093  1.00 18.87           O  
ATOM   2854  CB  VAL B  62     -28.708   1.731  67.008  0.85 18.90           C  
ATOM   2855  CG1 VAL B  62     -27.666   1.180  67.980  0.87 18.36           C  
ATOM   2856  CG2 VAL B  62     -28.301   3.101  66.511  0.26 19.23           C  
ATOM   2857  N   TRP B  63     -31.181   0.661  65.004  1.00 15.92           N  
ATOM   2858  CA  TRP B  63     -32.337   1.113  64.240  1.00 15.39           C  
ATOM   2859  C   TRP B  63     -33.222   1.938  65.168  1.00 14.78           C  
ATOM   2860  O   TRP B  63     -33.595   1.454  66.242  1.00 14.30           O  
ATOM   2861  CB  TRP B  63     -33.125  -0.090  63.724  1.00 15.06           C  
ATOM   2862  CG  TRP B  63     -34.284   0.291  62.852  1.00 15.52           C  
ATOM   2863  CD1 TRP B  63     -35.547   0.617  63.258  1.00 15.03           C  
ATOM   2864  CD2 TRP B  63     -34.276   0.398  61.427  1.00 14.71           C  
ATOM   2865  NE1 TRP B  63     -36.332   0.911  62.165  1.00 13.11           N  
ATOM   2866  CE2 TRP B  63     -35.572   0.790  61.029  1.00 14.11           C  
ATOM   2867  CE3 TRP B  63     -33.300   0.187  60.445  1.00 15.21           C  
ATOM   2868  CZ2 TRP B  63     -35.922   0.980  59.685  1.00 12.17           C  
ATOM   2869  CZ3 TRP B  63     -33.643   0.388  59.111  1.00 14.04           C  
ATOM   2870  CH2 TRP B  63     -34.943   0.784  58.744  1.00 13.18           C  
ATOM   2871  N   LEU B  64     -33.533   3.169  64.752  1.00 14.33           N  
ATOM   2872  CA  LEU B  64     -34.478   4.039  65.451  1.00 15.86           C  
ATOM   2873  C   LEU B  64     -35.766   4.175  64.635  1.00 14.52           C  
ATOM   2874  O   LEU B  64     -35.773   4.785  63.563  1.00 16.35           O  
ATOM   2875  CB  LEU B  64     -33.864   5.422  65.708  1.00 18.11           C  
ATOM   2876  CG  LEU B  64     -32.496   5.481  66.401  1.00 16.40           C  
ATOM   2877  CD1 LEU B  64     -32.065   6.941  66.614  1.00 16.79           C  
ATOM   2878  CD2 LEU B  64     -32.509   4.730  67.708  1.00 19.97           C  
ATOM   2879  N   ASN B  65     -36.841   3.579  65.144  1.00 14.85           N  
ATOM   2880  CA  ASN B  65     -38.135   3.507  64.466  1.00 12.25           C  
ATOM   2881  C   ASN B  65     -39.064   4.553  65.058  1.00 15.66           C  
ATOM   2882  O   ASN B  65     -39.081   4.745  66.279  1.00 14.26           O  
ATOM   2883  CB  ASN B  65     -38.735   2.102  64.667  1.00 11.72           C  
ATOM   2884  CG  ASN B  65     -39.648   1.664  63.513  1.00 10.94           C  
ATOM   2885  OD1 ASN B  65     -39.225   1.600  62.363  1.00 14.37           O  
ATOM   2886  ND2 ASN B  65     -40.902   1.361  63.828  1.00 11.94           N  
ATOM   2887  N   ALA B  66     -39.799   5.263  64.206  1.00 12.61           N  
ATOM   2888  CA  ALA B  66     -40.799   6.226  64.676  1.00 15.34           C  
ATOM   2889  C   ALA B  66     -42.026   6.277  63.771  1.00 15.35           C  
ATOM   2890  O   ALA B  66     -41.967   5.922  62.600  1.00 12.98           O  
ATOM   2891  CB  ALA B  66     -40.197   7.637  64.836  1.00 12.92           C  
ATOM   2892  N   GLY B  67     -43.140   6.723  64.334  1.00 13.64           N  
ATOM   2893  CA  GLY B  67     -44.341   6.938  63.559  1.00 13.68           C  
ATOM   2894  C   GLY B  67     -44.954   5.672  62.986  1.00 12.21           C  
ATOM   2895  O   GLY B  67     -45.659   5.736  61.985  1.00 12.09           O  
ATOM   2896  N   ILE B  68     -44.727   4.522  63.616  1.00 10.61           N  
ATOM   2897  CA  ILE B  68     -45.393   3.330  63.104  1.00  9.34           C  
ATOM   2898  C   ILE B  68     -46.906   3.453  63.304  1.00 10.52           C  
ATOM   2899  O   ILE B  68     -47.693   2.924  62.512  1.00  9.44           O  
ATOM   2900  CB  ILE B  68     -44.843   2.010  63.702  1.00  7.97           C  
ATOM   2901  CG1 ILE B  68     -45.001   0.889  62.678  1.00  8.69           C  
ATOM   2902  CG2 ILE B  68     -45.554   1.670  65.054  1.00 10.05           C  
ATOM   2903  CD1 ILE B  68     -44.385  -0.434  63.114  1.00 10.13           C  
ATOM   2904  N   HIS B  69     -47.307   4.182  64.348  1.00  9.41           N  
ATOM   2905  CA  HIS B  69     -48.715   4.481  64.594  1.00 10.40           C  
ATOM   2906  C   HIS B  69     -48.970   5.947  64.294  1.00 12.53           C  
ATOM   2907  O   HIS B  69     -48.389   6.822  64.934  1.00 12.40           O  
ATOM   2908  CB  HIS B  69     -49.091   4.172  66.043  1.00 11.42           C  
ATOM   2909  CG  HIS B  69     -49.166   2.710  66.339  1.00 10.80           C  
ATOM   2910  ND1 HIS B  69     -48.703   2.157  67.512  1.00 10.53           N  
ATOM   2911  CD2 HIS B  69     -49.644   1.679  65.600  1.00 11.34           C  
ATOM   2912  CE1 HIS B  69     -48.905   0.851  67.494  1.00  9.94           C  
ATOM   2913  NE2 HIS B  69     -49.481   0.537  66.348  1.00 11.06           N  
ATOM   2914  N   SER B  70     -49.847   6.207  63.328  1.00 10.80           N  
ATOM   2915  CA  SER B  70     -49.895   7.524  62.710  1.00 12.17           C  
ATOM   2916  C   SER B  70     -50.314   8.650  63.643  1.00 11.15           C  
ATOM   2917  O   SER B  70     -49.779   9.747  63.545  1.00 12.41           O  
ATOM   2918  CB  SER B  70     -50.728   7.510  61.417  1.00 11.06           C  
ATOM   2919  OG  SER B  70     -51.915   6.742  61.536  1.00 12.60           O  
ATOM   2920  N   ARG B  71     -51.242   8.370  64.554  1.00 11.27           N  
ATOM   2921  CA  ARG B  71     -51.777   9.389  65.462  1.00 12.26           C  
ATOM   2922  C   ARG B  71     -50.773   9.866  66.518  1.00 13.59           C  
ATOM   2923  O   ARG B  71     -51.005  10.871  67.191  1.00 13.07           O  
ATOM   2924  CB  ARG B  71     -53.055   8.883  66.148  1.00 11.53           C  
ATOM   2925  CG  ARG B  71     -52.860   7.645  67.031  1.00 11.79           C  
ATOM   2926  CD  ARG B  71     -54.152   7.311  67.751  1.00 10.93           C  
ATOM   2927  NE  ARG B  71     -54.089   6.078  68.529  1.00 14.48           N  
ATOM   2928  CZ  ARG B  71     -55.090   5.209  68.634  1.00 11.78           C  
ATOM   2929  NH1 ARG B  71     -56.230   5.413  67.980  1.00 13.33           N  
ATOM   2930  NH2 ARG B  71     -54.951   4.124  69.389  1.00 13.39           N  
ATOM   2931  N   GLU B  72     -49.657   9.162  66.653  1.00 10.02           N  
ATOM   2932  CA  GLU B  72     -48.675   9.497  67.694  1.00 15.21           C  
ATOM   2933  C   GLU B  72     -47.690  10.589  67.237  1.00 15.83           C  
ATOM   2934  O   GLU B  72     -46.481  10.372  67.171  1.00 14.61           O  
ATOM   2935  CB  GLU B  72     -47.953   8.218  68.134  1.00 14.53           C  
ATOM   2936  CG  GLU B  72     -48.916   7.203  68.760  1.00 13.02           C  
ATOM   2937  CD  GLU B  72     -48.328   5.812  68.927  1.00 11.85           C  
ATOM   2938  OE1 GLU B  72     -47.101   5.653  68.789  1.00 12.29           O  
ATOM   2939  OE2 GLU B  72     -49.118   4.875  69.165  1.00 12.62           O  
ATOM   2940  N   TRP B  73     -48.232  11.772  66.945  1.00 15.02           N  
ATOM   2941  CA  TRP B  73     -47.492  12.844  66.295  1.00 16.01           C  
ATOM   2942  C   TRP B  73     -46.179  13.223  66.970  1.00 15.17           C  
ATOM   2943  O   TRP B  73     -45.233  13.634  66.300  1.00 16.52           O  
ATOM   2944  CB  TRP B  73     -48.386  14.084  66.152  1.00 17.08           C  
ATOM   2945  CG  TRP B  73     -49.409  13.951  65.083  1.00 17.32           C  
ATOM   2946  CD1 TRP B  73     -49.763  12.807  64.415  1.00 16.17           C  
ATOM   2947  CD2 TRP B  73     -50.220  14.997  64.544  1.00 17.72           C  
ATOM   2948  NE1 TRP B  73     -50.738  13.083  63.491  1.00 16.58           N  
ATOM   2949  CE2 TRP B  73     -51.049  14.418  63.559  1.00 18.28           C  
ATOM   2950  CE3 TRP B  73     -50.342  16.365  64.814  1.00 19.02           C  
ATOM   2951  CZ2 TRP B  73     -51.969  15.163  62.821  1.00 21.75           C  
ATOM   2952  CZ3 TRP B  73     -51.261  17.105  64.084  1.00 21.78           C  
ATOM   2953  CH2 TRP B  73     -52.064  16.503  63.102  1.00 22.78           C  
ATOM   2954  N   ILE B  74     -46.118  13.097  68.292  1.00 15.80           N  
ATOM   2955  CA  ILE B  74     -44.881  13.417  69.015  1.00 17.39           C  
ATOM   2956  C   ILE B  74     -43.732  12.504  68.582  1.00 15.89           C  
ATOM   2957  O   ILE B  74     -42.563  12.878  68.655  1.00 16.47           O  
ATOM   2958  CB  ILE B  74     -45.073  13.362  70.553  1.00 15.79           C  
ATOM   2959  CG1 ILE B  74     -43.834  13.894  71.282  1.00 16.25           C  
ATOM   2960  CG2 ILE B  74     -45.374  11.944  71.028  1.00 15.89           C  
ATOM   2961  CD1 ILE B  74     -43.557  15.370  71.061  1.00 20.09           C  
ATOM   2962  N   SER B  75     -44.070  11.313  68.094  1.00 15.68           N  
ATOM   2963  CA  SER B  75     -43.053  10.373  67.640  1.00 14.41           C  
ATOM   2964  C   SER B  75     -42.328  10.857  66.378  1.00 16.04           C  
ATOM   2965  O   SER B  75     -41.093  10.910  66.336  1.00 14.45           O  
ATOM   2966  CB  SER B  75     -43.695   9.001  67.384  1.00 16.93           C  
ATOM   2967  OG  SER B  75     -42.726   8.079  66.930  1.00 21.43           O  
ATOM   2968  N   GLN B  76     -43.089  11.205  65.341  1.00 14.91           N  
ATOM   2969  CA  GLN B  76     -42.480  11.677  64.105  1.00 15.79           C  
ATOM   2970  C   GLN B  76     -41.740  12.983  64.360  1.00 16.34           C  
ATOM   2971  O   GLN B  76     -40.643  13.190  63.840  1.00 15.49           O  
ATOM   2972  CB  GLN B  76     -43.515  11.877  62.986  1.00 15.66           C  
ATOM   2973  CG  GLN B  76     -44.258  10.597  62.540  1.00 14.01           C  
ATOM   2974  CD  GLN B  76     -45.567  10.383  63.290  1.00 17.76           C  
ATOM   2975  OE1 GLN B  76     -46.423   9.573  62.883  1.00 16.14           O  
ATOM   2976  NE2 GLN B  76     -45.737  11.114  64.378  1.00 13.73           N  
ATOM   2977  N   ALA B  77     -42.352  13.864  65.148  1.00 15.98           N  
ATOM   2978  CA  ALA B  77     -41.750  15.175  65.432  1.00 16.48           C  
ATOM   2979  C   ALA B  77     -40.411  15.028  66.156  1.00 17.77           C  
ATOM   2980  O   ALA B  77     -39.434  15.720  65.840  1.00 19.26           O  
ATOM   2981  CB  ALA B  77     -42.713  16.038  66.254  1.00 17.16           C  
ATOM   2982  N   THR B  78     -40.370  14.131  67.132  1.00 16.22           N  
ATOM   2983  CA  THR B  78     -39.142  13.839  67.867  1.00 17.96           C  
ATOM   2984  C   THR B  78     -38.097  13.246  66.921  1.00 18.00           C  
ATOM   2985  O   THR B  78     -36.905  13.564  66.977  1.00 17.20           O  
ATOM   2986  CB  THR B  78     -39.416  12.856  69.022  1.00 17.55           C  
ATOM   2987  OG1 THR B  78     -40.222  13.497  70.025  1.00 19.72           O  
ATOM   2988  CG2 THR B  78     -38.119  12.389  69.659  1.00 20.31           C  
ATOM   2989  N   ALA B  79     -38.563  12.386  66.029  1.00 16.25           N  
ATOM   2990  CA  ALA B  79     -37.678  11.749  65.071  1.00 17.62           C  
ATOM   2991  C   ALA B  79     -36.969  12.753  64.163  1.00 17.02           C  
ATOM   2992  O   ALA B  79     -35.762  12.660  63.979  1.00 22.70           O  
ATOM   2993  CB  ALA B  79     -38.451  10.724  64.241  1.00 14.62           C  
ATOM   2994  N   ILE B  80     -37.703  13.704  63.588  1.00 15.41           N  
ATOM   2995  CA  ILE B  80     -37.072  14.645  62.660  1.00 19.10           C  
ATOM   2996  C   ILE B  80     -36.131  15.599  63.407  1.00 20.83           C  
ATOM   2997  O   ILE B  80     -35.084  15.987  62.890  1.00 21.35           O  
ATOM   2998  CB  ILE B  80     -38.105  15.417  61.787  1.00 19.65           C  
ATOM   2999  CG1 ILE B  80     -37.401  16.229  60.693  1.00 22.14           C  
ATOM   3000  CG2 ILE B  80     -38.996  16.308  62.639  1.00 18.96           C  
ATOM   3001  CD1 ILE B  80     -36.524  15.394  59.758  1.00 22.71           C  
ATOM   3002  N   TRP B  81     -36.496  15.940  64.635  1.00 17.72           N  
ATOM   3003  CA  TRP B  81     -35.639  16.766  65.482  1.00 22.54           C  
ATOM   3004  C   TRP B  81     -34.333  16.018  65.727  1.00 25.39           C  
ATOM   3005  O   TRP B  81     -33.256  16.615  65.731  1.00 24.75           O  
ATOM   3006  CB  TRP B  81     -36.342  17.093  66.806  1.00 21.03           C  
ATOM   3007  CG  TRP B  81     -35.506  17.861  67.807  1.00 22.22           C  
ATOM   3008  CD1 TRP B  81     -35.508  19.216  68.011  1.00 26.91           C  
ATOM   3009  CD2 TRP B  81     -34.560  17.321  68.738  1.00 23.81           C  
ATOM   3010  NE1 TRP B  81     -34.628  19.547  69.013  1.00 25.81           N  
ATOM   3011  CE2 TRP B  81     -34.032  18.402  69.474  1.00 27.20           C  
ATOM   3012  CE3 TRP B  81     -34.115  16.030  69.028  1.00 22.63           C  
ATOM   3013  CZ2 TRP B  81     -33.076  18.228  70.473  1.00 25.18           C  
ATOM   3014  CZ3 TRP B  81     -33.166  15.863  70.017  1.00 24.92           C  
ATOM   3015  CH2 TRP B  81     -32.657  16.954  70.729  1.00 27.00           C  
ATOM   3016  N   THR B  82     -34.440  14.702  65.898  1.00 21.73           N  
ATOM   3017  CA  THR B  82     -33.285  13.855  66.171  1.00 20.91           C  
ATOM   3018  C   THR B  82     -32.322  13.780  64.985  1.00 22.60           C  
ATOM   3019  O   THR B  82     -31.107  13.727  65.173  1.00 26.32           O  
ATOM   3020  CB  THR B  82     -33.726  12.440  66.591  1.00 21.24           C  
ATOM   3021  OG1 THR B  82     -34.483  12.528  67.801  1.00 18.95           O  
ATOM   3022  CG2 THR B  82     -32.528  11.550  66.833  1.00 20.15           C  
ATOM   3023  N   ALA B  83     -32.867  13.787  63.772  1.00 22.42           N  
ATOM   3024  CA  ALA B  83     -32.050  13.812  62.562  1.00 22.64           C  
ATOM   3025  C   ALA B  83     -31.198  15.079  62.528  1.00 27.29           C  
ATOM   3026  O   ALA B  83     -29.995  15.027  62.254  1.00 27.04           O  
ATOM   3027  CB  ALA B  83     -32.922  13.716  61.329  1.00 20.82           C  
ATOM   3028  N   ARG B  84     -31.825  16.215  62.830  1.00 25.85           N  
ATOM   3029  CA  ARG B  84     -31.114  17.486  62.889  1.00 25.45           C  
ATOM   3030  C   ARG B  84     -30.092  17.510  64.021  1.00 25.99           C  
ATOM   3031  O   ARG B  84     -28.995  18.025  63.849  1.00 28.91           O  
ATOM   3032  CB  ARG B  84     -32.094  18.655  63.036  1.00 25.62           C  
ATOM   3033  CG  ARG B  84     -31.415  20.027  63.139  1.00 24.62           C  
ATOM   3034  CD  ARG B  84     -30.479  20.291  61.955  1.00 24.52           C  
ATOM   3035  NE  ARG B  84     -31.199  20.530  60.705  1.00 24.38           N  
ATOM   3036  CZ  ARG B  84     -30.623  20.927  59.571  1.00 26.34           C  
ATOM   3037  NH1 ARG B  84     -29.310  21.134  59.523  1.00 25.47           N  
ATOM   3038  NH2 ARG B  84     -31.360  21.122  58.485  1.00 27.20           N  
ATOM   3039  N   LYS B  85     -30.454  16.957  65.176  1.00 27.34           N  
ATOM   3040  CA  LYS B  85     -29.566  16.943  66.337  1.00 27.05           C  
ATOM   3041  C   LYS B  85     -28.258  16.187  66.072  1.00 29.97           C  
ATOM   3042  O   LYS B  85     -27.181  16.613  66.501  1.00 29.40           O  
ATOM   3043  CB  LYS B  85     -30.278  16.341  67.554  1.00 24.97           C  
ATOM   3044  CG  LYS B  85     -29.482  16.397  68.851  1.00 28.24           C  
ATOM   3045  CD  LYS B  85     -29.227  17.843  69.290  1.00 28.77           C  
ATOM   3046  CE  LYS B  85     -28.665  17.903  70.709  1.00 31.32           C  
ATOM   3047  NZ  LYS B  85     -28.316  19.298  71.136  1.00 33.47           N  
ATOM   3048  N   ILE B  86     -28.360  15.057  65.380  1.00 27.33           N  
ATOM   3049  CA  ILE B  86     -27.184  14.259  65.035  1.00 25.08           C  
ATOM   3050  C   ILE B  86     -26.208  15.022  64.141  1.00 25.04           C  
ATOM   3051  O   ILE B  86     -25.013  15.072  64.427  1.00 28.11           O  
ATOM   3052  CB  ILE B  86     -27.588  12.933  64.342  1.00 25.29           C  
ATOM   3053  CG1 ILE B  86     -28.219  11.978  65.361  1.00 22.87           C  
ATOM   3054  CG2 ILE B  86     -26.380  12.285  63.659  1.00 22.96           C  
ATOM   3055  CD1 ILE B  86     -28.990  10.818  64.719  1.00 23.34           C  
ATOM   3056  N   VAL B  87     -26.705  15.613  63.061  1.00 27.34           N  
ATOM   3057  CA  VAL B  87     -25.823  16.308  62.129  1.00 25.36           C  
ATOM   3058  C   VAL B  87     -25.284  17.589  62.769  1.00 30.21           C  
ATOM   3059  O   VAL B  87     -24.158  18.015  62.485  1.00 29.93           O  
ATOM   3060  CB  VAL B  87     -26.516  16.640  60.800  1.00 27.29           C  
ATOM   3061  CG1 VAL B  87     -26.990  15.358  60.107  1.00 28.08           C  
ATOM   3062  CG2 VAL B  87     -27.668  17.608  61.023  1.00 27.00           C  
ATOM   3063  N   SER B  88     -26.091  18.187  63.641  1.00 27.37           N  
ATOM   3064  CA  SER B  88     -25.690  19.383  64.372  1.00 31.62           C  
ATOM   3065  C   SER B  88     -24.591  19.083  65.374  1.00 30.87           C  
ATOM   3066  O   SER B  88     -23.713  19.915  65.610  1.00 35.44           O  
ATOM   3067  CB  SER B  88     -26.884  19.982  65.115  1.00 28.92           C  
ATOM   3068  OG  SER B  88     -27.823  20.524  64.210  1.00 26.82           O  
ATOM   3069  N   ASP B  89     -24.634  17.894  65.966  1.00 28.25           N  
ATOM   3070  CA  ASP B  89     -23.771  17.604  67.102  1.00 29.37           C  
ATOM   3071  C   ASP B  89     -22.584  16.685  66.836  1.00 33.11           C  
ATOM   3072  O   ASP B  89     -21.714  16.541  67.697  1.00 33.52           O  
ATOM   3073  CB  ASP B  89     -24.588  17.082  68.283  1.00 28.53           C  
ATOM   3074  CG  ASP B  89     -25.279  18.195  69.045  1.00 33.87           C  
ATOM   3075  OD1 ASP B  89     -25.343  19.321  68.506  1.00 29.74           O  
ATOM   3076  OD2 ASP B  89     -25.742  17.946  70.180  1.00 31.54           O  
ATOM   3077  N   TYR B  90     -22.539  16.060  65.665  1.00 30.49           N  
ATOM   3078  CA  TYR B  90     -21.395  15.209  65.350  1.00 32.58           C  
ATOM   3079  C   TYR B  90     -20.105  16.028  65.336  1.00 32.31           C  
ATOM   3080  O   TYR B  90     -20.020  17.046  64.648  1.00 35.55           O  
ATOM   3081  CB  TYR B  90     -21.569  14.491  64.013  1.00 31.00           C  
ATOM   3082  CG  TYR B  90     -20.352  13.674  63.640  1.00 28.60           C  
ATOM   3083  CD1 TYR B  90     -19.967  12.582  64.411  1.00 32.03           C  
ATOM   3084  CD2 TYR B  90     -19.579  14.002  62.533  1.00 31.95           C  
ATOM   3085  CE1 TYR B  90     -18.852  11.834  64.085  1.00 33.00           C  
ATOM   3086  CE2 TYR B  90     -18.461  13.254  62.196  1.00 34.01           C  
ATOM   3087  CZ  TYR B  90     -18.104  12.174  62.978  1.00 33.17           C  
ATOM   3088  OH  TYR B  90     -16.996  11.424  62.656  1.00 35.67           O  
ATOM   3089  N   GLN B  91     -19.118  15.567  66.101  1.00 33.98           N  
ATOM   3090  CA  GLN B  91     -17.820  16.237  66.238  1.00 37.09           C  
ATOM   3091  C   GLN B  91     -17.900  17.524  67.055  1.00 39.12           C  
ATOM   3092  O   GLN B  91     -17.039  18.397  66.940  1.00 39.44           O  
ATOM   3093  CB  GLN B  91     -17.173  16.498  64.873  1.00 35.02           C  
ATOM   3094  CG  GLN B  91     -16.220  15.401  64.427  1.00 37.80           C  
ATOM   3095  CD  GLN B  91     -15.798  15.548  62.978  1.00 41.93           C  
ATOM   3096  OE1 GLN B  91     -16.165  16.515  62.304  1.00 48.05           O  
ATOM   3097  NE2 GLN B  91     -15.029  14.581  62.485  1.00 39.39           N  
ATOM   3098  N   ARG B  92     -18.937  17.632  67.879  1.00 34.88           N  
ATOM   3099  CA  ARG B  92     -19.080  18.754  68.801  1.00 36.22           C  
ATOM   3100  C   ARG B  92     -19.439  18.196  70.162  1.00 36.00           C  
ATOM   3101  O   ARG B  92     -18.798  18.496  71.163  1.00 36.13           O  
ATOM   3102  CB  ARG B  92     -20.165  19.715  68.324  1.00 35.81           C  
ATOM   3103  CG  ARG B  92     -19.868  20.337  66.983  1.00 44.86           C  
ATOM   3104  CD  ARG B  92     -20.928  21.347  66.585  1.00 48.50           C  
ATOM   3105  NE  ARG B  92     -20.755  21.775  65.199  1.00 53.07           N  
ATOM   3106  CZ  ARG B  92     -21.398  22.797  64.646  1.00 57.38           C  
ATOM   3107  NH1 ARG B  92     -22.261  23.506  65.362  1.00 55.95           N  
ATOM   3108  NH2 ARG B  92     -21.175  23.110  63.376  1.00 60.00           N  
ATOM   3109  N   ASP B  93     -20.476  17.370  70.181  1.00 34.40           N  
ATOM   3110  CA  ASP B  93     -20.813  16.594  71.354  1.00 30.56           C  
ATOM   3111  C   ASP B  93     -19.959  15.335  71.370  1.00 34.16           C  
ATOM   3112  O   ASP B  93     -20.043  14.515  70.457  1.00 33.89           O  
ATOM   3113  CB  ASP B  93     -22.289  16.200  71.318  1.00 32.80           C  
ATOM   3114  CG  ASP B  93     -22.619  15.129  72.327  1.00 33.58           C  
ATOM   3115  OD1 ASP B  93     -21.960  15.105  73.384  1.00 33.04           O  
ATOM   3116  OD2 ASP B  93     -23.529  14.314  72.068  1.00 34.65           O  
ATOM   3117  N   PRO B  94     -19.131  15.176  72.410  1.00 32.78           N  
ATOM   3118  CA  PRO B  94     -18.275  13.992  72.550  1.00 37.05           C  
ATOM   3119  C   PRO B  94     -19.074  12.693  72.585  1.00 36.85           C  
ATOM   3120  O   PRO B  94     -18.604  11.666  72.092  1.00 34.29           O  
ATOM   3121  CB  PRO B  94     -17.590  14.216  73.901  1.00 41.97           C  
ATOM   3122  CG  PRO B  94     -17.588  15.699  74.079  1.00 40.30           C  
ATOM   3123  CD  PRO B  94     -18.873  16.178  73.458  1.00 37.73           C  
ATOM   3124  N   ALA B  95     -20.274  12.744  73.154  1.00 36.04           N  
ATOM   3125  CA  ALA B  95     -21.088  11.544  73.330  1.00 33.43           C  
ATOM   3126  C   ALA B  95     -21.541  10.927  72.001  1.00 29.89           C  
ATOM   3127  O   ALA B  95     -21.229   9.773  71.709  1.00 29.82           O  
ATOM   3128  CB  ALA B  95     -22.285  11.838  74.237  1.00 31.78           C  
ATOM   3129  N   ILE B  96     -22.265  11.692  71.192  1.00 31.38           N  
ATOM   3130  CA  ILE B  96     -22.739  11.167  69.915  1.00 29.16           C  
ATOM   3131  C   ILE B  96     -21.580  10.909  68.953  1.00 31.38           C  
ATOM   3132  O   ILE B  96     -21.628   9.984  68.145  1.00 26.15           O  
ATOM   3133  CB  ILE B  96     -23.793  12.081  69.248  1.00 26.54           C  
ATOM   3134  CG1 ILE B  96     -24.575  11.291  68.193  1.00 28.32           C  
ATOM   3135  CG2 ILE B  96     -23.147  13.326  68.638  1.00 28.20           C  
ATOM   3136  CD1 ILE B  96     -25.120   9.972  68.725  1.00 23.17           C  
ATOM   3137  N   THR B  97     -20.528  11.715  69.047  1.00 31.19           N  
ATOM   3138  CA  THR B  97     -19.368  11.502  68.192  1.00 32.41           C  
ATOM   3139  C   THR B  97     -18.773  10.104  68.392  1.00 30.90           C  
ATOM   3140  O   THR B  97     -18.492   9.396  67.423  1.00 31.17           O  
ATOM   3141  CB  THR B  97     -18.287  12.569  68.416  1.00 34.81           C  
ATOM   3142  OG1 THR B  97     -18.865  13.870  68.248  1.00 31.68           O  
ATOM   3143  CG2 THR B  97     -17.154  12.388  67.410  1.00 33.19           C  
ATOM   3144  N   SER B  98     -18.598   9.696  69.643  1.00 29.34           N  
ATOM   3145  CA  SER B  98     -17.973   8.405  69.922  1.00 31.81           C  
ATOM   3146  C   SER B  98     -18.879   7.248  69.519  1.00 33.71           C  
ATOM   3147  O   SER B  98     -18.403   6.185  69.116  1.00 32.16           O  
ATOM   3148  CB  SER B  98     -17.589   8.279  71.398  1.00 33.14           C  
ATOM   3149  OG  SER B  98     -18.723   8.033  72.210  1.00 37.84           O  
ATOM   3150  N   ILE B  99     -20.185   7.456  69.651  1.00 28.44           N  
ATOM   3151  CA  ILE B  99     -21.155   6.449  69.243  1.00 28.78           C  
ATOM   3152  C   ILE B  99     -21.031   6.211  67.741  1.00 25.66           C  
ATOM   3153  O   ILE B  99     -20.917   5.068  67.288  1.00 26.39           O  
ATOM   3154  CB  ILE B  99     -22.594   6.879  69.597  1.00 23.54           C  
ATOM   3155  CG1 ILE B  99     -22.835   6.731  71.099  1.00 27.55           C  
ATOM   3156  CG2 ILE B  99     -23.614   6.070  68.796  1.00 21.56           C  
ATOM   3157  CD1 ILE B  99     -24.029   7.518  71.609  1.00 24.96           C  
ATOM   3158  N   LEU B 100     -21.030   7.296  66.975  1.00 25.06           N  
ATOM   3159  CA  LEU B 100     -20.952   7.209  65.519  1.00 23.37           C  
ATOM   3160  C   LEU B 100     -19.578   6.777  65.018  1.00 29.48           C  
ATOM   3161  O   LEU B 100     -19.439   6.348  63.876  1.00 29.59           O  
ATOM   3162  CB  LEU B 100     -21.342   8.543  64.879  1.00 27.64           C  
ATOM   3163  CG  LEU B 100     -22.840   8.842  64.825  1.00 26.96           C  
ATOM   3164  CD1 LEU B 100     -23.089  10.306  64.485  1.00 25.94           C  
ATOM   3165  CD2 LEU B 100     -23.545   7.919  63.830  1.00 25.95           C  
ATOM   3166  N   GLU B 101     -18.555   6.900  65.856  1.00 29.59           N  
ATOM   3167  CA  GLU B 101     -17.228   6.463  65.436  1.00 30.59           C  
ATOM   3168  C   GLU B 101     -17.158   4.940  65.425  1.00 29.04           C  
ATOM   3169  O   GLU B 101     -16.330   4.358  64.722  1.00 29.50           O  
ATOM   3170  CB  GLU B 101     -16.123   7.079  66.309  1.00 33.38           C  
ATOM   3171  CG  GLU B 101     -15.870   8.550  66.005  1.00 34.52           C  
ATOM   3172  CD  GLU B 101     -14.783   9.171  66.867  1.00 38.90           C  
ATOM   3173  OE1 GLU B 101     -14.187   8.453  67.696  1.00 38.28           O  
ATOM   3174  OE2 GLU B 101     -14.525  10.386  66.710  1.00 40.11           O  
ATOM   3175  N   LYS B 102     -18.056   4.300  66.172  1.00 26.48           N  
ATOM   3176  CA  LYS B 102     -18.089   2.843  66.237  1.00 28.37           C  
ATOM   3177  C   LYS B 102     -19.336   2.202  65.609  1.00 28.22           C  
ATOM   3178  O   LYS B 102     -19.320   1.013  65.286  1.00 23.54           O  
ATOM   3179  CB  LYS B 102     -17.938   2.363  67.682  1.00 33.20           C  
ATOM   3180  CG  LYS B 102     -16.632   2.794  68.344  1.00 35.24           C  
ATOM   3181  CD  LYS B 102     -16.580   2.364  69.804  1.00 46.52           C  
ATOM   3182  CE  LYS B 102     -15.357   2.942  70.512  1.00 46.95           C  
ATOM   3183  NZ  LYS B 102     -15.342   2.625  71.971  1.00 44.64           N  
ATOM   3184  N   MET B 103     -20.414   2.966  65.449  1.00 24.03           N  
ATOM   3185  CA  MET B 103     -21.652   2.369  64.934  1.00 25.56           C  
ATOM   3186  C   MET B 103     -22.468   3.270  64.014  1.00 23.89           C  
ATOM   3187  O   MET B 103     -22.380   4.495  64.081  1.00 21.08           O  
ATOM   3188  CB  MET B 103     -22.527   1.836  66.084  1.00 26.09           C  
ATOM   3189  CG  MET B 103     -23.319   2.889  66.842  1.00 27.81           C  
ATOM   3190  SD  MET B 103     -24.130   2.227  68.324  1.00 42.87           S  
ATOM   3191  CE  MET B 103     -22.698   1.870  69.329  1.00 25.89           C  
ATOM   3192  N   ASP B 104     -23.250   2.640  63.137  1.00 18.31           N  
ATOM   3193  CA  ASP B 104     -24.188   3.355  62.281  1.00 23.40           C  
ATOM   3194  C   ASP B 104     -25.521   3.529  62.995  1.00 22.20           C  
ATOM   3195  O   ASP B 104     -25.899   2.708  63.823  1.00 17.64           O  
ATOM   3196  CB  ASP B 104     -24.450   2.566  61.004  1.00 22.04           C  
ATOM   3197  CG  ASP B 104     -23.251   2.512  60.083  1.00 23.89           C  
ATOM   3198  OD1 ASP B 104     -22.280   3.278  60.278  1.00 22.46           O  
ATOM   3199  OD2 ASP B 104     -23.298   1.696  59.141  1.00 24.79           O  
ATOM   3200  N   ILE B 105     -26.243   4.586  62.643  1.00 20.06           N  
ATOM   3201  CA  ILE B 105     -27.594   4.775  63.143  1.00 20.29           C  
ATOM   3202  C   ILE B 105     -28.521   4.905  61.944  1.00 19.38           C  
ATOM   3203  O   ILE B 105     -28.304   5.751  61.075  1.00 19.87           O  
ATOM   3204  CB  ILE B 105     -27.702   6.037  64.019  1.00 20.78           C  
ATOM   3205  CG1 ILE B 105     -26.825   5.904  65.273  1.00 21.26           C  
ATOM   3206  CG2 ILE B 105     -29.153   6.293  64.409  1.00 21.80           C  
ATOM   3207  CD1 ILE B 105     -26.839   7.151  66.157  1.00 24.17           C  
ATOM   3208  N   PHE B 106     -29.536   4.051  61.883  1.00 17.12           N  
ATOM   3209  CA  PHE B 106     -30.558   4.154  60.850  1.00 16.14           C  
ATOM   3210  C   PHE B 106     -31.820   4.719  61.489  1.00 15.87           C  
ATOM   3211  O   PHE B 106     -32.302   4.187  62.485  1.00 18.25           O  
ATOM   3212  CB  PHE B 106     -30.860   2.776  60.252  1.00 13.87           C  
ATOM   3213  CG  PHE B 106     -29.767   2.239  59.362  1.00 16.20           C  
ATOM   3214  CD1 PHE B 106     -28.700   1.525  59.902  1.00 18.35           C  
ATOM   3215  CD2 PHE B 106     -29.810   2.438  57.984  1.00 17.66           C  
ATOM   3216  CE1 PHE B 106     -27.689   1.030  59.090  1.00 18.84           C  
ATOM   3217  CE2 PHE B 106     -28.806   1.942  57.165  1.00 17.93           C  
ATOM   3218  CZ  PHE B 106     -27.738   1.237  57.726  1.00 19.30           C  
ATOM   3219  N   LEU B 107     -32.369   5.778  60.908  1.00 13.31           N  
ATOM   3220  CA  LEU B 107     -33.531   6.435  61.488  1.00 13.43           C  
ATOM   3221  C   LEU B 107     -34.689   6.498  60.502  1.00 15.08           C  
ATOM   3222  O   LEU B 107     -34.541   7.000  59.388  1.00 16.97           O  
ATOM   3223  CB  LEU B 107     -33.163   7.852  61.936  1.00 16.74           C  
ATOM   3224  CG  LEU B 107     -34.306   8.789  62.346  1.00 16.01           C  
ATOM   3225  CD1 LEU B 107     -34.805   8.446  63.730  1.00 17.80           C  
ATOM   3226  CD2 LEU B 107     -33.853  10.255  62.288  1.00 19.03           C  
ATOM   3227  N   LEU B 108     -35.839   5.990  60.932  1.00 14.81           N  
ATOM   3228  CA  LEU B 108     -37.068   6.026  60.152  1.00 13.84           C  
ATOM   3229  C   LEU B 108     -38.096   6.926  60.846  1.00 14.78           C  
ATOM   3230  O   LEU B 108     -38.825   6.472  61.724  1.00 13.37           O  
ATOM   3231  CB  LEU B 108     -37.630   4.604  60.009  1.00 10.71           C  
ATOM   3232  CG  LEU B 108     -38.986   4.412  59.317  1.00 12.06           C  
ATOM   3233  CD1 LEU B 108     -38.986   5.055  57.922  1.00 13.50           C  
ATOM   3234  CD2 LEU B 108     -39.334   2.926  59.217  1.00 12.78           C  
ATOM   3235  N   PRO B 109     -38.150   8.208  60.467  1.00 15.46           N  
ATOM   3236  CA  PRO B 109     -39.074   9.141  61.137  1.00 14.58           C  
ATOM   3237  C   PRO B 109     -40.568   8.827  60.961  1.00 14.80           C  
ATOM   3238  O   PRO B 109     -41.339   9.025  61.911  1.00 13.80           O  
ATOM   3239  CB  PRO B 109     -38.727  10.491  60.499  1.00 18.33           C  
ATOM   3240  CG  PRO B 109     -37.290  10.344  60.107  1.00 17.49           C  
ATOM   3241  CD  PRO B 109     -37.172   8.917  59.622  1.00 17.21           C  
ATOM   3242  N   VAL B 110     -40.963   8.330  59.789  1.00 14.75           N  
ATOM   3243  CA  VAL B 110     -42.365   8.016  59.520  1.00 12.32           C  
ATOM   3244  C   VAL B 110     -42.528   6.605  58.967  1.00 13.38           C  
ATOM   3245  O   VAL B 110     -42.541   6.398  57.749  1.00 12.78           O  
ATOM   3246  CB  VAL B 110     -42.999   9.036  58.542  1.00 12.42           C  
ATOM   3247  CG1 VAL B 110     -44.532   8.934  58.566  1.00 11.98           C  
ATOM   3248  CG2 VAL B 110     -42.560  10.455  58.891  1.00 13.74           C  
ATOM   3249  N   ALA B 111     -42.661   5.633  59.872  1.00 10.66           N  
ATOM   3250  CA  ALA B 111     -42.804   4.232  59.489  1.00 11.93           C  
ATOM   3251  C   ALA B 111     -44.154   3.879  58.846  1.00 11.35           C  
ATOM   3252  O   ALA B 111     -44.320   2.783  58.305  1.00 12.69           O  
ATOM   3253  CB  ALA B 111     -42.553   3.349  60.705  1.00 11.05           C  
ATOM   3254  N   ASN B 112     -45.104   4.808  58.913  1.00 12.14           N  
ATOM   3255  CA  ASN B 112     -46.459   4.600  58.430  1.00 11.90           C  
ATOM   3256  C   ASN B 112     -46.922   5.883  57.742  1.00 12.23           C  
ATOM   3257  O   ASN B 112     -47.740   6.616  58.285  1.00 12.53           O  
ATOM   3258  CB  ASN B 112     -47.369   4.261  59.627  1.00 12.64           C  
ATOM   3259  CG  ASN B 112     -48.828   4.026  59.238  1.00 13.36           C  
ATOM   3260  OD1 ASN B 112     -49.191   4.035  58.063  1.00 13.42           O  
ATOM   3261  ND2 ASN B 112     -49.679   3.839  60.248  1.00 11.67           N  
ATOM   3262  N   PRO B 113     -46.385   6.155  56.539  1.00 12.58           N  
ATOM   3263  CA  PRO B 113     -46.661   7.422  55.835  1.00 15.00           C  
ATOM   3264  C   PRO B 113     -48.129   7.617  55.467  1.00 14.56           C  
ATOM   3265  O   PRO B 113     -48.643   8.737  55.605  1.00 14.44           O  
ATOM   3266  CB  PRO B 113     -45.840   7.313  54.542  1.00 15.24           C  
ATOM   3267  CG  PRO B 113     -44.894   6.178  54.741  1.00 18.61           C  
ATOM   3268  CD  PRO B 113     -45.490   5.268  55.776  1.00 15.66           C  
ATOM   3269  N   ASP B 114     -48.795   6.565  54.994  1.00 14.32           N  
ATOM   3270  CA  ASP B 114     -50.197   6.700  54.589  1.00 14.79           C  
ATOM   3271  C   ASP B 114     -51.060   7.108  55.774  1.00 14.81           C  
ATOM   3272  O   ASP B 114     -51.891   8.019  55.679  1.00 12.54           O  
ATOM   3273  CB  ASP B 114     -50.741   5.398  53.998  1.00 12.42           C  
ATOM   3274  CG  ASP B 114     -49.973   4.951  52.758  1.00 16.82           C  
ATOM   3275  OD1 ASP B 114     -49.215   5.768  52.183  1.00 16.50           O  
ATOM   3276  OD2 ASP B 114     -50.123   3.777  52.379  1.00 14.01           O  
ATOM   3277  N   GLY B 115     -50.874   6.417  56.894  1.00 12.27           N  
ATOM   3278  CA  GLY B 115     -51.596   6.771  58.101  1.00 11.22           C  
ATOM   3279  C   GLY B 115     -51.350   8.219  58.496  1.00 12.08           C  
ATOM   3280  O   GLY B 115     -52.270   8.919  58.935  1.00 12.94           O  
ATOM   3281  N   TYR B 116     -50.105   8.673  58.376  1.00 12.56           N  
ATOM   3282  CA  TYR B 116     -49.773  10.017  58.833  1.00 12.82           C  
ATOM   3283  C   TYR B 116     -50.523  11.062  58.007  1.00 14.51           C  
ATOM   3284  O   TYR B 116     -51.139  11.971  58.558  1.00 16.25           O  
ATOM   3285  CB  TYR B 116     -48.284  10.279  58.725  1.00 14.08           C  
ATOM   3286  CG  TYR B 116     -47.873  11.578  59.382  1.00 16.88           C  
ATOM   3287  CD1 TYR B 116     -48.036  11.758  60.745  1.00 14.55           C  
ATOM   3288  CD2 TYR B 116     -47.316  12.618  58.637  1.00 14.37           C  
ATOM   3289  CE1 TYR B 116     -47.652  12.942  61.373  1.00 17.87           C  
ATOM   3290  CE2 TYR B 116     -46.929  13.809  59.253  1.00 19.89           C  
ATOM   3291  CZ  TYR B 116     -47.106  13.959  60.621  1.00 19.79           C  
ATOM   3292  OH  TYR B 116     -46.734  15.118  61.250  1.00 17.74           O  
ATOM   3293  N   VAL B 117     -50.465  10.910  56.690  1.00 16.01           N  
ATOM   3294  CA  VAL B 117     -51.195  11.799  55.783  1.00 16.21           C  
ATOM   3295  C   VAL B 117     -52.674  11.806  56.164  1.00 16.71           C  
ATOM   3296  O   VAL B 117     -53.303  12.862  56.291  1.00 17.57           O  
ATOM   3297  CB  VAL B 117     -51.003  11.377  54.328  1.00 18.70           C  
ATOM   3298  CG1 VAL B 117     -51.975  12.140  53.406  1.00 23.73           C  
ATOM   3299  CG2 VAL B 117     -49.554  11.611  53.901  1.00 18.72           C  
ATOM   3300  N   TYR B 118     -53.217  10.616  56.394  1.00 16.47           N  
ATOM   3301  CA  TYR B 118     -54.619  10.479  56.784  1.00 16.42           C  
ATOM   3302  C   TYR B 118     -54.970  11.205  58.102  1.00 15.72           C  
ATOM   3303  O   TYR B 118     -56.056  11.782  58.231  1.00 16.98           O  
ATOM   3304  CB  TYR B 118     -54.977   8.992  56.865  1.00 14.00           C  
ATOM   3305  CG  TYR B 118     -56.451   8.694  56.954  1.00 13.62           C  
ATOM   3306  CD1 TYR B 118     -57.268   8.795  55.837  1.00 13.10           C  
ATOM   3307  CD2 TYR B 118     -57.027   8.289  58.154  1.00 14.03           C  
ATOM   3308  CE1 TYR B 118     -58.616   8.515  55.914  1.00 15.48           C  
ATOM   3309  CE2 TYR B 118     -58.374   8.007  58.237  1.00 14.98           C  
ATOM   3310  CZ  TYR B 118     -59.162   8.119  57.121  1.00 16.83           C  
ATOM   3311  OH  TYR B 118     -60.507   7.835  57.210  1.00 17.80           O  
ATOM   3312  N   THR B 119     -54.061  11.195  59.072  1.00 13.97           N  
ATOM   3313  CA  THR B 119     -54.326  11.868  60.356  1.00 16.14           C  
ATOM   3314  C   THR B 119     -54.349  13.389  60.241  1.00 16.33           C  
ATOM   3315  O   THR B 119     -54.954  14.067  61.068  1.00 19.34           O  
ATOM   3316  CB  THR B 119     -53.298  11.528  61.459  1.00 16.67           C  
ATOM   3317  OG1 THR B 119     -51.976  11.891  61.028  1.00 14.60           O  
ATOM   3318  CG2 THR B 119     -53.372  10.039  61.842  1.00 13.19           C  
ATOM   3319  N   GLN B 120     -53.660  13.918  59.241  1.00 14.75           N  
ATOM   3320  CA  GLN B 120     -53.590  15.365  59.085  1.00 21.12           C  
ATOM   3321  C   GLN B 120     -54.852  15.921  58.427  1.00 19.08           C  
ATOM   3322  O   GLN B 120     -55.175  17.097  58.607  1.00 18.25           O  
ATOM   3323  CB  GLN B 120     -52.338  15.772  58.301  1.00 18.08           C  
ATOM   3324  CG  GLN B 120     -51.008  15.454  59.014  1.00 22.55           C  
ATOM   3325  CD  GLN B 120     -50.640  16.458  60.103  1.00 23.88           C  
ATOM   3326  OE1 GLN B 120     -49.790  16.181  60.953  1.00 29.84           O  
ATOM   3327  NE2 GLN B 120     -51.274  17.623  60.082  1.00 22.28           N  
ATOM   3328  N   THR B 121     -55.576  15.071  57.699  1.00 18.92           N  
ATOM   3329  CA  THR B 121     -56.664  15.555  56.846  1.00 17.55           C  
ATOM   3330  C   THR B 121     -58.043  14.949  57.116  1.00 17.17           C  
ATOM   3331  O   THR B 121     -59.054  15.575  56.805  1.00 17.55           O  
ATOM   3332  CB  THR B 121     -56.343  15.331  55.356  1.00 20.89           C  
ATOM   3333  OG1 THR B 121     -56.179  13.926  55.110  1.00 21.69           O  
ATOM   3334  CG2 THR B 121     -55.066  16.072  54.957  1.00 19.39           C  
ATOM   3335  N   GLN B 122     -58.091  13.744  57.691  1.00 15.19           N  
ATOM   3336  CA  GLN B 122     -59.347  12.988  57.782  1.00 15.88           C  
ATOM   3337  C   GLN B 122     -59.741  12.473  59.168  1.00 16.29           C  
ATOM   3338  O   GLN B 122     -60.916  12.435  59.506  1.00 17.17           O  
ATOM   3339  CB  GLN B 122     -59.318  11.801  56.805  1.00 17.42           C  
ATOM   3340  CG  GLN B 122     -59.466  12.192  55.338  1.00 23.99           C  
ATOM   3341  CD  GLN B 122     -60.907  12.519  54.960  1.00 19.81           C  
ATOM   3342  OE1 GLN B 122     -61.181  12.952  53.843  1.00 28.97           O  
ATOM   3343  NE2 GLN B 122     -61.828  12.309  55.891  1.00 22.11           N  
ATOM   3344  N   ASN B 123     -58.768  12.036  59.952  1.00 16.51           N  
ATOM   3345  CA  ASN B 123     -59.065  11.417  61.250  1.00 16.34           C  
ATOM   3346  C   ASN B 123     -57.821  11.483  62.092  1.00 14.29           C  
ATOM   3347  O   ASN B 123     -56.911  10.675  61.933  1.00 15.46           O  
ATOM   3348  CB  ASN B 123     -59.532   9.957  61.079  1.00 15.24           C  
ATOM   3349  CG  ASN B 123     -59.816   9.252  62.415  1.00 16.32           C  
ATOM   3350  OD1 ASN B 123     -60.243   8.094  62.434  1.00 22.01           O  
ATOM   3351  ND2 ASN B 123     -59.568   9.934  63.522  1.00 15.27           N  
ATOM   3352  N   ARG B 124     -57.790  12.467  62.993  1.00 12.70           N  
ATOM   3353  CA  ARG B 124     -56.618  12.747  63.819  1.00 14.81           C  
ATOM   3354  C   ARG B 124     -56.166  11.554  64.657  1.00 15.60           C  
ATOM   3355  O   ARG B 124     -54.995  11.447  65.007  1.00 13.41           O  
ATOM   3356  CB  ARG B 124     -56.920  13.925  64.745  1.00 17.08           C  
ATOM   3357  CG  ARG B 124     -55.806  14.262  65.739  1.00 16.15           C  
ATOM   3358  CD  ARG B 124     -54.529  14.702  65.032  1.00 18.25           C  
ATOM   3359  NE  ARG B 124     -53.503  15.121  65.990  1.00 20.13           N  
ATOM   3360  CZ  ARG B 124     -52.716  14.283  66.660  1.00 18.19           C  
ATOM   3361  NH1 ARG B 124     -52.837  12.968  66.494  1.00 15.76           N  
ATOM   3362  NH2 ARG B 124     -51.816  14.759  67.507  1.00 15.92           N  
ATOM   3363  N   LEU B 125     -57.101  10.671  64.985  1.00 13.71           N  
ATOM   3364  CA  LEU B 125     -56.788   9.529  65.835  1.00 15.38           C  
ATOM   3365  C   LEU B 125     -56.587   8.214  65.070  1.00 15.29           C  
ATOM   3366  O   LEU B 125     -56.602   7.155  65.681  1.00 14.12           O  
ATOM   3367  CB  LEU B 125     -57.870   9.345  66.900  1.00 13.75           C  
ATOM   3368  CG  LEU B 125     -57.969  10.458  67.952  1.00 16.81           C  
ATOM   3369  CD1 LEU B 125     -59.117  10.178  68.893  1.00 20.81           C  
ATOM   3370  CD2 LEU B 125     -56.656  10.601  68.697  1.00 16.68           C  
ATOM   3371  N   TRP B 126     -56.387   8.266  63.754  1.00 12.20           N  
ATOM   3372  CA  TRP B 126     -56.073   7.027  63.012  1.00 13.39           C  
ATOM   3373  C   TRP B 126     -54.728   6.405  63.428  1.00 13.65           C  
ATOM   3374  O   TRP B 126     -53.718   7.096  63.526  1.00 12.50           O  
ATOM   3375  CB  TRP B 126     -56.091   7.256  61.497  1.00 11.36           C  
ATOM   3376  CG  TRP B 126     -55.990   5.966  60.710  1.00 10.45           C  
ATOM   3377  CD1 TRP B 126     -54.887   5.464  60.086  1.00 11.07           C  
ATOM   3378  CD2 TRP B 126     -57.036   5.011  60.511  1.00 11.59           C  
ATOM   3379  NE1 TRP B 126     -55.189   4.251  59.488  1.00 10.83           N  
ATOM   3380  CE2 TRP B 126     -56.499   3.953  59.744  1.00  8.95           C  
ATOM   3381  CE3 TRP B 126     -58.371   4.937  60.927  1.00 13.26           C  
ATOM   3382  CZ2 TRP B 126     -57.261   2.849  59.356  1.00 10.78           C  
ATOM   3383  CZ3 TRP B 126     -59.127   3.836  60.539  1.00 16.04           C  
ATOM   3384  CH2 TRP B 126     -58.565   2.807  59.768  1.00 12.33           C  
ATOM   3385  N   ARG B 127     -54.734   5.089  63.645  1.00 11.38           N  
ATOM   3386  CA  ARG B 127     -53.575   4.346  64.144  1.00 11.82           C  
ATOM   3387  C   ARG B 127     -52.920   3.445  63.096  1.00 10.77           C  
ATOM   3388  O   ARG B 127     -51.692   3.369  63.009  1.00  9.61           O  
ATOM   3389  CB  ARG B 127     -54.033   3.478  65.326  1.00 11.31           C  
ATOM   3390  CG  ARG B 127     -53.090   2.350  65.745  1.00 11.61           C  
ATOM   3391  CD  ARG B 127     -53.762   1.551  66.850  1.00 13.78           C  
ATOM   3392  NE  ARG B 127     -52.984   0.406  67.348  1.00 11.78           N  
ATOM   3393  CZ  ARG B 127     -52.076   0.488  68.314  1.00 12.82           C  
ATOM   3394  NH1 ARG B 127     -51.815   1.670  68.867  1.00 12.48           N  
ATOM   3395  NH2 ARG B 127     -51.429  -0.607  68.738  1.00 10.85           N  
ATOM   3396  N   LYS B 128     -53.756   2.761  62.315  1.00 10.94           N  
ATOM   3397  CA  LYS B 128     -53.325   1.645  61.478  1.00 10.17           C  
ATOM   3398  C   LYS B 128     -52.676   2.076  60.167  1.00 10.97           C  
ATOM   3399  O   LYS B 128     -52.520   3.276  59.901  1.00 11.70           O  
ATOM   3400  CB  LYS B 128     -54.524   0.732  61.194  1.00 10.01           C  
ATOM   3401  CG  LYS B 128     -54.979  -0.085  62.409  1.00 10.44           C  
ATOM   3402  CD  LYS B 128     -55.982  -1.167  62.035  1.00 10.26           C  
ATOM   3403  CE  LYS B 128     -57.320  -0.575  61.610  1.00 11.13           C  
ATOM   3404  NZ  LYS B 128     -58.286  -1.655  61.196  1.00 10.60           N  
ATOM   3405  N   THR B 129     -52.291   1.099  59.347  1.00 10.69           N  
ATOM   3406  CA  THR B 129     -51.954   1.391  57.960  1.00 12.64           C  
ATOM   3407  C   THR B 129     -53.249   1.744  57.221  1.00  9.85           C  
ATOM   3408  O   THR B 129     -54.311   1.850  57.834  1.00 11.16           O  
ATOM   3409  CB  THR B 129     -51.306   0.180  57.254  1.00 11.36           C  
ATOM   3410  OG1 THR B 129     -52.252  -0.891  57.204  1.00 10.97           O  
ATOM   3411  CG2 THR B 129     -50.050  -0.281  57.979  1.00 11.84           C  
ATOM   3412  N   ARG B 130     -53.169   1.884  55.898  1.00 11.88           N  
ATOM   3413  CA  ARG B 130     -54.353   2.197  55.098  1.00 11.42           C  
ATOM   3414  C   ARG B 130     -54.583   1.166  53.990  1.00 12.13           C  
ATOM   3415  O   ARG B 130     -55.182   1.465  52.947  1.00 13.46           O  
ATOM   3416  CB  ARG B 130     -54.257   3.617  54.519  1.00 12.85           C  
ATOM   3417  CG  ARG B 130     -54.235   4.745  55.574  1.00 12.73           C  
ATOM   3418  CD  ARG B 130     -55.591   4.902  56.278  1.00 10.43           C  
ATOM   3419  NE  ARG B 130     -56.680   5.168  55.329  1.00 14.29           N  
ATOM   3420  CZ  ARG B 130     -57.972   5.104  55.635  1.00 14.55           C  
ATOM   3421  NH1 ARG B 130     -58.351   4.781  56.867  1.00 15.34           N  
ATOM   3422  NH2 ARG B 130     -58.887   5.354  54.710  1.00 14.35           N  
ATOM   3423  N   SER B 131     -54.125  -0.058  54.223  1.00 14.53           N  
ATOM   3424  CA  SER B 131     -54.296  -1.130  53.237  1.00 14.14           C  
ATOM   3425  C   SER B 131     -55.742  -1.616  53.170  1.00 16.37           C  
ATOM   3426  O   SER B 131     -56.479  -1.565  54.163  1.00 11.44           O  
ATOM   3427  CB  SER B 131     -53.367  -2.307  53.572  1.00 12.05           C  
ATOM   3428  OG  SER B 131     -53.660  -2.816  54.862  1.00 12.92           O  
ATOM   3429  N   ARG B 132     -56.147  -2.100  51.996  1.00 16.27           N  
ATOM   3430  CA  ARG B 132     -57.463  -2.705  51.833  1.00 14.68           C  
ATOM   3431  C   ARG B 132     -57.583  -4.036  52.560  1.00 17.30           C  
ATOM   3432  O   ARG B 132     -56.632  -4.822  52.618  1.00 16.85           O  
ATOM   3433  CB  ARG B 132     -57.786  -2.917  50.346  1.00 19.24           C  
ATOM   3434  CG  ARG B 132     -58.874  -3.973  50.108  1.00 25.03           C  
ATOM   3435  CD  ARG B 132     -59.440  -3.943  48.693  1.00 33.43           C  
ATOM   3436  NE  ARG B 132     -58.682  -4.778  47.767  1.00 42.03           N  
ATOM   3437  CZ  ARG B 132     -59.088  -5.958  47.305  1.00 41.83           C  
ATOM   3438  NH1 ARG B 132     -60.258  -6.464  47.675  1.00 38.22           N  
ATOM   3439  NH2 ARG B 132     -58.319  -6.634  46.463  1.00 46.53           N  
ATOM   3440  N   ASN B 133     -58.761  -4.277  53.115  1.00 15.22           N  
ATOM   3441  CA  ASN B 133     -59.120  -5.585  53.646  1.00 14.70           C  
ATOM   3442  C   ASN B 133     -60.205  -6.142  52.739  1.00 14.57           C  
ATOM   3443  O   ASN B 133     -61.332  -5.640  52.713  1.00 13.45           O  
ATOM   3444  CB  ASN B 133     -59.612  -5.483  55.093  1.00 13.30           C  
ATOM   3445  CG  ASN B 133     -58.501  -5.123  56.055  1.00 15.57           C  
ATOM   3446  OD1 ASN B 133     -57.468  -5.798  56.110  1.00 14.43           O  
ATOM   3447  ND2 ASN B 133     -58.707  -4.058  56.827  1.00 13.55           N  
ATOM   3448  N   PRO B 134     -59.852  -7.156  51.943  1.00 15.92           N  
ATOM   3449  CA  PRO B 134     -60.817  -7.645  50.959  1.00 15.03           C  
ATOM   3450  C   PRO B 134     -62.165  -7.978  51.596  1.00 12.89           C  
ATOM   3451  O   PRO B 134     -62.217  -8.581  52.676  1.00 15.32           O  
ATOM   3452  CB  PRO B 134     -60.141  -8.905  50.402  1.00 20.51           C  
ATOM   3453  CG  PRO B 134     -58.655  -8.685  50.660  1.00 19.03           C  
ATOM   3454  CD  PRO B 134     -58.602  -7.938  51.959  1.00 17.38           C  
ATOM   3455  N   GLY B 135     -63.238  -7.571  50.922  1.00 17.62           N  
ATOM   3456  CA  GLY B 135     -64.592  -7.867  51.360  1.00 16.61           C  
ATOM   3457  C   GLY B 135     -65.035  -7.065  52.569  1.00 14.74           C  
ATOM   3458  O   GLY B 135     -66.112  -7.282  53.104  1.00 11.94           O  
ATOM   3459  N   SER B 136     -64.211  -6.120  53.005  1.00 15.03           N  
ATOM   3460  CA  SER B 136     -64.551  -5.357  54.201  1.00 12.48           C  
ATOM   3461  C   SER B 136     -64.471  -3.861  53.939  1.00 13.72           C  
ATOM   3462  O   SER B 136     -63.599  -3.399  53.192  1.00 11.97           O  
ATOM   3463  CB  SER B 136     -63.621  -5.720  55.354  1.00 12.66           C  
ATOM   3464  OG  SER B 136     -63.897  -4.919  56.498  1.00 13.47           O  
ATOM   3465  N   SER B 137     -65.388  -3.116  54.547  1.00 13.65           N  
ATOM   3466  CA  SER B 137     -65.347  -1.657  54.488  1.00 14.96           C  
ATOM   3467  C   SER B 137     -64.396  -1.089  55.538  1.00 14.25           C  
ATOM   3468  O   SER B 137     -64.176   0.116  55.593  1.00 14.64           O  
ATOM   3469  CB  SER B 137     -66.738  -1.061  54.707  1.00 14.62           C  
ATOM   3470  OG  SER B 137     -67.183  -1.297  56.029  1.00 14.95           O  
ATOM   3471  N   CYS B 138     -63.856  -1.948  56.396  1.00 11.10           N  
ATOM   3472  CA  CYS B 138     -62.870  -1.507  57.381  1.00 11.90           C  
ATOM   3473  C   CYS B 138     -61.466  -1.565  56.794  1.00 13.39           C  
ATOM   3474  O   CYS B 138     -61.073  -2.564  56.180  1.00 14.75           O  
ATOM   3475  CB  CYS B 138     -62.958  -2.373  58.642  1.00 12.52           C  
ATOM   3476  SG  CYS B 138     -64.525  -2.160  59.532  1.00 13.17           S  
ATOM   3477  N   ILE B 139     -60.694  -0.507  57.012  1.00 11.59           N  
ATOM   3478  CA  ILE B 139     -59.392  -0.356  56.370  1.00 10.46           C  
ATOM   3479  C   ILE B 139     -58.220  -0.515  57.342  1.00 11.03           C  
ATOM   3480  O   ILE B 139     -58.305  -0.112  58.506  1.00 12.18           O  
ATOM   3481  CB  ILE B 139     -59.309   1.040  55.686  1.00 11.97           C  
ATOM   3482  CG1 ILE B 139     -60.276   1.097  54.492  1.00 12.69           C  
ATOM   3483  CG2 ILE B 139     -57.879   1.390  55.287  1.00 10.77           C  
ATOM   3484  CD1 ILE B 139     -60.370   2.459  53.857  1.00 18.43           C  
ATOM   3485  N   GLY B 140     -57.134  -1.114  56.858  1.00 10.65           N  
ATOM   3486  CA  GLY B 140     -55.868  -1.122  57.572  1.00 11.63           C  
ATOM   3487  C   GLY B 140     -55.636  -2.274  58.540  1.00 11.35           C  
ATOM   3488  O   GLY B 140     -56.568  -2.953  58.955  1.00 12.19           O  
ATOM   3489  N   ALA B 141     -54.371  -2.469  58.892  1.00 11.82           N  
ATOM   3490  CA  ALA B 141     -53.985  -3.397  59.943  1.00 11.92           C  
ATOM   3491  C   ALA B 141     -53.035  -2.641  60.871  1.00 11.41           C  
ATOM   3492  O   ALA B 141     -52.436  -1.624  60.483  1.00 12.02           O  
ATOM   3493  CB  ALA B 141     -53.297  -4.620  59.343  1.00 10.91           C  
ATOM   3494  N   ASP B 142     -52.903  -3.123  62.102  1.00 10.01           N  
ATOM   3495  CA  ASP B 142     -51.973  -2.517  63.039  1.00 11.25           C  
ATOM   3496  C   ASP B 142     -50.559  -2.995  62.714  1.00 11.10           C  
ATOM   3497  O   ASP B 142     -50.231  -4.180  62.899  1.00 11.70           O  
ATOM   3498  CB  ASP B 142     -52.365  -2.899  64.470  1.00 11.70           C  
ATOM   3499  CG  ASP B 142     -51.454  -2.291  65.514  1.00 11.71           C  
ATOM   3500  OD1 ASP B 142     -50.382  -1.751  65.163  1.00 12.45           O  
ATOM   3501  OD2 ASP B 142     -51.815  -2.376  66.714  1.00 12.26           O  
ATOM   3502  N   PRO B 143     -49.707  -2.086  62.221  1.00 11.88           N  
ATOM   3503  CA  PRO B 143     -48.369  -2.527  61.814  1.00 12.68           C  
ATOM   3504  C   PRO B 143     -47.553  -3.020  63.004  1.00 11.03           C  
ATOM   3505  O   PRO B 143     -46.585  -3.741  62.802  1.00 12.10           O  
ATOM   3506  CB  PRO B 143     -47.743  -1.260  61.210  1.00 11.60           C  
ATOM   3507  CG  PRO B 143     -48.498  -0.135  61.846  1.00 12.54           C  
ATOM   3508  CD  PRO B 143     -49.896  -0.631  62.037  1.00 11.46           C  
ATOM   3509  N   ASN B 144     -47.928  -2.635  64.221  1.00 10.58           N  
ATOM   3510  CA  ASN B 144     -47.207  -3.157  65.393  1.00 10.80           C  
ATOM   3511  C   ASN B 144     -47.824  -4.416  65.986  1.00 11.76           C  
ATOM   3512  O   ASN B 144     -47.505  -4.790  67.121  1.00 13.02           O  
ATOM   3513  CB  ASN B 144     -46.977  -2.092  66.475  1.00 11.25           C  
ATOM   3514  CG  ASN B 144     -45.671  -2.317  67.227  1.00 13.05           C  
ATOM   3515  OD1 ASN B 144     -44.702  -2.823  66.653  1.00 12.85           O  
ATOM   3516  ND2 ASN B 144     -45.632  -1.935  68.501  1.00 13.39           N  
ATOM   3517  N   ARG B 145     -48.694  -5.072  65.215  1.00 11.10           N  
ATOM   3518  CA  ARG B 145     -49.130  -6.431  65.537  1.00 11.83           C  
ATOM   3519  C   ARG B 145     -48.844  -7.340  64.342  1.00 14.91           C  
ATOM   3520  O   ARG B 145     -49.283  -8.483  64.314  1.00 13.34           O  
ATOM   3521  CB  ARG B 145     -50.622  -6.473  65.859  1.00 13.86           C  
ATOM   3522  CG  ARG B 145     -51.045  -5.624  67.061  1.00 12.40           C  
ATOM   3523  CD  ARG B 145     -50.465  -6.140  68.361  1.00 12.43           C  
ATOM   3524  NE  ARG B 145     -50.943  -5.350  69.505  1.00 13.35           N  
ATOM   3525  CZ  ARG B 145     -50.420  -4.177  69.851  1.00 12.67           C  
ATOM   3526  NH1 ARG B 145     -49.409  -3.682  69.155  1.00 12.09           N  
ATOM   3527  NH2 ARG B 145     -50.895  -3.496  70.888  1.00 16.10           N  
ATOM   3528  N   ASN B 146     -48.111  -6.817  63.365  1.00 12.25           N  
ATOM   3529  CA  ASN B 146     -47.962  -7.475  62.063  1.00 12.03           C  
ATOM   3530  C   ASN B 146     -46.637  -8.217  61.928  1.00 12.98           C  
ATOM   3531  O   ASN B 146     -46.399  -8.884  60.912  1.00 14.46           O  
ATOM   3532  CB  ASN B 146     -48.082  -6.426  60.940  1.00 11.45           C  
ATOM   3533  CG  ASN B 146     -48.288  -7.045  59.553  1.00 12.87           C  
ATOM   3534  OD1 ASN B 146     -47.501  -6.804  58.637  1.00 12.81           O  
ATOM   3535  ND2 ASN B 146     -49.371  -7.814  59.388  1.00 13.15           N  
ATOM   3536  N   TRP B 147     -45.769  -8.085  62.934  1.00 13.97           N  
ATOM   3537  CA  TRP B 147     -44.430  -8.677  62.876  1.00 12.64           C  
ATOM   3538  C   TRP B 147     -44.456 -10.165  63.215  1.00 17.51           C  
ATOM   3539  O   TRP B 147     -45.351 -10.637  63.908  1.00 13.51           O  
ATOM   3540  CB  TRP B 147     -43.449  -7.953  63.801  1.00 13.71           C  
ATOM   3541  CG  TRP B 147     -43.325  -6.476  63.515  1.00 12.09           C  
ATOM   3542  CD1 TRP B 147     -44.285  -5.532  63.695  1.00 13.92           C  
ATOM   3543  CD2 TRP B 147     -42.163  -5.784  63.031  1.00 13.19           C  
ATOM   3544  NE1 TRP B 147     -43.804  -4.290  63.333  1.00 13.36           N  
ATOM   3545  CE2 TRP B 147     -42.505  -4.419  62.921  1.00 13.17           C  
ATOM   3546  CE3 TRP B 147     -40.876  -6.188  62.660  1.00 12.97           C  
ATOM   3547  CZ2 TRP B 147     -41.601  -3.452  62.465  1.00 12.21           C  
ATOM   3548  CZ3 TRP B 147     -39.980  -5.228  62.209  1.00 15.02           C  
ATOM   3549  CH2 TRP B 147     -40.346  -3.876  62.126  1.00 12.07           C  
ATOM   3550  N   ASN B 148     -43.463 -10.895  62.720  1.00 16.54           N  
ATOM   3551  CA  ASN B 148     -43.425 -12.342  62.906  1.00 15.20           C  
ATOM   3552  C   ASN B 148     -42.880 -12.731  64.279  1.00 16.51           C  
ATOM   3553  O   ASN B 148     -41.805 -13.318  64.391  1.00 20.00           O  
ATOM   3554  CB  ASN B 148     -42.575 -12.967  61.813  1.00 16.32           C  
ATOM   3555  CG  ASN B 148     -42.543 -14.465  61.895  1.00 21.05           C  
ATOM   3556  OD1 ASN B 148     -43.477 -15.101  62.381  1.00 18.70           O  
ATOM   3557  ND2 ASN B 148     -41.451 -15.043  61.424  1.00 17.88           N  
ATOM   3558  N   ALA B 149     -43.625 -12.383  65.323  1.00 15.29           N  
ATOM   3559  CA  ALA B 149     -43.219 -12.646  66.698  1.00 16.60           C  
ATOM   3560  C   ALA B 149     -44.456 -13.036  67.480  1.00 20.12           C  
ATOM   3561  O   ALA B 149     -45.220 -12.181  67.924  1.00 19.55           O  
ATOM   3562  CB  ALA B 149     -42.542 -11.422  67.319  1.00 17.10           C  
ATOM   3563  N   SER B 150     -44.654 -14.341  67.627  1.00 19.35           N  
ATOM   3564  CA  SER B 150     -45.910 -14.866  68.147  1.00 25.09           C  
ATOM   3565  C   SER B 150     -47.085 -14.223  67.401  1.00 19.73           C  
ATOM   3566  O   SER B 150     -48.052 -13.759  68.009  1.00 20.52           O  
ATOM   3567  CB  SER B 150     -46.017 -14.629  69.651  1.00 21.89           C  
ATOM   3568  OG  SER B 150     -47.012 -15.468  70.220  1.00 24.62           O  
ATOM   3569  N   PHE B 151     -46.992 -14.209  66.078  1.00 21.57           N  
ATOM   3570  CA  PHE B 151     -48.019 -13.581  65.255  1.00 18.58           C  
ATOM   3571  C   PHE B 151     -49.410 -14.130  65.555  1.00 22.77           C  
ATOM   3572  O   PHE B 151     -49.618 -15.351  65.612  1.00 19.88           O  
ATOM   3573  CB  PHE B 151     -47.711 -13.745  63.764  1.00 14.93           C  
ATOM   3574  CG  PHE B 151     -48.738 -13.108  62.870  1.00 19.32           C  
ATOM   3575  CD1 PHE B 151     -48.725 -11.746  62.654  1.00 14.81           C  
ATOM   3576  CD2 PHE B 151     -49.725 -13.868  62.265  1.00 17.03           C  
ATOM   3577  CE1 PHE B 151     -49.675 -11.154  61.840  1.00 14.86           C  
ATOM   3578  CE2 PHE B 151     -50.680 -13.283  61.452  1.00 15.65           C  
ATOM   3579  CZ  PHE B 151     -50.654 -11.915  61.239  1.00 15.87           C  
ATOM   3580  N   ALA B 152     -50.354 -13.210  65.735  1.00 19.62           N  
ATOM   3581  CA  ALA B 152     -51.753 -13.538  65.980  1.00 18.97           C  
ATOM   3582  C   ALA B 152     -51.979 -14.246  67.320  1.00 24.88           C  
ATOM   3583  O   ALA B 152     -53.012 -14.883  67.530  1.00 25.67           O  
ATOM   3584  CB  ALA B 152     -52.326 -14.351  64.833  1.00 19.63           C  
ATOM   3585  N   GLY B 153     -51.014 -14.127  68.220  1.00 26.04           N  
ATOM   3586  CA  GLY B 153     -51.186 -14.628  69.573  1.00 26.12           C  
ATOM   3587  C   GLY B 153     -52.129 -13.701  70.309  1.00 32.54           C  
ATOM   3588  O   GLY B 153     -52.550 -12.673  69.762  1.00 29.09           O  
ATOM   3589  N   LYS B 154     -52.484 -14.058  71.538  1.00 33.66           N  
ATOM   3590  CA  LYS B 154     -53.271 -13.155  72.355  1.00 37.37           C  
ATOM   3591  C   LYS B 154     -52.487 -11.855  72.406  1.00 29.77           C  
ATOM   3592  O   LYS B 154     -51.255 -11.867  72.480  1.00 34.99           O  
ATOM   3593  CB  LYS B 154     -53.499 -13.732  73.760  1.00 35.40           C  
ATOM   3594  CG  LYS B 154     -52.227 -14.014  74.552  1.00 43.46           C  
ATOM   3595  CD  LYS B 154     -51.768 -12.793  75.342  1.00 43.89           C  
ATOM   3596  CE  LYS B 154     -52.845 -12.332  76.315  1.00 43.61           C  
ATOM   3597  NZ  LYS B 154     -53.271 -13.436  77.220  1.00 54.06           N  
ATOM   3598  N   GLY B 155     -53.193 -10.737  72.340  1.00 27.36           N  
ATOM   3599  CA  GLY B 155     -52.540  -9.444  72.288  1.00 21.47           C  
ATOM   3600  C   GLY B 155     -52.664  -8.816  70.907  1.00 21.77           C  
ATOM   3601  O   GLY B 155     -51.768  -8.098  70.472  1.00 19.80           O  
ATOM   3602  N   ALA B 156     -53.777  -9.105  70.235  1.00 18.01           N  
ATOM   3603  CA  ALA B 156     -54.095  -8.588  68.903  1.00 18.17           C  
ATOM   3604  C   ALA B 156     -55.519  -9.022  68.550  1.00 21.38           C  
ATOM   3605  O   ALA B 156     -56.150  -9.769  69.308  1.00 21.47           O  
ATOM   3606  CB  ALA B 156     -53.095  -9.106  67.866  1.00 13.51           C  
ATOM   3607  N   SER B 157     -56.031  -8.578  67.404  1.00 13.87           N  
ATOM   3608  CA  SER B 157     -57.398  -8.913  67.014  1.00 13.57           C  
ATOM   3609  C   SER B 157     -57.483  -9.561  65.627  1.00 15.57           C  
ATOM   3610  O   SER B 157     -56.708  -9.218  64.723  1.00 15.02           O  
ATOM   3611  CB  SER B 157     -58.261  -7.654  67.033  1.00 13.87           C  
ATOM   3612  OG  SER B 157     -59.571  -7.910  66.562  1.00 15.28           O  
ATOM   3613  N   ASP B 158     -58.444 -10.476  65.460  1.00 17.44           N  
ATOM   3614  CA  ASP B 158     -58.712 -11.104  64.172  1.00 17.49           C  
ATOM   3615  C   ASP B 158     -59.657 -10.261  63.328  1.00 18.65           C  
ATOM   3616  O   ASP B 158     -59.985 -10.636  62.202  1.00 16.00           O  
ATOM   3617  CB  ASP B 158     -59.381 -12.476  64.363  1.00 19.04           C  
ATOM   3618  CG  ASP B 158     -58.480 -13.488  65.042  1.00 26.14           C  
ATOM   3619  OD1 ASP B 158     -57.246 -13.293  65.067  1.00 28.14           O  
ATOM   3620  OD2 ASP B 158     -59.019 -14.489  65.559  1.00 27.31           O  
ATOM   3621  N   ASN B 159     -60.126  -9.149  63.890  1.00 16.67           N  
ATOM   3622  CA  ASN B 159     -61.160  -8.349  63.245  1.00 18.42           C  
ATOM   3623  C   ASN B 159     -60.568  -7.127  62.546  1.00 13.58           C  
ATOM   3624  O   ASN B 159     -59.961  -6.278  63.193  1.00 13.05           O  
ATOM   3625  CB  ASN B 159     -62.201  -7.922  64.278  1.00 17.43           C  
ATOM   3626  CG  ASN B 159     -63.452  -7.325  63.650  1.00 18.04           C  
ATOM   3627  OD1 ASN B 159     -63.421  -6.765  62.554  1.00 17.11           O  
ATOM   3628  ND2 ASN B 159     -64.568  -7.437  64.361  1.00 24.93           N  
ATOM   3629  N   PRO B 160     -60.741  -7.047  61.219  1.00 13.53           N  
ATOM   3630  CA  PRO B 160     -60.242  -5.951  60.374  1.00 14.93           C  
ATOM   3631  C   PRO B 160     -60.702  -4.590  60.887  1.00 15.47           C  
ATOM   3632  O   PRO B 160     -60.059  -3.584  60.603  1.00 14.09           O  
ATOM   3633  CB  PRO B 160     -60.895  -6.227  59.017  1.00 14.19           C  
ATOM   3634  CG  PRO B 160     -61.153  -7.692  59.020  1.00 18.41           C  
ATOM   3635  CD  PRO B 160     -61.488  -8.048  60.439  1.00 14.13           C  
ATOM   3636  N   CYS B 161     -61.796  -4.566  61.640  1.00 13.93           N  
ATOM   3637  CA  CYS B 161     -62.371  -3.301  62.103  1.00 13.12           C  
ATOM   3638  C   CYS B 161     -61.771  -2.812  63.425  1.00 14.24           C  
ATOM   3639  O   CYS B 161     -62.152  -1.759  63.942  1.00 12.54           O  
ATOM   3640  CB  CYS B 161     -63.889  -3.442  62.219  1.00 14.13           C  
ATOM   3641  SG  CYS B 161     -64.670  -3.860  60.640  1.00 14.88           S  
ATOM   3642  N   SER B 162     -60.841  -3.587  63.977  1.00 13.14           N  
ATOM   3643  CA  SER B 162     -60.191  -3.250  65.244  1.00 13.83           C  
ATOM   3644  C   SER B 162     -58.888  -2.474  65.066  1.00 12.31           C  
ATOM   3645  O   SER B 162     -58.180  -2.674  64.067  1.00 11.30           O  
ATOM   3646  CB  SER B 162     -59.908  -4.540  66.021  1.00 14.87           C  
ATOM   3647  OG  SER B 162     -58.977  -4.337  67.066  1.00 14.21           O  
ATOM   3648  N   GLU B 163     -58.583  -1.609  66.043  1.00 13.17           N  
ATOM   3649  CA  GLU B 163     -57.299  -0.897  66.148  1.00 16.70           C  
ATOM   3650  C   GLU B 163     -56.101  -1.832  66.129  1.00 13.38           C  
ATOM   3651  O   GLU B 163     -54.999  -1.422  65.743  1.00 13.73           O  
ATOM   3652  CB  GLU B 163     -57.187  -0.103  67.480  1.00 16.79           C  
ATOM   3653  CG  GLU B 163     -57.838   1.260  67.509  1.00 24.96           C  
ATOM   3654  CD  GLU B 163     -57.352   2.158  68.661  1.00 19.71           C  
ATOM   3655  OE1 GLU B 163     -56.501   1.752  69.505  1.00 15.96           O  
ATOM   3656  OE2 GLU B 163     -57.848   3.304  68.730  1.00 27.03           O  
ATOM   3657  N   VAL B 164     -56.295  -3.060  66.610  1.00 14.43           N  
ATOM   3658  CA  VAL B 164     -55.183  -3.988  66.787  1.00 12.96           C  
ATOM   3659  C   VAL B 164     -55.278  -5.219  65.871  1.00 13.87           C  
ATOM   3660  O   VAL B 164     -54.733  -6.289  66.169  1.00 13.67           O  
ATOM   3661  CB  VAL B 164     -54.990  -4.400  68.284  1.00 14.39           C  
ATOM   3662  CG1 VAL B 164     -54.360  -3.244  69.070  1.00 13.20           C  
ATOM   3663  CG2 VAL B 164     -56.312  -4.842  68.915  1.00 14.76           C  
ATOM   3664  N   TYR B 165     -55.963  -5.049  64.743  1.00 11.46           N  
ATOM   3665  CA  TYR B 165     -56.040  -6.091  63.721  1.00 12.28           C  
ATOM   3666  C   TYR B 165     -54.633  -6.491  63.279  1.00 13.45           C  
ATOM   3667  O   TYR B 165     -53.823  -5.637  62.938  1.00 11.71           O  
ATOM   3668  CB  TYR B 165     -56.849  -5.593  62.514  1.00 10.26           C  
ATOM   3669  CG  TYR B 165     -56.904  -6.598  61.386  1.00 10.93           C  
ATOM   3670  CD1 TYR B 165     -57.240  -7.923  61.631  1.00 14.80           C  
ATOM   3671  CD2 TYR B 165     -56.584  -6.224  60.081  1.00 12.59           C  
ATOM   3672  CE1 TYR B 165     -57.280  -8.849  60.594  1.00 15.65           C  
ATOM   3673  CE2 TYR B 165     -56.623  -7.140  59.038  1.00 13.77           C  
ATOM   3674  CZ  TYR B 165     -56.966  -8.451  59.308  1.00 17.08           C  
ATOM   3675  OH  TYR B 165     -57.000  -9.368  58.276  1.00 16.23           O  
ATOM   3676  N   HIS B 166     -54.326  -7.786  63.296  1.00 14.16           N  
ATOM   3677  CA  HIS B 166     -52.961  -8.216  62.974  1.00 13.17           C  
ATOM   3678  C   HIS B 166     -52.642  -8.342  61.486  1.00 13.25           C  
ATOM   3679  O   HIS B 166     -51.472  -8.430  61.122  1.00 14.56           O  
ATOM   3680  CB  HIS B 166     -52.578  -9.510  63.720  1.00 13.64           C  
ATOM   3681  CG  HIS B 166     -53.641 -10.558  63.712  1.00 16.61           C  
ATOM   3682  ND1 HIS B 166     -54.121 -11.124  62.552  1.00 16.59           N  
ATOM   3683  CD2 HIS B 166     -54.296 -11.171  64.729  1.00 18.40           C  
ATOM   3684  CE1 HIS B 166     -55.036 -12.028  62.852  1.00 15.76           C  
ATOM   3685  NE2 HIS B 166     -55.162 -12.074  64.166  1.00 16.34           N  
ATOM   3686  N   GLY B 167     -53.664  -8.341  60.630  1.00 13.30           N  
ATOM   3687  CA  GLY B 167     -53.461  -8.572  59.212  1.00 13.65           C  
ATOM   3688  C   GLY B 167     -53.588 -10.057  58.923  1.00 17.40           C  
ATOM   3689  O   GLY B 167     -53.623 -10.870  59.853  1.00 17.33           O  
ATOM   3690  N   PRO B 168     -53.670 -10.423  57.637  1.00 17.13           N  
ATOM   3691  CA  PRO B 168     -53.930 -11.828  57.298  1.00 16.17           C  
ATOM   3692  C   PRO B 168     -52.756 -12.746  57.651  1.00 17.49           C  
ATOM   3693  O   PRO B 168     -52.951 -13.929  57.980  1.00 18.85           O  
ATOM   3694  CB  PRO B 168     -54.166 -11.785  55.779  1.00 17.20           C  
ATOM   3695  CG  PRO B 168     -53.523 -10.495  55.318  1.00 17.68           C  
ATOM   3696  CD  PRO B 168     -53.724  -9.541  56.459  1.00 15.62           C  
ATOM   3697  N   HIS B 169     -51.547 -12.208  57.583  1.00 16.25           N  
ATOM   3698  CA  HIS B 169     -50.346 -12.981  57.900  1.00 17.28           C  
ATOM   3699  C   HIS B 169     -49.237 -12.025  58.300  1.00 17.00           C  
ATOM   3700  O   HIS B 169     -49.350 -10.822  58.068  1.00 16.32           O  
ATOM   3701  CB  HIS B 169     -49.925 -13.851  56.700  1.00 19.95           C  
ATOM   3702  CG  HIS B 169     -49.788 -13.092  55.418  1.00 22.41           C  
ATOM   3703  ND1 HIS B 169     -48.670 -12.346  55.109  1.00 23.15           N  
ATOM   3704  CD2 HIS B 169     -50.624 -12.972  54.358  1.00 22.11           C  
ATOM   3705  CE1 HIS B 169     -48.826 -11.796  53.918  1.00 21.80           C  
ATOM   3706  NE2 HIS B 169     -50.002 -12.157  53.443  1.00 21.95           N  
ATOM   3707  N   ALA B 170     -48.180 -12.542  58.926  1.00 14.76           N  
ATOM   3708  CA  ALA B 170     -47.051 -11.695  59.304  1.00 16.61           C  
ATOM   3709  C   ALA B 170     -46.407 -11.027  58.087  1.00 16.95           C  
ATOM   3710  O   ALA B 170     -46.315 -11.621  57.000  1.00 16.58           O  
ATOM   3711  CB  ALA B 170     -46.005 -12.500  60.109  1.00 16.26           C  
ATOM   3712  N   ASN B 171     -45.980  -9.777  58.268  1.00 13.63           N  
ATOM   3713  CA  ASN B 171     -45.403  -8.987  57.183  1.00 14.89           C  
ATOM   3714  C   ASN B 171     -46.354  -8.710  56.020  1.00 14.95           C  
ATOM   3715  O   ASN B 171     -45.904  -8.359  54.931  1.00 15.86           O  
ATOM   3716  CB  ASN B 171     -44.125  -9.644  56.660  1.00 14.20           C  
ATOM   3717  CG  ASN B 171     -43.115  -9.878  57.758  1.00 17.60           C  
ATOM   3718  OD1 ASN B 171     -42.861  -8.993  58.579  1.00 16.45           O  
ATOM   3719  ND2 ASN B 171     -42.535 -11.075  57.786  1.00 18.54           N  
ATOM   3720  N   SER B 172     -47.658  -8.843  56.244  1.00 13.78           N  
ATOM   3721  CA  SER B 172     -48.618  -8.513  55.192  1.00 12.89           C  
ATOM   3722  C   SER B 172     -48.551  -7.027  54.819  1.00 15.52           C  
ATOM   3723  O   SER B 172     -48.794  -6.646  53.674  1.00 13.20           O  
ATOM   3724  CB  SER B 172     -50.044  -8.890  55.591  1.00 16.00           C  
ATOM   3725  OG  SER B 172     -50.506  -8.080  56.655  1.00 18.43           O  
ATOM   3726  N   GLU B 173     -48.217  -6.185  55.788  1.00 13.59           N  
ATOM   3727  CA  GLU B 173     -48.127  -4.756  55.533  1.00 12.64           C  
ATOM   3728  C   GLU B 173     -46.770  -4.409  54.928  1.00 12.99           C  
ATOM   3729  O   GLU B 173     -45.731  -4.633  55.548  1.00 14.36           O  
ATOM   3730  CB  GLU B 173     -48.347  -3.984  56.843  1.00 11.76           C  
ATOM   3731  CG  GLU B 173     -49.653  -4.366  57.517  1.00 12.41           C  
ATOM   3732  CD  GLU B 173     -50.814  -4.367  56.528  1.00 14.67           C  
ATOM   3733  OE1 GLU B 173     -51.305  -3.274  56.169  1.00 13.57           O  
ATOM   3734  OE2 GLU B 173     -51.231  -5.464  56.099  1.00 14.55           O  
ATOM   3735  N   VAL B 174     -46.778  -3.853  53.720  1.00 12.24           N  
ATOM   3736  CA  VAL B 174     -45.533  -3.587  53.003  1.00 13.46           C  
ATOM   3737  C   VAL B 174     -44.607  -2.636  53.774  1.00 13.40           C  
ATOM   3738  O   VAL B 174     -43.383  -2.690  53.613  1.00 12.33           O  
ATOM   3739  CB  VAL B 174     -45.805  -3.042  51.574  1.00 15.10           C  
ATOM   3740  CG1 VAL B 174     -46.493  -1.688  51.651  1.00 14.94           C  
ATOM   3741  CG2 VAL B 174     -44.507  -2.963  50.774  1.00 19.60           C  
ATOM   3742  N   GLU B 175     -45.192  -1.787  54.618  1.00 12.15           N  
ATOM   3743  CA  GLU B 175     -44.407  -0.890  55.469  1.00 14.77           C  
ATOM   3744  C   GLU B 175     -43.546  -1.671  56.441  1.00 13.81           C  
ATOM   3745  O   GLU B 175     -42.420  -1.280  56.736  1.00 10.81           O  
ATOM   3746  CB  GLU B 175     -45.310   0.068  56.260  1.00  9.53           C  
ATOM   3747  CG  GLU B 175     -46.097   1.055  55.380  1.00 11.81           C  
ATOM   3748  CD  GLU B 175     -47.412   0.491  54.871  1.00 12.14           C  
ATOM   3749  OE1 GLU B 175     -47.707  -0.694  55.150  1.00 13.06           O  
ATOM   3750  OE2 GLU B 175     -48.156   1.240  54.190  1.00 13.99           O  
ATOM   3751  N   VAL B 176     -44.098  -2.769  56.951  1.00 11.44           N  
ATOM   3752  CA  VAL B 176     -43.393  -3.612  57.900  1.00 10.60           C  
ATOM   3753  C   VAL B 176     -42.416  -4.529  57.161  1.00 14.15           C  
ATOM   3754  O   VAL B 176     -41.257  -4.655  57.555  1.00 13.46           O  
ATOM   3755  CB  VAL B 176     -44.385  -4.416  58.755  1.00 11.32           C  
ATOM   3756  CG1 VAL B 176     -43.669  -5.513  59.537  1.00 13.36           C  
ATOM   3757  CG2 VAL B 176     -45.147  -3.472  59.711  1.00 14.02           C  
ATOM   3758  N   LYS B 177     -42.882  -5.150  56.079  1.00 14.34           N  
ATOM   3759  CA  LYS B 177     -42.005  -5.982  55.255  1.00 13.59           C  
ATOM   3760  C   LYS B 177     -40.750  -5.230  54.813  1.00 14.33           C  
ATOM   3761  O   LYS B 177     -39.658  -5.794  54.814  1.00 14.10           O  
ATOM   3762  CB  LYS B 177     -42.755  -6.521  54.034  1.00 15.43           C  
ATOM   3763  CG  LYS B 177     -41.940  -7.492  53.172  1.00 17.44           C  
ATOM   3764  CD  LYS B 177     -42.823  -8.108  52.082  1.00 19.82           C  
ATOM   3765  CE  LYS B 177     -42.054  -9.134  51.238  1.00 23.09           C  
ATOM   3766  NZ  LYS B 177     -40.899  -8.489  50.536  1.00 23.63           N  
ATOM   3767  N   SER B 178     -40.909  -3.963  54.430  1.00 12.71           N  
ATOM   3768  CA  SER B 178     -39.774  -3.162  53.978  1.00 15.14           C  
ATOM   3769  C   SER B 178     -38.704  -3.034  55.064  1.00 14.63           C  
ATOM   3770  O   SER B 178     -37.509  -3.136  54.783  1.00 12.20           O  
ATOM   3771  CB  SER B 178     -40.227  -1.774  53.515  1.00 13.77           C  
ATOM   3772  OG  SER B 178     -41.174  -1.885  52.468  1.00 15.36           O  
ATOM   3773  N   VAL B 179     -39.135  -2.824  56.306  1.00 11.46           N  
ATOM   3774  CA  VAL B 179     -38.183  -2.705  57.404  1.00 10.94           C  
ATOM   3775  C   VAL B 179     -37.529  -4.053  57.725  1.00 13.78           C  
ATOM   3776  O   VAL B 179     -36.311  -4.147  57.897  1.00 14.19           O  
ATOM   3777  CB  VAL B 179     -38.840  -2.114  58.686  1.00 13.08           C  
ATOM   3778  CG1 VAL B 179     -37.871  -2.183  59.829  1.00 11.23           C  
ATOM   3779  CG2 VAL B 179     -39.302  -0.657  58.449  1.00 14.55           C  
ATOM   3780  N   VAL B 180     -38.352  -5.093  57.807  1.00 13.30           N  
ATOM   3781  CA  VAL B 180     -37.852  -6.434  58.060  1.00 13.25           C  
ATOM   3782  C   VAL B 180     -36.825  -6.827  56.988  1.00 14.46           C  
ATOM   3783  O   VAL B 180     -35.713  -7.277  57.302  1.00 14.37           O  
ATOM   3784  CB  VAL B 180     -39.015  -7.439  58.091  1.00 15.02           C  
ATOM   3785  CG1 VAL B 180     -38.493  -8.881  58.073  1.00 15.59           C  
ATOM   3786  CG2 VAL B 180     -39.899  -7.166  59.322  1.00 12.23           C  
ATOM   3787  N   ASP B 181     -37.195  -6.637  55.726  1.00 13.89           N  
ATOM   3788  CA  ASP B 181     -36.309  -7.000  54.618  1.00 15.31           C  
ATOM   3789  C   ASP B 181     -34.965  -6.268  54.693  1.00 14.14           C  
ATOM   3790  O   ASP B 181     -33.910  -6.876  54.488  1.00 17.19           O  
ATOM   3791  CB  ASP B 181     -36.975  -6.720  53.268  1.00 12.36           C  
ATOM   3792  CG  ASP B 181     -38.080  -7.713  52.930  1.00 17.07           C  
ATOM   3793  OD1 ASP B 181     -38.189  -8.761  53.596  1.00 17.19           O  
ATOM   3794  OD2 ASP B 181     -38.856  -7.435  51.995  1.00 18.93           O  
ATOM   3795  N   PHE B 182     -34.996  -4.974  54.991  1.00 14.00           N  
ATOM   3796  CA  PHE B 182     -33.754  -4.213  55.082  1.00 14.33           C  
ATOM   3797  C   PHE B 182     -32.863  -4.691  56.223  1.00 14.44           C  
ATOM   3798  O   PHE B 182     -31.676  -4.934  56.041  1.00 14.43           O  
ATOM   3799  CB  PHE B 182     -33.990  -2.705  55.216  1.00 15.54           C  
ATOM   3800  CG  PHE B 182     -32.714  -1.914  55.197  1.00 15.36           C  
ATOM   3801  CD1 PHE B 182     -32.158  -1.499  53.992  1.00 18.13           C  
ATOM   3802  CD2 PHE B 182     -32.033  -1.639  56.373  1.00 15.65           C  
ATOM   3803  CE1 PHE B 182     -30.972  -0.794  53.960  1.00 19.93           C  
ATOM   3804  CE2 PHE B 182     -30.836  -0.930  56.347  1.00 17.63           C  
ATOM   3805  CZ  PHE B 182     -30.304  -0.509  55.139  1.00 17.75           C  
ATOM   3806  N   ILE B 183     -33.443  -4.821  57.410  1.00 14.84           N  
ATOM   3807  CA  ILE B 183     -32.688  -5.295  58.555  1.00 13.77           C  
ATOM   3808  C   ILE B 183     -32.088  -6.684  58.305  1.00 15.50           C  
ATOM   3809  O   ILE B 183     -30.932  -6.942  58.644  1.00 16.74           O  
ATOM   3810  CB  ILE B 183     -33.558  -5.283  59.827  1.00 14.02           C  
ATOM   3811  CG1 ILE B 183     -33.828  -3.834  60.247  1.00 14.51           C  
ATOM   3812  CG2 ILE B 183     -32.877  -6.065  60.964  1.00 15.33           C  
ATOM   3813  CD1 ILE B 183     -34.841  -3.684  61.385  1.00 15.73           C  
ATOM   3814  N   GLN B 184     -32.867  -7.577  57.708  1.00 15.05           N  
ATOM   3815  CA  GLN B 184     -32.373  -8.932  57.469  1.00 16.74           C  
ATOM   3816  C   GLN B 184     -31.251  -8.938  56.425  1.00 18.41           C  
ATOM   3817  O   GLN B 184     -30.240  -9.636  56.589  1.00 18.10           O  
ATOM   3818  CB  GLN B 184     -33.518  -9.877  57.096  1.00 17.28           C  
ATOM   3819  CG  GLN B 184     -34.451 -10.161  58.266  1.00 17.94           C  
ATOM   3820  CD  GLN B 184     -35.431 -11.279  57.999  1.00 18.82           C  
ATOM   3821  OE1 GLN B 184     -35.603 -12.180  58.826  1.00 21.54           O  
ATOM   3822  NE2 GLN B 184     -36.095 -11.223  56.858  1.00 15.63           N  
ATOM   3823  N   LYS B 185     -31.417  -8.105  55.401  1.00 16.04           N  
ATOM   3824  CA  LYS B 185     -30.450  -7.957  54.308  1.00 20.17           C  
ATOM   3825  C   LYS B 185     -29.134  -7.338  54.783  1.00 18.71           C  
ATOM   3826  O   LYS B 185     -28.045  -7.863  54.520  1.00 17.28           O  
ATOM   3827  CB  LYS B 185     -31.055  -7.071  53.206  1.00 22.02           C  
ATOM   3828  CG  LYS B 185     -30.043  -6.570  52.184  1.00 28.60           C  
ATOM   3829  CD  LYS B 185     -30.545  -5.341  51.444  1.00 30.69           C  
ATOM   3830  CE  LYS B 185     -30.200  -4.065  52.183  1.00 23.47           C  
ATOM   3831  NZ  LYS B 185     -29.115  -3.308  51.488  1.00 20.41           N  
ATOM   3832  N   HIS B 186     -29.246  -6.211  55.480  1.00 15.99           N  
ATOM   3833  CA  HIS B 186     -28.091  -5.436  55.899  1.00 17.67           C  
ATOM   3834  C   HIS B 186     -27.323  -6.142  57.008  1.00 19.67           C  
ATOM   3835  O   HIS B 186     -26.102  -6.303  56.928  1.00 16.77           O  
ATOM   3836  CB  HIS B 186     -28.537  -4.064  56.398  1.00 16.60           C  
ATOM   3837  CG  HIS B 186     -27.403  -3.156  56.753  1.00 17.25           C  
ATOM   3838  ND1 HIS B 186     -26.684  -2.454  55.808  1.00 18.55           N  
ATOM   3839  CD2 HIS B 186     -26.855  -2.846  57.951  1.00 15.66           C  
ATOM   3840  CE1 HIS B 186     -25.749  -1.739  56.413  1.00 19.61           C  
ATOM   3841  NE2 HIS B 186     -25.827  -1.967  57.713  1.00 15.28           N  
ATOM   3842  N   GLY B 187     -28.049  -6.521  58.058  1.00 18.80           N  
ATOM   3843  CA  GLY B 187     -27.473  -7.264  59.171  1.00 19.16           C  
ATOM   3844  C   GLY B 187     -26.703  -6.429  60.179  1.00 17.31           C  
ATOM   3845  O   GLY B 187     -26.590  -5.210  60.053  1.00 20.70           O  
ATOM   3846  N   ASN B 188     -26.186  -7.107  61.203  1.00 17.32           N  
ATOM   3847  CA  ASN B 188     -25.337  -6.505  62.230  1.00 17.12           C  
ATOM   3848  C   ASN B 188     -26.029  -5.423  63.073  1.00 19.24           C  
ATOM   3849  O   ASN B 188     -25.400  -4.471  63.546  1.00 17.43           O  
ATOM   3850  CB  ASN B 188     -24.014  -6.005  61.644  1.00 19.66           C  
ATOM   3851  CG  ASN B 188     -22.852  -6.115  62.636  1.00 27.63           C  
ATOM   3852  OD1 ASN B 188     -22.835  -6.998  63.503  1.00 27.39           O  
ATOM   3853  ND2 ASN B 188     -21.878  -5.214  62.513  1.00 27.21           N  
ATOM   3854  N   PHE B 189     -27.331  -5.584  63.266  1.00 19.34           N  
ATOM   3855  CA  PHE B 189     -28.061  -4.685  64.144  1.00 17.68           C  
ATOM   3856  C   PHE B 189     -27.948  -5.117  65.601  1.00 18.32           C  
ATOM   3857  O   PHE B 189     -28.202  -6.275  65.942  1.00 17.78           O  
ATOM   3858  CB  PHE B 189     -29.523  -4.563  63.715  1.00 15.87           C  
ATOM   3859  CG  PHE B 189     -29.724  -3.597  62.585  1.00 16.09           C  
ATOM   3860  CD1 PHE B 189     -29.936  -2.253  62.842  1.00 16.43           C  
ATOM   3861  CD2 PHE B 189     -29.630  -4.024  61.262  1.00 15.35           C  
ATOM   3862  CE1 PHE B 189     -30.100  -1.352  61.802  1.00 16.92           C  
ATOM   3863  CE2 PHE B 189     -29.789  -3.127  60.218  1.00 13.58           C  
ATOM   3864  CZ  PHE B 189     -30.021  -1.789  60.488  1.00 17.44           C  
ATOM   3865  N   LYS B 190     -27.557  -4.167  66.444  1.00 16.66           N  
ATOM   3866  CA  LYS B 190     -27.358  -4.421  67.864  1.00 19.11           C  
ATOM   3867  C   LYS B 190     -28.459  -3.791  68.692  1.00 19.36           C  
ATOM   3868  O   LYS B 190     -28.724  -4.224  69.817  1.00 17.85           O  
ATOM   3869  CB  LYS B 190     -26.006  -3.876  68.325  1.00 22.46           C  
ATOM   3870  CG  LYS B 190     -24.838  -4.326  67.474  1.00 23.23           C  
ATOM   3871  CD  LYS B 190     -24.733  -5.837  67.435  1.00 22.79           C  
ATOM   3872  CE  LYS B 190     -23.559  -6.252  66.571  1.00 24.42           C  
ATOM   3873  NZ  LYS B 190     -23.434  -7.728  66.476  1.00 26.32           N  
ATOM   3874  N   GLY B 191     -29.083  -2.753  68.143  1.00 17.30           N  
ATOM   3875  CA  GLY B 191     -30.164  -2.076  68.833  1.00 15.43           C  
ATOM   3876  C   GLY B 191     -31.356  -1.832  67.929  1.00 16.44           C  
ATOM   3877  O   GLY B 191     -31.192  -1.632  66.721  1.00 15.51           O  
ATOM   3878  N   PHE B 192     -32.550  -1.856  68.522  1.00 16.48           N  
ATOM   3879  CA  PHE B 192     -33.800  -1.483  67.852  1.00 14.84           C  
ATOM   3880  C   PHE B 192     -34.682  -0.740  68.860  1.00 14.34           C  
ATOM   3881  O   PHE B 192     -35.144  -1.321  69.841  1.00 16.63           O  
ATOM   3882  CB  PHE B 192     -34.515  -2.735  67.320  1.00 14.91           C  
ATOM   3883  CG  PHE B 192     -35.720  -2.450  66.453  1.00 16.22           C  
ATOM   3884  CD1 PHE B 192     -36.914  -2.040  67.012  1.00 15.84           C  
ATOM   3885  CD2 PHE B 192     -35.666  -2.644  65.069  1.00 14.10           C  
ATOM   3886  CE1 PHE B 192     -38.028  -1.790  66.216  1.00 14.38           C  
ATOM   3887  CE2 PHE B 192     -36.774  -2.402  64.271  1.00 15.15           C  
ATOM   3888  CZ  PHE B 192     -37.959  -1.971  64.849  1.00 14.90           C  
ATOM   3889  N   ILE B 193     -34.903   0.545  68.612  1.00 16.27           N  
ATOM   3890  CA  ILE B 193     -35.648   1.402  69.526  1.00 14.93           C  
ATOM   3891  C   ILE B 193     -36.872   1.963  68.793  1.00 13.50           C  
ATOM   3892  O   ILE B 193     -36.745   2.591  67.749  1.00 15.26           O  
ATOM   3893  CB  ILE B 193     -34.763   2.553  70.058  1.00 16.03           C  
ATOM   3894  CG1 ILE B 193     -33.487   1.994  70.702  1.00 16.68           C  
ATOM   3895  CG2 ILE B 193     -35.549   3.408  71.058  1.00 17.14           C  
ATOM   3896  CD1 ILE B 193     -32.545   3.042  71.244  1.00 15.74           C  
ATOM   3897  N   ASP B 194     -38.054   1.719  69.344  1.00 13.04           N  
ATOM   3898  CA  ASP B 194     -39.299   2.036  68.656  1.00 11.99           C  
ATOM   3899  C   ASP B 194     -40.036   3.145  69.415  1.00 12.89           C  
ATOM   3900  O   ASP B 194     -40.427   2.960  70.581  1.00 14.33           O  
ATOM   3901  CB  ASP B 194     -40.143   0.754  68.525  1.00 11.15           C  
ATOM   3902  CG  ASP B 194     -41.347   0.926  67.605  1.00 13.33           C  
ATOM   3903  OD1 ASP B 194     -41.400   1.915  66.844  1.00 12.77           O  
ATOM   3904  OD2 ASP B 194     -42.255   0.074  67.660  1.00 15.10           O  
ATOM   3905  N   LEU B 195     -40.195   4.302  68.776  1.00 12.50           N  
ATOM   3906  CA  LEU B 195     -40.777   5.472  69.452  1.00 14.38           C  
ATOM   3907  C   LEU B 195     -42.294   5.552  69.264  1.00 14.04           C  
ATOM   3908  O   LEU B 195     -42.785   5.702  68.138  1.00 13.62           O  
ATOM   3909  CB  LEU B 195     -40.115   6.771  68.967  1.00 15.31           C  
ATOM   3910  CG  LEU B 195     -38.590   6.894  69.083  1.00 14.34           C  
ATOM   3911  CD1 LEU B 195     -38.126   8.255  68.548  1.00 17.44           C  
ATOM   3912  CD2 LEU B 195     -38.122   6.670  70.533  1.00 19.49           C  
ATOM   3913  N   HIS B 196     -43.017   5.465  70.383  1.00 12.18           N  
ATOM   3914  CA  HIS B 196     -44.476   5.546  70.420  1.00 14.31           C  
ATOM   3915  C   HIS B 196     -44.903   6.641  71.400  1.00 15.22           C  
ATOM   3916  O   HIS B 196     -44.066   7.234  72.075  1.00 15.75           O  
ATOM   3917  CB  HIS B 196     -45.055   4.216  70.919  1.00 14.21           C  
ATOM   3918  CG  HIS B 196     -44.942   3.087  69.939  1.00 13.43           C  
ATOM   3919  ND1 HIS B 196     -46.025   2.609  69.233  1.00 13.02           N  
ATOM   3920  CD2 HIS B 196     -43.881   2.340  69.554  1.00 13.04           C  
ATOM   3921  CE1 HIS B 196     -45.635   1.614  68.451  1.00 12.99           C  
ATOM   3922  NE2 HIS B 196     -44.339   1.433  68.624  1.00 13.73           N  
ATOM   3923  N   SER B 197     -46.203   6.914  71.454  1.00 13.43           N  
ATOM   3924  CA  SER B 197     -46.795   7.654  72.578  1.00 15.16           C  
ATOM   3925  C   SER B 197     -48.215   7.128  72.783  1.00 15.49           C  
ATOM   3926  O   SER B 197     -48.744   6.462  71.885  1.00 13.34           O  
ATOM   3927  CB  SER B 197     -46.840   9.146  72.264  1.00 15.22           C  
ATOM   3928  OG  SER B 197     -47.929   9.422  71.396  1.00 16.09           O  
ATOM   3929  N   TYR B 198     -48.854   7.399  73.928  1.00 16.59           N  
ATOM   3930  CA  TYR B 198     -48.294   8.119  75.078  1.00 17.64           C  
ATOM   3931  C   TYR B 198     -48.301   7.181  76.292  1.00 16.29           C  
ATOM   3932  O   TYR B 198     -48.909   6.110  76.238  1.00 16.12           O  
ATOM   3933  CB  TYR B 198     -49.160   9.354  75.407  1.00 16.03           C  
ATOM   3934  CG  TYR B 198     -50.584   8.973  75.789  1.00 15.81           C  
ATOM   3935  CD1 TYR B 198     -51.558   8.799  74.812  1.00 14.15           C  
ATOM   3936  CD2 TYR B 198     -50.943   8.761  77.112  1.00 19.61           C  
ATOM   3937  CE1 TYR B 198     -52.846   8.426  75.140  1.00 15.82           C  
ATOM   3938  CE2 TYR B 198     -52.238   8.394  77.457  1.00 16.62           C  
ATOM   3939  CZ  TYR B 198     -53.181   8.224  76.461  1.00 21.24           C  
ATOM   3940  OH  TYR B 198     -54.463   7.852  76.783  1.00 21.00           O  
ATOM   3941  N   SER B 199     -47.607   7.593  77.360  1.00 14.84           N  
ATOM   3942  CA  SER B 199     -47.697   7.009  78.721  1.00 16.58           C  
ATOM   3943  C   SER B 199     -46.423   7.184  79.563  1.00 16.92           C  
ATOM   3944  O   SER B 199     -46.425   6.893  80.767  1.00 18.29           O  
ATOM   3945  CB  SER B 199     -48.100   5.532  78.725  1.00 14.21           C  
ATOM   3946  OG  SER B 199     -49.502   5.373  78.600  1.00 17.97           O  
ATOM   3947  N   GLN B 200     -45.342   7.642  78.939  1.00 14.58           N  
ATOM   3948  CA  GLN B 200     -44.069   7.819  79.639  1.00 17.17           C  
ATOM   3949  C   GLN B 200     -43.584   6.498  80.239  1.00 19.08           C  
ATOM   3950  O   GLN B 200     -43.464   6.338  81.458  1.00 18.37           O  
ATOM   3951  CB  GLN B 200     -44.161   8.972  80.663  1.00 17.03           C  
ATOM   3952  CG  GLN B 200     -44.292  10.334  79.956  1.00 17.91           C  
ATOM   3953  CD  GLN B 200     -44.562  11.516  80.878  1.00 20.25           C  
ATOM   3954  OE1 GLN B 200     -45.116  12.530  80.442  1.00 22.49           O  
ATOM   3955  NE2 GLN B 200     -44.165  11.404  82.141  1.00 18.15           N  
ATOM   3956  N   LEU B 201     -43.313   5.541  79.352  1.00 15.25           N  
ATOM   3957  CA  LEU B 201     -42.838   4.227  79.748  1.00 16.04           C  
ATOM   3958  C   LEU B 201     -41.619   3.874  78.905  1.00 18.83           C  
ATOM   3959  O   LEU B 201     -41.525   4.287  77.754  1.00 16.26           O  
ATOM   3960  CB  LEU B 201     -43.922   3.174  79.513  1.00 16.94           C  
ATOM   3961  CG  LEU B 201     -45.341   3.496  80.001  1.00 19.61           C  
ATOM   3962  CD1 LEU B 201     -46.324   2.527  79.372  1.00 17.82           C  
ATOM   3963  CD2 LEU B 201     -45.440   3.469  81.533  1.00 17.15           C  
ATOM   3964  N   LEU B 202     -40.684   3.128  79.483  1.00 17.86           N  
ATOM   3965  CA  LEU B 202     -39.557   2.597  78.719  1.00 16.54           C  
ATOM   3966  C   LEU B 202     -39.556   1.091  78.905  1.00 17.80           C  
ATOM   3967  O   LEU B 202     -39.362   0.600  80.016  1.00 18.47           O  
ATOM   3968  CB  LEU B 202     -38.237   3.226  79.181  1.00 18.64           C  
ATOM   3969  CG  LEU B 202     -36.930   2.777  78.519  1.00 22.17           C  
ATOM   3970  CD1 LEU B 202     -37.081   2.653  77.007  1.00 23.79           C  
ATOM   3971  CD2 LEU B 202     -35.814   3.762  78.862  1.00 26.39           C  
ATOM   3972  N   MET B 203     -39.790   0.360  77.817  1.00 16.47           N  
ATOM   3973  CA  MET B 203     -40.084  -1.064  77.900  1.00 16.67           C  
ATOM   3974  C   MET B 203     -39.149  -1.935  77.057  1.00 17.95           C  
ATOM   3975  O   MET B 203     -38.495  -1.462  76.130  1.00 15.70           O  
ATOM   3976  CB  MET B 203     -41.542  -1.327  77.513  1.00 16.57           C  
ATOM   3977  CG  MET B 203     -42.543  -0.595  78.423  1.00 15.69           C  
ATOM   3978  SD  MET B 203     -44.285  -0.823  78.046  1.00 17.57           S  
ATOM   3979  CE  MET B 203     -44.443   0.297  76.646  1.00 17.37           C  
ATOM   3980  N   TYR B 204     -39.092  -3.210  77.408  1.00 17.03           N  
ATOM   3981  CA  TYR B 204     -38.302  -4.179  76.672  1.00 16.97           C  
ATOM   3982  C   TYR B 204     -39.124  -5.453  76.533  1.00 16.81           C  
ATOM   3983  O   TYR B 204     -40.233  -5.536  77.065  1.00 17.44           O  
ATOM   3984  CB  TYR B 204     -36.964  -4.428  77.379  1.00 19.68           C  
ATOM   3985  CG  TYR B 204     -37.099  -4.623  78.876  1.00 19.63           C  
ATOM   3986  CD1 TYR B 204     -37.417  -5.870  79.404  1.00 22.55           C  
ATOM   3987  CD2 TYR B 204     -36.914  -3.563  79.754  1.00 22.20           C  
ATOM   3988  CE1 TYR B 204     -37.551  -6.056  80.771  1.00 21.07           C  
ATOM   3989  CE2 TYR B 204     -37.046  -3.739  81.128  1.00 24.65           C  
ATOM   3990  CZ  TYR B 204     -37.358  -4.985  81.626  1.00 22.29           C  
ATOM   3991  OH  TYR B 204     -37.486  -5.170  82.986  1.00 26.66           O  
ATOM   3992  N   PRO B 205     -38.609  -6.447  75.790  1.00 16.83           N  
ATOM   3993  CA  PRO B 205     -39.409  -7.663  75.596  1.00 17.58           C  
ATOM   3994  C   PRO B 205     -39.681  -8.381  76.935  1.00 19.38           C  
ATOM   3995  O   PRO B 205     -38.901  -8.218  77.877  1.00 20.43           O  
ATOM   3996  CB  PRO B 205     -38.535  -8.510  74.654  1.00 17.47           C  
ATOM   3997  CG  PRO B 205     -37.671  -7.507  73.938  1.00 18.54           C  
ATOM   3998  CD  PRO B 205     -37.388  -6.443  74.964  1.00 18.72           C  
ATOM   3999  N   TYR B 206     -40.768  -9.139  77.029  1.00 18.03           N  
ATOM   4000  CA  TYR B 206     -41.678  -9.372  75.909  1.00 20.09           C  
ATOM   4001  C   TYR B 206     -43.054  -8.736  76.061  1.00 19.64           C  
ATOM   4002  O   TYR B 206     -43.522  -8.447  77.177  1.00 18.59           O  
ATOM   4003  CB  TYR B 206     -41.887 -10.867  75.703  1.00 21.25           C  
ATOM   4004  CG  TYR B 206     -40.711 -11.602  75.104  1.00 22.77           C  
ATOM   4005  CD1 TYR B 206     -40.480 -11.575  73.739  1.00 21.20           C  
ATOM   4006  CD2 TYR B 206     -39.847 -12.338  75.901  1.00 27.67           C  
ATOM   4007  CE1 TYR B 206     -39.418 -12.263  73.178  1.00 23.06           C  
ATOM   4008  CE2 TYR B 206     -38.778 -13.020  75.355  1.00 25.88           C  
ATOM   4009  CZ  TYR B 206     -38.569 -12.983  73.989  1.00 25.40           C  
ATOM   4010  OH  TYR B 206     -37.512 -13.668  73.430  1.00 23.52           O  
ATOM   4011  N   GLY B 207     -43.700  -8.532  74.919  1.00 18.28           N  
ATOM   4012  CA  GLY B 207     -45.104  -8.190  74.879  1.00 16.20           C  
ATOM   4013  C   GLY B 207     -45.987  -9.414  74.693  1.00 19.93           C  
ATOM   4014  O   GLY B 207     -47.128  -9.431  75.167  1.00 18.82           O  
ATOM   4015  N   TYR B 208     -45.470 -10.450  74.027  1.00 18.61           N  
ATOM   4016  CA  TYR B 208     -46.330 -11.566  73.629  1.00 18.57           C  
ATOM   4017  C   TYR B 208     -46.480 -12.684  74.660  1.00 24.32           C  
ATOM   4018  O   TYR B 208     -47.129 -13.691  74.392  1.00 24.73           O  
ATOM   4019  CB  TYR B 208     -45.953 -12.141  72.255  1.00 17.76           C  
ATOM   4020  CG  TYR B 208     -44.601 -12.828  72.130  1.00 21.66           C  
ATOM   4021  CD1 TYR B 208     -44.299 -13.975  72.858  1.00 23.15           C  
ATOM   4022  CD2 TYR B 208     -43.646 -12.357  71.238  1.00 20.89           C  
ATOM   4023  CE1 TYR B 208     -43.064 -14.610  72.722  1.00 24.90           C  
ATOM   4024  CE2 TYR B 208     -42.419 -12.986  71.089  1.00 18.89           C  
ATOM   4025  CZ  TYR B 208     -42.128 -14.109  71.833  1.00 26.39           C  
ATOM   4026  OH  TYR B 208     -40.902 -14.728  71.679  1.00 21.60           O  
ATOM   4027  N   SER B 209     -45.888 -12.507  75.829  1.00 28.13           N  
ATOM   4028  CA  SER B 209     -46.087 -13.468  76.915  1.00 35.48           C  
ATOM   4029  C   SER B 209     -45.439 -12.985  78.202  1.00 32.33           C  
ATOM   4030  O   SER B 209     -44.698 -12.007  78.201  1.00 29.93           O  
ATOM   4031  CB  SER B 209     -45.562 -14.852  76.530  1.00 31.83           C  
ATOM   4032  OG  SER B 209     -44.155 -14.845  76.387  1.00 39.05           O  
ATOM   4033  N   VAL B 210     -45.737 -13.663  79.305  1.00 37.45           N  
ATOM   4034  CA  VAL B 210     -45.209 -13.259  80.601  1.00 37.25           C  
ATOM   4035  C   VAL B 210     -43.798 -13.790  80.811  1.00 40.26           C  
ATOM   4036  O   VAL B 210     -43.158 -13.481  81.817  1.00 43.58           O  
ATOM   4037  CB  VAL B 210     -46.100 -13.752  81.752  1.00 39.95           C  
ATOM   4038  CG1 VAL B 210     -47.426 -13.009  81.745  1.00 44.73           C  
ATOM   4039  CG2 VAL B 210     -46.316 -15.256  81.642  1.00 38.14           C  
ATOM   4040  N   LYS B 211     -43.317 -14.587  79.858  1.00 39.30           N  
ATOM   4041  CA  LYS B 211     -41.989 -15.183  79.965  1.00 39.39           C  
ATOM   4042  C   LYS B 211     -40.928 -14.093  80.018  1.00 40.90           C  
ATOM   4043  O   LYS B 211     -40.998 -13.105  79.286  1.00 35.54           O  
ATOM   4044  CB  LYS B 211     -41.713 -16.144  78.802  1.00 43.26           C  
ATOM   4045  CG  LYS B 211     -41.244 -15.476  77.505  1.00 39.19           C  
ATOM   4046  CD  LYS B 211     -40.727 -16.510  76.498  1.00 39.96           C  
ATOM   4047  CE  LYS B 211     -40.269 -15.849  75.194  1.00 36.00           C  
ATOM   4048  NZ  LYS B 211     -39.759 -16.804  74.162  1.00 36.97           N  
ATOM   4049  N   LYS B 212     -39.953 -14.266  80.901  1.00 39.42           N  
ATOM   4050  CA  LYS B 212     -38.887 -13.289  81.050  1.00 36.75           C  
ATOM   4051  C   LYS B 212     -37.836 -13.449  79.947  1.00 36.63           C  
ATOM   4052  O   LYS B 212     -37.432 -14.564  79.619  1.00 37.13           O  
ATOM   4053  CB  LYS B 212     -38.249 -13.419  82.438  1.00 40.39           C  
ATOM   4054  CG  LYS B 212     -37.101 -12.460  82.697  1.00 42.91           C  
ATOM   4055  CD  LYS B 212     -36.560 -12.626  84.108  1.00 49.76           C  
ATOM   4056  CE  LYS B 212     -36.411 -14.101  84.472  1.00 51.21           C  
ATOM   4057  NZ  LYS B 212     -35.545 -14.856  83.515  1.00 48.39           N  
ATOM   4058  N   ALA B 213     -37.412 -12.330  79.363  1.00 35.21           N  
ATOM   4059  CA  ALA B 213     -36.343 -12.343  78.371  1.00 31.42           C  
ATOM   4060  C   ALA B 213     -35.008 -12.696  79.032  1.00 30.52           C  
ATOM   4061  O   ALA B 213     -34.696 -12.189  80.113  1.00 25.41           O  
ATOM   4062  CB  ALA B 213     -36.249 -10.982  77.676  1.00 28.60           C  
ATOM   4063  N   PRO B 214     -34.211 -13.557  78.376  1.00 27.07           N  
ATOM   4064  CA  PRO B 214     -32.908 -13.963  78.917  1.00 29.83           C  
ATOM   4065  C   PRO B 214     -32.027 -12.780  79.307  1.00 30.26           C  
ATOM   4066  O   PRO B 214     -31.185 -12.917  80.199  1.00 29.45           O  
ATOM   4067  CB  PRO B 214     -32.279 -14.738  77.759  1.00 29.27           C  
ATOM   4068  CG  PRO B 214     -33.444 -15.321  77.042  1.00 33.83           C  
ATOM   4069  CD  PRO B 214     -34.540 -14.280  77.136  1.00 30.19           C  
ATOM   4070  N   ASP B 215     -32.223 -11.635  78.659  1.00 23.49           N  
ATOM   4071  CA  ASP B 215     -31.408 -10.456  78.927  1.00 23.63           C  
ATOM   4072  C   ASP B 215     -32.134  -9.442  79.817  1.00 23.98           C  
ATOM   4073  O   ASP B 215     -31.678  -8.314  79.985  1.00 26.79           O  
ATOM   4074  CB  ASP B 215     -30.964  -9.799  77.614  1.00 25.34           C  
ATOM   4075  CG  ASP B 215     -30.095 -10.717  76.768  1.00 30.06           C  
ATOM   4076  OD1 ASP B 215     -28.947 -10.994  77.180  1.00 28.13           O  
ATOM   4077  OD2 ASP B 215     -30.557 -11.168  75.696  1.00 25.79           O  
ATOM   4078  N   ALA B 216     -33.256  -9.855  80.395  1.00 24.53           N  
ATOM   4079  CA  ALA B 216     -34.101  -8.949  81.176  1.00 25.75           C  
ATOM   4080  C   ALA B 216     -33.338  -8.076  82.167  1.00 25.62           C  
ATOM   4081  O   ALA B 216     -33.542  -6.864  82.215  1.00 26.76           O  
ATOM   4082  CB  ALA B 216     -35.200  -9.725  81.886  1.00 26.50           C  
ATOM   4083  N   GLU B 217     -32.460  -8.688  82.961  1.00 26.40           N  
ATOM   4084  CA  GLU B 217     -31.733  -7.945  83.978  1.00 28.65           C  
ATOM   4085  C   GLU B 217     -30.903  -6.821  83.368  1.00 24.88           C  
ATOM   4086  O   GLU B 217     -30.901  -5.693  83.868  1.00 27.33           O  
ATOM   4087  CB  GLU B 217     -30.843  -8.887  84.797  1.00 35.51           C  
ATOM   4088  CG  GLU B 217     -30.017  -8.193  85.868  1.00 39.74           C  
ATOM   4089  CD  GLU B 217     -29.291  -9.181  86.767  1.00 48.61           C  
ATOM   4090  OE1 GLU B 217     -29.879 -10.236  87.085  1.00 50.74           O  
ATOM   4091  OE2 GLU B 217     -28.132  -8.906  87.147  1.00 51.84           O  
ATOM   4092  N   GLU B 218     -30.200  -7.126  82.283  1.00 24.67           N  
ATOM   4093  CA  GLU B 218     -29.362  -6.127  81.646  1.00 22.51           C  
ATOM   4094  C   GLU B 218     -30.240  -5.065  80.997  1.00 21.71           C  
ATOM   4095  O   GLU B 218     -29.959  -3.871  81.093  1.00 22.23           O  
ATOM   4096  CB  GLU B 218     -28.445  -6.762  80.597  1.00 24.63           C  
ATOM   4097  CG  GLU B 218     -27.499  -5.768  79.963  1.00 25.83           C  
ATOM   4098  CD  GLU B 218     -26.530  -6.404  78.983  1.00 23.96           C  
ATOM   4099  OE1 GLU B 218     -26.584  -7.639  78.793  1.00 28.67           O  
ATOM   4100  OE2 GLU B 218     -25.715  -5.658  78.400  1.00 25.56           O  
ATOM   4101  N   LEU B 219     -31.305  -5.509  80.335  1.00 24.47           N  
ATOM   4102  CA  LEU B 219     -32.205  -4.572  79.665  1.00 24.71           C  
ATOM   4103  C   LEU B 219     -32.847  -3.618  80.673  1.00 22.83           C  
ATOM   4104  O   LEU B 219     -32.962  -2.418  80.418  1.00 23.75           O  
ATOM   4105  CB  LEU B 219     -33.267  -5.316  78.847  1.00 21.45           C  
ATOM   4106  CG  LEU B 219     -32.710  -6.145  77.682  1.00 23.92           C  
ATOM   4107  CD1 LEU B 219     -33.828  -6.687  76.807  1.00 23.63           C  
ATOM   4108  CD2 LEU B 219     -31.739  -5.315  76.847  1.00 24.92           C  
ATOM   4109  N   ASP B 220     -33.250  -4.147  81.822  1.00 25.26           N  
ATOM   4110  CA  ASP B 220     -33.862  -3.305  82.848  1.00 23.22           C  
ATOM   4111  C   ASP B 220     -32.876  -2.268  83.368  1.00 23.18           C  
ATOM   4112  O   ASP B 220     -33.200  -1.082  83.460  1.00 25.13           O  
ATOM   4113  CB  ASP B 220     -34.424  -4.141  84.001  1.00 24.06           C  
ATOM   4114  CG  ASP B 220     -35.319  -3.327  84.913  1.00 30.37           C  
ATOM   4115  OD1 ASP B 220     -36.498  -3.117  84.554  1.00 27.08           O  
ATOM   4116  OD2 ASP B 220     -34.838  -2.872  85.972  1.00 30.17           O  
ATOM   4117  N   LYS B 221     -31.667  -2.713  83.690  1.00 23.72           N  
ATOM   4118  CA  LYS B 221     -30.635  -1.811  84.192  1.00 24.38           C  
ATOM   4119  C   LYS B 221     -30.375  -0.658  83.232  1.00 24.90           C  
ATOM   4120  O   LYS B 221     -30.247   0.486  83.646  1.00 22.49           O  
ATOM   4121  CB  LYS B 221     -29.337  -2.580  84.462  1.00 26.91           C  
ATOM   4122  CG  LYS B 221     -28.152  -1.703  84.811  1.00 30.38           C  
ATOM   4123  CD  LYS B 221     -26.891  -2.546  84.983  1.00 39.00           C  
ATOM   4124  CE  LYS B 221     -25.683  -1.682  85.338  1.00 52.11           C  
ATOM   4125  NZ  LYS B 221     -24.446  -2.498  85.508  1.00 54.97           N  
ATOM   4126  N   VAL B 222     -30.301  -0.974  81.942  1.00 24.45           N  
ATOM   4127  CA  VAL B 222     -30.061   0.028  80.914  1.00 24.11           C  
ATOM   4128  C   VAL B 222     -31.226   1.008  80.812  1.00 20.53           C  
ATOM   4129  O   VAL B 222     -31.025   2.221  80.741  1.00 21.64           O  
ATOM   4130  CB  VAL B 222     -29.822  -0.644  79.541  1.00 25.89           C  
ATOM   4131  CG1 VAL B 222     -29.732   0.399  78.440  1.00 23.73           C  
ATOM   4132  CG2 VAL B 222     -28.555  -1.496  79.595  1.00 26.56           C  
ATOM   4133  N   ALA B 223     -32.440   0.467  80.806  1.00 20.41           N  
ATOM   4134  CA  ALA B 223     -33.654   1.270  80.724  1.00 20.59           C  
ATOM   4135  C   ALA B 223     -33.750   2.248  81.898  1.00 24.48           C  
ATOM   4136  O   ALA B 223     -34.138   3.401  81.734  1.00 21.14           O  
ATOM   4137  CB  ALA B 223     -34.878   0.364  80.688  1.00 20.28           C  
ATOM   4138  N   ARG B 224     -33.388   1.783  83.084  1.00 25.70           N  
ATOM   4139  CA  ARG B 224     -33.424   2.644  84.262  1.00 25.36           C  
ATOM   4140  C   ARG B 224     -32.413   3.778  84.161  1.00 24.82           C  
ATOM   4141  O   ARG B 224     -32.737   4.939  84.426  1.00 27.63           O  
ATOM   4142  CB  ARG B 224     -33.205   1.819  85.526  1.00 24.77           C  
ATOM   4143  CG  ARG B 224     -34.362   0.893  85.819  1.00 27.42           C  
ATOM   4144  CD  ARG B 224     -34.214   0.217  87.161  1.00 33.36           C  
ATOM   4145  NE  ARG B 224     -35.414  -0.540  87.496  1.00 36.27           N  
ATOM   4146  CZ  ARG B 224     -36.465  -0.029  88.128  1.00 38.00           C  
ATOM   4147  NH1 ARG B 224     -36.463   1.243  88.503  1.00 41.45           N  
ATOM   4148  NH2 ARG B 224     -37.517  -0.792  88.390  1.00 39.81           N  
ATOM   4149  N   LEU B 225     -31.185   3.443  83.776  1.00 25.71           N  
ATOM   4150  CA  LEU B 225     -30.167   4.459  83.537  1.00 25.31           C  
ATOM   4151  C   LEU B 225     -30.683   5.510  82.568  1.00 26.21           C  
ATOM   4152  O   LEU B 225     -30.506   6.712  82.773  1.00 27.29           O  
ATOM   4153  CB  LEU B 225     -28.901   3.826  82.963  1.00 26.23           C  
ATOM   4154  CG  LEU B 225     -28.046   3.047  83.960  1.00 32.33           C  
ATOM   4155  CD1 LEU B 225     -26.950   2.273  83.244  1.00 30.01           C  
ATOM   4156  CD2 LEU B 225     -27.455   3.998  85.000  1.00 31.29           C  
ATOM   4157  N   ALA B 226     -31.323   5.040  81.501  1.00 24.68           N  
ATOM   4158  CA  ALA B 226     -31.812   5.918  80.450  1.00 21.58           C  
ATOM   4159  C   ALA B 226     -32.962   6.798  80.934  1.00 22.74           C  
ATOM   4160  O   ALA B 226     -33.027   7.984  80.617  1.00 23.90           O  
ATOM   4161  CB  ALA B 226     -32.250   5.088  79.230  1.00 21.84           C  
ATOM   4162  N   ALA B 227     -33.878   6.204  81.687  1.00 22.53           N  
ATOM   4163  CA  ALA B 227     -35.010   6.953  82.210  1.00 24.35           C  
ATOM   4164  C   ALA B 227     -34.492   8.064  83.115  1.00 25.81           C  
ATOM   4165  O   ALA B 227     -35.038   9.162  83.149  1.00 23.58           O  
ATOM   4166  CB  ALA B 227     -35.953   6.042  82.958  1.00 23.94           C  
ATOM   4167  N   LYS B 228     -33.410   7.775  83.828  1.00 28.62           N  
ATOM   4168  CA  LYS B 228     -32.815   8.755  84.725  1.00 26.78           C  
ATOM   4169  C   LYS B 228     -32.189   9.909  83.944  1.00 29.00           C  
ATOM   4170  O   LYS B 228     -32.398  11.078  84.272  1.00 27.94           O  
ATOM   4171  CB  LYS B 228     -31.793   8.076  85.642  1.00 31.37           C  
ATOM   4172  CG  LYS B 228     -31.236   8.985  86.726  1.00 43.93           C  
ATOM   4173  CD  LYS B 228     -30.608   8.174  87.853  1.00 48.43           C  
ATOM   4174  CE  LYS B 228     -31.629   7.239  88.493  1.00 52.12           C  
ATOM   4175  NZ  LYS B 228     -31.122   6.624  89.757  1.00 58.64           N  
ATOM   4176  N   ALA B 229     -31.434   9.584  82.898  1.00 27.11           N  
ATOM   4177  CA  ALA B 229     -30.852  10.615  82.047  1.00 28.89           C  
ATOM   4178  C   ALA B 229     -31.948  11.497  81.455  1.00 29.38           C  
ATOM   4179  O   ALA B 229     -31.839  12.724  81.451  1.00 26.72           O  
ATOM   4180  CB  ALA B 229     -30.012   9.982  80.935  1.00 24.79           C  
ATOM   4181  N   LEU B 230     -33.002  10.864  80.947  1.00 25.35           N  
ATOM   4182  CA  LEU B 230     -34.140  11.590  80.398  1.00 23.04           C  
ATOM   4183  C   LEU B 230     -34.737  12.556  81.440  1.00 25.29           C  
ATOM   4184  O   LEU B 230     -34.981  13.728  81.151  1.00 25.01           O  
ATOM   4185  CB  LEU B 230     -35.207  10.592  79.932  1.00 23.30           C  
ATOM   4186  CG  LEU B 230     -36.426  11.122  79.170  1.00 23.53           C  
ATOM   4187  CD1 LEU B 230     -36.982  10.036  78.239  1.00 17.82           C  
ATOM   4188  CD2 LEU B 230     -37.507  11.605  80.132  1.00 23.79           C  
ATOM   4189  N   ALA B 231     -34.974  12.050  82.643  1.00 25.42           N  
ATOM   4190  CA  ALA B 231     -35.606  12.852  83.694  1.00 31.56           C  
ATOM   4191  C   ALA B 231     -34.750  14.045  84.128  1.00 32.51           C  
ATOM   4192  O   ALA B 231     -35.259  15.011  84.705  1.00 32.61           O  
ATOM   4193  CB  ALA B 231     -35.953  11.984  84.891  1.00 28.69           C  
ATOM   4194  N   SER B 232     -33.456  13.984  83.835  1.00 32.82           N  
ATOM   4195  CA  SER B 232     -32.526  15.013  84.293  1.00 33.53           C  
ATOM   4196  C   SER B 232     -32.802  16.376  83.665  1.00 37.50           C  
ATOM   4197  O   SER B 232     -32.482  17.413  84.253  1.00 35.65           O  
ATOM   4198  CB  SER B 232     -31.074  14.591  84.027  1.00 35.53           C  
ATOM   4199  OG  SER B 232     -30.725  14.755  82.664  1.00 35.03           O  
ATOM   4200  N   VAL B 233     -33.406  16.377  82.479  1.00 30.62           N  
ATOM   4201  CA  VAL B 233     -33.608  17.617  81.739  1.00 36.27           C  
ATOM   4202  C   VAL B 233     -34.684  18.502  82.356  1.00 35.40           C  
ATOM   4203  O   VAL B 233     -34.449  19.683  82.612  1.00 37.44           O  
ATOM   4204  CB  VAL B 233     -33.971  17.355  80.272  1.00 30.50           C  
ATOM   4205  CG1 VAL B 233     -34.150  18.676  79.532  1.00 37.80           C  
ATOM   4206  CG2 VAL B 233     -32.896  16.510  79.602  1.00 32.89           C  
ATOM   4207  N   SER B 234     -35.859  17.930  82.596  1.00 35.79           N  
ATOM   4208  CA  SER B 234     -36.976  18.709  83.122  1.00 35.86           C  
ATOM   4209  C   SER B 234     -37.834  17.944  84.129  1.00 28.94           C  
ATOM   4210  O   SER B 234     -38.915  18.400  84.502  1.00 32.26           O  
ATOM   4211  CB  SER B 234     -37.843  19.225  81.977  1.00 34.68           C  
ATOM   4212  OG  SER B 234     -38.469  18.148  81.303  1.00 33.73           O  
ATOM   4213  N   GLY B 235     -37.360  16.783  84.566  1.00 28.60           N  
ATOM   4214  CA  GLY B 235     -38.030  16.036  85.614  1.00 23.87           C  
ATOM   4215  C   GLY B 235     -39.080  15.029  85.165  1.00 29.87           C  
ATOM   4216  O   GLY B 235     -39.795  14.454  85.991  1.00 27.99           O  
ATOM   4217  N   THR B 236     -39.172  14.797  83.860  1.00 26.32           N  
ATOM   4218  CA  THR B 236     -40.189  13.887  83.329  1.00 25.96           C  
ATOM   4219  C   THR B 236     -39.984  12.444  83.808  1.00 28.19           C  
ATOM   4220  O   THR B 236     -38.958  11.825  83.521  1.00 29.70           O  
ATOM   4221  CB  THR B 236     -40.220  13.930  81.790  1.00 23.92           C  
ATOM   4222  OG1 THR B 236     -40.388  15.283  81.353  1.00 23.03           O  
ATOM   4223  CG2 THR B 236     -41.369  13.080  81.253  1.00 21.84           C  
ATOM   4224  N   GLU B 237     -40.969  11.916  84.534  1.00 23.36           N  
ATOM   4225  CA  GLU B 237     -40.885  10.576  85.118  1.00 22.02           C  
ATOM   4226  C   GLU B 237     -41.397   9.477  84.189  1.00 22.70           C  
ATOM   4227  O   GLU B 237     -42.544   9.517  83.746  1.00 23.67           O  
ATOM   4228  CB  GLU B 237     -41.683  10.502  86.424  1.00 26.68           C  
ATOM   4229  CG  GLU B 237     -40.918  10.905  87.677  1.00 30.39           C  
ATOM   4230  CD  GLU B 237     -39.765   9.966  88.014  1.00 28.73           C  
ATOM   4231  OE1 GLU B 237     -39.999   8.748  88.213  1.00 28.19           O  
ATOM   4232  OE2 GLU B 237     -38.622  10.460  88.103  1.00 41.16           O  
ATOM   4233  N   TYR B 238     -40.551   8.484  83.942  1.00 20.30           N  
ATOM   4234  CA  TYR B 238     -40.899   7.312  83.148  1.00 23.00           C  
ATOM   4235  C   TYR B 238     -40.948   6.054  84.007  1.00 19.80           C  
ATOM   4236  O   TYR B 238     -40.141   5.880  84.919  1.00 23.48           O  
ATOM   4237  CB  TYR B 238     -39.847   7.087  82.056  1.00 19.65           C  
ATOM   4238  CG  TYR B 238     -40.128   7.754  80.730  1.00 18.63           C  
ATOM   4239  CD1 TYR B 238     -40.201   9.133  80.621  1.00 19.01           C  
ATOM   4240  CD2 TYR B 238     -40.275   6.996  79.573  1.00 20.57           C  
ATOM   4241  CE1 TYR B 238     -40.444   9.747  79.400  1.00 18.15           C  
ATOM   4242  CE2 TYR B 238     -40.515   7.591  78.358  1.00 16.84           C  
ATOM   4243  CZ  TYR B 238     -40.594   8.965  78.271  1.00 18.60           C  
ATOM   4244  OH  TYR B 238     -40.844   9.556  77.066  1.00 16.89           O  
ATOM   4245  N   GLN B 239     -41.866   5.152  83.688  1.00 20.52           N  
ATOM   4246  CA  GLN B 239     -41.845   3.821  84.274  1.00 19.25           C  
ATOM   4247  C   GLN B 239     -40.989   2.904  83.405  1.00 22.19           C  
ATOM   4248  O   GLN B 239     -40.773   3.189  82.225  1.00 21.92           O  
ATOM   4249  CB  GLN B 239     -43.253   3.259  84.374  1.00 18.19           C  
ATOM   4250  CG  GLN B 239     -44.152   4.012  85.349  1.00 20.12           C  
ATOM   4251  CD  GLN B 239     -45.559   3.464  85.374  1.00 17.11           C  
ATOM   4252  OE1 GLN B 239     -46.536   4.220  85.308  1.00 22.39           O  
ATOM   4253  NE2 GLN B 239     -45.679   2.148  85.447  1.00 16.32           N  
ATOM   4254  N   VAL B 240     -40.518   1.804  83.985  1.00 18.21           N  
ATOM   4255  CA  VAL B 240     -39.626   0.873  83.292  1.00 21.19           C  
ATOM   4256  C   VAL B 240     -40.014  -0.578  83.542  1.00 22.40           C  
ATOM   4257  O   VAL B 240     -40.232  -0.985  84.691  1.00 25.08           O  
ATOM   4258  CB  VAL B 240     -38.155   1.062  83.734  1.00 22.04           C  
ATOM   4259  CG1 VAL B 240     -37.303  -0.124  83.303  1.00 24.90           C  
ATOM   4260  CG2 VAL B 240     -37.593   2.359  83.191  1.00 22.53           C  
ATOM   4261  N   GLY B 241     -40.087  -1.367  82.473  1.00 18.71           N  
ATOM   4262  CA  GLY B 241     -40.354  -2.785  82.605  1.00 20.56           C  
ATOM   4263  C   GLY B 241     -40.647  -3.490  81.292  1.00 19.87           C  
ATOM   4264  O   GLY B 241     -40.586  -2.879  80.227  1.00 21.12           O  
ATOM   4265  N   PRO B 242     -40.965  -4.788  81.363  1.00 19.83           N  
ATOM   4266  CA  PRO B 242     -41.309  -5.560  80.163  1.00 20.94           C  
ATOM   4267  C   PRO B 242     -42.700  -5.201  79.651  1.00 20.42           C  
ATOM   4268  O   PRO B 242     -43.601  -4.898  80.430  1.00 18.08           O  
ATOM   4269  CB  PRO B 242     -41.286  -7.004  80.656  1.00 22.29           C  
ATOM   4270  CG  PRO B 242     -41.613  -6.892  82.125  1.00 21.39           C  
ATOM   4271  CD  PRO B 242     -40.943  -5.627  82.575  1.00 21.97           C  
ATOM   4272  N   THR B 243     -42.876  -5.258  78.338  1.00 17.62           N  
ATOM   4273  CA  THR B 243     -44.117  -4.798  77.725  1.00 18.31           C  
ATOM   4274  C   THR B 243     -45.402  -5.381  78.313  1.00 17.76           C  
ATOM   4275  O   THR B 243     -46.288  -4.639  78.753  1.00 15.68           O  
ATOM   4276  CB  THR B 243     -44.103  -5.065  76.218  1.00 18.89           C  
ATOM   4277  OG1 THR B 243     -42.974  -4.389  75.646  1.00 18.11           O  
ATOM   4278  CG2 THR B 243     -45.393  -4.556  75.585  1.00 16.87           C  
ATOM   4279  N   CYS B 244     -45.499  -6.704  78.308  1.00 18.28           N  
ATOM   4280  CA  CYS B 244     -46.735  -7.382  78.671  1.00 19.45           C  
ATOM   4281  C   CYS B 244     -47.269  -6.913  80.022  1.00 21.15           C  
ATOM   4282  O   CYS B 244     -48.452  -6.616  80.143  1.00 20.88           O  
ATOM   4283  CB  CYS B 244     -46.561  -8.904  78.656  1.00 22.11           C  
ATOM   4284  SG  CYS B 244     -48.133  -9.804  78.794  1.00 32.83           S  
ATOM   4285  N   THR B 245     -46.402  -6.817  81.026  1.00 20.20           N  
ATOM   4286  CA  THR B 245     -46.863  -6.411  82.361  1.00 22.55           C  
ATOM   4287  C   THR B 245     -46.833  -4.902  82.629  1.00 22.28           C  
ATOM   4288  O   THR B 245     -47.468  -4.430  83.574  1.00 22.76           O  
ATOM   4289  CB  THR B 245     -46.117  -7.164  83.496  1.00 22.61           C  
ATOM   4290  OG1 THR B 245     -44.720  -6.847  83.464  1.00 25.63           O  
ATOM   4291  CG2 THR B 245     -46.303  -8.657  83.351  1.00 27.42           C  
ATOM   4292  N   THR B 246     -46.109  -4.140  81.813  1.00 19.49           N  
ATOM   4293  CA  THR B 246     -45.990  -2.705  82.058  1.00 18.17           C  
ATOM   4294  C   THR B 246     -47.114  -1.916  81.390  1.00 22.29           C  
ATOM   4295  O   THR B 246     -47.575  -0.907  81.920  1.00 21.14           O  
ATOM   4296  CB  THR B 246     -44.635  -2.153  81.609  1.00 19.33           C  
ATOM   4297  OG1 THR B 246     -43.590  -2.945  82.181  1.00 20.70           O  
ATOM   4298  CG2 THR B 246     -44.469  -0.706  82.048  1.00 21.70           C  
ATOM   4299  N   VAL B 247     -47.554  -2.373  80.224  1.00 21.87           N  
ATOM   4300  CA  VAL B 247     -48.641  -1.695  79.527  1.00 20.15           C  
ATOM   4301  C   VAL B 247     -49.816  -2.645  79.225  1.00 18.34           C  
ATOM   4302  O   VAL B 247     -50.935  -2.414  79.690  1.00 21.11           O  
ATOM   4303  CB  VAL B 247     -48.128  -0.906  78.269  1.00 19.48           C  
ATOM   4304  CG1 VAL B 247     -47.770  -1.845  77.122  1.00 20.25           C  
ATOM   4305  CG2 VAL B 247     -49.147   0.139  77.827  1.00 21.04           C  
ATOM   4306  N   TYR B 248     -49.562  -3.709  78.465  1.00 17.78           N  
ATOM   4307  CA  TYR B 248     -50.580  -4.717  78.143  1.00 18.73           C  
ATOM   4308  C   TYR B 248     -49.987  -5.777  77.219  1.00 18.61           C  
ATOM   4309  O   TYR B 248     -48.928  -5.553  76.637  1.00 17.45           O  
ATOM   4310  CB  TYR B 248     -51.813  -4.082  77.474  1.00 18.44           C  
ATOM   4311  CG  TYR B 248     -51.479  -3.055  76.402  1.00 19.09           C  
ATOM   4312  CD1 TYR B 248     -50.807  -3.416  75.238  1.00 17.05           C  
ATOM   4313  CD2 TYR B 248     -51.836  -1.727  76.565  1.00 18.73           C  
ATOM   4314  CE1 TYR B 248     -50.496  -2.461  74.263  1.00 17.18           C  
ATOM   4315  CE2 TYR B 248     -51.534  -0.774  75.616  1.00 19.43           C  
ATOM   4316  CZ  TYR B 248     -50.865  -1.139  74.463  1.00 21.13           C  
ATOM   4317  OH  TYR B 248     -50.574  -0.160  73.528  1.00 17.38           O  
ATOM   4318  N   PRO B 249     -50.671  -6.927  77.072  1.00 20.52           N  
ATOM   4319  CA  PRO B 249     -50.190  -7.946  76.133  1.00 19.92           C  
ATOM   4320  C   PRO B 249     -50.231  -7.413  74.702  1.00 18.77           C  
ATOM   4321  O   PRO B 249     -51.156  -6.690  74.333  1.00 19.13           O  
ATOM   4322  CB  PRO B 249     -51.208  -9.087  76.283  1.00 24.63           C  
ATOM   4323  CG  PRO B 249     -51.917  -8.822  77.573  1.00 25.26           C  
ATOM   4324  CD  PRO B 249     -51.925  -7.333  77.728  1.00 23.16           C  
ATOM   4325  N   ALA B 250     -49.229  -7.766  73.913  1.00 18.00           N  
ATOM   4326  CA  ALA B 250     -49.171  -7.354  72.520  1.00 18.22           C  
ATOM   4327  C   ALA B 250     -48.345  -8.387  71.776  1.00 17.99           C  
ATOM   4328  O   ALA B 250     -47.174  -8.595  72.089  1.00 21.63           O  
ATOM   4329  CB  ALA B 250     -48.536  -5.983  72.399  1.00 15.32           C  
ATOM   4330  N   SER B 251     -48.966  -9.049  70.810  1.00 16.27           N  
ATOM   4331  CA  SER B 251     -48.270 -10.007  69.967  1.00 15.54           C  
ATOM   4332  C   SER B 251     -47.896  -9.380  68.616  1.00 15.55           C  
ATOM   4333  O   SER B 251     -48.569  -8.467  68.131  1.00 16.19           O  
ATOM   4334  CB  SER B 251     -49.152 -11.221  69.729  1.00 17.22           C  
ATOM   4335  OG  SER B 251     -50.347 -10.843  69.070  1.00 22.45           O  
ATOM   4336  N   GLY B 252     -46.833  -9.884  68.005  1.00 15.52           N  
ATOM   4337  CA  GLY B 252     -46.452  -9.432  66.676  1.00 15.94           C  
ATOM   4338  C   GLY B 252     -45.903  -8.020  66.660  1.00 14.81           C  
ATOM   4339  O   GLY B 252     -46.014  -7.304  65.654  1.00 13.44           O  
ATOM   4340  N   SER B 253     -45.281  -7.611  67.757  1.00 15.91           N  
ATOM   4341  CA  SER B 253     -44.765  -6.243  67.828  1.00 13.87           C  
ATOM   4342  C   SER B 253     -43.306  -6.155  67.407  1.00 14.15           C  
ATOM   4343  O   SER B 253     -42.588  -7.159  67.403  1.00 14.70           O  
ATOM   4344  CB  SER B 253     -44.976  -5.630  69.215  1.00 15.24           C  
ATOM   4345  OG  SER B 253     -44.190  -6.273  70.204  1.00 14.83           O  
ATOM   4346  N   SER B 254     -42.867  -4.945  67.070  1.00 11.70           N  
ATOM   4347  CA  SER B 254     -41.561  -4.748  66.439  1.00 13.84           C  
ATOM   4348  C   SER B 254     -40.399  -5.178  67.331  1.00 14.18           C  
ATOM   4349  O   SER B 254     -39.507  -5.912  66.894  1.00 14.93           O  
ATOM   4350  CB  SER B 254     -41.367  -3.274  66.052  1.00 13.31           C  
ATOM   4351  OG  SER B 254     -41.338  -2.446  67.213  1.00 12.48           O  
ATOM   4352  N   ILE B 255     -40.379  -4.690  68.567  1.00 15.98           N  
ATOM   4353  CA  ILE B 255     -39.206  -4.927  69.412  1.00 13.77           C  
ATOM   4354  C   ILE B 255     -39.064  -6.398  69.799  1.00 14.67           C  
ATOM   4355  O   ILE B 255     -37.947  -6.864  70.008  1.00 14.75           O  
ATOM   4356  CB  ILE B 255     -39.165  -4.048  70.683  1.00 15.34           C  
ATOM   4357  CG1 ILE B 255     -40.226  -4.494  71.691  1.00 14.59           C  
ATOM   4358  CG2 ILE B 255     -39.268  -2.565  70.331  1.00 13.92           C  
ATOM   4359  CD1 ILE B 255     -39.994  -3.894  73.083  1.00 15.58           C  
ATOM   4360  N   ASP B 256     -40.184  -7.116  69.887  1.00 13.98           N  
ATOM   4361  CA  ASP B 256     -40.138  -8.552  70.172  1.00 15.60           C  
ATOM   4362  C   ASP B 256     -39.595  -9.284  68.951  1.00 18.54           C  
ATOM   4363  O   ASP B 256     -38.825 -10.231  69.078  1.00 15.47           O  
ATOM   4364  CB  ASP B 256     -41.522  -9.110  70.524  1.00 14.37           C  
ATOM   4365  CG  ASP B 256     -41.986  -8.733  71.940  1.00 14.86           C  
ATOM   4366  OD1 ASP B 256     -41.279  -7.990  72.642  1.00 15.84           O  
ATOM   4367  OD2 ASP B 256     -43.083  -9.173  72.335  1.00 17.31           O  
ATOM   4368  N   TRP B 257     -40.004  -8.853  67.757  1.00 11.94           N  
ATOM   4369  CA  TRP B 257     -39.443  -9.449  66.555  1.00 15.15           C  
ATOM   4370  C   TRP B 257     -37.932  -9.221  66.524  1.00 16.15           C  
ATOM   4371  O   TRP B 257     -37.158 -10.148  66.275  1.00 16.02           O  
ATOM   4372  CB  TRP B 257     -40.100  -8.918  65.279  1.00 13.75           C  
ATOM   4373  CG  TRP B 257     -39.409  -9.459  64.053  1.00 15.16           C  
ATOM   4374  CD1 TRP B 257     -39.707 -10.611  63.390  1.00 15.04           C  
ATOM   4375  CD2 TRP B 257     -38.280  -8.885  63.378  1.00 15.41           C  
ATOM   4376  NE1 TRP B 257     -38.844 -10.784  62.328  1.00 16.31           N  
ATOM   4377  CE2 TRP B 257     -37.957  -9.739  62.303  1.00 15.14           C  
ATOM   4378  CE3 TRP B 257     -37.516  -7.727  63.575  1.00 14.29           C  
ATOM   4379  CZ2 TRP B 257     -36.899  -9.475  61.427  1.00 14.65           C  
ATOM   4380  CZ3 TRP B 257     -36.461  -7.465  62.707  1.00 16.44           C  
ATOM   4381  CH2 TRP B 257     -36.166  -8.334  61.641  1.00 13.74           C  
ATOM   4382  N   ALA B 258     -37.517  -7.983  66.780  1.00 14.68           N  
ATOM   4383  CA  ALA B 258     -36.099  -7.641  66.754  1.00 14.88           C  
ATOM   4384  C   ALA B 258     -35.308  -8.494  67.745  1.00 16.45           C  
ATOM   4385  O   ALA B 258     -34.284  -9.081  67.398  1.00 15.06           O  
ATOM   4386  CB  ALA B 258     -35.916  -6.166  67.060  1.00 14.95           C  
ATOM   4387  N   TYR B 259     -35.807  -8.573  68.975  1.00 16.57           N  
ATOM   4388  CA  TYR B 259     -35.140  -9.343  70.021  1.00 18.12           C  
ATOM   4389  C   TYR B 259     -34.992 -10.819  69.635  1.00 18.65           C  
ATOM   4390  O   TYR B 259     -33.948 -11.438  69.880  1.00 19.98           O  
ATOM   4391  CB  TYR B 259     -35.904  -9.218  71.336  1.00 14.89           C  
ATOM   4392  CG  TYR B 259     -35.173  -9.849  72.503  1.00 15.71           C  
ATOM   4393  CD1 TYR B 259     -34.010  -9.279  72.998  1.00 20.06           C  
ATOM   4394  CD2 TYR B 259     -35.643 -11.011  73.105  1.00 22.74           C
[truncated: 127,171 more chars]
