# Supplementary material for: A new benchmark illustrates that integration of geometric constraints inferred from enzyme reaction chemistry can increase enzyme active site modeling accuracy
Source: PLoS One. 2019 Apr 4;14(4):e0214126. doi: 10.1371/journal.pone.0214126 (PMC6448891; doi:10.1371/journal.pone.0214126)
Supplement: S1 Files — (GZ) [file pone.0214126.s008.gz › benchmark-lite/templates/6cpa/4a94.pdb.clean2]

HEADER    HYDROLASE/HYDROLASE INHIBITOR           23-NOV-11   4A94              
TITLE     STRUCTURE OF THE CARBOXYPEPTIDASE INHIBITOR FROM NERITA VERSICOLOR    
TITLE    2 IN COMPLEX WITH HUMAN CPA4                                           
COMPND    MOL_ID: 1;                                                            
COMPND   2 MOLECULE: CARBOXYPEPTIDASE A4;                                       
COMPND   3 CHAIN: A, B;                                                         
COMPND   4 FRAGMENT: RESIDUES 112-421;                                          
COMPND   5 SYNONYM: CARBOXYPEPTIDASE A3;                                        
COMPND   6 EC: 3.4.17.-;                                                        
COMPND   7 MOL_ID: 2;                                                           
COMPND   8 MOLECULE: CARBOXYPEPTIDASE INHIBITOR;                                
COMPND   9 CHAIN: C, D                                                          
SOURCE    MOL_ID: 1;                                                            
SOURCE   2 ORGANISM_SCIENTIFIC: HOMO SAPIENS;                                   
SOURCE   3 ORGANISM_COMMON: HUMAN;                                              
SOURCE   4 ORGANISM_TAXID: 9606;                                                
SOURCE   5 EXPRESSION_SYSTEM: KOMAGATAELLA PASTORIS;                            
SOURCE   6 EXPRESSION_SYSTEM_TAXID: 4922;                                       
SOURCE   7 EXPRESSION_SYSTEM_VECTOR: PPICZ;                                     
SOURCE   8 MOL_ID: 2;                                                           
SOURCE   9 ORGANISM_SCIENTIFIC: NERITA VERSICOLOR;                              
SOURCE  10 ORGANISM_TAXID: 159942;                                              
SOURCE  11 EXPRESSION_SYSTEM: KOMAGATAELLA PASTORIS;                            
SOURCE  12 EXPRESSION_SYSTEM_TAXID: 4922;                                       
SOURCE  13 EXPRESSION_SYSTEM_VECTOR: PPICZ                                      
KEYWDS    HYDROLASE-HYDROLASE INHIBITOR COMPLEX, CPA4, NVCI, PCI, LCI           
EXPDTA    X-RAY DIFFRACTION                                                     
AUTHOR    G.COVALEDA,M.ALONSO,M.A.CHAVEZ,F.X.AVILES,D.REVERTER                  
REVDAT   3   28-MAR-12 4A94    1       JRNL                                     
REVDAT   2   15-FEB-12 4A94    1       JRNL   REMARK                            
REVDAT   1   28-DEC-11 4A94    0                                                
JRNL        AUTH   G.COVALEDA,M.ALONSO DEL RIVERO,M.A.CHAVEZ,F.X.AVILES,        
JRNL        AUTH 2 D.REVERTER                                                   
JRNL        TITL   CRYSTAL STRUCTURE OF A NOVEL METALLO-CARBOXYPEPTIDASE        
JRNL        TITL 2 INHIBITOR FROM THE MARINE MOLLUSK NERITA VERSICOLOR IN       
JRNL        TITL 3 COMPLEX WITH HUMAN CARBOXYPEPTIDASE A4.                      
JRNL        REF    J.BIOL.CHEM.                  V. 287  9250 2012              
JRNL        REFN                   ISSN 0021-9258                               
JRNL        PMID   22294694                                                     
JRNL        DOI    10.1074/JBC.M111.330100                                      
REMARK   2                                                                      
REMARK   2 RESOLUTION.    1.70 ANGSTROMS.                                       
REMARK   3                                                                      
REMARK   3 REFINEMENT.                                                          
REMARK   3   PROGRAM     : PHENIX (PHENIX.REFINE)                               
REMARK   3   AUTHORS     : PAUL ADAMS,PAVEL AFONINE,VICENT CHEN,IAN             
REMARK   3               : DAVIS,KRESHNA GOPAL,RALF GROSSE-KUNSTLEVE,           
REMARK   3               : LI-WEI HUNG,ROBERT IMMORMINO,TOM IOERGER,            
REMARK   3               : AIRLIE MCCOY,ERIK MCKEE,NIGEL MORIARTY,              
REMARK   3               : REETAL PAI,RANDY READ,JANE RICHARDSON,               
REMARK   3               : DAVID RICHARDSON,TOD ROMO,JIM SACCHETTINI,           
REMARK   3               : NICHOLAS SAUTER,JACOB SMITH,LAURENT                  
REMARK   3               : STORONI,TOM TERWILLIGER,PETER ZWART                  
REMARK   3                                                                      
REMARK   3    REFINEMENT TARGET : ML                                            
REMARK   3                                                                      
REMARK   3  DATA USED IN REFINEMENT.                                            
REMARK   3   RESOLUTION RANGE HIGH (ANGSTROMS) : 1.700                          
REMARK   3   RESOLUTION RANGE LOW  (ANGSTROMS) : 46.093                         
REMARK   3   MIN(FOBS/SIGMA_FOBS)              : 1.34                           
REMARK   3   COMPLETENESS FOR RANGE        (%) : 97.50                          
REMARK   3   NUMBER OF REFLECTIONS             : 79607                          
REMARK   3                                                                      
REMARK   3  FIT TO DATA USED IN REFINEMENT.                                     
REMARK   3   R VALUE     (WORKING + TEST SET) : 0.2068                          
REMARK   3   R VALUE            (WORKING SET) : 0.2054                          
REMARK   3   FREE R VALUE                     : 0.2346                          
REMARK   3   FREE R VALUE TEST SET SIZE   (%) : 5.0                             
REMARK   3   FREE R VALUE TEST SET COUNT      : 3979                            
REMARK   3                                                                      
REMARK   3  FIT TO DATA USED IN REFINEMENT (IN BINS).                           
REMARK   3   BIN  RESOLUTION RANGE  COMPL.    NWORK NFREE   RWORK  RFREE        
REMARK   3     1 46.1099 -  3.6621    1.00     7886   391  0.1798 0.1868        
REMARK   3     2  3.6621 -  2.9069    1.00     7805   399  0.2088 0.2401        
REMARK   3     3  2.9069 -  2.5395    1.00     7782   425  0.2103 0.2327        
REMARK   3     4  2.5395 -  2.3073    1.00     7722   401  0.1957 0.2358        
REMARK   3     5  2.3073 -  2.1419    1.00     7728   449  0.1993 0.2375        
REMARK   3     6  2.1419 -  2.0156    1.00     7737   396  0.2007 0.2365        
REMARK   3     7  2.0156 -  1.9147    1.00     7742   376  0.2075 0.2506        
REMARK   3     8  1.9147 -  1.8313    1.00     7704   406  0.2171 0.2490        
REMARK   3     9  1.8313 -  1.7608    0.94     7205   391  0.2462 0.2973        
REMARK   3    10  1.7608 -  1.7001    0.82     6317   345  0.2670 0.3066        
REMARK   3                                                                      
REMARK   3  BULK SOLVENT MODELLING.                                             
REMARK   3   METHOD USED        : FLAT BULK SOLVENT MODEL                       
REMARK   3   SOLVENT RADIUS     : 1.11                                          
REMARK   3   SHRINKAGE RADIUS   : 0.90                                          
REMARK   3   K_SOL              : 0.400                                         
REMARK   3   B_SOL              : 40.369                                        
REMARK   3                                                                      
REMARK   3  ERROR ESTIMATES.                                                    
REMARK   3   COORDINATE ERROR (MAXIMUM-LIKELIHOOD BASED)     : 0.22             
REMARK   3   PHASE ERROR (DEGREES, MAXIMUM-LIKELIHOOD BASED) : 23.83            
REMARK   3                                                                      
REMARK   3  B VALUES.                                                           
REMARK   3   FROM WILSON PLOT           (A**2) : 17.25                          
REMARK   3   MEAN B VALUE      (OVERALL, A**2) : NULL                           
REMARK   3   OVERALL ANISOTROPIC B VALUE.                                       
REMARK   3    B11 (A**2) : 4.3450                                               
REMARK   3    B22 (A**2) : -0.5003                                              
REMARK   3    B33 (A**2) : -3.8448                                              
REMARK   3    B12 (A**2) : -0.0000                                              
REMARK   3    B13 (A**2) : -2.2878                                              
REMARK   3    B23 (A**2) : 0.0000                                               
REMARK   3                                                                      
REMARK   3  TWINNING INFORMATION.                                               
REMARK   3   FRACTION: NULL                                                     
REMARK   3   OPERATOR: NULL                                                     
REMARK   3                                                                      
REMARK   3  DEVIATIONS FROM IDEAL VALUES.                                       
REMARK   3                 RMSD          COUNT                                  
REMARK   3   BOND      :  0.007           5758                                  
REMARK   3   ANGLE     :  1.033           7818                                  
REMARK   3   CHIRALITY :  0.075            820                                  
REMARK   3   PLANARITY :  0.005           1028                                  
REMARK   3   DIHEDRAL  : 15.037           2022                                  
REMARK   3                                                                      
REMARK   3  TLS DETAILS                                                         
REMARK   3   NUMBER OF TLS GROUPS  : NULL                                       
REMARK   3                                                                      
REMARK   3  NCS DETAILS                                                         
REMARK   3   NUMBER OF NCS GROUPS : NULL                                        
REMARK   3                                                                      
REMARK   3  OTHER REFINEMENT REMARKS: NULL                                      
REMARK   4                                                                      
REMARK   4 4A94 COMPLIES WITH FORMAT V. 3.30, 13-JUL-11                         
REMARK 100                                                                      
REMARK 100 THIS ENTRY HAS BEEN PROCESSED BY PDBE ON 24-NOV-11.                  
REMARK 100 THE PDBE ID CODE IS EBI-50427.                                       
REMARK 200                                                                      
REMARK 200 EXPERIMENTAL DETAILS                                                 
REMARK 200  EXPERIMENT TYPE                : X-RAY DIFFRACTION                  
REMARK 200  DATE OF DATA COLLECTION        : NULL                               
REMARK 200  TEMPERATURE           (KELVIN) : 100                                
REMARK 200  PH                             : NULL                               
REMARK 200  NUMBER OF CRYSTALS USED        : NULL                               
REMARK 200                                                                      
REMARK 200  SYNCHROTRON              (Y/N) : Y                                  
REMARK 200  RADIATION SOURCE               : ESRF                               
REMARK 200  BEAMLINE                       : ID23-2                             
REMARK 200  X-RAY GENERATOR MODEL          : NULL                               
REMARK 200  MONOCHROMATIC OR LAUE    (M/L) : M                                  
REMARK 200  WAVELENGTH OR RANGE        (A) : 0.87260                            
REMARK 200  MONOCHROMATOR                  : NULL                               
REMARK 200  OPTICS                         : NULL                               
REMARK 200                                                                      
REMARK 200  DETECTOR TYPE                  : CCD                                
REMARK 200  DETECTOR MANUFACTURER          : ADSC                               
REMARK 200  INTENSITY-INTEGRATION SOFTWARE : XDS                                
REMARK 200  DATA SCALING SOFTWARE          : SCALA                              
REMARK 200                                                                      
REMARK 200  NUMBER OF UNIQUE REFLECTIONS   : 79658                              
REMARK 200  RESOLUTION RANGE HIGH      (A) : 1.70                               
REMARK 200  RESOLUTION RANGE LOW       (A) : 48.33                              
REMARK 200  REJECTION CRITERIA  (SIGMA(I)) : 2.0                                
REMARK 200                                                                      
REMARK 200 OVERALL.                                                             
REMARK 200  COMPLETENESS FOR RANGE     (%) : 99.8                               
REMARK 200  DATA REDUNDANCY                : 3.5                                
REMARK 200  R MERGE                    (I) : 0.06                               
REMARK 200  R SYM                      (I) : NULL                               
REMARK 200  <I/SIGMA(I)> FOR THE DATA SET  : 16.40                              
REMARK 200                                                                      
REMARK 200 IN THE HIGHEST RESOLUTION SHELL.                                     
REMARK 200  HIGHEST RESOLUTION SHELL, RANGE HIGH (A) : 1.70                     
REMARK 200  HIGHEST RESOLUTION SHELL, RANGE LOW  (A) : 1.90                     
REMARK 200  COMPLETENESS FOR SHELL     (%) : 98.5                               
REMARK 200  DATA REDUNDANCY IN SHELL       : 3.4                                
REMARK 200  R MERGE FOR SHELL          (I) : 0.26                               
REMARK 200  R SYM FOR SHELL            (I) : NULL                               
REMARK 200  <I/SIGMA(I)> FOR SHELL         : 4.80                               
REMARK 200                                                                      
REMARK 200 DIFFRACTION PROTOCOL: SINGLE WAVELENGTH                              
REMARK 200 METHOD USED TO DETERMINE THE STRUCTURE: MOLECULAR REPLACEMENT        
REMARK 200 SOFTWARE USED: MOLREP                                                
REMARK 200 STARTING MODEL: NULL                                                 
REMARK 200                                                                      
REMARK 200 REMARK: NONE                                                         
REMARK 280                                                                      
REMARK 280 CRYSTAL                                                              
REMARK 280 SOLVENT CONTENT, VS   (%): 46.54                                     
REMARK 280 MATTHEWS COEFFICIENT, VM (ANGSTROMS**3/DA): 2.30                     
REMARK 280                                                                      
REMARK 280 CRYSTALLIZATION CONDITIONS: NULL                                     
REMARK 290                                                                      
REMARK 290 CRYSTALLOGRAPHIC SYMMETRY                                            
REMARK 290 SYMMETRY OPERATORS FOR SPACE GROUP: P 1 21 1                         
REMARK 290                                                                      
REMARK 290      SYMOP   SYMMETRY                                                
REMARK 290     NNNMMM   OPERATOR                                                
REMARK 290       1555   X,Y,Z                                                   
REMARK 290       2555   -X,Y+1/2,-Z                                             
REMARK 290                                                                      
REMARK 290     WHERE NNN -> OPERATOR NUMBER                                     
REMARK 290           MMM -> TRANSLATION VECTOR                                  
REMARK 290                                                                      
REMARK 290 CRYSTALLOGRAPHIC SYMMETRY TRANSFORMATIONS                            
REMARK 290 THE FOLLOWING TRANSFORMATIONS OPERATE ON THE ATOM/HETATM             
REMARK 290 RECORDS IN THIS ENTRY TO PRODUCE CRYSTALLOGRAPHICALLY                
REMARK 290 RELATED MOLECULES.                                                   
REMARK 290   SMTRY1   1  1.000000  0.000000  0.000000        0.00000            
REMARK 290   SMTRY2   1  0.000000  1.000000  0.000000        0.00000            
REMARK 290   SMTRY3   1  0.000000  0.000000  1.000000        0.00000            
REMARK 290   SMTRY1   2 -1.000000  0.000000  0.000000        0.00000            
REMARK 290   SMTRY2   2  0.000000  1.000000  0.000000       35.99000            
REMARK 290   SMTRY3   2  0.000000  0.000000 -1.000000        0.00000            
REMARK 290                                                                      
REMARK 290 REMARK: NULL                                                         
REMARK 300                                                                      
REMARK 300 BIOMOLECULE: 1, 2                                                    
REMARK 300 SEE REMARK 350 FOR THE AUTHOR PROVIDED AND/OR PROGRAM                
REMARK 300 GENERATED ASSEMBLY INFORMATION FOR THE STRUCTURE IN                  
REMARK 300 THIS ENTRY. THE REMARK MAY ALSO PROVIDE INFORMATION ON               
REMARK 300 BURIED SURFACE AREA.                                                 
REMARK 350                                                                      
REMARK 350 COORDINATES FOR A COMPLETE MULTIMER REPRESENTING THE KNOWN           
REMARK 350 BIOLOGICALLY SIGNIFICANT OLIGOMERIZATION STATE OF THE                
REMARK 350 MOLECULE CAN BE GENERATED BY APPLYING BIOMT TRANSFORMATIONS          
REMARK 350 GIVEN BELOW.  BOTH NON-CRYSTALLOGRAPHIC AND                          
REMARK 350 CRYSTALLOGRAPHIC OPERATIONS ARE GIVEN.                               
REMARK 350                                                                      
REMARK 350 BIOMOLECULE: 1                                                       
REMARK 350 SOFTWARE DETERMINED QUATERNARY STRUCTURE: DIMERIC                    
REMARK 350 SOFTWARE USED: PISA                                                  
REMARK 350 TOTAL BURIED SURFACE AREA: 2560 ANGSTROM**2                          
REMARK 350 SURFACE AREA OF THE COMPLEX: 14110 ANGSTROM**2                       
REMARK 350 CHANGE IN SOLVENT FREE ENERGY: -41.0 KCAL/MOL                        
REMARK 350 APPLY THE FOLLOWING TO CHAINS: A, D                                  
REMARK 350   BIOMT1   1  1.000000  0.000000  0.000000        0.00000            
REMARK 350   BIOMT2   1  0.000000  1.000000  0.000000        0.00000            
REMARK 350   BIOMT3   1  0.000000  0.000000  1.000000        0.00000            
REMARK 350                                                                      
REMARK 350 BIOMOLECULE: 2                                                       
REMARK 350 SOFTWARE DETERMINED QUATERNARY STRUCTURE: DIMERIC                    
REMARK 350 SOFTWARE USED: PISA                                                  
REMARK 350 TOTAL BURIED SURFACE AREA: 2590 ANGSTROM**2                          
REMARK 350 SURFACE AREA OF THE COMPLEX: 13830 ANGSTROM**2                       
REMARK 350 CHANGE IN SOLVENT FREE ENERGY: -38.9 KCAL/MOL                        
REMARK 350 APPLY THE FOLLOWING TO CHAINS: B, C                                  
REMARK 350   BIOMT1   1  1.000000  0.000000  0.000000        0.00000            
REMARK 350   BIOMT2   1  0.000000  1.000000  0.000000        0.00000            
REMARK 350   BIOMT3   1  0.000000  0.000000  1.000000        0.00000            
REMARK 465                                                                      
REMARK 465 MISSING RESIDUES                                                     
REMARK 465 THE FOLLOWING RESIDUES WERE NOT LOCATED IN THE                       
REMARK 465 EXPERIMENT. (M=MODEL NUMBER; RES=RESIDUE NAME; C=CHAIN               
REMARK 465 IDENTIFIER; SSSEQ=SEQUENCE NUMBER; I=INSERTION CODE.)                
REMARK 465                                                                      
REMARK 465   M RES C SSSEQI                                                     
REMARK 465     GLU A     0                                                      
REMARK 465     ARG A     1                                                      
REMARK 465     SER A     2                                                      
REMARK 465     SER A     3                                                      
REMARK 465     ASN A     4                                                      
REMARK 465     ASN A     5                                                      
REMARK 465     LEU A   308                                                      
REMARK 465     TYR A   309                                                      
REMARK 465     GLU B     0                                                      
REMARK 465     ARG B     1                                                      
REMARK 465     SER B     2                                                      
REMARK 465     SER B     3                                                      
REMARK 465     ASN B     4                                                      
REMARK 465     ASN B     5                                                      
REMARK 465     LEU B   308                                                      
REMARK 465     TYR B   309                                                      
REMARK 465     PHE C     1                                                      
REMARK 465     HIS C     2                                                      
REMARK 465     PHE D     1                                                      
REMARK 465     HIS D     2                                                      
REMARK 500                                                                      
REMARK 500 GEOMETRY AND STEREOCHEMISTRY                                         
REMARK 500 SUBTOPIC: CLOSE CONTACTS IN SAME ASYMMETRIC UNIT                     
REMARK 500                                                                      
REMARK 500 THE FOLLOWING ATOMS ARE IN CLOSE CONTACT.                            
REMARK 500                                                                      
REMARK 500  ATM1  RES C  SSEQI   ATM2  RES C  SSEQI           DISTANCE          
REMARK 500   ND2  ASN B   148     O    HOH B  2053              2.17            
REMARK 500   O    HOH D  2027     O    HOH A  2151              2.20            
REMARK 500                                                                      
REMARK 500 REMARK: NULL                                                         
REMARK 500                                                                      
REMARK 500 GEOMETRY AND STEREOCHEMISTRY                                         
REMARK 500 SUBTOPIC: TORSION ANGLES                                             
REMARK 500                                                                      
REMARK 500 TORSION ANGLES OUTSIDE THE EXPECTED RAMACHANDRAN REGIONS:            
REMARK 500 (M=MODEL NUMBER; RES=RESIDUE NAME; C=CHAIN IDENTIFIER;               
REMARK 500 SSEQ=SEQUENCE NUMBER; I=INSERTION CODE).                             
REMARK 500                                                                      
REMARK 500 STANDARD TABLE:                                                      
REMARK 500 FORMAT:(10X,I3,1X,A3,1X,A1,I4,A1,4X,F7.2,3X,F7.2)                    
REMARK 500                                                                      
REMARK 500 EXPECTED VALUES: GJ KLEYWEGT AND TA JONES (1996). PHI/PSI-           
REMARK 500 CHOLOGY: RAMACHANDRAN REVISITED. STRUCTURE 4, 1395 - 1400            
REMARK 500                                                                      
REMARK 500  M RES CSSEQI        PSI       PHI                                   
REMARK 500    ASN A  43       34.21     76.79                                   
REMARK 500    ARG A  92      -54.62   -122.70                                   
REMARK 500    GLN A 122      -39.14   -144.25                                   
REMARK 500    THR A 129     -178.10    -66.95                                   
REMARK 500    SER A 199      -13.25    149.82                                   
REMARK 500    GLN A 200       64.23     62.22                                   
REMARK 500    VAL A 247      -60.81   -126.88                                   
REMARK 500    TYR A 248      164.44    178.76                                   
REMARK 500    ASP A 273     -145.70   -109.68                                   
REMARK 500    LYS B  55       21.21   -140.23                                   
REMARK 500    ARG B  92      -52.37   -132.91                                   
REMARK 500    SER B 199       -9.69    153.42                                   
REMARK 500    SER B 234       10.63   -142.70                                   
REMARK 500    VAL B 247      -59.90   -124.01                                   
REMARK 500    TYR B 248      165.00    178.07                                   
REMARK 500    ASP B 273     -141.94   -113.43                                   
REMARK 500    LEU B 280       54.60    -93.50                                   
REMARK 500                                                                      
REMARK 500 REMARK: NULL                                                         
REMARK 620                                                                      
REMARK 620 METAL COORDINATION                                                   
REMARK 620 (M=MODEL NUMBER; RES=RESIDUE NAME; C=CHAIN IDENTIFIER;               
REMARK 620 SSEQ=SEQUENCE NUMBER; I=INSERTION CODE):                             
REMARK 620                                                                      
REMARK 620 COORDINATION ANGLES FOR:  M RES CSSEQI METAL                         
REMARK 620                              ZN A 500  ZN                            
REMARK 620 N RES CSSEQI ATOM                                                    
REMARK 620 1 HIS A 196   ND1                                                    
REMARK 620 2 HIS A  69   ND1 100.2                                              
REMARK 620 3 GLU A  72   OE1  88.4 116.6                                        
REMARK 620 4 GLU A  72   OE2 141.9  99.2  53.6                                  
REMARK 620 5 ALA D  53   O    92.8 142.0  99.1  91.6                            
REMARK 620 6 ALA D  53   OXT 126.8  91.0 131.8  85.1  53.6                      
REMARK 620 N                    1     2     3     4     5                       
REMARK 620                                                                      
REMARK 620 COORDINATION ANGLES FOR:  M RES CSSEQI METAL                         
REMARK 620                              ZN B 501  ZN                            
REMARK 620 N RES CSSEQI ATOM                                                    
REMARK 620 1 HIS B  69   ND1                                                    
REMARK 620 2 GLU B  72   OE2 101.4                                              
REMARK 620 3 HIS B 196   ND1 100.3 135.1                                        
REMARK 620 4 ALA C  53   O   145.8  89.6  93.9                                  
REMARK 620 5 ALA C  53   OXT  94.2  88.7 128.3  53.4                            
REMARK 620 N                    1     2     3     4                             
REMARK 800                                                                      
REMARK 800 SITE                                                                 
REMARK 800 SITE_IDENTIFIER: AC1                                                 
REMARK 800 EVIDENCE_CODE: SOFTWARE                                              
REMARK 800 SITE_DESCRIPTION: BINDING SITE FOR RESIDUE  ZN A 500                 
REMARK 800                                                                      
REMARK 800 SITE_IDENTIFIER: AC2                                                 
REMARK 800 EVIDENCE_CODE: SOFTWARE                                              
REMARK 800 SITE_DESCRIPTION: BINDING SITE FOR RESIDUE NO3 A1309                 
REMARK 800                                                                      
REMARK 800 SITE_IDENTIFIER: AC3                                                 
REMARK 800 EVIDENCE_CODE: SOFTWARE                                              
REMARK 800 SITE_DESCRIPTION: BINDING SITE FOR RESIDUE NO3 A1310                 
REMARK 800                                                                      
REMARK 800 SITE_IDENTIFIER: AC4                                                 
REMARK 800 EVIDENCE_CODE: SOFTWARE                                              
REMARK 800 SITE_DESCRIPTION: BINDING SITE FOR RESIDUE  ZN B 501                 
REMARK 800                                                                      
REMARK 800 SITE_IDENTIFIER: AC5                                                 
REMARK 800 EVIDENCE_CODE: SOFTWARE                                              
REMARK 800 SITE_DESCRIPTION: BINDING SITE FOR RESIDUE NO3 B1309                 
REMARK 800                                                                      
REMARK 800 SITE_IDENTIFIER: AC6                                                 
REMARK 800 EVIDENCE_CODE: SOFTWARE                                              
REMARK 800 SITE_DESCRIPTION: BINDING SITE FOR RESIDUE NO3 B1310                 
REMARK 800                                                                      
REMARK 800 SITE_IDENTIFIER: AC7                                                 
REMARK 800 EVIDENCE_CODE: SOFTWARE                                              
REMARK 800 SITE_DESCRIPTION: BINDING SITE FOR RESIDUE NO3 C1054                 
REMARK 800                                                                      
REMARK 800 SITE_IDENTIFIER: AC8                                                 
REMARK 800 EVIDENCE_CODE: SOFTWARE                                              
REMARK 800 SITE_DESCRIPTION: BINDING SITE FOR RESIDUE NO3 D1054                 
REMARK 900                                                                      
REMARK 900 RELATED ENTRIES                                                      
REMARK 900 RELATED ID: 2BOA   RELATED DB: PDB                                   
REMARK 900  HUMAN PROCARBOXYPEPTIDASE A4.                                       
REMARK 900 RELATED ID: 2BO9   RELATED DB: PDB                                   
REMARK 900  HUMAN CARBOXYPEPTIDASE A4 IN COMPLEX WITH HUMAN LATEXIN.            
DBREF  4A94 A    0   309  UNP    Q9UI42   CBPA4_HUMAN    112    421             
DBREF  4A94 B    0   309  UNP    Q9UI42   CBPA4_HUMAN    112    421             
DBREF  4A94 C    1    53  PDB    4A94     4A94             1     53             
DBREF  4A94 D    1    53  PDB    4A94     4A94             1     53             
SEQRES   1 A  310  GLU ARG SER SER ASN ASN PHE ASN TYR GLY ALA TYR HIS          
SEQRES   2 A  310  SER LEU GLU ALA ILE TYR HIS GLU MET ASP ASN ILE ALA          
SEQRES   3 A  310  ALA ASP PHE PRO ASP LEU ALA ARG ARG VAL LYS ILE GLY          
SEQRES   4 A  310  HIS SER PHE GLU ASN ARG PRO MET TYR VAL LEU LYS PHE          
SEQRES   5 A  310  SER THR GLY LYS GLY VAL ARG ARG PRO ALA VAL TRP LEU          
SEQRES   6 A  310  ASN ALA GLY ILE HIS SER ARG GLU TRP ILE SER GLN ALA          
SEQRES   7 A  310  THR ALA ILE TRP THR ALA ARG LYS ILE VAL SER ASP TYR          
SEQRES   8 A  310  GLN ARG ASP PRO ALA ILE THR SER ILE LEU GLU LYS MET          
SEQRES   9 A  310  ASP ILE PHE LEU LEU PRO VAL ALA ASN PRO ASP GLY TYR          
SEQRES  10 A  310  VAL TYR THR GLN THR GLN ASN ARG LEU TRP ARG LYS THR          
SEQRES  11 A  310  ARG SER ARG ASN PRO GLY SER SER CYS ILE GLY ALA ASP          
SEQRES  12 A  310  PRO ASN ARG ASN TRP ASN ALA SER PHE ALA GLY LYS GLY          
SEQRES  13 A  310  ALA SER ASP ASN PRO CYS SER GLU VAL TYR HIS GLY PRO          
SEQRES  14 A  310  HIS ALA ASN SER GLU VAL GLU VAL LYS SER VAL VAL ASP          
SEQRES  15 A  310  PHE ILE GLN LYS HIS GLY ASN PHE LYS GLY PHE ILE ASP          
SEQRES  16 A  310  LEU HIS SER TYR SER GLN LEU LEU MET TYR PRO TYR GLY          
SEQRES  17 A  310  TYR SER VAL LYS LYS ALA PRO ASP ALA GLU GLU LEU ASP          
SEQRES  18 A  310  LYS VAL ALA ARG LEU ALA ALA LYS ALA LEU ALA SER VAL          
SEQRES  19 A  310  SER GLY THR GLU TYR GLN VAL GLY PRO THR CYS THR THR          
SEQRES  20 A  310  VAL TYR PRO ALA SER GLY SER SER ILE ASP TRP ALA TYR          
SEQRES  21 A  310  ASP ASN GLY ILE LYS PHE ALA PHE THR PHE GLU LEU ARG          
SEQRES  22 A  310  ASP THR GLY THR TYR GLY PHE LEU LEU PRO ALA ASN GLN          
SEQRES  23 A  310  ILE ILE PRO THR ALA GLU GLU THR TRP LEU GLY LEU LYS          
SEQRES  24 A  310  THR ILE MET GLU HIS VAL ARG ASP ASN LEU TYR                  
SEQRES   1 B  310  GLU ARG SER SER ASN ASN PHE ASN TYR GLY ALA TYR HIS          
SEQRES   2 B  310  SER LEU GLU ALA ILE TYR HIS GLU MET ASP ASN ILE ALA          
SEQRES   3 B  310  ALA ASP PHE PRO ASP LEU ALA ARG ARG VAL LYS ILE GLY          
SEQRES   4 B  310  HIS SER PHE GLU ASN ARG PRO MET TYR VAL LEU LYS PHE          
SEQRES   5 B  310  SER THR GLY LYS GLY VAL ARG ARG PRO ALA VAL TRP LEU          
SEQRES   6 B  310  ASN ALA GLY ILE HIS SER ARG GLU TRP ILE SER GLN ALA          
SEQRES   7 B  310  THR ALA ILE TRP THR ALA ARG LYS ILE VAL SER ASP TYR          
SEQRES   8 B  310  GLN ARG ASP PRO ALA ILE THR SER ILE LEU GLU LYS MET          
SEQRES   9 B  310  ASP ILE PHE LEU LEU PRO VAL ALA ASN PRO ASP GLY TYR          
SEQRES  10 B  310  VAL TYR THR GLN THR GLN ASN ARG LEU TRP ARG LYS THR          
SEQRES  11 B  310  ARG SER ARG ASN PRO GLY SER SER CYS ILE GLY ALA ASP          
SEQRES  12 B  310  PRO ASN ARG ASN TRP ASN ALA SER PHE ALA GLY LYS GLY          
SEQRES  13 B  310  ALA SER ASP ASN PRO CYS SER GLU VAL TYR HIS GLY PRO          
SEQRES  14 B  310  HIS ALA ASN SER GLU VAL GLU VAL LYS SER VAL VAL ASP          
SEQRES  15 B  310  PHE ILE GLN LYS HIS GLY ASN PHE LYS GLY PHE ILE ASP          
SEQRES  16 B  310  LEU HIS SER TYR SER GLN LEU LEU MET TYR PRO TYR GLY          
SEQRES  17 B  310  TYR SER VAL LYS LYS ALA PRO ASP ALA GLU GLU LEU ASP          
SEQRES  18 B  310  LYS VAL ALA ARG LEU ALA ALA LYS ALA LEU ALA SER VAL          
SEQRES  19 B  310  SER GLY THR GLU TYR GLN VAL GLY PRO THR CYS THR THR          
SEQRES  20 B  310  VAL TYR PRO ALA SER GLY SER SER ILE ASP TRP ALA TYR          
SEQRES  21 B  310  ASP ASN GLY ILE LYS PHE ALA PHE THR PHE GLU LEU ARG          
SEQRES  22 B  310  ASP THR GLY THR TYR GLY PHE LEU LEU PRO ALA ASN GLN          
SEQRES  23 B  310  ILE ILE PRO THR ALA GLU GLU THR TRP LEU GLY LEU LYS          
SEQRES  24 B  310  THR ILE MET GLU HIS VAL ARG ASP ASN LEU TYR                  
SEQRES   1 C   53  PHE HIS VAL PRO ASP ASP ARG PRO CYS ILE ASN PRO GLY          
SEQRES   2 C   53  ARG CYS PRO LEU VAL PRO ASP ALA THR CYS THR PHE VAL          
SEQRES   3 C   53  CYS LYS ALA ALA ASP ASN ASP PHE GLY TYR GLU CYS GLN          
SEQRES   4 C   53  HIS VAL TRP THR PHE GLU GLY GLN ARG VAL GLY CYS TYR          
SEQRES   5 C   53  ALA                                                          
SEQRES   1 D   53  PHE HIS VAL PRO ASP ASP ARG PRO CYS ILE ASN PRO GLY          
SEQRES   2 D   53  ARG CYS PRO LEU VAL PRO ASP ALA THR CYS THR PHE VAL          
SEQRES   3 D   53  CYS LYS ALA ALA ASP ASN ASP PHE GLY TYR GLU CYS GLN          
SEQRES   4 D   53  HIS VAL TRP THR PHE GLU GLY GLN ARG VAL GLY CYS TYR          
SEQRES   5 D   53  ALA                                                          
HET     ZN  A 500       1                                                       
HET    NO3  A1309       4                                                       
HET    NO3  A1310       4                                                       
HET     ZN  B 501       1                                                       
HET    NO3  B1309       4                                                       
HET    NO3  B1310       4                                                       
HET    NO3  C1054       4                                                       
HET    NO3  D1054       4                                                       
HETNAM      ZN ZINC ION                                                         
HETNAM     NO3 NITRATE ION                                                      
FORMUL   5   ZN    2(ZN 2+)                                                     
FORMUL   6  NO3    6(N O3 1-)                                                   
FORMUL   7  HOH   *303(H2 O)                                                    
HELIX    1   1 SER A   13  PHE A   28  1                                  16    
HELIX    2   2 GLU A   72  TYR A   90  1                                  19    
HELIX    3   3 ASP A   93  MET A  103  1                                  11    
HELIX    4   4 ASN A  112  GLN A  122  1                                  11    
HELIX    5   5 ASP A  142  ASN A  146  5                                   5    
HELIX    6   6 GLU A  173  GLY A  187  1                                  15    
HELIX    7   7 ASP A  215  SER A  232  1                                  18    
HELIX    8   8 THR A  243  VAL A  247  1                                   5    
HELIX    9   9 SER A  253  ASN A  261  1                                   9    
HELIX   10  10 PRO A  282  ASN A  284  5                                   3    
HELIX   11  11 GLN A  285  ASN A  307  1                                  23    
HELIX   12  12 SER B   13  PHE B   28  1                                  16    
HELIX   13  13 GLU B   72  TYR B   90  1                                  19    
HELIX   14  14 ASP B   93  MET B  103  1                                  11    
HELIX   15  15 ASN B  112  GLN B  122  1                                  11    
HELIX   16  16 ASP B  142  ASN B  146  5                                   5    
HELIX   17  17 GLU B  173  GLY B  187  1                                  15    
HELIX   18  18 ASP B  215  SER B  232  1                                  18    
HELIX   19  19 THR B  243  VAL B  247  1                                   5    
HELIX   20  20 SER B  253  ASN B  261  1                                   9    
HELIX   21  21 PRO B  282  ASN B  284  5                                   3    
HELIX   22  22 GLN B  285  ASN B  307  1                                  23    
SHEET    1  AA 8 ALA A  32  HIS A  39  0                                        
SHEET    2  AA 8 PRO A  45  PHE A  51 -1  O  MET A  46   N  ILE A  37           
SHEET    3  AA 8 ASP A 104  LEU A 108 -1  O  ILE A 105   N  PHE A  51           
SHEET    4  AA 8 ALA A  61  ALA A  66  1  O  VAL A  62   N  PHE A 106           
SHEET    5  AA 8 PHE A 189  HIS A 196  1  N  LYS A 190   O  ALA A  61           
SHEET    6  AA 8 PHE A 265  GLU A 270  1  O  PHE A 265   N  PHE A 192           
SHEET    7  AA 8 LEU A 201  TYR A 204 -1  O  LEU A 201   N  GLU A 270           
SHEET    8  AA 8 GLN A 239  PRO A 242  1  O  GLN A 239   N  LEU A 202           
SHEET    1  BA 8 ALA B  32  HIS B  39  0                                        
SHEET    2  BA 8 PRO B  45  PHE B  51 -1  O  MET B  46   N  ILE B  37           
SHEET    3  BA 8 ASP B 104  LEU B 108 -1  O  ILE B 105   N  PHE B  51           
SHEET    4  BA 8 ALA B  61  ALA B  66  1  O  VAL B  62   N  PHE B 106           
SHEET    5  BA 8 PHE B 189  HIS B 196  1  N  LYS B 190   O  ALA B  61           
SHEET    6  BA 8 PHE B 265  GLU B 270  1  O  PHE B 265   N  PHE B 192           
SHEET    7  BA 8 LEU B 201  TYR B 204 -1  O  LEU B 201   N  GLU B 270           
SHEET    8  BA 8 GLN B 239  PRO B 242  1  O  GLN B 239   N  LEU B 202           
SHEET    1  CA 3 THR C  22  ALA C  29  0                                        
SHEET    2  CA 3 TYR C  36  PHE C  44 -1  O  GLU C  37   N  LYS C  28           
SHEET    3  CA 3 GLN C  47  VAL C  49 -1  O  GLN C  47   N  PHE C  44           
SHEET    1  DA 4 ARG D   7  PRO D   8  0                                        
SHEET    2  DA 4 THR D  22  ALA D  29 -1  O  PHE D  25   N  ARG D   7           
SHEET    3  DA 4 TYR D  36  PHE D  44 -1  O  GLU D  37   N  LYS D  28           
SHEET    4  DA 4 GLN D  47  VAL D  49 -1  O  GLN D  47   N  PHE D  44           
SSBOND   1 CYS A  138    CYS A  161                          1555   1555  2.03  
SSBOND   2 CYS B  138    CYS B  161                          1555   1555  2.03  
SSBOND   3 CYS C    9    CYS C   23                          1555   1555  2.03  
SSBOND   4 CYS C   15    CYS C   51                          1555   1555  2.05  
SSBOND   5 CYS C   27    CYS C   38                          1555   1555  2.04  
SSBOND   6 CYS D    9    CYS D   23                          1555   1555  2.03  
SSBOND   7 CYS D   15    CYS D   51                          1555   1555  2.03  
SSBOND   8 CYS D   27    CYS D   38                          1555   1555  2.04  
LINK        ZN    ZN A 500                 ND1 HIS A 196     1555   1555  2.07  
LINK        ZN    ZN A 500                 ND1 HIS A  69     1555   1555  2.20  
LINK        ZN    ZN A 500                 OE1 GLU A  72     1555   1555  2.67  
LINK        ZN    ZN A 500                 OE2 GLU A  72     1555   1555  2.05  
LINK        ZN    ZN A 500                 O   ALA D  53     1555   1555  2.44  
LINK        ZN    ZN A 500                 OXT ALA D  53     1555   1555  2.28  
LINK        ZN    ZN B 501                 OE2 GLU B  72     1555   1555  2.05  
LINK        ZN    ZN B 501                 ND1 HIS B 196     1555   1555  2.10  
LINK        ZN    ZN B 501                 O   ALA C  53     1555   1555  2.46  
LINK        ZN    ZN B 501                 OXT ALA C  53     1555   1555  2.22  
LINK        ZN    ZN B 501                 ND1 HIS B  69     1555   1555  2.09  
CISPEP   1 SER A  197    TYR A  198          0        -2.97                     
CISPEP   2 PRO A  205    TYR A  206          0         7.53                     
CISPEP   3 ARG A  272    ASP A  273          0        -0.91                     
CISPEP   4 SER B  197    TYR B  198          0        -3.27                     
CISPEP   5 PRO B  205    TYR B  206          0         2.95                     
CISPEP   6 ARG B  272    ASP B  273          0        -0.37                     
SITE     1 AC1  4 HIS A  69  GLU A  72  HIS A 196  ALA D  53                    
SITE     1 AC2  8 HIS A  69  ARG A 127  ASN A 144  ARG A 145                    
SITE     2 AC2  8 HIS A 196  TYR A 248  GLU A 270  ALA D  53                    
SITE     1 AC3  6 ARG A  71  LEU A 125  TRP A 126  ARG A 127                    
SITE     2 AC3  6 LYS A 128  HOH A2094                                          
SITE     1 AC4  4 HIS B  69  GLU B  72  HIS B 196  ALA C  53                    
SITE     1 AC5  7 HIS B  69  ARG B 127  ASN B 144  ARG B 145                    
SITE     2 AC5  7 TYR B 248  GLU B 270  ALA C  53                               
SITE     1 AC6  8 LEU B 125  TRP B 126  ARG B 127  LYS B 128                    
SITE     2 AC6  8 GLU B 163  HOH B2035  HOH B2039  GLN C  39                    
SITE     1 AC7  6 ASN B 159  CYS B 161  ARG C   7  ILE C  10                    
SITE     2 AC7  6 PHE C  25  HIS C  40                                          
SITE     1 AC8  7 ASN A 159  CYS A 161  ARG D   7  CYS D   9                    
SITE     2 AC8  7 ILE D  10  PHE D  25  HIS D  40                               
CRYST1   69.220   71.980   79.840  90.00 108.84  90.00 P 1 21 1      4          
ORIGX1      1.000000  0.000000  0.000000        0.00000                         
ORIGX2      0.000000  1.000000  0.000000        0.00000                         
ORIGX3      0.000000  0.000000  1.000000        0.00000                         
SCALE1      0.014447  0.000000  0.004929        0.00000                         
SCALE2      0.000000  0.013893  0.000000        0.00000                         
SCALE3      0.000000  0.000000  0.013234        0.00000                         
ATOM   2394  N   PHE B   6     -36.911  25.418  58.833  1.00 36.66           N  
ATOM   2395  CA  PHE B   6     -37.758  24.363  59.387  1.00 32.55           C  
ATOM   2396  C   PHE B   6     -37.980  24.616  60.874  1.00 30.52           C  
ATOM   2397  O   PHE B   6     -37.030  24.711  61.652  1.00 27.14           O  
ATOM   2398  CB  PHE B   6     -37.121  22.981  59.164  1.00 33.17           C  
ATOM   2399  CG  PHE B   6     -38.055  21.813  59.429  1.00 30.43           C  
ATOM   2400  CD1 PHE B   6     -38.132  21.239  60.687  1.00 29.21           C  
ATOM   2401  CD2 PHE B   6     -38.830  21.279  58.408  1.00 31.01           C  
ATOM   2402  CE1 PHE B   6     -38.979  20.157  60.929  1.00 29.44           C  
ATOM   2403  CE2 PHE B   6     -39.677  20.202  58.641  1.00 31.45           C  
ATOM   2404  CZ  PHE B   6     -39.750  19.643  59.907  1.00 28.39           C  
ATOM   2405  N   ASN B   7     -39.241  24.738  61.267  1.00 30.57           N  
ATOM   2406  CA  ASN B   7     -39.568  24.951  62.665  1.00 28.25           C  
ATOM   2407  C   ASN B   7     -39.736  23.617  63.381  1.00 28.60           C  
ATOM   2408  O   ASN B   7     -40.773  22.971  63.259  1.00 29.26           O  
ATOM   2409  CB  ASN B   7     -40.847  25.778  62.783  1.00 31.53           C  
ATOM   2410  CG  ASN B   7     -41.273  25.994  64.223  1.00 27.93           C  
ATOM   2411  OD1 ASN B   7     -40.607  25.549  65.153  1.00 29.60           O  
ATOM   2412  ND2 ASN B   7     -42.391  26.689  64.412  1.00 34.02           N  
ATOM   2413  N   TYR B   8     -38.715  23.205  64.124  1.00 27.30           N  
ATOM   2414  CA  TYR B   8     -38.746  21.911  64.802  1.00 26.63           C  
ATOM   2415  C   TYR B   8     -39.718  21.899  65.981  1.00 28.39           C  
ATOM   2416  O   TYR B   8     -39.962  20.855  66.580  1.00 25.91           O  
ATOM   2417  CB  TYR B   8     -37.341  21.496  65.252  1.00 24.94           C  
ATOM   2418  CG  TYR B   8     -36.446  21.058  64.115  1.00 26.61           C  
ATOM   2419  CD1 TYR B   8     -35.701  21.981  63.394  1.00 29.68           C  
ATOM   2420  CD2 TYR B   8     -36.355  19.720  63.755  1.00 24.37           C  
ATOM   2421  CE1 TYR B   8     -34.890  21.583  62.342  1.00 30.84           C  
ATOM   2422  CE2 TYR B   8     -35.546  19.312  62.716  1.00 26.18           C  
ATOM   2423  CZ  TYR B   8     -34.816  20.241  62.010  1.00 27.49           C  
ATOM   2424  OH  TYR B   8     -34.010  19.828  60.971  1.00 27.44           O  
ATOM   2425  N   GLY B   9     -40.283  23.063  66.297  1.00 27.74           N  
ATOM   2426  CA  GLY B   9     -41.246  23.178  67.378  1.00 23.32           C  
ATOM   2427  C   GLY B   9     -42.681  23.179  66.879  1.00 27.54           C  
ATOM   2428  O   GLY B   9     -43.595  23.624  67.580  1.00 28.24           O  
ATOM   2429  N   ALA B  10     -42.878  22.677  65.663  1.00 26.65           N  
ATOM   2430  CA  ALA B  10     -44.211  22.549  65.088  1.00 24.56           C  
ATOM   2431  C   ALA B  10     -44.383  21.172  64.466  1.00 25.33           C  
ATOM   2432  O   ALA B  10     -43.404  20.499  64.162  1.00 23.77           O  
ATOM   2433  CB  ALA B  10     -44.436  23.617  64.043  1.00 28.39           C  
ATOM   2434  N   TYR B  11     -45.633  20.765  64.276  1.00 26.91           N  
ATOM   2435  CA  TYR B  11     -45.937  19.528  63.564  1.00 24.00           C  
ATOM   2436  C   TYR B  11     -46.017  19.827  62.077  1.00 26.51           C  
ATOM   2437  O   TYR B  11     -46.508  20.883  61.681  1.00 28.03           O  
ATOM   2438  CB  TYR B  11     -47.243  18.918  64.076  1.00 20.80           C  
ATOM   2439  CG  TYR B  11     -47.174  18.464  65.515  1.00 20.62           C  
ATOM   2440  CD1 TYR B  11     -46.364  17.395  65.888  1.00 20.09           C  
ATOM   2441  CD2 TYR B  11     -47.930  19.091  66.502  1.00 22.03           C  
ATOM   2442  CE1 TYR B  11     -46.299  16.973  67.202  1.00 20.75           C  
ATOM   2443  CE2 TYR B  11     -47.876  18.674  67.816  1.00 21.41           C  
ATOM   2444  CZ  TYR B  11     -47.058  17.611  68.161  1.00 20.07           C  
ATOM   2445  OH  TYR B  11     -46.995  17.194  69.458  1.00 17.97           O  
ATOM   2446  N   HIS B  12     -45.516  18.911  61.255  1.00 23.63           N  
ATOM   2447  CA  HIS B  12     -45.461  19.137  59.817  1.00 25.34           C  
ATOM   2448  C   HIS B  12     -46.173  18.076  59.004  1.00 26.79           C  
ATOM   2449  O   HIS B  12     -46.519  17.007  59.505  1.00 25.11           O  
ATOM   2450  CB  HIS B  12     -44.011  19.226  59.348  1.00 27.52           C  
ATOM   2451  CG  HIS B  12     -43.277  20.406  59.900  1.00 28.14           C  
ATOM   2452  ND1 HIS B  12     -43.231  21.622  59.252  1.00 30.60           N  
ATOM   2453  CD2 HIS B  12     -42.569  20.559  61.043  1.00 28.06           C  
ATOM   2454  CE1 HIS B  12     -42.518  22.471  59.970  1.00 29.30           C  
ATOM   2455  NE2 HIS B  12     -42.109  21.853  61.062  1.00 27.07           N  
ATOM   2456  N   SER B  13     -46.389  18.401  57.736  1.00 24.91           N  
ATOM   2457  CA  SER B  13     -46.888  17.462  56.751  1.00 23.25           C  
ATOM   2458  C   SER B  13     -45.807  16.439  56.433  1.00 22.34           C  
ATOM   2459  O   SER B  13     -44.627  16.652  56.720  1.00 19.36           O  
ATOM   2460  CB  SER B  13     -47.198  18.217  55.470  1.00 30.80           C  
ATOM   2461  OG  SER B  13     -45.989  18.734  54.941  1.00 23.96           O  
ATOM   2462  N   LEU B  14     -46.208  15.335  55.816  1.00 24.07           N  
ATOM   2463  CA  LEU B  14     -45.255  14.323  55.390  1.00 22.12           C  
ATOM   2464  C   LEU B  14     -44.262  14.912  54.391  1.00 23.01           C  
ATOM   2465  O   LEU B  14     -43.071  14.613  54.429  1.00 22.77           O  
ATOM   2466  CB  LEU B  14     -45.989  13.146  54.756  1.00 20.27           C  
ATOM   2467  CG  LEU B  14     -45.115  11.990  54.287  1.00 16.46           C  
ATOM   2468  CD1 LEU B  14     -44.594  11.193  55.495  1.00 19.07           C  
ATOM   2469  CD2 LEU B  14     -45.889  11.085  53.336  1.00 18.62           C  
ATOM   2470  N   GLU B  15     -44.761  15.742  53.484  1.00 22.80           N  
ATOM   2471  CA  GLU B  15     -43.900  16.315  52.457  1.00 27.22           C  
ATOM   2472  C   GLU B  15     -42.832  17.186  53.108  1.00 21.75           C  
ATOM   2473  O   GLU B  15     -41.657  17.124  52.742  1.00 26.43           O  
ATOM   2474  CB  GLU B  15     -44.717  17.114  51.433  1.00 27.51           C  
ATOM   2475  CG  GLU B  15     -46.153  17.395  51.855  1.00 33.69           C  
ATOM   2476  CD  GLU B  15     -47.027  16.141  51.869  1.00 36.76           C  
ATOM   2477  OE1 GLU B  15     -46.956  15.342  50.905  1.00 44.55           O  
ATOM   2478  OE2 GLU B  15     -47.778  15.955  52.848  1.00 28.54           O  
ATOM   2479  N   ALA B  16     -43.245  17.981  54.087  1.00 26.41           N  
ATOM   2480  CA  ALA B  16     -42.317  18.845  54.806  1.00 24.34           C  
ATOM   2481  C   ALA B  16     -41.239  18.025  55.509  1.00 26.84           C  
ATOM   2482  O   ALA B  16     -40.061  18.379  55.464  1.00 29.18           O  
ATOM   2483  CB  ALA B  16     -43.060  19.731  55.802  1.00 26.02           C  
ATOM   2484  N   ILE B  17     -41.636  16.924  56.148  1.00 23.95           N  
ATOM   2485  CA  ILE B  17     -40.673  16.053  56.824  1.00 23.85           C  
ATOM   2486  C   ILE B  17     -39.699  15.393  55.840  1.00 23.10           C  
ATOM   2487  O   ILE B  17     -38.491  15.365  56.078  1.00 25.88           O  
ATOM   2488  CB  ILE B  17     -41.377  14.972  57.692  1.00 22.88           C  
ATOM   2489  CG1 ILE B  17     -42.229  15.635  58.770  1.00 25.18           C  
ATOM   2490  CG2 ILE B  17     -40.354  14.040  58.342  1.00 22.97           C  
ATOM   2491  CD1 ILE B  17     -42.938  14.638  59.698  1.00 21.06           C  
ATOM   2492  N   TYR B  18     -40.217  14.855  54.745  1.00 22.17           N  
ATOM   2493  CA  TYR B  18     -39.352  14.290  53.719  1.00 23.75           C  
ATOM   2494  C   TYR B  18     -38.395  15.365  53.200  1.00 26.26           C  
ATOM   2495  O   TYR B  18     -37.191  15.139  53.101  1.00 26.04           O  
ATOM   2496  CB  TYR B  18     -40.166  13.692  52.569  1.00 25.89           C  
ATOM   2497  CG  TYR B  18     -40.812  12.359  52.891  1.00 21.40           C  
ATOM   2498  CD1 TYR B  18     -40.477  11.660  54.048  1.00 24.10           C  
ATOM   2499  CD2 TYR B  18     -41.751  11.800  52.036  1.00 21.27           C  
ATOM   2500  CE1 TYR B  18     -41.070  10.424  54.346  1.00 20.18           C  
ATOM   2501  CE2 TYR B  18     -42.341  10.573  52.319  1.00 22.83           C  
ATOM   2502  CZ  TYR B  18     -41.996   9.893  53.479  1.00 20.78           C  
ATOM   2503  OH  TYR B  18     -42.592   8.679  53.752  1.00 21.05           O  
ATOM   2504  N   HIS B  19     -38.935  16.537  52.885  1.00 23.85           N  
ATOM   2505  CA  HIS B  19     -38.121  17.635  52.373  1.00 29.02           C  
ATOM   2506  C   HIS B  19     -36.945  17.934  53.292  1.00 28.10           C  
ATOM   2507  O   HIS B  19     -35.812  18.072  52.829  1.00 31.40           O  
ATOM   2508  CB  HIS B  19     -38.965  18.900  52.176  1.00 28.85           C  
ATOM   2509  CG  HIS B  19     -38.245  19.999  51.456  1.00 34.36           C  
ATOM   2510  ND1 HIS B  19     -37.665  21.065  52.111  1.00 41.13           N  
ATOM   2511  CD2 HIS B  19     -38.011  20.198  50.136  1.00 38.55           C  
ATOM   2512  CE1 HIS B  19     -37.107  21.873  51.227  1.00 39.83           C  
ATOM   2513  NE2 HIS B  19     -37.304  21.372  50.021  1.00 35.63           N  
ATOM   2514  N   GLU B  20     -37.214  18.024  54.592  1.00 24.13           N  
ATOM   2515  CA  GLU B  20     -36.172  18.343  55.566  1.00 26.18           C  
ATOM   2516  C   GLU B  20     -35.129  17.223  55.660  1.00 29.46           C  
ATOM   2517  O   GLU B  20     -33.938  17.484  55.868  1.00 28.37           O  
ATOM   2518  CB  GLU B  20     -36.785  18.649  56.941  1.00 26.56           C  
ATOM   2519  CG  GLU B  20     -35.797  19.092  58.021  1.00 25.69           C  
ATOM   2520  CD  GLU B  20     -35.170  20.463  57.751  1.00 28.26           C  
ATOM   2521  OE1 GLU B  20     -35.501  21.089  56.721  1.00 29.38           O  
ATOM   2522  OE2 GLU B  20     -34.345  20.910  58.574  1.00 28.19           O  
ATOM   2523  N   MET B  21     -35.570  15.976  55.503  1.00 26.10           N  
ATOM   2524  CA  MET B  21     -34.636  14.852  55.490  1.00 24.43           C  
ATOM   2525  C   MET B  21     -33.724  14.957  54.267  1.00 27.10           C  
ATOM   2526  O   MET B  21     -32.538  14.629  54.324  1.00 31.23           O  
ATOM   2527  CB  MET B  21     -35.389  13.510  55.459  1.00 25.13           C  
ATOM   2528  CG  MET B  21     -36.224  13.205  56.708  1.00 23.44           C  
ATOM   2529  SD  MET B  21     -37.230  11.710  56.510  1.00 22.85           S  
ATOM   2530  CE  MET B  21     -35.967  10.433  56.418  1.00 20.51           C  
ATOM   2531  N   ASP B  22     -34.289  15.398  53.153  1.00 25.40           N  
ATOM   2532  CA  ASP B  22     -33.518  15.531  51.923  1.00 29.50           C  
ATOM   2533  C   ASP B  22     -32.488  16.648  52.070  1.00 31.40           C  
ATOM   2534  O   ASP B  22     -31.350  16.525  51.601  1.00 28.84           O  
ATOM   2535  CB  ASP B  22     -34.439  15.799  50.734  1.00 33.59           C  
ATOM   2536  CG  ASP B  22     -33.985  15.083  49.473  1.00 38.10           C  
ATOM   2537  OD1 ASP B  22     -33.077  14.226  49.562  1.00 38.65           O  
ATOM   2538  OD2 ASP B  22     -34.539  15.375  48.391  1.00 44.75           O  
ATOM   2539  N   ASN B  23     -32.891  17.734  52.727  1.00 29.52           N  
ATOM   2540  CA  ASN B  23     -31.994  18.865  52.961  1.00 28.58           C  
ATOM   2541  C   ASN B  23     -30.844  18.483  53.872  1.00 30.05           C  
ATOM   2542  O   ASN B  23     -29.705  18.897  53.658  1.00 30.07           O  
ATOM   2543  CB  ASN B  23     -32.749  20.049  53.561  1.00 29.85           C  
ATOM   2544  CG  ASN B  23     -33.615  20.753  52.547  1.00 33.62           C  
ATOM   2545  OD1 ASN B  23     -33.499  20.517  51.339  1.00 32.72           O  
ATOM   2546  ND2 ASN B  23     -34.491  21.625  53.028  1.00 38.40           N  
ATOM   2547  N   ILE B  24     -31.159  17.699  54.898  1.00 30.04           N  
ATOM   2548  CA  ILE B  24     -30.157  17.213  55.836  1.00 29.84           C  
ATOM   2549  C   ILE B  24     -29.146  16.316  55.116  1.00 28.63           C  
ATOM   2550  O   ILE B  24     -27.945  16.423  55.341  1.00 30.87           O  
ATOM   2551  CB  ILE B  24     -30.804  16.452  57.018  1.00 27.28           C  
ATOM   2552  CG1 ILE B  24     -31.561  17.421  57.934  1.00 26.60           C  
ATOM   2553  CG2 ILE B  24     -29.756  15.677  57.803  1.00 26.00           C  
ATOM   2554  CD1 ILE B  24     -31.919  16.837  59.300  1.00 26.26           C  
ATOM   2555  N   ALA B  25     -29.634  15.448  54.234  1.00 29.90           N  
ATOM   2556  CA  ALA B  25     -28.746  14.571  53.468  1.00 29.78           C  
ATOM   2557  C   ALA B  25     -27.869  15.349  52.477  1.00 30.53           C  
ATOM   2558  O   ALA B  25     -26.702  15.011  52.273  1.00 30.00           O  
ATOM   2559  CB  ALA B  25     -29.551  13.488  52.738  1.00 32.92           C  
ATOM   2560  N   ALA B  26     -28.438  16.385  51.862  1.00 30.63           N  
ATOM   2561  CA  ALA B  26     -27.705  17.202  50.897  1.00 30.32           C  
ATOM   2562  C   ALA B  26     -26.631  18.045  51.579  1.00 31.31           C  
ATOM   2563  O   ALA B  26     -25.556  18.268  51.026  1.00 30.48           O  
ATOM   2564  CB  ALA B  26     -28.662  18.099  50.110  1.00 29.84           C  
ATOM   2565  N   ASP B  27     -26.922  18.513  52.786  1.00 28.58           N  
ATOM   2566  CA  ASP B  27     -25.992  19.391  53.493  1.00 29.83           C  
ATOM   2567  C   ASP B  27     -24.836  18.648  54.166  1.00 31.31           C  
ATOM   2568  O   ASP B  27     -23.775  19.230  54.414  1.00 31.81           O  
ATOM   2569  CB  ASP B  27     -26.736  20.249  54.516  1.00 32.79           C  
ATOM   2570  CG  ASP B  27     -27.515  21.387  53.875  1.00 33.05           C  
ATOM   2571  OD1 ASP B  27     -27.457  21.559  52.635  1.00 27.78           O  
ATOM   2572  OD2 ASP B  27     -28.188  22.123  54.623  1.00 38.59           O  
ATOM   2573  N   PHE B  28     -25.035  17.368  54.470  1.00 30.55           N  
ATOM   2574  CA  PHE B  28     -23.984  16.571  55.099  1.00 30.87           C  
ATOM   2575  C   PHE B  28     -23.738  15.271  54.340  1.00 32.04           C  
ATOM   2576  O   PHE B  28     -23.994  14.189  54.863  1.00 31.25           O  
ATOM   2577  CB  PHE B  28     -24.345  16.244  56.552  1.00 30.25           C  
ATOM   2578  CG  PHE B  28     -24.502  17.450  57.433  1.00 30.82           C  
ATOM   2579  CD1 PHE B  28     -25.588  18.300  57.288  1.00 33.94           C  
ATOM   2580  CD2 PHE B  28     -23.577  17.719  58.431  1.00 35.95           C  
ATOM   2581  CE1 PHE B  28     -25.739  19.410  58.115  1.00 34.94           C  
ATOM   2582  CE2 PHE B  28     -23.722  18.824  59.263  1.00 33.30           C  
ATOM   2583  CZ  PHE B  28     -24.803  19.669  59.103  1.00 34.31           C  
ATOM   2584  N   PRO B  29     -23.221  15.371  53.109  1.00 31.47           N  
ATOM   2585  CA  PRO B  29     -23.106  14.172  52.273  1.00 33.81           C  
ATOM   2586  C   PRO B  29     -22.241  13.083  52.906  1.00 29.97           C  
ATOM   2587  O   PRO B  29     -22.421  11.908  52.588  1.00 31.17           O  
ATOM   2588  CB  PRO B  29     -22.445  14.693  50.992  1.00 34.10           C  
ATOM   2589  CG  PRO B  29     -22.710  16.161  50.982  1.00 34.03           C  
ATOM   2590  CD  PRO B  29     -22.760  16.588  52.417  1.00 28.98           C  
ATOM   2591  N   ASP B  30     -21.323  13.464  53.788  1.00 28.22           N  
ATOM   2592  CA  ASP B  30     -20.338  12.516  54.317  1.00 30.63           C  
ATOM   2593  C   ASP B  30     -20.761  11.863  55.640  1.00 28.63           C  
ATOM   2594  O   ASP B  30     -20.057  11.003  56.168  1.00 27.98           O  
ATOM   2595  CB  ASP B  30     -18.974  13.198  54.485  1.00 36.70           C  
ATOM   2596  CG  ASP B  30     -18.414  13.730  53.171  1.00 36.61           C  
ATOM   2597  OD1 ASP B  30     -18.710  13.140  52.108  1.00 36.61           O  
ATOM   2598  OD2 ASP B  30     -17.671  14.735  53.205  1.00 36.46           O  
ATOM   2599  N   LEU B  31     -21.904  12.271  56.175  1.00 27.50           N  
ATOM   2600  CA  LEU B  31     -22.388  11.712  57.436  1.00 28.20           C  
ATOM   2601  C   LEU B  31     -23.792  11.119  57.287  1.00 27.28           C  
ATOM   2602  O   LEU B  31     -24.094  10.067  57.852  1.00 26.16           O  
ATOM   2603  CB  LEU B  31     -22.373  12.781  58.535  1.00 27.45           C  
ATOM   2604  CG  LEU B  31     -23.009  12.435  59.888  1.00 28.11           C  
ATOM   2605  CD1 LEU B  31     -22.329  11.243  60.533  1.00 27.62           C  
ATOM   2606  CD2 LEU B  31     -22.989  13.633  60.834  1.00 28.84           C  
ATOM   2607  N   ALA B  32     -24.636  11.793  56.512  1.00 27.42           N  
ATOM   2608  CA  ALA B  32     -26.029  11.385  56.366  1.00 26.65           C  
ATOM   2609  C   ALA B  32     -26.417  11.099  54.917  1.00 28.55           C  
ATOM   2610  O   ALA B  32     -26.117  11.876  54.018  1.00 29.66           O  
ATOM   2611  CB  ALA B  32     -26.947  12.457  56.948  1.00 29.80           C  
ATOM   2612  N   ARG B  33     -27.109   9.989  54.696  1.00 23.01           N  
ATOM   2613  CA  ARG B  33     -27.625   9.668  53.371  1.00 24.32           C  
ATOM   2614  C   ARG B  33     -29.083   9.248  53.498  1.00 24.51           C  
ATOM   2615  O   ARG B  33     -29.421   8.437  54.356  1.00 21.56           O  
ATOM   2616  CB  ARG B  33     -26.802   8.544  52.728  1.00 28.46           C  
ATOM   2617  CG  ARG B  33     -25.348   8.917  52.427  1.00 39.28           C  
ATOM   2618  CD  ARG B  33     -24.550   7.740  51.868  1.00 40.02           C  
ATOM   2619  NE  ARG B  33     -23.106   7.968  51.962  1.00 37.02           N  
ATOM   2620  CZ  ARG B  33     -22.184   7.024  51.783  1.00 43.64           C  
ATOM   2621  NH1 ARG B  33     -22.547   5.780  51.491  1.00 46.58           N  
ATOM   2622  NH2 ARG B  33     -20.894   7.322  51.900  1.00 49.96           N  
ATOM   2623  N   ARG B  34     -29.950   9.801  52.657  1.00 28.18           N  
ATOM   2624  CA  ARG B  34     -31.348   9.386  52.666  1.00 25.01           C  
ATOM   2625  C   ARG B  34     -31.497   8.157  51.779  1.00 25.62           C  
ATOM   2626  O   ARG B  34     -31.187   8.205  50.590  1.00 30.96           O  
ATOM   2627  CB  ARG B  34     -32.273  10.523  52.216  1.00 28.61           C  
ATOM   2628  CG  ARG B  34     -33.764  10.265  52.472  0.85 26.15           C  
ATOM   2629  CD  ARG B  34     -34.652  11.419  51.976  1.00 27.16           C  
ATOM   2630  NE  ARG B  34     -35.013  11.276  50.567  0.78 30.12           N  
ATOM   2631  CZ  ARG B  34     -35.869  12.067  49.923  1.00 29.74           C  
ATOM   2632  NH1 ARG B  34     -36.457  13.071  50.557  0.76 34.03           N  
ATOM   2633  NH2 ARG B  34     -36.139  11.852  48.642  0.83 33.46           N  
ATOM   2634  N   VAL B  35     -31.956   7.054  52.372  1.00 19.94           N  
ATOM   2635  CA  VAL B  35     -32.085   5.775  51.678  1.00 19.79           C  
ATOM   2636  C   VAL B  35     -33.557   5.358  51.554  1.00 23.30           C  
ATOM   2637  O   VAL B  35     -34.298   5.377  52.541  1.00 21.95           O  
ATOM   2638  CB  VAL B  35     -31.343   4.670  52.460  1.00 19.14           C  
ATOM   2639  CG1 VAL B  35     -31.225   3.393  51.623  1.00 23.40           C  
ATOM   2640  CG2 VAL B  35     -29.967   5.159  52.879  1.00 27.23           C  
ATOM   2641  N   LYS B  36     -33.987   4.976  50.355  1.00 16.35           N  
ATOM   2642  CA  LYS B  36     -35.344   4.465  50.191  1.00 18.73           C  
ATOM   2643  C   LYS B  36     -35.345   2.953  50.411  1.00 19.55           C  
ATOM   2644  O   LYS B  36     -34.614   2.229  49.741  1.00 23.47           O  
ATOM   2645  CB  LYS B  36     -35.910   4.830  48.813  1.00 21.06           C  
ATOM   2646  CG  LYS B  36     -37.268   4.190  48.502  1.00 21.96           C  
ATOM   2647  CD  LYS B  36     -37.796   4.635  47.132  1.00 24.24           C  
ATOM   2648  CE  LYS B  36     -39.110   3.952  46.790  1.00 28.60           C  
ATOM   2649  NZ  LYS B  36     -39.764   4.579  45.611  1.00 32.24           N  
ATOM   2650  N   ILE B  37     -36.145   2.476  51.363  1.00 15.63           N  
ATOM   2651  CA  ILE B  37     -36.158   1.048  51.697  1.00 15.86           C  
ATOM   2652  C   ILE B  37     -37.380   0.313  51.161  1.00 14.49           C  
ATOM   2653  O   ILE B  37     -37.485  -0.899  51.308  1.00 18.61           O  
ATOM   2654  CB  ILE B  37     -36.090   0.794  53.220  1.00 13.96           C  
ATOM   2655  CG1 ILE B  37     -37.343   1.340  53.898  1.00 16.68           C  
ATOM   2656  CG2 ILE B  37     -34.822   1.388  53.809  1.00 16.61           C  
ATOM   2657  CD1 ILE B  37     -37.453   0.947  55.367  1.00 15.94           C  
ATOM   2658  N   GLY B  38     -38.302   1.055  50.556  1.00 16.79           N  
ATOM   2659  CA  GLY B  38     -39.518   0.470  50.023  1.00 17.00           C  
ATOM   2660  C   GLY B  38     -40.593   1.520  49.851  1.00 20.48           C  
ATOM   2661  O   GLY B  38     -40.302   2.721  49.794  1.00 20.61           O  
ATOM   2662  N   HIS B  39     -41.841   1.069  49.772  1.00 18.25           N  
ATOM   2663  CA  HIS B  39     -42.963   1.967  49.560  1.00 18.01           C  
ATOM   2664  C   HIS B  39     -44.107   1.577  50.482  1.00 16.18           C  
ATOM   2665  O   HIS B  39     -44.116   0.480  51.029  1.00 20.87           O  
ATOM   2666  CB  HIS B  39     -43.441   1.874  48.109  1.00 23.13           C  
ATOM   2667  CG  HIS B  39     -44.087   0.564  47.777  1.00 26.04           C  
ATOM   2668  ND1 HIS B  39     -45.454   0.399  47.725  1.00 24.14           N  
ATOM   2669  CD2 HIS B  39     -43.553  -0.653  47.513  1.00 32.32           C  
ATOM   2670  CE1 HIS B  39     -45.735  -0.858  47.427  1.00 28.61           C  
ATOM   2671  NE2 HIS B  39     -44.599  -1.518  47.292  1.00 28.68           N  
ATOM   2672  N   SER B  40     -45.071   2.476  50.647  1.00 15.45           N  
ATOM   2673  CA  SER B  40     -46.264   2.205  51.436  1.00 14.78           C  
ATOM   2674  C   SER B  40     -47.370   1.595  50.583  1.00 18.03           C  
ATOM   2675  O   SER B  40     -47.236   1.481  49.359  1.00 17.88           O  
ATOM   2676  CB  SER B  40     -46.780   3.505  52.036  1.00 15.92           C  
ATOM   2677  OG  SER B  40     -47.225   4.360  50.993  1.00 15.65           O  
ATOM   2678  N   PHE B  41     -48.474   1.214  51.221  1.00 15.98           N  
ATOM   2679  CA  PHE B  41     -49.591   0.642  50.468  1.00 15.50           C  
ATOM   2680  C   PHE B  41     -50.057   1.599  49.364  1.00 16.28           C  
ATOM   2681  O   PHE B  41     -50.357   1.174  48.242  1.00 17.81           O  
ATOM   2682  CB  PHE B  41     -50.755   0.258  51.387  1.00 14.37           C  
ATOM   2683  CG  PHE B  41     -51.935  -0.310  50.648  1.00 14.99           C  
ATOM   2684  CD1 PHE B  41     -52.006  -1.661  50.359  1.00 17.96           C  
ATOM   2685  CD2 PHE B  41     -52.961   0.512  50.228  1.00 14.19           C  
ATOM   2686  CE1 PHE B  41     -53.089  -2.187  49.667  1.00 19.40           C  
ATOM   2687  CE2 PHE B  41     -54.048  -0.008  49.532  1.00 16.41           C  
ATOM   2688  CZ  PHE B  41     -54.108  -1.355  49.254  1.00 19.15           C  
ATOM   2689  N   GLU B  42     -50.098   2.884  49.681  1.00 15.46           N  
ATOM   2690  CA  GLU B  42     -50.551   3.900  48.735  1.00 19.07           C  
ATOM   2691  C   GLU B  42     -49.402   4.522  47.951  1.00 23.67           C  
ATOM   2692  O   GLU B  42     -49.528   5.635  47.421  1.00 21.01           O  
ATOM   2693  CB  GLU B  42     -51.346   4.981  49.454  1.00 15.67           C  
ATOM   2694  CG  GLU B  42     -52.564   4.434  50.181  1.00 17.31           C  
ATOM   2695  CD  GLU B  42     -53.332   5.491  50.936  1.00 17.02           C  
ATOM   2696  OE1 GLU B  42     -52.722   6.472  51.413  1.00 15.85           O  
ATOM   2697  OE2 GLU B  42     -54.561   5.340  51.049  1.00 17.99           O  
ATOM   2698  N   ASN B  43     -48.289   3.798  47.871  1.00 18.32           N  
ATOM   2699  CA  ASN B  43     -47.150   4.206  47.036  1.00 21.15           C  
ATOM   2700  C   ASN B  43     -46.419   5.467  47.441  1.00 23.74           C  
ATOM   2701  O   ASN B  43     -45.984   6.244  46.587  1.00 25.42           O  
ATOM   2702  CB  ASN B  43     -47.583   4.338  45.581  1.00 26.64           C  
ATOM   2703  CG  ASN B  43     -47.961   3.025  44.994  1.00 23.43           C  
ATOM   2704  OD1 ASN B  43     -47.171   2.080  45.014  1.00 29.99           O  
ATOM   2705  ND2 ASN B  43     -49.180   2.936  44.477  1.00 29.34           N  
ATOM   2706  N   ARG B  44     -46.277   5.678  48.739  1.00 19.59           N  
ATOM   2707  CA  ARG B  44     -45.410   6.735  49.215  1.00 19.71           C  
ATOM   2708  C   ARG B  44     -44.075   6.120  49.603  1.00 20.04           C  
ATOM   2709  O   ARG B  44     -44.020   4.957  50.009  1.00 20.42           O  
ATOM   2710  CB  ARG B  44     -46.049   7.470  50.388  1.00 19.87           C  
ATOM   2711  CG  ARG B  44     -47.328   8.208  50.006  1.00 21.01           C  
ATOM   2712  CD  ARG B  44     -47.880   8.959  51.185  1.00 19.06           C  
ATOM   2713  NE  ARG B  44     -49.030   9.787  50.829  1.00 22.33           N  
ATOM   2714  CZ  ARG B  44     -50.291   9.383  50.895  1.00 21.11           C  
ATOM   2715  NH1 ARG B  44     -50.572   8.148  51.291  1.00 22.75           N  
ATOM   2716  NH2 ARG B  44     -51.272  10.213  50.557  1.00 24.18           N  
ATOM   2717  N   PRO B  45     -42.986   6.891  49.465  1.00 25.16           N  
ATOM   2718  CA  PRO B  45     -41.666   6.317  49.740  1.00 23.24           C  
ATOM   2719  C   PRO B  45     -41.508   6.014  51.219  1.00 18.83           C  
ATOM   2720  O   PRO B  45     -42.033   6.756  52.043  1.00 20.90           O  
ATOM   2721  CB  PRO B  45     -40.698   7.449  49.365  1.00 26.17           C  
ATOM   2722  CG  PRO B  45     -41.504   8.456  48.616  1.00 25.74           C  
ATOM   2723  CD  PRO B  45     -42.912   8.314  49.089  1.00 24.31           C  
ATOM   2724  N   MET B  46     -40.797   4.939  51.552  1.00 17.08           N  
ATOM   2725  CA  MET B  46     -40.348   4.747  52.921  1.00 16.42           C  
ATOM   2726  C   MET B  46     -38.923   5.262  52.972  1.00 19.03           C  
ATOM   2727  O   MET B  46     -38.028   4.650  52.389  1.00 19.53           O  
ATOM   2728  CB  MET B  46     -40.383   3.267  53.318  1.00 15.73           C  
ATOM   2729  CG  MET B  46     -41.770   2.631  53.265  1.00 18.32           C  
ATOM   2730  SD  MET B  46     -42.835   3.158  54.625  0.67 17.59           S  
ATOM   2731  CE  MET B  46     -42.034   2.385  56.039  0.85 15.46           C  
ATOM   2732  N   TYR B  47     -38.716   6.398  53.637  1.00 20.24           N  
ATOM   2733  CA  TYR B  47     -37.390   7.017  53.683  1.00 19.52           C  
ATOM   2734  C   TYR B  47     -36.728   6.819  55.028  1.00 17.01           C  
ATOM   2735  O   TYR B  47     -37.321   7.094  56.074  1.00 17.98           O  
ATOM   2736  CB  TYR B  47     -37.448   8.527  53.378  1.00 20.88           C  
ATOM   2737  CG  TYR B  47     -37.640   8.875  51.917  1.00 24.07           C  
ATOM   2738  CD1 TYR B  47     -36.876   8.266  50.930  1.00 25.39           C  
ATOM   2739  CD2 TYR B  47     -38.584   9.816  51.526  1.00 28.40           C  
ATOM   2740  CE1 TYR B  47     -37.049   8.579  49.586  1.00 30.76           C  
ATOM   2741  CE2 TYR B  47     -38.763  10.138  50.181  1.00 27.73           C  
ATOM   2742  CZ  TYR B  47     -37.993   9.516  49.221  1.00 34.35           C  
ATOM   2743  OH  TYR B  47     -38.172   9.833  47.891  1.00 36.37           O  
ATOM   2744  N   VAL B  48     -35.493   6.345  55.015  1.00 16.57           N  
ATOM   2745  CA  VAL B  48     -34.701   6.387  56.235  1.00 20.13           C  
ATOM   2746  C   VAL B  48     -33.493   7.280  56.019  1.00 18.55           C  
ATOM   2747  O   VAL B  48     -33.060   7.498  54.880  1.00 20.78           O  
ATOM   2748  CB  VAL B  48     -34.249   4.981  56.717  1.00 20.29           C  
ATOM   2749  CG1 VAL B  48     -35.376   3.962  56.560  1.00 18.25           C  
ATOM   2750  CG2 VAL B  48     -32.993   4.534  55.997  1.00 22.63           C  
ATOM   2751  N   LEU B  49     -32.968   7.827  57.108  1.00 18.83           N  
ATOM   2752  CA  LEU B  49     -31.673   8.485  57.057  1.00 19.11           C  
ATOM   2753  C   LEU B  49     -30.645   7.567  57.701  1.00 18.17           C  
ATOM   2754  O   LEU B  49     -30.856   7.056  58.797  1.00 17.82           O  
ATOM   2755  CB  LEU B  49     -31.695   9.834  57.777  1.00 17.91           C  
ATOM   2756  CG  LEU B  49     -32.346  11.010  57.058  1.00 22.61           C  
ATOM   2757  CD1 LEU B  49     -32.500  12.166  58.016  1.00 22.41           C  
ATOM   2758  CD2 LEU B  49     -31.537  11.427  55.814  1.00 23.77           C  
ATOM   2759  N   LYS B  50     -29.549   7.336  56.990  1.00 20.14           N  
ATOM   2760  CA  LYS B  50     -28.437   6.570  57.529  1.00 18.81           C  
ATOM   2761  C   LYS B  50     -27.336   7.534  57.960  1.00 20.44           C  
ATOM   2762  O   LYS B  50     -26.865   8.356  57.160  1.00 20.47           O  
ATOM   2763  CB  LYS B  50     -27.898   5.599  56.481  1.00 19.05           C  
ATOM   2764  CG  LYS B  50     -26.694   4.804  56.965  1.00 20.18           C  
ATOM   2765  CD  LYS B  50     -26.128   3.908  55.870  1.00 19.92           C  
ATOM   2766  CE  LYS B  50     -24.910   3.132  56.379  1.00 20.68           C  
ATOM   2767  NZ  LYS B  50     -24.254   2.364  55.266  1.00 24.40           N  
ATOM   2768  N   PHE B  51     -26.943   7.431  59.224  1.00 19.91           N  
ATOM   2769  CA  PHE B  51     -25.869   8.238  59.791  1.00 21.50           C  
ATOM   2770  C   PHE B  51     -24.661   7.342  60.028  1.00 21.74           C  
ATOM   2771  O   PHE B  51     -24.734   6.402  60.814  1.00 21.68           O  
ATOM   2772  CB  PHE B  51     -26.330   8.860  61.111  1.00 18.25           C  
ATOM   2773  CG  PHE B  51     -27.539   9.743  60.966  1.00 22.57           C  
ATOM   2774  CD1 PHE B  51     -27.420  11.013  60.434  1.00 22.09           C  
ATOM   2775  CD2 PHE B  51     -28.800   9.285  61.324  1.00 21.82           C  
ATOM   2776  CE1 PHE B  51     -28.532  11.820  60.279  1.00 20.51           C  
ATOM   2777  CE2 PHE B  51     -29.918  10.093  61.176  1.00 21.86           C  
ATOM   2778  CZ  PHE B  51     -29.782  11.360  60.658  1.00 21.33           C  
ATOM   2779  N   SER B  52     -23.555   7.625  59.342  1.00 25.14           N  
ATOM   2780  CA  SER B  52     -22.399   6.728  59.364  1.00 21.84           C  
ATOM   2781  C   SER B  52     -21.096   7.492  59.178  1.00 27.96           C  
ATOM   2782  O   SER B  52     -21.049   8.489  58.455  1.00 28.45           O  
ATOM   2783  CB  SER B  52     -22.535   5.683  58.250  1.00 25.51           C  
ATOM   2784  OG  SER B  52     -21.458   4.758  58.264  1.00 24.93           O  
ATOM   2785  N   THR B  53     -20.035   7.018  59.820  1.00 28.28           N  
ATOM   2786  CA  THR B  53     -18.711   7.593  59.597  1.00 32.24           C  
ATOM   2787  C   THR B  53     -17.778   6.595  58.917  1.00 28.83           C  
ATOM   2788  O   THR B  53     -16.561   6.749  58.957  1.00 33.14           O  
ATOM   2789  CB  THR B  53     -18.060   8.081  60.907  1.00 27.55           C  
ATOM   2790  OG1 THR B  53     -17.852   6.970  61.783  1.00 32.22           O  
ATOM   2791  CG2 THR B  53     -18.953   9.105  61.590  1.00 31.93           C  
ATOM   2792  N   GLY B  54     -18.347   5.572  58.292  1.00 28.79           N  
ATOM   2793  CA  GLY B  54     -17.533   4.587  57.609  1.00 31.77           C  
ATOM   2794  C   GLY B  54     -18.323   3.360  57.222  1.00 29.72           C  
ATOM   2795  O   GLY B  54     -19.236   2.950  57.945  1.00 31.04           O  
ATOM   2796  N   LYS B  55     -17.969   2.765  56.085  1.00 28.68           N  
ATOM   2797  CA  LYS B  55     -18.695   1.592  55.596  1.00 31.00           C  
ATOM   2798  C   LYS B  55     -17.798   0.515  54.987  1.00 32.66           C  
ATOM   2799  O   LYS B  55     -18.270  -0.311  54.206  1.00 31.37           O  
ATOM   2800  CB  LYS B  55     -19.793   1.998  54.599  1.00 30.78           C  
ATOM   2801  CG  LYS B  55     -19.314   2.762  53.360  1.00 34.16           C  
ATOM   2802  CD  LYS B  55     -20.422   2.794  52.296  1.00 38.67           C  
ATOM   2803  CE  LYS B  55     -20.126   3.768  51.144  1.00 41.66           C  
ATOM   2804  NZ  LYS B  55     -21.158   3.685  50.039  1.00 27.28           N  
ATOM   2805  N   GLY B  56     -16.514   0.525  55.338  1.00 32.02           N  
ATOM   2806  CA  GLY B  56     -15.595  -0.504  54.872  1.00 33.75           C  
ATOM   2807  C   GLY B  56     -16.090  -1.888  55.257  1.00 32.70           C  
ATOM   2808  O   GLY B  56     -15.907  -2.866  54.529  1.00 30.72           O  
ATOM   2809  N   VAL B  57     -16.701  -1.968  56.432  1.00 32.23           N  
ATOM   2810  CA  VAL B  57     -17.477  -3.135  56.819  1.00 30.57           C  
ATOM   2811  C   VAL B  57     -18.830  -2.586  57.234  1.00 33.85           C  
ATOM   2812  O   VAL B  57     -18.949  -1.397  57.525  1.00 31.35           O  
ATOM   2813  CB  VAL B  57     -16.857  -3.889  58.022  1.00 30.50           C  
ATOM   2814  CG1 VAL B  57     -15.507  -4.496  57.659  1.00 26.31           C  
ATOM   2815  CG2 VAL B  57     -16.733  -2.968  59.227  1.00 32.64           C  
ATOM   2816  N   ARG B  58     -19.854  -3.428  57.254  1.00 29.20           N  
ATOM   2817  CA  ARG B  58     -21.110  -3.000  57.839  1.00 28.07           C  
ATOM   2818  C   ARG B  58     -20.945  -2.942  59.346  1.00 28.22           C  
ATOM   2819  O   ARG B  58     -20.966  -3.967  60.033  1.00 27.81           O  
ATOM   2820  CB  ARG B  58     -22.251  -3.916  57.431  1.00 28.09           C  
ATOM   2821  CG  ARG B  58     -22.544  -3.828  55.950  1.00 23.53           C  
ATOM   2822  CD  ARG B  58     -23.572  -4.845  55.528  1.00 22.73           C  
ATOM   2823  NE  ARG B  58     -23.604  -4.966  54.074  1.00 21.66           N  
ATOM   2824  CZ  ARG B  58     -24.448  -5.741  53.406  1.00 21.12           C  
ATOM   2825  NH1 ARG B  58     -25.342  -6.471  54.061  1.00 20.49           N  
ATOM   2826  NH2 ARG B  58     -24.393  -5.798  52.081  1.00 19.87           N  
ATOM   2827  N   ARG B  59     -20.758  -1.724  59.840  1.00 24.77           N  
ATOM   2828  CA  ARG B  59     -20.538  -1.485  61.252  1.00 26.84           C  
ATOM   2829  C   ARG B  59     -21.759  -1.919  62.049  1.00 25.31           C  
ATOM   2830  O   ARG B  59     -22.865  -1.995  61.506  1.00 25.57           O  
ATOM   2831  CB  ARG B  59     -20.281  -0.003  61.480  1.00 25.71           C  
ATOM   2832  CG  ARG B  59     -19.206   0.581  60.594  1.00 28.00           C  
ATOM   2833  CD  ARG B  59     -18.922   2.022  60.980  1.00 30.65           C  
ATOM   2834  NE  ARG B  59     -17.504   2.220  61.244  1.00 35.01           N  
ATOM   2835  CZ  ARG B  59     -16.953   3.394  61.532  1.00 37.32           C  
ATOM   2836  NH1 ARG B  59     -17.705   4.484  61.597  1.00 31.59           N  
ATOM   2837  NH2 ARG B  59     -15.646   3.473  61.762  1.00 43.88           N  
ATOM   2838  N   PRO B  60     -21.568  -2.206  63.344  1.00 25.29           N  
ATOM   2839  CA  PRO B  60     -22.715  -2.500  64.209  1.00 23.69           C  
ATOM   2840  C   PRO B  60     -23.691  -1.330  64.121  1.00 20.21           C  
ATOM   2841  O   PRO B  60     -23.245  -0.191  64.041  1.00 24.20           O  
ATOM   2842  CB  PRO B  60     -22.088  -2.577  65.605  1.00 26.74           C  
ATOM   2843  CG  PRO B  60     -20.649  -2.890  65.360  1.00 28.55           C  
ATOM   2844  CD  PRO B  60     -20.297  -2.181  64.092  1.00 26.39           C  
ATOM   2845  N   ALA B  61     -24.992  -1.608  64.121  1.00 20.01           N  
ATOM   2846  CA  ALA B  61     -25.990  -0.588  63.829  1.00 18.11           C  
ATOM   2847  C   ALA B  61     -27.125  -0.566  64.850  1.00 16.64           C  
ATOM   2848  O   ALA B  61     -27.469  -1.582  65.464  1.00 16.66           O  
ATOM   2849  CB  ALA B  61     -26.554  -0.774  62.398  1.00 17.97           C  
ATOM   2850  N   VAL B  62     -27.690   0.614  65.041  1.00 17.94           N  
ATOM   2851  CA  VAL B  62     -28.901   0.760  65.829  1.00 15.02           C  
ATOM   2852  C   VAL B  62     -30.008   1.270  64.904  1.00 14.07           C  
ATOM   2853  O   VAL B  62     -29.793   2.172  64.093  1.00 18.87           O  
ATOM   2854  CB  VAL B  62     -28.708   1.731  67.008  0.85 18.90           C  
ATOM   2855  CG1 VAL B  62     -27.666   1.180  67.980  0.87 18.36           C  
ATOM   2856  CG2 VAL B  62     -28.301   3.101  66.511  0.26 19.23           C  
ATOM   2857  N   TRP B  63     -31.181   0.661  65.004  1.00 15.92           N  
ATOM   2858  CA  TRP B  63     -32.337   1.113  64.240  1.00 15.39           C  
ATOM   2859  C   TRP B  63     -33.222   1.938  65.168  1.00 14.78           C  
ATOM   2860  O   TRP B  63     -33.595   1.454  66.242  1.00 14.30           O  
ATOM   2861  CB  TRP B  63     -33.125  -0.090  63.724  1.00 15.06           C  
ATOM   2862  CG  TRP B  63     -34.284   0.291  62.852  1.00 15.52           C  
ATOM   2863  CD1 TRP B  63     -35.547   0.617  63.258  1.00 15.03           C  
ATOM   2864  CD2 TRP B  63     -34.276   0.398  61.427  1.00 14.71           C  
ATOM   2865  NE1 TRP B  63     -36.332   0.911  62.165  1.00 13.11           N  
ATOM   2866  CE2 TRP B  63     -35.572   0.790  61.029  1.00 14.11           C  
ATOM   2867  CE3 TRP B  63     -33.300   0.187  60.445  1.00 15.21           C  
ATOM   2868  CZ2 TRP B  63     -35.922   0.980  59.685  1.00 12.17           C  
ATOM   2869  CZ3 TRP B  63     -33.643   0.388  59.111  1.00 14.04           C  
ATOM   2870  CH2 TRP B  63     -34.943   0.784  58.744  1.00 13.18           C  
ATOM   2871  N   LEU B  64     -33.533   3.169  64.752  1.00 14.33           N  
ATOM   2872  CA  LEU B  64     -34.478   4.039  65.451  1.00 15.86           C  
ATOM   2873  C   LEU B  64     -35.766   4.175  64.635  1.00 14.52           C  
ATOM   2874  O   LEU B  64     -35.773   4.785  63.563  1.00 16.35           O  
ATOM   2875  CB  LEU B  64     -33.864   5.422  65.708  1.00 18.11           C  
ATOM   2876  CG  LEU B  64     -32.496   5.481  66.401  1.00 16.40           C  
ATOM   2877  CD1 LEU B  64     -32.065   6.941  66.614  1.00 16.79           C  
ATOM   2878  CD2 LEU B  64     -32.509   4.730  67.708  1.00 19.97           C  
ATOM   2879  N   ASN B  65     -36.841   3.579  65.144  1.00 14.85           N  
ATOM   2880  CA  ASN B  65     -38.135   3.507  64.466  1.00 12.25           C  
ATOM   2881  C   ASN B  65     -39.064   4.553  65.058  1.00 15.66           C  
ATOM   2882  O   ASN B  65     -39.081   4.745  66.279  1.00 14.26           O  
ATOM   2883  CB  ASN B  65     -38.735   2.102  64.667  1.00 11.72           C  
ATOM   2884  CG  ASN B  65     -39.648   1.664  63.513  1.00 10.94           C  
ATOM   2885  OD1 ASN B  65     -39.225   1.600  62.363  1.00 14.37           O  
ATOM   2886  ND2 ASN B  65     -40.902   1.361  63.828  1.00 11.94           N  
ATOM   2887  N   ALA B  66     -39.799   5.263  64.206  1.00 12.61           N  
ATOM   2888  CA  ALA B  66     -40.799   6.226  64.676  1.00 15.34           C  
ATOM   2889  C   ALA B  66     -42.026   6.277  63.771  1.00 15.35           C  
ATOM   2890  O   ALA B  66     -41.967   5.922  62.600  1.00 12.98           O  
ATOM   2891  CB  ALA B  66     -40.197   7.637  64.836  1.00 12.92           C  
ATOM   2892  N   GLY B  67     -43.140   6.723  64.334  1.00 13.64           N  
ATOM   2893  CA  GLY B  67     -44.341   6.938  63.559  1.00 13.68           C  
ATOM   2894  C   GLY B  67     -44.954   5.672  62.986  1.00 12.21           C  
ATOM   2895  O   GLY B  67     -45.659   5.736  61.985  1.00 12.09           O  
ATOM   2896  N   ILE B  68     -44.727   4.522  63.616  1.00 10.61           N  
ATOM   2897  CA  ILE B  68     -45.393   3.330  63.104  1.00  9.34           C  
ATOM   2898  C   ILE B  68     -46.906   3.453  63.304  1.00 10.52           C  
ATOM   2899  O   ILE B  68     -47.693   2.924  62.512  1.00  9.44           O  
ATOM   2900  CB  ILE B  68     -44.843   2.010  63.702  1.00  7.97           C  
ATOM   2901  CG1 ILE B  68     -45.001   0.889  62.678  1.00  8.69           C  
ATOM   2902  CG2 ILE B  68     -45.554   1.670  65.054  1.00 10.05           C  
ATOM   2903  CD1 ILE B  68     -44.385  -0.434  63.114  1.00 10.13           C  
ATOM   2904  N   HIS B  69     -47.307   4.182  64.348  1.00  9.41           N  
ATOM   2905  CA  HIS B  69     -48.715   4.481  64.594  1.00 10.40           C  
ATOM   2906  C   HIS B  69     -48.970   5.947  64.294  1.00 12.53           C  
ATOM   2907  O   HIS B  69     -48.389   6.822  64.934  1.00 12.40           O  
ATOM   2908  CB  HIS B  69     -49.091   4.172  66.043  1.00 11.42           C  
ATOM   2909  CG  HIS B  69     -49.166   2.710  66.339  1.00 10.80           C  
ATOM   2910  ND1 HIS B  69     -48.703   2.157  67.512  1.00 10.53           N  
ATOM   2911  CD2 HIS B  69     -49.644   1.679  65.600  1.00 11.34           C  
ATOM   2912  CE1 HIS B  69     -48.905   0.851  67.494  1.00  9.94           C  
ATOM   2913  NE2 HIS B  69     -49.481   0.537  66.348  1.00 11.06           N  
ATOM   2914  N   SER B  70     -49.847   6.207  63.328  1.00 10.80           N  
ATOM   2915  CA  SER B  70     -49.895   7.524  62.710  1.00 12.17           C  
ATOM   2916  C   SER B  70     -50.314   8.650  63.643  1.00 11.15           C  
ATOM   2917  O   SER B  70     -49.779   9.747  63.545  1.00 12.41           O  
ATOM   2918  CB  SER B  70     -50.728   7.510  61.417  1.00 11.06           C  
ATOM   2919  OG  SER B  70     -51.915   6.742  61.536  1.00 12.60           O  
ATOM   2920  N   ARG B  71     -51.242   8.370  64.554  1.00 11.27           N  
ATOM   2921  CA  ARG B  71     -51.777   9.389  65.462  1.00 12.26           C  
ATOM   2922  C   ARG B  71     -50.773   9.866  66.518  1.00 13.59           C  
ATOM   2923  O   ARG B  71     -51.005  10.871  67.191  1.00 13.07           O  
ATOM   2924  CB  ARG B  71     -53.055   8.883  66.148  1.00 11.53           C  
ATOM   2925  CG  ARG B  71     -52.860   7.645  67.031  1.00 11.79           C  
ATOM   2926  CD  ARG B  71     -54.152   7.311  67.751  1.00 10.93           C  
ATOM   2927  NE  ARG B  71     -54.089   6.078  68.529  1.00 14.48           N  
ATOM   2928  CZ  ARG B  71     -55.090   5.209  68.634  1.00 11.78           C  
ATOM   2929  NH1 ARG B  71     -56.230   5.413  67.980  1.00 13.33           N  
ATOM   2930  NH2 ARG B  71     -54.951   4.124  69.389  1.00 13.39           N  
ATOM   2931  N   GLU B  72     -49.657   9.162  66.653  1.00 10.02           N  
ATOM   2932  CA  GLU B  72     -48.675   9.497  67.694  1.00 15.21           C  
ATOM   2933  C   GLU B  72     -47.690  10.589  67.237  1.00 15.83           C  
ATOM   2934  O   GLU B  72     -46.481  10.372  67.171  1.00 14.61           O  
ATOM   2935  CB  GLU B  72     -47.953   8.218  68.134  1.00 14.53           C  
ATOM   2936  CG  GLU B  72     -48.916   7.203  68.760  1.00 13.02           C  
ATOM   2937  CD  GLU B  72     -48.328   5.812  68.927  1.00 11.85           C  
ATOM   2938  OE1 GLU B  72     -47.101   5.653  68.789  1.00 12.29           O  
ATOM   2939  OE2 GLU B  72     -49.118   4.875  69.165  1.00 12.62           O  
ATOM   2940  N   TRP B  73     -48.232  11.772  66.945  1.00 15.02           N  
ATOM   2941  CA  TRP B  73     -47.492  12.844  66.295  1.00 16.01           C  
ATOM   2942  C   TRP B  73     -46.179  13.223  66.970  1.00 15.17           C  
ATOM   2943  O   TRP B  73     -45.233  13.634  66.300  1.00 16.52           O  
ATOM   2944  CB  TRP B  73     -48.386  14.084  66.152  1.00 17.08           C  
ATOM   2945  CG  TRP B  73     -49.409  13.951  65.083  1.00 17.32           C  
ATOM   2946  CD1 TRP B  73     -49.763  12.807  64.415  1.00 16.17           C  
ATOM   2947  CD2 TRP B  73     -50.220  14.997  64.544  1.00 17.72           C  
ATOM   2948  NE1 TRP B  73     -50.738  13.083  63.491  1.00 16.58           N  
ATOM   2949  CE2 TRP B  73     -51.049  14.418  63.559  1.00 18.28           C  
ATOM   2950  CE3 TRP B  73     -50.342  16.365  64.814  1.00 19.02           C  
ATOM   2951  CZ2 TRP B  73     -51.969  15.163  62.821  1.00 21.75           C  
ATOM   2952  CZ3 TRP B  73     -51.261  17.105  64.084  1.00 21.78           C  
ATOM   2953  CH2 TRP B  73     -52.064  16.503  63.102  1.00 22.78           C  
ATOM   2954  N   ILE B  74     -46.118  13.097  68.292  1.00 15.80           N  
ATOM   2955  CA  ILE B  74     -44.881  13.417  69.015  1.00 17.39           C  
ATOM   2956  C   ILE B  74     -43.732  12.504  68.582  1.00 15.89           C  
ATOM   2957  O   ILE B  74     -42.563  12.878  68.655  1.00 16.47           O  
ATOM   2958  CB  ILE B  74     -45.073  13.362  70.553  1.00 15.79           C  
ATOM   2959  CG1 ILE B  74     -43.834  13.894  71.282  1.00 16.25           C  
ATOM   2960  CG2 ILE B  74     -45.374  11.944  71.028  1.00 15.89           C  
ATOM   2961  CD1 ILE B  74     -43.557  15.370  71.061  1.00 20.09           C  
ATOM   2962  N   SER B  75     -44.070  11.313  68.094  1.00 15.68           N  
ATOM   2963  CA  SER B  75     -43.053  10.373  67.640  1.00 14.41           C  
ATOM   2964  C   SER B  75     -42.328  10.857  66.378  1.00 16.04           C  
ATOM   2965  O   SER B  75     -41.093  10.910  66.336  1.00 14.45           O  
ATOM   2966  CB  SER B  75     -43.695   9.001  67.384  1.00 16.93           C  
ATOM   2967  OG  SER B  75     -42.726   8.079  66.930  1.00 21.43           O  
ATOM   2968  N   GLN B  76     -43.089  11.205  65.341  1.00 14.91           N  
ATOM   2969  CA  GLN B  76     -42.480  11.677  64.105  1.00 15.79           C  
ATOM   2970  C   GLN B  76     -41.740  12.983  64.360  1.00 16.34           C  
ATOM   2971  O   GLN B  76     -40.643  13.190  63.840  1.00 15.49           O  
ATOM   2972  CB  GLN B  76     -43.515  11.877  62.986  1.00 15.66           C  
ATOM   2973  CG  GLN B  76     -44.258  10.597  62.540  1.00 14.01           C  
ATOM   2974  CD  GLN B  76     -45.567  10.383  63.290  1.00 17.76           C  
ATOM   2975  OE1 GLN B  76     -46.423   9.573  62.883  1.00 16.14           O  
ATOM   2976  NE2 GLN B  76     -45.737  11.114  64.378  1.00 13.73           N  
ATOM   2977  N   ALA B  77     -42.352  13.864  65.148  1.00 15.98           N  
ATOM   2978  CA  ALA B  77     -41.750  15.175  65.432  1.00 16.48           C  
ATOM   2979  C   ALA B  77     -40.411  15.028  66.156  1.00 17.77           C  
ATOM   2980  O   ALA B  77     -39.434  15.720  65.840  1.00 19.26           O  
ATOM   2981  CB  ALA B  77     -42.713  16.038  66.254  1.00 17.16           C  
ATOM   2982  N   THR B  78     -40.370  14.131  67.132  1.00 16.22           N  
ATOM   2983  CA  THR B  78     -39.142  13.839  67.867  1.00 17.96           C  
ATOM   2984  C   THR B  78     -38.097  13.246  66.921  1.00 18.00           C  
ATOM   2985  O   THR B  78     -36.905  13.564  66.977  1.00 17.20           O  
ATOM   2986  CB  THR B  78     -39.416  12.856  69.022  1.00 17.55           C  
ATOM   2987  OG1 THR B  78     -40.222  13.497  70.025  1.00 19.72           O  
ATOM   2988  CG2 THR B  78     -38.119  12.389  69.659  1.00 20.31           C  
ATOM   2989  N   ALA B  79     -38.563  12.386  66.029  1.00 16.25           N  
ATOM   2990  CA  ALA B  79     -37.678  11.749  65.071  1.00 17.62           C  
ATOM   2991  C   ALA B  79     -36.969  12.753  64.163  1.00 17.02           C  
ATOM   2992  O   ALA B  79     -35.762  12.660  63.979  1.00 22.70           O  
ATOM   2993  CB  ALA B  79     -38.451  10.724  64.241  1.00 14.62           C  
ATOM   2994  N   ILE B  80     -37.703  13.704  63.588  1.00 15.41           N  
ATOM   2995  CA  ILE B  80     -37.072  14.645  62.660  1.00 19.10           C  
ATOM   2996  C   ILE B  80     -36.131  15.599  63.407  1.00 20.83           C  
ATOM   2997  O   ILE B  80     -35.084  15.987  62.890  1.00 21.35           O  
ATOM   2998  CB  ILE B  80     -38.105  15.417  61.787  1.00 19.65           C  
ATOM   2999  CG1 ILE B  80     -37.401  16.229  60.693  1.00 22.14           C  
ATOM   3000  CG2 ILE B  80     -38.996  16.308  62.639  1.00 18.96           C  
ATOM   3001  CD1 ILE B  80     -36.524  15.394  59.758  1.00 22.71           C  
ATOM   3002  N   TRP B  81     -36.496  15.940  64.635  1.00 17.72           N  
ATOM   3003  CA  TRP B  81     -35.639  16.766  65.482  1.00 22.54           C  
ATOM   3004  C   TRP B  81     -34.333  16.018  65.727  1.00 25.39           C  
ATOM   3005  O   TRP B  81     -33.256  16.615  65.731  1.00 24.75           O  
ATOM   3006  CB  TRP B  81     -36.342  17.093  66.806  1.00 21.03           C  
ATOM   3007  CG  TRP B  81     -35.506  17.861  67.807  1.00 22.22           C  
ATOM   3008  CD1 TRP B  81     -35.508  19.216  68.011  1.00 26.91           C  
ATOM   3009  CD2 TRP B  81     -34.560  17.321  68.738  1.00 23.81           C  
ATOM   3010  NE1 TRP B  81     -34.628  19.547  69.013  1.00 25.81           N  
ATOM   3011  CE2 TRP B  81     -34.032  18.402  69.474  1.00 27.20           C  
ATOM   3012  CE3 TRP B  81     -34.115  16.030  69.028  1.00 22.63           C  
ATOM   3013  CZ2 TRP B  81     -33.076  18.228  70.473  1.00 25.18           C  
ATOM   3014  CZ3 TRP B  81     -33.166  15.863  70.017  1.00 24.92           C  
ATOM   3015  CH2 TRP B  81     -32.657  16.954  70.729  1.00 27.00           C  
ATOM   3016  N   THR B  82     -34.440  14.702  65.898  1.00 21.73           N  
ATOM   3017  CA  THR B  82     -33.285  13.855  66.171  1.00 20.91           C  
ATOM   3018  C   THR B  82     -32.322  13.780  64.985  1.00 22.60           C  
ATOM   3019  O   THR B  82     -31.107  13.727  65.173  1.00 26.32           O  
ATOM   3020  CB  THR B  82     -33.726  12.440  66.591  1.00 21.24           C  
ATOM   3021  OG1 THR B  82     -34.483  12.528  67.801  1.00 18.95           O  
ATOM   3022  CG2 THR B  82     -32.528  11.550  66.833  1.00 20.15           C  
ATOM   3023  N   ALA B  83     -32.867  13.787  63.772  1.00 22.42           N  
ATOM   3024  CA  ALA B  83     -32.050  13.812  62.562  1.00 22.64           C  
ATOM   3025  C   ALA B  83     -31.198  15.079  62.528  1.00 27.29           C  
ATOM   3026  O   ALA B  83     -29.995  15.027  62.254  1.00 27.04           O  
ATOM   3027  CB  ALA B  83     -32.922  13.716  61.329  1.00 20.82           C  
ATOM   3028  N   ARG B  84     -31.825  16.215  62.830  1.00 25.85           N  
ATOM   3029  CA  ARG B  84     -31.114  17.486  62.889  1.00 25.45           C  
ATOM   3030  C   ARG B  84     -30.092  17.510  64.021  1.00 25.99           C  
ATOM   3031  O   ARG B  84     -28.995  18.025  63.849  1.00 28.91           O  
ATOM   3032  CB  ARG B  84     -32.094  18.655  63.036  1.00 25.62           C  
ATOM   3033  CG  ARG B  84     -31.415  20.027  63.139  1.00 24.62           C  
ATOM   3034  CD  ARG B  84     -30.479  20.291  61.955  1.00 24.52           C  
ATOM   3035  NE  ARG B  84     -31.199  20.530  60.705  1.00 24.38           N  
ATOM   3036  CZ  ARG B  84     -30.623  20.927  59.571  1.00 26.34           C  
ATOM   3037  NH1 ARG B  84     -29.310  21.134  59.523  1.00 25.47           N  
ATOM   3038  NH2 ARG B  84     -31.360  21.122  58.485  1.00 27.20           N  
ATOM   3039  N   LYS B  85     -30.454  16.957  65.176  1.00 27.34           N  
ATOM   3040  CA  LYS B  85     -29.566  16.943  66.337  1.00 27.05           C  
ATOM   3041  C   LYS B  85     -28.258  16.187  66.072  1.00 29.97           C  
ATOM   3042  O   LYS B  85     -27.181  16.613  66.501  1.00 29.40           O  
ATOM   3043  CB  LYS B  85     -30.278  16.341  67.554  1.00 24.97           C  
ATOM   3044  CG  LYS B  85     -29.482  16.397  68.851  1.00 28.24           C  
ATOM   3045  CD  LYS B  85     -29.227  17.843  69.290  1.00 28.77           C  
ATOM   3046  CE  LYS B  85     -28.665  17.903  70.709  1.00 31.32           C  
ATOM   3047  NZ  LYS B  85     -28.316  19.298  71.136  1.00 33.47           N  
ATOM   3048  N   ILE B  86     -28.360  15.057  65.380  1.00 27.33           N  
ATOM   3049  CA  ILE B  86     -27.184  14.259  65.035  1.00 25.08           C  
ATOM   3050  C   ILE B  86     -26.208  15.022  64.141  1.00 25.04           C  
ATOM   3051  O   ILE B  86     -25.013  15.072  64.427  1.00 28.11           O  
ATOM   3052  CB  ILE B  86     -27.588  12.933  64.342  1.00 25.29           C  
ATOM   3053  CG1 ILE B  86     -28.219  11.978  65.361  1.00 22.87           C  
ATOM   3054  CG2 ILE B  86     -26.380  12.285  63.659  1.00 22.96           C  
ATOM   3055  CD1 ILE B  86     -28.990  10.818  64.719  1.00 23.34           C  
ATOM   3056  N   VAL B  87     -26.705  15.613  63.061  1.00 27.34           N  
ATOM   3057  CA  VAL B  87     -25.823  16.308  62.129  1.00 25.36           C  
ATOM   3058  C   VAL B  87     -25.284  17.589  62.769  1.00 30.21           C  
ATOM   3059  O   VAL B  87     -24.158  18.015  62.485  1.00 29.93           O  
ATOM   3060  CB  VAL B  87     -26.516  16.640  60.800  1.00 27.29           C  
ATOM   3061  CG1 VAL B  87     -26.990  15.358  60.107  1.00 28.08           C  
ATOM   3062  CG2 VAL B  87     -27.668  17.608  61.023  1.00 27.00           C  
ATOM   3063  N   SER B  88     -26.091  18.187  63.641  1.00 27.37           N  
ATOM   3064  CA  SER B  88     -25.690  19.383  64.372  1.00 31.62           C  
ATOM   3065  C   SER B  88     -24.591  19.083  65.374  1.00 30.87           C  
ATOM   3066  O   SER B  88     -23.713  19.915  65.610  1.00 35.44           O  
ATOM   3067  CB  SER B  88     -26.884  19.982  65.115  1.00 28.92           C  
ATOM   3068  OG  SER B  88     -27.823  20.524  64.210  1.00 26.82           O  
ATOM   3069  N   ASP B  89     -24.634  17.894  65.966  1.00 28.25           N  
ATOM   3070  CA  ASP B  89     -23.771  17.604  67.102  1.00 29.37           C  
ATOM   3071  C   ASP B  89     -22.584  16.685  66.836  1.00 33.11           C  
ATOM   3072  O   ASP B  89     -21.714  16.541  67.697  1.00 33.52           O  
ATOM   3073  CB  ASP B  89     -24.588  17.082  68.283  1.00 28.53           C  
ATOM   3074  CG  ASP B  89     -25.279  18.195  69.045  1.00 33.87           C  
ATOM   3075  OD1 ASP B  89     -25.343  19.321  68.506  1.00 29.74           O  
ATOM   3076  OD2 ASP B  89     -25.742  17.946  70.180  1.00 31.54           O  
ATOM   3077  N   TYR B  90     -22.539  16.060  65.665  1.00 30.49           N  
ATOM   3078  CA  TYR B  90     -21.395  15.209  65.350  1.00 32.58           C  
ATOM   3079  C   TYR B  90     -20.105  16.028  65.336  1.00 32.31           C  
ATOM   3080  O   TYR B  90     -20.020  17.046  64.648  1.00 35.55           O  
ATOM   3081  CB  TYR B  90     -21.569  14.491  64.013  1.00 31.00           C  
ATOM   3082  CG  TYR B  90     -20.352  13.674  63.640  1.00 28.60           C  
ATOM   3083  CD1 TYR B  90     -19.967  12.582  64.411  1.00 32.03           C  
ATOM   3084  CD2 TYR B  90     -19.579  14.002  62.533  1.00 31.95           C  
ATOM   3085  CE1 TYR B  90     -18.852  11.834  64.085  1.00 33.00           C  
ATOM   3086  CE2 TYR B  90     -18.461  13.254  62.196  1.00 34.01           C  
ATOM   3087  CZ  TYR B  90     -18.104  12.174  62.978  1.00 33.17           C  
ATOM   3088  OH  TYR B  90     -16.996  11.424  62.656  1.00 35.67           O  
ATOM   3089  N   GLN B  91     -19.118  15.567  66.101  1.00 33.98           N  
ATOM   3090  CA  GLN B  91     -17.820  16.237  66.238  1.00 37.09           C  
ATOM   3091  C   GLN B  91     -17.900  17.524  67.055  1.00 39.12           C  
ATOM   3092  O   GLN B  91     -17.039  18.397  66.940  1.00 39.44           O  
ATOM   3093  CB  GLN B  91     -17.173  16.498  64.873  1.00 35.02           C  
ATOM   3094  CG  GLN B  91     -16.220  15.401  64.427  1.00 37.80           C  
ATOM   3095  CD  GLN B  91     -15.798  15.548  62.978  1.00 41.93           C  
ATOM   3096  OE1 GLN B  91     -16.165  16.515  62.304  1.00 48.05           O  
ATOM   3097  NE2 GLN B  91     -15.029  14.581  62.485  1.00 39.39           N  
ATOM   3098  N   ARG B  92     -18.937  17.632  67.879  1.00 34.88           N  
ATOM   3099  CA  ARG B  92     -19.080  18.754  68.801  1.00 36.22           C  
ATOM   3100  C   ARG B  92     -19.439  18.196  70.162  1.00 36.00           C  
ATOM   3101  O   ARG B  92     -18.798  18.496  71.163  1.00 36.13           O  
ATOM   3102  CB  ARG B  92     -20.165  19.715  68.324  1.00 35.81           C  
ATOM   3103  CG  ARG B  92     -19.868  20.337  66.983  1.00 44.86           C  
ATOM   3104  CD  ARG B  92     -20.928  21.347  66.585  1.00 48.50           C  
ATOM   3105  NE  ARG B  92     -20.755  21.775  65.199  1.00 53.07           N  
ATOM   3106  CZ  ARG B  92     -21.398  22.797  64.646  1.00 57.38           C  
ATOM   3107  NH1 ARG B  92     -22.261  23.506  65.362  1.00 55.95           N  
ATOM   3108  NH2 ARG B  92     -21.175  23.110  63.376  1.00 60.00           N  
ATOM   3109  N   ASP B  93     -20.476  17.370  70.181  1.00 34.40           N  
ATOM   3110  CA  ASP B  93     -20.813  16.594  71.354  1.00 30.56           C  
ATOM   3111  C   ASP B  93     -19.959  15.335  71.370  1.00 34.16           C  
ATOM   3112  O   ASP B  93     -20.043  14.515  70.457  1.00 33.89           O  
ATOM   3113  CB  ASP B  93     -22.289  16.200  71.318  1.00 32.80           C  
ATOM   3114  CG  ASP B  93     -22.619  15.129  72.327  1.00 33.58           C  
ATOM   3115  OD1 ASP B  93     -21.960  15.105  73.384  1.00 33.04           O  
ATOM   3116  OD2 ASP B  93     -23.529  14.314  72.068  1.00 34.65           O  
ATOM   3117  N   PRO B  94     -19.131  15.176  72.410  1.00 32.78           N  
ATOM   3118  CA  PRO B  94     -18.275  13.992  72.550  1.00 37.05           C  
ATOM   3119  C   PRO B  94     -19.074  12.693  72.585  1.00 36.85           C  
ATOM   3120  O   PRO B  94     -18.604  11.666  72.092  1.00 34.29           O  
ATOM   3121  CB  PRO B  94     -17.590  14.216  73.901  1.00 41.97           C  
ATOM   3122  CG  PRO B  94     -17.588  15.699  74.079  1.00 40.30           C  
ATOM   3123  CD  PRO B  94     -18.873  16.178  73.458  1.00 37.73           C  
ATOM   3124  N   ALA B  95     -20.274  12.744  73.154  1.00 36.04           N  
ATOM   3125  CA  ALA B  95     -21.088  11.544  73.330  1.00 33.43           C  
ATOM   3126  C   ALA B  95     -21.541  10.927  72.001  1.00 29.89           C  
ATOM   3127  O   ALA B  95     -21.229   9.773  71.709  1.00 29.82           O  
ATOM   3128  CB  ALA B  95     -22.285  11.838  74.237  1.00 31.78           C  
ATOM   3129  N   ILE B  96     -22.265  11.692  71.192  1.00 31.38           N  
ATOM   3130  CA  ILE B  96     -22.739  11.167  69.915  1.00 29.16           C  
ATOM   3131  C   ILE B  96     -21.580  10.909  68.953  1.00 31.38           C  
ATOM   3132  O   ILE B  96     -21.628   9.984  68.145  1.00 26.15           O  
ATOM   3133  CB  ILE B  96     -23.793  12.081  69.248  1.00 26.54           C  
ATOM   3134  CG1 ILE B  96     -24.575  11.291  68.193  1.00 28.32           C  
ATOM   3135  CG2 ILE B  96     -23.147  13.326  68.638  1.00 28.20           C  
ATOM   3136  CD1 ILE B  96     -25.120   9.972  68.725  1.00 23.17           C  
ATOM   3137  N   THR B  97     -20.528  11.715  69.047  1.00 31.19           N  
ATOM   3138  CA  THR B  97     -19.368  11.502  68.192  1.00 32.41           C  
ATOM   3139  C   THR B  97     -18.773  10.104  68.392  1.00 30.90           C  
ATOM   3140  O   THR B  97     -18.492   9.396  67.423  1.00 31.17           O  
ATOM   3141  CB  THR B  97     -18.287  12.569  68.416  1.00 34.81           C  
ATOM   3142  OG1 THR B  97     -18.865  13.870  68.248  1.00 31.68           O  
ATOM   3143  CG2 THR B  97     -17.154  12.388  67.410  1.00 33.19           C  
ATOM   3144  N   SER B  98     -18.598   9.696  69.643  1.00 29.34           N  
ATOM   3145  CA  SER B  98     -17.973   8.405  69.922  1.00 31.81           C  
ATOM   3146  C   SER B  98     -18.879   7.248  69.519  1.00 33.71           C  
ATOM   3147  O   SER B  98     -18.403   6.185  69.116  1.00 32.16           O  
ATOM   3148  CB  SER B  98     -17.589   8.279  71.398  1.00 33.14           C  
ATOM   3149  OG  SER B  98     -18.723   8.033  72.210  1.00 37.84           O  
ATOM   3150  N   ILE B  99     -20.185   7.456  69.651  1.00 28.44           N  
ATOM   3151  CA  ILE B  99     -21.155   6.449  69.243  1.00 28.78           C  
ATOM   3152  C   ILE B  99     -21.031   6.211  67.741  1.00 25.66           C  
ATOM   3153  O   ILE B  99     -20.917   5.068  67.288  1.00 26.39           O  
ATOM   3154  CB  ILE B  99     -22.594   6.879  69.597  1.00 23.54           C  
ATOM   3155  CG1 ILE B  99     -22.835   6.731  71.099  1.00 27.55           C  
ATOM   3156  CG2 ILE B  99     -23.614   6.070  68.796  1.00 21.56           C  
ATOM   3157  CD1 ILE B  99     -24.029   7.518  71.609  1.00 24.96           C  
ATOM   3158  N   LEU B 100     -21.030   7.296  66.975  1.00 25.06           N  
ATOM   3159  CA  LEU B 100     -20.952   7.209  65.519  1.00 23.37           C  
ATOM   3160  C   LEU B 100     -19.578   6.777  65.018  1.00 29.48           C  
ATOM   3161  O   LEU B 100     -19.439   6.348  63.876  1.00 29.59           O  
ATOM   3162  CB  LEU B 100     -21.342   8.543  64.879  1.00 27.64           C  
ATOM   3163  CG  LEU B 100     -22.840   8.842  64.825  1.00 26.96           C  
ATOM   3164  CD1 LEU B 100     -23.089  10.306  64.485  1.00 25.94           C  
ATOM   3165  CD2 LEU B 100     -23.545   7.919  63.830  1.00 25.95           C  
ATOM   3166  N   GLU B 101     -18.555   6.900  65.856  1.00 29.59           N  
ATOM   3167  CA  GLU B 101     -17.228   6.463  65.436  1.00 30.59           C  
ATOM   3168  C   GLU B 101     -17.158   4.940  65.425  1.00 29.04           C  
ATOM   3169  O   GLU B 101     -16.330   4.358  64.722  1.00 29.50           O  
ATOM   3170  CB  GLU B 101     -16.123   7.079  66.309  1.00 33.38           C  
ATOM   3171  CG  GLU B 101     -15.870   8.550  66.005  1.00 34.52           C  
ATOM   3172  CD  GLU B 101     -14.783   9.171  66.867  1.00 38.90           C  
ATOM   3173  OE1 GLU B 101     -14.187   8.453  67.696  1.00 38.28           O  
ATOM   3174  OE2 GLU B 101     -14.525  10.386  66.710  1.00 40.11           O  
ATOM   3175  N   LYS B 102     -18.056   4.300  66.172  1.00 26.48           N  
ATOM   3176  CA  LYS B 102     -18.089   2.843  66.237  1.00 28.37           C  
ATOM   3177  C   LYS B 102     -19.336   2.202  65.609  1.00 28.22           C  
ATOM   3178  O   LYS B 102     -19.320   1.013  65.286  1.00 23.54           O  
ATOM   3179  CB  LYS B 102     -17.938   2.363  67.682  1.00 33.20           C  
ATOM   3180  CG  LYS B 102     -16.632   2.794  68.344  1.00 35.24           C  
ATOM   3181  CD  LYS B 102     -16.580   2.364  69.804  1.00 46.52           C  
ATOM   3182  CE  LYS B 102     -15.357   2.942  70.512  1.00 46.95           C  
ATOM   3183  NZ  LYS B 102     -15.342   2.625  71.971  1.00 44.64           N  
ATOM   3184  N   MET B 103     -20.414   2.966  65.449  1.00 24.03           N  
ATOM   3185  CA  MET B 103     -21.652   2.369  64.934  1.00 25.56           C  
ATOM   3186  C   MET B 103     -22.468   3.270  64.014  1.00 23.89           C  
ATOM   3187  O   MET B 103     -22.380   4.495  64.081  1.00 21.08           O  
ATOM   3188  CB  MET B 103     -22.527   1.836  66.084  1.00 26.09           C  
ATOM   3189  CG  MET B 103     -23.319   2.889  66.842  1.00 27.81           C  
ATOM   3190  SD  MET B 103     -24.130   2.227  68.324  1.00 42.87           S  
ATOM   3191  CE  MET B 103     -22.698   1.870  69.329  1.00 25.89           C  
ATOM   3192  N   ASP B 104     -23.250   2.640  63.137  1.00 18.31           N  
ATOM   3193  CA  ASP B 104     -24.188   3.355  62.281  1.00 23.40           C  
ATOM   3194  C   ASP B 104     -25.521   3.529  62.995  1.00 22.20           C  
ATOM   3195  O   ASP B 104     -25.899   2.708  63.823  1.00 17.64           O  
ATOM   3196  CB  ASP B 104     -24.450   2.566  61.004  1.00 22.04           C  
ATOM   3197  CG  ASP B 104     -23.251   2.512  60.083  1.00 23.89           C  
ATOM   3198  OD1 ASP B 104     -22.280   3.278  60.278  1.00 22.46           O  
ATOM   3199  OD2 ASP B 104     -23.298   1.696  59.141  1.00 24.79           O  
ATOM   3200  N   ILE B 105     -26.243   4.586  62.643  1.00 20.06           N  
ATOM   3201  CA  ILE B 105     -27.594   4.775  63.143  1.00 20.29           C  
ATOM   3202  C   ILE B 105     -28.521   4.905  61.944  1.00 19.38           C  
ATOM   3203  O   ILE B 105     -28.304   5.751  61.075  1.00 19.87           O  
ATOM   3204  CB  ILE B 105     -27.702   6.037  64.019  1.00 20.78           C  
ATOM   3205  CG1 ILE B 105     -26.825   5.904  65.273  1.00 21.26           C  
ATOM   3206  CG2 ILE B 105     -29.153   6.293  64.409  1.00 21.80           C  
ATOM   3207  CD1 ILE B 105     -26.839   7.151  66.157  1.00 24.17           C  
ATOM   3208  N   PHE B 106     -29.536   4.051  61.883  1.00 17.12           N  
ATOM   3209  CA  PHE B 106     -30.558   4.154  60.850  1.00 16.14           C  
ATOM   3210  C   PHE B 106     -31.820   4.719  61.489  1.00 15.87           C  
ATOM   3211  O   PHE B 106     -32.302   4.187  62.485  1.00 18.25           O  
ATOM   3212  CB  PHE B 106     -30.860   2.776  60.252  1.00 13.87           C  
ATOM   3213  CG  PHE B 106     -29.767   2.239  59.362  1.00 16.20           C  
ATOM   3214  CD1 PHE B 106     -28.700   1.525  59.902  1.00 18.35           C  
ATOM   3215  CD2 PHE B 106     -29.810   2.438  57.984  1.00 17.66           C  
ATOM   3216  CE1 PHE B 106     -27.689   1.030  59.090  1.00 18.84           C  
ATOM   3217  CE2 PHE B 106     -28.806   1.942  57.165  1.00 17.93           C  
ATOM   3218  CZ  PHE B 106     -27.738   1.237  57.726  1.00 19.30           C  
ATOM   3219  N   LEU B 107     -32.369   5.778  60.908  1.00 13.31           N  
ATOM   3220  CA  LEU B 107     -33.531   6.435  61.488  1.00 13.43           C  
ATOM   3221  C   LEU B 107     -34.689   6.498  60.502  1.00 15.08           C  
ATOM   3222  O   LEU B 107     -34.541   7.000  59.388  1.00 16.97           O  
ATOM   3223  CB  LEU B 107     -33.163   7.852  61.936  1.00 16.74           C  
ATOM   3224  CG  LEU B 107     -34.306   8.789  62.346  1.00 16.01           C  
ATOM   3225  CD1 LEU B 107     -34.805   8.446  63.730  1.00 17.80           C  
ATOM   3226  CD2 LEU B 107     -33.853  10.255  62.288  1.00 19.03           C  
ATOM   3227  N   LEU B 108     -35.839   5.990  60.932  1.00 14.81           N  
ATOM   3228  CA  LEU B 108     -37.068   6.026  60.152  1.00 13.84           C  
ATOM   3229  C   LEU B 108     -38.096   6.926  60.846  1.00 14.78           C  
ATOM   3230  O   LEU B 108     -38.825   6.472  61.724  1.00 13.37           O  
ATOM   3231  CB  LEU B 108     -37.630   4.604  60.009  1.00 10.71           C  
ATOM   3232  CG  LEU B 108     -38.986   4.412  59.317  1.00 12.06           C  
ATOM   3233  CD1 LEU B 108     -38.986   5.055  57.922  1.00 13.50           C  
ATOM   3234  CD2 LEU B 108     -39.334   2.926  59.217  1.00 12.78           C  
ATOM   3235  N   PRO B 109     -38.150   8.208  60.467  1.00 15.46           N  
ATOM   3236  CA  PRO B 109     -39.074   9.141  61.137  1.00 14.58           C  
ATOM   3237  C   PRO B 109     -40.568   8.827  60.961  1.00 14.80           C  
ATOM   3238  O   PRO B 109     -41.339   9.025  61.911  1.00 13.80           O  
ATOM   3239  CB  PRO B 109     -38.727  10.491  60.499  1.00 18.33           C  
ATOM   3240  CG  PRO B 109     -37.290  10.344  60.107  1.00 17.49           C  
ATOM   3241  CD  PRO B 109     -37.172   8.917  59.622  1.00 17.21           C  
ATOM   3242  N   VAL B 110     -40.963   8.330  59.789  1.00 14.75           N  
ATOM   3243  CA  VAL B 110     -42.365   8.016  59.520  1.00 12.32           C  
ATOM   3244  C   VAL B 110     -42.528   6.605  58.967  1.00 13.38           C  
ATOM   3245  O   VAL B 110     -42.541   6.398  57.749  1.00 12.78           O  
ATOM   3246  CB  VAL B 110     -42.999   9.036  58.542  1.00 12.42           C  
ATOM   3247  CG1 VAL B 110     -44.532   8.934  58.566  1.00 11.98           C  
ATOM   3248  CG2 VAL B 110     -42.560  10.455  58.891  1.00 13.74           C  
ATOM   3249  N   ALA B 111     -42.661   5.633  59.872  1.00 10.66           N  
ATOM   3250  CA  ALA B 111     -42.804   4.232  59.489  1.00 11.93           C  
ATOM   3251  C   ALA B 111     -44.154   3.879  58.846  1.00 11.35           C  
ATOM   3252  O   ALA B 111     -44.320   2.783  58.305  1.00 12.69           O  
ATOM   3253  CB  ALA B 111     -42.553   3.349  60.705  1.00 11.05           C  
ATOM   3254  N   ASN B 112     -45.104   4.808  58.913  1.00 12.14           N  
ATOM   3255  CA  ASN B 112     -46.459   4.600  58.430  1.00 11.90           C  
ATOM   3256  C   ASN B 112     -46.922   5.883  57.742  1.00 12.23           C  
ATOM   3257  O   ASN B 112     -47.740   6.616  58.285  1.00 12.53           O  
ATOM   3258  CB  ASN B 112     -47.369   4.261  59.627  1.00 12.64           C  
ATOM   3259  CG  ASN B 112     -48.828   4.026  59.238  1.00 13.36           C  
ATOM   3260  OD1 ASN B 112     -49.191   4.035  58.063  1.00 13.42           O  
ATOM   3261  ND2 ASN B 112     -49.679   3.839  60.248  1.00 11.67           N  
ATOM   3262  N   PRO B 113     -46.385   6.155  56.539  1.00 12.58           N  
ATOM   3263  CA  PRO B 113     -46.661   7.422  55.835  1.00 15.00           C  
ATOM   3264  C   PRO B 113     -48.129   7.617  55.467  1.00 14.56           C  
ATOM   3265  O   PRO B 113     -48.643   8.737  55.605  1.00 14.44           O  
ATOM   3266  CB  PRO B 113     -45.840   7.313  54.542  1.00 15.24           C  
ATOM   3267  CG  PRO B 113     -44.894   6.178  54.741  1.00 18.61           C  
ATOM   3268  CD  PRO B 113     -45.490   5.268  55.776  1.00 15.66           C  
ATOM   3269  N   ASP B 114     -48.795   6.565  54.994  1.00 14.32           N  
ATOM   3270  CA  ASP B 114     -50.197   6.700  54.589  1.00 14.79           C  
ATOM   3271  C   ASP B 114     -51.060   7.108  55.774  1.00 14.81           C  
ATOM   3272  O   ASP B 114     -51.891   8.019  55.679  1.00 12.54           O  
ATOM   3273  CB  ASP B 114     -50.741   5.398  53.998  1.00 12.42           C  
ATOM   3274  CG  ASP B 114     -49.973   4.951  52.758  1.00 16.82           C  
ATOM   3275  OD1 ASP B 114     -49.215   5.768  52.183  1.00 16.50           O  
ATOM   3276  OD2 ASP B 114     -50.123   3.777  52.379  1.00 14.01           O  
ATOM   3277  N   GLY B 115     -50.874   6.417  56.894  1.00 12.27           N  
ATOM   3278  CA  GLY B 115     -51.596   6.771  58.101  1.00 11.22           C  
ATOM   3279  C   GLY B 115     -51.350   8.219  58.496  1.00 12.08           C  
ATOM   3280  O   GLY B 115     -52.270   8.919  58.935  1.00 12.94           O  
ATOM   3281  N   TYR B 116     -50.105   8.673  58.376  1.00 12.56           N  
ATOM   3282  CA  TYR B 116     -49.773  10.017  58.833  1.00 12.82           C  
ATOM   3283  C   TYR B 116     -50.523  11.062  58.007  1.00 14.51           C  
ATOM   3284  O   TYR B 116     -51.139  11.971  58.558  1.00 16.25           O  
ATOM   3285  CB  TYR B 116     -48.284  10.279  58.725  1.00 14.08           C  
ATOM   3286  CG  TYR B 116     -47.873  11.578  59.382  1.00 16.88           C  
ATOM   3287  CD1 TYR B 116     -48.036  11.758  60.745  1.00 14.55           C  
ATOM   3288  CD2 TYR B 116     -47.316  12.618  58.637  1.00 14.37           C  
ATOM   3289  CE1 TYR B 116     -47.652  12.942  61.373  1.00 17.87           C  
ATOM   3290  CE2 TYR B 116     -46.929  13.809  59.253  1.00 19.89           C  
ATOM   3291  CZ  TYR B 116     -47.106  13.959  60.621  1.00 19.79           C  
ATOM   3292  OH  TYR B 116     -46.734  15.118  61.250  1.00 17.74           O  
ATOM   3293  N   VAL B 117     -50.465  10.910  56.690  1.00 16.01           N  
ATOM   3294  CA  VAL B 117     -51.195  11.799  55.783  1.00 16.21           C  
ATOM   3295  C   VAL B 117     -52.674  11.806  56.164  1.00 16.71           C  
ATOM   3296  O   VAL B 117     -53.303  12.862  56.291  1.00 17.57           O  
ATOM   3297  CB  VAL B 117     -51.003  11.377  54.328  1.00 18.70           C  
ATOM   3298  CG1 VAL B 117     -51.975  12.140  53.406  1.00 23.73           C  
ATOM   3299  CG2 VAL B 117     -49.554  11.611  53.901  1.00 18.72           C  
ATOM   3300  N   TYR B 118     -53.217  10.616  56.394  1.00 16.47           N  
ATOM   3301  CA  TYR B 118     -54.619  10.479  56.784  1.00 16.42           C  
ATOM   3302  C   TYR B 118     -54.970  11.205  58.102  1.00 15.72           C  
ATOM   3303  O   TYR B 118     -56.056  11.782  58.231  1.00 16.98           O  
ATOM   3304  CB  TYR B 118     -54.977   8.992  56.865  1.00 14.00           C  
ATOM   3305  CG  TYR B 118     -56.451   8.694  56.954  1.00 13.62           C  
ATOM   3306  CD1 TYR B 118     -57.268   8.795  55.837  1.00 13.10           C  
ATOM   3307  CD2 TYR B 118     -57.027   8.289  58.154  1.00 14.03           C  
ATOM   3308  CE1 TYR B 118     -58.616   8.515  55.914  1.00 15.48           C  
ATOM   3309  CE2 TYR B 118     -58.374   8.007  58.237  1.00 14.98           C  
ATOM   3310  CZ  TYR B 118     -59.162   8.119  57.121  1.00 16.83           C  
ATOM   3311  OH  TYR B 118     -60.507   7.835  57.210  1.00 17.80           O  
ATOM   3312  N   THR B 119     -54.061  11.195  59.072  1.00 13.97           N  
ATOM   3313  CA  THR B 119     -54.326  11.868  60.356  1.00 16.14           C  
ATOM   3314  C   THR B 119     -54.349  13.389  60.241  1.00 16.33           C  
ATOM   3315  O   THR B 119     -54.954  14.067  61.068  1.00 19.34           O  
ATOM   3316  CB  THR B 119     -53.298  11.528  61.459  1.00 16.67           C  
ATOM   3317  OG1 THR B 119     -51.976  11.891  61.028  1.00 14.60           O  
ATOM   3318  CG2 THR B 119     -53.372  10.039  61.842  1.00 13.19           C  
ATOM   3319  N   GLN B 120     -53.660  13.918  59.241  1.00 14.75           N  
ATOM   3320  CA  GLN B 120     -53.590  15.365  59.085  1.00 21.12           C  
ATOM   3321  C   GLN B 120     -54.852  15.921  58.427  1.00 19.08           C  
ATOM   3322  O   GLN B 120     -55.175  17.097  58.607  1.00 18.25           O  
ATOM   3323  CB  GLN B 120     -52.338  15.772  58.301  1.00 18.08           C  
ATOM   3324  CG  GLN B 120     -51.008  15.454  59.014  1.00 22.55           C  
ATOM   3325  CD  GLN B 120     -50.640  16.458  60.103  1.00 23.88           C  
ATOM   3326  OE1 GLN B 120     -49.790  16.181  60.953  1.00 29.84           O  
ATOM   3327  NE2 GLN B 120     -51.274  17.623  60.082  1.00 22.28           N  
ATOM   3328  N   THR B 121     -55.576  15.071  57.699  1.00 18.92           N  
ATOM   3329  CA  THR B 121     -56.664  15.555  56.846  1.00 17.55           C  
ATOM   3330  C   THR B 121     -58.043  14.949  57.116  1.00 17.17           C  
ATOM   3331  O   THR B 121     -59.054  15.575  56.805  1.00 17.55           O  
ATOM   3332  CB  THR B 121     -56.343  15.331  55.356  1.00 20.89           C  
ATOM   3333  OG1 THR B 121     -56.179  13.926  55.110  1.00 21.69           O  
ATOM   3334  CG2 THR B 121     -55.066  16.072  54.957  1.00 19.39           C  
ATOM   3335  N   GLN B 122     -58.091  13.744  57.691  1.00 15.19           N  
ATOM   3336  CA  GLN B 122     -59.347  12.988  57.782  1.00 15.88           C  
ATOM   3337  C   GLN B 122     -59.741  12.473  59.168  1.00 16.29           C  
ATOM   3338  O   GLN B 122     -60.916  12.435  59.506  1.00 17.17           O  
ATOM   3339  CB  GLN B 122     -59.318  11.801  56.805  1.00 17.42           C  
ATOM   3340  CG  GLN B 122     -59.466  12.192  55.338  1.00 23.99           C  
ATOM   3341  CD  GLN B 122     -60.907  12.519  54.960  1.00 19.81           C  
ATOM   3342  OE1 GLN B 122     -61.181  12.952  53.843  1.00 28.97           O  
ATOM   3343  NE2 GLN B 122     -61.828  12.309  55.891  1.00 22.11           N  
ATOM   3344  N   ASN B 123     -58.768  12.036  59.952  1.00 16.51           N  
ATOM   3345  CA  ASN B 123     -59.065  11.417  61.250  1.00 16.34           C  
ATOM   3346  C   ASN B 123     -57.821  11.483  62.092  1.00 14.29           C  
ATOM   3347  O   ASN B 123     -56.911  10.675  61.933  1.00 15.46           O  
ATOM   3348  CB  ASN B 123     -59.532   9.957  61.079  1.00 15.24           C  
ATOM   3349  CG  ASN B 123     -59.816   9.252  62.415  1.00 16.32           C  
ATOM   3350  OD1 ASN B 123     -60.243   8.094  62.434  1.00 22.01           O  
ATOM   3351  ND2 ASN B 123     -59.568   9.934  63.522  1.00 15.27           N  
ATOM   3352  N   ARG B 124     -57.790  12.467  62.993  1.00 12.70           N  
ATOM   3353  CA  ARG B 124     -56.618  12.747  63.819  1.00 14.81           C  
ATOM   3354  C   ARG B 124     -56.166  11.554  64.657  1.00 15.60           C  
ATOM   3355  O   ARG B 124     -54.995  11.447  65.007  1.00 13.41           O  
ATOM   3356  CB  ARG B 124     -56.920  13.925  64.745  1.00 17.08           C  
ATOM   3357  CG  ARG B 124     -55.806  14.262  65.739  1.00 16.15           C  
ATOM   3358  CD  ARG B 124     -54.529  14.702  65.032  1.00 18.25           C  
ATOM   3359  NE  ARG B 124     -53.503  15.121  65.990  1.00 20.13           N  
ATOM   3360  CZ  ARG B 124     -52.716  14.283  66.660  1.00 18.19           C  
ATOM   3361  NH1 ARG B 124     -52.837  12.968  66.494  1.00 15.76           N  
ATOM   3362  NH2 ARG B 124     -51.816  14.759  67.507  1.00 15.92           N  
ATOM   3363  N   LEU B 125     -57.101  10.671  64.985  1.00 13.71           N  
ATOM   3364  CA  LEU B 125     -56.788   9.529  65.835  1.00 15.38           C  
ATOM   3365  C   LEU B 125     -56.587   8.214  65.070  1.00 15.29           C  
ATOM   3366  O   LEU B 125     -56.602   7.155  65.681  1.00 14.12           O  
ATOM   3367  CB  LEU B 125     -57.870   9.345  66.900  1.00 13.75           C  
ATOM   3368  CG  LEU B 125     -57.969  10.458  67.952  1.00 16.81           C  
ATOM   3369  CD1 LEU B 125     -59.117  10.178  68.893  1.00 20.81           C  
ATOM   3370  CD2 LEU B 125     -56.656  10.601  68.697  1.00 16.68           C  
ATOM   3371  N   TRP B 126     -56.387   8.266  63.754  1.00 12.20           N  
ATOM   3372  CA  TRP B 126     -56.073   7.027  63.012  1.00 13.39           C  
ATOM   3373  C   TRP B 126     -54.728   6.405  63.428  1.00 13.65           C  
ATOM   3374  O   TRP B 126     -53.718   7.096  63.526  1.00 12.50           O  
ATOM   3375  CB  TRP B 126     -56.091   7.256  61.497  1.00 11.36           C  
ATOM   3376  CG  TRP B 126     -55.990   5.966  60.710  1.00 10.45           C  
ATOM   3377  CD1 TRP B 126     -54.887   5.464  60.086  1.00 11.07           C  
ATOM   3378  CD2 TRP B 126     -57.036   5.011  60.511  1.00 11.59           C  
ATOM   3379  NE1 TRP B 126     -55.189   4.251  59.488  1.00 10.83           N  
ATOM   3380  CE2 TRP B 126     -56.499   3.953  59.744  1.00  8.95           C  
ATOM   3381  CE3 TRP B 126     -58.371   4.937  60.927  1.00 13.26           C  
ATOM   3382  CZ2 TRP B 126     -57.261   2.849  59.356  1.00 10.78           C  
ATOM   3383  CZ3 TRP B 126     -59.127   3.836  60.539  1.00 16.04           C  
ATOM   3384  CH2 TRP B 126     -58.565   2.807  59.768  1.00 12.33           C  
ATOM   3385  N   ARG B 127     -54.734   5.089  63.645  1.00 11.38           N  
ATOM   3386  CA  ARG B 127     -53.575   4.346  64.144  1.00 11.82           C  
ATOM   3387  C   ARG B 127     -52.920   3.445  63.096  1.00 10.77           C  
ATOM   3388  O   ARG B 127     -51.692   3.369  63.009  1.00  9.61           O  
ATOM   3389  CB  ARG B 127     -54.033   3.478  65.326  1.00 11.31           C  
ATOM   3390  CG  ARG B 127     -53.090   2.350  65.745  1.00 11.61           C  
ATOM   3391  CD  ARG B 127     -53.762   1.551  66.850  1.00 13.78           C  
ATOM   3392  NE  ARG B 127     -52.984   0.406  67.348  1.00 11.78           N  
ATOM   3393  CZ  ARG B 127     -52.076   0.488  68.314  1.00 12.82           C  
ATOM   3394  NH1 ARG B 127     -51.815   1.670  68.867  1.00 12.48           N  
ATOM   3395  NH2 ARG B 127     -51.429  -0.607  68.738  1.00 10.85           N  
ATOM   3396  N   LYS B 128     -53.756   2.761  62.315  1.00 10.94           N  
ATOM   3397  CA  LYS B 128     -53.325   1.645  61.478  1.00 10.17           C  
ATOM   3398  C   LYS B 128     -52.676   2.076  60.167  1.00 10.97           C  
ATOM   3399  O   LYS B 128     -52.520   3.276  59.901  1.00 11.70           O  
ATOM   3400  CB  LYS B 128     -54.524   0.732  61.194  1.00 10.01           C  
ATOM   3401  CG  LYS B 128     -54.979  -0.085  62.409  1.00 10.44           C  
ATOM   3402  CD  LYS B 128     -55.982  -1.167  62.035  1.00 10.26           C  
ATOM   3403  CE  LYS B 128     -57.320  -0.575  61.610  1.00 11.13           C  
ATOM   3404  NZ  LYS B 128     -58.286  -1.655  61.196  1.00 10.60           N  
ATOM   3405  N   THR B 129     -52.291   1.099  59.347  1.00 10.69           N  
ATOM   3406  CA  THR B 129     -51.954   1.391  57.960  1.00 12.64           C  
ATOM   3407  C   THR B 129     -53.249   1.744  57.221  1.00  9.85           C  
ATOM   3408  O   THR B 129     -54.311   1.850  57.834  1.00 11.16           O  
ATOM   3409  CB  THR B 129     -51.306   0.180  57.254  1.00 11.36           C  
ATOM   3410  OG1 THR B 129     -52.252  -0.891  57.204  1.00 10.97           O  
ATOM   3411  CG2 THR B 129     -50.050  -0.281  57.979  1.00 11.84           C  
ATOM   3412  N   ARG B 130     -53.169   1.884  55.898  1.00 11.88           N  
ATOM   3413  CA  ARG B 130     -54.353   2.197  55.098  1.00 11.42           C  
ATOM   3414  C   ARG B 130     -54.583   1.166  53.990  1.00 12.13           C  
ATOM   3415  O   ARG B 130     -55.182   1.465  52.947  1.00 13.46           O  
ATOM   3416  CB  ARG B 130     -54.257   3.617  54.519  1.00 12.85           C  
ATOM   3417  CG  ARG B 130     -54.235   4.745  55.574  1.00 12.73           C  
ATOM   3418  CD  ARG B 130     -55.591   4.902  56.278  1.00 10.43           C  
ATOM   3419  NE  ARG B 130     -56.680   5.168  55.329  1.00 14.29           N  
ATOM   3420  CZ  ARG B 130     -57.972   5.104  55.635  1.00 14.55           C  
ATOM   3421  NH1 ARG B 130     -58.351   4.781  56.867  1.00 15.34           N  
ATOM   3422  NH2 ARG B 130     -58.887   5.354  54.710  1.00 14.35           N  
ATOM   3423  N   SER B 131     -54.125  -0.058  54.223  1.00 14.53           N  
ATOM   3424  CA  SER B 131     -54.296  -1.130  53.237  1.00 14.14           C  
ATOM   3425  C   SER B 131     -55.742  -1.616  53.170  1.00 16.37           C  
ATOM   3426  O   SER B 131     -56.479  -1.565  54.163  1.00 11.44           O  
ATOM   3427  CB  SER B 131     -53.367  -2.307  53.572  1.00 12.05           C  
ATOM   3428  OG  SER B 131     -53.660  -2.816  54.862  1.00 12.92           O  
ATOM   3429  N   ARG B 132     -56.147  -2.100  51.996  1.00 16.27           N  
ATOM   3430  CA  ARG B 132     -57.463  -2.705  51.833  1.00 14.68           C  
ATOM   3431  C   ARG B 132     -57.583  -4.036  52.560  1.00 17.30           C  
ATOM   3432  O   ARG B 132     -56.632  -4.822  52.618  1.00 16.85           O  
ATOM   3433  CB  ARG B 132     -57.786  -2.917  50.346  1.00 19.24           C  
ATOM   3434  CG  ARG B 132     -58.874  -3.973  50.108  1.00 25.03           C  
ATOM   3435  CD  ARG B 132     -59.440  -3.943  48.693  1.00 33.43           C  
ATOM   3436  NE  ARG B 132     -58.682  -4.778  47.767  1.00 42.03           N  
ATOM   3437  CZ  ARG B 132     -59.088  -5.958  47.305  1.00 41.83           C  
ATOM   3438  NH1 ARG B 132     -60.258  -6.464  47.675  1.00 38.22           N  
ATOM   3439  NH2 ARG B 132     -58.319  -6.634  46.463  1.00 46.53           N  
ATOM   3440  N   ASN B 133     -58.761  -4.277  53.115  1.00 15.22           N  
ATOM   3441  CA  ASN B 133     -59.120  -5.585  53.646  1.00 14.70           C  
ATOM   3442  C   ASN B 133     -60.205  -6.142  52.739  1.00 14.57           C  
ATOM   3443  O   ASN B 133     -61.332  -5.640  52.713  1.00 13.45           O  
ATOM   3444  CB  ASN B 133     -59.612  -5.483  55.093  1.00 13.30           C  
ATOM   3445  CG  ASN B 133     -58.501  -5.123  56.055  1.00 15.57           C  
ATOM   3446  OD1 ASN B 133     -57.468  -5.798  56.110  1.00 14.43           O  
ATOM   3447  ND2 ASN B 133     -58.707  -4.058  56.827  1.00 13.55           N  
ATOM   3448  N   PRO B 134     -59.852  -7.156  51.943  1.00 15.92           N  
ATOM   3449  CA  PRO B 134     -60.817  -7.645  50.959  1.00 15.03           C  
ATOM   3450  C   PRO B 134     -62.165  -7.978  51.596  1.00 12.89           C  
ATOM   3451  O   PRO B 134     -62.217  -8.581  52.676  1.00 15.32           O  
ATOM   3452  CB  PRO B 134     -60.141  -8.905  50.402  1.00 20.51           C  
ATOM   3453  CG  PRO B 134     -58.655  -8.685  50.660  1.00 19.03           C  
ATOM   3454  CD  PRO B 134     -58.602  -7.938  51.959  1.00 17.38           C  
ATOM   3455  N   GLY B 135     -63.238  -7.571  50.922  1.00 17.62           N  
ATOM   3456  CA  GLY B 135     -64.592  -7.867  51.360  1.00 16.61           C  
ATOM   3457  C   GLY B 135     -65.035  -7.065  52.569  1.00 14.74           C  
ATOM   3458  O   GLY B 135     -66.112  -7.282  53.104  1.00 11.94           O  
ATOM   3459  N   SER B 136     -64.211  -6.120  53.005  1.00 15.03           N  
ATOM   3460  CA  SER B 136     -64.551  -5.357  54.201  1.00 12.48           C  
ATOM   3461  C   SER B 136     -64.471  -3.861  53.939  1.00 13.72           C  
ATOM   3462  O   SER B 136     -63.599  -3.399  53.192  1.00 11.97           O  
ATOM   3463  CB  SER B 136     -63.621  -5.720  55.354  1.00 12.66           C  
ATOM   3464  OG  SER B 136     -63.897  -4.919  56.498  1.00 13.47           O  
ATOM   3465  N   SER B 137     -65.388  -3.116  54.547  1.00 13.65           N  
ATOM   3466  CA  SER B 137     -65.347  -1.657  54.488  1.00 14.96           C  
ATOM   3467  C   SER B 137     -64.396  -1.089  55.538  1.00 14.25           C  
ATOM   3468  O   SER B 137     -64.176   0.116  55.593  1.00 14.64           O  
ATOM   3469  CB  SER B 137     -66.738  -1.061  54.707  1.00 14.62           C  
ATOM   3470  OG  SER B 137     -67.183  -1.297  56.029  1.00 14.95           O  
ATOM   3471  N   CYS B 138     -63.856  -1.948  56.396  1.00 11.10           N  
ATOM   3472  CA  CYS B 138     -62.870  -1.507  57.381  1.00 11.90           C  
ATOM   3473  C   CYS B 138     -61.466  -1.565  56.794  1.00 13.39           C  
ATOM   3474  O   CYS B 138     -61.073  -2.564  56.180  1.00 14.75           O  
ATOM   3475  CB  CYS B 138     -62.958  -2.373  58.642  1.00 12.52           C  
ATOM   3476  SG  CYS B 138     -64.525  -2.160  59.532  1.00 13.17           S  
ATOM   3477  N   ILE B 139     -60.694  -0.507  57.012  1.00 11.59           N  
ATOM   3478  CA  ILE B 139     -59.392  -0.356  56.370  1.00 10.46           C  
ATOM   3479  C   ILE B 139     -58.220  -0.515  57.342  1.00 11.03           C  
ATOM   3480  O   ILE B 139     -58.305  -0.112  58.506  1.00 12.18           O  
ATOM   3481  CB  ILE B 139     -59.309   1.040  55.686  1.00 11.97           C  
ATOM   3482  CG1 ILE B 139     -60.276   1.097  54.492  1.00 12.69           C  
ATOM   3483  CG2 ILE B 139     -57.879   1.390  55.287  1.00 10.77           C  
ATOM   3484  CD1 ILE B 139     -60.370   2.459  53.857  1.00 18.43           C  
ATOM   3485  N   GLY B 140     -57.134  -1.114  56.858  1.00 10.65           N  
ATOM   3486  CA  GLY B 140     -55.868  -1.122  57.572  1.00 11.63           C  
ATOM   3487  C   GLY B 140     -55.636  -2.274  58.540  1.00 11.35           C  
ATOM   3488  O   GLY B 140     -56.568  -2.953  58.955  1.00 12.19           O  
ATOM   3489  N   ALA B 141     -54.371  -2.469  58.892  1.00 11.82           N  
ATOM   3490  CA  ALA B 141     -53.985  -3.397  59.943  1.00 11.92           C  
ATOM   3491  C   ALA B 141     -53.035  -2.641  60.871  1.00 11.41           C  
ATOM   3492  O   ALA B 141     -52.436  -1.624  60.483  1.00 12.02           O  
ATOM   3493  CB  ALA B 141     -53.297  -4.620  59.343  1.00 10.91           C  
ATOM   3494  N   ASP B 142     -52.903  -3.123  62.102  1.00 10.01           N  
ATOM   3495  CA  ASP B 142     -51.973  -2.517  63.039  1.00 11.25           C  
ATOM   3496  C   ASP B 142     -50.559  -2.995  62.714  1.00 11.10           C  
ATOM   3497  O   ASP B 142     -50.231  -4.180  62.899  1.00 11.70           O  
ATOM   3498  CB  ASP B 142     -52.365  -2.899  64.470  1.00 11.70           C  
ATOM   3499  CG  ASP B 142     -51.454  -2.291  65.514  1.00 11.71           C  
ATOM   3500  OD1 ASP B 142     -50.382  -1.751  65.163  1.00 12.45           O  
ATOM   3501  OD2 ASP B 142     -51.815  -2.376  66.714  1.00 12.26           O  
ATOM   3502  N   PRO B 143     -49.707  -2.086  62.221  1.00 11.88           N  
ATOM   3503  CA  PRO B 143     -48.369  -2.527  61.814  1.00 12.68           C  
ATOM   3504  C   PRO B 143     -47.553  -3.020  63.004  1.00 11.03           C  
ATOM   3505  O   PRO B 143     -46.585  -3.741  62.802  1.00 12.10           O  
ATOM   3506  CB  PRO B 143     -47.743  -1.260  61.210  1.00 11.60           C  
ATOM   3507  CG  PRO B 143     -48.498  -0.135  61.846  1.00 12.54           C  
ATOM   3508  CD  PRO B 143     -49.896  -0.631  62.037  1.00 11.46           C  
ATOM   3509  N   ASN B 144     -47.928  -2.635  64.221  1.00 10.58           N  
ATOM   3510  CA  ASN B 144     -47.207  -3.157  65.393  1.00 10.80           C  
ATOM   3511  C   ASN B 144     -47.824  -4.416  65.986  1.00 11.76           C  
ATOM   3512  O   ASN B 144     -47.505  -4.790  67.121  1.00 13.02           O  
ATOM   3513  CB  ASN B 144     -46.977  -2.092  66.475  1.00 11.25           C  
ATOM   3514  CG  ASN B 144     -45.671  -2.317  67.227  1.00 13.05           C  
ATOM   3515  OD1 ASN B 144     -44.702  -2.823  66.653  1.00 12.85           O  
ATOM   3516  ND2 ASN B 144     -45.632  -1.935  68.501  1.00 13.39           N  
ATOM   3517  N   ARG B 145     -48.694  -5.072  65.215  1.00 11.10           N  
ATOM   3518  CA  ARG B 145     -49.130  -6.431  65.537  1.00 11.83           C  
ATOM   3519  C   ARG B 145     -48.844  -7.340  64.342  1.00 14.91           C  
ATOM   3520  O   ARG B 145     -49.283  -8.483  64.314  1.00 13.34           O  
ATOM   3521  CB  ARG B 145     -50.622  -6.473  65.859  1.00 13.86           C  
ATOM   3522  CG  ARG B 145     -51.045  -5.624  67.061  1.00 12.40           C  
ATOM   3523  CD  ARG B 145     -50.465  -6.140  68.361  1.00 12.43           C  
ATOM   3524  NE  ARG B 145     -50.943  -5.350  69.505  1.00 13.35           N  
ATOM   3525  CZ  ARG B 145     -50.420  -4.177  69.851  1.00 12.67           C  
ATOM   3526  NH1 ARG B 145     -49.409  -3.682  69.155  1.00 12.09           N  
ATOM   3527  NH2 ARG B 145     -50.895  -3.496  70.888  1.00 16.10           N  
ATOM   3528  N   ASN B 146     -48.111  -6.817  63.365  1.00 12.25           N  
ATOM   3529  CA  ASN B 146     -47.962  -7.475  62.063  1.00 12.03           C  
ATOM   3530  C   ASN B 146     -46.637  -8.217  61.928  1.00 12.98           C  
ATOM   3531  O   ASN B 146     -46.399  -8.884  60.912  1.00 14.46           O  
ATOM   3532  CB  ASN B 146     -48.082  -6.426  60.940  1.00 11.45           C  
ATOM   3533  CG  ASN B 146     -48.288  -7.045  59.553  1.00 12.87           C  
ATOM   3534  OD1 ASN B 146     -47.501  -6.804  58.637  1.00 12.81           O  
ATOM   3535  ND2 ASN B 146     -49.371  -7.814  59.388  1.00 13.15           N  
ATOM   3536  N   TRP B 147     -45.769  -8.085  62.934  1.00 13.97           N  
ATOM   3537  CA  TRP B 147     -44.430  -8.677  62.876  1.00 12.64           C  
ATOM   3538  C   TRP B 147     -44.456 -10.165  63.215  1.00 17.51           C  
ATOM   3539  O   TRP B 147     -45.351 -10.637  63.908  1.00 13.51           O  
ATOM   3540  CB  TRP B 147     -43.449  -7.953  63.801  1.00 13.71           C  
ATOM   3541  CG  TRP B 147     -43.325  -6.476  63.515  1.00 12.09           C  
ATOM   3542  CD1 TRP B 147     -44.285  -5.532  63.695  1.00 13.92           C  
ATOM   3543  CD2 TRP B 147     -42.163  -5.784  63.031  1.00 13.19           C  
ATOM   3544  NE1 TRP B 147     -43.804  -4.290  63.333  1.00 13.36           N  
ATOM   3545  CE2 TRP B 147     -42.505  -4.419  62.921  1.00 13.17           C  
ATOM   3546  CE3 TRP B 147     -40.876  -6.188  62.660  1.00 12.97           C  
ATOM   3547  CZ2 TRP B 147     -41.601  -3.452  62.465  1.00 12.21           C  
ATOM   3548  CZ3 TRP B 147     -39.980  -5.228  62.209  1.00 15.02           C  
ATOM   3549  CH2 TRP B 147     -40.346  -3.876  62.126  1.00 12.07           C  
ATOM   3550  N   ASN B 148     -43.463 -10.895  62.720  1.00 16.54           N  
ATOM   3551  CA  ASN B 148     -43.425 -12.342  62.906  1.00 15.20           C  
ATOM   3552  C   ASN B 148     -42.880 -12.731  64.279  1.00 16.51           C  
ATOM   3553  O   ASN B 148     -41.805 -13.318  64.391  1.00 20.00           O  
ATOM   3554  CB  ASN B 148     -42.575 -12.967  61.813  1.00 16.32           C  
ATOM   3555  CG  ASN B 148     -42.543 -14.465  61.895  1.00 21.05           C  
ATOM   3556  OD1 ASN B 148     -43.477 -15.101  62.381  1.00 18.70           O  
ATOM   3557  ND2 ASN B 148     -41.451 -15.043  61.424  1.00 17.88           N  
ATOM   3558  N   ALA B 149     -43.625 -12.383  65.323  1.00 15.29           N  
ATOM   3559  CA  ALA B 149     -43.219 -12.646  66.698  1.00 16.60           C  
ATOM   3560  C   ALA B 149     -44.456 -13.036  67.480  1.00 20.12           C  
ATOM   3561  O   ALA B 149     -45.220 -12.181  67.924  1.00 19.55           O  
ATOM   3562  CB  ALA B 149     -42.542 -11.422  67.319  1.00 17.10           C  
ATOM   3563  N   SER B 150     -44.654 -14.341  67.627  1.00 19.35           N  
ATOM   3564  CA  SER B 150     -45.910 -14.866  68.147  1.00 25.09           C  
ATOM   3565  C   SER B 150     -47.085 -14.223  67.401  1.00 19.73           C  
ATOM   3566  O   SER B 150     -48.052 -13.759  68.009  1.00 20.52           O  
ATOM   3567  CB  SER B 150     -46.017 -14.629  69.651  1.00 21.89           C  
ATOM   3568  OG  SER B 150     -47.012 -15.468  70.220  1.00 24.62           O  
ATOM   3569  N   PHE B 151     -46.992 -14.209  66.078  1.00 21.57           N  
ATOM   3570  CA  PHE B 151     -48.019 -13.581  65.255  1.00 18.58           C  
ATOM   3571  C   PHE B 151     -49.410 -14.130  65.555  1.00 22.77           C  
ATOM   3572  O   PHE B 151     -49.618 -15.351  65.612  1.00 19.88           O  
ATOM   3573  CB  PHE B 151     -47.711 -13.745  63.764  1.00 14.93           C  
ATOM   3574  CG  PHE B 151     -48.738 -13.108  62.870  1.00 19.32           C  
ATOM   3575  CD1 PHE B 151     -48.725 -11.746  62.654  1.00 14.81           C  
ATOM   3576  CD2 PHE B 151     -49.725 -13.868  62.265  1.00 17.03           C  
ATOM   3577  CE1 PHE B 151     -49.675 -11.154  61.840  1.00 14.86           C  
ATOM   3578  CE2 PHE B 151     -50.680 -13.283  61.452  1.00 15.65           C  
ATOM   3579  CZ  PHE B 151     -50.654 -11.915  61.239  1.00 15.87           C  
ATOM   3580  N   ALA B 152     -50.354 -13.210  65.735  1.00 19.62           N  
ATOM   3581  CA  ALA B 152     -51.753 -13.538  65.980  1.00 18.97           C  
ATOM   3582  C   ALA B 152     -51.979 -14.246  67.320  1.00 24.88           C  
ATOM   3583  O   ALA B 152     -53.012 -14.883  67.530  1.00 25.67           O  
ATOM   3584  CB  ALA B 152     -52.326 -14.351  64.833  1.00 19.63           C  
ATOM   3585  N   GLY B 153     -51.014 -14.127  68.220  1.00 26.04           N  
ATOM   3586  CA  GLY B 153     -51.186 -14.628  69.573  1.00 26.12           C  
ATOM   3587  C   GLY B 153     -52.129 -13.701  70.309  1.00 32.54           C  
ATOM   3588  O   GLY B 153     -52.550 -12.673  69.762  1.00 29.09           O  
ATOM   3589  N   LYS B 154     -52.484 -14.058  71.538  1.00 33.66           N  
ATOM   3590  CA  LYS B 154     -53.271 -13.155  72.355  1.00 37.37           C  
ATOM   3591  C   LYS B 154     -52.487 -11.855  72.406  1.00 29.77           C  
ATOM   3592  O   LYS B 154     -51.255 -11.867  72.480  1.00 34.99           O  
ATOM   3593  CB  LYS B 154     -53.499 -13.732  73.760  1.00 35.40           C  
ATOM   3594  CG  LYS B 154     -52.227 -14.014  74.552  1.00 43.46           C  
ATOM   3595  CD  LYS B 154     -51.768 -12.793  75.342  1.00 43.89           C  
ATOM   3596  CE  LYS B 154     -52.845 -12.332  76.315  1.00 43.61           C  
ATOM   3597  NZ  LYS B 154     -53.271 -13.436  77.220  1.00 54.06           N  
ATOM   3598  N   GLY B 155     -53.193 -10.737  72.340  1.00 27.36           N  
ATOM   3599  CA  GLY B 155     -52.540  -9.444  72.288  1.00 21.47           C  
ATOM   3600  C   GLY B 155     -52.664  -8.816  70.907  1.00 21.77           C  
ATOM   3601  O   GLY B 155     -51.768  -8.098  70.472  1.00 19.80           O  
ATOM   3602  N   ALA B 156     -53.777  -9.105  70.235  1.00 18.01           N  
ATOM   3603  CA  ALA B 156     -54.095  -8.588  68.903  1.00 18.17           C  
ATOM   3604  C   ALA B 156     -55.519  -9.022  68.550  1.00 21.38           C  
ATOM   3605  O   ALA B 156     -56.150  -9.769  69.308  1.00 21.47           O  
ATOM   3606  CB  ALA B 156     -53.095  -9.106  67.866  1.00 13.51           C  
ATOM   3607  N   SER B 157     -56.031  -8.578  67.404  1.00 13.87           N  
ATOM   3608  CA  SER B 157     -57.398  -8.913  67.014  1.00 13.57           C  
ATOM   3609  C   SER B 157     -57.483  -9.561  65.627  1.00 15.57           C  
ATOM   3610  O   SER B 157     -56.708  -9.218  64.723  1.00 15.02           O  
ATOM   3611  CB  SER B 157     -58.261  -7.654  67.033  1.00 13.87           C  
ATOM   3612  OG  SER B 157     -59.571  -7.910  66.562  1.00 15.28           O  
ATOM   3613  N   ASP B 158     -58.444 -10.476  65.460  1.00 17.44           N  
ATOM   3614  CA  ASP B 158     -58.712 -11.104  64.172  1.00 17.49           C  
ATOM   3615  C   ASP B 158     -59.657 -10.261  63.328  1.00 18.65           C  
ATOM   3616  O   ASP B 158     -59.985 -10.636  62.202  1.00 16.00           O  
ATOM   3617  CB  ASP B 158     -59.381 -12.476  64.363  1.00 19.04           C  
ATOM   3618  CG  ASP B 158     -58.480 -13.488  65.042  1.00 26.14           C  
ATOM   3619  OD1 ASP B 158     -57.246 -13.293  65.067  1.00 28.14           O  
ATOM   3620  OD2 ASP B 158     -59.019 -14.489  65.559  1.00 27.31           O  
ATOM   3621  N   ASN B 159     -60.126  -9.149  63.890  1.00 16.67           N  
ATOM   3622  CA  ASN B 159     -61.160  -8.349  63.245  1.00 18.42           C  
ATOM   3623  C   ASN B 159     -60.568  -7.127  62.546  1.00 13.58           C  
ATOM   3624  O   ASN B 159     -59.961  -6.278  63.193  1.00 13.05           O  
ATOM   3625  CB  ASN B 159     -62.201  -7.922  64.278  1.00 17.43           C  
ATOM   3626  CG  ASN B 159     -63.452  -7.325  63.650  1.00 18.04           C  
ATOM   3627  OD1 ASN B 159     -63.421  -6.765  62.554  1.00 17.11           O  
ATOM   3628  ND2 ASN B 159     -64.568  -7.437  64.361  1.00 24.93           N  
ATOM   3629  N   PRO B 160     -60.741  -7.047  61.219  1.00 13.53           N  
ATOM   3630  CA  PRO B 160     -60.242  -5.951  60.374  1.00 14.93           C  
ATOM   3631  C   PRO B 160     -60.702  -4.590  60.887  1.00 15.47           C  
ATOM   3632  O   PRO B 160     -60.059  -3.584  60.603  1.00 14.09           O  
ATOM   3633  CB  PRO B 160     -60.895  -6.227  59.017  1.00 14.19           C  
ATOM   3634  CG  PRO B 160     -61.153  -7.692  59.020  1.00 18.41           C  
ATOM   3635  CD  PRO B 160     -61.488  -8.048  60.439  1.00 14.13           C  
ATOM   3636  N   CYS B 161     -61.796  -4.566  61.640  1.00 13.93           N  
ATOM   3637  CA  CYS B 161     -62.371  -3.301  62.103  1.00 13.12           C  
ATOM   3638  C   CYS B 161     -61.771  -2.812  63.425  1.00 14.24           C  
ATOM   3639  O   CYS B 161     -62.152  -1.759  63.942  1.00 12.54           O  
ATOM   3640  CB  CYS B 161     -63.889  -3.442  62.219  1.00 14.13           C  
ATOM   3641  SG  CYS B 161     -64.670  -3.860  60.640  1.00 14.88           S  
ATOM   3642  N   SER B 162     -60.841  -3.587  63.977  1.00 13.14           N  
ATOM   3643  CA  SER B 162     -60.191  -3.250  65.244  1.00 13.83           C  
ATOM   3644  C   SER B 162     -58.888  -2.474  65.066  1.00 12.31           C  
ATOM   3645  O   SER B 162     -58.180  -2.674  64.067  1.00 11.30           O  
ATOM   3646  CB  SER B 162     -59.908  -4.540  66.021  1.00 14.87           C  
ATOM   3647  OG  SER B 162     -58.977  -4.337  67.066  1.00 14.21           O  
ATOM   3648  N   GLU B 163     -58.583  -1.609  66.043  1.00 13.17           N  
ATOM   3649  CA  GLU B 163     -57.299  -0.897  66.148  1.00 16.70           C  
ATOM   3650  C   GLU B 163     -56.101  -1.832  66.129  1.00 13.38           C  
ATOM   3651  O   GLU B 163     -54.999  -1.422  65.743  1.00 13.73           O  
ATOM   3652  CB  GLU B 163     -57.187  -0.103  67.480  1.00 16.79           C  
ATOM   3653  CG  GLU B 163     -57.838   1.260  67.509  1.00 24.96           C  
ATOM   3654  CD  GLU B 163     -57.352   2.158  68.661  1.00 19.71           C  
ATOM   3655  OE1 GLU B 163     -56.501   1.752  69.505  1.00 15.96           O  
ATOM   3656  OE2 GLU B 163     -57.848   3.304  68.730  1.00 27.03           O  
ATOM   3657  N   VAL B 164     -56.295  -3.060  66.610  1.00 14.43           N  
ATOM   3658  CA  VAL B 164     -55.183  -3.988  66.787  1.00 12.96           C  
ATOM   3659  C   VAL B 164     -55.278  -5.219  65.871  1.00 13.87           C  
ATOM   3660  O   VAL B 164     -54.733  -6.289  66.169  1.00 13.67           O  
ATOM   3661  CB  VAL B 164     -54.990  -4.400  68.284  1.00 14.39           C  
ATOM   3662  CG1 VAL B 164     -54.360  -3.244  69.070  1.00 13.20           C  
ATOM   3663  CG2 VAL B 164     -56.312  -4.842  68.915  1.00 14.76           C  
ATOM   3664  N   TYR B 165     -55.963  -5.049  64.743  1.00 11.46           N  
ATOM   3665  CA  TYR B 165     -56.040  -6.091  63.721  1.00 12.28           C  
ATOM   3666  C   TYR B 165     -54.633  -6.491  63.279  1.00 13.45           C  
ATOM   3667  O   TYR B 165     -53.823  -5.637  62.938  1.00 11.71           O  
ATOM   3668  CB  TYR B 165     -56.849  -5.593  62.514  1.00 10.26           C  
ATOM   3669  CG  TYR B 165     -56.904  -6.598  61.386  1.00 10.93           C  
ATOM   3670  CD1 TYR B 165     -57.240  -7.923  61.631  1.00 14.80           C  
ATOM   3671  CD2 TYR B 165     -56.584  -6.224  60.081  1.00 12.59           C  
ATOM   3672  CE1 TYR B 165     -57.280  -8.849  60.594  1.00 15.65           C  
ATOM   3673  CE2 TYR B 165     -56.623  -7.140  59.038  1.00 13.77           C  
ATOM   3674  CZ  TYR B 165     -56.966  -8.451  59.308  1.00 17.08           C  
ATOM   3675  OH  TYR B 165     -57.000  -9.368  58.276  1.00 16.23           O  
ATOM   3676  N   HIS B 166     -54.326  -7.786  63.296  1.00 14.16           N  
ATOM   3677  CA  HIS B 166     -52.961  -8.216  62.974  1.00 13.17           C  
ATOM   3678  C   HIS B 166     -52.642  -8.342  61.486  1.00 13.25           C  
ATOM   3679  O   HIS B 166     -51.472  -8.430  61.122  1.00 14.56           O  
ATOM   3680  CB  HIS B 166     -52.578  -9.510  63.720  1.00 13.64           C  
ATOM   3681  CG  HIS B 166     -53.641 -10.558  63.712  1.00 16.61           C  
ATOM   3682  ND1 HIS B 166     -54.121 -11.124  62.552  1.00 16.59           N  
ATOM   3683  CD2 HIS B 166     -54.296 -11.171  64.729  1.00 18.40           C  
ATOM   3684  CE1 HIS B 166     -55.036 -12.028  62.852  1.00 15.76           C  
ATOM   3685  NE2 HIS B 166     -55.162 -12.074  64.166  1.00 16.34           N  
ATOM   3686  N   GLY B 167     -53.664  -8.341  60.630  1.00 13.30           N  
ATOM   3687  CA  GLY B 167     -53.461  -8.572  59.212  1.00 13.65           C  
ATOM   3688  C   GLY B 167     -53.588 -10.057  58.923  1.00 17.40           C  
ATOM   3689  O   GLY B 167     -53.623 -10.870  59.853  1.00 17.33           O  
ATOM   3690  N   PRO B 168     -53.670 -10.423  57.637  1.00 17.13           N  
ATOM   3691  CA  PRO B 168     -53.930 -11.828  57.298  1.00 16.17           C  
ATOM   3692  C   PRO B 168     -52.756 -12.746  57.651  1.00 17.49           C  
ATOM   3693  O   PRO B 168     -52.951 -13.929  57.980  1.00 18.85           O  
ATOM   3694  CB  PRO B 168     -54.166 -11.785  55.779  1.00 17.20           C  
ATOM   3695  CG  PRO B 168     -53.523 -10.495  55.318  1.00 17.68           C  
ATOM   3696  CD  PRO B 168     -53.724  -9.541  56.459  1.00 15.62           C  
ATOM   3697  N   HIS B 169     -51.547 -12.208  57.583  1.00 16.25           N  
ATOM   3698  CA  HIS B 169     -50.346 -12.981  57.900  1.00 17.28           C  
ATOM   3699  C   HIS B 169     -49.237 -12.025  58.300  1.00 17.00           C  
ATOM   3700  O   HIS B 169     -49.350 -10.822  58.068  1.00 16.32           O  
ATOM   3701  CB  HIS B 169     -49.925 -13.851  56.700  1.00 19.95           C  
ATOM   3702  CG  HIS B 169     -49.788 -13.092  55.418  1.00 22.41           C  
ATOM   3703  ND1 HIS B 169     -48.670 -12.346  55.109  1.00 23.15           N  
ATOM   3704  CD2 HIS B 169     -50.624 -12.972  54.358  1.00 22.11           C  
ATOM   3705  CE1 HIS B 169     -48.826 -11.796  53.918  1.00 21.80           C  
ATOM   3706  NE2 HIS B 169     -50.002 -12.157  53.443  1.00 21.95           N  
ATOM   3707  N   ALA B 170     -48.180 -12.542  58.926  1.00 14.76           N  
ATOM   3708  CA  ALA B 170     -47.051 -11.695  59.304  1.00 16.61           C  
ATOM   3709  C   ALA B 170     -46.407 -11.027  58.087  1.00 16.95           C  
ATOM   3710  O   ALA B 170     -46.315 -11.621  57.000  1.00 16.58           O  
ATOM   3711  CB  ALA B 170     -46.005 -12.500  60.109  1.00 16.26           C  
ATOM   3712  N   ASN B 171     -45.980  -9.777  58.268  1.00 13.63           N  
ATOM   3713  CA  ASN B 171     -45.403  -8.987  57.183  1.00 14.89           C  
ATOM   3714  C   ASN B 171     -46.354  -8.710  56.020  1.00 14.95           C  
ATOM   3715  O   ASN B 171     -45.904  -8.359  54.931  1.00 15.86           O  
ATOM   3716  CB  ASN B 171     -44.125  -9.644  56.660  1.00 14.20           C  
ATOM   3717  CG  ASN B 171     -43.115  -9.878  57.758  1.00 17.60           C  
ATOM   3718  OD1 ASN B 171     -42.861  -8.993  58.579  1.00 16.45           O  
ATOM   3719  ND2 ASN B 171     -42.535 -11.075  57.786  1.00 18.54           N  
ATOM   3720  N   SER B 172     -47.658  -8.843  56.244  1.00 13.78           N  
ATOM   3721  CA  SER B 172     -48.618  -8.513  55.192  1.00 12.89           C  
ATOM   3722  C   SER B 172     -48.551  -7.027  54.819  1.00 15.52           C  
ATOM   3723  O   SER B 172     -48.794  -6.646  53.674  1.00 13.20           O  
ATOM   3724  CB  SER B 172     -50.044  -8.890  55.591  1.00 16.00           C  
ATOM   3725  OG  SER B 172     -50.506  -8.080  56.655  1.00 18.43           O  
ATOM   3726  N   GLU B 173     -48.217  -6.185  55.788  1.00 13.59           N  
ATOM   3727  CA  GLU B 173     -48.127  -4.756  55.533  1.00 12.64           C  
ATOM   3728  C   GLU B 173     -46.770  -4.409  54.928  1.00 12.99           C  
ATOM   3729  O   GLU B 173     -45.731  -4.633  55.548  1.00 14.36           O  
ATOM   3730  CB  GLU B 173     -48.347  -3.984  56.843  1.00 11.76           C  
ATOM   3731  CG  GLU B 173     -49.653  -4.366  57.517  1.00 12.41           C  
ATOM   3732  CD  GLU B 173     -50.814  -4.367  56.528  1.00 14.67           C  
ATOM   3733  OE1 GLU B 173     -51.305  -3.274  56.169  1.00 13.57           O  
ATOM   3734  OE2 GLU B 173     -51.231  -5.464  56.099  1.00 14.55           O  
ATOM   3735  N   VAL B 174     -46.778  -3.853  53.720  1.00 12.24           N  
ATOM   3736  CA  VAL B 174     -45.533  -3.587  53.003  1.00 13.46           C  
ATOM   3737  C   VAL B 174     -44.607  -2.636  53.774  1.00 13.40           C  
ATOM   3738  O   VAL B 174     -43.383  -2.690  53.613  1.00 12.33           O  
ATOM   3739  CB  VAL B 174     -45.805  -3.042  51.574  1.00 15.10           C  
ATOM   3740  CG1 VAL B 174     -46.493  -1.688  51.651  1.00 14.94           C  
ATOM   3741  CG2 VAL B 174     -44.507  -2.963  50.774  1.00 19.60           C  
ATOM   3742  N   GLU B 175     -45.192  -1.787  54.618  1.00 12.15           N  
ATOM   3743  CA  GLU B 175     -44.407  -0.890  55.469  1.00 14.77           C  
ATOM   3744  C   GLU B 175     -43.546  -1.671  56.441  1.00 13.81           C  
ATOM   3745  O   GLU B 175     -42.420  -1.280  56.736  1.00 10.81           O  
ATOM   3746  CB  GLU B 175     -45.310   0.068  56.260  1.00  9.53           C  
ATOM   3747  CG  GLU B 175     -46.097   1.055  55.380  1.00 11.81           C  
ATOM   3748  CD  GLU B 175     -47.412   0.491  54.871  1.00 12.14           C  
ATOM   3749  OE1 GLU B 175     -47.707  -0.694  55.150  1.00 13.06           O  
ATOM   3750  OE2 GLU B 175     -48.156   1.240  54.190  1.00 13.99           O  
ATOM   3751  N   VAL B 176     -44.098  -2.769  56.951  1.00 11.44           N  
ATOM   3752  CA  VAL B 176     -43.393  -3.612  57.900  1.00 10.60           C  
ATOM   3753  C   VAL B 176     -42.416  -4.529  57.161  1.00 14.15           C  
ATOM   3754  O   VAL B 176     -41.257  -4.655  57.555  1.00 13.46           O  
ATOM   3755  CB  VAL B 176     -44.385  -4.416  58.755  1.00 11.32           C  
ATOM   3756  CG1 VAL B 176     -43.669  -5.513  59.537  1.00 13.36           C  
ATOM   3757  CG2 VAL B 176     -45.147  -3.472  59.711  1.00 14.02           C  
ATOM   3758  N   LYS B 177     -42.882  -5.150  56.079  1.00 14.34           N  
ATOM   3759  CA  LYS B 177     -42.005  -5.982  55.255  1.00 13.59           C  
ATOM   3760  C   LYS B 177     -40.750  -5.230  54.813  1.00 14.33           C  
ATOM   3761  O   LYS B 177     -39.658  -5.794  54.814  1.00 14.10           O  
ATOM   3762  CB  LYS B 177     -42.755  -6.521  54.034  1.00 15.43           C  
ATOM   3763  CG  LYS B 177     -41.940  -7.492  53.172  1.00 17.44           C  
ATOM   3764  CD  LYS B 177     -42.823  -8.108  52.082  1.00 19.82           C  
ATOM   3765  CE  LYS B 177     -42.054  -9.134  51.238  1.00 23.09           C  
ATOM   3766  NZ  LYS B 177     -40.899  -8.489  50.536  1.00 23.63           N  
ATOM   3767  N   SER B 178     -40.909  -3.963  54.430  1.00 12.71           N  
ATOM   3768  CA  SER B 178     -39.774  -3.162  53.978  1.00 15.14           C  
ATOM   3769  C   SER B 178     -38.704  -3.034  55.064  1.00 14.63           C  
ATOM   3770  O   SER B 178     -37.509  -3.136  54.783  1.00 12.20           O  
ATOM   3771  CB  SER B 178     -40.227  -1.774  53.515  1.00 13.77           C  
ATOM   3772  OG  SER B 178     -41.174  -1.885  52.468  1.00 15.36           O  
ATOM   3773  N   VAL B 179     -39.135  -2.824  56.306  1.00 11.46           N  
ATOM   3774  CA  VAL B 179     -38.183  -2.705  57.404  1.00 10.94           C  
ATOM   3775  C   VAL B 179     -37.529  -4.053  57.725  1.00 13.78           C  
ATOM   3776  O   VAL B 179     -36.311  -4.147  57.897  1.00 14.19           O  
ATOM   3777  CB  VAL B 179     -38.840  -2.114  58.686  1.00 13.08           C  
ATOM   3778  CG1 VAL B 179     -37.871  -2.183  59.829  1.00 11.23           C  
ATOM   3779  CG2 VAL B 179     -39.302  -0.657  58.449  1.00 14.55           C  
ATOM   3780  N   VAL B 180     -38.352  -5.093  57.807  1.00 13.30           N  
ATOM   3781  CA  VAL B 180     -37.852  -6.434  58.060  1.00 13.25           C  
ATOM   3782  C   VAL B 180     -36.825  -6.827  56.988  1.00 14.46           C  
ATOM   3783  O   VAL B 180     -35.713  -7.277  57.302  1.00 14.37           O  
ATOM   3784  CB  VAL B 180     -39.015  -7.439  58.091  1.00 15.02           C  
ATOM   3785  CG1 VAL B 180     -38.493  -8.881  58.073  1.00 15.59           C  
ATOM   3786  CG2 VAL B 180     -39.899  -7.166  59.322  1.00 12.23           C  
ATOM   3787  N   ASP B 181     -37.195  -6.637  55.726  1.00 13.89           N  
ATOM   3788  CA  ASP B 181     -36.309  -7.000  54.618  1.00 15.31           C  
ATOM   3789  C   ASP B 181     -34.965  -6.268  54.693  1.00 14.14           C  
ATOM   3790  O   ASP B 181     -33.910  -6.876  54.488  1.00 17.19           O  
ATOM   3791  CB  ASP B 181     -36.975  -6.720  53.268  1.00 12.36           C  
ATOM   3792  CG  ASP B 181     -38.080  -7.713  52.930  1.00 17.07           C  
ATOM   3793  OD1 ASP B 181     -38.189  -8.761  53.596  1.00 17.19           O  
ATOM   3794  OD2 ASP B 181     -38.856  -7.435  51.995  1.00 18.93           O  
ATOM   3795  N   PHE B 182     -34.996  -4.974  54.991  1.00 14.00           N  
ATOM   3796  CA  PHE B 182     -33.754  -4.213  55.082  1.00 14.33           C  
ATOM   3797  C   PHE B 182     -32.863  -4.691  56.223  1.00 14.44           C  
ATOM   3798  O   PHE B 182     -31.676  -4.934  56.041  1.00 14.43           O  
ATOM   3799  CB  PHE B 182     -33.990  -2.705  55.216  1.00 15.54           C  
ATOM   3800  CG  PHE B 182     -32.714  -1.914  55.197  1.00 15.36           C  
ATOM   3801  CD1 PHE B 182     -32.158  -1.499  53.992  1.00 18.13           C  
ATOM   3802  CD2 PHE B 182     -32.033  -1.639  56.373  1.00 15.65           C  
ATOM   3803  CE1 PHE B 182     -30.972  -0.794  53.960  1.00 19.93           C  
ATOM   3804  CE2 PHE B 182     -30.836  -0.930  56.347  1.00 17.63           C  
ATOM   3805  CZ  PHE B 182     -30.304  -0.509  55.139  1.00 17.75           C  
ATOM   3806  N   ILE B 183     -33.443  -4.821  57.410  1.00 14.84           N  
ATOM   3807  CA  ILE B 183     -32.688  -5.295  58.555  1.00 13.77           C  
ATOM   3808  C   ILE B 183     -32.088  -6.684  58.305  1.00 15.50           C  
ATOM   3809  O   ILE B 183     -30.932  -6.942  58.644  1.00 16.74           O  
ATOM   3810  CB  ILE B 183     -33.558  -5.283  59.827  1.00 14.02           C  
ATOM   3811  CG1 ILE B 183     -33.828  -3.834  60.247  1.00 14.51           C  
ATOM   3812  CG2 ILE B 183     -32.877  -6.065  60.964  1.00 15.33           C  
ATOM   3813  CD1 ILE B 183     -34.841  -3.684  61.385  1.00 15.73           C  
ATOM   3814  N   GLN B 184     -32.867  -7.577  57.708  1.00 15.05           N  
ATOM   3815  CA  GLN B 184     -32.373  -8.932  57.469  1.00 16.74           C  
ATOM   3816  C   GLN B 184     -31.251  -8.938  56.425  1.00 18.41           C  
ATOM   3817  O   GLN B 184     -30.240  -9.636  56.589  1.00 18.10           O  
ATOM   3818  CB  GLN B 184     -33.518  -9.877  57.096  1.00 17.28           C  
ATOM   3819  CG  GLN B 184     -34.451 -10.161  58.266  1.00 17.94           C  
ATOM   3820  CD  GLN B 184     -35.431 -11.279  57.999  1.00 18.82           C  
ATOM   3821  OE1 GLN B 184     -35.603 -12.180  58.826  1.00 21.54           O  
ATOM   3822  NE2 GLN B 184     -36.095 -11.223  56.858  1.00 15.63           N  
ATOM   3823  N   LYS B 185     -31.417  -8.105  55.401  1.00 16.04           N  
ATOM   3824  CA  LYS B 185     -30.450  -7.957  54.308  1.00 20.17           C  
ATOM   3825  C   LYS B 185     -29.134  -7.338  54.783  1.00 18.71           C  
ATOM   3826  O   LYS B 185     -28.045  -7.863  54.520  1.00 17.28           O  
ATOM   3827  CB  LYS B 185     -31.055  -7.071  53.206  1.00 22.02           C  
ATOM   3828  CG  LYS B 185     -30.043  -6.570  52.184  1.00 28.60           C  
ATOM   3829  CD  LYS B 185     -30.545  -5.341  51.444  1.00 30.69           C  
ATOM   3830  CE  LYS B 185     -30.200  -4.065  52.183  1.00 23.47           C  
ATOM   3831  NZ  LYS B 185     -29.115  -3.308  51.488  1.00 20.41           N  
ATOM   3832  N   HIS B 186     -29.246  -6.211  55.480  1.00 15.99           N  
ATOM   3833  CA  HIS B 186     -28.091  -5.436  55.899  1.00 17.67           C  
ATOM   3834  C   HIS B 186     -27.323  -6.142  57.008  1.00 19.67           C  
ATOM   3835  O   HIS B 186     -26.102  -6.303  56.928  1.00 16.77           O  
ATOM   3836  CB  HIS B 186     -28.537  -4.064  56.398  1.00 16.60           C  
ATOM   3837  CG  HIS B 186     -27.403  -3.156  56.753  1.00 17.25           C  
ATOM   3838  ND1 HIS B 186     -26.684  -2.454  55.808  1.00 18.55           N  
ATOM   3839  CD2 HIS B 186     -26.855  -2.846  57.951  1.00 15.66           C  
ATOM   3840  CE1 HIS B 186     -25.749  -1.739  56.413  1.00 19.61           C  
ATOM   3841  NE2 HIS B 186     -25.827  -1.967  57.713  1.00 15.28           N  
ATOM   3842  N   GLY B 187     -28.049  -6.521  58.058  1.00 18.80           N  
ATOM   3843  CA  GLY B 187     -27.473  -7.264  59.171  1.00 19.16           C  
ATOM   3844  C   GLY B 187     -26.703  -6.429  60.179  1.00 17.31           C  
ATOM   3845  O   GLY B 187     -26.590  -5.210  60.053  1.00 20.70           O  
ATOM   3846  N   ASN B 188     -26.186  -7.107  61.203  1.00 17.32           N  
ATOM   3847  CA  ASN B 188     -25.337  -6.505  62.230  1.00 17.12           C  
ATOM   3848  C   ASN B 188     -26.029  -5.423  63.073  1.00 19.24           C  
ATOM   3849  O   ASN B 188     -25.400  -4.471  63.546  1.00 17.43           O  
ATOM   3850  CB  ASN B 188     -24.014  -6.005  61.644  1.00 19.66           C  
ATOM   3851  CG  ASN B 188     -22.852  -6.115  62.636  1.00 27.63           C  
ATOM   3852  OD1 ASN B 188     -22.835  -6.998  63.503  1.00 27.39           O  
ATOM   3853  ND2 ASN B 188     -21.878  -5.214  62.513  1.00 27.21           N  
ATOM   3854  N   PHE B 189     -27.331  -5.584  63.266  1.00 19.34           N  
ATOM   3855  CA  PHE B 189     -28.061  -4.685  64.144  1.00 17.68           C  
ATOM   3856  C   PHE B 189     -27.948  -5.117  65.601  1.00 18.32           C  
ATOM   3857  O   PHE B 189     -28.202  -6.275  65.942  1.00 17.78           O  
ATOM   3858  CB  PHE B 189     -29.523  -4.563  63.715  1.00 15.87           C  
ATOM   3859  CG  PHE B 189     -29.724  -3.597  62.585  1.00 16.09           C  
ATOM   3860  CD1 PHE B 189     -29.936  -2.253  62.842  1.00 16.43           C  
ATOM   3861  CD2 PHE B 189     -29.630  -4.024  61.262  1.00 15.35           C  
ATOM   3862  CE1 PHE B 189     -30.100  -1.352  61.802  1.00 16.92           C  
ATOM   3863  CE2 PHE B 189     -29.789  -3.127  60.218  1.00 13.58           C  
ATOM   3864  CZ  PHE B 189     -30.021  -1.789  60.488  1.00 17.44           C  
ATOM   3865  N   LYS B 190     -27.557  -4.167  66.444  1.00 16.66           N  
ATOM   3866  CA  LYS B 190     -27.358  -4.421  67.864  1.00 19.11           C  
ATOM   3867  C   LYS B 190     -28.459  -3.791  68.692  1.00 19.36           C  
ATOM   3868  O   LYS B 190     -28.724  -4.224  69.817  1.00 17.85           O  
ATOM   3869  CB  LYS B 190     -26.006  -3.876  68.325  1.00 22.46           C  
ATOM   3870  CG  LYS B 190     -24.838  -4.326  67.474  1.00 23.23           C  
ATOM   3871  CD  LYS B 190     -24.733  -5.837  67.435  1.00 22.79           C  
ATOM   3872  CE  LYS B 190     -23.559  -6.252  66.571  1.00 24.42           C  
ATOM   3873  NZ  LYS B 190     -23.434  -7.728  66.476  1.00 26.32           N  
ATOM   3874  N   GLY B 191     -29.083  -2.753  68.143  1.00 17.30           N  
ATOM   3875  CA  GLY B 191     -30.164  -2.076  68.833  1.00 15.43           C  
ATOM   3876  C   GLY B 191     -31.356  -1.832  67.929  1.00 16.44           C  
ATOM   3877  O   GLY B 191     -31.192  -1.632  66.721  1.00 15.51           O  
ATOM   3878  N   PHE B 192     -32.550  -1.856  68.522  1.00 16.48           N  
ATOM   3879  CA  PHE B 192     -33.800  -1.483  67.852  1.00 14.84           C  
ATOM   3880  C   PHE B 192     -34.682  -0.740  68.860  1.00 14.34           C  
ATOM   3881  O   PHE B 192     -35.144  -1.321  69.841  1.00 16.63           O  
ATOM   3882  CB  PHE B 192     -34.515  -2.735  67.320  1.00 14.91           C  
ATOM   3883  CG  PHE B 192     -35.720  -2.450  66.453  1.00 16.22           C  
ATOM   3884  CD1 PHE B 192     -36.914  -2.040  67.012  1.00 15.84           C  
ATOM   3885  CD2 PHE B 192     -35.666  -2.644  65.069  1.00 14.10           C  
ATOM   3886  CE1 PHE B 192     -38.028  -1.790  66.216  1.00 14.38           C  
ATOM   3887  CE2 PHE B 192     -36.774  -2.402  64.271  1.00 15.15           C  
ATOM   3888  CZ  PHE B 192     -37.959  -1.971  64.849  1.00 14.90           C  
ATOM   3889  N   ILE B 193     -34.903   0.545  68.612  1.00 16.27           N  
ATOM   3890  CA  ILE B 193     -35.648   1.402  69.526  1.00 14.93           C  
ATOM   3891  C   ILE B 193     -36.872   1.963  68.793  1.00 13.50           C  
ATOM   3892  O   ILE B 193     -36.745   2.591  67.749  1.00 15.26           O  
ATOM   3893  CB  ILE B 193     -34.763   2.553  70.058  1.00 16.03           C  
ATOM   3894  CG1 ILE B 193     -33.487   1.994  70.702  1.00 16.68           C  
ATOM   3895  CG2 ILE B 193     -35.549   3.408  71.058  1.00 17.14           C  
ATOM   3896  CD1 ILE B 193     -32.545   3.042  71.244  1.00 15.74           C  
ATOM   3897  N   ASP B 194     -38.054   1.719  69.344  1.00 13.04           N  
ATOM   3898  CA  ASP B 194     -39.299   2.036  68.656  1.00 11.99           C  
ATOM   3899  C   ASP B 194     -40.036   3.145  69.415  1.00 12.89           C  
ATOM   3900  O   ASP B 194     -40.427   2.960  70.581  1.00 14.33           O  
ATOM   3901  CB  ASP B 194     -40.143   0.754  68.525  1.00 11.15           C  
ATOM   3902  CG  ASP B 194     -41.347   0.926  67.605  1.00 13.33           C  
ATOM   3903  OD1 ASP B 194     -41.400   1.915  66.844  1.00 12.77           O  
ATOM   3904  OD2 ASP B 194     -42.255   0.074  67.660  1.00 15.10           O  
ATOM   3905  N   LEU B 195     -40.195   4.302  68.776  1.00 12.50           N  
ATOM   3906  CA  LEU B 195     -40.777   5.472  69.452  1.00 14.38           C  
ATOM   3907  C   LEU B 195     -42.294   5.552  69.264  1.00 14.04           C  
ATOM   3908  O   LEU B 195     -42.785   5.702  68.138  1.00 13.62           O  
ATOM   3909  CB  LEU B 195     -40.115   6.771  68.967  1.00 15.31           C  
ATOM   3910  CG  LEU B 195     -38.590   6.894  69.083  1.00 14.34           C  
ATOM   3911  CD1 LEU B 195     -38.126   8.255  68.548  1.00 17.44           C  
ATOM   3912  CD2 LEU B 195     -38.122   6.670  70.533  1.00 19.49           C  
ATOM   3913  N   HIS B 196     -43.017   5.465  70.383  1.00 12.18           N  
ATOM   3914  CA  HIS B 196     -44.476   5.546  70.420  1.00 14.31           C  
ATOM   3915  C   HIS B 196     -44.903   6.641  71.400  1.00 15.22           C  
ATOM   3916  O   HIS B 196     -44.066   7.234  72.075  1.00 15.75           O  
ATOM   3917  CB  HIS B 196     -45.055   4.216  70.919  1.00 14.21           C  
ATOM   3918  CG  HIS B 196     -44.942   3.087  69.939  1.00 13.43           C  
ATOM   3919  ND1 HIS B 196     -46.025   2.609  69.233  1.00 13.02           N  
ATOM   3920  CD2 HIS B 196     -43.881   2.340  69.554  1.00 13.04           C  
ATOM   3921  CE1 HIS B 196     -45.635   1.614  68.451  1.00 12.99           C  
ATOM   3922  NE2 HIS B 196     -44.339   1.433  68.624  1.00 13.73           N  
ATOM   3923  N   SER B 197     -46.203   6.914  71.454  1.00 13.43           N  
ATOM   3924  CA  SER B 197     -46.795   7.654  72.578  1.00 15.16           C  
ATOM   3925  C   SER B 197     -48.215   7.128  72.783  1.00 15.49           C  
ATOM   3926  O   SER B 197     -48.744   6.462  71.885  1.00 13.34           O  
ATOM   3927  CB  SER B 197     -46.840   9.146  72.264  1.00 15.22           C  
ATOM   3928  OG  SER B 197     -47.929   9.422  71.396  1.00 16.09           O  
ATOM   3929  N   TYR B 198     -48.854   7.399  73.928  1.00 16.59           N  
ATOM   3930  CA  TYR B 198     -48.294   8.119  75.078  1.00 17.64           C  
ATOM   3931  C   TYR B 198     -48.301   7.181  76.292  1.00 16.29           C  
ATOM   3932  O   TYR B 198     -48.909   6.110  76.238  1.00 16.12           O  
ATOM   3933  CB  TYR B 198     -49.160   9.354  75.407  1.00 16.03           C  
ATOM   3934  CG  TYR B 198     -50.584   8.973  75.789  1.00 15.81           C  
ATOM   3935  CD1 TYR B 198     -51.558   8.799  74.812  1.00 14.15           C  
ATOM   3936  CD2 TYR B 198     -50.943   8.761  77.112  1.00 19.61           C  
ATOM   3937  CE1 TYR B 198     -52.846   8.426  75.140  1.00 15.82           C  
ATOM   3938  CE2 TYR B 198     -52.238   8.394  77.457  1.00 16.62           C  
ATOM   3939  CZ  TYR B 198     -53.181   8.224  76.461  1.00 21.24           C  
ATOM   3940  OH  TYR B 198     -54.463   7.852  76.783  1.00 21.00           O  
ATOM   3941  N   SER B 199     -47.607   7.593  77.360  1.00 14.84           N  
ATOM   3942  CA  SER B 199     -47.697   7.009  78.721  1.00 16.58           C  
ATOM   3943  C   SER B 199     -46.423   7.184  79.563  1.00 16.92           C  
ATOM   3944  O   SER B 199     -46.425   6.893  80.767  1.00 18.29           O  
ATOM   3945  CB  SER B 199     -48.100   5.532  78.725  1.00 14.21           C  
ATOM   3946  OG  SER B 199     -49.502   5.373  78.600  1.00 17.97           O  
ATOM   3947  N   GLN B 200     -45.342   7.642  78.939  1.00 14.58           N  
ATOM   3948  CA  GLN B 200     -44.069   7.819  79.639  1.00 17.17           C  
ATOM   3949  C   GLN B 200     -43.584   6.498  80.239  1.00 19.08           C  
ATOM   3950  O   GLN B 200     -43.464   6.338  81.458  1.00 18.37           O  
ATOM   3951  CB  GLN B 200     -44.161   8.972  80.663  1.00 17.03           C  
ATOM   3952  CG  GLN B 200     -44.292  10.334  79.956  1.00 17.91           C  
ATOM   3953  CD  GLN B 200     -44.562  11.516  80.878  1.00 20.25           C  
ATOM   3954  OE1 GLN B 200     -45.116  12.530  80.442  1.00 22.49           O  
ATOM   3955  NE2 GLN B 200     -44.165  11.404  82.141  1.00 18.15           N  
ATOM   3956  N   LEU B 201     -43.313   5.541  79.352  1.00 15.25           N  
ATOM   3957  CA  LEU B 201     -42.838   4.227  79.748  1.00 16.04           C  
ATOM   3958  C   LEU B 201     -41.619   3.874  78.905  1.00 18.83           C  
ATOM   3959  O   LEU B 201     -41.525   4.287  77.754  1.00 16.26           O  
ATOM   3960  CB  LEU B 201     -43.922   3.174  79.513  1.00 16.94           C  
ATOM   3961  CG  LEU B 201     -45.341   3.496  80.001  1.00 19.61           C  
ATOM   3962  CD1 LEU B 201     -46.324   2.527  79.372  1.00 17.82           C  
ATOM   3963  CD2 LEU B 201     -45.440   3.469  81.533  1.00 17.15           C  
ATOM   3964  N   LEU B 202     -40.684   3.128  79.483  1.00 17.86           N  
ATOM   3965  CA  LEU B 202     -39.557   2.597  78.719  1.00 16.54           C  
ATOM   3966  C   LEU B 202     -39.556   1.091  78.905  1.00 17.80           C  
ATOM   3967  O   LEU B 202     -39.362   0.600  80.016  1.00 18.47           O  
ATOM   3968  CB  LEU B 202     -38.237   3.226  79.181  1.00 18.64           C  
ATOM   3969  CG  LEU B 202     -36.930   2.777  78.519  1.00 22.17           C  
ATOM   3970  CD1 LEU B 202     -37.081   2.653  77.007  1.00 23.79           C  
ATOM   3971  CD2 LEU B 202     -35.814   3.762  78.862  1.00 26.39           C  
ATOM   3972  N   MET B 203     -39.790   0.360  77.817  1.00 16.47           N  
ATOM   3973  CA  MET B 203     -40.084  -1.064  77.900  1.00 16.67           C  
ATOM   3974  C   MET B 203     -39.149  -1.935  77.057  1.00 17.95           C  
ATOM   3975  O   MET B 203     -38.495  -1.462  76.130  1.00 15.70           O  
ATOM   3976  CB  MET B 203     -41.542  -1.327  77.513  1.00 16.57           C  
ATOM   3977  CG  MET B 203     -42.543  -0.595  78.423  1.00 15.69           C  
ATOM   3978  SD  MET B 203     -44.285  -0.823  78.046  1.00 17.57           S  
ATOM   3979  CE  MET B 203     -44.443   0.297  76.646  1.00 17.37           C  
ATOM   3980  N   TYR B 204     -39.092  -3.210  77.408  1.00 17.03           N  
ATOM   3981  CA  TYR B 204     -38.302  -4.179  76.672  1.00 16.97           C  
ATOM   3982  C   TYR B 204     -39.124  -5.453  76.533  1.00 16.81           C  
ATOM   3983  O   TYR B 204     -40.233  -5.536  77.065  1.00 17.44           O  
ATOM   3984  CB  TYR B 204     -36.964  -4.428  77.379  1.00 19.68           C  
ATOM   3985  CG  TYR B 204     -37.099  -4.623  78.876  1.00 19.63           C  
ATOM   3986  CD1 TYR B 204     -37.417  -5.870  79.404  1.00 22.55           C  
ATOM   3987  CD2 TYR B 204     -36.914  -3.563  79.754  1.00 22.20           C  
ATOM   3988  CE1 TYR B 204     -37.551  -6.056  80.771  1.00 21.07           C  
ATOM   3989  CE2 TYR B 204     -37.046  -3.739  81.128  1.00 24.65           C  
ATOM   3990  CZ  TYR B 204     -37.358  -4.985  81.626  1.00 22.29           C  
ATOM   3991  OH  TYR B 204     -37.486  -5.170  82.986  1.00 26.66           O  
ATOM   3992  N   PRO B 205     -38.609  -6.447  75.790  1.00 16.83           N  
ATOM   3993  CA  PRO B 205     -39.409  -7.663  75.596  1.00 17.58           C  
ATOM   3994  C   PRO B 205     -39.681  -8.381  76.935  1.00 19.38           C  
ATOM   3995  O   PRO B 205     -38.901  -8.218  77.877  1.00 20.43           O  
ATOM   3996  CB  PRO B 205     -38.535  -8.510  74.654  1.00 17.47           C  
ATOM   3997  CG  PRO B 205     -37.671  -7.507  73.938  1.00 18.54           C  
ATOM   3998  CD  PRO B 205     -37.388  -6.443  74.964  1.00 18.72           C  
ATOM   3999  N   TYR B 206     -40.768  -9.139  77.029  1.00 18.03           N  
ATOM   4000  CA  TYR B 206     -41.678  -9.372  75.909  1.00 20.09           C  
ATOM   4001  C   TYR B 206     -43.054  -8.736  76.061  1.00 19.64           C  
ATOM   4002  O   TYR B 206     -43.522  -8.447  77.177  1.00 18.59           O  
ATOM   4003  CB  TYR B 206     -41.887 -10.867  75.703  1.00 21.25           C  
ATOM   4004  CG  TYR B 206     -40.711 -11.602  75.104  1.00 22.77           C  
ATOM   4005  CD1 TYR B 206     -40.480 -11.575  73.739  1.00 21.20           C  
ATOM   4006  CD2 TYR B 206     -39.847 -12.338  75.901  1.00 27.67           C  
ATOM   4007  CE1 TYR B 206     -39.418 -12.263  73.178  1.00 23.06           C  
ATOM   4008  CE2 TYR B 206     -38.778 -13.020  75.355  1.00 25.88           C  
ATOM   4009  CZ  TYR B 206     -38.569 -12.983  73.989  1.00 25.40           C  
ATOM   4010  OH  TYR B 206     -37.512 -13.668  73.430  1.00 23.52           O  
ATOM   4011  N   GLY B 207     -43.700  -8.532  74.919  1.00 18.28           N  
ATOM   4012  CA  GLY B 207     -45.104  -8.190  74.879  1.00 16.20           C  
ATOM   4013  C   GLY B 207     -45.987  -9.414  74.693  1.00 19.93           C  
ATOM   4014  O   GLY B 207     -47.128  -9.431  75.167  1.00 18.82           O  
ATOM   4015  N   TYR B 208     -45.470 -10.450  74.027  1.00 18.61           N  
ATOM   4016  CA  TYR B 208     -46.330 -11.566  73.629  1.00 18.57           C  
ATOM   4017  C   TYR B 208     -46.480 -12.684  74.660  1.00 24.32           C  
ATOM   4018  O   TYR B 208     -47.129 -13.691  74.392  1.00 24.73           O  
ATOM   4019  CB  TYR B 208     -45.953 -12.141  72.255  1.00 17.76           C  
ATOM   4020  CG  TYR B 208     -44.601 -12.828  72.130  1.00 21.66           C  
ATOM   4021  CD1 TYR B 208     -44.299 -13.975  72.858  1.00 23.15           C  
ATOM   4022  CD2 TYR B 208     -43.646 -12.357  71.238  1.00 20.89           C  
ATOM   4023  CE1 TYR B 208     -43.064 -14.610  72.722  1.00 24.90           C  
ATOM   4024  CE2 TYR B 208     -42.419 -12.986  71.089  1.00 18.89           C  
ATOM   4025  CZ  TYR B 208     -42.128 -14.109  71.833  1.00 26.39           C  
ATOM   4026  OH  TYR B 208     -40.902 -14.728  71.679  1.00 21.60           O  
ATOM   4027  N   SER B 209     -45.888 -12.507  75.829  1.00 28.13           N  
ATOM   4028  CA  SER B 209     -46.087 -13.468  76.915  1.00 35.48           C  
ATOM   4029  C   SER B 209     -45.439 -12.985  78.202  1.00 32.33           C  
ATOM   4030  O   SER B 209     -44.698 -12.007  78.201  1.00 29.93           O  
ATOM   4031  CB  SER B 209     -45.562 -14.852  76.530  1.00 31.83           C  
ATOM   4032  OG  SER B 209     -44.155 -14.845  76.387  1.00 39.05           O  
ATOM   4033  N   VAL B 210     -45.737 -13.663  79.305  1.00 37.45           N  
ATOM   4034  CA  VAL B 210     -45.209 -13.259  80.601  1.00 37.25           C  
ATOM   4035  C   VAL B 210     -43.798 -13.790  80.811  1.00 40.26           C  
ATOM   4036  O   VAL B 210     -43.158 -13.481  81.817  1.00 43.58           O  
ATOM   4037  CB  VAL B 210     -46.100 -13.752  81.752  1.00 39.95           C  
ATOM   4038  CG1 VAL B 210     -47.426 -13.009  81.745  1.00 44.73           C  
ATOM   4039  CG2 VAL B 210     -46.316 -15.256  81.642  1.00 38.14           C  
ATOM   4040  N   LYS B 211     -43.317 -14.587  79.858  1.00 39.30           N  
ATOM   4041  CA  LYS B 211     -41.989 -15.183  79.965  1.00 39.39           C  
ATOM   4042  C   LYS B 211     -40.928 -14.093  80.018  1.00 40.90           C  
ATOM   4043  O   LYS B 211     -40.998 -13.105  79.286  1.00 35.54           O  
ATOM   4044  CB  LYS B 211     -41.713 -16.144  78.802  1.00 43.26           C  
ATOM   4045  CG  LYS B 211     -41.244 -15.476  77.505  1.00 39.19           C  
ATOM   4046  CD  LYS B 211     -40.727 -16.510  76.498  1.00 39.96           C  
ATOM   4047  CE  LYS B 211     -40.269 -15.849  75.194  1.00 36.00           C  
ATOM   4048  NZ  LYS B 211     -39.759 -16.804  74.162  1.00 36.97           N  
ATOM   4049  N   LYS B 212     -39.953 -14.266  80.901  1.00 39.42           N  
ATOM   4050  CA  LYS B 212     -38.887 -13.289  81.050  1.00 36.75           C  
ATOM   4051  C   LYS B 212     -37.836 -13.449  79.947  1.00 36.63           C  
ATOM   4052  O   LYS B 212     -37.432 -14.564  79.619  1.00 37.13           O  
ATOM   4053  CB  LYS B 212     -38.249 -13.419  82.438  1.00 40.39           C  
ATOM   4054  CG  LYS B 212     -37.101 -12.460  82.697  1.00 42.91           C  
ATOM   4055  CD  LYS B 212     -36.560 -12.626  84.108  1.00 49.76           C  
ATOM   4056  CE  LYS B 212     -36.411 -14.101  84.472  1.00 51.21           C  
ATOM   4057  NZ  LYS B 212     -35.545 -14.856  83.515  1.00 48.39           N  
ATOM   4058  N   ALA B 213     -37.412 -12.330  79.363  1.00 35.21           N  
ATOM   4059  CA  ALA B 213     -36.343 -12.343  78.371  1.00 31.42           C  
ATOM   4060  C   ALA B 213     -35.008 -12.696  79.032  1.00 30.52           C  
ATOM   4061  O   ALA B 213     -34.696 -12.189  80.113  1.00 25.41           O  
ATOM   4062  CB  ALA B 213     -36.249 -10.982  77.676  1.00 28.60           C  
ATOM   4063  N   PRO B 214     -34.211 -13.557  78.376  1.00 27.07           N  
ATOM   4064  CA  PRO B 214     -32.908 -13.963  78.917  1.00 29.83           C  
ATOM   4065  C   PRO B 214     -32.027 -12.780  79.307  1.00 30.26           C  
ATOM   4066  O   PRO B 214     -31.185 -12.917  80.199  1.00 29.45           O  
ATOM   4067  CB  PRO B 214     -32.279 -14.738  77.759  1.00 29.27           C  
ATOM   4068  CG  PRO B 214     -33.444 -15.321  77.042  1.00 33.83           C  
ATOM   4069  CD  PRO B 214     -34.540 -14.280  77.136  1.00 30.19           C  
ATOM   4070  N   ASP B 215     -32.223 -11.635  78.659  1.00 23.49           N  
ATOM   4071  CA  ASP B 215     -31.408 -10.456  78.927  1.00 23.63           C  
ATOM   4072  C   ASP B 215     -32.134  -9.442  79.817  1.00 23.98           C  
ATOM   4073  O   ASP B 215     -31.678  -8.314  79.985  1.00 26.79           O  
ATOM   4074  CB  ASP B 215     -30.964  -9.799  77.614  1.00 25.34           C  
ATOM   4075  CG  ASP B 215     -30.095 -10.717  76.768  1.00 30.06           C  
ATOM   4076  OD1 ASP B 215     -28.947 -10.994  77.180  1.00 28.13           O  
ATOM   4077  OD2 ASP B 215     -30.557 -11.168  75.696  1.00 25.79           O  
ATOM   4078  N   ALA B 216     -33.256  -9.855  80.395  1.00 24.53           N  
ATOM   4079  CA  ALA B 216     -34.101  -8.949  81.176  1.00 25.75           C  
ATOM   4080  C   ALA B 216     -33.338  -8.076  82.167  1.00 25.62           C  
ATOM   4081  O   ALA B 216     -33.542  -6.864  82.215  1.00 26.76           O  
ATOM   4082  CB  ALA B 216     -35.200  -9.725  81.886  1.00 26.50           C  
ATOM   4083  N   GLU B 217     -32.460  -8.688  82.961  1.00 26.40           N  
ATOM   4084  CA  GLU B 217     -31.733  -7.945  83.978  1.00 28.65           C  
ATOM   4085  C   GLU B 217     -30.903  -6.821  83.368  1.00 24.88           C  
ATOM   4086  O   GLU B 217     -30.901  -5.693  83.868  1.00 27.33           O  
ATOM   4087  CB  GLU B 217     -30.843  -8.887  84.797  1.00 35.51           C  
ATOM   4088  CG  GLU B 217     -30.017  -8.193  85.868  1.00 39.74           C  
ATOM   4089  CD  GLU B 217     -29.291  -9.181  86.767  1.00 48.61           C  
ATOM   4090  OE1 GLU B 217     -29.879 -10.236  87.085  1.00 50.74           O  
ATOM   4091  OE2 GLU B 217     -28.132  -8.906  87.147  1.00 51.84           O  
ATOM   4092  N   GLU B 218     -30.200  -7.126  82.283  1.00 24.67           N  
ATOM   4093  CA  GLU B 218     -29.362  -6.127  81.646  1.00 22.51           C  
ATOM   4094  C   GLU B 218     -30.240  -5.065  80.997  1.00 21.71           C  
ATOM   4095  O   GLU B 218     -29.959  -3.871  81.093  1.00 22.23           O  
ATOM   4096  CB  GLU B 218     -28.445  -6.762  80.597  1.00 24.63           C  
ATOM   4097  CG  GLU B 218     -27.499  -5.768  79.963  1.00 25.83           C  
ATOM   4098  CD  GLU B 218     -26.530  -6.404  78.983  1.00 23.96           C  
ATOM   4099  OE1 GLU B 218     -26.584  -7.639  78.793  1.00 28.67           O  
ATOM   4100  OE2 GLU B 218     -25.715  -5.658  78.400  1.00 25.56           O  
ATOM   4101  N   LEU B 219     -31.305  -5.509  80.335  1.00 24.47           N  
ATOM   4102  CA  LEU B 219     -32.205  -4.572  79.665  1.00 24.71           C  
ATOM   4103  C   LEU B 219     -32.847  -3.618  80.673  1.00 22.83           C  
ATOM   4104  O   LEU B 219     -32.962  -2.418  80.418  1.00 23.75           O  
ATOM   4105  CB  LEU B 219     -33.267  -5.316  78.847  1.00 21.45           C  
ATOM   4106  CG  LEU B 219     -32.710  -6.145  77.682  1.00 23.92           C  
ATOM   4107  CD1 LEU B 219     -33.828  -6.687  76.807  1.00 23.63           C  
ATOM   4108  CD2 LEU B 219     -31.739  -5.315  76.847  1.00 24.92           C  
ATOM   4109  N   ASP B 220     -33.250  -4.147  81.822  1.00 25.26           N  
ATOM   4110  CA  ASP B 220     -33.862  -3.305  82.848  1.00 23.22           C  
ATOM   4111  C   ASP B 220     -32.876  -2.268  83.368  1.00 23.18           C  
ATOM   4112  O   ASP B 220     -33.200  -1.082  83.460  1.00 25.13           O  
ATOM   4113  CB  ASP B 220     -34.424  -4.141  84.001  1.00 24.06           C  
ATOM   4114  CG  ASP B 220     -35.319  -3.327  84.913  1.00 30.37           C  
ATOM   4115  OD1 ASP B 220     -36.498  -3.117  84.554  1.00 27.08           O  
ATOM   4116  OD2 ASP B 220     -34.838  -2.872  85.972  1.00 30.17           O  
ATOM   4117  N   LYS B 221     -31.667  -2.713  83.690  1.00 23.72           N  
ATOM   4118  CA  LYS B 221     -30.635  -1.811  84.192  1.00 24.38           C  
ATOM   4119  C   LYS B 221     -30.375  -0.658  83.232  1.00 24.90           C  
ATOM   4120  O   LYS B 221     -30.247   0.486  83.646  1.00 22.49           O  
ATOM   4121  CB  LYS B 221     -29.337  -2.580  84.462  1.00 26.91           C  
ATOM   4122  CG  LYS B 221     -28.152  -1.703  84.811  1.00 30.38           C  
ATOM   4123  CD  LYS B 221     -26.891  -2.546  84.983  1.00 39.00           C  
ATOM   4124  CE  LYS B 221     -25.683  -1.682  85.338  1.00 52.11           C  
ATOM   4125  NZ  LYS B 221     -24.446  -2.498  85.508  1.00 54.97           N  
ATOM   4126  N   VAL B 222     -30.301  -0.974  81.942  1.00 24.45           N  
ATOM   4127  CA  VAL B 222     -30.061   0.028  80.914  1.00 24.11           C  
ATOM   4128  C   VAL B 222     -31.226   1.008  80.812  1.00 20.53           C  
ATOM   4129  O   VAL B 222     -31.025   2.221  80.741  1.00 21.64           O  
ATOM   4130  CB  VAL B 222     -29.822  -0.644  79.541  1.00 25.89           C  
ATOM   4131  CG1 VAL B 222     -29.732   0.399  78.440  1.00 23.73           C  
ATOM   4132  CG2 VAL B 222     -28.555  -1.496  79.595  1.00 26.56           C  
ATOM   4133  N   ALA B 223     -32.440   0.467  80.806  1.00 20.41           N  
ATOM   4134  CA  ALA B 223     -33.654   1.270  80.724  1.00 20.59           C  
ATOM   4135  C   ALA B 223     -33.750   2.248  81.898  1.00 24.48           C  
ATOM   4136  O   ALA B 223     -34.138   3.401  81.734  1.00 21.14           O  
ATOM   4137  CB  ALA B 223     -34.878   0.364  80.688  1.00 20.28           C  
ATOM   4138  N   ARG B 224     -33.388   1.783  83.084  1.00 25.70           N  
ATOM   4139  CA  ARG B 224     -33.424   2.644  84.262  1.00 25.36           C  
ATOM   4140  C   ARG B 224     -32.413   3.778  84.161  1.00 24.82           C  
ATOM   4141  O   ARG B 224     -32.737   4.939  84.426  1.00 27.63           O  
ATOM   4142  CB  ARG B 224     -33.205   1.819  85.526  1.00 24.77           C  
ATOM   4143  CG  ARG B 224     -34.362   0.893  85.819  1.00 27.42           C  
ATOM   4144  CD  ARG B 224     -34.214   0.217  87.161  1.00 33.36           C  
ATOM   4145  NE  ARG B 224     -35.414  -0.540  87.496  1.00 36.27           N  
ATOM   4146  CZ  ARG B 224     -36.465  -0.029  88.128  1.00 38.00           C  
ATOM   4147  NH1 ARG B 224     -36.463   1.243  88.503  1.00 41.45           N  
ATOM   4148  NH2 ARG B 224     -37.517  -0.792  88.390  1.00 39.81           N  
ATOM   4149  N   LEU B 225     -31.185   3.443  83.776  1.00 25.71           N  
ATOM   4150  CA  LEU B 225     -30.167   4.459  83.537  1.00 25.31           C  
ATOM   4151  C   LEU B 225     -30.683   5.510  82.568  1.00 26.21           C  
ATOM   4152  O   LEU B 225     -30.506   6.712  82.773  1.00 27.29           O  
ATOM   4153  CB  LEU B 225     -28.901   3.826  82.963  1.00 26.23           C  
ATOM   4154  CG  LEU B 225     -28.046   3.047  83.960  1.00 32.33           C  
ATOM   4155  CD1 LEU B 225     -26.950   2.273  83.244  1.00 30.01           C  
ATOM   4156  CD2 LEU B 225     -27.455   3.998  85.000  1.00 31.29           C  
ATOM   4157  N   ALA B 226     -31.323   5.040  81.501  1.00 24.68           N  
ATOM   4158  CA  ALA B 226     -31.812   5.918  80.450  1.00 21.58           C  
ATOM   4159  C   ALA B 226     -32.962   6.798  80.934  1.00 22.74           C  
ATOM   4160  O   ALA B 226     -33.027   7.984  80.617  1.00 23.90           O  
ATOM   4161  CB  ALA B 226     -32.250   5.088  79.230  1.00 21.84           C  
ATOM   4162  N   ALA B 227     -33.878   6.204  81.687  1.00 22.53           N  
ATOM   4163  CA  ALA B 227     -35.010   6.953  82.210  1.00 24.35           C  
ATOM   4164  C   ALA B 227     -34.492   8.064  83.115  1.00 25.81           C  
ATOM   4165  O   ALA B 227     -35.038   9.162  83.149  1.00 23.58           O  
ATOM   4166  CB  ALA B 227     -35.953   6.042  82.958  1.00 23.94           C  
ATOM   4167  N   LYS B 228     -33.410   7.775  83.828  1.00 28.62           N  
ATOM   4168  CA  LYS B 228     -32.815   8.755  84.725  1.00 26.78           C  
ATOM   4169  C   LYS B 228     -32.189   9.909  83.944  1.00 29.00           C  
ATOM   4170  O   LYS B 228     -32.398  11.078  84.272  1.00 27.94           O  
ATOM   4171  CB  LYS B 228     -31.793   8.076  85.642  1.00 31.37           C  
ATOM   4172  CG  LYS B 228     -31.236   8.985  86.726  1.00 43.93           C  
ATOM   4173  CD  LYS B 228     -30.608   8.174  87.853  1.00 48.43           C  
ATOM   4174  CE  LYS B 228     -31.629   7.239  88.493  1.00 52.12           C  
ATOM   4175  NZ  LYS B 228     -31.122   6.624  89.757  1.00 58.64           N  
ATOM   4176  N   ALA B 229     -31.434   9.584  82.898  1.00 27.11           N  
ATOM   4177  CA  ALA B 229     -30.852  10.615  82.047  1.00 28.89           C  
ATOM   4178  C   ALA B 229     -31.948  11.497  81.455  1.00 29.38           C  
ATOM   4179  O   ALA B 229     -31.839  12.724  81.451  1.00 26.72           O  
ATOM   4180  CB  ALA B 229     -30.012   9.982  80.935  1.00 24.79           C  
ATOM   4181  N   LEU B 230     -33.002  10.864  80.947  1.00 25.35           N  
ATOM   4182  CA  LEU B 230     -34.140  11.590  80.398  1.00 23.04           C  
ATOM   4183  C   LEU B 230     -34.737  12.556  81.440  1.00 25.29           C  
ATOM   4184  O   LEU B 230     -34.981  13.728  81.151  1.00 25.01           O  
ATOM   4185  CB  LEU B 230     -35.207  10.592  79.932  1.00 23.30           C  
ATOM   4186  CG  LEU B 230     -36.426  11.122  79.170  1.00 23.53           C  
ATOM   4187  CD1 LEU B 230     -36.982  10.036  78.239  1.00 17.82           C  
ATOM   4188  CD2 LEU B 230     -37.507  11.605  80.132  1.00 23.79           C  
ATOM   4189  N   ALA B 231     -34.974  12.050  82.643  1.00 25.42           N  
ATOM   4190  CA  ALA B 231     -35.606  12.852  83.694  1.00 31.56           C  
ATOM   4191  C   ALA B 231     -34.750  14.045  84.128  1.00 32.51           C  
ATOM   4192  O   ALA B 231     -35.259  15.011  84.705  1.00 32.61           O  
ATOM   4193  CB  ALA B 231     -35.953  11.984  84.891  1.00 28.69           C  
ATOM   4194  N   SER B 232     -33.456  13.984  83.835  1.00 32.82           N  
ATOM   4195  CA  SER B 232     -32.526  15.013  84.293  1.00 33.53           C  
ATOM   4196  C   SER B 232     -32.802  16.376  83.665  1.00 37.50           C  
ATOM   4197  O   SER B 232     -32.482  17.413  84.253  1.00 35.65           O  
ATOM   4198  CB  SER B 232     -31.074  14.591  84.027  1.00 35.53           C  
ATOM   4199  OG  SER B 232     -30.725  14.755  82.664  1.00 35.03           O  
ATOM   4200  N   VAL B 233     -33.406  16.377  82.479  1.00 30.62           N  
ATOM   4201  CA  VAL B 233     -33.608  17.617  81.739  1.00 36.27           C  
ATOM   4202  C   VAL B 233     -34.684  18.502  82.356  1.00 35.40           C  
ATOM   4203  O   VAL B 233     -34.449  19.683  82.612  1.00 37.44           O  
ATOM   4204  CB  VAL B 233     -33.971  17.355  80.272  1.00 30.50           C  
ATOM   4205  CG1 VAL B 233     -34.150  18.676  79.532  1.00 37.80           C  
ATOM   4206  CG2 VAL B 233     -32.896  16.510  79.602  1.00 32.89           C  
ATOM   4207  N   SER B 234     -35.859  17.930  82.596  1.00 35.79           N  
ATOM   4208  CA  SER B 234     -36.976  18.709  83.122  1.00 35.86           C  
ATOM   4209  C   SER B 234     -37.834  17.944  84.129  1.00 28.94           C  
ATOM   4210  O   SER B 234     -38.915  18.400  84.502  1.00 32.26           O  
ATOM   4211  CB  SER B 234     -37.843  19.225  81.977  1.00 34.68           C  
ATOM   4212  OG  SER B 234     -38.469  18.148  81.303  1.00 33.73           O  
ATOM   4213  N   GLY B 235     -37.360  16.783  84.566  1.00 28.60           N  
ATOM   4214  CA  GLY B 235     -38.030  16.036  85.614  1.00 23.87           C  
ATOM   4215  C   GLY B 235     -39.080  15.029  85.165  1.00 29.87           C  
ATOM   4216  O   GLY B 235     -39.795  14.454  85.991  1.00 27.99           O  
ATOM   4217  N   THR B 236     -39.172  14.797  83.860  1.00 26.32           N  
ATOM   4218  CA  THR B 236     -40.189  13.887  83.329  1.00 25.96           C  
ATOM   4219  C   THR B 236     -39.984  12.444  83.808  1.00 28.19           C  
ATOM   4220  O   THR B 236     -38.958  11.825  83.521  1.00 29.70           O  
ATOM   4221  CB  THR B 236     -40.220  13.930  81.790  1.00 23.92           C  
ATOM   4222  OG1 THR B 236     -40.388  15.283  81.353  1.00 23.03           O  
ATOM   4223  CG2 THR B 236     -41.369  13.080  81.253  1.00 21.84           C  
ATOM   4224  N   GLU B 237     -40.969  11.916  84.534  1.00 23.36           N  
ATOM   4225  CA  GLU B 237     -40.885  10.576  85.118  1.00 22.02           C  
ATOM   4226  C   GLU B 237     -41.397   9.477  84.189  1.00 22.70           C  
ATOM   4227  O   GLU B 237     -42.544   9.517  83.746  1.00 23.67           O  
ATOM   4228  CB  GLU B 237     -41.683  10.502  86.424  1.00 26.68           C  
ATOM   4229  CG  GLU B 237     -40.918  10.905  87.677  1.00 30.39           C  
ATOM   4230  CD  GLU B 237     -39.765   9.966  88.014  1.00 28.73           C  
ATOM   4231  OE1 GLU B 237     -39.999   8.748  88.213  1.00 28.19           O  
ATOM   4232  OE2 GLU B 237     -38.622  10.460  88.103  1.00 41.16           O  
ATOM   4233  N   TYR B 238     -40.551   8.484  83.942  1.00 20.30           N  
ATOM   4234  CA  TYR B 238     -40.899   7.312  83.148  1.00 23.00           C  
ATOM   4235  C   TYR B 238     -40.948   6.054  84.007  1.00 19.80           C  
ATOM   4236  O   TYR B 238     -40.141   5.880  84.919  1.00 23.48           O  
ATOM   4237  CB  TYR B 238     -39.847   7.087  82.056  1.00 19.65           C  
ATOM   4238  CG  TYR B 238     -40.128   7.754  80.730  1.00 18.63           C  
ATOM   4239  CD1 TYR B 238     -40.201   9.133  80.621  1.00 19.01           C  
ATOM   4240  CD2 TYR B 238     -40.275   6.996  79.573  1.00 20.57           C  
ATOM   4241  CE1 TYR B 238     -40.444   9.747  79.400  1.00 18.15           C  
ATOM   4242  CE2 TYR B 238     -40.515   7.591  78.358  1.00 16.84           C  
ATOM   4243  CZ  TYR B 238     -40.594   8.965  78.271  1.00 18.60           C  
ATOM   4244  OH  TYR B 238     -40.844   9.556  77.066  1.00 16.89           O  
ATOM   4245  N   GLN B 239     -41.866   5.152  83.688  1.00 20.52           N  
ATOM   4246  CA  GLN B 239     -41.845   3.821  84.274  1.00 19.25           C  
ATOM   4247  C   GLN B 239     -40.989   2.904  83.405  1.00 22.19           C  
ATOM   4248  O   GLN B 239     -40.773   3.189  82.225  1.00 21.92           O  
ATOM   4249  CB  GLN B 239     -43.253   3.259  84.374  1.00 18.19           C  
ATOM   4250  CG  GLN B 239     -44.152   4.012  85.349  1.00 20.12           C  
ATOM   4251  CD  GLN B 239     -45.559   3.464  85.374  1.00 17.11           C  
ATOM   4252  OE1 GLN B 239     -46.536   4.220  85.308  1.00 22.39           O  
ATOM   4253  NE2 GLN B 239     -45.679   2.148  85.447  1.00 16.32           N  
ATOM   4254  N   VAL B 240     -40.518   1.804  83.985  1.00 18.21           N  
ATOM   4255  CA  VAL B 240     -39.626   0.873  83.292  1.00 21.19           C  
ATOM   4256  C   VAL B 240     -40.014  -0.578  83.542  1.00 22.40           C  
ATOM   4257  O   VAL B 240     -40.232  -0.985  84.691  1.00 25.08           O  
ATOM   4258  CB  VAL B 240     -38.155   1.062  83.734  1.00 22.04           C  
ATOM   4259  CG1 VAL B 240     -37.303  -0.124  83.303  1.00 24.90           C  
ATOM   4260  CG2 VAL B 240     -37.593   2.359  83.191  1.00 22.53           C  
ATOM   4261  N   GLY B 241     -40.087  -1.367  82.473  1.00 18.71           N  
ATOM   4262  CA  GLY B 241     -40.354  -2.785  82.605  1.00 20.56           C  
ATOM   4263  C   GLY B 241     -40.647  -3.490  81.292  1.00 19.87           C  
ATOM   4264  O   GLY B 241     -40.586  -2.879  80.227  1.00 21.12           O  
ATOM   4265  N   PRO B 242     -40.965  -4.788  81.363  1.00 19.83           N  
ATOM   4266  CA  PRO B 242     -41.309  -5.560  80.163  1.00 20.94           C  
ATOM   4267  C   PRO B 242     -42.700  -5.201  79.651  1.00 20.42           C  
ATOM   4268  O   PRO B 242     -43.601  -4.898  80.430  1.00 18.08           O  
ATOM   4269  CB  PRO B 242     -41.286  -7.004  80.656  1.00 22.29           C  
ATOM   4270  CG  PRO B 242     -41.613  -6.892  82.125  1.00 21.39           C  
ATOM   4271  CD  PRO B 242     -40.943  -5.627  82.575  1.00 21.97           C  
ATOM   4272  N   THR B 243     -42.876  -5.258  78.338  1.00 17.62           N  
ATOM   4273  CA  THR B 243     -44.117  -4.798  77.725  1.00 18.31           C  
ATOM   4274  C   THR B 243     -45.402  -5.381  78.313  1.00 17.76           C  
ATOM   4275  O   THR B 243     -46.288  -4.639  78.753  1.00 15.68           O  
ATOM   4276  CB  THR B 243     -44.103  -5.065  76.218  1.00 18.89           C  
ATOM   4277  OG1 THR B 243     -42.974  -4.389  75.646  1.00 18.11           O  
ATOM   4278  CG2 THR B 243     -45.393  -4.556  75.585  1.00 16.87           C  
ATOM   4279  N   CYS B 244     -45.499  -6.704  78.308  1.00 18.28           N  
ATOM   4280  CA  CYS B 244     -46.735  -7.382  78.671  1.00 19.45           C  
ATOM   4281  C   CYS B 244     -47.269  -6.913  80.022  1.00 21.15           C  
ATOM   4282  O   CYS B 244     -48.452  -6.616  80.143  1.00 20.88           O  
ATOM   4283  CB  CYS B 244     -46.561  -8.904  78.656  1.00 22.11           C  
ATOM   4284  SG  CYS B 244     -48.133  -9.804  78.794  1.00 32.83           S  
ATOM   4285  N   THR B 245     -46.402  -6.817  81.026  1.00 20.20           N  
ATOM   4286  CA  THR B 245     -46.863  -6.411  82.361  1.00 22.55           C  
ATOM   4287  C   THR B 245     -46.833  -4.902  82.629  1.00 22.28           C  
ATOM   4288  O   THR B 245     -47.468  -4.430  83.574  1.00 22.76           O  
ATOM   4289  CB  THR B 245     -46.117  -7.164  83.496  1.00 22.61           C  
ATOM   4290  OG1 THR B 245     -44.720  -6.847  83.464  1.00 25.63           O  
ATOM   4291  CG2 THR B 245     -46.303  -8.657  83.351  1.00 27.42           C  
ATOM   4292  N   THR B 246     -46.109  -4.140  81.813  1.00 19.49           N  
ATOM   4293  CA  THR B 246     -45.990  -2.705  82.058  1.00 18.17           C  
ATOM   4294  C   THR B 246     -47.114  -1.916  81.390  1.00 22.29           C  
ATOM   4295  O   THR B 246     -47.575  -0.907  81.920  1.00 21.14           O  
ATOM   4296  CB  THR B 246     -44.635  -2.153  81.609  1.00 19.33           C  
ATOM   4297  OG1 THR B 246     -43.590  -2.945  82.181  1.00 20.70           O  
ATOM   4298  CG2 THR B 246     -44.469  -0.706  82.048  1.00 21.70           C  
ATOM   4299  N   VAL B 247     -47.554  -2.373  80.224  1.00 21.87           N  
ATOM   4300  CA  VAL B 247     -48.641  -1.695  79.527  1.00 20.15           C  
ATOM   4301  C   VAL B 247     -49.816  -2.645  79.225  1.00 18.34           C  
ATOM   4302  O   VAL B 247     -50.935  -2.414  79.690  1.00 21.11           O  
ATOM   4303  CB  VAL B 247     -48.128  -0.906  78.269  1.00 19.48           C  
ATOM   4304  CG1 VAL B 247     -47.770  -1.845  77.122  1.00 20.25           C  
ATOM   4305  CG2 VAL B 247     -49.147   0.139  77.827  1.00 21.04           C  
ATOM   4306  N   TYR B 248     -49.562  -3.709  78.465  1.00 17.78           N  
ATOM   4307  CA  TYR B 248     -50.580  -4.717  78.143  1.00 18.73           C  
ATOM   4308  C   TYR B 248     -49.987  -5.777  77.219  1.00 18.61           C  
ATOM   4309  O   TYR B 248     -48.928  -5.553  76.637  1.00 17.45           O  
ATOM   4310  CB  TYR B 248     -51.813  -4.082  77.474  1.00 18.44           C  
ATOM   4311  CG  TYR B 248     -51.479  -3.055  76.402  1.00 19.09           C  
ATOM   4312  CD1 TYR B 248     -50.807  -3.416  75.238  1.00 17.05           C  
ATOM   4313  CD2 TYR B 248     -51.836  -1.727  76.565  1.00 18.73           C  
ATOM   4314  CE1 TYR B 248     -50.496  -2.461  74.263  1.00 17.18           C  
ATOM   4315  CE2 TYR B 248     -51.534  -0.774  75.616  1.00 19.43           C  
ATOM   4316  CZ  TYR B 248     -50.865  -1.139  74.463  1.00 21.13           C  
ATOM   4317  OH  TYR B 248     -50.574  -0.160  73.528  1.00 17.38           O  
ATOM   4318  N   PRO B 249     -50.671  -6.927  77.072  1.00 20.52           N  
ATOM   4319  CA  PRO B 249     -50.190  -7.946  76.133  1.00 19.92           C  
ATOM   4320  C   PRO B 249     -50.231  -7.413  74.702  1.00 18.77           C  
ATOM   4321  O   PRO B 249     -51.156  -6.690  74.333  1.00 19.13           O  
ATOM   4322  CB  PRO B 249     -51.208  -9.087  76.283  1.00 24.63           C  
ATOM   4323  CG  PRO B 249     -51.917  -8.822  77.573  1.00 25.26           C  
ATOM   4324  CD  PRO B 249     -51.925  -7.333  77.728  1.00 23.16           C  
ATOM   4325  N   ALA B 250     -49.229  -7.766  73.913  1.00 18.00           N  
ATOM   4326  CA  ALA B 250     -49.171  -7.354  72.520  1.00 18.22           C  
ATOM   4327  C   ALA B 250     -48.345  -8.387  71.776  1.00 17.99           C  
ATOM   4328  O   ALA B 250     -47.174  -8.595  72.089  1.00 21.63           O  
ATOM   4329  CB  ALA B 250     -48.536  -5.983  72.399  1.00 15.32           C  
ATOM   4330  N   SER B 251     -48.966  -9.049  70.810  1.00 16.27           N  
ATOM   4331  CA  SER B 251     -48.270 -10.007  69.967  1.00 15.54           C  
ATOM   4332  C   SER B 251     -47.896  -9.380  68.616  1.00 15.55           C  
ATOM   4333  O   SER B 251     -48.569  -8.467  68.131  1.00 16.19           O  
ATOM   4334  CB  SER B 251     -49.152 -11.221  69.729  1.00 17.22           C  
ATOM   4335  OG  SER B 251     -50.347 -10.843  69.070  1.00 22.45           O  
ATOM   4336  N   GLY B 252     -46.833  -9.884  68.005  1.00 15.52           N  
ATOM   4337  CA  GLY B 252     -46.452  -9.432  66.676  1.00 15.94           C  
ATOM   4338  C   GLY B 252     -45.903  -8.020  66.660  1.00 14.81           C  
ATOM   4339  O   GLY B 252     -46.014  -7.304  65.654  1.00 13.44           O  
ATOM   4340  N   SER B 253     -45.281  -7.611  67.757  1.00 15.91           N  
ATOM   4341  CA  SER B 253     -44.765  -6.243  67.828  1.00 13.87           C  
ATOM   4342  C   SER B 253     -43.306  -6.155  67.407  1.00 14.15           C  
ATOM   4343  O   SER B 253     -42.588  -7.159  67.403  1.00 14.70           O  
ATOM   4344  CB  SER B 253     -44.976  -5.630  69.215  1.00 15.24           C  
ATOM   4345  OG  SER B 253     -44.190  -6.273  70.204  1.00 14.83           O  
ATOM   4346  N   SER B 254     -42.867  -4.945  67.070  1.00 11.70           N  
ATOM   4347  CA  SER B 254     -41.561  -4.748  66.439  1.00 13.84           C  
ATOM   4348  C   SER B 254     -40.399  -5.178  67.331  1.00 14.18           C  
ATOM   4349  O   SER B 254     -39.507  -5.912  66.894  1.00 14.93           O  
ATOM   4350  CB  SER B 254     -41.367  -3.274  66.052  1.00 13.31           C  
ATOM   4351  OG  SER B 254     -41.338  -2.446  67.213  1.00 12.48           O  
ATOM   4352  N   ILE B 255     -40.379  -4.690  68.567  1.00 15.98           N  
ATOM   4353  CA  ILE B 255     -39.206  -4.927  69.412  1.00 13.77           C  
ATOM   4354  C   ILE B 255     -39.064  -6.398  69.799  1.00 14.67           C  
ATOM   4355  O   ILE B 255     -37.947  -6.864  70.008  1.00 14.75           O  
ATOM   4356  CB  ILE B 255     -39.165  -4.048  70.683  1.00 15.34           C  
ATOM   4357  CG1 ILE B 255     -40.226  -4.494  71.691  1.00 14.59           C  
ATOM   4358  CG2 ILE B 255     -39.268  -2.565  70.331  1.00 13.92           C  
ATOM   4359  CD1 ILE B 255     -39.994  -3.894  73.083  1.00 15.58           C  
ATOM   4360  N   ASP B 256     -40.184  -7.116  69.887  1.00 13.98           N  
ATOM   4361  CA  ASP B 256     -40.138  -8.552  70.172  1.00 15.60           C  
ATOM   4362  C   ASP B 256     -39.595  -9.284  68.951  1.00 18.54           C  
ATOM   4363  O   ASP B 256     -38.825 -10.231  69.078  1.00 15.47           O  
ATOM   4364  CB  ASP B 256     -41.522  -9.110  70.524  1.00 14.37           C  
ATOM   4365  CG  ASP B 256     -41.986  -8.733  71.940  1.00 14.86           C  
ATOM   4366  OD1 ASP B 256     -41.279  -7.990  72.642  1.00 15.84           O  
ATOM   4367  OD2 ASP B 256     -43.083  -9.173  72.335  1.00 17.31           O  
ATOM   4368  N   TRP B 257     -40.004  -8.853  67.757  1.00 11.94           N  
ATOM   4369  CA  TRP B 257     -39.443  -9.449  66.555  1.00 15.15           C  
ATOM   4370  C   TRP B 257     -37.932  -9.221  66.524  1.00 16.15           C  
ATOM   4371  O   TRP B 257     -37.158 -10.148  66.275  1.00 16.02           O  
ATOM   4372  CB  TRP B 257     -40.100  -8.918  65.279  1.00 13.75           C  
ATOM   4373  CG  TRP B 257     -39.409  -9.459  64.053  1.00 15.16           C  
ATOM   4374  CD1 TRP B 257     -39.707 -10.611  63.390  1.00 15.04           C  
ATOM   4375  CD2 TRP B 257     -38.280  -8.885  63.378  1.00 15.41           C  
ATOM   4376  NE1 TRP B 257     -38.844 -10.784  62.328  1.00 16.31           N  
ATOM   4377  CE2 TRP B 257     -37.957  -9.739  62.303  1.00 15.14           C  
ATOM   4378  CE3 TRP B 257     -37.516  -7.727  63.575  1.00 14.29           C  
ATOM   4379  CZ2 TRP B 257     -36.899  -9.475  61.427  1.00 14.65           C  
ATOM   4380  CZ3 TRP B 257     -36.461  -7.465  62.707  1.00 16.44           C  
ATOM   4381  CH2 TRP B 257     -36.166  -8.334  61.641  1.00 13.74           C  
ATOM   4382  N   ALA B 258     -37.517  -7.983  66.780  1.00 14.68           N  
ATOM   4383  CA  ALA B 258     -36.099  -7.641  66.754  1.00 14.88           C  
ATOM   4384  C   ALA B 258     -35.308  -8.494  67.745  1.00 16.45           C  
ATOM   4385  O   ALA B 258     -34.284  -9.081  67.398  1.00 15.06           O  
ATOM   4386  CB  ALA B 258     -35.916  -6.166  67.060  1.00 14.95           C  
ATOM   4387  N   TYR B 259     -35.807  -8.573  68.975  1.00 16.57           N  
ATOM   4388  CA  TYR B 259     -35.140  -9.343  70.021  1.00 18.12           C  
ATOM   4389  C   TYR B 259     -34.992 -10.819  69.635  1.00 18.65           C  
ATOM   4390  O   TYR B 259     -33.948 -11.438  69.880  1.00 19.98           O  
ATOM   4391  CB  TYR B 259     -35.904  -9.218  71.336  1.00 14.89           C  
ATOM   4392  CG  TYR B 259     -35.173  -9.849  72.503  1.00 15.71           C  
ATOM   4393  CD1 TYR B 259     -34.010  -9.279  72.998  1.00 20.06           C  
ATOM   4394  CD2 TYR B 259     -35.643 -11.011  73.105  1.00 22.74           C  
ATOM   4395  CE1 TYR B 259     -33.326  -9.845  74.061  1.00 21.04           C  
ATOM   4396  CE2 TYR B 259     -34.962 -11.586  74.176  1.00 22.60           C  
ATOM   4397  CZ  TYR B 259     -33.808 -10.994  74.647  1.00 22.43           C  
ATOM   4398  OH  TYR B 259     -33.123 -11.564  75.710  1.00 22.20           O  
ATOM   4399  N   ASP B 260     -36.035 -11.374  69.029  1.00 17.03           N  
ATOM   4400  CA  ASP B 260     -36.038 -12.778  68.632  1.00 19.20           C  
ATOM   4401  C   ASP B 260     -35.243 -13.018  67.359  1.00 20.66           C  
ATOM   4402  O   ASP B 260     -35.058 -14.158  66.934  1.00 22.30           O  
ATOM   4403  CB  ASP B 260     -37.460 -13.268  68.429  1.00 19.10           C  
ATOM   4404  CG  ASP B 260     -38.141 -13.612  69.725  1.00 19.03           C  
ATOM   4405  OD1 ASP B 260     -37.446 -13.673  70.755  1.00 22.18           O  
ATOM   4406  OD2 ASP B 260     -39.370 -13.833  69.704  1.00 19.46           O  
ATOM   4407  N   ASN B 261     -34.788 -11.939  66.740  1.00 17.07           N  
ATOM   4408  CA  ASN B 261     -34.006 -12.055  65.519  1.00 16.64           C  
ATOM   4409  C   ASN B 261     -32.608 -11.459  65.632  1.00 19.35           C  
ATOM   4410  O   ASN B 261     -32.095 -10.854  64.689  1.00 21.73           O  
ATOM   4411  CB  ASN B 261     -34.788 -11.483  64.345  1.00 17.54           C  
ATOM   4412  CG  ASN B 261     -35.877 -12.417  63.898  1.00 18.99           C  
ATOM   4413  OD1 ASN B 261     -35.673 -13.221  62.985  1.00 20.70           O  
ATOM   4414  ND2 ASN B 261     -37.026 -12.374  64.578  1.00 16.74           N  
ATOM   4415  N   GLY B 262     -32.006 -11.634  66.806  1.00 20.57           N  
ATOM   4416  CA  GLY B 262     -30.606 -11.304  67.020  1.00 23.19           C  
ATOM   4417  C   GLY B 262     -30.275  -9.880  67.413  1.00 24.86           C  
ATOM   4418  O   GLY B 262     -29.103  -9.507  67.453  1.00 24.53           O  
ATOM   4419  N   ILE B 263     -31.291  -9.074  67.699  1.00 17.22           N  
ATOM   4420  CA  ILE B 263     -31.052  -7.689  68.092  1.00 14.59           C  
ATOM   4421  C   ILE B 263     -31.332  -7.558  69.588  1.00 18.98           C  
ATOM   4422  O   ILE B 263     -32.484  -7.536  70.011  1.00 17.28           O  
ATOM   4423  CB  ILE B 263     -31.928  -6.719  67.269  1.00 14.85           C  
ATOM   4424  CG1 ILE B 263     -31.707  -6.958  65.766  1.00 16.00           C  
ATOM   4425  CG2 ILE B 263     -31.590  -5.271  67.623  1.00 13.95           C  
ATOM   4426  CD1 ILE B 263     -32.611  -6.090  64.832  1.00 13.91           C  
ATOM   4427  N   LYS B 264     -30.263  -7.492  70.381  1.00 17.55           N  
ATOM   4428  CA  LYS B 264     -30.357  -7.630  71.833  1.00 19.09           C  
ATOM   4429  C   LYS B 264     -30.981  -6.428  72.549  1.00 19.96           C  
ATOM   4430  O   LYS B 264     -31.839  -6.598  73.427  1.00 18.44           O  
ATOM   4431  CB  LYS B 264     -28.969  -7.926  72.414  1.00 21.52           C  
ATOM   4432  CG  LYS B 264     -28.899  -7.991  73.940  1.00 22.63           C  
ATOM   4433  CD  LYS B 264     -27.477  -8.341  74.366  1.00 25.28           C  
ATOM   4434  CE  LYS B 264     -27.279  -8.225  75.865  1.00 32.13           C  
ATOM   4435  NZ  LYS B 264     -25.861  -8.496  76.253  1.00 29.41           N  
ATOM   4436  N   PHE B 265     -30.549  -5.225  72.182  1.00 17.34           N  
ATOM   4437  CA  PHE B 265     -31.023  -4.017  72.848  1.00 19.71           C  
ATOM   4438  C   PHE B 265     -32.286  -3.482  72.170  1.00 16.71           C  
ATOM   4439  O   PHE B 265     -32.235  -2.582  71.331  1.00 17.47           O  
ATOM   4440  CB  PHE B 265     -29.902  -2.978  72.926  1.00 18.77           C  
ATOM   4441  CG  PHE B 265     -28.713  -3.454  73.721  1.00 23.19           C  
ATOM   4442  CD1 PHE B 265     -28.703  -3.347  75.106  1.00 25.12           C  
ATOM   4443  CD2 PHE B 265     -27.630  -4.052  73.090  1.00 25.23           C  
ATOM   4444  CE1 PHE B 265     -27.619  -3.809  75.847  1.00 28.76           C  
ATOM   4445  CE2 PHE B 265     -26.544  -4.514  73.819  1.00 27.12           C  
ATOM   4446  CZ  PHE B 265     -26.537  -4.391  75.204  1.00 30.54           C  
ATOM   4447  N   ALA B 266     -33.413  -4.075  72.547  1.00 15.58           N  
ATOM   4448  CA  ALA B 266     -34.703  -3.790  71.937  1.00 16.92           C  
ATOM   4449  C   ALA B 266     -35.610  -3.098  72.950  1.00 17.86           C  
ATOM   4450  O   ALA B 266     -35.942  -3.676  73.989  1.00 17.35           O  
ATOM   4451  CB  ALA B 266     -35.343  -5.068  71.468  1.00 14.61           C  
ATOM   4452  N   PHE B 267     -36.021  -1.874  72.633  1.00 18.05           N  
ATOM   4453  CA  PHE B 267     -36.745  -1.028  73.583  1.00 17.79           C  
ATOM   4454  C   PHE B 267     -37.849  -0.243  72.893  1.00 14.82           C  
ATOM   4455  O   PHE B 267     -37.661   0.253  71.781  1.00 14.19           O  
ATOM   4456  CB  PHE B 267     -35.801   0.006  74.208  1.00 14.76           C  
ATOM   4457  CG  PHE B 267     -34.700  -0.583  75.038  1.00 19.12           C  
ATOM   4458  CD1 PHE B 267     -34.928  -0.943  76.360  1.00 17.91           C  
ATOM   4459  CD2 PHE B 267     -33.431  -0.766  74.507  1.00 20.61           C  
ATOM   4460  CE1 PHE B 267     -33.908  -1.483  77.134  1.00 20.46           C  
ATOM   4461  CE2 PHE B 267     -32.407  -1.305  75.280  1.00 21.48           C  
ATOM   4462  CZ  PHE B 267     -32.652  -1.662  76.596  1.00 21.42           C  
ATOM   4463  N   THR B 268     -38.978  -0.093  73.580  1.00 14.15           N  
ATOM   4464  CA  THR B 268     -40.033   0.812  73.144  1.00 13.68           C  
ATOM   4465  C   THR B 268     -40.093   2.011  74.074  1.00 16.67           C  
ATOM   4466  O   THR B 268     -40.149   1.851  75.295  1.00 18.19           O  
ATOM   4467  CB  THR B 268     -41.412   0.154  73.234  1.00 18.88           C  
ATOM   4468  OG1 THR B 268     -41.486  -0.942  72.319  1.00 16.86           O  
ATOM   4469  CG2 THR B 268     -42.509   1.179  72.892  1.00 19.36           C  
ATOM   4470  N   PHE B 269     -40.084   3.209  73.500  1.00 16.10           N  
ATOM   4471  CA  PHE B 269     -40.380   4.414  74.260  1.00 16.08           C  
ATOM   4472  C   PHE B 269     -41.851   4.762  74.087  1.00 17.72           C  
ATOM   4473  O   PHE B 269     -42.349   4.839  72.966  1.00 17.96           O  
ATOM   4474  CB  PHE B 269     -39.553   5.597  73.753  1.00 19.07           C  
ATOM   4475  CG  PHE B 269     -38.181   5.678  74.347  1.00 22.87           C  
ATOM   4476  CD1 PHE B 269     -37.165   4.853  73.890  1.00 19.24           C  
ATOM   4477  CD2 PHE B 269     -37.900   6.593  75.355  1.00 21.57           C  
ATOM   4478  CE1 PHE B 269     -35.899   4.928  74.433  1.00 24.14           C  
ATOM   4479  CE2 PHE B 269     -36.628   6.674  75.907  1.00 24.31           C  
ATOM   4480  CZ  PHE B 269     -35.626   5.842  75.444  1.00 24.16           C  
ATOM   4481  N   GLU B 270     -42.544   4.969  75.198  1.00 15.31           N  
ATOM   4482  CA  GLU B 270     -43.840   5.629  75.159  1.00 16.52           C  
ATOM   4483  C   GLU B 270     -43.613   7.051  75.651  1.00 16.37           C  
ATOM   4484  O   GLU B 270     -43.360   7.261  76.835  1.00 17.32           O  
ATOM   4485  CB  GLU B 270     -44.843   4.899  76.054  1.00 15.20           C  
ATOM   4486  CG  GLU B 270     -45.301   3.554  75.498  1.00 13.12           C  
ATOM   4487  CD  GLU B 270     -46.143   3.673  74.220  1.00 14.97           C  
ATOM   4488  OE1 GLU B 270     -46.539   4.790  73.850  1.00 14.77           O  
ATOM   4489  OE2 GLU B 270     -46.412   2.627  73.586  1.00 17.08           O  
ATOM   4490  N   LEU B 271     -43.699   8.012  74.736  1.00 15.07           N  
ATOM   4491  CA  LEU B 271     -43.327   9.402  75.006  1.00 14.87           C  
ATOM   4492  C   LEU B 271     -44.443  10.128  75.774  1.00 15.47           C  
ATOM   4493  O   LEU B 271     -45.401   9.493  76.200  1.00 15.70           O  
ATOM   4494  CB  LEU B 271     -42.982  10.121  73.697  1.00 16.29           C  
ATOM   4495  CG  LEU B 271     -41.851   9.506  72.847  1.00 14.62           C  
ATOM   4496  CD1 LEU B 271     -41.699  10.224  71.520  1.00 18.24           C  
ATOM   4497  CD2 LEU B 271     -40.516   9.502  73.599  1.00 17.75           C  
ATOM   4498  N   ARG B 272     -44.301  11.437  75.969  1.00 17.15           N  
ATOM   4499  CA  ARG B 272     -45.292  12.231  76.709  1.00 19.12           C  
ATOM   4500  C   ARG B 272     -46.652  12.149  76.024  1.00 21.15           C  
ATOM   4501  O   ARG B 272     -46.713  11.966  74.804  1.00 17.64           O  
ATOM   4502  CB  ARG B 272     -44.869  13.702  76.741  1.00 18.23           C  
ATOM   4503  CG  ARG B 272     -43.600  14.024  77.533  1.00 22.77           C  
ATOM   4504  CD  ARG B 272     -43.495  15.547  77.664  1.00 22.56           C  
ATOM   4505  NE  ARG B 272     -42.211  16.018  78.168  1.00 26.10           N  
ATOM   4506  CZ  ARG B 272     -41.912  17.306  78.333  1.00 28.48           C  
ATOM   4507  NH1 ARG B 272     -42.808  18.242  78.026  1.00 22.17           N  
ATOM   4508  NH2 ARG B 272     -40.717  17.660  78.795  1.00 26.91           N  
ATOM   4509  N   ASP B 273     -47.742  12.318  76.777  1.00 19.74           N  
ATOM   4510  CA  ASP B 273     -47.713  12.570  78.224  1.00 20.22           C  
ATOM   4511  C   ASP B 273     -48.315  11.389  78.973  1.00 20.08           C  
ATOM   4512  O   ASP B 273     -48.090  10.247  78.581  1.00 18.71           O  
ATOM   4513  CB  ASP B 273     -48.401  13.907  78.574  1.00 18.76           C  
ATOM   4514  CG  ASP B 273     -49.862  13.976  78.128  1.00 21.64           C  
ATOM   4515  OD1 ASP B 273     -50.462  12.941  77.757  1.00 20.17           O  
ATOM   4516  OD2 ASP B 273     -50.420  15.094  78.160  1.00 19.91           O  
ATOM   4517  N   THR B 274     -49.066  11.635  80.047  1.00 18.25           N  
ATOM   4518  CA  THR B 274     -49.664  10.527  80.794  1.00 17.86           C  
ATOM   4519  C   THR B 274     -51.190  10.515  80.713  1.00 20.23           C  
ATOM   4520  O   THR B 274     -51.856   9.753  81.422  1.00 20.09           O  
ATOM   4521  CB  THR B 274     -49.203  10.472  82.283  1.00 18.85           C  
ATOM   4522  OG1 THR B 274     -49.597  11.665  82.968  1.00 22.91           O  
ATOM   4523  CG2 THR B 274     -47.684  10.326  82.372  1.00 21.22           C  
ATOM   4524  N   GLY B 275     -51.742  11.349  79.841  1.00 20.20           N  
ATOM   4525  CA  GLY B 275     -53.176  11.331  79.624  1.00 20.96           C  
ATOM   4526  C   GLY B 275     -53.849  12.687  79.494  1.00 21.36           C  
ATOM   4527  O   GLY B 275     -54.930  12.770  78.920  1.00 19.72           O  
ATOM   4528  N   THR B 276     -53.235  13.740  80.035  1.00 21.84           N  
ATOM   4529  CA  THR B 276     -53.836  15.078  79.989  1.00 20.72           C  
ATOM   4530  C   THR B 276     -54.192  15.509  78.571  1.00 22.56           C  
ATOM   4531  O   THR B 276     -55.310  15.964  78.315  1.00 20.25           O  
ATOM   4532  CB  THR B 276     -52.931  16.150  80.644  1.00 27.46           C  
ATOM   4533  OG1 THR B 276     -52.721  15.814  82.018  1.00 28.50           O  
ATOM   4534  CG2 THR B 276     -53.583  17.522  80.557  1.00 24.13           C  
ATOM   4535  N   TYR B 277     -53.236  15.369  77.656  1.00 21.89           N  
ATOM   4536  CA  TYR B 277     -53.488  15.588  76.242  1.00 21.18           C  
ATOM   4537  C   TYR B 277     -53.514  14.285  75.448  1.00 18.44           C  
ATOM   4538  O   TYR B 277     -54.131  14.228  74.396  1.00 16.99           O  
ATOM   4539  CB  TYR B 277     -52.453  16.535  75.636  1.00 21.86           C  
ATOM   4540  CG  TYR B 277     -52.493  17.925  76.222  1.00 23.48           C  
ATOM   4541  CD1 TYR B 277     -53.389  18.872  75.749  1.00 26.52           C  
ATOM   4542  CD2 TYR B 277     -51.642  18.283  77.263  1.00 24.23           C  
ATOM   4543  CE1 TYR B 277     -53.434  20.150  76.291  1.00 29.60           C  
ATOM   4544  CE2 TYR B 277     -51.675  19.560  77.811  1.00 27.41           C  
ATOM   4545  CZ  TYR B 277     -52.573  20.486  77.319  1.00 29.66           C  
ATOM   4546  OH  TYR B 277     -52.614  21.752  77.860  1.00 34.42           O  
ATOM   4547  N   GLY B 278     -52.841  13.254  75.944  1.00 17.06           N  
ATOM   4548  CA  GLY B 278     -52.797  11.983  75.237  1.00 19.26           C  
ATOM   4549  C   GLY B 278     -52.060  12.078  73.911  1.00 17.39           C  
ATOM   4550  O   GLY B 278     -50.922  12.544  73.871  1.00 16.33           O  
ATOM   4551  N   PHE B 279     -52.699  11.632  72.826  1.00 14.27           N  
ATOM   4552  CA  PHE B 279     -52.091  11.704  71.499  1.00 15.12           C  
ATOM   4553  C   PHE B 279     -52.027  13.131  70.949  1.00 16.75           C  
ATOM   4554  O   PHE B 279     -51.249  13.415  70.039  1.00 17.40           O  
ATOM   4555  CB  PHE B 279     -52.831  10.799  70.498  1.00 13.23           C  
ATOM   4556  CG  PHE B 279     -52.941   9.370  70.941  1.00 15.26           C  
ATOM   4557  CD1 PHE B 279     -51.828   8.534  70.916  1.00 14.23           C  
ATOM   4558  CD2 PHE B 279     -54.147   8.859  71.394  1.00 15.73           C  
ATOM   4559  CE1 PHE B 279     -51.919   7.215  71.328  1.00 14.19           C  
ATOM   4560  CE2 PHE B 279     -54.241   7.531  71.812  1.00 16.73           C  
ATOM   4561  CZ  PHE B 279     -53.125   6.713  71.773  1.00 14.05           C  
ATOM   4562  N   LEU B 280     -52.848  14.026  71.492  1.00 16.43           N  
ATOM   4563  CA  LEU B 280     -52.860  15.403  71.010  1.00 17.59           C  
ATOM   4564  C   LEU B 280     -51.919  16.270  71.849  1.00 20.45           C  
ATOM   4565  O   LEU B 280     -52.316  17.308  72.385  1.00 20.35           O  
ATOM   4566  CB  LEU B 280     -54.280  15.979  70.998  1.00 19.08           C  
ATOM   4567  CG  LEU B 280     -55.207  15.559  69.843  1.00 21.33           C  
ATOM   4568  CD1 LEU B 280     -55.237  14.047  69.635  1.00 22.98           C  
ATOM   4569  CD2 LEU B 280     -56.632  16.098  70.045  1.00 25.03           C  
ATOM   4570  N   LEU B 281     -50.662  15.847  71.949  1.00 18.32           N  
ATOM   4571  CA  LEU B 281     -49.664  16.627  72.690  1.00 19.87           C  
ATOM   4572  C   LEU B 281     -49.434  18.005  72.048  1.00 19.86           C  
ATOM   4573  O   LEU B 281     -49.117  18.107  70.868  1.00 21.07           O  
ATOM   4574  CB  LEU B 281     -48.341  15.851  72.792  1.00 15.73           C  
ATOM   4575  CG  LEU B 281     -47.341  16.398  73.814  1.00 20.10           C  
ATOM   4576  CD1 LEU B 281     -47.840  16.119  75.219  1.00 21.74           C  
ATOM   4577  CD2 LEU B 281     -45.965  15.792  73.614  1.00 21.21           C  
ATOM   4578  N   PRO B 282     -49.605  19.082  72.827  1.00 22.05           N  
ATOM   4579  CA  PRO B 282     -49.418  20.414  72.243  1.00 22.22           C  
ATOM   4580  C   PRO B 282     -48.036  20.581  71.617  1.00 20.47           C  
ATOM   4581  O   PRO B 282     -47.059  20.030  72.126  1.00 21.34           O  
ATOM   4582  CB  PRO B 282     -49.591  21.351  73.445  1.00 23.83           C  
ATOM   4583  CG  PRO B 282     -50.466  20.578  74.386  1.00 25.63           C  
ATOM   4584  CD  PRO B 282     -50.049  19.140  74.230  1.00 23.38           C  
ATOM   4585  N   ALA B 283     -47.971  21.338  70.527  1.00 24.81           N  
ATOM   4586  CA  ALA B 283     -46.735  21.532  69.774  1.00 26.08           C  
ATOM   4587  C   ALA B 283     -45.618  22.164  70.605  1.00 29.97           C  
ATOM   4588  O   ALA B 283     -44.430  21.957  70.323  1.00 23.20           O  
ATOM   4589  CB  ALA B 283     -47.001  22.360  68.516  1.00 27.82           C  
ATOM   4590  N   ASN B 284     -45.990  22.930  71.629  1.00 26.73           N  
ATOM   4591  CA  ASN B 284     -44.979  23.573  72.467  1.00 27.07           C  
ATOM   4592  C   ASN B 284     -44.230  22.581  73.345  1.00 28.12           C  
ATOM   4593  O   ASN B 284     -43.289  22.956  74.042  1.00 29.54           O  
ATOM   4594  CB  ASN B 284     -45.560  24.733  73.295  1.00 26.56           C  
ATOM   4595  CG  ASN B 284     -46.614  24.285  74.292  1.00 28.96           C  
ATOM   4596  OD1 ASN B 284     -46.657  23.127  74.699  1.00 28.44           O  
ATOM   4597  ND2 ASN B 284     -47.464  25.218  74.704  1.00 33.07           N  
ATOM   4598  N   GLN B 285     -44.646  21.315  73.302  1.00 26.72           N  
ATOM   4599  CA  GLN B 285     -43.940  20.258  74.018  1.00 23.49           C  
ATOM   4600  C   GLN B 285     -43.047  19.414  73.105  1.00 21.07           C  
ATOM   4601  O   GLN B 285     -42.405  18.482  73.576  1.00 22.18           O  
ATOM   4602  CB  GLN B 285     -44.905  19.342  74.791  1.00 20.54           C  
ATOM   4603  CG  GLN B 285     -45.635  20.016  75.948  1.00 25.26           C  
ATOM   4604  CD  GLN B 285     -46.288  19.033  76.917  1.00 21.75           C  
ATOM   4605  OE1 GLN B 285     -45.682  18.043  77.327  1.00 22.71           O  
ATOM   4606  NE2 GLN B 285     -47.523  19.321  77.306  1.00 20.95           N  
ATOM   4607  N   ILE B 286     -42.994  19.742  71.819  1.00 22.67           N  
ATOM   4608  CA  ILE B 286     -42.172  18.958  70.889  1.00 24.77           C  
ATOM   4609  C   ILE B 286     -40.700  18.980  71.301  1.00 25.33           C  
ATOM   4610  O   ILE B 286     -40.130  17.942  71.660  1.00 22.74           O  
ATOM   4611  CB  ILE B 286     -42.317  19.417  69.427  1.00 24.75           C  
ATOM   4612  CG1 ILE B 286     -43.715  19.082  68.896  1.00 20.96           C  
ATOM   4613  CG2 ILE B 286     -41.266  18.738  68.556  1.00 22.13           C  
ATOM   4614  CD1 ILE B 286     -44.047  19.745  67.564  1.00 24.11           C  
ATOM   4615  N   ILE B 287     -40.100  20.170  71.269  1.00 25.97           N  
ATOM   4616  CA  ILE B 287     -38.685  20.337  71.613  1.00 25.10           C  
ATOM   4617  C   ILE B 287     -38.322  19.820  73.004  1.00 23.32           C  
ATOM   4618  O   ILE B 287     -37.344  19.090  73.166  1.00 23.16           O  
ATOM   4619  CB  ILE B 287     -38.244  21.814  71.518  1.00 23.76           C  
ATOM   4620  CG1 ILE B 287     -38.550  22.389  70.138  1.00 27.61           C  
ATOM   4621  CG2 ILE B 287     -36.762  21.943  71.864  1.00 26.50           C  
ATOM   4622  CD1 ILE B 287     -37.664  21.856  69.048  1.00 29.76           C  
ATOM   4623  N   PRO B 288     -39.087  20.216  74.034  1.00 26.19           N  
ATOM   4624  CA  PRO B 288     -38.785  19.661  75.356  1.00 23.22           C  
ATOM   4625  C   PRO B 288     -38.827  18.134  75.390  1.00 24.44           C  
ATOM   4626  O   PRO B 288     -38.006  17.504  76.057  1.00 22.05           O  
ATOM   4627  CB  PRO B 288     -39.892  20.245  76.240  1.00 25.40           C  
ATOM   4628  CG  PRO B 288     -40.247  21.525  75.573  1.00 24.75           C  
ATOM   4629  CD  PRO B 288     -40.094  21.289  74.099  1.00 24.69           C  
ATOM   4630  N   THR B 289     -39.787  17.536  74.698  1.00 22.50           N  
ATOM   4631  CA  THR B 289     -39.845  16.075  74.648  1.00 20.33           C  
ATOM   4632  C   THR B 289     -38.605  15.522  73.955  1.00 17.37           C  
ATOM   4633  O   THR B 289     -37.967  14.584  74.448  1.00 22.45           O  
ATOM   4634  CB  THR B 289     -41.094  15.589  73.892  1.00 19.56           C  
ATOM   4635  OG1 THR B 289     -42.265  15.920  74.649  1.00 20.89           O  
ATOM   4636  CG2 THR B 289     -41.034  14.064  73.668  1.00 18.04           C  
ATOM   4637  N   ALA B 290     -38.282  16.101  72.801  1.00 22.34           N  
ATOM   4638  CA  ALA B 290     -37.170  15.641  71.978  1.00 21.09           C  
ATOM   4639  C   ALA B 290     -35.856  15.738  72.750  1.00 25.07           C  
ATOM   4640  O   ALA B 290     -35.075  14.780  72.801  1.00 19.96           O  
ATOM   4641  CB  ALA B 290     -37.099  16.453  70.695  1.00 22.93           C  
ATOM   4642  N   GLU B 291     -35.626  16.899  73.362  1.00 25.22           N  
ATOM   4643  CA  GLU B 291     -34.421  17.123  74.161  1.00 25.98           C  
ATOM   4644  C   GLU B 291     -34.225  16.056  75.225  1.00 22.39           C  
ATOM   4645  O   GLU B 291     -33.153  15.465  75.329  1.00 23.99           O  
ATOM   4646  CB  GLU B 291     -34.458  18.505  74.826  1.00 22.73           C  
ATOM   4647  CG  GLU B 291     -34.086  19.643  73.908  1.00 27.97           C  
ATOM   4648  CD  GLU B 291     -32.587  19.745  73.684  1.00 31.91           C  
ATOM   4649  OE1 GLU B 291     -31.843  18.860  74.162  1.00 35.82           O  
ATOM   4650  OE2 GLU B 291     -32.152  20.719  73.038  1.00 37.48           O  
ATOM   4651  N   GLU B 292     -35.255  15.810  76.029  1.00 23.89           N  
ATOM   4652  CA  GLU B 292     -35.131  14.851  77.118  1.00 20.03           C  
ATOM   4653  C   GLU B 292     -35.010  13.423  76.588  1.00 23.66           C  
ATOM   4654  O   GLU B 292     -34.287  12.593  77.148  1.00 23.79           O  
ATOM   4655  CB  GLU B 292     -36.301  14.965  78.107  1.00 26.04           C  
ATOM   4656  CG  GLU B 292     -37.633  14.380  77.624  1.00 21.78           C  
ATOM   4657  CD  GLU B 292     -38.808  14.759  78.511  1.00 26.29           C  
ATOM   4658  OE1 GLU B 292     -38.646  15.664  79.365  1.00 22.52           O  
ATOM   4659  OE2 GLU B 292     -39.902  14.163  78.350  1.00 25.23           O  
ATOM   4660  N   THR B 293     -35.714  13.138  75.503  1.00 20.31           N  
ATOM   4661  CA  THR B 293     -35.676  11.791  74.939  1.00 20.38           C  
ATOM   4662  C   THR B 293     -34.294  11.503  74.383  1.00 18.58           C  
ATOM   4663  O   THR B 293     -33.802  10.379  74.468  1.00 21.15           O  
ATOM   4664  CB  THR B 293     -36.750  11.589  73.855  1.00 20.60           C  
ATOM   4665  OG1 THR B 293     -38.042  11.730  74.452  1.00 20.34           O  
ATOM   4666  CG2 THR B 293     -36.641  10.190  73.236  1.00 18.71           C  
ATOM   4667  N   TRP B 294     -33.656  12.531  73.841  1.00 23.68           N  
ATOM   4668  CA  TRP B 294     -32.321  12.373  73.287  1.00 25.85           C  
ATOM   4669  C   TRP B 294     -31.322  11.870  74.333  1.00 25.79           C  
ATOM   4670  O   TRP B 294     -30.474  11.029  74.030  1.00 25.05           O  
ATOM   4671  CB  TRP B 294     -31.842  13.675  72.647  1.00 23.14           C  
ATOM   4672  CG  TRP B 294     -30.491  13.552  72.027  1.00 27.72           C  
ATOM   4673  CD1 TRP B 294     -29.370  14.251  72.365  1.00 30.74           C  
ATOM   4674  CD2 TRP B 294     -30.103  12.648  70.984  1.00 28.13           C  
ATOM   4675  NE1 TRP B 294     -28.312  13.855  71.582  1.00 32.48           N  
ATOM   4676  CE2 TRP B 294     -28.735  12.872  70.726  1.00 30.78           C  
ATOM   4677  CE3 TRP B 294     -30.779  11.678  70.239  1.00 26.22           C  
ATOM   4678  CZ2 TRP B 294     -28.030  12.160  69.759  1.00 26.73           C  
ATOM   4679  CZ3 TRP B 294     -30.076  10.973  69.269  1.00 25.32           C  
ATOM   4680  CH2 TRP B 294     -28.717  11.218  69.040  1.00 30.71           C  
ATOM   4681  N   LEU B 295     -31.423  12.367  75.565  1.00 27.05           N  
ATOM   4682  CA  LEU B 295     -30.541  11.884  76.632  1.00 27.42           C  
ATOM   4683  C   LEU B 295     -30.739  10.401  76.890  1.00 27.61           C  
ATOM   4684  O   LEU B 295     -29.782   9.674  77.129  1.00 25.58           O  
ATOM   4685  CB  LEU B 295     -30.738  12.662  77.941  1.00 28.03           C  
ATOM   4686  CG  LEU B 295     -30.256  14.110  78.011  1.00 33.17           C  
ATOM   4687  CD1 LEU B 295     -29.860  14.426  79.446  1.00 30.08           C  
ATOM   4688  CD2 LEU B 295     -29.091  14.369  77.061  1.00 32.27           C  
ATOM   4689  N   GLY B 296     -31.987   9.950  76.836  1.00 25.10           N  
ATOM   4690  CA  GLY B 296     -32.281   8.545  77.028  1.00 22.08           C  
ATOM   4691  C   GLY B 296     -31.759   7.671  75.897  1.00 20.45           C  
ATOM   4692  O   GLY B 296     -31.251   6.581  76.141  1.00 23.38           O  
ATOM   4693  N   LEU B 297     -31.887   8.149  74.661  1.00 23.82           N  
ATOM   4694  CA  LEU B 297     -31.385   7.415  73.502  1.00 20.84           C  
ATOM   4695  C   LEU B 297     -29.867   7.310  73.523  1.00 23.17           C  
ATOM   4696  O   LEU B 297     -29.304   6.253  73.225  1.00 20.17           O  
ATOM   4697  CB  LEU B 297     -31.839   8.078  72.194  1.00 20.03           C  
ATOM   4698  CG  LEU B 297     -33.351   8.054  71.940  1.00 21.67           C  
ATOM   4699  CD1 LEU B 297     -33.740   8.968  70.780  1.00 19.92           C  
ATOM   4700  CD2 LEU B 297     -33.831   6.627  71.709  1.00 18.04           C  
ATOM   4701  N   LYS B 298     -29.201   8.408  73.869  1.00 21.58           N  
ATOM   4702  CA  LYS B 298     -27.744   8.382  73.941  1.00 25.57           C  
ATOM   4703  C   LYS B 298     -27.279   7.370  74.978  1.00 21.71           C  
ATOM   4704  O   LYS B 298     -26.330   6.631  74.740  1.00 26.29           O  
ATOM   4705  CB  LYS B 298     -27.159   9.769  74.221  1.00 24.89           C  
ATOM   4706  CG  LYS B 298     -27.236  10.709  73.029  1.00 26.17           C  
ATOM   4707  CD  LYS B 298     -26.224  11.842  73.123  1.00 30.37           C  
ATOM   4708  CE  LYS B 298     -26.639  12.891  74.134  1.00 29.04           C  
ATOM   4709  NZ  LYS B 298     -25.661  14.019  74.190  1.00 31.11           N  
ATOM   4710  N   THR B 299     -27.955   7.331  76.123  1.00 26.02           N  
ATOM   4711  CA  THR B 299     -27.610   6.395  77.190  1.00 23.93           C  
ATOM   4712  C   THR B 299     -27.702   4.960  76.700  1.00 27.08           C  
ATOM   4713  O   THR B 299     -26.841   4.127  76.999  1.00 22.56           O  
ATOM   4714  CB  THR B 299     -28.521   6.586  78.427  1.00 24.62           C  
ATOM   4715  OG1 THR B 299     -28.260   7.865  79.014  1.00 26.38           O  
ATOM   4716  CG2 THR B 299     -28.271   5.508  79.465  1.00 26.82           C  
ATOM   4717  N   ILE B 300     -28.756   4.668  75.946  1.00 21.71           N  
ATOM   4718  CA  ILE B 300     -28.924   3.335  75.391  1.00 22.21           C  
ATOM   4719  C   ILE B 300     -27.755   3.025  74.472  1.00 23.37           C  
ATOM   4720  O   ILE B 300     -27.117   1.976  74.586  1.00 25.20           O  
ATOM   4721  CB  ILE B 300     -30.210   3.229  74.550  1.00 21.59           C  
ATOM   4722  CG1 ILE B 300     -31.449   3.573  75.385  1.00 25.18           C  
ATOM   4723  CG2 ILE B 300     -30.323   1.832  73.929  1.00 19.61           C  
ATOM   4724  CD1 ILE B 300     -31.885   2.483  76.314  1.00 29.97           C  
ATOM   4725  N   MET B 301     -27.490   3.951  73.559  1.00 22.25           N  
ATOM   4726  CA  MET B 301     -26.494   3.752  72.517  1.00 24.09           C  
ATOM   4727  C   MET B 301     -25.078   3.723  73.089  1.00 24.50           C  
ATOM   4728  O   MET B 301     -24.213   3.042  72.558  1.00 21.75           O  
ATOM   4729  CB  MET B 301     -26.630   4.814  71.419  1.00 24.69           C  
ATOM   4730  CG  MET B 301     -27.927   4.695  70.604  1.00 22.94           C  
ATOM   4731  SD  MET B 301     -27.995   5.737  69.127  1.00 22.73           S  
ATOM   4732  CE  MET B 301     -28.066   7.365  69.868  1.00 20.08           C  
ATOM   4733  N   GLU B 302     -24.847   4.447  74.181  1.00 26.04           N  
ATOM   4734  CA  GLU B 302     -23.549   4.381  74.845  1.00 24.52           C  
ATOM   4735  C   GLU B 302     -23.309   2.963  75.344  1.00 29.40           C  
ATOM   4736  O   GLU B 302     -22.206   2.420  75.220  1.00 28.52           O  
ATOM   4737  CB  GLU B 302     -23.473   5.388  76.001  1.00 25.83           C  
ATOM   4738  CG  GLU B 302     -23.377   6.839  75.543  1.00 30.30           C  
ATOM   4739  CD  GLU B 302     -23.735   7.831  76.639  1.00 33.13           C  
ATOM   4740  OE1 GLU B 302     -24.012   7.394  77.779  1.00 29.70           O  
ATOM   4741  OE2 GLU B 302     -23.743   9.047  76.355  1.00 33.53           O  
ATOM   4742  N   HIS B 303     -24.354   2.361  75.903  1.00 25.99           N  
ATOM   4743  CA  HIS B 303     -24.266   0.999  76.393  1.00 24.79           C  
ATOM   4744  C   HIS B 303     -23.953   0.014  75.269  1.00 29.80           C  
ATOM   4745  O   HIS B 303     -23.118  -0.878  75.427  1.00 30.46           O  
ATOM   4746  CB  HIS B 303     -25.561   0.596  77.094  1.00 25.53           C  
ATOM   4747  CG  HIS B 303     -25.472  -0.720  77.795  1.00 31.76           C  
ATOM   4748  ND1 HIS B 303     -25.079  -0.835  79.112  0.84 30.93           N  
ATOM   4749  CD2 HIS B 303     -25.708  -1.980  77.361  0.75 29.85           C  
ATOM   4750  CE1 HIS B 303     -25.088  -2.109  79.461  1.00 27.95           C  
ATOM   4751  NE2 HIS B 303     -25.467  -2.824  78.417  0.77 32.71           N  
ATOM   4752  N   VAL B 304     -24.636   0.170  74.139  1.00 30.22           N  
ATOM   4753  CA  VAL B 304     -24.379  -0.666  72.973  1.00 27.76           C  
ATOM   4754  C   VAL B 304     -22.909  -0.546  72.587  1.00 30.02           C  
ATOM   4755  O   VAL B 304     -22.208  -1.549  72.434  1.00 31.31           O  
ATOM   4756  CB  VAL B 304     -25.271  -0.260  71.782  1.00 27.83           C  
ATOM   4757  CG1 VAL B 304     -24.800  -0.937  70.504  1.00 28.86           C  
ATOM   4758  CG2 VAL B 304     -26.729  -0.604  72.075  1.00 26.25           C  
ATOM   4759  N   ARG B 305     -22.447   0.691  72.444  1.00 28.00           N  
ATOM   4760  CA  ARG B 305     -21.059   0.956  72.087  1.00 29.64           C  
ATOM   4761  C   ARG B 305     -20.133   0.146  72.980  1.00 33.84           C  
ATOM   4762  O   ARG B 305     -19.205  -0.502  72.501  1.00 35.40           O  
ATOM   4763  CB  ARG B 305     -20.761   2.443  72.242  1.00 28.66           C  
ATOM   4764  CG  ARG B 305     -19.309   2.834  72.034  1.00 32.08           C  
ATOM   4765  CD  ARG B 305     -19.050   4.204  72.638  1.00 31.16           C  
ATOM   4766  NE  ARG B 305     -19.394   4.205  74.059  1.00 31.11           N  
ATOM   4767  CZ  ARG B 305     -19.579   5.298  74.791  1.00 29.46           C  
ATOM   4768  NH1 ARG B 305     -19.457   6.500  74.244  1.00 32.08           N  
ATOM   4769  NH2 ARG B 305     -19.893   5.185  76.072  1.00 32.21           N  
ATOM   4770  N   ASP B 306     -20.416   0.167  74.279  1.00 33.69           N  
ATOM   4771  CA  ASP B 306     -19.540  -0.448  75.272  1.00 32.79           C  
ATOM   4772  C   ASP B 306     -19.724  -1.957  75.420  1.00 37.24           C  
ATOM   4773  O   ASP B 306     -18.922  -2.620  76.069  1.00 39.41           O  
ATOM   4774  CB  ASP B 306     -19.700   0.254  76.619  1.00 35.21           C  
ATOM   4775  CG  ASP B 306     -19.251   1.694  76.565  1.00 31.10           C  
ATOM   4776  OD1 ASP B 306     -18.524   2.042  75.610  1.00 38.06           O  
ATOM   4777  OD2 ASP B 306     -19.621   2.482  77.462  1.00 37.66           O  
ATOM   4778  N   ASN B 307     -20.771  -2.501  74.814  1.00 34.81           N  
ATOM   4779  CA  ASN B 307     -20.974  -3.944  74.848  1.00 40.30           C  
ATOM   4780  C   ASN B 307     -20.827  -4.571  73.467  1.00 42.45           C  
ATOM   4781  O   ASN B 307     -19.978  -5.439  73.263  1.00 48.55           O  
ATOM   4782  CB  ASN B 307     -22.333  -4.296  75.458  1.00 40.34           C  
ATOM   4783  CG  ASN B 307     -22.345  -4.172  76.975  1.00 42.73           C  
ATOM   4784  OD1 ASN B 307     -23.401  -4.009  77.584  1.00 43.23           O  
ATOM   4785  ND2 ASN B 307     -21.169  -4.253  77.591  1.00 40.58           N  
TER    4786      ASN B 307                                                      
HETATM 5579 ZN    ZN A 500     -26.881   7.963  32.910  1.00 11.08          ZN  
HETATM 5580  N   NO3 A1309     -30.885   9.147  33.663  1.00 14.19           N  
HETATM 5581  O1  NO3 A1309     -31.008   8.943  32.296  0.95 11.56           O  
HETATM 5582  O2  NO3 A1309     -30.852   8.056  34.557  0.39 14.84           O  
HETATM 5583  O3  NO3 A1309     -30.773  10.445  34.133  1.00 13.44           O  
HETATM 5584  N   NO3 A1310     -23.241  17.613  29.104  0.35 15.01           N  
HETATM 5585  O1  NO3 A1310     -23.442  16.888  27.915  0.95 14.89           O  
HETATM 5586  O2  NO3 A1310     -23.863  18.853  29.281  0.58 21.49           O  
HETATM 5587  O3  NO3 A1310     -22.430  17.120  30.139  0.42 17.45           O  
HETATM 5588 ZN    ZN B 501     -48.058   3.118  69.255  1.00 12.81          ZN  
HETATM 5589  N   NO3 B1309     -48.411  -0.825  70.966  0.86 13.88           N  
HETATM 5590  O1  NO3 B1309     -47.998  -1.244  69.715  0.90 14.19           O  
HETATM 5591  O2  NO3 B1309     -49.752  -0.934  71.312  0.94 14.40           O  
HETATM 5592  O3  NO3 B1309     -47.468  -0.295  71.865  0.49 14.91           O  
HETATM 5593  N   NO3 B1310     -57.700   3.190  64.020  0.93 17.60           N  
HETATM 5594  O1  NO3 B1310     -58.952   2.628  64.266  0.71 21.76           O  
HETATM 5595  O2  NO3 B1310     -57.370   4.415  64.601  0.61 16.70           O  
HETATM 5596  O3  NO3 B1310     -56.779   2.549  63.186  0.77 14.94           O  
HETATM 5597  N   NO3 C1054     -67.799  -5.481  63.235  1.00 19.12           N  
HETATM 5598  O1  NO3 C1054     -68.517  -6.043  62.176  0.63 18.36           O  
HETATM 5599  O2  NO3 C1054     -68.453  -4.718  64.203  1.00 17.52           O  
HETATM 5600  O3  NO3 C1054     -66.427  -5.701  63.328  0.85 19.35           O  
HETATM 5601  N   NO3 D1054     -28.638  29.557  28.530  0.99 20.72           N  
HETATM 5602  O1  NO3 D1054     -28.927  28.262  28.084  0.71 20.63           O  
HETATM 5603  O2  NO3 D1054     -28.062  29.741  29.781  1.00 19.92           O  
HETATM 5604  O3  NO3 D1054     -28.920  30.649  27.714  0.83 21.85           O  
HETATM 5605  O   HOH A2001     -13.344  -3.913  31.161  1.00 12.85           O  
HETATM 5606  O   HOH A2002     -12.513  -1.531  30.089  1.00 12.96           O  
HETATM 5607  O   HOH A2003      -7.988   5.738  34.383  1.00 27.94           O  
HETATM 5608  O   HOH A2004      -7.491   3.301  33.076  1.00 16.80           O  
HETATM 5609  O   HOH A2005     -10.703   7.955  20.759  1.00 27.64           O  
HETATM 5610  O   HOH A2006     -13.148   0.952  28.858  1.00 13.48           O  
HETATM 5611  O   HOH A2007      -7.410   1.942  25.177  1.00 17.63           O  
HETATM 5612  O   HOH A2008      -5.953   1.807  22.814  1.00 30.14           O  
HETATM 5613  O   HOH A2009     -12.245   7.030  22.513  1.00 18.98           O  
HETATM 5614  O   HOH A2010     -11.474  -0.765  16.369  1.00 23.24           O  
HETATM 5615  O   HOH A2011     -21.282 -22.733  20.456  1.00 24.70           O  
HETATM 5616  O   HOH A2012     -21.165   1.428  19.560  1.00 14.90           O  
HETATM 5617  O   HOH A2013     -28.050  12.211  12.473  1.00 18.40           O  
HETATM 5618  O   HOH A2014     -15.201 -10.787  14.507  1.00 32.52           O  
HETATM 5619  O   HOH A2015      -9.232 -12.531  22.319  1.00 29.02           O  
HETATM 5620  O   HOH A2016     -23.651 -21.626  19.520  1.00 23.94           O  
HETATM 5621  O   HOH A2017     -24.591 -17.204  17.051  1.00 22.51           O  
HETATM 5622  O   HOH A2018     -24.514 -14.596  17.338  1.00 20.71           O  
HETATM 5623  O   HOH A2019     -22.073  -8.884  11.295  1.00 29.09           O  
HETATM 5624  O   HOH A2020     -18.714 -10.826  14.009  1.00 23.21           O  
HETATM 5625  O   HOH A2021     -12.750  -2.873  15.296  1.00 25.88           O  
HETATM 5626  O   HOH A2022     -17.721 -22.263  23.702  1.00 19.88           O  
HETATM 5627  O   HOH A2023     -22.454  -6.186  10.737  1.00 24.74           O  
HETATM 5628  O   HOH A2024     -24.575 -26.756  31.692  1.00 28.41           O  
HETATM 5629  O   HOH A2025     -31.190   0.007  13.294  1.00 16.60           O  
HETATM 5630  O   HOH A2026     -25.571  12.402  11.084  1.00 23.25           O  
HETATM 5631  O   HOH A2027     -16.702  13.214  19.624  1.00 17.45           O  
HETATM 5632  O   HOH A2028     -17.616  15.915  19.006  1.00 16.99           O  
HETATM 5633  O   HOH A2029     -20.465  17.038  16.300  1.00 22.10           O  
HETATM 5634  O   HOH A2030     -16.074   6.079  12.034  1.00 21.75           O  
HETATM 5635  O   HOH A2031     -15.051  23.644  23.647  1.00 21.26           O  
HETATM 5636  O   HOH A2032     -20.604  -0.568  21.324  1.00 12.67           O  
HETATM 5637  O   HOH A2033     -18.971  20.067  32.950  1.00 20.48           O  
HETATM 5638  O   HOH A2034     -14.133  18.413  33.976  1.00 20.63           O  
HETATM 5639  O   HOH A2035     -31.295 -15.815  16.953  1.00 19.36           O  
HETATM 5640  O   HOH A2036     -22.852  24.253  16.558  1.00 27.64           O  
HETATM 5641  O   HOH A2037     -29.623 -17.917  21.927  1.00 13.69           O  
HETATM 5642  O   HOH A2038     -27.390 -17.673  16.197  1.00 22.04           O  
HETATM 5643  O   HOH A2039     -25.552 -23.639  18.568  1.00 21.97           O  
HETATM 5644  O   HOH A2040     -34.110 -13.249  19.323  1.00 18.48           O  
HETATM 5645  O   HOH A2041     -29.364   2.995  23.751  1.00 10.99           O  
HETATM 5646  O   HOH A2042     -26.524   3.305  29.339  1.00  9.86           O  
HETATM 5647  O   HOH A2043     -24.698   5.349  30.316  1.00 11.71           O  
HETATM 5648  O   HOH A2044     -20.698   6.558  25.689  1.00 10.51           O  
HETATM 5649  O   HOH A2045     -24.497  11.220  33.648  1.00 12.25           O  
HETATM 5650  O   HOH A2046     -18.089   5.837  35.911  1.00 12.46           O  
HETATM 5651  O   HOH A2047     -15.144   2.673  29.896  1.00 11.88           O  
HETATM 5652  O   HOH A2048     -21.770  -7.462  34.676  1.00 14.24           O  
HETATM 5653  O   HOH A2049     -12.399 -16.024  26.609  1.00 26.23           O  
HETATM 5654  O   HOH A2050     -14.968 -16.771  34.226  1.00 25.54           O  
HETATM 5655  O   HOH A2051     -17.412 -20.989  26.061  1.00 19.71           O  
HETATM 5656  O   HOH A2052     -21.477 -16.797  34.333  1.00 22.50           O  
HETATM 5657  O   HOH A2053     -22.342 -26.171  31.713  1.00 23.13           O  
HETATM 5658  O   HOH A2054     -24.486 -20.778  38.453  1.00 32.98           O  
HETATM 5659  O   HOH A2055     -27.165 -25.561  31.981  1.00 24.13           O  
HETATM 5660  O   HOH A2056     -13.459  -0.387  46.905  1.00 25.36           O  
HETATM 5661  O   HOH A2057     -36.740 -20.199  23.200  1.00 21.86           O  
HETATM 5662  O   HOH A2058      -8.342   7.556  38.520  1.00 31.45           O  
HETATM 5663  O   HOH A2059      -7.294   4.602  42.319  1.00 24.37           O  
HETATM 5664  O   HOH A2060     -27.983   4.519  21.644  1.00 11.76           O  
HETATM 5665  O   HOH A2061     -22.867   9.103  19.751  1.00 10.67           O  
HETATM 5666  O   HOH A2062     -23.631  12.081  18.578  1.00 10.54           O  
HETATM 5667  O   HOH A2063     -16.315  20.988  26.520  1.00 22.31           O  
HETATM 5668  O   HOH A2064     -15.903  21.547  21.849  1.00 19.01           O  
HETATM 5669  O   HOH A2065      -8.710   7.752  23.947  1.00 31.14           O  
HETATM 5670  O   HOH A2066     -13.826  20.579  29.369  1.00 23.90           O  
HETATM 5671  O   HOH A2067     -10.280  20.489  27.486  1.00 26.94           O  
HETATM 5672  O   HOH A2068     -13.790  21.907  25.376  1.00 22.50           O  
HETATM 5673  O   HOH A2069     -16.377  19.451  32.525  1.00 14.75           O  
HETATM 5674  O   HOH A2070     -11.095   9.647  34.459  1.00 21.23           O  
HETATM 5675  O   HOH A2071     -12.813   7.294  36.067  1.00 15.62           O  
HETATM 5676  O   HOH A2072     -13.932  16.077  35.360  1.00 19.36           O  
HETATM 5677  O   HOH A2073     -24.935  21.666  25.783  1.00 11.55           O  
HETATM 5678  O   HOH A2074     -18.614  18.748  17.599  1.00 23.50           O  
HETATM 5679  O   HOH A2075     -28.979  17.995  19.870  1.00 13.85           O  
HETATM 5680  O   HOH A2076     -30.023  14.861  15.883  1.00 19.37           O  
HETATM 5681  O   HOH A2077     -29.019  17.452  14.822  1.00 21.11           O  
HETATM 5682  O   HOH A2078     -31.177  18.849  16.940  1.00 16.09           O  
HETATM 5683  O   HOH A2079     -25.473  23.361  18.098  1.00 20.52           O  
HETATM 5684  O   HOH A2080     -32.552  21.253  18.739  1.00 20.22           O  
HETATM 5685  O   HOH A2081     -27.644  27.424  13.559  1.00 19.87           O  
HETATM 5686  O   HOH A2082     -27.445  31.566  19.413  1.00 15.02           O  
HETATM 5687  O   HOH A2083     -21.276  25.386  18.801  1.00 21.04           O  
HETATM 5688  O   HOH A2084     -22.457  22.261  24.080  1.00 14.34           O  
HETATM 5689  O   HOH A2085     -32.938   4.241  31.626  1.00 14.80           O  
HETATM 5690  O   HOH A2086     -38.374  13.831  27.116  1.00 14.73           O  
HETATM 5691  O   HOH A2087     -34.707  14.245  34.288  1.00 16.35           O  
HETATM 5692  O   HOH A2088     -38.471   5.800  21.014  1.00 14.09           O  
HETATM 5693  O   HOH A2089     -44.064   4.401  23.060  1.00 20.06           O  
HETATM 5694  O   HOH A2090     -42.218   4.276  19.952  1.00 19.24           O  
HETATM 5695  O   HOH A2091     -45.817   7.866  25.401  1.00 20.35           O  
HETATM 5696  O   HOH A2092     -43.718  12.962  32.025  1.00 26.50           O  
HETATM 5697  O   HOH A2093     -43.324  19.707  26.622  1.00 32.45           O  
HETATM 5698  O   HOH A2094     -24.709  21.211  28.483  1.00 21.46           O  
HETATM 5699  O   HOH A2095     -42.038  13.384  19.346  1.00 18.65           O  
HETATM 5700  O   HOH A2096     -41.054   5.216  18.101  1.00 25.00           O  
HETATM 5701  O   HOH A2097     -28.684  12.447  15.141  1.00 14.38           O  
HETATM 5702  O   HOH A2098     -27.211  12.370  17.536  1.00 12.92           O  
HETATM 5703  O   HOH A2099     -31.268  17.044  19.095  1.00 16.79           O  
HETATM 5704  O   HOH A2100     -31.717   5.767  10.693  1.00 28.24           O  
HETATM 5705  O   HOH A2101     -30.022   4.211  12.065  1.00 21.45           O  
HETATM 5706  O   HOH A2102     -37.636  -0.994  12.511  1.00 21.76           O  
HETATM 5707  O   HOH A2103     -37.236   5.020  15.334  1.00 24.77           O  
HETATM 5708  O   HOH A2104     -32.072   2.186  11.884  1.00 22.59           O  
HETATM 5709  O   HOH A2105     -32.889  -1.927  12.093  1.00 20.48           O  
HETATM 5710  O   HOH A2106     -40.056   4.038  15.788  1.00 21.42           O  
HETATM 5711  O   HOH A2107     -42.247  -8.925  18.973  1.00 27.98           O  
HETATM 5712  O   HOH A2108     -39.565  -6.477  21.103  1.00 24.04           O  
HETATM 5713  O   HOH A2109     -41.748  -9.055  27.322  1.00 19.03           O  
HETATM 5714  O   HOH A2110     -19.308   5.919  38.361  1.00 12.20           O  
HETATM 5715  O   HOH A2111     -21.883  14.474  40.612  1.00 16.08           O  
HETATM 5716  O   HOH A2112     -27.730   2.893  47.347  1.00 17.50           O  
HETATM 5717  O   HOH A2113     -27.108   6.412  46.839  1.00 23.55           O  
HETATM 5718  O   HOH A2114     -25.421   8.446  45.256  1.00 20.38           O  
HETATM 5719  O   HOH A2115     -19.458   1.180  46.657  1.00 15.43           O  
HETATM 5720  O   HOH A2116     -22.410  -0.525  49.727  1.00 19.31           O  
HETATM 5721  O   HOH A2117     -44.120   1.114  38.825  1.00 20.05           O  
HETATM 5722  O   HOH A2118     -43.738   4.821  38.521  1.00 25.41           O  
HETATM 5723  O   HOH A2119     -46.606  -8.060  39.324  1.00 20.51           O  
HETATM 5724  O   HOH A2120     -46.908 -10.292  32.923  1.00 25.52           O  
HETATM 5725  O   HOH A2121     -46.289  -9.297  36.942  1.00 22.77           O  
HETATM 5726  O   HOH A2122     -42.960  -7.206  45.403  1.00 24.09           O  
HETATM 5727  O   HOH A2123     -40.762  -6.608  46.567  1.00 20.52           O  
HETATM 5728  O   HOH A2124     -39.641  -0.748  46.493  1.00 20.64           O  
HETATM 5729  O   HOH A2125     -37.316 -10.371  46.416  1.00 21.24           O  
HETATM 5730  O   HOH A2126     -38.245  -4.900  50.715  1.00 19.01           O  
HETATM 5731  O   HOH A2127     -34.575  -0.254  48.484  1.00 17.44           O  
HETATM 5732  O   HOH A2128     -36.594  -3.303  52.239  1.00 15.88           O  
HETATM 5733  O   HOH A2129     -34.007  -4.036  51.585  1.00 19.32           O  
HETATM 5734  O   HOH A2130     -30.886 -13.486  45.298  1.00 21.70           O  
HETATM 5735  O   HOH A2131     -27.087  -4.785  46.637  1.00 18.28           O  
HETATM 5736  O   HOH A2132     -35.123 -10.416  48.117  1.00 25.90           O  
HETATM 5737  O   HOH A2133     -34.115  -9.182  53.072  1.00 23.06           O  
HETATM 5738  O   HOH A2134     -20.941  -6.884  46.050  1.00 18.54           O  
HETATM 5739  O   HOH A2135     -21.576 -14.822  45.300  1.00 29.75           O  
HETATM 5740  O   HOH A2136     -21.329  -3.457  52.802  1.00 24.80           O  
HETATM 5741  O   HOH A2137     -18.958  -1.555  47.276  1.00 14.71           O  
HETATM 5742  O   HOH A2138     -26.481   0.704  54.342  1.00 22.78           O  
HETATM 5743  O   HOH A2139     -23.332   0.022  52.429  1.00 23.88           O  
HETATM 5744  O   HOH A2140     -30.498  -1.100  50.402  1.00 19.03           O  
HETATM 5745  O   HOH A2141     -22.340  -2.619  40.754  1.00 13.22           O  
HETATM 5746  O   HOH A2142     -34.250   4.549  35.246  1.00 20.99           O  
HETATM 5747  O   HOH A2143     -42.713   3.637  45.250  1.00 32.94           O  
HETATM 5748  O   HOH A2144     -31.277   8.350  45.124  1.00 27.66           O  
HETATM 5749  O   HOH A2145     -39.191   8.003  30.949  1.00 15.60           O  
HETATM 5750  O   HOH A2146     -13.602  -2.461  45.088  1.00 18.78           O  
HETATM 5751  O   HOH A2147     -19.257   6.401  47.152  1.00 17.62           O  
HETATM 5752  O   HOH A2148     -15.781   4.518  45.740  1.00 14.73           O  
HETATM 5753  O   HOH A2149     -20.956   8.260  49.561  1.00 27.52           O  
HETATM 5754  O   HOH A2150     -18.926  13.141  42.973  1.00 26.88           O  
HETATM 5755  O   HOH A2151     -18.415  13.001  39.444  1.00 18.50           O  
HETATM 5756  O   HOH A2152     -14.936  12.638  41.649  1.00 22.26           O  
HETATM 5757  O   HOH A2153      -8.342   5.240  37.430  1.00 25.44           O  
HETATM 5758  O   HOH A2154      -7.362   2.896  39.982  1.00 18.82           O  
HETATM 5759  O   HOH A2155     -10.416  -3.287  37.946  1.00 16.69           O  
HETATM 5760  O   HOH A2156     -11.116  -2.346  44.040  1.00 18.45           O  
HETATM 5761  O   HOH A2157     -11.044   3.031  44.040  1.00 18.49           O  
HETATM 5762  O   HOH A2158     -17.006   2.017  45.851  1.00 15.30           O  
HETATM 5763  O   HOH A2159     -19.417 -12.807  39.006  1.00 27.10           O  
HETATM 5764  O   HOH A2160     -12.054 -11.675  37.679  1.00 19.21           O  
HETATM 5765  O   HOH A2161     -29.857 -20.569  36.711  1.00 27.79           O  
HETATM 5766  O   HOH A2162     -39.805 -15.993  36.076  1.00 28.89           O  
HETATM 5767  O   HOH A2163     -36.676 -14.697  40.000  1.00 27.83           O  
HETATM 5768  O   HOH B2001     -39.395  18.371  65.130  1.00 21.25           O  
HETATM 5769  O   HOH B2002     -48.129  22.439  64.983  1.00 26.92           O  
HETATM 5770  O   HOH B2003     -43.780  16.892  62.554  1.00 16.71           O  
HETATM 5771  O   HOH B2004     -45.811  21.333  56.979  1.00 26.71           O  
HETATM 5772  O   HOH B2005     -49.357  15.296  55.619  1.00 28.95           O  
HETATM 5773  O   HOH B2006     -39.799  21.060  55.077  1.00 29.58           O  
HETATM 5774  O   HOH B2007     -41.200   7.005  55.370  1.00 15.29           O  
HETATM 5775  O   HOH B2008     -20.924  15.777  55.092  1.00 33.94           O  
HETATM 5776  O   HOH B2009     -21.811   8.211  55.686  1.00 27.25           O  
HETATM 5777  O   HOH B2010     -24.700   7.454  55.755  1.00 26.30           O  
HETATM 5778  O   HOH B2011     -23.838   2.615  51.293  1.00 31.08           O  
HETATM 5779  O   HOH B2012     -53.759   8.233  53.362  1.00 18.61           O  
HETATM 5780  O   HOH B2013     -56.054   6.714  52.910  1.00 21.40           O  
HETATM 5781  O   HOH B2014     -39.519   8.446  57.170  1.00 17.26           O  
HETATM 5782  O   HOH B2015     -61.583   7.140  66.399  1.00 22.57           O  
HETATM 5783  O   HOH B2016     -20.348   4.904  61.701  1.00 26.77           O  
HETATM 5784  O   HOH B2017     -21.277   0.843  58.007  1.00 25.98           O  
HETATM 5785  O   HOH B2018     -21.058  -0.965  53.797  1.00 26.26           O  
HETATM 5786  O   HOH B2019     -39.479 -18.781  59.974  1.00 37.72           O  
HETATM 5787  O   HOH B2020     -24.305  -0.760  59.497  1.00 21.22           O  
HETATM 5788  O   HOH B2021     -43.107   3.903  66.061  1.00 12.51           O  
HETATM 5789  O   HOH B2022     -45.557   5.362  66.422  1.00 14.36           O  
HETATM 5790  O   HOH B2023     -47.020   7.725  60.785  1.00 12.63           O  
HETATM 5791  O   HOH B2024     -51.783   4.625  69.130  1.00 14.38           O  
HETATM 5792  O   HOH B2025     -48.376  12.780  69.966  1.00 19.04           O  
HETATM 5793  O   HOH B2026     -45.145  14.878  63.641  1.00 16.70           O  
HETATM 5794  O   HOH B2027     -34.450  12.341  70.948  1.00 22.45           O  
HETATM 5795  O   HOH B2028     -27.273  21.629  61.468  1.00 28.94           O  
HETATM 5796  O   HOH B2029     -42.811   0.307  59.070  1.00 11.23           O  
HETATM 5797  O   HOH B2030     -48.113   3.738  55.390  1.00 13.06           O  
HETATM 5798  O   HOH B2031     -50.910   1.967  54.284  1.00 11.53           O  
HETATM 5799  O   HOH B2032     -62.025   7.509  54.927  1.00 25.74           O  
HETATM 5800  O   HOH B2033     -61.639   7.517  59.614  1.00 22.90           O  
HETATM 5801  O   HOH B2034     -63.381  13.498  59.766  1.00 23.98           O  
HETATM 5802  O   HOH B2035     -59.687   5.872  64.786  1.00 21.64           O  
HETATM 5803  O   HOH B2036     -53.216  18.024  66.950  1.00 25.69           O  
HETATM 5804  O   HOH B2037     -51.024  17.176  68.740  1.00 20.25           O  
HETATM 5805  O   HOH B2038     -60.765  -0.229  60.891  1.00 14.27           O  
HETATM 5806  O   HOH B2039     -60.220   0.484  63.353  1.00 15.98           O  
HETATM 5807  O   HOH B2040     -55.383  -4.137  56.352  1.00 19.73           O  
HETATM 5808  O   HOH B2041     -63.243  -5.876  48.496  1.00 24.75           O  
HETATM 5809  O   HOH B2042     -60.858  -2.380  53.324  1.00 18.56           O  
HETATM 5810  O   HOH B2043     -57.428  -8.534  55.732  1.00 21.31           O  
HETATM 5811  O   HOH B2044     -53.986  -6.168  56.312  1.00 19.50           O  
HETATM 5812  O   HOH B2045     -68.680  -6.153  53.761  1.00 15.92           O  
HETATM 5813  O   HOH B2046     -63.850   1.240  52.935  1.00 15.95           O  
HETATM 5814  O   HOH B2047     -61.535   1.605  58.743  1.00 13.16           O  
HETATM 5815  O   HOH B2048     -42.811  -1.762  69.945  1.00 16.48           O  
HETATM 5816  O   HOH B2049     -50.257 -10.370  66.016  1.00 15.59           O  
HETATM 5817  O   HOH B2050     -52.464  -5.516  72.121  1.00 17.75           O  
HETATM 5818  O   HOH B2051     -41.543  -9.917  60.961  1.00 17.24           O  
HETATM 5819  O   HOH B2052     -39.296 -14.344  64.492  1.00 21.39           O  
HETATM 5820  O   HOH B2053     -40.636 -17.048  61.285  1.00 31.60           O  
HETATM 5821  O   HOH B2054     -39.138 -13.295  60.931  1.00 21.63           O  
HETATM 5822  O   HOH B2055     -54.931 -12.239  67.783  1.00 25.59           O  
HETATM 5823  O   HOH B2056     -55.783 -11.115  72.036  1.00 33.90           O  
HETATM 5824  O   HOH B2057     -61.140  -7.369  68.661  1.00 19.80           O  
HETATM 5825  O   HOH B2058     -59.924 -11.458  67.930  1.00 22.21           O  
HETATM 5826  O   HOH B2059     -60.350  -1.008  68.113  1.00 15.01           O  
HETATM 5827  O   HOH B2060     -60.987   1.025  66.312  1.00 19.11           O  
HETATM 5828  O   HOH B2061     -48.024 -15.300  59.546  1.00 21.08           O  
HETATM 5829  O   HOH B2062     -40.192 -12.909  58.587  1.00 22.98           O  
HETATM 5830  O   HOH B2063     -49.453  -3.527  52.223  1.00 16.30           O  
HETATM 5831  O   HOH B2064     -51.705  -5.477  53.209  1.00 19.59           O  
HETATM 5832  O   HOH B2065     -49.966  -1.720  54.242  1.00 11.99           O  
HETATM 5833  O   HOH B2066     -39.270  -8.827  47.524  1.00 23.23           O  
HETATM 5834  O   HOH B2067     -40.660  -3.550  50.175  1.00 19.59           O  
HETATM 5835  O   HOH B2068     -36.148 -10.562  54.118  1.00 22.40           O  
HETATM 5836  O   HOH B2069     -38.753 -12.021  56.258  1.00 27.65           O  
HETATM 5837  O   HOH B2070     -29.197  -7.853  62.467  1.00 23.51           O  
HETATM 5838  O   HOH B2071     -27.624  -7.747  69.039  1.00 23.02           O  
HETATM 5839  O   HOH B2072     -48.584  11.950  72.685  1.00 17.64           O  
HETATM 5840  O   HOH B2073     -56.626   7.495  74.950  1.00 20.98           O  
HETATM 5841  O   HOH B2074     -55.033   7.099  79.052  1.00 23.06           O  
HETATM 5842  O   HOH B2075     -48.438   6.530  82.476  1.00 21.90           O  
HETATM 5843  O   HOH B2076     -45.170  15.121  81.202  1.00 24.36           O  
HETATM 5844  O   HOH B2077     -38.685  -9.917  80.046  1.00 23.84           O  
HETATM 5845  O   HOH B2078     -42.134 -10.771  79.345  1.00 29.59           O  
HETATM 5846  O   HOH B2079     -42.885  -5.908  73.264  1.00 18.53           O  
HETATM 5847  O   HOH B2080     -27.910 -10.035  79.492  1.00 29.92           O  
HETATM 5848  O   HOH B2081     -37.593   9.390  83.694  1.00 26.74           O  
HETATM 5849  O   HOH B2082     -39.964  12.128  76.724  1.00 20.15           O  
HETATM 5850  O   HOH B2083     -45.061  -8.813  70.496  1.00 15.56           O  
HETATM 5851  O   HOH B2084     -49.140  17.463  79.063  1.00 22.49           O  
HETATM 5852  O   HOH B2085     -50.261  14.039  81.332  1.00 23.27           O  
HETATM 5853  O   HOH B2086     -55.519  11.530  72.856  1.00 23.58           O  
HETATM 5854  O   HOH B2087     -48.540  24.517  71.693  1.00 30.20           O  
HETATM 5855  O   HOH B2088     -41.672  22.672  70.666  1.00 24.12           O  
HETATM 5856  O   HOH B2089     -48.391  22.199  76.399  1.00 25.20           O  
HETATM 5857  O   HOH B2090     -46.454  17.012  79.523  1.00 25.90           O  
HETATM 5858  O   HOH C2001     -72.462   4.856  60.716  1.00 19.77           O  
HETATM 5859  O   HOH C2002     -73.709  -2.964  59.565  1.00 21.46           O  
HETATM 5860  O   HOH C2003     -70.586  -2.257  70.908  1.00 24.86           O  
HETATM 5861  O   HOH C2004     -69.135  -3.743  72.245  1.00 30.23           O  
HETATM 5862  O   HOH C2005     -64.412  -9.091  72.158  1.00 24.11           O  
HETATM 5863  O   HOH C2006     -63.174 -11.095  64.707  1.00 28.36           O  
HETATM 5864  O   HOH C2007     -62.218  -2.756  68.850  1.00 18.87           O  
HETATM 5865  O   HOH C2008     -58.564  -5.485  71.880  1.00 23.81           O  
HETATM 5866  O   HOH C2009     -59.656  -1.401  70.813  1.00 23.24           O  
HETATM 5867  O   HOH C2010     -59.148  -2.843  78.928  1.00 30.38           O  
HETATM 5868  O   HOH C2011     -62.234  -2.075  77.825  1.00 24.49           O  
HETATM 5869  O   HOH C2012     -61.782   4.408  81.805  1.00 29.45           O  
HETATM 5870  O   HOH C2013     -68.193   5.121  77.616  1.00 34.37           O  
HETATM 5871  O   HOH C2014     -68.439   4.671  70.318  1.00 20.95           O  
HETATM 5872  O   HOH C2015     -68.735  -1.034  74.312  1.00 24.85           O  
HETATM 5873  O   HOH C2016     -70.688  10.231  55.878  1.00 17.65           O  
HETATM 5874  O   HOH C2017     -69.029   8.109  48.763  1.00 19.06           O  
HETATM 5875  O   HOH C2018     -70.611  -2.911  54.589  1.00 24.80           O  
HETATM 5876  O   HOH C2019     -62.679   5.163  59.369  1.00 22.55           O  
HETATM 5877  O   HOH C2020     -61.824   5.122  68.584  1.00 18.53           O  
HETATM 5878  O   HOH C2021     -68.430   7.414  79.027  1.00 31.82           O  
HETATM 5879  O   HOH C2022     -57.306   9.273  73.067  1.00 22.32           O  
HETATM 5880  O   HOH D2001     -16.276  33.073  27.396  1.00 19.62           O  
HETATM 5881  O   HOH D2002     -22.568  36.445  27.404  1.00 20.60           O  
HETATM 5882  O   HOH D2003     -21.063  38.404  25.852  1.00 21.87           O  
HETATM 5883  O   HOH D2004     -20.388  39.769  30.921  1.00 26.91           O  
HETATM 5884  O   HOH D2005     -15.864  34.844  29.517  1.00 20.27           O  
HETATM 5885  O   HOH D2006     -21.237  37.723  32.602  1.00 22.92           O  
HETATM 5886  O   HOH D2007     -24.676  35.263  26.202  1.00 22.05           O  
HETATM 5887  O   HOH D2008     -27.893  35.119  33.031  1.00 26.33           O  
HETATM 5888  O   HOH D2009     -26.812  30.546  37.268  1.00 27.56           O  
HETATM 5889  O   HOH D2010     -32.304  18.941  43.400  1.00 24.99           O  
HETATM 5890  O   HOH D2011     -30.970  21.472  42.572  1.00 19.17           O  
HETATM 5891  O   HOH D2012     -25.377  20.322  47.148  1.00 24.47           O  
HETATM 5892  O   HOH D2013     -28.578  24.432  42.150  1.00 26.47           O  
HETATM 5893  O   HOH D2014     -20.483  26.835  37.234  1.00 16.22           O  
HETATM 5894  O   HOH D2015     -27.105  28.267  39.685  1.00 19.41           O  
HETATM 5895  O   HOH D2016     -12.678  20.259  35.391  1.00 19.92           O  
HETATM 5896  O   HOH D2017     -12.512  30.879  24.241  1.00 25.22           O  
HETATM 5897  O   HOH D2018     -18.218  22.333  18.505  1.00 23.73           O  
HETATM 5898  O   HOH D2019     -17.269  24.585  25.069  1.00 22.34           O  
HETATM 5899  O   HOH D2020     -18.884  22.471  25.500  1.00 20.17           O  
HETATM 5900  O   HOH D2021     -21.215  20.447  34.608  1.00 15.00           O  
HETATM 5901  O   HOH D2022     -20.186  25.584  46.237  1.00 17.66           O  
HETATM 5902  O   HOH D2023     -10.984  21.886  39.225  1.00 19.78           O  
HETATM 5903  O   HOH D2024     -13.202  20.590  38.141  1.00 16.78           O  
HETATM 5904  O   HOH D2025     -15.141  25.317  35.682  1.00 21.87           O  
HETATM 5905  O   HOH D2026     -15.031  25.242  29.247  1.00 23.50           O  
HETATM 5906  O   HOH D2027     -19.618  14.833  39.284  1.00 19.19           O  
HETATM 5907  O   HOH D2028     -35.217  16.942  34.805  1.00 21.28           O  
CONECT  517 5579                                                                
CONECT  545 5579                                                                
CONECT  546 5579                                                                
CONECT 1083 1248                                                                
CONECT 1248 1083                                                                
CONECT 1526 5579                                                                
CONECT 2910 5588                                                                
CONECT 2939 5588                                                                
CONECT 3476 3641                                                                
CONECT 3641 3476                                                                
CONECT 3919 5588                                                                
CONECT 4840 4939                                                                
CONECT 4884 5163                                                                
CONECT 4939 4840                                                                
CONECT 4970 5055                                                                
CONECT 5055 4970                                                                
CONECT 5163 4884                                                                
CONECT 5179 5588                                                                
CONECT 5181 5588                                                                
CONECT 5236 5335                                                                
CONECT 5280 5559                                                                
CONECT 5335 5236                                                                
CONECT 5366 5451                                                                
CONECT 5451 5366                                                                
CONECT 5559 5280                                                                
CONECT 5575 5579                                                                
CONECT 5577 5579                                                                
CONECT 5579  517  545  546 1526                                                 
CONECT 5579 5575 5577                                                           
CONECT 5580 5581 5582 5583                                                      
CONECT 5581 5580                                                                
CONECT 5582 5580                                                                
CONECT 5583 5580                                                                
CONECT 5584 5585 5586 5587                                                      
CONECT 5585 5584                                                                
CONECT 5586 5584                                                                
CONECT 5587 5584                                                                
CONECT 5588 2910 2939 3919 5179                                                 
CONECT 5588 5181                                                                
CONECT 5589 5590 5591 5592                                                      
CONECT 5590 5589                                                                
CONECT 5591 5589                                                                
CONECT 5592 5589                                                                
CONECT 5593 5594 5595 5596                                                      
CONECT 5594 5593                                                                
CONECT 5595 5593                                                                
CONECT 5596 5593                                                                
CONECT 5597 5598 5599 5600                                                      
CONECT 5598 5597                                                                
CONECT 5599 5597                                                                
CONECT 5600 5597                                                                
CONECT 5601 5602 5603 5604                                                      
CONECT 5602 5601                                                                
CONECT 5603 5601                                                                
CONECT 5604 5601                                                                
MASTER      338    0    8   22   23    0   14    6 5903    4   55   58          
END                                                                             
