# Supplementary material for: A new benchmark illustrates that integration of geometric constraints inferred from enzyme reaction chemistry can increase enzyme active site modeling accuracy
Source: PLoS One. 2019 Apr 4;14(4):e0214126. doi: 10.1371/journal.pone.0214126 (PMC6448891; doi:10.1371/journal.pone.0214126)
Supplement: S1 Files — (GZ) [file pone.0214126.s008.gz › benchmark-lite/templates/6cpa/4a94.pdb.pdb]

REMARK query_anchored_aln ARSTNTFNYATYHTLDEIYDFMDLLVAQHPELVSKLQIGRSYEGRPIYVLKFSTGGSNRPAIWIDLGIHSREWITQATGVWFAKKFTENYGQNPSFTAILDSMDIFLEIVTNPNGFAFTHSENRLWRKTRSVTSSSLCVGVDANRNWDAGFGKAGASSSPCSETYHGKYANSEVEVKSIVDFVKNHGNFKAFLSIHSYSQLLLYPYGYTTQSIPDKTELNQVAKSAVAALKSLYGTSYKYGSIITTIYQASGGSIDWSYNQGIKYSFTFELRDTGRYGFLLPASQIIPTAQETWLGVLTIMEHTVNN
ATOM      1  N   ALA A   1     -29.331 -20.924  25.969  1.00  0.00           N  
ATOM      2  CA  ALA A   1     -30.009 -21.983  25.225  1.00  0.00           C  
ATOM      3  C   ALA A   1     -31.472 -21.622  24.989  1.00  0.00           C  
ATOM      4  O   ALA A   1     -32.089 -22.119  24.045  1.00  0.00           O  
ATOM      5  CB  ALA A   1     -29.901 -23.309  25.964  1.00  0.00           C  
ATOM      6 1H   ALA A   1     -28.375 -21.178  26.114  1.00  0.00           H  
ATOM      7 2H   ALA A   1     -29.374 -20.071  25.449  1.00  0.00           H  
ATOM      8 3H   ALA A   1     -29.780 -20.798  26.854  1.00  0.00           H  
ATOM      9  HA  ALA A   1     -29.522 -22.081  24.255  1.00  0.00           H  
ATOM     10 1HB  ALA A   1     -30.411 -24.085  25.395  1.00  0.00           H  
ATOM     11 2HB  ALA A   1     -28.850 -23.576  26.081  1.00  0.00           H  
ATOM     12 3HB  ALA A   1     -30.362 -23.216  26.946  1.00  0.00           H  
ATOM     13  N   ARG A   2     -23.560  14.423  20.353  1.00  0.00           N  
ATOM     14  CA  ARG A   2     -22.832  15.559  19.801  1.00  0.00           C  
ATOM     15  C   ARG A   2     -23.497  16.140  18.556  1.00  0.00           C  
ATOM     16  O   ARG A   2     -22.821  16.739  17.718  1.00  0.00           O  
ATOM     17  CB  ARG A   2     -21.408  15.150  19.456  1.00  0.00           C  
ATOM     18  CG  ARG A   2     -20.568  14.698  20.641  1.00  0.00           C  
ATOM     19  CD  ARG A   2     -19.181  14.356  20.232  1.00  0.00           C  
ATOM     20  NE  ARG A   2     -18.376  13.917  21.360  1.00  0.00           N  
ATOM     21  CZ  ARG A   2     -17.105  13.479  21.269  1.00  0.00           C  
ATOM     22  NH1 ARG A   2     -16.510  13.428  20.097  1.00  0.00           N  
ATOM     23  NH2 ARG A   2     -16.456  13.102  22.356  1.00  0.00           N  
ATOM     24  H   ARG A   2     -24.315  14.591  21.003  1.00  0.00           H  
ATOM     25  HA  ARG A   2     -22.799  16.348  20.553  1.00  0.00           H  
ATOM     26 1HB  ARG A   2     -21.428  14.332  18.737  1.00  0.00           H  
ATOM     27 2HB  ARG A   2     -20.892  15.987  18.986  1.00  0.00           H  
ATOM     28 1HG  ARG A   2     -20.519  15.499  21.379  1.00  0.00           H  
ATOM     29 2HG  ARG A   2     -21.020  13.815  21.092  1.00  0.00           H  
ATOM     30 1HD  ARG A   2     -19.207  13.551  19.498  1.00  0.00           H  
ATOM     31 2HD  ARG A   2     -18.705  15.232  19.793  1.00  0.00           H  
ATOM     32  HE  ARG A   2     -18.799  13.942  22.278  1.00  0.00           H  
ATOM     33 1HH1 ARG A   2     -17.006  13.717  19.266  1.00  0.00           H  
ATOM     34 2HH1 ARG A   2     -15.558  13.100  20.029  1.00  0.00           H  
ATOM     35 1HH2 ARG A   2     -16.914  13.141  23.257  1.00  0.00           H  
ATOM     36 2HH2 ARG A   2     -15.504  12.774  22.288  1.00  0.00           H  
ATOM     37  N   SER A   3     -24.814  15.954  18.442  1.00  0.00           N  
ATOM     38  CA  SER A   3     -25.589  16.516  17.332  1.00  0.00           C  
ATOM     39  C   SER A   3     -25.764  18.032  17.408  1.00  0.00           C  
ATOM     40  O   SER A   3     -25.703  18.624  18.478  1.00  0.00           O  
ATOM     41  CB  SER A   3     -26.955  15.859  17.287  1.00  0.00           C  
ATOM     42  OG  SER A   3     -27.727  16.380  16.240  1.00  0.00           O  
ATOM     43  H   SER A   3     -25.289  15.407  19.146  1.00  0.00           H  
ATOM     44  HA  SER A   3     -25.061  16.308  16.401  1.00  0.00           H  
ATOM     45 1HB  SER A   3     -26.838  14.784  17.156  1.00  0.00           H  
ATOM     46 2HB  SER A   3     -27.467  16.020  18.234  1.00  0.00           H  
ATOM     47  HG  SER A   3     -28.569  15.918  16.277  1.00  0.00           H  
ATOM     48  N   THR A   4     -35.181   5.232  28.247  1.00  0.00           N  
ATOM     49  CA  THR A   4     -35.123   3.996  27.472  1.00  0.00           C  
ATOM     50  C   THR A   4     -35.986   2.875  28.058  1.00  0.00           C  
ATOM     51  O   THR A   4     -36.688   2.202  27.316  1.00  0.00           O  
ATOM     52  CB  THR A   4     -33.668   3.505  27.351  1.00  0.00           C  
ATOM     53  OG1 THR A   4     -33.605   2.412  26.425  1.00  0.00           O  
ATOM     54  CG2 THR A   4     -33.145   3.049  28.705  1.00  0.00           C  
ATOM     55  H   THR A   4     -35.655   5.232  29.139  1.00  0.00           H  
ATOM     56  HA  THR A   4     -35.508   4.196  26.472  1.00  0.00           H  
ATOM     57  HB  THR A   4     -33.041   4.315  26.980  1.00  0.00           H  
ATOM     58  HG1 THR A   4     -33.298   2.733  25.574  1.00  0.00           H  
ATOM     59 1HG2 THR A   4     -32.116   2.706  28.600  1.00  0.00           H  
ATOM     60 2HG2 THR A   4     -33.181   3.880  29.408  1.00  0.00           H  
ATOM     61 3HG2 THR A   4     -33.763   2.233  29.077  1.00  0.00           H  
ATOM     62  N   ASN A   5     -40.009 -17.389  33.012  1.00  0.00           N  
ATOM     63  CA  ASN A   5     -41.390 -16.945  32.827  1.00  0.00           C  
ATOM     64  C   ASN A   5     -41.901 -17.126  31.399  1.00  0.00           C  
ATOM     65  O   ASN A   5     -41.186 -16.864  30.433  1.00  0.00           O  
ATOM     66  CB  ASN A   5     -41.528 -15.493  33.248  1.00  0.00           C  
ATOM     67  CG  ASN A   5     -41.327 -15.299  34.725  1.00  0.00           C  
ATOM     68  OD1 ASN A   5     -41.604 -16.199  35.526  1.00  0.00           O  
ATOM     69  ND2 ASN A   5     -40.849 -14.140  35.102  1.00  0.00           N  
ATOM     70  H   ASN A   5     -39.831 -18.350  33.266  1.00  0.00           H  
ATOM     71  HA  ASN A   5     -42.038 -17.558  33.455  1.00  0.00           H  
ATOM     72 1HB  ASN A   5     -40.797 -14.888  32.710  1.00  0.00           H  
ATOM     73 2HB  ASN A   5     -42.518 -15.128  32.977  1.00  0.00           H  
ATOM     74 1HD2 ASN A   5     -40.695 -13.954  36.072  1.00  0.00           H  
ATOM     75 2HD2 ASN A   5     -40.638 -13.441  34.419  1.00  0.00           H  
ATOM     76  N   THR A   6      -0.533  -0.785   0.405  1.00  0.00           N  
ATOM     77  CA  THR A   6       0.865  -0.517   0.087  1.00  0.00           C  
ATOM     78  C   THR A   6       1.091   0.962  -0.201  1.00  0.00           C  
ATOM     79  O   THR A   6       0.195   1.653  -0.686  1.00  0.00           O  
ATOM     80  CB  THR A   6       1.330  -1.355  -1.118  1.00  0.00           C  
ATOM     81  OG1 THR A   6       0.484  -1.089  -2.244  1.00  0.00           O  
ATOM     82  CG2 THR A   6       1.276  -2.839  -0.788  1.00  0.00           C  
ATOM     83  H   THR A   6      -1.241  -0.588  -0.287  1.00  0.00           H  
ATOM     84  HA  THR A   6       1.474  -0.789   0.949  1.00  0.00           H  
ATOM     85  HB  THR A   6       2.353  -1.084  -1.377  1.00  0.00           H  
ATOM     86  HG1 THR A   6       0.921  -0.469  -2.833  1.00  0.00           H  
ATOM     87 1HG2 THR A   6       1.608  -3.416  -1.651  1.00  0.00           H  
ATOM     88 2HG2 THR A   6       1.927  -3.047   0.061  1.00  0.00           H  
ATOM     89 3HG2 THR A   6       0.253  -3.119  -0.538  1.00  0.00           H  
ATOM     90  N   PHE A   7     -36.911  25.418  58.833  1.00  0.00           N  
ATOM     91  CA  PHE A   7     -37.758  24.363  59.387  1.00  0.00           C  
ATOM     92  C   PHE A   7     -37.980  24.616  60.874  1.00  0.00           C  
ATOM     93  O   PHE A   7     -37.030  24.711  61.652  1.00  0.00           O  
ATOM     94  CB  PHE A   7     -37.124  22.986  59.178  1.00  0.00           C  
ATOM     95  CG  PHE A   7     -37.960  21.850  59.695  1.00  0.00           C  
ATOM     96  CD1 PHE A   7     -39.062  21.400  58.983  1.00  0.00           C  
ATOM     97  CD2 PHE A   7     -37.646  21.229  60.895  1.00  0.00           C  
ATOM     98  CE1 PHE A   7     -39.831  20.355  59.458  1.00  0.00           C  
ATOM     99  CE2 PHE A   7     -38.412  20.183  61.371  1.00  0.00           C  
ATOM    100  CZ  PHE A   7     -39.506  19.746  60.652  1.00  0.00           C  
ATOM    101  H   PHE A   7     -36.912  26.329  59.268  1.00  0.00           H  
ATOM    102  HA  PHE A   7     -38.718  24.382  58.870  1.00  0.00           H  
ATOM    103 1HB  PHE A   7     -36.950  22.824  58.115  1.00  0.00           H  
ATOM    104 2HB  PHE A   7     -36.157  22.952  59.677  1.00  0.00           H  
ATOM    105  HD1 PHE A   7     -39.317  21.881  58.039  1.00  0.00           H  
ATOM    106  HD2 PHE A   7     -36.782  21.575  61.463  1.00  0.00           H  
ATOM    107  HE1 PHE A   7     -40.694  20.011  58.889  1.00  0.00           H  
ATOM    108  HE2 PHE A   7     -38.155  19.703  62.315  1.00  0.00           H  
ATOM    109  HZ  PHE A   7     -40.113  18.923  61.027  1.00  0.00           H  
ATOM    110  N   ASN A   8     -39.241  24.738  61.267  1.00  0.00           N  
ATOM    111  CA  ASN A   8     -39.568  24.951  62.665  1.00  0.00           C  
ATOM    112  C   ASN A   8     -39.736  23.617  63.381  1.00  0.00           C  
ATOM    113  O   ASN A   8     -40.773  22.971  63.259  1.00  0.00           O  
ATOM    114  CB  ASN A   8     -40.819  25.800  62.801  1.00  0.00           C  
ATOM    115  CG  ASN A   8     -41.150  26.115  64.233  1.00  0.00           C  
ATOM    116  OD1 ASN A   8     -40.886  25.313  65.135  1.00  0.00           O  
ATOM    117  ND2 ASN A   8     -41.725  27.269  64.459  1.00  0.00           N  
ATOM    118  H   ASN A   8     -39.988  24.683  60.590  1.00  0.00           H  
ATOM    119  HA  ASN A   8     -38.738  25.478  63.138  1.00  0.00           H  
ATOM    120 1HB  ASN A   8     -40.685  26.735  62.256  1.00  0.00           H  
ATOM    121 2HB  ASN A   8     -41.663  25.277  62.351  1.00  0.00           H  
ATOM    122 1HD2 ASN A   8     -41.968  27.533  65.393  1.00  0.00           H  
ATOM    123 2HD2 ASN A   8     -41.920  27.888  63.698  1.00  0.00           H  
ATOM    124  N   TYR A   9     -38.715  23.205  64.124  1.00  0.00           N  
ATOM    125  CA  TYR A   9     -38.746  21.911  64.802  1.00  0.00           C  
ATOM    126  C   TYR A   9     -39.718  21.899  65.981  1.00  0.00           C  
ATOM    127  O   TYR A   9     -39.962  20.855  66.580  1.00  0.00           O  
ATOM    128  CB  TYR A   9     -37.342  21.531  65.276  1.00  0.00           C  
ATOM    129  CG  TYR A   9     -36.777  22.465  66.323  1.00  0.00           C  
ATOM    130  CD1 TYR A   9     -37.038  22.240  67.667  1.00  0.00           C  
ATOM    131  CD2 TYR A   9     -35.998  23.546  65.940  1.00  0.00           C  
ATOM    132  CE1 TYR A   9     -36.523  23.093  68.623  1.00  0.00           C  
ATOM    133  CE2 TYR A   9     -35.482  24.399  66.896  1.00  0.00           C  
ATOM    134  CZ  TYR A   9     -35.742  24.175  68.233  1.00  0.00           C  
ATOM    135  OH  TYR A   9     -35.229  25.025  69.186  1.00  0.00           O  
ATOM    136  H   TYR A   9     -37.901  23.794  64.225  1.00  0.00           H  
ATOM    137  HA  TYR A   9     -39.094  21.158  64.094  1.00  0.00           H  
ATOM    138 1HB  TYR A   9     -37.359  20.522  65.693  1.00  0.00           H  
ATOM    139 2HB  TYR A   9     -36.661  21.522  64.426  1.00  0.00           H  
ATOM    140  HD1 TYR A   9     -37.651  21.389  67.968  1.00  0.00           H  
ATOM    141  HD2 TYR A   9     -35.793  23.724  64.884  1.00  0.00           H  
ATOM    142  HE1 TYR A   9     -36.728  22.916  69.679  1.00  0.00           H  
ATOM    143  HE2 TYR A   9     -34.870  25.250  66.595  1.00  0.00           H  
ATOM    144  HH  TYR A   9     -34.717  25.715  68.755  1.00  0.00           H  
ATOM    145  N   ALA A  10     -40.283  23.063  66.297  1.00  0.00           N  
ATOM    146  CA  ALA A  10     -41.246  23.178  67.378  1.00  0.00           C  
ATOM    147  C   ALA A  10     -42.681  23.179  66.879  1.00  0.00           C  
ATOM    148  O   ALA A  10     -43.595  23.624  67.580  1.00  0.00           O  
ATOM    149  CB  ALA A  10     -40.973  24.439  68.185  1.00  0.00           C  
ATOM    150  H   ALA A  10     -40.034  23.888  65.770  1.00  0.00           H  
ATOM    151  HA  ALA A  10     -41.133  22.309  68.026  1.00  0.00           H  
ATOM    152 1HB  ALA A  10     -41.700  24.517  68.994  1.00  0.00           H  
ATOM    153 2HB  ALA A  10     -39.968  24.392  68.604  1.00  0.00           H  
ATOM    154 3HB  ALA A  10     -41.056  25.310  67.538  1.00  0.00           H  
ATOM    155  N   THR A  11     -42.878  22.677  65.663  1.00  0.00           N  
ATOM    156  CA  THR A  11     -44.211  22.549  65.088  1.00  0.00           C  
ATOM    157  C   THR A  11     -44.383  21.172  64.466  1.00  0.00           C  
ATOM    158  O   THR A  11     -43.404  20.499  64.162  1.00  0.00           O  
ATOM    159  CB  THR A  11     -44.475  23.637  64.031  1.00  0.00           C  
ATOM    160  OG1 THR A  11     -43.570  23.469  62.932  1.00  0.00           O  
ATOM    161  CG2 THR A  11     -44.284  25.022  64.632  1.00  0.00           C  
ATOM    162  H   THR A  11     -42.079  22.376  65.124  1.00  0.00           H  
ATOM    163  HA  THR A  11     -44.945  22.665  65.886  1.00  0.00           H  
ATOM    164  HB  THR A  11     -45.496  23.545  63.661  1.00  0.00           H  
ATOM    165  HG1 THR A  11     -42.818  22.943  63.215  1.00  0.00           H  
ATOM    166 1HG2 THR A  11     -44.475  25.778  63.871  1.00  0.00           H  
ATOM    167 2HG2 THR A  11     -44.979  25.157  65.461  1.00  0.00           H  
ATOM    168 3HG2 THR A  11     -43.262  25.123  64.995  1.00  0.00           H  
ATOM    169  N   TYR A  12     -45.633  20.765  64.276  1.00  0.00           N  
ATOM    170  CA  TYR A  12     -45.937  19.528  63.564  1.00  0.00           C  
ATOM    171  C   TYR A  12     -46.017  19.827  62.077  1.00  0.00           C  
ATOM    172  O   TYR A  12     -46.508  20.883  61.681  1.00  0.00           O  
ATOM    173  CB  TYR A  12     -47.243  18.906  64.065  1.00  0.00           C  
ATOM    174  CG  TYR A  12     -47.158  18.360  65.473  1.00  0.00           C  
ATOM    175  CD1 TYR A  12     -48.000  18.852  66.459  1.00  0.00           C  
ATOM    176  CD2 TYR A  12     -46.239  17.367  65.777  1.00  0.00           C  
ATOM    177  CE1 TYR A  12     -47.923  18.353  67.745  1.00  0.00           C  
ATOM    178  CE2 TYR A  12     -46.162  16.869  67.063  1.00  0.00           C  
ATOM    179  CZ  TYR A  12     -46.999  17.358  68.045  1.00  0.00           C  
ATOM    180  OH  TYR A  12     -46.922  16.861  69.326  1.00  0.00           O  
ATOM    181  H   TYR A  12     -46.393  21.326  64.634  1.00  0.00           H  
ATOM    182  HA  TYR A  12     -45.129  18.818  63.744  1.00  0.00           H  
ATOM    183 1HB  TYR A  12     -48.036  19.654  64.037  1.00  0.00           H  
ATOM    184 2HB  TYR A  12     -47.536  18.093  63.402  1.00  0.00           H  
ATOM    185  HD1 TYR A  12     -48.723  19.633  66.220  1.00  0.00           H  
ATOM    186  HD2 TYR A  12     -45.577  16.981  65.002  1.00  0.00           H  
ATOM    187  HE1 TYR A  12     -48.584  18.740  68.520  1.00  0.00           H  
ATOM    188  HE2 TYR A  12     -45.438  16.089  67.303  1.00  0.00           H  
ATOM    189  HH  TYR A  12     -47.568  17.306  69.879  1.00  0.00           H  
ATOM    190  N   HIS A  13     -45.516  18.911  61.255  1.00  0.00           N  
ATOM    191  CA  HIS A  13     -45.461  19.137  59.817  1.00  0.00           C  
ATOM    192  C   HIS A  13     -46.173  18.076  59.004  1.00  0.00           C  
ATOM    193  O   HIS A  13     -46.519  17.007  59.505  1.00  0.00           O  
ATOM    194  CB  HIS A  13     -44.003  19.223  59.354  1.00  0.00           C  
ATOM    195  CG  HIS A  13     -43.253  20.379  59.938  1.00  0.00           C  
ATOM    196  ND1 HIS A  13     -43.037  21.552  59.245  1.00  0.00           N  
ATOM    197  CD2 HIS A  13     -42.669  20.544  61.148  1.00  0.00           C  
ATOM    198  CE1 HIS A  13     -42.352  22.388  60.005  1.00  0.00           C  
ATOM    199  NE2 HIS A  13     -42.116  21.801  61.164  1.00  0.00           N  
ATOM    200  H   HIS A  13     -45.166  18.041  61.630  1.00  0.00           H  
ATOM    201  HA  HIS A  13     -45.953  20.079  59.578  1.00  0.00           H  
ATOM    202 1HB  HIS A  13     -43.480  18.305  59.625  1.00  0.00           H  
ATOM    203 2HB  HIS A  13     -43.971  19.309  58.268  1.00  0.00           H  
ATOM    204  HD1 HIS A  13     -43.405  21.783  58.344  1.00  0.00           H  
ATOM    205  HD2 HIS A  13     -42.580  19.897  62.021  1.00  0.00           H  
ATOM    206  HE1 HIS A  13     -42.079  23.377  59.636  1.00  0.00           H  
ATOM    207  N   THR A  14     -46.389  18.401  57.736  1.00  0.00           N  
ATOM    208  CA  THR A  14     -46.888  17.462  56.751  1.00  0.00           C  
ATOM    209  C   THR A  14     -45.807  16.439  56.433  1.00  0.00           C  
ATOM    210  O   THR A  14     -44.627  16.652  56.720  1.00  0.00           O  
ATOM    211  CB  THR A  14     -47.336  18.179  55.464  1.00  0.00           C  
ATOM    212  OG1 THR A  14     -46.214  18.844  54.869  1.00  0.00           O  
ATOM    213  CG2 THR A  14     -48.421  19.200  55.772  1.00  0.00           C  
ATOM    214  H   THR A  14     -46.193  19.351  57.455  1.00  0.00           H  
ATOM    215  HA  THR A  14     -47.752  16.947  57.171  1.00  0.00           H  
ATOM    216  HB  THR A  14     -47.724  17.447  54.756  1.00  0.00           H  
ATOM    217  HG1 THR A  14     -46.392  19.787  54.818  1.00  0.00           H  
ATOM    218 1HG2 THR A  14     -48.725  19.696  54.851  1.00  0.00           H  
ATOM    219 2HG2 THR A  14     -49.280  18.696  56.214  1.00  0.00           H  
ATOM    220 3HG2 THR A  14     -48.035  19.940  56.472  1.00  0.00           H  
ATOM    221  N   LEU A  15     -46.208  15.335  55.816  1.00  0.00           N  
ATOM    222  CA  LEU A  15     -45.255  14.323  55.390  1.00  0.00           C  
ATOM    223  C   LEU A  15     -44.262  14.912  54.391  1.00  0.00           C  
ATOM    224  O   LEU A  15     -43.071  14.613  54.429  1.00  0.00           O  
ATOM    225  CB  LEU A  15     -45.989  13.132  54.761  1.00  0.00           C  
ATOM    226  CG  LEU A  15     -45.098  11.974  54.292  1.00  0.00           C  
ATOM    227  CD1 LEU A  15     -44.325  11.415  55.478  1.00  0.00           C  
ATOM    228  CD2 LEU A  15     -45.960  10.900  53.645  1.00  0.00           C  
ATOM    229  H   LEU A  15     -47.192  15.191  55.637  1.00  0.00           H  
ATOM    230  HA  LEU A  15     -44.707  13.974  56.265  1.00  0.00           H  
ATOM    231 1HB  LEU A  15     -46.693  12.734  55.489  1.00  0.00           H  
ATOM    232 2HB  LEU A  15     -46.552  13.487  53.898  1.00  0.00           H  
ATOM    233  HG  LEU A  15     -44.373  12.344  53.566  1.00  0.00           H  
ATOM    234 1HD1 LEU A  15     -43.692  10.592  55.145  1.00  0.00           H  
ATOM    235 2HD1 LEU A  15     -43.703  12.199  55.910  1.00  0.00           H  
ATOM    236 3HD1 LEU A  15     -45.025  11.052  56.230  1.00  0.00           H  
ATOM    237 1HD2 LEU A  15     -45.327  10.078  53.311  1.00  0.00           H  
ATOM    238 2HD2 LEU A  15     -46.684  10.529  54.370  1.00  0.00           H  
ATOM    239 3HD2 LEU A  15     -46.487  11.323  52.790  1.00  0.00           H  
ATOM    240  N   ASP A  16     -44.761  15.742  53.484  1.00  0.00           N  
ATOM    241  CA  ASP A  16     -43.900  16.315  52.457  1.00  0.00           C  
ATOM    242  C   ASP A  16     -42.832  17.186  53.108  1.00  0.00           C  
ATOM    243  O   ASP A  16     -41.657  17.124  52.742  1.00  0.00           O  
ATOM    244  CB  ASP A  16     -44.715  17.141  51.459  1.00  0.00           C  
ATOM    245  CG  ASP A  16     -45.579  16.281  50.545  1.00  0.00           C  
ATOM    246  OD1 ASP A  16     -45.330  15.102  50.461  1.00  0.00           O  
ATOM    247  OD2 ASP A  16     -46.479  16.813  49.940  1.00  0.00           O  
ATOM    248  H   ASP A  16     -45.741  15.985  53.496  1.00  0.00           H  
ATOM    249  HA  ASP A  16     -43.416  15.500  51.917  1.00  0.00           H  
ATOM    250 1HB  ASP A  16     -45.361  17.832  52.000  1.00  0.00           H  
ATOM    251 2HB  ASP A  16     -44.041  17.736  50.843  1.00  0.00           H  
ATOM    252  N   GLU A  17     -43.245  17.981  54.087  1.00  0.00           N  
ATOM    253  CA  GLU A  17     -42.317  18.845  54.806  1.00  0.00           C  
ATOM    254  C   GLU A  17     -41.239  18.025  55.509  1.00  0.00           C  
ATOM    255  O   GLU A  17     -40.061  18.379  55.464  1.00  0.00           O  
ATOM    256  CB  GLU A  17     -43.068  19.703  55.826  1.00  0.00           C  
ATOM    257  CG  GLU A  17     -43.951  20.781  55.212  1.00  0.00           C  
ATOM    258  CD  GLU A  17     -44.735  21.550  56.239  1.00  0.00           C  
ATOM    259  OE1 GLU A  17     -45.558  20.959  56.896  1.00  0.00           O  
ATOM    260  OE2 GLU A  17     -44.510  22.731  56.367  1.00  0.00           O  
ATOM    261  H   GLU A  17     -44.222  17.989  54.341  1.00  0.00           H  
ATOM    262  HA  GLU A  17     -41.830  19.504  54.087  1.00  0.00           H  
ATOM    263 1HB  GLU A  17     -43.700  19.065  56.444  1.00  0.00           H  
ATOM    264 2HB  GLU A  17     -42.353  20.193  56.487  1.00  0.00           H  
ATOM    265 1HG  GLU A  17     -43.324  21.476  54.655  1.00  0.00           H  
ATOM    266 2HG  GLU A  17     -44.641  20.314  54.510  1.00  0.00           H  
ATOM    267  N   ILE A  18     -41.636  16.924  56.148  1.00  0.00           N  
ATOM    268  CA  ILE A  18     -40.673  16.053  56.824  1.00  0.00           C  
ATOM    269  C   ILE A  18     -39.699  15.393  55.840  1.00  0.00           C  
ATOM    270  O   ILE A  18     -38.491  15.365  56.078  1.00  0.00           O  
ATOM    271  CB  ILE A  18     -41.403  14.961  57.628  1.00  0.00           C  
ATOM    272  CG1 ILE A  18     -42.167  15.582  58.800  1.00  0.00           C  
ATOM    273  CG2 ILE A  18     -40.415  13.917  58.125  1.00  0.00           C  
ATOM    274  CD1 ILE A  18     -43.129  14.631  59.474  1.00  0.00           C  
ATOM    275  H   ILE A  18     -42.617  16.683  56.169  1.00  0.00           H  
ATOM    276  HA  ILE A  18     -40.085  16.657  57.513  1.00  0.00           H  
ATOM    277  HB  ILE A  18     -42.142  14.475  56.992  1.00  0.00           H  
ATOM    278 1HG1 ILE A  18     -41.459  15.939  59.548  1.00  0.00           H  
ATOM    279 2HG1 ILE A  18     -42.732  16.446  58.449  1.00  0.00           H  
ATOM    280 1HG2 ILE A  18     -40.948  13.154  58.692  1.00  0.00           H  
ATOM    281 2HG2 ILE A  18     -39.915  13.455  57.275  1.00  0.00           H  
ATOM    282 3HG2 ILE A  18     -39.674  14.394  58.767  1.00  0.00           H  
ATOM    283 1HD1 ILE A  18     -43.633  15.144  60.294  1.00  0.00           H  
ATOM    284 2HD1 ILE A  18     -43.870  14.289  58.751  1.00  0.00           H  
ATOM    285 3HD1 ILE A  18     -42.581  13.775  59.865  1.00  0.00           H  
ATOM    286  N   TYR A  19     -40.217  14.855  54.745  1.00  0.00           N  
ATOM    287  CA  TYR A  19     -39.352  14.290  53.719  1.00  0.00           C  
ATOM    288  C   TYR A  19     -38.395  15.365  53.200  1.00  0.00           C  
ATOM    289  O   TYR A  19     -37.191  15.139  53.101  1.00  0.00           O  
ATOM    290  CB  TYR A  19     -40.180  13.702  52.574  1.00  0.00           C  
ATOM    291  CG  TYR A  19     -40.881  12.409  52.929  1.00  0.00           C  
ATOM    292  CD1 TYR A  19     -40.356  11.583  53.912  1.00  0.00           C  
ATOM    293  CD2 TYR A  19     -42.048  12.050  52.272  1.00  0.00           C  
ATOM    294  CE1 TYR A  19     -40.996  10.402  54.236  1.00  0.00           C  
ATOM    295  CE2 TYR A  19     -42.688  10.870  52.596  1.00  0.00           C  
ATOM    296  CZ  TYR A  19     -42.166  10.048  53.573  1.00  0.00           C  
ATOM    297  OH  TYR A  19     -42.803   8.872  53.896  1.00  0.00           O  
ATOM    298  H   TYR A  19     -41.218  14.832  54.612  1.00  0.00           H  
ATOM    299  HA  TYR A  19     -38.762  13.489  54.166  1.00  0.00           H  
ATOM    300 1HB  TYR A  19     -40.936  14.425  52.263  1.00  0.00           H  
ATOM    301 2HB  TYR A  19     -39.535  13.515  51.717  1.00  0.00           H  
ATOM    302  HD1 TYR A  19     -39.438  11.865  54.429  1.00  0.00           H  
ATOM    303  HD2 TYR A  19     -42.460  12.699  51.499  1.00  0.00           H  
ATOM    304  HE1 TYR A  19     -40.584   9.753  55.008  1.00  0.00           H  
ATOM    305  HE2 TYR A  19     -43.605  10.587  52.078  1.00  0.00           H  
ATOM    306  HH  TYR A  19     -42.313   8.423  54.589  1.00  0.00           H  
ATOM    307  N   ASP A  20     -38.935  16.537  52.885  1.00  0.00           N  
ATOM    308  CA  ASP A  20     -38.121  17.635  52.373  1.00  0.00           C  
ATOM    309  C   ASP A  20     -36.945  17.934  53.292  1.00  0.00           C  
ATOM    310  O   ASP A  20     -35.812  18.072  52.829  1.00  0.00           O  
ATOM    311  CB  ASP A  20     -38.971  18.896  52.200  1.00  0.00           C  
ATOM    312  CG  ASP A  20     -39.946  18.799  51.035  1.00  0.00           C  
ATOM    313  OD1 ASP A  20     -39.766  17.939  50.205  1.00  0.00           O  
ATOM    314  OD2 ASP A  20     -40.862  19.585  50.985  1.00  0.00           O  
ATOM    315  H   ASP A  20     -39.929  16.674  53.001  1.00  0.00           H  
ATOM    316  HA  ASP A  20     -37.724  17.346  51.399  1.00  0.00           H  
ATOM    317 1HB  ASP A  20     -39.537  19.082  53.114  1.00  0.00           H  
ATOM    318 2HB  ASP A  20     -38.319  19.755  52.039  1.00  0.00           H  
ATOM    319  N   PHE A  21     -37.214  18.024  54.592  1.00  0.00           N  
ATOM    320  CA  PHE A  21     -36.172  18.343  55.566  1.00  0.00           C  
ATOM    321  C   PHE A  21     -35.129  17.223  55.660  1.00  0.00           C  
ATOM    322  O   PHE A  21     -33.938  17.484  55.868  1.00  0.00           O  
ATOM    323  CB  PHE A  21     -36.791  18.588  56.943  1.00  0.00           C  
ATOM    324  CG  PHE A  21     -35.806  19.057  57.976  1.00  0.00           C  
ATOM    325  CD1 PHE A  21     -34.986  20.148  57.728  1.00  0.00           C  
ATOM    326  CD2 PHE A  21     -35.696  18.408  59.196  1.00  0.00           C  
ATOM    327  CE1 PHE A  21     -34.079  20.580  58.677  1.00  0.00           C  
ATOM    328  CE2 PHE A  21     -34.791  18.838  60.147  1.00  0.00           C  
ATOM    329  CZ  PHE A  21     -33.982  19.926  59.887  1.00  0.00           C  
ATOM    330  H   PHE A  21     -38.158  17.869  54.915  1.00  0.00           H  
ATOM    331  HA  PHE A  21     -35.663  19.253  55.243  1.00  0.00           H  
ATOM    332 1HB  PHE A  21     -37.578  19.336  56.860  1.00  0.00           H  
ATOM    333 2HB  PHE A  21     -37.250  17.668  57.304  1.00  0.00           H  
ATOM    334  HD1 PHE A  21     -35.064  20.666  56.772  1.00  0.00           H  
ATOM    335  HD2 PHE A  21     -36.335  17.548  59.402  1.00  0.00           H  
ATOM    336  HE1 PHE A  21     -33.441  21.439  58.469  1.00  0.00           H  
ATOM    337  HE2 PHE A  21     -34.715  18.320  61.103  1.00  0.00           H  
ATOM    338  HZ  PHE A  21     -33.267  20.265  60.635  1.00  0.00           H  
ATOM    339  N   MET A  22     -35.570  15.976  55.503  1.00  0.00           N  
ATOM    340  CA  MET A  22     -34.636  14.852  55.490  1.00  0.00           C  
ATOM    341  C   MET A  22     -33.724  14.957  54.267  1.00  0.00           C  
ATOM    342  O   MET A  22     -32.538  14.629  54.324  1.00  0.00           O  
ATOM    343  CB  MET A  22     -35.391  13.524  55.493  1.00  0.00           C  
ATOM    344  CG  MET A  22     -36.126  13.221  56.791  1.00  0.00           C  
ATOM    345  SD  MET A  22     -37.103  11.707  56.699  1.00  0.00           S  
ATOM    346  CE  MET A  22     -35.809  10.471  56.650  1.00  0.00           C  
ATOM    347  H   MET A  22     -36.558  15.796  55.391  1.00  0.00           H  
ATOM    348  HA  MET A  22     -34.021  14.903  56.388  1.00  0.00           H  
ATOM    349 1HB  MET A  22     -36.123  13.521  54.686  1.00  0.00           H  
ATOM    350 2HB  MET A  22     -34.693  12.708  55.305  1.00  0.00           H  
ATOM    351 1HG  MET A  22     -35.405  13.117  57.601  1.00  0.00           H  
ATOM    352 2HG  MET A  22     -36.794  14.047  57.033  1.00  0.00           H  
ATOM    353 1HE  MET A  22     -36.256   9.478  56.592  1.00  0.00           H  
ATOM    354 2HE  MET A  22     -35.179  10.638  55.775  1.00  0.00           H  
ATOM    355 3HE  MET A  22     -35.202  10.544  57.553  1.00  0.00           H  
ATOM    356  N   ASP A  23     -34.289  15.398  53.153  1.00  0.00           N  
ATOM    357  CA  ASP A  23     -33.518  15.531  51.923  1.00  0.00           C  
ATOM    358  C   ASP A  23     -32.488  16.648  52.070  1.00  0.00           C  
ATOM    359  O   ASP A  23     -31.350  16.525  51.601  1.00  0.00           O  
ATOM    360  CB  ASP A  23     -34.437  15.818  50.733  1.00  0.00           C  
ATOM    361  CG  ASP A  23     -33.706  15.786  49.398  1.00  0.00           C  
ATOM    362  OD1 ASP A  23     -33.085  14.792  49.107  1.00  0.00           O  
ATOM    363  OD2 ASP A  23     -33.776  16.756  48.682  1.00  0.00           O  
ATOM    364  H   ASP A  23     -35.268  15.647  53.150  1.00  0.00           H  
ATOM    365  HA  ASP A  23     -32.997  14.591  51.738  1.00  0.00           H  
ATOM    366 1HB  ASP A  23     -35.241  15.082  50.709  1.00  0.00           H  
ATOM    367 2HB  ASP A  23     -34.896  16.800  50.857  1.00  0.00           H  
ATOM    368  N   LEU A  24     -32.891  17.734  52.727  1.00  0.00           N  
ATOM    369  CA  LEU A  24     -31.994  18.865  52.961  1.00  0.00           C  
ATOM    370  C   LEU A  24     -30.844  18.483  53.872  1.00  0.00           C  
ATOM    371  O   LEU A  24     -29.705  18.897  53.658  1.00  0.00           O  
ATOM    372  CB  LEU A  24     -32.766  20.038  53.577  1.00  0.00           C  
ATOM    373  CG  LEU A  24     -33.781  20.725  52.654  1.00  0.00           C  
ATOM    374  CD1 LEU A  24     -34.588  21.741  53.452  1.00  0.00           C  
ATOM    375  CD2 LEU A  24     -33.047  21.394  51.501  1.00  0.00           C  
ATOM    376  H   LEU A  24     -33.839  17.778  53.072  1.00  0.00           H  
ATOM    377  HA  LEU A  24     -31.581  19.182  52.004  1.00  0.00           H  
ATOM    378 1HB  LEU A  24     -33.306  19.678  54.452  1.00  0.00           H  
ATOM    379 2HB  LEU A  24     -32.051  20.793  53.903  1.00  0.00           H  
ATOM    380  HG  LEU A  24     -34.476  19.983  52.260  1.00  0.00           H  
ATOM    381 1HD1 LEU A  24     -35.309  22.229  52.796  1.00  0.00           H  
ATOM    382 2HD1 LEU A  24     -35.117  21.233  54.257  1.00  0.00           H  
ATOM    383 3HD1 LEU A  24     -33.916  22.488  53.872  1.00  0.00           H  
ATOM    384 1HD2 LEU A  24     -33.768  21.881  50.844  1.00  0.00           H  
ATOM    385 2HD2 LEU A  24     -32.353  22.137  51.894  1.00  0.00           H  
ATOM    386 3HD2 LEU A  24     -32.493  20.642  50.938  1.00  0.00           H  
ATOM    387  N   LEU A  25     -31.159  17.699  54.898  1.00  0.00           N  
ATOM    388  CA  LEU A  25     -30.157  17.213  55.836  1.00  0.00           C  
ATOM    389  C   LEU A  25     -29.146  16.316  55.116  1.00  0.00           C  
ATOM    390  O   LEU A  25     -27.945  16.423  55.341  1.00  0.00           O  
ATOM    391  CB  LEU A  25     -30.827  16.440  56.978  1.00  0.00           C  
ATOM    392  CG  LEU A  25     -31.665  17.281  57.950  1.00  0.00           C  
ATOM    393  CD1 LEU A  25     -32.410  16.361  58.907  1.00  0.00           C  
ATOM    394  CD2 LEU A  25     -30.755  18.238  58.707  1.00  0.00           C  
ATOM    395  H   LEU A  25     -32.125  17.434  55.029  1.00  0.00           H  
ATOM    396  HA  LEU A  25     -29.631  18.070  56.255  1.00  0.00           H  
ATOM    397 1HB  LEU A  25     -31.481  15.682  56.549  1.00  0.00           H  
ATOM    398 2HB  LEU A  25     -30.054  15.936  57.558  1.00  0.00           H  
ATOM    399  HG  LEU A  25     -32.407  17.852  57.391  1.00  0.00           H  
ATOM    400 1HD1 LEU A  25     -33.005  16.959  59.598  1.00  0.00           H  
ATOM    401 2HD1 LEU A  25     -33.067  15.702  58.341  1.00  0.00           H  
ATOM    402 3HD1 LEU A  25     -31.693  15.764  59.470  1.00  0.00           H  
ATOM    403 1HD2 LEU A  25     -31.351  18.836  59.397  1.00  0.00           H  
ATOM    404 2HD2 LEU A  25     -30.014  17.668  59.268  1.00  0.00           H  
ATOM    405 3HD2 LEU A  25     -30.249  18.895  58.000  1.00  0.00           H  
ATOM    406  N   VAL A  26     -29.634  15.448  54.234  1.00  0.00           N  
ATOM    407  CA  VAL A  26     -28.746  14.571  53.468  1.00  0.00           C  
ATOM    408  C   VAL A  26     -27.869  15.349  52.477  1.00  0.00           C  
ATOM    409  O   VAL A  26     -26.702  15.011  52.273  1.00  0.00           O  
ATOM    410  CB  VAL A  26     -29.577  13.528  52.697  1.00  0.00           C  
ATOM    411  CG1 VAL A  26     -28.687  12.727  51.758  1.00  0.00           C  
ATOM    412  CG2 VAL A  26     -30.294  12.611  53.675  1.00  0.00           C  
ATOM    413  H   VAL A  26     -30.631  15.389  54.086  1.00  0.00           H  
ATOM    414  HA  VAL A  26     -28.086  14.052  54.165  1.00  0.00           H  
ATOM    415  HB  VAL A  26     -30.310  14.047  52.079  1.00  0.00           H  
ATOM    416 1HG1 VAL A  26     -29.291  11.995  51.221  1.00  0.00           H  
ATOM    417 2HG1 VAL A  26     -28.212  13.399  51.044  1.00  0.00           H  
ATOM    418 3HG1 VAL A  26     -27.921  12.210  52.336  1.00  0.00           H  
ATOM    419 1HG2 VAL A  26     -30.880  11.877  53.123  1.00  0.00           H  
ATOM    420 2HG2 VAL A  26     -29.560  12.097  54.297  1.00  0.00           H  
ATOM    421 3HG2 VAL A  26     -30.956  13.201  54.309  1.00  0.00           H  
ATOM    422  N   ALA A  27     -28.438  16.385  51.862  1.00  0.00           N  
ATOM    423  CA  ALA A  27     -27.705  17.202  50.897  1.00  0.00           C  
ATOM    424  C   ALA A  27     -26.631  18.045  51.579  1.00  0.00           C  
ATOM    425  O   ALA A  27     -25.556  18.268  51.026  1.00  0.00           O  
ATOM    426  CB  ALA A  27     -28.665  18.096  50.125  1.00  0.00           C  
ATOM    427  H   ALA A  27     -29.400  16.612  52.068  1.00  0.00           H  
ATOM    428  HA  ALA A  27     -27.205  16.532  50.197  1.00  0.00           H  
ATOM    429 1HB  ALA A  27     -28.105  18.699  49.410  1.00  0.00           H  
ATOM    430 2HB  ALA A  27     -29.388  17.478  49.592  1.00  0.00           H  
ATOM    431 3HB  ALA A  27     -29.189  18.751  50.819  1.00  0.00           H  
ATOM    432  N   GLN A  28     -26.922  18.513  52.786  1.00  0.00           N  
ATOM    433  CA  GLN A  28     -25.992  19.391  53.493  1.00  0.00           C  
ATOM    434  C   GLN A  28     -24.836  18.648  54.166  1.00  0.00           C  
ATOM    435  O   GLN A  28     -23.775  19.230  54.414  1.00  0.00           O  
ATOM    436  CB  GLN A  28     -26.750  20.209  54.542  1.00  0.00           C  
ATOM    437  CG  GLN A  28     -27.725  21.218  53.960  1.00  0.00           C  
ATOM    438  CD  GLN A  28     -28.478  21.980  55.033  1.00  0.00           C  
ATOM    439  OE1 GLN A  28     -28.225  21.810  56.229  1.00  0.00           O  
ATOM    440  NE2 GLN A  28     -29.411  22.827  54.612  1.00  0.00           N  
ATOM    441  H   GLN A  28     -27.795  18.263  53.228  1.00  0.00           H  
ATOM    442  HA  GLN A  28     -25.541  20.071  52.770  1.00  0.00           H  
ATOM    443 1HB  GLN A  28     -27.310  19.537  55.193  1.00  0.00           H  
ATOM    444 2HB  GLN A  28     -26.038  20.750  55.166  1.00  0.00           H  
ATOM    445 1HG  GLN A  28     -27.171  21.936  53.355  1.00  0.00           H  
ATOM    446 2HG  GLN A  28     -28.451  20.690  53.342  1.00  0.00           H  
ATOM    447 1HE2 GLN A  28     -29.941  23.359  55.274  1.00  0.00           H  
ATOM    448 2HE2 GLN A  28     -29.584  22.934  53.633  1.00  0.00           H  
ATOM    449  N   HIS A  29     -25.035  17.368  54.470  1.00  0.00           N  
ATOM    450  CA  HIS A  29     -23.984  16.571  55.099  1.00  0.00           C  
ATOM    451  C   HIS A  29     -23.738  15.271  54.340  1.00  0.00           C  
ATOM    452  O   HIS A  29     -23.994  14.189  54.863  1.00  0.00           O  
ATOM    453  CB  HIS A  29     -24.344  16.256  56.555  1.00  0.00           C  
ATOM    454  CG  HIS A  29     -24.493  17.473  57.414  1.00  0.00           C  
ATOM    455  ND1 HIS A  29     -25.622  18.264  57.394  1.00  0.00           N  
ATOM    456  CD2 HIS A  29     -23.656  18.034  58.318  1.00  0.00           C  
ATOM    457  CE1 HIS A  29     -25.473  19.260  58.250  1.00  0.00           C  
ATOM    458  NE2 HIS A  29     -24.289  19.143  58.822  1.00  0.00           N  
ATOM    459  H   HIS A  29     -25.924  16.935  54.265  1.00  0.00           H  
ATOM    460  HA  HIS A  29     -23.050  17.133  55.096  1.00  0.00           H  
ATOM    461 1HB  HIS A  29     -25.281  15.699  56.586  1.00  0.00           H  
ATOM    462 2HB  HIS A  29     -23.572  15.623  56.991  1.00  0.00           H  
ATOM    463  HD2 HIS A  29     -22.665  17.674  58.594  1.00  0.00           H  
ATOM    464  HE1 HIS A  29     -26.204  20.044  58.449  1.00  0.00           H  
ATOM    465  HE2 HIS A  29     -23.906  19.766  59.520  1.00  0.00           H  
ATOM    466  N   PRO A  30     -23.221  15.371  53.109  1.00  0.00           N  
ATOM    467  CA  PRO A  30     -23.106  14.172  52.273  1.00  0.00           C  
ATOM    468  C   PRO A  30     -22.241  13.083  52.906  1.00  0.00           C  
ATOM    469  O   PRO A  30     -22.421  11.908  52.588  1.00  0.00           O  
ATOM    470  CB  PRO A  30     -22.463  14.718  50.994  1.00  0.00           C  
ATOM    471  CG  PRO A  30     -22.846  16.158  50.978  1.00  0.00           C  
ATOM    472  CD  PRO A  30     -22.826  16.567  52.427  1.00  0.00           C  
ATOM    473  HA  PRO A  30     -24.111  13.772  52.073  1.00  0.00           H  
ATOM    474 1HB  PRO A  30     -21.374  14.566  51.026  1.00  0.00           H  
ATOM    475 2HB  PRO A  30     -22.839  14.167  50.119  1.00  0.00           H  
ATOM    476 1HG  PRO A  30     -22.136  16.733  50.366  1.00  0.00           H  
ATOM    477 2HG  PRO A  30     -23.837  16.283  50.517  1.00  0.00           H  
ATOM    478 1HD  PRO A  30     -21.809  16.880  52.706  1.00  0.00           H  
ATOM    479 2HD  PRO A  30     -23.542  17.386  52.587  1.00  0.00           H  
ATOM    480  N   GLU A  31     -21.323  13.464  53.788  1.00  0.00           N  
ATOM    481  CA  GLU A  31     -20.338  12.516  54.317  1.00  0.00           C  
ATOM    482  C   GLU A  31     -20.761  11.863  55.640  1.00  0.00           C  
ATOM    483  O   GLU A  31     -20.057  11.003  56.168  1.00  0.00           O  
ATOM    484  CB  GLU A  31     -18.995  13.223  54.509  1.00  0.00           C  
ATOM    485  CG  GLU A  31     -18.351  13.711  53.219  1.00  0.00           C  
ATOM    486  CD  GLU A  31     -17.045  14.420  53.449  1.00  0.00           C  
ATOM    487  OE1 GLU A  31     -16.697  14.631  54.586  1.00  0.00           O  
ATOM    488  OE2 GLU A  31     -16.394  14.751  52.485  1.00  0.00           O  
ATOM    489  H   GLU A  31     -21.300  14.424  54.102  1.00  0.00           H  
ATOM    490  HA  GLU A  31     -20.214  11.707  53.596  1.00  0.00           H  
ATOM    491 1HB  GLU A  31     -19.128  14.085  55.163  1.00  0.00           H  
ATOM    492 2HB  GLU A  31     -18.294  12.547  54.998  1.00  0.00           H  
ATOM    493 1HG  GLU A  31     -18.176  12.856  52.566  1.00  0.00           H  
ATOM    494 2HG  GLU A  31     -19.041  14.384  52.713  1.00  0.00           H  
ATOM    495  N   LEU A  32     -21.904  12.271  56.175  1.00  0.00           N  
ATOM    496  CA  LEU A  32     -22.388  11.712  57.436  1.00  0.00           C  
ATOM    497  C   LEU A  32     -23.792  11.119  57.287  1.00  0.00           C  
ATOM    498  O   LEU A  32     -24.094  10.067  57.852  1.00  0.00           O  
ATOM    499  CB  LEU A  32     -22.397  12.795  58.522  1.00  0.00           C  
ATOM    500  CG  LEU A  32     -22.864  12.340  59.911  1.00  0.00           C  
ATOM    501  CD1 LEU A  32     -21.927  11.260  60.433  1.00  0.00           C  
ATOM    502  CD2 LEU A  32     -22.898  13.536  60.852  1.00  0.00           C  
ATOM    503  H   LEU A  32     -22.453  12.979  55.708  1.00  0.00           H  
ATOM    504  HA  LEU A  32     -21.713  10.913  57.741  1.00  0.00           H  
ATOM    505 1HB  LEU A  32     -21.389  13.192  58.625  1.00  0.00           H  
ATOM    506 2HB  LEU A  32     -23.053  13.604  58.201  1.00  0.00           H  
ATOM    507  HG  LEU A  32     -23.862  11.908  59.836  1.00  0.00           H  
ATOM    508 1HD1 LEU A  32     -22.258  10.937  61.420  1.00  0.00           H  
ATOM    509 2HD1 LEU A  32     -21.936  10.409  59.752  1.00  0.00           H  
ATOM    510 3HD1 LEU A  32     -20.915  11.658  60.503  1.00  0.00           H  
ATOM    511 1HD2 LEU A  32     -23.231  13.213  61.839  1.00  0.00           H  
ATOM    512 2HD2 LEU A  32     -21.900  13.967  60.928  1.00  0.00           H  
ATOM    513 3HD2 LEU A  32     -23.589  14.284  60.463  1.00  0.00           H  
ATOM    514  N   VAL A  33     -24.636  11.793  56.512  1.00  0.00           N  
ATOM    515  CA  VAL A  33     -26.029  11.385  56.366  1.00  0.00           C  
ATOM    516  C   VAL A  33     -26.417  11.099  54.917  1.00  0.00           C  
ATOM    517  O   VAL A  33     -26.117  11.876  54.018  1.00  0.00           O  
ATOM    518  CB  VAL A  33     -26.954  12.482  56.925  1.00  0.00           C  
ATOM    519  CG1 VAL A  33     -26.720  13.798  56.198  1.00  0.00           C  
ATOM    520  CG2 VAL A  33     -28.407  12.048  56.799  1.00  0.00           C  
ATOM    521  H   VAL A  33     -24.307  12.606  56.012  1.00  0.00           H  
ATOM    522  HA  VAL A  33     -26.182  10.467  56.935  1.00  0.00           H  
ATOM    523  HB  VAL A  33     -26.713  12.648  57.975  1.00  0.00           H  
ATOM    524 1HG1 VAL A  33     -27.382  14.562  56.606  1.00  0.00           H  
ATOM    525 2HG1 VAL A  33     -25.683  14.108  56.331  1.00  0.00           H  
ATOM    526 3HG1 VAL A  33     -26.927  13.669  55.136  1.00  0.00           H  
ATOM    527 1HG2 VAL A  33     -29.055  12.828  57.197  1.00  0.00           H  
ATOM    528 2HG2 VAL A  33     -28.646  11.877  55.750  1.00  0.00           H  
ATOM    529 3HG2 VAL A  33     -28.561  11.127  57.361  1.00  0.00           H  
ATOM    530  N   SER A  34     -27.109   9.989  54.696  1.00  0.00           N  
ATOM    531  CA  SER A  34     -27.625   9.668  53.371  1.00  0.00           C  
ATOM    532  C   SER A  34     -29.083   9.248  53.498  1.00  0.00           C  
ATOM    533  O   SER A  34     -29.421   8.437  54.356  1.00  0.00           O  
ATOM    534  CB  SER A  34     -26.810   8.562  52.730  1.00  0.00           C  
ATOM    535  OG  SER A  34     -27.337   8.210  51.480  1.00  0.00           O  
ATOM    536  H   SER A  34     -27.283   9.351  55.460  1.00  0.00           H  
ATOM    537  HA  SER A  34     -27.552  10.559  52.746  1.00  0.00           H  
ATOM    538 1HB  SER A  34     -25.778   8.891  52.613  1.00  0.00           H  
ATOM    539 2HB  SER A  34     -26.803   7.690  53.383  1.00  0.00           H  
ATOM    540  HG  SER A  34     -28.292   8.222  51.582  1.00  0.00           H  
ATOM    541  N   LYS A  35     -29.950   9.801  52.657  1.00  0.00           N  
ATOM    542  CA  LYS A  35     -31.348   9.386  52.666  1.00  0.00           C  
ATOM    543  C   LYS A  35     -31.497   8.157  51.779  1.00  0.00           C  
ATOM    544  O   LYS A  35     -31.187   8.205  50.590  1.00  0.00           O  
ATOM    545  CB  LYS A  35     -32.264  10.514  52.187  1.00  0.00           C  
ATOM    546  CG  LYS A  35     -33.749  10.182  52.239  1.00  0.00           C  
ATOM    547  CD  LYS A  35     -34.598  11.390  51.871  1.00  0.00           C  
ATOM    548  CE  LYS A  35     -34.512  11.696  50.383  1.00  0.00           C  
ATOM    549  NZ  LYS A  35     -35.188  10.656  49.561  1.00  0.00           N  
ATOM    550  H   LYS A  35     -29.652  10.512  52.005  1.00  0.00           H  
ATOM    551  HA  LYS A  35     -31.626   9.130  53.689  1.00  0.00           H  
ATOM    552 1HB  LYS A  35     -32.098  11.401  52.798  1.00  0.00           H  
ATOM    553 2HB  LYS A  35     -32.014  10.773  51.158  1.00  0.00           H  
ATOM    554 1HG  LYS A  35     -33.966   9.371  51.543  1.00  0.00           H  
ATOM    555 2HG  LYS A  35     -34.015   9.855  53.244  1.00  0.00           H  
ATOM    556 1HD  LYS A  35     -35.639  11.198  52.134  1.00  0.00           H  
ATOM    557 2HD  LYS A  35     -34.255  12.260  52.431  1.00  0.00           H  
ATOM    558 1HE  LYS A  35     -34.977  12.659  50.182  1.00  0.00           H  
ATOM    559 2HE  LYS A  35     -33.465  11.753  50.083  1.00  0.00           H  
ATOM    560 1HZ  LYS A  35     -35.108  10.894  48.582  1.00  0.00           H  
ATOM    561 2HZ  LYS A  35     -34.752   9.759  49.725  1.00  0.00           H  
ATOM    562 3HZ  LYS A  35     -36.164  10.606  49.816  1.00  0.00           H  
ATOM    563  N   LEU A  36     -31.956   7.054  52.372  1.00  0.00           N  
ATOM    564  CA  LEU A  36     -32.085   5.775  51.678  1.00  0.00           C  
ATOM    565  C   LEU A  36     -33.557   5.358  51.554  1.00  0.00           C  
ATOM    566  O   LEU A  36     -34.298   5.377  52.541  1.00  0.00           O  
ATOM    567  CB  LEU A  36     -31.297   4.690  52.422  1.00  0.00           C  
ATOM    568  CG  LEU A  36     -29.790   4.940  52.562  1.00  0.00           C  
ATOM    569  CD1 LEU A  36     -29.168   3.836  53.407  1.00  0.00           C  
ATOM    570  CD2 LEU A  36     -29.154   4.995  51.181  1.00  0.00           C  
ATOM    571  H   LEU A  36     -32.224   7.116  53.344  1.00  0.00           H  
ATOM    572  HA  LEU A  36     -31.674   5.883  50.675  1.00  0.00           H  
ATOM    573 1HB  LEU A  36     -31.710   4.586  53.424  1.00  0.00           H  
ATOM    574 2HB  LEU A  36     -31.429   3.743  51.898  1.00  0.00           H  
ATOM    575  HG  LEU A  36     -29.624   5.887  53.076  1.00  0.00           H  
ATOM    576 1HD1 LEU A  36     -28.097   4.014  53.507  1.00  0.00           H  
ATOM    577 2HD1 LEU A  36     -29.628   3.832  54.396  1.00  0.00           H  
ATOM    578 3HD1 LEU A  36     -29.332   2.873  52.926  1.00  0.00           H  
ATOM    579 1HD2 LEU A  36     -28.083   5.173  51.281  1.00  0.00           H  
ATOM    580 2HD2 LEU A  36     -29.318   4.047  50.667  1.00  0.00           H  
ATOM    581 3HD2 LEU A  36     -29.604   5.803  50.605  1.00  0.00           H  
ATOM    582  N   GLN A  37     -33.987   4.976  50.355  1.00  0.00           N  
ATOM    583  CA  GLN A  37     -35.344   4.465  50.191  1.00  0.00           C  
ATOM    584  C   GLN A  37     -35.345   2.953  50.411  1.00  0.00           C  
ATOM    585  O   GLN A  37     -34.614   2.229  49.741  1.00  0.00           O  
ATOM    586  CB  GLN A  37     -35.894   4.805  48.803  1.00  0.00           C  
ATOM    587  CG  GLN A  37     -37.325   4.351  48.572  1.00  0.00           C  
ATOM    588  CD  GLN A  37     -37.847   4.756  47.207  1.00  0.00           C  
ATOM    589  OE1 GLN A  37     -37.096   5.246  46.359  1.00  0.00           O  
ATOM    590  NE2 GLN A  37     -39.142   4.555  46.986  1.00  0.00           N  
ATOM    591  H   GLN A  37     -33.383   5.035  49.548  1.00  0.00           H  
ATOM    592  HA  GLN A  37     -35.983   4.935  50.938  1.00  0.00           H  
ATOM    593 1HB  GLN A  37     -35.854   5.883  48.650  1.00  0.00           H  
ATOM    594 2HB  GLN A  37     -35.267   4.343  48.040  1.00  0.00           H  
ATOM    595 1HG  GLN A  37     -37.366   3.264  48.645  1.00  0.00           H  
ATOM    596 2HG  GLN A  37     -37.965   4.801  49.331  1.00  0.00           H  
ATOM    597 1HE2 GLN A  37     -39.544   4.804  46.104  1.00  0.00           H  
ATOM    598 2HE2 GLN A  37     -39.715   4.156  47.702  1.00  0.00           H  
ATOM    599  N   ILE A  38     -36.145   2.476  51.363  1.00  0.00           N  
ATOM    600  CA  ILE A  38     -36.158   1.048  51.697  1.00  0.00           C  
ATOM    601  C   ILE A  38     -37.380   0.313  51.161  1.00  0.00           C  
ATOM    602  O   ILE A  38     -37.485  -0.899  51.308  1.00  0.00           O  
ATOM    603  CB  ILE A  38     -36.091   0.853  53.223  1.00  0.00           C  
ATOM    604  CG1 ILE A  38     -37.338   1.437  53.891  1.00  0.00           C  
ATOM    605  CG2 ILE A  38     -34.831   1.493  53.786  1.00  0.00           C  
ATOM    606  CD1 ILE A  38     -37.469   1.083  55.355  1.00  0.00           C  
ATOM    607  H   ILE A  38     -36.755   3.105  51.866  1.00  0.00           H  
ATOM    608  HA  ILE A  38     -35.284   0.580  51.247  1.00  0.00           H  
ATOM    609  HB  ILE A  38     -36.080  -0.212  53.453  1.00  0.00           H  
ATOM    610 1HG1 ILE A  38     -37.323   2.523  53.803  1.00  0.00           H  
ATOM    611 2HG1 ILE A  38     -38.229   1.081  53.374  1.00  0.00           H  
ATOM    612 1HG2 ILE A  38     -34.800   1.346  54.865  1.00  0.00           H  
ATOM    613 2HG2 ILE A  38     -33.955   1.032  53.332  1.00  0.00           H  
ATOM    614 3HG2 ILE A  38     -34.836   2.560  53.565  1.00  0.00           H  
ATOM    615 1HD1 ILE A  38     -38.376   1.533  55.758  1.00  0.00           H  
ATOM    616 2HD1 ILE A  38     -37.521  -0.001  55.464  1.00  0.00           H  
ATOM    617 3HD1 ILE A  38     -36.605   1.461  55.899  1.00  0.00           H  
ATOM    618  N   GLY A  39     -38.302   1.055  50.556  1.00  0.00           N  
ATOM    619  CA  GLY A  39     -39.518   0.470  50.023  1.00  0.00           C  
ATOM    620  C   GLY A  39     -40.593   1.520  49.851  1.00  0.00           C  
ATOM    621  O   GLY A  39     -40.302   2.721  49.794  1.00  0.00           O  
ATOM    622  H   GLY A  39     -38.154   2.050  50.465  1.00  0.00           H  
ATOM    623 1HA  GLY A  39     -39.305  -0.002  49.064  1.00  0.00           H  
ATOM    624 2HA  GLY A  39     -39.870  -0.313  50.694  1.00  0.00           H  
ATOM    625  N   ARG A  40     -41.841   1.069  49.772  1.00  0.00           N  
ATOM    626  CA  ARG A  40     -42.963   1.967  49.560  1.00  0.00           C  
ATOM    627  C   ARG A  40     -44.107   1.577  50.482  1.00  0.00           C  
ATOM    628  O   ARG A  40     -44.116   0.480  51.029  1.00  0.00           O  
ATOM    629  CB  ARG A  40     -43.430   1.925  48.113  1.00  0.00           C  
ATOM    630  CG  ARG A  40     -43.973   0.581  47.654  1.00  0.00           C  
ATOM    631  CD  ARG A  40     -44.467   0.636  46.255  1.00  0.00           C  
ATOM    632  NE  ARG A  40     -44.917  -0.665  45.786  1.00  0.00           N  
ATOM    633  CZ  ARG A  40     -46.154  -1.162  45.980  1.00  0.00           C  
ATOM    634  NH1 ARG A  40     -47.051  -0.457  46.632  1.00  0.00           N  
ATOM    635  NH2 ARG A  40     -46.465  -2.359  45.513  1.00  0.00           N  
ATOM    636  H   ARG A  40     -42.014   0.078  49.861  1.00  0.00           H  
ATOM    637  HA  ARG A  40     -42.640   2.983  49.788  1.00  0.00           H  
ATOM    638 1HB  ARG A  40     -44.215   2.665  47.962  1.00  0.00           H  
ATOM    639 2HB  ARG A  40     -42.602   2.188  47.455  1.00  0.00           H  
ATOM    640 1HG  ARG A  40     -43.182  -0.169  47.709  1.00  0.00           H  
ATOM    641 2HG  ARG A  40     -44.801   0.283  48.299  1.00  0.00           H  
ATOM    642 1HD  ARG A  40     -45.306   1.329  46.192  1.00  0.00           H  
ATOM    643 2HD  ARG A  40     -43.666   0.976  45.599  1.00  0.00           H  
ATOM    644  HE  ARG A  40     -44.254  -1.237  45.280  1.00  0.00           H  
ATOM    645 1HH1 ARG A  40     -46.813   0.458  46.988  1.00  0.00           H  
ATOM    646 2HH1 ARG A  40     -47.978  -0.829  46.777  1.00  0.00           H  
ATOM    647 1HH2 ARG A  40     -45.775  -2.901  45.012  1.00  0.00           H  
ATOM    648 2HH2 ARG A  40     -47.392  -2.731  45.658  1.00  0.00           H  
ATOM    649  N   SER A  41     -45.071   2.476  50.647  1.00  0.00           N  
ATOM    650  CA  SER A  41     -46.264   2.205  51.436  1.00  0.00           C  
ATOM    651  C   SER A  41     -47.370   1.595  50.583  1.00  0.00           C  
ATOM    652  O   SER A  41     -47.236   1.481  49.359  1.00  0.00           O  
ATOM    653  CB  SER A  41     -46.760   3.483  52.083  1.00  0.00           C  
ATOM    654  OG  SER A  41     -47.247   4.377  51.120  1.00  0.00           O  
ATOM    655  H   SER A  41     -44.967   3.379  50.207  1.00  0.00           H  
ATOM    656  HA  SER A  41     -46.006   1.490  52.219  1.00  0.00           H  
ATOM    657 1HB  SER A  41     -47.549   3.248  52.797  1.00  0.00           H  
ATOM    658 2HB  SER A  41     -45.946   3.950  52.637  1.00  0.00           H  
ATOM    659  HG  SER A  41     -48.203   4.288  51.137  1.00  0.00           H  
ATOM    660  N   TYR A  42     -48.474   1.214  51.221  1.00  0.00           N  
ATOM    661  CA  TYR A  42     -49.591   0.642  50.468  1.00  0.00           C  
ATOM    662  C   TYR A  42     -50.057   1.599  49.364  1.00  0.00           C  
ATOM    663  O   TYR A  42     -50.357   1.174  48.242  1.00  0.00           O  
ATOM    664  CB  TYR A  42     -50.752   0.304  51.406  1.00  0.00           C  
ATOM    665  CG  TYR A  42     -51.944  -0.309  50.706  1.00  0.00           C  
ATOM    666  CD1 TYR A  42     -51.920  -1.648  50.341  1.00  0.00           C  
ATOM    667  CD2 TYR A  42     -53.060   0.465  50.430  1.00  0.00           C  
ATOM    668  CE1 TYR A  42     -53.009  -2.208  49.702  1.00  0.00           C  
ATOM    669  CE2 TYR A  42     -54.149  -0.095  49.790  1.00  0.00           C  
ATOM    670  CZ  TYR A  42     -54.126  -1.426  49.427  1.00  0.00           C  
ATOM    671  OH  TYR A  42     -55.210  -1.985  48.790  1.00  0.00           O  
ATOM    672  H   TYR A  42     -48.556   1.313  52.223  1.00  0.00           H  
ATOM    673  HA  TYR A  42     -49.251  -0.277  49.989  1.00  0.00           H  
ATOM    674 1HB  TYR A  42     -50.410  -0.393  52.172  1.00  0.00           H  
ATOM    675 2HB  TYR A  42     -51.084   1.210  51.914  1.00  0.00           H  
ATOM    676  HD1 TYR A  42     -51.043  -2.257  50.559  1.00  0.00           H  
ATOM    677  HD2 TYR A  42     -53.078   1.517  50.716  1.00  0.00           H  
ATOM    678  HE1 TYR A  42     -52.991  -3.259  49.415  1.00  0.00           H  
ATOM    679  HE2 TYR A  42     -55.026   0.514  49.572  1.00  0.00           H  
ATOM    680  HH  TYR A  42     -55.032  -2.911  48.609  1.00  0.00           H  
ATOM    681  N   GLU A  43     -50.098   2.884  49.681  1.00  0.00           N  
ATOM    682  CA  GLU A  43     -50.551   3.900  48.735  1.00  0.00           C  
ATOM    683  C   GLU A  43     -49.402   4.522  47.951  1.00  0.00           C  
ATOM    684  O   GLU A  43     -49.528   5.635  47.421  1.00  0.00           O  
ATOM    685  CB  GLU A  43     -51.319   4.999  49.473  1.00  0.00           C  
ATOM    686  CG  GLU A  43     -52.609   4.530  50.131  1.00  0.00           C  
ATOM    687  CD  GLU A  43     -53.342   5.638  50.835  1.00  0.00           C  
ATOM    688  OE1 GLU A  43     -52.813   6.721  50.912  1.00  0.00           O  
ATOM    689  OE2 GLU A  43     -54.434   5.401  51.297  1.00  0.00           O  
ATOM    690  H   GLU A  43     -49.807   3.168  50.606  1.00  0.00           H  
ATOM    691  HA  GLU A  43     -51.218   3.428  48.013  1.00  0.00           H  
ATOM    692 1HB  GLU A  43     -50.685   5.428  50.249  1.00  0.00           H  
ATOM    693 2HB  GLU A  43     -51.570   5.798  48.776  1.00  0.00           H  
ATOM    694 1HG  GLU A  43     -53.261   4.107  49.367  1.00  0.00           H  
ATOM    695 2HG  GLU A  43     -52.375   3.743  50.846  1.00  0.00           H  
ATOM    696  N   GLY A  44     -48.289   3.798  47.871  1.00  0.00           N  
ATOM    697  CA  GLY A  44     -47.150   4.206  47.036  1.00  0.00           C  
ATOM    698  C   GLY A  44     -46.419   5.467  47.441  1.00  0.00           C  
ATOM    699  O   GLY A  44     -45.984   6.244  46.587  1.00  0.00           O  
ATOM    700  H   GLY A  44     -48.228   2.941  48.402  1.00  0.00           H  
ATOM    701 1HA  GLY A  44     -46.408   3.408  47.017  1.00  0.00           H  
ATOM    702 2HA  GLY A  44     -47.486   4.356  46.011  1.00  0.00           H  
ATOM    703  N   ARG A  45     -46.277   5.678  48.739  1.00  0.00           N  
ATOM    704  CA  ARG A  45     -45.410   6.735  49.215  1.00  0.00           C  
ATOM    705  C   ARG A  45     -44.075   6.120  49.603  1.00  0.00           C  
ATOM    706  O   ARG A  45     -44.020   4.957  50.009  1.00  0.00           O  
ATOM    707  CB  ARG A  45     -46.022   7.457  50.407  1.00  0.00           C  
ATOM    708  CG  ARG A  45     -47.369   8.108  50.138  1.00  0.00           C  
ATOM    709  CD  ARG A  45     -47.247   9.257  49.204  1.00  0.00           C  
ATOM    710  NE  ARG A  45     -46.457  10.337  49.774  1.00  0.00           N  
ATOM    711  CZ  ARG A  45     -46.051  11.428  49.095  1.00  0.00           C  
ATOM    712  NH1 ARG A  45     -46.368  11.569  47.827  1.00  0.00           N  
ATOM    713  NH2 ARG A  45     -45.335  12.356  49.705  1.00  0.00           N  
ATOM    714  H   ARG A  45     -46.770   5.106  49.410  1.00  0.00           H  
ATOM    715  HA  ARG A  45     -45.273   7.459  48.411  1.00  0.00           H  
ATOM    716 1HB  ARG A  45     -46.153   6.754  51.229  1.00  0.00           H  
ATOM    717 2HB  ARG A  45     -45.341   8.236  50.749  1.00  0.00           H  
ATOM    718 1HG  ARG A  45     -48.045   7.376  49.695  1.00  0.00           H  
ATOM    719 2HG  ARG A  45     -47.791   8.471  51.075  1.00  0.00           H  
ATOM    720 1HD  ARG A  45     -46.762   8.929  48.285  1.00  0.00           H  
ATOM    721 2HD  ARG A  45     -48.238   9.645  48.973  1.00  0.00           H  
ATOM    722  HE  ARG A  45     -46.194  10.264  50.747  1.00  0.00           H  
ATOM    723 1HH1 ARG A  45     -46.916  10.859  47.361  1.00  0.00           H  
ATOM    724 2HH1 ARG A  45     -46.064  12.387  47.319  1.00  0.00           H  
ATOM    725 1HH2 ARG A  45     -45.091  12.248  50.680  1.00  0.00           H  
ATOM    726 2HH2 ARG A  45     -45.031  13.174  49.196  1.00  0.00           H  
ATOM    727  N   PRO A  46     -42.986   6.891  49.465  1.00  0.00           N  
ATOM    728  CA  PRO A  46     -41.666   6.317  49.740  1.00  0.00           C  
ATOM    729  C   PRO A  46     -41.508   6.014  51.219  1.00  0.00           C  
ATOM    730  O   PRO A  46     -42.033   6.756  52.043  1.00  0.00           O  
ATOM    731  CB  PRO A  46     -40.702   7.417  49.284  1.00  0.00           C  
ATOM    732  CG  PRO A  46     -41.517   8.260  48.364  1.00  0.00           C  
ATOM    733  CD  PRO A  46     -42.909   8.198  48.935  1.00  0.00           C  
ATOM    734  HA  PRO A  46     -41.535   5.407  49.137  1.00  0.00           H  
ATOM    735 1HB  PRO A  46     -40.328   7.975  50.156  1.00  0.00           H  
ATOM    736 2HB  PRO A  46     -39.827   6.969  48.790  1.00  0.00           H  
ATOM    737 1HG  PRO A  46     -41.117   9.284  48.332  1.00  0.00           H  
ATOM    738 2HG  PRO A  46     -41.462   7.865  47.339  1.00  0.00           H  
ATOM    739 1HD  PRO A  46     -43.024   8.974  49.706  1.00  0.00           H  
ATOM    740 2HD  PRO A  46     -43.643   8.341  48.128  1.00  0.00           H  
ATOM    741  N   ILE A  47     -40.797   4.939  51.552  1.00  0.00           N  
ATOM    742  CA  ILE A  47     -40.348   4.747  52.921  1.00  0.00           C  
ATOM    743  C   ILE A  47     -38.923   5.262  52.972  1.00  0.00           C  
ATOM    744  O   ILE A  47     -38.028   4.650  52.389  1.00  0.00           O  
ATOM    745  CB  ILE A  47     -40.411   3.272  53.357  1.00  0.00           C  
ATOM    746  CG1 ILE A  47     -41.820   2.712  53.144  1.00  0.00           C  
ATOM    747  CG2 ILE A  47     -39.992   3.128  54.811  1.00  0.00           C  
ATOM    748  CD1 ILE A  47     -42.894   3.459  53.900  1.00  0.00           C  
ATOM    749  H   ILE A  47     -40.563   4.246  50.856  1.00  0.00           H  
ATOM    750  HA  ILE A  47     -41.001   5.316  53.582  1.00  0.00           H  
ATOM    751  HB  ILE A  47     -39.740   2.680  52.735  1.00  0.00           H  
ATOM    752 1HG1 ILE A  47     -42.066   2.740  52.083  1.00  0.00           H  
ATOM    753 2HG1 ILE A  47     -41.847   1.668  53.457  1.00  0.00           H  
ATOM    754 1HG2 ILE A  47     -40.042   2.079  55.103  1.00  0.00           H  
ATOM    755 2HG2 ILE A  47     -38.971   3.489  54.933  1.00  0.00           H  
ATOM    756 3HG2 ILE A  47     -40.661   3.713  55.442  1.00  0.00           H  
ATOM    757 1HD1 ILE A  47     -43.864   3.003  53.699  1.00  0.00           H  
ATOM    758 2HD1 ILE A  47     -42.686   3.413  54.969  1.00  0.00           H  
ATOM    759 3HD1 ILE A  47     -42.909   4.499  53.577  1.00  0.00           H  
ATOM    760  N   TYR A  48     -38.716   6.398  53.637  1.00  0.00           N  
ATOM    761  CA  TYR A  48     -37.390   7.017  53.683  1.00  0.00           C  
ATOM    762  C   TYR A  48     -36.728   6.819  55.028  1.00  0.00           C  
ATOM    763  O   TYR A  48     -37.321   7.094  56.074  1.00  0.00           O  
ATOM    764  CB  TYR A  48     -37.481   8.511  53.362  1.00  0.00           C  
ATOM    765  CG  TYR A  48     -37.895   8.805  51.937  1.00  0.00           C  
ATOM    766  CD1 TYR A  48     -37.622   7.888  50.933  1.00  0.00           C  
ATOM    767  CD2 TYR A  48     -38.546   9.991  51.635  1.00  0.00           C  
ATOM    768  CE1 TYR A  48     -38.000   8.156  49.631  1.00  0.00           C  
ATOM    769  CE2 TYR A  48     -38.923  10.260  50.333  1.00  0.00           C  
ATOM    770  CZ  TYR A  48     -38.652   9.347  49.334  1.00  0.00           C  
ATOM    771  OH  TYR A  48     -39.028   9.615  48.038  1.00  0.00           O  
ATOM    772  H   TYR A  48     -39.484   6.843  54.119  1.00  0.00           H  
ATOM    773  HA  TYR A  48     -36.759   6.539  52.934  1.00  0.00           H  
ATOM    774 1HB  TYR A  48     -38.203   8.983  54.030  1.00  0.00           H  
ATOM    775 2HB  TYR A  48     -36.515   8.981  53.540  1.00  0.00           H  
ATOM    776  HD1 TYR A  48     -37.110   6.955  51.170  1.00  0.00           H  
ATOM    777  HD2 TYR A  48     -38.759  10.712  52.424  1.00  0.00           H  
ATOM    778  HE1 TYR A  48     -37.786   7.436  48.842  1.00  0.00           H  
ATOM    779  HE2 TYR A  48     -39.435  11.193  50.096  1.00  0.00           H  
ATOM    780  HH  TYR A  48     -38.767   8.884  47.473  1.00  0.00           H  
ATOM    781  N   VAL A  49     -35.493   6.345  55.015  1.00  0.00           N  
ATOM    782  CA  VAL A  49     -34.701   6.387  56.235  1.00  0.00           C  
ATOM    783  C   VAL A  49     -33.493   7.280  56.019  1.00  0.00           C  
ATOM    784  O   VAL A  49     -33.060   7.498  54.880  1.00  0.00           O  
ATOM    785  CB  VAL A  49     -34.239   4.974  56.638  1.00  0.00           C  
ATOM    786  CG1 VAL A  49     -35.439   4.081  56.918  1.00  0.00           C  
ATOM    787  CG2 VAL A  49     -33.370   4.381  55.540  1.00  0.00           C  
ATOM    788  H   VAL A  49     -35.086   5.954  54.177  1.00  0.00           H  
ATOM    789  HA  VAL A  49     -35.321   6.789  57.037  1.00  0.00           H  
ATOM    790  HB  VAL A  49     -33.665   5.039  57.562  1.00  0.00           H  
ATOM    791 1HG1 VAL A  49     -35.094   3.086  57.202  1.00  0.00           H  
ATOM    792 2HG1 VAL A  49     -36.027   4.506  57.731  1.00  0.00           H  
ATOM    793 3HG1 VAL A  49     -36.056   4.009  56.022  1.00  0.00           H  
ATOM    794 1HG2 VAL A  49     -33.046   3.382  55.832  1.00  0.00           H  
ATOM    795 2HG2 VAL A  49     -33.943   4.321  54.614  1.00  0.00           H  
ATOM    796 3HG2 VAL A  49     -32.496   5.014  55.385  1.00  0.00           H  
ATOM    797  N   LEU A  50     -32.968   7.827  57.108  1.00  0.00           N  
ATOM    798  CA  LEU A  50     -31.673   8.485  57.057  1.00  0.00           C  
ATOM    799  C   LEU A  50     -30.645   7.567  57.701  1.00  0.00           C  
ATOM    800  O   LEU A  50     -30.856   7.056  58.797  1.00  0.00           O  
ATOM    801  CB  LEU A  50     -31.714   9.836  57.782  1.00  0.00           C  
ATOM    802  CG  LEU A  50     -32.715  10.858  57.227  1.00  0.00           C  
ATOM    803  CD1 LEU A  50     -32.692  12.112  58.091  1.00  0.00           C  
ATOM    804  CD2 LEU A  50     -32.360  11.183  55.783  1.00  0.00           C  
ATOM    805  H   LEU A  50     -33.467   7.790  57.985  1.00  0.00           H  
ATOM    806  HA  LEU A  50     -31.416   8.662  56.013  1.00  0.00           H  
ATOM    807 1HB  LEU A  50     -31.965   9.662  58.827  1.00  0.00           H  
ATOM    808 2HB  LEU A  50     -30.722  10.285  57.737  1.00  0.00           H  
ATOM    809  HG  LEU A  50     -33.721  10.442  57.269  1.00  0.00           H  
ATOM    810 1HD1 LEU A  50     -33.403  12.838  57.697  1.00  0.00           H  
ATOM    811 2HD1 LEU A  50     -32.968  11.854  59.114  1.00  0.00           H  
ATOM    812 3HD1 LEU A  50     -31.692  12.542  58.082  1.00  0.00           H  
ATOM    813 1HD2 LEU A  50     -33.072  11.909  55.389  1.00  0.00           H  
ATOM    814 2HD2 LEU A  50     -31.354  11.601  55.741  1.00  0.00           H  
ATOM    815 3HD2 LEU A  50     -32.401  10.273  55.185  1.00  0.00           H  
ATOM    816  N   LYS A  51     -29.549   7.336  56.990  1.00  0.00           N  
ATOM    817  CA  LYS A  51     -28.437   6.570  57.529  1.00  0.00           C  
ATOM    818  C   LYS A  51     -27.336   7.534  57.960  1.00  0.00           C  
ATOM    819  O   LYS A  51     -26.865   8.356  57.160  1.00  0.00           O  
ATOM    820  CB  LYS A  51     -27.909   5.568  56.500  1.00  0.00           C  
ATOM    821  CG  LYS A  51     -26.779   4.683  57.007  1.00  0.00           C  
ATOM    822  CD  LYS A  51     -26.336   3.689  55.943  1.00  0.00           C  
ATOM    823  CE  LYS A  51     -25.199   2.811  56.445  1.00  0.00           C  
ATOM    824  NZ  LYS A  51     -24.755   1.834  55.414  1.00  0.00           N  
ATOM    825  H   LYS A  51     -29.485   7.701  56.051  1.00  0.00           H  
ATOM    826  HA  LYS A  51     -28.789   6.015  58.400  1.00  0.00           H  
ATOM    827 1HB  LYS A  51     -28.723   4.919  56.174  1.00  0.00           H  
ATOM    828 2HB  LYS A  51     -27.547   6.105  55.623  1.00  0.00           H  
ATOM    829 1HG  LYS A  51     -25.928   5.304  57.289  1.00  0.00           H  
ATOM    830 2HG  LYS A  51     -27.114   4.134  57.887  1.00  0.00           H  
ATOM    831 1HD  LYS A  51     -27.178   3.055  55.664  1.00  0.00           H  
ATOM    832 2HD  LYS A  51     -26.001   4.230  55.058  1.00  0.00           H  
ATOM    833 1HE  LYS A  51     -24.352   3.436  56.724  1.00  0.00           H  
ATOM    834 2HE  LYS A  51     -25.525   2.263  57.329  1.00  0.00           H  
ATOM    835 1HZ  LYS A  51     -24.002   1.271  55.785  1.00  0.00           H  
ATOM    836 2HZ  LYS A  51     -25.529   1.235  55.160  1.00  0.00           H  
ATOM    837 3HZ  LYS A  51     -24.432   2.330  54.596  1.00  0.00           H  
ATOM    838  N   PHE A  52     -26.943   7.431  59.224  1.00  0.00           N  
ATOM    839  CA  PHE A  52     -25.869   8.238  59.791  1.00  0.00           C  
ATOM    840  C   PHE A  52     -24.661   7.342  60.028  1.00  0.00           C  
ATOM    841  O   PHE A  52     -24.734   6.402  60.814  1.00  0.00           O  
ATOM    842  CB  PHE A  52     -26.306   8.898  61.100  1.00  0.00           C  
ATOM    843  CG  PHE A  52     -27.394   9.920  60.931  1.00  0.00           C  
ATOM    844  CD1 PHE A  52     -28.727   9.564  61.073  1.00  0.00           C  
ATOM    845  CD2 PHE A  52     -27.087  11.238  60.628  1.00  0.00           C  
ATOM    846  CE1 PHE A  52     -29.729  10.503  60.917  1.00  0.00           C  
ATOM    847  CE2 PHE A  52     -28.086  12.179  60.473  1.00  0.00           C  
ATOM    848  CZ  PHE A  52     -29.409  11.810  60.617  1.00  0.00           C  
ATOM    849  H   PHE A  52     -27.417   6.760  59.811  1.00  0.00           H  
ATOM    850  HA  PHE A  52     -25.614   9.025  59.079  1.00  0.00           H  
ATOM    851 1HB  PHE A  52     -26.661   8.134  61.791  1.00  0.00           H  
ATOM    852 2HB  PHE A  52     -25.450   9.386  61.564  1.00  0.00           H  
ATOM    853  HD1 PHE A  52     -28.980   8.531  61.311  1.00  0.00           H  
ATOM    854  HD2 PHE A  52     -26.042  11.528  60.513  1.00  0.00           H  
ATOM    855  HE1 PHE A  52     -30.772  10.210  61.031  1.00  0.00           H  
ATOM    856  HE2 PHE A  52     -27.831  13.211  60.235  1.00  0.00           H  
ATOM    857  HZ  PHE A  52     -30.197  12.551  60.493  1.00  0.00           H  
ATOM    858  N   SER A  53     -23.555   7.625  59.342  1.00  0.00           N  
ATOM    859  CA  SER A  53     -22.399   6.728  59.364  1.00  0.00           C  
ATOM    860  C   SER A  53     -21.096   7.492  59.178  1.00  0.00           C  
ATOM    861  O   SER A  53     -21.049   8.489  58.455  1.00  0.00           O  
ATOM    862  CB  SER A  53     -22.533   5.677  58.280  1.00  0.00           C  
ATOM    863  OG  SER A  53     -21.428   4.816  58.276  1.00  0.00           O  
ATOM    864  H   SER A  53     -23.509   8.473  58.795  1.00  0.00           H  
ATOM    865  HA  SER A  53     -22.365   6.230  60.334  1.00  0.00           H  
ATOM    866 1HB  SER A  53     -23.445   5.102  58.441  1.00  0.00           H  
ATOM    867 2HB  SER A  53     -22.621   6.164  57.310  1.00  0.00           H  
ATOM    868  HG  SER A  53     -21.581   4.185  58.983  1.00  0.00           H  
ATOM    869  N   THR A  54     -20.035   7.018  59.820  1.00  0.00           N  
ATOM    870  CA  THR A  54     -18.711   7.593  59.597  1.00  0.00           C  
ATOM    871  C   THR A  54     -17.778   6.595  58.917  1.00  0.00           C  
ATOM    872  O   THR A  54     -16.561   6.749  58.957  1.00  0.00           O  
ATOM    873  CB  THR A  54     -18.084   8.066  60.921  1.00  0.00           C  
ATOM    874  OG1 THR A  54     -17.990   6.962  61.831  1.00  0.00           O  
ATOM    875  CG2 THR A  54     -18.928   9.165  61.549  1.00  0.00           C  
ATOM    876  H   THR A  54     -20.136   6.252  60.471  1.00  0.00           H  
ATOM    877  HA  THR A  54     -18.815   8.456  58.938  1.00  0.00           H  
ATOM    878  HB  THR A  54     -17.081   8.449  60.732  1.00  0.00           H  
ATOM    879  HG1 THR A  54     -18.717   7.002  62.457  1.00  0.00           H  
ATOM    880 1HG2 THR A  54     -18.469   9.487  62.483  1.00  0.00           H  
ATOM    881 2HG2 THR A  54     -18.991  10.011  60.864  1.00  0.00           H  
ATOM    882 3HG2 THR A  54     -19.929   8.785  61.749  1.00  0.00           H  
ATOM    883  N   GLY A  55     -18.347   5.572  58.292  1.00  0.00           N  
ATOM    884  CA  GLY A  55     -17.533   4.587  57.609  1.00  0.00           C  
ATOM    885  C   GLY A  55     -18.323   3.360  57.222  1.00  0.00           C  
ATOM    886  O   GLY A  55     -19.236   2.950  57.945  1.00  0.00           O  
ATOM    887  H   GLY A  55     -19.352   5.470  58.286  1.00  0.00           H  
ATOM    888 1HA  GLY A  55     -17.100   5.031  56.712  1.00  0.00           H  
ATOM    889 2HA  GLY A  55     -16.705   4.291  58.252  1.00  0.00           H  
ATOM    890  N   GLY A  56     -16.514   0.525  55.338  1.00  0.00           N  
ATOM    891  CA  GLY A  56     -15.595  -0.504  54.872  1.00  0.00           C  
ATOM    892  C   GLY A  56     -16.090  -1.888  55.257  1.00  0.00           C  
ATOM    893  O   GLY A  56     -15.907  -2.866  54.529  1.00  0.00           O  
ATOM    894  H   GLY A  56     -17.369   0.690  54.826  1.00  0.00           H  
ATOM    895 1HA  GLY A  56     -15.491  -0.436  53.789  1.00  0.00           H  
ATOM    896 2HA  GLY A  56     -14.608  -0.332  55.300  1.00  0.00           H  
ATOM    897  N   SER A  57     -16.701  -1.968  56.432  1.00  0.00           N  
ATOM    898  CA  SER A  57     -17.477  -3.135  56.819  1.00  0.00           C  
ATOM    899  C   SER A  57     -18.830  -2.586  57.234  1.00  0.00           C  
ATOM    900  O   SER A  57     -18.949  -1.397  57.525  1.00  0.00           O  
ATOM    901  CB  SER A  57     -16.820  -3.900  57.952  1.00  0.00           C  
ATOM    902  OG  SER A  57     -16.772  -3.126  59.119  1.00  0.00           O  
ATOM    903  H   SER A  57     -16.623  -1.193  57.075  1.00  0.00           H  
ATOM    904  HA  SER A  57     -17.550  -3.803  55.960  1.00  0.00           H  
ATOM    905 1HB  SER A  57     -17.378  -4.817  58.142  1.00  0.00           H  
ATOM    906 2HB  SER A  57     -15.811  -4.186  57.660  1.00  0.00           H  
ATOM    907  HG  SER A  57     -17.268  -3.614  59.780  1.00  0.00           H  
ATOM    908  N   ASN A  58     -19.854  -3.428  57.254  1.00  0.00           N  
ATOM    909  CA  ASN A  58     -21.110  -3.000  57.839  1.00  0.00           C  
ATOM    910  C   ASN A  58     -20.945  -2.942  59.346  1.00  0.00           C  
ATOM    911  O   ASN A  58     -20.966  -3.967  60.033  1.00  0.00           O  
ATOM    912  CB  ASN A  58     -22.247  -3.924  57.444  1.00  0.00           C  
ATOM    913  CG  ASN A  58     -22.569  -3.850  55.977  1.00  0.00           C  
ATOM    914  OD1 ASN A  58     -22.386  -2.806  55.341  1.00  0.00           O  
ATOM    915  ND2 ASN A  58     -23.045  -4.938  55.428  1.00  0.00           N  
ATOM    916  H   ASN A  58     -19.782  -4.360  56.872  1.00  0.00           H  
ATOM    917  HA  ASN A  58     -21.340  -1.999  57.471  1.00  0.00           H  
ATOM    918 1HB  ASN A  58     -21.984  -4.953  57.695  1.00  0.00           H  
ATOM    919 2HB  ASN A  58     -23.140  -3.667  58.013  1.00  0.00           H  
ATOM    920 1HD2 ASN A  58     -23.277  -4.947  54.455  1.00  0.00           H  
ATOM    921 2HD2 ASN A  58     -23.177  -5.760  55.981  1.00  0.00           H  
ATOM    922  N   ARG A  59     -20.758  -1.724  59.840  1.00  0.00           N  
ATOM    923  CA  ARG A  59     -20.538  -1.485  61.252  1.00  0.00           C  
ATOM    924  C   ARG A  59     -21.759  -1.919  62.049  1.00  0.00           C  
ATOM    925  O   ARG A  59     -22.865  -1.995  61.506  1.00  0.00           O  
ATOM    926  CB  ARG A  59     -20.249  -0.014  61.513  1.00  0.00           C  
ATOM    927  CG  ARG A  59     -18.942   0.495  60.928  1.00  0.00           C  
ATOM    928  CD  ARG A  59     -18.713   1.925  61.255  1.00  0.00           C  
ATOM    929  NE  ARG A  59     -17.495   2.433  60.645  1.00  0.00           N  
ATOM    930  CZ  ARG A  59     -16.270   2.352  61.201  1.00  0.00           C  
ATOM    931  NH1 ARG A  59     -16.118   1.783  62.376  1.00  0.00           N  
ATOM    932  NH2 ARG A  59     -15.222   2.846  60.565  1.00  0.00           N  
ATOM    933  H   ARG A  59     -20.770  -0.939  59.204  1.00  0.00           H  
ATOM    934  HA  ARG A  59     -19.674  -2.069  61.571  1.00  0.00           H  
ATOM    935 1HB  ARG A  59     -21.053   0.593  61.101  1.00  0.00           H  
ATOM    936 2HB  ARG A  59     -20.221   0.166  62.588  1.00  0.00           H  
ATOM    937 1HG  ARG A  59     -18.112  -0.086  61.331  1.00  0.00           H  
ATOM    938 2HG  ARG A  59     -18.964   0.391  59.842  1.00  0.00           H  
ATOM    939 1HD  ARG A  59     -19.550   2.520  60.890  1.00  0.00           H  
ATOM    940 2HD  ARG A  59     -18.628   2.042  62.335  1.00  0.00           H  
ATOM    941  HE  ARG A  59     -17.572   2.879  59.741  1.00  0.00           H  
ATOM    942 1HH1 ARG A  59     -16.919   1.405  62.862  1.00  0.00           H  
ATOM    943 2HH1 ARG A  59     -15.200   1.722  62.792  1.00  0.00           H  
ATOM    944 1HH2 ARG A  59     -15.339   3.284  59.662  1.00  0.00           H  
ATOM    945 2HH2 ARG A  59     -14.305   2.785  60.981  1.00  0.00           H  
ATOM    946  N   PRO A  60     -21.568  -2.206  63.344  1.00  0.00           N  
ATOM    947  CA  PRO A  60     -22.715  -2.500  64.209  1.00  0.00           C  
ATOM    948  C   PRO A  60     -23.691  -1.330  64.121  1.00  0.00           C  
ATOM    949  O   PRO A  60     -23.245  -0.191  64.041  1.00  0.00           O  
ATOM    950  CB  PRO A  60     -22.097  -2.633  65.605  1.00  0.00           C  
ATOM    951  CG  PRO A  60     -20.692  -3.055  65.344  1.00  0.00           C  
ATOM    952  CD  PRO A  60     -20.298  -2.299  64.103  1.00  0.00           C  
ATOM    953  HA  PRO A  60     -23.170  -3.451  63.895  1.00  0.00           H  
ATOM    954 1HB  PRO A  60     -22.163  -1.674  66.138  1.00  0.00           H  
ATOM    955 2HB  PRO A  60     -22.661  -3.369  66.197  1.00  0.00           H  
ATOM    956 1HG  PRO A  60     -20.056  -2.813  66.208  1.00  0.00           H  
ATOM    957 2HG  PRO A  60     -20.642  -4.146  65.209  1.00  0.00           H  
ATOM    958 1HD  PRO A  60     -19.917  -1.306  64.384  1.00  0.00           H  
ATOM    959 2HD  PRO A  60     -19.533  -2.867  63.554  1.00  0.00           H  
ATOM    960  N   ALA A  61     -24.992  -1.608  64.121  1.00  0.00           N  
ATOM    961  CA  ALA A  61     -25.990  -0.588  63.829  1.00  0.00           C  
ATOM    962  C   ALA A  61     -27.125  -0.566  64.850  1.00  0.00           C  
ATOM    963  O   ALA A  61     -27.469  -1.582  65.464  1.00  0.00           O  
ATOM    964  CB  ALA A  61     -26.551  -0.799  62.430  1.00  0.00           C  
ATOM    965  H   ALA A  61     -25.296  -2.549  64.328  1.00  0.00           H  
ATOM    966  HA  ALA A  61     -25.503   0.386  63.876  1.00  0.00           H  
ATOM    967 1HB  ALA A  61     -27.297  -0.032  62.218  1.00  0.00           H  
ATOM    968 2HB  ALA A  61     -25.744  -0.731  61.701  1.00  0.00           H  
ATOM    969 3HB  ALA A  61     -27.014  -1.782  62.368  1.00  0.00           H  
ATOM    970  N   ILE A  62     -27.690   0.614  65.041  1.00  0.00           N  
ATOM    971  CA  ILE A  62     -28.901   0.760  65.829  1.00  0.00           C  
ATOM    972  C   ILE A  62     -30.008   1.270  64.904  1.00  0.00           C  
ATOM    973  O   ILE A  62     -29.793   2.172  64.093  1.00  0.00           O  
ATOM    974  CB  ILE A  62     -28.697   1.727  67.009  1.00  0.00           C  
ATOM    975  CG1 ILE A  62     -27.585   1.218  67.930  1.00  0.00           C  
ATOM    976  CG2 ILE A  62     -29.994   1.903  67.783  1.00  0.00           C  
ATOM    977  CD1 ILE A  62     -26.208   1.722  67.562  1.00  0.00           C  
ATOM    978  H   ILE A  62     -27.269   1.435  64.629  1.00  0.00           H  
ATOM    979  HA  ILE A  62     -29.170  -0.215  66.233  1.00  0.00           H  
ATOM    980  HB  ILE A  62     -28.375   2.698  66.633  1.00  0.00           H  
ATOM    981 1HG1 ILE A  62     -27.795   1.520  68.956  1.00  0.00           H  
ATOM    982 2HG1 ILE A  62     -27.565   0.128  67.909  1.00  0.00           H  
ATOM    983 1HG2 ILE A  62     -29.832   2.589  68.614  1.00  0.00           H  
ATOM    984 2HG2 ILE A  62     -30.759   2.309  67.123  1.00  0.00           H  
ATOM    985 3HG2 ILE A  62     -30.322   0.938  68.169  1.00  0.00           H  
ATOM    986 1HD1 ILE A  62     -25.474   1.319  68.259  1.00  0.00           H  
ATOM    987 2HD1 ILE A  62     -25.962   1.401  66.549  1.00  0.00           H  
ATOM    988 3HD1 ILE A  62     -26.194   2.810  67.611  1.00  0.00           H  
ATOM    989  N   TRP A  63     -31.181   0.661  65.004  1.00  0.00           N  
ATOM    990  CA  TRP A  63     -32.337   1.113  64.240  1.00  0.00           C  
ATOM    991  C   TRP A  63     -33.222   1.938  65.168  1.00  0.00           C  
ATOM    992  O   TRP A  63     -33.595   1.454  66.242  1.00  0.00           O  
ATOM    993  CB  TRP A  63     -33.120  -0.070  63.667  1.00  0.00           C  
ATOM    994  CG  TRP A  63     -34.321   0.339  62.868  1.00  0.00           C  
ATOM    995  CD1 TRP A  63     -35.460   0.913  63.345  1.00  0.00           C  
ATOM    996  CD2 TRP A  63     -34.507   0.205  61.438  1.00  0.00           C  
ATOM    997  NE1 TRP A  63     -36.340   1.144  62.317  1.00  0.00           N  
ATOM    998  CE2 TRP A  63     -35.773   0.718  61.142  1.00  0.00           C  
ATOM    999  CE3 TRP A  63     -33.714  -0.301  60.401  1.00  0.00           C  
ATOM   1000  CZ2 TRP A  63     -36.271   0.741  59.849  1.00  0.00           C  
ATOM   1001  CZ3 TRP A  63     -34.213  -0.277  59.105  1.00  0.00           C  
ATOM   1002  CH2 TRP A  63     -35.459   0.232  58.837  1.00  0.00           C  
ATOM   1003  H   TRP A  63     -31.279  -0.132  65.621  1.00  0.00           H  
ATOM   1004  HA  TRP A  63     -31.985   1.724  63.409  1.00  0.00           H  
ATOM   1005 1HB  TRP A  63     -32.467  -0.662  63.026  1.00  0.00           H  
ATOM   1006 2HB  TRP A  63     -33.453  -0.714  64.480  1.00  0.00           H  
ATOM   1007  HD1 TRP A  63     -35.646   1.154  64.390  1.00  0.00           H  
ATOM   1008  HE1 TRP A  63     -37.256   1.560  62.408  1.00  0.00           H  
ATOM   1009  HE3 TRP A  63     -32.723  -0.704  60.608  1.00  0.00           H  
ATOM   1010  HZ2 TRP A  63     -37.259   1.141  59.616  1.00  0.00           H  
ATOM   1011  HZ3 TRP A  63     -33.589  -0.674  58.303  1.00  0.00           H  
ATOM   1012  HH2 TRP A  63     -35.820   0.236  57.808  1.00  0.00           H  
ATOM   1013  N   ILE A  64     -33.533   3.169  64.752  1.00  0.00           N  
ATOM   1014  CA  ILE A  64     -34.478   4.039  65.451  1.00  0.00           C  
ATOM   1015  C   ILE A  64     -35.766   4.175  64.635  1.00  0.00           C  
ATOM   1016  O   ILE A  64     -35.773   4.785  63.563  1.00  0.00           O  
ATOM   1017  CB  ILE A  64     -33.871   5.431  65.705  1.00  0.00           C  
ATOM   1018  CG1 ILE A  64     -32.540   5.304  66.451  1.00  0.00           C  
ATOM   1019  CG2 ILE A  64     -34.843   6.301  66.487  1.00  0.00           C  
ATOM   1020  CD1 ILE A  64     -32.656   4.624  67.796  1.00  0.00           C  
ATOM   1021  H   ILE A  64     -33.086   3.504  63.911  1.00  0.00           H  
ATOM   1022  HA  ILE A  64     -34.715   3.589  66.414  1.00  0.00           H  
ATOM   1023  HB  ILE A  64     -33.653   5.912  64.752  1.00  0.00           H  
ATOM   1024 1HG1 ILE A  64     -31.834   4.740  65.843  1.00  0.00           H  
ATOM   1025 2HG1 ILE A  64     -32.115   6.296  66.608  1.00  0.00           H  
ATOM   1026 1HG2 ILE A  64     -34.397   7.280  66.658  1.00  0.00           H  
ATOM   1027 2HG2 ILE A  64     -35.765   6.416  65.919  1.00  0.00           H  
ATOM   1028 3HG2 ILE A  64     -35.063   5.830  67.445  1.00  0.00           H  
ATOM   1029 1HD1 ILE A  64     -31.673   4.572  68.264  1.00  0.00           H  
ATOM   1030 2HD1 ILE A  64     -33.332   5.193  68.435  1.00  0.00           H  
ATOM   1031 3HD1 ILE A  64     -33.046   3.616  67.661  1.00  0.00           H  
ATOM   1032  N   ASP A  65     -36.841   3.579  65.144  1.00  0.00           N  
ATOM   1033  CA  ASP A  65     -38.135   3.507  64.466  1.00  0.00           C  
ATOM   1034  C   ASP A  65     -39.064   4.553  65.058  1.00  0.00           C  
ATOM   1035  O   ASP A  65     -39.081   4.745  66.279  1.00  0.00           O  
ATOM   1036  CB  ASP A  65     -38.756   2.114  64.602  1.00  0.00           C  
ATOM   1037  CG  ASP A  65     -40.047   1.962  63.810  1.00  0.00           C  
ATOM   1038  OD1 ASP A  65     -39.972   1.698  62.633  1.00  0.00           O  
ATOM   1039  OD2 ASP A  65     -41.097   2.110  64.389  1.00  0.00           O  
ATOM   1040  H   ASP A  65     -36.739   3.156  66.055  1.00  0.00           H  
ATOM   1041  HA  ASP A  65     -37.982   3.711  63.406  1.00  0.00           H  
ATOM   1042 1HB  ASP A  65     -38.044   1.364  64.257  1.00  0.00           H  
ATOM   1043 2HB  ASP A  65     -38.964   1.910  65.652  1.00  0.00           H  
ATOM   1044  N   LEU A  66     -39.799   5.263  64.206  1.00  0.00           N  
ATOM   1045  CA  LEU A  66     -40.799   6.226  64.676  1.00  0.00           C  
ATOM   1046  C   LEU A  66     -42.026   6.277  63.771  1.00  0.00           C  
ATOM   1047  O   LEU A  66     -41.967   5.922  62.600  1.00  0.00           O  
ATOM   1048  CB  LEU A  66     -40.177   7.625  64.767  1.00  0.00           C  
ATOM   1049  CG  LEU A  66     -39.031   7.779  65.776  1.00  0.00           C  
ATOM   1050  CD1 LEU A  66     -38.360   9.132  65.580  1.00  0.00           C  
ATOM   1051  CD2 LEU A  66     -39.576   7.637  67.189  1.00  0.00           C  
ATOM   1052  H   LEU A  66     -39.666   5.137  63.213  1.00  0.00           H  
ATOM   1053  HA  LEU A  66     -41.132   5.922  65.668  1.00  0.00           H  
ATOM   1054 1HB  LEU A  66     -39.793   7.899  63.786  1.00  0.00           H  
ATOM   1055 2HB  LEU A  66     -40.957   8.335  65.041  1.00  0.00           H  
ATOM   1056  HG  LEU A  66     -38.282   7.007  65.596  1.00  0.00           H  
ATOM   1057 1HD1 LEU A  66     -37.546   9.241  66.297  1.00  0.00           H  
ATOM   1058 2HD1 LEU A  66     -37.963   9.198  64.568  1.00  0.00           H  
ATOM   1059 3HD1 LEU A  66     -39.090   9.925  65.737  1.00  0.00           H  
ATOM   1060 1HD2 LEU A  66     -38.761   7.746  67.906  1.00  0.00           H  
ATOM   1061 2HD2 LEU A  66     -40.323   8.410  67.370  1.00  0.00           H  
ATOM   1062 3HD2 LEU A  66     -40.033   6.655  67.306  1.00  0.00           H  
ATOM   1063  N   GLY A  67     -43.140   6.723  64.334  1.00  0.00           N  
ATOM   1064  CA  GLY A  67     -44.341   6.938  63.559  1.00  0.00           C  
ATOM   1065  C   GLY A  67     -44.954   5.672  62.986  1.00  0.00           C  
ATOM   1066  O   GLY A  67     -45.659   5.736  61.985  1.00  0.00           O  
ATOM   1067  H   GLY A  67     -43.153   6.917  65.325  1.00  0.00           H  
ATOM   1068 1HA  GLY A  67     -45.093   7.425  64.180  1.00  0.00           H  
ATOM   1069 2HA  GLY A  67     -44.124   7.612  62.731  1.00  0.00           H  
ATOM   1070  N   ILE A  68     -44.727   4.522  63.616  1.00  0.00           N  
ATOM   1071  CA  ILE A  68     -45.393   3.330  63.104  1.00  0.00           C  
ATOM   1072  C   ILE A  68     -46.906   3.453  63.304  1.00  0.00           C  
ATOM   1073  O   ILE A  68     -47.693   2.924  62.512  1.00  0.00           O  
ATOM   1074  CB  ILE A  68     -44.873   2.060  63.801  1.00  0.00           C  
ATOM   1075  CG1 ILE A  68     -45.266   0.814  63.003  1.00  0.00           C  
ATOM   1076  CG2 ILE A  68     -45.407   1.976  65.222  1.00  0.00           C  
ATOM   1077  CD1 ILE A  68     -44.563  -0.447  63.453  1.00  0.00           C  
ATOM   1078  H   ILE A  68     -44.123   4.440  64.421  1.00  0.00           H  
ATOM   1079  HA  ILE A  68     -45.182   3.247  62.039  1.00  0.00           H  
ATOM   1080  HB  ILE A  68     -43.784   2.082  63.833  1.00  0.00           H  
ATOM   1081 1HG1 ILE A  68     -46.340   0.653  63.085  1.00  0.00           H  
ATOM   1082 2HG1 ILE A  68     -45.039   0.971  61.948  1.00  0.00           H  
ATOM   1083 1HG2 ILE A  68     -45.030   1.072  65.700  1.00  0.00           H  
ATOM   1084 2HG2 ILE A  68     -45.079   2.848  65.786  1.00  0.00           H  
ATOM   1085 3HG2 ILE A  68     -46.497   1.947  65.200  1.00  0.00           H  
ATOM   1086 1HD1 ILE A  68     -44.893  -1.286  62.840  1.00  0.00           H  
ATOM   1087 2HD1 ILE A  68     -43.485  -0.321  63.345  1.00  0.00           H  
ATOM   1088 3HD1 ILE A  68     -44.803  -0.644  64.497  1.00  0.00           H  
ATOM   1089  N   HIS A  69     -47.307   4.182  64.348  1.00  0.00           N  
ATOM   1090  CA  HIS A  69     -48.715   4.481  64.594  1.00  0.00           C  
ATOM   1091  C   HIS A  69     -48.970   5.947  64.294  1.00  0.00           C  
ATOM   1092  O   HIS A  69     -48.389   6.822  64.934  1.00  0.00           O  
ATOM   1093  CB  HIS A  69     -49.110   4.162  66.040  1.00  0.00           C  
ATOM   1094  CG  HIS A  69     -48.992   2.711  66.390  1.00  0.00           C  
ATOM   1095  ND1 HIS A  69     -49.539   1.712  65.613  1.00  0.00           N  
ATOM   1096  CD2 HIS A  69     -48.390   2.092  67.432  1.00  0.00           C  
ATOM   1097  CE1 HIS A  69     -49.278   0.539  66.163  1.00  0.00           C  
ATOM   1098  NE2 HIS A  69     -48.583   0.742  67.267  1.00  0.00           N  
ATOM   1099  H   HIS A  69     -46.610   4.537  64.987  1.00  0.00           H  
ATOM   1100  HA  HIS A  69     -49.336   3.871  63.939  1.00  0.00           H  
ATOM   1101 1HB  HIS A  69     -48.479   4.731  66.723  1.00  0.00           H  
ATOM   1102 2HB  HIS A  69     -50.141   4.472  66.212  1.00  0.00           H  
ATOM   1103  HD1 HIS A  69     -49.989   1.831  64.728  1.00  0.00           H  
ATOM   1104  HD2 HIS A  69     -47.835   2.463  68.294  1.00  0.00           H  
ATOM   1105  HE1 HIS A  69     -49.627  -0.383  65.697  1.00  0.00           H  
ATOM   1106  N   SER A  70     -49.847   6.207  63.328  1.00  0.00           N  
ATOM   1107  CA  SER A  70     -49.895   7.524  62.710  1.00  0.00           C  
ATOM   1108  C   SER A  70     -50.314   8.650  63.643  1.00  0.00           C  
ATOM   1109  O   SER A  70     -49.779   9.747  63.545  1.00  0.00           O  
ATOM   1110  CB  SER A  70     -50.845   7.484  61.529  1.00  0.00           C  
ATOM   1111  OG  SER A  70     -52.159   7.243  61.949  1.00  0.00           O  
ATOM   1112  H   SER A  70     -50.488   5.493  63.014  1.00  0.00           H  
ATOM   1113  HA  SER A  70     -48.894   7.779  62.359  1.00  0.00           H  
ATOM   1114 1HB  SER A  70     -50.799   8.432  60.993  1.00  0.00           H  
ATOM   1115 2HB  SER A  70     -50.532   6.702  60.837  1.00  0.00           H  
ATOM   1116  HG  SER A  70     -52.090   6.854  62.824  1.00  0.00           H  
ATOM   1117  N   ARG A  71     -51.242   8.370  64.554  1.00  0.00           N  
ATOM   1118  CA  ARG A  71     -51.777   9.389  65.462  1.00  0.00           C  
ATOM   1119  C   ARG A  71     -50.773   9.866  66.518  1.00  0.00           C  
ATOM   1120  O   ARG A  71     -51.005  10.871  67.191  1.00  0.00           O  
ATOM   1121  CB  ARG A  71     -53.012   8.852  66.170  1.00  0.00           C  
ATOM   1122  CG  ARG A  71     -52.748   7.715  67.144  1.00  0.00           C  
ATOM   1123  CD  ARG A  71     -54.008   7.190  67.731  1.00  0.00           C  
ATOM   1124  NE  ARG A  71     -53.758   6.114  68.676  1.00  0.00           N  
ATOM   1125  CZ  ARG A  71     -54.716   5.467  69.368  1.00  0.00           C  
ATOM   1126  NH1 ARG A  71     -55.979   5.798  69.211  1.00  0.00           N  
ATOM   1127  NH2 ARG A  71     -54.386   4.500  70.206  1.00  0.00           N  
ATOM   1128  H   ARG A  71     -51.587   7.423  64.619  1.00  0.00           H  
ATOM   1129  HA  ARG A  71     -52.058  10.263  64.874  1.00  0.00           H  
ATOM   1130 1HB  ARG A  71     -53.491   9.657  66.725  1.00  0.00           H  
ATOM   1131 2HB  ARG A  71     -53.728   8.494  65.430  1.00  0.00           H  
ATOM   1132 1HG  ARG A  71     -52.246   6.899  66.623  1.00  0.00           H  
ATOM   1133 2HG  ARG A  71     -52.114   8.072  67.956  1.00  0.00           H  
ATOM   1134 1HD  ARG A  71     -54.526   7.992  68.256  1.00  0.00           H  
ATOM   1135 2HD  ARG A  71     -54.646   6.805  66.936  1.00  0.00           H  
ATOM   1136  HE  ARG A  71     -52.799   5.831  68.824  1.00  0.00           H  
ATOM   1137 1HH1 ARG A  71     -56.231   6.538  68.570  1.00  0.00           H  
ATOM   1138 2HH1 ARG A  71     -56.696   5.313  69.730  1.00  0.00           H  
ATOM   1139 1HH2 ARG A  71     -53.415   4.245  70.328  1.00  0.00           H  
ATOM   1140 2HH2 ARG A  71     -55.104   4.015  70.725  1.00  0.00           H  
ATOM   1141  N   GLU A  72     -49.657   9.162  66.653  1.00  0.00           N  
ATOM   1142  CA  GLU A  72     -48.675   9.497  67.694  1.00  0.00           C  
ATOM   1143  C   GLU A  72     -47.690  10.589  67.237  1.00  0.00           C  
ATOM   1144  O   GLU A  72     -46.481  10.372  67.171  1.00  0.00           O  
ATOM   1145  CB  GLU A  72     -47.899   8.244  68.106  1.00  0.00           C  
ATOM   1146  CG  GLU A  72     -48.753   7.158  68.745  1.00  0.00           C  
ATOM   1147  CD  GLU A  72     -47.956   5.949  69.149  1.00  0.00           C  
ATOM   1148  OE1 GLU A  72     -46.789   5.899  68.839  1.00  0.00           O  
ATOM   1149  OE2 GLU A  72     -48.514   5.074  69.768  1.00  0.00           O  
ATOM   1150  H   GLU A  72     -49.473   8.384  66.036  1.00  0.00           H  
ATOM   1151  HA  GLU A  72     -49.210   9.882  68.563  1.00  0.00           H  
ATOM   1152 1HB  GLU A  72     -47.411   7.814  67.231  1.00  0.00           H  
ATOM   1153 2HB  GLU A  72     -47.118   8.516  68.815  1.00  0.00           H  
ATOM   1154 1HG  GLU A  72     -49.242   7.568  69.628  1.00  0.00           H  
ATOM   1155 2HG  GLU A  72     -49.528   6.858  68.041  1.00  0.00           H  
ATOM   1156  N   TRP A  73     -48.232  11.772  66.945  1.00  0.00           N  
ATOM   1157  CA  TRP A  73     -47.492  12.844  66.295  1.00  0.00           C  
ATOM   1158  C   TRP A  73     -46.179  13.223  66.970  1.00  0.00           C  
ATOM   1159  O   TRP A  73     -45.233  13.634  66.300  1.00  0.00           O  
ATOM   1160  CB  TRP A  73     -48.377  14.089  66.210  1.00  0.00           C  
ATOM   1161  CG  TRP A  73     -49.499  13.959  65.225  1.00  0.00           C  
ATOM   1162  CD1 TRP A  73     -49.576  13.078  64.189  1.00  0.00           C  
ATOM   1163  CD2 TRP A  73     -50.718  14.740  65.179  1.00  0.00           C  
ATOM   1164  NE1 TRP A  73     -50.752  13.255  63.503  1.00  0.00           N  
ATOM   1165  CE2 TRP A  73     -51.464  14.267  64.096  1.00  0.00           C  
ATOM   1166  CE3 TRP A  73     -51.229  15.785  65.959  1.00  0.00           C  
ATOM   1167  CZ2 TRP A  73     -52.699  14.804  63.766  1.00  0.00           C  
ATOM   1168  CZ3 TRP A  73     -52.467  16.322  65.629  1.00  0.00           C  
ATOM   1169  CH2 TRP A  73     -53.183  15.843  64.560  1.00  0.00           C  
ATOM   1170  H   TRP A  73     -49.200  11.921  67.190  1.00  0.00           H  
ATOM   1171  HA  TRP A  73     -47.229  12.521  65.288  1.00  0.00           H  
ATOM   1172 1HB  TRP A  73     -48.805  14.299  67.191  1.00  0.00           H  
ATOM   1173 2HB  TRP A  73     -47.770  14.948  65.927  1.00  0.00           H  
ATOM   1174  HD1 TRP A  73     -48.815  12.340  63.941  1.00  0.00           H  
ATOM   1175  HE1 TRP A  73     -51.046  12.728  62.693  1.00  0.00           H  
ATOM   1176  HE3 TRP A  73     -50.666  16.167  66.810  1.00  0.00           H  
ATOM   1177  HZ2 TRP A  73     -53.282  14.437  62.921  1.00  0.00           H  
ATOM   1178  HZ3 TRP A  73     -52.857  17.136  66.240  1.00  0.00           H  
ATOM   1179  HH2 TRP A  73     -54.151  16.287  64.329  1.00  0.00           H  
ATOM   1180  N   ILE A  74     -46.118  13.097  68.292  1.00  0.00           N  
ATOM   1181  CA  ILE A  74     -44.881  13.417  69.015  1.00  0.00           C  
ATOM   1182  C   ILE A  74     -43.732  12.504  68.582  1.00  0.00           C  
ATOM   1183  O   ILE A  74     -42.563  12.878  68.655  1.00  0.00           O  
ATOM   1184  CB  ILE A  74     -45.086  13.296  70.536  1.00  0.00           C  
ATOM   1185  CG1 ILE A  74     -43.933  13.969  71.286  1.00  0.00           C  
ATOM   1186  CG2 ILE A  74     -45.208  11.835  70.941  1.00  0.00           C  
ATOM   1187  CD1 ILE A  74     -43.853  15.462  71.067  1.00  0.00           C  
ATOM   1188  H   ILE A  74     -46.924  12.779  68.812  1.00  0.00           H  
ATOM   1189  HA  ILE A  74     -44.603  14.445  68.786  1.00  0.00           H  
ATOM   1190  HB  ILE A  74     -45.997  13.819  70.823  1.00  0.00           H  
ATOM   1191 1HG1 ILE A  74     -44.038  13.785  72.354  1.00  0.00           H  
ATOM   1192 2HG1 ILE A  74     -42.987  13.528  70.971  1.00  0.00           H  
ATOM   1193 1HG2 ILE A  74     -45.351  11.767  72.019  1.00  0.00           H  
ATOM   1194 2HG2 ILE A  74     -46.060  11.386  70.433  1.00  0.00           H  
ATOM   1195 3HG2 ILE A  74     -44.298  11.303  70.663  1.00  0.00           H  
ATOM   1196 1HD1 ILE A  74     -43.011  15.868  71.630  1.00  0.00           H  
ATOM   1197 2HD1 ILE A  74     -43.712  15.668  70.005  1.00  0.00           H  
ATOM   1198 3HD1 ILE A  74     -44.775  15.930  71.408  1.00  0.00           H  
ATOM   1199  N   THR A  75     -44.070  11.313  68.094  1.00  0.00           N  
ATOM   1200  CA  THR A  75     -43.053  10.373  67.640  1.00  0.00           C  
ATOM   1201  C   THR A  75     -42.328  10.857  66.378  1.00  0.00           C  
ATOM   1202  O   THR A  75     -41.093  10.910  66.336  1.00  0.00           O  
ATOM   1203  CB  THR A  75     -43.675   8.989  67.376  1.00  0.00           C  
ATOM   1204  OG1 THR A  75     -44.714   9.109  66.396  1.00  0.00           O  
ATOM   1205  CG2 THR A  75     -44.256   8.412  68.657  1.00  0.00           C  
ATOM   1206  H   THR A  75     -45.044  11.051  68.035  1.00  0.00           H  
ATOM   1207  HA  THR A  75     -42.301  10.272  68.423  1.00  0.00           H  
ATOM   1208  HB  THR A  75     -42.910   8.314  66.993  1.00  0.00           H  
ATOM   1209  HG1 THR A  75     -45.216   9.912  66.558  1.00  0.00           H  
ATOM   1210 1HG2 THR A  75     -44.691   7.434  68.452  1.00  0.00           H  
ATOM   1211 2HG2 THR A  75     -43.466   8.309  69.401  1.00  0.00           H  
ATOM   1212 3HG2 THR A  75     -45.028   9.079  69.039  1.00  0.00           H  
ATOM   1213  N   GLN A  76     -43.089  11.205  65.341  1.00  0.00           N  
ATOM   1214  CA  GLN A  76     -42.480  11.677  64.105  1.00  0.00           C  
ATOM   1215  C   GLN A  76     -41.740  12.983  64.360  1.00  0.00           C  
ATOM   1216  O   GLN A  76     -40.643  13.190  63.840  1.00  0.00           O  
ATOM   1217  CB  GLN A  76     -43.537  11.869  63.015  1.00  0.00           C  
ATOM   1218  CG  GLN A  76     -44.173  10.578  62.530  1.00  0.00           C  
ATOM   1219  CD  GLN A  76     -45.300  10.112  63.433  1.00  0.00           C  
ATOM   1220  OE1 GLN A  76     -45.411  10.546  64.583  1.00  0.00           O  
ATOM   1221  NE2 GLN A  76     -46.143   9.225  62.917  1.00  0.00           N  
ATOM   1222  H   GLN A  76     -44.095  11.145  65.402  1.00  0.00           H  
ATOM   1223  HA  GLN A  76     -41.765  10.929  63.764  1.00  0.00           H  
ATOM   1224 1HB  GLN A  76     -44.332  12.516  63.388  1.00  0.00           H  
ATOM   1225 2HB  GLN A  76     -43.088  12.366  62.155  1.00  0.00           H  
ATOM   1226 1HG  GLN A  76     -44.580  10.738  61.531  1.00  0.00           H  
ATOM   1227 2HG  GLN A  76     -43.412   9.798  62.502  1.00  0.00           H  
ATOM   1228 1HE2 GLN A  76     -46.906   8.881  63.466  1.00  0.00           H  
ATOM   1229 2HE2 GLN A  76     -46.016   8.900  61.980  1.00  0.00           H  
ATOM   1230  N   ALA A  77     -42.352  13.864  65.148  1.00  0.00           N  
ATOM   1231  CA  ALA A  77     -41.750  15.175  65.432  1.00  0.00           C  
ATOM   1232  C   ALA A  77     -40.411  15.028  66.156  1.00  0.00           C  
ATOM   1233  O   ALA A  77     -39.434  15.720  65.840  1.00  0.00           O  
ATOM   1234  CB  ALA A  77     -42.702  16.029  66.256  1.00  0.00           C  
ATOM   1235  H   ALA A  77     -43.245  13.633  65.560  1.00  0.00           H  
ATOM   1236  HA  ALA A  77     -41.562  15.674  64.481  1.00  0.00           H  
ATOM   1237 1HB  ALA A  77     -42.241  16.996  66.458  1.00  0.00           H  
ATOM   1238 2HB  ALA A  77     -43.630  16.177  65.703  1.00  0.00           H  
ATOM   1239 3HB  ALA A  77     -42.918  15.527  67.198  1.00  0.00           H  
ATOM   1240  N   THR A  78     -40.370  14.131  67.132  1.00  0.00           N  
ATOM   1241  CA  THR A  78     -39.142  13.839  67.867  1.00  0.00           C  
ATOM   1242  C   THR A  78     -38.097  13.246  66.921  1.00  0.00           C  
ATOM   1243  O   THR A  78     -36.905  13.564  66.977  1.00  0.00           O  
ATOM   1244  CB  THR A  78     -39.403  12.872  69.036  1.00  0.00           C  
ATOM   1245  OG1 THR A  78     -40.326  13.469  69.957  1.00  0.00           O  
ATOM   1246  CG2 THR A  78     -38.106  12.549  69.762  1.00  0.00           C  
ATOM   1247  H   THR A  78     -41.217  13.636  67.372  1.00  0.00           H  
ATOM   1248  HA  THR A  78     -38.754  14.772  68.277  1.00  0.00           H  
ATOM   1249  HB  THR A  78     -39.838  11.948  68.655  1.00  0.00           H  
ATOM   1250  HG1 THR A  78     -41.220  13.370  69.622  1.00  0.00           H  
ATOM   1251 1HG2 THR A  78     -38.309  11.864  70.585  1.00  0.00           H  
ATOM   1252 2HG2 THR A  78     -37.406  12.085  69.067  1.00  0.00           H  
ATOM   1253 3HG2 THR A  78     -37.671  13.468  70.154  1.00  0.00           H  
ATOM   1254  N   GLY A  79     -38.563  12.386  66.029  1.00  0.00           N  
ATOM   1255  CA  GLY A  79     -37.678  11.749  65.071  1.00  0.00           C  
ATOM   1256  C   GLY A  79     -36.969  12.753  64.163  1.00  0.00           C  
ATOM   1257  O   GLY A  79     -35.762  12.660  63.979  1.00  0.00           O  
ATOM   1258  H   GLY A  79     -39.549  12.166  66.010  1.00  0.00           H  
ATOM   1259 1HA  GLY A  79     -36.928  11.163  65.602  1.00  0.00           H  
ATOM   1260 2HA  GLY A  79     -38.249  11.056  64.453  1.00  0.00           H  
ATOM   1261  N   VAL A  80     -37.703  13.704  63.588  1.00  0.00           N  
ATOM   1262  CA  VAL A  80     -37.072  14.645  62.660  1.00  0.00           C  
ATOM   1263  C   VAL A  80     -36.131  15.599  63.407  1.00  0.00           C  
ATOM   1264  O   VAL A  80     -35.084  15.987  62.890  1.00  0.00           O  
ATOM   1265  CB  VAL A  80     -38.144  15.460  61.913  1.00  0.00           C  
ATOM   1266  CG1 VAL A  80     -38.795  16.468  62.848  1.00  0.00           C  
ATOM   1267  CG2 VAL A  80     -37.520  16.161  60.715  1.00  0.00           C  
ATOM   1268  H   VAL A  80     -38.691  13.790  63.780  1.00  0.00           H  
ATOM   1269  HA  VAL A  80     -36.493  14.077  61.931  1.00  0.00           H  
ATOM   1270  HB  VAL A  80     -38.928  14.785  61.571  1.00  0.00           H  
ATOM   1271 1HG1 VAL A  80     -39.551  17.035  62.304  1.00  0.00           H  
ATOM   1272 2HG1 VAL A  80     -39.266  15.941  63.678  1.00  0.00           H  
ATOM   1273 3HG1 VAL A  80     -38.038  17.150  63.233  1.00  0.00           H  
ATOM   1274 1HG2 VAL A  80     -38.284  16.735  60.191  1.00  0.00           H  
ATOM   1275 2HG2 VAL A  80     -36.732  16.832  61.057  1.00  0.00           H  
ATOM   1276 3HG2 VAL A  80     -37.097  15.418  60.039  1.00  0.00           H  
ATOM   1277  N   TRP A  81     -36.496  15.940  64.635  1.00  0.00           N  
ATOM   1278  CA  TRP A  81     -35.639  16.766  65.482  1.00  0.00           C  
ATOM   1279  C   TRP A  81     -34.333  16.018  65.727  1.00  0.00           C  
ATOM   1280  O   TRP A  81     -33.256  16.615  65.731  1.00  0.00           O  
ATOM   1281  CB  TRP A  81     -36.323  17.088  66.812  1.00  0.00           C  
ATOM   1282  CG  TRP A  81     -35.499  17.957  67.714  1.00  0.00           C  
ATOM   1283  CD1 TRP A  81     -35.439  19.318  67.702  1.00  0.00           C  
ATOM   1284  CD2 TRP A  81     -34.608  17.526  68.771  1.00  0.00           C  
ATOM   1285  NE1 TRP A  81     -34.576  19.762  68.673  1.00  0.00           N  
ATOM   1286  CE2 TRP A  81     -34.060  18.679  69.338  1.00  0.00           C  
ATOM   1287  CE3 TRP A  81     -34.239  16.272  69.274  1.00  0.00           C  
ATOM   1288  CZ2 TRP A  81     -33.155  18.622  70.386  1.00  0.00           C  
ATOM   1289  CZ3 TRP A  81     -33.333  16.215  70.327  1.00  0.00           C  
ATOM   1290  CH2 TRP A  81     -32.806  17.361  70.869  1.00  0.00           C  
ATOM   1291  H   TRP A  81     -37.385  15.623  64.995  1.00  0.00           H  
ATOM   1292  HA  TRP A  81     -35.441  17.704  64.963  1.00  0.00           H  
ATOM   1293 1HB  TRP A  81     -37.270  17.592  66.622  1.00  0.00           H  
ATOM   1294 2HB  TRP A  81     -36.546  16.161  67.340  1.00  0.00           H  
ATOM   1295  HD1 TRP A  81     -35.995  19.960  67.021  1.00  0.00           H  
ATOM   1296  HE1 TRP A  81     -34.356  20.729  68.867  1.00  0.00           H  
ATOM   1297  HE3 TRP A  81     -34.656  15.360  68.850  1.00  0.00           H  
ATOM   1298  HZ2 TRP A  81     -32.726  19.521  70.830  1.00  0.00           H  
ATOM   1299  HZ3 TRP A  81     -33.050  15.235  70.713  1.00  0.00           H  
ATOM   1300  HH2 TRP A  81     -32.098  17.280  71.694  1.00  0.00           H  
ATOM   1301  N   PHE A  82     -34.440  14.702  65.898  1.00  0.00           N  
ATOM   1302  CA  PHE A  82     -33.285  13.855  66.171  1.00  0.00           C  
ATOM   1303  C   PHE A  82     -32.322  13.780  64.985  1.00  0.00           C  
ATOM   1304  O   PHE A  82     -31.107  13.727  65.173  1.00  0.00           O  
ATOM   1305  CB  PHE A  82     -33.747  12.445  66.542  1.00  0.00           C  
ATOM   1306  CG  PHE A  82     -34.348  12.345  67.915  1.00  0.00           C  
ATOM   1307  CD1 PHE A  82     -33.987  13.240  68.912  1.00  0.00           C  
ATOM   1308  CD2 PHE A  82     -35.274  11.358  68.214  1.00  0.00           C  
ATOM   1309  CE1 PHE A  82     -34.539  13.150  70.176  1.00  0.00           C  
ATOM   1310  CE2 PHE A  82     -35.829  11.266  69.475  1.00  0.00           C  
ATOM   1311  CZ  PHE A  82     -35.460  12.163  70.458  1.00  0.00           C  
ATOM   1312  H   PHE A  82     -35.356  14.280  65.835  1.00  0.00           H  
ATOM   1313  HA  PHE A  82     -32.736  14.279  67.012  1.00  0.00           H  
ATOM   1314 1HB  PHE A  82     -34.488  12.103  65.821  1.00  0.00           H  
ATOM   1315 2HB  PHE A  82     -32.901  11.760  66.491  1.00  0.00           H  
ATOM   1316  HD1 PHE A  82     -33.260  14.021  68.689  1.00  0.00           H  
ATOM   1317  HD2 PHE A  82     -35.565  10.649  67.438  1.00  0.00           H  
ATOM   1318  HE1 PHE A  82     -34.247  13.859  70.950  1.00  0.00           H  
ATOM   1319  HE2 PHE A  82     -36.556  10.485  69.696  1.00  0.00           H  
ATOM   1320  HZ  PHE A  82     -35.895  12.090  71.453  1.00  0.00           H  
ATOM   1321  N   ALA A  83     -32.867  13.787  63.772  1.00  0.00           N  
ATOM   1322  CA  ALA A  83     -32.050  13.812  62.562  1.00  0.00           C  
ATOM   1323  C   ALA A  83     -31.198  15.079  62.528  1.00  0.00           C  
ATOM   1324  O   ALA A  83     -29.995  15.027  62.254  1.00  0.00           O  
ATOM   1325  CB  ALA A  83     -32.926  13.722  61.321  1.00  0.00           C  
ATOM   1326  H   ALA A  83     -33.873  13.775  63.686  1.00  0.00           H  
ATOM   1327  HA  ALA A  83     -31.384  12.949  62.585  1.00  0.00           H  
ATOM   1328 1HB  ALA A  83     -32.298  13.742  60.430  1.00  0.00           H  
ATOM   1329 2HB  ALA A  83     -33.494  12.792  61.344  1.00  0.00           H  
ATOM   1330 3HB  ALA A  83     -33.613  14.566  61.299  1.00  0.00           H  
ATOM   1331  N   LYS A  84     -31.825  16.215  62.830  1.00  0.00           N  
ATOM   1332  CA  LYS A  84     -31.114  17.486  62.889  1.00  0.00           C  
ATOM   1333  C   LYS A  84     -30.092  17.510  64.021  1.00  0.00           C  
ATOM   1334  O   LYS A  84     -28.995  18.025  63.849  1.00  0.00           O  
ATOM   1335  CB  LYS A  84     -32.104  18.641  63.053  1.00  0.00           C  
ATOM   1336  CG  LYS A  84     -31.463  20.022  63.062  1.00  0.00           C  
ATOM   1337  CD  LYS A  84     -32.514  21.119  63.134  1.00  0.00           C  
ATOM   1338  CE  LYS A  84     -31.882  22.500  63.047  1.00  0.00           C  
ATOM   1339  NZ  LYS A  84     -31.000  22.783  64.212  1.00  0.00           N  
ATOM   1340  H   LYS A  84     -32.816  16.196  63.023  1.00  0.00           H  
ATOM   1341  HA  LYS A  84     -30.569  17.622  61.954  1.00  0.00           H  
ATOM   1342 1HB  LYS A  84     -32.831  18.615  62.241  1.00  0.00           H  
ATOM   1343 2HB  LYS A  84     -32.652  18.520  63.987  1.00  0.00           H  
ATOM   1344 1HG  LYS A  84     -30.799  20.110  63.924  1.00  0.00           H  
ATOM   1345 2HG  LYS A  84     -30.872  20.155  62.156  1.00  0.00           H  
ATOM   1346 1HD  LYS A  84     -33.221  21.000  62.311  1.00  0.00           H  
ATOM   1347 2HD  LYS A  84     -33.061  21.039  64.074  1.00  0.00           H  
ATOM   1348 1HE  LYS A  84     -31.292  22.573  62.135  1.00  0.00           H  
ATOM   1349 2HE  LYS A  84     -32.665  23.257  63.008  1.00  0.00           H  
ATOM   1350 1HZ  LYS A  84     -30.602  23.706  64.117  1.00  0.00           H  
ATOM   1351 2HZ  LYS A  84     -31.542  22.736  65.064  1.00  0.00           H  
ATOM   1352 3HZ  LYS A  84     -30.259  22.098  64.248  1.00  0.00           H  
ATOM   1353  N   LYS A  85     -30.454  16.957  65.176  1.00  0.00           N  
ATOM   1354  CA  LYS A  85     -29.566  16.943  66.337  1.00  0.00           C  
ATOM   1355  C   LYS A  85     -28.258  16.187  66.072  1.00  0.00           C  
ATOM   1356  O   LYS A  85     -27.181  16.613  66.501  1.00  0.00           O  
ATOM   1357  CB  LYS A  85     -30.286  16.329  67.538  1.00  0.00           C  
ATOM   1358  CG  LYS A  85     -29.465  16.307  68.821  1.00  0.00           C  
ATOM   1359  CD  LYS A  85     -29.112  17.716  69.274  1.00  0.00           C  
ATOM   1360  CE  LYS A  85     -30.347  18.476  69.734  1.00  0.00           C  
ATOM   1361  NZ  LYS A  85     -30.002  19.809  70.298  1.00  0.00           N  
ATOM   1362  H   LYS A  85     -31.369  16.535  65.251  1.00  0.00           H  
ATOM   1363  HA  LYS A  85     -29.294  17.971  66.577  1.00  0.00           H  
ATOM   1364 1HB  LYS A  85     -31.203  16.885  67.737  1.00  0.00           H  
ATOM   1365 2HB  LYS A  85     -30.571  15.302  67.306  1.00  0.00           H  
ATOM   1366 1HG  LYS A  85     -30.034  15.813  69.609  1.00  0.00           H  
ATOM   1367 2HG  LYS A  85     -28.546  15.747  68.654  1.00  0.00           H  
ATOM   1368 1HD  LYS A  85     -28.399  17.665  70.099  1.00  0.00           H  
ATOM   1369 2HD  LYS A  85     -28.649  18.258  68.450  1.00  0.00           H  
ATOM   1370 1HE  LYS A  85     -31.022  18.616  68.891  1.00  0.00           H  
ATOM   1371 2HE  LYS A  85     -30.869  17.897  70.496  1.00  0.00           H  
ATOM   1372 1HZ  LYS A  85     -30.847  20.280  70.591  1.00  0.00           H  
ATOM   1373 2HZ  LYS A  85     -29.390  19.691  71.094  1.00  0.00           H  
ATOM   1374 3HZ  LYS A  85     -29.535  20.363  69.594  1.00  0.00           H  
ATOM   1375  N   PHE A  86     -28.360  15.057  65.380  1.00  0.00           N  
ATOM   1376  CA  PHE A  86     -27.184  14.259  65.035  1.00  0.00           C  
ATOM   1377  C   PHE A  86     -26.208  15.022  64.141  1.00  0.00           C  
ATOM   1378  O   PHE A  86     -25.013  15.072  64.427  1.00  0.00           O  
ATOM   1379  CB  PHE A  86     -27.611  12.967  64.335  1.00  0.00           C  
ATOM   1380  CG  PHE A  86     -28.216  11.949  65.259  1.00  0.00           C  
ATOM   1381  CD1 PHE A  86     -27.888  11.932  66.606  1.00  0.00           C  
ATOM   1382  CD2 PHE A  86     -29.114  11.006  64.782  1.00  0.00           C  
ATOM   1383  CE1 PHE A  86     -28.444  10.995  67.457  1.00  0.00           C  
ATOM   1384  CE2 PHE A  86     -29.673  10.070  65.630  1.00  0.00           C  
ATOM   1385  CZ  PHE A  86     -29.337  10.064  66.969  1.00  0.00           C  
ATOM   1386  H   PHE A  86     -29.273  14.741  65.085  1.00  0.00           H  
ATOM   1387  HA  PHE A  86     -26.657  14.003  65.955  1.00  0.00           H  
ATOM   1388 1HB  PHE A  86     -28.339  13.198  63.559  1.00  0.00           H  
ATOM   1389 2HB  PHE A  86     -26.747  12.515  63.849  1.00  0.00           H  
ATOM   1390  HD1 PHE A  86     -27.183  12.669  66.992  1.00  0.00           H  
ATOM   1391  HD2 PHE A  86     -29.380  11.010  63.725  1.00  0.00           H  
ATOM   1392  HE1 PHE A  86     -28.177  10.993  68.513  1.00  0.00           H  
ATOM   1393  HE2 PHE A  86     -30.378   9.335  65.243  1.00  0.00           H  
ATOM   1394  HZ  PHE A  86     -29.775   9.325  67.639  1.00  0.00           H  
ATOM   1395  N   THR A  87     -26.705  15.613  63.061  1.00  0.00           N  
ATOM   1396  CA  THR A  87     -25.823  16.308  62.129  1.00  0.00           C  
ATOM   1397  C   THR A  87     -25.284  17.589  62.769  1.00  0.00           C  
ATOM   1398  O   THR A  87     -24.158  18.015  62.485  1.00  0.00           O  
ATOM   1399  CB  THR A  87     -26.550  16.643  60.814  1.00  0.00           C  
ATOM   1400  OG1 THR A  87     -27.683  17.478  61.090  1.00  0.00           O  
ATOM   1401  CG2 THR A  87     -27.019  15.371  60.124  1.00  0.00           C  
ATOM   1402  H   THR A  87     -27.697  15.588  62.874  1.00  0.00           H  
ATOM   1403  HA  THR A  87     -24.981  15.655  61.897  1.00  0.00           H  
ATOM   1404  HB  THR A  87     -25.873  17.180  60.150  1.00  0.00           H  
ATOM   1405  HG1 THR A  87     -28.115  17.174  61.892  1.00  0.00           H  
ATOM   1406 1HG2 THR A  87     -27.531  15.627  59.197  1.00  0.00           H  
ATOM   1407 2HG2 THR A  87     -26.159  14.739  59.903  1.00  0.00           H  
ATOM   1408 3HG2 THR A  87     -27.704  14.834  60.779  1.00  0.00           H  
ATOM   1409  N   GLU A  88     -26.091  18.187  63.641  1.00  0.00           N  
ATOM   1410  CA  GLU A  88     -25.690  19.383  64.372  1.00  0.00           C  
ATOM   1411  C   GLU A  88     -24.591  19.083  65.374  1.00  0.00           C  
ATOM   1412  O   GLU A  88     -23.713  19.915  65.610  1.00  0.00           O  
ATOM   1413  CB  GLU A  88     -26.893  19.994  65.094  1.00  0.00           C  
ATOM   1414  CG  GLU A  88     -26.600  21.312  65.798  1.00  0.00           C  
ATOM   1415  CD  GLU A  88     -27.828  21.940  66.397  1.00  0.00           C  
ATOM   1416  OE1 GLU A  88     -28.744  22.225  65.664  1.00  0.00           O  
ATOM   1417  OE2 GLU A  88     -27.849  22.135  67.590  1.00  0.00           O  
ATOM   1418  H   GLU A  88     -27.010  17.798  63.800  1.00  0.00           H  
ATOM   1419  HA  GLU A  88     -25.304  20.111  63.658  1.00  0.00           H  
ATOM   1420 1HB  GLU A  88     -27.697  20.168  64.379  1.00  0.00           H  
ATOM   1421 2HB  GLU A  88     -27.264  19.292  65.841  1.00  0.00           H  
ATOM   1422 1HG  GLU A  88     -25.873  21.135  66.591  1.00  0.00           H  
ATOM   1423 2HG  GLU A  88     -26.156  22.003  65.083  1.00  0.00           H  
ATOM   1424  N   ASN A  89     -24.634  17.894  65.966  1.00  0.00           N  
ATOM   1425  CA  ASN A  89     -23.771  17.604  67.102  1.00  0.00           C  
ATOM   1426  C   ASN A  89     -22.584  16.685  66.836  1.00  0.00           C  
ATOM   1427  O   ASN A  89     -21.714  16.541  67.697  1.00  0.00           O  
ATOM   1428  CB  ASN A  89     -24.612  17.026  68.225  1.00  0.00           C  
ATOM   1429  CG  ASN A  89     -25.584  18.023  68.792  1.00  0.00           C  
ATOM   1430  OD1 ASN A  89     -26.743  18.089  68.367  1.00  0.00           O  
ATOM   1431  ND2 ASN A  89     -25.134  18.800  69.744  1.00  0.00           N  
ATOM   1432  H   ASN A  89     -25.266  17.180  65.633  1.00  0.00           H  
ATOM   1433  HA  ASN A  89     -23.313  18.536  67.436  1.00  0.00           H  
ATOM   1434 1HB  ASN A  89     -25.168  16.163  67.857  1.00  0.00           H  
ATOM   1435 2HB  ASN A  89     -23.959  16.677  69.026  1.00  0.00           H  
ATOM   1436 1HD2 ASN A  89     -25.737  19.483  70.159  1.00  0.00           H  
ATOM   1437 2HD2 ASN A  89     -24.189  18.712  70.057  1.00  0.00           H  
ATOM   1438  N   TYR A  90     -22.539  16.060  65.665  1.00  0.00           N  
ATOM   1439  CA  TYR A  90     -21.395  15.209  65.350  1.00  0.00           C  
ATOM   1440  C   TYR A  90     -20.105  16.028  65.336  1.00  0.00           C  
ATOM   1441  O   TYR A  90     -20.020  17.046  64.648  1.00  0.00           O  
ATOM   1442  CB  TYR A  90     -21.599  14.508  64.005  1.00  0.00           C  
ATOM   1443  CG  TYR A  90     -20.461  13.590  63.616  1.00  0.00           C  
ATOM   1444  CD1 TYR A  90     -20.342  12.342  64.210  1.00  0.00           C  
ATOM   1445  CD2 TYR A  90     -19.536  13.997  62.666  1.00  0.00           C  
ATOM   1446  CE1 TYR A  90     -19.303  11.504  63.855  1.00  0.00           C  
ATOM   1447  CE2 TYR A  90     -18.497  13.159  62.311  1.00  0.00           C  
ATOM   1448  CZ  TYR A  90     -18.379  11.917  62.902  1.00  0.00           C  
ATOM   1449  OH  TYR A  90     -17.344  11.083  62.549  1.00  0.00           O  
ATOM   1450  H   TYR A  90     -23.280  16.160  64.986  1.00  0.00           H  
ATOM   1451  HA  TYR A  90     -21.304  14.450  66.127  1.00  0.00           H  
ATOM   1452 1HB  TYR A  90     -22.516  13.918  64.037  1.00  0.00           H  
ATOM   1453 2HB  TYR A  90     -21.717  15.254  63.220  1.00  0.00           H  
ATOM   1454  HD1 TYR A  90     -21.069  12.023  64.957  1.00  0.00           H  
ATOM   1455  HD2 TYR A  90     -19.629  14.978  62.200  1.00  0.00           H  
ATOM   1456  HE1 TYR A  90     -19.210  10.524  64.322  1.00  0.00           H  
ATOM   1457  HE2 TYR A  90     -17.769  13.479  61.565  1.00  0.00           H  
ATOM   1458  HH  TYR A  90     -16.800  11.513  61.884  1.00  0.00           H  
ATOM   1459  N   GLY A  91     -19.118  15.567  66.101  1.00  0.00           N  
ATOM   1460  CA  GLY A  91     -17.820  16.237  66.238  1.00  0.00           C  
ATOM   1461  C   GLY A  91     -17.900  17.524  67.055  1.00  0.00           C  
ATOM   1462  O   GLY A  91     -17.039  18.397  66.940  1.00  0.00           O  
ATOM   1463  H   GLY A  91     -19.285  14.710  66.608  1.00  0.00           H  
ATOM   1464 1HA  GLY A  91     -17.110  15.561  66.715  1.00  0.00           H  
ATOM   1465 2HA  GLY A  91     -17.426  16.472  65.250  1.00  0.00           H  
ATOM   1466  N   GLN A  92     -18.937  17.632  67.879  1.00  0.00           N  
ATOM   1467  CA  GLN A  92     -19.080  18.754  68.801  1.00  0.00           C  
ATOM   1468  C   GLN A  92     -19.439  18.196  70.162  1.00  0.00           C  
ATOM   1469  O   GLN A  92     -18.798  18.496  71.163  1.00  0.00           O  
ATOM   1470  CB  GLN A  92     -20.148  19.742  68.324  1.00  0.00           C  
ATOM   1471  CG  GLN A  92     -19.823  20.422  67.005  1.00  0.00           C  
ATOM   1472  CD  GLN A  92     -18.575  21.280  67.089  1.00  0.00           C  
ATOM   1473  OE1 GLN A  92     -18.442  22.121  67.982  1.00  0.00           O  
ATOM   1474  NE2 GLN A  92     -17.651  21.072  66.158  1.00  0.00           N  
ATOM   1475  H   GLN A  92     -19.647  16.914  67.864  1.00  0.00           H  
ATOM   1476  HA  GLN A  92     -18.128  19.283  68.853  1.00  0.00           H  
ATOM   1477 1HB  GLN A  92     -21.099  19.222  68.209  1.00  0.00           H  
ATOM   1478 2HB  GLN A  92     -20.289  20.517  69.077  1.00  0.00           H  
ATOM   1479 1HG  GLN A  92     -19.662  19.658  66.244  1.00  0.00           H  
ATOM   1480 2HG  GLN A  92     -20.659  21.061  66.722  1.00  0.00           H  
ATOM   1481 1HE2 GLN A  92     -16.806  21.608  66.162  1.00  0.00           H  
ATOM   1482 2HE2 GLN A  92     -17.799  20.379  65.452  1.00  0.00           H  
ATOM   1483  N   ASN A  93     -20.476  17.370  70.181  1.00  0.00           N  
ATOM   1484  CA  ASN A  93     -20.813  16.594  71.354  1.00  0.00           C  
ATOM   1485  C   ASN A  93     -19.959  15.335  71.370  1.00  0.00           C  
ATOM   1486  O   ASN A  93     -20.043  14.515  70.457  1.00  0.00           O  
ATOM   1487  CB  ASN A  93     -22.293  16.259  71.383  1.00  0.00           C  
ATOM   1488  CG  ASN A  93     -22.699  15.542  72.640  1.00  0.00           C  
ATOM   1489  OD1 ASN A  93     -21.920  14.765  73.206  1.00  0.00           O  
ATOM   1490  ND2 ASN A  93     -23.904  15.786  73.089  1.00  0.00           N  
ATOM   1491  H   ASN A  93     -21.046  17.281  69.352  1.00  0.00           H  
ATOM   1492  HA  ASN A  93     -20.578  17.186  72.240  1.00  0.00           H  
ATOM   1493 1HB  ASN A  93     -22.876  17.177  71.297  1.00  0.00           H  
ATOM   1494 2HB  ASN A  93     -22.541  15.633  70.525  1.00  0.00           H  
ATOM   1495 1HD2 ASN A  93     -24.228  15.337  73.922  1.00  0.00           H  
ATOM   1496 2HD2 ASN A  93     -24.500  16.421  72.599  1.00  0.00           H  
ATOM   1497  N   PRO A  94     -19.131  15.176  72.410  1.00  0.00           N  
ATOM   1498  CA  PRO A  94     -18.275  13.992  72.550  1.00  0.00           C  
ATOM   1499  C   PRO A  94     -19.074  12.693  72.585  1.00  0.00           C  
ATOM   1500  O   PRO A  94     -18.604  11.666  72.092  1.00  0.00           O  
ATOM   1501  CB  PRO A  94     -17.565  14.244  73.884  1.00  0.00           C  
ATOM   1502  CG  PRO A  94     -17.560  15.728  74.021  1.00  0.00           C  
ATOM   1503  CD  PRO A  94     -18.882  16.162  73.446  1.00  0.00           C  
ATOM   1504  HA  PRO A  94     -17.556  13.965  71.718  1.00  0.00           H  
ATOM   1505 1HB  PRO A  94     -18.106  13.742  74.699  1.00  0.00           H  
ATOM   1506 2HB  PRO A  94     -16.552  13.815  73.858  1.00  0.00           H  
ATOM   1507 1HG  PRO A  94     -17.444  16.012  75.077  1.00  0.00           H  
ATOM   1508 2HG  PRO A  94     -16.703  16.157  73.481  1.00  0.00           H  
ATOM   1509 1HD  PRO A  94     -19.652  16.128  74.231  1.00  0.00           H  
ATOM   1510 2HD  PRO A  94     -18.790  17.178  73.037  1.00  0.00           H  
ATOM   1511  N   SER A  95     -20.274  12.744  73.154  1.00  0.00           N  
ATOM   1512  CA  SER A  95     -21.088  11.544  73.330  1.00  0.00           C  
ATOM   1513  C   SER A  95     -21.541  10.927  72.001  1.00  0.00           C  
ATOM   1514  O   SER A  95     -21.229   9.773  71.709  1.00  0.00           O  
ATOM   1515  CB  SER A  95     -22.303  11.876  74.174  1.00  0.00           C  
ATOM   1516  OG  SER A  95     -23.116  10.748  74.350  1.00  0.00           O  
ATOM   1517  H   SER A  95     -20.633  13.633  73.473  1.00  0.00           H  
ATOM   1518  HA  SER A  95     -20.489  10.792  73.846  1.00  0.00           H  
ATOM   1519 1HB  SER A  95     -21.980  12.249  75.146  1.00  0.00           H  
ATOM   1520 2HB  SER A  95     -22.875  12.668  73.693  1.00  0.00           H  
ATOM   1521  HG  SER A  95     -22.908  10.405  75.222  1.00  0.00           H  
ATOM   1522  N   PHE A  96     -22.265  11.692  71.192  1.00  0.00           N  
ATOM   1523  CA  PHE A  96     -22.739  11.167  69.915  1.00  0.00           C  
ATOM   1524  C   PHE A  96     -21.580  10.909  68.953  1.00  0.00           C  
ATOM   1525  O   PHE A  96     -21.628   9.984  68.145  1.00  0.00           O  
ATOM   1526  CB  PHE A  96     -23.732  12.140  69.276  1.00  0.00           C  
ATOM   1527  CG  PHE A  96     -24.393  11.604  68.038  1.00  0.00           C  
ATOM   1528  CD1 PHE A  96     -25.415  10.672  68.128  1.00  0.00           C  
ATOM   1529  CD2 PHE A  96     -23.993  12.031  66.780  1.00  0.00           C  
ATOM   1530  CE1 PHE A  96     -26.024  10.179  66.989  1.00  0.00           C  
ATOM   1531  CE2 PHE A  96     -24.601  11.541  65.641  1.00  0.00           C  
ATOM   1532  CZ  PHE A  96     -25.617  10.613  65.746  1.00  0.00           C  
ATOM   1533  H   PHE A  96     -22.495  12.641  71.450  1.00  0.00           H  
ATOM   1534  HA  PHE A  96     -23.246  10.219  70.098  1.00  0.00           H  
ATOM   1535 1HB  PHE A  96     -24.510  12.390  69.995  1.00  0.00           H  
ATOM   1536 2HB  PHE A  96     -23.218  13.064  69.014  1.00  0.00           H  
ATOM   1537  HD1 PHE A  96     -25.738  10.329  69.111  1.00  0.00           H  
ATOM   1538  HD2 PHE A  96     -23.190  12.764  66.697  1.00  0.00           H  
ATOM   1539  HE1 PHE A  96     -26.826   9.446  67.075  1.00  0.00           H  
ATOM   1540  HE2 PHE A  96     -24.277  11.885  64.658  1.00  0.00           H  
ATOM   1541  HZ  PHE A  96     -26.096  10.224  64.848  1.00  0.00           H  
ATOM   1542  N   THR A  97     -20.528  11.715  69.047  1.00  0.00           N  
ATOM   1543  CA  THR A  97     -19.368  11.502  68.192  1.00  0.00           C  
ATOM   1544  C   THR A  97     -18.773  10.104  68.392  1.00  0.00           C  
ATOM   1545  O   THR A  97     -18.492   9.396  67.423  1.00  0.00           O  
ATOM   1546  CB  THR A  97     -18.289  12.568  68.456  1.00  0.00           C  
ATOM   1547  OG1 THR A  97     -18.813  13.868  68.150  1.00  0.00           O  
ATOM   1548  CG2 THR A  97     -17.060  12.307  67.599  1.00  0.00           C  
ATOM   1549  H   THR A  97     -20.519  12.479  69.707  1.00  0.00           H  
ATOM   1550  HA  THR A  97     -19.685  11.582  67.152  1.00  0.00           H  
ATOM   1551  HB  THR A  97     -18.003  12.545  69.507  1.00  0.00           H  
ATOM   1552  HG1 THR A  97     -19.353  14.174  68.882  1.00  0.00           H  
ATOM   1553 1HG2 THR A  97     -16.308  13.070  67.799  1.00  0.00           H  
ATOM   1554 2HG2 THR A  97     -16.653  11.325  67.837  1.00  0.00           H  
ATOM   1555 3HG2 THR A  97     -17.337  12.339  66.546  1.00  0.00           H  
ATOM   1556  N   ALA A  98     -18.598   9.696  69.643  1.00  0.00           N  
ATOM   1557  CA  ALA A  98     -17.973   8.405  69.922  1.00  0.00           C  
ATOM   1558  C   ALA A  98     -18.879   7.248  69.519  1.00  0.00           C  
ATOM   1559  O   ALA A  98     -18.403   6.185  69.116  1.00  0.00           O  
ATOM   1560  CB  ALA A  98     -17.610   8.300  71.396  1.00  0.00           C  
ATOM   1561  H   ALA A  98     -18.896  10.275  70.415  1.00  0.00           H  
ATOM   1562  HA  ALA A  98     -17.062   8.335  69.328  1.00  0.00           H  
ATOM   1563 1HB  ALA A  98     -17.146   7.333  71.589  1.00  0.00           H  
ATOM   1564 2HB  ALA A  98     -16.913   9.097  71.657  1.00  0.00           H  
ATOM   1565 3HB  ALA A  98     -18.512   8.396  72.000  1.00  0.00           H  
ATOM   1566  N   ILE A  99     -20.185   7.456  69.651  1.00  0.00           N  
ATOM   1567  CA  ILE A  99     -21.155   6.449  69.243  1.00  0.00           C  
ATOM   1568  C   ILE A  99     -21.031   6.211  67.741  1.00  0.00           C  
ATOM   1569  O   ILE A  99     -20.917   5.068  67.288  1.00  0.00           O  
ATOM   1570  CB  ILE A  99     -22.592   6.879  69.593  1.00  0.00           C  
ATOM   1571  CG1 ILE A  99     -22.785   6.908  71.111  1.00  0.00           C  
ATOM   1572  CG2 ILE A  99     -23.599   5.944  68.942  1.00  0.00           C  
ATOM   1573  CD1 ILE A  99     -24.063   7.587  71.550  1.00  0.00           C  
ATOM   1574  H   ILE A  99     -20.515   8.327  70.041  1.00  0.00           H  
ATOM   1575  HA  ILE A  99     -20.937   5.524  69.775  1.00  0.00           H  
ATOM   1576  HB  ILE A  99     -22.766   7.892  69.233  1.00  0.00           H  
ATOM   1577 1HG1 ILE A  99     -22.790   5.889  71.497  1.00  0.00           H  
ATOM   1578 2HG1 ILE A  99     -21.947   7.429  71.575  1.00  0.00           H  
ATOM   1579 1HG2 ILE A  99     -24.609   6.261  69.200  1.00  0.00           H  
ATOM   1580 2HG2 ILE A  99     -23.476   5.971  67.861  1.00  0.00           H  
ATOM   1581 3HG2 ILE A  99     -23.436   4.927  69.300  1.00  0.00           H  
ATOM   1582 1HD1 ILE A  99     -24.129   7.568  72.639  1.00  0.00           H  
ATOM   1583 2HD1 ILE A  99     -24.063   8.621  71.204  1.00  0.00           H  
ATOM   1584 3HD1 ILE A  99     -24.918   7.061  71.127  1.00  0.00           H  
ATOM   1585  N   LEU A 100     -21.030   7.296  66.975  1.00  0.00           N  
ATOM   1586  CA  LEU A 100     -20.952   7.209  65.519  1.00  0.00           C  
ATOM   1587  C   LEU A 100     -19.578   6.777  65.018  1.00  0.00           C  
ATOM   1588  O   LEU A 100     -19.439   6.348  63.876  1.00  0.00           O  
ATOM   1589  CB  LEU A 100     -21.312   8.566  64.900  1.00  0.00           C  
ATOM   1590  CG  LEU A 100     -22.803   8.799  64.629  1.00  0.00           C  
ATOM   1591  CD1 LEU A 100     -23.294   7.799  63.590  1.00  0.00           C  
ATOM   1592  CD2 LEU A 100     -23.583   8.663  65.929  1.00  0.00           C  
ATOM   1593  H   LEU A 100     -21.085   8.205  67.411  1.00  0.00           H  
ATOM   1594  HA  LEU A 100     -21.668   6.462  65.178  1.00  0.00           H  
ATOM   1595 1HB  LEU A 100     -20.969   9.354  65.569  1.00  0.00           H  
ATOM   1596 2HB  LEU A 100     -20.783   8.667  63.952  1.00  0.00           H  
ATOM   1597  HG  LEU A 100     -22.947   9.800  64.223  1.00  0.00           H  
ATOM   1598 1HD1 LEU A 100     -24.354   7.965  63.397  1.00  0.00           H  
ATOM   1599 2HD1 LEU A 100     -22.732   7.932  62.665  1.00  0.00           H  
ATOM   1600 3HD1 LEU A 100     -23.147   6.786  63.962  1.00  0.00           H  
ATOM   1601 1HD2 LEU A 100     -24.643   8.829  65.736  1.00  0.00           H  
ATOM   1602 2HD2 LEU A 100     -23.441   7.661  66.335  1.00  0.00           H  
ATOM   1603 3HD2 LEU A 100     -23.224   9.400  66.647  1.00  0.00           H  
ATOM   1604  N   ASP A 101     -18.555   6.900  65.856  1.00  0.00           N  
ATOM   1605  CA  ASP A 101     -17.228   6.463  65.436  1.00  0.00           C  
ATOM   1606  C   ASP A 101     -17.158   4.940  65.425  1.00  0.00           C  
ATOM   1607  O   ASP A 101     -16.330   4.358  64.722  1.00  0.00           O  
ATOM   1608  CB  ASP A 101     -16.150   7.030  66.363  1.00  0.00           C  
ATOM   1609  CG  ASP A 101     -15.969   8.534  66.211  1.00  0.00           C  
ATOM   1610  OD1 ASP A 101     -16.407   9.069  65.220  1.00  0.00           O  
ATOM   1611  OD2 ASP A 101     -15.395   9.135  67.088  1.00  0.00           O  
ATOM   1612  H   ASP A 101     -18.675   7.290  66.780  1.00  0.00           H  
ATOM   1613  HA  ASP A 101     -17.045   6.833  64.427  1.00  0.00           H  
ATOM   1614 1HB  ASP A 101     -16.409   6.812  67.399  1.00  0.00           H  
ATOM   1615 2HB  ASP A 101     -15.197   6.542  66.154  1.00  0.00           H  
ATOM   1616  N   SER A 102     -18.056   4.300  66.172  1.00  0.00           N  
ATOM   1617  CA  SER A 102     -18.089   2.843  66.237  1.00  0.00           C  
ATOM   1618  C   SER A 102     -19.336   2.202  65.609  1.00  0.00           C  
ATOM   1619  O   SER A 102     -19.320   1.013  65.286  1.00  0.00           O  
ATOM   1620  CB  SER A 102     -17.984   2.412  67.687  1.00  0.00           C  
ATOM   1621  OG  SER A 102     -19.081   2.872  68.428  1.00  0.00           O  
ATOM   1622  H   SER A 102     -18.729   4.832  66.705  1.00  0.00           H  
ATOM   1623  HA  SER A 102     -17.236   2.452  65.681  1.00  0.00           H  
ATOM   1624 1HB  SER A 102     -17.935   1.325  67.741  1.00  0.00           H  
ATOM   1625 2HB  SER A 102     -17.062   2.802  68.116  1.00  0.00           H  
ATOM   1626  HG  SER A 102     -19.456   3.597  67.923  1.00  0.00           H  
ATOM   1627  N   MET A 103     -20.414   2.966  65.449  1.00  0.00           N  
ATOM   1628  CA  MET A 103     -21.652   2.369  64.934  1.00  0.00           C  
ATOM   1629  C   MET A 103     -22.468   3.270  64.014  1.00  0.00           C  
ATOM   1630  O   MET A 103     -22.380   4.495  64.081  1.00  0.00           O  
ATOM   1631  CB  MET A 103     -22.522   1.924  66.108  1.00  0.00           C  
ATOM   1632  CG  MET A 103     -21.903   0.837  66.974  1.00  0.00           C  
ATOM   1633  SD  MET A 103     -22.976   0.338  68.336  1.00  0.00           S  
ATOM   1634  CE  MET A 103     -21.944  -0.877  69.152  1.00  0.00           C  
ATOM   1635  H   MET A 103     -20.399   3.950  65.675  1.00  0.00           H  
ATOM   1636  HA  MET A 103     -21.392   1.500  64.330  1.00  0.00           H  
ATOM   1637 1HB  MET A 103     -22.735   2.780  66.747  1.00  0.00           H  
ATOM   1638 2HB  MET A 103     -23.476   1.550  65.733  1.00  0.00           H  
ATOM   1639 1HG  MET A 103     -21.693  -0.040  66.362  1.00  0.00           H  
ATOM   1640 2HG  MET A 103     -20.962   1.195  67.391  1.00  0.00           H  
ATOM   1641 1HE  MET A 103     -22.471  -1.279  70.018  1.00  0.00           H  
ATOM   1642 2HE  MET A 103     -21.716  -1.686  68.457  1.00  0.00           H  
ATOM   1643 3HE  MET A 103     -21.016  -0.407  69.478  1.00  0.00           H  
ATOM   1644  N   ASP A 104     -23.250   2.640  63.137  1.00  0.00           N  
ATOM   1645  CA  ASP A 104     -24.188   3.355  62.281  1.00  0.00           C  
ATOM   1646  C   ASP A 104     -25.521   3.529  62.995  1.00  0.00           C  
ATOM   1647  O   ASP A 104     -25.899   2.708  63.823  1.00  0.00           O  
ATOM   1648  CB  ASP A 104     -24.396   2.610  60.960  1.00  0.00           C  
ATOM   1649  CG  ASP A 104     -23.160   2.624  60.071  1.00  0.00           C  
ATOM   1650  OD1 ASP A 104     -22.302   3.446  60.292  1.00  0.00           O  
ATOM   1651  OD2 ASP A 104     -23.085   1.813  59.179  1.00  0.00           O  
ATOM   1652  H   ASP A 104     -23.188   1.634  63.066  1.00  0.00           H  
ATOM   1653  HA  ASP A 104     -23.774   4.340  62.061  1.00  0.00           H  
ATOM   1654 1HB  ASP A 104     -24.666   1.574  61.165  1.00  0.00           H  
ATOM   1655 2HB  ASP A 104     -25.224   3.063  60.413  1.00  0.00           H  
ATOM   1656  N   ILE A 105     -26.243   4.586  62.643  1.00  0.00           N  
ATOM   1657  CA  ILE A 105     -27.594   4.775  63.143  1.00  0.00           C  
ATOM   1658  C   ILE A 105     -28.521   4.905  61.944  1.00  0.00           C  
ATOM   1659  O   ILE A 105     -28.304   5.751  61.075  1.00  0.00           O  
ATOM   1660  CB  ILE A 105     -27.702   6.020  64.042  1.00  0.00           C  
ATOM   1661  CG1 ILE A 105     -26.770   5.890  65.249  1.00  0.00           C  
ATOM   1662  CG2 ILE A 105     -29.139   6.226  64.495  1.00  0.00           C  
ATOM   1663  CD1 ILE A 105     -26.654   7.153  66.071  1.00  0.00           C  
ATOM   1664  H   ILE A 105     -25.850   5.274  62.016  1.00  0.00           H  
ATOM   1665  HA  ILE A 105     -27.867   3.905  63.739  1.00  0.00           H  
ATOM   1666  HB  ILE A 105     -27.377   6.899  63.486  1.00  0.00           H  
ATOM   1667 1HG1 ILE A 105     -27.126   5.091  65.899  1.00  0.00           H  
ATOM   1668 2HG1 ILE A 105     -25.771   5.613  64.910  1.00  0.00           H  
ATOM   1669 1HG2 ILE A 105     -29.197   7.110  65.130  1.00  0.00           H  
ATOM   1670 2HG2 ILE A 105     -29.779   6.363  63.624  1.00  0.00           H  
ATOM   1671 3HG2 ILE A 105     -29.472   5.353  65.057  1.00  0.00           H  
ATOM   1672 1HD1 ILE A 105     -25.977   6.982  66.908  1.00  0.00           H  
ATOM   1673 2HD1 ILE A 105     -26.265   7.959  65.448  1.00  0.00           H  
ATOM   1674 3HD1 ILE A 105     -27.636   7.430  66.452  1.00  0.00           H  
ATOM   1675  N   PHE A 106     -29.536   4.051  61.883  1.00  0.00           N  
ATOM   1676  CA  PHE A 106     -30.558   4.154  60.850  1.00  0.00           C  
ATOM   1677  C   PHE A 106     -31.820   4.719  61.489  1.00  0.00           C  
ATOM   1678  O   PHE A 106     -32.302   4.187  62.485  1.00  0.00           O  
ATOM   1679  CB  PHE A 106     -30.844   2.793  60.213  1.00  0.00           C  
ATOM   1680  CG  PHE A 106     -29.694   2.241  59.419  1.00  0.00           C  
ATOM   1681  CD1 PHE A 106     -28.548   1.788  60.055  1.00  0.00           C  
ATOM   1682  CD2 PHE A 106     -29.756   2.176  58.036  1.00  0.00           C  
ATOM   1683  CE1 PHE A 106     -27.489   1.281  59.325  1.00  0.00           C  
ATOM   1684  CE2 PHE A 106     -28.700   1.668  57.304  1.00  0.00           C  
ATOM   1685  CZ  PHE A 106     -27.565   1.220  57.950  1.00  0.00           C  
ATOM   1686  H   PHE A 106     -29.602   3.312  62.568  1.00  0.00           H  
ATOM   1687  HA  PHE A 106     -30.196   4.826  60.071  1.00  0.00           H  
ATOM   1688 1HB  PHE A 106     -31.096   2.073  60.991  1.00  0.00           H  
ATOM   1689 2HB  PHE A 106     -31.706   2.874  59.552  1.00  0.00           H  
ATOM   1690  HD1 PHE A 106     -28.488   1.835  61.143  1.00  0.00           H  
ATOM   1691  HD2 PHE A 106     -30.652   2.530  57.525  1.00  0.00           H  
ATOM   1692  HE1 PHE A 106     -26.594   0.928  59.838  1.00  0.00           H  
ATOM   1693  HE2 PHE A 106     -28.762   1.621  56.217  1.00  0.00           H  
ATOM   1694  HZ  PHE A 106     -26.731   0.822  57.374  1.00  0.00           H  
ATOM   1695  N   LEU A 107     -32.369   5.778  60.908  1.00  0.00           N  
ATOM   1696  CA  LEU A 107     -33.531   6.435  61.488  1.00  0.00           C  
ATOM   1697  C   LEU A 107     -34.689   6.498  60.502  1.00  0.00           C  
ATOM   1698  O   LEU A 107     -34.541   7.000  59.388  1.00  0.00           O  
ATOM   1699  CB  LEU A 107     -33.162   7.853  61.942  1.00  0.00           C  
ATOM   1700  CG  LEU A 107     -34.314   8.689  62.514  1.00  0.00           C  
ATOM   1701  CD1 LEU A 107     -34.817   8.049  63.800  1.00  0.00           C  
ATOM   1702  CD2 LEU A 107     -33.835  10.112  62.761  1.00  0.00           C  
ATOM   1703  H   LEU A 107     -31.978   6.138  60.049  1.00  0.00           H  
ATOM   1704  HA  LEU A 107     -33.855   5.861  62.355  1.00  0.00           H  
ATOM   1705 1HB  LEU A 107     -32.392   7.783  62.708  1.00  0.00           H  
ATOM   1706 2HB  LEU A 107     -32.751   8.395  61.090  1.00  0.00           H  
ATOM   1707  HG  LEU A 107     -35.141   8.703  61.803  1.00  0.00           H  
ATOM   1708 1HD1 LEU A 107     -35.636   8.643  64.207  1.00  0.00           H  
ATOM   1709 2HD1 LEU A 107     -35.172   7.040  63.591  1.00  0.00           H  
ATOM   1710 3HD1 LEU A 107     -34.006   8.006  64.526  1.00  0.00           H  
ATOM   1711 1HD2 LEU A 107     -34.654  10.706  63.167  1.00  0.00           H  
ATOM   1712 2HD2 LEU A 107     -33.009  10.099  63.473  1.00  0.00           H  
ATOM   1713 3HD2 LEU A 107     -33.499  10.551  61.822  1.00  0.00           H  
ATOM   1714  N   GLU A 108     -35.839   5.990  60.932  1.00  0.00           N  
ATOM   1715  CA  GLU A 108     -37.068   6.026  60.152  1.00  0.00           C  
ATOM   1716  C   GLU A 108     -38.096   6.926  60.846  1.00  0.00           C  
ATOM   1717  O   GLU A 108     -38.825   6.472  61.724  1.00  0.00           O  
ATOM   1718  CB  GLU A 108     -37.632   4.615  59.969  1.00  0.00           C  
ATOM   1719  CG  GLU A 108     -38.924   4.554  59.165  1.00  0.00           C  
ATOM   1720  CD  GLU A 108     -38.760   5.053  57.757  1.00  0.00           C  
ATOM   1721  OE1 GLU A 108     -38.265   4.315  56.939  1.00  0.00           O  
ATOM   1722  OE2 GLU A 108     -39.130   6.174  57.498  1.00  0.00           O  
ATOM   1723  H   GLU A 108     -35.849   5.560  61.846  1.00  0.00           H  
ATOM   1724  HA  GLU A 108     -36.842   6.440  59.169  1.00  0.00           H  
ATOM   1725 1HB  GLU A 108     -36.895   3.991  59.465  1.00  0.00           H  
ATOM   1726 2HB  GLU A 108     -37.825   4.171  60.945  1.00  0.00           H  
ATOM   1727 1HG  GLU A 108     -39.272   3.522  59.135  1.00  0.00           H  
ATOM   1728 2HG  GLU A 108     -39.682   5.150  59.671  1.00  0.00           H  
ATOM   1729  N   ILE A 109     -38.150   8.208  60.467  1.00  0.00           N  
ATOM   1730  CA  ILE A 109     -39.074   9.141  61.137  1.00  0.00           C  
ATOM   1731  C   ILE A 109     -40.568   8.827  60.961  1.00  0.00           C  
ATOM   1732  O   ILE A 109     -41.339   9.025  61.911  1.00  0.00           O  
ATOM   1733  CB  ILE A 109     -38.817  10.575  60.640  1.00  0.00           C  
ATOM   1734  CG1 ILE A 109     -37.446  11.066  61.111  1.00  0.00           C  
ATOM   1735  CG2 ILE A 109     -39.916  11.510  61.121  1.00  0.00           C  
ATOM   1736  CD1 ILE A 109     -36.998  12.352  60.453  1.00  0.00           C  
ATOM   1737  H   ILE A 109     -37.561   8.550  59.721  1.00  0.00           H  
ATOM   1738  HA  ILE A 109     -38.889   9.100  62.210  1.00  0.00           H  
ATOM   1739  HB  ILE A 109     -38.797  10.584  59.550  1.00  0.00           H  
ATOM   1740 1HG1 ILE A 109     -37.467  11.224  62.189  1.00  0.00           H  
ATOM   1741 2HG1 ILE A 109     -36.696  10.301  60.909  1.00  0.00           H  
ATOM   1742 1HG2 ILE A 109     -39.718  12.520  60.761  1.00  0.00           H  
ATOM   1743 2HG2 ILE A 109     -40.877  11.170  60.738  1.00  0.00           H  
ATOM   1744 3HG2 ILE A 109     -39.940  11.512  62.211  1.00  0.00           H  
ATOM   1745 1HD1 ILE A 109     -36.018  12.635  60.838  1.00  0.00           H  
ATOM   1746 2HD1 ILE A 109     -36.936  12.206  59.374  1.00  0.00           H  
ATOM   1747 3HD1 ILE A 109     -37.716  13.141  60.672  1.00  0.00           H  
ATOM   1748  N   VAL A 110     -40.963   8.330  59.789  1.00  0.00           N  
ATOM   1749  CA  VAL A 110     -42.365   8.016  59.520  1.00  0.00           C  
ATOM   1750  C   VAL A 110     -42.528   6.605  58.967  1.00  0.00           C  
ATOM   1751  O   VAL A 110     -42.541   6.398  57.749  1.00  0.00           O  
ATOM   1752  CB  VAL A 110     -42.954   9.025  58.516  1.00  0.00           C  
ATOM   1753  CG1 VAL A 110     -44.429   8.741  58.279  1.00  0.00           C  
ATOM   1754  CG2 VAL A 110     -42.753  10.443  59.029  1.00  0.00           C  
ATOM   1755  H   VAL A 110     -40.275   8.166  59.068  1.00  0.00           H  
ATOM   1756  HA  VAL A 110     -42.921   8.087  60.456  1.00  0.00           H  
ATOM   1757  HB  VAL A 110     -42.446   8.909  57.558  1.00  0.00           H  
ATOM   1758 1HG1 VAL A 110     -44.829   9.463  57.566  1.00  0.00           H  
ATOM   1759 2HG1 VAL A 110     -44.546   7.734  57.878  1.00  0.00           H  
ATOM   1760 3HG1 VAL A 110     -44.972   8.823  59.220  1.00  0.00           H  
ATOM   1761 1HG2 VAL A 110     -43.171  11.151  58.314  1.00  0.00           H  
ATOM   1762 2HG2 VAL A 110     -43.256  10.557  59.990  1.00  0.00           H  
ATOM   1763 3HG2 VAL A 110     -41.687  10.638  59.152  1.00  0.00           H  
ATOM   1764  N   THR A 111     -42.661   5.633  59.872  1.00  0.00           N  
ATOM   1765  CA  THR A 111     -42.804   4.232  59.489  1.00  0.00           C  
ATOM   1766  C   THR A 111     -44.154   3.879  58.846  1.00  0.00           C  
ATOM   1767  O   THR A 111     -44.320   2.783  58.305  1.00  0.00           O  
ATOM   1768  CB  THR A 111     -42.583   3.327  60.715  1.00  0.00           C  
ATOM   1769  OG1 THR A 111     -41.260   3.530  61.229  1.00  0.00           O  
ATOM   1770  CG2 THR A 111     -42.758   1.864  60.338  1.00  0.00           C  
ATOM   1771  H   THR A 111     -42.662   5.878  60.852  1.00  0.00           H  
ATOM   1772  HA  THR A 111     -42.049   4.000  58.738  1.00  0.00           H  
ATOM   1773  HB  THR A 111     -43.303   3.585  61.492  1.00  0.00           H  
ATOM   1774  HG1 THR A 111     -40.887   2.685  61.494  1.00  0.00           H  
ATOM   1775 1HG2 THR A 111     -42.598   1.240  61.217  1.00  0.00           H  
ATOM   1776 2HG2 THR A 111     -43.767   1.705  59.957  1.00  0.00           H  
ATOM   1777 3HG2 THR A 111     -42.034   1.599  59.568  1.00  0.00           H  
ATOM   1778  N   ASN A 112     -45.104   4.808  58.913  1.00  0.00           N  
ATOM   1779  CA  ASN A 112     -46.459   4.600  58.430  1.00  0.00           C  
ATOM   1780  C   ASN A 112     -46.922   5.883  57.742  1.00  0.00           C  
ATOM   1781  O   ASN A 112     -47.740   6.616  58.285  1.00  0.00           O  
ATOM   1782  CB  ASN A 112     -47.394   4.206  59.559  1.00  0.00           C  
ATOM   1783  CG  ASN A 112     -48.755   3.801  59.067  1.00  0.00           C  
ATOM   1784  OD1 ASN A 112     -49.234   4.304  58.044  1.00  0.00           O  
ATOM   1785  ND2 ASN A 112     -49.388   2.901  59.775  1.00  0.00           N  
ATOM   1786  H   ASN A 112     -44.859   5.698  59.322  1.00  0.00           H  
ATOM   1787  HA  ASN A 112     -46.446   3.790  57.699  1.00  0.00           H  
ATOM   1788 1HB  ASN A 112     -46.960   3.375  60.117  1.00  0.00           H  
ATOM   1789 2HB  ASN A 112     -47.503   5.042  60.249  1.00  0.00           H  
ATOM   1790 1HD2 ASN A 112     -50.298   2.593  59.496  1.00  0.00           H  
ATOM   1791 2HD2 ASN A 112     -48.963   2.521  60.596  1.00  0.00           H  
ATOM   1792  N   PRO A 113     -46.385   6.155  56.539  1.00  0.00           N  
ATOM   1793  CA  PRO A 113     -46.661   7.422  55.835  1.00  0.00           C  
ATOM   1794  C   PRO A 113     -48.129   7.617  55.467  1.00  0.00           C  
ATOM   1795  O   PRO A 113     -48.643   8.737  55.605  1.00  0.00           O  
ATOM   1796  CB  PRO A 113     -45.793   7.299  54.578  1.00  0.00           C  
ATOM   1797  CG  PRO A 113     -44.679   6.399  54.990  1.00  0.00           C  
ATOM   1798  CD  PRO A 113     -45.330   5.386  55.893  1.00  0.00           C  
ATOM   1799  HA  PRO A 113     -46.334   8.264  56.463  1.00  0.00           H  
ATOM   1800 1HB  PRO A 113     -46.389   6.890  53.749  1.00  0.00           H  
ATOM   1801 2HB  PRO A 113     -45.445   8.294  54.263  1.00  0.00           H  
ATOM   1802 1HG  PRO A 113     -44.214   5.940  54.105  1.00  0.00           H  
ATOM   1803 2HG  PRO A 113     -43.892   6.976  55.498  1.00  0.00           H  
ATOM   1804 1HD  PRO A 113     -45.740   4.564  55.288  1.00  0.00           H  
ATOM   1805 2HD  PRO A 113     -44.590   5.006  56.613  1.00  0.00           H  
ATOM   1806  N   ASN A 114     -48.795   6.565  54.994  1.00  0.00           N  
ATOM   1807  CA  ASN A 114     -50.197   6.700  54.589  1.00  0.00           C  
ATOM   1808  C   ASN A 114     -51.060   7.108  55.774  1.00  0.00           C  
ATOM   1809  O   ASN A 114     -51.891   8.019  55.679  1.00  0.00           O  
ATOM   1810  CB  ASN A 114     -50.710   5.411  53.973  1.00  0.00           C  
ATOM   1811  CG  ASN A 114     -50.157   5.168  52.597  1.00  0.00           C  
ATOM   1812  OD1 ASN A 114     -50.007   4.018  52.168  1.00  0.00           O  
ATOM   1813  ND2 ASN A 114     -49.850   6.230  51.895  1.00  0.00           N  
ATOM   1814  H   ASN A 114     -48.343   5.666  54.909  1.00  0.00           H  
ATOM   1815  HA  ASN A 114     -50.267   7.491  53.841  1.00  0.00           H  
ATOM   1816 1HB  ASN A 114     -50.441   4.570  54.614  1.00  0.00           H  
ATOM   1817 2HB  ASN A 114     -51.798   5.443  53.915  1.00  0.00           H  
ATOM   1818 1HD2 ASN A 114     -49.478   6.129  50.972  1.00  0.00           H  
ATOM   1819 2HD2 ASN A 114     -49.987   7.141  52.282  1.00  0.00           H  
ATOM   1820  N   GLY A 115     -50.874   6.417  56.894  1.00  0.00           N  
ATOM   1821  CA  GLY A 115     -51.596   6.771  58.101  1.00  0.00           C  
ATOM   1822  C   GLY A 115     -51.350   8.219  58.496  1.00  0.00           C  
ATOM   1823  O   GLY A 115     -52.270   8.919  58.935  1.00  0.00           O  
ATOM   1824  H   GLY A 115     -50.229   5.640  56.916  1.00  0.00           H  
ATOM   1825 1HA  GLY A 115     -52.663   6.612  57.946  1.00  0.00           H  
ATOM   1826 2HA  GLY A 115     -51.288   6.115  58.914  1.00  0.00           H  
ATOM   1827  N   PHE A 116     -50.105   8.673  58.376  1.00  0.00           N  
ATOM   1828  CA  PHE A 116     -49.773  10.017  58.833  1.00  0.00           C  
ATOM   1829  C   PHE A 116     -50.523  11.062  58.007  1.00  0.00           C  
ATOM   1830  O   PHE A 116     -51.139  11.971  58.558  1.00  0.00           O  
ATOM   1831  CB  PHE A 116     -48.266  10.260  58.738  1.00  0.00           C  
ATOM   1832  CG  PHE A 116     -47.846  11.637  59.167  1.00  0.00           C  
ATOM   1833  CD1 PHE A 116     -47.297  11.850  60.423  1.00  0.00           C  
ATOM   1834  CD2 PHE A 116     -47.999  12.722  58.317  1.00  0.00           C  
ATOM   1835  CE1 PHE A 116     -46.910  13.117  60.819  1.00  0.00           C  
ATOM   1836  CE2 PHE A 116     -47.613  13.989  58.710  1.00  0.00           C  
ATOM   1837  CZ  PHE A 116     -47.068  14.186  59.963  1.00  0.00           C  
ATOM   1838  H   PHE A 116     -49.380   8.098  57.971  1.00  0.00           H  
ATOM   1839  HA  PHE A 116     -50.076  10.112  59.877  1.00  0.00           H  
ATOM   1840 1HB  PHE A 116     -47.741   9.536  59.359  1.00  0.00           H  
ATOM   1841 2HB  PHE A 116     -47.937  10.110  57.710  1.00  0.00           H  
ATOM   1842  HD1 PHE A 116     -47.171  11.005  61.100  1.00  0.00           H  
ATOM   1843  HD2 PHE A 116     -48.430  12.566  57.328  1.00  0.00           H  
ATOM   1844  HE1 PHE A 116     -46.481  13.270  61.809  1.00  0.00           H  
ATOM   1845  HE2 PHE A 116     -47.739  14.833  58.032  1.00  0.00           H  
ATOM   1846  HZ  PHE A 116     -46.765  15.184  60.275  1.00  0.00           H  
ATOM   1847  N   ALA A 117     -50.465  10.910  56.690  1.00  0.00           N  
ATOM   1848  CA  ALA A 117     -51.195  11.799  55.783  1.00  0.00           C  
ATOM   1849  C   ALA A 117     -52.674  11.806  56.164  1.00  0.00           C  
ATOM   1850  O   ALA A 117     -53.303  12.862  56.291  1.00  0.00           O  
ATOM   1851  CB  ALA A 117     -51.013  11.368  54.335  1.00  0.00           C  
ATOM   1852  H   ALA A 117     -49.905  10.164  56.303  1.00  0.00           H  
ATOM   1853  HA  ALA A 117     -50.793  12.806  55.900  1.00  0.00           H  
ATOM   1854 1HB  ALA A 117     -51.565  12.044  53.682  1.00  0.00           H  
ATOM   1855 2HB  ALA A 117     -49.954  11.398  54.077  1.00  0.00           H  
ATOM   1856 3HB  ALA A 117     -51.389  10.354  54.208  1.00  0.00           H  
ATOM   1857  N   PHE A 118     -53.217  10.616  56.394  1.00  0.00           N  
ATOM   1858  CA  PHE A 118     -54.619  10.479  56.784  1.00  0.00           C  
ATOM   1859  C   PHE A 118     -54.970  11.205  58.102  1.00  0.00           C  
ATOM   1860  O   PHE A 118     -56.056  11.782  58.231  1.00  0.00           O  
ATOM   1861  CB  PHE A 118     -54.969   8.996  56.914  1.00  0.00           C  
ATOM   1862  CG  PHE A 118     -56.413   8.740  57.241  1.00  0.00           C  
ATOM   1863  CD1 PHE A 118     -57.389   8.837  56.260  1.00  0.00           C  
ATOM   1864  CD2 PHE A 118     -56.799   8.404  58.530  1.00  0.00           C  
ATOM   1865  CE1 PHE A 118     -58.718   8.602  56.560  1.00  0.00           C  
ATOM   1866  CE2 PHE A 118     -58.126   8.168  58.832  1.00  0.00           C  
ATOM   1867  CZ  PHE A 118     -59.086   8.267  57.845  1.00  0.00           C  
ATOM   1868  H   PHE A 118     -52.650   9.786  56.298  1.00  0.00           H  
ATOM   1869  HA  PHE A 118     -55.240  10.926  56.006  1.00  0.00           H  
ATOM   1870 1HB  PHE A 118     -54.736   8.484  55.981  1.00  0.00           H  
ATOM   1871 2HB  PHE A 118     -54.359   8.545  57.696  1.00  0.00           H  
ATOM   1872  HD1 PHE A 118     -57.097   9.101  55.243  1.00  0.00           H  
ATOM   1873  HD2 PHE A 118     -56.040   8.325  59.309  1.00  0.00           H  
ATOM   1874  HE1 PHE A 118     -59.474   8.682  55.779  1.00  0.00           H  
ATOM   1875  HE2 PHE A 118     -58.416   7.903  59.849  1.00  0.00           H  
ATOM   1876  HZ  PHE A 118     -60.133   8.083  58.083  1.00  0.00           H  
ATOM   1877  N   THR A 119     -54.061  11.195  59.072  1.00  0.00           N  
ATOM   1878  CA  THR A 119     -54.326  11.868  60.356  1.00  0.00           C  
ATOM   1879  C   THR A 119     -54.349  13.389  60.241  1.00  0.00           C  
ATOM   1880  O   THR A 119     -54.954  14.067  61.068  1.00  0.00           O  
ATOM   1881  CB  THR A 119     -53.280  11.463  61.411  1.00  0.00           C  
ATOM   1882  OG1 THR A 119     -51.971  11.832  60.957  1.00  0.00           O  
ATOM   1883  CG2 THR A 119     -53.323   9.962  61.656  1.00  0.00           C  
ATOM   1884  H   THR A 119     -53.178  10.724  58.936  1.00  0.00           H  
ATOM   1885  HA  THR A 119     -55.311  11.562  60.710  1.00  0.00           H  
ATOM   1886  HB  THR A 119     -53.486  11.984  62.346  1.00  0.00           H  
ATOM   1887  HG1 THR A 119     -51.987  11.954  60.004  1.00  0.00           H  
ATOM   1888 1HG2 THR A 119     -52.577   9.694  62.404  1.00  0.00           H  
ATOM   1889 2HG2 THR A 119     -54.313   9.680  62.012  1.00  0.00           H  
ATOM   1890 3HG2 THR A 119     -53.109   9.436  60.726  1.00  0.00           H  
ATOM   1891  N   HIS A 120     -53.660  13.918  59.241  1.00  0.00           N  
ATOM   1892  CA  HIS A 120     -53.590  15.365  59.085  1.00  0.00           C  
ATOM   1893  C   HIS A 120     -54.852  15.921  58.427  1.00  0.00           C  
ATOM   1894  O   HIS A 120     -55.175  17.097  58.607  1.00  0.00           O  
ATOM   1895  CB  HIS A 120     -52.361  15.757  58.258  1.00  0.00           C  
ATOM   1896  CG  HIS A 120     -52.140  17.235  58.172  1.00  0.00           C  
ATOM   1897  ND1 HIS A 120     -51.739  17.991  59.253  1.00  0.00           N  
ATOM   1898  CD2 HIS A 120     -52.265  18.096  57.135  1.00  0.00           C  
ATOM   1899  CE1 HIS A 120     -51.626  19.255  58.884  1.00  0.00           C  
ATOM   1900  NE2 HIS A 120     -51.940  19.345  57.604  1.00  0.00           N  
ATOM   1901  H   HIS A 120     -53.178  13.328  58.578  1.00  0.00           H  
ATOM   1902  HA  HIS A 120     -53.502  15.833  60.065  1.00  0.00           H  
ATOM   1903 1HB  HIS A 120     -51.470  15.303  58.693  1.00  0.00           H  
ATOM   1904 2HB  HIS A 120     -52.466  15.368  57.245  1.00  0.00           H  
ATOM   1905  HD1 HIS A 120     -51.487  17.644  60.156  1.00  0.00           H  
ATOM   1906  HD2 HIS A 120     -52.555  17.963  56.092  1.00  0.00           H  
ATOM   1907  HE1 HIS A 120     -51.317  20.017  59.599  1.00  0.00           H  
ATOM   1908  N   SER A 121     -55.576  15.071  57.699  1.00  0.00           N  
ATOM   1909  CA  SER A 121     -56.664  15.555  56.846  1.00  0.00           C  
ATOM   1910  C   SER A 121     -58.043  14.949  57.116  1.00  0.00           C  
ATOM   1911  O   SER A 121     -59.054  15.575  56.805  1.00  0.00           O  
ATOM   1912  CB  SER A 121     -56.298  15.303  55.396  1.00  0.00           C  
ATOM   1913  OG  SER A 121     -56.169  13.931  55.143  1.00  0.00           O  
ATOM   1914  H   SER A 121     -55.379  14.081  57.730  1.00  0.00           H  
ATOM   1915  HA  SER A 121     -56.781  16.627  57.010  1.00  0.00           H  
ATOM   1916 1HB  SER A 121     -57.066  15.724  54.749  1.00  0.00           H  
ATOM   1917 2HB  SER A 121     -55.361  15.808  55.165  1.00  0.00           H  
ATOM   1918  HG  SER A 121     -55.298  13.683  55.463  1.00  0.00           H  
ATOM   1919  N   GLU A 122     -58.091  13.744  57.691  1.00  0.00           N  
ATOM   1920  CA  GLU A 122     -59.347  12.988  57.782  1.00  0.00           C  
ATOM   1921  C   GLU A 122     -59.741  12.473  59.168  1.00  0.00           C  
ATOM   1922  O   GLU A 122     -60.916  12.435  59.506  1.00  0.00           O  
ATOM   1923  CB  GLU A 122     -59.277  11.795  56.826  1.00  0.00           C  
ATOM   1924  CG  GLU A 122     -59.158  12.174  55.356  1.00  0.00           C  
ATOM   1925  CD  GLU A 122     -60.392  12.848  54.824  1.00  0.00           C  
ATOM   1926  OE1 GLU A 122     -61.469  12.479  55.227  1.00  0.00           O  
ATOM   1927  OE2 GLU A 122     -60.258  13.733  54.012  1.00  0.00           O  
ATOM   1928  H   GLU A 122     -57.246  13.342  58.072  1.00  0.00           H  
ATOM   1929  HA  GLU A 122     -60.167  13.643  57.486  1.00  0.00           H  
ATOM   1930 1HB  GLU A 122     -58.420  11.173  57.081  1.00  0.00           H  
ATOM   1931 2HB  GLU A 122     -60.172  11.183  56.942  1.00  0.00           H  
ATOM   1932 1HG  GLU A 122     -58.309  12.846  55.233  1.00  0.00           H  
ATOM   1933 2HG  GLU A 122     -58.962  11.274  54.775  1.00  0.00           H  
ATOM   1934  N   ASN A 123     -58.768  12.036  59.952  1.00  0.00           N  
ATOM   1935  CA  ASN A 123     -59.065  11.417  61.250  1.00  0.00           C  
ATOM   1936  C   ASN A 123     -57.821  11.483  62.092  1.00  0.00           C  
ATOM   1937  O   ASN A 123     -56.911  10.675  61.933  1.00  0.00           O  
ATOM   1938  CB  ASN A 123     -59.544   9.985  61.099  1.00  0.00           C  
ATOM   1939  CG  ASN A 123     -59.973   9.378  62.406  1.00  0.00           C  
ATOM   1940  OD1 ASN A 123     -59.423   9.703  63.465  1.00  0.00           O  
ATOM   1941  ND2 ASN A 123     -60.945   8.504  62.353  1.00  0.00           N  
ATOM   1942  H   ASN A 123     -57.806  12.127  59.659  1.00  0.00           H  
ATOM   1943  HA  ASN A 123     -59.860  11.988  61.732  1.00  0.00           H  
ATOM   1944 1HB  ASN A 123     -60.384   9.953  60.404  1.00  0.00           H  
ATOM   1945 2HB  ASN A 123     -58.745   9.377  60.675  1.00  0.00           H  
ATOM   1946 1HD2 ASN A 123     -61.272   8.068  63.192  1.00  0.00           H  
ATOM   1947 2HD2 ASN A 123     -61.361   8.272  61.475  1.00  0.00           H  
ATOM   1948  N   ARG A 124     -57.790  12.467  62.993  1.00  0.00           N  
ATOM   1949  CA  ARG A 124     -56.618  12.747  63.819  1.00  0.00           C  
ATOM   1950  C   ARG A 124     -56.166  11.554  64.657  1.00  0.00           C  
ATOM   1951  O   ARG A 124     -54.995  11.447  65.007  1.00  0.00           O  
ATOM   1952  CB  ARG A 124     -56.905  13.918  64.748  1.00  0.00           C  
ATOM   1953  CG  ARG A 124     -57.012  15.269  64.059  1.00  0.00           C  
ATOM   1954  CD  ARG A 124     -57.340  16.351  65.022  1.00  0.00           C  
ATOM   1955  NE  ARG A 124     -57.443  17.646  64.368  1.00  0.00           N  
ATOM   1956  CZ  ARG A 124     -57.864  18.776  64.969  1.00  0.00           C  
ATOM   1957  NH1 ARG A 124     -58.217  18.754  66.236  1.00  0.00           N  
ATOM   1958  NH2 ARG A 124     -57.923  19.906  64.287  1.00  0.00           N  
ATOM   1959  H   ARG A 124     -58.616  13.037  63.102  1.00  0.00           H  
ATOM   1960  HA  ARG A 124     -55.788  13.012  63.163  1.00  0.00           H  
ATOM   1961 1HB  ARG A 124     -57.841  13.742  65.276  1.00  0.00           H  
ATOM   1962 2HB  ARG A 124     -56.116  13.990  65.496  1.00  0.00           H  
ATOM   1963 1HG  ARG A 124     -56.061  15.511  63.583  1.00  0.00           H  
ATOM   1964 2HG  ARG A 124     -57.797  15.232  63.304  1.00  0.00           H  
ATOM   1965 1HD  ARG A 124     -58.294  16.135  65.501  1.00  0.00           H  
ATOM   1966 2HD  ARG A 124     -56.559  16.414  65.779  1.00  0.00           H  
ATOM   1967  HE  ARG A 124     -57.180  17.703  63.393  1.00  0.00           H  
ATOM   1968 1HH1 ARG A 124     -58.172  17.890  66.758  1.00  0.00           H  
ATOM   1969 2HH1 ARG A 124     -58.533  19.600  66.686  1.00  0.00           H  
ATOM   1970 1HH2 ARG A 124     -57.651  19.922  63.313  1.00  0.00           H  
ATOM   1971 2HH2 ARG A 124     -58.238  20.752  64.737  1.00  0.00           H  
ATOM   1972  N   LEU A 125     -57.101  10.671  64.985  1.00  0.00           N  
ATOM   1973  CA  LEU A 125     -56.788   9.529  65.835  1.00  0.00           C  
ATOM   1974  C   LEU A 125     -56.587   8.214  65.070  1.00  0.00           C  
ATOM   1975  O   LEU A 125     -56.602   7.155  65.681  1.00  0.00           O  
ATOM   1976  CB  LEU A 125     -57.909   9.346  66.866  1.00  0.00           C  
ATOM   1977  CG  LEU A 125     -58.122  10.518  67.832  1.00  0.00           C  
ATOM   1978  CD1 LEU A 125     -59.305  10.218  68.742  1.00  0.00           C  
ATOM   1979  CD2 LEU A 125     -56.854  10.746  68.642  1.00  0.00           C  
ATOM   1980  H   LEU A 125     -58.045  10.786  64.644  1.00  0.00           H  
ATOM   1981  HA  LEU A 125     -55.852   9.731  66.354  1.00  0.00           H  
ATOM   1982 1HB  LEU A 125     -58.845   9.179  66.336  1.00  0.00           H  
ATOM   1983 2HB  LEU A 125     -57.691   8.460  67.463  1.00  0.00           H  
ATOM   1984  HG  LEU A 125     -58.357  11.419  67.265  1.00  0.00           H  
ATOM   1985 1HD1 LEU A 125     -59.457  11.051  69.429  1.00  0.00           H  
ATOM   1986 2HD1 LEU A 125     -60.202  10.078  68.139  1.00  0.00           H  
ATOM   1987 3HD1 LEU A 125     -59.106   9.311  69.312  1.00  0.00           H  
ATOM   1988 1HD2 LEU A 125     -57.005  11.580  69.328  1.00  0.00           H  
ATOM   1989 2HD2 LEU A 125     -56.618   9.846  69.210  1.00  0.00           H  
ATOM   1990 3HD2 LEU A 125     -56.028  10.976  67.968  1.00  0.00           H  
ATOM   1991  N   TRP A 126     -56.387   8.266  63.754  1.00  0.00           N  
ATOM   1992  CA  TRP A 126     -56.073   7.027  63.012  1.00  0.00           C  
ATOM   1993  C   TRP A 126     -54.728   6.405  63.428  1.00  0.00           C  
ATOM   1994  O   TRP A 126     -53.718   7.096  63.526  1.00  0.00           O  
ATOM   1995  CB  TRP A 126     -56.051   7.309  61.509  1.00  0.00           C  
ATOM   1996  CG  TRP A 126     -55.803   6.089  60.674  1.00  0.00           C  
ATOM   1997  CD1 TRP A 126     -54.607   5.680  60.164  1.00  0.00           C  
ATOM   1998  CD2 TRP A 126     -56.778   5.107  60.248  1.00  0.00           C  
ATOM   1999  NE1 TRP A 126     -54.770   4.517  59.452  1.00  0.00           N  
ATOM   2000  CE2 TRP A 126     -56.092   4.152  59.493  1.00  0.00           C  
ATOM   2001  CE3 TRP A 126     -58.157   4.964  60.443  1.00  0.00           C  
ATOM   2002  CZ2 TRP A 126     -56.735   3.062  58.928  1.00  0.00           C  
ATOM   2003  CZ3 TRP A 126     -58.803   3.871  59.877  1.00  0.00           C  
ATOM   2004  CH2 TRP A 126     -58.109   2.945  59.139  1.00  0.00           C  
ATOM   2005  H   TRP A 126     -56.446   9.140  63.250  1.00  0.00           H  
ATOM   2006  HA  TRP A 126     -56.850   6.292  63.222  1.00  0.00           H  
ATOM   2007 1HB  TRP A 126     -57.004   7.743  61.206  1.00  0.00           H  
ATOM   2008 2HB  TRP A 126     -55.274   8.040  61.287  1.00  0.00           H  
ATOM   2009  HD1 TRP A 126     -53.661   6.199  60.302  1.00  0.00           H  
ATOM   2010  HE1 TRP A 126     -54.037   4.013  58.974  1.00  0.00           H  
ATOM   2011  HE3 TRP A 126     -58.712   5.695  61.030  1.00  0.00           H  
ATOM   2012  HZ2 TRP A 126     -56.202   2.316  58.338  1.00  0.00           H  
ATOM   2013  HZ3 TRP A 126     -59.877   3.768  60.033  1.00  0.00           H  
ATOM   2014  HH2 TRP A 126     -58.647   2.099  58.710  1.00  0.00           H  
ATOM   2015  N   ARG A 127     -54.734   5.089  63.645  1.00  0.00           N  
ATOM   2016  CA  ARG A 127     -53.575   4.346  64.144  1.00  0.00           C  
ATOM   2017  C   ARG A 127     -52.920   3.445  63.096  1.00  0.00           C  
ATOM   2018  O   ARG A 127     -51.692   3.369  63.009  1.00  0.00           O  
ATOM   2019  CB  ARG A 127     -53.983   3.491  65.335  1.00  0.00           C  
ATOM   2020  CG  ARG A 127     -52.854   2.691  65.964  1.00  0.00           C  
ATOM   2021  CD  ARG A 127     -53.303   1.971  67.183  1.00  0.00           C  
ATOM   2022  NE  ARG A 127     -52.238   1.171  67.765  1.00  0.00           N  
ATOM   2023  CZ  ARG A 127     -52.375   0.389  68.854  1.00  0.00           C  
ATOM   2024  NH1 ARG A 127     -53.536   0.314  69.467  1.00  0.00           N  
ATOM   2025  NH2 ARG A 127     -51.343  -0.302  69.306  1.00  0.00           N  
ATOM   2026  H   ARG A 127     -55.591   4.591  63.450  1.00  0.00           H  
ATOM   2027  HA  ARG A 127     -52.817   5.062  64.465  1.00  0.00           H  
ATOM   2028 1HB  ARG A 127     -54.407   4.127  66.110  1.00  0.00           H  
ATOM   2029 2HB  ARG A 127     -54.756   2.787  65.030  1.00  0.00           H  
ATOM   2030 1HG  ARG A 127     -52.486   1.955  65.248  1.00  0.00           H  
ATOM   2031 2HG  ARG A 127     -52.041   3.363  66.243  1.00  0.00           H  
ATOM   2032 1HD  ARG A 127     -53.634   2.693  67.930  1.00  0.00           H  
ATOM   2033 2HD  ARG A 127     -54.129   1.308  66.930  1.00  0.00           H  
ATOM   2034  HE  ARG A 127     -51.330   1.203  67.321  1.00  0.00           H  
ATOM   2035 1HH1 ARG A 127     -54.325   0.842  69.121  1.00  0.00           H  
ATOM   2036 2HH1 ARG A 127     -53.639  -0.272  70.282  1.00  0.00           H  
ATOM   2037 1HH2 ARG A 127     -50.451  -0.244  68.834  1.00  0.00           H  
ATOM   2038 2HH2 ARG A 127     -51.446  -0.887  70.121  1.00  0.00           H  
ATOM   2039  N   LYS A 128     -53.756   2.761  62.315  1.00  0.00           N  
ATOM   2040  CA  LYS A 128     -53.325   1.645  61.478  1.00  0.00           C  
ATOM   2041  C   LYS A 128     -52.676   2.076  60.167  1.00  0.00           C  
ATOM   2042  O   LYS A 128     -52.520   3.276  59.901  1.00  0.00           O  
ATOM   2043  CB  LYS A 128     -54.515   0.731  61.181  1.00  0.00           C  
ATOM   2044  CG  LYS A 128     -55.102   0.044  62.407  1.00  0.00           C  
ATOM   2045  CD  LYS A 128     -56.190  -0.945  62.019  1.00  0.00           C  
ATOM   2046  CE  LYS A 128     -57.449  -0.229  61.553  1.00  0.00           C  
ATOM   2047  NZ  LYS A 128     -58.552  -1.182  61.250  1.00  0.00           N  
ATOM   2048  H   LYS A 128     -54.728   3.034  62.309  1.00  0.00           H  
ATOM   2049  HA  LYS A 128     -52.568   1.077  62.021  1.00  0.00           H  
ATOM   2050 1HB  LYS A 128     -55.310   1.310  60.710  1.00  0.00           H  
ATOM   2051 2HB  LYS A 128     -54.212  -0.044  60.477  1.00  0.00           H  
ATOM   2052 1HG  LYS A 128     -54.312  -0.488  62.939  1.00  0.00           H  
ATOM   2053 2HG  LYS A 128     -55.525   0.793  63.076  1.00  0.00           H  
ATOM   2054 1HD  LYS A 128     -55.829  -1.587  61.215  1.00  0.00           H  
ATOM   2055 2HD  LYS A 128     -56.436  -1.571  62.877  1.00  0.00           H  
ATOM   2056 1HE  LYS A 128     -57.783   0.460  62.327  1.00  0.00           H  
ATOM   2057 2HE  LYS A 128     -57.228   0.348  60.655  1.00  0.00           H  
ATOM   2058 1HZ  LYS A 128     -59.367  -0.668  60.945  1.00  0.00           H  
ATOM   2059 2HZ  LYS A 128     -58.259  -1.815  60.519  1.00  0.00           H  
ATOM   2060 3HZ  LYS A 128     -58.779  -1.709  62.081  1.00  0.00           H  
ATOM   2061  N   THR A 129     -52.291   1.099  59.347  1.00  0.00           N  
ATOM   2062  CA  THR A 129     -51.954   1.391  57.960  1.00  0.00           C  
ATOM   2063  C   THR A 129     -53.249   1.744  57.221  1.00  0.00           C  
ATOM   2064  O   THR A 129     -54.311   1.850  57.834  1.00  0.00           O  
ATOM   2065  CB  THR A 129     -51.249   0.203  57.279  1.00  0.00           C  
ATOM   2066  OG1 THR A 129     -52.137  -0.921  57.234  1.00  0.00           O  
ATOM   2067  CG2 THR A 129     -49.991  -0.180  58.043  1.00  0.00           C  
ATOM   2068  H   THR A 129     -52.229   0.147  59.678  1.00  0.00           H  
ATOM   2069  HA  THR A 129     -51.273   2.242  57.941  1.00  0.00           H  
ATOM   2070  HB  THR A 129     -50.979   0.477  56.259  1.00  0.00           H  
ATOM   2071  HG1 THR A 129     -51.696  -1.660  56.809  1.00  0.00           H  
ATOM   2072 1HG2 THR A 129     -49.506  -1.020  57.548  1.00  0.00           H  
ATOM   2073 2HG2 THR A 129     -49.309   0.669  58.070  1.00  0.00           H  
ATOM   2074 3HG2 THR A 129     -50.256  -0.463  59.061  1.00  0.00           H  
ATOM   2075  N   ARG A 130     -53.169   1.884  55.898  1.00  0.00           N  
ATOM   2076  CA  ARG A 130     -54.353   2.197  55.098  1.00  0.00           C  
ATOM   2077  C   ARG A 130     -54.583   1.166  53.990  1.00  0.00           C  
ATOM   2078  O   ARG A 130     -55.182   1.465  52.947  1.00  0.00           O  
ATOM   2079  CB  ARG A 130     -54.221   3.579  54.476  1.00  0.00           C  
ATOM   2080  CG  ARG A 130     -54.042   4.714  55.472  1.00  0.00           C  
ATOM   2081  CD  ARG A 130     -55.265   4.928  56.287  1.00  0.00           C  
ATOM   2082  NE  ARG A 130     -56.385   5.377  55.476  1.00  0.00           N  
ATOM   2083  CZ  ARG A 130     -57.655   5.480  55.915  1.00  0.00           C  
ATOM   2084  NH1 ARG A 130     -57.949   5.163  57.157  1.00  0.00           N  
ATOM   2085  NH2 ARG A 130     -58.605   5.899  55.097  1.00  0.00           N  
ATOM   2086  H   ARG A 130     -52.278   1.773  55.435  1.00  0.00           H  
ATOM   2087  HA  ARG A 130     -55.225   2.190  55.753  1.00  0.00           H  
ATOM   2088 1HB  ARG A 130     -53.367   3.595  53.801  1.00  0.00           H  
ATOM   2089 2HB  ARG A 130     -55.110   3.798  53.884  1.00  0.00           H  
ATOM   2090 1HG  ARG A 130     -53.217   4.480  56.146  1.00  0.00           H  
ATOM   2091 2HG  ARG A 130     -53.821   5.638  54.935  1.00  0.00           H  
ATOM   2092 1HD  ARG A 130     -55.547   3.994  56.771  1.00  0.00           H  
ATOM   2093 2HD  ARG A 130     -55.069   5.685  57.045  1.00  0.00           H  
ATOM   2094  HE  ARG A 130     -56.199   5.629  54.514  1.00  0.00           H  
ATOM   2095 1HH1 ARG A 130     -57.222   4.843  57.782  1.00  0.00           H  
ATOM   2096 2HH1 ARG A 130     -58.900   5.241  57.486  1.00  0.00           H  
ATOM   2097 1HH2 ARG A 130     -58.379   6.142  54.143  1.00  0.00           H  
ATOM   2098 2HH2 ARG A 130     -59.556   5.976  55.426  1.00  0.00           H  
ATOM   2099  N   SER A 131     -54.125  -0.058  54.223  1.00  0.00           N  
ATOM   2100  CA  SER A 131     -54.296  -1.130  53.237  1.00  0.00           C  
ATOM   2101  C   SER A 131     -55.742  -1.616  53.170  1.00  0.00           C  
ATOM   2102  O   SER A 131     -56.479  -1.565  54.163  1.00  0.00           O  
ATOM   2103  CB  SER A 131     -53.383  -2.294  53.572  1.00  0.00           C  
ATOM   2104  OG  SER A 131     -52.037  -1.917  53.484  1.00  0.00           O  
ATOM   2105  H   SER A 131     -53.650  -0.260  55.092  1.00  0.00           H  
ATOM   2106  HA  SER A 131     -54.027  -0.742  52.254  1.00  0.00           H  
ATOM   2107 1HB  SER A 131     -53.600  -2.647  54.580  1.00  0.00           H  
ATOM   2108 2HB  SER A 131     -53.579  -3.118  52.887  1.00  0.00           H  
ATOM   2109  HG  SER A 131     -51.665  -2.059  54.357  1.00  0.00           H  
ATOM   2110  N   VAL A 132     -56.147  -2.100  51.996  1.00  0.00           N  
ATOM   2111  CA  VAL A 132     -57.463  -2.705  51.833  1.00  0.00           C  
ATOM   2112  C   VAL A 132     -57.583  -4.036  52.560  1.00  0.00           C  
ATOM   2113  O   VAL A 132     -56.632  -4.822  52.618  1.00  0.00           O  
ATOM   2114  CB  VAL A 132     -57.762  -2.921  50.337  1.00  0.00           C  
ATOM   2115  CG1 VAL A 132     -59.063  -3.689  50.160  1.00  0.00           C  
ATOM   2116  CG2 VAL A 132     -57.825  -1.579  49.624  1.00  0.00           C  
ATOM   2117  H   VAL A 132     -55.528  -2.047  51.200  1.00  0.00           H  
ATOM   2118  HA  VAL A 132     -58.210  -2.027  52.248  1.00  0.00           H  
ATOM   2119  HB  VAL A 132     -56.968  -3.528  49.902  1.00  0.00           H  
ATOM   2120 1HG1 VAL A 132     -59.258  -3.832  49.097  1.00  0.00           H  
ATOM   2121 2HG1 VAL A 132     -58.982  -4.660  50.648  1.00  0.00           H  
ATOM   2122 3HG1 VAL A 132     -59.882  -3.125  50.605  1.00  0.00           H  
ATOM   2123 1HG2 VAL A 132     -58.036  -1.739  48.567  1.00  0.00           H  
ATOM   2124 2HG2 VAL A 132     -58.615  -0.970  50.063  1.00  0.00           H  
ATOM   2125 3HG2 VAL A 132     -56.870  -1.065  49.729  1.00  0.00           H  
ATOM   2126  N   THR A 133     -58.761  -4.277  53.115  1.00  0.00           N  
ATOM   2127  CA  THR A 133     -59.120  -5.585  53.646  1.00  0.00           C  
ATOM   2128  C   THR A 133     -60.205  -6.142  52.739  1.00  0.00           C  
ATOM   2129  O   THR A 133     -61.332  -5.640  52.713  1.00  0.00           O  
ATOM   2130  CB  THR A 133     -59.612  -5.512  55.103  1.00  0.00           C  
ATOM   2131  OG1 THR A 133     -58.577  -4.967  55.933  1.00  0.00           O  
ATOM   2132  CG2 THR A 133     -59.987  -6.896  55.610  1.00  0.00           C  
ATOM   2133  H   THR A 133     -59.431  -3.523  53.169  1.00  0.00           H  
ATOM   2134  HA  THR A 133     -58.235  -6.221  53.626  1.00  0.00           H  
ATOM   2135  HB  THR A 133     -60.484  -4.861  55.161  1.00  0.00           H  
ATOM   2136  HG1 THR A 133     -58.893  -4.162  56.350  1.00  0.00           H  
ATOM   2137 1HG2 THR A 133     -60.333  -6.824  56.641  1.00  0.00           H  
ATOM   2138 2HG2 THR A 133     -60.782  -7.308  54.988  1.00  0.00           H  
ATOM   2139 3HG2 THR A 133     -59.116  -7.548  55.564  1.00  0.00           H  
ATOM   2140  N   SER A 134     -59.852  -7.156  51.943  1.00  0.00           N  
ATOM   2141  CA  SER A 134     -60.817  -7.645  50.959  1.00  0.00           C  
ATOM   2142  C   SER A 134     -62.165  -7.978  51.596  1.00  0.00           C  
ATOM   2143  O   SER A 134     -62.217  -8.581  52.676  1.00  0.00           O  
ATOM   2144  CB  SER A 134     -60.266  -8.873  50.261  1.00  0.00           C  
ATOM   2145  OG  SER A 134     -61.208  -9.412  49.375  1.00  0.00           O  
ATOM   2146  H   SER A 134     -58.943  -7.593  52.000  1.00  0.00           H  
ATOM   2147  HA  SER A 134     -60.983  -6.862  50.218  1.00  0.00           H  
ATOM   2148 1HB  SER A 134     -59.361  -8.607  49.717  1.00  0.00           H  
ATOM   2149 2HB  SER A 134     -59.992  -9.621  51.004  1.00  0.00           H  
ATOM   2150  HG  SER A 134     -60.715  -9.680  48.596  1.00  0.00           H  
ATOM   2151  N   SER A 135     -63.238  -7.571  50.922  1.00  0.00           N  
ATOM   2152  CA  SER A 135     -64.592  -7.867  51.360  1.00  0.00           C  
ATOM   2153  C   SER A 135     -65.035  -7.065  52.569  1.00  0.00           C  
ATOM   2154  O   SER A 135     -66.112  -7.282  53.104  1.00  0.00           O  
ATOM   2155  CB  SER A 135     -64.708  -9.346  51.674  1.00  0.00           C  
ATOM   2156  OG  SER A 135     -64.399 -10.124  50.551  1.00  0.00           O  
ATOM   2157  H   SER A 135     -63.100  -7.037  50.076  1.00  0.00           H  
ATOM   2158  HA  SER A 135     -65.280  -7.618  50.551  1.00  0.00           H  
ATOM   2159 1HB  SER A 135     -64.032  -9.598  52.492  1.00  0.00           H  
ATOM   2160 2HB  SER A 135     -65.721  -9.569  52.007  1.00  0.00           H  
ATOM   2161  HG  SER A 135     -63.440 -10.152  50.504  1.00  0.00           H  
ATOM   2162  N   SER A 136     -64.211  -6.120  53.005  1.00  0.00           N  
ATOM   2163  CA  SER A 136     -64.551  -5.357  54.201  1.00  0.00           C  
ATOM   2164  C   SER A 136     -64.471  -3.861  53.939  1.00  0.00           C  
ATOM   2165  O   SER A 136     -63.599  -3.399  53.192  1.00  0.00           O  
ATOM   2166  CB  SER A 136     -63.623  -5.729  55.341  1.00  0.00           C  
ATOM   2167  OG  SER A 136     -63.896  -4.963  56.482  1.00  0.00           O  
ATOM   2168  H   SER A 136     -63.348  -5.918  52.521  1.00  0.00           H  
ATOM   2169  HA  SER A 136     -65.575  -5.601  54.488  1.00  0.00           H  
ATOM   2170 1HB  SER A 136     -63.739  -6.787  55.574  1.00  0.00           H  
ATOM   2171 2HB  SER A 136     -62.590  -5.573  55.034  1.00  0.00           H  
ATOM   2172  HG  SER A 136     -64.134  -5.589  57.170  1.00  0.00           H  
ATOM   2173  N   LEU A 137     -65.388  -3.116  54.547  1.00  0.00           N  
ATOM   2174  CA  LEU A 137     -65.347  -1.657  54.488  1.00  0.00           C  
ATOM   2175  C   LEU A 137     -64.396  -1.089  55.538  1.00  0.00           C  
ATOM   2176  O   LEU A 137     -64.176   0.116  55.593  1.00  0.00           O  
ATOM   2177  CB  LEU A 137     -66.752  -1.078  54.695  1.00  0.00           C  
ATOM   2178  CG  LEU A 137     -67.783  -1.432  53.616  1.00  0.00           C  
ATOM   2179  CD1 LEU A 137     -69.148  -0.889  54.019  1.00  0.00           C  
ATOM   2180  CD2 LEU A 137     -67.338  -0.856  52.280  1.00  0.00           C  
ATOM   2181  H   LEU A 137     -66.131  -3.567  55.062  1.00  0.00           H  
ATOM   2182  HA  LEU A 137     -64.988  -1.361  53.503  1.00  0.00           H  
ATOM   2183 1HB  LEU A 137     -67.137  -1.434  55.650  1.00  0.00           H  
ATOM   2184 2HB  LEU A 137     -66.678   0.008  54.739  1.00  0.00           H  
ATOM   2185  HG  LEU A 137     -67.867  -2.516  53.534  1.00  0.00           H  
ATOM   2186 1HD1 LEU A 137     -69.881  -1.141  53.252  1.00  0.00           H  
ATOM   2187 2HD1 LEU A 137     -69.450  -1.333  54.968  1.00  0.00           H  
ATOM   2188 3HD1 LEU A 137     -69.091   0.193  54.125  1.00  0.00           H  
ATOM   2189 1HD2 LEU A 137     -68.071  -1.109  51.513  1.00  0.00           H  
ATOM   2190 2HD2 LEU A 137     -67.256   0.228  52.361  1.00  0.00           H  
ATOM   2191 3HD2 LEU A 137     -66.369  -1.275  52.008  1.00  0.00           H  
ATOM   2192  N   CYS A 138     -63.856  -1.948  56.396  1.00  0.00           N  
ATOM   2193  CA  CYS A 138     -62.870  -1.507  57.381  1.00  0.00           C  
ATOM   2194  C   CYS A 138     -61.466  -1.565  56.794  1.00  0.00           C  
ATOM   2195  O   CYS A 138     -61.073  -2.564  56.180  1.00  0.00           O  
ATOM   2196  CB  CYS A 138     -62.931  -2.375  58.638  1.00  0.00           C  
ATOM   2197  SG  CYS A 138     -64.495  -2.263  59.539  1.00  0.00           S  
ATOM   2198  H   CYS A 138     -64.127  -2.921  56.372  1.00  0.00           H  
ATOM   2199  HA  CYS A 138     -63.097  -0.478  57.661  1.00  0.00           H  
ATOM   2200 1HB  CYS A 138     -62.772  -3.419  58.367  1.00  0.00           H  
ATOM   2201 2HB  CYS A 138     -62.129  -2.088  59.318  1.00  0.00           H  
ATOM   2202  HG  CYS A 138     -64.423  -0.957  59.779  1.00  0.00           H  
ATOM   2203  N   VAL A 139     -60.694  -0.507  57.012  1.00  0.00           N  
ATOM   2204  CA  VAL A 139     -59.392  -0.356  56.370  1.00  0.00           C  
ATOM   2205  C   VAL A 139     -58.220  -0.515  57.342  1.00  0.00           C  
ATOM   2206  O   VAL A 139     -58.305  -0.112  58.506  1.00  0.00           O  
ATOM   2207  CB  VAL A 139     -59.302   1.028  55.699  1.00  0.00           C  
ATOM   2208  CG1 VAL A 139     -57.924   1.236  55.090  1.00  0.00           C  
ATOM   2209  CG2 VAL A 139     -60.386   1.161  54.641  1.00  0.00           C  
ATOM   2210  H   VAL A 139     -61.019   0.213  57.641  1.00  0.00           H  
ATOM   2211  HA  VAL A 139     -59.291  -1.128  55.607  1.00  0.00           H  
ATOM   2212  HB  VAL A 139     -59.437   1.798  56.458  1.00  0.00           H  
ATOM   2213 1HG1 VAL A 139     -57.878   2.219  54.621  1.00  0.00           H  
ATOM   2214 2HG1 VAL A 139     -57.167   1.172  55.872  1.00  0.00           H  
ATOM   2215 3HG1 VAL A 139     -57.738   0.467  54.340  1.00  0.00           H  
ATOM   2216 1HG2 VAL A 139     -60.317   2.142  54.171  1.00  0.00           H  
ATOM   2217 2HG2 VAL A 139     -60.254   0.387  53.885  1.00  0.00           H  
ATOM   2218 3HG2 VAL A 139     -61.365   1.050  55.106  1.00  0.00           H  
ATOM   2219  N   GLY A 140     -57.134  -1.114  56.858  1.00  0.00           N  
ATOM   2220  CA  GLY A 140     -55.868  -1.122  57.572  1.00  0.00           C  
ATOM   2221  C   GLY A 140     -55.636  -2.274  58.540  1.00  0.00           C  
ATOM   2222  O   GLY A 140     -56.568  -2.953  58.955  1.00  0.00           O  
ATOM   2223  H   GLY A 140     -57.197  -1.578  55.963  1.00  0.00           H  
ATOM   2224 1HA  GLY A 140     -55.046  -1.142  56.856  1.00  0.00           H  
ATOM   2225 2HA  GLY A 140     -55.769  -0.203  58.148  1.00  0.00           H  
ATOM   2226  N   VAL A 141     -54.371  -2.469  58.892  1.00  0.00           N  
ATOM   2227  CA  VAL A 141     -53.985  -3.397  59.943  1.00  0.00           C  
ATOM   2228  C   VAL A 141     -53.035  -2.641  60.871  1.00  0.00           C  
ATOM   2229  O   VAL A 141     -52.436  -1.624  60.483  1.00  0.00           O  
ATOM   2230  CB  VAL A 141     -53.295  -4.647  59.364  1.00  0.00           C  
ATOM   2231  CG1 VAL A 141     -54.239  -5.392  58.431  1.00  0.00           C  
ATOM   2232  CG2 VAL A 141     -52.022  -4.245  58.636  1.00  0.00           C  
ATOM   2233  H   VAL A 141     -53.654  -1.949  58.407  1.00  0.00           H  
ATOM   2234  HA  VAL A 141     -54.885  -3.718  60.469  1.00  0.00           H  
ATOM   2235  HB  VAL A 141     -53.049  -5.325  60.181  1.00  0.00           H  
ATOM   2236 1HG1 VAL A 141     -53.735  -6.272  58.032  1.00  0.00           H  
ATOM   2237 2HG1 VAL A 141     -55.126  -5.701  58.983  1.00  0.00           H  
ATOM   2238 3HG1 VAL A 141     -54.530  -4.737  57.610  1.00  0.00           H  
ATOM   2239 1HG2 VAL A 141     -51.540  -5.133  58.230  1.00  0.00           H  
ATOM   2240 2HG2 VAL A 141     -52.268  -3.562  57.822  1.00  0.00           H  
ATOM   2241 3HG2 VAL A 141     -51.345  -3.751  59.332  1.00  0.00           H  
ATOM   2242  N   ASP A 142     -52.903  -3.123  62.102  1.00  0.00           N  
ATOM   2243  CA  ASP A 142     -51.973  -2.517  63.039  1.00  0.00           C  
ATOM   2244  C   ASP A 142     -50.559  -2.995  62.714  1.00  0.00           C  
ATOM   2245  O   ASP A 142     -50.231  -4.180  62.899  1.00  0.00           O  
ATOM   2246  CB  ASP A 142     -52.338  -2.873  64.482  1.00  0.00           C  
ATOM   2247  CG  ASP A 142     -51.437  -2.194  65.506  1.00  0.00           C  
ATOM   2248  OD1 ASP A 142     -50.259  -2.463  65.502  1.00  0.00           O  
ATOM   2249  OD2 ASP A 142     -51.936  -1.414  66.281  1.00  0.00           O  
ATOM   2250  H   ASP A 142     -53.451  -3.918  62.397  1.00  0.00           H  
ATOM   2251  HA  ASP A 142     -52.026  -1.434  62.928  1.00  0.00           H  
ATOM   2252 1HB  ASP A 142     -53.370  -2.582  64.679  1.00  0.00           H  
ATOM   2253 2HB  ASP A 142     -52.271  -3.952  64.619  1.00  0.00           H  
ATOM   2254  N   ALA A 143     -49.707  -2.086  62.221  1.00  0.00           N  
ATOM   2255  CA  ALA A 143     -48.369  -2.527  61.814  1.00  0.00           C  
ATOM   2256  C   ALA A 143     -47.553  -3.020  63.004  1.00  0.00           C  
ATOM   2257  O   ALA A 143     -46.585  -3.741  62.802  1.00  0.00           O  
ATOM   2258  CB  ALA A 143     -47.633  -1.399  61.106  1.00  0.00           C  
ATOM   2259  H   ALA A 143     -49.956  -1.112  62.121  1.00  0.00           H  
ATOM   2260  HA  ALA A 143     -48.483  -3.363  61.123  1.00  0.00           H  
ATOM   2261 1HB  ALA A 143     -46.641  -1.742  60.810  1.00  0.00           H  
ATOM   2262 2HB  ALA A 143     -48.192  -1.099  60.220  1.00  0.00           H  
ATOM   2263 3HB  ALA A 143     -47.536  -0.549  61.779  1.00  0.00           H  
ATOM   2264  N   ASN A 144     -47.928  -2.635  64.221  1.00  0.00           N  
ATOM   2265  CA  ASN A 144     -47.207  -3.157  65.393  1.00  0.00           C  
ATOM   2266  C   ASN A 144     -47.824  -4.416  65.986  1.00  0.00           C  
ATOM   2267  O   ASN A 144     -47.505  -4.790  67.121  1.00  0.00           O  
ATOM   2268  CB  ASN A 144     -47.107  -2.085  66.462  1.00  0.00           C  
ATOM   2269  CG  ASN A 144     -46.023  -2.368  67.465  1.00  0.00           C  
ATOM   2270  OD1 ASN A 144     -44.861  -2.577  67.099  1.00  0.00           O  
ATOM   2271  ND2 ASN A 144     -46.381  -2.380  68.724  1.00  0.00           N  
ATOM   2272  H   ASN A 144     -48.695  -1.993  64.361  1.00  0.00           H  
ATOM   2273  HA  ASN A 144     -46.200  -3.440  65.082  1.00  0.00           H  
ATOM   2274 1HB  ASN A 144     -46.908  -1.120  65.993  1.00  0.00           H  
ATOM   2275 2HB  ASN A 144     -48.059  -2.004  66.987  1.00  0.00           H  
ATOM   2276 1HD2 ASN A 144     -45.702  -2.563  69.436  1.00  0.00           H  
ATOM   2277 2HD2 ASN A 144     -47.333  -2.205  68.975  1.00  0.00           H  
ATOM   2278  N   ARG A 145     -48.694  -5.072  65.215  1.00  0.00           N  
ATOM   2279  CA  ARG A 145     -49.130  -6.431  65.537  1.00  0.00           C  
ATOM   2280  C   ARG A 145     -48.844  -7.340  64.342  1.00  0.00           C  
ATOM   2281  O   ARG A 145     -49.283  -8.483  64.314  1.00  0.00           O  
ATOM   2282  CB  ARG A 145     -50.613  -6.469  65.873  1.00  0.00           C  
ATOM   2283  CG  ARG A 145     -51.002  -5.716  67.136  1.00  0.00           C  
ATOM   2284  CD  ARG A 145     -50.461  -6.370  68.354  1.00  0.00           C  
ATOM   2285  NE  ARG A 145     -50.860  -5.673  69.567  1.00  0.00           N  
ATOM   2286  CZ  ARG A 145     -50.165  -4.669  70.136  1.00  0.00           C  
ATOM   2287  NH1 ARG A 145     -49.041  -4.256  69.592  1.00  0.00           N  
ATOM   2288  NH2 ARG A 145     -50.612  -4.099  71.241  1.00  0.00           N  
ATOM   2289  H   ARG A 145     -49.061  -4.620  64.389  1.00  0.00           H  
ATOM   2290  HA  ARG A 145     -48.573  -6.776  66.409  1.00  0.00           H  
ATOM   2291 1HB  ARG A 145     -51.184  -6.045  65.048  1.00  0.00           H  
ATOM   2292 2HB  ARG A 145     -50.933  -7.504  65.995  1.00  0.00           H  
ATOM   2293 1HG  ARG A 145     -50.610  -4.700  67.089  1.00  0.00           H  
ATOM   2294 2HG  ARG A 145     -52.089  -5.681  67.219  1.00  0.00           H  
ATOM   2295 1HD  ARG A 145     -50.830  -7.393  68.412  1.00  0.00           H  
ATOM   2296 2HD  ARG A 145     -49.373  -6.379  68.309  1.00  0.00           H  
ATOM   2297  HE  ARG A 145     -51.719  -5.963  70.014  1.00  0.00           H  
ATOM   2298 1HH1 ARG A 145     -48.699  -4.692  68.747  1.00  0.00           H  
ATOM   2299 2HH1 ARG A 145     -48.521  -3.504  70.018  1.00  0.00           H  
ATOM   2300 1HH2 ARG A 145     -51.476  -4.416  71.659  1.00  0.00           H  
ATOM   2301 2HH2 ARG A 145     -50.092  -3.346  71.667  1.00  0.00           H  
ATOM   2302  N   ASN A 146     -48.111  -6.817  63.365  1.00  0.00           N  
ATOM   2303  CA  ASN A 146     -47.962  -7.475  62.063  1.00  0.00           C  
ATOM   2304  C   ASN A 146     -46.637  -8.217  61.928  1.00  0.00           C  
ATOM   2305  O   ASN A 146     -46.399  -8.884  60.912  1.00  0.00           O  
ATOM   2306  CB  ASN A 146     -48.110  -6.463  60.942  1.00  0.00           C  
ATOM   2307  CG  ASN A 146     -48.358  -7.110  59.608  1.00  0.00           C  
ATOM   2308  OD1 ASN A 146     -49.297  -7.899  59.452  1.00  0.00           O  
ATOM   2309  ND2 ASN A 146     -47.533  -6.793  58.642  1.00  0.00           N  
ATOM   2310  H   ASN A 146     -47.643  -5.937  63.528  1.00  0.00           H  
ATOM   2311  HA  ASN A 146     -48.747  -8.226  61.963  1.00  0.00           H  
ATOM   2312 1HB  ASN A 146     -48.939  -5.790  61.166  1.00  0.00           H  
ATOM   2313 2HB  ASN A 146     -47.206  -5.858  60.876  1.00  0.00           H  
ATOM   2314 1HD2 ASN A 146     -47.650  -7.193  57.733  1.00  0.00           H  
ATOM   2315 2HD2 ASN A 146     -46.787  -6.150  58.814  1.00  0.00           H  
ATOM   2316  N   TRP A 147     -45.769  -8.085  62.934  1.00  0.00           N  
ATOM   2317  CA  TRP A 147     -44.430  -8.677  62.876  1.00  0.00           C  
ATOM   2318  C   TRP A 147     -44.456 -10.165  63.215  1.00  0.00           C  
ATOM   2319  O   TRP A 147     -45.351 -10.637  63.908  1.00  0.00           O  
ATOM   2320  CB  TRP A 147     -43.486  -7.952  63.838  1.00  0.00           C  
ATOM   2321  CG  TRP A 147     -43.177  -6.545  63.425  1.00  0.00           C  
ATOM   2322  CD1 TRP A 147     -44.011  -5.471  63.503  1.00  0.00           C  
ATOM   2323  CD2 TRP A 147     -41.936  -6.050  62.866  1.00  0.00           C  
ATOM   2324  NE1 TRP A 147     -43.379  -4.346  63.032  1.00  0.00           N  
ATOM   2325  CE2 TRP A 147     -42.108  -4.682  62.640  1.00  0.00           C  
ATOM   2326  CE3 TRP A 147     -40.711  -6.649  62.546  1.00  0.00           C  
ATOM   2327  CZ2 TRP A 147     -41.101  -3.895  62.103  1.00  0.00           C  
ATOM   2328  CZ3 TRP A 147     -39.701  -5.860  62.009  1.00  0.00           C  
ATOM   2329  CH2 TRP A 147     -39.892  -4.518  61.794  1.00  0.00           C  
ATOM   2330  H   TRP A 147     -46.042  -7.564  63.755  1.00  0.00           H  
ATOM   2331  HA  TRP A 147     -44.047  -8.567  61.861  1.00  0.00           H  
ATOM   2332 1HB  TRP A 147     -43.930  -7.928  64.833  1.00  0.00           H  
ATOM   2333 2HB  TRP A 147     -42.549  -8.502  63.911  1.00  0.00           H  
ATOM   2334  HD1 TRP A 147     -45.030  -5.500  63.884  1.00  0.00           H  
ATOM   2335  HE1 TRP A 147     -43.783  -3.422  62.981  1.00  0.00           H  
ATOM   2336  HE3 TRP A 147     -40.554  -7.714  62.717  1.00  0.00           H  
ATOM   2337  HZ2 TRP A 147     -41.233  -2.828  61.924  1.00  0.00           H  
ATOM   2338  HZ3 TRP A 147     -38.752  -6.334  61.761  1.00  0.00           H  
ATOM   2339  HH2 TRP A 147     -39.078  -3.928  61.371  1.00  0.00           H  
ATOM   2340  N   ASP A 148     -43.463 -10.895  62.720  1.00  0.00           N  
ATOM   2341  CA  ASP A 148     -43.425 -12.342  62.906  1.00  0.00           C  
ATOM   2342  C   ASP A 148     -42.880 -12.731  64.279  1.00  0.00           C  
ATOM   2343  O   ASP A 148     -41.805 -13.318  64.391  1.00  0.00           O  
ATOM   2344  CB  ASP A 148     -42.573 -12.994  61.814  1.00  0.00           C  
ATOM   2345  CG  ASP A 148     -42.662 -14.514  61.821  1.00  0.00           C  
ATOM   2346  OD1 ASP A 148     -43.618 -15.031  62.348  1.00  0.00           O  
ATOM   2347  OD2 ASP A 148     -41.774 -15.143  61.298  1.00  0.00           O  
ATOM   2348  H   ASP A 148     -42.719 -10.445  62.205  1.00  0.00           H  
ATOM   2349  HA  ASP A 148     -44.443 -12.727  62.833  1.00  0.00           H  
ATOM   2350 1HB  ASP A 148     -42.893 -12.630  60.837  1.00  0.00           H  
ATOM   2351 2HB  ASP A 148     -41.530 -12.705  61.946  1.00  0.00           H  
ATOM   2352  N   ALA A 149     -43.625 -12.383  65.323  1.00  0.00           N  
ATOM   2353  CA  ALA A 149     -43.219 -12.646  66.698  1.00  0.00           C  
ATOM   2354  C   ALA A 149     -44.456 -13.036  67.480  1.00  0.00           C  
ATOM   2355  O   ALA A 149     -45.220 -12.181  67.924  1.00  0.00           O  
ATOM   2356  CB  ALA A 149     -42.539 -11.435  67.319  1.00  0.00           C  
ATOM   2357  H   ALA A 149     -44.505 -11.919  65.150  1.00  0.00           H  
ATOM   2358  HA  ALA A 149     -42.508 -13.472  66.689  1.00  0.00           H  
ATOM   2359 1HB  ALA A 149     -42.249 -11.666  68.344  1.00  0.00           H  
ATOM   2360 2HB  ALA A 149     -41.651 -11.179  66.740  1.00  0.00           H  
ATOM   2361 3HB  ALA A 149     -43.227 -10.591  67.318  1.00  0.00           H  
ATOM   2362  N   GLY A 150     -44.654 -14.341  67.627  1.00  0.00           N  
ATOM   2363  CA  GLY A 150     -45.910 -14.866  68.147  1.00  0.00           C  
ATOM   2364  C   GLY A 150     -47.085 -14.223  67.401  1.00  0.00           C  
ATOM   2365  O   GLY A 150     -48.052 -13.759  68.009  1.00  0.00           O  
ATOM   2366  H   GLY A 150     -43.919 -14.985  67.373  1.00  0.00           H  
ATOM   2367 1HA  GLY A 150     -45.929 -15.949  68.028  1.00  0.00           H  
ATOM   2368 2HA  GLY A 150     -45.976 -14.659  69.214  1.00  0.00           H  
ATOM   2369  N   PHE A 151     -46.992 -14.209  66.078  1.00  0.00           N  
ATOM   2370  CA  PHE A 151     -48.019 -13.581  65.255  1.00  0.00           C  
ATOM   2371  C   PHE A 151     -49.410 -14.130  65.555  1.00  0.00           C  
ATOM   2372  O   PHE A 151     -49.618 -15.351  65.612  1.00  0.00           O  
ATOM   2373  CB  PHE A 151     -47.701 -13.780  63.772  1.00  0.00           C  
ATOM   2374  CG  PHE A 151     -48.693 -13.134  62.847  1.00  0.00           C  
ATOM   2375  CD1 PHE A 151     -48.665 -11.766  62.623  1.00  0.00           C  
ATOM   2376  CD2 PHE A 151     -49.658 -13.893  62.201  1.00  0.00           C  
ATOM   2377  CE1 PHE A 151     -49.578 -11.171  61.772  1.00  0.00           C  
ATOM   2378  CE2 PHE A 151     -50.570 -13.301  61.350  1.00  0.00           C  
ATOM   2379  CZ  PHE A 151     -50.530 -11.938  61.136  1.00  0.00           C  
ATOM   2380  H   PHE A 151     -46.197 -14.640  65.629  1.00  0.00           H  
ATOM   2381  HA  PHE A 151     -48.030 -12.512  65.472  1.00  0.00           H  
ATOM   2382 1HB  PHE A 151     -46.716 -13.371  63.553  1.00  0.00           H  
ATOM   2383 2HB  PHE A 151     -47.670 -14.845  63.547  1.00  0.00           H  
ATOM   2384  HD1 PHE A 151     -47.911 -11.160  63.125  1.00  0.00           H  
ATOM   2385  HD2 PHE A 151     -49.690 -14.970  62.371  1.00  0.00           H  
ATOM   2386  HE1 PHE A 151     -49.544 -10.095  61.605  1.00  0.00           H  
ATOM   2387  HE2 PHE A 151     -51.322 -13.909  60.848  1.00  0.00           H  
ATOM   2388  HZ  PHE A 151     -51.250 -11.470  60.466  1.00  0.00           H  
ATOM   2389  N   LYS A 153     -50.354 -13.210  65.735  1.00  0.00           N  
ATOM   2390  CA  LYS A 153     -51.753 -13.538  65.980  1.00  0.00           C  
ATOM   2391  C   LYS A 153     -51.979 -14.246  67.320  1.00  0.00           C  
ATOM   2392  O   LYS A 153     -53.012 -14.883  67.530  1.00  0.00           O  
ATOM   2393  CB  LYS A 153     -52.289 -14.405  64.840  1.00  0.00           C  
ATOM   2394  CG  LYS A 153     -52.389 -13.690  63.499  1.00  0.00           C  
ATOM   2395  CD  LYS A 153     -52.941 -14.611  62.421  1.00  0.00           C  
ATOM   2396  CE  LYS A 153     -53.036 -13.899  61.080  1.00  0.00           C  
ATOM   2397  NZ  LYS A 153     -53.547 -14.797  60.008  1.00  0.00           N  
ATOM   2398  H   LYS A 153     -49.745 -13.036  66.521  1.00  0.00           H  
ATOM   2399  HA  LYS A 153     -52.324 -12.610  66.019  1.00  0.00           H  
ATOM   2400 1HB  LYS A 153     -51.644 -15.274  64.708  1.00  0.00           H  
ATOM   2401 2HB  LYS A 153     -53.283 -14.772  65.098  1.00  0.00           H  
ATOM   2402 1HG  LYS A 153     -53.046 -12.824  63.596  1.00  0.00           H  
ATOM   2403 2HG  LYS A 153     -51.402 -13.342  63.198  1.00  0.00           H  
ATOM   2404 1HD  LYS A 153     -52.289 -15.480  62.316  1.00  0.00           H  
ATOM   2405 2HD  LYS A 153     -53.933 -14.956  62.710  1.00  0.00           H  
ATOM   2406 1HE  LYS A 153     -53.704 -13.044  61.169  1.00  0.00           H  
ATOM   2407 2HE  LYS A 153     -52.051 -13.534  60.790  1.00  0.00           H  
ATOM   2408 1HZ  LYS A 153     -53.595 -14.288  59.137  1.00  0.00           H  
ATOM   2409 2HZ  LYS A 153     -52.924 -15.586  59.904  1.00  0.00           H  
ATOM   2410 3HZ  LYS A 153     -54.469 -15.127  60.256  1.00  0.00           H  
ATOM   2411  N   ALA A 154     -51.014 -14.127  68.220  1.00  0.00           N  
ATOM   2412  CA  ALA A 154     -51.186 -14.628  69.573  1.00  0.00           C  
ATOM   2413  C   ALA A 154     -52.129 -13.701  70.309  1.00  0.00           C  
ATOM   2414  O   ALA A 154     -52.550 -12.673  69.762  1.00  0.00           O  
ATOM   2415  CB  ALA A 154     -49.851 -14.733  70.296  1.00  0.00           C  
ATOM   2416  H   ALA A 154     -50.143 -13.682  67.967  1.00  0.00           H  
ATOM   2417  HA  ALA A 154     -51.625 -15.624  69.512  1.00  0.00           H  
ATOM   2418 1HB  ALA A 154     -50.013 -15.111  71.306  1.00  0.00           H  
ATOM   2419 2HB  ALA A 154     -49.197 -15.416  69.754  1.00  0.00           H  
ATOM   2420 3HB  ALA A 154     -49.387 -13.750  70.347  1.00  0.00           H  
ATOM   2421  N   GLY A 155     -53.193 -10.737  72.340  1.00  0.00           N  
ATOM   2422  CA  GLY A 155     -52.540  -9.444  72.288  1.00  0.00           C  
ATOM   2423  C   GLY A 155     -52.664  -8.816  70.907  1.00  0.00           C  
ATOM   2424  O   GLY A 155     -51.768  -8.098  70.472  1.00  0.00           O  
ATOM   2425  H   GLY A 155     -53.984 -10.864  72.955  1.00  0.00           H  
ATOM   2426 1HA  GLY A 155     -52.983  -8.782  73.032  1.00  0.00           H  
ATOM   2427 2HA  GLY A 155     -51.488  -9.558  72.545  1.00  0.00           H  
ATOM   2428  N   ALA A 156     -53.777  -9.105  70.235  1.00  0.00           N  
ATOM   2429  CA  ALA A 156     -54.095  -8.588  68.903  1.00  0.00           C  
ATOM   2430  C   ALA A 156     -55.519  -9.022  68.550  1.00  0.00           C  
ATOM   2431  O   ALA A 156     -56.150  -9.769  69.308  1.00  0.00           O  
ATOM   2432  CB  ALA A 156     -53.098  -9.085  67.866  1.00  0.00           C  
ATOM   2433  H   ALA A 156     -54.432  -9.723  70.692  1.00  0.00           H  
ATOM   2434  HA  ALA A 156     -54.041  -7.500  68.940  1.00  0.00           H  
ATOM   2435 1HB  ALA A 156     -53.360  -8.684  66.887  1.00  0.00           H  
ATOM   2436 2HB  ALA A 156     -52.095  -8.753  68.137  1.00  0.00           H  
ATOM   2437 3HB  ALA A 156     -53.122 -10.173  67.831  1.00  0.00           H  
ATOM   2438  N   SER A 157     -56.031  -8.578  67.404  1.00  0.00           N  
ATOM   2439  CA  SER A 157     -57.398  -8.913  67.014  1.00  0.00           C  
ATOM   2440  C   SER A 157     -57.483  -9.561  65.627  1.00  0.00           C  
ATOM   2441  O   SER A 157     -56.708  -9.218  64.723  1.00  0.00           O  
ATOM   2442  CB  SER A 157     -58.254  -7.662  67.042  1.00  0.00           C  
ATOM   2443  OG  SER A 157     -59.559  -7.936  66.612  1.00  0.00           O  
ATOM   2444  H   SER A 157     -55.472  -8.001  66.792  1.00  0.00           H  
ATOM   2445  HA  SER A 157     -57.796  -9.633  67.730  1.00  0.00           H  
ATOM   2446 1HB  SER A 157     -58.278  -7.260  68.054  1.00  0.00           H  
ATOM   2447 2HB  SER A 157     -57.809  -6.903  66.399  1.00  0.00           H  
ATOM   2448  HG  SER A 157     -60.088  -8.019  67.409  1.00  0.00           H  
ATOM   2449  N   SER A 158     -58.444 -10.476  65.460  1.00  0.00           N  
ATOM   2450  CA  SER A 158     -58.712 -11.104  64.172  1.00  0.00           C  
ATOM   2451  C   SER A 158     -59.657 -10.261  63.328  1.00  0.00           C  
ATOM   2452  O   SER A 158     -59.985 -10.636  62.202  1.00  0.00           O  
ATOM   2453  CB  SER A 158     -59.303 -12.485  64.379  1.00  0.00           C  
ATOM   2454  OG  SER A 158     -60.569 -12.405  64.975  1.00  0.00           O  
ATOM   2455  H   SER A 158     -59.002 -10.738  66.260  1.00  0.00           H  
ATOM   2456  HA  SER A 158     -57.769 -11.202  63.632  1.00  0.00           H  
ATOM   2457 1HB  SER A 158     -59.382 -12.994  63.419  1.00  0.00           H  
ATOM   2458 2HB  SER A 158     -58.638 -13.074  65.009  1.00  0.00           H  
ATOM   2459  HG  SER A 158     -61.109 -13.068  64.539  1.00  0.00           H  
ATOM   2460  N   SER A 159     -60.126  -9.149  63.890  1.00  0.00           N  
ATOM   2461  CA  SER A 159     -61.160  -8.349  63.245  1.00  0.00           C  
ATOM   2462  C   SER A 159     -60.568  -7.127  62.546  1.00  0.00           C  
ATOM   2463  O   SER A 159     -59.961  -6.278  63.193  1.00  0.00           O  
ATOM   2464  CB  SER A 159     -62.188  -7.908  64.269  1.00  0.00           C  
ATOM   2465  OG  SER A 159     -63.132  -7.047  63.693  1.00  0.00           O  
ATOM   2466  H   SER A 159     -59.759  -8.851  64.783  1.00  0.00           H  
ATOM   2467  HA  SER A 159     -61.654  -8.964  62.491  1.00  0.00           H  
ATOM   2468 1HB  SER A 159     -62.692  -8.783  64.678  1.00  0.00           H  
ATOM   2469 2HB  SER A 159     -61.687  -7.403  65.093  1.00  0.00           H  
ATOM   2470  HG  SER A 159     -63.980  -7.297  64.067  1.00  0.00           H  
ATOM   2471  N   PRO A 160     -60.741  -7.047  61.219  1.00  0.00           N  
ATOM   2472  CA  PRO A 160     -60.242  -5.951  60.374  1.00  0.00           C  
ATOM   2473  C   PRO A 160     -60.702  -4.590  60.887  1.00  0.00           C  
ATOM   2474  O   PRO A 160     -60.059  -3.584  60.603  1.00  0.00           O  
ATOM   2475  CB  PRO A 160     -60.850  -6.267  59.004  1.00  0.00           C  
ATOM   2476  CG  PRO A 160     -61.049  -7.744  59.024  1.00  0.00           C  
ATOM   2477  CD  PRO A 160     -61.459  -8.048  60.440  1.00  0.00           C  
ATOM   2478  HA  PRO A 160     -59.143  -5.994  60.337  1.00  0.00           H  
ATOM   2479 1HB  PRO A 160     -61.790  -5.711  58.872  1.00  0.00           H  
ATOM   2480 2HB  PRO A 160     -60.168  -5.939  58.205  1.00  0.00           H  
ATOM   2481 1HG  PRO A 160     -61.815  -8.034  58.290  1.00  0.00           H  
ATOM   2482 2HG  PRO A 160     -60.120  -8.256  58.733  1.00  0.00           H  
ATOM   2483 1HD  PRO A 160     -62.549  -7.934  60.539  1.00  0.00           H  
ATOM   2484 2HD  PRO A 160     -61.150  -9.070  60.701  1.00  0.00           H  
ATOM   2485  N   CYS A 161     -61.796  -4.566  61.640  1.00  0.00           N  
ATOM   2486  CA  CYS A 161     -62.371  -3.301  62.103  1.00  0.00           C  
ATOM   2487  C   CYS A 161     -61.771  -2.812  63.425  1.00  0.00           C  
ATOM   2488  O   CYS A 161     -62.152  -1.759  63.942  1.00  0.00           O  
ATOM   2489  CB  CYS A 161     -63.884  -3.445  62.272  1.00  0.00           C  
ATOM   2490  SG  CYS A 161     -64.374  -4.565  63.605  1.00  0.00           S  
ATOM   2491  H   CYS A 161     -62.242  -5.434  61.900  1.00  0.00           H  
ATOM   2492  HA  CYS A 161     -62.171  -2.535  61.353  1.00  0.00           H  
ATOM   2493 1HB  CYS A 161     -64.322  -2.468  62.474  1.00  0.00           H  
ATOM   2494 2HB  CYS A 161     -64.320  -3.814  61.344  1.00  0.00           H  
ATOM   2495  HG  CYS A 161     -63.777  -3.889  64.581  1.00  0.00           H  
ATOM   2496  N   SER A 162     -60.841  -3.587  63.977  1.00  0.00           N  
ATOM   2497  CA  SER A 162     -60.191  -3.250  65.244  1.00  0.00           C  
ATOM   2498  C   SER A 162     -58.888  -2.474  65.066  1.00  0.00           C  
ATOM   2499  O   SER A 162     -58.180  -2.674  64.067  1.00  0.00           O  
ATOM   2500  CB  SER A 162     -59.915  -4.519  66.027  1.00  0.00           C  
ATOM   2501  OG  SER A 162     -59.203  -4.240  67.200  1.00  0.00           O  
ATOM   2502  H   SER A 162     -60.578  -4.438  63.500  1.00  0.00           H  
ATOM   2503  HA  SER A 162     -60.865  -2.615  65.820  1.00  0.00           H  
ATOM   2504 1HB  SER A 162     -60.859  -5.004  66.278  1.00  0.00           H  
ATOM   2505 2HB  SER A 162     -59.346  -5.211  65.408  1.00  0.00           H  
ATOM   2506  HG  SER A 162     -59.850  -4.236  67.909  1.00  0.00           H  
ATOM   2507  N   GLU A 163     -58.583  -1.609  66.043  1.00  0.00           N  
ATOM   2508  CA  GLU A 163     -57.299  -0.897  66.148  1.00  0.00           C  
ATOM   2509  C   GLU A 163     -56.101  -1.832  66.129  1.00  0.00           C  
ATOM   2510  O   GLU A 163     -54.999  -1.422  65.743  1.00  0.00           O  
ATOM   2511  CB  GLU A 163     -57.262  -0.060  67.429  1.00  0.00           C  
ATOM   2512  CG  GLU A 163     -58.198   1.141  67.422  1.00  0.00           C  
ATOM   2513  CD  GLU A 163     -58.174   1.908  68.715  1.00  0.00           C  
ATOM   2514  OE1 GLU A 163     -57.542   1.457  69.640  1.00  0.00           O  
ATOM   2515  OE2 GLU A 163     -58.789   2.946  68.777  1.00  0.00           O  
ATOM   2516  H   GLU A 163     -59.293  -1.449  66.743  1.00  0.00           H  
ATOM   2517  HA  GLU A 163     -57.202  -0.231  65.290  1.00  0.00           H  
ATOM   2518 1HB  GLU A 163     -57.528  -0.687  68.280  1.00  0.00           H  
ATOM   2519 2HB  GLU A 163     -56.249   0.306  67.595  1.00  0.00           H  
ATOM   2520 1HG  GLU A 163     -57.909   1.809  66.611  1.00  0.00           H  
ATOM   2521 2HG  GLU A 163     -59.213   0.796  67.228  1.00  0.00           H  
ATOM   2522  N   THR A 164     -56.295  -3.060  66.610  1.00  0.00           N  
ATOM   2523  CA  THR A 164     -55.183  -3.988  66.787  1.00  0.00           C  
ATOM   2524  C   THR A 164     -55.278  -5.219  65.871  1.00  0.00           C  
ATOM   2525  O   THR A 164     -54.733  -6.289  66.169  1.00  0.00           O  
ATOM   2526  CB  THR A 164     -55.096  -4.448  68.254  1.00  0.00           C  
ATOM   2527  OG1 THR A 164     -56.335  -5.058  68.640  1.00  0.00           O  
ATOM   2528  CG2 THR A 164     -54.810  -3.266  69.168  1.00  0.00           C  
ATOM   2529  H   THR A 164     -57.228  -3.357  66.858  1.00  0.00           H  
ATOM   2530  HA  THR A 164     -54.258  -3.473  66.527  1.00  0.00           H  
ATOM   2531  HB  THR A 164     -54.298  -5.182  68.358  1.00  0.00           H  
ATOM   2532  HG1 THR A 164     -57.030  -4.776  68.041  1.00  0.00           H  
ATOM   2533 1HG2 THR A 164     -54.752  -3.610  70.200  1.00  0.00           H  
ATOM   2534 2HG2 THR A 164     -53.863  -2.808  68.884  1.00  0.00           H  
ATOM   2535 3HG2 THR A 164     -55.610  -2.533  69.075  1.00  0.00           H  
ATOM   2536  N   TYR A 165     -55.963  -5.049  64.743  1.00  0.00           N  
ATOM   2537  CA  TYR A 165     -56.040  -6.091  63.721  1.00  0.00           C  
ATOM   2538  C   TYR A 165     -54.633  -6.491  63.279  1.00  0.00           C  
ATOM   2539  O   TYR A 165     -53.823  -5.637  62.938  1.00  0.00           O  
ATOM   2540  CB  TYR A 165     -56.867  -5.619  62.523  1.00  0.00           C  
ATOM   2541  CG  TYR A 165     -57.002  -6.653  61.428  1.00  0.00           C  
ATOM   2542  CD1 TYR A 165     -57.450  -7.931  61.732  1.00  0.00           C  
ATOM   2543  CD2 TYR A 165     -56.677  -6.325  60.120  1.00  0.00           C  
ATOM   2544  CE1 TYR A 165     -57.573  -8.876  60.731  1.00  0.00           C  
ATOM   2545  CE2 TYR A 165     -56.800  -7.270  59.120  1.00  0.00           C  
ATOM   2546  CZ  TYR A 165     -57.246  -8.540  59.422  1.00  0.00           C  
ATOM   2547  OH  TYR A 165     -57.368  -9.482  58.426  1.00  0.00           O  
ATOM   2548  H   TYR A 165     -56.443  -4.174  64.590  1.00  0.00           H  
ATOM   2549  HA  TYR A 165     -56.527  -6.965  64.154  1.00  0.00           H  
ATOM   2550 1HB  TYR A 165     -57.869  -5.345  62.858  1.00  0.00           H  
ATOM   2551 2HB  TYR A 165     -56.411  -4.727  62.095  1.00  0.00           H  
ATOM   2552  HD1 TYR A 165     -57.706  -8.189  62.760  1.00  0.00           H  
ATOM   2553  HD2 TYR A 165     -56.324  -5.322  59.882  1.00  0.00           H  
ATOM   2554  HE1 TYR A 165     -57.925  -9.879  60.970  1.00  0.00           H  
ATOM   2555  HE2 TYR A 165     -56.543  -7.012  58.092  1.00  0.00           H  
ATOM   2556  HH  TYR A 165     -57.688 -10.305  58.803  1.00  0.00           H  
ATOM   2557  N   HIS A 166     -54.326  -7.786  63.296  1.00  0.00           N  
ATOM   2558  CA  HIS A 166     -52.961  -8.216  62.974  1.00  0.00           C  
ATOM   2559  C   HIS A 166     -52.642  -8.342  61.486  1.00  0.00           C  
ATOM   2560  O   HIS A 166     -51.472  -8.430  61.122  1.00  0.00           O  
ATOM   2561  CB  HIS A 166     -52.677  -9.562  63.647  1.00  0.00           C  
ATOM   2562  CG  HIS A 166     -53.528 -10.683  63.136  1.00  0.00           C  
ATOM   2563  ND1 HIS A 166     -54.906 -10.621  63.116  1.00  0.00           N  
ATOM   2564  CD2 HIS A 166     -53.198 -11.893  62.626  1.00  0.00           C  
ATOM   2565  CE1 HIS A 166     -55.386 -11.746  62.615  1.00  0.00           C  
ATOM   2566  NE2 HIS A 166     -54.371 -12.533  62.310  1.00  0.00           N  
ATOM   2567  H   HIS A 166     -55.019  -8.483  63.528  1.00  0.00           H  
ATOM   2568  HA  HIS A 166     -52.250  -7.481  63.351  1.00  0.00           H  
ATOM   2569 1HB  HIS A 166     -51.631  -9.832  63.496  1.00  0.00           H  
ATOM   2570 2HB  HIS A 166     -52.839  -9.474  64.721  1.00  0.00           H  
ATOM   2571  HD1 HIS A 166     -55.465  -9.828  63.357  1.00  0.00           H  
ATOM   2572  HD2 HIS A 166     -52.242 -12.385  62.447  1.00  0.00           H  
ATOM   2573  HE1 HIS A 166     -56.461 -11.893  62.513  1.00  0.00           H  
ATOM   2574  N   GLY A 167     -53.664  -8.341  60.630  1.00  0.00           N  
ATOM   2575  CA  GLY A 167     -53.461  -8.572  59.212  1.00  0.00           C  
ATOM   2576  C   GLY A 167     -53.588 -10.057  58.923  1.00  0.00           C  
ATOM   2577  O   GLY A 167     -53.623 -10.870  59.853  1.00  0.00           O  
ATOM   2578  H   GLY A 167     -54.600  -8.176  60.973  1.00  0.00           H  
ATOM   2579 1HA  GLY A 167     -54.197  -8.004  58.642  1.00  0.00           H  
ATOM   2580 2HA  GLY A 167     -52.477  -8.206  58.921  1.00  0.00           H  
ATOM   2581  N   LYS A 168     -53.670 -10.423  57.637  1.00  0.00           N  
ATOM   2582  CA  LYS A 168     -53.930 -11.828  57.298  1.00  0.00           C  
ATOM   2583  C   LYS A 168     -52.756 -12.746  57.651  1.00  0.00           C  
ATOM   2584  O   LYS A 168     -52.951 -13.929  57.980  1.00  0.00           O  
ATOM   2585  CB  LYS A 168     -54.258 -11.959  55.810  1.00  0.00           C  
ATOM   2586  CG  LYS A 168     -54.666 -13.360  55.376  1.00  0.00           C  
ATOM   2587  CD  LYS A 168     -55.097 -13.384  53.917  1.00  0.00           C  
ATOM   2588  CE  LYS A 168     -55.503 -14.784  53.481  1.00  0.00           C  
ATOM   2589  NZ  LYS A 168     -55.927 -14.822  52.056  1.00  0.00           N  
ATOM   2590  H   LYS A 168     -53.556  -9.750  56.892  1.00  0.00           H  
ATOM   2591  HA  LYS A 168     -54.787 -12.171  57.878  1.00  0.00           H  
ATOM   2592 1HB  LYS A 168     -55.071 -11.279  55.555  1.00  0.00           H  
ATOM   2593 2HB  LYS A 168     -53.389 -11.666  55.219  1.00  0.00           H  
ATOM   2594 1HG  LYS A 168     -53.826 -14.042  55.509  1.00  0.00           H  
ATOM   2595 2HG  LYS A 168     -55.493 -13.706  55.996  1.00  0.00           H  
ATOM   2596 1HD  LYS A 168     -55.942 -12.709  53.776  1.00  0.00           H  
ATOM   2597 2HD  LYS A 168     -54.274 -13.043  53.289  1.00  0.00           H  
ATOM   2598 1HE  LYS A 168     -54.663 -15.464  53.617  1.00  0.00           H  
ATOM   2599 2HE  LYS A 168     -56.328 -15.133  54.102  1.00  0.00           H  
ATOM   2600 1HZ  LYS A 168     -56.188 -15.766  51.806  1.00  0.00           H  
ATOM   2601 2HZ  LYS A 168     -56.718 -14.208  51.922  1.00  0.00           H  
ATOM   2602 3HZ  LYS A 168     -55.163 -14.519  51.469  1.00  0.00           H  
ATOM   2603  N   TYR A 169     -51.547 -12.208  57.583  1.00  0.00           N  
ATOM   2604  CA  TYR A 169     -50.346 -12.981  57.900  1.00  0.00           C  
ATOM   2605  C   TYR A 169     -49.237 -12.025  58.300  1.00  0.00           C  
ATOM   2606  O   TYR A 169     -49.350 -10.822  58.068  1.00  0.00           O  
ATOM   2607  CB  TYR A 169     -49.913 -13.846  56.714  1.00  0.00           C  
ATOM   2608  CG  TYR A 169     -49.511 -13.050  55.492  1.00  0.00           C  
ATOM   2609  CD1 TYR A 169     -48.187 -13.034  55.080  1.00  0.00           C  
ATOM   2610  CD2 TYR A 169     -50.466 -12.336  54.785  1.00  0.00           C  
ATOM   2611  CE1 TYR A 169     -47.819 -12.307  53.964  1.00  0.00           C  
ATOM   2612  CE2 TYR A 169     -50.099 -11.609  53.669  1.00  0.00           C  
ATOM   2613  CZ  TYR A 169     -48.781 -11.593  53.259  1.00  0.00           C  
ATOM   2614  OH  TYR A 169     -48.415 -10.869  52.147  1.00  0.00           O  
ATOM   2615  H   TYR A 169     -51.451 -11.242  57.306  1.00  0.00           H  
ATOM   2616  HA  TYR A 169     -50.570 -13.640  58.739  1.00  0.00           H  
ATOM   2617 1HB  TYR A 169     -49.068 -14.470  57.008  1.00  0.00           H  
ATOM   2618 2HB  TYR A 169     -50.729 -14.512  56.433  1.00  0.00           H  
ATOM   2619  HD1 TYR A 169     -47.436 -13.596  55.637  1.00  0.00           H  
ATOM   2620  HD2 TYR A 169     -51.507 -12.348  55.109  1.00  0.00           H  
ATOM   2621  HE1 TYR A 169     -46.779 -12.295  53.640  1.00  0.00           H  
ATOM   2622  HE2 TYR A 169     -50.850 -11.047  53.113  1.00  0.00           H  
ATOM   2623  HH  TYR A 169     -47.471 -10.965  52.001  1.00  0.00           H  
ATOM   2624  N   ALA A 170     -48.180 -12.542  58.926  1.00  0.00           N  
ATOM   2625  CA  ALA A 170     -47.051 -11.695  59.304  1.00  0.00           C  
ATOM   2626  C   ALA A 170     -46.407 -11.027  58.087  1.00  0.00           C  
ATOM   2627  O   ALA A 170     -46.315 -11.621  57.000  1.00  0.00           O  
ATOM   2628  CB  ALA A 170     -46.016 -12.511  60.065  1.00  0.00           C  
ATOM   2629  H   ALA A 170     -48.151 -13.528  59.145  1.00  0.00           H  
ATOM   2630  HA  ALA A 170     -47.425 -10.902  59.952  1.00  0.00           H  
ATOM   2631 1HB  ALA A 170     -45.179 -11.870  60.342  1.00  0.00           H  
ATOM   2632 2HB  ALA A 170     -46.470 -12.924  60.966  1.00  0.00           H  
ATOM   2633 3HB  ALA A 170     -45.658 -13.323  59.435  1.00  0.00           H  
ATOM   2634  N   ASN A 171     -45.980  -9.777  58.268  1.00  0.00           N  
ATOM   2635  CA  ASN A 171     -45.403  -8.987  57.183  1.00  0.00           C  
ATOM   2636  C   ASN A 171     -46.354  -8.710  56.020  1.00  0.00           C  
ATOM   2637  O   ASN A 171     -45.904  -8.359  54.931  1.00  0.00           O  
ATOM   2638  CB  ASN A 171     -44.150  -9.670  56.668  1.00  0.00           C  
ATOM   2639  CG  ASN A 171     -43.060  -9.734  57.702  1.00  0.00           C  
ATOM   2640  OD1 ASN A 171     -42.957  -8.857  58.568  1.00  0.00           O  
ATOM   2641  ND2 ASN A 171     -42.245 -10.755  57.630  1.00  0.00           N  
ATOM   2642  H   ASN A 171     -46.060  -9.366  59.187  1.00  0.00           H  
ATOM   2643  HA  ASN A 171     -45.138  -8.003  57.574  1.00  0.00           H  
ATOM   2644 1HB  ASN A 171     -44.393 -10.685  56.350  1.00  0.00           H  
ATOM   2645 2HB  ASN A 171     -43.775  -9.135  55.796  1.00  0.00           H  
ATOM   2646 1HD2 ASN A 171     -41.501 -10.850  58.292  1.00  0.00           H  
ATOM   2647 2HD2 ASN A 171     -42.366 -11.441  56.913  1.00  0.00           H  
ATOM   2648  N   SER A 172     -47.658  -8.843  56.244  1.00  0.00           N  
ATOM   2649  CA  SER A 172     -48.618  -8.513  55.192  1.00  0.00           C  
ATOM   2650  C   SER A 172     -48.551  -7.027  54.819  1.00  0.00           C  
ATOM   2651  O   SER A 172     -48.794  -6.646  53.674  1.00  0.00           O  
ATOM   2652  CB  SER A 172     -50.022  -8.869  55.641  1.00  0.00           C  
ATOM   2653  OG  SER A 172     -50.424  -8.065  56.716  1.00  0.00           O  
ATOM   2654  H   SER A 172     -47.999  -9.171  57.136  1.00  0.00           H  
ATOM   2655  HA  SER A 172     -48.373  -9.097  54.304  1.00  0.00           H  
ATOM   2656 1HB  SER A 172     -50.713  -8.741  54.809  1.00  0.00           H  
ATOM   2657 2HB  SER A 172     -50.055  -9.917  55.936  1.00  0.00           H  
ATOM   2658  HG  SER A 172     -50.018  -8.446  57.498  1.00  0.00           H  
ATOM   2659  N   GLU A 173     -48.217  -6.185  55.788  1.00  0.00           N  
ATOM   2660  CA  GLU A 173     -48.127  -4.756  55.533  1.00  0.00           C  
ATOM   2661  C   GLU A 173     -46.770  -4.409  54.928  1.00  0.00           C  
ATOM   2662  O   GLU A 173     -45.731  -4.633  55.548  1.00  0.00           O  
ATOM   2663  CB  GLU A 173     -48.346  -3.965  56.825  1.00  0.00           C  
ATOM   2664  CG  GLU A 173     -48.290  -2.454  56.654  1.00  0.00           C  
ATOM   2665  CD  GLU A 173     -49.431  -1.914  55.837  1.00  0.00           C  
ATOM   2666  OE1 GLU A 173     -50.437  -2.576  55.747  1.00  0.00           O  
ATOM   2667  OE2 GLU A 173     -49.297  -0.838  55.303  1.00  0.00           O  
ATOM   2668  H   GLU A 173     -48.021  -6.532  56.716  1.00  0.00           H  
ATOM   2669  HA  GLU A 173     -48.906  -4.482  54.821  1.00  0.00           H  
ATOM   2670 1HB  GLU A 173     -49.320  -4.218  57.245  1.00  0.00           H  
ATOM   2671 2HB  GLU A 173     -47.590  -4.247  57.557  1.00  0.00           H  
ATOM   2672 1HG  GLU A 173     -48.309  -1.986  57.638  1.00  0.00           H  
ATOM   2673 2HG  GLU A 173     -47.349  -2.188  56.174  1.00  0.00           H  
ATOM   2674  N   VAL A 174     -46.778  -3.853  53.720  1.00  0.00           N  
ATOM   2675  CA  VAL A 174     -45.533  -3.587  53.003  1.00  0.00           C  
ATOM   2676  C   VAL A 174     -44.607  -2.636  53.774  1.00  0.00           C  
ATOM   2677  O   VAL A 174     -43.383  -2.690  53.613  1.00  0.00           O  
ATOM   2678  CB  VAL A 174     -45.844  -2.981  51.621  1.00  0.00           C  
ATOM   2679  CG1 VAL A 174     -46.371  -1.562  51.769  1.00  0.00           C  
ATOM   2680  CG2 VAL A 174     -44.596  -3.006  50.752  1.00  0.00           C  
ATOM   2681  H   VAL A 174     -47.657  -3.609  53.287  1.00  0.00           H  
ATOM   2682  HA  VAL A 174     -45.005  -4.531  52.865  1.00  0.00           H  
ATOM   2683  HB  VAL A 174     -46.630  -3.568  51.146  1.00  0.00           H  
ATOM   2684 1HG1 VAL A 174     -46.586  -1.149  50.783  1.00  0.00           H  
ATOM   2685 2HG1 VAL A 174     -47.284  -1.573  52.364  1.00  0.00           H  
ATOM   2686 3HG1 VAL A 174     -45.622  -0.945  52.264  1.00  0.00           H  
ATOM   2687 1HG2 VAL A 174     -44.824  -2.577  49.777  1.00  0.00           H  
ATOM   2688 2HG2 VAL A 174     -43.808  -2.423  51.231  1.00  0.00           H  
ATOM   2689 3HG2 VAL A 174     -44.260  -4.035  50.626  1.00  0.00           H  
ATOM   2690  N   GLU A 175     -45.192  -1.787  54.618  1.00  0.00           N  
ATOM   2691  CA  GLU A 175     -44.407  -0.890  55.469  1.00  0.00           C  
ATOM   2692  C   GLU A 175     -43.546  -1.671  56.441  1.00  0.00           C  
ATOM   2693  O   GLU A 175     -42.420  -1.280  56.736  1.00  0.00           O  
ATOM   2694  CB  GLU A 175     -45.325   0.059  56.243  1.00  0.00           C  
ATOM   2695  CG  GLU A 175     -46.020   1.103  55.381  1.00  0.00           C  
ATOM   2696  CD  GLU A 175     -46.962   1.975  56.164  1.00  0.00           C  
ATOM   2697  OE1 GLU A 175     -47.169   1.703  57.322  1.00  0.00           O  
ATOM   2698  OE2 GLU A 175     -47.476   2.914  55.603  1.00  0.00           O  
ATOM   2699  H   GLU A 175     -46.200  -1.760  54.673  1.00  0.00           H  
ATOM   2700  HA  GLU A 175     -43.750  -0.296  54.833  1.00  0.00           H  
ATOM   2701 1HB  GLU A 175     -46.095  -0.518  56.756  1.00  0.00           H  
ATOM   2702 2HB  GLU A 175     -44.747   0.584  57.004  1.00  0.00           H  
ATOM   2703 1HG  GLU A 175     -45.264   1.734  54.913  1.00  0.00           H  
ATOM   2704 2HG  GLU A 175     -46.572   0.598  54.590  1.00  0.00           H  
ATOM   2705  N   VAL A 176     -44.098  -2.769  56.951  1.00  0.00           N  
ATOM   2706  CA  VAL A 176     -43.393  -3.612  57.900  1.00  0.00           C  
ATOM   2707  C   VAL A 176     -42.416  -4.529  57.161  1.00  0.00           C  
ATOM   2708  O   VAL A 176     -41.257  -4.655  57.555  1.00  0.00           O  
ATOM   2709  CB  VAL A 176     -44.391  -4.458  58.713  1.00  0.00           C  
ATOM   2710  CG1 VAL A 176     -43.651  -5.444  59.604  1.00  0.00           C  
ATOM   2711  CG2 VAL A 176     -45.286  -3.549  59.541  1.00  0.00           C  
ATOM   2712  H   VAL A 176     -45.034  -3.022  56.669  1.00  0.00           H  
ATOM   2713  HA  VAL A 176     -42.838  -2.971  58.587  1.00  0.00           H  
ATOM   2714  HB  VAL A 176     -45.002  -5.043  58.025  1.00  0.00           H  
ATOM   2715 1HG1 VAL A 176     -44.371  -6.034  60.171  1.00  0.00           H  
ATOM   2716 2HG1 VAL A 176     -43.045  -6.108  58.987  1.00  0.00           H  
ATOM   2717 3HG1 VAL A 176     -43.007  -4.899  60.294  1.00  0.00           H  
ATOM   2718 1HG2 VAL A 176     -45.989  -4.154  60.113  1.00  0.00           H  
ATOM   2719 2HG2 VAL A 176     -44.674  -2.961  60.225  1.00  0.00           H  
ATOM   2720 3HG2 VAL A 176     -45.837  -2.880  58.880  1.00  0.00           H  
ATOM   2721  N   LYS A 177     -42.882  -5.150  56.079  1.00  0.00           N  
ATOM   2722  CA  LYS A 177     -42.005  -5.982  55.255  1.00  0.00           C  
ATOM   2723  C   LYS A 177     -40.750  -5.230  54.813  1.00  0.00           C  
ATOM   2724  O   LYS A 177     -39.658  -5.794  54.814  1.00  0.00           O  
ATOM   2725  CB  LYS A 177     -42.762  -6.497  54.030  1.00  0.00           C  
ATOM   2726  CG  LYS A 177     -41.948  -7.417  53.129  1.00  0.00           C  
ATOM   2727  CD  LYS A 177     -42.792  -7.958  51.984  1.00  0.00           C  
ATOM   2728  CE  LYS A 177     -42.008  -8.951  51.139  1.00  0.00           C  
ATOM   2729  NZ  LYS A 177     -40.873  -8.302  50.427  1.00  0.00           N  
ATOM   2730  H   LYS A 177     -43.853  -5.050  55.818  1.00  0.00           H  
ATOM   2731  HA  LYS A 177     -41.679  -6.836  55.850  1.00  0.00           H  
ATOM   2732 1HB  LYS A 177     -43.648  -7.044  54.353  1.00  0.00           H  
ATOM   2733 2HB  LYS A 177     -43.099  -5.653  53.428  1.00  0.00           H  
ATOM   2734 1HG  LYS A 177     -41.101  -6.867  52.716  1.00  0.00           H  
ATOM   2735 2HG  LYS A 177     -41.565  -8.253  53.713  1.00  0.00           H  
ATOM   2736 1HD  LYS A 177     -43.676  -8.454  52.387  1.00  0.00           H  
ATOM   2737 2HD  LYS A 177     -43.117  -7.133  51.351  1.00  0.00           H  
ATOM   2738 1HE  LYS A 177     -41.617  -9.742  51.776  1.00  0.00           H  
ATOM   2739 2HE  LYS A 177     -42.671  -9.403  50.401  1.00  0.00           H  
ATOM   2740 1HZ  LYS A 177     -40.381  -8.992  49.879  1.00  0.00           H  
ATOM   2741 2HZ  LYS A 177     -41.227  -7.578  49.818  1.00  0.00           H  
ATOM   2742 3HZ  LYS A 177     -40.241  -7.895  51.102  1.00  0.00           H  
ATOM   2743  N   SER A 178     -40.909  -3.963  54.430  1.00  0.00           N  
ATOM   2744  CA  SER A 178     -39.774  -3.162  53.978  1.00  0.00           C  
ATOM   2745  C   SER A 178     -38.704  -3.034  55.064  1.00  0.00           C  
ATOM   2746  O   SER A 178     -37.509  -3.136  54.783  1.00  0.00           O  
ATOM   2747  CB  SER A 178     -40.248  -1.784  53.560  1.00  0.00           C  
ATOM   2748  OG  SER A 178     -41.072  -1.858  52.429  1.00  0.00           O  
ATOM   2749  H   SER A 178     -41.828  -3.546  54.451  1.00  0.00           H  
ATOM   2750  HA  SER A 178     -39.322  -3.657  53.117  1.00  0.00           H  
ATOM   2751 1HB  SER A 178     -40.794  -1.322  54.382  1.00  0.00           H  
ATOM   2752 2HB  SER A 178     -39.386  -1.153  53.344  1.00  0.00           H  
ATOM   2753  HG  SER A 178     -41.939  -2.118  52.750  1.00  0.00           H  
ATOM   2754  N   ILE A 179     -39.135  -2.824  56.306  1.00  0.00           N  
ATOM   2755  CA  ILE A 179     -38.183  -2.705  57.404  1.00  0.00           C  
ATOM   2756  C   ILE A 179     -37.529  -4.053  57.725  1.00  0.00           C  
ATOM   2757  O   ILE A 179     -36.311  -4.147  57.897  1.00  0.00           O  
ATOM   2758  CB  ILE A 179     -38.872  -2.152  58.665  1.00  0.00           C  
ATOM   2759  CG1 ILE A 179     -39.319  -0.706  58.439  1.00  0.00           C  
ATOM   2760  CG2 ILE A 179     -37.941  -2.244  59.864  1.00  0.00           C  
ATOM   2761  CD1 ILE A 179     -40.236  -0.174  59.516  1.00  0.00           C  
ATOM   2762  H   ILE A 179     -40.123  -2.745  56.501  1.00  0.00           H  
ATOM   2763  HA  ILE A 179     -37.397  -2.011  57.107  1.00  0.00           H  
ATOM   2764  HB  ILE A 179     -39.772  -2.731  58.871  1.00  0.00           H  
ATOM   2765 1HG1 ILE A 179     -38.443  -0.059  58.386  1.00  0.00           H  
ATOM   2766 2HG1 ILE A 179     -39.838  -0.630  57.483  1.00  0.00           H  
ATOM   2767 1HG2 ILE A 179     -38.443  -1.849  60.746  1.00  0.00           H  
ATOM   2768 2HG2 ILE A 179     -37.671  -3.285  60.036  1.00  0.00           H  
ATOM   2769 3HG2 ILE A 179     -37.039  -1.663  59.669  1.00  0.00           H  
ATOM   2770 1HD1 ILE A 179     -40.509   0.856  59.286  1.00  0.00           H  
ATOM   2771 2HD1 ILE A 179     -41.137  -0.787  59.562  1.00  0.00           H  
ATOM   2772 3HD1 ILE A 179     -39.725  -0.207  60.478  1.00  0.00           H  
ATOM   2773  N   VAL A 180     -38.352  -5.093  57.807  1.00  0.00           N  
ATOM   2774  CA  VAL A 180     -37.852  -6.434  58.060  1.00  0.00           C  
ATOM   2775  C   VAL A 180     -36.825  -6.827  56.988  1.00  0.00           C  
ATOM   2776  O   VAL A 180     -35.713  -7.277  57.302  1.00  0.00           O  
ATOM   2777  CB  VAL A 180     -39.013  -7.446  58.068  1.00  0.00           C  
ATOM   2778  CG1 VAL A 180     -38.479  -8.870  58.115  1.00  0.00           C  
ATOM   2779  CG2 VAL A 180     -39.929  -7.174  59.252  1.00  0.00           C  
ATOM   2780  H   VAL A 180     -39.345  -4.952  57.692  1.00  0.00           H  
ATOM   2781  HA  VAL A 180     -37.372  -6.445  59.039  1.00  0.00           H  
ATOM   2782  HB  VAL A 180     -39.577  -7.345  57.141  1.00  0.00           H  
ATOM   2783 1HG1 VAL A 180     -39.313  -9.572  58.120  1.00  0.00           H  
ATOM   2784 2HG1 VAL A 180     -37.856  -9.053  57.240  1.00  0.00           H  
ATOM   2785 3HG1 VAL A 180     -37.886  -9.006  59.019  1.00  0.00           H  
ATOM   2786 1HG2 VAL A 180     -40.748  -7.893  59.251  1.00  0.00           H  
ATOM   2787 2HG2 VAL A 180     -39.363  -7.270  60.179  1.00  0.00           H  
ATOM   2788 3HG2 VAL A 180     -40.332  -6.164  59.176  1.00  0.00           H  
ATOM   2789  N   ASP A 181     -37.195  -6.637  55.726  1.00  0.00           N  
ATOM   2790  CA  ASP A 181     -36.309  -7.000  54.618  1.00  0.00           C  
ATOM   2791  C   ASP A 181     -34.965  -6.268  54.693  1.00  0.00           C  
ATOM   2792  O   ASP A 181     -33.910  -6.876  54.488  1.00  0.00           O  
ATOM   2793  CB  ASP A 181     -36.984  -6.695  53.278  1.00  0.00           C  
ATOM   2794  CG  ASP A 181     -38.123  -7.653  52.957  1.00  0.00           C  
ATOM   2795  OD1 ASP A 181     -38.191  -8.691  53.572  1.00  0.00           O  
ATOM   2796  OD2 ASP A 181     -38.913  -7.338  52.100  1.00  0.00           O  
ATOM   2797  H   ASP A 181     -38.100  -6.237  55.522  1.00  0.00           H  
ATOM   2798  HA  ASP A 181     -36.107  -8.070  54.673  1.00  0.00           H  
ATOM   2799 1HB  ASP A 181     -37.377  -5.678  53.292  1.00  0.00           H  
ATOM   2800 2HB  ASP A 181     -36.245  -6.750  52.478  1.00  0.00           H  
ATOM   2801  N   PHE A 182     -34.996  -4.974  54.991  1.00  0.00           N  
ATOM   2802  CA  PHE A 182     -33.754  -4.213  55.082  1.00  0.00           C  
ATOM   2803  C   PHE A 182     -32.863  -4.691  56.223  1.00  0.00           C  
ATOM   2804  O   PHE A 182     -31.676  -4.934  56.041  1.00  0.00           O  
ATOM   2805  CB  PHE A 182     -34.061  -2.726  55.266  1.00  0.00           C  
ATOM   2806  CG  PHE A 182     -32.836  -1.868  55.410  1.00  0.00           C  
ATOM   2807  CD1 PHE A 182     -32.362  -1.126  54.338  1.00  0.00           C  
ATOM   2808  CD2 PHE A 182     -32.154  -1.801  56.615  1.00  0.00           C  
ATOM   2809  CE1 PHE A 182     -31.235  -0.336  54.468  1.00  0.00           C  
ATOM   2810  CE2 PHE A 182     -31.029  -1.012  56.749  1.00  0.00           C  
ATOM   2811  CZ  PHE A 182     -30.569  -0.279  55.674  1.00  0.00           C  
ATOM   2812  H   PHE A 182     -35.874  -4.504  55.157  1.00  0.00           H  
ATOM   2813  HA  PHE A 182     -33.198  -4.345  54.153  1.00  0.00           H  
ATOM   2814 1HB  PHE A 182     -34.632  -2.363  54.412  1.00  0.00           H  
ATOM   2815 2HB  PHE A 182     -34.677  -2.589  56.154  1.00  0.00           H  
ATOM   2816  HD1 PHE A 182     -32.890  -1.170  53.385  1.00  0.00           H  
ATOM   2817  HD2 PHE A 182     -32.518  -2.381  57.465  1.00  0.00           H  
ATOM   2818  HE1 PHE A 182     -30.874   0.242  53.618  1.00  0.00           H  
ATOM   2819  HE2 PHE A 182     -30.503  -0.968  57.703  1.00  0.00           H  
ATOM   2820  HZ  PHE A 182     -29.680   0.342  55.777  1.00  0.00           H  
ATOM   2821  N   VAL A 183     -33.443  -4.821  57.410  1.00  0.00           N  
ATOM   2822  CA  VAL A 183     -32.688  -5.295  58.555  1.00  0.00           C  
ATOM   2823  C   VAL A 183     -32.088  -6.684  58.305  1.00  0.00           C  
ATOM   2824  O   VAL A 183     -30.932  -6.942  58.644  1.00  0.00           O  
ATOM   2825  CB  VAL A 183     -33.597  -5.344  59.798  1.00  0.00           C  
ATOM   2826  CG1 VAL A 183     -32.885  -6.036  60.951  1.00  0.00           C  
ATOM   2827  CG2 VAL A 183     -34.015  -3.935  60.189  1.00  0.00           C  
ATOM   2828  H   VAL A 183     -34.419  -4.590  57.526  1.00  0.00           H  
ATOM   2829  HA  VAL A 183     -31.870  -4.599  58.742  1.00  0.00           H  
ATOM   2830  HB  VAL A 183     -34.482  -5.936  59.566  1.00  0.00           H  
ATOM   2831 1HG1 VAL A 183     -33.541  -6.062  61.821  1.00  0.00           H  
ATOM   2832 2HG1 VAL A 183     -32.627  -7.054  60.661  1.00  0.00           H  
ATOM   2833 3HG1 VAL A 183     -31.977  -5.487  61.199  1.00  0.00           H  
ATOM   2834 1HG2 VAL A 183     -34.658  -3.978  61.068  1.00  0.00           H  
ATOM   2835 2HG2 VAL A 183     -33.129  -3.342  60.416  1.00  0.00           H  
ATOM   2836 3HG2 VAL A 183     -34.559  -3.475  59.364  1.00  0.00           H  
ATOM   2837  N   LYS A 184     -32.867  -7.577  57.708  1.00  0.00           N  
ATOM   2838  CA  LYS A 184     -32.373  -8.932  57.469  1.00  0.00           C  
ATOM   2839  C   LYS A 184     -31.251  -8.938  56.425  1.00  0.00           C  
ATOM   2840  O   LYS A 184     -30.240  -9.636  56.589  1.00  0.00           O  
ATOM   2841  CB  LYS A 184     -33.515  -9.845  57.021  1.00  0.00           C  
ATOM   2842  CG  LYS A 184     -34.513 -10.189  58.119  1.00  0.00           C  
ATOM   2843  CD  LYS A 184     -35.692 -10.976  57.567  1.00  0.00           C  
ATOM   2844  CE  LYS A 184     -35.272 -12.373  57.132  1.00  0.00           C  
ATOM   2845  NZ  LYS A 184     -36.430 -13.184  56.670  1.00  0.00           N  
ATOM   2846  H   LYS A 184     -33.802  -7.335  57.414  1.00  0.00           H  
ATOM   2847  HA  LYS A 184     -31.961  -9.320  58.401  1.00  0.00           H  
ATOM   2848 1HB  LYS A 184     -34.064  -9.369  56.207  1.00  0.00           H  
ATOM   2849 2HB  LYS A 184     -33.105 -10.779  56.637  1.00  0.00           H  
ATOM   2850 1HG  LYS A 184     -34.018 -10.783  58.888  1.00  0.00           H  
ATOM   2851 2HG  LYS A 184     -34.882  -9.271  58.576  1.00  0.00           H  
ATOM   2852 1HD  LYS A 184     -36.465 -11.060  58.333  1.00  0.00           H  
ATOM   2853 2HD  LYS A 184     -36.112 -10.451  56.709  1.00  0.00           H  
ATOM   2854 1HE  LYS A 184     -34.549 -12.299  56.321  1.00  0.00           H  
ATOM   2855 2HE  LYS A 184     -34.795 -12.886  57.968  1.00  0.00           H  
ATOM   2856 1HZ  LYS A 184     -36.110 -14.101  56.392  1.00  0.00           H  
ATOM   2857 2HZ  LYS A 184     -37.099 -13.276  57.422  1.00  0.00           H  
ATOM   2858 3HZ  LYS A 184     -36.869 -12.728  55.883  1.00  0.00           H  
ATOM   2859  N   ASN A 185     -31.417  -8.105  55.401  1.00  0.00           N  
ATOM   2860  CA  ASN A 185     -30.450  -7.957  54.308  1.00  0.00           C  
ATOM   2861  C   ASN A 185     -29.134  -7.338  54.783  1.00  0.00           C  
ATOM   2862  O   ASN A 185     -28.045  -7.863  54.520  1.00  0.00           O  
ATOM   2863  CB  ASN A 185     -31.046  -7.130  53.184  1.00  0.00           C  
ATOM   2864  CG  ASN A 185     -32.087  -7.882  52.402  1.00  0.00           C  
ATOM   2865  OD1 ASN A 185     -32.059  -9.117  52.335  1.00  0.00           O  
ATOM   2866  ND2 ASN A 185     -33.006  -7.163  51.811  1.00  0.00           N  
ATOM   2867  H   ASN A 185     -32.261  -7.550  55.390  1.00  0.00           H  
ATOM   2868  HA  ASN A 185     -30.209  -8.949  53.923  1.00  0.00           H  
ATOM   2869 1HB  ASN A 185     -31.500  -6.228  53.596  1.00  0.00           H  
ATOM   2870 2HB  ASN A 185     -30.254  -6.817  52.503  1.00  0.00           H  
ATOM   2871 1HD2 ASN A 185     -33.725  -7.610  51.277  1.00  0.00           H  
ATOM   2872 2HD2 ASN A 185     -32.991  -6.167  51.892  1.00  0.00           H  
ATOM   2873  N   HIS A 186     -29.246  -6.211  55.480  1.00  0.00           N  
ATOM   2874  CA  HIS A 186     -28.091  -5.436  55.899  1.00  0.00           C  
ATOM   2875  C   HIS A 186     -27.323  -6.142  57.008  1.00  0.00           C  
ATOM   2876  O   HIS A 186     -26.102  -6.303  56.928  1.00  0.00           O  
ATOM   2877  CB  HIS A 186     -28.520  -4.043  56.372  1.00  0.00           C  
ATOM   2878  CG  HIS A 186     -27.376  -3.168  56.782  1.00  0.00           C  
ATOM   2879  ND1 HIS A 186     -26.782  -3.253  58.023  1.00  0.00           N  
ATOM   2880  CD2 HIS A 186     -26.718  -2.191  56.115  1.00  0.00           C  
ATOM   2881  CE1 HIS A 186     -25.806  -2.365  58.102  1.00  0.00           C  
ATOM   2882  NE2 HIS A 186     -25.747  -1.709  56.958  1.00  0.00           N  
ATOM   2883  H   HIS A 186     -30.171  -5.887  55.724  1.00  0.00           H  
ATOM   2884  HA  HIS A 186     -27.411  -5.313  55.057  1.00  0.00           H  
ATOM   2885 1HB  HIS A 186     -29.066  -3.540  55.574  1.00  0.00           H  
ATOM   2886 2HB  HIS A 186     -29.196  -4.140  57.221  1.00  0.00           H  
ATOM   2887  HD1 HIS A 186     -26.986  -3.929  58.732  1.00  0.00           H  
ATOM   2888  HD2 HIS A 186     -26.830  -1.772  55.115  1.00  0.00           H  
ATOM   2889  HE1 HIS A 186     -25.210  -2.275  59.010  1.00  0.00           H  
ATOM   2890  N   GLY A 187     -28.049  -6.521  58.058  1.00  0.00           N  
ATOM   2891  CA  GLY A 187     -27.473  -7.264  59.171  1.00  0.00           C  
ATOM   2892  C   GLY A 187     -26.703  -6.429  60.179  1.00  0.00           C  
ATOM   2893  O   GLY A 187     -26.590  -5.210  60.053  1.00  0.00           O  
ATOM   2894  H   GLY A 187     -29.031  -6.284  58.080  1.00  0.00           H  
ATOM   2895 1HA  GLY A 187     -28.265  -7.783  59.711  1.00  0.00           H  
ATOM   2896 2HA  GLY A 187     -26.794  -8.025  58.788  1.00  0.00           H  
ATOM   2897  N   ASN A 188     -26.186  -7.107  61.203  1.00  0.00           N  
ATOM   2898  CA  ASN A 188     -25.337  -6.505  62.230  1.00  0.00           C  
ATOM   2899  C   ASN A 188     -26.029  -5.423  63.073  1.00  0.00           C  
ATOM   2900  O   ASN A 188     -25.400  -4.471  63.546  1.00  0.00           O  
ATOM   2901  CB  ASN A 188     -24.087  -5.936  61.584  1.00  0.00           C  
ATOM   2902  CG  ASN A 188     -23.227  -6.998  60.956  1.00  0.00           C  
ATOM   2903  OD1 ASN A 188     -23.535  -8.192  61.038  1.00  0.00           O  
ATOM   2904  ND2 ASN A 188     -22.154  -6.585  60.330  1.00  0.00           N  
ATOM   2905  H   ASN A 188     -26.402  -8.092  61.259  1.00  0.00           H  
ATOM   2906  HA  ASN A 188     -25.050  -7.281  62.941  1.00  0.00           H  
ATOM   2907 1HB  ASN A 188     -24.369  -5.213  60.818  1.00  0.00           H  
ATOM   2908 2HB  ASN A 188     -23.499  -5.406  62.334  1.00  0.00           H  
ATOM   2909 1HD2 ASN A 188     -21.545  -7.247  59.893  1.00  0.00           H  
ATOM   2910 2HD2 ASN A 188     -21.944  -5.609  60.289  1.00  0.00           H  
ATOM   2911  N   PHE A 189     -27.331  -5.584  63.266  1.00  0.00           N  
ATOM   2912  CA  PHE A 189     -28.061  -4.685  64.144  1.00  0.00           C  
ATOM   2913  C   PHE A 189     -27.948  -5.117  65.601  1.00  0.00           C  
ATOM   2914  O   PHE A 189     -28.202  -6.275  65.942  1.00  0.00           O  
ATOM   2915  CB  PHE A 189     -29.534  -4.625  63.737  1.00  0.00           C  
ATOM   2916  CG  PHE A 189     -29.773  -3.930  62.427  1.00  0.00           C  
ATOM   2917  CD1 PHE A 189     -29.382  -4.516  61.232  1.00  0.00           C  
ATOM   2918  CD2 PHE A 189     -30.389  -2.688  62.386  1.00  0.00           C  
ATOM   2919  CE1 PHE A 189     -29.601  -3.877  60.026  1.00  0.00           C  
ATOM   2920  CE2 PHE A 189     -30.610  -2.048  61.182  1.00  0.00           C  
ATOM   2921  CZ  PHE A 189     -30.215  -2.643  60.001  1.00  0.00           C  
ATOM   2922  H   PHE A 189     -27.828  -6.333  62.805  1.00  0.00           H  
ATOM   2923  HA  PHE A 189     -27.631  -3.687  64.052  1.00  0.00           H  
ATOM   2924 1HB  PHE A 189     -29.932  -5.637  63.662  1.00  0.00           H  
ATOM   2925 2HB  PHE A 189     -30.104  -4.106  64.506  1.00  0.00           H  
ATOM   2926  HD1 PHE A 189     -28.897  -5.492  61.252  1.00  0.00           H  
ATOM   2927  HD2 PHE A 189     -30.701  -2.218  63.319  1.00  0.00           H  
ATOM   2928  HE1 PHE A 189     -29.288  -4.349  59.095  1.00  0.00           H  
ATOM   2929  HE2 PHE A 189     -31.096  -1.072  61.164  1.00  0.00           H  
ATOM   2930  HZ  PHE A 189     -30.387  -2.138  59.052  1.00  0.00           H  
ATOM   2931  N   LYS A 190     -27.557  -4.167  66.444  1.00  0.00           N  
ATOM   2932  CA  LYS A 190     -27.358  -4.421  67.864  1.00  0.00           C  
ATOM   2933  C   LYS A 190     -28.459  -3.791  68.692  1.00  0.00           C  
ATOM   2934  O   LYS A 190     -28.724  -4.224  69.817  1.00  0.00           O  
ATOM   2935  CB  LYS A 190     -25.995  -3.896  68.319  1.00  0.00           C  
ATOM   2936  CG  LYS A 190     -24.807  -4.535  67.612  1.00  0.00           C  
ATOM   2937  CD  LYS A 190     -24.730  -6.027  67.899  1.00  0.00           C  
ATOM   2938  CE  LYS A 190     -23.495  -6.650  67.265  1.00  0.00           C  
ATOM   2939  NZ  LYS A 190     -23.427  -8.118  67.505  1.00  0.00           N  
ATOM   2940  H   LYS A 190     -27.393  -3.238  66.083  1.00  0.00           H  
ATOM   2941  HA  LYS A 190     -27.389  -5.498  68.030  1.00  0.00           H  
ATOM   2942 1HB  LYS A 190     -25.945  -2.820  68.151  1.00  0.00           H  
ATOM   2943 2HB  LYS A 190     -25.878  -4.067  69.389  1.00  0.00           H  
ATOM   2944 1HG  LYS A 190     -24.901  -4.385  66.535  1.00  0.00           H  
ATOM   2945 2HG  LYS A 190     -23.886  -4.061  67.948  1.00  0.00           H  
ATOM   2946 1HD  LYS A 190     -24.696  -6.189  68.977  1.00  0.00           H  
ATOM   2947 2HD  LYS A 190     -25.618  -6.520  67.503  1.00  0.00           H  
ATOM   2948 1HE  LYS A 190     -23.508  -6.470  66.191  1.00  0.00           H  
ATOM   2949 2HE  LYS A 190     -22.600  -6.186  67.678  1.00  0.00           H  
ATOM   2950 1HZ  LYS A 190     -22.596  -8.492  67.070  1.00  0.00           H  
ATOM   2951 2HZ  LYS A 190     -23.396  -8.296  68.499  1.00  0.00           H  
ATOM   2952 3HZ  LYS A 190     -24.243  -8.562  67.109  1.00  0.00           H  
ATOM   2953  N   ALA A 191     -29.083  -2.753  68.143  1.00  0.00           N  
ATOM   2954  CA  ALA A 191     -30.164  -2.076  68.833  1.00  0.00           C  
ATOM   2955  C   ALA A 191     -31.356  -1.832  67.929  1.00  0.00           C  
ATOM   2956  O   ALA A 191     -31.192  -1.632  66.721  1.00  0.00           O  
ATOM   2957  CB  ALA A 191     -29.670  -0.759  69.413  1.00  0.00           C  
ATOM   2958  H   ALA A 191     -28.802  -2.427  67.229  1.00  0.00           H  
ATOM   2959  HA  ALA A 191     -30.502  -2.719  69.646  1.00  0.00           H  
ATOM   2960 1HB  ALA A 191     -30.489  -0.258  69.929  1.00  0.00           H  
ATOM   2961 2HB  ALA A 191     -28.861  -0.953  70.118  1.00  0.00           H  
ATOM   2962 3HB  ALA A 191     -29.304  -0.122  68.610  1.00  0.00           H  
ATOM   2963  N   PHE A 192     -32.550  -1.856  68.522  1.00  0.00           N  
ATOM   2964  CA  PHE A 192     -33.800  -1.483  67.852  1.00  0.00           C  
ATOM   2965  C   PHE A 192     -34.682  -0.740  68.860  1.00  0.00           C  
ATOM   2966  O   PHE A 192     -35.144  -1.321  69.841  1.00  0.00           O  
ATOM   2967  CB  PHE A 192     -34.529  -2.715  67.312  1.00  0.00           C  
ATOM   2968  CG  PHE A 192     -35.766  -2.390  66.524  1.00  0.00           C  
ATOM   2969  CD1 PHE A 192     -35.761  -2.453  65.139  1.00  0.00           C  
ATOM   2970  CD2 PHE A 192     -36.938  -2.019  67.167  1.00  0.00           C  
ATOM   2971  CE1 PHE A 192     -36.898  -2.154  64.413  1.00  0.00           C  
ATOM   2972  CE2 PHE A 192     -38.077  -1.721  66.444  1.00  0.00           C  
ATOM   2973  CZ  PHE A 192     -38.056  -1.788  65.066  1.00  0.00           C  
ATOM   2974  H   PHE A 192     -32.578  -2.150  69.488  1.00  0.00           H  
ATOM   2975  HA  PHE A 192     -33.561  -0.831  67.011  1.00  0.00           H  
ATOM   2976 1HB  PHE A 192     -33.857  -3.283  66.670  1.00  0.00           H  
ATOM   2977 2HB  PHE A 192     -34.814  -3.361  68.141  1.00  0.00           H  
ATOM   2978  HD1 PHE A 192     -34.845  -2.744  64.623  1.00  0.00           H  
ATOM   2979  HD2 PHE A 192     -36.954  -1.965  68.256  1.00  0.00           H  
ATOM   2980  HE1 PHE A 192     -36.880  -2.208  63.325  1.00  0.00           H  
ATOM   2981  HE2 PHE A 192     -38.991  -1.431  66.961  1.00  0.00           H  
ATOM   2982  HZ  PHE A 192     -38.953  -1.551  64.495  1.00  0.00           H  
ATOM   2983  N   LEU A 193     -34.903   0.545  68.612  1.00  0.00           N  
ATOM   2984  CA  LEU A 193     -35.648   1.402  69.526  1.00  0.00           C  
ATOM   2985  C   LEU A 193     -36.872   1.963  68.793  1.00  0.00           C  
ATOM   2986  O   LEU A 193     -36.745   2.591  67.749  1.00  0.00           O  
ATOM   2987  CB  LEU A 193     -34.763   2.544  70.042  1.00  0.00           C  
ATOM   2988  CG  LEU A 193     -33.695   2.145  71.069  1.00  0.00           C  
ATOM   2989  CD1 LEU A 193     -32.539   1.455  70.358  1.00  0.00           C  
ATOM   2990  CD2 LEU A 193     -33.218   3.384  71.812  1.00  0.00           C  
ATOM   2991  H   LEU A 193     -34.539   0.938  67.756  1.00  0.00           H  
ATOM   2992  HA  LEU A 193     -35.971   0.802  70.376  1.00  0.00           H  
ATOM   2993 1HB  LEU A 193     -34.254   2.999  69.195  1.00  0.00           H  
ATOM   2994 2HB  LEU A 193     -35.402   3.297  70.504  1.00  0.00           H  
ATOM   2995  HG  LEU A 193     -34.120   1.437  71.780  1.00  0.00           H  
ATOM   2996 1HD1 LEU A 193     -31.780   1.172  71.087  1.00  0.00           H  
ATOM   2997 2HD1 LEU A 193     -32.905   0.562  69.851  1.00  0.00           H  
ATOM   2998 3HD1 LEU A 193     -32.104   2.135  69.627  1.00  0.00           H  
ATOM   2999 1HD2 LEU A 193     -32.460   3.101  72.543  1.00  0.00           H  
ATOM   3000 2HD2 LEU A 193     -32.792   4.093  71.102  1.00  0.00           H  
ATOM   3001 3HD2 LEU A 193     -34.061   3.847  72.326  1.00  0.00           H  
ATOM   3002  N   SER A 194     -38.054   1.719  69.344  1.00  0.00           N  
ATOM   3003  CA  SER A 194     -39.299   2.036  68.656  1.00  0.00           C  
ATOM   3004  C   SER A 194     -40.036   3.145  69.415  1.00  0.00           C  
ATOM   3005  O   SER A 194     -40.427   2.960  70.581  1.00  0.00           O  
ATOM   3006  CB  SER A 194     -40.172   0.802  68.545  1.00  0.00           C  
ATOM   3007  OG  SER A 194     -41.407   1.111  67.958  1.00  0.00           O  
ATOM   3008  H   SER A 194     -38.092   1.303  70.264  1.00  0.00           H  
ATOM   3009  HA  SER A 194     -39.060   2.386  67.651  1.00  0.00           H  
ATOM   3010 1HB  SER A 194     -39.661   0.047  67.947  1.00  0.00           H  
ATOM   3011 2HB  SER A 194     -40.334   0.380  69.536  1.00  0.00           H  
ATOM   3012  HG  SER A 194     -41.205   1.460  67.086  1.00  0.00           H  
ATOM   3013  N   ILE A 195     -40.195   4.302  68.776  1.00  0.00           N  
ATOM   3014  CA  ILE A 195     -40.777   5.472  69.452  1.00  0.00           C  
ATOM   3015  C   ILE A 195     -42.294   5.552  69.264  1.00  0.00           C  
ATOM   3016  O   ILE A 195     -42.785   5.702  68.138  1.00  0.00           O  
ATOM   3017  CB  ILE A 195     -40.135   6.773  68.938  1.00  0.00           C  
ATOM   3018  CG1 ILE A 195     -38.647   6.813  69.299  1.00  0.00           C  
ATOM   3019  CG2 ILE A 195     -40.857   7.984  69.509  1.00  0.00           C  
ATOM   3020  CD1 ILE A 195     -37.768   6.030  68.351  1.00  0.00           C  
ATOM   3021  H   ILE A 195     -39.912   4.382  67.810  1.00  0.00           H  
ATOM   3022  HA  ILE A 195     -40.580   5.387  70.520  1.00  0.00           H  
ATOM   3023  HB  ILE A 195     -40.196   6.805  67.851  1.00  0.00           H  
ATOM   3024 1HG1 ILE A 195     -38.303   7.847  69.308  1.00  0.00           H  
ATOM   3025 2HG1 ILE A 195     -38.505   6.413  70.303  1.00  0.00           H  
ATOM   3026 1HG2 ILE A 195     -40.390   8.896  69.136  1.00  0.00           H  
ATOM   3027 2HG2 ILE A 195     -41.902   7.962  69.203  1.00  0.00           H  
ATOM   3028 3HG2 ILE A 195     -40.796   7.965  70.597  1.00  0.00           H  
ATOM   3029 1HD1 ILE A 195     -36.729   6.106  68.672  1.00  0.00           H  
ATOM   3030 2HD1 ILE A 195     -38.073   4.983  68.352  1.00  0.00           H  
ATOM   3031 3HD1 ILE A 195     -37.866   6.436  67.345  1.00  0.00           H  
ATOM   3032  N   HIS A 196     -43.017   5.465  70.383  1.00  0.00           N  
ATOM   3033  CA  HIS A 196     -44.476   5.546  70.420  1.00  0.00           C  
ATOM   3034  C   HIS A 196     -44.903   6.641  71.400  1.00  0.00           C  
ATOM   3035  O   HIS A 196     -44.066   7.234  72.075  1.00  0.00           O  
ATOM   3036  CB  HIS A 196     -45.093   4.204  70.826  1.00  0.00           C  
ATOM   3037  CG  HIS A 196     -44.820   3.098  69.855  1.00  0.00           C  
ATOM   3038  ND1 HIS A 196     -45.070   1.773  70.147  1.00  0.00           N  
ATOM   3039  CD2 HIS A 196     -44.319   3.118  68.598  1.00  0.00           C  
ATOM   3040  CE1 HIS A 196     -44.734   1.026  69.109  1.00  0.00           C  
ATOM   3041  NE2 HIS A 196     -44.276   1.818  68.157  1.00  0.00           N  
ATOM   3042  H   HIS A 196     -42.509   5.336  71.247  1.00  0.00           H  
ATOM   3043  HA  HIS A 196     -44.851   5.799  69.429  1.00  0.00           H  
ATOM   3044 1HB  HIS A 196     -44.706   3.905  71.801  1.00  0.00           H  
ATOM   3045 2HB  HIS A 196     -46.173   4.314  70.923  1.00  0.00           H  
ATOM   3046  HD1 HIS A 196     -45.513   1.423  70.972  1.00  0.00           H  
ATOM   3047  HD2 HIS A 196     -43.979   3.926  67.949  1.00  0.00           H  
ATOM   3048  HE1 HIS A 196     -44.858  -0.056  69.141  1.00  0.00           H  
ATOM   3049  N   SER A 197     -46.203   6.914  71.454  1.00  0.00           N  
ATOM   3050  CA  SER A 197     -46.795   7.654  72.578  1.00  0.00           C  
ATOM   3051  C   SER A 197     -48.215   7.128  72.783  1.00  0.00           C  
ATOM   3052  O   SER A 197     -48.744   6.462  71.885  1.00  0.00           O  
ATOM   3053  CB  SER A 197     -46.813   9.145  72.305  1.00  0.00           C  
ATOM   3054  OG  SER A 197     -47.670   9.451  71.239  1.00  0.00           O  
ATOM   3055  H   SER A 197     -46.800   6.604  70.701  1.00  0.00           H  
ATOM   3056  HA  SER A 197     -46.189   7.476  73.467  1.00  0.00           H  
ATOM   3057 1HB  SER A 197     -47.138   9.675  73.200  1.00  0.00           H  
ATOM   3058 2HB  SER A 197     -45.804   9.484  72.073  1.00  0.00           H  
ATOM   3059  HG  SER A 197     -48.541   9.147  71.505  1.00  0.00           H  
ATOM   3060  N   TYR A 198     -48.854   7.399  73.928  1.00  0.00           N  
ATOM   3061  CA  TYR A 198     -48.294   8.119  75.078  1.00  0.00           C  
ATOM   3062  C   TYR A 198     -48.301   7.181  76.292  1.00  0.00           C  
ATOM   3063  O   TYR A 198     -48.909   6.110  76.238  1.00  0.00           O  
ATOM   3064  CB  TYR A 198     -49.084   9.397  75.369  1.00  0.00           C  
ATOM   3065  CG  TYR A 198     -50.512   9.148  75.799  1.00  0.00           C  
ATOM   3066  CD1 TYR A 198     -50.814   8.991  77.144  1.00  0.00           C  
ATOM   3067  CD2 TYR A 198     -51.520   9.075  74.849  1.00  0.00           C  
ATOM   3068  CE1 TYR A 198     -52.119   8.763  77.537  1.00  0.00           C  
ATOM   3069  CE2 TYR A 198     -52.824   8.847  75.242  1.00  0.00           C  
ATOM   3070  CZ  TYR A 198     -53.125   8.692  76.580  1.00  0.00           C  
ATOM   3071  OH  TYR A 198     -54.424   8.464  76.971  1.00  0.00           O  
ATOM   3072  H   TYR A 198     -49.806   7.064  73.973  1.00  0.00           H  
ATOM   3073  HA  TYR A 198     -47.266   8.398  74.845  1.00  0.00           H  
ATOM   3074 1HB  TYR A 198     -48.584   9.962  76.158  1.00  0.00           H  
ATOM   3075 2HB  TYR A 198     -49.101  10.025  74.479  1.00  0.00           H  
ATOM   3076  HD1 TYR A 198     -50.022   9.048  77.891  1.00  0.00           H  
ATOM   3077  HD2 TYR A 198     -51.282   9.197  73.793  1.00  0.00           H  
ATOM   3078  HE1 TYR A 198     -52.356   8.640  78.593  1.00  0.00           H  
ATOM   3079  HE2 TYR A 198     -53.616   8.790  74.495  1.00  0.00           H  
ATOM   3080  HH  TYR A 198     -54.460   8.380  77.927  1.00  0.00           H  
ATOM   3081  N   SER A 199     -47.607   7.593  77.360  1.00  0.00           N  
ATOM   3082  CA  SER A 199     -47.697   7.009  78.721  1.00  0.00           C  
ATOM   3083  C   SER A 199     -46.423   7.184  79.563  1.00  0.00           C  
ATOM   3084  O   SER A 199     -46.425   6.893  80.767  1.00  0.00           O  
ATOM   3085  CB  SER A 199     -48.019   5.531  78.618  1.00  0.00           C  
ATOM   3086  OG  SER A 199     -48.091   4.943  79.888  1.00  0.00           O  
ATOM   3087  H   SER A 199     -46.978   8.366  77.197  1.00  0.00           H  
ATOM   3088  HA  SER A 199     -48.500   7.513  79.261  1.00  0.00           H  
ATOM   3089 1HB  SER A 199     -48.969   5.401  78.100  1.00  0.00           H  
ATOM   3090 2HB  SER A 199     -47.253   5.032  78.026  1.00  0.00           H  
ATOM   3091  HG  SER A 199     -47.616   5.531  80.479  1.00  0.00           H  
ATOM   3092  N   GLN A 200     -45.342   7.642  78.939  1.00  0.00           N  
ATOM   3093  CA  GLN A 200     -44.069   7.819  79.639  1.00  0.00           C  
ATOM   3094  C   GLN A 200     -43.584   6.498  80.239  1.00  0.00           C  
ATOM   3095  O   GLN A 200     -43.464   6.338  81.458  1.00  0.00           O  
ATOM   3096  CB  GLN A 200     -44.203   8.876  80.739  1.00  0.00           C  
ATOM   3097  CG  GLN A 200     -44.590  10.255  80.232  1.00  0.00           C  
ATOM   3098  CD  GLN A 200     -44.671  11.279  81.348  1.00  0.00           C  
ATOM   3099  OE1 GLN A 200     -44.353  10.985  82.504  1.00  0.00           O  
ATOM   3100  NE2 GLN A 200     -45.097  12.490  81.009  1.00  0.00           N  
ATOM   3101  H   GLN A 200     -45.400   7.874  77.958  1.00  0.00           H  
ATOM   3102  HA  GLN A 200     -43.323   8.158  78.920  1.00  0.00           H  
ATOM   3103 1HB  GLN A 200     -44.957   8.558  81.459  1.00  0.00           H  
ATOM   3104 2HB  GLN A 200     -43.258   8.967  81.273  1.00  0.00           H  
ATOM   3105 1HG  GLN A 200     -43.842  10.590  79.514  1.00  0.00           H  
ATOM   3106 2HG  GLN A 200     -45.567  10.194  79.753  1.00  0.00           H  
ATOM   3107 1HE2 GLN A 200     -45.171  13.208  81.703  1.00  0.00           H  
ATOM   3108 2HE2 GLN A 200     -45.345  12.686  80.060  1.00  0.00           H  
ATOM   3109  N   LEU A 201     -43.313   5.541  79.352  1.00  0.00           N  
ATOM   3110  CA  LEU A 201     -42.838   4.227  79.748  1.00  0.00           C  
ATOM   3111  C   LEU A 201     -41.619   3.874  78.905  1.00  0.00           C  
ATOM   3112  O   LEU A 201     -41.525   4.287  77.754  1.00  0.00           O  
ATOM   3113  CB  LEU A 201     -43.937   3.172  79.568  1.00  0.00           C  
ATOM   3114  CG  LEU A 201     -45.203   3.380  80.409  1.00  0.00           C  
ATOM   3115  CD1 LEU A 201     -46.273   2.390  79.970  1.00  0.00           C  
ATOM   3116  CD2 LEU A 201     -44.868   3.206  81.883  1.00  0.00           C  
ATOM   3117  H   LEU A 201     -43.444   5.742  78.371  1.00  0.00           H  
ATOM   3118  HA  LEU A 201     -42.563   4.262  80.801  1.00  0.00           H  
ATOM   3119 1HB  LEU A 201     -44.235   3.156  78.520  1.00  0.00           H  
ATOM   3120 2HB  LEU A 201     -43.527   2.195  79.822  1.00  0.00           H  
ATOM   3121  HG  LEU A 201     -45.590   4.386  80.242  1.00  0.00           H  
ATOM   3122 1HD1 LEU A 201     -47.173   2.538  80.568  1.00  0.00           H  
ATOM   3123 2HD1 LEU A 201     -46.508   2.550  78.918  1.00  0.00           H  
ATOM   3124 3HD1 LEU A 201     -45.908   1.374  80.111  1.00  0.00           H  
ATOM   3125 1HD2 LEU A 201     -45.767   3.354  82.481  1.00  0.00           H  
ATOM   3126 2HD2 LEU A 201     -44.482   2.200  82.051  1.00  0.00           H  
ATOM   3127 3HD2 LEU A 201     -44.114   3.937  82.173  1.00  0.00           H  
ATOM   3128  N   LEU A 202     -40.684   3.128  79.483  1.00  0.00           N  
ATOM   3129  CA  LEU A 202     -39.557   2.597  78.719  1.00  0.00           C  
ATOM   3130  C   LEU A 202     -39.556   1.091  78.905  1.00  0.00           C  
ATOM   3131  O   LEU A 202     -39.362   0.600  80.016  1.00  0.00           O  
ATOM   3132  CB  LEU A 202     -38.227   3.199  79.190  1.00  0.00           C  
ATOM   3133  CG  LEU A 202     -36.971   2.666  78.490  1.00  0.00           C  
ATOM   3134  CD1 LEU A 202     -37.027   3.015  77.009  1.00  0.00           C  
ATOM   3135  CD2 LEU A 202     -35.733   3.261  79.146  1.00  0.00           C  
ATOM   3136  H   LEU A 202     -40.750   2.922  80.470  1.00  0.00           H  
ATOM   3137  HA  LEU A 202     -39.696   2.859  77.671  1.00  0.00           H  
ATOM   3138 1HB  LEU A 202     -38.260   4.276  79.037  1.00  0.00           H  
ATOM   3139 2HB  LEU A 202     -38.118   3.008  80.258  1.00  0.00           H  
ATOM   3140  HG  LEU A 202     -36.940   1.579  78.575  1.00  0.00           H  
ATOM   3141 1HD1 LEU A 202     -36.134   2.637  76.512  1.00  0.00           H  
ATOM   3142 2HD1 LEU A 202     -37.911   2.561  76.562  1.00  0.00           H  
ATOM   3143 3HD1 LEU A 202     -37.075   4.098  76.893  1.00  0.00           H  
ATOM   3144 1HD2 LEU A 202     -34.840   2.881  78.648  1.00  0.00           H  
ATOM   3145 2HD2 LEU A 202     -35.762   4.347  79.060  1.00  0.00           H  
ATOM   3146 3HD2 LEU A 202     -35.709   2.980  80.199  1.00  0.00           H  
ATOM   3147  N   LEU A 203     -39.790   0.360  77.817  1.00  0.00           N  
ATOM   3148  CA  LEU A 203     -40.084  -1.064  77.900  1.00  0.00           C  
ATOM   3149  C   LEU A 203     -39.149  -1.935  77.057  1.00  0.00           C  
ATOM   3150  O   LEU A 203     -38.495  -1.462  76.130  1.00  0.00           O  
ATOM   3151  CB  LEU A 203     -41.534  -1.310  77.464  1.00  0.00           C  
ATOM   3152  CG  LEU A 203     -42.607  -0.579  78.281  1.00  0.00           C  
ATOM   3153  CD1 LEU A 203     -43.968  -0.784  77.630  1.00  0.00           C  
ATOM   3154  CD2 LEU A 203     -42.601  -1.101  79.710  1.00  0.00           C  
ATOM   3155  H   LEU A 203     -39.763   0.805  76.911  1.00  0.00           H  
ATOM   3156  HA  LEU A 203     -39.962  -1.382  78.935  1.00  0.00           H  
ATOM   3157 1HB  LEU A 203     -41.641  -1.002  76.425  1.00  0.00           H  
ATOM   3158 2HB  LEU A 203     -41.739  -2.379  77.528  1.00  0.00           H  
ATOM   3159  HG  LEU A 203     -42.396   0.491  78.284  1.00  0.00           H  
ATOM   3160 1HD1 LEU A 203     -44.731  -0.264  78.210  1.00  0.00           H  
ATOM   3161 2HD1 LEU A 203     -43.950  -0.384  76.616  1.00  0.00           H  
ATOM   3162 3HD1 LEU A 203     -44.200  -1.848  77.597  1.00  0.00           H  
ATOM   3163 1HD2 LEU A 203     -43.363  -0.580  80.291  1.00  0.00           H  
ATOM   3164 2HD2 LEU A 203     -42.813  -2.170  79.708  1.00  0.00           H  
ATOM   3165 3HD2 LEU A 203     -41.622  -0.926  80.157  1.00  0.00           H  
ATOM   3166  N   TYR A 204     -39.092  -3.210  77.408  1.00  0.00           N  
ATOM   3167  CA  TYR A 204     -38.302  -4.179  76.672  1.00  0.00           C  
ATOM   3168  C   TYR A 204     -39.124  -5.453  76.533  1.00  0.00           C  
ATOM   3169  O   TYR A 204     -40.233  -5.536  77.065  1.00  0.00           O  
ATOM   3170  CB  TYR A 204     -36.970  -4.455  77.372  1.00  0.00           C  
ATOM   3171  CG  TYR A 204     -37.116  -5.126  78.720  1.00  0.00           C  
ATOM   3172  CD1 TYR A 204     -37.104  -6.511  78.810  1.00  0.00           C  
ATOM   3173  CD2 TYR A 204     -37.262  -4.358  79.865  1.00  0.00           C  
ATOM   3174  CE1 TYR A 204     -37.237  -7.124  80.041  1.00  0.00           C  
ATOM   3175  CE2 TYR A 204     -37.395  -4.971  81.096  1.00  0.00           C  
ATOM   3176  CZ  TYR A 204     -37.383  -6.348  81.186  1.00  0.00           C  
ATOM   3177  OH  TYR A 204     -37.516  -6.959  82.412  1.00  0.00           O  
ATOM   3178  H   TYR A 204     -39.617  -3.515  78.215  1.00  0.00           H  
ATOM   3179  HA  TYR A 204     -38.090  -3.773  75.683  1.00  0.00           H  
ATOM   3180 1HB  TYR A 204     -36.351  -5.093  76.739  1.00  0.00           H  
ATOM   3181 2HB  TYR A 204     -36.433  -3.518  77.516  1.00  0.00           H  
ATOM   3182  HD1 TYR A 204     -36.989  -7.115  77.910  1.00  0.00           H  
ATOM   3183  HD2 TYR A 204     -37.272  -3.270  79.794  1.00  0.00           H  
ATOM   3184  HE1 TYR A 204     -37.228  -8.211  80.112  1.00  0.00           H  
ATOM   3185  HE2 TYR A 204     -37.511  -4.367  81.996  1.00  0.00           H  
ATOM   3186  HH  TYR A 204     -37.607  -6.289  83.093  1.00  0.00           H  
ATOM   3187  N   PRO A 205     -38.609  -6.447  75.790  1.00  0.00           N  
ATOM   3188  CA  PRO A 205     -39.409  -7.663  75.596  1.00  0.00           C  
ATOM   3189  C   PRO A 205     -39.681  -8.381  76.935  1.00  0.00           C  
ATOM   3190  O   PRO A 205     -38.901  -8.218  77.877  1.00  0.00           O  
ATOM   3191  CB  PRO A 205     -38.526  -8.506  74.671  1.00  0.00           C  
ATOM   3192  CG  PRO A 205     -37.633  -7.511  74.011  1.00  0.00           C  
ATOM   3193  CD  PRO A 205     -37.392  -6.466  75.067  1.00  0.00           C  
ATOM   3194  HA  PRO A 205     -40.357  -7.398  75.105  1.00  0.00           H  
ATOM   3195 1HB  PRO A 205     -37.972  -9.253  75.258  1.00  0.00           H  
ATOM   3196 2HB  PRO A 205     -39.151  -9.059  73.955  1.00  0.00           H  
ATOM   3197 1HG  PRO A 205     -36.705  -7.997  73.676  1.00  0.00           H  
ATOM   3198 2HG  PRO A 205     -38.119  -7.102  73.113  1.00  0.00           H  
ATOM   3199 1HD  PRO A 205     -36.541  -6.768  75.695  1.00  0.00           H  
ATOM   3200 2HD  PRO A 205     -37.195  -5.497  74.587  1.00  0.00           H  
ATOM   3201  N   TYR A 206     -40.768  -9.139  77.029  1.00  0.00           N  
ATOM   3202  CA  TYR A 206     -41.678  -9.372  75.909  1.00  0.00           C  
ATOM   3203  C   TYR A 206     -43.054  -8.736  76.061  1.00  0.00           C  
ATOM   3204  O   TYR A 206     -43.522  -8.447  77.177  1.00  0.00           O  
ATOM   3205  CB  TYR A 206     -41.838 -10.878  75.686  1.00  0.00           C  
ATOM   3206  CG  TYR A 206     -40.566 -11.568  75.246  1.00  0.00           C  
ATOM   3207  CD1 TYR A 206     -40.026 -12.585  76.019  1.00  0.00           C  
ATOM   3208  CD2 TYR A 206     -39.941 -11.184  74.069  1.00  0.00           C  
ATOM   3209  CE1 TYR A 206     -38.864 -13.216  75.616  1.00  0.00           C  
ATOM   3210  CE2 TYR A 206     -38.780 -11.815  73.666  1.00  0.00           C  
ATOM   3211  CZ  TYR A 206     -38.242 -12.827  74.436  1.00  0.00           C  
ATOM   3212  OH  TYR A 206     -37.085 -13.455  74.035  1.00  0.00           O  
ATOM   3213  H   TYR A 206     -40.965  -9.570  77.921  1.00  0.00           H  
ATOM   3214  HA  TYR A 206     -41.247  -8.922  75.014  1.00  0.00           H  
ATOM   3215 1HB  TYR A 206     -42.179 -11.348  76.610  1.00  0.00           H  
ATOM   3216 2HB  TYR A 206     -42.601 -11.054  74.928  1.00  0.00           H  
ATOM   3217  HD1 TYR A 206     -40.518 -12.887  76.944  1.00  0.00           H  
ATOM   3218  HD2 TYR A 206     -40.365 -10.384  73.462  1.00  0.00           H  
ATOM   3219  HE1 TYR A 206     -38.440 -14.015  76.224  1.00  0.00           H  
ATOM   3220  HE2 TYR A 206     -38.287 -11.513  72.742  1.00  0.00           H  
ATOM   3221  HH  TYR A 206     -36.849 -14.129  74.677  1.00  0.00           H  
ATOM   3222  N   GLY A 207     -43.700  -8.532  74.919  1.00  0.00           N  
ATOM   3223  CA  GLY A 207     -45.104  -8.190  74.879  1.00  0.00           C  
ATOM   3224  C   GLY A 207     -45.987  -9.414  74.693  1.00  0.00           C  
ATOM   3225  O   GLY A 207     -47.128  -9.431  75.167  1.00  0.00           O  
ATOM   3226  H   GLY A 207     -43.190  -8.620  74.052  1.00  0.00           H  
ATOM   3227 1HA  GLY A 207     -45.382  -7.684  75.804  1.00  0.00           H  
ATOM   3228 2HA  GLY A 207     -45.285  -7.490  74.064  1.00  0.00           H  
ATOM   3229  N   TYR A 208     -45.470 -10.450  74.027  1.00  0.00           N  
ATOM   3230  CA  TYR A 208     -46.330 -11.566  73.629  1.00  0.00           C  
ATOM   3231  C   TYR A 208     -46.480 -12.684  74.660  1.00  0.00           C  
ATOM   3232  O   TYR A 208     -47.129 -13.691  74.392  1.00  0.00           O  
ATOM   3233  CB  TYR A 208     -45.810 -12.159  72.317  1.00  0.00           C  
ATOM   3234  CG  TYR A 208     -44.378 -12.641  72.390  1.00  0.00           C  
ATOM   3235  CD1 TYR A 208     -44.050 -13.723  73.194  1.00  0.00           C  
ATOM   3236  CD2 TYR A 208     -43.393 -12.000  71.654  1.00  0.00           C  
ATOM   3237  CE1 TYR A 208     -42.742 -14.163  73.260  1.00  0.00           C  
ATOM   3238  CE2 TYR A 208     -42.085 -12.440  71.720  1.00  0.00           C  
ATOM   3239  CZ  TYR A 208     -41.759 -13.516  72.519  1.00  0.00           C  
ATOM   3240  OH  TYR A 208     -40.456 -13.954  72.586  1.00  0.00           O  
ATOM   3241  H   TYR A 208     -44.488 -10.477  73.791  1.00  0.00           H  
ATOM   3242  HA  TYR A 208     -47.341 -11.187  73.477  1.00  0.00           H  
ATOM   3243 1HB  TYR A 208     -46.439 -13.002  72.025  1.00  0.00           H  
ATOM   3244 2HB  TYR A 208     -45.878 -11.411  71.528  1.00  0.00           H  
ATOM   3245  HD1 TYR A 208     -44.825 -14.226  73.773  1.00  0.00           H  
ATOM   3246  HD2 TYR A 208     -43.651 -11.149  71.023  1.00  0.00           H  
ATOM   3247  HE1 TYR A 208     -42.485 -15.013  73.891  1.00  0.00           H  
ATOM   3248  HE2 TYR A 208     -41.311 -11.936  71.142  1.00  0.00           H  
ATOM   3249  HH  TYR A 208     -40.402 -14.705  73.182  1.00  0.00           H  
ATOM   3250  N   THR A 209     -45.888 -12.507  75.829  1.00  0.00           N  
ATOM   3251  CA  THR A 209     -46.087 -13.468  76.915  1.00  0.00           C  
ATOM   3252  C   THR A 209     -45.439 -12.985  78.202  1.00  0.00           C  
ATOM   3253  O   THR A 209     -44.698 -12.007  78.201  1.00  0.00           O  
ATOM   3254  CB  THR A 209     -45.524 -14.853  76.545  1.00  0.00           C  
ATOM   3255  OG1 THR A 209     -45.913 -15.811  77.537  1.00  0.00           O  
ATOM   3256  CG2 THR A 209     -44.006 -14.806  76.459  1.00  0.00           C  
ATOM   3257  H   THR A 209     -45.292 -11.706  75.984  1.00  0.00           H  
ATOM   3258  HA  THR A 209     -47.158 -13.571  77.094  1.00  0.00           H  
ATOM   3259  HB  THR A 209     -45.927 -15.164  75.581  1.00  0.00           H  
ATOM   3260  HG1 THR A 209     -46.433 -16.505  77.125  1.00  0.00           H  
ATOM   3261 1HG2 THR A 209     -43.626 -15.793  76.196  1.00  0.00           H  
ATOM   3262 2HG2 THR A 209     -43.707 -14.086  75.697  1.00  0.00           H  
ATOM   3263 3HG2 THR A 209     -43.597 -14.505  77.422  1.00  0.00           H  
ATOM   3264  N   THR A 210     -45.737 -13.663  79.305  1.00  0.00           N  
ATOM   3265  CA  THR A 210     -45.209 -13.259  80.601  1.00  0.00           C  
ATOM   3266  C   THR A 210     -43.798 -13.790  80.811  1.00  0.00           C  
ATOM   3267  O   THR A 210     -43.158 -13.481  81.817  1.00  0.00           O  
ATOM   3268  CB  THR A 210     -46.119 -13.742  81.745  1.00  0.00           C  
ATOM   3269  OG1 THR A 210     -46.200 -15.174  81.723  1.00  0.00           O  
ATOM   3270  CG2 THR A 210     -47.516 -13.157  81.599  1.00  0.00           C  
ATOM   3271  H   THR A 210     -46.339 -14.472  79.250  1.00  0.00           H  
ATOM   3272  HA  THR A 210     -45.166 -12.170  80.633  1.00  0.00           H  
ATOM   3273  HB  THR A 210     -45.699 -13.431  82.701  1.00  0.00           H  
ATOM   3274  HG1 THR A 210     -45.455 -15.528  81.231  1.00  0.00           H  
ATOM   3275 1HG2 THR A 210     -48.145 -13.510  82.417  1.00  0.00           H  
ATOM   3276 2HG2 THR A 210     -47.459 -12.069  81.627  1.00  0.00           H  
ATOM   3277 3HG2 THR A 210     -47.945 -13.474  80.650  1.00  0.00           H  
ATOM   3278  N   GLN A 211     -43.317 -14.587  79.858  1.00  0.00           N  
ATOM   3279  CA  GLN A 211     -41.989 -15.183  79.965  1.00  0.00           C  
ATOM   3280  C   GLN A 211     -40.928 -14.093  80.018  1.00  0.00           C  
ATOM   3281  O   GLN A 211     -40.998 -13.105  79.286  1.00  0.00           O  
ATOM   3282  CB  GLN A 211     -41.719 -16.126  78.790  1.00  0.00           C  
ATOM   3283  CG  GLN A 211     -40.397 -16.870  78.879  1.00  0.00           C  
ATOM   3284  CD  GLN A 211     -40.203 -17.844  77.733  1.00  0.00           C  
ATOM   3285  OE1 GLN A 211     -40.984 -17.865  76.777  1.00  0.00           O  
ATOM   3286  NE2 GLN A 211     -39.159 -18.660  77.822  1.00  0.00           N  
ATOM   3287  H   GLN A 211     -43.881 -14.785  79.044  1.00  0.00           H  
ATOM   3288  HA  GLN A 211     -41.942 -15.760  80.888  1.00  0.00           H  
ATOM   3289 1HB  GLN A 211     -42.517 -16.866  78.726  1.00  0.00           H  
ATOM   3290 2HB  GLN A 211     -41.724 -15.559  77.859  1.00  0.00           H  
ATOM   3291 1HG  GLN A 211     -39.583 -16.146  78.854  1.00  0.00           H  
ATOM   3292 2HG  GLN A 211     -40.370 -17.431  79.813  1.00  0.00           H  
ATOM   3293 1HE2 GLN A 211     -38.979 -19.325  77.095  1.00  0.00           H  
ATOM   3294 2HE2 GLN A 211     -38.551 -18.610  78.614  1.00  0.00           H  
ATOM   3295  N   SER A 212     -39.953 -14.266  80.901  1.00  0.00           N  
ATOM   3296  CA  SER A 212     -38.887 -13.289  81.050  1.00  0.00           C  
ATOM   3297  C   SER A 212     -37.836 -13.449  79.947  1.00  0.00           C  
ATOM   3298  O   SER A 212     -37.432 -14.564  79.619  1.00  0.00           O  
ATOM   3299  CB  SER A 212     -38.238 -13.434  82.412  1.00  0.00           C  
ATOM   3300  OG  SER A 212     -39.147 -13.138  83.436  1.00  0.00           O  
ATOM   3301  H   SER A 212     -39.948 -15.092  81.483  1.00  0.00           H  
ATOM   3302  HA  SER A 212     -39.319 -12.290  80.969  1.00  0.00           H  
ATOM   3303 1HB  SER A 212     -37.869 -14.452  82.533  1.00  0.00           H  
ATOM   3304 2HB  SER A 212     -37.380 -12.766  82.480  1.00  0.00           H  
ATOM   3305  HG  SER A 212     -39.985 -13.522  83.166  1.00  0.00           H  
ATOM   3306  N   ILE A 213     -37.412 -12.330  79.363  1.00  0.00           N  
ATOM   3307  CA  ILE A 213     -36.343 -12.343  78.371  1.00  0.00           C  
ATOM   3308  C   ILE A 213     -35.008 -12.696  79.032  1.00  0.00           C  
ATOM   3309  O   ILE A 213     -34.696 -12.189  80.113  1.00  0.00           O  
ATOM   3310  CB  ILE A 213     -36.230 -10.981  77.662  1.00  0.00           C  
ATOM   3311  CG1 ILE A 213     -35.890  -9.881  78.670  1.00  0.00           C  
ATOM   3312  CG2 ILE A 213     -37.523 -10.655  76.929  1.00  0.00           C  
ATOM   3313  CD1 ILE A 213     -35.530  -8.558  78.032  1.00  0.00           C  
ATOM   3314  H   ILE A 213     -37.841 -11.450  79.613  1.00  0.00           H  
ATOM   3315  HA  ILE A 213     -36.574 -13.101  77.624  1.00  0.00           H  
ATOM   3316  HB  ILE A 213     -35.414 -11.013  76.942  1.00  0.00           H  
ATOM   3317 1HG1 ILE A 213     -36.739  -9.720  79.333  1.00  0.00           H  
ATOM   3318 2HG1 ILE A 213     -35.050 -10.200  79.287  1.00  0.00           H  
ATOM   3319 1HG2 ILE A 213     -37.426  -9.689  76.434  1.00  0.00           H  
ATOM   3320 2HG2 ILE A 213     -37.724 -11.425  76.186  1.00  0.00           H  
ATOM   3321 3HG2 ILE A 213     -38.346 -10.616  77.643  1.00  0.00           H  
ATOM   3322 1HD1 ILE A 213     -35.301  -7.829  78.810  1.00  0.00           H  
ATOM   3323 2HD1 ILE A 213     -34.659  -8.689  77.389  1.00  0.00           H  
ATOM   3324 3HD1 ILE A 213     -36.369  -8.201  77.437  1.00  0.00           H  
ATOM   3325  N   PRO A 214     -34.211 -13.557  78.376  1.00  0.00           N  
ATOM   3326  CA  PRO A 214     -32.908 -13.963  78.917  1.00  0.00           C  
ATOM   3327  C   PRO A 214     -32.027 -12.780  79.307  1.00  0.00           C  
ATOM   3328  O   PRO A 214     -31.185 -12.917  80.199  1.00  0.00           O  
ATOM   3329  CB  PRO A 214     -32.294 -14.751  77.755  1.00  0.00           C  
ATOM   3330  CG  PRO A 214     -33.472 -15.286  77.014  1.00  0.00           C  
ATOM   3331  CD  PRO A 214     -34.492 -14.182  77.085  1.00  0.00           C  
ATOM   3332  HA  PRO A 214     -33.066 -14.608  79.794  1.00  0.00           H  
ATOM   3333 1HB  PRO A 214     -31.668 -14.088  77.140  1.00  0.00           H  
ATOM   3334 2HB  PRO A 214     -31.638 -15.543  78.143  1.00  0.00           H  
ATOM   3335 1HG  PRO A 214     -33.189 -15.536  75.981  1.00  0.00           H  
ATOM   3336 2HG  PRO A 214     -33.823 -16.218  77.482  1.00  0.00           H  
ATOM   3337 1HD  PRO A 214     -34.333 -13.481  76.253  1.00  0.00           H  
ATOM   3338 2HD  PRO A 214     -35.503 -14.613  77.041  1.00  0.00           H  
ATOM   3339  N   ASP A 215     -32.223 -11.635  78.659  1.00  0.00           N  
ATOM   3340  CA  ASP A 215     -31.408 -10.456  78.927  1.00  0.00           C  
ATOM   3341  C   ASP A 215     -32.134  -9.442  79.817  1.00  0.00           C  
ATOM   3342  O   ASP A 215     -31.678  -8.314  79.985  1.00  0.00           O  
ATOM   3343  CB  ASP A 215     -31.002  -9.787  77.612  1.00  0.00           C  
ATOM   3344  CG  ASP A 215     -30.066 -10.647  76.773  1.00  0.00           C  
ATOM   3345  OD1 ASP A 215     -29.456 -11.535  77.321  1.00  0.00           O  
ATOM   3346  OD2 ASP A 215     -29.970 -10.408  75.593  1.00  0.00           O  
ATOM   3347  H   ASP A 215     -32.954 -11.580  77.964  1.00  0.00           H  
ATOM   3348  HA  ASP A 215     -30.507 -10.771  79.454  1.00  0.00           H  
ATOM   3349 1HB  ASP A 215     -31.894  -9.567  77.024  1.00  0.00           H  
ATOM   3350 2HB  ASP A 215     -30.508  -8.838  77.823  1.00  0.00           H  
ATOM   3351  N   LYS A 216     -33.256  -9.855  80.395  1.00  0.00           N  
ATOM   3352  CA  LYS A 216     -34.101  -8.949  81.176  1.00  0.00           C  
ATOM   3353  C   LYS A 216     -33.338  -8.076  82.167  1.00  0.00           C  
ATOM   3354  O   LYS A 216     -33.542  -6.864  82.215  1.00  0.00           O  
ATOM   3355  CB  LYS A 216     -35.163  -9.754  81.927  1.00  0.00           C  
ATOM   3356  CG  LYS A 216     -36.121  -8.911  82.757  1.00  0.00           C  
ATOM   3357  CD  LYS A 216     -37.185  -9.774  83.419  1.00  0.00           C  
ATOM   3358  CE  LYS A 216     -36.595 -10.621  84.537  1.00  0.00           C  
ATOM   3359  NZ  LYS A 216     -37.641 -11.388  85.266  1.00  0.00           N  
ATOM   3360  H   LYS A 216     -33.533 -10.821  80.293  1.00  0.00           H  
ATOM   3361  HA  LYS A 216     -34.596  -8.260  80.490  1.00  0.00           H  
ATOM   3362 1HB  LYS A 216     -35.754 -10.330  81.215  1.00  0.00           H  
ATOM   3363 2HB  LYS A 216     -34.675 -10.464  82.596  1.00  0.00           H  
ATOM   3364 1HG  LYS A 216     -35.564  -8.380  83.530  1.00  0.00           H  
ATOM   3365 2HG  LYS A 216     -36.608  -8.177  82.116  1.00  0.00           H  
ATOM   3366 1HD  LYS A 216     -37.967  -9.135  83.832  1.00  0.00           H  
ATOM   3367 2HD  LYS A 216     -37.633 -10.433  82.676  1.00  0.00           H  
ATOM   3368 1HE  LYS A 216     -35.873 -11.321  84.121  1.00  0.00           H  
ATOM   3369 2HE  LYS A 216     -36.075  -9.977  85.246  1.00  0.00           H  
ATOM   3370 1HZ  LYS A 216     -37.210 -11.935  85.998  1.00  0.00           H  
ATOM   3371 2HZ  LYS A 216     -38.308 -10.747  85.673  1.00  0.00           H  
ATOM   3372 3HZ  LYS A 216     -38.118 -12.004  84.622  1.00  0.00           H  
ATOM   3373  N   THR A 217     -32.460  -8.688  82.961  1.00  0.00           N  
ATOM   3374  CA  THR A 217     -31.733  -7.945  83.978  1.00  0.00           C  
ATOM   3375  C   THR A 217     -30.903  -6.821  83.368  1.00  0.00           C  
ATOM   3376  O   THR A 217     -30.901  -5.693  83.868  1.00  0.00           O  
ATOM   3377  CB  THR A 217     -30.818  -8.879  84.792  1.00  0.00           C  
ATOM   3378  OG1 THR A 217     -31.614  -9.861  85.468  1.00  0.00           O  
ATOM   3379  CG2 THR A 217     -30.021  -8.086  85.816  1.00  0.00           C  
ATOM   3380  H   THR A 217     -32.292  -9.679  82.861  1.00  0.00           H  
ATOM   3381  HA  THR A 217     -32.455  -7.491  84.657  1.00  0.00           H  
ATOM   3382  HB  THR A 217     -30.129  -9.390  84.120  1.00  0.00           H  
ATOM   3383  HG1 THR A 217     -31.112 -10.232  86.198  1.00  0.00           H  
ATOM   3384 1HG2 THR A 217     -29.380  -8.762  86.381  1.00  0.00           H  
ATOM   3385 2HG2 THR A 217     -29.406  -7.346  85.304  1.00  0.00           H  
ATOM   3386 3HG2 THR A 217     -30.705  -7.580  86.497  1.00  0.00           H  
ATOM   3387  N   GLU A 218     -30.200  -7.126  82.283  1.00  0.00           N  
ATOM   3388  CA  GLU A 218     -29.362  -6.127  81.646  1.00  0.00           C  
ATOM   3389  C   GLU A 218     -30.240  -5.065  80.997  1.00  0.00           C  
ATOM   3390  O   GLU A 218     -29.959  -3.871  81.093  1.00  0.00           O  
ATOM   3391  CB  GLU A 218     -28.446  -6.772  80.603  1.00  0.00           C  
ATOM   3392  CG  GLU A 218     -27.474  -5.807  79.938  1.00  0.00           C  
ATOM   3393  CD  GLU A 218     -26.528  -6.491  78.991  1.00  0.00           C  
ATOM   3394  OE1 GLU A 218     -26.606  -7.690  78.866  1.00  0.00           O  
ATOM   3395  OE2 GLU A 218     -25.726  -5.814  78.392  1.00  0.00           O  
ATOM   3396  H   GLU A 218     -30.242  -8.056  81.891  1.00  0.00           H  
ATOM   3397  HA  GLU A 218     -28.740  -5.659  82.410  1.00  0.00           H  
ATOM   3398 1HB  GLU A 218     -27.864  -7.565  81.071  1.00  0.00           H  
ATOM   3399 2HB  GLU A 218     -29.052  -7.229  79.820  1.00  0.00           H  
ATOM   3400 1HG  GLU A 218     -28.041  -5.057  79.388  1.00  0.00           H  
ATOM   3401 2HG  GLU A 218     -26.901  -5.296  80.711  1.00  0.00           H  
ATOM   3402  N   LEU A 219     -31.305  -5.509  80.335  1.00  0.00           N  
ATOM   3403  CA  LEU A 219     -32.205  -4.572  79.665  1.00  0.00           C  
ATOM   3404  C   LEU A 219     -32.847  -3.618  80.673  1.00  0.00           C  
ATOM   3405  O   LEU A 219     -32.962  -2.418  80.418  1.00  0.00           O  
ATOM   3406  CB  LEU A 219     -33.296  -5.335  78.903  1.00  0.00           C  
ATOM   3407  CG  LEU A 219     -32.823  -6.120  77.673  1.00  0.00           C  
ATOM   3408  CD1 LEU A 219     -33.971  -6.965  77.137  1.00  0.00           C  
ATOM   3409  CD2 LEU A 219     -32.317  -5.150  76.615  1.00  0.00           C  
ATOM   3410  H   LEU A 219     -31.502  -6.499  80.289  1.00  0.00           H  
ATOM   3411  HA  LEU A 219     -31.626  -3.986  78.953  1.00  0.00           H  
ATOM   3412 1HB  LEU A 219     -33.767  -6.041  79.585  1.00  0.00           H  
ATOM   3413 2HB  LEU A 219     -34.051  -4.623  78.572  1.00  0.00           H  
ATOM   3414  HG  LEU A 219     -32.017  -6.796  77.960  1.00  0.00           H  
ATOM   3415 1HD1 LEU A 219     -33.635  -7.523  76.263  1.00  0.00           H  
ATOM   3416 2HD1 LEU A 219     -34.300  -7.662  77.907  1.00  0.00           H  
ATOM   3417 3HD1 LEU A 219     -34.800  -6.316  76.856  1.00  0.00           H  
ATOM   3418 1HD2 LEU A 219     -31.981  -5.708  75.741  1.00  0.00           H  
ATOM   3419 2HD2 LEU A 219     -33.123  -4.475  76.326  1.00  0.00           H  
ATOM   3420 3HD2 LEU A 219     -31.486  -4.572  77.019  1.00  0.00           H  
ATOM   3421  N   ASN A 220     -33.250  -4.147  81.822  1.00  0.00           N  
ATOM   3422  CA  ASN A 220     -33.862  -3.305  82.848  1.00  0.00           C  
ATOM   3423  C   ASN A 220     -32.876  -2.268  83.368  1.00  0.00           C  
ATOM   3424  O   ASN A 220     -33.200  -1.082  83.460  1.00  0.00           O  
ATOM   3425  CB  ASN A 220     -34.395  -4.152  83.989  1.00  0.00           C  
ATOM   3426  CG  ASN A 220     -35.149  -3.342  85.007  1.00  0.00           C  
ATOM   3427  OD1 ASN A 220     -36.341  -3.063  84.836  1.00  0.00           O  
ATOM   3428  ND2 ASN A 220     -34.477  -2.960  86.062  1.00  0.00           N  
ATOM   3429  H   ASN A 220     -33.138  -5.135  81.999  1.00  0.00           H  
ATOM   3430  HA  ASN A 220     -34.696  -2.763  82.399  1.00  0.00           H  
ATOM   3431 1HB  ASN A 220     -35.057  -4.923  83.592  1.00  0.00           H  
ATOM   3432 2HB  ASN A 220     -33.566  -4.657  84.485  1.00  0.00           H  
ATOM   3433 1HD2 ASN A 220     -34.928  -2.418  86.773  1.00  0.00           H  
ATOM   3434 2HD2 ASN A 220     -33.514  -3.208  86.159  1.00  0.00           H  
ATOM   3435  N   GLN A 221     -31.667  -2.713  83.690  1.00  0.00           N  
ATOM   3436  CA  GLN A 221     -30.635  -1.811  84.192  1.00  0.00           C  
ATOM   3437  C   GLN A 221     -30.375  -0.658  83.232  1.00  0.00           C  
ATOM   3438  O   GLN A 221     -30.247   0.486  83.646  1.00  0.00           O  
ATOM   3439  CB  GLN A 221     -29.334  -2.578  84.444  1.00  0.00           C  
ATOM   3440  CG  GLN A 221     -29.394  -3.535  85.622  1.00  0.00           C  
ATOM   3441  CD  GLN A 221     -28.115  -4.334  85.785  1.00  0.00           C  
ATOM   3442  OE1 GLN A 221     -27.373  -4.548  84.822  1.00  0.00           O  
ATOM   3443  NE2 GLN A 221     -27.849  -4.781  87.007  1.00  0.00           N  
ATOM   3444  H   GLN A 221     -31.454  -3.695  83.587  1.00  0.00           H  
ATOM   3445  HA  GLN A 221     -30.977  -1.384  85.135  1.00  0.00           H  
ATOM   3446 1HB  GLN A 221     -29.073  -3.154  83.556  1.00  0.00           H  
ATOM   3447 2HB  GLN A 221     -28.525  -1.872  84.626  1.00  0.00           H  
ATOM   3448 1HG  GLN A 221     -29.558  -2.962  86.535  1.00  0.00           H  
ATOM   3449 2HG  GLN A 221     -30.217  -4.234  85.468  1.00  0.00           H  
ATOM   3450 1HE2 GLN A 221     -27.019  -5.314  87.176  1.00  0.00           H  
ATOM   3451 2HE2 GLN A 221     -28.478  -4.584  87.760  1.00  0.00           H  
ATOM   3452  N   VAL A 222     -30.301  -0.974  81.942  1.00  0.00           N  
ATOM   3453  CA  VAL A 222     -30.061   0.028  80.914  1.00  0.00           C  
ATOM   3454  C   VAL A 222     -31.226   1.008  80.812  1.00  0.00           C  
ATOM   3455  O   VAL A 222     -31.025   2.221  80.741  1.00  0.00           O  
ATOM   3456  CB  VAL A 222     -29.843  -0.652  79.549  1.00  0.00           C  
ATOM   3457  CG1 VAL A 222     -29.779   0.388  78.440  1.00  0.00           C  
ATOM   3458  CG2 VAL A 222     -28.571  -1.485  79.583  1.00  0.00           C  
ATOM   3459  H   VAL A 222     -30.415  -1.940  81.670  1.00  0.00           H  
ATOM   3460  HA  VAL A 222     -29.160   0.584  81.177  1.00  0.00           H  
ATOM   3461  HB  VAL A 222     -30.695  -1.297  79.335  1.00  0.00           H  
ATOM   3462 1HG1 VAL A 222     -29.625  -0.110  77.483  1.00  0.00           H  
ATOM   3463 2HG1 VAL A 222     -30.713   0.947  78.412  1.00  0.00           H  
ATOM   3464 3HG1 VAL A 222     -28.951   1.071  78.630  1.00  0.00           H  
ATOM   3465 1HG2 VAL A 222     -28.424  -1.963  78.615  1.00  0.00           H  
ATOM   3466 2HG2 VAL A 222     -27.720  -0.840  79.802  1.00  0.00           H  
ATOM   3467 3HG2 VAL A 222     -28.656  -2.249  80.356  1.00  0.00           H  
ATOM   3468  N   ALA A 223     -32.440   0.467  80.806  1.00  0.00           N  
ATOM   3469  CA  ALA A 223     -33.654   1.270  80.724  1.00  0.00           C  
ATOM   3470  C   ALA A 223     -33.750   2.248  81.898  1.00  0.00           C  
ATOM   3471  O   ALA A 223     -34.138   3.401  81.734  1.00  0.00           O  
ATOM   3472  CB  ALA A 223     -34.880   0.369  80.680  1.00  0.00           C  
ATOM   3473  H   ALA A 223     -32.518  -0.539  80.861  1.00  0.00           H  
ATOM   3474  HA  ALA A 223     -33.612   1.855  79.805  1.00  0.00           H  
ATOM   3475 1HB  ALA A 223     -35.779   0.982  80.619  1.00  0.00           H  
ATOM   3476 2HB  ALA A 223     -34.823  -0.280  79.807  1.00  0.00           H  
ATOM   3477 3HB  ALA A 223     -34.916  -0.239  81.582  1.00  0.00           H  
ATOM   3478  N   LYS A 224     -33.388   1.783  83.084  1.00  0.00           N  
ATOM   3479  CA  LYS A 224     -33.424   2.644  84.262  1.00  0.00           C  
ATOM   3480  C   LYS A 224     -32.413   3.778  84.161  1.00  0.00           C  
ATOM   3481  O   LYS A 224     -32.737   4.939  84.426  1.00  0.00           O  
ATOM   3482  CB  LYS A 224     -33.166   1.826  85.528  1.00  0.00           C  
ATOM   3483  CG  LYS A 224     -33.228   2.630  86.820  1.00  0.00           C  
ATOM   3484  CD  LYS A 224     -33.036   1.737  88.037  1.00  0.00           C  
ATOM   3485  CE  LYS A 224     -33.076   2.542  89.327  1.00  0.00           C  
ATOM   3486  NZ  LYS A 224     -32.889   1.681  90.526  1.00  0.00           N  
ATOM   3487  H   LYS A 224     -33.083   0.825  83.184  1.00  0.00           H  
ATOM   3488  HA  LYS A 224     -34.415   3.093  84.332  1.00  0.00           H  
ATOM   3489 1HB  LYS A 224     -33.900   1.023  85.599  1.00  0.00           H  
ATOM   3490 2HB  LYS A 224     -32.180   1.364  85.469  1.00  0.00           H  
ATOM   3491 1HG  LYS A 224     -32.448   3.392  86.813  1.00  0.00           H  
ATOM   3492 2HG  LYS A 224     -34.195   3.126  86.894  1.00  0.00           H  
ATOM   3493 1HD  LYS A 224     -33.824   0.983  88.064  1.00  0.00           H  
ATOM   3494 2HD  LYS A 224     -32.074   1.229  87.967  1.00  0.00           H  
ATOM   3495 1HE  LYS A 224     -32.290   3.295  89.310  1.00  0.00           H  
ATOM   3496 2HE  LYS A 224     -34.036   3.052  89.408  1.00  0.00           H  
ATOM   3497 1HZ  LYS A 224     -32.922   2.251  91.360  1.00  0.00           H  
ATOM   3498 2HZ  LYS A 224     -33.624   0.989  90.563  1.00  0.00           H  
ATOM   3499 3HZ  LYS A 224     -31.993   1.217  90.472  1.00  0.00           H  
ATOM   3500  N   SER A 225     -31.185   3.443  83.776  1.00  0.00           N  
ATOM   3501  CA  SER A 225     -30.167   4.459  83.537  1.00  0.00           C  
ATOM   3502  C   SER A 225     -30.683   5.510  82.568  1.00  0.00           C  
ATOM   3503  O   SER A 225     -30.506   6.712  82.773  1.00  0.00           O  
ATOM   3504  CB  SER A 225     -28.905   3.823  82.988  1.00  0.00           C  
ATOM   3505  OG  SER A 225     -28.312   2.982  83.938  1.00  0.00           O  
ATOM   3506  H   SER A 225     -30.949   2.470  83.646  1.00  0.00           H  
ATOM   3507  HA  SER A 225     -29.931   4.942  84.486  1.00  0.00           H  
ATOM   3508 1HB  SER A 225     -29.145   3.252  82.092  1.00  0.00           H  
ATOM   3509 2HB  SER A 225     -28.201   4.603  82.699  1.00  0.00           H  
ATOM   3510  HG  SER A 225     -28.805   2.159  83.908  1.00  0.00           H  
ATOM   3511  N   ALA A 226     -31.323   5.040  81.501  1.00  0.00           N  
ATOM   3512  CA  ALA A 226     -31.812   5.918  80.450  1.00  0.00           C  
ATOM   3513  C   ALA A 226     -32.962   6.798  80.934  1.00  0.00           C  
ATOM   3514  O   ALA A 226     -33.027   7.984  80.617  1.00  0.00           O  
ATOM   3515  CB  ALA A 226     -32.247   5.098  79.244  1.00  0.00           C  
ATOM   3516  H   ALA A 226     -31.473   4.044  81.420  1.00  0.00           H  
ATOM   3517  HA  ALA A 226     -30.997   6.579  80.155  1.00  0.00           H  
ATOM   3518 1HB  ALA A 226     -32.611   5.764  78.463  1.00  0.00           H  
ATOM   3519 2HB  ALA A 226     -31.398   4.527  78.867  1.00  0.00           H  
ATOM   3520 3HB  ALA A 226     -33.042   4.414  79.537  1.00  0.00           H  
ATOM   3521  N   VAL A 227     -33.878   6.204  81.687  1.00  0.00           N  
ATOM   3522  CA  VAL A 227     -35.010   6.953  82.210  1.00  0.00           C  
ATOM   3523  C   VAL A 227     -34.492   8.064  83.115  1.00  0.00           C  
ATOM   3524  O   VAL A 227     -35.038   9.162  83.149  1.00  0.00           O  
ATOM   3525  CB  VAL A 227     -35.960   6.032  82.999  1.00  0.00           C  
ATOM   3526  CG1 VAL A 227     -37.030   6.851  83.705  1.00  0.00           C  
ATOM   3527  CG2 VAL A 227     -36.591   5.015  82.061  1.00  0.00           C  
ATOM   3528  H   VAL A 227     -33.796   5.221  81.904  1.00  0.00           H  
ATOM   3529  HA  VAL A 227     -35.560   7.379  81.371  1.00  0.00           H  
ATOM   3530  HB  VAL A 227     -35.391   5.513  83.770  1.00  0.00           H  
ATOM   3531 1HG1 VAL A 227     -37.693   6.184  84.258  1.00  0.00           H  
ATOM   3532 2HG1 VAL A 227     -36.557   7.547  84.398  1.00  0.00           H  
ATOM   3533 3HG1 VAL A 227     -37.609   7.407  82.968  1.00  0.00           H  
ATOM   3534 1HG2 VAL A 227     -37.261   4.366  82.625  1.00  0.00           H  
ATOM   3535 2HG2 VAL A 227     -37.156   5.534  81.286  1.00  0.00           H  
ATOM   3536 3HG2 VAL A 227     -35.810   4.412  81.598  1.00  0.00           H  
ATOM   3537  N   ALA A 228     -33.410   7.775  83.828  1.00  0.00           N  
ATOM   3538  CA  ALA A 228     -32.815   8.755  84.725  1.00  0.00           C  
ATOM   3539  C   ALA A 228     -32.189   9.909  83.944  1.00  0.00           C  
ATOM   3540  O   ALA A 228     -32.398  11.078  84.272  1.00  0.00           O  
ATOM   3541  CB  ALA A 228     -31.776   8.091  85.617  1.00  0.00           C  
ATOM   3542  H   ALA A 228     -32.989   6.860  83.750  1.00  0.00           H  
ATOM   3543  HA  ALA A 228     -33.607   9.167  85.351  1.00  0.00           H  
ATOM   3544 1HB  ALA A 228     -31.339   8.836  86.283  1.00  0.00           H  
ATOM   3545 2HB  ALA A 228     -32.251   7.309  86.209  1.00  0.00           H  
ATOM   3546 3HB  ALA A 228     -30.993   7.653  85.000  1.00  0.00           H  
ATOM   3547  N   ALA A 229     -31.434   9.584  82.898  1.00  0.00           N  
ATOM   3548  CA  ALA A 229     -30.852  10.615  82.047  1.00  0.00           C  
ATOM   3549  C   ALA A 229     -31.948  11.497  81.455  1.00  0.00           C  
ATOM   3550  O   ALA A 229     -31.839  12.724  81.451  1.00  0.00           O  
ATOM   3551  CB  ALA A 229     -30.016   9.987  80.942  1.00  0.00           C  
ATOM   3552  H   ALA A 229     -31.258   8.613  82.685  1.00  0.00           H  
ATOM   3553  HA  ALA A 229     -30.206  11.239  82.665  1.00  0.00           H  
ATOM   3554 1HB  ALA A 229     -29.589  10.772  80.317  1.00  0.00           H  
ATOM   3555 2HB  ALA A 229     -29.212   9.398  81.384  1.00  0.00           H  
ATOM   3556 3HB  ALA A 229     -30.645   9.340  80.333  1.00  0.00           H  
ATOM   3557  N   LEU A 230     -33.002  10.864  80.947  1.00  0.00           N  
ATOM   3558  CA  LEU A 230     -34.140  11.590  80.398  1.00  0.00           C  
ATOM   3559  C   LEU A 230     -34.737  12.556  81.440  1.00  0.00           C  
ATOM   3560  O   LEU A 230     -34.981  13.728  81.151  1.00  0.00           O  
ATOM   3561  CB  LEU A 230     -35.213  10.601  79.923  1.00  0.00           C  
ATOM   3562  CG  LEU A 230     -36.422  11.223  79.214  1.00  0.00           C  
ATOM   3563  CD1 LEU A 230     -37.060  10.188  78.297  1.00  0.00           C  
ATOM   3564  CD2 LEU A 230     -37.418  11.723  80.250  1.00  0.00           C  
ATOM   3565  H   LEU A 230     -33.014   9.854  80.942  1.00  0.00           H  
ATOM   3566  HA  LEU A 230     -33.798  12.175  79.545  1.00  0.00           H  
ATOM   3567 1HB  LEU A 230     -34.753   9.894  79.236  1.00  0.00           H  
ATOM   3568 2HB  LEU A 230     -35.583  10.049  80.787  1.00  0.00           H  
ATOM   3569  HG  LEU A 230     -36.092  12.058  78.595  1.00  0.00           H  
ATOM   3570 1HD1 LEU A 230     -37.920  10.629  77.792  1.00  0.00           H  
ATOM   3571 2HD1 LEU A 230     -36.332   9.862  77.554  1.00  0.00           H  
ATOM   3572 3HD1 LEU A 230     -37.386   9.332  78.886  1.00  0.00           H  
ATOM   3573 1HD2 LEU A 230     -38.277  12.165  79.746  1.00  0.00           H  
ATOM   3574 2HD2 LEU A 230     -37.750  10.888  80.868  1.00  0.00           H  
ATOM   3575 3HD2 LEU A 230     -36.941  12.474  80.880  1.00  0.00           H  
ATOM   3576  N   LYS A 231     -34.974  12.050  82.643  1.00  0.00           N  
ATOM   3577  CA  LYS A 231     -35.606  12.852  83.694  1.00  0.00           C  
ATOM   3578  C   LYS A 231     -34.750  14.045  84.128  1.00  0.00           C  
ATOM   3579  O   LYS A 231     -35.259  15.011  84.705  1.00  0.00           O  
ATOM   3580  CB  LYS A 231     -35.918  11.973  84.906  1.00  0.00           C  
ATOM   3581  CG  LYS A 231     -36.721  12.669  85.997  1.00  0.00           C  
ATOM   3582  CD  LYS A 231     -37.089  11.704  87.114  1.00  0.00           C  
ATOM   3583  CE  LYS A 231     -37.868  12.404  88.218  1.00  0.00           C  
ATOM   3584  NZ  LYS A 231     -38.234  11.471  89.318  1.00  0.00           N  
ATOM   3585  H   LYS A 231     -34.715  11.094  82.842  1.00  0.00           H  
ATOM   3586  HA  LYS A 231     -36.539  13.260  83.304  1.00  0.00           H  
ATOM   3587 1HB  LYS A 231     -36.480  11.096  84.585  1.00  0.00           H  
ATOM   3588 2HB  LYS A 231     -34.987  11.621  85.350  1.00  0.00           H  
ATOM   3589 1HG  LYS A 231     -36.135  13.489  86.415  1.00  0.00           H  
ATOM   3590 2HG  LYS A 231     -37.635  13.081  85.570  1.00  0.00           H  
ATOM   3591 1HD  LYS A 231     -37.696  10.893  86.710  1.00  0.00           H  
ATOM   3592 2HD  LYS A 231     -36.180  11.277  87.539  1.00  0.00           H  
ATOM   3593 1HE  LYS A 231     -37.268  13.214  88.630  1.00  0.00           H  
ATOM   3594 2HE  LYS A 231     -38.781  12.832  87.804  1.00  0.00           H  
ATOM   3595 1HZ  LYS A 231     -38.749  11.972  90.028  1.00  0.00           H  
ATOM   3596 2HZ  LYS A 231     -38.808  10.725  88.951  1.00  0.00           H  
ATOM   3597 3HZ  LYS A 231     -37.395  11.082  89.723  1.00  0.00           H  
ATOM   3598  N   SER A 232     -33.456  13.984  83.835  1.00  0.00           N  
ATOM   3599  CA  SER A 232     -32.526  15.013  84.293  1.00  0.00           C  
ATOM   3600  C   SER A 232     -32.802  16.376  83.665  1.00  0.00           C  
ATOM   3601  O   SER A 232     -32.482  17.413  84.253  1.00  0.00           O  
ATOM   3602  CB  SER A 232     -31.103  14.592  83.982  1.00  0.00           C  
ATOM   3603  OG  SER A 232     -30.881  14.555  82.599  1.00  0.00           O  
ATOM   3604  H   SER A 232     -33.105  13.213  83.285  1.00  0.00           H  
ATOM   3605  HA  SER A 232     -32.636  15.123  85.373  1.00  0.00           H  
ATOM   3606 1HB  SER A 232     -30.407  15.290  84.446  1.00  0.00           H  
ATOM   3607 2HB  SER A 232     -30.913  13.608  84.410  1.00  0.00           H  
ATOM   3608  HG  SER A 232     -31.678  14.183  82.213  1.00  0.00           H  
ATOM   3609  N   LEU A 233     -33.406  16.377  82.479  1.00  0.00           N  
ATOM   3610  CA  LEU A 233     -33.608  17.617  81.739  1.00  0.00           C  
ATOM   3611  C   LEU A 233     -34.684  18.502  82.356  1.00  0.00           C  
ATOM   3612  O   LEU A 233     -34.449  19.683  82.612  1.00  0.00           O  
ATOM   3613  CB  LEU A 233     -33.983  17.299  80.286  1.00  0.00           C  
ATOM   3614  CG  LEU A 233     -34.254  18.513  79.388  1.00  0.00           C  
ATOM   3615  CD1 LEU A 233     -33.004  19.381  79.317  1.00  0.00           C  
ATOM   3616  CD2 LEU A 233     -34.669  18.038  78.004  1.00  0.00           C  
ATOM   3617  H   LEU A 233     -33.732  15.508  82.081  1.00  0.00           H  
ATOM   3618  HA  LEU A 233     -32.676  18.181  81.749  1.00  0.00           H  
ATOM   3619 1HB  LEU A 233     -33.173  16.728  79.835  1.00  0.00           H  
ATOM   3620 2HB  LEU A 233     -34.880  16.680  80.286  1.00  0.00           H  
ATOM   3621  HG  LEU A 233     -35.053  19.115  79.820  1.00  0.00           H  
ATOM   3622 1HD1 LEU A 233     -33.197  20.244  78.679  1.00  0.00           H  
ATOM   3623 2HD1 LEU A 233     -32.741  19.723  80.318  1.00  0.00           H  
ATOM   3624 3HD1 LEU A 233     -32.181  18.800  78.903  1.00  0.00           H  
ATOM   3625 1HD2 LEU A 233     -34.862  18.901  77.365  1.00  0.00           H  
ATOM   3626 2HD2 LEU A 233     -33.869  17.437  77.570  1.00  0.00           H  
ATOM   3627 3HD2 LEU A 233     -35.574  17.435  78.082  1.00  0.00           H  
ATOM   3628  N   TYR A 234     -35.859  17.930  82.596  1.00  0.00           N  
ATOM   3629  CA  TYR A 234     -36.976  18.709  83.122  1.00  0.00           C  
ATOM   3630  C   TYR A 234     -37.834  17.944  84.129  1.00  0.00           C  
ATOM   3631  O   TYR A 234     -38.915  18.400  84.502  1.00  0.00           O  
ATOM   3632  CB  TYR A 234     -37.851  19.202  81.967  1.00  0.00           C  
ATOM   3633  CG  TYR A 234     -37.133  20.127  81.009  1.00  0.00           C  
ATOM   3634  CD1 TYR A 234     -37.029  19.791  79.668  1.00  0.00           C  
ATOM   3635  CD2 TYR A 234     -36.579  21.311  81.473  1.00  0.00           C  
ATOM   3636  CE1 TYR A 234     -36.373  20.635  78.793  1.00  0.00           C  
ATOM   3637  CE2 TYR A 234     -35.923  22.155  80.598  1.00  0.00           C  
ATOM   3638  CZ  TYR A 234     -35.820  21.821  79.263  1.00  0.00           C  
ATOM   3639  OH  TYR A 234     -35.166  22.662  78.392  1.00  0.00           O  
ATOM   3640  H   TYR A 234     -35.988  16.945  82.415  1.00  0.00           H  
ATOM   3641  HA  TYR A 234     -36.575  19.570  83.657  1.00  0.00           H  
ATOM   3642 1HB  TYR A 234     -38.223  18.347  81.401  1.00  0.00           H  
ATOM   3643 2HB  TYR A 234     -38.716  19.731  82.367  1.00  0.00           H  
ATOM   3644  HD1 TYR A 234     -37.464  18.860  79.304  1.00  0.00           H  
ATOM   3645  HD2 TYR A 234     -36.660  21.575  82.527  1.00  0.00           H  
ATOM   3646  HE1 TYR A 234     -36.291  20.371  77.739  1.00  0.00           H  
ATOM   3647  HE2 TYR A 234     -35.487  23.086  80.962  1.00  0.00           H  
ATOM   3648  HH  TYR A 234     -35.185  22.284  77.509  1.00  0.00           H  
ATOM   3649  N   GLY A 235     -37.360  16.783  84.566  1.00  0.00           N  
ATOM   3650  CA  GLY A 235     -38.030  16.036  85.614  1.00  0.00           C  
ATOM   3651  C   GLY A 235     -39.080  15.029  85.165  1.00  0.00           C  
ATOM   3652  O   GLY A 235     -39.795  14.454  85.991  1.00  0.00           O  
ATOM   3653  H   GLY A 235     -36.514  16.410  84.160  1.00  0.00           H  
ATOM   3654 1HA  GLY A 235     -37.292  15.485  86.197  1.00  0.00           H  
ATOM   3655 2HA  GLY A 235     -38.525  16.728  86.294  1.00  0.00           H  
ATOM   3656  N   THR A 236     -39.172  14.797  83.860  1.00  0.00           N  
ATOM   3657  CA  THR A 236     -40.189  13.887  83.329  1.00  0.00           C  
ATOM   3658  C   THR A 236     -39.984  12.444  83.808  1.00  0.00           C  
ATOM   3659  O   THR A 236     -38.958  11.825  83.521  1.00  0.00           O  
ATOM   3660  CB  THR A 236     -40.199  13.919  81.789  1.00  0.00           C  
ATOM   3661  OG1 THR A 236     -40.452  15.256  81.338  1.00  0.00           O  
ATOM   3662  CG2 THR A 236     -41.274  12.991  81.244  1.00  0.00           C  
ATOM   3663  H   THR A 236     -38.536  15.251  83.220  1.00  0.00           H  
ATOM   3664  HA  THR A 236     -41.166  14.212  83.688  1.00  0.00           H  
ATOM   3665  HB  THR A 236     -39.227  13.601  81.413  1.00  0.00           H  
ATOM   3666  HG1 THR A 236     -39.898  15.447  80.578  1.00  0.00           H  
ATOM   3667 1HG2 THR A 236     -41.266  13.027  80.154  1.00  0.00           H  
ATOM   3668 2HG2 THR A 236     -41.077  11.972  81.575  1.00  0.00           H  
ATOM   3669 3HG2 THR A 236     -42.249  13.310  81.609  1.00  0.00           H  
ATOM   3670  N   SER A 237     -40.969  11.916  84.534  1.00  0.00           N  
ATOM   3671  CA  SER A 237     -40.885  10.576  85.118  1.00  0.00           C  
ATOM   3672  C   SER A 237     -41.397   9.477  84.189  1.00  0.00           C  
ATOM   3673  O   SER A 237     -42.544   9.517  83.746  1.00  0.00           O  
ATOM   3674  CB  SER A 237     -41.667  10.538  86.416  1.00  0.00           C  
ATOM   3675  OG  SER A 237     -41.711   9.239  86.939  1.00  0.00           O  
ATOM   3676  H   SER A 237     -41.803  12.466  84.683  1.00  0.00           H  
ATOM   3677  HA  SER A 237     -39.837  10.354  85.326  1.00  0.00           H  
ATOM   3678 1HB  SER A 237     -41.204  11.209  87.140  1.00  0.00           H  
ATOM   3679 2HB  SER A 237     -42.681  10.897  86.241  1.00  0.00           H  
ATOM   3680  HG  SER A 237     -41.836   8.655  86.186  1.00  0.00           H  
ATOM   3681  N   TYR A 238     -40.551   8.484  83.942  1.00  0.00           N  
ATOM   3682  CA  TYR A 238     -40.899   7.312  83.148  1.00  0.00           C  
ATOM   3683  C   TYR A 238     -40.948   6.054  84.007  1.00  0.00           C  
ATOM   3684  O   TYR A 238     -40.141   5.880  84.919  1.00  0.00           O  
ATOM   3685  CB  TYR A 238     -39.904   7.131  81.999  1.00  0.00           C  
ATOM   3686  CG  TYR A 238     -39.951   8.239  80.970  1.00  0.00           C  
ATOM   3687  CD1 TYR A 238     -39.477   9.502  81.290  1.00  0.00           C  
ATOM   3688  CD2 TYR A 238     -40.469   7.991  79.708  1.00  0.00           C  
ATOM   3689  CE1 TYR A 238     -39.520  10.514  80.350  1.00  0.00           C  
ATOM   3690  CE2 TYR A 238     -40.512   9.002  78.768  1.00  0.00           C  
ATOM   3691  CZ  TYR A 238     -40.040  10.260  79.086  1.00  0.00           C  
ATOM   3692  OH  TYR A 238     -40.083  11.267  78.150  1.00  0.00           O  
ATOM   3693  H   TYR A 238     -39.621   8.557  84.330  1.00  0.00           H  
ATOM   3694  HA  TYR A 238     -41.894   7.462  82.728  1.00  0.00           H  
ATOM   3695 1HB  TYR A 238     -38.891   7.081  82.400  1.00  0.00           H  
ATOM   3696 2HB  TYR A 238     -40.102   6.187  81.492  1.00  0.00           H  
ATOM   3697  HD1 TYR A 238     -39.070   9.697  82.282  1.00  0.00           H  
ATOM   3698  HD2 TYR A 238     -40.843   6.998  79.457  1.00  0.00           H  
ATOM   3699  HE1 TYR A 238     -39.147  11.507  80.601  1.00  0.00           H  
ATOM   3700  HE2 TYR A 238     -40.920   8.808  77.776  1.00  0.00           H  
ATOM   3701  HH  TYR A 238     -39.719  12.071  78.529  1.00  0.00           H  
ATOM   3702  N   LYS A 239     -41.866   5.152  83.688  1.00  0.00           N  
ATOM   3703  CA  LYS A 239     -41.845   3.821  84.274  1.00  0.00           C  
ATOM   3704  C   LYS A 239     -40.989   2.904  83.405  1.00  0.00           C  
ATOM   3705  O   LYS A 239     -40.773   3.189  82.225  1.00  0.00           O  
ATOM   3706  CB  LYS A 239     -43.262   3.263  84.417  1.00  0.00           C  
ATOM   3707  CG  LYS A 239     -44.193   4.120  85.264  1.00  0.00           C  
ATOM   3708  CD  LYS A 239     -43.712   4.201  86.705  1.00  0.00           C  
ATOM   3709  CE  LYS A 239     -44.699   4.963  87.577  1.00  0.00           C  
ATOM   3710  NZ  LYS A 239     -44.215   5.099  88.977  1.00  0.00           N  
ATOM   3711  H   LYS A 239     -42.594   5.388  83.028  1.00  0.00           H  
ATOM   3712  HA  LYS A 239     -41.399   3.887  85.267  1.00  0.00           H  
ATOM   3713 1HB  LYS A 239     -43.712   3.155  83.430  1.00  0.00           H  
ATOM   3714 2HB  LYS A 239     -43.219   2.271  84.867  1.00  0.00           H  
ATOM   3715 1HG  LYS A 239     -44.239   5.128  84.848  1.00  0.00           H  
ATOM   3716 2HG  LYS A 239     -45.195   3.694  85.248  1.00  0.00           H  
ATOM   3717 1HD  LYS A 239     -43.589   3.194  87.105  1.00  0.00           H  
ATOM   3718 2HD  LYS A 239     -42.747   4.707  86.739  1.00  0.00           H  
ATOM   3719 1HE  LYS A 239     -44.859   5.957  87.162  1.00  0.00           H  
ATOM   3720 2HE  LYS A 239     -45.656   4.440  87.586  1.00  0.00           H  
ATOM   3721 1HZ  LYS A 239     -44.897   5.608  89.522  1.00  0.00           H  
ATOM   3722 2HZ  LYS A 239     -44.081   4.181  89.379  1.00  0.00           H  
ATOM   3723 3HZ  LYS A 239     -43.338   5.600  88.984  1.00  0.00           H  
ATOM   3724  N   TYR A 240     -40.518   1.804  83.985  1.00  0.00           N  
ATOM   3725  CA  TYR A 240     -39.626   0.873  83.292  1.00  0.00           C  
ATOM   3726  C   TYR A 240     -40.014  -0.578  83.542  1.00  0.00           C  
ATOM   3727  O   TYR A 240     -40.232  -0.985  84.691  1.00  0.00           O  
ATOM   3728  CB  TYR A 240     -38.175   1.108  83.719  1.00  0.00           C  
ATOM   3729  CG  TYR A 240     -37.922   0.851  85.188  1.00  0.00           C  
ATOM   3730  CD1 TYR A 240     -37.535  -0.411  85.615  1.00  0.00           C  
ATOM   3731  CD2 TYR A 240     -38.076   1.877  86.108  1.00  0.00           C  
ATOM   3732  CE1 TYR A 240     -37.304  -0.645  86.956  1.00  0.00           C  
ATOM   3733  CE2 TYR A 240     -37.844   1.643  87.449  1.00  0.00           C  
ATOM   3734  CZ  TYR A 240     -37.460   0.388  87.874  1.00  0.00           C  
ATOM   3735  OH  TYR A 240     -37.229   0.154  89.210  1.00  0.00           O  
ATOM   3736  H   TYR A 240     -40.789   1.609  84.938  1.00  0.00           H  
ATOM   3737  HA  TYR A 240     -39.708   1.049  82.219  1.00  0.00           H  
ATOM   3738 1HB  TYR A 240     -37.516   0.458  83.141  1.00  0.00           H  
ATOM   3739 2HB  TYR A 240     -37.894   2.138  83.500  1.00  0.00           H  
ATOM   3740  HD1 TYR A 240     -37.414  -1.218  84.891  1.00  0.00           H  
ATOM   3741  HD2 TYR A 240     -38.381   2.869  85.772  1.00  0.00           H  
ATOM   3742  HE1 TYR A 240     -37.000  -1.637  87.292  1.00  0.00           H  
ATOM   3743  HE2 TYR A 240     -37.966   2.449  88.173  1.00  0.00           H  
ATOM   3744  HH  TYR A 240     -36.972  -0.763  89.334  1.00  0.00           H  
ATOM   3745  N   GLY A 241     -40.087  -1.367  82.473  1.00  0.00           N  
ATOM   3746  CA  GLY A 241     -40.354  -2.785  82.605  1.00  0.00           C  
ATOM   3747  C   GLY A 241     -40.647  -3.490  81.292  1.00  0.00           C  
ATOM   3748  O   GLY A 241     -40.586  -2.879  80.227  1.00  0.00           O  
ATOM   3749  H   GLY A 241     -39.955  -0.975  81.552  1.00  0.00           H  
ATOM   3750 1HA  GLY A 241     -39.498  -3.275  83.069  1.00  0.00           H  
ATOM   3751 2HA  GLY A 241     -41.206  -2.934  83.267  1.00  0.00           H  
ATOM   3752  N   SER A 242     -40.965  -4.788  81.363  1.00  0.00           N  
ATOM   3753  CA  SER A 242     -41.309  -5.560  80.163  1.00  0.00           C  
ATOM   3754  C   SER A 242     -42.700  -5.201  79.651  1.00  0.00           C  
ATOM   3755  O   SER A 242     -43.601  -4.898  80.430  1.00  0.00           O  
ATOM   3756  CB  SER A 242     -41.242  -7.046  80.459  1.00  0.00           C  
ATOM   3757  OG  SER A 242     -42.216  -7.416  81.395  1.00  0.00           O  
ATOM   3758  H   SER A 242     -40.969  -5.248  82.262  1.00  0.00           H  
ATOM   3759  HA  SER A 242     -40.586  -5.325  79.381  1.00  0.00           H  
ATOM   3760 1HB  SER A 242     -41.387  -7.607  79.536  1.00  0.00           H  
ATOM   3761 2HB  SER A 242     -40.253  -7.296  80.841  1.00  0.00           H  
ATOM   3762  HG  SER A 242     -42.110  -8.361  81.528  1.00  0.00           H  
ATOM   3763  N   ILE A 243     -42.876  -5.258  78.338  1.00  0.00           N  
ATOM   3764  CA  ILE A 243     -44.117  -4.798  77.725  1.00  0.00           C  
ATOM   3765  C   ILE A 243     -45.402  -5.381  78.313  1.00  0.00           C  
ATOM   3766  O   ILE A 243     -46.288  -4.639  78.753  1.00  0.00           O  
ATOM   3767  CB  ILE A 243     -44.090  -5.103  76.216  1.00  0.00           C  
ATOM   3768  CG1 ILE A 243     -42.979  -4.303  75.530  1.00  0.00           C  
ATOM   3769  CG2 ILE A 243     -45.439  -4.794  75.587  1.00  0.00           C  
ATOM   3770  CD1 ILE A 243     -43.158  -2.805  75.624  1.00  0.00           C  
ATOM   3771  H   ILE A 243     -42.143  -5.625  77.748  1.00  0.00           H  
ATOM   3772  HA  ILE A 243     -44.196  -3.721  77.870  1.00  0.00           H  
ATOM   3773  HB  ILE A 243     -43.860  -6.157  76.062  1.00  0.00           H  
ATOM   3774 1HG1 ILE A 243     -42.018  -4.560  75.974  1.00  0.00           H  
ATOM   3775 2HG1 ILE A 243     -42.934  -4.574  74.475  1.00  0.00           H  
ATOM   3776 1HG2 ILE A 243     -45.402  -5.015  74.520  1.00  0.00           H  
ATOM   3777 2HG2 ILE A 243     -46.208  -5.406  76.057  1.00  0.00           H  
ATOM   3778 3HG2 ILE A 243     -45.676  -3.740  75.731  1.00  0.00           H  
ATOM   3779 1HD1 ILE A 243     -42.333  -2.307  75.114  1.00  0.00           H  
ATOM   3780 2HD1 ILE A 243     -44.100  -2.520  75.153  1.00  0.00           H  
ATOM   3781 3HD1 ILE A 243     -43.171  -2.505  76.671  1.00  0.00           H  
ATOM   3782  N   ILE A 244     -45.499  -6.704  78.308  1.00  0.00           N  
ATOM   3783  CA  ILE A 244     -46.735  -7.382  78.671  1.00  0.00           C  
ATOM   3784  C   ILE A 244     -47.269  -6.913  80.022  1.00  0.00           C  
ATOM   3785  O   ILE A 244     -48.452  -6.616  80.143  1.00  0.00           O  
ATOM   3786  CB  ILE A 244     -46.526  -8.907  78.706  1.00  0.00           C  
ATOM   3787  CG1 ILE A 244     -47.869  -9.627  78.850  1.00  0.00           C  
ATOM   3788  CG2 ILE A 244     -45.588  -9.290  79.840  1.00  0.00           C  
ATOM   3789  CD1 ILE A 244     -48.800  -9.424  77.677  1.00  0.00           C  
ATOM   3790  H   ILE A 244     -44.694  -7.255  78.046  1.00  0.00           H  
ATOM   3791  HA  ILE A 244     -47.489  -7.152  77.919  1.00  0.00           H  
ATOM   3792  HB  ILE A 244     -46.092  -9.236  77.762  1.00  0.00           H  
ATOM   3793 1HG1 ILE A 244     -47.698 -10.696  78.969  1.00  0.00           H  
ATOM   3794 2HG1 ILE A 244     -48.375  -9.276  79.750  1.00  0.00           H  
ATOM   3795 1HG2 ILE A 244     -45.452 -10.371  79.851  1.00  0.00           H  
ATOM   3796 2HG2 ILE A 244     -44.624  -8.804  79.695  1.00  0.00           H  
ATOM   3797 3HG2 ILE A 244     -46.017  -8.969  80.790  1.00  0.00           H  
ATOM   3798 1HD1 ILE A 244     -49.731  -9.964  77.853  1.00  0.00           H  
ATOM   3799 2HD1 ILE A 244     -49.014  -8.361  77.561  1.00  0.00           H  
ATOM   3800 3HD1 ILE A 244     -48.329  -9.801  76.770  1.00  0.00           H  
ATOM   3801  N   THR A 245     -46.402  -6.817  81.026  1.00  0.00           N  
ATOM   3802  CA  THR A 245     -46.863  -6.411  82.361  1.00  0.00           C  
ATOM   3803  C   THR A 245     -46.833  -4.902  82.629  1.00  0.00           C  
ATOM   3804  O   THR A 245     -47.468  -4.430  83.574  1.00  0.00           O  
ATOM   3805  CB  THR A 245     -46.028  -7.118  83.444  1.00  0.00           C  
ATOM   3806  OG1 THR A 245     -44.653  -6.730  83.321  1.00  0.00           O  
ATOM   3807  CG2 THR A 245     -46.139  -8.629  83.302  1.00  0.00           C  
ATOM   3808  H   THR A 245     -45.423  -7.020  80.884  1.00  0.00           H  
ATOM   3809  HA  THR A 245     -47.907  -6.706  82.471  1.00  0.00           H  
ATOM   3810  HB  THR A 245     -46.387  -6.825  84.430  1.00  0.00           H  
ATOM   3811  HG1 THR A 245     -44.417  -6.684  82.392  1.00  0.00           H  
ATOM   3812 1HG2 THR A 245     -45.543  -9.112  84.076  1.00  0.00           H  
ATOM   3813 2HG2 THR A 245     -47.181  -8.928  83.406  1.00  0.00           H  
ATOM   3814 3HG2 THR A 245     -45.772  -8.929  82.321  1.00  0.00           H  
ATOM   3815  N   THR A 246     -46.109  -4.140  81.813  1.00  0.00           N  
ATOM   3816  CA  THR A 246     -45.990  -2.705  82.058  1.00  0.00           C  
ATOM   3817  C   THR A 246     -47.114  -1.916  81.390  1.00  0.00           C  
ATOM   3818  O   THR A 246     -47.575  -0.907  81.920  1.00  0.00           O  
ATOM   3819  CB  THR A 246     -44.630  -2.176  81.567  1.00  0.00           C  
ATOM   3820  OG1 THR A 246     -43.572  -2.857  82.255  1.00  0.00           O  
ATOM   3821  CG2 THR A 246     -44.516  -0.681  81.822  1.00  0.00           C  
ATOM   3822  H   THR A 246     -45.635  -4.544  81.018  1.00  0.00           H  
ATOM   3823  HA  THR A 246     -46.061  -2.530  83.132  1.00  0.00           H  
ATOM   3824  HB  THR A 246     -44.531  -2.365  80.498  1.00  0.00           H  
ATOM   3825  HG1 THR A 246     -43.430  -3.716  81.851  1.00  0.00           H  
ATOM   3826 1HG2 THR A 246     -43.548  -0.324  81.468  1.00  0.00           H  
ATOM   3827 2HG2 THR A 246     -45.312  -0.159  81.290  1.00  0.00           H  
ATOM   3828 3HG2 THR A 246     -44.605  -0.486  82.890  1.00  0.00           H  
ATOM   3829  N   ILE A 247     -47.554  -2.373  80.224  1.00  0.00           N  
ATOM   3830  CA  ILE A 247     -48.641  -1.695  79.527  1.00  0.00           C  
ATOM   3831  C   ILE A 247     -49.816  -2.645  79.225  1.00  0.00           C  
ATOM   3832  O   ILE A 247     -50.935  -2.414  79.690  1.00  0.00           O  
ATOM   3833  CB  ILE A 247     -48.131  -1.073  78.214  1.00  0.00           C  
ATOM   3834  CG1 ILE A 247     -47.055  -0.023  78.504  1.00  0.00           C  
ATOM   3835  CG2 ILE A 247     -49.283  -0.458  77.435  1.00  0.00           C  
ATOM   3836  CD1 ILE A 247     -46.356   0.492  77.266  1.00  0.00           C  
ATOM   3837  H   ILE A 247     -47.140  -3.195  79.808  1.00  0.00           H  
ATOM   3838  HA  ILE A 247     -49.018  -0.899  80.167  1.00  0.00           H  
ATOM   3839  HB  ILE A 247     -47.663  -1.844  77.604  1.00  0.00           H  
ATOM   3840 1HG1 ILE A 247     -47.504   0.825  79.020  1.00  0.00           H  
ATOM   3841 2HG1 ILE A 247     -46.302  -0.447  79.168  1.00  0.00           H  
ATOM   3842 1HG2 ILE A 247     -48.905  -0.022  76.510  1.00  0.00           H  
ATOM   3843 2HG2 ILE A 247     -50.015  -1.229  77.199  1.00  0.00           H  
ATOM   3844 3HG2 ILE A 247     -49.756   0.319  78.035  1.00  0.00           H  
ATOM   3845 1HD1 ILE A 247     -45.608   1.232  77.552  1.00  0.00           H  
ATOM   3846 2HD1 ILE A 247     -45.869  -0.337  76.752  1.00  0.00           H  
ATOM   3847 3HD1 ILE A 247     -47.086   0.953  76.602  1.00  0.00           H  
ATOM   3848  N   TYR A 248     -49.562  -3.709  78.465  1.00  0.00           N  
ATOM   3849  CA  TYR A 248     -50.580  -4.717  78.143  1.00  0.00           C  
ATOM   3850  C   TYR A 248     -49.987  -5.777  77.219  1.00  0.00           C  
ATOM   3851  O   TYR A 248     -48.928  -5.553  76.637  1.00  0.00           O  
ATOM   3852  CB  TYR A 248     -51.807  -4.069  77.498  1.00  0.00           C  
ATOM   3853  CG  TYR A 248     -52.932  -5.040  77.215  1.00  0.00           C  
ATOM   3854  CD1 TYR A 248     -53.759  -5.463  78.245  1.00  0.00           C  
ATOM   3855  CD2 TYR A 248     -53.137  -5.508  75.925  1.00  0.00           C  
ATOM   3856  CE1 TYR A 248     -54.786  -6.349  77.987  1.00  0.00           C  
ATOM   3857  CE2 TYR A 248     -54.165  -6.394  75.667  1.00  0.00           C  
ATOM   3858  CZ  TYR A 248     -54.987  -6.815  76.692  1.00  0.00           C  
ATOM   3859  OH  TYR A 248     -56.010  -7.698  76.435  1.00  0.00           O  
ATOM   3860  H   TYR A 248     -48.627  -3.819  78.099  1.00  0.00           H  
ATOM   3861  HA  TYR A 248     -50.893  -5.201  79.069  1.00  0.00           H  
ATOM   3862 1HB  TYR A 248     -52.191  -3.284  78.151  1.00  0.00           H  
ATOM   3863 2HB  TYR A 248     -51.519  -3.600  76.557  1.00  0.00           H  
ATOM   3864  HD1 TYR A 248     -53.598  -5.095  79.259  1.00  0.00           H  
ATOM   3865  HD2 TYR A 248     -52.487  -5.176  75.116  1.00  0.00           H  
ATOM   3866  HE1 TYR A 248     -55.436  -6.681  78.797  1.00  0.00           H  
ATOM   3867  HE2 TYR A 248     -54.325  -6.762  74.654  1.00  0.00           H  
ATOM   3868  HH  TYR A 248     -56.482  -7.885  77.250  1.00  0.00           H  
ATOM   3869  N   GLN A 249     -50.671  -6.927  77.072  1.00  0.00           N  
ATOM   3870  CA  GLN A 249     -50.190  -7.946  76.133  1.00  0.00           C  
ATOM   3871  C   GLN A 249     -50.231  -7.413  74.702  1.00  0.00           C  
ATOM   3872  O   GLN A 249     -51.156  -6.690  74.333  1.00  0.00           O  
ATOM   3873  CB  GLN A 249     -51.026  -9.224  76.242  1.00  0.00           C  
ATOM   3874  CG  GLN A 249     -50.525 -10.371  75.383  1.00  0.00           C  
ATOM   3875  CD  GLN A 249     -51.329 -11.641  75.586  1.00  0.00           C  
ATOM   3876  OE1 GLN A 249     -52.364 -11.636  76.257  1.00  0.00           O  
ATOM   3877  NE2 GLN A 249     -50.856 -12.739  75.007  1.00  0.00           N  
ATOM   3878  H   GLN A 249     -51.514  -7.103  77.599  1.00  0.00           H  
ATOM   3879  HA  GLN A 249     -49.157  -8.186  76.383  1.00  0.00           H  
ATOM   3880 1HB  GLN A 249     -51.041  -9.561  77.279  1.00  0.00           H  
ATOM   3881 2HB  GLN A 249     -52.055  -9.011  75.953  1.00  0.00           H  
ATOM   3882 1HG  GLN A 249     -50.598 -10.085  74.334  1.00  0.00           H  
ATOM   3883 2HG  GLN A 249     -49.486 -10.579  75.641  1.00  0.00           H  
ATOM   3884 1HE2 GLN A 249     -51.344 -13.608  75.106  1.00  0.00           H  
ATOM   3885 2HE2 GLN A 249     -50.013 -12.699  74.471  1.00  0.00           H  
ATOM   3886  N   ALA A 250     -49.229  -7.766  73.913  1.00  0.00           N  
ATOM   3887  CA  ALA A 250     -49.171  -7.354  72.520  1.00  0.00           C  
ATOM   3888  C   ALA A 250     -48.345  -8.387  71.776  1.00  0.00           C  
ATOM   3889  O   ALA A 250     -47.174  -8.595  72.089  1.00  0.00           O  
ATOM   3890  CB  ALA A 250     -48.575  -5.961  72.375  1.00  0.00           C  
ATOM   3891  H   ALA A 250     -48.485  -8.337  74.289  1.00  0.00           H  
ATOM   3892  HA  ALA A 250     -50.189  -7.334  72.130  1.00  0.00           H  
ATOM   3893 1HB  ALA A 250     -48.547  -5.686  71.321  1.00  0.00           H  
ATOM   3894 2HB  ALA A 250     -49.188  -5.244  72.921  1.00  0.00           H  
ATOM   3895 3HB  ALA A 250     -47.564  -5.955  72.778  1.00  0.00           H  
ATOM   3896  N   SER A 251     -48.966  -9.049  70.810  1.00  0.00           N  
ATOM   3897  CA  SER A 251     -48.270 -10.007  69.967  1.00  0.00           C  
ATOM   3898  C   SER A 251     -47.896  -9.380  68.616  1.00  0.00           C  
ATOM   3899  O   SER A 251     -48.569  -8.467  68.131  1.00  0.00           O  
ATOM   3900  CB  SER A 251     -49.137 -11.233  69.752  1.00  0.00           C  
ATOM   3901  OG  SER A 251     -50.316 -10.901  69.072  1.00  0.00           O  
ATOM   3902  H   SER A 251     -49.950  -8.882  70.656  1.00  0.00           H  
ATOM   3903  HA  SER A 251     -47.351 -10.308  70.471  1.00  0.00           H  
ATOM   3904 1HB  SER A 251     -48.581 -11.975  69.180  1.00  0.00           H  
ATOM   3905 2HB  SER A 251     -49.382 -11.678  70.715  1.00  0.00           H  
ATOM   3906  HG  SER A 251     -50.933 -11.614  69.249  1.00  0.00           H  
ATOM   3907  N   GLY A 252     -46.833  -9.884  68.005  1.00  0.00           N  
ATOM   3908  CA  GLY A 252     -46.452  -9.432  66.676  1.00  0.00           C  
ATOM   3909  C   GLY A 252     -45.903  -8.020  66.660  1.00  0.00           C  
ATOM   3910  O   GLY A 252     -46.014  -7.304  65.654  1.00  0.00           O  
ATOM   3911  H   GLY A 252     -46.276 -10.591  68.463  1.00  0.00           H  
ATOM   3912 1HA  GLY A 252     -45.698 -10.104  66.265  1.00  0.00           H  
ATOM   3913 2HA  GLY A 252     -47.317  -9.477  66.015  1.00  0.00           H  
ATOM   3914  N   GLY A 253     -45.281  -7.611  67.757  1.00  0.00           N  
ATOM   3915  CA  GLY A 253     -44.765  -6.243  67.828  1.00  0.00           C  
ATOM   3916  C   GLY A 253     -43.306  -6.155  67.407  1.00  0.00           C  
ATOM   3917  O   GLY A 253     -42.588  -7.159  67.403  1.00  0.00           O  
ATOM   3918  H   GLY A 253     -45.155  -8.226  68.548  1.00  0.00           H  
ATOM   3919 1HA  GLY A 253     -45.362  -5.595  67.186  1.00  0.00           H  
ATOM   3920 2HA  GLY A 253     -44.866  -5.868  68.846  1.00  0.00           H  
ATOM   3921  N   SER A 254     -42.867  -4.945  67.070  1.00  0.00           N  
ATOM   3922  CA  SER A 254     -41.561  -4.748  66.439  1.00  0.00           C  
ATOM   3923  C   SER A 254     -40.399  -5.178  67.331  1.00  0.00           C  
ATOM   3924  O   SER A 254     -39.507  -5.912  66.894  1.00  0.00           O  
ATOM   3925  CB  SER A 254     -41.391  -3.290  66.060  1.00  0.00           C  
ATOM   3926  OG  SER A 254     -42.306  -2.919  65.066  1.00  0.00           O  
ATOM   3927  H   SER A 254     -43.450  -4.141  67.255  1.00  0.00           H  
ATOM   3928  HA  SER A 254     -41.518  -5.357  65.535  1.00  0.00           H  
ATOM   3929 1HB  SER A 254     -41.536  -2.666  66.942  1.00  0.00           H  
ATOM   3930 2HB  SER A 254     -40.376  -3.122  65.704  1.00  0.00           H  
ATOM   3931  HG  SER A 254     -43.139  -2.762  65.517  1.00  0.00           H  
ATOM   3932  N   ILE A 255     -40.379  -4.690  68.567  1.00  0.00           N  
ATOM   3933  CA  ILE A 255     -39.206  -4.927  69.412  1.00  0.00           C  
ATOM   3934  C   ILE A 255     -39.064  -6.398  69.799  1.00  0.00           C  
ATOM   3935  O   ILE A 255     -37.947  -6.864  70.008  1.00  0.00           O  
ATOM   3936  CB  ILE A 255     -39.274  -4.071  70.690  1.00  0.00           C  
ATOM   3937  CG1 ILE A 255     -40.463  -4.497  71.555  1.00  0.00           C  
ATOM   3938  CG2 ILE A 255     -39.372  -2.595  70.336  1.00  0.00           C  
ATOM   3939  CD1 ILE A 255     -40.488  -3.849  72.921  1.00  0.00           C  
ATOM   3940  H   ILE A 255     -41.154  -4.159  68.938  1.00  0.00           H  
ATOM   3941  HA  ILE A 255     -38.315  -4.645  68.853  1.00  0.00           H  
ATOM   3942  HB  ILE A 255     -38.376  -4.234  71.285  1.00  0.00           H  
ATOM   3943 1HG1 ILE A 255     -41.392  -4.251  71.044  1.00  0.00           H  
ATOM   3944 2HG1 ILE A 255     -40.443  -5.579  71.693  1.00  0.00           H  
ATOM   3945 1HG2 ILE A 255     -39.420  -2.004  71.251  1.00  0.00           H  
ATOM   3946 2HG2 ILE A 255     -38.496  -2.300  69.760  1.00  0.00           H  
ATOM   3947 3HG2 ILE A 255     -40.271  -2.421  69.745  1.00  0.00           H  
ATOM   3948 1HD1 ILE A 255     -41.358  -4.201  73.475  1.00  0.00           H  
ATOM   3949 2HD1 ILE A 255     -39.580  -4.112  73.465  1.00  0.00           H  
ATOM   3950 3HD1 ILE A 255     -40.543  -2.767  72.808  1.00  0.00           H  
ATOM   3951  N   ASP A 256     -40.184  -7.116  69.887  1.00  0.00           N  
ATOM   3952  CA  ASP A 256     -40.138  -8.552  70.172  1.00  0.00           C  
ATOM   3953  C   ASP A 256     -39.595  -9.284  68.951  1.00  0.00           C  
ATOM   3954  O   ASP A 256     -38.825 -10.231  69.078  1.00  0.00           O  
ATOM   3955  CB  ASP A 256     -41.524  -9.089  70.536  1.00  0.00           C  
ATOM   3956  CG  ASP A 256     -42.006  -8.612  71.899  1.00  0.00           C  
ATOM   3957  OD1 ASP A 256     -41.193  -8.159  72.670  1.00  0.00           O  
ATOM   3958  OD2 ASP A 256     -43.182  -8.704  72.157  1.00  0.00           O  
ATOM   3959  H   ASP A 256     -41.080  -6.669  69.756  1.00  0.00           H  
ATOM   3960  HA  ASP A 256     -39.474  -8.715  71.022  1.00  0.00           H  
ATOM   3961 1HB  ASP A 256     -42.246  -8.775  69.781  1.00  0.00           H  
ATOM   3962 2HB  ASP A 256     -41.504 -10.179  70.535  1.00  0.00           H  
ATOM   3963  N   TRP A 257     -40.004  -8.853  67.757  1.00  0.00           N  
ATOM   3964  CA  TRP A 257     -39.443  -9.449  66.555  1.00  0.00           C  
ATOM   3965  C   TRP A 257     -37.932  -9.221  66.524  1.00  0.00           C  
ATOM   3966  O   TRP A 257     -37.158 -10.148  66.275  1.00  0.00           O  
ATOM   3967  CB  TRP A 257     -40.091  -8.854  65.303  1.00  0.00           C  
ATOM   3968  CG  TRP A 257     -39.553  -9.421  64.024  1.00  0.00           C  
ATOM   3969  CD1 TRP A 257     -39.971 -10.556  63.397  1.00  0.00           C  
ATOM   3970  CD2 TRP A 257     -38.491  -8.877  63.204  1.00  0.00           C  
ATOM   3971  NE1 TRP A 257     -39.244 -10.757  62.250  1.00  0.00           N  
ATOM   3972  CE2 TRP A 257     -38.335  -9.738  62.115  1.00  0.00           C  
ATOM   3973  CE3 TRP A 257     -37.673  -7.745  63.306  1.00  0.00           C  
ATOM   3974  CZ2 TRP A 257     -37.390  -9.509  61.128  1.00  0.00           C  
ATOM   3975  CZ3 TRP A 257     -36.726  -7.514  62.315  1.00  0.00           C  
ATOM   3976  CH2 TRP A 257     -36.589  -8.373  61.254  1.00  0.00           C  
ATOM   3977  H   TRP A 257     -40.695  -8.122  67.667  1.00  0.00           H  
ATOM   3978  HA  TRP A 257     -39.645 -10.520  66.574  1.00  0.00           H  
ATOM   3979 1HB  TRP A 257     -41.166  -9.030  65.331  1.00  0.00           H  
ATOM   3980 2HB  TRP A 257     -39.936  -7.775  65.292  1.00  0.00           H  
ATOM   3981  HD1 TRP A 257     -40.765 -11.209  63.755  1.00  0.00           H  
ATOM   3982  HE1 TRP A 257     -39.358 -11.529  61.609  1.00  0.00           H  
ATOM   3983  HE3 TRP A 257     -37.779  -7.058  64.144  1.00  0.00           H  
ATOM   3984  HZ2 TRP A 257     -37.266 -10.180  60.277  1.00  0.00           H  
ATOM   3985  HZ3 TRP A 257     -36.092  -6.631  62.401  1.00  0.00           H  
ATOM   3986  HH2 TRP A 257     -35.837  -8.162  60.494  1.00  0.00           H  
ATOM   3987  N   SER A 258     -37.517  -7.983  66.780  1.00  0.00           N  
ATOM   3988  CA  SER A 258     -36.099  -7.641  66.754  1.00  0.00           C  
ATOM   3989  C   SER A 258     -35.308  -8.494  67.745  1.00  0.00           C  
ATOM   3990  O   SER A 258     -34.284  -9.081  67.398  1.00  0.00           O  
ATOM   3991  CB  SER A 258     -35.912  -6.171  67.074  1.00  0.00           C  
ATOM   3992  OG  SER A 258     -36.357  -5.878  68.370  1.00  0.00           O  
ATOM   3993  H   SER A 258     -38.193  -7.264  66.997  1.00  0.00           H  
ATOM   3994  HA  SER A 258     -35.714  -7.835  65.752  1.00  0.00           H  
ATOM   3995 1HB  SER A 258     -34.858  -5.910  66.981  1.00  0.00           H  
ATOM   3996 2HB  SER A 258     -36.463  -5.569  66.353  1.00  0.00           H  
ATOM   3997  HG  SER A 258     -35.570  -5.846  68.919  1.00  0.00           H  
ATOM   3998  N   TYR A 259     -35.807  -8.573  68.975  1.00  0.00           N  
ATOM   3999  CA  TYR A 259     -35.140  -9.343  70.021  1.00  0.00           C  
ATOM   4000  C   TYR A 259     -34.992 -10.819  69.635  1.00  0.00           C  
ATOM   4001  O   TYR A 259     -33.948 -11.438  69.880  1.00  0.00           O  
ATOM   4002  CB  TYR A 259     -35.905  -9.215  71.340  1.00  0.00           C  
ATOM   4003  CG  TYR A 259     -35.266  -9.960  72.491  1.00  0.00           C  
ATOM   4004  CD1 TYR A 259     -34.524  -9.268  73.438  1.00  0.00           C  
ATOM   4005  CD2 TYR A 259     -35.421 -11.334  72.600  1.00  0.00           C  
ATOM   4006  CE1 TYR A 259     -33.940  -9.949  74.489  1.00  0.00           C  
ATOM   4007  CE2 TYR A 259     -34.837 -12.014  73.651  1.00  0.00           C  
ATOM   4008  CZ  TYR A 259     -34.100 -11.326  74.593  1.00  0.00           C  
ATOM   4009  OH  TYR A 259     -33.518 -12.004  75.640  1.00  0.00           O  
ATOM   4010  H   TYR A 259     -36.667  -8.090  69.192  1.00  0.00           H  
ATOM   4011  HA  TYR A 259     -34.135  -8.943  70.158  1.00  0.00           H  
ATOM   4012 1HB  TYR A 259     -35.981  -8.162  71.616  1.00  0.00           H  
ATOM   4013 2HB  TYR A 259     -36.918  -9.594  71.211  1.00  0.00           H  
ATOM   4014  HD1 TYR A 259     -34.402  -8.188  73.353  1.00  0.00           H  
ATOM   4015  HD2 TYR A 259     -36.003 -11.877  71.855  1.00  0.00           H  
ATOM   4016  HE1 TYR A 259     -33.358  -9.406  75.233  1.00  0.00           H  
ATOM   4017  HE2 TYR A 259     -34.959 -13.094  73.736  1.00  0.00           H  
ATOM   4018  HH  TYR A 259     -33.045 -11.382  76.199  1.00  0.00           H  
ATOM   4019  N   ASN A 260     -36.035 -11.374  69.029  1.00  0.00           N  
ATOM   4020  CA  ASN A 260     -36.038 -12.778  68.632  1.00  0.00           C  
ATOM   4021  C   ASN A 260     -35.243 -13.018  67.359  1.00  0.00           C  
ATOM   4022  O   ASN A 260     -35.058 -14.158  66.934  1.00  0.00           O  
ATOM   4023  CB  ASN A 260     -37.462 -13.276  68.464  1.00  0.00           C  
ATOM   4024  CG  ASN A 260     -38.185 -13.411  69.776  1.00  0.00           C  
ATOM   4025  OD1 ASN A 260     -37.565 -13.650  70.819  1.00  0.00           O  
ATOM   4026  ND2 ASN A 260     -39.485 -13.263  69.744  1.00  0.00           N  
ATOM   4027  H   ASN A 260     -36.849 -10.807  68.838  1.00  0.00           H  
ATOM   4028  HA  ASN A 260     -35.553 -13.361  69.417  1.00  0.00           H  
ATOM   4029 1HB  ASN A 260     -38.016 -12.587  67.826  1.00  0.00           H  
ATOM   4030 2HB  ASN A 260     -37.452 -14.246  67.967  1.00  0.00           H  
ATOM   4031 1HD2 ASN A 260     -40.018 -13.342  70.587  1.00  0.00           H  
ATOM   4032 2HD2 ASN A 260     -39.945 -13.071  68.877  1.00  0.00           H  
ATOM   4033  N   GLN A 261     -34.788 -11.939  66.740  1.00  0.00           N  
ATOM   4034  CA  GLN A 261     -34.006 -12.055  65.519  1.00  0.00           C  
ATOM   4035  C   GLN A 261     -32.608 -11.459  65.632  1.00  0.00           C  
ATOM   4036  O   GLN A 261     -32.095 -10.854  64.689  1.00  0.00           O  
ATOM   4037  CB  GLN A 261     -34.752 -11.387  64.361  1.00  0.00           C  
ATOM   4038  CG  GLN A 261     -36.105 -12.006  64.053  1.00  0.00           C  
ATOM   4039  CD  GLN A 261     -35.987 -13.425  63.531  1.00  0.00           C  
ATOM   4040  OE1 GLN A 261     -35.228 -13.696  62.596  1.00  0.00           O  
ATOM   4041  NE2 GLN A 261     -36.737 -14.341  64.133  1.00  0.00           N  
ATOM   4042  H   GLN A 261     -34.982 -11.021  67.114  1.00  0.00           H  
ATOM   4043  HA  GLN A 261     -33.874 -13.113  65.292  1.00  0.00           H  
ATOM   4044 1HB  GLN A 261     -34.909 -10.333  64.590  1.00  0.00           H  
ATOM   4045 2HB  GLN A 261     -34.145 -11.439  63.458  1.00  0.00           H  
ATOM   4046 1HG  GLN A 261     -36.701 -12.026  64.966  1.00  0.00           H  
ATOM   4047 2HG  GLN A 261     -36.604 -11.403  63.294  1.00  0.00           H  
ATOM   4048 1HE2 GLN A 261     -36.701 -15.295  63.832  1.00  0.00           H  
ATOM   4049 2HE2 GLN A 261     -37.339 -14.077  64.887  1.00  0.00           H  
ATOM   4050  N   GLY A 262     -32.006 -11.634  66.806  1.00  0.00           N  
ATOM   4051  CA  GLY A 262     -30.606 -11.304  67.020  1.00  0.00           C  
ATOM   4052  C   GLY A 262     -30.275  -9.880  67.413  1.00  0.00           C  
ATOM   4053  O   GLY A 262     -29.103  -9.507  67.453  1.00  0.00           O  
ATOM   4054  H   GLY A 262     -32.546 -12.010  67.573  1.00  0.00           H  
ATOM   4055 1HA  GLY A 262     -30.198 -11.941  67.805  1.00  0.00           H  
ATOM   4056 2HA  GLY A 262     -30.041 -11.510  66.112  1.00  0.00           H  
ATOM   4057  N   ILE A 263     -31.291  -9.074  67.699  1.00  0.00           N  
ATOM   4058  CA  ILE A 263     -31.052  -7.689  68.092  1.00  0.00           C  
ATOM   4059  C   ILE A 263     -31.332  -7.558  69.588  1.00  0.00           C  
ATOM   4060  O   ILE A 263     -32.484  -7.536  70.011  1.00  0.00           O  
ATOM   4061  CB  ILE A 263     -31.937  -6.712  67.296  1.00  0.00           C  
ATOM   4062  CG1 ILE A 263     -31.669  -6.850  65.796  1.00  0.00           C  
ATOM   4063  CG2 ILE A 263     -31.694  -5.282  67.754  1.00  0.00           C  
ATOM   4064  CD1 ILE A 263     -32.634  -6.073  64.929  1.00  0.00           C  
ATOM   4065  H   ILE A 263     -32.241  -9.414  67.647  1.00  0.00           H  
ATOM   4066  HA  ILE A 263     -30.010  -7.446  67.886  1.00  0.00           H  
ATOM   4067  HB  ILE A 263     -32.986  -6.961  67.454  1.00  0.00           H  
ATOM   4068 1HG1 ILE A 263     -30.659  -6.508  65.573  1.00  0.00           H  
ATOM   4069 2HG1 ILE A 263     -31.727  -7.901  65.511  1.00  0.00           H  
ATOM   4070 1HG2 ILE A 263     -32.327  -4.604  67.181  1.00  0.00           H  
ATOM   4071 2HG2 ILE A 263     -31.934  -5.193  68.813  1.00  0.00           H  
ATOM   4072 3HG2 ILE A 263     -30.648  -5.022  67.596  1.00  0.00           H  
ATOM   4073 1HD1 ILE A 263     -32.380  -6.221  63.879  1.00  0.00           H  
ATOM   4074 2HD1 ILE A 263     -33.650  -6.425  65.110  1.00  0.00           H  
ATOM   4075 3HD1 ILE A 263     -32.567  -5.013  65.172  1.00  0.00           H  
ATOM   4076  N   LYS A 264     -30.263  -7.492  70.381  1.00  0.00           N  
ATOM   4077  CA  LYS A 264     -30.357  -7.630  71.833  1.00  0.00           C  
ATOM   4078  C   LYS A 264     -30.981  -6.428  72.549  1.00  0.00           C  
ATOM   4079  O   LYS A 264     -31.839  -6.598  73.427  1.00  0.00           O  
ATOM   4080  CB  LYS A 264     -28.966  -7.897  72.410  1.00  0.00           C  
ATOM   4081  CG  LYS A 264     -28.400  -9.271  72.077  1.00  0.00           C  
ATOM   4082  CD  LYS A 264     -27.011  -9.454  72.670  1.00  0.00           C  
ATOM   4083  CE  LYS A 264     -26.439 -10.823  72.330  1.00  0.00           C  
ATOM   4084  NZ  LYS A 264     -25.065 -11.002  72.871  1.00  0.00           N  
ATOM   4085  H   LYS A 264     -29.358  -7.341  69.959  1.00  0.00           H  
ATOM   4086  HA  LYS A 264     -31.006  -8.477  72.059  1.00  0.00           H  
ATOM   4087 1HB  LYS A 264     -28.267  -7.148  72.036  1.00  0.00           H  
ATOM   4088 2HB  LYS A 264     -28.998  -7.802  73.495  1.00  0.00           H  
ATOM   4089 1HG  LYS A 264     -29.060 -10.042  72.475  1.00  0.00           H  
ATOM   4090 2HG  LYS A 264     -28.342  -9.388  70.996  1.00  0.00           H  
ATOM   4091 1HD  LYS A 264     -26.344  -8.684  72.281  1.00  0.00           H  
ATOM   4092 2HD  LYS A 264     -27.061  -9.352  73.754  1.00  0.00           H  
ATOM   4093 1HE  LYS A 264     -27.083 -11.598  72.742  1.00  0.00           H  
ATOM   4094 2HE  LYS A 264     -26.408 -10.945  71.247  1.00  0.00           H  
ATOM   4095 1HZ  LYS A 264     -24.722 -11.920  72.624  1.00  0.00           H  
ATOM   4096 2HZ  LYS A 264     -24.454 -10.299  72.481  1.00  0.00           H  
ATOM   4097 3HZ  LYS A 264     -25.084 -10.910  73.877  1.00  0.00           H  
ATOM   4098  N   TYR A 265     -30.549  -5.225  72.182  1.00  0.00           N  
ATOM   4099  CA  TYR A 265     -31.023  -4.017  72.848  1.00  0.00           C  
ATOM   4100  C   TYR A 265     -32.286  -3.482  72.170  1.00  0.00           C  
ATOM   4101  O   TYR A 265     -32.235  -2.582  71.331  1.00  0.00           O  
ATOM   4102  CB  TYR A 265     -29.928  -2.948  72.861  1.00  0.00           C  
ATOM   4103  CG  TYR A 265     -28.717  -3.324  73.685  1.00  0.00           C  
ATOM   4104  CD1 TYR A 265     -27.620  -3.914  73.075  1.00  0.00           C  
ATOM   4105  CD2 TYR A 265     -28.703  -3.078  75.049  1.00  0.00           C  
ATOM   4106  CE1 TYR A 265     -26.513  -4.258  73.828  1.00  0.00           C  
ATOM   4107  CE2 TYR A 265     -27.597  -3.421  75.802  1.00  0.00           C  
ATOM   4108  CZ  TYR A 265     -26.505  -4.009  75.196  1.00  0.00           C  
ATOM   4109  OH  TYR A 265     -25.403  -4.351  75.945  1.00  0.00           O  
ATOM   4110  H   TYR A 265     -29.881  -5.142  71.429  1.00  0.00           H  
ATOM   4111  HA  TYR A 265     -31.278  -4.267  73.878  1.00  0.00           H  
ATOM   4112 1HB  TYR A 265     -29.598  -2.752  71.839  1.00  0.00           H  
ATOM   4113 2HB  TYR A 265     -30.334  -2.017  73.257  1.00  0.00           H  
ATOM   4114  HD1 TYR A 265     -27.631  -4.108  72.002  1.00  0.00           H  
ATOM   4115  HD2 TYR A 265     -29.566  -2.615  75.529  1.00  0.00           H  
ATOM   4116  HE1 TYR A 265     -25.651  -4.722  73.349  1.00  0.00           H  
ATOM   4117  HE2 TYR A 265     -27.586  -3.229  76.875  1.00  0.00           H  
ATOM   4118  HH  TYR A 265     -25.556  -4.115  76.863  1.00  0.00           H  
ATOM   4119  N   SER A 266     -33.413  -4.075  72.547  1.00  0.00           N  
ATOM   4120  CA  SER A 266     -34.703  -3.790  71.937  1.00  0.00           C  
ATOM   4121  C   SER A 266     -35.610  -3.098  72.950  1.00  0.00           C  
ATOM   4122  O   SER A 266     -35.942  -3.676  73.989  1.00  0.00           O  
ATOM   4123  CB  SER A 266     -35.349  -5.069  71.441  1.00  0.00           C  
ATOM   4124  OG  SER A 266     -34.587  -5.653  70.420  1.00  0.00           O  
ATOM   4125  H   SER A 266     -33.361  -4.754  73.293  1.00  0.00           H  
ATOM   4126  HA  SER A 266     -34.544  -3.126  71.086  1.00  0.00           H  
ATOM   4127 1HB  SER A 266     -35.452  -5.770  72.269  1.00  0.00           H  
ATOM   4128 2HB  SER A 266     -36.350  -4.851  71.071  1.00  0.00           H  
ATOM   4129  HG  SER A 266     -33.871  -6.120  70.858  1.00  0.00           H  
ATOM   4130  N   PHE A 267     -36.021  -1.874  72.633  1.00  0.00           N  
ATOM   4131  CA  PHE A 267     -36.745  -1.028  73.583  1.00  0.00           C  
ATOM   4132  C   PHE A 267     -37.849  -0.243  72.893  1.00  0.00           C  
ATOM   4133  O   PHE A 267     -37.661   0.253  71.781  1.00  0.00           O  
ATOM   4134  CB  PHE A 267     -35.787  -0.059  74.278  1.00  0.00           C  
ATOM   4135  CG  PHE A 267     -34.718  -0.739  75.086  1.00  0.00           C  
ATOM   4136  CD1 PHE A 267     -33.477  -1.013  74.530  1.00  0.00           C  
ATOM   4137  CD2 PHE A 267     -34.951  -1.106  76.403  1.00  0.00           C  
ATOM   4138  CE1 PHE A 267     -32.493  -1.639  75.272  1.00  0.00           C  
ATOM   4139  CE2 PHE A 267     -33.969  -1.730  77.147  1.00  0.00           C  
ATOM   4140  CZ  PHE A 267     -32.739  -1.997  76.581  1.00  0.00           C  
ATOM   4141  H   PHE A 267     -35.826  -1.519  71.708  1.00  0.00           H  
ATOM   4142  HA  PHE A 267     -37.201  -1.669  74.339  1.00  0.00           H  
ATOM   4143 1HB  PHE A 267     -35.301   0.569  73.532  1.00  0.00           H  
ATOM   4144 2HB  PHE A 267     -36.350   0.596  74.941  1.00  0.00           H  
ATOM   4145  HD1 PHE A 267     -33.283  -0.729  73.495  1.00  0.00           H  
ATOM   4146  HD2 PHE A 267     -35.923  -0.895  76.850  1.00  0.00           H  
ATOM   4147  HE1 PHE A 267     -31.523  -1.849  74.823  1.00  0.00           H  
ATOM   4148  HE2 PHE A 267     -34.165  -2.012  78.181  1.00  0.00           H  
ATOM   4149  HZ  PHE A 267     -31.965  -2.490  77.166  1.00  0.00           H  
ATOM   4150  N   THR A 268     -38.978  -0.093  73.580  1.00  0.00           N  
ATOM   4151  CA  THR A 268     -40.033   0.812  73.144  1.00  0.00           C  
ATOM   4152  C   THR A 268     -40.093   2.011  74.074  1.00  0.00           C  
ATOM   4153  O   THR A 268     -40.149   1.851  75.295  1.00  0.00           O  
ATOM   4154  CB  THR A 268     -41.402   0.109  73.103  1.00  0.00           C  
ATOM   4155  OG1 THR A 268     -41.354  -0.983  72.176  1.00  0.00           O  
ATOM   4156  CG2 THR A 268     -42.490   1.083  72.678  1.00  0.00           C  
ATOM   4157  H   THR A 268     -39.105  -0.624  74.430  1.00  0.00           H  
ATOM   4158  HA  THR A 268     -39.799   1.156  72.136  1.00  0.00           H  
ATOM   4159  HB  THR A 268     -41.640  -0.283  74.092  1.00  0.00           H  
ATOM   4160  HG1 THR A 268     -41.454  -0.648  71.282  1.00  0.00           H  
ATOM   4161 1HG2 THR A 268     -43.451   0.568  72.655  1.00  0.00           H  
ATOM   4162 2HG2 THR A 268     -42.537   1.909  73.387  1.00  0.00           H  
ATOM   4163 3HG2 THR A 268     -42.263   1.470  71.685  1.00  0.00           H  
ATOM   4164  N   PHE A 269     -40.084   3.209  73.500  1.00  0.00           N  
ATOM   4165  CA  PHE A 269     -40.380   4.414  74.260  1.00  0.00           C  
ATOM   4166  C   PHE A 269     -41.851   4.762  74.087  1.00  0.00           C  
ATOM   4167  O   PHE A 269     -42.349   4.839  72.966  1.00  0.00           O  
ATOM   4168  CB  PHE A 269     -39.503   5.581  73.802  1.00  0.00           C  
ATOM   4169  CG  PHE A 269     -38.048   5.413  74.135  1.00  0.00           C  
ATOM   4170  CD1 PHE A 269     -37.275   4.470  73.474  1.00  0.00           C  
ATOM   4171  CD2 PHE A 269     -37.449   6.196  75.110  1.00  0.00           C  
ATOM   4172  CE1 PHE A 269     -35.936   4.314  73.779  1.00  0.00           C  
ATOM   4173  CE2 PHE A 269     -36.111   6.043  75.417  1.00  0.00           C  
ATOM   4174  CZ  PHE A 269     -35.354   5.101  74.751  1.00  0.00           C  
ATOM   4175  H   PHE A 269     -39.868   3.288  72.517  1.00  0.00           H  
ATOM   4176  HA  PHE A 269     -40.171   4.219  75.313  1.00  0.00           H  
ATOM   4177 1HB  PHE A 269     -39.593   5.702  72.723  1.00  0.00           H  
ATOM   4178 2HB  PHE A 269     -39.854   6.503  74.265  1.00  0.00           H  
ATOM   4179  HD1 PHE A 269     -37.735   3.849  72.705  1.00  0.00           H  
ATOM   4180  HD2 PHE A 269     -38.048   6.940  75.637  1.00  0.00           H  
ATOM   4181  HE1 PHE A 269     -35.340   3.570  73.252  1.00  0.00           H  
ATOM   4182  HE2 PHE A 269     -35.653   6.665  76.185  1.00  0.00           H  
ATOM   4183  HZ  PHE A 269     -34.299   4.978  74.993  1.00  0.00           H  
ATOM   4184  N   GLU A 270     -42.544   4.969  75.198  1.00  0.00           N  
ATOM   4185  CA  GLU A 270     -43.840   5.629  75.159  1.00  0.00           C  
ATOM   4186  C   GLU A 270     -43.613   7.051  75.651  1.00  0.00           C  
ATOM   4187  O   GLU A 270     -43.360   7.261  76.835  1.00  0.00           O  
ATOM   4188  CB  GLU A 270     -44.871   4.904  76.027  1.00  0.00           C  
ATOM   4189  CG  GLU A 270     -45.226   3.505  75.546  1.00  0.00           C  
ATOM   4190  CD  GLU A 270     -46.011   3.509  74.263  1.00  0.00           C  
ATOM   4191  OE1 GLU A 270     -46.403   4.567  73.833  1.00  0.00           O  
ATOM   4192  OE2 GLU A 270     -46.217   2.453  73.713  1.00  0.00           O  
ATOM   4193  H   GLU A 270     -42.172   4.667  76.087  1.00  0.00           H  
ATOM   4194  HA  GLU A 270     -44.201   5.622  74.130  1.00  0.00           H  
ATOM   4195 1HB  GLU A 270     -44.494   4.822  77.047  1.00  0.00           H  
ATOM   4196 2HB  GLU A 270     -45.790   5.489  76.065  1.00  0.00           H  
ATOM   4197 1HG  GLU A 270     -44.307   2.940  75.394  1.00  0.00           H  
ATOM   4198 2HG  GLU A 270     -45.806   3.002  76.319  1.00  0.00           H  
ATOM   4199  N   LEU A 271     -43.699   8.012  74.736  1.00  0.00           N  
ATOM   4200  CA  LEU A 271     -43.327   9.402  75.006  1.00  0.00           C  
ATOM   4201  C   LEU A 271     -44.443  10.128  75.774  1.00  0.00           C  
ATOM   4202  O   LEU A 271     -45.401   9.493  76.200  1.00  0.00           O  
ATOM   4203  CB  LEU A 271     -43.034  10.137  73.692  1.00  0.00           C  
ATOM   4204  CG  LEU A 271     -41.886   9.564  72.851  1.00  0.00           C  
ATOM   4205  CD1 LEU A 271     -41.772  10.343  71.548  1.00  0.00           C  
ATOM   4206  CD2 LEU A 271     -40.590   9.634  73.645  1.00  0.00           C  
ATOM   4207  H   LEU A 271     -44.037   7.763  73.817  1.00  0.00           H  
ATOM   4208  HA  LEU A 271     -42.426   9.406  75.618  1.00  0.00           H  
ATOM   4209 1HB  LEU A 271     -43.933  10.122  73.078  1.00  0.00           H  
ATOM   4210 2HB  LEU A 271     -42.792  11.175  73.920  1.00  0.00           H  
ATOM   4211  HG  LEU A 271     -42.102   8.525  72.600  1.00  0.00           H  
ATOM   4212 1HD1 LEU A 271     -40.957   9.936  70.950  1.00  0.00           H  
ATOM   4213 2HD1 LEU A 271     -42.706  10.260  70.991  1.00  0.00           H  
ATOM   4214 3HD1 LEU A 271     -41.572  11.392  71.768  1.00  0.00           H  
ATOM   4215 1HD2 LEU A 271     -39.774   9.226  73.048  1.00  0.00           H  
ATOM   4216 2HD2 LEU A 271     -40.373  10.673  73.895  1.00  0.00           H  
ATOM   4217 3HD2 LEU A 271     -40.694   9.054  74.562  1.00  0.00           H  
ATOM   4218  N   ARG A 272     -44.301  11.437  75.969  1.00  0.00           N  
ATOM   4219  CA  ARG A 272     -45.292  12.231  76.709  1.00  0.00           C  
ATOM   4220  C   ARG A 272     -46.652  12.149  76.024  1.00  0.00           C  
ATOM   4221  O   ARG A 272     -46.713  11.966  74.804  1.00  0.00           O  
ATOM   4222  CB  ARG A 272     -44.861  13.687  76.807  1.00  0.00           C  
ATOM   4223  CG  ARG A 272     -43.608  13.929  77.633  1.00  0.00           C  
ATOM   4224  CD  ARG A 272     -43.213  15.361  77.625  1.00  0.00           C  
ATOM   4225  NE  ARG A 272     -44.207  16.202  78.272  1.00  0.00           N  
ATOM   4226  CZ  ARG A 272     -44.222  16.496  79.586  1.00  0.00           C  
ATOM   4227  NH1 ARG A 272     -43.292  16.011  80.379  1.00  0.00           N  
ATOM   4228  NH2 ARG A 272     -45.172  17.272  80.079  1.00  0.00           N  
ATOM   4229  H   ARG A 272     -43.483  11.896  75.594  1.00  0.00           H  
ATOM   4230  HA  ARG A 272     -45.374  11.828  77.719  1.00  0.00           H  
ATOM   4231 1HB  ARG A 272     -44.679  14.080  75.808  1.00  0.00           H  
ATOM   4232 2HB  ARG A 272     -45.666  14.276  77.248  1.00  0.00           H  
ATOM   4233 1HG  ARG A 272     -43.789  13.629  78.665  1.00  0.00           H  
ATOM   4234 2HG  ARG A 272     -42.784  13.344  77.224  1.00  0.00           H  
ATOM   4235 1HD  ARG A 272     -42.269  15.481  78.155  1.00  0.00           H  
ATOM   4236 2HD  ARG A 272     -43.097  15.700  76.596  1.00  0.00           H  
ATOM   4237  HE  ARG A 272     -44.939  16.593  77.694  1.00  0.00           H  
ATOM   4238 1HH1 ARG A 272     -42.566  15.418  80.002  1.00  0.00           H  
ATOM   4239 2HH1 ARG A 272     -43.303  16.231  81.364  1.00  0.00           H  
ATOM   4240 1HH2 ARG A 272     -45.887  17.645  79.470  1.00  0.00           H  
ATOM   4241 2HH2 ARG A 272     -45.183  17.492  81.064  1.00  0.00           H  
ATOM   4242  N   ASP A 273     -47.742  12.318  76.777  1.00  0.00           N  
ATOM   4243  CA  ASP A 273     -47.713  12.570  78.224  1.00  0.00           C  
ATOM   4244  C   ASP A 273     -48.315  11.389  78.973  1.00  0.00           C  
ATOM   4245  O   ASP A 273     -48.090  10.247  78.581  1.00  0.00           O  
ATOM   4246  CB  ASP A 273     -48.477  13.850  78.573  1.00  0.00           C  
ATOM   4247  CG  ASP A 273     -49.964  13.757  78.257  1.00  0.00           C  
ATOM   4248  OD1 ASP A 273     -50.404  12.701  77.871  1.00  0.00           O  
ATOM   4249  OD2 ASP A 273     -50.644  14.744  78.406  1.00  0.00           O  
ATOM   4250  H   ASP A 273     -48.633  12.266  76.304  1.00  0.00           H  
ATOM   4251  HA  ASP A 273     -46.675  12.694  78.533  1.00  0.00           H  
ATOM   4252 1HB  ASP A 273     -48.359  14.065  79.636  1.00  0.00           H  
ATOM   4253 2HB  ASP A 273     -48.054  14.689  78.020  1.00  0.00           H  
ATOM   4254  N   THR A 274     -49.066  11.635  80.047  1.00  0.00           N  
ATOM   4255  CA  THR A 274     -49.664  10.527  80.794  1.00  0.00           C  
ATOM   4256  C   THR A 274     -51.190  10.515  80.713  1.00  0.00           C  
ATOM   4257  O   THR A 274     -51.856   9.753  81.422  1.00  0.00           O  
ATOM   4258  CB  THR A 274     -49.235  10.574  82.272  1.00  0.00           C  
ATOM   4259  OG1 THR A 274     -49.652  11.816  82.854  1.00  0.00           O  
ATOM   4260  CG2 THR A 274     -47.725  10.443  82.394  1.00  0.00           C  
ATOM   4261  H   THR A 274     -49.230  12.582  80.356  1.00  0.00           H  
ATOM   4262  HA  THR A 274     -49.314   9.589  80.361  1.00  0.00           H  
ATOM   4263  HB  THR A 274     -49.711   9.757  82.815  1.00  0.00           H  
ATOM   4264  HG1 THR A 274     -50.247  11.642  83.588  1.00  0.00           H  
ATOM   4265 1HG2 THR A 274     -47.441  10.478  83.446  1.00  0.00           H  
ATOM   4266 2HG2 THR A 274     -47.406   9.494  81.963  1.00  0.00           H  
ATOM   4267 3HG2 THR A 274     -47.245  11.263  81.862  1.00  0.00           H  
ATOM   4268  N   GLY A 275     -51.742  11.349  79.841  1.00  0.00           N  
ATOM   4269  CA  GLY A 275     -53.176  11.331  79.624  1.00  0.00           C  
ATOM   4270  C   GLY A 275     -53.849  12.687  79.494  1.00  0.00           C  
ATOM   4271  O   GLY A 275     -54.930  12.770  78.920  1.00  0.00           O  
ATOM   4272  H   GLY A 275     -51.174  12.002  79.321  1.00  0.00           H  
ATOM   4273 1HA  GLY A 275     -53.399  10.773  78.714  1.00  0.00           H  
ATOM   4274 2HA  GLY A 275     -53.662  10.810  80.448  1.00  0.00           H  
ATOM   4275  N   ARG A 276     -53.235  13.740  80.035  1.00  0.00           N  
ATOM   4276  CA  ARG A 276     -53.836  15.078  79.989  1.00  0.00           C  
ATOM   4277  C   ARG A 276     -54.192  15.509  78.571  1.00  0.00           C  
ATOM   4278  O   ARG A 276     -55.310  15.964  78.315  1.00  0.00           O  
ATOM   4279  CB  ARG A 276     -52.889  16.105  80.593  1.00  0.00           C  
ATOM   4280  CG  ARG A 276     -53.443  17.519  80.668  1.00  0.00           C  
ATOM   4281  CD  ARG A 276     -52.445  18.471  81.219  1.00  0.00           C  
ATOM   4282  NE  ARG A 276     -52.081  18.143  82.588  1.00  0.00           N  
ATOM   4283  CZ  ARG A 276     -52.788  18.506  83.675  1.00  0.00           C  
ATOM   4284  NH1 ARG A 276     -53.892  19.207  83.538  1.00  0.00           N  
ATOM   4285  NH2 ARG A 276     -52.372  18.158  84.880  1.00  0.00           N  
ATOM   4286  H   ARG A 276     -52.339  13.618  80.486  1.00  0.00           H  
ATOM   4287  HA  ARG A 276     -54.756  15.064  80.574  1.00  0.00           H  
ATOM   4288 1HB  ARG A 276     -52.622  15.802  81.604  1.00  0.00           H  
ATOM   4289 2HB  ARG A 276     -51.970  16.141  80.008  1.00  0.00           H  
ATOM   4290 1HG  ARG A 276     -53.721  17.854  79.668  1.00  0.00           H  
ATOM   4291 2HG  ARG A 276     -54.322  17.532  81.313  1.00  0.00           H  
ATOM   4292 1HD  ARG A 276     -51.541  18.444  80.610  1.00  0.00           H  
ATOM   4293 2HD  ARG A 276     -52.859  19.479  81.208  1.00  0.00           H  
ATOM   4294  HE  ARG A 276     -51.237  17.605  82.734  1.00  0.00           H  
ATOM   4295 1HH1 ARG A 276     -54.210  19.473  82.616  1.00  0.00           H  
ATOM   4296 2HH1 ARG A 276     -54.422  19.479  84.353  1.00  0.00           H  
ATOM   4297 1HH2 ARG A 276     -51.524  17.619  84.986  1.00  0.00           H  
ATOM   4298 2HH2 ARG A 276     -52.902  18.430  85.695  1.00  0.00           H  
ATOM   4299  N   TYR A 277     -53.236  15.369  77.656  1.00  0.00           N  
ATOM   4300  CA  TYR A 277     -53.488  15.588  76.242  1.00  0.00           C  
ATOM   4301  C   TYR A 277     -53.514  14.285  75.448  1.00  0.00           C  
ATOM   4302  O   TYR A 277     -54.131  14.228  74.396  1.00  0.00           O  
ATOM   4303  CB  TYR A 277     -52.435  16.536  75.663  1.00  0.00           C  
ATOM   4304  CG  TYR A 277     -52.469  17.925  76.262  1.00  0.00           C  
ATOM   4305  CD1 TYR A 277     -51.606  18.256  77.296  1.00  0.00           C  
ATOM   4306  CD2 TYR A 277     -53.364  18.867  75.777  1.00  0.00           C  
ATOM   4307  CE1 TYR A 277     -51.637  19.524  77.842  1.00  0.00           C  
ATOM   4308  CE2 TYR A 277     -53.395  20.135  76.323  1.00  0.00           C  
ATOM   4309  CZ  TYR A 277     -52.536  20.465  77.352  1.00  0.00           C  
ATOM   4310  OH  TYR A 277     -52.567  21.728  77.896  1.00  0.00           O  
ATOM   4311  H   TYR A 277     -52.309  15.103  77.955  1.00  0.00           H  
ATOM   4312  HA  TYR A 277     -54.472  16.045  76.133  1.00  0.00           H  
ATOM   4313 1HB  TYR A 277     -51.440  16.119  75.827  1.00  0.00           H  
ATOM   4314 2HB  TYR A 277     -52.579  16.626  74.587  1.00  0.00           H  
ATOM   4315  HD1 TYR A 277     -50.903  17.515  77.677  1.00  0.00           H  
ATOM   4316  HD2 TYR A 277     -54.043  18.606  74.965  1.00  0.00           H  
ATOM   4317  HE1 TYR A 277     -50.959  19.785  78.654  1.00  0.00           H  
ATOM   4318  HE2 TYR A 277     -54.099  20.876  75.943  1.00  0.00           H  
ATOM   4319  HH  TYR A 277     -53.237  22.251  77.450  1.00  0.00           H  
ATOM   4320  N   GLY A 278     -52.841  13.254  75.944  1.00  0.00           N  
ATOM   4321  CA  GLY A 278     -52.797  11.983  75.237  1.00  0.00           C  
ATOM   4322  C   GLY A 278     -52.060  12.078  73.911  1.00  0.00           C  
ATOM   4323  O   GLY A 278     -50.922  12.544  73.871  1.00  0.00           O  
ATOM   4324  H   GLY A 278     -52.351  13.346  76.822  1.00  0.00           H  
ATOM   4325 1HA  GLY A 278     -52.308  11.236  75.862  1.00  0.00           H  
ATOM   4326 2HA  GLY A 278     -53.812  11.633  75.054  1.00  0.00           H  
ATOM   4327  N   PHE A 279     -52.699  11.632  72.826  1.00  0.00           N  
ATOM   4328  CA  PHE A 279     -52.091  11.704  71.499  1.00  0.00           C  
ATOM   4329  C   PHE A 279     -52.027  13.131  70.949  1.00  0.00           C  
ATOM   4330  O   PHE A 279     -51.249  13.415  70.039  1.00  0.00           O  
ATOM   4331  CB  PHE A 279     -52.868  10.820  70.522  1.00  0.00           C  
ATOM   4332  CG  PHE A 279     -52.669   9.348  70.746  1.00  0.00           C  
ATOM   4333  CD1 PHE A 279     -53.580   8.617  71.494  1.00  0.00           C  
ATOM   4334  CD2 PHE A 279     -51.570   8.692  70.212  1.00  0.00           C  
ATOM   4335  CE1 PHE A 279     -53.398   7.262  71.701  1.00  0.00           C  
ATOM   4336  CE2 PHE A 279     -51.386   7.338  70.417  1.00  0.00           C  
ATOM   4337  CZ  PHE A 279     -52.302   6.623  71.163  1.00  0.00           C  
ATOM   4338  H   PHE A 279     -53.623  11.236  72.923  1.00  0.00           H  
ATOM   4339  HA  PHE A 279     -51.065  11.339  71.568  1.00  0.00           H  
ATOM   4340 1HB  PHE A 279     -53.932  11.036  70.604  1.00  0.00           H  
ATOM   4341 2HB  PHE A 279     -52.565  11.052  69.502  1.00  0.00           H  
ATOM   4342  HD1 PHE A 279     -54.448   9.122  71.918  1.00  0.00           H  
ATOM   4343  HD2 PHE A 279     -50.847   9.257  69.623  1.00  0.00           H  
ATOM   4344  HE1 PHE A 279     -54.122   6.700  72.290  1.00  0.00           H  
ATOM   4345  HE2 PHE A 279     -50.519   6.835  69.991  1.00  0.00           H  
ATOM   4346  HZ  PHE A 279     -52.157   5.556  71.327  1.00  0.00           H  
ATOM   4347  N   LEU A 280     -52.848  14.026  71.492  1.00  0.00           N  
ATOM   4348  CA  LEU A 280     -52.860  15.403  71.010  1.00  0.00           C  
ATOM   4349  C   LEU A 280     -51.919  16.270  71.849  1.00  0.00           C  
ATOM   4350  O   LEU A 280     -52.316  17.308  72.385  1.00  0.00           O  
ATOM   4351  CB  LEU A 280     -54.283  15.973  71.060  1.00  0.00           C  
ATOM   4352  CG  LEU A 280     -55.327  15.233  70.214  1.00  0.00           C  
ATOM   4353  CD1 LEU A 280     -56.695  15.868  70.424  1.00  0.00           C  
ATOM   4354  CD2 LEU A 280     -54.920  15.283  68.748  1.00  0.00           C  
ATOM   4355  H   LEU A 280     -53.470  13.762  72.242  1.00  0.00           H  
ATOM   4356  HA  LEU A 280     -52.517  15.410  69.976  1.00  0.00           H  
ATOM   4357 1HB  LEU A 280     -54.626  15.962  72.093  1.00  0.00           H  
ATOM   4358 2HB  LEU A 280     -54.255  17.009  70.720  1.00  0.00           H  
ATOM   4359  HG  LEU A 280     -55.388  14.194  70.538  1.00  0.00           H  
ATOM   4360 1HD1 LEU A 280     -57.436  15.342  69.823  1.00  0.00           H  
ATOM   4361 2HD1 LEU A 280     -56.969  15.801  71.477  1.00  0.00           H  
ATOM   4362 3HD1 LEU A 280     -56.660  16.914  70.123  1.00  0.00           H  
ATOM   4363 1HD2 LEU A 280     -55.661  14.756  68.147  1.00  0.00           H  
ATOM   4364 2HD2 LEU A 280     -54.860  16.321  68.422  1.00  0.00           H  
ATOM   4365 3HD2 LEU A 280     -53.947  14.807  68.624  1.00  0.00           H  
ATOM   4366  N   LEU A 281     -50.662  15.847  71.949  1.00  0.00           N  
ATOM   4367  CA  LEU A 281     -49.664  16.627  72.690  1.00  0.00           C  
ATOM   4368  C   LEU A 281     -49.434  18.005  72.048  1.00  0.00           C  
ATOM   4369  O   LEU A 281     -49.117  18.107  70.868  1.00  0.00           O  
ATOM   4370  CB  LEU A 281     -48.338  15.859  72.754  1.00  0.00           C  
ATOM   4371  CG  LEU A 281     -47.224  16.522  73.574  1.00  0.00           C  
ATOM   4372  CD1 LEU A 281     -47.630  16.568  75.041  1.00  0.00           C  
ATOM   4373  CD2 LEU A 281     -45.928  15.747  73.390  1.00  0.00           C  
ATOM   4374  H   LEU A 281     -50.384  14.980  71.513  1.00  0.00           H  
ATOM   4375  HA  LEU A 281     -50.030  16.782  73.704  1.00  0.00           H  
ATOM   4376 1HB  LEU A 281     -48.526  14.877  73.185  1.00  0.00           H  
ATOM   4377 2HB  LEU A 281     -47.966  15.722  71.739  1.00  0.00           H  
ATOM   4378  HG  LEU A 281     -47.084  17.549  73.234  1.00  0.00           H  
ATOM   4379 1HD1 LEU A 281     -46.839  17.040  75.623  1.00  0.00           H  
ATOM   4380 2HD1 LEU A 281     -48.550  17.145  75.145  1.00  0.00           H  
ATOM   4381 3HD1 LEU A 281     -47.794  15.554  75.405  1.00  0.00           H  
ATOM   4382 1HD2 LEU A 281     -45.135  16.219  73.972  1.00  0.00           H  
ATOM   4383 2HD2 LEU A 281     -46.066  14.721  73.730  1.00  0.00           H  
ATOM   4384 3HD2 LEU A 281     -45.651  15.745  72.335  1.00  0.00           H  
ATOM   4385  N   PRO A 282     -49.605  19.082  72.827  1.00  0.00           N  
ATOM   4386  CA  PRO A 282     -49.418  20.414  72.243  1.00  0.00           C  
ATOM   4387  C   PRO A 282     -48.036  20.581  71.617  1.00  0.00           C  
ATOM   4388  O   PRO A 282     -47.059  20.030  72.126  1.00  0.00           O  
ATOM   4389  CB  PRO A 282     -49.601  21.342  73.448  1.00  0.00           C  
ATOM   4390  CG  PRO A 282     -50.461  20.562  74.383  1.00  0.00           C  
ATOM   4391  CD  PRO A 282     -49.997  19.139  74.220  1.00  0.00           C  
ATOM   4392  HA  PRO A 282     -50.197  20.590  71.487  1.00  0.00           H  
ATOM   4393 1HB  PRO A 282     -48.621  21.595  73.880  1.00  0.00           H  
ATOM   4394 2HB  PRO A 282     -50.065  22.287  73.129  1.00  0.00           H  
ATOM   4395 1HG  PRO A 282     -50.338  20.932  75.411  1.00  0.00           H  
ATOM   4396 2HG  PRO A 282     -51.522  20.694  74.123  1.00  0.00           H  
ATOM   4397 1HD  PRO A 282     -49.148  18.950  74.892  1.00  0.00           H  
ATOM   4398 2HD  PRO A 282     -50.828  18.454  74.443  1.00  0.00           H  
ATOM   4399  N   ALA A 283     -47.971  21.338  70.527  1.00  0.00           N  
ATOM   4400  CA  ALA A 283     -46.735  21.532  69.774  1.00  0.00           C  
ATOM   4401  C   ALA A 283     -45.618  22.164  70.605  1.00  0.00           C  
ATOM   4402  O   ALA A 283     -44.430  21.957  70.323  1.00  0.00           O  
ATOM   4403  CB  ALA A 283     -47.011  22.384  68.544  1.00  0.00           C  
ATOM   4404  H   ALA A 283     -48.815  21.795  70.213  1.00  0.00           H  
ATOM   4405  HA  ALA A 283     -46.374  20.553  69.458  1.00  0.00           H  
ATOM   4406 1HB  ALA A 283     -46.086  22.526  67.985  1.00  0.00           H  
ATOM   4407 2HB  ALA A 283     -47.743  21.883  67.911  1.00  0.00           H  
ATOM   4408 3HB  ALA A 283     -47.400  23.353  68.852  1.00  0.00           H  
ATOM   4409  N   SER A 284     -45.990  22.930  71.629  1.00  0.00           N  
ATOM   4410  CA  SER A 284     -44.979  23.573  72.467  1.00  0.00           C  
ATOM   4411  C   SER A 284     -44.230  22.581  73.345  1.00  0.00           C  
ATOM   4412  O   SER A 284     -43.289  22.956  74.042  1.00  0.00           O  
ATOM   4413  CB  SER A 284     -45.630  24.627  73.341  1.00  0.00           C  
ATOM   4414  OG  SER A 284     -46.508  24.043  74.263  1.00  0.00           O  
ATOM   4415  H   SER A 284     -46.967  23.075  71.838  1.00  0.00           H  
ATOM   4416  HA  SER A 284     -44.246  24.054  71.818  1.00  0.00           H  
ATOM   4417 1HB  SER A 284     -44.860  25.186  73.872  1.00  0.00           H  
ATOM   4418 2HB  SER A 284     -46.173  25.334  72.714  1.00  0.00           H  
ATOM   4419  HG  SER A 284     -47.101  24.744  74.545  1.00  0.00           H  
ATOM   4420  N   GLN A 285     -44.646  21.315  73.302  1.00  0.00           N  
ATOM   4421  CA  GLN A 285     -43.940  20.258  74.018  1.00  0.00           C  
ATOM   4422  C   GLN A 285     -43.047  19.414  73.105  1.00  0.00           C  
ATOM   4423  O   GLN A 285     -42.405  18.482  73.576  1.00  0.00           O  
ATOM   4424  CB  GLN A 285     -44.945  19.352  74.734  1.00  0.00           C  
ATOM   4425  CG  GLN A 285     -45.791  20.064  75.777  1.00  0.00           C  
ATOM   4426  CD  GLN A 285     -44.955  20.654  76.896  1.00  0.00           C  
ATOM   4427  OE1 GLN A 285     -44.128  19.967  77.501  1.00  0.00           O  
ATOM   4428  NE2 GLN A 285     -45.166  21.935  77.178  1.00  0.00           N  
ATOM   4429  H   GLN A 285     -45.467  21.080  72.763  1.00  0.00           H  
ATOM   4430  HA  GLN A 285     -43.288  20.719  74.760  1.00  0.00           H  
ATOM   4431 1HB  GLN A 285     -45.618  18.905  74.003  1.00  0.00           H  
ATOM   4432 2HB  GLN A 285     -44.414  18.540  75.230  1.00  0.00           H  
ATOM   4433 1HG  GLN A 285     -46.338  20.874  75.294  1.00  0.00           H  
ATOM   4434 2HG  GLN A 285     -46.490  19.349  76.212  1.00  0.00           H  
ATOM   4435 1HE2 GLN A 285     -44.644  22.380  77.907  1.00  0.00           H  
ATOM   4436 2HE2 GLN A 285     -45.846  22.456  76.663  1.00  0.00           H  
ATOM   4437  N   ILE A 286     -42.994  19.742  71.819  1.00  0.00           N  
ATOM   4438  CA  ILE A 286     -42.172  18.958  70.889  1.00  0.00           C  
ATOM   4439  C   ILE A 286     -40.700  18.980  71.301  1.00  0.00           C  
ATOM   4440  O   ILE A 286     -40.130  17.942  71.660  1.00  0.00           O  
ATOM   4441  CB  ILE A 286     -42.309  19.488  69.450  1.00  0.00           C  
ATOM   4442  CG1 ILE A 286     -43.724  19.238  68.922  1.00  0.00           C  
ATOM   4443  CG2 ILE A 286     -41.276  18.838  68.543  1.00  0.00           C  
ATOM   4444  CD1 ILE A 286     -44.034  19.969  67.635  1.00  0.00           C  
ATOM   4445  H   ILE A 286     -43.517  20.532  71.468  1.00  0.00           H  
ATOM   4446  HA  ILE A 286     -42.517  17.925  70.909  1.00  0.00           H  
ATOM   4447  HB  ILE A 286     -42.157  20.567  69.444  1.00  0.00           H  
ATOM   4448 1HG1 ILE A 286     -43.865  18.171  68.751  1.00  0.00           H  
ATOM   4449 2HG1 ILE A 286     -44.453  19.547  69.672  1.00  0.00           H  
ATOM   4450 1HG2 ILE A 286     -41.388  19.224  67.530  1.00  0.00           H  
ATOM   4451 2HG2 ILE A 286     -40.276  19.066  68.909  1.00  0.00           H  
ATOM   4452 3HG2 ILE A 286     -41.424  17.758  68.538  1.00  0.00           H  
ATOM   4453 1HD1 ILE A 286     -45.054  19.742  67.324  1.00  0.00           H  
ATOM   4454 2HD1 ILE A 286     -43.933  21.043  67.793  1.00  0.00           H  
ATOM   4455 3HD1 ILE A 286     -43.339  19.649  66.859  1.00  0.00           H  
ATOM   4456  N   ILE A 287     -40.100  20.170  71.269  1.00  0.00           N  
ATOM   4457  CA  ILE A 287     -38.685  20.337  71.613  1.00  0.00           C  
ATOM   4458  C   ILE A 287     -38.322  19.820  73.004  1.00  0.00           C  
ATOM   4459  O   ILE A 287     -37.344  19.090  73.166  1.00  0.00           O  
ATOM   4460  CB  ILE A 287     -38.286  21.821  71.516  1.00  0.00           C  
ATOM   4461  CG1 ILE A 287     -38.320  22.289  70.059  1.00  0.00           C  
ATOM   4462  CG2 ILE A 287     -36.907  22.041  72.118  1.00  0.00           C  
ATOM   4463  CD1 ILE A 287     -38.226  23.789  69.897  1.00  0.00           C  
ATOM   4464  H   ILE A 287     -40.640  20.980  70.999  1.00  0.00           H  
ATOM   4465  HA  ILE A 287     -38.087  19.766  70.904  1.00  0.00           H  
ATOM   4466  HB  ILE A 287     -39.010  22.428  72.059  1.00  0.00           H  
ATOM   4467 1HG1 ILE A 287     -37.494  21.834  69.512  1.00  0.00           H  
ATOM   4468 2HG1 ILE A 287     -39.245  21.954  69.590  1.00  0.00           H  
ATOM   4469 1HG2 ILE A 287     -36.640  23.095  72.041  1.00  0.00           H  
ATOM   4470 2HG2 ILE A 287     -36.916  21.745  73.166  1.00  0.00           H  
ATOM   4471 3HG2 ILE A 287     -36.174  21.441  71.578  1.00  0.00           H  
ATOM   4472 1HD1 ILE A 287     -38.256  24.043  68.837  1.00  0.00           H  
ATOM   4473 2HD1 ILE A 287     -39.064  24.264  70.409  1.00  0.00           H  
ATOM   4474 3HD1 ILE A 287     -37.290  24.143  70.328  1.00  0.00           H  
ATOM   4475  N   PRO A 288     -39.087  20.216  74.034  1.00  0.00           N  
ATOM   4476  CA  PRO A 288     -38.785  19.661  75.356  1.00  0.00           C  
ATOM   4477  C   PRO A 288     -38.827  18.134  75.390  1.00  0.00           C  
ATOM   4478  O   PRO A 288     -38.006  17.504  76.057  1.00  0.00           O  
ATOM   4479  CB  PRO A 288     -39.888  20.266  76.230  1.00  0.00           C  
ATOM   4480  CG  PRO A 288     -40.226  21.551  75.555  1.00  0.00           C  
ATOM   4481  CD  PRO A 288     -40.147  21.235  74.086  1.00  0.00           C  
ATOM   4482  HA  PRO A 288     -37.791  20.007  75.675  1.00  0.00           H  
ATOM   4483 1HB  PRO A 288     -40.743  19.576  76.287  1.00  0.00           H  
ATOM   4484 2HB  PRO A 288     -39.520  20.407  77.257  1.00  0.00           H  
ATOM   4485 1HG  PRO A 288     -41.226  21.891  75.863  1.00  0.00           H  
ATOM   4486 2HG  PRO A 288     -39.517  22.337  75.858  1.00  0.00           H  
ATOM   4487 1HD  PRO A 288     -41.112  20.831  73.745  1.00  0.00           H  
ATOM   4488 2HD  PRO A 288     -39.889  22.146  73.527  1.00  0.00           H  
ATOM   4489  N   THR A 289     -39.787  17.536  74.698  1.00  0.00           N  
ATOM   4490  CA  THR A 289     -39.845  16.075  74.648  1.00  0.00           C  
ATOM   4491  C   THR A 289     -38.605  15.522  73.955  1.00  0.00           C  
ATOM   4492  O   THR A 289     -37.967  14.584  74.448  1.00  0.00           O  
ATOM   4493  CB  THR A 289     -41.111  15.587  73.920  1.00  0.00           C  
ATOM   4494  OG1 THR A 289     -42.275  16.032  74.630  1.00  0.00           O  
ATOM   4495  CG2 THR A 289     -41.125  14.068  73.834  1.00  0.00           C  
ATOM   4496  H   THR A 289     -40.483  18.073  74.202  1.00  0.00           H  
ATOM   4497  HA  THR A 289     -39.872  15.695  75.669  1.00  0.00           H  
ATOM   4498  HB  THR A 289     -41.135  16.002  72.913  1.00  0.00           H  
ATOM   4499  HG1 THR A 289     -42.452  16.949  74.409  1.00  0.00           H  
ATOM   4500 1HG2 THR A 289     -42.026  13.741  73.317  1.00  0.00           H  
ATOM   4501 2HG2 THR A 289     -40.247  13.727  73.286  1.00  0.00           H  
ATOM   4502 3HG2 THR A 289     -41.110  13.647  74.839  1.00  0.00           H  
ATOM   4503  N   ALA A 290     -38.282  16.101  72.801  1.00  0.00           N  
ATOM   4504  CA  ALA A 290     -37.170  15.641  71.978  1.00  0.00           C  
ATOM   4505  C   ALA A 290     -35.856  15.738  72.750  1.00  0.00           C  
ATOM   4506  O   ALA A 290     -35.075  14.780  72.801  1.00  0.00           O  
ATOM   4507  CB  ALA A 290     -37.093  16.445  70.688  1.00  0.00           C  
ATOM   4508  H   ALA A 290     -38.832  16.889  72.489  1.00  0.00           H  
ATOM   4509  HA  ALA A 290     -37.343  14.594  71.730  1.00  0.00           H  
ATOM   4510 1HB  ALA A 290     -36.257  16.088  70.086  1.00  0.00           H  
ATOM   4511 2HB  ALA A 290     -38.020  16.325  70.129  1.00  0.00           H  
ATOM   4512 3HB  ALA A 290     -36.946  17.498  70.925  1.00  0.00           H  
ATOM   4513  N   GLN A 291     -35.626  16.899  73.362  1.00  0.00           N  
ATOM   4514  CA  GLN A 291     -34.421  17.123  74.161  1.00  0.00           C  
ATOM   4515  C   GLN A 291     -34.225  16.056  75.225  1.00  0.00           C  
ATOM   4516  O   GLN A 291     -33.153  15.465  75.329  1.00  0.00           O  
ATOM   4517  CB  GLN A 291     -34.472  18.502  74.823  1.00  0.00           C  
ATOM   4518  CG  GLN A 291     -34.322  19.664  73.855  1.00  0.00           C  
ATOM   4519  CD  GLN A 291     -34.466  21.010  74.539  1.00  0.00           C  
ATOM   4520  OE1 GLN A 291     -35.113  21.125  75.584  1.00  0.00           O  
ATOM   4521  NE2 GLN A 291     -33.863  22.038  73.954  1.00  0.00           N  
ATOM   4522  H   GLN A 291     -36.302  17.644  73.272  1.00  0.00           H  
ATOM   4523  HA  GLN A 291     -33.555  17.084  73.500  1.00  0.00           H  
ATOM   4524 1HB  GLN A 291     -35.422  18.621  75.345  1.00  0.00           H  
ATOM   4525 2HB  GLN A 291     -33.678  18.579  75.566  1.00  0.00           H  
ATOM   4526 1HG  GLN A 291     -33.333  19.616  73.398  1.00  0.00           H  
ATOM   4527 2HG  GLN A 291     -35.092  19.586  73.088  1.00  0.00           H  
ATOM   4528 1HE2 GLN A 291     -33.923  22.951  74.359  1.00  0.00           H  
ATOM   4529 2HE2 GLN A 291     -33.348  21.900  73.107  1.00  0.00           H  
ATOM   4530  N   GLU A 292     -35.255  15.810  76.029  1.00  0.00           N  
ATOM   4531  CA  GLU A 292     -35.131  14.851  77.118  1.00  0.00           C  
ATOM   4532  C   GLU A 292     -35.010  13.423  76.588  1.00  0.00           C  
ATOM   4533  O   GLU A 292     -34.287  12.593  77.148  1.00  0.00           O  
ATOM   4534  CB  GLU A 292     -36.333  14.958  78.059  1.00  0.00           C  
ATOM   4535  CG  GLU A 292     -37.652  14.506  77.448  1.00  0.00           C  
ATOM   4536  CD  GLU A 292     -38.821  14.695  78.374  1.00  0.00           C  
ATOM   4537  OE1 GLU A 292     -38.615  15.139  79.478  1.00  0.00           O  
ATOM   4538  OE2 GLU A 292     -39.922  14.395  77.977  1.00  0.00           O  
ATOM   4539  H   GLU A 292     -36.135  16.287  75.891  1.00  0.00           H  
ATOM   4540  HA  GLU A 292     -34.225  15.081  77.680  1.00  0.00           H  
ATOM   4541 1HB  GLU A 292     -36.153  14.356  78.949  1.00  0.00           H  
ATOM   4542 2HB  GLU A 292     -36.452  15.993  78.382  1.00  0.00           H  
ATOM   4543 1HG  GLU A 292     -37.831  15.073  76.535  1.00  0.00           H  
ATOM   4544 2HG  GLU A 292     -37.574  13.453  77.179  1.00  0.00           H  
ATOM   4545  N   THR A 293     -35.714  13.138  75.503  1.00  0.00           N  
ATOM   4546  CA  THR A 293     -35.676  11.791  74.939  1.00  0.00           C  
ATOM   4547  C   THR A 293     -34.294  11.503  74.383  1.00  0.00           C  
ATOM   4548  O   THR A 293     -33.802  10.379  74.468  1.00  0.00           O  
ATOM   4549  CB  THR A 293     -36.732  11.609  73.833  1.00  0.00           C  
ATOM   4550  OG1 THR A 293     -38.040  11.824  74.378  1.00  0.00           O  
ATOM   4551  CG2 THR A 293     -36.655  10.208  73.247  1.00  0.00           C  
ATOM   4552  H   THR A 293     -36.282  13.843  75.055  1.00  0.00           H  
ATOM   4553  HA  THR A 293     -35.892  11.077  75.734  1.00  0.00           H  
ATOM   4554  HB  THR A 293     -36.559  12.338  73.042  1.00  0.00           H  
ATOM   4555  HG1 THR A 293     -38.209  12.768  74.442  1.00  0.00           H  
ATOM   4556 1HG2 THR A 293     -37.409  10.098  72.467  1.00  0.00           H  
ATOM   4557 2HG2 THR A 293     -35.665  10.046  72.821  1.00  0.00           H  
ATOM   4558 3HG2 THR A 293     -36.837   9.475  74.032  1.00  0.00           H  
ATOM   4559  N   TRP A 294     -33.656  12.531  73.841  1.00  0.00           N  
ATOM   4560  CA  TRP A 294     -32.321  12.373  73.287  1.00  0.00           C  
ATOM   4561  C   TRP A 294     -31.322  11.870  74.333  1.00  0.00           C  
ATOM   4562  O   TRP A 294     -30.474  11.029  74.030  1.00  0.00           O  
ATOM   4563  CB  TRP A 294     -31.833  13.703  72.710  1.00  0.00           C  
ATOM   4564  CG  TRP A 294     -30.466  13.626  72.102  1.00  0.00           C  
ATOM   4565  CD1 TRP A 294     -29.863  12.517  71.589  1.00  0.00           C  
ATOM   4566  CD2 TRP A 294     -29.518  14.709  71.939  1.00  0.00           C  
ATOM   4567  NE1 TRP A 294     -28.611  12.832  71.122  1.00  0.00           N  
ATOM   4568  CE2 TRP A 294     -28.384  14.170  71.326  1.00  0.00           C  
ATOM   4569  CE3 TRP A 294     -29.542  16.072  72.259  1.00  0.00           C  
ATOM   4570  CZ2 TRP A 294     -27.275  14.944  71.025  1.00  0.00           C  
ATOM   4571  CZ3 TRP A 294     -28.430  16.849  71.956  1.00  0.00           C  
ATOM   4572  CH2 TRP A 294     -27.326  16.299  71.354  1.00  0.00           C  
ATOM   4573  H   TRP A 294     -34.098  13.439  73.809  1.00  0.00           H  
ATOM   4574  HA  TRP A 294     -32.364  11.635  72.486  1.00  0.00           H  
ATOM   4575 1HB  TRP A 294     -32.530  14.044  71.944  1.00  0.00           H  
ATOM   4576 2HB  TRP A 294     -31.817  14.457  73.496  1.00  0.00           H  
ATOM   4577  HD1 TRP A 294     -30.309  11.525  71.555  1.00  0.00           H  
ATOM   4578  HE1 TRP A 294     -27.961  12.186  70.697  1.00  0.00           H  
ATOM   4579  HE3 TRP A 294     -30.417  16.515  72.734  1.00  0.00           H  
ATOM   4580  HZ2 TRP A 294     -26.388  14.526  70.548  1.00  0.00           H  
ATOM   4581  HZ3 TRP A 294     -28.456  17.910  72.209  1.00  0.00           H  
ATOM   4582  HH2 TRP A 294     -26.471  16.938  71.130  1.00  0.00           H  
ATOM   4583  N   LEU A 295     -31.423  12.367  75.565  1.00  0.00           N  
ATOM   4584  CA  LEU A 295     -30.541  11.884  76.632  1.00  0.00           C  
ATOM   4585  C   LEU A 295     -30.739  10.401  76.890  1.00  0.00           C  
ATOM   4586  O   LEU A 295     -29.782   9.674  77.129  1.00  0.00           O  
ATOM   4587  CB  LEU A 295     -30.794  12.666  77.927  1.00  0.00           C  
ATOM   4588  CG  LEU A 295     -30.360  14.137  77.912  1.00  0.00           C  
ATOM   4589  CD1 LEU A 295     -30.832  14.819  79.189  1.00  0.00           C  
ATOM   4590  CD2 LEU A 295     -28.846  14.218  77.777  1.00  0.00           C  
ATOM   4591  H   LEU A 295     -32.106  13.080  75.777  1.00  0.00           H  
ATOM   4592  HA  LEU A 295     -29.508  12.042  76.325  1.00  0.00           H  
ATOM   4593 1HB  LEU A 295     -31.860  12.638  78.147  1.00  0.00           H  
ATOM   4594 2HB  LEU A 295     -30.264  12.172  78.741  1.00  0.00           H  
ATOM   4595  HG  LEU A 295     -30.827  14.646  77.069  1.00  0.00           H  
ATOM   4596 1HD1 LEU A 295     -30.523  15.865  79.178  1.00  0.00           H  
ATOM   4597 2HD1 LEU A 295     -31.919  14.764  79.250  1.00  0.00           H  
ATOM   4598 3HD1 LEU A 295     -30.393  14.320  80.052  1.00  0.00           H  
ATOM   4599 1HD2 LEU A 295     -28.538  15.264  77.765  1.00  0.00           H  
ATOM   4600 2HD2 LEU A 295     -28.378  13.710  78.620  1.00  0.00           H  
ATOM   4601 3HD2 LEU A 295     -28.538  13.738  76.848  1.00  0.00           H  
ATOM   4602  N   GLY A 296     -31.987   9.950  76.836  1.00  0.00           N  
ATOM   4603  CA  GLY A 296     -32.281   8.545  77.028  1.00  0.00           C  
ATOM   4604  C   GLY A 296     -31.759   7.671  75.897  1.00  0.00           C  
ATOM   4605  O   GLY A 296     -31.251   6.581  76.141  1.00  0.00           O  
ATOM   4606  H   GLY A 296     -32.746  10.592  76.659  1.00  0.00           H  
ATOM   4607 1HA  GLY A 296     -31.841   8.206  77.966  1.00  0.00           H  
ATOM   4608 2HA  GLY A 296     -33.358   8.407  77.110  1.00  0.00           H  
ATOM   4609  N   VAL A 297     -31.887   8.149  74.661  1.00  0.00           N  
ATOM   4610  CA  VAL A 297     -31.385   7.415  73.502  1.00  0.00           C  
ATOM   4611  C   VAL A 297     -29.867   7.310  73.523  1.00  0.00           C  
ATOM   4612  O   VAL A 297     -29.304   6.253  73.225  1.00  0.00           O  
ATOM   4613  CB  VAL A 297     -31.827   8.107  72.199  1.00  0.00           C  
ATOM   4614  CG1 VAL A 297     -31.156   7.459  70.997  1.00  0.00           C  
ATOM   4615  CG2 VAL A 297     -33.342   8.046  72.069  1.00  0.00           C  
ATOM   4616  H   VAL A 297     -32.342   9.040  74.520  1.00  0.00           H  
ATOM   4617  HA  VAL A 297     -31.803   6.408  73.523  1.00  0.00           H  
ATOM   4618  HB  VAL A 297     -31.506   9.148  72.224  1.00  0.00           H  
ATOM   4619 1HG1 VAL A 297     -31.480   7.961  70.085  1.00  0.00           H  
ATOM   4620 2HG1 VAL A 297     -30.074   7.547  71.094  1.00  0.00           H  
ATOM   4621 3HG1 VAL A 297     -31.433   6.407  70.949  1.00  0.00           H  
ATOM   4622 1HG2 VAL A 297     -33.647   8.538  71.146  1.00  0.00           H  
ATOM   4623 2HG2 VAL A 297     -33.664   7.005  72.049  1.00  0.00           H  
ATOM   4624 3HG2 VAL A 297     -33.801   8.552  72.918  1.00  0.00           H  
ATOM   4625  N   LEU A 298     -29.201   8.408  73.869  1.00  0.00           N  
ATOM   4626  CA  LEU A 298     -27.744   8.382  73.941  1.00  0.00           C  
ATOM   4627  C   LEU A 298     -27.279   7.370  74.978  1.00  0.00           C  
ATOM   4628  O   LEU A 298     -26.330   6.631  74.740  1.00  0.00           O  
ATOM   4629  CB  LEU A 298     -27.200   9.773  74.290  1.00  0.00           C  
ATOM   4630  CG  LEU A 298     -27.353  10.840  73.199  1.00  0.00           C  
ATOM   4631  CD1 LEU A 298     -26.943  12.198  73.755  1.00  0.00           C  
ATOM   4632  CD2 LEU A 298     -26.502  10.462  71.996  1.00  0.00           C  
ATOM   4633  H   LEU A 298     -29.689   9.266  74.084  1.00  0.00           H  
ATOM   4634  HA  LEU A 298     -27.355   8.090  72.966  1.00  0.00           H  
ATOM   4635 1HB  LEU A 298     -27.713  10.133  75.180  1.00  0.00           H  
ATOM   4636 2HB  LEU A 298     -26.138   9.683  74.520  1.00  0.00           H  
ATOM   4637  HG  LEU A 298     -28.399  10.906  72.898  1.00  0.00           H  
ATOM   4638 1HD1 LEU A 298     -27.052  12.956  72.980  1.00  0.00           H  
ATOM   4639 2HD1 LEU A 298     -27.580  12.452  74.602  1.00  0.00           H  
ATOM   4640 3HD1 LEU A 298     -25.904  12.158  74.080  1.00  0.00           H  
ATOM   4641 1HD2 LEU A 298     -26.612  11.221  71.220  1.00  0.00           H  
ATOM   4642 2HD2 LEU A 298     -25.456  10.398  72.296  1.00  0.00           H  
ATOM   4643 3HD2 LEU A 298     -26.829   9.497  71.608  1.00  0.00           H  
ATOM   4644  N   THR A 299     -27.955   7.331  76.123  1.00  0.00           N  
ATOM   4645  CA  THR A 299     -27.610   6.395  77.190  1.00  0.00           C  
ATOM   4646  C   THR A 299     -27.702   4.960  76.700  1.00  0.00           C  
ATOM   4647  O   THR A 299     -26.841   4.127  76.999  1.00  0.00           O  
ATOM   4648  CB  THR A 299     -28.523   6.582  78.416  1.00  0.00           C  
ATOM   4649  OG1 THR A 299     -28.356   7.906  78.941  1.00  0.00           O  
ATOM   4650  CG2 THR A 299     -28.183   5.566  79.495  1.00  0.00           C  
ATOM   4651  H   THR A 299     -28.728   7.967  76.257  1.00  0.00           H  
ATOM   4652  HA  THR A 299     -26.582   6.585  77.498  1.00  0.00           H  
ATOM   4653  HB  THR A 299     -29.563   6.453  78.118  1.00  0.00           H  
ATOM   4654  HG1 THR A 299     -28.867   8.525  78.414  1.00  0.00           H  
ATOM   4655 1HG2 THR A 299     -28.838   5.713  80.353  1.00  0.00           H  
ATOM   4656 2HG2 THR A 299     -28.320   4.559  79.102  1.00  0.00           H  
ATOM   4657 3HG2 THR A 299     -27.146   5.697  79.804  1.00  0.00           H  
ATOM   4658  N   ILE A 300     -28.756   4.668  75.946  1.00  0.00           N  
ATOM   4659  CA  ILE A 300     -28.924   3.335  75.391  1.00  0.00           C  
ATOM   4660  C   ILE A 300     -27.755   3.025  74.472  1.00  0.00           C  
ATOM   4661  O   ILE A 300     -27.117   1.976  74.586  1.00  0.00           O  
ATOM   4662  CB  ILE A 300     -30.249   3.210  74.618  1.00  0.00           C  
ATOM   4663  CG1 ILE A 300     -31.439   3.383  75.566  1.00  0.00           C  
ATOM   4664  CG2 ILE A 300     -30.324   1.869  73.904  1.00  0.00           C  
ATOM   4665  CD1 ILE A 300     -31.518   2.329  76.646  1.00  0.00           C  
ATOM   4666  H   ILE A 300     -29.452   5.373  75.751  1.00  0.00           H  
ATOM   4667  HA  ILE A 300     -28.940   2.619  76.211  1.00  0.00           H  
ATOM   4668  HB  ILE A 300     -30.316   4.008  73.879  1.00  0.00           H  
ATOM   4669 1HG1 ILE A 300     -31.383   4.360  76.045  1.00  0.00           H  
ATOM   4670 2HG1 ILE A 300     -32.367   3.354  74.994  1.00  0.00           H  
ATOM   4671 1HG2 ILE A 300     -31.268   1.797  73.363  1.00  0.00           H  
ATOM   4672 2HG2 ILE A 300     -29.496   1.784  73.202  1.00  0.00           H  
ATOM   4673 3HG2 ILE A 300     -30.264   1.063  74.636  1.00  0.00           H  
ATOM   4674 1HD1 ILE A 300     -32.386   2.519  77.277  1.00  0.00           H  
ATOM   4675 2HD1 ILE A 300     -31.611   1.344  76.188  1.00  0.00           H  
ATOM   4676 3HD1 ILE A 300     -30.614   2.363  77.254  1.00  0.00           H  
ATOM   4677  N   MET A 301     -27.490   3.951  73.559  1.00  0.00           N  
ATOM   4678  CA  MET A 301     -26.494   3.752  72.517  1.00  0.00           C  
ATOM   4679  C   MET A 301     -25.078   3.723  73.089  1.00  0.00           C  
ATOM   4680  O   MET A 301     -24.213   3.042  72.558  1.00  0.00           O  
ATOM   4681  CB  MET A 301     -26.619   4.847  71.460  1.00  0.00           C  
ATOM   4682  CG  MET A 301     -27.886   4.769  70.619  1.00  0.00           C  
ATOM   4683  SD  MET A 301     -27.997   6.098  69.404  1.00  0.00           S  
ATOM   4684  CE  MET A 301     -29.601   5.762  68.682  1.00  0.00           C  
ATOM   4685  H   MET A 301     -28.000   4.822  73.592  1.00  0.00           H  
ATOM   4686  HA  MET A 301     -26.674   2.785  72.047  1.00  0.00           H  
ATOM   4687 1HB  MET A 301     -26.599   5.823  71.943  1.00  0.00           H  
ATOM   4688 2HB  MET A 301     -25.766   4.799  70.782  1.00  0.00           H  
ATOM   4689 1HG  MET A 301     -27.915   3.816  70.092  1.00  0.00           H  
ATOM   4690 2HG  MET A 301     -28.758   4.824  71.270  1.00  0.00           H  
ATOM   4691 1HE  MET A 301     -29.814   6.502  67.910  1.00  0.00           H  
ATOM   4692 2HE  MET A 301     -29.600   4.765  68.240  1.00  0.00           H  
ATOM   4693 3HE  MET A 301     -30.367   5.815  69.456  1.00  0.00           H  
ATOM   4694  N   GLU A 302     -24.847   4.447  74.181  1.00  0.00           N  
ATOM   4695  CA  GLU A 302     -23.549   4.381  74.845  1.00  0.00           C  
ATOM   4696  C   GLU A 302     -23.309   2.963  75.344  1.00  0.00           C  
ATOM   4697  O   GLU A 302     -22.206   2.420  75.220  1.00  0.00           O  
ATOM   4698  CB  GLU A 302     -23.479   5.372  76.009  1.00  0.00           C  
ATOM   4699  CG  GLU A 302     -23.440   6.834  75.588  1.00  0.00           C  
ATOM   4700  CD  GLU A 302     -23.449   7.780  76.757  1.00  0.00           C  
ATOM   4701  OE1 GLU A 302     -23.603   7.324  77.865  1.00  0.00           O  
ATOM   4702  OE2 GLU A 302     -23.300   8.959  76.543  1.00  0.00           O  
ATOM   4703  H   GLU A 302     -25.564   5.048  74.561  1.00  0.00           H  
ATOM   4704  HA  GLU A 302     -22.777   4.644  74.122  1.00  0.00           H  
ATOM   4705 1HB  GLU A 302     -24.344   5.233  76.658  1.00  0.00           H  
ATOM   4706 2HB  GLU A 302     -22.588   5.172  76.604  1.00  0.00           H  
ATOM   4707 1HG  GLU A 302     -22.539   7.009  75.001  1.00  0.00           H  
ATOM   4708 2HG  GLU A 302     -24.301   7.041  74.954  1.00  0.00           H  
ATOM   4709  N   HIS A 303     -24.354   2.361  75.903  1.00  0.00           N  
ATOM   4710  CA  HIS A 303     -24.266   0.999  76.393  1.00  0.00           C  
ATOM   4711  C   HIS A 303     -23.953   0.014  75.269  1.00  0.00           C  
ATOM   4712  O   HIS A 303     -23.118  -0.878  75.427  1.00  0.00           O  
ATOM   4713  CB  HIS A 303     -25.572   0.596  77.086  1.00  0.00           C  
ATOM   4714  CG  HIS A 303     -25.791   1.279  78.400  1.00  0.00           C  
ATOM   4715  ND1 HIS A 303     -27.025   1.749  78.797  1.00  0.00           N  
ATOM   4716  CD2 HIS A 303     -24.934   1.572  79.407  1.00  0.00           C  
ATOM   4717  CE1 HIS A 303     -26.918   2.301  79.994  1.00  0.00           C  
ATOM   4718  NE2 HIS A 303     -25.660   2.207  80.384  1.00  0.00           N  
ATOM   4719  H   HIS A 303     -25.228   2.859  75.990  1.00  0.00           H  
ATOM   4720  HA  HIS A 303     -23.458   0.926  77.121  1.00  0.00           H  
ATOM   4721 1HB  HIS A 303     -26.416   0.828  76.435  1.00  0.00           H  
ATOM   4722 2HB  HIS A 303     -25.576  -0.480  77.256  1.00  0.00           H  
ATOM   4723  HD2 HIS A 303     -23.868   1.347  79.436  1.00  0.00           H  
ATOM   4724  HE1 HIS A 303     -27.730   2.756  80.561  1.00  0.00           H  
ATOM   4725  HE2 HIS A 303     -25.287   2.545  81.260  1.00  0.00           H  
ATOM   4726  N   THR A 304     -24.636   0.170  74.139  1.00  0.00           N  
ATOM   4727  CA  THR A 304     -24.379  -0.666  72.973  1.00  0.00           C  
ATOM   4728  C   THR A 304     -22.909  -0.546  72.587  1.00  0.00           C  
ATOM   4729  O   THR A 304     -22.208  -1.549  72.434  1.00  0.00           O  
ATOM   4730  CB  THR A 304     -25.274  -0.273  71.783  1.00  0.00           C  
ATOM   4731  OG1 THR A 304     -25.060   1.106  71.455  1.00  0.00           O  
ATOM   4732  CG2 THR A 304     -26.741  -0.487  72.126  1.00  0.00           C  
ATOM   4733  H   THR A 304     -25.349   0.883  74.085  1.00  0.00           H  
ATOM   4734  HA  THR A 304     -24.599  -1.701  73.234  1.00  0.00           H  
ATOM   4735  HB  THR A 304     -25.017  -0.883  70.917  1.00  0.00           H  
ATOM   4736  HG1 THR A 304     -24.470   1.167  70.701  1.00  0.00           H  
ATOM   4737 1HG2 THR A 304     -27.359  -0.205  71.274  1.00  0.00           H  
ATOM   4738 2HG2 THR A 304     -26.909  -1.537  72.365  1.00  0.00           H  
ATOM   4739 3HG2 THR A 304     -27.007   0.127  72.985  1.00  0.00           H  
ATOM   4740  N   VAL A 305     -22.447   0.691  72.444  1.00  0.00           N  
ATOM   4741  CA  VAL A 305     -21.059   0.956  72.087  1.00  0.00           C  
ATOM   4742  C   VAL A 305     -20.133   0.146  72.980  1.00  0.00           C  
ATOM   4743  O   VAL A 305     -19.205  -0.502  72.501  1.00  0.00           O  
ATOM   4744  CB  VAL A 305     -20.736   2.455  72.230  1.00  0.00           C  
ATOM   4745  CG1 VAL A 305     -19.242   2.696  72.074  1.00  0.00           C  
ATOM   4746  CG2 VAL A 305     -21.522   3.255  71.202  1.00  0.00           C  
ATOM   4747  H   VAL A 305     -23.075   1.469  72.587  1.00  0.00           H  
ATOM   4748  HA  VAL A 305     -20.908   0.667  71.046  1.00  0.00           H  
ATOM   4749  HB  VAL A 305     -21.011   2.782  73.233  1.00  0.00           H  
ATOM   4750 1HG1 VAL A 305     -19.032   3.761  72.178  1.00  0.00           H  
ATOM   4751 2HG1 VAL A 305     -18.702   2.143  72.842  1.00  0.00           H  
ATOM   4752 3HG1 VAL A 305     -18.921   2.358  71.088  1.00  0.00           H  
ATOM   4753 1HG2 VAL A 305     -21.290   4.314  71.310  1.00  0.00           H  
ATOM   4754 2HG2 VAL A 305     -21.252   2.923  70.199  1.00  0.00           H  
ATOM   4755 3HG2 VAL A 305     -22.590   3.100  71.360  1.00  0.00           H  
ATOM   4756  N   ASN A 306     -20.416   0.167  74.279  1.00  0.00           N  
ATOM   4757  CA  ASN A 306     -19.540  -0.448  75.272  1.00  0.00           C  
ATOM   4758  C   ASN A 306     -19.724  -1.957  75.420  1.00  0.00           C  
ATOM   4759  O   ASN A 306     -18.922  -2.620  76.069  1.00  0.00           O  
ATOM   4760  CB  ASN A 306     -19.736   0.230  76.616  1.00  0.00           C  
ATOM   4761  CG  ASN A 306     -19.189   1.630  76.642  1.00  0.00           C  
ATOM   4762  OD1 ASN A 306     -18.238   1.952  75.920  1.00  0.00           O  
ATOM   4763  ND2 ASN A 306     -19.772   2.470  77.459  1.00  0.00           N  
ATOM   4764  H   ASN A 306     -21.263   0.623  74.586  1.00  0.00           H  
ATOM   4765  HA  ASN A 306     -18.506  -0.312  74.952  1.00  0.00           H  
ATOM   4766 1HB  ASN A 306     -20.799   0.263  76.856  1.00  0.00           H  
ATOM   4767 2HB  ASN A 306     -19.243  -0.354  77.393  1.00  0.00           H  
ATOM   4768 1HD2 ASN A 306     -19.451   3.415  77.518  1.00  0.00           H  
ATOM   4769 2HD2 ASN A 306     -20.539   2.166  78.024  1.00  0.00           H  
ATOM   4770  N   ASN A 307     -20.771  -2.501  74.814  1.00  0.00           N  
ATOM   4771  CA  ASN A 307     -20.974  -3.944  74.848  1.00  0.00           C  
ATOM   4772  C   ASN A 307     -20.827  -4.571  73.467  1.00  0.00           C  
ATOM   4773  O   ASN A 307     -19.978  -5.439  73.263  1.00  0.00           O  
ATOM   4774  OXT ASN A 307     -21.541  -4.219  72.569  1.00  0.00           O  
ATOM   4775  CB  ASN A 307     -22.333  -4.273  75.437  1.00  0.00           C  
ATOM   4776  CG  ASN A 307     -22.444  -3.885  76.886  1.00  0.00           C  
ATOM   4777  OD1 ASN A 307     -21.660  -4.342  77.726  1.00  0.00           O  
ATOM   4778  ND2 ASN A 307     -23.403  -3.050  77.195  1.00  0.00           N  
ATOM   4779  H   ASN A 307     -21.437  -1.922  74.323  1.00  0.00           H  
ATOM   4780  HA  ASN A 307     -20.202  -4.387  75.479  1.00  0.00           H  
ATOM   4781 1HB  ASN A 307     -23.110  -3.754  74.874  1.00  0.00           H  
ATOM   4782 2HB  ASN A 307     -22.521  -5.343  75.345  1.00  0.00           H  
ATOM   4783 1HD2 ASN A 307     -23.524  -2.756  78.144  1.00  0.00           H  
ATOM   4784 2HD2 ASN A 307     -24.014  -2.705  76.483  1.00  0.00           H  
TER                                                                             
