# Supplementary material for: A new benchmark illustrates that integration of geometric constraints inferred from enzyme reaction chemistry can increase enzyme active site modeling accuracy
Source: PLoS One. 2019 Apr 4;14(4):e0214126. doi: 10.1371/journal.pone.0214126 (PMC6448891; doi:10.1371/journal.pone.0214126)
Supplement: S1 Files — (GZ) [file pone.0214126.s008.gz › benchmark-lite/templates/6cpa/6cpa.new.csts]

AtomPair CA 1 CA 6 SOGFUNC 2  5.611  1.327  0.407 18.300  7.300  0.593
AtomPair CA 1 CA 7 SOGFUNC 3  4.784  1.327  0.342  6.006  2.028  0.224 18.300  7.300  0.435
AtomPair CA 1 CA 8 SOGFUNC 3  7.330  2.028  0.255  7.663  2.070  0.250 18.300  7.300  0.496
AtomPair CA 1 CA 17 SOGFUNC 2  8.227  1.327  0.407 18.300  7.300  0.593
AtomPair CA 1 CA 20 SOGFUNC 2  8.393  1.327  0.407 18.300  7.300  0.593
AtomPair CA 1 CA 21 SOGFUNC 2  7.703  1.327  0.407 18.300  7.300  0.593
AtomPair CA 1 CA 24 SOGFUNC 2  8.815  1.327  0.407 18.300  7.300  0.593
AtomPair CA 2 CA 7 SOGFUNC 3  7.599  1.327  0.342  9.111  2.028  0.224 18.300  7.300  0.435
AtomPair CA 2 CA 21 SOGFUNC 2  9.703  1.327  0.407 18.300  7.300  0.593
AtomPair CA 2 CA 24 SOGFUNC 2  8.395  1.327  0.407 18.300  7.300  0.593
AtomPair CA 3 CA 8 SOGFUNC 2  7.344  3.723  0.197 18.300  7.300  0.803
AtomPair CA 3 CA 20 SOGFUNC 2  9.929  1.327  0.407 18.300  7.300  0.593
AtomPair CA 3 CA 21 SOGFUNC 3  8.260  1.327  0.374  9.819  3.324  0.149 18.300  7.300  0.476
AtomPair CA 3 CA 22 SOGFUNC 2  9.605  2.066  0.306 18.300  7.300  0.694
AtomPair CA 3 CA 23 SOGFUNC 2  9.755  1.327  0.407 18.300  7.300  0.593
AtomPair CA 3 CA 24 SOGFUNC 2  6.444  1.327  0.407 18.300  7.300  0.593
AtomPair CA 3 CA 25 SOGFUNC 3  7.882  1.018  0.405  8.445  2.066  0.200 18.300  7.300  0.395
AtomPair CA 3 CA 26 SOGFUNC 2  9.987  2.028  0.310 18.300  7.300  0.690
AtomPair CA 3 CA 27 SOGFUNC 3  6.784  1.327  0.306  9.531  1.327  0.306 18.300  7.300  0.389
AtomPair CA 3 CA 28 SOGFUNC 3  6.661  2.028  0.254  8.060  2.028  0.254 18.300  7.300  0.493
AtomPair CA 3 CA 29 SOGFUNC 2  6.134  2.028  0.310 18.300  7.300  0.690
AtomPair CA 3 CA 30 SOGFUNC 2  9.404  1.327  0.407 18.300  7.300  0.593
AtomPair CA 3 CA 34 SOGFUNC 2  9.210  2.028  0.310 18.300  7.300  0.690
AtomPair CA 3 CA 35 SOGFUNC 2  7.598  2.028  0.310 18.300  7.300  0.690
AtomPair CA 3 CA 36 SOGFUNC 2  6.308  2.028  0.310 18.300  7.300  0.690
AtomPair CA 3 CA 37 SOGFUNC 2  8.784  2.028  0.310 18.300  7.300  0.690
AtomPair CA 3 CA 38 SOGFUNC 2  9.279  1.327  0.407 18.300  7.300  0.593
AtomPair CA 3 CA 42 SOGFUNC 2  8.804  2.956  0.236 18.300  7.300  0.764
AtomPair CA 3 CA 43 SOGFUNC 2  5.414  2.754  0.249 18.300  7.300  0.751
AtomPair CA 3 CA 44 SOGFUNC 2  5.495  2.754  0.249 18.300  7.300  0.751
AtomPair CA 3 CA 45 SOGFUNC 2  6.502  2.754  0.249 18.300  7.300  0.751
AtomPair CA 3 CA 46 SOGFUNC 2  8.933  2.754  0.249 18.300  7.300  0.751
AtomPair CA 3 CA 54 SOGFUNC 2  9.632  3.677  0.199 18.300  7.300  0.801
AtomPair CA 3 CA 55 SOGFUNC 2  9.930  4.214  0.178 18.300  7.300  0.822
AtomPair CA 4 CA 9 SOGFUNC 2  9.218  1.018  0.473 18.300  7.300  0.527
AtomPair CA 4 CA 20 SOGFUNC 2  9.661  1.327  0.407 18.300  7.300  0.593
AtomPair CA 4 CA 21 SOGFUNC 3  6.723  1.018  0.432  9.553  3.007  0.146 18.300  7.300  0.422
AtomPair CA 4 CA 22 SOGFUNC 3  8.055  2.066  0.200  9.229  1.018  0.405 18.300  7.300  0.395
AtomPair CA 4 CA 23 SOGFUNC 2  9.809  1.327  0.407 18.300  7.300  0.593
AtomPair CA 4 CA 24 SOGFUNC 3  6.512  1.018  0.432  9.844  3.007  0.146 18.300  7.300  0.422
AtomPair CA 4 CA 25 SOGFUNC 4  6.272  1.018  0.354  6.775  2.635  0.137  9.548  1.694  0.213 18.300  7.300  0.296
AtomPair CA 4 CA 26 SOGFUNC 4  7.172  2.635  0.142  8.417  2.028  0.184  9.934  1.018  0.367 18.300  7.300  0.307
AtomPair CA 4 CA 27 SOGFUNC 4  6.331  2.028  0.205  8.736  3.007  0.138  9.919  1.327  0.314 18.300  7.300  0.342
AtomPair CA 4 CA 28 SOGFUNC 4  8.189  2.028  0.205  8.229  1.327  0.314  9.525  3.007  0.138 18.300  7.300  0.342
AtomPair CA 4 CA 29 SOGFUNC 3  8.229  2.066  0.250  9.097  2.028  0.255 18.300  7.300  0.495
AtomPair CA 4 CA 36 SOGFUNC 2  8.332  2.028  0.310 18.300  7.300  0.690
AtomPair CA 4 CA 37 SOGFUNC 2  9.482  2.028  0.310 18.300  7.300  0.690
AtomPair CA 4 CA 38 SOGFUNC 2  8.469  2.028  0.310 18.300  7.300  0.690
AtomPair CA 4 CA 41 SOGFUNC 2  8.070  3.513  0.206 18.300  7.300  0.794
AtomPair CA 4 CA 42 SOGFUNC 2  6.012  2.956  0.236 18.300  7.300  0.764
AtomPair CA 4 CA 43 SOGFUNC 2  3.995  3.513  0.206 18.300  7.300  0.794
AtomPair CA 4 CA 44 SOGFUNC 3  6.465  2.754  0.219  8.192  2.956  0.204 18.300  7.300  0.578
AtomPair CA 4 CA 45 SOGFUNC 3  5.978  2.754  0.226  8.990  3.513  0.177 18.300  7.300  0.597
AtomPair CA 4 CA 46 SOGFUNC 2  8.206  3.513  0.206 18.300  7.300  0.794
AtomPair CA 4 CA 49 SOGFUNC 2  8.813  2.956  0.236 18.300  7.300  0.764
AtomPair CA 4 CA 54 SOGFUNC 2  9.585  4.214  0.178 18.300  7.300  0.822
AtomPair CA 4 CA 55 SOGFUNC 2  9.051  4.214  0.178 18.300  7.300  0.822
AtomPair CA 4 CA 80 SOGFUNC 2  9.981  1.018  0.473 18.300  7.300  0.527
AtomPair CA 4 CA 84 SOGFUNC 2  7.476  1.018  0.473 18.300  7.300  0.527
AtomPair CA 5 CA 10 SOGFUNC 2  9.242  2.754  0.249 18.300  7.300  0.751
AtomPair CA 5 CA 11 SOGFUNC 2  8.533  2.108  0.302 18.300  7.300  0.698
AtomPair CA 5 CA 12 SOGFUNC 3  7.562  2.108  0.264  8.481  2.754  0.202 18.300  7.300  0.534
AtomPair CA 5 CA 13 SOGFUNC 3  7.209  2.108  0.246  9.604  2.028  0.256 18.300  7.300  0.498
AtomPair CA 5 CA 14 SOGFUNC 2  8.894  2.754  0.249 18.300  7.300  0.751
AtomPair CA 5 CA 17 SOGFUNC 3  9.570  2.028  0.256  9.981  2.108  0.246 18.300  7.300  0.498
AtomPair CA 5 CA 19 SOGFUNC 2  9.200  1.685  0.351 18.300  7.300  0.649
AtomPair CA 5 CA 21 SOGFUNC 2  9.417  2.066  0.306 18.300  7.300  0.694
AtomPair CA 5 CA 22 SOGFUNC 2  6.549  2.066  0.306 18.300  7.300  0.694
AtomPair CA 5 CA 23 SOGFUNC 3  8.924  1.685  0.291  9.078  2.066  0.238 18.300  7.300  0.471
AtomPair CA 5 CA 24 SOGFUNC 3  8.631  2.066  0.250  9.998  2.028  0.255 18.300  7.300  0.495
AtomPair CA 5 CA 25 SOGFUNC 5  5.737  1.685  0.190  8.626  1.327  0.242  9.383  2.028  0.158 10.000  1.685  0.190 18.300  7.300  0.220
AtomPair CA 5 CA 26 SOGFUNC 4  5.575  1.685  0.265  6.188  3.007  0.148  7.679  2.028  0.220 18.300  7.300  0.367
AtomPair CA 5 CA 27 SOGFUNC 4  7.106  1.327  0.315  7.691  3.007  0.139  8.464  2.066  0.202 18.300  7.300  0.344
AtomPair CA 5 CA 28 SOGFUNC 4  9.338  2.028  0.230  9.924  3.007  0.155  9.961  2.028  0.230 18.300  7.300  0.384
AtomPair CA 5 CA 29 SOGFUNC 3  8.192  2.066  0.238  8.371  1.685  0.291 18.300  7.300  0.471
AtomPair CA 5 CA 30 SOGFUNC 2  6.878  1.685  0.351 18.300  7.300  0.649
AtomPair CA 5 CA 38 SOGFUNC 2  9.681  1.327  0.407 18.300  7.300  0.593
AtomPair CA 5 CA 41 SOGFUNC 2  7.928  2.754  0.249 18.300  7.300  0.751
AtomPair CA 5 CA 42 SOGFUNC 2  5.521  2.956  0.236 18.300  7.300  0.764
AtomPair CA 5 CA 43 SOGFUNC 2  4.992  2.754  0.249 18.300  7.300  0.751
AtomPair CA 5 CA 44 SOGFUNC 2  6.939  2.108  0.302 18.300  7.300  0.698
AtomPair CA 5 CA 45 SOGFUNC 2  9.255  2.754  0.249 18.300  7.300  0.751
AtomPair CA 5 CA 54 SOGFUNC 2  9.456  3.391  0.212 18.300  7.300  0.788
AtomPair CA 5 CA 55 SOGFUNC 2  9.807  3.973  0.187 18.300  7.300  0.813
AtomPair CA 5 CA 82 SOGFUNC 2  9.634  2.028  0.310 18.300  7.300  0.690
AtomPair CA 5 CA 84 SOGFUNC 2  8.556  2.028  0.310 18.300  7.300  0.690
AtomPair CA 5 CA 85 SOGFUNC 2  7.501  2.635  0.257 18.300  7.300  0.743
AtomPair CA 5 CA 88 SOGFUNC 2  9.788  2.028  0.310 18.300  7.300  0.690
AtomPair CA 5 CA 120 SOGFUNC 2  9.624  2.028  0.310 18.300  7.300  0.690
AtomPair CA 5 CA 122 SOGFUNC 2  9.041  2.945  0.237 18.300  7.300  0.763
AtomPair CA 5 CA 123 SOGFUNC 2  6.123  2.945  0.237 18.300  7.300  0.763
AtomPair CA 5 CA 124 SOGFUNC 2  5.383  2.028  0.310 18.300  7.300  0.690
AtomPair CA 5 CA 125 SOGFUNC 2  7.529  1.327  0.407 18.300  7.300  0.593
AtomPair CA 5 CA 126 SOGFUNC 2  9.014  2.028  0.310 18.300  7.300  0.690
AtomPair CA 6 CA 11 SOGFUNC 4  8.766  2.754  0.182  9.567  3.173  0.158  9.839  2.028  0.247 18.300  7.300  0.412
AtomPair CA 6 CA 12 SOGFUNC 4  7.382  2.108  0.197  7.640  2.754  0.150  9.318  1.327  0.312 18.300  7.300  0.341
AtomPair CA 6 CA 13 SOGFUNC 4  7.872  2.754  0.178  7.884  2.028  0.242  9.868  2.754  0.178 18.300  7.300  0.403
AtomPair CA 6 CA 14 SOGFUNC 2  9.475  2.028  0.310 18.300  7.300  0.690
AtomPair CA 6 CA 16 SOGFUNC 3  8.498  2.028  0.254  9.738  2.028  0.254 18.300  7.300  0.493
AtomPair CA 6 CA 17 SOGFUNC 3  6.653  3.173  0.178  9.172  2.028  0.279 18.300  7.300  0.543
AtomPair CA 6 CA 18 SOGFUNC 2  9.438  2.028  0.310 18.300  7.300  0.690
AtomPair CA 6 CA 19 SOGFUNC 3  7.999  2.066  0.220  9.726  1.327  0.343 18.300  7.300  0.437
AtomPair CA 6 CA 20 SOGFUNC 4  7.304  2.028  0.233  9.262  2.066  0.229  9.619  3.173  0.149 18.300  7.300  0.389
AtomPair CA 6 CA 21 SOGFUNC 2  9.137  2.028  0.310 18.300  7.300  0.690
AtomPair CA 6 CA 22 SOGFUNC 2  9.491  3.007  0.233 18.300  7.300  0.767
AtomPair CA 6 CA 23 SOGFUNC 3  7.858  1.685  0.291  8.754  2.066  0.238 18.300  7.300  0.471
AtomPair CA 6 CA 24 SOGFUNC 3  5.766  2.066  0.275  7.011  3.173  0.179 18.300  7.300  0.545
AtomPair CA 6 CA 25 SOGFUNC 3  4.506  1.685  0.277  5.584  1.694  0.276 18.300  7.300  0.448
AtomPair CA 6 CA 26 SOGFUNC 4  4.781  2.028  0.231  6.151  2.066  0.227  7.173  3.007  0.156 18.300  7.300  0.386
AtomPair CA 6 CA 27 SOGFUNC 4  6.078  2.028  0.231  9.298  3.007  0.156  9.739  2.066  0.227 18.300  7.300  0.386
AtomPair CA 6 CA 28 SOGFUNC 2  9.013  2.028  0.310 18.300  7.300  0.690
AtomPair CA 6 CA 38 SOGFUNC 2  8.761  2.028  0.310 18.300  7.300  0.690
AtomPair CA 6 CA 39 SOGFUNC 3  9.355  2.066  0.250  9.800  2.028  0.255 18.300  7.300  0.495
AtomPair CA 6 CA 40 SOGFUNC 3  9.227  2.754  0.200  9.925  2.028  0.272 18.300  7.300  0.528
AtomPair CA 6 CA 41 SOGFUNC 3  7.669  2.754  0.200  9.806  2.028  0.272 18.300  7.300  0.528
AtomPair CA 6 CA 42 SOGFUNC 2  6.724  2.956  0.236 18.300  7.300  0.764
AtomPair CA 6 CA 43 SOGFUNC 2  8.078  2.754  0.249 18.300  7.300  0.751
AtomPair CA 6 CA 49 SOGFUNC 2  9.834  2.754  0.249 18.300  7.300  0.751
AtomPair CA 6 CA 56 SOGFUNC 2  9.953  2.028  0.310 18.300  7.300  0.690
AtomPair CA 6 CA 58 SOGFUNC 2  9.939  2.028  0.310 18.300  7.300  0.690
AtomPair CA 6 CA 80 SOGFUNC 2  9.968  2.028  0.310 18.300  7.300  0.690
AtomPair CA 6 CA 81 SOGFUNC 2  9.043  1.327  0.407 18.300  7.300  0.593
AtomPair CA 6 CA 82 SOGFUNC 2  6.910  2.028  0.310 18.300  7.300  0.690
AtomPair CA 6 CA 83 SOGFUNC 2  8.937  2.028  0.310 18.300  7.300  0.690
AtomPair CA 6 CA 84 SOGFUNC 2  6.779  2.028  0.310 18.300  7.300  0.690
AtomPair CA 6 CA 85 SOGFUNC 3  8.879  2.028  0.276  8.994  3.007  0.186 18.300  7.300  0.537
AtomPair CA 6 CA 86 SOGFUNC 2  9.946  2.028  0.310 18.300  7.300  0.690
AtomPair CA 6 CA 87 SOGFUNC 2  8.865  2.028  0.310 18.300  7.300  0.690
AtomPair CA 6 CA 88 SOGFUNC 2  9.813  2.028  0.310 18.300  7.300  0.690
AtomPair CA 6 CA 123 SOGFUNC 2  9.476  2.945  0.237 18.300  7.300  0.763
AtomPair CA 6 CA 124 SOGFUNC 2  8.191  2.028  0.310 18.300  7.300  0.690
AtomPair CA 6 CA 125 SOGFUNC 2  8.829  1.327  0.407 18.300  7.300  0.593
AtomPair CA 7 CA 12 SOGFUNC 5  5.157  2.108  0.165  5.499  2.108  0.165  8.306  2.028  0.171  8.755  1.327  0.262 18.300  7.300  0.238
AtomPair CA 7 CA 13 SOGFUNC 5  6.113  1.694  0.198  6.518  2.108  0.159  7.281  2.108  0.159  9.554  1.327  0.253 18.300  7.300  0.230
AtomPair CA 7 CA 14 SOGFUNC 2  8.736  2.028  0.310 18.300  7.300  0.690
AtomPair CA 7 CA 16 SOGFUNC 3  9.688  2.028  0.256  9.793  2.108  0.246 18.300  7.300  0.498
AtomPair CA 7 CA 17 SOGFUNC 4  5.998  2.028  0.175  9.005  1.327  0.267  9.685  1.327  0.267 18.300  7.300  0.291
AtomPair CA 7 CA 18 SOGFUNC 5  7.243  1.694  0.164  8.750  1.685  0.165  9.681  1.327  0.209  9.980  1.018  0.273 18.300  7.300  0.190
AtomPair CA 7 CA 19 SOGFUNC 2  5.829  1.685  0.351 18.300  7.300  0.649
AtomPair CA 7 CA 20 SOGFUNC 3  8.029  1.685  0.318  8.681  3.173  0.169 18.300  7.300  0.514
AtomPair CA 7 CA 21 SOGFUNC 5  6.834  2.028  0.157  7.716  2.028  0.157  8.109  1.018  0.313  8.445  2.066  0.154 18.300  7.300  0.218
AtomPair CA 7 CA 23 SOGFUNC 3  9.046  1.327  0.327  9.103  1.685  0.257 18.300  7.300  0.416
AtomPair CA 7 CA 24 SOGFUNC 4  5.291  1.685  0.205  5.827  2.028  0.171  9.937  1.018  0.340 18.300  7.300  0.284
AtomPair CA 7 CA 25 SOGFUNC 3  5.285  1.018  0.388  5.471  1.685  0.234 18.300  7.300  0.378
AtomPair CA 7 CA 26 SOGFUNC 3  6.292  1.685  0.290  6.903  2.028  0.241 18.300  7.300  0.469
AtomPair CA 7 CA 27 SOGFUNC 2  9.148  1.327  0.407 18.300  7.300  0.593
AtomPair CA 7 CA 38 SOGFUNC 2  8.484  2.066  0.306 18.300  7.300  0.694
AtomPair CA 7 CA 39 SOGFUNC 2  5.548  1.685  0.351 18.300  7.300  0.649
AtomPair CA 7 CA 40 SOGFUNC 3  6.102  2.066  0.250  9.834  2.028  0.255 18.300  7.300  0.495
AtomPair CA 7 CA 41 SOGFUNC 2  5.502  2.754  0.249 18.300  7.300  0.751
AtomPair CA 7 CA 42 SOGFUNC 2  5.388  2.108  0.302 18.300  7.300  0.698
AtomPair CA 7 CA 43 SOGFUNC 2  8.324  2.754  0.249 18.300  7.300  0.751
AtomPair CA 7 CA 55 SOGFUNC 3  9.566  1.018  0.365  9.576  1.327  0.280 18.300  7.300  0.356
AtomPair CA 7 CA 56 SOGFUNC 4  7.107  1.018  0.382  9.000  3.677  0.106  9.582  2.028  0.192 18.300  7.300  0.320
AtomPair CA 7 CA 57 SOGFUNC 5  7.653  2.028  0.181  7.662  2.028  0.181  9.171  3.391  0.108  9.494  1.327  0.277 18.300  7.300  0.252
AtomPair CA 7 CA 58 SOGFUNC 3  7.116  1.327  0.342  7.629  2.028  0.224 18.300  7.300  0.435
AtomPair CA 7 CA 59 SOGFUNC 2  7.486  2.070  0.306 18.300  7.300  0.694
AtomPair CA 7 CA 80 SOGFUNC 3  7.682  1.018  0.365  9.506  1.327  0.280 18.300  7.300  0.356
AtomPair CA 7 CA 81 SOGFUNC 4  5.924  1.065  0.255  7.754  1.018  0.267  9.996  1.065  0.255 18.300  7.300  0.223
AtomPair CA 7 CA 82 SOGFUNC 4  5.063  1.694  0.214  5.853  1.694  0.214  7.659  1.327  0.273 18.300  7.300  0.298
AtomPair CA 7 CA 83 SOGFUNC 4  5.037  1.694  0.198  5.845  1.694  0.198  8.805  1.018  0.329 18.300  7.300  0.275
AtomPair CA 7 CA 84 SOGFUNC 5  4.989  1.018  0.238  8.755  2.028  0.120  9.791  1.018  0.238  9.877  1.018  0.238 18.300  7.300  0.166
AtomPair CA 7 CA 85 SOGFUNC 4  8.261  1.018  0.352  8.714  2.028  0.177  9.551  2.028  0.177 18.300  7.300  0.295
AtomPair CA 7 CA 86 SOGFUNC 3  8.122  2.809  0.197  9.777  2.028  0.273 18.300  7.300  0.530
AtomPair CA 7 CA 87 SOGFUNC 2  8.357  2.028  0.310 18.300  7.300  0.690
AtomPair CA 7 CA 123 SOGFUNC 2  9.983  2.028  0.310 18.300  7.300  0.690
AtomPair CA 7 CA 124 SOGFUNC 3  9.757  2.028  0.224  9.782  1.327  0.342 18.300  7.300  0.435
AtomPair CA 7 CA 125 SOGFUNC 2  9.397  1.431  0.389 18.300  7.300  0.611
AtomPair CA 7 CA 126 SOGFUNC 2  9.633  1.327  0.407 18.300  7.300  0.593
AtomPair CA 8 CA 13 SOGFUNC 6  6.714  2.956  0.101  7.152  1.694  0.176  8.968  2.754  0.108  8.985  1.327  0.225  9.205  1.327  0.225 18.300  7.300  0.164
AtomPair CA 8 CA 17 SOGFUNC 3  9.250  2.028  0.254  9.990  2.028  0.254 18.300  7.300  0.493
AtomPair CA 8 CA 18 SOGFUNC 3  9.647  1.694  0.290  9.868  2.066  0.238 18.300  7.300  0.472
AtomPair CA 8 CA 19 SOGFUNC 3  6.604  2.066  0.279  9.400  3.443  0.168 18.300  7.300  0.553
AtomPair CA 8 CA 20 SOGFUNC 2  8.465  2.066  0.306 18.300  7.300  0.694
AtomPair CA 8 CA 21 SOGFUNC 3  7.314  3.324  0.172  9.332  2.028  0.281 18.300  7.300  0.547
AtomPair CA 8 CA 22 SOGFUNC 3  7.723  2.066  0.220  8.629  1.327  0.343 18.300  7.300  0.437
AtomPair CA 8 CA 23 SOGFUNC 4  6.410  1.327  0.309  9.556  2.635  0.156  9.626  2.066  0.198 18.300  7.300  0.337
AtomPair CA 8 CA 24 SOGFUNC 3  4.651  2.028  0.255  6.041  2.066  0.250 18.300  7.300  0.495
AtomPair CA 8 CA 25 SOGFUNC 3  5.668  1.327  0.343  8.027  2.066  0.220 18.300  7.300  0.437
AtomPair CA 8 CA 26 SOGFUNC 3  8.630  2.028  0.255  9.114  2.066  0.250 18.300  7.300  0.495
AtomPair CA 8 CA 38 SOGFUNC 2  8.284  3.007  0.233 18.300  7.300  0.767
AtomPair CA 8 CA 39 SOGFUNC 2  6.886  2.635  0.257 18.300  7.300  0.743
AtomPair CA 8 CA 40 SOGFUNC 3  8.436  3.007  0.186  9.030  2.028  0.276 18.300  7.300  0.537
AtomPair CA 8 CA 41 SOGFUNC 3  9.086  3.007  0.163  9.766  1.327  0.369 18.300  7.300  0.469
AtomPair CA 8 CA 42 SOGFUNC 2  9.085  2.956  0.236 18.300  7.300  0.764
AtomPair CA 8 CA 56 SOGFUNC 2  8.116  1.327  0.407 18.300  7.300  0.593
AtomPair CA 8 CA 57 SOGFUNC 3  6.705  2.028  0.254  8.860  2.028  0.254 18.300  7.300  0.493
AtomPair CA 8 CA 58 SOGFUNC 4  7.052  1.327  0.267  8.481  1.327  0.267  9.917  2.028  0.175 18.300  7.300  0.291
AtomPair CA 8 CA 59 SOGFUNC 2  6.968  1.327  0.407 18.300  7.300  0.593
AtomPair CA 8 CA 60 SOGFUNC 2  9.945  1.327  0.407 18.300  7.300  0.593
AtomPair CA 8 CA 76 SOGFUNC 2  7.402  1.018  0.473 18.300  7.300  0.527
AtomPair CA 8 CA 77 SOGFUNC 3  8.643  1.018  0.388  9.762  1.694  0.233 18.300  7.300  0.379
AtomPair CA 8 CA 79 SOGFUNC 3  7.758  2.028  0.254  9.870  2.028  0.254 18.300  7.300  0.493
AtomPair CA 8 CA 80 SOGFUNC 4  6.049  1.327  0.258  6.710  1.327  0.258  9.466  1.694  0.202 18.300  7.300  0.282
AtomPair CA 8 CA 81 SOGFUNC 6  6.936  1.431  0.170  9.605  1.431  0.170  9.697  1.018  0.239  9.828  1.431  0.170 10.000  2.066  0.118 18.300  7.300  0.133
AtomPair CA 8 CA 82 SOGFUNC 4  5.340  2.028  0.150  6.523  1.018  0.300  9.453  1.018  0.300 18.300  7.300  0.251
AtomPair CA 8 CA 83 SOGFUNC 5  4.846  1.694  0.175  6.649  1.694  0.175  8.161  1.327  0.223  9.027  1.327  0.223 18.300  7.300  0.203
AtomPair CA 8 CA 84 SOGFUNC 3  4.893  1.018  0.404  7.969  2.028  0.203 18.300  7.300  0.394
AtomPair CA 8 CA 85 SOGFUNC 3  7.734  2.028  0.224  9.754  1.327  0.342 18.300  7.300  0.435
AtomPair CA 8 CA 86 SOGFUNC 2  9.550  1.694  0.350 18.300  7.300  0.650
AtomPair CA 8 CA 87 SOGFUNC 2  9.578  2.028  0.310 18.300  7.300  0.690
AtomPair CA 8 CA 282 SOGFUNC 2  9.418  1.327  0.407 18.300  7.300  0.593
AtomPair CA 8 CA 285 SOGFUNC 2  7.583  1.018  0.473 18.300  7.300  0.527
AtomPair CA 8 CA 286 SOGFUNC 2  6.991  1.327  0.407 18.300  7.300  0.593
AtomPair CA 8 CA 289 SOGFUNC 2  9.659  1.327  0.407 18.300  7.300  0.593
AtomPair CA 9 CA 14 SOGFUNC 3  8.891  2.956  0.190  8.954  2.066  0.272 18.300  7.300  0.538
AtomPair CA 9 CA 15 SOGFUNC 2  8.291  2.956  0.236 18.300  7.300  0.764
AtomPair CA 9 CA 18 SOGFUNC 2  7.601  2.066  0.306 18.300  7.300  0.694
AtomPair CA 9 CA 19 SOGFUNC 3  5.433  2.066  0.279  7.831  3.443  0.168 18.300  7.300  0.553
AtomPair CA 9 CA 20 SOGFUNC 3  8.311  2.066  0.266  8.772  2.635  0.208 18.300  7.300  0.526
AtomPair CA 9 CA 21 SOGFUNC 3  7.913  3.521  0.155  9.998  1.694  0.322 18.300  7.300  0.523
AtomPair CA 9 CA 22 SOGFUNC 3  8.957  1.327  0.376  9.573  3.443  0.145 18.300  7.300  0.479
AtomPair CA 9 CA 23 SOGFUNC 3  5.669  1.018  0.423  7.360  2.635  0.163 18.300  7.300  0.413
AtomPair CA 9 CA 24 SOGFUNC 3  5.069  1.694  0.290  8.263  2.066  0.238 18.300  7.300  0.472
AtomPair CA 9 CA 25 SOGFUNC 4  5.005  1.018  0.341  9.272  1.685  0.206  9.309  2.066  0.168 18.300  7.300  0.285
AtomPair CA 9 CA 26 SOGFUNC 3  8.772  1.327  0.343  8.934  2.066  0.220 18.300  7.300  0.437
AtomPair CA 9 CA 28 SOGFUNC 2  9.013  1.685  0.351 18.300  7.300  0.649
AtomPair CA 9 CA 39 SOGFUNC 3  9.281  1.327  0.360  9.601  2.635  0.181 18.300  7.300  0.458
AtomPair CA 9 CA 40 SOGFUNC 2  6.821  1.018  0.473 18.300  7.300  0.527
AtomPair CA 9 CA 41 SOGFUNC 2  8.756  1.327  0.407 18.300  7.300  0.593
AtomPair CA 9 CA 42 SOGFUNC 3  9.595  1.018  0.423  9.672  2.635  0.163 18.300  7.300  0.413
AtomPair CA 9 CA 56 SOGFUNC 3  7.186  1.327  0.306  9.124  1.327  0.306 18.300  7.300  0.389
AtomPair CA 9 CA 57 SOGFUNC 4  4.962  2.028  0.192  7.606  1.327  0.294  9.150  2.028  0.192 18.300  7.300  0.321
AtomPair CA 9 CA 58 SOGFUNC 4  5.001  1.327  0.258  7.410  1.694  0.202  8.583  1.327  0.258 18.300  7.300  0.282
AtomPair CA 9 CA 59 SOGFUNC 4  4.969  1.327  0.228  8.447  1.018  0.297  9.689  1.327  0.228 18.300  7.300  0.248
AtomPair CA 9 CA 60 SOGFUNC 3  8.417  1.018  0.365  8.888  1.327  0.280 18.300  7.300  0.356
AtomPair CA 9 CA 61 SOGFUNC 2  8.405  1.018  0.473 18.300  7.300  0.527
AtomPair CA 9 CA 62 SOGFUNC 2  8.829  1.018  0.473 18.300  7.300  0.527
AtomPair CA 9 CA 76 SOGFUNC 2  8.252  1.018  0.473 18.300  7.300  0.527
AtomPair CA 9 CA 77 SOGFUNC 4  7.103  1.018  0.261  7.168  1.018  0.261  9.586  1.018  0.261 18.300  7.300  0.218
AtomPair CA 9 CA 78 SOGFUNC 5  7.007  1.694  0.164  8.315  1.018  0.273  8.854  1.694  0.164  9.762  1.327  0.209 18.300  7.300  0.190
AtomPair CA 9 CA 79 SOGFUNC 4  7.322  1.327  0.273  8.366  1.694  0.214  9.992  1.694  0.214 18.300  7.300  0.298
AtomPair CA 9 CA 80 SOGFUNC 6  5.017  1.327  0.156  6.735  1.694  0.122  7.354  1.018  0.203  8.726  1.018  0.203  9.901  1.018  0.203 18.300  7.300  0.113
AtomPair CA 9 CA 81 SOGFUNC 5  6.097  1.065  0.229  6.249  1.065  0.229  6.870  1.065  0.229  7.413  1.694  0.144 18.300  7.300  0.167
AtomPair CA 9 CA 82 SOGFUNC 5  5.884  1.018  0.271  7.070  2.028  0.136  9.764  1.018  0.271  9.814  2.066  0.133 18.300  7.300  0.189
AtomPair CA 9 CA 83 SOGFUNC 4  8.936  1.327  0.239  9.700  1.694  0.188  9.909  1.018  0.312 18.300  7.300  0.261
AtomPair CA 9 CA 84 SOGFUNC 4  6.801  1.018  0.278  7.969  1.327  0.213  9.277  1.018  0.278 18.300  7.300  0.232
AtomPair CA 9 CA 85 SOGFUNC 2  8.961  1.694  0.350 18.300  7.300  0.650
AtomPair CA 9 CA 281 SOGFUNC 2  9.904  1.327  0.407 18.300  7.300  0.593
AtomPair CA 9 CA 282 SOGFUNC 3  6.211  1.327  0.280  9.764  1.018  0.365 18.300  7.300  0.356
AtomPair CA 9 CA 283 SOGFUNC 3  6.324  1.327  0.280  8.941  1.018  0.365 18.300  7.300  0.356
AtomPair CA 9 CA 284 SOGFUNC 4  7.738  1.018  0.261  9.607  1.018  0.261  9.751  1.018  0.261 18.300  7.300  0.218
AtomPair CA 9 CA 285 SOGFUNC 3  5.567  1.018  0.336  8.193  1.018  0.336 18.300  7.300  0.328
AtomPair CA 9 CA 286 SOGFUNC 4  5.707  1.327  0.228  7.515  1.018  0.297  8.026  1.327  0.228 18.300  7.300  0.248
AtomPair CA 9 CA 287 SOGFUNC 4  6.939  1.018  0.278  8.047  1.018  0.278  9.059  1.327  0.213 18.300  7.300  0.232
AtomPair CA 9 CA 288 SOGFUNC 2  7.461  1.018  0.473 18.300  7.300  0.527
AtomPair CA 9 CA 289 SOGFUNC 3  9.725  1.018  0.336  9.930  1.018  0.336 18.300  7.300  0.328
AtomPair CA 9 CA 290 SOGFUNC 2  9.876  1.018  0.473 18.300  7.300  0.527
AtomPair CA 9 CA 291 SOGFUNC 2  9.644  1.018  0.473 18.300  7.300  0.527
AtomPair CA 10 CA 15 SOGFUNC 2  8.408  2.635  0.257 18.300  7.300  0.743
AtomPair CA 10 CA 16 SOGFUNC 3  8.418  2.066  0.238  9.771  1.685  0.291 18.300  7.300  0.471
AtomPair CA 10 CA 17 SOGFUNC 2  7.070  2.066  0.306 18.300  7.300  0.694
AtomPair CA 10 CA 18 SOGFUNC 2  4.819  2.066  0.306 18.300  7.300  0.694
AtomPair CA 10 CA 19 SOGFUNC 2  4.818  1.685  0.351 18.300  7.300  0.649
AtomPair CA 10 CA 20 SOGFUNC 2  8.424  1.685  0.351 18.300  7.300  0.649
AtomPair CA 10 CA 21 SOGFUNC 3  9.534  2.066  0.266  9.876  2.635  0.208 18.300  7.300  0.526
AtomPair CA 10 CA 23 SOGFUNC 2  8.887  2.028  0.310 18.300  7.300  0.690
AtomPair CA 10 CA 24 SOGFUNC 3  8.834  3.173  0.179  9.964  2.066  0.275 18.300  7.300  0.545
AtomPair CA 10 CA 25 SOGFUNC 4  7.967  1.694  0.248  8.831  2.635  0.159  9.627  1.685  0.249 18.300  7.300  0.345
AtomPair CA 10 CA 26 SOGFUNC 2  7.738  1.685  0.351 18.300  7.300  0.649
AtomPair CA 10 CA 27 SOGFUNC 2  9.688  2.066  0.306 18.300  7.300  0.694
AtomPair CA 10 CA 35 SOGFUNC 2  9.907  1.694  0.350 18.300  7.300  0.650
AtomPair CA 10 CA 40 SOGFUNC 2  9.214  2.028  0.310 18.300  7.300  0.690
AtomPair CA 10 CA 55 SOGFUNC 4  6.600  2.028  0.222  6.860  1.694  0.266  7.001  3.173  0.142 18.300  7.300  0.370
AtomPair CA 10 CA 56 SOGFUNC 3  4.526  1.694  0.289  5.663  2.028  0.241 18.300  7.300  0.469
AtomPair CA 10 CA 57 SOGFUNC 4  4.621  2.028  0.214  5.017  2.028  0.214  5.727  2.028  0.214 18.300  7.300  0.357
AtomPair CA 10 CA 58 SOGFUNC 4  4.539  2.028  0.214  4.772  2.028  0.214  8.322  2.028  0.214 18.300  7.300  0.357
AtomPair CA 10 CA 59 SOGFUNC 4  4.488  1.327  0.283  8.207  2.028  0.185  8.759  1.694  0.222 18.300  7.300  0.309
AtomPair CA 10 CA 60 SOGFUNC 4  7.750  1.018  0.352  8.197  2.028  0.177  8.616  2.028  0.177 18.300  7.300  0.295
AtomPair CA 10 CA 61 SOGFUNC 3  7.308  2.028  0.254  8.862  2.028  0.254 18.300  7.300  0.493
AtomPair CA 10 CA 62 SOGFUNC 2  7.522  1.018  0.473 18.300  7.300  0.527
AtomPair CA 10 CA 73 SOGFUNC 2  9.963  1.018  0.473 18.300  7.300  0.527
AtomPair CA 10 CA 75 SOGFUNC 2  9.806  1.694  0.350 18.300  7.300  0.650
AtomPair CA 10 CA 76 SOGFUNC 2  7.781  1.694  0.350 18.300  7.300  0.650
AtomPair CA 10 CA 77 SOGFUNC 3  8.075  1.018  0.388  8.153  1.694  0.233 18.300  7.300  0.379
AtomPair CA 10 CA 78 SOGFUNC 5  7.330  1.685  0.195  7.686  1.694  0.194  8.225  1.694  0.194  9.446  1.694  0.194 18.300  7.300  0.225
AtomPair CA 10 CA 79 SOGFUNC 5  7.235  2.028  0.181  8.384  2.809  0.131  8.541  1.685  0.218  8.945  1.694  0.217 18.300  7.300  0.252
AtomPair CA 10 CA 80 SOGFUNC 4  5.527  1.694  0.215  8.365  1.018  0.357  9.806  2.809  0.129 18.300  7.300  0.299
AtomPair CA 10 CA 81 SOGFUNC 6  5.676  1.018  0.212  7.263  1.694  0.127  7.555  1.685  0.128  8.503  1.018  0.212  8.995  1.065  0.203 18.300  7.300  0.118
AtomPair CA 10 CA 82 SOGFUNC 6  5.543  1.694  0.174  6.466  1.685  0.175  7.405  1.694  0.174  8.262  1.694  0.174  9.776  2.066  0.143 18.300  7.300  0.161
AtomPair CA 10 CA 83 SOGFUNC 4  5.419  1.694  0.237  7.390  1.694  0.237  9.935  2.028  0.198 18.300  7.300  0.329
AtomPair CA 10 CA 84 SOGFUNC 2  7.219  1.694  0.350 18.300  7.300  0.650
AtomPair CA 10 CA 85 SOGFUNC 3  9.284  3.007  0.186  9.634  2.028  0.276 18.300  7.300  0.537
AtomPair CA 10 CA 155 SOGFUNC 2  9.230  2.754  0.249 18.300  7.300  0.751
AtomPair CA 10 CA 156 SOGFUNC 2  9.773  2.754  0.249 18.300  7.300  0.751
AtomPair CA 10 CA 158 SOGFUNC 2  8.945  2.108  0.302 18.300  7.300  0.698
AtomPair CA 10 CA 189 SOGFUNC 2  9.392  2.108  0.302 18.300  7.300  0.698
AtomPair CA 10 CA 281 SOGFUNC 2  9.103  2.028  0.310 18.300  7.300  0.690
AtomPair CA 10 CA 282 SOGFUNC 4  5.419  1.327  0.267  6.610  2.028  0.175  9.415  1.327  0.267 18.300  7.300  0.291
AtomPair CA 10 CA 283 SOGFUNC 5  5.673  1.327  0.258  7.394  2.028  0.169  7.489  2.028  0.169  9.910  2.028  0.169 18.300  7.300  0.235
AtomPair CA 10 CA 284 SOGFUNC 6  6.121  1.327  0.233  6.233  1.694  0.182  8.472  2.028  0.152  9.091  2.754  0.112  9.223  2.028  0.152 18.300  7.300  0.169
AtomPair CA 10 CA 285 SOGFUNC 6  5.883  1.694  0.165  6.698  2.028  0.138  7.121  1.694  0.165  7.677  1.018  0.275  9.708  2.754  0.102 18.300  7.300  0.154
AtomPair CA 10 CA 286 SOGFUNC 5  5.740  1.018  0.303  6.098  2.028  0.152  7.888  1.694  0.182  8.832  2.028  0.152 18.300  7.300  0.211
AtomPair CA 10 CA 287 SOGFUNC 5  5.451  1.018  0.286  6.096  1.018  0.286  7.618  2.108  0.138  9.808  3.173  0.092 18.300  7.300  0.199
AtomPair CA 10 CA 288 SOGFUNC 4  5.439  2.028  0.177  6.968  2.066  0.174  9.362  1.018  0.353 18.300  7.300  0.295
AtomPair CA 10 CA 289 SOGFUNC 3  9.098  2.028  0.241  9.659  1.694  0.289 18.300  7.300  0.469
AtomPair CA 10 CA 290 SOGFUNC 2  9.887  1.694  0.350 18.300  7.300  0.650
AtomPair CA 10 CA 291 SOGFUNC 3  9.161  1.694  0.276  9.934  1.685  0.277 18.300  7.300  0.448
AtomPair CA 11 CA 16 SOGFUNC 5  8.577  1.685  0.234  9.125  2.066  0.191  9.501  2.028  0.194  9.994  3.513  0.112 18.300  7.300  0.270
AtomPair CA 11 CA 17 SOGFUNC 5  8.757  2.956  0.136  8.924  2.066  0.195  9.231  2.028  0.198  9.865  2.054  0.196 18.300  7.300  0.275
AtomPair CA 11 CA 18 SOGFUNC 2  8.025  2.066  0.306 18.300  7.300  0.694
AtomPair CA 11 CA 19 SOGFUNC 2  8.131  2.066  0.306 18.300  7.300  0.694
AtomPair CA 11 CA 21 SOGFUNC 2  7.912  3.007  0.233 18.300  7.300  0.767
AtomPair CA 11 CA 22 SOGFUNC 2  8.669  2.635  0.257 18.300  7.300  0.743
AtomPair CA 11 CA 23 SOGFUNC 2  9.788  2.028  0.310 18.300  7.300  0.690
AtomPair CA 11 CA 24 SOGFUNC 2  9.324  3.007  0.233 18.300  7.300  0.767
AtomPair CA 11 CA 25 SOGFUNC 2  7.075  2.635  0.257 18.300  7.300  0.743
AtomPair CA 11 CA 26 SOGFUNC 2  9.925  2.066  0.306 18.300  7.300  0.694
AtomPair CA 11 CA 28 SOGFUNC 2  9.970  2.066  0.306 18.300  7.300  0.694
AtomPair CA 11 CA 40 SOGFUNC 2  9.573  1.694  0.350 18.300  7.300  0.650
AtomPair CA 11 CA 42 SOGFUNC 2  9.144  1.685  0.351 18.300  7.300  0.649
AtomPair CA 11 CA 43 SOGFUNC 2  9.778  2.066  0.306 18.300  7.300  0.694
AtomPair CA 11 CA 44 SOGFUNC 2  9.363  2.054  0.308 18.300  7.300  0.692
AtomPair CA 11 CA 53 SOGFUNC 2  9.982  1.694  0.350 18.300  7.300  0.650
AtomPair CA 11 CA 54 SOGFUNC 5  7.991  1.694  0.216  8.064  2.028  0.180  8.375  2.028  0.180  8.901  2.108  0.173 18.300  7.300  0.250
AtomPair CA 11 CA 55 SOGFUNC 4  5.485  1.694  0.266  5.573  2.028  0.222  5.699  3.173  0.142 18.300  7.300  0.370
AtomPair CA 11 CA 56 SOGFUNC 3  5.655  2.028  0.241  6.547  1.694  0.289 18.300  7.300  0.469
AtomPair CA 11 CA 57 SOGFUNC 4  5.552  2.028  0.214  7.247  2.028  0.214  7.327  2.028  0.214 18.300  7.300  0.357
AtomPair CA 11 CA 58 SOGFUNC 3  6.963  1.694  0.289  7.477  2.028  0.241 18.300  7.300  0.469
AtomPair CA 11 CA 59 SOGFUNC 3  6.982  1.327  0.327  9.692  1.694  0.256 18.300  7.300  0.416
AtomPair CA 11 CA 60 SOGFUNC 3  7.699  1.018  0.404  9.820  2.028  0.203 18.300  7.300  0.394
AtomPair CA 11 CA 61 SOGFUNC 3  7.452  1.694  0.289  9.812  2.028  0.241 18.300  7.300  0.469
AtomPair CA 11 CA 62 SOGFUNC 2  7.273  1.018  0.473 18.300  7.300  0.527
AtomPair CA 11 CA 72 SOGFUNC 2  7.386  2.028  0.310 18.300  7.300  0.690
AtomPair CA 11 CA 73 SOGFUNC 2  8.257  1.018  0.473 18.300  7.300  0.527
AtomPair CA 11 CA 74 SOGFUNC 3  9.619  1.018  0.388  9.818  1.694  0.233 18.300  7.300  0.379
AtomPair CA 11 CA 75 SOGFUNC 3  8.595  1.694  0.276  9.164  1.694  0.276 18.300  7.300  0.448
AtomPair CA 11 CA 76 SOGFUNC 3  6.322  1.694  0.289  6.710  2.028  0.241 18.300  7.300  0.469
AtomPair CA 11 CA 77 SOGFUNC 5  7.546  1.694  0.172  7.823  1.018  0.286  7.935  1.694  0.172  9.851  1.694  0.172 18.300  7.300  0.199
AtomPair CA 11 CA 78 SOGFUNC 6  5.420  1.694  0.187  7.306  1.694  0.187  7.391  2.809  0.113  7.453  1.685  0.188  8.296  2.066  0.153 18.300  7.300  0.173
AtomPair CA 11 CA 79 SOGFUNC 6  5.321  2.809  0.124  5.394  2.028  0.171  8.813  2.461  0.141  9.694  2.066  0.168  9.965  1.694  0.205 18.300  7.300  0.190
AtomPair CA 11 CA 80 SOGFUNC 4  4.991  2.809  0.129  5.537  1.018  0.357  5.785  1.694  0.215 18.300  7.300  0.299
AtomPair CA 11 CA 81 SOGFUNC 5  5.091  1.694  0.159  5.509  1.018  0.264  6.223  1.018  0.264  7.955  2.066  0.130 18.300  7.300  0.184
AtomPair CA 11 CA 82 SOGFUNC 6  5.299  1.694  0.180  5.883  1.694  0.180  6.282  2.066  0.147  9.183  2.066  0.147  9.349  1.694  0.180 18.300  7.300  0.167
AtomPair CA 11 CA 83 SOGFUNC 3  6.173  1.694  0.276  9.095  1.694  0.276 18.300  7.300  0.448
AtomPair CA 11 CA 84 SOGFUNC 2  9.255  1.694  0.350 18.300  7.300  0.650
AtomPair CA 11 CA 85 SOGFUNC 2  9.100  2.066  0.306 18.300  7.300  0.694
AtomPair CA 11 CA 119 SOGFUNC 2  9.796  2.028  0.310 18.300  7.300  0.690
AtomPair CA 11 CA 155 SOGFUNC 2  6.770  2.754  0.249 18.300  7.300  0.751
AtomPair CA 11 CA 156 SOGFUNC 2  8.674  2.754  0.249 18.300  7.300  0.751
AtomPair CA 11 CA 157 SOGFUNC 2  9.731  2.108  0.302 18.300  7.300  0.698
AtomPair CA 11 CA 158 SOGFUNC 2  9.467  2.244  0.289 18.300  7.300  0.711
AtomPair CA 11 CA 281 SOGFUNC 3  8.899  2.028  0.254  9.393  2.028  0.254 18.300  7.300  0.493
AtomPair CA 11 CA 282 SOGFUNC 4  5.357  1.694  0.202  6.574  1.327  0.258  8.766  1.327  0.258 18.300  7.300  0.282
AtomPair CA 11 CA 283 SOGFUNC 6  5.171  1.327  0.247  7.772  2.028  0.162  8.966  2.028  0.162  9.612  3.723  0.088  9.826  2.028  0.162 18.300  7.300  0.180
AtomPair CA 11 CA 284 SOGFUNC 6  5.352  1.694  0.178  5.912  2.754  0.109  7.538  1.327  0.227  9.092  2.108  0.143  9.402  1.694  0.178 18.300  7.300  0.165
AtomPair CA 11 CA 285 SOGFUNC 7  6.116  3.723  0.077  7.160  1.694  0.170  7.700  2.028  0.142  8.256  1.694  0.170  9.361  1.327  0.217  9.843  2.754  0.105 18.300  7.300  0.118
AtomPair CA 11 CA 286 SOGFUNC 5  7.460  1.018  0.316  7.813  2.754  0.117  8.956  2.028  0.158  9.270  1.694  0.190 18.300  7.300  0.220
AtomPair CA 11 CA 287 SOGFUNC 5  5.953  2.066  0.143  7.014  1.018  0.291  7.596  2.108  0.140  9.229  1.327  0.223 18.300  7.300  0.203
AtomPair CA 11 CA 288 SOGFUNC 4  6.102  2.066  0.203  7.054  2.066  0.203  8.643  1.694  0.248 18.300  7.300  0.345
AtomPair CA 11 CA 289 SOGFUNC 2  9.437  2.066  0.306 18.300  7.300  0.694
AtomPair CA 11 CA 291 SOGFUNC 2  9.850  1.685  0.351 18.300  7.300  0.649
AtomPair CA 12 CA 17 SOGFUNC 8  6.434  2.028  0.115  8.527  3.007  0.078  8.533  1.685  0.138  9.055  1.685  0.138  9.491  2.028  0.115  9.508  1.327  0.176  9.573  1.327  0.176 18.300  7.300  0.064
AtomPair CA 12 CA 18 SOGFUNC 6  8.483  2.054  0.108  9.162  1.018  0.218  9.342  1.018  0.218  9.560  1.327  0.167  9.899  1.327  0.167 18.300  7.300  0.122
AtomPair CA 12 CA 19 SOGFUNC 2  7.545  1.685  0.351 18.300  7.300  0.649
AtomPair CA 12 CA 22 SOGFUNC 2  9.370  1.327  0.407 18.300  7.300  0.593
AtomPair CA 12 CA 23 SOGFUNC 2  6.631  1.327  0.407 18.300  7.300  0.593
AtomPair CA 12 CA 24 SOGFUNC 2  8.701  2.028  0.310 18.300  7.300  0.690
AtomPair CA 12 CA 25 SOGFUNC 3  9.243  1.018  0.388  9.437  1.685  0.234 18.300  7.300  0.378
AtomPair CA 12 CA 26 SOGFUNC 3  8.048  1.685  0.277  9.957  1.685  0.277 18.300  7.300  0.447
AtomPair CA 12 CA 27 SOGFUNC 2  6.500  2.066  0.306 18.300  7.300  0.694
AtomPair CA 12 CA 28 SOGFUNC 2  5.256  1.685  0.351 18.300  7.300  0.649
AtomPair CA 12 CA 29 SOGFUNC 2  4.596  2.066  0.306 18.300  7.300  0.694
AtomPair CA 12 CA 30 SOGFUNC 2  7.512  3.007  0.233 18.300  7.300  0.767
AtomPair CA 12 CA 31 SOGFUNC 2  8.912  3.007  0.233 18.300  7.300  0.767
AtomPair CA 12 CA 32 SOGFUNC 2  9.864  2.066  0.306 18.300  7.300  0.694
AtomPair CA 12 CA 35 SOGFUNC 4  9.726  1.018  0.297  9.777  1.327  0.228  9.934  1.327  0.228 18.300  7.300  0.248
AtomPair CA 12 CA 36 SOGFUNC 4  8.911  1.327  0.247  8.958  2.028  0.162  9.045  1.018  0.322 18.300  7.300  0.269
AtomPair CA 12 CA 37 SOGFUNC 4  8.919  1.327  0.247  9.003  1.018  0.322  9.263  2.028  0.162 18.300  7.300  0.269
AtomPair CA 12 CA 38 SOGFUNC 5  8.203  1.018  0.260  8.452  1.327  0.199  8.730  1.018  0.260  9.975  2.635  0.100 18.300  7.300  0.181
AtomPair CA 12 CA 39 SOGFUNC 2  7.184  2.635  0.257 18.300  7.300  0.743
AtomPair CA 12 CA 40 SOGFUNC 3  7.795  1.018  0.423  9.585  2.635  0.163 18.300  7.300  0.413
AtomPair CA 12 CA 41 SOGFUNC 3  8.497  2.635  0.181  9.864  1.327  0.360 18.300  7.300  0.458
AtomPair CA 12 CA 42 SOGFUNC 3  6.188  2.437  0.174  9.517  1.018  0.418 18.300  7.300  0.408
AtomPair CA 12 CA 43 SOGFUNC 2  8.077  2.635  0.257 18.300  7.300  0.743
AtomPair CA 12 CA 44 SOGFUNC 2  8.982  1.685  0.351 18.300  7.300  0.649
AtomPair CA 12 CA 52 SOGFUNC 2  9.871  1.018  0.473 18.300  7.300  0.527
AtomPair CA 12 CA 53 SOGFUNC 4  6.383  1.018  0.278  6.539  1.327  0.213  6.685  1.018  0.278 18.300  7.300  0.232
AtomPair CA 12 CA 54 SOGFUNC 5  5.279  1.018  0.290  5.296  1.327  0.222  5.401  2.028  0.146  7.826  2.108  0.140 18.300  7.300  0.202
AtomPair CA 12 CA 55 SOGFUNC 5  4.218  1.327  0.232  4.236  2.028  0.152  4.284  1.018  0.302  8.970  2.956  0.104 18.300  7.300  0.211
AtomPair CA 12 CA 56 SOGFUNC 4  6.356  1.327  0.260  8.851  1.018  0.339  9.699  2.956  0.117 18.300  7.300  0.284
AtomPair CA 12 CA 57 SOGFUNC 4  6.300  1.327  0.283  9.307  1.327  0.283  9.826  2.956  0.127 18.300  7.300  0.308
AtomPair CA 12 CA 58 SOGFUNC 2  9.017  1.327  0.407 18.300  7.300  0.593
AtomPair CA 12 CA 61 SOGFUNC 2  9.820  1.018  0.473 18.300  7.300  0.527
AtomPair CA 12 CA 62 SOGFUNC 2  9.609  1.065  0.461 18.300  7.300  0.539
AtomPair CA 12 CA 64 SOGFUNC 2  9.544  2.754  0.249 18.300  7.300  0.751
AtomPair CA 12 CA 65 SOGFUNC 2  8.818  2.754  0.249 18.300  7.300  0.751
AtomPair CA 12 CA 72 SOGFUNC 2  9.257  1.327  0.407 18.300  7.300  0.593
AtomPair CA 12 CA 73 SOGFUNC 3  7.267  1.431  0.269  7.284  1.065  0.362 18.300  7.300  0.369
AtomPair CA 12 CA 74 SOGFUNC 5  7.354  1.327  0.181  7.931  1.018  0.236  7.934  1.327  0.181  9.914  1.018  0.236 18.300  7.300  0.165
AtomPair CA 12 CA 75 SOGFUNC 5  7.890  1.018  0.233  8.505  1.018  0.233  9.106  1.018  0.233  9.663  1.685  0.140 18.300  7.300  0.162
AtomPair CA 12 CA 76 SOGFUNC 5  6.024  1.018  0.213  7.810  1.018  0.213  8.220  1.018  0.213  8.677  1.018  0.213 18.300  7.300  0.148
AtomPair CA 12 CA 77 SOGFUNC 5  5.707  1.018  0.213  6.421  1.018  0.213  6.460  1.018  0.213  8.525  1.018  0.213 18.300  7.300  0.148
AtomPair CA 12 CA 78 SOGFUNC 7  4.959  1.018  0.200  5.349  1.694  0.120  6.374  1.018  0.200  7.793  1.685  0.121  8.315  2.635  0.077  9.938  1.018  0.200 18.300  7.300  0.083
AtomPair CA 12 CA 79 SOGFUNC 6  4.987  1.694  0.133  7.180  1.327  0.169  9.744  1.685  0.133  9.902  1.018  0.221  9.932  1.018  0.221 18.300  7.300  0.123
AtomPair CA 12 CA 80 SOGFUNC 4  4.831  1.065  0.282  6.940  1.694  0.177  8.323  1.018  0.295 18.300  7.300  0.247
AtomPair CA 12 CA 81 SOGFUNC 4  6.815  1.694  0.179  7.685  1.065  0.285  8.146  1.065  0.285 18.300  7.300  0.250
AtomPair CA 12 CA 82 SOGFUNC 4  7.462  1.018  0.310  7.764  1.018  0.310  8.923  2.635  0.120 18.300  7.300  0.260
AtomPair CA 12 CA 83 SOGFUNC 2  7.420  1.018  0.473 18.300  7.300  0.527
AtomPair CA 12 CA 84 SOGFUNC 2  9.608  3.007  0.233 18.300  7.300  0.767
AtomPair CA 12 CA 119 SOGFUNC 2  8.991  1.327  0.407 18.300  7.300  0.593
AtomPair CA 12 CA 155 SOGFUNC 2  9.609  2.956  0.236 18.300  7.300  0.764
AtomPair CA 12 CA 274 SOGFUNC 2  9.086  1.694  0.350 18.300  7.300  0.650
AtomPair CA 12 CA 275 SOGFUNC 2  9.527  1.327  0.407 18.300  7.300  0.593
AtomPair CA 12 CA 276 SOGFUNC 3  9.125  1.018  0.336  9.368  1.018  0.336 18.300  7.300  0.328
AtomPair CA 12 CA 277 SOGFUNC 3  9.316  1.018  0.365  9.454  1.327  0.280 18.300  7.300  0.356
AtomPair CA 12 CA 278 SOGFUNC 2  9.673  1.327  0.407 18.300  7.300  0.593
AtomPair CA 12 CA 279 SOGFUNC 2  9.495  1.018  0.473 18.300  7.300  0.527
AtomPair CA 12 CA 281 SOGFUNC 2  9.031  1.327  0.407 18.300  7.300  0.593
AtomPair CA 12 CA 282 SOGFUNC 3  6.580  1.018  0.365  9.226  1.327  0.280 18.300  7.300  0.356
AtomPair CA 12 CA 283 SOGFUNC 5  6.530  1.327  0.286  8.827  2.754  0.138  9.540  2.956  0.128  9.571  2.028  0.187 18.300  7.300  0.260
AtomPair CA 12 CA 284 SOGFUNC 5  5.189  2.754  0.116  5.843  2.956  0.108  6.931  1.018  0.315  9.951  1.327  0.241 18.300  7.300  0.219
AtomPair CA 12 CA 285 SOGFUNC 4  6.160  2.956  0.135  7.422  2.754  0.145  8.431  1.018  0.392 18.300  7.300  0.328
AtomPair CA 12 CA 286 SOGFUNC 4  7.700  2.108  0.165  8.494  1.018  0.342  9.271  1.685  0.207 18.300  7.300  0.286
AtomPair CA 12 CA 287 SOGFUNC 4  5.669  2.437  0.152  7.375  2.054  0.180  8.669  1.018  0.364 18.300  7.300  0.304
AtomPair CA 12 CA 288 SOGFUNC 3  5.879  2.635  0.208  9.066  2.066  0.266 18.300  7.300  0.526
AtomPair CA 12 CA 289 SOGFUNC 2  9.252  2.635  0.257 18.300  7.300  0.743
AtomPair CA 12 CA 291 SOGFUNC 2  9.962  2.635  0.257 18.300  7.300  0.743
AtomPair CA 13 CA 18 SOGFUNC 7  6.031  1.694  0.126  6.262  1.685  0.126  6.303  1.018  0.209  6.477  1.018  0.209  8.720  1.327  0.161  8.944  2.635  0.081 18.300  7.300  0.088
AtomPair CA 13 CA 19 SOGFUNC 6  6.683  1.685  0.164  9.564  1.694  0.163  9.801  1.431  0.193  9.827  2.028  0.136  9.925  1.431  0.193 18.300  7.300  0.151
AtomPair CA 13 CA 21 SOGFUNC 2  9.444  1.694  0.350 18.300  7.300  0.650
AtomPair CA 13 CA 23 SOGFUNC 2  9.152  1.327  0.407 18.300  7.300  0.593
AtomPair CA 13 CA 25 SOGFUNC 2  8.481  1.685  0.351 18.300  7.300  0.649
AtomPair CA 13 CA 26 SOGFUNC 3  5.758  1.685  0.307  8.226  2.635  0.196 18.300  7.300  0.496
AtomPair CA 13 CA 27 SOGFUNC 3  5.767  3.007  0.176  8.225  1.685  0.315 18.300  7.300  0.509
AtomPair CA 13 CA 28 SOGFUNC 3  5.536  2.635  0.221  9.660  2.635  0.221 18.300  7.300  0.558
AtomPair CA 13 CA 29 SOGFUNC 2  6.698  3.007  0.233 18.300  7.300  0.767
AtomPair CA 13 CA 30 SOGFUNC 2  8.723  3.007  0.233 18.300  7.300  0.767
AtomPair CA 13 CA 31 SOGFUNC 2  8.710  3.007  0.233 18.300  7.300  0.767
AtomPair CA 13 CA 32 SOGFUNC 2  8.145  3.007  0.233 18.300  7.300  0.767
AtomPair CA 13 CA 36 SOGFUNC 2  8.871  1.685  0.351 18.300  7.300  0.649
AtomPair CA 13 CA 37 SOGFUNC 4  9.519  1.327  0.239  9.590  1.694  0.188  9.645  1.018  0.312 18.300  7.300  0.261
AtomPair CA 13 CA 38 SOGFUNC 5  8.420  3.007  0.099  9.510  1.018  0.294  9.576  1.694  0.177  9.645  1.327  0.225 18.300  7.300  0.205
AtomPair CA 13 CA 39 SOGFUNC 2  6.959  1.685  0.351 18.300  7.300  0.649
AtomPair CA 13 CA 42 SOGFUNC 3  7.252  3.787  0.165  9.347  2.635  0.237 18.300  7.300  0.598
AtomPair CA 13 CA 43 SOGFUNC 2  8.522  3.513  0.206 18.300  7.300  0.794
AtomPair CA 13 CA 44 SOGFUNC 2  8.663  3.513  0.206 18.300  7.300  0.794
AtomPair CA 13 CA 45 SOGFUNC 2  9.549  3.513  0.206 18.300  7.300  0.794
AtomPair CA 13 CA 51 SOGFUNC 4  9.561  1.018  0.291  9.817  1.018  0.291  9.900  1.694  0.175 18.300  7.300  0.243
AtomPair CA 13 CA 52 SOGFUNC 4  7.794  1.694  0.175  7.935  1.018  0.291  8.090  1.018  0.291 18.300  7.300  0.243
AtomPair CA 13 CA 53 SOGFUNC 4  5.476  1.694  0.188  5.596  1.018  0.312  5.607  1.327  0.239 18.300  7.300  0.261
AtomPair CA 13 CA 54 SOGFUNC 4  5.403  1.018  0.322  5.417  1.327  0.247  5.466  2.028  0.162 18.300  7.300  0.269
AtomPair CA 13 CA 55 SOGFUNC 4  6.270  2.028  0.162  6.521  1.018  0.322  6.534  1.327  0.247 18.300  7.300  0.269
AtomPair CA 13 CA 56 SOGFUNC 2  7.789  1.327  0.407 18.300  7.300  0.593
AtomPair CA 13 CA 57 SOGFUNC 3  7.671  1.327  0.345  9.729  2.108  0.217 18.300  7.300  0.438
AtomPair CA 13 CA 60 SOGFUNC 2  9.929  1.065  0.461 18.300  7.300  0.539
AtomPair CA 13 CA 62 SOGFUNC 2  9.691  1.065  0.461 18.300  7.300  0.539
AtomPair CA 13 CA 63 SOGFUNC 2  9.963  1.065  0.461 18.300  7.300  0.539
AtomPair CA 13 CA 64 SOGFUNC 3  9.120  1.018  0.388  9.790  1.694  0.233 18.300  7.300  0.379
AtomPair CA 13 CA 65 SOGFUNC 3  9.413  2.956  0.148  9.564  1.018  0.431 18.300  7.300  0.421
AtomPair CA 13 CA 66 SOGFUNC 2  9.356  1.018  0.473 18.300  7.300  0.527
AtomPair CA 13 CA 73 SOGFUNC 4  8.878  1.431  0.218  9.212  1.018  0.307  9.926  1.431  0.218 18.300  7.300  0.257
AtomPair CA 13 CA 74 SOGFUNC 4  6.332  1.018  0.312  7.455  1.685  0.188  9.303  1.327  0.239 18.300  7.300  0.261
AtomPair CA 13 CA 75 SOGFUNC 4  5.512  1.327  0.273  6.761  1.694  0.214  8.014  1.685  0.215 18.300  7.300  0.298
AtomPair CA 13 CA 76 SOGFUNC 5  4.600  1.018  0.233  6.457  1.018  0.233  8.707  1.694  0.140  8.828  1.018  0.233 18.300  7.300  0.162
AtomPair CA 13 CA 77 SOGFUNC 6  5.682  1.018  0.220  7.535  1.018  0.220  7.881  1.694  0.132  8.669  2.635  0.085  9.094  1.018  0.220 18.300  7.300  0.123
AtomPair CA 13 CA 78 SOGFUNC 6  5.332  1.694  0.138  6.365  1.685  0.138  7.107  1.018  0.229  7.851  1.018  0.229  7.921  1.685  0.138 18.300  7.300  0.128
AtomPair CA 13 CA 79 SOGFUNC 5  5.199  1.018  0.273  7.150  1.694  0.164  8.948  1.327  0.209  9.918  1.685  0.165 18.300  7.300  0.190
AtomPair CA 13 CA 80 SOGFUNC 5  6.882  1.065  0.263  7.330  2.635  0.106  9.761  1.018  0.275  9.809  1.694  0.165 18.300  7.300  0.192
AtomPair CA 13 CA 81 SOGFUNC 3  8.585  1.694  0.306  8.691  2.635  0.197 18.300  7.300  0.497
AtomPair CA 13 CA 83 SOGFUNC 2  7.780  2.635  0.257 18.300  7.300  0.743
AtomPair CA 13 CA 84 SOGFUNC 2  6.133  2.635  0.257 18.300  7.300  0.743
AtomPair CA 13 CA 85 SOGFUNC 2  9.968  2.635  0.257 18.300  7.300  0.743
AtomPair CA 13 CA 87 SOGFUNC 2  9.165  3.443  0.210 18.300  7.300  0.790
AtomPair CA 13 CA 115 SOGFUNC 2  8.251  1.327  0.407 18.300  7.300  0.593
AtomPair CA 13 CA 116 SOGFUNC 2  7.180  1.327  0.407 18.300  7.300  0.593
AtomPair CA 13 CA 118 SOGFUNC 2  9.981  1.018  0.473 18.300  7.300  0.527
AtomPair CA 13 CA 119 SOGFUNC 2  7.400  1.327  0.407 18.300  7.300  0.593
AtomPair CA 13 CA 120 SOGFUNC 4  9.141  1.431  0.252  9.727  2.028  0.178  9.961  1.327  0.272 18.300  7.300  0.297
AtomPair CA 13 CA 121 SOGFUNC 2  9.508  1.327  0.407 18.300  7.300  0.593
AtomPair CA 13 CA 127 SOGFUNC 2  8.761  2.108  0.302 18.300  7.300  0.698
AtomPair CA 13 CA 158 SOGFUNC 2  8.534  2.108  0.302 18.300  7.300  0.698
AtomPair CA 13 CA 274 SOGFUNC 2  9.703  1.694  0.350 18.300  7.300  0.650
AtomPair CA 13 CA 276 SOGFUNC 2  9.798  1.065  0.461 18.300  7.300  0.539
AtomPair CA 13 CA 283 SOGFUNC 3  8.917  2.108  0.264  9.297  2.754  0.202 18.300  7.300  0.534
AtomPair CA 13 CA 284 SOGFUNC 3  5.312  2.108  0.249  6.508  2.108  0.249 18.300  7.300  0.503
AtomPair CA 13 CA 285 SOGFUNC 3  7.605  2.754  0.201  9.861  2.066  0.268 18.300  7.300  0.531
AtomPair CA 13 CA 286 SOGFUNC 3  9.273  3.513  0.155  9.355  1.685  0.323 18.300  7.300  0.522
AtomPair CA 13 CA 287 SOGFUNC 3  7.351  1.685  0.277  8.410  1.685  0.277 18.300  7.300  0.447
AtomPair CA 13 CA 288 SOGFUNC 2  9.046  1.685  0.351 18.300  7.300  0.649
AtomPair CA 13 CA 289 SOGFUNC 2  7.698  2.635  0.257 18.300  7.300  0.743
AtomPair CA 13 CA 290 SOGFUNC 2  7.088  2.066  0.306 18.300  7.300  0.694
AtomPair CA 13 CA 293 SOGFUNC 2  9.735  2.635  0.257 18.300  7.300  0.743
AtomPair CA 14 CA 19 SOGFUNC 7  6.832  1.327  0.200  8.625  1.327  0.200  8.645  2.028  0.131  8.717  2.028  0.131  8.896  2.635  0.101  9.872  2.066  0.128 18.300  7.300  0.109
AtomPair CA 14 CA 20 SOGFUNC 6  8.861  2.028  0.147  9.800  1.685  0.176  9.870  1.327  0.224  9.885  2.028  0.147  9.915  2.066  0.144 18.300  7.300  0.163
AtomPair CA 14 CA 21 SOGFUNC 2  9.029  2.028  0.310 18.300  7.300  0.690
AtomPair CA 14 CA 22 SOGFUNC 2  9.520  2.028  0.310 18.300  7.300  0.690
AtomPair CA 14 CA 23 SOGFUNC 2  9.543  1.327  0.407 18.300  7.300  0.593
AtomPair CA 14 CA 25 SOGFUNC 2  7.221  2.635  0.257 18.300  7.300  0.743
AtomPair CA 14 CA 26 SOGFUNC 3  5.674  2.635  0.208  8.065  2.066  0.266 18.300  7.300  0.526
AtomPair CA 14 CA 27 SOGFUNC 3  4.373  2.635  0.227  9.298  3.007  0.199 18.300  7.300  0.574
AtomPair CA 14 CA 28 SOGFUNC 3  6.390  2.635  0.227  9.555  3.007  0.199 18.300  7.300  0.574
AtomPair CA 14 CA 29 SOGFUNC 2  9.139  3.007  0.233 18.300  7.300  0.767
AtomPair CA 14 CA 32 SOGFUNC 2  8.675  2.635  0.257 18.300  7.300  0.743
AtomPair CA 14 CA 33 SOGFUNC 2  9.848  2.635  0.257 18.300  7.300  0.743
AtomPair CA 14 CA 38 SOGFUNC 4  9.585  1.694  0.222  9.754  1.327  0.283  9.765  2.028  0.185 18.300  7.300  0.309
AtomPair CA 14 CA 39 SOGFUNC 4  8.827  1.018  0.322  9.072  1.327  0.247  9.303  2.028  0.162 18.300  7.300  0.269
AtomPair CA 14 CA 41 SOGFUNC 2  8.676  3.007  0.233 18.300  7.300  0.767
AtomPair CA 14 CA 42 SOGFUNC 3  5.723  3.007  0.186  9.749  2.028  0.276 18.300  7.300  0.537
AtomPair CA 14 CA 43 SOGFUNC 2  5.878  2.635  0.257 18.300  7.300  0.743
AtomPair CA 14 CA 44 SOGFUNC 3  6.122  3.513  0.164  9.784  2.028  0.284 18.300  7.300  0.552
AtomPair CA 14 CA 45 SOGFUNC 2  6.402  2.956  0.236 18.300  7.300  0.764
AtomPair CA 14 CA 46 SOGFUNC 2  9.984  2.956  0.236 18.300  7.300  0.764
AtomPair CA 14 CA 49 SOGFUNC 2  9.739  2.956  0.236 18.300  7.300  0.764
AtomPair CA 14 CA 50 SOGFUNC 2  9.720  2.028  0.310 18.300  7.300  0.690
AtomPair CA 14 CA 51 SOGFUNC 5  5.958  2.028  0.169  6.324  1.327  0.258  6.451  2.028  0.169  7.878  2.028  0.169 18.300  7.300  0.235
AtomPair CA 14 CA 52 SOGFUNC 5  5.410  1.018  0.261  5.474  1.694  0.157  5.695  1.327  0.200  9.255  1.327  0.200 18.300  7.300  0.182
AtomPair CA 14 CA 53 SOGFUNC 4  4.549  1.694  0.214  4.572  1.694  0.214  4.652  1.327  0.273 18.300  7.300  0.298
AtomPair CA 14 CA 54 SOGFUNC 4  6.709  1.694  0.222  6.779  1.327  0.283  6.904  2.028  0.185 18.300  7.300  0.309
AtomPair CA 14 CA 55 SOGFUNC 4  9.194  2.028  0.162  9.199  1.018  0.322  9.242  1.327  0.247 18.300  7.300  0.269
AtomPair CA 14 CA 65 SOGFUNC 2  9.289  2.956  0.236 18.300  7.300  0.764
AtomPair CA 14 CA 66 SOGFUNC 2  9.419  2.108  0.302 18.300  7.300  0.698
AtomPair CA 14 CA 67 SOGFUNC 2  9.724  2.956  0.236 18.300  7.300  0.764
AtomPair CA 14 CA 73 SOGFUNC 3  8.530  1.327  0.306  9.940  1.327  0.306 18.300  7.300  0.389
AtomPair CA 14 CA 74 SOGFUNC 5  5.442  1.694  0.201  7.444  1.685  0.202  8.654  1.694  0.201  9.017  2.066  0.164 18.300  7.300  0.233
AtomPair CA 14 CA 75 SOGFUNC 6  5.290  2.028  0.151  5.601  1.694  0.181  8.251  2.635  0.116  8.616  1.327  0.231  9.521  2.028  0.151 18.300  7.300  0.168
AtomPair CA 14 CA 76 SOGFUNC 4  5.462  1.018  0.340  6.503  2.028  0.171  9.904  1.694  0.204 18.300  7.300  0.285
AtomPair CA 14 CA 77 SOGFUNC 6  5.321  1.327  0.240  6.120  1.694  0.188  6.450  2.028  0.157  8.623  2.635  0.121  8.855  2.635  0.121 18.300  7.300  0.174
AtomPair CA 14 CA 78 SOGFUNC 6  6.060  1.694  0.185  6.279  1.694  0.185  6.390  2.635  0.119  7.561  1.685  0.186  9.194  2.028  0.154 18.300  7.300  0.172
AtomPair CA 14 CA 79 SOGFUNC 4  5.874  1.694  0.262  9.291  2.809  0.158  9.918  2.066  0.215 18.300  7.300  0.365
AtomPair CA 14 CA 80 SOGFUNC 3  8.183  2.635  0.167  8.921  1.065  0.412 18.300  7.300  0.421
AtomPair CA 14 CA 81 SOGFUNC 3  9.601  1.685  0.291  9.844  2.066  0.238 18.300  7.300  0.471
AtomPair CA 14 CA 84 SOGFUNC 2  8.770  2.635  0.257 18.300  7.300  0.743
AtomPair CA 14 CA 108 SOGFUNC 2  9.904  2.028  0.310 18.300  7.300  0.690
AtomPair CA 14 CA 109 SOGFUNC 2  8.074  2.028  0.310 18.300  7.300  0.690
AtomPair CA 14 CA 112 SOGFUNC 2  7.057  1.327  0.407 18.300  7.300  0.593
AtomPair CA 14 CA 113 SOGFUNC 3  9.120  1.327  0.364  9.943  2.809  0.172 18.300  7.300  0.464
AtomPair CA 14 CA 115 SOGFUNC 2  7.128  1.327  0.407 18.300  7.300  0.593
AtomPair CA 14 CA 116 SOGFUNC 4  6.466  2.028  0.185  7.982  1.327  0.283  7.998  1.694  0.222 18.300  7.300  0.309
AtomPair CA 14 CA 117 SOGFUNC 4  7.184  1.694  0.202  7.317  1.327  0.258  8.493  1.327  0.258 18.300  7.300  0.282
AtomPair CA 14 CA 118 SOGFUNC 2  7.533  2.028  0.310 18.300  7.300  0.690
AtomPair CA 14 CA 119 SOGFUNC 4  9.177  2.028  0.185  9.332  1.327  0.283  9.602  1.694  0.222 18.300  7.300  0.309
AtomPair CA 14 CA 120 SOGFUNC 3  6.977  1.327  0.342  7.023  2.028  0.224 18.300  7.300  0.435
AtomPair CA 14 CA 121 SOGFUNC 5  7.623  2.028  0.182  9.364  3.513  0.105  9.667  2.028  0.182  9.717  1.327  0.278 18.300  7.300  0.253
AtomPair CA 14 CA 122 SOGFUNC 2  9.773  1.327  0.407 18.300  7.300  0.593
AtomPair CA 14 CA 126 SOGFUNC 2  9.998  2.108  0.302 18.300  7.300  0.698
AtomPair CA 14 CA 127 SOGFUNC 2  7.616  2.108  0.302 18.300  7.300  0.698
AtomPair CA 14 CA 153 SOGFUNC 2  8.768  2.108  0.302 18.300  7.300  0.698
AtomPair CA 14 CA 154 SOGFUNC 2  8.588  3.513  0.206 18.300  7.300  0.794
AtomPair CA 14 CA 155 SOGFUNC 2  6.996  2.956  0.236 18.300  7.300  0.764
AtomPair CA 14 CA 156 SOGFUNC 2  8.496  3.513  0.206 18.300  7.300  0.794
AtomPair CA 14 CA 157 SOGFUNC 2  7.365  2.956  0.236 18.300  7.300  0.764
AtomPair CA 14 CA 158 SOGFUNC 2  5.705  2.108  0.302 18.300  7.300  0.698
AtomPair CA 14 CA 159 SOGFUNC 2  8.495  2.108  0.302 18.300  7.300  0.698
AtomPair CA 14 CA 188 SOGFUNC 2  9.802  2.108  0.302 18.300  7.300  0.698
AtomPair CA 14 CA 189 SOGFUNC 2  9.503  2.956  0.236 18.300  7.300  0.764
AtomPair CA 14 CA 274 SOGFUNC 2  8.645  1.694  0.350 18.300  7.300  0.650
AtomPair CA 14 CA 276 SOGFUNC 2  8.561  1.327  0.407 18.300  7.300  0.593
AtomPair CA 14 CA 283 SOGFUNC 2  9.264  2.108  0.302 18.300  7.300  0.698
AtomPair CA 14 CA 284 SOGFUNC 2  6.528  2.956  0.236 18.300  7.300  0.764
AtomPair CA 14 CA 285 SOGFUNC 3  9.759  2.754  0.219  9.903  3.007  0.201 18.300  7.300  0.580
AtomPair CA 14 CA 286 SOGFUNC 2  6.037  2.754  0.249 18.300  7.300  0.751
AtomPair CA 14 CA 287 SOGFUNC 3  6.372  3.007  0.176  8.326  1.685  0.315 18.300  7.300  0.509
AtomPair CA 14 CA 288 SOGFUNC 2  7.825  1.685  0.351 18.300  7.300  0.649
AtomPair CA 14 CA 289 SOGFUNC 2  5.660  1.685  0.351 18.300  7.300  0.649
AtomPair CA 14 CA 290 SOGFUNC 2  5.751  2.461  0.271 18.300  7.300  0.729
AtomPair CA 14 CA 291 SOGFUNC 2  9.175  2.066  0.306 18.300  7.300  0.694
AtomPair CA 14 CA 293 SOGFUNC 2  9.754  2.635  0.257 18.300  7.300  0.743
AtomPair CA 15 CA 20 SOGFUNC 7  7.390  1.694  0.170  8.265  2.809  0.103  8.552  1.327  0.217  8.592  2.028  0.142  8.623  2.066  0.140  8.660  2.635  0.109 18.300  7.300  0.119
AtomPair CA 15 CA 21 SOGFUNC 7  6.720  1.694  0.154  9.331  1.694  0.154  9.837  3.521  0.074  9.853  1.018  0.257  9.853  2.635  0.099  9.987  1.694  0.154 18.300  7.300  0.107
AtomPair CA 15 CA 22 SOGFUNC 3  8.736  1.018  0.336  9.862  1.018  0.336 18.300  7.300  0.328
AtomPair CA 15 CA 23 SOGFUNC 3  8.762  1.018  0.423  9.943  2.635  0.163 18.300  7.300  0.413
AtomPair CA 15 CA 24 SOGFUNC 2  8.418  2.635  0.257 18.300  7.300  0.743
AtomPair CA 15 CA 25 SOGFUNC 2  5.545  3.443  0.210 18.300  7.300  0.790
AtomPair CA 15 CA 26 SOGFUNC 6  5.131  2.437  0.119  9.174  1.694  0.171  9.240  1.018  0.284  9.781  3.007  0.096  9.935  1.694  0.171 18.300  7.300  0.159
AtomPair CA 15 CA 27 SOGFUNC 3  6.439  2.635  0.227  9.495  3.007  0.199 18.300  7.300  0.574
AtomPair CA 15 CA 28 SOGFUNC 3  8.282  2.635  0.207  8.294  2.028  0.269 18.300  7.300  0.524
AtomPair CA 15 CA 32 SOGFUNC 2  8.018  2.635  0.257 18.300  7.300  0.743
AtomPair CA 15 CA 33 SOGFUNC 2  7.949  2.635  0.257 18.300  7.300  0.743
AtomPair CA 15 CA 39 SOGFUNC 4  9.829  2.635  0.129  9.875  1.327  0.257  9.943  1.018  0.334 18.300  7.300  0.280
AtomPair CA 15 CA 40 SOGFUNC 4  6.673  2.635  0.173  9.754  2.028  0.225  9.925  2.028  0.225 18.300  7.300  0.376
AtomPair CA 15 CA 41 SOGFUNC 4  5.540  2.635  0.120  8.510  1.018  0.310  9.579  1.018  0.310 18.300  7.300  0.260
AtomPair CA 15 CA 42 SOGFUNC 4  4.021  3.787  0.108  8.105  1.018  0.401  9.277  2.635  0.155 18.300  7.300  0.336
AtomPair CA 15 CA 43 SOGFUNC 3  4.795  2.635  0.163  9.961  1.018  0.423 18.300  7.300  0.413
AtomPair CA 15 CA 44 SOGFUNC 2  7.000  3.007  0.233 18.300  7.300  0.767
AtomPair CA 15 CA 45 SOGFUNC 3  7.500  2.956  0.205  9.873  2.809  0.215 18.300  7.300  0.580
AtomPair CA 15 CA 49 SOGFUNC 4  9.206  1.327  0.213  9.412  1.018  0.278  9.677  1.018  0.278 18.300  7.300  0.232
AtomPair CA 15 CA 50 SOGFUNC 5  7.895  1.018  0.246  8.415  1.018  0.246  8.485  1.694  0.148  8.627  1.327  0.189 18.300  7.300  0.171
AtomPair CA 15 CA 51 SOGFUNC 5  4.530  1.018  0.246  5.448  1.018  0.246  5.579  1.694  0.148  5.596  1.327  0.189 18.300  7.300  0.171
AtomPair CA 15 CA 52 SOGFUNC 5  5.003  1.018  0.246  5.137  1.018  0.246  5.205  2.809  0.089  6.881  1.018  0.246 18.300  7.300  0.172
AtomPair CA 15 CA 53 SOGFUNC 5  6.266  1.018  0.275  6.409  1.018  0.275  6.636  1.694  0.165  9.409  2.956  0.095 18.300  7.300  0.191
AtomPair CA 15 CA 54 SOGFUNC 5  6.930  2.956  0.110  7.971  1.327  0.245  8.055  1.018  0.320  8.516  3.173  0.103 18.300  7.300  0.223
AtomPair CA 15 CA 55 SOGFUNC 2  8.822  3.717  0.197 18.300  7.300  0.803
AtomPair CA 15 CA 67 SOGFUNC 3  8.711  1.018  0.431  9.580  2.956  0.148 18.300  7.300  0.421
AtomPair CA 15 CA 68 SOGFUNC 2  8.507  1.694  0.350 18.300  7.300  0.650
AtomPair CA 15 CA 69 SOGFUNC 2  9.013  1.694  0.350 18.300  7.300  0.650
AtomPair CA 15 CA 72 SOGFUNC 2  6.737  1.018  0.473 18.300  7.300  0.527
AtomPair CA 15 CA 73 SOGFUNC 4  6.017  1.431  0.242  6.702  1.018  0.341  9.227  2.635  0.132 18.300  7.300  0.285
AtomPair CA 15 CA 74 SOGFUNC 5  4.453  1.018  0.271  5.858  1.694  0.163  7.393  1.018  0.271  8.617  2.635  0.105 18.300  7.300  0.189
AtomPair CA 15 CA 75 SOGFUNC 5  4.273  1.694  0.189  5.946  1.018  0.314  6.452  2.635  0.121  6.764  2.028  0.158 18.300  7.300  0.219
AtomPair CA 15 CA 76 SOGFUNC 6  4.216  1.018  0.220  8.852  2.635  0.085  9.079  1.018  0.220  9.873  1.018  0.220  9.956  1.694  0.132 18.300  7.300  0.123
AtomPair CA 15 CA 77 SOGFUNC 6  8.628  1.694  0.149  8.955  2.635  0.096  9.623  1.018  0.248  9.953  2.054  0.123  9.988  1.018  0.248 18.300  7.300  0.138
AtomPair CA 15 CA 78 SOGFUNC 4  7.661  2.635  0.177  8.877  1.694  0.275  9.677  2.809  0.166 18.300  7.300  0.383
AtomPair CA 15 CA 79 SOGFUNC 2  9.468  1.694  0.350 18.300  7.300  0.650
AtomPair CA 15 CA 80 SOGFUNC 2  7.863  1.685  0.351 18.300  7.300  0.649
AtomPair CA 15 CA 81 SOGFUNC 2  9.797  3.007  0.233 18.300  7.300  0.767
AtomPair CA 15 CA 86 SOGFUNC 2  9.761  1.694  0.350 18.300  7.300  0.650
AtomPair CA 15 CA 88 SOGFUNC 2  9.750  1.694  0.350 18.300  7.300  0.650
AtomPair CA 15 CA 110 SOGFUNC 3  7.905  1.018  0.388  8.683  1.694  0.233 18.300  7.300  0.379
AtomPair CA 15 CA 111 SOGFUNC 2  8.095  1.018  0.473 18.300  7.300  0.527
AtomPair CA 15 CA 112 SOGFUNC 2  9.905  1.018  0.473 18.300  7.300  0.527
AtomPair CA 15 CA 113 SOGFUNC 3  7.098  1.018  0.428  7.323  2.809  0.155 18.300  7.300  0.417
AtomPair CA 15 CA 114 SOGFUNC 4  7.189  1.018  0.329  9.103  1.694  0.198  9.326  1.694  0.198 18.300  7.300  0.275
AtomPair CA 15 CA 115 SOGFUNC 3  9.354  1.018  0.336  9.933  1.018  0.336 18.300  7.300  0.328
AtomPair CA 15 CA 116 SOGFUNC 4  6.781  1.018  0.291  7.375  1.694  0.175  9.202  1.018  0.291 18.300  7.300  0.243
AtomPair CA 15 CA 117 SOGFUNC 5  6.155  1.018  0.282  6.554  2.809  0.102  7.405  1.018  0.282  8.160  2.066  0.139 18.300  7.300  0.196
AtomPair CA 15 CA 118 SOGFUNC 4  6.676  1.694  0.205  7.414  2.066  0.168  9.847  1.018  0.341 18.300  7.300  0.285
AtomPair CA 15 CA 119 SOGFUNC 2  9.984  1.018  0.473 18.300  7.300  0.527
AtomPair CA 15 CA 120 SOGFUNC 4  8.545  1.327  0.346  8.863  3.173  0.145  9.659  3.513  0.131 18.300  7.300  0.378
AtomPair CA 15 CA 121 SOGFUNC 4  7.348  3.513  0.147  9.120  2.956  0.175  9.225  2.028  0.254 18.300  7.300  0.424
AtomPair CA 15 CA 122 SOGFUNC 2  9.910  2.754  0.249 18.300  7.300  0.751
AtomPair CA 15 CA 153 SOGFUNC 2  8.920  2.956  0.236 18.300  7.300  0.764
AtomPair CA 15 CA 154 SOGFUNC 2  8.659  2.956  0.236 18.300  7.300  0.764
AtomPair CA 15 CA 155 SOGFUNC 2  7.461  2.956  0.236 18.300  7.300  0.764
AtomPair CA 15 CA 157 SOGFUNC 2  9.653  2.956  0.236 18.300  7.300  0.764
AtomPair CA 15 CA 158 SOGFUNC 2  8.792  2.956  0.236 18.300  7.300  0.764
AtomPair CA 15 CA 285 SOGFUNC 2  8.970  2.754  0.249 18.300  7.300  0.751
AtomPair CA 15 CA 286 SOGFUNC 2  5.354  2.066  0.306 18.300  7.300  0.694
AtomPair CA 15 CA 287 SOGFUNC 2  7.610  2.066  0.306 18.300  7.300  0.694
AtomPair CA 15 CA 288 SOGFUNC 2  9.388  2.066  0.306 18.300  7.300  0.694
AtomPair CA 15 CA 289 SOGFUNC 2  7.323  1.685  0.351 18.300  7.300  0.649
AtomPair CA 15 CA 290 SOGFUNC 2  8.949  2.461  0.271 18.300  7.300  0.729
AtomPair CA 16 CA 21 SOGFUNC 8  8.588  2.066  0.121  8.594  2.028  0.123  8.641  2.028  0.123  8.668  1.327  0.188  8.734  1.685  0.148  9.241  1.694  0.147  9.650  3.007  0.083 18.300  7.300  0.068
AtomPair CA 16 CA 22 SOGFUNC 9  8.473  1.018  0.204  8.605  2.028  0.103  9.290  3.007  0.069  9.835  1.327  0.157  9.854  2.066  0.101  9.859  2.635  0.079  9.867  2.028  0.103  9.885  1.327  0.157 18.300  7.300  0.028
AtomPair CA 16 CA 23 SOGFUNC 5  7.158  1.685  0.169  9.050  1.327  0.215  9.410  1.018  0.280  9.720  2.028  0.141 18.300  7.300  0.195
AtomPair CA 16 CA 24 SOGFUNC 2  5.928  1.685  0.351 18.300  7.300  0.649
AtomPair CA 16 CA 25 SOGFUNC 2  4.496  2.635  0.257 18.300  7.300  0.743
AtomPair CA 16 CA 26 SOGFUNC 3  6.434  1.685  0.291  9.461  2.066  0.238 18.300  7.300  0.471
AtomPair CA 16 CA 27 SOGFUNC 3  8.856  1.327  0.327  9.072  1.685  0.257 18.300  7.300  0.416
AtomPair CA 16 CA 28 SOGFUNC 2  7.146  2.028  0.310 18.300  7.300  0.690
AtomPair CA 16 CA 29 SOGFUNC 2  8.338  1.327  0.407 18.300  7.300  0.593
AtomPair CA 16 CA 33 SOGFUNC 2  9.094  1.685  0.351 18.300  7.300  0.649
AtomPair CA 16 CA 35 SOGFUNC 2  9.784  2.635  0.257 18.300  7.300  0.743
AtomPair CA 16 CA 36 SOGFUNC 2  7.226  1.685  0.351 18.300  7.300  0.649
AtomPair CA 16 CA 37 SOGFUNC 3  9.714  1.685  0.277  9.944  1.685  0.277 18.300  7.300  0.447
AtomPair CA 16 CA 38 SOGFUNC 3  9.077  2.635  0.221  9.443  2.635  0.221 18.300  7.300  0.558
AtomPair CA 16 CA 39 SOGFUNC 3  7.277  1.685  0.291  8.076  2.066  0.238 18.300  7.300  0.471
AtomPair CA 16 CA 40 SOGFUNC 2  5.515  1.685  0.351 18.300  7.300  0.649
AtomPair CA 16 CA 41 SOGFUNC 4  5.741  3.007  0.155  8.501  2.028  0.230  9.658  2.028  0.230 18.300  7.300  0.384
AtomPair CA 16 CA 42 SOGFUNC 3  6.202  3.007  0.199  9.133  2.635  0.227 18.300  7.300  0.574
AtomPair CA 16 CA 43 SOGFUNC 2  5.765  1.685  0.351 18.300  7.300  0.649
AtomPair CA 16 CA 44 SOGFUNC 2  8.223  2.066  0.306 18.300  7.300  0.694
AtomPair CA 16 CA 45 SOGFUNC 2  8.184  1.685  0.351 18.300  7.300  0.649
AtomPair CA 16 CA 46 SOGFUNC 2  9.581  2.108  0.302 18.300  7.300  0.698
AtomPair CA 16 CA 47 SOGFUNC 2  9.479  1.694  0.350 18.300  7.300  0.650
AtomPair CA 16 CA 48 SOGFUNC 4  7.604  2.028  0.175  8.762  1.327  0.267  9.585  1.327  0.267 18.300  7.300  0.291
AtomPair CA 16 CA 49 SOGFUNC 5  6.088  2.028  0.187  6.094  2.028  0.187  7.203  2.028  0.187  9.464  2.108  0.180 18.300  7.300  0.260
AtomPair CA 16 CA 50 SOGFUNC 5  5.897  1.694  0.200  5.913  1.694  0.200  6.823  2.028  0.167  9.122  1.694  0.200 18.300  7.300  0.232
AtomPair CA 16 CA 51 SOGFUNC 5  4.545  1.327  0.192  4.552  1.327  0.192  5.447  1.327  0.192  5.565  1.018  0.250 18.300  7.300  0.174
AtomPair CA 16 CA 52 SOGFUNC 5  6.242  1.018  0.252  6.352  2.028  0.127  6.387  1.327  0.193  6.668  1.018  0.252 18.300  7.300  0.176
AtomPair CA 16 CA 53 SOGFUNC 5  8.744  1.694  0.207  8.975  2.028  0.173  9.128  2.028  0.173  9.364  1.694  0.207 18.300  7.300  0.240
AtomPair CA 16 CA 54 SOGFUNC 2  8.829  2.108  0.302 18.300  7.300  0.698
AtomPair CA 16 CA 55 SOGFUNC 2  9.148  2.956  0.236 18.300  7.300  0.764
AtomPair CA 16 CA 56 SOGFUNC 2  8.388  2.956  0.236 18.300  7.300  0.764
AtomPair CA 16 CA 57 SOGFUNC 2  7.449  2.108  0.302 18.300  7.300  0.698
AtomPair CA 16 CA 58 SOGFUNC 2  9.833  2.108  0.302 18.300  7.300  0.698
AtomPair CA 16 CA 59 SOGFUNC 2  9.948  2.108  0.302 18.300  7.300  0.698
AtomPair CA 16 CA 67 SOGFUNC 2  9.860  1.685  0.351 18.300  7.300  0.649
AtomPair CA 16 CA 69 SOGFUNC 2  9.590  1.685  0.351 18.300  7.300  0.649
AtomPair CA 16 CA 71 SOGFUNC 3  9.682  2.054  0.221  9.753  1.327  0.343 18.300  7.300  0.436
AtomPair CA 16 CA 72 SOGFUNC 4  6.235  1.018  0.291  9.591  1.685  0.176  9.971  1.018  0.291 18.300  7.300  0.243
AtomPair CA 16 CA 73 SOGFUNC 4  5.642  1.327  0.278  6.596  1.327  0.278  7.794  2.635  0.140 18.300  7.300  0.303
AtomPair CA 16 CA 74 SOGFUNC 5  5.687  2.028  0.158  6.274  1.694  0.190  7.227  1.327  0.242  8.828  1.685  0.190 18.300  7.300  0.220
AtomPair CA 16 CA 75 SOGFUNC 5  5.805  1.327  0.242  6.287  1.694  0.190  8.024  1.685  0.190  8.947  2.028  0.158 18.300  7.300  0.220
AtomPair CA 16 CA 76 SOGFUNC 4  6.234  1.694  0.216  7.456  3.007  0.122  8.762  1.018  0.360 18.300  7.300  0.301
AtomPair CA 16 CA 77 SOGFUNC 4  8.198  2.066  0.198  8.947  1.327  0.309  9.764  2.635  0.156 18.300  7.300  0.337
AtomPair CA 16 CA 79 SOGFUNC 2  8.649  2.635  0.257 18.300  7.300  0.743
AtomPair CA 16 CA 80 SOGFUNC 2  6.396  2.635  0.257 18.300  7.300  0.743
AtomPair CA 16 CA 81 SOGFUNC 2  9.944  2.635  0.257 18.300  7.300  0.743
AtomPair CA 16 CA 111 SOGFUNC 2  7.912  1.685  0.351 18.300  7.300  0.649
AtomPair CA 16 CA 113 SOGFUNC 2  9.921  1.327  0.407 18.300  7.300  0.593
AtomPair CA 16 CA 114 SOGFUNC 3  7.119  2.066  0.238  9.990  1.685  0.291 18.300  7.300  0.471
AtomPair CA 16 CA 115 SOGFUNC 2  9.217  1.685  0.351 18.300  7.300  0.649
AtomPair CA 16 CA 117 SOGFUNC 5  7.003  2.066  0.176  8.143  1.685  0.216  8.922  2.028  0.179  9.032  2.028  0.179 18.300  7.300  0.249
AtomPair CA 16 CA 118 SOGFUNC 4  6.370  2.066  0.222  7.263  2.635  0.174  9.410  2.028  0.226 18.300  7.300  0.377
AtomPair CA 16 CA 120 SOGFUNC 2  9.841  2.956  0.236 18.300  7.300  0.764
AtomPair CA 16 CA 121 SOGFUNC 3  7.311  2.108  0.276  8.956  3.513  0.166 18.300  7.300  0.558
AtomPair CA 16 CA 122 SOGFUNC 2  9.955  2.108  0.302 18.300  7.300  0.698
AtomPair CA 16 CA 123 SOGFUNC 2  9.945  3.513  0.206 18.300  7.300  0.794
AtomPair CA 16 CA 285 SOGFUNC 2  9.236  3.007  0.233 18.300  7.300  0.767
AtomPair CA 16 CA 286 SOGFUNC 2  6.558  3.007  0.233 18.300  7.300  0.767
AtomPair CA 16 CA 287 SOGFUNC 2  9.906  3.007  0.233 18.300  7.300  0.767
AtomPair CA 16 CA 289 SOGFUNC 2  8.371  2.635  0.257 18.300  7.300  0.743
AtomPair CA 17 CA 22 SOGFUNC 9  5.374  1.694  0.110  6.408  3.443  0.054  8.523  2.635  0.070  8.684  1.685  0.110  8.688  2.028  0.092  8.696  2.066  0.090  8.712  1.018  0.182  8.845  1.018  0.182  8.879  1.694  0.110
AtomPair CA 17 CA 23 SOGFUNC 9  5.783  1.685  0.126  5.899  1.327  0.160  5.966  1.694  0.125  6.691  2.028  0.104  9.696  1.685  0.126  9.905  2.635  0.080  9.907  1.694  0.125  9.930  1.685  0.126 18.300  7.300  0.029
AtomPair CA 17 CA 24 SOGFUNC 4  5.163  1.685  0.267  9.460  2.028  0.222  9.515  3.173  0.142 18.300  7.300  0.370
AtomPair CA 17 CA 25 SOGFUNC 6  6.086  2.635  0.106  9.243  1.018  0.274  9.558  1.685  0.165  9.820  1.694  0.165  9.962  2.028  0.137 18.300  7.300  0.153
AtomPair CA 17 CA 26 SOGFUNC 6  5.871  1.018  0.229  7.830  1.685  0.138  8.264  1.018  0.229  8.429  1.694  0.138  9.160  1.694  0.138 18.300  7.300  0.128
AtomPair CA 17 CA 27 SOGFUNC 2  5.186  1.694  0.350 18.300  7.300  0.650
AtomPair CA 17 CA 28 SOGFUNC 2  4.569  1.694  0.350 18.300  7.300  0.650
AtomPair CA 17 CA 29 SOGFUNC 2  6.519  1.018  0.473 18.300  7.300  0.527
AtomPair CA 17 CA 30 SOGFUNC 2  9.361  2.028  0.310 18.300  7.300  0.690
AtomPair CA 17 CA 31 SOGFUNC 2  9.659  1.018  0.473 18.300  7.300  0.527
AtomPair CA 17 CA 32 SOGFUNC 2  9.589  1.685  0.351 18.300  7.300  0.649
AtomPair CA 17 CA 33 SOGFUNC 2  8.113  1.685  0.351 18.300  7.300  0.649
AtomPair CA 17 CA 34 SOGFUNC 2  9.947  3.007  0.233 18.300  7.300  0.767
AtomPair CA 17 CA 35 SOGFUNC 3  8.410  1.685  0.291  9.701  2.066  0.238 18.300  7.300  0.471
AtomPair CA 17 CA 36 SOGFUNC 3  7.139  1.685  0.291  9.925  2.066  0.238 18.300  7.300  0.471
AtomPair CA 17 CA 37 SOGFUNC 2  6.467  1.685  0.351 18.300  7.300  0.649
AtomPair CA 17 CA 38 SOGFUNC 2  5.733  2.635  0.257 18.300  7.300  0.743
AtomPair CA 17 CA 39 SOGFUNC 3  5.174  1.685  0.277  9.990  1.685  0.277 18.300  7.300  0.447
AtomPair CA 17 CA 40 SOGFUNC 2  4.053  1.685  0.351 18.300  7.300  0.649
AtomPair CA 17 CA 41 SOGFUNC 4  6.694  2.066  0.174  7.648  2.028  0.177  7.966  1.018  0.353 18.300  7.300  0.295
AtomPair CA 17 CA 42 SOGFUNC 3  8.796  3.007  0.146  9.089  1.018  0.432 18.300  7.300  0.422
AtomPair CA 17 CA 43 SOGFUNC 2  9.301  1.685  0.351 18.300  7.300  0.649
AtomPair CA 17 CA 46 SOGFUNC 3  8.242  3.173  0.169  9.016  1.694  0.317 18.300  7.300  0.514
AtomPair CA 17 CA 47 SOGFUNC 5  7.615  2.028  0.167  7.818  1.694  0.200  7.876  1.694  0.200  9.986  1.685  0.201 18.300  7.300  0.232
AtomPair CA 17 CA 48 SOGFUNC 4  5.470  1.694  0.237  5.733  1.694  0.237  7.487  2.028  0.198 18.300  7.300  0.329
AtomPair CA 17 CA 49 SOGFUNC 5  5.067  2.028  0.148  5.534  1.694  0.177  5.933  1.018  0.294  8.705  1.694  0.177 18.300  7.300  0.205
AtomPair CA 17 CA 50 SOGFUNC 5  5.547  1.694  0.177  6.844  2.028  0.148  6.891  1.018  0.294  7.255  1.694  0.177 18.300  7.300  0.205
AtomPair CA 17 CA 51 SOGFUNC 5  4.938  1.694  0.177  6.098  1.694  0.177  6.831  2.028  0.148  7.121  1.018  0.294 18.300  7.300  0.205
AtomPair CA 17 CA 52 SOGFUNC 5  6.076  1.694  0.172  7.197  1.694  0.172  7.544  1.694  0.172  8.149  1.018  0.286 18.300  7.300  0.199
AtomPair CA 17 CA 53 SOGFUNC 2  7.523  1.694  0.350 18.300  7.300  0.650
AtomPair CA 17 CA 69 SOGFUNC 2  9.123  1.685  0.351 18.300  7.300  0.649
AtomPair CA 17 CA 71 SOGFUNC 2  9.818  2.028  0.310 18.300  7.300  0.690
AtomPair CA 17 CA 72 SOGFUNC 3  6.966  1.694  0.276  9.953  1.694  0.276 18.300  7.300  0.448
AtomPair CA 17 CA 73 SOGFUNC 4  7.093  1.018  0.278  8.231  1.327  0.213  9.275  1.018  0.278 18.300  7.300  0.232
AtomPair CA 17 CA 74 SOGFUNC 4  6.204  1.018  0.329  7.847  1.694  0.198  9.443  1.694  0.198 18.300  7.300  0.275
AtomPair CA 17 CA 75 SOGFUNC 5  6.834  1.018  0.286  8.685  1.694  0.172  9.353  1.694  0.172  9.858  1.685  0.172 18.300  7.300  0.199
AtomPair CA 17 CA 76 SOGFUNC 4  8.614  1.018  0.354  8.719  1.694  0.213  9.229  2.635  0.137 18.300  7.300  0.296
AtomPair CA 17 CA 77 SOGFUNC 2  9.535  1.685  0.351 18.300  7.300  0.649
AtomPair CA 17 CA 78 SOGFUNC 2  9.773  1.694  0.350 18.300  7.300  0.650
AtomPair CA 17 CA 79 SOGFUNC 3  7.001  1.694  0.306  9.015  2.635  0.197 18.300  7.300  0.497
AtomPair CA 17 CA 80 SOGFUNC 2  7.769  2.635  0.257 18.300  7.300  0.743
AtomPair CA 17 CA 83 SOGFUNC 2  9.941  3.443  0.210 18.300  7.300  0.790
AtomPair CA 17 CA 108 SOGFUNC 2  8.303  2.809  0.245 18.300  7.300  0.755
AtomPair CA 17 CA 109 SOGFUNC 2  8.644  2.809  0.245 18.300  7.300  0.755
AtomPair CA 17 CA 110 SOGFUNC 2  9.739  1.685  0.351 18.300  7.300  0.649
AtomPair CA 17 CA 111 SOGFUNC 2  7.838  1.685  0.351 18.300  7.300  0.649
AtomPair CA 17 CA 114 SOGFUNC 2  6.923  1.685  0.351 18.300  7.300  0.649
AtomPair CA 17 CA 115 SOGFUNC 2  9.077  2.066  0.306 18.300  7.300  0.694
AtomPair CA 17 CA 117 SOGFUNC 2  6.958  1.685  0.351 18.300  7.300  0.649
AtomPair CA 17 CA 118 SOGFUNC 3  6.447  1.685  0.277  9.142  1.685  0.277 18.300  7.300  0.447
AtomPair CA 17 CA 121 SOGFUNC 2  8.972  2.108  0.302 18.300  7.300  0.698
AtomPair CA 17 CA 123 SOGFUNC 2  9.017  3.513  0.206 18.300  7.300  0.794
AtomPair CA 17 CA 146 SOGFUNC 2  9.595  2.108  0.302 18.300  7.300  0.698
AtomPair CA 17 CA 149 SOGFUNC 2  8.886  2.108  0.302 18.300  7.300  0.698
AtomPair CA 17 CA 150 SOGFUNC 2  8.614  2.108  0.302 18.300  7.300  0.698
AtomPair CA 17 CA 153 SOGFUNC 2  9.255  2.108  0.302 18.300  7.300  0.698
AtomPair CA 17 CA 158 SOGFUNC 2  7.638  2.108  0.302 18.300  7.300  0.698
AtomPair CA 17 CA 159 SOGFUNC 2  8.146  2.244  0.289 18.300  7.300  0.711
AtomPair CA 17 CA 160 SOGFUNC 2  8.916  1.685  0.351 18.300  7.300  0.649
AtomPair CA 18 CA 23 SOGFUNC 9  4.808  2.635  0.062  7.543  1.327  0.123  8.609  2.635  0.062  8.681  2.066  0.079  8.697  1.018  0.160  8.831  1.694  0.096  8.834  1.685  0.097  8.856  1.018  0.160  8.947  1.018  0.160
AtomPair CA 18 CA 24 SOGFUNC 9  6.649  2.635  0.085  9.716  2.066  0.108  9.730  1.018  0.220  9.771  1.694  0.132  9.793  3.007  0.074  9.878  1.694  0.132  9.925  2.635  0.085  9.949  1.694  0.132 18.300  7.300  0.031
AtomPair CA 18 CA 25 SOGFUNC 3  8.175  1.018  0.440  8.891  3.443  0.130 18.300  7.300  0.430
AtomPair CA 18 CA 26 SOGFUNC 2  5.394  1.018  0.473 18.300  7.300  0.527
AtomPair CA 18 CA 27 SOGFUNC 2  5.527  1.018  0.473 18.300  7.300  0.527
AtomPair CA 18 CA 28 SOGFUNC 2  6.187  1.327  0.407 18.300  7.300  0.593
AtomPair CA 18 CA 29 SOGFUNC 2  6.639  1.327  0.407 18.300  7.300  0.593
AtomPair CA 18 CA 32 SOGFUNC 2  8.535  1.018  0.473 18.300  7.300  0.527
AtomPair CA 18 CA 34 SOGFUNC 2  9.446  2.028  0.310 18.300  7.300  0.690
AtomPair CA 18 CA 37 SOGFUNC 2  7.823  3.007  0.233 18.300  7.300  0.767
AtomPair CA 18 CA 38 SOGFUNC 2  5.540  3.787  0.194 18.300  7.300  0.806
AtomPair CA 18 CA 39 SOGFUNC 2  5.036  3.007  0.233 18.300  7.300  0.767
AtomPair CA 18 CA 40 SOGFUNC 2  6.440  2.635  0.257 18.300  7.300  0.743
AtomPair CA 18 CA 41 SOGFUNC 2  9.148  3.007  0.233 18.300  7.300  0.767
AtomPair CA 18 CA 42 SOGFUNC 2  8.957  1.018  0.473 18.300  7.300  0.527
AtomPair CA 18 CA 43 SOGFUNC 2  8.908  1.018  0.473 18.300  7.300  0.527
AtomPair CA 18 CA 44 SOGFUNC 2  7.617  1.694  0.350 18.300  7.300  0.650
AtomPair CA 18 CA 45 SOGFUNC 2  9.206  1.327  0.407 18.300  7.300  0.593
AtomPair CA 18 CA 46 SOGFUNC 3  9.628  1.327  0.306  9.902  1.327  0.306 18.300  7.300  0.389
AtomPair CA 18 CA 47 SOGFUNC 5  7.533  2.028  0.152  7.676  2.028  0.152  8.405  1.694  0.182  8.530  1.018  0.303 18.300  7.300  0.211
AtomPair CA 18 CA 48 SOGFUNC 5  4.755  1.694  0.169  6.139  2.070  0.138  9.509  1.327  0.216  9.991  1.018  0.281 18.300  7.300  0.196
AtomPair CA 18 CA 49 SOGFUNC 5  4.393  1.327  0.189  4.560  1.694  0.148  5.074  1.018  0.246  7.602  1.018  0.246 18.300  7.300  0.171
AtomPair CA 18 CA 50 SOGFUNC 5  6.849  1.018  0.224  7.750  1.018  0.224  7.870  1.327  0.172  7.965  1.018  0.224 18.300  7.300  0.156
AtomPair CA 18 CA 51 SOGFUNC 5  6.092  1.018  0.224  8.818  1.018  0.224  9.356  1.327  0.172  9.493  1.018  0.224 18.300  7.300  0.156
AtomPair CA 18 CA 52 SOGFUNC 2  8.870  1.018  0.473 18.300  7.300  0.527
AtomPair CA 18 CA 69 SOGFUNC 2  9.794  3.007  0.233 18.300  7.300  0.767
AtomPair CA 18 CA 72 SOGFUNC 3  8.846  1.327  0.376  9.587  3.443  0.145 18.300  7.300  0.479
AtomPair CA 18 CA 73 SOGFUNC 4  8.768  1.065  0.301  9.888  2.635  0.122  9.890  1.018  0.315 18.300  7.300  0.263
AtomPair CA 18 CA 74 SOGFUNC 4  7.990  1.018  0.310  9.419  1.018  0.310  9.822  2.635  0.120 18.300  7.300  0.260
AtomPair CA 18 CA 75 SOGFUNC 3  7.416  2.635  0.163  8.445  1.018  0.423 18.300  7.300  0.413
AtomPair CA 18 CA 76 SOGFUNC 4  8.747  1.018  0.310  9.283  1.018  0.310  9.904  2.635  0.120 18.300  7.300  0.260
AtomPair CA 18 CA 77 SOGFUNC 5  8.735  1.018  0.245  8.872  1.018  0.245  9.769  1.018  0.245  9.863  2.635  0.095 18.300  7.300  0.171
AtomPair CA 18 CA 78 SOGFUNC 2  8.751  1.694  0.350 18.300  7.300  0.650
AtomPair CA 18 CA 79 SOGFUNC 3  9.234  1.694  0.233  9.913  1.018  0.388 18.300  7.300  0.379
AtomPair CA 18 CA 80 SOGFUNC 3  7.460  1.018  0.388  8.623  1.694  0.233 18.300  7.300  0.379
AtomPair CA 18 CA 81 SOGFUNC 2  7.634  1.694  0.350 18.300  7.300  0.650
AtomPair CA 18 CA 86 SOGFUNC 2  8.163  1.694  0.350 18.300  7.300  0.650
AtomPair CA 18 CA 87 SOGFUNC 2  9.523  1.694  0.350 18.300  7.300  0.650
AtomPair CA 18 CA 88 SOGFUNC 2  8.060  1.694  0.350 18.300  7.300  0.650
AtomPair CA 18 CA 108 SOGFUNC 2  9.034  1.694  0.350 18.300  7.300  0.650
AtomPair CA 18 CA 109 SOGFUNC 4  8.368  1.018  0.329  8.448  1.694  0.198  9.060  1.694  0.198 18.300  7.300  0.275
AtomPair CA 18 CA 110 SOGFUNC 4  8.233  1.018  0.261  8.525  1.018  0.261  8.764  1.018  0.261 18.300  7.300  0.218
AtomPair CA 18 CA 111 SOGFUNC 2  8.721  1.018  0.473 18.300  7.300  0.527
AtomPair CA 18 CA 114 SOGFUNC 2  9.793  2.635  0.257 18.300  7.300  0.743
AtomPair CA 18 CA 118 SOGFUNC 2  9.169  2.635  0.257 18.300  7.300  0.743
AtomPair CA 18 CA 119 SOGFUNC 2  8.376  2.754  0.249 18.300  7.300  0.751
AtomPair CA 18 CA 120 SOGFUNC 2  7.447  2.754  0.249 18.300  7.300  0.751
AtomPair CA 18 CA 123 SOGFUNC 2  7.376  2.754  0.249 18.300  7.300  0.751
AtomPair CA 18 CA 124 SOGFUNC 2  9.851  2.754  0.249 18.300  7.300  0.751
AtomPair CA 18 CA 146 SOGFUNC 2  8.319  2.635  0.257 18.300  7.300  0.743
AtomPair CA 18 CA 147 SOGFUNC 2  9.585  2.956  0.236 18.300  7.300  0.764
AtomPair CA 18 CA 149 SOGFUNC 2  7.029  2.956  0.236 18.300  7.300  0.764
AtomPair CA 18 CA 150 SOGFUNC 2  5.418  2.956  0.236 18.300  7.300  0.764
AtomPair CA 18 CA 151 SOGFUNC 2  8.863  3.717  0.197 18.300  7.300  0.803
AtomPair CA 18 CA 152 SOGFUNC 2  9.348  2.956  0.236 18.300  7.300  0.764
AtomPair CA 18 CA 153 SOGFUNC 2  6.795  2.956  0.236 18.300  7.300  0.764
AtomPair CA 18 CA 154 SOGFUNC 2  8.729  2.956  0.236 18.300  7.300  0.764
AtomPair CA 18 CA 155 SOGFUNC 2  9.682  2.956  0.236 18.300  7.300  0.764
AtomPair CA 18 CA 157 SOGFUNC 2  9.714  2.956  0.236 18.300  7.300  0.764
AtomPair CA 18 CA 158 SOGFUNC 2  8.528  2.956  0.236 18.300  7.300  0.764
AtomPair CA 18 CA 159 SOGFUNC 2  8.734  1.685  0.351 18.300  7.300  0.649
AtomPair CA 19 CA 24 SOGFUNC 9  6.101  1.018  0.203  7.762  1.685  0.122  8.514  2.635  0.078  8.614  3.443  0.060  8.671  3.173  0.065  8.695  2.028  0.102  8.753  1.018  0.203  8.945  3.173  0.065  9.590  2.028  0.102
AtomPair CA 19 CA 25 SOGFUNC 5  5.564  1.018  0.271  9.864  2.635  0.105  9.872  1.694  0.163  9.924  1.018  0.271 18.300  7.300  0.189
AtomPair CA 19 CA 26 SOGFUNC 2  4.562  1.018  0.473 18.300  7.300  0.527
AtomPair CA 19 CA 27 SOGFUNC 2  6.515  1.018  0.473 18.300  7.300  0.527
AtomPair CA 19 CA 28 SOGFUNC 2  8.852  1.018  0.473 18.300  7.300  0.527
AtomPair CA 19 CA 29 SOGFUNC 2  9.570  1.018  0.473 18.300  7.300  0.527
AtomPair CA 19 CA 32 SOGFUNC 2  9.671  1.018  0.473 18.300  7.300  0.527
AtomPair CA 19 CA 36 SOGFUNC 3  9.273  2.635  0.208  9.408  2.066  0.266 18.300  7.300  0.526
AtomPair CA 19 CA 37 SOGFUNC 2  7.104  1.685  0.351 18.300  7.300  0.649
AtomPair CA 19 CA 38 SOGFUNC 2  5.054  3.007  0.233 18.300  7.300  0.767
AtomPair CA 19 CA 39 SOGFUNC 2  6.761  2.066  0.306 18.300  7.300  0.694
AtomPair CA 19 CA 40 SOGFUNC 2  9.034  1.685  0.351 18.300  7.300  0.649
AtomPair CA 19 CA 44 SOGFUNC 2  9.349  1.327  0.407 18.300  7.300  0.593
AtomPair CA 19 CA 45 SOGFUNC 2  9.809  3.173  0.223 18.300  7.300  0.777
AtomPair CA 19 CA 46 SOGFUNC 3  8.743  3.173  0.140  9.671  1.018  0.435 18.300  7.300  0.425
AtomPair CA 19 CA 47 SOGFUNC 5  7.977  1.694  0.177  8.548  2.070  0.145  9.294  1.694  0.177  9.881  1.018  0.295 18.300  7.300  0.206
AtomPair CA 19 CA 48 SOGFUNC 5  7.742  2.070  0.158  7.907  1.694  0.193  8.510  3.173  0.103  8.577  1.018  0.322 18.300  7.300  0.224
AtomPair CA 19 CA 49 SOGFUNC 5  6.625  1.694  0.201  7.400  1.694  0.201  7.663  2.070  0.164  9.909  1.685  0.202 18.300  7.300  0.233
AtomPair CA 19 CA 50 SOGFUNC 3  9.073  1.694  0.276  9.978  1.694  0.276 18.300  7.300  0.448
AtomPair CA 19 CA 51 SOGFUNC 2  8.040  1.327  0.407 18.300  7.300  0.593
AtomPair CA 19 CA 69 SOGFUNC 2  9.937  2.066  0.306 18.300  7.300  0.694
AtomPair CA 19 CA 71 SOGFUNC 3  9.459  2.066  0.238  9.526  1.685  0.291 18.300  7.300  0.471
AtomPair CA 19 CA 72 SOGFUNC 3  9.398  2.635  0.221  9.695  2.635  0.221 18.300  7.300  0.558
AtomPair CA 19 CA 73 SOGFUNC 2  6.677  2.635  0.257 18.300  7.300  0.743
AtomPair CA 19 CA 74 SOGFUNC 3  7.603  2.635  0.207  9.720  2.028  0.269 18.300  7.300  0.524
AtomPair CA 19 CA 75 SOGFUNC 2  6.656  2.635  0.257 18.300  7.300  0.743
AtomPair CA 19 CA 77 SOGFUNC 2  8.713  1.685  0.351 18.300  7.300  0.649
AtomPair CA 19 CA 78 SOGFUNC 2  8.852  1.685  0.351 18.300  7.300  0.649
AtomPair CA 19 CA 79 SOGFUNC 2  9.538  1.685  0.351 18.300  7.300  0.649
AtomPair CA 19 CA 80 SOGFUNC 3  9.924  1.065  0.326  9.962  1.018  0.341 18.300  7.300  0.333
AtomPair CA 19 CA 81 SOGFUNC 3  7.465  1.018  0.428  9.782  2.809  0.155 18.300  7.300  0.417
AtomPair CA 19 CA 86 SOGFUNC 2  9.411  2.809  0.245 18.300  7.300  0.755
AtomPair CA 19 CA 87 SOGFUNC 2  9.209  1.694  0.350 18.300  7.300  0.650
AtomPair CA 19 CA 88 SOGFUNC 2  6.369  1.694  0.350 18.300  7.300  0.650
AtomPair CA 19 CA 89 SOGFUNC 2  7.779  2.809  0.245 18.300  7.300  0.755
AtomPair CA 19 CA 90 SOGFUNC 2  7.443  1.694  0.350 18.300  7.300  0.650
AtomPair CA 19 CA 109 SOGFUNC 3  9.293  1.018  0.428  9.495  2.809  0.155 18.300  7.300  0.417
AtomPair CA 19 CA 110 SOGFUNC 5  8.358  1.685  0.172  8.812  1.018  0.286  9.313  1.694  0.172  9.528  1.694  0.172 18.300  7.300  0.199
AtomPair CA 19 CA 111 SOGFUNC 3  8.258  1.685  0.277  9.307  1.694  0.276 18.300  7.300  0.448
AtomPair CA 19 CA 112 SOGFUNC 2  9.815  1.685  0.351 18.300  7.300  0.649
AtomPair CA 19 CA 113 SOGFUNC 2  7.930  2.635  0.257 18.300  7.300  0.743
AtomPair CA 19 CA 116 SOGFUNC 2  7.026  2.635  0.257 18.300  7.300  0.743
AtomPair CA 19 CA 117 SOGFUNC 2  9.170  1.685  0.351 18.300  7.300  0.649
AtomPair CA 19 CA 119 SOGFUNC 2  7.211  1.685  0.351 18.300  7.300  0.649
AtomPair CA 19 CA 120 SOGFUNC 2  6.650  2.108  0.302 18.300  7.300  0.698
AtomPair CA 19 CA 123 SOGFUNC 2  8.994  2.754  0.249 18.300  7.300  0.751
AtomPair CA 19 CA 146 SOGFUNC 2  9.303  2.635  0.257 18.300  7.300  0.743
AtomPair CA 19 CA 149 SOGFUNC 2  9.910  2.956  0.236 18.300  7.300  0.764
AtomPair CA 19 CA 150 SOGFUNC 2  7.607  3.717  0.197 18.300  7.300  0.803
AtomPair CA 20 CA 25 SOGFUNC 9  5.386  1.018  0.175  8.589  1.694  0.105  8.618  1.018  0.175  8.643  3.787  0.047  8.693  1.694  0.105  8.757  1.018  0.175  8.815  1.694  0.105  9.442  2.028  0.088 18.300  7.300  0.024
AtomPair CA 20 CA 26 SOGFUNC 7  6.036  1.018  0.259  9.486  2.028  0.130  9.736  2.028  0.130  9.812  1.694  0.156  9.844  3.007  0.088  9.925  2.028  0.130 18.300  7.300  0.108
AtomPair CA 20 CA 27 SOGFUNC 3  6.810  1.018  0.404  9.528  2.028  0.203 18.300  7.300  0.394
AtomPair CA 20 CA 28 SOGFUNC 2  9.471  1.018  0.473 18.300  7.300  0.527
AtomPair CA 20 CA 29 SOGFUNC 2  9.695  1.018  0.473 18.300  7.300  0.527
AtomPair CA 20 CA 32 SOGFUNC 2  7.871  1.018  0.473 18.300  7.300  0.527
AtomPair CA 20 CA 33 SOGFUNC 2  9.192  1.018  0.473 18.300  7.300  0.527
AtomPair CA 20 CA 34 SOGFUNC 2  6.713  2.635  0.257 18.300  7.300  0.743
AtomPair CA 20 CA 35 SOGFUNC 2  6.663  2.635  0.257 18.300  7.300  0.743
AtomPair CA 20 CA 36 SOGFUNC 2  6.714  1.685  0.351 18.300  7.300  0.649
AtomPair CA 20 CA 38 SOGFUNC 2  8.121  3.007  0.233 18.300  7.300  0.767
AtomPair CA 20 CA 39 SOGFUNC 2  9.678  2.066  0.306 18.300  7.300  0.694
AtomPair CA 20 CA 42 SOGFUNC 4  7.594  1.685  0.237  9.624  1.694  0.236  9.834  2.028  0.197 18.300  7.300  0.329
AtomPair CA 20 CA 43 SOGFUNC 3  7.918  1.685  0.290  8.959  2.028  0.241 18.300  7.300  0.469
AtomPair CA 20 CA 44 SOGFUNC 3  7.393  2.028  0.241  9.413  1.685  0.290 18.300  7.300  0.469
AtomPair CA 20 CA 45 SOGFUNC 2  9.866  2.028  0.310 18.300  7.300  0.690
AtomPair CA 20 CA 46 SOGFUNC 2  9.091  3.173  0.223 18.300  7.300  0.777
AtomPair CA 20 CA 47 SOGFUNC 5  7.540  1.694  0.200  7.608  1.694  0.200  8.522  2.028  0.167  9.613  1.685  0.201 18.300  7.300  0.232
AtomPair CA 20 CA 48 SOGFUNC 5  6.039  1.694  0.228  6.271  2.028  0.190  9.244  2.945  0.131  9.831  2.066  0.187 18.300  7.300  0.264
AtomPair CA 20 CA 49 SOGFUNC 4  8.455  1.685  0.237  9.273  1.694  0.236  9.788  2.028  0.197 18.300  7.300  0.329
AtomPair CA 20 CA 50 SOGFUNC 2  9.966  2.066  0.306 18.300  7.300  0.694
AtomPair CA 20 CA 57 SOGFUNC 2  9.893  2.108  0.302 18.300  7.300  0.698
AtomPair CA 20 CA 59 SOGFUNC 2  8.337  1.685  0.351 18.300  7.300  0.649
AtomPair CA 20 CA 71 SOGFUNC 3  9.525  2.054  0.252  9.540  2.066  0.251 18.300  7.300  0.497
AtomPair CA 20 CA 72 SOGFUNC 2  9.345  2.635  0.257 18.300  7.300  0.743
AtomPair CA 20 CA 73 SOGFUNC 2  9.230  2.635  0.257 18.300  7.300  0.743
AtomPair CA 20 CA 77 SOGFUNC 2  8.623  2.635  0.257 18.300  7.300  0.743
AtomPair CA 20 CA 78 SOGFUNC 2  8.702  1.685  0.351 18.300  7.300  0.649
AtomPair CA 20 CA 79 SOGFUNC 2  8.050  1.694  0.350 18.300  7.300  0.650
AtomPair CA 20 CA 80 SOGFUNC 3  9.769  2.028  0.254  9.938  2.028  0.254 18.300  7.300  0.493
AtomPair CA 20 CA 81 SOGFUNC 3  7.010  1.327  0.280  9.969  1.018  0.365 18.300  7.300  0.356
AtomPair CA 20 CA 82 SOGFUNC 2  9.299  2.809  0.245 18.300  7.300  0.755
AtomPair CA 20 CA 83 SOGFUNC 2  8.941  2.028  0.310 18.300  7.300  0.690
AtomPair CA 20 CA 88 SOGFUNC 2  9.817  1.018  0.473 18.300  7.300  0.527
AtomPair CA 20 CA 90 SOGFUNC 2  9.411  1.694  0.350 18.300  7.300  0.650
AtomPair CA 20 CA 110 SOGFUNC 3  8.119  2.066  0.238  9.330  1.685  0.291 18.300  7.300  0.471
AtomPair CA 20 CA 111 SOGFUNC 3  8.482  1.685  0.277  8.937  1.685  0.277 18.300  7.300  0.447
AtomPair CA 20 CA 116 SOGFUNC 2  9.887  3.787  0.194 18.300  7.300  0.806
AtomPair CA 20 CA 120 SOGFUNC 2  9.433  3.007  0.233 18.300  7.300  0.767
AtomPair CA 20 CA 146 SOGFUNC 2  7.767  2.635  0.257 18.300  7.300  0.743
AtomPair CA 20 CA 149 SOGFUNC 2  9.713  2.108  0.302 18.300  7.300  0.698
AtomPair CA 20 CA 150 SOGFUNC 2  8.643  2.956  0.236 18.300  7.300  0.764
AtomPair CA 21 CA 26 SOGFUNC 9  8.267  1.694  0.127  8.470  1.018  0.211  8.510  1.694  0.127  8.616  1.685  0.128  8.640  2.809  0.077  8.705  3.173  0.068  8.761  1.694  0.127  9.076  2.028  0.106 18.300  7.300  0.029
AtomPair CA 21 CA 27 SOGFUNC 8  9.648  2.028  0.123  9.706  2.028  0.123  9.751  1.327  0.187  9.821  3.007  0.083  9.858  2.028  0.123  9.965  1.694  0.147  9.965  1.694  0.147 18.300  7.300  0.068
AtomPair CA 21 CA 28 SOGFUNC 2  9.310  1.018  0.473 18.300  7.300  0.527
AtomPair CA 21 CA 32 SOGFUNC 2  9.320  2.028  0.310 18.300  7.300  0.690
AtomPair CA 21 CA 33 SOGFUNC 3  8.973  3.173  0.140  9.262  1.018  0.435 18.300  7.300  0.425
AtomPair CA 21 CA 34 SOGFUNC 3  6.976  3.173  0.140  8.257  1.018  0.435 18.300  7.300  0.425
AtomPair CA 21 CA 35 SOGFUNC 3  8.739  1.685  0.277  9.890  1.694  0.276 18.300  7.300  0.448
AtomPair CA 21 CA 36 SOGFUNC 2  9.818  1.685  0.351 18.300  7.300  0.649
AtomPair CA 21 CA 37 SOGFUNC 2  9.004  1.685  0.351 18.300  7.300  0.649
AtomPair CA 21 CA 41 SOGFUNC 2  9.646  1.694  0.350 18.300  7.300  0.650
AtomPair CA 21 CA 42 SOGFUNC 3  5.940  1.694  0.290  9.468  2.066  0.238 18.300  7.300  0.472
AtomPair CA 21 CA 43 SOGFUNC 2  5.301  1.694  0.350 18.300  7.300  0.650
AtomPair CA 21 CA 44 SOGFUNC 2  4.834  2.809  0.245 18.300  7.300  0.755
AtomPair CA 21 CA 45 SOGFUNC 2  8.084  2.028  0.310 18.300  7.300  0.690
AtomPair CA 21 CA 46 SOGFUNC 2  9.312  2.028  0.310 18.300  7.300  0.690
AtomPair CA 21 CA 47 SOGFUNC 2  9.547  2.028  0.310 18.300  7.300  0.690
AtomPair CA 21 CA 48 SOGFUNC 5  8.954  2.028  0.164  9.044  1.018  0.327  9.116  2.809  0.119  9.536  2.066  0.161 18.300  7.300  0.228
AtomPair CA 21 CA 49 SOGFUNC 3  7.868  1.694  0.290  9.112  2.066  0.238 18.300  7.300  0.472
AtomPair CA 21 CA 50 SOGFUNC 3  7.416  1.685  0.277  9.295  1.694  0.276 18.300  7.300  0.448
AtomPair CA 21 CA 51 SOGFUNC 3  8.409  2.635  0.196  9.244  1.685  0.307 18.300  7.300  0.496
AtomPair CA 21 CA 52 SOGFUNC 2  9.979  1.685  0.351 18.300  7.300  0.649
AtomPair CA 21 CA 70 SOGFUNC 3  8.922  2.066  0.250  9.931  2.028  0.255 18.300  7.300  0.495
AtomPair CA 21 CA 71 SOGFUNC 2  6.279  2.066  0.306 18.300  7.300  0.694
AtomPair CA 21 CA 72 SOGFUNC 3  6.995  3.007  0.146  9.463  1.018  0.432 18.300  7.300  0.422
AtomPair CA 21 CA 79 SOGFUNC 2  7.575  2.809  0.245 18.300  7.300  0.755
AtomPair CA 21 CA 80 SOGFUNC 3  7.959  1.018  0.388  9.026  1.694  0.233 18.300  7.300  0.379
AtomPair CA 21 CA 81 SOGFUNC 3  8.410  2.809  0.172  9.291  1.327  0.364 18.300  7.300  0.464
AtomPair CA 21 CA 82 SOGFUNC 2  7.601  2.809  0.245 18.300  7.300  0.755
AtomPair CA 21 CA 83 SOGFUNC 3  8.607  1.694  0.233  9.554  1.018  0.388 18.300  7.300  0.379
AtomPair CA 21 CA 84 SOGFUNC 2  9.468  1.018  0.473 18.300  7.300  0.527
AtomPair CA 21 CA 85 SOGFUNC 2  9.705  2.809  0.245 18.300  7.300  0.755
AtomPair CA 21 CA 108 SOGFUNC 2  9.176  2.809  0.245 18.300  7.300  0.755
AtomPair CA 21 CA 110 SOGFUNC 2  8.923  1.685  0.351 18.300  7.300  0.649
AtomPair CA 21 CA 111 SOGFUNC 2  8.961  1.685  0.351 18.300  7.300  0.649
AtomPair CA 21 CA 142 SOGFUNC 2  8.609  1.685  0.351 18.300  7.300  0.649
AtomPair CA 21 CA 143 SOGFUNC 2  7.762  1.685  0.351 18.300  7.300  0.649
AtomPair CA 21 CA 144 SOGFUNC 2  9.034  1.685  0.351 18.300  7.300  0.649
AtomPair CA 21 CA 145 SOGFUNC 2  7.632  2.054  0.308 18.300  7.300  0.692
AtomPair CA 21 CA 146 SOGFUNC 2  4.060  1.685  0.351 18.300  7.300  0.649
AtomPair CA 21 CA 147 SOGFUNC 2  6.723  1.685  0.351 18.300  7.300  0.649
AtomPair CA 21 CA 148 SOGFUNC 2  8.514  2.635  0.257 18.300  7.300  0.743
AtomPair CA 21 CA 149 SOGFUNC 2  6.507  1.685  0.351 18.300  7.300  0.649
AtomPair CA 21 CA 150 SOGFUNC 2  5.838  2.956  0.236 18.300  7.300  0.764
AtomPair CA 21 CA 151 SOGFUNC 2  9.479  2.956  0.236 18.300  7.300  0.764
AtomPair CA 21 CA 153 SOGFUNC 2  9.975  2.108  0.302 18.300  7.300  0.698
AtomPair CA 21 CA 159 SOGFUNC 2  9.682  2.054  0.308 18.300  7.300  0.692
AtomPair CA 21 CA 160 SOGFUNC 2  9.625  1.685  0.351 18.300  7.300  0.649
AtomPair CA 22 CA 27 SOGFUNC 9  8.574  1.327  0.137  8.603  1.327  0.137  8.633  1.018  0.179  8.639  1.018  0.179  8.684  2.028  0.090  8.710  3.173  0.057  8.745  1.694  0.107  8.801  2.028  0.090 18.300  7.300  0.025
AtomPair CA 22 CA 28 SOGFUNC 6  9.429  1.694  0.149  9.749  1.694  0.149  9.800  1.327  0.190  9.939  2.028  0.125  9.967  1.018  0.248 18.300  7.300  0.138
AtomPair CA 22 CA 32 SOGFUNC 2  9.644  1.327  0.407 18.300  7.300  0.593
AtomPair CA 22 CA 33 SOGFUNC 5  8.438  2.028  0.148  9.342  1.694  0.177  9.419  1.694  0.177  9.636  1.018  0.294 18.300  7.300  0.205
AtomPair CA 22 CA 34 SOGFUNC 5  6.559  2.028  0.157  8.778  2.028  0.157  9.245  2.028  0.157  9.417  1.018  0.312 18.300  7.300  0.218
AtomPair CA 22 CA 35 SOGFUNC 5  7.198  1.018  0.246  7.314  1.694  0.148  8.142  1.018  0.246  9.864  1.327  0.189 18.300  7.300  0.171
AtomPair CA 22 CA 36 SOGFUNC 2  9.695  3.173  0.223 18.300  7.300  0.777
AtomPair CA 22 CA 38 SOGFUNC 2  9.873  3.007  0.233 18.300  7.300  0.767
AtomPair CA 22 CA 40 SOGFUNC 2  9.867  1.694  0.350 18.300  7.300  0.650
AtomPair CA 22 CA 41 SOGFUNC 5  8.094  1.327  0.194  9.525  1.018  0.253  9.685  1.018  0.253  9.861  2.066  0.125 18.300  7.300  0.176
AtomPair CA 22 CA 42 SOGFUNC 3  5.287  1.018  0.405  7.748  2.066  0.200 18.300  7.300  0.395
AtomPair CA 22 CA 43 SOGFUNC 3  5.105  1.327  0.343  9.757  2.066  0.220 18.300  7.300  0.437
AtomPair CA 22 CA 44 SOGFUNC 2  6.421  2.028  0.310 18.300  7.300  0.690
AtomPair CA 22 CA 45 SOGFUNC 2  8.835  1.327  0.407 18.300  7.300  0.593
AtomPair CA 22 CA 46 SOGFUNC 3  8.791  1.327  0.364  9.785  2.809  0.172 18.300  7.300  0.464
AtomPair CA 22 CA 47 SOGFUNC 5  9.767  1.694  0.207  9.841  2.028  0.173  9.857  1.694  0.207  9.899  2.028  0.173 18.300  7.300  0.240
AtomPair CA 22 CA 48 SOGFUNC 6  7.765  1.694  0.140  8.710  1.018  0.233  9.113  1.694  0.140  9.321  1.327  0.179  9.953  1.327  0.179 18.300  7.300  0.130
AtomPair CA 22 CA 49 SOGFUNC 7  8.653  1.694  0.129  9.155  1.694  0.129  9.275  1.018  0.215  9.368  2.066  0.106  9.492  1.327  0.165  9.650  1.327  0.165 18.300  7.300  0.090
AtomPair CA 22 CA 50 SOGFUNC 5  7.483  2.635  0.151  7.547  2.635  0.151  7.710  1.685  0.235  9.178  2.066  0.192 18.300  7.300  0.272
AtomPair CA 22 CA 52 SOGFUNC 2  7.518  2.066  0.306 18.300  7.300  0.694
AtomPair CA 22 CA 67 SOGFUNC 2  9.822  1.018  0.473 18.300  7.300  0.527
AtomPair CA 22 CA 68 SOGFUNC 2  9.940  1.694  0.350 18.300  7.300  0.650
AtomPair CA 22 CA 69 SOGFUNC 3  6.560  2.066  0.238  9.249  1.694  0.290 18.300  7.300  0.472
AtomPair CA 22 CA 70 SOGFUNC 3  5.580  3.007  0.146  8.295  1.018  0.432 18.300  7.300  0.422
AtomPair CA 22 CA 71 SOGFUNC 4  4.197  2.066  0.183  8.415  1.327  0.284  8.523  1.694  0.223 18.300  7.300  0.310
AtomPair CA 22 CA 72 SOGFUNC 5  5.691  2.635  0.106  7.366  1.018  0.275  7.473  1.065  0.263  8.752  1.694  0.165 18.300  7.300  0.192
AtomPair CA 22 CA 73 SOGFUNC 4  7.299  1.018  0.310  8.452  1.018  0.310  9.151  2.635  0.120 18.300  7.300  0.260
AtomPair CA 22 CA 74 SOGFUNC 2  6.705  1.018  0.473 18.300  7.300  0.527
AtomPair CA 22 CA 75 SOGFUNC 3  9.635  1.018  0.423  9.883  2.635  0.163 18.300  7.300  0.413
AtomPair CA 22 CA 79 SOGFUNC 2  8.642  1.694  0.350 18.300  7.300  0.650
AtomPair CA 22 CA 80 SOGFUNC 4  8.495  1.694  0.250  8.728  1.694  0.250  8.926  2.809  0.151 18.300  7.300  0.348
AtomPair CA 22 CA 81 SOGFUNC 3  7.835  1.327  0.327  7.881  1.694  0.256 18.300  7.300  0.416
AtomPair CA 22 CA 82 SOGFUNC 2  9.849  1.694  0.350 18.300  7.300  0.650
AtomPair CA 22 CA 83 SOGFUNC 4  7.051  1.694  0.228  8.705  1.694  0.228  9.643  1.694  0.228 18.300  7.300  0.317
AtomPair CA 22 CA 84 SOGFUNC 4  8.481  1.018  0.261  9.503  1.018  0.261  9.784  1.018  0.261 18.300  7.300  0.218
AtomPair CA 22 CA 85 SOGFUNC 3  9.250  1.694  0.289  9.340  2.028  0.241 18.300  7.300  0.469
AtomPair CA 22 CA 86 SOGFUNC 2  9.610  2.809  0.245 18.300  7.300  0.755
AtomPair CA 22 CA 87 SOGFUNC 2  9.347  1.694  0.350 18.300  7.300  0.650
AtomPair CA 22 CA 88 SOGFUNC 2  7.174  1.694  0.350 18.300  7.300  0.650
AtomPair CA 22 CA 89 SOGFUNC 2  8.856  3.173  0.223 18.300  7.300  0.777
AtomPair CA 22 CA 90 SOGFUNC 2  9.158  1.694  0.350 18.300  7.300  0.650
AtomPair CA 22 CA 109 SOGFUNC 3  8.794  2.809  0.187  9.185  1.694  0.310 18.300  7.300  0.503
AtomPair CA 22 CA 110 SOGFUNC 2  9.246  1.018  0.473 18.300  7.300  0.527
AtomPair CA 22 CA 112 SOGFUNC 2  8.241  2.635  0.257 18.300  7.300  0.743
AtomPair CA 22 CA 113 SOGFUNC 2  8.567  2.635  0.257 18.300  7.300  0.743
AtomPair CA 22 CA 143 SOGFUNC 2  9.126  2.635  0.257 18.300  7.300  0.743
AtomPair CA 22 CA 144 SOGFUNC 2  9.880  2.635  0.257 18.300  7.300  0.743
AtomPair CA 22 CA 145 SOGFUNC 2  9.523  1.685  0.351 18.300  7.300  0.649
AtomPair CA 22 CA 146 SOGFUNC 2  5.743  2.635  0.257 18.300  7.300  0.743
AtomPair CA 22 CA 147 SOGFUNC 2  6.373  2.635  0.257 18.300  7.300  0.743
AtomPair CA 22 CA 148 SOGFUNC 2  9.241  3.443  0.210 18.300  7.300  0.790
AtomPair CA 22 CA 149 SOGFUNC 2  8.086  2.635  0.257 18.300  7.300  0.743
AtomPair CA 22 CA 150 SOGFUNC 2  5.579  3.443  0.210 18.300  7.300  0.790
AtomPair CA 22 CA 151 SOGFUNC 2  8.681  4.151  0.180 18.300  7.300  0.820
AtomPair CA 23 CA 28 SOGFUNC 9  7.015  1.018  0.176  8.450  2.028  0.088  8.602  2.028  0.088  8.602  1.327  0.135  8.628  1.327  0.135  8.643  2.028  0.088  8.673  1.018  0.176  8.681  2.028  0.088 18.300  7.300  0.025
AtomPair CA 23 CA 29 SOGFUNC 7  9.589  1.694  0.145  9.763  2.028  0.121  9.869  1.327  0.184  9.907  2.028  0.121  9.936  1.327  0.184  9.948  1.694  0.145 18.300  7.300  0.101
AtomPair CA 23 CA 33 SOGFUNC 6  8.765  1.694  0.141  9.775  1.018  0.235  9.817  1.018  0.235  9.878  1.694  0.141  9.958  2.028  0.118 18.300  7.300  0.131
AtomPair CA 23 CA 34 SOGFUNC 7  7.743  1.694  0.132  8.723  1.327  0.168  8.889  1.327  0.168  9.206  2.028  0.110  9.320  1.018  0.219  9.506  2.028  0.110 18.300  7.300  0.092
AtomPair CA 23 CA 35 SOGFUNC 6  7.499  2.028  0.132  7.531  1.327  0.202  7.810  1.327  0.202  8.842  1.694  0.158  9.884  1.694  0.158 18.300  7.300  0.147
AtomPair CA 23 CA 36 SOGFUNC 3  7.278  1.018  0.404  9.955  2.028  0.203 18.300  7.300  0.394
AtomPair CA 23 CA 37 SOGFUNC 2  9.651  1.685  0.351 18.300  7.300  0.649
AtomPair CA 23 CA 38 SOGFUNC 2  9.049  1.685  0.351 18.300  7.300  0.649
AtomPair CA 23 CA 39 SOGFUNC 4  9.313  1.685  0.206  9.543  2.066  0.168  9.980  1.018  0.341 18.300  7.300  0.285
AtomPair CA 23 CA 40 SOGFUNC 5  6.388  1.694  0.215  9.386  2.028  0.179  9.737  2.054  0.177  9.913  2.028  0.179 18.300  7.300  0.249
AtomPair CA 23 CA 41 SOGFUNC 4  5.724  1.018  0.278  6.438  1.018  0.278  6.548  1.327  0.213 18.300  7.300  0.232
AtomPair CA 23 CA 42 SOGFUNC 4  4.523  1.018  0.312  7.306  1.327  0.239  8.095  1.685  0.188 18.300  7.300  0.261
AtomPair CA 23 CA 43 SOGFUNC 4  6.625  1.018  0.340  7.512  2.028  0.171  8.661  1.685  0.205 18.300  7.300  0.284
AtomPair CA 23 CA 44 SOGFUNC 4  8.230  1.685  0.215  8.445  1.327  0.273  9.315  1.694  0.214 18.300  7.300  0.298
AtomPair CA 23 CA 45 SOGFUNC 2  9.562  2.028  0.310 18.300  7.300  0.690
AtomPair CA 23 CA 46 SOGFUNC 3  6.829  2.028  0.224  9.022  1.327  0.342 18.300  7.300  0.435
AtomPair CA 23 CA 47 SOGFUNC 4  7.103  1.018  0.312  7.440  1.327  0.239  7.615  1.694  0.188 18.300  7.300  0.261
AtomPair CA 23 CA 48 SOGFUNC 6  6.865  2.028  0.123  9.304  2.066  0.121  9.539  1.018  0.245  9.597  1.327  0.188  9.842  1.327  0.188 18.300  7.300  0.136
AtomPair CA 23 CA 49 SOGFUNC 4  5.996  1.685  0.238  9.462  2.066  0.194  9.727  1.685  0.238 18.300  7.300  0.330
AtomPair CA 23 CA 50 SOGFUNC 6  7.016  1.685  0.186  9.482  1.685  0.186  9.502  2.066  0.152  9.546  2.635  0.119  9.778  1.685  0.186 18.300  7.300  0.172
AtomPair CA 23 CA 51 SOGFUNC 3  8.010  2.066  0.238  9.345  1.685  0.291 18.300  7.300  0.471
AtomPair CA 23 CA 52 SOGFUNC 5  6.881  2.066  0.164  7.549  1.685  0.201  9.445  1.685  0.201  9.735  1.685  0.201 18.300  7.300  0.232
AtomPair CA 23 CA 53 SOGFUNC 2  9.353  2.635  0.257 18.300  7.300  0.743
AtomPair CA 23 CA 68 SOGFUNC 2  8.641  1.685  0.351 18.300  7.300  0.649
AtomPair CA 23 CA 69 SOGFUNC 2  5.511  1.685  0.351 18.300  7.300  0.649
AtomPair CA 23 CA 70 SOGFUNC 2  5.483  1.685  0.351 18.300  7.300  0.649
AtomPair CA 23 CA 71 SOGFUNC 2  6.142  1.685  0.351 18.300  7.300  0.649
AtomPair CA 23 CA 72 SOGFUNC 2  6.781  1.685  0.351 18.300  7.300  0.649
AtomPair CA 23 CA 73 SOGFUNC 3  9.776  1.685  0.307  9.908  2.635  0.196 18.300  7.300  0.496
AtomPair CA 23 CA 74 SOGFUNC 2  9.491  1.327  0.407 18.300  7.300  0.593
AtomPair CA 23 CA 81 SOGFUNC 3  7.942  2.028  0.203  8.377  1.018  0.404 18.300  7.300  0.394
AtomPair CA 23 CA 83 SOGFUNC 3  9.246  1.694  0.233  9.739  1.018  0.388 18.300  7.300  0.379
AtomPair CA 23 CA 84 SOGFUNC 3  8.633  1.018  0.404  9.474  2.028  0.203 18.300  7.300  0.394
AtomPair CA 23 CA 85 SOGFUNC 3  9.140  1.694  0.276  9.689  1.694  0.276 18.300  7.300  0.448
AtomPair CA 23 CA 88 SOGFUNC 2  8.964  1.018  0.473 18.300  7.300  0.527
AtomPair CA 23 CA 89 SOGFUNC 2  9.066  2.028  0.310 18.300  7.300  0.690
AtomPair CA 23 CA 90 SOGFUNC 2  7.877  1.694  0.350 18.300  7.300  0.650
AtomPair CA 23 CA 91 SOGFUNC 2  9.653  1.694  0.350 18.300  7.300  0.650
AtomPair CA 23 CA 110 SOGFUNC 2  9.152  1.685  0.351 18.300  7.300  0.649
AtomPair CA 23 CA 112 SOGFUNC 2  8.937  1.685  0.351 18.300  7.300  0.649
AtomPair CA 23 CA 113 SOGFUNC 2  8.960  2.635  0.257 18.300  7.300  0.743
AtomPair CA 23 CA 143 SOGFUNC 2  8.896  1.685  0.351 18.300  7.300  0.649
AtomPair CA 23 CA 146 SOGFUNC 2  7.642  2.635  0.257 18.300  7.300  0.743
AtomPair CA 23 CA 147 SOGFUNC 2  9.184  2.635  0.257 18.300  7.300  0.743
AtomPair CA 23 CA 150 SOGFUNC 2  9.307  2.635  0.257 18.300  7.300  0.743
AtomPair CA 24 CA 29 SOGFUNC 9  7.804  1.694  0.141  8.279  3.173  0.075  8.465  3.173  0.075  8.555  2.028  0.118  8.582  2.028  0.118  8.585  1.327  0.180  8.626  2.028  0.118  8.772  1.694  0.141 18.300  7.300  0.033
AtomPair CA 24 CA 30 SOGFUNC 6  9.757  2.028  0.146  9.941  1.327  0.224  9.955  2.028  0.146  9.956  2.028  0.146  9.977  1.694  0.175 18.300  7.300  0.163
AtomPair CA 24 CA 31 SOGFUNC 2  9.653  2.028  0.310 18.300  7.300  0.690
AtomPair CA 24 CA 32 SOGFUNC 3  7.162  2.028  0.241  8.000  1.694  0.289 18.300  7.300  0.469
AtomPair CA 24 CA 33 SOGFUNC 3  5.920  1.694  0.317  8.332  3.173  0.169 18.300  7.300  0.514
AtomPair CA 24 CA 34 SOGFUNC 4  6.341  1.694  0.238  8.528  3.173  0.127  9.763  1.327  0.304 18.300  7.300  0.331
AtomPair CA 24 CA 35 SOGFUNC 3  8.841  1.694  0.276  8.890  1.694  0.276 18.300  7.300  0.448
AtomPair CA 24 CA 36 SOGFUNC 3  7.657  1.327  0.327  8.616  1.694  0.256 18.300  7.300  0.416
AtomPair CA 24 CA 37 SOGFUNC 3  6.633  1.694  0.276  8.278  1.685  0.277 18.300  7.300  0.448
AtomPair CA 24 CA 38 SOGFUNC 3  9.115  2.066  0.266  9.850  2.635  0.208 18.300  7.300  0.526
AtomPair CA 24 CA 39 SOGFUNC 2  8.226  1.694  0.350 18.300  7.300  0.650
AtomPair CA 24 CA 40 SOGFUNC 3  5.636  2.809  0.187  9.016  1.685  0.311 18.300  7.300  0.503
AtomPair CA 24 CA 41 SOGFUNC 4  5.232  1.694  0.237  8.926  1.694  0.237  9.258  2.028  0.198 18.300  7.300  0.329
AtomPair CA 24 CA 42 SOGFUNC 3  6.295  1.694  0.289  9.738  2.028  0.241 18.300  7.300  0.469
AtomPair CA 24 CA 43 SOGFUNC 3  7.999  1.694  0.289  8.795  2.028  0.241 18.300  7.300  0.469
AtomPair CA 24 CA 44 SOGFUNC 3  9.360  2.028  0.241  9.884  1.685  0.290 18.300  7.300  0.469
AtomPair CA 24 CA 46 SOGFUNC 2  9.821  3.173  0.223 18.300  7.300  0.777
AtomPair CA 24 CA 47 SOGFUNC 2  9.964  1.694  0.350 18.300  7.300  0.650
AtomPair CA 24 CA 49 SOGFUNC 4  8.201  1.685  0.248  8.236  1.685  0.248  8.942  2.635  0.159 18.300  7.300  0.344
AtomPair CA 24 CA 50 SOGFUNC 2  8.477  2.635  0.257 18.300  7.300  0.743
AtomPair CA 24 CA 51 SOGFUNC 3  8.245  2.635  0.208  9.853  2.066  0.266 18.300  7.300  0.526
AtomPair CA 24 CA 52 SOGFUNC 2  6.929  2.635  0.257 18.300  7.300  0.743
AtomPair CA 24 CA 53 SOGFUNC 2  9.669  1.685  0.351 18.300  7.300  0.649
AtomPair CA 24 CA 61 SOGFUNC 2  9.895  1.685  0.351 18.300  7.300  0.649
AtomPair CA 24 CA 67 SOGFUNC 2  6.954  1.685  0.351 18.300  7.300  0.649
AtomPair CA 24 CA 68 SOGFUNC 2  5.676  1.685  0.351 18.300  7.300  0.649
AtomPair CA 24 CA 69 SOGFUNC 2  4.022  2.066  0.306 18.300  7.300  0.694
AtomPair CA 24 CA 70 SOGFUNC 2  6.437  2.066  0.306 18.300  7.300  0.694
AtomPair CA 24 CA 71 SOGFUNC 2  8.702  2.066  0.306 18.300  7.300  0.694
AtomPair CA 24 CA 79 SOGFUNC 2  9.730  2.809  0.245 18.300  7.300  0.755
AtomPair CA 24 CA 81 SOGFUNC 2  7.414  2.028  0.310 18.300  7.300  0.690
AtomPair CA 24 CA 82 SOGFUNC 2  7.771  2.809  0.245 18.300  7.300  0.755
AtomPair CA 24 CA 83 SOGFUNC 2  7.123  1.694  0.350 18.300  7.300  0.650
AtomPair CA 24 CA 84 SOGFUNC 2  7.687  2.028  0.310 18.300  7.300  0.690
AtomPair CA 24 CA 85 SOGFUNC 3  8.705  1.694  0.276  9.957  1.694  0.276 18.300  7.300  0.448
AtomPair CA 24 CA 86 SOGFUNC 2  7.694  2.809  0.245 18.300  7.300  0.755
AtomPair CA 24 CA 87 SOGFUNC 2  9.876  3.173  0.223 18.300  7.300  0.777
AtomPair CA 24 CA 110 SOGFUNC 2  9.035  2.635  0.257 18.300  7.300  0.743
AtomPair CA 24 CA 140 SOGFUNC 2  9.983  2.635  0.257 18.300  7.300  0.743
AtomPair CA 24 CA 142 SOGFUNC 2  7.734  2.635  0.257 18.300  7.300  0.743
AtomPair CA 24 CA 143 SOGFUNC 2  5.307  2.635  0.257 18.300  7.300  0.743
AtomPair CA 24 CA 144 SOGFUNC 2  8.004  2.635  0.257 18.300  7.300  0.743
AtomPair CA 24 CA 145 SOGFUNC 2  8.640  1.685  0.351 18.300  7.300  0.649
AtomPair CA 24 CA 146 SOGFUNC 2  5.700  2.635  0.257 18.300  7.300  0.743
AtomPair CA 24 CA 147 SOGFUNC 2  8.151  2.635  0.257 18.300  7.300  0.743
AtomPair CA 24 CA 150 SOGFUNC 2  9.754  2.635  0.257 18.300  7.300  0.743
AtomPair CA 24 CA 208 SOGFUNC 2  9.854  2.635  0.257 18.300  7.300  0.743
AtomPair CA 25 CA 30 SOGFUNC 9  8.062  1.327  0.113  8.292  1.018  0.148  8.347  1.018  0.148  8.490  2.028  0.074  8.653  1.694  0.089  8.697  1.018  0.148  8.762  1.018  0.148  9.294  1.327  0.113 18.300  7.300  0.021
AtomPair CA 25 CA 31 SOGFUNC 7  8.021  2.028  0.125  9.634  2.028  0.125  9.789  1.018  0.248  9.913  2.028  0.125  9.989  2.028  0.125  9.997  1.694  0.149 18.300  7.300  0.104
AtomPair CA 25 CA 32 SOGFUNC 6  5.092  1.694  0.138  9.701  1.018  0.229  9.771  1.694  0.138  9.880  1.694  0.138  9.883  1.018  0.229 18.300  7.300  0.128
AtomPair CA 25 CA 33 SOGFUNC 7  5.030  2.028  0.106  7.377  1.018  0.212  7.416  1.018  0.212  7.534  1.694  0.127  9.014  1.694  0.127  9.334  1.694  0.127 18.300  7.300  0.089
AtomPair CA 25 CA 34 SOGFUNC 5  5.856  1.694  0.158  8.702  1.018  0.263  8.782  1.018  0.263  9.144  2.028  0.132 18.300  7.300  0.183
AtomPair CA 25 CA 35 SOGFUNC 6  9.347  1.694  0.138  9.409  1.694  0.138  9.421  1.018  0.229  9.577  1.694  0.138  9.625  1.018  0.229 18.300  7.300  0.128
AtomPair CA 25 CA 36 SOGFUNC 2  7.886  1.018  0.473 18.300  7.300  0.527
AtomPair CA 25 CA 37 SOGFUNC 2  6.144  1.018  0.473 18.300  7.300  0.527
AtomPair CA 25 CA 38 SOGFUNC 3  6.740  1.694  0.276  9.497  1.694  0.276 18.300  7.300  0.448
AtomPair CA 25 CA 39 SOGFUNC 2  5.725  1.018  0.473 18.300  7.300  0.527
AtomPair CA 25 CA 40 SOGFUNC 3  4.721  1.694  0.306  8.909  2.635  0.197 18.300  7.300  0.497
AtomPair CA 25 CA 41 SOGFUNC 4  6.310  1.694  0.213  9.721  1.018  0.354  9.767  2.635  0.137 18.300  7.300  0.296
AtomPair CA 25 CA 42 SOGFUNC 4  8.898  1.694  0.257  9.377  3.443  0.127  9.927  1.685  0.258 18.300  7.300  0.358
AtomPair CA 25 CA 43 SOGFUNC 3  8.424  1.685  0.307  8.607  2.635  0.196 18.300  7.300  0.496
AtomPair CA 25 CA 44 SOGFUNC 3  7.629  1.685  0.307  9.431  2.635  0.196 18.300  7.300  0.496
AtomPair CA 25 CA 45 SOGFUNC 3  7.532  2.635  0.196  8.707  1.685  0.307 18.300  7.300  0.496
AtomPair CA 25 CA 46 SOGFUNC 2  8.672  2.635  0.257 18.300  7.300  0.743
AtomPair CA 25 CA 48 SOGFUNC 2  9.287  2.635  0.257 18.300  7.300  0.743
AtomPair CA 25 CA 49 SOGFUNC 4  6.176  2.635  0.175  7.612  1.685  0.273  7.648  2.635  0.175 18.300  7.300  0.378
AtomPair CA 25 CA 50 SOGFUNC 7  8.978  2.635  0.114  9.069  2.635  0.114  9.363  1.685  0.178  9.561  1.685  0.178  9.575  1.685  0.178  9.673  2.635  0.114 18.300  7.300  0.123
AtomPair CA 25 CA 51 SOGFUNC 3  9.400  1.685  0.277  9.999  1.685  0.277 18.300  7.300  0.447
AtomPair CA 25 CA 52 SOGFUNC 3  8.637  1.685  0.307  9.534  2.635  0.196 18.300  7.300  0.496
AtomPair CA 25 CA 53 SOGFUNC 2  7.856  2.635  0.257 18.300  7.300  0.743
AtomPair CA 25 CA 65 SOGFUNC 2  9.846  2.635  0.257 18.300  7.300  0.743
AtomPair CA 25 CA 66 SOGFUNC 2  8.332  1.685  0.351 18.300  7.300  0.649
AtomPair CA 25 CA 67 SOGFUNC 4  5.673  2.635  0.120  9.358  1.018  0.310  9.739  1.018  0.310 18.300  7.300  0.260
AtomPair CA 25 CA 68 SOGFUNC 3  5.845  2.635  0.197  9.229  1.694  0.306 18.300  7.300  0.497
AtomPair CA 25 CA 69 SOGFUNC 3  6.345  2.635  0.197  9.258  1.694  0.306 18.300  7.300  0.497
AtomPair CA 25 CA 70 SOGFUNC 3  8.201  2.028  0.269  8.868  2.635  0.207 18.300  7.300  0.524
AtomPair CA 25 CA 71 SOGFUNC 2  8.015  1.694  0.350 18.300  7.300  0.650
AtomPair CA 25 CA 72 SOGFUNC 2  8.535  1.065  0.461 18.300  7.300  0.539
AtomPair CA 25 CA 73 SOGFUNC 2  9.130  1.018  0.473 18.300  7.300  0.527
AtomPair CA 25 CA 74 SOGFUNC 2  9.413  1.018  0.473 18.300  7.300  0.527
AtomPair CA 25 CA 80 SOGFUNC 2  9.946  1.018  0.473 18.300  7.300  0.527
AtomPair CA 25 CA 81 SOGFUNC 2  9.972  1.694  0.350 18.300  7.300  0.650
AtomPair CA 25 CA 82 SOGFUNC 2  9.705  1.694  0.350 18.300  7.300  0.650
AtomPair CA 25 CA 83 SOGFUNC 5  7.991  1.694  0.172  8.134  1.018  0.286  8.687  1.694  0.172  9.742  1.694  0.172 18.300  7.300  0.199
AtomPair CA 25 CA 84 SOGFUNC 5  7.420  1.018  0.256  8.241  1.018  0.256  8.588  1.694  0.154  9.986  1.694  0.154 18.300  7.300  0.179
AtomPair CA 25 CA 85 SOGFUNC 2  7.455  1.694  0.350 18.300  7.300  0.650
AtomPair CA 25 CA 86 SOGFUNC 3  9.305  1.694  0.276  9.361  1.694  0.276 18.300  7.300  0.448
AtomPair CA 25 CA 87 SOGFUNC 4  8.457  1.018  0.357  9.004  2.809  0.129  9.233  1.694  0.215 18.300  7.300  0.299
AtomPair CA 25 CA 88 SOGFUNC 2  8.485  1.694  0.350 18.300  7.300  0.650
AtomPair CA 25 CA 140 SOGFUNC 2  9.683  1.685  0.351 18.300  7.300  0.649
AtomPair CA 25 CA 141 SOGFUNC 2  9.958  2.635  0.257 18.300  7.300  0.743
AtomPair CA 25 CA 142 SOGFUNC 2  8.288  1.685  0.351 18.300  7.300  0.649
AtomPair CA 25 CA 143 SOGFUNC 2  4.985  1.685  0.351 18.300  7.300  0.649
AtomPair CA 25 CA 144 SOGFUNC 2  5.883  1.685  0.351 18.300  7.300  0.649
AtomPair CA 25 CA 145 SOGFUNC 2  7.475  2.054  0.308 18.300  7.300  0.692
AtomPair CA 25 CA 146 SOGFUNC 2  4.920  2.635  0.257 18.300  7.300  0.743
AtomPair CA 25 CA 147 SOGFUNC 2  5.560  1.685  0.351 18.300  7.300  0.649
AtomPair CA 25 CA 148 SOGFUNC 2  9.066  2.635  0.257 18.300  7.300  0.743
AtomPair CA 25 CA 149 SOGFUNC 2  9.687  1.685  0.351 18.300  7.300  0.649
AtomPair CA 25 CA 150 SOGFUNC 2  8.674  2.635  0.257 18.300  7.300  0.743
AtomPair CA 25 CA 207 SOGFUNC 2  9.173  2.635  0.257 18.300  7.300  0.743
AtomPair CA 25 CA 208 SOGFUNC 2  7.280  2.635  0.257 18.300  7.300  0.743
AtomPair CA 25 CA 209 SOGFUNC 2  8.309  3.007  0.233 18.300  7.300  0.767
AtomPair CA 25 CA 210 SOGFUNC 2  9.233  2.635  0.257 18.300  7.300  0.743
AtomPair CA 26 CA 31 SOGFUNC 9  8.140  1.018  0.190  8.485  2.028  0.096  8.605  2.028  0.096  8.616  2.028  0.096  8.635  1.018  0.190  8.643  2.028  0.096  9.753  2.028  0.096  9.845  1.694  0.114 18.300  7.300  0.027
AtomPair CA 26 CA 32 SOGFUNC 8  7.907  1.018  0.170  7.909  1.018  0.170  8.082  1.018  0.170  8.117  1.694  0.102  8.158  2.028  0.085  9.561  1.018  0.170  9.759  2.028  0.085 18.300  7.300  0.047
AtomPair CA 26 CA 33 SOGFUNC 7  5.263  1.018  0.181  5.269  1.018  0.181  5.313  1.694  0.109  7.109  1.018  0.181  7.930  2.028  0.091  9.634  1.018  0.181 18.300  7.300  0.076
AtomPair CA 26 CA 34 SOGFUNC 6  5.599  1.018  0.231  5.642  1.327  0.177  5.925  2.028  0.116  7.250  1.018  0.231  8.803  2.028  0.116 18.300  7.300  0.129
AtomPair CA 26 CA 35 SOGFUNC 5  6.663  1.694  0.154  6.999  1.018  0.256  7.001  1.018  0.256  8.652  1.694  0.154 18.300  7.300  0.179
AtomPair CA 26 CA 36 SOGFUNC 3  9.381  1.018  0.404  9.971  2.028  0.203 18.300  7.300  0.394
AtomPair CA 26 CA 37 SOGFUNC 5  8.380  1.694  0.177  9.234  1.018  0.294  9.358  2.028  0.147  9.956  1.685  0.177 18.300  7.300  0.205
AtomPair CA 26 CA 38 SOGFUNC 3  5.354  2.028  0.241  8.815  1.685  0.290 18.300  7.300  0.469
AtomPair CA 26 CA 39 SOGFUNC 3  5.521  2.028  0.241  6.918  1.685  0.290 18.300  7.300  0.469
AtomPair CA 26 CA 40 SOGFUNC 5  6.183  1.694  0.207  8.556  2.028  0.173  9.347  1.685  0.208  9.449  2.028  0.173 18.300  7.300  0.240
AtomPair CA 26 CA 41 SOGFUNC 5  6.415  2.028  0.158  6.659  1.018  0.314  8.798  1.694  0.189  9.958  2.635  0.121 18.300  7.300  0.219
AtomPair CA 26 CA 42 SOGFUNC 4  9.035  2.635  0.137  9.498  1.018  0.354  9.722  1.694  0.213 18.300  7.300  0.296
AtomPair CA 26 CA 43 SOGFUNC 4  6.895  2.028  0.197  8.914  1.685  0.237  9.424  1.685  0.237 18.300  7.300  0.329
AtomPair CA 26 CA 44 SOGFUNC 3  8.938  1.685  0.290  9.482  2.028  0.241 18.300  7.300  0.469
AtomPair CA 26 CA 45 SOGFUNC 3  8.760  1.685  0.277  9.587  1.685  0.277 18.300  7.300  0.447
AtomPair CA 26 CA 46 SOGFUNC 2  9.382  2.635  0.257 18.300  7.300  0.743
AtomPair CA 26 CA 49 SOGFUNC 2  8.238  1.685  0.351 18.300  7.300  0.649
AtomPair CA 26 CA 50 SOGFUNC 5  8.232  2.635  0.144  8.288  1.685  0.226  8.563  1.685  0.226  9.868  2.635  0.144 18.300  7.300  0.260
AtomPair CA 26 CA 51 SOGFUNC 5  9.415  1.685  0.217  9.499  2.066  0.177  9.552  1.685  0.217  9.624  2.635  0.139 18.300  7.300  0.250
AtomPair CA 26 CA 52 SOGFUNC 6  8.503  1.685  0.192  9.302  2.635  0.123  9.542  2.635  0.123  9.588  1.685  0.192  9.683  1.685  0.192 18.300  7.300  0.178
AtomPair CA 26 CA 53 SOGFUNC 3  7.626  1.685  0.307  8.309  2.635  0.196 18.300  7.300  0.496
AtomPair CA 26 CA 54 SOGFUNC 2  7.042  1.685  0.351 18.300  7.300  0.649
AtomPair CA 26 CA 64 SOGFUNC 2  9.902  1.685  0.351 18.300  7.300  0.649
AtomPair CA 26 CA 65 SOGFUNC 2  6.295  1.734  0.345 18.300  7.300  0.655
AtomPair CA 26 CA 66 SOGFUNC 3  5.792  2.054  0.267  9.697  2.635  0.208 18.300  7.300  0.525
AtomPair CA 26 CA 67 SOGFUNC 4  4.613  1.685  0.229  8.514  1.694  0.227  9.649  1.694  0.227 18.300  7.300  0.317
AtomPair CA 26 CA 68 SOGFUNC 3  7.114  1.685  0.277  9.125  1.694  0.276 18.300  7.300  0.448
AtomPair CA 26 CA 69 SOGFUNC 3  8.988  1.685  0.277  9.116  1.694  0.276 18.300  7.300  0.448
AtomPair CA 26 CA 70 SOGFUNC 2  9.148  2.028  0.310 18.300  7.300  0.690
AtomPair CA 26 CA 72 SOGFUNC 2  8.979  1.694  0.350 18.300  7.300  0.650
AtomPair CA 26 CA 73 SOGFUNC 2  9.395  1.018  0.473 18.300  7.300  0.527
AtomPair CA 26 CA 74 SOGFUNC 2  9.398  1.018  0.473 18.300  7.300  0.527
AtomPair CA 26 CA 81 SOGFUNC 2  9.966  1.018  0.473 18.300  7.300  0.527
AtomPair CA 26 CA 83 SOGFUNC 2  7.558  1.018  0.473 18.300  7.300  0.527
AtomPair CA 26 CA 84 SOGFUNC 2  8.098  1.018  0.473 18.300  7.300  0.527
AtomPair CA 26 CA 85 SOGFUNC 3  7.450  1.694  0.289  9.888  2.028  0.241 18.300  7.300  0.469
AtomPair CA 26 CA 86 SOGFUNC 2  7.726  1.018  0.473 18.300  7.300  0.527
AtomPair CA 26 CA 87 SOGFUNC 3  8.709  1.694  0.233  9.926  1.018  0.388 18.300  7.300  0.379
AtomPair CA 26 CA 88 SOGFUNC 3  8.297  1.694  0.276  9.920  1.694  0.276 18.300  7.300  0.448
AtomPair CA 26 CA 112 SOGFUNC 2  9.118  1.685  0.351 18.300  7.300  0.649
AtomPair CA 26 CA 143 SOGFUNC 2  8.278  3.007  0.233 18.300  7.300  0.767
AtomPair CA 26 CA 144 SOGFUNC 2  9.340  3.007  0.233 18.300  7.300  0.767
AtomPair CA 26 CA 146 SOGFUNC 2  8.441  3.007  0.233 18.300  7.300  0.767
AtomPair CA 26 CA 147 SOGFUNC 2  8.395  3.007  0.233 18.300  7.300  0.767
AtomPair CA 26 CA 207 SOGFUNC 2  8.609  3.007  0.233 18.300  7.300  0.767
AtomPair CA 26 CA 208 SOGFUNC 2  8.159  3.007  0.233 18.300  7.300  0.767
AtomPair CA 26 CA 209 SOGFUNC 2  9.387  3.007  0.233 18.300  7.300  0.767
AtomPair CA 27 CA 32 SOGFUNC 9  6.510  1.694  0.108  7.957  2.028  0.090  8.465  1.018  0.180  8.506  1.327  0.138  8.598  2.028  0.090  8.633  1.327  0.138  8.663  2.028  0.090  9.998  1.327  0.138 18.300  7.300  0.025
AtomPair CA 27 CA 33 SOGFUNC 8  8.319  1.694  0.122  8.448  1.327  0.156  8.459  1.327  0.156  8.517  2.028  0.102  9.297  1.018  0.203  9.860  2.028  0.102  9.989  2.028  0.102 18.300  7.300  0.057
AtomPair CA 27 CA 34 SOGFUNC 6  5.187  1.018  0.244  8.672  1.327  0.187  8.728  1.327  0.187  8.838  2.028  0.123  9.655  2.028  0.123 18.300  7.300  0.136
AtomPair CA 27 CA 35 SOGFUNC 4  5.606  1.694  0.246  7.290  2.028  0.206  9.692  2.028  0.206 18.300  7.300  0.343
AtomPair CA 27 CA 36 SOGFUNC 4  6.586  1.694  0.204  6.938  1.018  0.340  8.320  2.028  0.171 18.300  7.300  0.285
AtomPair CA 27 CA 37 SOGFUNC 5  5.593  1.694  0.207  8.619  2.028  0.173  8.957  2.028  0.173  9.403  1.694  0.207 18.300  7.300  0.240
AtomPair CA 27 CA 38 SOGFUNC 3  4.021  1.018  0.404  8.183  2.028  0.203 18.300  7.300  0.394
AtomPair CA 27 CA 39 SOGFUNC 3  6.471  1.685  0.257  6.582  1.327  0.327 18.300  7.300  0.416
AtomPair CA 27 CA 40 SOGFUNC 5  7.781  2.028  0.190  8.023  2.028  0.190  8.917  1.694  0.228  9.809  3.007  0.128 18.300  7.300  0.264
AtomPair CA 27 CA 41 SOGFUNC 4  6.769  1.018  0.297  7.570  1.327  0.228  9.648  1.327  0.228 18.300  7.300  0.248
AtomPair CA 27 CA 42 SOGFUNC 5  8.844  1.327  0.264  9.416  1.685  0.208  9.585  3.007  0.116  9.759  2.028  0.173 18.300  7.300  0.240
AtomPair CA 27 CA 43 SOGFUNC 4  6.327  2.028  0.197  6.955  1.685  0.237  9.864  1.685  0.237 18.300  7.300  0.329
AtomPair CA 27 CA 44 SOGFUNC 4  7.961  1.327  0.284  8.066  1.685  0.224  9.658  2.066  0.182 18.300  7.300  0.310
AtomPair CA 27 CA 45 SOGFUNC 3  8.259  1.685  0.291  9.099  2.066  0.238 18.300  7.300  0.471
AtomPair CA 27 CA 49 SOGFUNC 2  8.899  1.685  0.351 18.300  7.300  0.649
AtomPair CA 27 CA 50 SOGFUNC 2  8.993  2.635  0.257 18.300  7.300  0.743
AtomPair CA 27 CA 51 SOGFUNC 2  8.519  2.066  0.306 18.300  7.300  0.694
AtomPair CA 27 CA 52 SOGFUNC 5  8.886  3.007  0.131  9.497  3.007  0.131  9.623  1.685  0.234  9.739  1.685  0.234 18.300  7.300  0.270
AtomPair CA 27 CA 53 SOGFUNC 3  7.633  1.685  0.291  9.681  2.066  0.238 18.300  7.300  0.471
AtomPair CA 27 CA 54 SOGFUNC 3  8.754  2.635  0.208  9.494  2.066  0.266 18.300  7.300  0.526
AtomPair CA 27 CA 55 SOGFUNC 2  9.983  2.066  0.306 18.300  7.300  0.694
AtomPair CA 27 CA 57 SOGFUNC 2  8.965  3.007  0.233 18.300  7.300  0.767
AtomPair CA 27 CA 62 SOGFUNC 2  9.945  2.066  0.306 18.300  7.300  0.694
AtomPair CA 27 CA 64 SOGFUNC 2  8.550  1.685  0.351 18.300  7.300  0.649
AtomPair CA 27 CA 65 SOGFUNC 2  5.378  1.685  0.351 18.300  7.300  0.649
AtomPair CA 27 CA 66 SOGFUNC 2  5.141  2.054  0.308 18.300  7.300  0.692
AtomPair CA 27 CA 67 SOGFUNC 2  6.432  1.685  0.351 18.300  7.300  0.649
AtomPair CA 27 CA 68 SOGFUNC 2  9.372  1.685  0.351 18.300  7.300  0.649
AtomPair CA 27 CA 81 SOGFUNC 2  9.664  2.028  0.310 18.300  7.300  0.690
AtomPair CA 27 CA 84 SOGFUNC 2  7.570  2.945  0.237 18.300  7.300  0.763
AtomPair CA 27 CA 85 SOGFUNC 2  6.840  2.028  0.310 18.300  7.300  0.690
AtomPair CA 27 CA 86 SOGFUNC 2  9.171  1.694  0.350 18.300  7.300  0.650
AtomPair CA 27 CA 87 SOGFUNC 3  9.903  2.028  0.254  9.922  2.028  0.254 18.300  7.300  0.493
AtomPair CA 27 CA 88 SOGFUNC 3  7.570  2.028  0.241  9.915  1.694  0.289 18.300  7.300  0.469
AtomPair CA 27 CA 89 SOGFUNC 2  9.698  3.173  0.223 18.300  7.300  0.777
AtomPair CA 27 CA 99 SOGFUNC 2  9.643  2.028  0.310 18.300  7.300  0.690
AtomPair CA 27 CA 143 SOGFUNC 2  8.385  3.007  0.233 18.300  7.300  0.767
AtomPair CA 27 CA 207 SOGFUNC 2  7.960  3.007  0.233 18.300  7.300  0.767
AtomPair CA 27 CA 208 SOGFUNC 2  8.677  3.007  0.233 18.300  7.300  0.767
AtomPair CA 28 CA 33 SOGFUNC 9  5.302  1.018  0.190  7.993  2.028  0.096  8.360  1.018  0.190  8.553  2.028  0.096  8.604  2.028  0.096  8.693  2.028  0.096  8.703  1.694  0.114  8.782  2.028  0.096 18.300  7.300  0.027
AtomPair CA 28 CA 34 SOGFUNC 4  7.606  1.018  0.322  9.804  1.327  0.247  9.848  2.028  0.162 18.300  7.300  0.269
AtomPair CA 28 CA 35 SOGFUNC 4  4.811  1.018  0.340  8.609  2.028  0.171  8.738  1.694  0.204 18.300  7.300  0.285
AtomPair CA 28 CA 36 SOGFUNC 3  4.948  1.018  0.404  5.301  2.028  0.203 18.300  7.300  0.394
AtomPair CA 28 CA 37 SOGFUNC 4  5.576  2.028  0.162  6.149  1.327  0.247  9.958  1.018  0.322 18.300  7.300  0.269
AtomPair CA 28 CA 38 SOGFUNC 3  6.397  2.028  0.224  9.840  1.327  0.342 18.300  7.300  0.435
AtomPair CA 28 CA 39 SOGFUNC 3  9.102  2.028  0.203  9.525  1.018  0.404 18.300  7.300  0.394
AtomPair CA 28 CA 43 SOGFUNC 3  9.072  1.685  0.290  9.867  2.028  0.241 18.300  7.300  0.469
AtomPair CA 28 CA 51 SOGFUNC 2  9.747  3.007  0.233 18.300  7.300  0.767
AtomPair CA 28 CA 52 SOGFUNC 2  7.596  1.685  0.351 18.300  7.300  0.649
AtomPair CA 28 CA 53 SOGFUNC 2  8.866  1.685  0.351 18.300  7.300  0.649
AtomPair CA 28 CA 54 SOGFUNC 2  9.015  1.685  0.351 18.300  7.300  0.649
AtomPair CA 28 CA 57 SOGFUNC 2  8.544  2.635  0.257 18.300  7.300  0.743
AtomPair CA 28 CA 58 SOGFUNC 2  9.391  1.685  0.351 18.300  7.300  0.649
AtomPair CA 28 CA 59 SOGFUNC 2  9.718  3.007  0.233 18.300  7.300  0.767
AtomPair CA 28 CA 60 SOGFUNC 2  8.247  1.685  0.351 18.300  7.300  0.649
AtomPair CA 28 CA 61 SOGFUNC 2  9.384  2.054  0.308 18.300  7.300  0.692
AtomPair CA 28 CA 63 SOGFUNC 2  7.313  2.635  0.257 18.300  7.300  0.743
AtomPair CA 28 CA 64 SOGFUNC 2  5.721  1.685  0.351 18.300  7.300  0.649
AtomPair CA 28 CA 65 SOGFUNC 2  4.011  1.685  0.351 18.300  7.300  0.649
AtomPair CA 28 CA 66 SOGFUNC 2  6.351  2.054  0.308 18.300  7.300  0.692
AtomPair CA 28 CA 67 SOGFUNC 2  8.546  1.685  0.351 18.300  7.300  0.649
AtomPair CA 28 CA 84 SOGFUNC 2  9.374  1.327  0.407 18.300  7.300  0.593
AtomPair CA 28 CA 85 SOGFUNC 2  9.748  1.327  0.407 18.300  7.300  0.593
AtomPair CA 28 CA 86 SOGFUNC 2  7.271  1.694  0.350 18.300  7.300  0.650
AtomPair CA 28 CA 87 SOGFUNC 5  9.433  1.018  0.303  9.814  1.694  0.182  9.839  2.028  0.152  9.964  2.028  0.152 18.300  7.300  0.211
AtomPair CA 28 CA 88 SOGFUNC 3  8.801  1.018  0.404  9.728  2.028  0.203 18.300  7.300  0.394
AtomPair CA 28 CA 99 SOGFUNC 2  9.574  1.327  0.407 18.300  7.300  0.593
AtomPair CA 28 CA 139 SOGFUNC 2  9.103  1.685  0.351 18.300  7.300  0.649
AtomPair CA 28 CA 140 SOGFUNC 2  8.399  1.685  0.351 18.300  7.300  0.649
AtomPair CA 28 CA 142 SOGFUNC 2  8.647  1.685  0.351 18.300  7.300  0.649
AtomPair CA 28 CA 143 SOGFUNC 2  5.646  1.685  0.351 18.300  7.300  0.649
AtomPair CA 28 CA 144 SOGFUNC 2  8.801  1.685  0.351 18.300  7.300  0.649
AtomPair CA 28 CA 146 SOGFUNC 2  9.013  1.685  0.351 18.300  7.300  0.649
AtomPair CA 28 CA 207 SOGFUNC 2  8.330  2.066  0.306 18.300  7.300  0.694
AtomPair CA 28 CA 208 SOGFUNC 2  8.254  1.685  0.351 18.300  7.300  0.649
AtomPair CA 29 CA 34 SOGFUNC 9  8.128  1.694  0.123  8.342  2.028  0.103  8.412  1.327  0.157  8.468  1.327  0.157  8.552  2.028  0.103  8.725  2.028  0.103  9.863  2.028  0.103  9.993  1.694  0.123 18.300  7.300  0.029
AtomPair CA 29 CA 35 SOGFUNC 7  5.723  2.028  0.114  7.762  1.327  0.175  7.971  1.694  0.137  8.210  2.028  0.114  8.885  1.694  0.137  9.987  1.018  0.228 18.300  7.300  0.095
AtomPair CA 29 CA 36 SOGFUNC 4  3.894  2.028  0.198  7.770  1.694  0.237  9.433  1.694  0.237 18.300  7.300  0.329
AtomPair CA 29 CA 37 SOGFUNC 5  6.412  2.028  0.141  6.930  1.694  0.168  8.841  1.018  0.280  9.671  1.327  0.215 18.300  7.300  0.195
AtomPair CA 29 CA 38 SOGFUNC 3  8.186  1.694  0.289  8.770  2.028  0.241 18.300  7.300  0.469
AtomPair CA 29 CA 39 SOGFUNC 2  8.584  1.694  0.350 18.300  7.300  0.650
AtomPair CA 29 CA 43 SOGFUNC 2  9.659  3.007  0.233 18.300  7.300  0.767
AtomPair CA 29 CA 51 SOGFUNC 2  9.968  3.007  0.233 18.300  7.300  0.767
AtomPair CA 29 CA 52 SOGFUNC 4  9.665  1.685  0.248  9.790  2.635  0.159  9.854  1.685  0.248 18.300  7.300  0.344
AtomPair CA 29 CA 54 SOGFUNC 2  8.730  2.635  0.257 18.300  7.300  0.743
AtomPair CA 29 CA 57 SOGFUNC 2  9.522  2.066  0.306 18.300  7.300  0.694
AtomPair CA 29 CA 59 SOGFUNC 2  9.928  3.007  0.233 18.300  7.300  0.767
AtomPair CA 29 CA 60 SOGFUNC 2  9.193  2.066  0.306 18.300  7.300  0.694
AtomPair CA 29 CA 62 SOGFUNC 2  9.018  2.066  0.306 18.300  7.300  0.694
AtomPair CA 29 CA 63 SOGFUNC 5  5.872  3.007  0.140  9.582  1.685  0.250  9.677  2.635  0.160  9.738  2.635  0.160 18.300  7.300  0.289
AtomPair CA 29 CA 64 SOGFUNC 3  5.531  2.066  0.266  7.833  2.635  0.208 18.300  7.300  0.526
AtomPair CA 29 CA 65 SOGFUNC 3  6.313  1.685  0.277  9.355  1.685  0.277 18.300  7.300  0.447
AtomPair CA 29 CA 66 SOGFUNC 3  9.139  2.461  0.239  9.590  3.007  0.196 18.300  7.300  0.565
AtomPair CA 29 CA 67 SOGFUNC 2  7.796  1.685  0.351 18.300  7.300  0.649
AtomPair CA 29 CA 68 SOGFUNC 2  9.050  2.635  0.257 18.300  7.300  0.743
AtomPair CA 29 CA 83 SOGFUNC 2  9.867  1.694  0.350 18.300  7.300  0.650
AtomPair CA 29 CA 86 SOGFUNC 2  7.608  1.018  0.473 18.300  7.300  0.527
AtomPair CA 29 CA 87 SOGFUNC 4  6.929  1.694  0.237  7.424  1.694  0.237  7.579  2.028  0.198 18.300  7.300  0.329
AtomPair CA 29 CA 88 SOGFUNC 3  7.670  1.018  0.336  9.340  1.018  0.336 18.300  7.300  0.328
AtomPair CA 29 CA 90 SOGFUNC 2  7.617  1.018  0.473 18.300  7.300  0.527
AtomPair CA 29 CA 91 SOGFUNC 2  9.739  1.694  0.350 18.300  7.300  0.650
AtomPair CA 29 CA 99 SOGFUNC 2  8.813  1.694  0.350 18.300  7.300  0.650
AtomPair CA 29 CA 100 SOGFUNC 2  8.108  1.694  0.350 18.300  7.300  0.650
AtomPair CA 29 CA 101 SOGFUNC 2  9.262  1.018  0.473 18.300  7.300  0.527
AtomPair CA 29 CA 103 SOGFUNC 2  9.978  1.694  0.350 18.300  7.300  0.650
AtomPair CA 29 CA 104 SOGFUNC 2  7.500  1.018  0.473 18.300  7.300  0.527
AtomPair CA 29 CA 136 SOGFUNC 2  9.197  1.685  0.351 18.300  7.300  0.649
AtomPair CA 29 CA 139 SOGFUNC 2  7.462  2.635  0.257 18.300  7.300  0.743
AtomPair CA 29 CA 140 SOGFUNC 2  6.393  1.685  0.351 18.300  7.300  0.649
AtomPair CA 29 CA 141 SOGFUNC 2  9.634  2.635  0.257 18.300  7.300  0.743
AtomPair CA 29 CA 142 SOGFUNC 2  8.870  1.685  0.351 18.300  7.300  0.649
AtomPair CA 29 CA 143 SOGFUNC 2  6.380  1.685  0.351 18.300  7.300  0.649
AtomPair CA 29 CA 144 SOGFUNC 2  9.227  1.685  0.351 18.300  7.300  0.649
AtomPair CA 29 CA 202 SOGFUNC 2  9.215  1.685  0.351 18.300  7.300  0.649
AtomPair CA 29 CA 203 SOGFUNC 2  9.633  1.685  0.351 18.300  7.300  0.649
AtomPair CA 29 CA 204 SOGFUNC 2  7.908  1.685  0.351 18.300  7.300  0.649
AtomPair CA 29 CA 207 SOGFUNC 2  7.311  2.635  0.257 18.300  7.300  0.743
AtomPair CA 29 CA 208 SOGFUNC 2  7.622  2.635  0.257 18.300  7.300  0.743
AtomPair CA 30 CA 35 SOGFUNC 9  5.289  1.327  0.137  8.510  2.028  0.090  8.581  1.327  0.137  8.664  1.694  0.108  8.674  2.028  0.090  9.452  1.327  0.137  9.857  1.327  0.137  9.974  1.327  0.137 18.300  7.300  0.025
AtomPair CA 30 CA 36 SOGFUNC 8  4.380  1.327  0.148  7.675  1.694  0.116  7.775  1.327  0.148  8.989  2.028  0.097  9.540  1.327  0.148  9.995  2.028  0.097 10.000  1.018  0.193 18.300  7.300  0.054
AtomPair CA 30 CA 37 SOGFUNC 6  4.822  1.694  0.152  6.110  1.327  0.194  6.964  1.327  0.194  9.516  2.028  0.127  9.824  1.327  0.194 18.300  7.300  0.141
AtomPair CA 30 CA 38 SOGFUNC 3  4.922  2.028  0.224  9.556  1.327  0.342 18.300  7.300  0.435
AtomPair CA 30 CA 39 SOGFUNC 2  6.048  1.694  0.350 18.300  7.300  0.650
AtomPair CA 30 CA 40 SOGFUNC 3  7.893  2.028  0.241  9.771  1.694  0.289 18.300  7.300  0.469
AtomPair CA 30 CA 41 SOGFUNC 2  8.802  1.018  0.473 18.300  7.300  0.527
AtomPair CA 30 CA 42 SOGFUNC 2  9.535  2.066  0.306 18.300  7.300  0.694
AtomPair CA 30 CA 43 SOGFUNC 2  7.578  2.066  0.306 18.300  7.300  0.694
AtomPair CA 30 CA 51 SOGFUNC 2  8.880  2.066  0.306 18.300  7.300  0.694
AtomPair CA 30 CA 52 SOGFUNC 4  7.951  2.066  0.217  9.796  3.007  0.149  9.914  1.685  0.266 18.300  7.300  0.368
AtomPair CA 30 CA 53 SOGFUNC 3  7.400  2.066  0.273  9.616  3.007  0.187 18.300  7.300  0.540
AtomPair CA 30 CA 54 SOGFUNC 6  7.593  2.635  0.140  9.032  2.066  0.178  9.034  2.066  0.178  9.825  3.007  0.123  9.979  2.066  0.178 18.300  7.300  0.202
AtomPair CA 30 CA 55 SOGFUNC 2  8.889  2.635  0.257 18.300  7.300  0.743
AtomPair CA 30 CA 60 SOGFUNC 2  9.061  2.066  0.306 18.300  7.300  0.694
AtomPair CA 30 CA 61 SOGFUNC 2  8.758  3.007  0.233 18.300  7.300  0.767
AtomPair CA 30 CA 62 SOGFUNC 2  6.423  2.066  0.306 18.300  7.300  0.694
AtomPair CA 30 CA 63 SOGFUNC 3  4.590  3.007  0.199  8.193  2.635  0.227 18.300  7.300  0.574
AtomPair CA 30 CA 64 SOGFUNC 2  6.722  3.007  0.233 18.300  7.300  0.767
AtomPair CA 30 CA 65 SOGFUNC 2  8.533  2.635  0.257 18.300  7.300  0.743
AtomPair CA 30 CA 86 SOGFUNC 2  9.690  1.694  0.350 18.300  7.300  0.650
AtomPair CA 30 CA 88 SOGFUNC 3  7.439  2.028  0.203  9.040  1.018  0.404 18.300  7.300  0.394
AtomPair CA 30 CA 90 SOGFUNC 2  9.214  1.694  0.350 18.300  7.300  0.650
AtomPair CA 30 CA 100 SOGFUNC 2  8.801  1.694  0.350 18.300  7.300  0.650
AtomPair CA 30 CA 103 SOGFUNC 2  8.658  1.018  0.473 18.300  7.300  0.527
AtomPair CA 30 CA 104 SOGFUNC 2  6.633  1.018  0.473 18.300  7.300  0.527
AtomPair CA 30 CA 107 SOGFUNC 2  8.352  1.694  0.350 18.300  7.300  0.650
AtomPair CA 30 CA 108 SOGFUNC 2  9.920  1.018  0.473 18.300  7.300  0.527
AtomPair CA 30 CA 135 SOGFUNC 2  8.662  2.635  0.257 18.300  7.300  0.743
AtomPair CA 30 CA 136 SOGFUNC 2  5.409  1.685  0.351 18.300  7.300  0.649
AtomPair CA 30 CA 137 SOGFUNC 2  7.283  1.685  0.351 18.300  7.300  0.649
AtomPair CA 30 CA 138 SOGFUNC 2  7.973  1.685  0.351 18.300  7.300  0.649
AtomPair CA 30 CA 139 SOGFUNC 2  4.854  2.635  0.257 18.300  7.300  0.743
AtomPair CA 30 CA 140 SOGFUNC 2  4.732  1.685  0.351 18.300  7.300  0.649
AtomPair CA 30 CA 141 SOGFUNC 2  8.352  2.635  0.257 18.300  7.300  0.743
AtomPair CA 30 CA 142 SOGFUNC 2  8.271  1.685  0.351 18.300  7.300  0.649
AtomPair CA 30 CA 143 SOGFUNC 2  7.349  1.685  0.351 18.300  7.300  0.649
AtomPair CA 30 CA 163 SOGFUNC 2  8.992  2.066  0.306 18.300  7.300  0.694
AtomPair CA 30 CA 164 SOGFUNC 2  9.785  2.066  0.306 18.300  7.300  0.694
AtomPair CA 30 CA 202 SOGFUNC 2  9.805  1.685  0.351 18.300  7.300  0.649
AtomPair CA 30 CA 204 SOGFUNC 2  8.959  1.685  0.351 18.300  7.300  0.649
AtomPair CA 30 CA 207 SOGFUNC 2  9.955  2.635  0.257 18.300  7.300  0.743
AtomPair CA 30 CA 208 SOGFUNC 2  9.679  2.635  0.257 18.300  7.300  0.743
AtomPair CA 31 CA 36 SOGFUNC 6  6.900  2.028  0.146  8.235  1.694  0.175  8.459  1.327  0.224  9.254  2.028  0.146  9.751  2.028  0.146 18.300  7.300  0.163
AtomPair CA 31 CA 37 SOGFUNC 4  7.976  1.694  0.222  8.703  2.028  0.185  9.730  1.327  0.283 18.300  7.300  0.309
AtomPair CA 31 CA 38 SOGFUNC 2  7.919  2.028  0.310 18.300  7.300  0.690
AtomPair CA 31 CA 39 SOGFUNC 2  8.966  1.327  0.407 18.300  7.300  0.593
AtomPair CA 31 CA 42 SOGFUNC 2  8.445  1.685  0.351 18.300  7.300  0.649
AtomPair CA 31 CA 43 SOGFUNC 2  6.450  1.685  0.351 18.300  7.300  0.649
AtomPair CA 31 CA 44 SOGFUNC 2  9.243  1.685  0.351 18.300  7.300  0.649
AtomPair CA 31 CA 49 SOGFUNC 2  9.837  3.007  0.233 18.300  7.300  0.767
AtomPair CA 31 CA 50 SOGFUNC 2  7.940  3.007  0.233 18.300  7.300  0.767
AtomPair CA 31 CA 51 SOGFUNC 2  5.453  2.066  0.306 18.300  7.300  0.694
AtomPair CA 31 CA 52 SOGFUNC 5  5.344  2.066  0.223  9.027  3.007  0.153  9.068  3.007  0.153  9.200  3.007  0.153 18.300  7.300  0.316
AtomPair CA 31 CA 53 SOGFUNC 6  5.929  3.007  0.141  8.091  3.007  0.141  8.162  3.007  0.141  8.168  3.007  0.141  9.998  2.066  0.205 18.300  7.300  0.232
AtomPair CA 31 CA 54 SOGFUNC 6  6.678  3.007  0.153  7.450  3.007  0.153  7.508  3.521  0.130  8.624  3.324  0.138  9.611  2.635  0.174 18.300  7.300  0.252
AtomPair CA 31 CA 55 SOGFUNC 4  7.614  3.007  0.193  8.879  3.521  0.165  9.052  3.521  0.165 18.300  7.300  0.477
AtomPair CA 31 CA 59 SOGFUNC 2  9.457  3.007  0.233 18.300  7.300  0.767
AtomPair CA 31 CA 60 SOGFUNC 2  6.890  2.635  0.257 18.300  7.300  0.743
AtomPair CA 31 CA 61 SOGFUNC 3  6.172  3.007  0.176  8.830  1.685  0.315 18.300  7.300  0.509
AtomPair CA 31 CA 62 SOGFUNC 4  5.396  2.066  0.237  7.731  2.461  0.199  8.635  3.007  0.163 18.300  7.300  0.402
AtomPair CA 31 CA 63 SOGFUNC 4  4.717  2.635  0.175  5.684  2.635  0.175  8.348  1.685  0.273 18.300  7.300  0.378
AtomPair CA 31 CA 64 SOGFUNC 3  6.506  2.635  0.227  6.736  3.007  0.199 18.300  7.300  0.574
AtomPair CA 31 CA 65 SOGFUNC 3  7.279  2.635  0.227  9.850  3.007  0.199 18.300  7.300  0.574
AtomPair CA 31 CA 85 SOGFUNC 2  9.340  1.327  0.407 18.300  7.300  0.593
AtomPair CA 31 CA 86 SOGFUNC 2  7.413  2.028  0.310 18.300  7.300  0.690
AtomPair CA 31 CA 87 SOGFUNC 2  9.981  2.028  0.310 18.300  7.300  0.690
AtomPair CA 31 CA 88 SOGFUNC 2  6.735  1.018  0.473 18.300  7.300  0.527
AtomPair CA 31 CA 89 SOGFUNC 3  8.709  2.028  0.254  9.169  2.028  0.254 18.300  7.300  0.493
AtomPair CA 31 CA 99 SOGFUNC 3  8.621  2.028  0.254  9.363  2.028  0.254 18.300  7.300  0.493
AtomPair CA 31 CA 100 SOGFUNC 2  6.232  1.694  0.350 18.300  7.300  0.650
AtomPair CA 31 CA 101 SOGFUNC 2  8.774  2.028  0.310 18.300  7.300  0.690
AtomPair CA 31 CA 103 SOGFUNC 3  7.161  2.028  0.224  9.826  1.327  0.342 18.300  7.300  0.435
AtomPair CA 31 CA 104 SOGFUNC 2  6.741  1.694  0.350 18.300  7.300  0.650
AtomPair CA 31 CA 107 SOGFUNC 2  9.599  2.809  0.245 18.300  7.300  0.755
AtomPair CA 31 CA 135 SOGFUNC 2  9.884  3.007  0.233 18.300  7.300  0.767
AtomPair CA 31 CA 136 SOGFUNC 2  7.405  2.066  0.306 18.300  7.300  0.694
AtomPair CA 31 CA 139 SOGFUNC 2  7.189  2.635  0.257 18.300  7.300  0.743
AtomPair CA 31 CA 140 SOGFUNC 2  8.372  2.635  0.257 18.300  7.300  0.743
AtomPair CA 31 CA 143 SOGFUNC 2  9.839  2.635  0.257 18.300  7.300  0.743
AtomPair CA 31 CA 158 SOGFUNC 2  8.459  3.007  0.233 18.300  7.300  0.767
AtomPair CA 31 CA 160 SOGFUNC 2  8.910  2.066  0.306 18.300  7.300  0.694
AtomPair CA 31 CA 163 SOGFUNC 2  7.633  3.007  0.233 18.300  7.300  0.767
AtomPair CA 31 CA 164 SOGFUNC 2  9.793  3.007  0.233 18.300  7.300  0.767
AtomPair CA 31 CA 165 SOGFUNC 2  9.647  3.007  0.233 18.300  7.300  0.767
AtomPair CA 32 CA 37 SOGFUNC 5  7.915  2.028  0.158  8.447  1.694  0.190  8.605  1.327  0.242  9.366  1.694  0.190 18.300  7.300  0.220
AtomPair CA 32 CA 38 SOGFUNC 2  9.962  2.028  0.310 18.300  7.300  0.690
AtomPair CA 32 CA 40 SOGFUNC 2  9.090  1.685  0.351 18.300  7.300  0.649
AtomPair CA 32 CA 41 SOGFUNC 3  8.540  1.685  0.315  9.374  3.007  0.176 18.300  7.300  0.509
AtomPair CA 32 CA 42 SOGFUNC 3  6.350  1.685  0.315  9.165  3.007  0.176 18.300  7.300  0.509
AtomPair CA 32 CA 43 SOGFUNC 2  5.992  1.685  0.351 18.300  7.300  0.649
AtomPair CA 32 CA 44 SOGFUNC 2  9.496  1.685  0.351 18.300  7.300  0.649
AtomPair CA 32 CA 49 SOGFUNC 2  6.383  2.066  0.306 18.300  7.300  0.694
AtomPair CA 32 CA 50 SOGFUNC 3  5.508  1.685  0.277  9.989  1.685  0.277 18.300  7.300  0.447
AtomPair CA 32 CA 51 SOGFUNC 5  4.654  2.066  0.164  8.051  1.685  0.201  8.072  1.685  0.201  8.190  1.685  0.201 18.300  7.300  0.232
AtomPair CA 32 CA 52 SOGFUNC 5  5.518  1.685  0.217  5.578  1.685  0.217  5.713  2.635  0.139  6.622  2.066  0.177 18.300  7.300  0.250
AtomPair CA 32 CA 53 SOGFUNC 6  5.063  2.635  0.119  5.300  1.685  0.186  5.419  1.685  0.186  8.853  2.066  0.152  8.926  1.685  0.186 18.300  7.300  0.172
AtomPair CA 32 CA 54 SOGFUNC 6  5.195  3.007  0.123  5.859  2.066  0.178  5.891  2.066  0.178  8.053  2.066  0.178  9.324  2.635  0.140 18.300  7.300  0.202
AtomPair CA 32 CA 55 SOGFUNC 6  7.178  3.007  0.127  7.561  2.066  0.185  8.263  2.066  0.185  8.461  2.066  0.185  9.918  3.443  0.111 18.300  7.300  0.209
AtomPair CA 32 CA 56 SOGFUNC 2  8.849  2.066  0.306 18.300  7.300  0.694
AtomPair CA 32 CA 59 SOGFUNC 2  9.274  2.066  0.306 18.300  7.300  0.694
AtomPair CA 32 CA 60 SOGFUNC 3  8.208  2.066  0.266  9.795  2.635  0.208 18.300  7.300  0.526
AtomPair CA 32 CA 61 SOGFUNC 3  6.157  1.685  0.291  7.560  2.066  0.238 18.300  7.300  0.471
AtomPair CA 32 CA 62 SOGFUNC 5  7.307  3.007  0.135  8.329  2.066  0.196  9.645  2.054  0.197  9.781  2.066  0.196 18.300  7.300  0.277
AtomPair CA 32 CA 63 SOGFUNC 5  6.087  2.635  0.158  8.154  3.007  0.139  8.778  1.685  0.248  9.799  2.461  0.170 18.300  7.300  0.286
AtomPair CA 32 CA 64 SOGFUNC 4  7.257  3.007  0.156  8.919  1.685  0.279  9.934  2.635  0.178 18.300  7.300  0.386
AtomPair CA 32 CA 65 SOGFUNC 3  8.042  1.685  0.315  9.107  3.007  0.176 18.300  7.300  0.509
AtomPair CA 32 CA 67 SOGFUNC 2  9.309  1.685  0.351 18.300  7.300  0.649
AtomPair CA 32 CA 82 SOGFUNC 2  8.974  1.694  0.350 18.300  7.300  0.650
AtomPair CA 32 CA 85 SOGFUNC 2  9.206  1.018  0.473 18.300  7.300  0.527
AtomPair CA 32 CA 86 SOGFUNC 4  7.582  2.028  0.198  8.732  1.694  0.237  9.466  1.694  0.237 18.300  7.300  0.329
AtomPair CA 32 CA 87 SOGFUNC 4  7.308  1.694  0.198  7.716  1.018  0.329  9.879  1.694  0.198 18.300  7.300  0.275
AtomPair CA 32 CA 88 SOGFUNC 3  7.703  1.694  0.276  9.745  1.694  0.276 18.300  7.300  0.448
AtomPair CA 32 CA 90 SOGFUNC 4  8.921  1.018  0.261  9.084  1.018  0.261  9.124  1.018  0.261 18.300  7.300  0.218
AtomPair CA 32 CA 91 SOGFUNC 2  9.068  1.694  0.350 18.300  7.300  0.650
AtomPair CA 32 CA 97 SOGFUNC 2  9.601  2.028  0.310 18.300  7.300  0.690
AtomPair CA 32 CA 98 SOGFUNC 2  9.850  2.028  0.310 18.300  7.300  0.690
AtomPair CA 32 CA 99 SOGFUNC 2  7.987  2.028  0.310 18.300  7.300  0.690
AtomPair CA 32 CA 100 SOGFUNC 4  7.329  1.694  0.175  8.013  1.018  0.291  9.753  1.018  0.291 18.300  7.300  0.243
AtomPair CA 32 CA 101 SOGFUNC 3  9.402  1.694  0.256  9.513  1.327  0.327 18.300  7.300  0.416
AtomPair CA 32 CA 104 SOGFUNC 5  9.493  1.018  0.233  9.527  1.694  0.140  9.595  1.018  0.233  9.982  1.018  0.233 18.300  7.300  0.162
AtomPair CA 32 CA 105 SOGFUNC 3  9.639  1.327  0.280  9.803  1.018  0.365 18.300  7.300  0.356
AtomPair CA 32 CA 139 SOGFUNC 2  8.208  2.635  0.257 18.300  7.300  0.743
AtomPair CA 32 CA 140 SOGFUNC 2  9.255  2.635  0.257 18.300  7.300  0.743
AtomPair CA 32 CA 142 SOGFUNC 2  9.943  2.635  0.257 18.300  7.300  0.743
AtomPair CA 32 CA 143 SOGFUNC 2  8.561  2.635  0.257 18.300  7.300  0.743
AtomPair CA 32 CA 163 SOGFUNC 2  8.930  2.635  0.257 18.300  7.300  0.743
AtomPair CA 33 CA 38 SOGFUNC 4  8.147  2.028  0.185  8.332  1.327  0.283  8.773  1.694  0.222 18.300  7.300  0.309
AtomPair CA 33 CA 39 SOGFUNC 3  9.548  1.685  0.307  9.769  2.635  0.196 18.300  7.300  0.496
AtomPair CA 33 CA 40 SOGFUNC 3  7.129  1.685  0.315  9.391  3.007  0.176 18.300  7.300  0.509
AtomPair CA 33 CA 41 SOGFUNC 3  8.932  2.066  0.251  9.438  2.066  0.251 18.300  7.300  0.498
AtomPair CA 33 CA 42 SOGFUNC 3  8.732  1.685  0.315  9.899  3.007  0.176 18.300  7.300  0.509
AtomPair CA 33 CA 43 SOGFUNC 2  9.075  1.685  0.351 18.300  7.300  0.649
AtomPair CA 33 CA 48 SOGFUNC 2  8.309  2.066  0.306 18.300  7.300  0.694
AtomPair CA 33 CA 49 SOGFUNC 2  5.601  3.007  0.233 18.300  7.300  0.767
AtomPair CA 33 CA 50 SOGFUNC 5  5.248  3.007  0.119  6.595  1.685  0.212  6.675  1.685  0.212  6.699  1.685  0.212 18.300  7.300  0.245
AtomPair CA 33 CA 51 SOGFUNC 5  5.602  1.685  0.212  5.650  1.685  0.212  5.797  1.685  0.212  6.808  3.007  0.119 18.300  7.300  0.245
AtomPair CA 33 CA 52 SOGFUNC 6  4.674  1.685  0.202  4.731  1.685  0.202  4.758  2.635  0.129  7.948  2.066  0.165  8.478  3.007  0.113 18.300  7.300  0.187
AtomPair CA 33 CA 53 SOGFUNC 5  5.528  2.066  0.177  6.494  2.635  0.139  6.507  1.685  0.217  6.625  1.685  0.217 18.300  7.300  0.250
AtomPair CA 33 CA 54 SOGFUNC 6  5.417  3.324  0.108  8.019  2.635  0.136  8.725  2.066  0.174  8.781  2.066  0.174  8.853  1.685  0.213 18.300  7.300  0.196
AtomPair CA 33 CA 55 SOGFUNC 4  5.926  2.066  0.240  8.048  2.635  0.188  8.795  3.007  0.165 18.300  7.300  0.407
AtomPair CA 33 CA 56 SOGFUNC 5  7.857  2.635  0.157  8.196  2.635  0.157  8.364  2.066  0.201  8.414  2.066  0.201 18.300  7.300  0.284
AtomPair CA 33 CA 57 SOGFUNC 3  8.863  2.066  0.273  9.754  3.007  0.187 18.300  7.300  0.540
AtomPair CA 33 CA 58 SOGFUNC 2  8.539  3.007  0.233 18.300  7.300  0.767
AtomPair CA 33 CA 59 SOGFUNC 3  5.812  2.635  0.221  9.826  2.635  0.221 18.300  7.300  0.558
AtomPair CA 33 CA 60 SOGFUNC 5  7.201  1.685  0.209  8.113  1.685  0.209  8.199  2.635  0.133  9.018  1.685  0.209 18.300  7.300  0.241
AtomPair CA 33 CA 61 SOGFUNC 4  5.314  1.685  0.253  7.803  1.685  0.253  9.861  3.007  0.142 18.300  7.300  0.351
AtomPair CA 33 CA 62 SOGFUNC 3  5.909  3.007  0.205  8.242  3.007  0.205 18.300  7.300  0.590
AtomPair CA 33 CA 63 SOGFUNC 4  6.345  2.635  0.175  7.531  1.685  0.273  8.750  2.635  0.175 18.300  7.300  0.378
AtomPair CA 33 CA 64 SOGFUNC 3  8.221  2.635  0.227  8.813  3.007  0.199 18.300  7.300  0.574
AtomPair CA 33 CA 65 SOGFUNC 3  8.621  1.685  0.291  9.482  2.066  0.238 18.300  7.300  0.471
AtomPair CA 33 CA 67 SOGFUNC 2  9.925  1.685  0.351 18.300  7.300  0.649
AtomPair CA 33 CA 83 SOGFUNC 3  8.854  1.694  0.233  9.183  1.018  0.388 18.300  7.300  0.379
AtomPair CA 33 CA 84 SOGFUNC 2  9.283  1.018  0.473 18.300  7.300  0.527
AtomPair CA 33 CA 86 SOGFUNC 3  9.527  1.694  0.276  9.600  1.694  0.276 18.300  7.300  0.448
AtomPair CA 33 CA 87 SOGFUNC 5  8.244  1.018  0.286  8.518  1.694  0.172  9.528  1.694  0.172  9.845  1.694  0.172 18.300  7.300  0.199
AtomPair CA 33 CA 88 SOGFUNC 3  7.834  1.694  0.276  8.062  1.694  0.276 18.300  7.300  0.448
AtomPair CA 33 CA 90 SOGFUNC 2  7.128  1.018  0.473 18.300  7.300  0.527
AtomPair CA 33 CA 91 SOGFUNC 3  9.063  1.018  0.404  9.448  2.028  0.203 18.300  7.300  0.394
AtomPair CA 33 CA 101 SOGFUNC 2  9.759  1.694  0.350 18.300  7.300  0.650
AtomPair CA 33 CA 104 SOGFUNC 2  9.713  1.018  0.473 18.300  7.300  0.527
AtomPair CA 33 CA 105 SOGFUNC 5  9.576  1.694  0.168  9.643  1.018  0.280  9.744  2.028  0.141  9.906  1.327  0.215 18.300  7.300  0.195
AtomPair CA 33 CA 106 SOGFUNC 4  9.635  1.018  0.291  9.727  1.018  0.291  9.844  1.694  0.175 18.300  7.300  0.243
AtomPair CA 33 CA 107 SOGFUNC 2  9.790  1.694  0.350 18.300  7.300  0.650
AtomPair CA 33 CA 139 SOGFUNC 2  7.327  2.635  0.257 18.300  7.300  0.743
AtomPair CA 33 CA 140 SOGFUNC 2  8.947  1.685  0.351 18.300  7.300  0.649
AtomPair CA 33 CA 142 SOGFUNC 2  7.528  1.685  0.351 18.300  7.300  0.649
AtomPair CA 33 CA 143 SOGFUNC 2  6.941  1.685  0.351 18.300  7.300  0.649
AtomPair CA 33 CA 146 SOGFUNC 2  9.831  2.635  0.257 18.300  7.300  0.743
AtomPair CA 33 CA 160 SOGFUNC 2  8.775  1.685  0.351 18.300  7.300  0.649
AtomPair CA 33 CA 162 SOGFUNC 2  6.965  3.007  0.233 18.300  7.300  0.767
AtomPair CA 33 CA 163 SOGFUNC 2  6.496  2.635  0.257 18.300  7.300  0.743
AtomPair CA 33 CA 164 SOGFUNC 2  9.074  1.685  0.351 18.300  7.300  0.649
AtomPair CA 34 CA 39 SOGFUNC 4  7.591  2.635  0.188  9.535  2.066  0.240  9.763  3.007  0.165 18.300  7.300  0.407
AtomPair CA 34 CA 40 SOGFUNC 3  8.643  3.007  0.205  8.750  3.007  0.205 18.300  7.300  0.590
AtomPair CA 34 CA 41 SOGFUNC 2  8.889  1.685  0.351 18.300  7.300  0.649
AtomPair CA 34 CA 42 SOGFUNC 2  8.719  1.685  0.351 18.300  7.300  0.649
AtomPair CA 34 CA 43 SOGFUNC 2  8.440  1.685  0.351 18.300  7.300  0.649
AtomPair CA 34 CA 47 SOGFUNC 2  6.569  3.007  0.233 18.300  7.300  0.767
AtomPair CA 34 CA 48 SOGFUNC 3  5.742  3.007  0.187  9.954  2.066  0.273 18.300  7.300  0.540
AtomPair CA 34 CA 49 SOGFUNC 5  4.494  3.007  0.137  8.359  3.007  0.137  8.445  2.066  0.199  8.466  1.685  0.244 18.300  7.300  0.282
AtomPair CA 34 CA 50 SOGFUNC 5  5.554  1.685  0.209  5.729  1.685  0.209  5.863  1.685  0.209  6.329  2.635  0.133 18.300  7.300  0.241
AtomPair CA 34 CA 51 SOGFUNC 6  5.115  2.066  0.165  5.229  2.066  0.165  5.240  1.685  0.203  6.678  2.066  0.165  9.061  3.007  0.114 18.300  7.300  0.187
AtomPair CA 34 CA 52 SOGFUNC 6  5.589  2.066  0.169  6.575  2.635  0.132  6.691  1.685  0.207  6.788  2.066  0.169  9.843  2.635  0.132 18.300  7.300  0.191
AtomPair CA 34 CA 53 SOGFUNC 6  4.802  2.066  0.163  8.001  1.685  0.200  8.187  2.066  0.163  8.480  2.066  0.163  8.523  2.635  0.128 18.300  7.300  0.184
AtomPair CA 34 CA 54 SOGFUNC 4  5.364  1.685  0.266  6.705  2.066  0.217  9.959  3.007  0.149 18.300  7.300  0.368
AtomPair CA 34 CA 55 SOGFUNC 6  5.335  2.635  0.146  8.873  2.066  0.186  8.903  2.635  0.146  9.098  2.066  0.186  9.242  3.007  0.128 18.300  7.300  0.210
AtomPair CA 34 CA 56 SOGFUNC 4  7.107  3.007  0.165  7.364  2.066  0.240  8.851  2.635  0.188 18.300  7.300  0.407
AtomPair CA 34 CA 57 SOGFUNC 3  7.554  3.007  0.187  7.627  2.066  0.273 18.300  7.300  0.540
AtomPair CA 34 CA 58 SOGFUNC 4  7.181  3.007  0.160  9.741  3.007  0.160  9.888  1.685  0.285 18.300  7.300  0.395
AtomPair CA 34 CA 59 SOGFUNC 3  6.171  2.635  0.227  7.866  3.007  0.199 18.300  7.300  0.574
AtomPair CA 34 CA 60 SOGFUNC 4  5.451  2.635  0.188  8.469  2.066  0.240  8.939  3.007  0.165 18.300  7.300  0.407
AtomPair CA 34 CA 61 SOGFUNC 4  4.350  1.685  0.266  7.425  3.007  0.149  8.741  2.066  0.217 18.300  7.300  0.368
AtomPair CA 34 CA 62 SOGFUNC 3  6.000  3.007  0.196  9.285  2.461  0.239 18.300  7.300  0.565
AtomPair CA 34 CA 63 SOGFUNC 3  8.351  2.635  0.196  8.562  1.685  0.307 18.300  7.300  0.496
AtomPair CA 34 CA 65 SOGFUNC 3  9.287  2.635  0.208  9.494  2.066  0.266 18.300  7.300  0.526
AtomPair CA 34 CA 67 SOGFUNC 2  8.961  1.685  0.351 18.300  7.300  0.649
AtomPair CA 34 CA 68 SOGFUNC 2  9.189  3.007  0.233 18.300  7.300  0.767
AtomPair CA 34 CA 69 SOGFUNC 2  9.863  2.635  0.257 18.300  7.300  0.743
AtomPair CA 34 CA 84 SOGFUNC 2  9.258  1.018  0.473 18.300  7.300  0.527
AtomPair CA 34 CA 87 SOGFUNC 3  9.334  2.028  0.203  9.559  1.018  0.404 18.300  7.300  0.394
AtomPair CA 34 CA 88 SOGFUNC 3  7.388  1.018  0.388  8.269  1.694  0.233 18.300  7.300  0.379
AtomPair CA 34 CA 91 SOGFUNC 2  8.698  2.028  0.310 18.300  7.300  0.690
AtomPair CA 34 CA 101 SOGFUNC 2  9.181  2.028  0.310 18.300  7.300  0.690
AtomPair CA 34 CA 105 SOGFUNC 3  9.726  1.694  0.289  9.746  2.028  0.241 18.300  7.300  0.469
AtomPair CA 34 CA 106 SOGFUNC 5  9.503  1.018  0.233  9.555  1.694  0.140  9.698  1.018  0.233  9.705  1.018  0.233 18.300  7.300  0.162
AtomPair CA 34 CA 107 SOGFUNC 4  9.724  2.635  0.175  9.744  1.685  0.273  9.861  2.635  0.175 18.300  7.300  0.378
AtomPair CA 34 CA 142 SOGFUNC 2  9.705  1.685  0.351 18.300  7.300  0.649
AtomPair CA 34 CA 143 SOGFUNC 2  9.356  2.635  0.257 18.300  7.300  0.743
AtomPair CA 34 CA 162 SOGFUNC 2  9.412  3.007  0.233 18.300  7.300  0.767
AtomPair CA 34 CA 163 SOGFUNC 2  9.881  3.007  0.233 18.300  7.300  0.767
AtomPair CA 35 CA 40 SOGFUNC 3  6.190  2.635  0.208  7.893  2.066  0.266 18.300  7.300  0.526
AtomPair CA 35 CA 41 SOGFUNC 2  5.326  1.685  0.351 18.300  7.300  0.649
AtomPair CA 35 CA 42 SOGFUNC 3  5.383  1.685  0.307  9.480  2.635  0.196 18.300  7.300  0.496
AtomPair CA 35 CA 43 SOGFUNC 3  5.868  1.685  0.315  9.541  3.007  0.176 18.300  7.300  0.509
AtomPair CA 35 CA 44 SOGFUNC 2  9.255  1.685  0.351 18.300  7.300  0.649
AtomPair CA 35 CA 45 SOGFUNC 2  9.790  2.066  0.306 18.300  7.300  0.694
AtomPair CA 35 CA 46 SOGFUNC 2  8.419  2.066  0.306 18.300  7.300  0.694
AtomPair CA 35 CA 47 SOGFUNC 3  5.806  3.007  0.176  9.940  1.685  0.315 18.300  7.300  0.509
AtomPair CA 35 CA 48 SOGFUNC 5  5.290  2.066  0.177  6.510  2.635  0.139  6.545  1.685  0.217  6.700  1.685  0.217 18.300  7.300  0.250
AtomPair CA 35 CA 49 SOGFUNC 6  5.725  2.635  0.132  5.832  1.685  0.207  5.963  1.685  0.207  6.037  2.635  0.132  9.989  2.635  0.132 18.300  7.300  0.191
AtomPair CA 35 CA 50 SOGFUNC 6  4.470  2.635  0.123  4.752  1.685  0.192  4.839  1.685  0.192  6.941  2.635  0.123  8.371  1.685  0.192 18.300  7.300  0.178
AtomPair CA 35 CA 51 SOGFUNC 6  5.713  1.685  0.180  6.115  1.685  0.180  6.259  1.685  0.180  6.332  1.685  0.180  9.979  2.635  0.115 18.300  7.300  0.166
AtomPair CA 35 CA 52 SOGFUNC 6  5.216  3.007  0.118  6.370  2.635  0.134  8.814  2.635  0.134  8.986  1.685  0.210  9.159  1.685  0.210 18.300  7.300  0.194
AtomPair CA 35 CA 53 SOGFUNC 4  5.512  1.685  0.248  6.824  1.685  0.248  9.993  2.635  0.159 18.300  7.300  0.344
AtomPair CA 35 CA 54 SOGFUNC 6  4.526  1.685  0.195  6.406  3.007  0.110  6.588  1.685  0.195  6.753  2.066  0.159  8.470  2.066  0.159 18.300  7.300  0.181
AtomPair CA 35 CA 55 SOGFUNC 5  5.813  1.685  0.240  5.880  3.007  0.134  6.030  2.066  0.196  6.575  2.635  0.153 18.300  7.300  0.277
AtomPair CA 35 CA 56 SOGFUNC 4  5.518  2.066  0.203  6.871  1.685  0.249  7.960  2.066  0.203 18.300  7.300  0.345
AtomPair CA 35 CA 57 SOGFUNC 4  5.174  3.007  0.186  7.335  3.324  0.168  7.636  3.007  0.186 18.300  7.300  0.460
AtomPair CA 35 CA 58 SOGFUNC 4  6.768  1.685  0.257  8.556  1.685  0.257  9.527  3.324  0.130 18.300  7.300  0.356
AtomPair CA 35 CA 59 SOGFUNC 3  5.431  2.635  0.196  8.300  1.685  0.307 18.300  7.300  0.496
AtomPair CA 35 CA 60 SOGFUNC 4  5.474  2.635  0.167  9.133  2.066  0.212  9.807  1.685  0.260 18.300  7.300  0.361
AtomPair CA 35 CA 61 SOGFUNC 4  6.416  1.685  0.266  8.651  2.066  0.217  9.479  3.007  0.149 18.300  7.300  0.368
AtomPair CA 35 CA 62 SOGFUNC 4  6.680  3.007  0.149  7.667  1.685  0.266  9.801  2.054  0.218 18.300  7.300  0.368
AtomPair CA 35 CA 63 SOGFUNC 4  5.572  2.635  0.175  9.217  1.685  0.273  9.964  2.635  0.175 18.300  7.300  0.378
AtomPair CA 35 CA 64 SOGFUNC 3  8.003  1.685  0.307  9.627  2.635  0.196 18.300  7.300  0.496
AtomPair CA 35 CA 65 SOGFUNC 3  9.374  2.635  0.221  9.421  2.635  0.221 18.300  7.300  0.558
AtomPair CA 35 CA 68 SOGFUNC 2  9.819  3.007  0.233 18.300  7.300  0.767
AtomPair CA 35 CA 84 SOGFUNC 2  8.929  2.028  0.310 18.300  7.300  0.690
AtomPair CA 35 CA 87 SOGFUNC 2  9.225  2.028  0.310 18.300  7.300  0.690
AtomPair CA 35 CA 88 SOGFUNC 2  7.613  1.018  0.473 18.300  7.300  0.527
AtomPair CA 35 CA 105 SOGFUNC 3  9.438  1.694  0.289  9.954  2.028  0.241 18.300  7.300  0.469
AtomPair CA 35 CA 106 SOGFUNC 5  9.464  3.007  0.129  9.569  2.635  0.147  9.691  1.685  0.230  9.938  1.685  0.230 18.300  7.300  0.265
AtomPair CA 35 CA 107 SOGFUNC 7  9.487  2.635  0.122  9.505  2.635  0.122  9.584  2.635  0.122  9.692  1.685  0.190  9.693  1.685  0.190  9.834  2.635  0.122 18.300  7.300  0.132
AtomPair CA 35 CA 108 SOGFUNC 4  9.696  2.635  0.175  9.883  1.685  0.273  9.888  2.635  0.175 18.300  7.300  0.378
AtomPair CA 36 CA 41 SOGFUNC 3  4.895  2.066  0.266  8.244  2.635  0.208 18.300  7.300  0.526
AtomPair CA 36 CA 42 SOGFUNC 3  6.223  1.685  0.315  8.374  3.007  0.176 18.300  7.300  0.509
AtomPair CA 36 CA 43 SOGFUNC 3  8.405  1.685  0.315  9.874  3.007  0.176 18.300  7.300  0.509
AtomPair CA 36 CA 45 SOGFUNC 2  6.603  3.007  0.233 18.300  7.300  0.767
AtomPair CA 36 CA 46 SOGFUNC 5  5.707  2.066  0.202  9.165  3.787  0.110  9.739  2.066  0.202  9.898  2.066  0.202 18.300  7.300  0.285
AtomPair CA 36 CA 47 SOGFUNC 5  4.785  3.007  0.154  7.870  2.635  0.176  8.326  2.635  0.176  8.396  2.635  0.176 18.300  7.300  0.318
AtomPair CA 36 CA 48 SOGFUNC 6  5.367  3.007  0.120  5.546  1.685  0.214  5.727  3.007  0.120  6.375  2.066  0.174  9.971  2.066  0.174 18.300  7.300  0.198
AtomPair CA 36 CA 49 SOGFUNC 6  5.070  2.635  0.145  5.117  3.007  0.127  5.174  2.635  0.145  6.446  1.685  0.227  8.762  2.635  0.145 18.300  7.300  0.210
AtomPair CA 36 CA 50 SOGFUNC 6  5.883  1.685  0.207  6.155  2.635  0.132  6.170  2.635  0.132  6.429  2.635  0.132  9.980  1.685  0.207 18.300  7.300  0.191
AtomPair CA 36 CA 51 SOGFUNC 6  4.780  2.066  0.172  6.667  2.635  0.134  7.170  2.066  0.172  8.127  3.007  0.118  8.216  1.685  0.210 18.300  7.300  0.194
AtomPair CA 36 CA 52 SOGFUNC 3  5.537  1.685  0.291  6.381  2.066  0.238 18.300  7.300  0.471
AtomPair CA 36 CA 53 SOGFUNC 6  5.269  1.685  0.222  8.616  3.007  0.125  8.686  2.635  0.142  8.715  3.007  0.125  9.219  2.066  0.181 18.300  7.300  0.205
AtomPair CA 36 CA 54 SOGFUNC 6  5.265  3.787  0.108  5.518  3.007  0.136  5.547  3.007  0.136  6.729  1.685  0.242  9.831  2.635  0.155 18.300  7.300  0.224
AtomPair CA 36 CA 55 SOGFUNC 6  4.896  2.066  0.183  4.971  3.787  0.100  4.979  1.685  0.224  7.971  2.635  0.143  8.555  2.635  0.143 18.300  7.300  0.207
AtomPair CA 36 CA 56 SOGFUNC 4  5.336  2.754  0.198  6.671  3.513  0.155  8.667  2.754  0.198 18.300  7.300  0.448
AtomPair CA 36 CA 57 SOGFUNC 5  5.905  3.007  0.149  6.547  3.007  0.149  6.913  1.685  0.266  8.801  3.521  0.128 18.300  7.300  0.308
AtomPair CA 36 CA 58 SOGFUNC 4  5.939  1.685  0.285  8.348  3.007  0.160  9.018  3.007  0.160 18.300  7.300  0.395
AtomPair CA 36 CA 59 SOGFUNC 2  4.435  1.685  0.351 18.300  7.300  0.649
AtomPair CA 36 CA 60 SOGFUNC 2  6.622  1.685  0.351 18.300  7.300  0.649
AtomPair CA 36 CA 61 SOGFUNC 2  9.070  2.054  0.308 18.300  7.300  0.692
AtomPair CA 36 CA 62 SOGFUNC 2  9.906  2.635  0.257 18.300  7.300  0.743
AtomPair CA 36 CA 63 SOGFUNC 2  8.779  1.685  0.351 18.300  7.300  0.649
AtomPair CA 36 CA 68 SOGFUNC 2  9.804  1.685  0.351 18.300  7.300  0.649
AtomPair CA 36 CA 69 SOGFUNC 2  9.947  1.685  0.351 18.300  7.300  0.649
AtomPair CA 36 CA 70 SOGFUNC 2  9.498  1.685  0.351 18.300  7.300  0.649
AtomPair CA 36 CA 71 SOGFUNC 2  9.274  2.054  0.308 18.300  7.300  0.692
AtomPair CA 36 CA 89 SOGFUNC 2  9.592  1.694  0.350 18.300  7.300  0.650
AtomPair CA 36 CA 90 SOGFUNC 2  7.489  1.018  0.473 18.300  7.300  0.527
AtomPair CA 36 CA 93 SOGFUNC 2  8.865  1.694  0.350 18.300  7.300  0.650
AtomPair CA 36 CA 103 SOGFUNC 2  9.244  1.694  0.350 18.300  7.300  0.650
AtomPair CA 36 CA 106 SOGFUNC 2  9.467  1.685  0.351 18.300  7.300  0.649
AtomPair CA 36 CA 107 SOGFUNC 6  8.854  2.635  0.143  9.666  2.635  0.143  9.718  1.685  0.223  9.790  2.635  0.143  9.992  2.635  0.143 18.300  7.300  0.206
AtomPair CA 36 CA 108 SOGFUNC 5  9.584  1.685  0.233  9.714  1.685  0.233  9.733  3.443  0.114  9.736  2.635  0.149 18.300  7.300  0.270
AtomPair CA 36 CA 109 SOGFUNC 3  9.606  2.635  0.196  9.888  1.685  0.307 18.300  7.300  0.496
AtomPair CA 36 CA 125 SOGFUNC 2  8.596  3.513  0.206 18.300  7.300  0.794
AtomPair CA 36 CA 126 SOGFUNC 3  8.288  3.007  0.187  9.882  2.066  0.273 18.300  7.300  0.540
AtomPair CA 36 CA 127 SOGFUNC 2  9.906  3.007  0.233 18.300  7.300  0.767
AtomPair CA 36 CA 163 SOGFUNC 2  9.094  3.007  0.233 18.300  7.300  0.767
AtomPair CA 36 CA 164 SOGFUNC 2  8.514  2.066  0.306 18.300  7.300  0.694
AtomPair CA 36 CA 177 SOGFUNC 2  9.599  2.635  0.257 18.300  7.300  0.743
AtomPair CA 37 CA 42 SOGFUNC 3  5.765  3.007  0.187  9.798  2.066  0.273 18.300  7.300  0.540
AtomPair CA 37 CA 43 SOGFUNC 2  7.496  3.007  0.233 18.300  7.300  0.767
AtomPair CA 37 CA 45 SOGFUNC 3  7.870  3.007  0.214  9.626  3.787  0.170 18.300  7.300  0.616
AtomPair CA 37 CA 46 SOGFUNC 5  5.722  2.066  0.202  5.898  3.787  0.110  6.425  2.066  0.202  6.710  2.066  0.202 18.300  7.300  0.285
AtomPair CA 37 CA 47 SOGFUNC 6  4.960  2.635  0.140  5.556  1.685  0.218  5.762  2.635  0.140  6.410  3.007  0.122  9.858  2.066  0.178 18.300  7.300  0.202
AtomPair CA 37 CA 48 SOGFUNC 6  4.313  2.635  0.134  4.545  1.685  0.210  4.696  3.007  0.118  7.157  2.066  0.172  8.312  2.066  0.172 18.300  7.300  0.194
AtomPair CA 37 CA 49 SOGFUNC 5  5.540  2.066  0.199  5.993  3.007  0.137  6.228  3.007  0.137  6.393  1.685  0.244 18.300  7.300  0.282
AtomPair CA 37 CA 50 SOGFUNC 6  5.152  2.066  0.169  6.432  2.066  0.169  8.831  2.635  0.132  8.835  1.685  0.207  8.843  2.635  0.132 18.300  7.300  0.191
AtomPair CA 37 CA 51 SOGFUNC 3  5.683  2.066  0.251  6.198  2.066  0.251 18.300  7.300  0.498
AtomPair CA 37 CA 52 SOGFUNC 6  4.525  2.066  0.169  7.235  2.066  0.169  7.601  2.635  0.132  7.721  2.635  0.132  7.787  1.685  0.207 18.300  7.300  0.191
AtomPair CA 37 CA 53 SOGFUNC 6  5.870  3.007  0.127  6.003  2.635  0.145  6.209  2.635  0.145  6.378  1.685  0.227  9.938  2.635  0.145 18.300  7.300  0.210
AtomPair CA 37 CA 54 SOGFUNC 6  4.157  3.007  0.130  4.180  3.007  0.130  4.296  2.635  0.148  6.363  2.635  0.148  9.070  1.685  0.231 18.300  7.300  0.214
AtomPair CA 37 CA 55 SOGFUNC 5  5.547  2.108  0.220  6.119  3.513  0.132  6.193  2.108  0.220  6.458  4.151  0.112 18.300  7.300  0.317
AtomPair CA 37 CA 56 SOGFUNC 3  6.601  2.108  0.276  9.098  3.513  0.166 18.300  7.300  0.558
AtomPair CA 37 CA 57 SOGFUNC 4  7.392  2.108  0.244  8.553  3.513  0.146  8.827  2.754  0.187 18.300  7.300  0.423
AtomPair CA 37 CA 58 SOGFUNC 2  5.423  2.066  0.306 18.300  7.300  0.694
AtomPair CA 37 CA 59 SOGFUNC 2  5.367  1.685  0.351 18.300  7.300  0.649
AtomPair CA 37 CA 60 SOGFUNC 2  6.760  2.066  0.306 18.300  7.300  0.694
AtomPair CA 37 CA 61 SOGFUNC 2  9.930  2.054  0.308 18.300  7.300  0.692
AtomPair CA 37 CA 68 SOGFUNC 2  9.415  2.066  0.306 18.300  7.300  0.694
AtomPair CA 37 CA 69 SOGFUNC 2  9.954  2.066  0.306 18.300  7.300  0.694
AtomPair CA 37 CA 70 SOGFUNC 2  9.705  2.066  0.306 18.300  7.300  0.694
AtomPair CA 37 CA 86 SOGFUNC 2  8.977  1.018  0.473 18.300  7.300  0.527
AtomPair CA 37 CA 89 SOGFUNC 2  9.316  1.694  0.350 18.300  7.300  0.650
AtomPair CA 37 CA 90 SOGFUNC 2  7.570  1.018  0.473 18.300  7.300  0.527
AtomPair CA 37 CA 107 SOGFUNC 4  9.507  1.685  0.273  9.630  2.635  0.175  9.854  2.635  0.175 18.300  7.300  0.378
AtomPair CA 37 CA 108 SOGFUNC 4  9.470  1.685  0.258  9.532  1.685  0.258  9.769  3.443  0.126 18.300  7.300  0.358
AtomPair CA 37 CA 109 SOGFUNC 4  9.562  1.685  0.253  9.614  1.685  0.253  9.941  3.007  0.142 18.300  7.300  0.351
AtomPair CA 37 CA 163 SOGFUNC 2  9.072  3.007  0.233 18.300  7.300  0.767
AtomPair CA 37 CA 164 SOGFUNC 2  9.129  2.066  0.306 18.300  7.300  0.694
AtomPair CA 37 CA 174 SOGFUNC 2  9.275  2.635  0.257 18.300  7.300  0.743
AtomPair CA 37 CA 176 SOGFUNC 2  9.812  2.635  0.257 18.300  7.300  0.743
AtomPair CA 37 CA 177 SOGFUNC 2  6.000  2.635  0.257 18.300  7.300  0.743
AtomPair CA 37 CA 178 SOGFUNC 4  7.124  2.635  0.188  9.446  3.007  0.165  9.496  2.066  0.240 18.300  7.300  0.407
AtomPair CA 37 CA 179 SOGFUNC 3  9.558  3.007  0.199  9.967  2.635  0.227 18.300  7.300  0.574
AtomPair CA 37 CA 180 SOGFUNC 2  8.563  2.635  0.257 18.300  7.300  0.743
AtomPair CA 37 CA 181 SOGFUNC 2  6.702  1.685  0.351 18.300  7.300  0.649
AtomPair CA 37 CA 182 SOGFUNC 2  9.965  1.685  0.351 18.300  7.300  0.649
AtomPair CA 37 CA 183 SOGFUNC 2  9.750  3.007  0.233 18.300  7.300  0.767
AtomPair CA 38 CA 43 SOGFUNC 2  9.007  1.685  0.351 18.300  7.300  0.649
AtomPair CA 38 CA 44 SOGFUNC 2  8.638  2.635  0.257 18.300  7.300  0.743
AtomPair CA 38 CA 45 SOGFUNC 2  6.236  2.066  0.306 18.300  7.300  0.694
AtomPair CA 38 CA 46 SOGFUNC 5  5.233  2.066  0.184  7.703  2.635  0.145  7.716  2.066  0.184  7.777  1.685  0.226 18.300  7.300  0.261
AtomPair CA 38 CA 47 SOGFUNC 6  5.575  1.685  0.202  5.617  2.635  0.129  5.740  1.685  0.202  6.558  2.066  0.165  7.797  3.007  0.113 18.300  7.300  0.187
AtomPair CA 38 CA 48 SOGFUNC 7  5.556  2.066  0.148  5.998  1.685  0.181  6.242  1.685  0.181  6.440  2.635  0.116  9.839  2.066  0.148  9.901  3.007  0.101 18.300  7.300  0.125
AtomPair CA 38 CA 49 SOGFUNC 6  4.567  1.685  0.195  6.585  2.635  0.125  6.962  1.685  0.195  7.187  1.685  0.195  8.379  3.007  0.109 18.300  7.300  0.180
AtomPair CA 38 CA 50 SOGFUNC 3  5.508  3.007  0.176  6.397  1.685  0.315 18.300  7.300  0.509
AtomPair CA 38 CA 51 SOGFUNC 3  5.303  3.007  0.187  8.880  2.066  0.273 18.300  7.300  0.540
AtomPair CA 38 CA 52 SOGFUNC 5  6.152  3.007  0.129  7.645  1.685  0.230  7.721  2.635  0.147  7.742  1.685  0.230 18.300  7.300  0.265
AtomPair CA 38 CA 53 SOGFUNC 6  5.147  1.685  0.210  5.252  1.685  0.210  5.296  2.635  0.134  7.004  2.635  0.134  8.211  3.007  0.118 18.300  7.300  0.194
AtomPair CA 38 CA 54 SOGFUNC 5  4.999  3.513  0.133  5.287  2.108  0.221  5.379  2.754  0.169  5.542  2.956  0.158 18.300  7.300  0.319
AtomPair CA 38 CA 55 SOGFUNC 5  5.291  2.754  0.167  6.719  2.108  0.219  6.870  2.754  0.167  7.278  3.513  0.131 18.300  7.300  0.316
AtomPair CA 38 CA 56 SOGFUNC 3  8.433  2.754  0.226  8.907  3.513  0.177 18.300  7.300  0.597
AtomPair CA 38 CA 57 SOGFUNC 2  5.692  2.956  0.236 18.300  7.300  0.764
AtomPair CA 38 CA 58 SOGFUNC 2  5.478  2.754  0.249 18.300  7.300  0.751
AtomPair CA 38 CA 59 SOGFUNC 2  7.464  2.635  0.257 18.300  7.300  0.743
AtomPair CA 38 CA 60 SOGFUNC 2  9.940  3.007  0.233 18.300  7.300  0.767
AtomPair CA 38 CA 63 SOGFUNC 2  9.452  1.685  0.351 18.300  7.300  0.649
AtomPair CA 38 CA 70 SOGFUNC 2  9.681  3.007  0.233 18.300  7.300  0.767
AtomPair CA 38 CA 107 SOGFUNC 2  9.388  3.787  0.194 18.300  7.300  0.806
AtomPair CA 38 CA 108 SOGFUNC 4  9.415  2.635  0.178  9.781  1.685  0.279  9.993  3.007  0.156 18.300  7.300  0.386
AtomPair CA 38 CA 109 SOGFUNC 4  9.609  1.685  0.253  9.811  3.007  0.142  9.903  1.685  0.253 18.300  7.300  0.351
AtomPair CA 38 CA 125 SOGFUNC 2  9.564  3.513  0.206 18.300  7.300  0.794
AtomPair CA 38 CA 126 SOGFUNC 2  9.484  2.108  0.302 18.300  7.300  0.698
AtomPair CA 38 CA 173 SOGFUNC 2  7.843  1.685  0.351 18.300  7.300  0.649
AtomPair CA 38 CA 174 SOGFUNC 3  7.444  1.685  0.291  9.949  2.066  0.238 18.300  7.300  0.471
AtomPair CA 38 CA 175 SOGFUNC 4  8.877  1.685  0.228  9.121  1.685  0.228  9.681  1.685  0.228 18.300  7.300  0.316
AtomPair CA 38 CA 176 SOGFUNC 3  8.671  1.685  0.277  9.195  1.685  0.277 18.300  7.300  0.447
AtomPair CA 38 CA 177 SOGFUNC 4  5.376  1.685  0.228  9.647  1.685  0.228  9.793  1.685  0.228 18.300  7.300  0.316
AtomPair CA 38 CA 178 SOGFUNC 5  5.853  1.685  0.209  5.928  2.635  0.133  8.145  1.685  0.209  9.715  1.685  0.209 18.300  7.300  0.241
AtomPair CA 38 CA 179 SOGFUNC 5  5.887  1.685  0.217  7.258  1.685  0.217  7.265  2.635  0.139  9.404  2.066  0.177 18.300  7.300  0.250
AtomPair CA 38 CA 180 SOGFUNC 4  7.250  1.685  0.228  9.339  1.685  0.228  9.991  1.685  0.228 18.300  7.300  0.316
AtomPair CA 38 CA 181 SOGFUNC 5  8.397  2.066  0.170  8.800  2.066  0.170  8.986  1.685  0.209  9.980  1.685  0.209 18.300  7.300  0.241
AtomPair CA 38 CA 182 SOGFUNC 4  6.842  1.685  0.238  6.935  1.685  0.238  8.412  2.066  0.194 18.300  7.300  0.330
AtomPair CA 38 CA 183 SOGFUNC 2  6.515  1.685  0.351 18.300  7.300  0.649
AtomPair CA 38 CA 197 SOGFUNC 2  8.870  1.685  0.351 18.300  7.300  0.649
AtomPair CA 38 CA 199 SOGFUNC 2  8.673  1.685  0.351 18.300  7.300  0.649
AtomPair CA 38 CA 200 SOGFUNC 2  9.973  1.685  0.351 18.300  7.300  0.649
AtomPair CA 38 CA 274 SOGFUNC 2  8.999  2.956  0.236 18.300  7.300  0.764
AtomPair CA 38 CA 276 SOGFUNC 2  8.735  2.108  0.302 18.300  7.300  0.698
AtomPair CA 38 CA 277 SOGFUNC 2  7.814  2.108  0.302 18.300  7.300  0.698
AtomPair CA 38 CA 278 SOGFUNC 2  8.276  2.108  0.302 18.300  7.300  0.698
AtomPair CA 38 CA 279 SOGFUNC 2  7.746  1.685  0.351 18.300  7.300  0.649
AtomPair CA 38 CA 280 SOGFUNC 2  8.330  1.685  0.351 18.300  7.300  0.649
AtomPair CA 39 CA 44 SOGFUNC 5  5.370  3.007  0.143  8.854  2.066  0.209  8.879  3.007  0.143  9.070  2.066  0.209 18.300  7.300  0.295
AtomPair CA 39 CA 45 SOGFUNC 5  4.543  2.066  0.196  8.470  2.066  0.196  8.471  2.066  0.196  8.559  3.007  0.135 18.300  7.300  0.277
AtomPair CA 39 CA 46 SOGFUNC 6  5.086  2.066  0.172  5.993  2.066  0.172  6.059  2.066  0.172  6.209  3.007  0.118  8.308  2.066  0.172 18.300  7.300  0.195
AtomPair CA 39 CA 47 SOGFUNC 6  5.222  1.685  0.174  5.252  1.685  0.174  5.442  1.685  0.174  7.890  1.685  0.174  8.577  2.066  0.142 18.300  7.300  0.161
AtomPair CA 39 CA 48 SOGFUNC 6  5.745  3.007  0.115  6.564  2.066  0.168  7.596  1.685  0.206  7.781  3.007  0.115  7.926  1.685  0.206 18.300  7.300  0.190
AtomPair CA 39 CA 49 SOGFUNC 6  5.640  2.066  0.169  6.069  2.635  0.133  9.587  2.066  0.169  9.826  2.066  0.169  9.850  2.066  0.169 18.300  7.300  0.191
AtomPair CA 39 CA 50 SOGFUNC 4  4.519  1.685  0.260  6.974  2.635  0.167  9.840  2.066  0.212 18.300  7.300  0.361
AtomPair CA 39 CA 51 SOGFUNC 5  6.476  1.685  0.217  7.644  2.066  0.177  7.919  2.066  0.177  8.191  2.066  0.177 18.300  7.300  0.251
AtomPair CA 39 CA 52 SOGFUNC 6  5.073  1.685  0.180  5.262  1.685  0.180  5.721  2.635  0.115  6.489  1.685  0.180  8.915  1.685  0.180 18.300  7.300  0.166
AtomPair CA 39 CA 53 SOGFUNC 5  4.651  2.108  0.216  4.769  2.754  0.165  5.123  2.956  0.154  5.684  2.956  0.154 18.300  7.300  0.311
AtomPair CA 39 CA 54 SOGFUNC 5  4.531  2.956  0.158  6.753  2.754  0.169  6.792  2.108  0.221  6.945  3.513  0.133 18.300  7.300  0.319
AtomPair CA 39 CA 55 SOGFUNC 4  6.405  2.108  0.222  9.590  2.108  0.222  9.628  2.754  0.170 18.300  7.300  0.385
AtomPair CA 39 CA 56 SOGFUNC 2  6.089  2.956  0.236 18.300  7.300  0.764
AtomPair CA 39 CA 57 SOGFUNC 2  4.224  2.108  0.302 18.300  7.300  0.698
AtomPair CA 39 CA 58 SOGFUNC 2  6.513  2.108  0.302 18.300  7.300  0.698
AtomPair CA 39 CA 59 SOGFUNC 2  9.083  2.108  0.302 18.300  7.300  0.698
AtomPair CA 39 CA 63 SOGFUNC 2  7.675  2.635  0.257 18.300  7.300  0.743
AtomPair CA 39 CA 64 SOGFUNC 2  8.417  2.635  0.257 18.300  7.300  0.743
AtomPair CA 39 CA 65 SOGFUNC 2  7.634  2.635  0.257 18.300  7.300  0.743
AtomPair CA 39 CA 66 SOGFUNC 2  9.703  2.635  0.257 18.300  7.300  0.743
AtomPair CA 39 CA 70 SOGFUNC 2  9.665  1.685  0.351 18.300  7.300  0.649
AtomPair CA 39 CA 71 SOGFUNC 2  9.515  2.054  0.308 18.300  7.300  0.692
AtomPair CA 39 CA 109 SOGFUNC 3  9.596  1.685  0.307  9.794  2.635  0.196 18.300  7.300  0.496
AtomPair CA 39 CA 110 SOGFUNC 2  9.541  2.635  0.257 18.300  7.300  0.743
AtomPair CA 39 CA 111 SOGFUNC 3  9.891  2.635  0.196  9.996  1.685  0.307 18.300  7.300  0.496
AtomPair CA 39 CA 112 SOGFUNC 2  9.100  1.685  0.351 18.300  7.300  0.649
AtomPair CA 39 CA 113 SOGFUNC 2  9.945  1.685  0.351 18.300  7.300  0.649
AtomPair CA 39 CA 173 SOGFUNC 2  7.022  2.066  0.306 18.300  7.300  0.694
AtomPair CA 39 CA 174 SOGFUNC 4  6.720  1.685  0.266  7.569  2.066  0.217  7.583  3.007  0.149 18.300  7.300  0.368
AtomPair CA 39 CA 175 SOGFUNC 6  7.237  1.685  0.186  7.559  1.685  0.186  7.880  2.066  0.152  9.972  1.685  0.186  9.997  2.635  0.119 18.300  7.300  0.172
AtomPair CA 39 CA 176 SOGFUNC 6  7.593  1.685  0.207  8.939  2.635  0.132  9.772  2.635  0.132  9.823  2.066  0.169  9.825  2.066  0.169 18.300  7.300  0.191
AtomPair CA 39 CA 177 SOGFUNC 5  7.483  1.685  0.217  8.753  2.066  0.177  8.793  2.066  0.177  9.910  2.066  0.177 18.300  7.300  0.251
AtomPair CA 39 CA 178 SOGFUNC 5  5.596  2.066  0.192  5.605  2.066  0.192  8.786  2.066  0.192  9.545  2.635  0.151 18.300  7.300  0.272
AtomPair CA 39 CA 179 SOGFUNC 6  5.559  2.066  0.152  5.729  2.635  0.119  8.405  1.685  0.186  8.543  1.685  0.186  9.878  1.685  0.186 18.300  7.300  0.172
AtomPair CA 39 CA 180 SOGFUNC 3  7.141  2.635  0.196  8.469  1.685  0.307 18.300  7.300  0.496
AtomPair CA 39 CA 181 SOGFUNC 4  9.506  2.066  0.223  9.756  2.066  0.223  9.926  2.635  0.175 18.300  7.300  0.379
AtomPair CA 39 CA 182 SOGFUNC 5  8.381  2.635  0.151  9.273  2.066  0.192  9.377  2.066  0.192  9.465  2.066  0.192 18.300  7.300  0.272
AtomPair CA 39 CA 183 SOGFUNC 3  6.893  2.635  0.208  9.015  2.066  0.266 18.300  7.300  0.526
AtomPair CA 39 CA 197 SOGFUNC 2  8.533  1.685  0.351 18.300  7.300  0.649
AtomPair CA 39 CA 198 SOGFUNC 2  8.414  2.066  0.306 18.300  7.300  0.694
AtomPair CA 39 CA 199 SOGFUNC 2  8.696  1.685  0.351 18.300  7.300  0.649
AtomPair CA 39 CA 200 SOGFUNC 2  8.538  2.066  0.306 18.300  7.300  0.694
AtomPair CA 39 CA 246 SOGFUNC 2  9.651  2.754  0.249 18.300  7.300  0.751
AtomPair CA 39 CA 248 SOGFUNC 2  9.271  2.754  0.249 18.300  7.300  0.751
AtomPair CA 39 CA 273 SOGFUNC 2  9.932  2.754  0.249 18.300  7.300  0.751
AtomPair CA 39 CA 274 SOGFUNC 2  8.969  2.956  0.236 18.300  7.300  0.764
AtomPair CA 39 CA 275 SOGFUNC 2  9.905  2.754  0.249 18.300  7.300  0.751
AtomPair CA 39 CA 276 SOGFUNC 2  8.926  2.754  0.249 18.300  7.300  0.751
AtomPair CA 39 CA 277 SOGFUNC 2  9.158  2.108  0.302 18.300  7.300  0.698
AtomPair CA 39 CA 279 SOGFUNC 2  9.489  2.754  0.249 18.300  7.300  0.751
AtomPair CA 40 CA 45 SOGFUNC 6  5.182  3.007  0.145  5.256  3.007  0.145  5.381  3.787  0.115  6.397  3.007  0.145  8.862  2.066  0.211 18.300  7.300  0.239
AtomPair CA 40 CA 46 SOGFUNC 7  4.356  3.007  0.119  4.469  2.066  0.173  4.544  3.787  0.095  6.490  2.066  0.173  6.608  2.066  0.173  8.401  3.007  0.119 18.300  7.300  0.147
AtomPair CA 40 CA 47 SOGFUNC 6  5.154  2.635  0.152  5.420  2.635  0.152  5.457  2.635  0.152  6.115  2.066  0.193  9.299  3.007  0.133 18.300  7.300  0.219
AtomPair CA 40 CA 48 SOGFUNC 6  5.245  3.007  0.128  7.691  2.066  0.186  8.578  3.787  0.102  8.837  2.635  0.146  8.859  1.685  0.228 18.300  7.300  0.211
AtomPair CA 40 CA 49 SOGFUNC 3  5.713  2.066  0.273  7.644  3.007  0.187 18.300  7.300  0.540
AtomPair CA 40 CA 50 SOGFUNC 7  5.962  2.066  0.179  9.584  3.007  0.123  9.755  2.635  0.141  9.841  2.635  0.141  9.909  3.007  0.123  9.966  2.635  0.141 18.300  7.300  0.152
AtomPair CA 40 CA 51 SOGFUNC 6  7.031  2.066  0.197  8.123  3.007  0.135  8.386  3.007  0.135  8.421  2.635  0.155  8.591  2.635  0.155 18.300  7.300  0.223
AtomPair CA 40 CA 52 SOGFUNC 5  5.150  2.956  0.166  5.314  2.956  0.166  5.588  2.956  0.166  6.305  2.956  0.166 18.300  7.300  0.336
AtomPair CA 40 CA 53 SOGFUNC 5  5.286  3.513  0.147  6.412  2.956  0.175  6.668  3.513  0.147  7.122  2.956  0.175 18.300  7.300  0.355
AtomPair CA 40 CA 54 SOGFUNC 5  6.130  2.956  0.180  7.662  3.513  0.152  7.734  3.513  0.152  8.521  3.513  0.152 18.300  7.300  0.365
AtomPair CA 40 CA 55 SOGFUNC 2  7.098  2.956  0.236 18.300  7.300  0.764
AtomPair CA 40 CA 56 SOGFUNC 2  5.470  3.513  0.206 18.300  7.300  0.794
AtomPair CA 40 CA 57 SOGFUNC 2  5.133  2.108  0.302 18.300  7.300  0.698
AtomPair CA 40 CA 58 SOGFUNC 2  7.337  2.754  0.249 18.300  7.300  0.751
AtomPair CA 40 CA 63 SOGFUNC 2  9.319  2.635  0.257 18.300  7.300  0.743
AtomPair CA 40 CA 64 SOGFUNC 2  9.246  1.685  0.351 18.300  7.300  0.649
AtomPair CA 40 CA 65 SOGFUNC 2  9.306  2.635  0.257 18.300  7.300  0.743
AtomPair CA 40 CA 70 SOGFUNC 2  9.302  2.066  0.306 18.300  7.300  0.694
AtomPair CA 40 CA 71 SOGFUNC 2  9.828  1.685  0.351 18.300  7.300  0.649
AtomPair CA 40 CA 72 SOGFUNC 2  9.992  2.066  0.306 18.300  7.300  0.694
AtomPair CA 40 CA 88 SOGFUNC 2  9.684  2.028  0.310 18.300  7.300  0.690
AtomPair CA 40 CA 109 SOGFUNC 3  9.358  1.685  0.315  9.570  3.007  0.176 18.300  7.300  0.509
AtomPair CA 40 CA 110 SOGFUNC 3  8.996  2.635  0.221  9.982  2.635  0.221 18.300  7.300  0.558
AtomPair CA 40 CA 111 SOGFUNC 3  7.395  2.635  0.221  9.805  2.635  0.221 18.300  7.300  0.558
AtomPair CA 40 CA 112 SOGFUNC 2  6.836  2.635  0.257 18.300  7.300  0.743
AtomPair CA 40 CA 113 SOGFUNC 4  6.754  1.685  0.258  9.348  1.685  0.258  9.637  3.443  0.126 18.300  7.300  0.358
AtomPair CA 40 CA 114 SOGFUNC 4  9.431  2.635  0.194  9.680  2.635  0.194  9.948  2.635  0.194 18.300  7.300  0.419
AtomPair CA 40 CA 128 SOGFUNC 2  8.695  2.956  0.236 18.300  7.300  0.764
AtomPair CA 40 CA 129 SOGFUNC 2  8.879  2.956  0.236 18.300  7.300  0.764
AtomPair CA 40 CA 130 SOGFUNC 2  8.881  2.635  0.257 18.300  7.300  0.743
AtomPair CA 40 CA 172 SOGFUNC 2  8.289  2.635  0.257 18.300  7.300  0.743
AtomPair CA 40 CA 173 SOGFUNC 2  6.045  2.635  0.257 18.300  7.300  0.743
AtomPair CA 40 CA 174 SOGFUNC 4  5.412  2.635  0.211  6.901  3.787  0.147  7.277  3.007  0.185 18.300  7.300  0.457
AtomPair CA 40 CA 175 SOGFUNC 6  6.925  2.635  0.161  7.068  3.007  0.141  7.534  2.635  0.161  7.539  3.007  0.141  9.158  2.635  0.161 18.300  7.300  0.233
AtomPair CA 40 CA 176 SOGFUNC 5  6.879  2.635  0.164  7.434  2.635  0.164  9.313  2.066  0.210  9.988  2.635  0.164 18.300  7.300  0.297
AtomPair CA 40 CA 177 SOGFUNC 3  8.797  2.635  0.227  9.808  3.007  0.199 18.300  7.300  0.574
AtomPair CA 40 CA 178 SOGFUNC 5  7.894  2.635  0.184  8.109  3.007  0.161  8.790  3.007  0.161  9.909  3.007  0.161 18.300  7.300  0.332
AtomPair CA 40 CA 179 SOGFUNC 4  5.607  3.007  0.160  6.252  1.685  0.285  7.630  3.007  0.160 18.300  7.300  0.395
AtomPair CA 40 CA 180 SOGFUNC 3  7.255  2.066  0.251  8.564  2.066  0.251 18.300  7.300  0.498
AtomPair CA 40 CA 182 SOGFUNC 3  8.819  2.635  0.227  9.643  3.007  0.199 18.300  7.300  0.574
AtomPair CA 40 CA 183 SOGFUNC 3  6.880  2.635  0.227  9.552  3.007  0.199 18.300  7.300  0.574
AtomPair CA 40 CA 246 SOGFUNC 2  7.940  3.513  0.206 18.300  7.300  0.794
AtomPair CA 40 CA 247 SOGFUNC 2  8.908  3.513  0.206 18.300  7.300  0.794
AtomPair CA 40 CA 248 SOGFUNC 2  8.837  3.513  0.206 18.300  7.300  0.794
AtomPair CA 40 CA 249 SOGFUNC 2  9.466  3.513  0.206 18.300  7.300  0.794
AtomPair CA 41 CA 46 SOGFUNC 7  3.827  2.066  0.141  5.208  2.066  0.141  6.240  2.635  0.111  6.343  1.685  0.173  6.352  1.685  0.173  8.736  2.066  0.141 18.300  7.300  0.120
AtomPair CA 41 CA 47 SOGFUNC 8  4.560  2.066  0.159  5.595  3.007  0.109  6.553  2.635  0.125  6.580  2.635  0.125  6.595  2.635  0.125  8.459  2.066  0.159  9.877  3.007  0.109 18.300  7.300  0.090
AtomPair CA 41 CA 48 SOGFUNC 6  5.451  2.066  0.169  5.987  2.066  0.169  6.957  2.066  0.169  8.427  2.635  0.133  8.650  2.066  0.169 18.300  7.300  0.191
AtomPair CA 41 CA 49 SOGFUNC 6  5.264  2.066  0.147  7.837  1.685  0.180  8.827  2.066  0.147  8.927  1.685  0.180  9.749  1.685  0.180 18.300  7.300  0.166
AtomPair CA 41 CA 50 SOGFUNC 7  6.531  2.066  0.133  7.309  1.685  0.163  7.565  2.066  0.133  7.623  2.066  0.133  8.261  1.685  0.163  9.909  1.685  0.163 18.300  7.300  0.113
AtomPair CA 41 CA 51 SOGFUNC 6  5.582  2.108  0.183  6.884  2.108  0.183  7.481  2.754  0.140  9.616  2.754  0.140  9.862  2.754  0.140 18.300  7.300  0.212
AtomPair CA 41 CA 52 SOGFUNC 5  4.467  2.108  0.194  4.929  2.108  0.194  5.712  2.108  0.194  9.196  2.956  0.138 18.300  7.300  0.280
AtomPair CA 41 CA 53 SOGFUNC 5  6.388  3.513  0.126  7.988  2.108  0.210  8.723  2.108  0.210  9.014  2.956  0.150 18.300  7.300  0.304
AtomPair CA 41 CA 54 SOGFUNC 5  8.819  2.956  0.154  8.839  2.956  0.154  9.497  2.754  0.165  9.745  2.108  0.216 18.300  7.300  0.311
AtomPair CA 41 CA 55 SOGFUNC 2  8.073  2.956  0.236 18.300  7.300  0.764
AtomPair CA 41 CA 56 SOGFUNC 2  4.925  3.513  0.206 18.300  7.300  0.794
AtomPair CA 41 CA 57 SOGFUNC 2  6.884  2.108  0.302 18.300  7.300  0.698
AtomPair CA 41 CA 63 SOGFUNC 2  6.678  1.685  0.351 18.300  7.300  0.649
AtomPair CA 41 CA 64 SOGFUNC 2  6.117  1.685  0.351 18.300  7.300  0.649
AtomPair CA 41 CA 65 SOGFUNC 2  7.444  2.635  0.257 18.300  7.300  0.743
AtomPair CA 41 CA 66 SOGFUNC 2  9.614  2.066  0.306 18.300  7.300  0.694
AtomPair CA 41 CA 72 SOGFUNC 2  9.321  2.066  0.306 18.300  7.300  0.694
AtomPair CA 41 CA 111 SOGFUNC 4  8.777  2.635  0.194  9.427  2.635  0.194  9.557  2.635  0.194 18.300  7.300  0.419
AtomPair CA 41 CA 112 SOGFUNC 5  7.706  1.685  0.194  7.793  1.685  0.194  8.905  1.685  0.194  9.130  1.685  0.194 18.300  7.300  0.224
AtomPair CA 41 CA 113 SOGFUNC 5  7.058  1.685  0.226  7.079  2.635  0.144  7.352  1.685  0.226  7.418  2.635  0.144 18.300  7.300  0.260
AtomPair CA 41 CA 114 SOGFUNC 6  6.767  2.635  0.132  6.898  2.635  0.132  7.043  1.685  0.207  9.356  1.685  0.207  9.992  2.635  0.132 18.300  7.300  0.191
AtomPair CA 41 CA 115 SOGFUNC 4  6.909  1.685  0.228  9.765  1.685  0.228  9.953  1.685  0.228 18.300  7.300  0.316
AtomPair CA 41 CA 116 SOGFUNC 2  9.777  2.635  0.257 18.300  7.300  0.743
AtomPair CA 41 CA 128 SOGFUNC 2  7.891  2.108  0.302 18.300  7.300  0.698
AtomPair CA 41 CA 129 SOGFUNC 4  6.821  2.754  0.195  8.798  2.956  0.182  9.024  2.956  0.182 18.300  7.300  0.442
AtomPair CA 41 CA 130 SOGFUNC 5  5.740  2.754  0.165  8.805  2.108  0.216  8.824  2.956  0.154  9.084  2.956  0.154 18.300  7.300  0.311
AtomPair CA 41 CA 131 SOGFUNC 5  8.662  2.754  0.176  8.975  2.956  0.164  9.043  2.956  0.164  9.043  2.956  0.164 18.300  7.300  0.332
AtomPair CA 41 CA 132 SOGFUNC 2  8.961  2.956  0.236 18.300  7.300  0.764
AtomPair CA 41 CA 139 SOGFUNC 2  9.643  2.108  0.302 18.300  7.300  0.698
AtomPair CA 41 CA 155 SOGFUNC 2  9.976  2.108  0.302 18.300  7.300  0.698
AtomPair CA 41 CA 163 SOGFUNC 2  7.497  2.635  0.257 18.300  7.300  0.743
AtomPair CA 41 CA 164 SOGFUNC 2  7.503  2.635  0.257 18.300  7.300  0.743
AtomPair CA 41 CA 172 SOGFUNC 2  7.546  1.685  0.351 18.300  7.300  0.649
AtomPair CA 41 CA 173 SOGFUNC 4  6.386  2.066  0.234  8.222  2.635  0.184  8.457  2.635  0.184 18.300  7.300  0.398
AtomPair CA 41 CA 174 SOGFUNC 5  5.767  2.635  0.144  6.109  2.635  0.144  7.364  1.685  0.226  8.292  1.685  0.226 18.300  7.300  0.260
AtomPair CA 41 CA 175 SOGFUNC 6  5.383  2.635  0.131  5.914  2.437  0.142  5.937  1.685  0.205  7.264  2.066  0.167  7.936  2.066  0.167 18.300  7.300  0.189
AtomPair CA 41 CA 176 SOGFUNC 6  5.339  1.685  0.199  7.339  2.066  0.163  7.447  1.685  0.199  9.172  2.635  0.127  9.616  2.635  0.127 18.300  7.300  0.184
AtomPair CA 41 CA 177 SOGFUNC 4  9.111  1.685  0.260  9.631  2.066  0.212  9.963  2.635  0.167 18.300  7.300  0.361
AtomPair CA 41 CA 178 SOGFUNC 5  8.718  1.685  0.226  8.848  2.635  0.144  9.007  2.635  0.144  9.850  1.685  0.226 18.300  7.300  0.260
AtomPair CA 41 CA 179 SOGFUNC 4  5.380  1.685  0.228  8.119  1.685  0.228  8.689  1.685  0.228 18.300  7.300  0.316
AtomPair CA 41 CA 180 SOGFUNC 2  8.075  1.685  0.351 18.300  7.300  0.649
AtomPair CA 41 CA 181 SOGFUNC 2  9.620  3.007  0.233 18.300  7.300  0.767
AtomPair CA 41 CA 182 SOGFUNC 2  9.368  2.635  0.257 18.300  7.300  0.743
AtomPair CA 41 CA 183 SOGFUNC 2  8.946  2.956  0.236 18.300  7.300  0.764
AtomPair CA 41 CA 185 SOGFUNC 2  9.998  2.754  0.249 18.300  7.300  0.751
AtomPair CA 41 CA 248 SOGFUNC 2  8.998  2.108  0.302 18.300  7.300  0.698
AtomPair CA 41 CA 249 SOGFUNC 2  8.999  2.108  0.302 18.300  7.300  0.698
AtomPair CA 42 CA 47 SOGFUNC 5  3.812  2.635  0.160  5.195  2.635  0.160  6.483  1.685  0.250  8.206  3.007  0.140 18.300  7.300  0.289
AtomPair CA 42 CA 48 SOGFUNC 5  4.344  2.635  0.151  5.713  1.685  0.235  6.676  2.066  0.192  7.030  2.635  0.151 18.300  7.300  0.272
AtomPair CA 42 CA 49 SOGFUNC 5  5.286  2.635  0.133  5.637  1.685  0.209  8.832  1.685  0.209  9.279  1.685  0.209 18.300  7.300  0.241
AtomPair CA 42 CA 50 SOGFUNC 6  6.646  2.108  0.178  6.695  2.108  0.178  7.806  2.754  0.136  8.412  2.108  0.178  8.780  2.956  0.127 18.300  7.300  0.205
AtomPair CA 42 CA 51 SOGFUNC 4  5.715  2.108  0.211  7.471  2.108  0.211  8.068  2.108  0.211 18.300  7.300  0.366
AtomPair CA 42 CA 52 SOGFUNC 4  6.027  2.108  0.225  7.642  2.108  0.225  9.419  2.956  0.160 18.300  7.300  0.390
AtomPair CA 42 CA 53 SOGFUNC 2  7.015  2.956  0.236 18.300  7.300  0.764
AtomPair CA 42 CA 54 SOGFUNC 3  6.973  2.654  0.233  9.423  3.513  0.176 18.300  7.300  0.592
AtomPair CA 42 CA 55 SOGFUNC 2  5.640  2.956  0.236 18.300  7.300  0.764
AtomPair CA 42 CA 56 SOGFUNC 2  6.406  2.956  0.236 18.300  7.300  0.764
AtomPair CA 42 CA 57 SOGFUNC 2  8.672  2.956  0.236 18.300  7.300  0.764
AtomPair CA 42 CA 59 SOGFUNC 2  9.580  2.108  0.302 18.300  7.300  0.698
AtomPair CA 42 CA 62 SOGFUNC 2  8.577  2.244  0.289 18.300  7.300  0.711
AtomPair CA 42 CA 63 SOGFUNC 2  5.612  1.685  0.351 18.300  7.300  0.649
AtomPair CA 42 CA 64 SOGFUNC 2  5.803  1.685  0.351 18.300  7.300  0.649
AtomPair CA 42 CA 65 SOGFUNC 2  8.784  2.635  0.257 18.300  7.300  0.743
AtomPair CA 42 CA 72 SOGFUNC 2  9.889  2.635  0.257 18.300  7.300  0.743
AtomPair CA 42 CA 73 SOGFUNC 2  9.656  2.437  0.272 18.300  7.300  0.728
AtomPair CA 42 CA 74 SOGFUNC 2  9.768  2.635  0.257 18.300  7.300  0.743
AtomPair CA 42 CA 111 SOGFUNC 2  9.540  1.685  0.351 18.300  7.300  0.649
AtomPair CA 42 CA 112 SOGFUNC 5  8.829  1.685  0.194  9.473  1.685  0.194  9.587  1.685  0.194  9.790  1.685  0.194 18.300  7.300  0.224
AtomPair CA 42 CA 113 SOGFUNC 7  6.499  1.685  0.190  7.771  2.635  0.122  9.091  2.635  0.122  9.366  1.685  0.190  9.395  2.635  0.122  9.977  2.635  0.122 18.300  7.300  0.132
AtomPair CA 42 CA 114 SOGFUNC 7  7.139  1.685  0.178  7.170  2.635  0.114  7.448  1.685  0.178  9.093  2.635  0.114  9.201  1.685  0.178  9.852  2.635  0.114 18.300  7.300  0.123
AtomPair CA 42 CA 115 SOGFUNC 4  6.781  1.685  0.279  7.342  2.635  0.178  9.874  3.007  0.156 18.300  7.300  0.386
AtomPair CA 42 CA 116 SOGFUNC 3  9.810  1.685  0.307  9.931  2.635  0.196 18.300  7.300  0.496
AtomPair CA 42 CA 128 SOGFUNC 2  9.662  2.108  0.302 18.300  7.300  0.698
AtomPair CA 42 CA 129 SOGFUNC 4  7.606  2.108  0.211  7.976  2.108  0.211  8.063  2.108  0.211 18.300  7.300  0.366
AtomPair CA 42 CA 130 SOGFUNC 6  6.787  2.108  0.162  6.922  2.108  0.162  7.720  2.108  0.162  7.974  2.108  0.162  8.839  2.108  0.162 18.300  7.300  0.188
AtomPair CA 42 CA 131 SOGFUNC 5  5.857  2.108  0.205  5.913  2.108  0.205  6.833  2.956  0.146  8.855  2.956  0.146 18.300  7.300  0.296
AtomPair CA 42 CA 132 SOGFUNC 5  5.830  2.956  0.164  8.706  3.513  0.138  8.864  3.513  0.138  9.017  2.108  0.230 18.300  7.300  0.331
AtomPair CA 42 CA 133 SOGFUNC 2  8.606  2.754  0.249 18.300  7.300  0.751
AtomPair CA 42 CA 140 SOGFUNC 3  9.900  2.108  0.249  9.907  2.108  0.249 18.300  7.300  0.503
AtomPair CA 42 CA 141 SOGFUNC 2  9.898  2.108  0.302 18.300  7.300  0.698
AtomPair CA 42 CA 155 SOGFUNC 2  8.689  2.108  0.302 18.300  7.300  0.698
AtomPair CA 42 CA 156 SOGFUNC 2  9.070  2.108  0.302 18.300  7.300  0.698
AtomPair CA 42 CA 157 SOGFUNC 2  9.881  2.108  0.302 18.300  7.300  0.698
AtomPair CA 42 CA 162 SOGFUNC 2  8.733  3.007  0.233 18.300  7.300  0.767
AtomPair CA 42 CA 163 SOGFUNC 2  7.512  1.685  0.351 18.300  7.300  0.649
AtomPair CA 42 CA 164 SOGFUNC 2  7.211  1.685  0.351 18.300  7.300  0.649
AtomPair CA 42 CA 173 SOGFUNC 4  7.531  1.685  0.228  7.639  1.685  0.228  9.973  1.685  0.228 18.300  7.300  0.316
AtomPair CA 42 CA 174 SOGFUNC 5  6.159  2.635  0.139  6.499  2.066  0.177  7.574  1.685  0.217  8.370  1.685  0.217 18.300  7.300  0.250
AtomPair CA 42 CA 175 SOGFUNC 6  6.051  1.685  0.182  6.287  1.685  0.182  7.190  3.007  0.102  7.356  1.685  0.182  7.685  1.685  0.182 18.300  7.300  0.168
AtomPair CA 42 CA 176 SOGFUNC 4  5.849  1.685  0.248  6.872  2.635  0.159  7.319  1.685  0.248 18.300  7.300  0.344
AtomPair CA 42 CA 177 SOGFUNC 2  9.539  1.685  0.351 18.300  7.300  0.649
AtomPair CA 42 CA 178 SOGFUNC 3  9.118  1.685  0.307  9.969  2.635  0.196 18.300  7.300  0.496
AtomPair CA 42 CA 179 SOGFUNC 3  7.599  2.635  0.196  8.984  1.685  0.307 18.300  7.300  0.496
AtomPair CA 42 CA 180 SOGFUNC 2  9.837  1.685  0.351 18.300  7.300  0.649
AtomPair CA 42 CA 181 SOGFUNC 2  6.034  1.685  0.351 18.300  7.300  0.649
AtomPair CA 42 CA 182 SOGFUNC 2  6.939  2.244  0.289 18.300  7.300  0.711
AtomPair CA 42 CA 183 SOGFUNC 2  9.921  2.108  0.302 18.300  7.300  0.698
AtomPair CA 42 CA 184 SOGFUNC 2  8.619  2.754  0.249 18.300  7.300  0.751
AtomPair CA 42 CA 185 SOGFUNC 2  6.572  2.108  0.302 18.300  7.300  0.698
AtomPair CA 42 CA 186 SOGFUNC 2  9.807  2.108  0.302 18.300  7.300  0.698
AtomPair CA 42 CA 245 SOGFUNC 2  9.772  2.956  0.236 18.300  7.300  0.764
AtomPair CA 42 CA 246 SOGFUNC 2  9.995  2.754  0.249 18.300  7.300  0.751
AtomPair CA 42 CA 247 SOGFUNC 2  9.534  2.108  0.302 18.300  7.300  0.698
AtomPair CA 42 CA 248 SOGFUNC 2  6.628  2.108  0.302 18.300  7.300  0.698
AtomPair CA 42 CA 249 SOGFUNC 2  5.926  2.754  0.249 18.300  7.300  0.751
AtomPair CA 42 CA 250 SOGFUNC 2  8.590  2.108  0.302 18.300  7.300  0.698
AtomPair CA 43 CA 48 SOGFUNC 4  4.364  2.066  0.213  6.424  2.066  0.213  8.915  2.066  0.213 18.300  7.300  0.361
AtomPair CA 43 CA 49 SOGFUNC 5  5.558  2.108  0.208  6.730  2.754  0.159  8.147  2.108  0.208  8.625  3.513  0.125 18.300  7.300  0.300
AtomPair CA 43 CA 50 SOGFUNC 4  6.103  3.513  0.138  8.388  2.108  0.231  8.570  2.108  0.231 18.300  7.300  0.400
AtomPair CA 43 CA 51 SOGFUNC 3  5.178  2.108  0.249  9.650  2.108  0.249 18.300  7.300  0.503
AtomPair CA 43 CA 52 SOGFUNC 3  7.582  2.108  0.268  8.730  2.956  0.191 18.300  7.300  0.541
AtomPair CA 43 CA 53 SOGFUNC 3  8.343  2.108  0.276  9.787  3.513  0.166 18.300  7.300  0.558
AtomPair CA 43 CA 54 SOGFUNC 3  5.711  2.108  0.276  9.953  3.513  0.166 18.300  7.300  0.558
AtomPair CA 43 CA 55 SOGFUNC 2  5.252  2.956  0.236 18.300  7.300  0.764
AtomPair CA 43 CA 56 SOGFUNC 2  9.358  3.513  0.206 18.300  7.300  0.794
AtomPair CA 43 CA 59 SOGFUNC 2  8.052  2.108  0.302 18.300  7.300  0.698
AtomPair CA 43 CA 60 SOGFUNC 2  9.244  2.108  0.302 18.300  7.300  0.698
AtomPair CA 43 CA 61 SOGFUNC 2  8.959  2.754  0.249 18.300  7.300  0.751
AtomPair CA 43 CA 62 SOGFUNC 2  5.537  2.244  0.289 18.300  7.300  0.711
AtomPair CA 43 CA 63 SOGFUNC 2  4.179  2.108  0.302 18.300  7.300  0.698
AtomPair CA 43 CA 64 SOGFUNC 2  6.107  1.685  0.351 18.300  7.300  0.649
AtomPair CA 43 CA 65 SOGFUNC 2  9.461  2.635  0.257 18.300  7.300  0.743
AtomPair CA 43 CA 74 SOGFUNC 2  9.713  1.685  0.351 18.300  7.300  0.649
AtomPair CA 43 CA 112 SOGFUNC 3  9.098  3.007  0.176  9.381  1.685  0.315 18.300  7.300  0.509
AtomPair CA 43 CA 113 SOGFUNC 6  7.418  2.066  0.157  8.518  1.685  0.192  8.901  2.635  0.123  9.036  2.066  0.157  9.753  1.685  0.192 18.300  7.300  0.178
AtomPair CA 43 CA 114 SOGFUNC 6  6.456  2.635  0.127  6.581  2.635  0.127  6.875  2.066  0.163  8.780  1.685  0.199  9.393  1.685  0.199 18.300  7.300  0.184
AtomPair CA 43 CA 115 SOGFUNC 6  6.388  2.066  0.159  6.692  3.007  0.110  7.419  1.685  0.195  9.900  1.685  0.195  9.915  2.066  0.159 18.300  7.300  0.181
AtomPair CA 43 CA 116 SOGFUNC 3  9.698  2.066  0.273  9.716  3.007  0.187 18.300  7.300  0.540
AtomPair CA 43 CA 129 SOGFUNC 3  9.679  2.108  0.249  9.780  2.108  0.249 18.300  7.300  0.503
AtomPair CA 43 CA 130 SOGFUNC 6  7.491  2.754  0.145  7.589  2.754  0.145  7.988  2.108  0.189  8.687  3.513  0.114  9.614  2.108  0.189 18.300  7.300  0.219
AtomPair CA 43 CA 131 SOGFUNC 6  6.787  2.956  0.161  7.542  3.513  0.135  7.702  3.513  0.135  7.818  2.754  0.173  8.940  3.513  0.135 18.300  7.300  0.261
AtomPair CA 43 CA 132 SOGFUNC 4  5.910  2.108  0.254  7.796  3.513  0.153  8.978  3.513  0.153 18.300  7.300  0.441
AtomPair CA 43 CA 133 SOGFUNC 3  8.863  2.754  0.215  9.900  2.754  0.215 18.300  7.300  0.569
AtomPair CA 43 CA 141 SOGFUNC 2  9.863  2.108  0.302 18.300  7.300  0.698
AtomPair CA 43 CA 155 SOGFUNC 2  9.919  2.754  0.249 18.300  7.300  0.751
AtomPair CA 43 CA 173 SOGFUNC 2  9.947  1.685  0.351 18.300  7.300  0.649
AtomPair CA 43 CA 174 SOGFUNC 4  7.611  1.685  0.266  8.256  2.066  0.217  9.769  3.007  0.149 18.300  7.300  0.368
AtomPair CA 43 CA 175 SOGFUNC 4  5.982  2.066  0.203  6.509  1.685  0.249  9.880  2.066  0.203 18.300  7.300  0.345
AtomPair CA 43 CA 176 SOGFUNC 3  5.348  2.066  0.238  7.712  1.685  0.291 18.300  7.300  0.471
AtomPair CA 43 CA 177 SOGFUNC 3  7.757  2.066  0.251  9.121  2.066  0.251 18.300  7.300  0.498
AtomPair CA 43 CA 178 SOGFUNC 3  7.070  1.685  0.277  9.891  1.685  0.277 18.300  7.300  0.447
AtomPair CA 43 CA 179 SOGFUNC 3  8.659  1.685  0.307  9.401  2.635  0.196 18.300  7.300  0.496
AtomPair CA 43 CA 180 SOGFUNC 2  8.467  3.007  0.233 18.300  7.300  0.767
AtomPair CA 43 CA 181 SOGFUNC 2  5.132  3.513  0.206 18.300  7.300  0.794
AtomPair CA 43 CA 182 SOGFUNC 2  7.793  2.108  0.302 18.300  7.300  0.698
AtomPair CA 43 CA 184 SOGFUNC 2  9.198  2.754  0.249 18.300  7.300  0.751
AtomPair CA 43 CA 185 SOGFUNC 2  8.690  2.754  0.249 18.300  7.300  0.751
AtomPair CA 43 CA 287 SOGFUNC 2  6.789  2.066  0.306 18.300  7.300  0.694
AtomPair CA 43 CA 288 SOGFUNC 2  7.797  2.066  0.306 18.300  7.300  0.694
AtomPair CA 43 CA 290 SOGFUNC 2  9.887  1.685  0.351 18.300  7.300  0.649
AtomPair CA 43 CA 291 SOGFUNC 2  8.052  3.007  0.233 18.300  7.300  0.767
AtomPair CA 44 CA 49 SOGFUNC 5  5.306  2.754  0.163  5.335  2.108  0.213  6.688  2.956  0.152  9.624  2.754  0.163 18.300  7.300  0.308
AtomPair CA 44 CA 50 SOGFUNC 4  4.314  2.754  0.182  6.797  2.108  0.237  9.805  2.956  0.169 18.300  7.300  0.411
AtomPair CA 44 CA 51 SOGFUNC 2  4.946  2.108  0.302 18.300  7.300  0.698
AtomPair CA 44 CA 52 SOGFUNC 3  6.659  2.108  0.249  8.487  2.108  0.249 18.300  7.300  0.503
AtomPair CA 44 CA 53 SOGFUNC 2  5.489  2.108  0.302 18.300  7.300  0.698
AtomPair CA 44 CA 54 SOGFUNC 2  4.389  2.108  0.302 18.300  7.300  0.698
AtomPair CA 44 CA 55 SOGFUNC 2  6.183  2.956  0.236 18.300  7.300  0.764
AtomPair CA 44 CA 58 SOGFUNC 2  9.003  2.108  0.302 18.300  7.300  0.698
AtomPair CA 44 CA 59 SOGFUNC 2  5.953  2.108  0.302 18.300  7.300  0.698
AtomPair CA 44 CA 60 SOGFUNC 2  8.141  2.108  0.302 18.300  7.300  0.698
AtomPair CA 44 CA 61 SOGFUNC 2  8.585  2.754  0.249 18.300  7.300  0.751
AtomPair CA 44 CA 62 SOGFUNC 2  5.334  2.244  0.289 18.300  7.300  0.711
AtomPair CA 44 CA 63 SOGFUNC 2  5.239  2.108  0.302 18.300  7.300  0.698
AtomPair CA 44 CA 64 SOGFUNC 2  6.171  2.108  0.302 18.300  7.300  0.698
AtomPair CA 44 CA 65 SOGFUNC 2  9.677  2.635  0.257 18.300  7.300  0.743
AtomPair CA 44 CA 74 SOGFUNC 2  9.468  1.685  0.351 18.300  7.300  0.649
AtomPair CA 44 CA 75 SOGFUNC 2  9.303  1.685  0.351 18.300  7.300  0.649
AtomPair CA 44 CA 76 SOGFUNC 2  9.285  1.685  0.351 18.300  7.300  0.649
AtomPair CA 44 CA 81 SOGFUNC 2  9.267  2.054  0.308 18.300  7.300  0.692
AtomPair CA 44 CA 84 SOGFUNC 2  9.206  2.066  0.306 18.300  7.300  0.694
AtomPair CA 44 CA 85 SOGFUNC 2  8.081  1.327  0.407 18.300  7.300  0.593
AtomPair CA 44 CA 88 SOGFUNC 2  8.625  1.327  0.407 18.300  7.300  0.593
AtomPair CA 44 CA 111 SOGFUNC 2  9.517  2.635  0.257 18.300  7.300  0.743
AtomPair CA 44 CA 112 SOGFUNC 2  6.772  2.635  0.257 18.300  7.300  0.743
AtomPair CA 44 CA 113 SOGFUNC 5  7.197  1.685  0.226  9.455  2.066  0.184  9.591  2.066  0.184  9.648  2.635  0.145 18.300  7.300  0.261
AtomPair CA 44 CA 114 SOGFUNC 7  8.546  1.685  0.165  8.621  1.685  0.165  9.117  1.685  0.165  9.205  2.066  0.134  9.544  3.007  0.092  9.957  1.685  0.165 18.300  7.300  0.114
AtomPair CA 44 CA 115 SOGFUNC 5  6.646  1.685  0.221  7.351  2.066  0.180  8.603  3.007  0.124  9.619  1.685  0.221 18.300  7.300  0.255
AtomPair CA 44 CA 116 SOGFUNC 3  8.833  1.685  0.277  9.969  1.685  0.277 18.300  7.300  0.447
AtomPair CA 44 CA 117 SOGFUNC 2  9.765  2.108  0.302 18.300  7.300  0.698
AtomPair CA 44 CA 130 SOGFUNC 3  7.871  2.956  0.191  9.765  2.108  0.268 18.300  7.300  0.541
AtomPair CA 44 CA 131 SOGFUNC 3  6.881  2.754  0.219  7.587  2.956  0.204 18.300  7.300  0.578
AtomPair CA 44 CA 132 SOGFUNC 3  5.857  3.513  0.166  7.928  2.108  0.276 18.300  7.300  0.558
AtomPair CA 44 CA 133 SOGFUNC 2  8.675  2.754  0.249 18.300  7.300  0.751
AtomPair CA 44 CA 141 SOGFUNC 2  9.771  2.956  0.236 18.300  7.300  0.764
AtomPair CA 44 CA 154 SOGFUNC 2  9.818  3.513  0.206 18.300  7.300  0.794
AtomPair CA 44 CA 155 SOGFUNC 2  6.774  2.754  0.249 18.300  7.300  0.751
AtomPair CA 44 CA 156 SOGFUNC 2  8.515  2.108  0.302 18.300  7.300  0.698
AtomPair CA 44 CA 157 SOGFUNC 2  9.497  2.754  0.249 18.300  7.300  0.751
AtomPair CA 44 CA 164 SOGFUNC 2  9.693  1.685  0.351 18.300  7.300  0.649
AtomPair CA 44 CA 174 SOGFUNC 4  7.455  2.066  0.240  9.515  3.007  0.165  9.913  2.635  0.188 18.300  7.300  0.407
AtomPair CA 44 CA 175 SOGFUNC 3  6.228  2.066  0.273  9.843  3.007  0.187 18.300  7.300  0.540
AtomPair CA 44 CA 176 SOGFUNC 2  7.268  2.066  0.306 18.300  7.300  0.694
AtomPair CA 44 CA 177 SOGFUNC 2  6.963  2.066  0.306 18.300  7.300  0.694
AtomPair CA 44 CA 178 SOGFUNC 2  6.409  1.685  0.351 18.300  7.300  0.649
AtomPair CA 44 CA 179 SOGFUNC 2  9.862  1.685  0.351 18.300  7.300  0.649
AtomPair CA 44 CA 180 SOGFUNC 2  9.701  2.754  0.249 18.300  7.300  0.751
AtomPair CA 44 CA 181 SOGFUNC 2  7.340  2.108  0.302 18.300  7.300  0.698
AtomPair CA 44 CA 247 SOGFUNC 2  9.267  2.754  0.249 18.300  7.300  0.751
AtomPair CA 44 CA 249 SOGFUNC 2  9.880  2.956  0.236 18.300  7.300  0.764
AtomPair CA 44 CA 287 SOGFUNC 2  8.901  2.066  0.306 18.300  7.300  0.694
AtomPair CA 44 CA 291 SOGFUNC 2  9.824  2.066  0.306 18.300  7.300  0.694
AtomPair CA 45 CA 50 SOGFUNC 4  6.393  2.108  0.231  6.609  3.513  0.138  9.057  2.108  0.231 18.300  7.300  0.400
AtomPair CA 45 CA 51 SOGFUNC 3  6.696  2.108  0.276  8.379  3.513  0.166 18.300  7.300  0.558
AtomPair CA 45 CA 52 SOGFUNC 3  5.742  3.513  0.188  9.765  3.717  0.178 18.300  7.300  0.634
AtomPair CA 45 CA 53 SOGFUNC 2  4.984  2.108  0.302 18.300  7.300  0.698
AtomPair CA 45 CA 54 SOGFUNC 2  6.410  2.108  0.302 18.300  7.300  0.698
AtomPair CA 45 CA 55 SOGFUNC 2  8.139  2.956  0.236 18.300  7.300  0.764
AtomPair CA 45 CA 59 SOGFUNC 2  6.906  2.108  0.302 18.300  7.300  0.698
AtomPair CA 45 CA 60 SOGFUNC 2  8.763  2.754  0.249 18.300  7.300  0.751
AtomPair CA 45 CA 61 SOGFUNC 2  8.812  2.754  0.249 18.300  7.300  0.751
AtomPair CA 45 CA 62 SOGFUNC 2  6.134  2.966  0.235 18.300  7.300  0.765
AtomPair CA 45 CA 63 SOGFUNC 2  7.932  2.108  0.302 18.300  7.300  0.698
AtomPair CA 45 CA 64 SOGFUNC 2  9.165  2.108  0.302 18.300  7.300  0.698
AtomPair CA 45 CA 76 SOGFUNC 2  9.014  2.635  0.257 18.300  7.300  0.743
AtomPair CA 45 CA 109 SOGFUNC 2  9.951  3.007  0.233 18.300  7.300  0.767
AtomPair CA 45 CA 112 SOGFUNC 4  7.957  2.066  0.212  9.700  2.635  0.167  9.834  1.685  0.260 18.300  7.300  0.361
AtomPair CA 45 CA 113 SOGFUNC 5  7.017  1.685  0.244  7.033  3.443  0.119  9.470  2.635  0.156  9.820  2.066  0.199 18.300  7.300  0.282
AtomPair CA 45 CA 114 SOGFUNC 7  6.903  1.685  0.181  7.298  2.635  0.116  7.310  2.635  0.116  8.922  3.007  0.101  9.005  1.685  0.181  9.617  1.685  0.181 18.300  7.300  0.125
AtomPair CA 45 CA 115 SOGFUNC 5  6.557  3.007  0.119  7.317  1.685  0.212  7.342  1.685  0.212  8.564  1.685  0.212 18.300  7.300  0.245
AtomPair CA 45 CA 116 SOGFUNC 3  6.770  2.956  0.214  9.949  3.513  0.180 18.300  7.300  0.606
AtomPair CA 45 CA 117 SOGFUNC 3  6.646  2.956  0.191  9.999  2.108  0.268 18.300  7.300  0.541
AtomPair CA 45 CA 118 SOGFUNC 2  9.561  2.956  0.236 18.300  7.300  0.764
AtomPair CA 45 CA 130 SOGFUNC 2  9.656  3.513  0.206 18.300  7.300  0.794
AtomPair CA 45 CA 131 SOGFUNC 2  7.698  3.513  0.206 18.300  7.300  0.794
AtomPair CA 45 CA 132 SOGFUNC 3  7.880  3.513  0.166  8.625  2.108  0.276 18.300  7.300  0.558
AtomPair CA 45 CA 133 SOGFUNC 3  8.822  2.956  0.214  9.999  3.513  0.180 18.300  7.300  0.606
AtomPair CA 45 CA 134 SOGFUNC 2  8.814  2.108  0.302 18.300  7.300  0.698
AtomPair CA 45 CA 154 SOGFUNC 2  9.763  3.513  0.206 18.300  7.300  0.794
AtomPair CA 45 CA 155 SOGFUNC 2  6.511  2.956  0.236 18.300  7.300  0.764
AtomPair CA 45 CA 156 SOGFUNC 2  9.123  2.956  0.236 18.300  7.300  0.764
AtomPair CA 45 CA 174 SOGFUNC 2  9.606  2.066  0.306 18.300  7.300  0.694
AtomPair CA 45 CA 175 SOGFUNC 3  9.807  3.007  0.199  9.872  2.635  0.227 18.300  7.300  0.574
AtomPair CA 45 CA 176 SOGFUNC 3  8.159  1.685  0.277  9.834  1.685  0.277 18.300  7.300  0.447
AtomPair CA 45 CA 177 SOGFUNC 2  5.972  1.685  0.351 18.300  7.300  0.649
AtomPair CA 45 CA 178 SOGFUNC 2  5.279  1.685  0.351 18.300  7.300  0.649
AtomPair CA 45 CA 179 SOGFUNC 2  9.102  2.108  0.302 18.300  7.300  0.698
AtomPair CA 45 CA 180 SOGFUNC 2  9.920  2.956  0.236 18.300  7.300  0.764
AtomPair CA 45 CA 181 SOGFUNC 2  8.746  2.956  0.236 18.300  7.300  0.764
AtomPair CA 45 CA 246 SOGFUNC 2  7.758  2.956  0.236 18.300  7.300  0.764
AtomPair CA 45 CA 247 SOGFUNC 2  5.870  3.513  0.206 18.300  7.300  0.794
AtomPair CA 45 CA 248 SOGFUNC 2  7.586  3.513  0.206 18.300  7.300  0.794
AtomPair CA 45 CA 249 SOGFUNC 2  7.896  3.717  0.197 18.300  7.300  0.803
AtomPair CA 46 CA 51 SOGFUNC 5  6.133  2.754  0.172  7.736  2.754  0.172  8.193  2.956  0.160  8.943  2.754  0.172 18.300  7.300  0.324
AtomPair CA 46 CA 52 SOGFUNC 4  4.762  2.754  0.188  7.351  3.717  0.139  7.691  2.108  0.246 18.300  7.300  0.426
AtomPair CA 46 CA 53 SOGFUNC 2  6.389  2.754  0.249 18.300  7.300  0.751
AtomPair CA 46 CA 54 SOGFUNC 2  8.911  2.108  0.302 18.300  7.300  0.698
AtomPair CA 46 CA 58 SOGFUNC 2  7.838  2.754  0.249 18.300  7.300  0.751
AtomPair CA 46 CA 59 SOGFUNC 2  5.324  2.108  0.302 18.300  7.300  0.698
AtomPair CA 46 CA 60 SOGFUNC 2  8.013  2.754  0.249 18.300  7.300  0.751
AtomPair CA 46 CA 61 SOGFUNC 2  9.518  2.754  0.249 18.300  7.300  0.751
AtomPair CA 46 CA 62 SOGFUNC 2  7.995  2.966  0.235 18.300  7.300  0.765
AtomPair CA 46 CA 63 SOGFUNC 2  8.962  2.108  0.302 18.300  7.300  0.698
AtomPair CA 46 CA 64 SOGFUNC 2  8.820  2.108  0.302 18.300  7.300  0.698
AtomPair CA 46 CA 76 SOGFUNC 2  9.543  2.066  0.306 18.300  7.300  0.694
AtomPair CA 46 CA 77 SOGFUNC 2  9.976  2.066  0.306 18.300  7.300  0.694
AtomPair CA 46 CA 79 SOGFUNC 2  9.819  2.461  0.271 18.300  7.300  0.729
AtomPair CA 46 CA 107 SOGFUNC 2  8.043  1.685  0.351 18.300  7.300  0.649
AtomPair CA 46 CA 108 SOGFUNC 2  9.404  3.007  0.233 18.300  7.300  0.767
AtomPair CA 46 CA 109 SOGFUNC 2  7.636  3.007  0.233 18.300  7.300  0.767
AtomPair CA 46 CA 110 SOGFUNC 2  7.031  2.066  0.306 18.300  7.300  0.694
AtomPair CA 46 CA 111 SOGFUNC 3  8.229  2.066  0.279  9.991  3.443  0.168 18.300  7.300  0.553
AtomPair CA 46 CA 112 SOGFUNC 2  7.450  2.066  0.306 18.300  7.300  0.694
AtomPair CA 46 CA 113 SOGFUNC 4  8.084  1.685  0.285  8.357  3.443  0.139  9.700  2.635  0.182 18.300  7.300  0.394
AtomPair CA 46 CA 114 SOGFUNC 6  6.968  2.066  0.157  8.405  1.685  0.192  9.640  2.066  0.157  9.811  1.685  0.192  9.975  2.635  0.123 18.300  7.300  0.178
AtomPair CA 46 CA 115 SOGFUNC 4  7.227  2.108  0.233  8.705  3.723  0.132  9.484  2.108  0.233 18.300  7.300  0.403
AtomPair CA 46 CA 116 SOGFUNC 2  9.166  2.956  0.236 18.300  7.300  0.764
AtomPair CA 46 CA 117 SOGFUNC 2  7.339  2.956  0.236 18.300  7.300  0.764
AtomPair CA 46 CA 118 SOGFUNC 3  9.943  2.754  0.219  9.980  2.956  0.204 18.300  7.300  0.578
AtomPair CA 46 CA 132 SOGFUNC 2  7.935  2.108  0.302 18.300  7.300  0.698
AtomPair CA 46 CA 133 SOGFUNC 2  6.855  2.956  0.236 18.300  7.300  0.764
AtomPair CA 46 CA 134 SOGFUNC 2  5.736  2.108  0.302 18.300  7.300  0.698
AtomPair CA 46 CA 135 SOGFUNC 2  8.550  2.754  0.249 18.300  7.300  0.751
AtomPair CA 46 CA 143 SOGFUNC 2  9.637  2.244  0.289 18.300  7.300  0.711
AtomPair CA 46 CA 173 SOGFUNC 2  9.816  2.066  0.306 18.300  7.300  0.694
AtomPair CA 46 CA 174 SOGFUNC 2  7.399  1.685  0.351 18.300  7.300  0.649
AtomPair CA 46 CA 175 SOGFUNC 4  9.610  2.635  0.167  9.697  2.066  0.212  9.998  1.685  0.260 18.300  7.300  0.361
AtomPair CA 46 CA 176 SOGFUNC 3  7.511  1.685  0.277  9.593  1.685  0.277 18.300  7.300  0.447
AtomPair CA 46 CA 177 SOGFUNC 3  6.337  1.685  0.291  8.000  2.066  0.238 18.300  7.300  0.471
AtomPair CA 46 CA 178 SOGFUNC 3  7.383  2.108  0.249  8.962  2.108  0.249 18.300  7.300  0.503
AtomPair CA 46 CA 246 SOGFUNC 2  8.243  2.956  0.236 18.300  7.300  0.764
AtomPair CA 46 CA 247 SOGFUNC 2  7.293  3.513  0.206 18.300  7.300  0.794
AtomPair CA 47 CA 52 SOGFUNC 6  6.046  2.754  0.153  9.034  3.513  0.120  9.550  2.754  0.153  9.569  2.108  0.200  9.595  2.956  0.143 18.300  7.300  0.231
AtomPair CA 47 CA 53 SOGFUNC 2  7.205  2.108  0.302 18.300  7.300  0.698
AtomPair CA 47 CA 56 SOGFUNC 2  9.534  2.754  0.249 18.300  7.300  0.751
AtomPair CA 47 CA 57 SOGFUNC 2  7.622  2.754  0.249 18.300  7.300  0.751
AtomPair CA 47 CA 58 SOGFUNC 2  5.015  2.754  0.249 18.300  7.300  0.751
AtomPair CA 47 CA 59 SOGFUNC 2  4.569  2.108  0.302 18.300  7.300  0.698
AtomPair CA 47 CA 60 SOGFUNC 2  8.012  2.754  0.249 18.300  7.300  0.751
AtomPair CA 47 CA 62 SOGFUNC 2  9.868  2.966  0.235 18.300  7.300  0.765
AtomPair CA 47 CA 63 SOGFUNC 2  9.463  2.108  0.302 18.300  7.300  0.698
AtomPair CA 47 CA 64 SOGFUNC 2  7.756  2.108  0.302 18.300  7.300  0.698
AtomPair CA 47 CA 65 SOGFUNC 2  9.555  2.956  0.236 18.300  7.300  0.764
AtomPair CA 47 CA 76 SOGFUNC 2  9.304  1.685  0.351 18.300  7.300  0.649
AtomPair CA 47 CA 78 SOGFUNC 2  9.332  2.066  0.306 18.300  7.300  0.694
AtomPair CA 47 CA 79 SOGFUNC 2  9.068  2.461  0.271 18.300  7.300  0.729
AtomPair CA 47 CA 106 SOGFUNC 2  8.726  2.066  0.306 18.300  7.300  0.694
AtomPair CA 47 CA 107 SOGFUNC 2  6.552  2.635  0.257 18.300  7.300  0.743
AtomPair CA 47 CA 108 SOGFUNC 4  7.929  2.437  0.190  7.931  3.007  0.154  8.266  1.685  0.275 18.300  7.300  0.381
AtomPair CA 47 CA 109 SOGFUNC 5  7.734  3.007  0.139  7.851  2.437  0.171  9.005  2.635  0.158  9.403  1.685  0.247 18.300  7.300  0.285
AtomPair CA 47 CA 110 SOGFUNC 5  7.618  1.685  0.230  7.626  1.685  0.230  8.413  3.007  0.129  9.451  2.635  0.147 18.300  7.300  0.265
AtomPair CA 47 CA 111 SOGFUNC 4  7.041  2.635  0.159  7.091  1.685  0.248  7.850  1.685  0.248 18.300  7.300  0.344
AtomPair CA 47 CA 112 SOGFUNC 5  7.158  1.685  0.202  8.071  1.685  0.202  8.648  1.734  0.197  9.526  2.066  0.165 18.300  7.300  0.234
AtomPair CA 47 CA 113 SOGFUNC 5  7.160  1.685  0.235  7.694  2.635  0.151  8.531  2.635  0.151  9.753  2.066  0.192 18.300  7.300  0.272
AtomPair CA 47 CA 114 SOGFUNC 5  7.040  2.754  0.155  7.934  2.108  0.203  8.135  2.108  0.203  9.810  2.956  0.145 18.300  7.300  0.293
AtomPair CA 47 CA 115 SOGFUNC 3  7.276  3.513  0.166  9.829  2.108  0.276 18.300  7.300  0.558
AtomPair CA 47 CA 116 SOGFUNC 2  8.938  3.513  0.206 18.300  7.300  0.794
AtomPair CA 47 CA 117 SOGFUNC 2  6.606  2.956  0.236 18.300  7.300  0.764
AtomPair CA 47 CA 118 SOGFUNC 2  9.976  2.754  0.249 18.300  7.300  0.751
AtomPair CA 47 CA 132 SOGFUNC 2  9.759  2.108  0.302 18.300  7.300  0.698
AtomPair CA 47 CA 133 SOGFUNC 2  7.680  3.513  0.206 18.300  7.300  0.794
AtomPair CA 47 CA 134 SOGFUNC 2  7.764  2.754  0.249 18.300  7.300  0.751
AtomPair CA 47 CA 135 SOGFUNC 2  9.975  2.754  0.249 18.300  7.300  0.751
AtomPair CA 47 CA 174 SOGFUNC 3  9.723  1.685  0.307  9.944  2.635  0.196 18.300  7.300  0.496
AtomPair CA 47 CA 175 SOGFUNC 4  7.634  1.734  0.243  7.646  1.685  0.250  9.781  2.635  0.160 18.300  7.300  0.347
AtomPair CA 47 CA 176 SOGFUNC 3  7.449  2.635  0.208  9.995  2.066  0.266 18.300  7.300  0.526
AtomPair CA 47 CA 177 SOGFUNC 2  9.914  2.754  0.249 18.300  7.300  0.751
AtomPair CA 47 CA 178 SOGFUNC 3  8.301  2.108  0.268  8.357  2.956  0.191 18.300  7.300  0.541
AtomPair CA 47 CA 179 SOGFUNC 4  7.932  2.956  0.171  9.179  2.956  0.171  9.585  2.108  0.240 18.300  7.300  0.417
AtomPair CA 47 CA 180 SOGFUNC 2  9.079  2.108  0.302 18.300  7.300  0.698
AtomPair CA 47 CA 244 SOGFUNC 2  9.790  2.956  0.236 18.300  7.300  0.764
AtomPair CA 47 CA 246 SOGFUNC 2  8.049  2.108  0.302 18.300  7.300  0.698
AtomPair CA 47 CA 247 SOGFUNC 2  7.026  2.108  0.302 18.300  7.300  0.698
AtomPair CA 47 CA 248 SOGFUNC 2  8.623  2.956  0.236 18.300  7.300  0.764
AtomPair CA 47 CA 249 SOGFUNC 2  7.815  2.956  0.236 18.300  7.300  0.764
AtomPair CA 48 CA 53 SOGFUNC 2  8.515  2.108  0.302 18.300  7.300  0.698
AtomPair CA 48 CA 57 SOGFUNC 2  9.551  3.513  0.206 18.300  7.300  0.794
AtomPair CA 48 CA 58 SOGFUNC 2  8.168  2.754  0.249 18.300  7.300  0.751
AtomPair CA 48 CA 59 SOGFUNC 2  7.885  2.108  0.302 18.300  7.300  0.698
AtomPair CA 48 CA 62 SOGFUNC 2  9.873  2.108  0.302 18.300  7.300  0.698
AtomPair CA 48 CA 63 SOGFUNC 2  9.513  2.244  0.289 18.300  7.300  0.711
AtomPair CA 48 CA 64 SOGFUNC 3  9.372  2.108  0.249  9.861  2.108  0.249 18.300  7.300  0.503
AtomPair CA 48 CA 68 SOGFUNC 2  8.568  2.108  0.302 18.300  7.300  0.698
AtomPair CA 48 CA 69 SOGFUNC 2  8.771  2.066  0.306 18.300  7.300  0.694
AtomPair CA 48 CA 70 SOGFUNC 2  8.297  2.066  0.306 18.300  7.300  0.694
AtomPair CA 48 CA 79 SOGFUNC 2  8.493  2.461  0.271 18.300  7.300  0.729
AtomPair CA 48 CA 104 SOGFUNC 2  9.957  1.685  0.351 18.300  7.300  0.649
AtomPair CA 48 CA 105 SOGFUNC 2  6.592  2.066  0.306 18.300  7.300  0.694
AtomPair CA 48 CA 106 SOGFUNC 2  5.382  1.685  0.351 18.300  7.300  0.649
AtomPair CA 48 CA 107 SOGFUNC 4  4.591  1.685  0.228  8.639  1.685  0.228  8.748  1.685  0.228 18.300  7.300  0.316
AtomPair CA 48 CA 108 SOGFUNC 5  6.261  1.685  0.255  6.421  2.635  0.163  7.123  2.635  0.163  8.792  3.443  0.125 18.300  7.300  0.294
AtomPair CA 48 CA 109 SOGFUNC 6  6.585  2.635  0.132  7.497  2.635  0.132  7.740  1.685  0.207  8.307  1.685  0.207  8.496  2.635  0.132 18.300  7.300  0.191
AtomPair CA 48 CA 110 SOGFUNC 6  7.581  1.685  0.186  7.835  1.685  0.186  8.223  2.635  0.119  8.994  2.066  0.152  9.409  1.685  0.186 18.300  7.300  0.172
AtomPair CA 48 CA 111 SOGFUNC 5  7.594  1.685  0.226  7.961  1.685  0.226  8.133  2.635  0.144  8.580  2.635  0.144 18.300  7.300  0.260
AtomPair CA 48 CA 112 SOGFUNC 3  7.184  2.066  0.266  8.733  2.635  0.208 18.300  7.300  0.526
AtomPair CA 48 CA 113 SOGFUNC 4  8.124  2.956  0.171  9.460  2.108  0.240  9.932  2.956  0.171 18.300  7.300  0.417
AtomPair CA 48 CA 114 SOGFUNC 3  7.249  2.754  0.215  8.216  2.754  0.215 18.300  7.300  0.569
AtomPair CA 48 CA 115 SOGFUNC 3  9.867  2.108  0.282  9.881  4.058  0.147 18.300  7.300  0.571
AtomPair CA 48 CA 116 SOGFUNC 2  9.560  3.513  0.206 18.300  7.300  0.794
AtomPair CA 48 CA 117 SOGFUNC 2  8.686  2.754  0.249 18.300  7.300  0.751
AtomPair CA 48 CA 175 SOGFUNC 2  9.827  2.066  0.306 18.300  7.300  0.694
AtomPair CA 48 CA 176 SOGFUNC 3  7.657  2.108  0.264  9.766  2.754  0.202 18.300  7.300  0.534
AtomPair CA 48 CA 177 SOGFUNC 2  9.754  2.754  0.249 18.300  7.300  0.751
AtomPair CA 48 CA 178 SOGFUNC 2  9.806  2.108  0.302 18.300  7.300  0.698
AtomPair CA 48 CA 179 SOGFUNC 2  8.357  2.754  0.249 18.300  7.300  0.751
AtomPair CA 48 CA 180 SOGFUNC 2  9.632  2.754  0.249 18.300  7.300  0.751
AtomPair CA 49 CA 54 SOGFUNC 2  8.912  2.754  0.249 18.300  7.300  0.751
AtomPair CA 49 CA 57 SOGFUNC 2  9.513  2.956  0.236 18.300  7.300  0.764
AtomPair CA 49 CA 58 SOGFUNC 2  8.509  2.108  0.302 18.300  7.300  0.698
AtomPair CA 49 CA 59 SOGFUNC 2  7.344  2.108  0.302 18.300  7.300  0.698
AtomPair CA 49 CA 63 SOGFUNC 5  9.318  2.108  0.199  9.506  2.244  0.187  9.904  2.244  0.187  9.992  2.956  0.142 18.300  7.300  0.287
AtomPair CA 49 CA 64 SOGFUNC 5  7.819  2.108  0.194  9.408  2.108  0.194  9.817  2.956  0.138  9.826  2.108  0.194 18.300  7.300  0.280
AtomPair CA 49 CA 65 SOGFUNC 4  8.692  2.108  0.225  8.916  2.108  0.225  9.479  2.956  0.160 18.300  7.300  0.390
AtomPair CA 49 CA 66 SOGFUNC 3  8.823  2.108  0.253  9.456  2.244  0.237 18.300  7.300  0.510
AtomPair CA 49 CA 67 SOGFUNC 2  7.739  2.108  0.302 18.300  7.300  0.698
AtomPair CA 49 CA 68 SOGFUNC 2  6.350  2.108  0.302 18.300  7.300  0.698
AtomPair CA 49 CA 69 SOGFUNC 2  7.634  2.108  0.302 18.300  7.300  0.698
AtomPair CA 49 CA 70 SOGFUNC 2  8.769  1.685  0.351 18.300  7.300  0.649
AtomPair CA 49 CA 78 SOGFUNC 2  8.822  2.066  0.306 18.300  7.300  0.694
AtomPair CA 49 CA 79 SOGFUNC 3  7.674  2.461  0.233  9.924  2.635  0.217 18.300  7.300  0.550
AtomPair CA 49 CA 82 SOGFUNC 2  7.670  2.635  0.257 18.300  7.300  0.743
AtomPair CA 49 CA 104 SOGFUNC 2  8.212  1.685  0.351 18.300  7.300  0.649
AtomPair CA 49 CA 105 SOGFUNC 3  5.864  1.685  0.277  9.857  1.685  0.277 18.300  7.300  0.447
AtomPair CA 49 CA 106 SOGFUNC 5  5.224  1.685  0.209  6.310  1.685  0.209  6.715  2.635  0.133  9.842  1.685  0.209 18.300  7.300  0.241
AtomPair CA 49 CA 107 SOGFUNC 5  5.421  1.685  0.226  5.754  2.635  0.144  6.318  2.635  0.144  6.688  1.685  0.226 18.300  7.300  0.260
AtomPair CA 49 CA 108 SOGFUNC 6  4.427  1.685  0.207  4.645  2.635  0.132  5.426  2.635  0.132  8.476  2.635  0.132  8.746  1.685  0.207 18.300  7.300  0.191
AtomPair CA 49 CA 109 SOGFUNC 6  4.574  1.685  0.195  6.372  1.685  0.195  7.076  2.635  0.125  7.161  1.685  0.195  8.161  3.007  0.109 18.300  7.300  0.180
AtomPair CA 49 CA 110 SOGFUNC 6  7.345  1.685  0.186  7.794  1.685  0.186  8.639  1.685  0.186  8.729  2.635  0.119  9.397  2.066  0.152 18.300  7.300  0.172
AtomPair CA 49 CA 111 SOGFUNC 6  7.600  1.685  0.186  7.627  2.066  0.152  8.694  1.685  0.186  8.769  1.685  0.186  9.308  2.635  0.119 18.300  7.300  0.172
AtomPair CA 49 CA 112 SOGFUNC 4  7.297  3.513  0.138  8.122  2.108  0.231  9.168  2.108  0.231 18.300  7.300  0.400
AtomPair CA 49 CA 113 SOGFUNC 2  8.332  3.723  0.197 18.300  7.300  0.803
AtomPair CA 49 CA 114 SOGFUNC 3  7.263  2.754  0.202  9.591  2.108  0.264 18.300  7.300  0.534
AtomPair CA 49 CA 115 SOGFUNC 3  9.641  2.108  0.282  9.973  4.058  0.147 18.300  7.300  0.571
AtomPair CA 49 CA 116 SOGFUNC 2  6.918  2.956  0.236 18.300  7.300  0.764
AtomPair CA 49 CA 117 SOGFUNC 2  7.229  2.956  0.236 18.300  7.300  0.764
AtomPair CA 49 CA 176 SOGFUNC 2  7.829  2.754  0.249 18.300  7.300  0.751
AtomPair CA 49 CA 178 SOGFUNC 2  9.879  2.108  0.302 18.300  7.300  0.698
AtomPair CA 49 CA 179 SOGFUNC 4  8.463  2.754  0.182  9.584  2.108  0.237  9.605  2.956  0.169 18.300  7.300  0.411
AtomPair CA 49 CA 180 SOGFUNC 2  9.460  2.754  0.249 18.300  7.300  0.751
AtomPair CA 49 CA 182 SOGFUNC 3  9.939  2.108  0.249  9.957  2.108  0.249 18.300  7.300  0.503
AtomPair CA 50 CA 56 SOGFUNC 2  7.964  3.391  0.212 18.300  7.300  0.788
AtomPair CA 50 CA 57 SOGFUNC 2  5.945  2.956  0.236 18.300  7.300  0.764
AtomPair CA 50 CA 58 SOGFUNC 2  6.095  2.108  0.302 18.300  7.300  0.698
AtomPair CA 50 CA 59 SOGFUNC 2  6.423  2.108  0.302 18.300  7.300  0.698
AtomPair CA 50 CA 60 SOGFUNC 3  9.845  2.108  0.249  9.949  2.108  0.249 18.300  7.300  0.503
AtomPair CA 50 CA 61 SOGFUNC 2  9.971  2.108  0.302 18.300  7.300  0.698
AtomPair CA 50 CA 62 SOGFUNC 2  9.488  2.108  0.302 18.300  7.300  0.698
AtomPair CA 50 CA 63 SOGFUNC 3  8.538  2.108  0.253  9.959  2.244  0.237 18.300  7.300  0.510
AtomPair CA 50 CA 64 SOGFUNC 3  5.618  2.108  0.249  9.882  2.108  0.249 18.300  7.300  0.503
AtomPair CA 50 CA 65 SOGFUNC 3  8.337  2.956  0.207  9.833  2.956  0.207 18.300  7.300  0.586
AtomPair CA 50 CA 66 SOGFUNC 3  9.386  2.754  0.202  9.828  2.108  0.264 18.300  7.300  0.534
AtomPair CA 50 CA 67 SOGFUNC 2  9.161  3.513  0.206 18.300  7.300  0.794
AtomPair CA 50 CA 68 SOGFUNC 2  8.713  3.513  0.206 18.300  7.300  0.794
AtomPair CA 50 CA 76 SOGFUNC 2  8.221  1.685  0.351 18.300  7.300  0.649
AtomPair CA 50 CA 77 SOGFUNC 2  8.105  3.007  0.233 18.300  7.300  0.767
AtomPair CA 50 CA 78 SOGFUNC 2  5.697  2.066  0.306 18.300  7.300  0.694
AtomPair CA 50 CA 79 SOGFUNC 2  6.036  2.461  0.271 18.300  7.300  0.729
AtomPair CA 50 CA 80 SOGFUNC 2  9.776  3.007  0.233 18.300  7.300  0.767
AtomPair CA 50 CA 82 SOGFUNC 3  9.495  2.066  0.266  9.531  2.635  0.208 18.300  7.300  0.526
AtomPair CA 50 CA 83 SOGFUNC 3  8.114  1.734  0.301  8.809  2.635  0.198 18.300  7.300  0.501
AtomPair CA 50 CA 84 SOGFUNC 2  8.056  1.734  0.345 18.300  7.300  0.655
AtomPair CA 50 CA 103 SOGFUNC 2  7.139  1.685  0.351 18.300  7.300  0.649
AtomPair CA 50 CA 104 SOGFUNC 3  5.954  1.685  0.277  9.952  1.685  0.277 18.300  7.300  0.447
AtomPair CA 50 CA 105 SOGFUNC 4  4.622  1.685  0.245  8.016  2.437  0.170  8.048  1.685  0.245 18.300  7.300  0.340
AtomPair CA 50 CA 106 SOGFUNC 6  5.583  1.685  0.169  5.764  1.685  0.169  6.453  1.685  0.169  8.009  1.685  0.169  9.947  1.685  0.169 18.300  7.300  0.156
AtomPair CA 50 CA 107 SOGFUNC 6  5.073  1.685  0.190  5.093  2.635  0.122  5.631  2.437  0.132  6.412  1.685  0.190  9.037  1.685  0.190 18.300  7.300  0.176
AtomPair CA 50 CA 108 SOGFUNC 6  5.057  2.635  0.127  5.492  1.685  0.198  6.343  1.734  0.193  6.403  2.437  0.137  8.700  2.066  0.162 18.300  7.300  0.183
AtomPair CA 50 CA 109 SOGFUNC 6  4.478  1.685  0.196  6.444  1.734  0.191  6.541  3.007  0.110  7.939  2.635  0.126  8.093  1.685  0.196 18.300  7.300  0.181
AtomPair CA 50 CA 110 SOGFUNC 4  7.178  1.685  0.238  8.001  2.066  0.194  8.295  1.685  0.238 18.300  7.300  0.330
AtomPair CA 50 CA 111 SOGFUNC 3  7.868  2.754  0.202  8.590  2.108  0.264 18.300  7.300  0.534
AtomPair CA 50 CA 112 SOGFUNC 3  8.537  2.754  0.202  8.749  2.108  0.264 18.300  7.300  0.534
AtomPair CA 50 CA 114 SOGFUNC 2  9.643  2.754  0.249 18.300  7.300  0.751
AtomPair CA 50 CA 116 SOGFUNC 2  8.102  2.956  0.236 18.300  7.300  0.764
AtomPair CA 50 CA 117 SOGFUNC 2  9.853  2.956  0.236 18.300  7.300  0.764
AtomPair CA 50 CA 178 SOGFUNC 2  9.518  2.108  0.302 18.300  7.300  0.698
AtomPair CA 50 CA 180 SOGFUNC 2  9.525  2.108  0.302 18.300  7.300  0.698
AtomPair CA 50 CA 183 SOGFUNC 2  9.931  2.108  0.302 18.300  7.300  0.698
AtomPair CA 50 CA 246 SOGFUNC 2  9.598  2.108  0.302 18.300  7.300  0.698
AtomPair CA 50 CA 248 SOGFUNC 2  9.315  3.391  0.212 18.300  7.300  0.788
AtomPair CA 51 CA 56 SOGFUNC 2  7.011  3.677  0.199 18.300  7.300  0.801
AtomPair CA 51 CA 57 SOGFUNC 2  7.000  4.214  0.178 18.300  7.300  0.822
AtomPair CA 51 CA 58 SOGFUNC 2  8.249  2.754  0.249 18.300  7.300  0.751
AtomPair CA 51 CA 59 SOGFUNC 2  9.668  2.108  0.302 18.300  7.300  0.698
AtomPair CA 51 CA 60 SOGFUNC 2  9.707  2.108  0.302 18.300  7.300  0.698
AtomPair CA 51 CA 61 SOGFUNC 3  9.293  2.108  0.249  9.733  2.108  0.249 18.300  7.300  0.503
AtomPair CA 51 CA 62 SOGFUNC 4  9.637  2.244  0.201  9.680  2.108  0.214  9.976  2.108  0.214 18.300  7.300  0.371
AtomPair CA 51 CA 63 SOGFUNC 4  9.144  2.956  0.163  9.373  2.244  0.214  9.939  2.108  0.228 18.300  7.300  0.395
AtomPair CA 51 CA 64 SOGFUNC 4  9.150  2.108  0.231  9.576  2.108  0.231  9.722  3.513  0.138 18.300  7.300  0.400
AtomPair CA 51 CA 65 SOGFUNC 3  9.438  2.754  0.219  9.852  2.956  0.204 18.300  7.300  0.578
AtomPair CA 51 CA 66 SOGFUNC 2  9.298  2.754  0.249 18.300  7.300  0.751
AtomPair CA 51 CA 68 SOGFUNC 2  8.785  2.956  0.236 18.300  7.300  0.764
AtomPair CA 51 CA 74 SOGFUNC 3  9.251  2.066  0.238  9.925  1.685  0.291 18.300  7.300  0.471
AtomPair CA 51 CA 75 SOGFUNC 2  9.221  2.635  0.257 18.300  7.300  0.743
AtomPair CA 51 CA 76 SOGFUNC 3  6.558  1.685  0.277  9.085  1.685  0.277 18.300  7.300  0.447
AtomPair CA 51 CA 77 SOGFUNC 2  5.567  2.635  0.257 18.300  7.300  0.743
AtomPair CA 51 CA 78 SOGFUNC 2  4.365  1.685  0.351 18.300  7.300  0.649
AtomPair CA 51 CA 79 SOGFUNC 2  4.413  2.461  0.271 18.300  7.300  0.729
AtomPair CA 51 CA 80 SOGFUNC 2  8.043  3.007  0.233 18.300  7.300  0.767
AtomPair CA 51 CA 82 SOGFUNC 3  8.772  2.635  0.227  9.648  3.007  0.199 18.300  7.300  0.574
AtomPair CA 51 CA 83 SOGFUNC 3  9.641  1.685  0.307  9.741  2.635  0.196 18.300  7.300  0.496
AtomPair CA 51 CA 84 SOGFUNC 3  8.146  1.685  0.277  9.701  1.685  0.277 18.300  7.300  0.447
AtomPair CA 51 CA 85 SOGFUNC 2  8.092  1.685  0.351 18.300  7.300  0.649
AtomPair CA 51 CA 86 SOGFUNC 3  8.402  2.635  0.221  9.441  2.635  0.221 18.300  7.300  0.558
AtomPair CA 51 CA 89 SOGFUNC 2  9.976  2.635  0.257 18.300  7.300  0.743
AtomPair CA 51 CA 99 SOGFUNC 2  7.619  1.685  0.351 18.300  7.300  0.649
AtomPair CA 51 CA 102 SOGFUNC 2  8.870  2.635  0.257 18.300  7.300  0.743
AtomPair CA 51 CA 103 SOGFUNC 2  5.733  1.685  0.351 18.300  7.300  0.649
AtomPair CA 51 CA 104 SOGFUNC 4  5.119  1.685  0.228  6.469  1.685  0.228  7.133  1.685  0.228 18.300  7.300  0.316
AtomPair CA 51 CA 105 SOGFUNC 5  5.626  2.635  0.133  5.883  1.685  0.209  6.308  1.685  0.209  6.937  1.685  0.209 18.300  7.300  0.241
AtomPair CA 51 CA 106 SOGFUNC 7  4.505  1.685  0.160  4.642  1.685  0.160  5.823  1.685  0.160  8.046  1.685  0.160  8.052  1.685  0.160  9.793  3.007  0.090 18.300  7.300  0.111
AtomPair CA 51 CA 107 SOGFUNC 6  4.610  2.635  0.132  5.571  1.685  0.207  6.253  2.635  0.132  6.354  2.635  0.132  6.570  1.685  0.207 18.300  7.300  0.191
AtomPair CA 51 CA 108 SOGFUNC 6  5.070  1.685  0.192  5.306  1.685  0.192  6.520  2.635  0.123  8.798  2.635  0.123  8.995  1.685  0.192 18.300  7.300  0.178
AtomPair CA 51 CA 109 SOGFUNC 4  4.565  3.007  0.142  6.353  1.685  0.253  9.022  1.685  0.253 18.300  7.300  0.351
AtomPair CA 51 CA 110 SOGFUNC 3  7.059  2.754  0.202  8.148  2.108  0.264 18.300  7.300  0.534
AtomPair CA 51 CA 111 SOGFUNC 3  8.084  1.871  0.272  8.520  2.108  0.241 18.300  7.300  0.487
AtomPair CA 51 CA 112 SOGFUNC 3  9.038  3.513  0.166  9.364  2.108  0.276 18.300  7.300  0.558
AtomPair CA 51 CA 113 SOGFUNC 2  7.577  2.654  0.256 18.300  7.300  0.744
AtomPair CA 51 CA 114 SOGFUNC 2  7.155  2.108  0.302 18.300  7.300  0.698
AtomPair CA 51 CA 115 SOGFUNC 2  8.274  2.108  0.302 18.300  7.300  0.698
AtomPair CA 51 CA 116 SOGFUNC 2  7.355  2.956  0.236 18.300  7.300  0.764
AtomPair CA 51 CA 178 SOGFUNC 2  7.514  1.871  0.328 18.300  7.300  0.672
AtomPair CA 51 CA 180 SOGFUNC 2  9.952  2.108  0.302 18.300  7.300  0.698
AtomPair CA 51 CA 181 SOGFUNC 2  8.245  2.956  0.236 18.300  7.300  0.764
AtomPair CA 51 CA 182 SOGFUNC 2  9.197  1.871  0.328 18.300  7.300  0.672
AtomPair CA 52 CA 57 SOGFUNC 3  8.698  4.214  0.164  9.931  3.973  0.174 18.300  7.300  0.662
AtomPair CA 52 CA 58 SOGFUNC 2  8.630  3.973  0.187 18.300  7.300  0.813
AtomPair CA 52 CA 60 SOGFUNC 2  9.293  2.108  0.302 18.300  7.300  0.698
AtomPair CA 52 CA 61 SOGFUNC 3  9.624  2.956  0.191  9.638  2.108  0.268 18.300  7.300  0.541
AtomPair CA 52 CA 62 SOGFUNC 5  9.684  2.244  0.195  9.728  2.956  0.148  9.777  2.966  0.148  9.845  2.108  0.208 18.300  7.300  0.300
AtomPair CA 52 CA 63 SOGFUNC 3  9.922  2.108  0.264  9.959  2.754  0.202 18.300  7.300  0.534
AtomPair CA 52 CA 64 SOGFUNC 2  9.321  2.108  0.302 18.300  7.300  0.698
AtomPair CA 52 CA 65 SOGFUNC 2  9.841  2.754  0.249 18.300  7.300  0.751
AtomPair CA 52 CA 66 SOGFUNC 2  8.794  2.754  0.249 18.300  7.300  0.751
AtomPair CA 52 CA 67 SOGFUNC 2  7.457  3.513  0.206 18.300  7.300  0.794
AtomPair CA 52 CA 68 SOGFUNC 2  5.552  2.754  0.249 18.300  7.300  0.751
AtomPair CA 52 CA 69 SOGFUNC 2  8.051  2.754  0.249 18.300  7.300  0.751
AtomPair CA 52 CA 70 SOGFUNC 2  9.605  3.513  0.206 18.300  7.300  0.794
AtomPair CA 52 CA 74 SOGFUNC 2  9.263  1.685  0.351 18.300  7.300  0.649
AtomPair CA 52 CA 75 SOGFUNC 3  8.115  1.685  0.307  9.328  2.635  0.196 18.300  7.300  0.496
AtomPair CA 52 CA 76 SOGFUNC 3  5.555  1.685  0.277  9.259  1.685  0.277 18.300  7.300  0.447
AtomPair CA 52 CA 77 SOGFUNC 2  5.325  2.635  0.257 18.300  7.300  0.743
AtomPair CA 52 CA 78 SOGFUNC 2  6.658  1.685  0.351 18.300  7.300  0.649
AtomPair CA 52 CA 79 SOGFUNC 2  7.289  2.461  0.271 18.300  7.300  0.729
AtomPair CA 52 CA 80 SOGFUNC 2  9.863  3.007  0.233 18.300  7.300  0.767
AtomPair CA 52 CA 81 SOGFUNC 2  9.669  2.066  0.306 18.300  7.300  0.694
AtomPair CA 52 CA 83 SOGFUNC 3  7.623  2.635  0.196  8.655  1.685  0.307 18.300  7.300  0.496
AtomPair CA 52 CA 84 SOGFUNC 4  7.580  3.007  0.149  8.724  1.685  0.266  9.681  2.066  0.217 18.300  7.300  0.368
AtomPair CA 52 CA 86 SOGFUNC 4  7.751  3.443  0.155  7.980  2.635  0.203  9.645  2.635  0.203 18.300  7.300  0.439
AtomPair CA 52 CA 87 SOGFUNC 4  8.370  2.635  0.175  8.589  1.685  0.273  8.691  2.635  0.175 18.300  7.300  0.378
AtomPair CA 52 CA 88 SOGFUNC 2  8.404  1.685  0.351 18.300  7.300  0.649
AtomPair CA 52 CA 90 SOGFUNC 2  9.961  1.685  0.351 18.300  7.300  0.649
AtomPair CA 52 CA 98 SOGFUNC 2  9.961  1.685  0.351 18.300  7.300  0.649
AtomPair CA 52 CA 99 SOGFUNC 2  6.341  1.685  0.351 18.300  7.300  0.649
AtomPair CA 52 CA 100 SOGFUNC 4  7.136  2.635  0.167  7.852  1.685  0.260  7.980  2.066  0.212 18.300  7.300  0.361
AtomPair CA 52 CA 101 SOGFUNC 4  7.599  1.685  0.260  8.995  2.066  0.212  9.896  2.635  0.167 18.300  7.300  0.361
AtomPair CA 52 CA 102 SOGFUNC 2  7.112  2.635  0.257 18.300  7.300  0.743
AtomPair CA 52 CA 103 SOGFUNC 4  4.805  1.685  0.248  8.587  2.635  0.159  8.975  1.685  0.248 18.300  7.300  0.344
AtomPair CA 52 CA 104 SOGFUNC 5  5.575  2.635  0.133  5.748  1.685  0.209  6.714  1.685  0.209  8.856  1.685  0.209 18.300  7.300  0.241
AtomPair CA 52 CA 105 SOGFUNC 6  4.910  2.635  0.119  5.092  1.685  0.186  5.676  1.685  0.186  7.108  2.066  0.152  8.684  1.685  0.186 18.300  7.300  0.172
AtomPair CA 52 CA 106 SOGFUNC 6  5.131  1.685  0.202  5.882  2.066  0.165  6.222  2.635  0.129  6.340  1.685  0.202  8.019  3.007  0.113 18.300  7.300  0.187
AtomPair CA 52 CA 107 SOGFUNC 6  4.654  2.066  0.175  5.730  2.635  0.137  6.427  2.635  0.137  7.375  2.635  0.137  8.141  1.685  0.215 18.300  7.300  0.198
AtomPair CA 52 CA 108 SOGFUNC 4  5.217  1.685  0.260  6.591  2.066  0.212  8.162  2.635  0.167 18.300  7.300  0.361
AtomPair CA 52 CA 109 SOGFUNC 3  6.742  3.513  0.177  9.046  2.754  0.226 18.300  7.300  0.597
AtomPair CA 52 CA 110 SOGFUNC 3  8.451  2.754  0.202  8.668  2.108  0.264 18.300  7.300  0.534
AtomPair CA 52 CA 111 SOGFUNC 2  6.524  2.108  0.302 18.300  7.300  0.698
AtomPair CA 52 CA 112 SOGFUNC 2  8.024  2.108  0.302 18.300  7.300  0.698
AtomPair CA 52 CA 113 SOGFUNC 2  7.858  2.956  0.236 18.300  7.300  0.764
AtomPair CA 52 CA 114 SOGFUNC 2  8.531  2.108  0.302 18.300  7.300  0.698
AtomPair CA 52 CA 116 SOGFUNC 2  9.742  2.956  0.236 18.300  7.300  0.764
AtomPair CA 52 CA 155 SOGFUNC 2  8.985  3.677  0.199 18.300  7.300  0.801
AtomPair CA 52 CA 276 SOGFUNC 2  9.841  3.391  0.212 18.300  7.300  0.788
AtomPair CA 53 CA 58 SOGFUNC 3  9.407  3.973  0.174  9.954  4.214  0.164 18.300  7.300  0.662
AtomPair CA 53 CA 59 SOGFUNC 4  8.637  3.391  0.180  9.343  3.973  0.153  9.711  3.677  0.166 18.300  7.300  0.501
AtomPair CA 53 CA 60 SOGFUNC 2  8.578  2.108  0.302 18.300  7.300  0.698
AtomPair CA 53 CA 61 SOGFUNC 3  9.330  2.108  0.268  9.351  2.956  0.191 18.300  7.300  0.541
AtomPair CA 53 CA 62 SOGFUNC 4  9.320  2.244  0.214  9.633  2.966  0.162  9.668  2.108  0.228 18.300  7.300  0.395
AtomPair CA 53 CA 63 SOGFUNC 3  9.808  2.108  0.249  9.998  2.108  0.249 18.300  7.300  0.503
AtomPair CA 53 CA 64 SOGFUNC 3  9.442  2.956  0.191  9.887  2.108  0.268 18.300  7.300  0.541
AtomPair CA 53 CA 65 SOGFUNC 2  8.810  2.108  0.302 18.300  7.300  0.698
AtomPair CA 53 CA 66 SOGFUNC 3  5.040  2.244  0.256  9.709  2.956  0.194 18.300  7.300  0.550
AtomPair CA 53 CA 67 SOGFUNC 3  4.581  2.108  0.268  9.411  2.956  0.191 18.300  7.300  0.541
AtomPair CA 53 CA 68 SOGFUNC 3  4.906  2.108  0.268  9.310  2.956  0.191 18.300  7.300  0.541
AtomPair CA 53 CA 69 SOGFUNC 2  8.481  2.108  0.302 18.300  7.300  0.698
AtomPair CA 53 CA 74 SOGFUNC 3  6.785  1.685  0.277  9.533  1.685  0.277 18.300  7.300  0.447
AtomPair CA 53 CA 75 SOGFUNC 4  5.585  1.685  0.279  9.630  3.007  0.156  9.748  2.635  0.178 18.300  7.300  0.386
AtomPair CA 53 CA 76 SOGFUNC 5  4.114  1.685  0.209  9.433  1.685  0.209  9.489  2.635  0.133  9.636  1.685  0.209 18.300  7.300  0.241
AtomPair CA 53 CA 77 SOGFUNC 5  6.364  2.635  0.144  8.733  1.685  0.226  9.329  2.635  0.144  9.744  1.685  0.226 18.300  7.300  0.260
AtomPair CA 53 CA 78 SOGFUNC 4  8.069  2.635  0.175  8.555  1.685  0.273  9.609  2.635  0.175 18.300  7.300  0.378
AtomPair CA 53 CA 79 SOGFUNC 2  8.275  2.635  0.257 18.300  7.300  0.743
AtomPair CA 53 CA 80 SOGFUNC 2  9.962  2.054  0.308 18.300  7.300  0.692
AtomPair CA 53 CA 84 SOGFUNC 3  8.720  1.685  0.315  9.509  3.007  0.176 18.300  7.300  0.509
AtomPair CA 53 CA 86 SOGFUNC 3  8.533  2.635  0.221  9.389  2.635  0.221 18.300  7.300  0.558
AtomPair CA 53 CA 87 SOGFUNC 4  7.944  1.685  0.248  8.884  1.685  0.248  9.300  2.635  0.159 18.300  7.300  0.344
AtomPair CA 53 CA 88 SOGFUNC 3  8.569  2.635  0.196  9.433  1.685  0.307 18.300  7.300  0.496
AtomPair CA 53 CA 89 SOGFUNC 2  9.915  2.635  0.257 18.300  7.300  0.743
AtomPair CA 53 CA 90 SOGFUNC 2  9.684  1.685  0.351 18.300  7.300  0.649
AtomPair CA 53 CA 91 SOGFUNC 2  9.887  1.685  0.351 18.300  7.300  0.649
AtomPair CA 53 CA 96 SOGFUNC 2  9.465  2.635  0.257 18.300  7.300  0.743
AtomPair CA 53 CA 97 SOGFUNC 2  9.128  2.635  0.257 18.300  7.300  0.743
AtomPair CA 53 CA 98 SOGFUNC 2  9.769  2.635  0.257 18.300  7.300  0.743
AtomPair CA 53 CA 99 SOGFUNC 3  6.343  1.685  0.307  7.919  2.635  0.196 18.300  7.300  0.496
AtomPair CA 53 CA 100 SOGFUNC 4  4.393  2.635  0.167  6.129  2.066  0.212  6.581  1.685  0.260 18.300  7.300  0.361
AtomPair CA 53 CA 101 SOGFUNC 6  6.287  2.635  0.152  6.386  2.635  0.152  7.717  2.066  0.193  7.824  2.635  0.152  8.188  3.007  0.133 18.300  7.300  0.219
AtomPair CA 53 CA 102 SOGFUNC 5  7.791  3.007  0.158  7.925  2.635  0.180  8.026  2.635  0.180  8.731  3.007  0.158 18.300  7.300  0.325
AtomPair CA 53 CA 103 SOGFUNC 5  6.434  2.635  0.151  7.363  2.635  0.151  7.427  1.685  0.235  9.149  2.066  0.192 18.300  7.300  0.272
AtomPair CA 53 CA 104 SOGFUNC 6  4.641  2.635  0.115  4.875  1.685  0.180  7.250  1.685  0.180  8.936  1.685  0.180  9.971  1.685  0.180 18.300  7.300  0.166
AtomPair CA 53 CA 105 SOGFUNC 6  4.800  1.685  0.186  5.715  2.066  0.152  6.348  2.635  0.119  6.740  1.685  0.186  6.962  1.685  0.186 18.300  7.300  0.172
AtomPair CA 53 CA 106 SOGFUNC 6  5.090  1.685  0.192  5.813  2.635  0.123  6.765  1.685  0.192  8.799  1.685  0.192  8.827  2.635  0.123 18.300  7.300  0.178
AtomPair CA 53 CA 107 SOGFUNC 4  4.572  2.635  0.175  6.340  1.685  0.273  8.799  2.635  0.175 18.300  7.300  0.378
AtomPair CA 53 CA 108 SOGFUNC 4  6.535  2.108  0.225  8.147  2.108  0.225  9.878  2.956  0.160 18.300  7.300  0.390
AtomPair CA 53 CA 109 SOGFUNC 3  6.365  2.956  0.207  9.096  2.956  0.207 18.300  7.300  0.586
AtomPair CA 53 CA 110 SOGFUNC 2  5.308  2.956  0.236 18.300  7.300  0.764
AtomPair CA 53 CA 111 SOGFUNC 2  4.590  2.956  0.236 18.300  7.300  0.764
AtomPair CA 53 CA 112 SOGFUNC 2  7.146  2.956  0.236 18.300  7.300  0.764
AtomPair CA 53 CA 113 SOGFUNC 2  8.572  2.956  0.236 18.300  7.300  0.764
AtomPair CA 53 CA 114 SOGFUNC 2  9.117  2.956  0.236 18.300  7.300  0.764
AtomPair CA 53 CA 182 SOGFUNC 2  9.859  2.956  0.236 18.300  7.300  0.764
AtomPair CA 53 CA 274 SOGFUNC 2  7.684  3.973  0.187 18.300  7.300  0.813
AtomPair CA 53 CA 276 SOGFUNC 2  7.726  3.391  0.212 18.300  7.300  0.788
AtomPair CA 53 CA 277 SOGFUNC 2  9.020  3.973  0.187 18.300  7.300  0.813
AtomPair CA 53 CA 279 SOGFUNC 2  9.344  3.391  0.212 18.300  7.300  0.788
AtomPair CA 54 CA 59 SOGFUNC 4  9.581  4.214  0.152  9.765  3.677  0.174  9.894  4.319  0.148 18.300  7.300  0.526
AtomPair CA 54 CA 60 SOGFUNC 3  8.773  3.677  0.181  9.182  3.677  0.181 18.300  7.300  0.638
AtomPair CA 54 CA 62 SOGFUNC 3  9.261  2.966  0.190  9.636  2.108  0.268 18.300  7.300  0.542
AtomPair CA 54 CA 65 SOGFUNC 2  9.603  2.754  0.249 18.300  7.300  0.751
AtomPair CA 54 CA 66 SOGFUNC 2  6.074  2.966  0.235 18.300  7.300  0.765
AtomPair CA 54 CA 67 SOGFUNC 3  7.463  2.754  0.219  9.865  2.956  0.204 18.300  7.300  0.578
AtomPair CA 54 CA 68 SOGFUNC 2  8.313  2.754  0.249 18.300  7.300  0.751
AtomPair CA 54 CA 73 SOGFUNC 2  8.048  2.108  0.302 18.300  7.300  0.698
AtomPair CA 54 CA 74 SOGFUNC 2  5.518  2.108  0.302 18.300  7.300  0.698
AtomPair CA 54 CA 75 SOGFUNC 2  5.061  1.685  0.351 18.300  7.300  0.649
AtomPair CA 54 CA 76 SOGFUNC 3  6.184  1.685  0.291  9.834  2.066  0.238 18.300  7.300  0.471
AtomPair CA 54 CA 77 SOGFUNC 4  8.258  2.635  0.175  9.839  1.685  0.273  9.847  2.635  0.175 18.300  7.300  0.378
AtomPair CA 54 CA 78 SOGFUNC 3  9.235  3.443  0.178  9.834  2.635  0.233 18.300  7.300  0.589
AtomPair CA 54 CA 79 SOGFUNC 2  9.358  2.635  0.257 18.300  7.300  0.743
AtomPair CA 54 CA 80 SOGFUNC 2  9.908  2.054  0.308 18.300  7.300  0.692
AtomPair CA 54 CA 83 SOGFUNC 2  9.855  2.635  0.257 18.300  7.300  0.743
AtomPair CA 54 CA 84 SOGFUNC 2  8.763  3.007  0.233 18.300  7.300  0.767
AtomPair CA 54 CA 86 SOGFUNC 2  7.681  1.685  0.351 18.300  7.300  0.649
AtomPair CA 54 CA 87 SOGFUNC 2  8.218  1.685  0.351 18.300  7.300  0.649
AtomPair CA 54 CA 88 SOGFUNC 2  9.502  1.685  0.351 18.300  7.300  0.649
AtomPair CA 54 CA 90 SOGFUNC 3  9.509  2.066  0.273  9.697  3.007  0.187 18.300  7.300  0.540
AtomPair CA 54 CA 97 SOGFUNC 3  8.984  3.007  0.187  9.524  2.066  0.273 18.300  7.300  0.540
AtomPair CA 54 CA 98 SOGFUNC 3  9.551  3.007  0.187  9.555  2.066  0.273 18.300  7.300  0.540
AtomPair CA 54 CA 99 SOGFUNC 3  9.007  1.685  0.315  9.107  3.007  0.176 18.300  7.300  0.509
AtomPair CA 54 CA 100 SOGFUNC 4  5.565  2.635  0.167  6.582  1.685  0.260  8.055  2.066  0.212 18.300  7.300  0.361
AtomPair CA 54 CA 101 SOGFUNC 7  5.177  3.007  0.105  5.892  2.066  0.153  6.557  2.635  0.120  6.634  2.066  0.153  7.510  1.685  0.187  8.820  2.066  0.153 18.300  7.300  0.130
AtomPair CA 54 CA 102 SOGFUNC 6  6.120  2.066  0.208  7.861  3.007  0.143  7.882  3.324  0.129  8.044  3.007  0.143  8.691  3.007  0.143 18.300  7.300  0.235
AtomPair CA 54 CA 103 SOGFUNC 6  8.009  3.007  0.126  8.224  2.066  0.184  8.431  2.066  0.184  8.567  2.066  0.184  8.905  3.324  0.114 18.300  7.300  0.208
AtomPair CA 54 CA 104 SOGFUNC 6  7.363  2.066  0.165  7.364  3.007  0.114  7.529  2.066  0.165  8.295  2.066  0.165  8.788  1.685  0.203 18.300  7.300  0.187
AtomPair CA 54 CA 105 SOGFUNC 6  4.819  2.066  0.157  5.646  1.685  0.192  7.428  2.066  0.157  9.898  1.685  0.192  9.916  2.635  0.123 18.300  7.300  0.178
AtomPair CA 54 CA 106 SOGFUNC 3  5.150  2.635  0.208  6.727  2.066  0.266 18.300  7.300  0.526
AtomPair CA 54 CA 107 SOGFUNC 3  6.411  2.956  0.204  8.756  2.754  0.219 18.300  7.300  0.578
AtomPair CA 54 CA 108 SOGFUNC 3  8.092  2.956  0.191  8.222  2.108  0.268 18.300  7.300  0.541
AtomPair CA 54 CA 109 SOGFUNC 2  5.700  2.108  0.302 18.300  7.300  0.698
AtomPair CA 54 CA 110 SOGFUNC 2  5.199  2.956  0.236 18.300  7.300  0.764
AtomPair CA 54 CA 111 SOGFUNC 2  6.730  2.956  0.236 18.300  7.300  0.764
AtomPair CA 54 CA 112 SOGFUNC 2  8.545  2.956  0.236 18.300  7.300  0.764
AtomPair CA 55 CA 60 SOGFUNC 5  7.639  3.677  0.153  8.450  3.973  0.142  9.737  3.391  0.166  9.838  3.677  0.153 18.300  7.300  0.386
AtomPair CA 55 CA 61 SOGFUNC 2  9.436  4.214  0.178 18.300  7.300  0.822
AtomPair CA 55 CA 62 SOGFUNC 3  9.202  2.966  0.213  9.226  3.513  0.180 18.300  7.300  0.607
AtomPair CA 55 CA 64 SOGFUNC 3  9.581  2.108  0.264  9.652  2.754  0.202 18.300  7.300  0.534
AtomPair CA 55 CA 65 SOGFUNC 3  7.955  2.754  0.202  9.869  2.108  0.264 18.300  7.300  0.534
AtomPair CA 55 CA 66 SOGFUNC 4  5.315  2.966  0.169  8.654  2.754  0.182  9.338  2.108  0.238 18.300  7.300  0.412
AtomPair CA 55 CA 67 SOGFUNC 3  7.561  2.754  0.215  9.727  2.754  0.215 18.300  7.300  0.569
AtomPair CA 55 CA 68 SOGFUNC 2  9.434  2.754  0.249 18.300  7.300  0.751
AtomPair CA 55 CA 72 SOGFUNC 2  7.592  2.956  0.236 18.300  7.300  0.764
AtomPair CA 55 CA 73 SOGFUNC 2  5.940  2.956  0.236 18.300  7.300  0.764
AtomPair CA 55 CA 74 SOGFUNC 2  4.661  2.956  0.236 18.300  7.300  0.764
AtomPair CA 55 CA 75 SOGFUNC 2  6.703  2.956  0.236 18.300  7.300  0.764
AtomPair CA 55 CA 76 SOGFUNC 3  8.816  2.635  0.196  9.900  1.685  0.307 18.300  7.300  0.496
AtomPair CA 55 CA 77 SOGFUNC 3  9.778  3.007  0.176  9.958  1.685  0.315 18.300  7.300  0.509
AtomPair CA 55 CA 78 SOGFUNC 4  8.784  1.685  0.295  9.470  3.787  0.131  9.983  3.007  0.165 18.300  7.300  0.409
AtomPair CA 55 CA 79 SOGFUNC 3  8.912  3.443  0.168  9.607  2.066  0.279 18.300  7.300  0.553
AtomPair CA 55 CA 80 SOGFUNC 2  8.658  2.054  0.308 18.300  7.300  0.692
AtomPair CA 55 CA 81 SOGFUNC 2  8.745  2.054  0.308 18.300  7.300  0.692
AtomPair CA 55 CA 82 SOGFUNC 3  8.888  3.007  0.187  9.781  2.066  0.273 18.300  7.300  0.540
AtomPair CA 55 CA 83 SOGFUNC 2  8.354  3.007  0.233 18.300  7.300  0.767
AtomPair CA 55 CA 86 SOGFUNC 2  9.485  1.685  0.351 18.300  7.300  0.649
AtomPair CA 55 CA 89 SOGFUNC 2  9.632  3.787  0.194 18.300  7.300  0.806
AtomPair CA 55 CA 90 SOGFUNC 2  9.722  2.635  0.257 18.300  7.300  0.743
AtomPair CA 55 CA 91 SOGFUNC 2  9.456  2.066  0.306 18.300  7.300  0.694
AtomPair CA 55 CA 98 SOGFUNC 2  9.604  2.066  0.306 18.300  7.300  0.694
AtomPair CA 55 CA 100 SOGFUNC 4  8.604  3.007  0.165  9.229  2.066  0.240  9.803  2.635  0.188 18.300  7.300  0.407
AtomPair CA 55 CA 101 SOGFUNC 6  6.207  3.007  0.125  6.554  2.066  0.182  7.724  3.007  0.125  7.784  2.066  0.182  9.362  2.066  0.182 18.300  7.300  0.206
AtomPair CA 55 CA 102 SOGFUNC 7  6.017  2.066  0.169  7.897  3.007  0.116  8.360  2.066  0.169  8.619  2.066  0.169  9.250  3.007  0.116  9.826  3.007  0.116 18.300  7.300  0.144
AtomPair CA 55 CA 103 SOGFUNC 7  8.178  2.066  0.153  8.830  1.685  0.187  8.875  2.635  0.120  8.946  3.007  0.105  9.153  2.066  0.153  9.658  2.066  0.153 18.300  7.300  0.130
AtomPair CA 55 CA 104 SOGFUNC 6  7.044  2.635  0.140  7.740  3.007  0.123  8.332  2.066  0.178  8.373  2.066  0.178  9.129  2.066  0.178 18.300  7.300  0.202
AtomPair CA 55 CA 105 SOGFUNC 4  4.749  2.635  0.175  7.437  2.066  0.223  8.127  2.066  0.223 18.300  7.300  0.379
AtomPair CA 55 CA 106 SOGFUNC 3  6.773  4.151  0.154  9.970  2.754  0.232 18.300  7.300  0.614
AtomPair CA 55 CA 107 SOGFUNC 3  6.912  2.956  0.216  8.809  3.717  0.172 18.300  7.300  0.612
AtomPair CA 55 CA 108 SOGFUNC 2  5.724  2.108  0.302 18.300  7.300  0.698
AtomPair CA 55 CA 109 SOGFUNC 2  4.489  2.108  0.302 18.300  7.300  0.698
AtomPair CA 55 CA 110 SOGFUNC 2  6.476  2.956  0.236 18.300  7.300  0.764
AtomPair CA 55 CA 111 SOGFUNC 2  9.065  2.108  0.302 18.300  7.300  0.698
AtomPair CA 55 CA 125 SOGFUNC 2  9.911  4.214  0.178 18.300  7.300  0.822
AtomPair CA 55 CA 126 SOGFUNC 2  9.771  3.677  0.199 18.300  7.300  0.801
AtomPair CA 56 CA 61 SOGFUNC 3  6.253  3.677  0.181  9.960  3.677  0.181 18.300  7.300  0.638
AtomPair CA 56 CA 62 SOGFUNC 3  9.161  4.214  0.162  9.885  3.677  0.185 18.300  7.300  0.653
AtomPair CA 56 CA 63 SOGFUNC 3  9.526  2.244  0.252  9.998  2.754  0.205 18.300  7.300  0.542
AtomPair CA 56 CA 64 SOGFUNC 4  8.067  2.754  0.170  9.224  2.108  0.222  9.827  2.108  0.222 18.300  7.300  0.385
AtomPair CA 56 CA 65 SOGFUNC 2  9.188  2.956  0.236 18.300  7.300  0.764
AtomPair CA 56 CA 66 SOGFUNC 2  7.338  2.754  0.249 18.300  7.300  0.751
AtomPair CA 56 CA 67 SOGFUNC 2  7.967  2.754  0.249 18.300  7.300  0.751
AtomPair CA 56 CA 70 SOGFUNC 2  7.197  2.956  0.236 18.300  7.300  0.764
AtomPair CA 56 CA 71 SOGFUNC 2  5.775  2.108  0.302 18.300  7.300  0.698
AtomPair CA 56 CA 72 SOGFUNC 2  4.653  3.513  0.206 18.300  7.300  0.794
AtomPair CA 56 CA 73 SOGFUNC 2  6.514  2.956  0.236 18.300  7.300  0.764
AtomPair CA 56 CA 74 SOGFUNC 2  9.049  2.956  0.236 18.300  7.300  0.764
AtomPair CA 56 CA 81 SOGFUNC 2  9.639  2.054  0.308 18.300  7.300  0.692
AtomPair CA 56 CA 82 SOGFUNC 2  9.771  2.066  0.306 18.300  7.300  0.694
AtomPair CA 56 CA 90 SOGFUNC 2  9.716  2.635  0.257 18.300  7.300  0.743
AtomPair CA 56 CA 91 SOGFUNC 2  9.862  3.007  0.233 18.300  7.300  0.767
AtomPair CA 56 CA 92 SOGFUNC 2  9.974  2.066  0.306 18.300  7.300  0.694
AtomPair CA 56 CA 93 SOGFUNC 2  9.850  3.007  0.233 18.300  7.300  0.767
AtomPair CA 56 CA 100 SOGFUNC 2  9.805  2.066  0.306 18.300  7.300  0.694
AtomPair CA 56 CA 101 SOGFUNC 5  7.752  2.066  0.205  8.698  3.007  0.141  9.291  2.635  0.160  9.428  2.066  0.205 18.300  7.300  0.290
AtomPair CA 56 CA 102 SOGFUNC 6  7.914  3.007  0.120  8.027  3.007  0.120  8.161  2.066  0.174  8.741  2.066  0.174  9.815  1.685  0.214 18.300  7.300  0.198
AtomPair CA 56 CA 103 SOGFUNC 6  6.218  1.685  0.203  8.388  3.007  0.114  8.643  2.066  0.165  8.867  2.066  0.165  9.242  2.066  0.165 18.300  7.300  0.187
AtomPair CA 56 CA 104 SOGFUNC 6  7.981  3.007  0.123  8.072  2.635  0.140  8.656  2.066  0.178  8.958  2.066  0.178  9.241  2.066  0.178 18.300  7.300  0.202
AtomPair CA 56 CA 105 SOGFUNC 4  7.604  3.513  0.162  8.294  2.754  0.207  9.067  3.513  0.162 18.300  7.300  0.469
AtomPair CA 56 CA 106 SOGFUNC 2  7.160  2.108  0.302 18.300  7.300  0.698
AtomPair CA 56 CA 107 SOGFUNC 2  4.783  2.108  0.302 18.300  7.300  0.698
AtomPair CA 56 CA 108 SOGFUNC 2  6.715  2.108  0.302 18.300  7.300  0.698
AtomPair CA 56 CA 109 SOGFUNC 2  8.816  2.108  0.302 18.300  7.300  0.698
AtomPair CA 56 CA 185 SOGFUNC 2  8.849  4.214  0.178 18.300  7.300  0.822
AtomPair CA 56 CA 186 SOGFUNC 2  8.752  3.677  0.199 18.300  7.300  0.801
AtomPair CA 56 CA 187 SOGFUNC 2  8.622  3.677  0.199 18.300  7.300  0.801
AtomPair CA 56 CA 216 SOGFUNC 2  9.325  4.214  0.178 18.300  7.300  0.822
AtomPair CA 56 CA 217 SOGFUNC 2  8.156  4.214  0.178 18.300  7.300  0.822
AtomPair CA 57 CA 62 SOGFUNC 4  5.779  2.754  0.207  9.945  3.513  0.162  9.986  3.513  0.162 18.300  7.300  0.469
AtomPair CA 57 CA 63 SOGFUNC 4  9.421  3.513  0.165  9.821  2.956  0.196  9.853  3.513  0.165 18.300  7.300  0.475
AtomPair CA 57 CA 64 SOGFUNC 5  6.102  2.754  0.179  6.173  2.956  0.166  9.809  3.513  0.140  9.900  2.754  0.179 18.300  7.300  0.337
AtomPair CA 57 CA 65 SOGFUNC 4  5.484  2.754  0.201  5.563  2.956  0.187  7.729  3.513  0.157 18.300  7.300  0.455
AtomPair CA 57 CA 66 SOGFUNC 4  4.826  3.513  0.155  4.850  2.754  0.198  9.516  2.754  0.198 18.300  7.300  0.448
AtomPair CA 57 CA 67 SOGFUNC 3  6.589  2.956  0.214  8.204  3.513  0.180 18.300  7.300  0.606
AtomPair CA 57 CA 68 SOGFUNC 2  9.918  2.108  0.302 18.300  7.300  0.698
AtomPair CA 57 CA 69 SOGFUNC 2  8.681  2.108  0.302 18.300  7.300  0.698
AtomPair CA 57 CA 70 SOGFUNC 2  5.711  2.108  0.302 18.300  7.300  0.698
AtomPair CA 57 CA 71 SOGFUNC 2  5.350  2.244  0.289 18.300  7.300  0.711
AtomPair CA 57 CA 72 SOGFUNC 2  6.624  2.108  0.302 18.300  7.300  0.698
AtomPair CA 57 CA 73 SOGFUNC 2  8.274  2.956  0.236 18.300  7.300  0.764
AtomPair CA 57 CA 80 SOGFUNC 2  9.229  3.007  0.233 18.300  7.300  0.767
AtomPair CA 57 CA 81 SOGFUNC 2  9.889  2.066  0.306 18.300  7.300  0.694
AtomPair CA 57 CA 82 SOGFUNC 2  9.976  2.066  0.306 18.300  7.300  0.694
AtomPair CA 57 CA 83 SOGFUNC 2  9.785  3.007  0.233 18.300  7.300  0.767
AtomPair CA 57 CA 92 SOGFUNC 2  9.833  1.685  0.351 18.300  7.300  0.649
AtomPair CA 57 CA 100 SOGFUNC 2  9.254  2.066  0.306 18.300  7.300  0.694
AtomPair CA 57 CA 102 SOGFUNC 6  8.914  2.635  0.158  9.512  3.007  0.138  9.636  3.007  0.138  9.978  3.007  0.138  9.998  2.066  0.201 18.300  7.300  0.227
AtomPair CA 57 CA 103 SOGFUNC 5  6.311  2.066  0.205  8.342  2.635  0.160  8.844  3.007  0.141  9.635  2.066  0.205 18.300  7.300  0.290
AtomPair CA 57 CA 104 SOGFUNC 5  6.319  3.007  0.150  9.293  3.007  0.150  9.398  2.635  0.171  9.552  2.066  0.219 18.300  7.300  0.309
AtomPair CA 57 CA 105 SOGFUNC 4  8.507  3.007  0.165  9.059  2.066  0.240  9.068  2.635  0.188 18.300  7.300  0.407
AtomPair CA 57 CA 106 SOGFUNC 2  8.262  2.754  0.249 18.300  7.300  0.751
AtomPair CA 57 CA 107 SOGFUNC 2  7.503  3.513  0.206 18.300  7.300  0.794
AtomPair CA 57 CA 185 SOGFUNC 2  7.644  4.214  0.178 18.300  7.300  0.822
AtomPair CA 57 CA 186 SOGFUNC 2  7.775  4.214  0.178 18.300  7.300  0.822
AtomPair CA 57 CA 187 SOGFUNC 2  7.031  4.214  0.178 18.300  7.300  0.822
AtomPair CA 57 CA 188 SOGFUNC 2  9.535  3.973  0.187 18.300  7.300  0.813
AtomPair CA 58 CA 63 SOGFUNC 5  8.168  2.108  0.213  8.601  2.754  0.163  9.360  2.754  0.163  9.890  2.956  0.152 18.300  7.300  0.308
AtomPair CA 58 CA 64 SOGFUNC 3  5.373  2.754  0.202  5.511  2.108  0.264 18.300  7.300  0.534
AtomPair CA 58 CA 65 SOGFUNC 4  5.330  2.956  0.171  5.564  2.108  0.240  9.673  2.956  0.171 18.300  7.300  0.417
AtomPair CA 58 CA 66 SOGFUNC 3  6.297  2.966  0.203  6.412  2.754  0.219 18.300  7.300  0.578
AtomPair CA 58 CA 67 SOGFUNC 3  7.350  2.108  0.264  8.578  2.754  0.202 18.300  7.300  0.534
AtomPair CA 58 CA 68 SOGFUNC 2  7.369  2.754  0.249 18.300  7.300  0.751
AtomPair CA 58 CA 69 SOGFUNC 2  5.898  2.108  0.302 18.300  7.300  0.698
AtomPair CA 58 CA 70 SOGFUNC 2  4.398  2.108  0.302 18.300  7.300  0.698
AtomPair CA 58 CA 71 SOGFUNC 2  6.042  2.244  0.289 18.300  7.300  0.711
AtomPair CA 58 CA 72 SOGFUNC 2  8.924  2.108  0.302 18.300  7.300  0.698
AtomPair CA 58 CA 81 SOGFUNC 2  9.413  2.461  0.271 18.300  7.300  0.729
AtomPair CA 58 CA 82 SOGFUNC 2  9.895  2.066  0.306 18.300  7.300  0.694
AtomPair CA 58 CA 83 SOGFUNC 2  9.560  2.635  0.257 18.300  7.300  0.743
AtomPair CA 58 CA 92 SOGFUNC 2  9.567  2.066  0.306 18.300  7.300  0.694
AtomPair CA 58 CA 93 SOGFUNC 2  9.634  2.066  0.306 18.300  7.300  0.694
AtomPair CA 58 CA 99 SOGFUNC 2  9.694  2.635  0.257 18.300  7.300  0.743
AtomPair CA 58 CA 100 SOGFUNC 2  9.572  3.007  0.233 18.300  7.300  0.767
AtomPair CA 58 CA 101 SOGFUNC 2  7.041  3.007  0.233 18.300  7.300  0.767
AtomPair CA 58 CA 102 SOGFUNC 3  5.445  2.635  0.208  9.663  2.066  0.266 18.300  7.300  0.526
AtomPair CA 58 CA 103 SOGFUNC 5  6.149  2.635  0.160  8.592  2.066  0.205  9.340  3.007  0.141  9.346  2.066  0.205 18.300  7.300  0.290
AtomPair CA 58 CA 104 SOGFUNC 5  7.429  3.521  0.131  8.232  3.007  0.154  9.620  2.635  0.175  9.928  2.066  0.224 18.300  7.300  0.316
AtomPair CA 58 CA 105 SOGFUNC 3  8.453  3.521  0.155  9.803  1.685  0.323 18.300  7.300  0.522
AtomPair CA 58 CA 106 SOGFUNC 2  8.489  2.066  0.306 18.300  7.300  0.694
AtomPair CA 58 CA 107 SOGFUNC 2  8.284  3.513  0.206 18.300  7.300  0.794
AtomPair CA 58 CA 182 SOGFUNC 2  9.807  2.108  0.302 18.300  7.300  0.698
AtomPair CA 58 CA 185 SOGFUNC 2  9.670  3.973  0.187 18.300  7.300  0.813
AtomPair CA 58 CA 186 SOGFUNC 3  6.878  3.677  0.181  9.264  3.677  0.181 18.300  7.300  0.638
AtomPair CA 58 CA 187 SOGFUNC 3  7.013  4.214  0.166  8.035  4.214  0.166 18.300  7.300  0.669
AtomPair CA 58 CA 188 SOGFUNC 3  6.541  4.214  0.164  8.672  3.973  0.174 18.300  7.300  0.662
AtomPair CA 58 CA 189 SOGFUNC 3  8.848  4.214  0.164  9.942  3.973  0.174 18.300  7.300  0.662
AtomPair CA 58 CA 197 SOGFUNC 2  9.371  2.108  0.302 18.300  7.300  0.698
AtomPair CA 58 CA 216 SOGFUNC 2  7.852  3.677  0.199 18.300  7.300  0.801
AtomPair CA 58 CA 217 SOGFUNC 2  8.699  3.677  0.199 18.300  7.300  0.801
AtomPair CA 59 CA 64 SOGFUNC 5  4.438  3.513  0.126  4.651  2.108  0.210  8.308  2.108  0.210  9.840  2.956  0.150 18.300  7.300  0.304
AtomPair CA 59 CA 65 SOGFUNC 4  6.039  2.956  0.196  6.561  3.513  0.165  9.823  3.513  0.165 18.300  7.300  0.475
AtomPair CA 59 CA 66 SOGFUNC 3  8.800  2.108  0.264  8.968  2.754  0.202 18.300  7.300  0.534
AtomPair CA 59 CA 67 SOGFUNC 2  8.335  2.108  0.302 18.300  7.300  0.698
AtomPair CA 59 CA 68 SOGFUNC 2  5.961  2.108  0.302 18.300  7.300  0.698
AtomPair CA 59 CA 69 SOGFUNC 2  5.578  2.108  0.302 18.300  7.300  0.698
AtomPair CA 59 CA 70 SOGFUNC 2  6.047  2.108  0.302 18.300  7.300  0.698
AtomPair CA 59 CA 71 SOGFUNC 2  6.871  2.244  0.289 18.300  7.300  0.711
AtomPair CA 59 CA 82 SOGFUNC 2  8.896  2.066  0.306 18.300  7.300  0.694
AtomPair CA 59 CA 83 SOGFUNC 2  9.752  2.066  0.306 18.300  7.300  0.694
AtomPair CA 59 CA 92 SOGFUNC 2  9.266  1.685  0.351 18.300  7.300  0.649
AtomPair CA 59 CA 99 SOGFUNC 2  9.954  1.685  0.351 18.300  7.300  0.649
AtomPair CA 59 CA 100 SOGFUNC 3  9.896  2.635  0.196  9.992  1.685  0.307 18.300  7.300  0.496
AtomPair CA 59 CA 101 SOGFUNC 4  7.353  2.066  0.213  8.734  2.066  0.213  9.864  2.066  0.213 18.300  7.300  0.361
AtomPair CA 59 CA 102 SOGFUNC 4  5.036  2.635  0.203  6.447  3.007  0.178  7.295  3.007  0.178 18.300  7.300  0.440
AtomPair CA 59 CA 103 SOGFUNC 4  5.537  2.635  0.159  5.932  1.685  0.248  6.338  1.685  0.248 18.300  7.300  0.344
AtomPair CA 59 CA 104 SOGFUNC 7  6.106  1.685  0.154  6.573  1.685  0.154  8.824  1.685  0.154  8.927  2.066  0.125  9.232  1.685  0.154  9.463  1.685  0.154 18.300  7.300  0.106
AtomPair CA 59 CA 105 SOGFUNC 5  8.470  1.685  0.201  8.507  1.685  0.201  8.784  2.066  0.164  9.489  1.685  0.201 18.300  7.300  0.232
AtomPair CA 59 CA 166 SOGFUNC 2  9.720  2.956  0.236 18.300  7.300  0.764
AtomPair CA 59 CA 182 SOGFUNC 2  9.745  2.956  0.236 18.300  7.300  0.764
AtomPair CA 59 CA 185 SOGFUNC 2  9.918  4.214  0.178 18.300  7.300  0.822
AtomPair CA 59 CA 186 SOGFUNC 3  8.409  3.677  0.181  9.520  3.677  0.181 18.300  7.300  0.638
AtomPair CA 59 CA 187 SOGFUNC 6  5.180  3.677  0.139  6.908  3.391  0.151  7.609  3.391  0.151  9.855  3.677  0.139  9.859  3.677  0.139 18.300  7.300  0.280
AtomPair CA 59 CA 188 SOGFUNC 6  5.776  3.391  0.151  6.939  3.677  0.139  8.142  3.391  0.151  9.126  3.391  0.151  9.175  3.973  0.129 18.300  7.300  0.280
AtomPair CA 59 CA 189 SOGFUNC 6  6.213  3.677  0.144  6.669  3.391  0.156  7.966  3.973  0.133  8.470  3.973  0.133  8.900  3.677  0.144 18.300  7.300  0.290
AtomPair CA 59 CA 190 SOGFUNC 4  8.778  3.391  0.173  8.892  3.391  0.173  9.748  3.391  0.173 18.300  7.300  0.482
AtomPair CA 59 CA 216 SOGFUNC 2  9.879  3.391  0.212 18.300  7.300  0.788
AtomPair CA 59 CA 303 SOGFUNC 2  9.107  1.685  0.351 18.300  7.300  0.649
AtomPair CA 59 CA 304 SOGFUNC 2  8.761  3.007  0.233 18.300  7.300  0.767
AtomPair CA 60 CA 65 SOGFUNC 7  5.701  2.108  0.172  6.054  2.956  0.122  6.879  2.754  0.131  8.366  2.754  0.131  8.713  2.108  0.172  9.716  2.956  0.122 18.300  7.300  0.149
AtomPair CA 60 CA 66 SOGFUNC 4  7.848  2.754  0.182  8.753  2.244  0.224  9.043  2.754  0.182 18.300  7.300  0.412
AtomPair CA 60 CA 67 SOGFUNC 4  5.833  2.754  0.180  9.937  2.754  0.180  9.986  2.108  0.235 18.300  7.300  0.406
AtomPair CA 60 CA 68 SOGFUNC 2  4.492  2.754  0.249 18.300  7.300  0.751
AtomPair CA 60 CA 69 SOGFUNC 2  6.458  2.108  0.302 18.300  7.300  0.698
AtomPair CA 60 CA 70 SOGFUNC 2  8.684  2.108  0.302 18.300  7.300  0.698
AtomPair CA 60 CA 96 SOGFUNC 2  9.630  3.007  0.233 18.300  7.300  0.767
AtomPair CA 60 CA 98 SOGFUNC 2  9.981  1.685  0.351 18.300  7.300  0.649
AtomPair CA 60 CA 99 SOGFUNC 2  9.436  1.685  0.351 18.300  7.300  0.649
AtomPair CA 60 CA 101 SOGFUNC 4  8.944  1.685  0.260  9.533  2.635  0.167  9.927  2.066  0.212 18.300  7.300  0.361
AtomPair CA 60 CA 102 SOGFUNC 7  5.365  1.685  0.190  7.417  2.066  0.155  7.567  2.066  0.155  8.963  3.007  0.107  9.893  3.007  0.107  9.938  2.066  0.155 18.300  7.300  0.132
AtomPair CA 60 CA 103 SOGFUNC 7  4.603  1.685  0.163  5.233  1.685  0.163  5.278  1.685  0.163  6.864  2.066  0.133  7.217  2.066  0.133  7.525  2.066  0.133 18.300  7.300  0.113
AtomPair CA 60 CA 104 SOGFUNC 7  5.387  1.685  0.154  5.640  1.685  0.154  5.698  1.685  0.154  6.042  1.685  0.154  6.373  2.066  0.125  6.439  1.685  0.154 18.300  7.300  0.106
AtomPair CA 60 CA 105 SOGFUNC 7  6.075  2.066  0.125  6.167  1.685  0.154  6.276  1.685  0.154  7.227  1.685  0.154  8.845  1.685  0.154  8.855  1.685  0.154 18.300  7.300  0.106
AtomPair CA 60 CA 106 SOGFUNC 4  9.520  3.007  0.142  9.622  1.685  0.253  9.693  1.685  0.253 18.300  7.300  0.351
AtomPair CA 60 CA 182 SOGFUNC 2  9.738  2.108  0.302 18.300  7.300  0.698
AtomPair CA 60 CA 185 SOGFUNC 2  9.529  2.108  0.302 18.300  7.300  0.698
AtomPair CA 60 CA 186 SOGFUNC 4  8.274  4.123  0.150  9.630  3.892  0.159  9.771  3.391  0.182 18.300  7.300  0.508
AtomPair CA 60 CA 187 SOGFUNC 7  6.164  3.391  0.146  8.954  3.677  0.135  9.010  3.391  0.146  9.351  3.677  0.135  9.936  4.214  0.118  9.994  4.214  0.118 18.300  7.300  0.204
AtomPair CA 60 CA 188 SOGFUNC 6  4.601  3.391  0.152  5.255  3.677  0.140  5.949  3.391  0.152  9.677  3.391  0.152  9.860  4.214  0.122 18.300  7.300  0.282
AtomPair CA 60 CA 189 SOGFUNC 8  5.731  3.391  0.135  5.805  3.391  0.135  6.545  3.391  0.135  6.940  3.677  0.125  7.070  4.214  0.109  7.397  3.677  0.125  9.986  4.214  0.109 18.300  7.300  0.126
AtomPair CA 60 CA 190 SOGFUNC 7  6.087  3.677  0.127  6.684  3.391  0.138  8.332  3.391  0.138  8.454  3.677  0.127  9.020  3.391  0.138  9.345  3.391  0.138 18.300  7.300  0.193
AtomPair CA 60 CA 191 SOGFUNC 5  8.831  1.871  0.223  8.902  2.108  0.198  9.704  2.754  0.152  9.905  2.956  0.141 18.300  7.300  0.286
AtomPair CA 60 CA 217 SOGFUNC 2  9.117  3.677  0.199 18.300  7.300  0.801
AtomPair CA 60 CA 218 SOGFUNC 2  8.530  3.513  0.206 18.300  7.300  0.794
AtomPair CA 60 CA 262 SOGFUNC 2  9.707  2.108  0.302 18.300  7.300  0.698
AtomPair CA 60 CA 300 SOGFUNC 2  9.725  1.685  0.351 18.300  7.300  0.649
AtomPair CA 60 CA 303 SOGFUNC 3  9.285  2.054  0.239  9.954  1.685  0.291 18.300  7.300  0.470
AtomPair CA 60 CA 304 SOGFUNC 4  8.682  1.685  0.228  9.401  1.685  0.228  9.741  1.685  0.228 18.300  7.300  0.316
AtomPair CA 60 CA 305 SOGFUNC 2  8.503  2.066  0.306 18.300  7.300  0.694
AtomPair CA 60 CA 307 SOGFUNC 2  7.966  2.066  0.306 18.300  7.300  0.694
AtomPair CA 61 CA 66 SOGFUNC 5  6.707  2.966  0.159  8.514  2.108  0.224  8.746  2.956  0.160  8.760  3.513  0.134 18.300  7.300  0.323
AtomPair CA 61 CA 67 SOGFUNC 3  5.295  2.244  0.252 10.000  2.754  0.205 18.300  7.300  0.542
AtomPair CA 61 CA 68 SOGFUNC 2  6.506  2.244  0.289 18.300  7.300  0.711
AtomPair CA 61 CA 69 SOGFUNC 2  8.599  2.244  0.289 18.300  7.300  0.711
AtomPair CA 61 CA 96 SOGFUNC 2  8.834  1.685  0.351 18.300  7.300  0.649
AtomPair CA 61 CA 97 SOGFUNC 2  9.962  2.461  0.271 18.300  7.300  0.729
AtomPair CA 61 CA 100 SOGFUNC 3  9.410  1.685  0.277  9.990  1.685  0.277 18.300  7.300  0.447
AtomPair CA 61 CA 102 SOGFUNC 4  7.479  2.635  0.198  8.767  2.635  0.198  8.888  3.007  0.174 18.300  7.300  0.430
AtomPair CA 61 CA 103 SOGFUNC 7  5.184  2.635  0.118  5.364  2.635  0.118  6.445  1.685  0.184  7.411  2.066  0.150  7.468  2.054  0.151  7.703  2.066  0.150 18.300  7.300  0.128
AtomPair CA 61 CA 104 SOGFUNC 7  4.569  1.685  0.158  4.712  1.685  0.158  5.004  1.685  0.158  5.111  2.054  0.130  5.320  2.066  0.129  5.381  1.685  0.158 18.300  7.300  0.109
AtomPair CA 61 CA 105 SOGFUNC 7  5.565  1.685  0.168  5.665  2.635  0.107  6.249  1.685  0.168  6.349  2.054  0.137  6.459  2.066  0.137  6.495  1.685  0.168 18.300  7.300  0.116
AtomPair CA 61 CA 106 SOGFUNC 8  7.070  1.685  0.146  7.220  1.685  0.146  8.514  1.685  0.146  8.863  1.685  0.146  8.880  2.066  0.119  8.962  1.685  0.146  9.832  3.007  0.082 18.300  7.300  0.068
AtomPair CA 61 CA 107 SOGFUNC 2  9.908  3.007  0.233 18.300  7.300  0.767
AtomPair CA 61 CA 186 SOGFUNC 3  8.776  2.956  0.191  9.308  2.108  0.268 18.300  7.300  0.541
AtomPair CA 61 CA 187 SOGFUNC 7  8.838  4.214  0.120  8.856  3.391  0.149  9.173  4.123  0.122  9.262  3.973  0.127  9.446  3.677  0.137  9.484  3.677  0.137 18.300  7.300  0.207
AtomPair CA 61 CA 188 SOGFUNC 7  4.272  3.973  0.128  5.761  3.391  0.150  6.333  3.391  0.150  8.334  4.214  0.120  8.746  4.123  0.123  8.986  4.214  0.120 18.300  7.300  0.209
AtomPair CA 61 CA 189 SOGFUNC 8  4.612  3.973  0.117  4.702  3.677  0.127  5.213  3.391  0.137  5.264  3.677  0.127  5.776  3.391  0.137  5.797  3.973  0.117  7.796  4.214  0.110 18.300  7.300  0.128
AtomPair CA 61 CA 190 SOGFUNC 8  4.320  2.108  0.145  5.557  2.108  0.145  5.637  2.244  0.136  5.667  2.754  0.111  5.679  2.108  0.145  7.039  3.513  0.087  7.202  2.108  0.145 18.300  7.300  0.084
AtomPair CA 61 CA 191 SOGFUNC 8  5.755  2.654  0.118  6.043  2.754  0.114  6.224  2.108  0.148  6.367  2.108  0.148  6.453  3.513  0.089  6.822  2.108  0.148  9.142  2.108  0.148 18.300  7.300  0.086
AtomPair CA 61 CA 192 SOGFUNC 7  7.720  1.871  0.186  8.685  2.108  0.165  8.864  3.513  0.099  8.961  2.108  0.165  9.195  2.956  0.117  9.493  2.754  0.126 18.300  7.300  0.143
AtomPair CA 61 CA 218 SOGFUNC 2  9.685  2.754  0.249 18.300  7.300  0.751
AtomPair CA 61 CA 262 SOGFUNC 2  9.007  2.108  0.302 18.300  7.300  0.698
AtomPair CA 61 CA 264 SOGFUNC 2  8.752  2.108  0.302 18.300  7.300  0.698
AtomPair CA 61 CA 265 SOGFUNC 2  9.575  2.108  0.302 18.300  7.300  0.698
AtomPair CA 61 CA 299 SOGFUNC 2  9.903  1.734  0.345 18.300  7.300  0.655
AtomPair CA 61 CA 300 SOGFUNC 3  7.712  1.685  0.277  9.953  1.685  0.277 18.300  7.300  0.447
AtomPair CA 61 CA 301 SOGFUNC 2  9.160  1.685  0.351 18.300  7.300  0.649
AtomPair CA 61 CA 303 SOGFUNC 3  8.574  1.685  0.307  9.931  2.635  0.196 18.300  7.300  0.496
AtomPair CA 61 CA 304 SOGFUNC 3  9.197  1.685  0.277  9.611  1.685  0.277 18.300  7.300  0.447
AtomPair CA 61 CA 305 SOGFUNC 4  9.162  2.635  0.175  9.335  2.066  0.223  9.475  2.054  0.224 18.300  7.300  0.378
AtomPair CA 61 CA 306 SOGFUNC 4  8.844  3.007  0.160  9.080  1.685  0.285  9.646  3.007  0.160 18.300  7.300  0.395
AtomPair CA 62 CA 67 SOGFUNC 5  8.190  2.754  0.145  8.512  1.871  0.214  8.715  2.244  0.178  8.991  2.108  0.190 18.300  7.300  0.274
AtomPair CA 62 CA 68 SOGFUNC 2  9.151  3.513  0.206 18.300  7.300  0.794
AtomPair CA 62 CA 99 SOGFUNC 2  9.982  1.685  0.351 18.300  7.300  0.649
AtomPair CA 62 CA 100 SOGFUNC 3  9.934  1.685  0.315  9.992  3.007  0.176 18.300  7.300  0.509
AtomPair CA 62 CA 101 SOGFUNC 4  9.293  1.685  0.238  9.364  2.066  0.194  9.411  1.685  0.238 18.300  7.300  0.330
AtomPair CA 62 CA 103 SOGFUNC 7  7.082  2.635  0.127  7.223  2.635  0.127  8.600  2.461  0.136  8.676  1.685  0.199  8.718  2.054  0.163  8.763  3.007  0.111 18.300  7.300  0.138
AtomPair CA 62 CA 104 SOGFUNC 7  5.087  2.054  0.130  5.163  2.054  0.130  5.189  1.685  0.158  6.092  1.685  0.158  6.273  1.685  0.158  6.374  1.685  0.158 18.300  7.300  0.109
AtomPair CA 62 CA 105 SOGFUNC 8  4.561  2.054  0.143  4.573  3.007  0.098  4.632  2.054  0.143  4.782  1.685  0.174  4.839  2.635  0.111  4.889  1.685  0.174  7.706  3.787  0.077 18.300  7.300  0.080
AtomPair CA 62 CA 106 SOGFUNC 8  5.561  2.054  0.130  5.619  3.007  0.089  5.635  2.054  0.130  6.109  1.685  0.159  6.115  1.685  0.159  6.138  2.635  0.101  6.187  1.685  0.159 18.300  7.300  0.073
AtomPair CA 62 CA 107 SOGFUNC 8  6.811  2.635  0.104  7.190  1.685  0.163  7.232  3.007  0.092  7.284  2.054  0.134  7.952  1.685  0.163  8.446  1.685  0.163  8.561  2.635  0.104 18.300  7.300  0.075
AtomPair CA 62 CA 139 SOGFUNC 2  9.992  2.956  0.236 18.300  7.300  0.764
AtomPair CA 62 CA 178 SOGFUNC 2  9.772  2.108  0.302 18.300  7.300  0.698
AtomPair CA 62 CA 182 SOGFUNC 2  8.573  2.108  0.302 18.300  7.300  0.698
AtomPair CA 62 CA 184 SOGFUNC 3  9.438  2.108  0.249  9.803  2.108  0.249 18.300  7.300  0.503
AtomPair CA 62 CA 187 SOGFUNC 4  8.739  2.108  0.238  8.945  2.754  0.182  9.181  2.966  0.169 18.300  7.300  0.412
AtomPair CA 62 CA 188 SOGFUNC 7  5.440  3.973  0.122  7.205  3.391  0.143  9.100  3.391  0.143  9.211  3.677  0.131  9.323  3.677  0.131  9.601  3.677  0.131 18.300  7.300  0.199
AtomPair CA 62 CA 189 SOGFUNC 8  5.870  2.956  0.122  5.963  2.956  0.122  6.121  2.244  0.160  6.423  3.513  0.103  6.423  2.966  0.121  8.279  2.108  0.171  9.560  3.513  0.103 18.300  7.300  0.099
AtomPair CA 62 CA 190 SOGFUNC 8  4.550  2.244  0.138  4.579  2.244  0.138  4.622  2.754  0.112  4.959  2.108  0.147  5.993  2.108  0.147  5.999  2.108  0.147  8.794  3.513  0.088 18.300  7.300  0.085
AtomPair CA 62 CA 191 SOGFUNC 8  4.683  2.956  0.116  4.841  2.108  0.163  5.581  2.966  0.116  5.658  3.513  0.098  5.684  2.244  0.153  6.164  2.108  0.163  6.994  3.513  0.098 18.300  7.300  0.094
AtomPair CA 62 CA 192 SOGFUNC 8  6.048  2.108  0.139  6.244  2.108  0.139  6.826  3.513  0.084  6.841  2.108  0.139  6.977  2.108  0.139  7.769  2.108  0.139  8.842  2.108  0.139 18.300  7.300  0.080
AtomPair CA 62 CA 193 SOGFUNC 6  7.810  2.956  0.139  8.296  2.956  0.139  8.654  2.244  0.183  8.850  3.513  0.117  8.990  2.108  0.195 18.300  7.300  0.226
AtomPair CA 62 CA 257 SOGFUNC 2  9.854  2.108  0.302 18.300  7.300  0.698
AtomPair CA 62 CA 262 SOGFUNC 2  9.694  2.108  0.302 18.300  7.300  0.698
AtomPair CA 62 CA 263 SOGFUNC 2  9.943  2.108  0.302 18.300  7.300  0.698
AtomPair CA 62 CA 264 SOGFUNC 3  9.548  2.108  0.268  9.956  2.956  0.191 18.300  7.300  0.541
AtomPair CA 62 CA 265 SOGFUNC 3  9.184  2.108  0.268  9.428  2.956  0.191 18.300  7.300  0.541
AtomPair CA 62 CA 266 SOGFUNC 2  9.894  2.108  0.302 18.300  7.300  0.698
AtomPair CA 62 CA 297 SOGFUNC 2  9.703  2.635  0.257 18.300  7.300  0.743
AtomPair CA 62 CA 300 SOGFUNC 3  7.886  1.685  0.277  9.289  1.685  0.277 18.300  7.300  0.447
AtomPair CA 62 CA 301 SOGFUNC 2  7.062  1.685  0.351 18.300  7.300  0.649
AtomPair CA 62 CA 302 SOGFUNC 3  9.252  2.054  0.267  9.803  2.635  0.208 18.300  7.300  0.525
AtomPair CA 62 CA 303 SOGFUNC 2  8.940  2.635  0.257 18.300  7.300  0.743
AtomPair CA 62 CA 304 SOGFUNC 3  8.444  1.685  0.277  9.737  1.685  0.277 18.300  7.300  0.447
AtomPair CA 62 CA 305 SOGFUNC 5  9.152  2.054  0.178  9.170  1.685  0.217  9.454  2.635  0.139  9.536  1.685  0.217 18.300  7.300  0.250
AtomPair CA 62 CA 306 SOGFUNC 4  9.457  2.066  0.217  9.545  3.007  0.149  9.782  1.685  0.266 18.300  7.300  0.368
AtomPair CA 63 CA 68 SOGFUNC 4  8.587  2.108  0.241  8.691  2.966  0.171  8.789  2.956  0.172 18.300  7.300  0.417
AtomPair CA 63 CA 69 SOGFUNC 4  9.805  2.956  0.172  9.852  2.966  0.171  9.971  2.108  0.241 18.300  7.300  0.417
AtomPair CA 63 CA 78 SOGFUNC 2  8.356  2.054  0.308 18.300  7.300  0.692
AtomPair CA 63 CA 81 SOGFUNC 2  9.914  2.054  0.308 18.300  7.300  0.692
AtomPair CA 63 CA 100 SOGFUNC 2  9.968  1.685  0.351 18.300  7.300  0.649
AtomPair CA 63 CA 101 SOGFUNC 3  9.867  2.635  0.221  9.919  2.635  0.221 18.300  7.300  0.558
AtomPair CA 63 CA 104 SOGFUNC 7  7.010  1.685  0.167  7.026  2.635  0.107  7.298  2.054  0.137  7.329  1.685  0.167  8.538  1.685  0.167  8.584  2.054  0.137 18.300  7.300  0.116
AtomPair CA 63 CA 105 SOGFUNC 8  5.927  2.635  0.109  5.945  2.054  0.140  6.046  2.054  0.140  6.257  1.685  0.171  6.316  1.685  0.171  6.436  3.007  0.096  7.296  3.007  0.096 18.300  7.300  0.079
AtomPair CA 63 CA 106 SOGFUNC 8  4.695  2.635  0.108  4.727  2.054  0.138  4.745  1.685  0.168  4.774  2.054  0.138  4.832  2.635  0.108  4.974  3.007  0.094  4.980  1.685  0.168 18.300  7.300  0.078
AtomPair CA 63 CA 107 SOGFUNC 8  6.045  2.054  0.145  6.179  1.685  0.177  6.218  2.635  0.113  6.224  2.054  0.145  6.241  2.635  0.113  6.324  2.635  0.113  6.336  2.635  0.113 18.300  7.300  0.082
AtomPair CA 63 CA 108 SOGFUNC 8  8.046  2.054  0.132  8.092  2.635  0.103  8.110  1.685  0.161  8.454  1.685  0.161  8.463  2.635  0.103  8.540  2.635  0.103  8.866  1.685  0.161 18.300  7.300  0.074
AtomPair CA 63 CA 135 SOGFUNC 2  9.784  3.513  0.206 18.300  7.300  0.794
AtomPair CA 63 CA 136 SOGFUNC 2  9.420  2.754  0.249 18.300  7.300  0.751
AtomPair CA 63 CA 139 SOGFUNC 2  8.200  2.956  0.236 18.300  7.300  0.764
AtomPair CA 63 CA 183 SOGFUNC 3  8.321  2.956  0.194  9.095  2.244  0.256 18.300  7.300  0.550
AtomPair CA 63 CA 184 SOGFUNC 2  9.876  2.108  0.302 18.300  7.300  0.698
AtomPair CA 63 CA 188 SOGFUNC 2  6.497  2.956  0.236 18.300  7.300  0.764
AtomPair CA 63 CA 189 SOGFUNC 7  6.772  2.108  0.168  8.015  2.956  0.120  8.910  2.108  0.168  9.015  3.513  0.101  9.127  2.108  0.168  9.778  2.754  0.129 18.300  7.300  0.146
AtomPair CA 63 CA 190 SOGFUNC 8  5.790  2.754  0.123  5.860  2.956  0.114  5.893  2.108  0.160  6.221  2.956  0.114  8.028  2.244  0.150  8.051  3.513  0.096  8.212  2.244  0.150 18.300  7.300  0.092
AtomPair CA 63 CA 191 SOGFUNC 8  4.952  2.956  0.106  5.095  2.754  0.114  5.713  2.956  0.106  5.803  2.108  0.149  5.990  2.108  0.149  6.059  2.108  0.149  6.112  2.244  0.140 18.300  7.300  0.086
AtomPair CA 63 CA 192 SOGFUNC 8  4.466  3.513  0.097  4.669  2.244  0.152  4.711  2.956  0.115  4.845  2.956  0.115  4.993  2.244  0.152  5.783  2.108  0.161  6.177  2.956  0.115 18.300  7.300  0.093
AtomPair CA 63 CA 193 SOGFUNC 8  5.727  2.956  0.106  5.963  2.108  0.149  5.984  2.108  0.149  6.126  2.108  0.149  6.129  2.956  0.106  6.520  2.108  0.149  8.428  2.956  0.106 18.300  7.300  0.086
AtomPair CA 63 CA 194 SOGFUNC 7  7.599  2.108  0.159  7.782  2.754  0.122  7.833  2.108  0.159  7.910  2.956  0.113  8.159  2.244  0.149  9.182  2.108  0.159 18.300  7.300  0.138
AtomPair CA 63 CA 264 SOGFUNC 4  9.126  2.956  0.160  9.763  2.108  0.225  9.890  2.108  0.225 18.300  7.300  0.390
AtomPair CA 63 CA 265 SOGFUNC 2  9.611  2.108  0.302 18.300  7.300  0.698
AtomPair CA 63 CA 266 SOGFUNC 6  8.786  2.956  0.123  9.137  2.108  0.172  9.174  2.108  0.172  9.352  2.244  0.162  9.846  2.108  0.172 18.300  7.300  0.199
AtomPair CA 63 CA 267 SOGFUNC 4  9.569  2.108  0.225  9.863  2.956  0.160  9.921  2.108  0.225 18.300  7.300  0.390
AtomPair CA 63 CA 296 SOGFUNC 2  9.262  2.054  0.308 18.300  7.300  0.692
AtomPair CA 63 CA 298 SOGFUNC 2  9.807  1.685  0.351 18.300  7.300  0.649
AtomPair CA 63 CA 301 SOGFUNC 4  9.315  1.685  0.238  9.871  2.054  0.195  9.958  1.685  0.238 18.300  7.300  0.329
AtomPair CA 63 CA 302 SOGFUNC 4  7.180  1.685  0.248  7.697  2.635  0.159  7.841  1.685  0.248 18.300  7.300  0.344
AtomPair CA 63 CA 305 SOGFUNC 4  8.308  1.685  0.248  8.434  2.635  0.159  8.458  1.685  0.248 18.300  7.300  0.344
AtomPair CA 63 CA 306 SOGFUNC 4  9.657  2.635  0.203  9.737  3.443  0.155  9.756  2.635  0.203 18.300  7.300  0.439
AtomPair CA 63 CA 307 SOGFUNC 2  9.545  2.635  0.257 18.300  7.300  0.743
AtomPair CA 64 CA 69 SOGFUNC 4  8.377  1.685  0.238  8.664  2.066  0.194  8.673  1.685  0.238 18.300  7.300  0.330
AtomPair CA 64 CA 70 SOGFUNC 3  9.661  2.635  0.227  9.932  3.007  0.199 18.300  7.300  0.574
AtomPair CA 64 CA 72 SOGFUNC 2  9.402  1.685  0.351 18.300  7.300  0.649
AtomPair CA 64 CA 73 SOGFUNC 2  9.665  2.066  0.306 18.300  7.300  0.694
AtomPair CA 64 CA 74 SOGFUNC 3  8.418  2.635  0.221  9.022  2.635  0.221 18.300  7.300  0.558
AtomPair CA 64 CA 75 SOGFUNC 3  9.261  2.635  0.227  9.937  3.007  0.199 18.300  7.300  0.574
AtomPair CA 64 CA 76 SOGFUNC 2  9.990  2.066  0.306 18.300  7.300  0.694
AtomPair CA 64 CA 78 SOGFUNC 2  8.277  1.685  0.351 18.300  7.300  0.649
AtomPair CA 64 CA 79 SOGFUNC 3  7.833  2.437  0.209  8.508  1.685  0.302 18.300  7.300  0.489
AtomPair CA 64 CA 82 SOGFUNC 3  9.893  1.685  0.277  9.990  1.685  0.277 18.300  7.300  0.447
AtomPair CA 64 CA 100 SOGFUNC 2  9.105  3.007  0.233 18.300  7.300  0.767
AtomPair CA 64 CA 103 SOGFUNC 2  9.546  1.685  0.351 18.300  7.300  0.649
AtomPair CA 64 CA 105 SOGFUNC 8  7.268  2.635  0.108  7.635  1.685  0.168  8.421  2.635  0.108  8.533  1.685  0.168  8.697  3.007  0.094  8.713  1.685  0.168  8.741  2.635  0.108 18.300  7.300  0.078
AtomPair CA 64 CA 106 SOGFUNC 8  5.167  1.685  0.153  5.859  1.685  0.153  6.005  2.635  0.098  6.053  3.787  0.068  6.116  1.685  0.153  6.193  1.685  0.153  6.216  1.685  0.153 18.300  7.300  0.071
AtomPair CA 64 CA 107 SOGFUNC 8  4.569  2.635  0.118  4.710  1.734  0.179  4.888  1.685  0.184  4.905  3.787  0.082  5.011  2.635  0.118  5.040  2.635  0.118  5.108  2.635  0.118 18.300  7.300  0.085
AtomPair CA 64 CA 108 SOGFUNC 8  5.685  1.685  0.168  6.000  1.685  0.168  6.048  3.007  0.094  6.295  2.635  0.108  6.356  1.685  0.168  6.389  2.635  0.108  6.611  2.635  0.108 18.300  7.300  0.078
AtomPair CA 64 CA 109 SOGFUNC 8  7.315  1.685  0.159  7.886  3.007  0.089  7.918  2.635  0.102  8.079  1.734  0.155  8.233  1.685  0.159  8.239  1.685  0.159  8.247  2.635  0.102 18.300  7.300  0.074
AtomPair CA 64 CA 110 SOGFUNC 2  6.863  2.635  0.257 18.300  7.300  0.743
AtomPair CA 64 CA 178 SOGFUNC 2  9.405  2.956  0.236 18.300  7.300  0.764
AtomPair CA 64 CA 180 SOGFUNC 3  9.589  3.513  0.166  9.870  2.108  0.276 18.300  7.300  0.558
AtomPair CA 64 CA 184 SOGFUNC 4  8.455  2.108  0.211  8.762  2.108  0.211  9.031  2.108  0.211 18.300  7.300  0.366
AtomPair CA 64 CA 186 SOGFUNC 2  9.466  2.108  0.302 18.300  7.300  0.698
AtomPair CA 64 CA 189 SOGFUNC 2  9.053  2.956  0.236 18.300  7.300  0.764
AtomPair CA 64 CA 190 SOGFUNC 6  6.824  1.871  0.212  6.864  2.108  0.188  7.254  3.513  0.113  8.142  2.956  0.134  8.369  2.956  0.134 18.300  7.300  0.218
AtomPair CA 64 CA 191 SOGFUNC 8  6.015  2.956  0.113  6.212  2.956  0.113  7.427  2.956  0.113  7.906  2.108  0.158  8.090  2.108  0.158  8.211  3.513  0.095  8.361  2.108  0.158 18.300  7.300  0.091
AtomPair CA 64 CA 192 SOGFUNC 8  4.585  2.956  0.103  4.699  2.108  0.145  5.934  2.108  0.145  6.018  2.108  0.145  6.022  2.108  0.145  6.114  3.513  0.087  6.154  2.108  0.145 18.300  7.300  0.084
AtomPair CA 64 CA 193 SOGFUNC 8  4.591  2.956  0.118  4.632  2.108  0.166  4.658  2.956  0.118  4.666  3.513  0.100  4.682  2.956  0.118  5.781  2.956  0.118  5.938  2.108  0.166 18.300  7.300  0.096
AtomPair CA 64 CA 194 SOGFUNC 8  5.822  2.108  0.148  5.975  2.956  0.105  6.032  2.108  0.148  6.080  2.108  0.148  6.247  2.754  0.113  7.056  2.108  0.148  7.654  2.956  0.105 18.300  7.300  0.085
AtomPair CA 64 CA 195 SOGFUNC 7  7.309  2.108  0.159  8.140  2.108  0.159  8.251  2.108  0.159  8.311  2.956  0.113  8.934  2.956  0.113  8.972  2.108  0.159 18.300  7.300  0.138
AtomPair CA 64 CA 253 SOGFUNC 2  9.153  2.956  0.236 18.300  7.300  0.764
AtomPair CA 64 CA 254 SOGFUNC 2  9.836  2.956  0.236 18.300  7.300  0.764
AtomPair CA 64 CA 259 SOGFUNC 2  9.926  2.956  0.236 18.300  7.300  0.764
AtomPair CA 64 CA 264 SOGFUNC 2  9.879  2.956  0.236 18.300  7.300  0.764
AtomPair CA 64 CA 266 SOGFUNC 3  9.703  2.956  0.191  9.894  2.108  0.268 18.300  7.300  0.541
AtomPair CA 64 CA 267 SOGFUNC 7  9.276  2.956  0.113  9.283  2.108  0.159  9.374  2.956  0.113  9.401  2.108  0.159  9.509  2.108  0.159  9.873  2.108  0.159 18.300  7.300  0.138
AtomPair CA 64 CA 268 SOGFUNC 2  9.453  2.108  0.302 18.300  7.300  0.698
AtomPair CA 64 CA 296 SOGFUNC 2  9.949  2.635  0.257 18.300  7.300  0.743
AtomPair CA 64 CA 297 SOGFUNC 2  9.201  2.635  0.257 18.300  7.300  0.743
AtomPair CA 64 CA 307 SOGFUNC 2  9.499  2.635  0.257 18.300  7.300  0.743
AtomPair CA 65 CA 70 SOGFUNC 4  8.446  1.685  0.279  8.605  3.007  0.156  8.725  2.635  0.178 18.300  7.300  0.386
AtomPair CA 65 CA 71 SOGFUNC 5  9.046  2.635  0.160  9.762  2.635  0.160  9.874  3.007  0.140  9.985  1.685  0.250 18.300  7.300  0.289
AtomPair CA 65 CA 72 SOGFUNC 3  9.551  2.635  0.227  9.983  3.007  0.199 18.300  7.300  0.574
AtomPair CA 65 CA 73 SOGFUNC 3  9.338  1.685  0.291  9.482  2.054  0.239 18.300  7.300  0.470
AtomPair CA 65 CA 74 SOGFUNC 2  5.574  2.437  0.272 18.300  7.300  0.728
AtomPair CA 65 CA 75 SOGFUNC 4  5.733  2.635  0.160  8.732  1.685  0.250  8.896  1.734  0.243 18.300  7.300  0.347
AtomPair CA 65 CA 76 SOGFUNC 4  8.635  1.685  0.247  8.765  1.734  0.240  9.031  2.437  0.171 18.300  7.300  0.342
AtomPair CA 65 CA 77 SOGFUNC 3  8.419  2.635  0.196  9.930  1.685  0.307 18.300  7.300  0.496
AtomPair CA 65 CA 78 SOGFUNC 3  6.356  2.437  0.235  9.630  2.635  0.217 18.300  7.300  0.548
AtomPair CA 65 CA 79 SOGFUNC 4  7.167  2.437  0.186  7.723  1.685  0.269  9.425  2.635  0.172 18.300  7.300  0.373
AtomPair CA 65 CA 80 SOGFUNC 4  8.236  3.521  0.125  8.452  1.734  0.253  8.457  1.685  0.261 18.300  7.300  0.361
AtomPair CA 65 CA 83 SOGFUNC 3  9.738  2.635  0.231  9.829  3.324  0.184 18.300  7.300  0.585
AtomPair CA 65 CA 106 SOGFUNC 8  7.235  1.685  0.159  7.272  3.007  0.089  7.491  2.635  0.101  7.615  2.635  0.101  7.939  1.685  0.159  8.013  1.685  0.159  8.250  1.685  0.159 18.300  7.300  0.073
AtomPair CA 65 CA 107 SOGFUNC 8  5.695  1.685  0.171  5.705  1.685  0.171  5.867  2.437  0.118  6.072  3.007  0.096  6.115  3.443  0.084  6.193  2.635  0.109  6.391  1.685  0.171 18.300  7.300  0.079
AtomPair CA 65 CA 108 SOGFUNC 8  4.496  2.437  0.121  4.583  1.685  0.174  4.679  2.066  0.142  4.849  3.443  0.085  4.859  2.635  0.111  4.899  2.635  0.111  5.022  1.685  0.174 18.300  7.300  0.080
AtomPair CA 65 CA 109 SOGFUNC 8  5.678  2.635  0.118  5.885  2.635  0.118  5.912  1.685  0.185  6.232  2.054  0.152  6.258  3.007  0.104  6.362  2.635  0.118  6.390  2.635  0.118 18.300  7.300  0.086
AtomPair CA 65 CA 110 SOGFUNC 8  5.908  2.635  0.103  6.986  1.685  0.161  7.709  1.685  0.161  8.120  2.066  0.132  8.249  2.635  0.103  8.292  2.635  0.103  8.607  1.685  0.161 18.300  7.300  0.075
AtomPair CA 65 CA 111 SOGFUNC 4  6.527  1.685  0.273  6.882  2.635  0.175  8.584  2.635  0.175 18.300  7.300  0.378
AtomPair CA 65 CA 179 SOGFUNC 3  9.322  2.108  0.249  9.873  2.108  0.249 18.300  7.300  0.503
AtomPair CA 65 CA 186 SOGFUNC 2  9.837  2.108  0.302 18.300  7.300  0.698
AtomPair CA 65 CA 191 SOGFUNC 3  8.407  2.108  0.249  8.749  2.108  0.249 18.300  7.300  0.503
AtomPair CA 65 CA 192 SOGFUNC 8  5.632  2.244  0.141  6.536  2.108  0.150  8.265  2.108  0.150  8.271  2.956  0.107  8.315  3.513  0.090  8.392  2.956  0.107  8.563  1.871  0.169 18.300  7.300  0.087
AtomPair CA 65 CA 193 SOGFUNC 8  5.150  2.108  0.158  5.702  2.108  0.158  5.971  2.956  0.113  5.991  2.956  0.113  6.032  2.754  0.121  6.032  3.717  0.089  6.418  2.108  0.158 18.300  7.300  0.091
AtomPair CA 65 CA 194 SOGFUNC 8  4.507  2.244  0.146  4.713  2.956  0.111  4.807  2.956  0.111  4.835  2.956  0.111  4.941  2.108  0.156  4.965  2.754  0.119  6.328  2.108  0.156 18.300  7.300  0.090
AtomPair CA 65 CA 195 SOGFUNC 8  5.771  1.871  0.155  5.789  2.108  0.138  5.792  2.108  0.138  5.907  2.108  0.138  6.101  2.754  0.105  6.854  2.654  0.109  9.358  2.108  0.138 18.300  7.300  0.080
AtomPair CA 65 CA 196 SOGFUNC 7  7.314  2.956  0.115  7.614  2.754  0.124  7.755  2.956  0.115  7.892  1.871  0.182  8.860  2.108  0.162  9.909  2.108  0.162 18.300  7.300  0.140
AtomPair CA 65 CA 266 SOGFUNC 2  8.983  2.108  0.302 18.300  7.300  0.698
AtomPair CA 65 CA 267 SOGFUNC 3  9.935  2.108  0.268  9.989  2.956  0.191 18.300  7.300  0.541
AtomPair CA 65 CA 268 SOGFUNC 7  8.743  2.108  0.167  9.486  2.108  0.167  9.488  2.956  0.119  9.662  2.956  0.119  9.763  2.956  0.119  9.792  2.108  0.167 18.300  7.300  0.144
AtomPair CA 65 CA 269 SOGFUNC 4  9.527  2.956  0.171  9.646  2.108  0.240  9.777  2.956  0.171 18.300  7.300  0.417
AtomPair CA 65 CA 298 SOGFUNC 4  9.087  2.066  0.234  9.124  2.635  0.184  9.658  2.635  0.184 18.300  7.300  0.398
AtomPair CA 65 CA 304 SOGFUNC 2  8.001  2.635  0.257 18.300  7.300  0.743
AtomPair CA 65 CA 307 SOGFUNC 2  8.654  2.437  0.272 18.300  7.300  0.728
AtomPair CA 66 CA 71 SOGFUNC 5  6.514  2.437  0.171  8.304  2.635  0.158  8.317  3.007  0.139  8.473  1.685  0.247 18.300  7.300  0.285
AtomPair CA 66 CA 72 SOGFUNC 6  7.232  2.635  0.151  8.626  2.635  0.151  8.694  3.007  0.133  9.084  2.635  0.151  9.987  2.054  0.194 18.300  7.300  0.219
AtomPair CA 66 CA 73 SOGFUNC 4  8.488  1.734  0.223  9.007  1.685  0.229  9.128  1.685  0.229 18.300  7.300  0.318
AtomPair CA 66 CA 74 SOGFUNC 5  5.487  2.437  0.168  8.961  2.635  0.155  9.080  2.635  0.155  9.280  1.685  0.242 18.300  7.300  0.280
AtomPair CA 66 CA 75 SOGFUNC 5  5.120  2.437  0.168  5.251  2.635  0.155  5.413  2.635  0.155  9.781  1.685  0.242 18.300  7.300  0.280
AtomPair CA 66 CA 76 SOGFUNC 7  5.264  2.635  0.117  5.322  2.635  0.117  8.728  1.685  0.183  8.809  1.685  0.183  8.836  2.437  0.126  8.910  2.066  0.149 18.300  7.300  0.126
AtomPair CA 66 CA 77 SOGFUNC 7  8.325  2.635  0.122  8.636  2.635  0.122  8.676  1.685  0.191  8.726  1.685  0.191  9.116  3.007  0.107  9.655  2.437  0.132 18.300  7.300  0.133
AtomPair CA 66 CA 78 SOGFUNC 4  7.436  3.443  0.153  8.034  2.635  0.199  8.356  2.437  0.216 18.300  7.300  0.432
AtomPair CA 66 CA 79 SOGFUNC 3  6.051  3.192  0.190  6.157  2.635  0.230 18.300  7.300  0.581
AtomPair CA 66 CA 80 SOGFUNC 6  7.563  2.054  0.197  7.705  2.054  0.197  8.121  3.521  0.115  9.218  3.443  0.117  9.398  2.635  0.153 18.300  7.300  0.221
AtomPair CA 66 CA 96 SOGFUNC 2  9.025  3.007  0.233 18.300  7.300  0.767
AtomPair CA 66 CA 97 SOGFUNC 2  8.114  2.066  0.306 18.300  7.300  0.694
AtomPair CA 66 CA 98 SOGFUNC 2  9.840  3.324  0.215 18.300  7.300  0.785
AtomPair CA 66 CA 107 SOGFUNC 8  8.030  2.635  0.121  8.031  2.635  0.121  8.083  2.437  0.131  8.220  2.635  0.121  8.274  1.685  0.190  8.381  3.007  0.106  8.713  2.635  0.121 18.300  7.300  0.088
AtomPair CA 66 CA 108 SOGFUNC 8  5.669  2.635  0.115  5.723  1.685  0.179  6.107  2.066  0.146  6.149  1.685  0.179  6.202  3.192  0.095  6.218  3.443  0.088  6.269  2.635  0.115 18.300  7.300  0.083
AtomPair CA 66 CA 109 SOGFUNC 8  4.559  1.685  0.176  4.601  1.685  0.176  4.624  3.192  0.093  4.896  1.685  0.176  5.043  3.007  0.099  5.061  2.635  0.113  5.101  3.443  0.086 18.300  7.300  0.081
AtomPair CA 66 CA 110 SOGFUNC 8  5.123  2.635  0.110  5.223  2.635  0.110  5.859  1.685  0.171  5.936  1.685  0.171  6.146  2.635  0.110  6.169  2.635  0.110  6.502  2.066  0.140 18.300  7.300  0.079
AtomPair CA 66 CA 111 SOGFUNC 8  6.021  2.437  0.111  6.098  2.635  0.102  6.251  2.635  0.102  7.409  1.685  0.160  7.670  1.685  0.160  7.875  2.066  0.131  7.905  1.685  0.160 18.300  7.300  0.074
AtomPair CA 66 CA 112 SOGFUNC 7  6.526  1.685  0.191  6.570  1.685  0.191  6.731  3.007  0.107  8.079  2.437  0.132  8.649  2.635  0.122  8.768  2.635  0.122 18.300  7.300  0.133
AtomPair CA 66 CA 114 SOGFUNC 2  9.080  2.635  0.257 18.300  7.300  0.743
AtomPair CA 66 CA 115 SOGFUNC 2  7.831  2.654  0.256 18.300  7.300  0.744
AtomPair CA 66 CA 126 SOGFUNC 2  9.609  2.108  0.302 18.300  7.300  0.698
AtomPair CA 66 CA 180 SOGFUNC 4  9.422  2.754  0.170  9.727  2.108  0.222  9.874  2.108  0.222 18.300  7.300  0.385
AtomPair CA 66 CA 182 SOGFUNC 2  9.618  2.108  0.302 18.300  7.300  0.698
AtomPair CA 66 CA 186 SOGFUNC 2  8.436  2.108  0.302 18.300  7.300  0.698
AtomPair CA 66 CA 192 SOGFUNC 3  7.369  2.108  0.268  8.832  2.956  0.191 18.300  7.300  0.541
AtomPair CA 66 CA 193 SOGFUNC 8  6.212  2.956  0.117  7.487  3.513  0.098  8.235  2.108  0.164  8.303  2.956  0.117  8.343  2.108  0.164  8.685  2.654  0.130  8.793  2.956  0.117 18.300  7.300  0.094
AtomPair CA 66 CA 194 SOGFUNC 8  5.018  2.956  0.109  6.058  2.754  0.117  6.119  2.108  0.152  6.332  2.956  0.109  6.440  2.108  0.152  6.598  2.108  0.152  7.041  2.654  0.121 18.300  7.300  0.088
AtomPair CA 66 CA 195 SOGFUNC 8  4.622  2.754  0.117  4.646  2.108  0.152  4.879  2.108  0.152  4.921  2.956  0.109  5.055  2.108  0.152  7.002  2.654  0.121  7.009  2.956  0.109 18.300  7.300  0.088
AtomPair CA 66 CA 196 SOGFUNC 7  5.873  2.108  0.148  5.986  2.754  0.113  6.197  2.108  0.148  6.254  2.108  0.148  6.591  2.108  0.148  9.374  1.871  0.167 18.300  7.300  0.128
AtomPair CA 66 CA 197 SOGFUNC 6  8.367  2.108  0.178  8.859  2.754  0.136  8.873  2.108  0.178  9.220  2.108  0.178  9.483  2.956  0.127 18.300  7.300  0.205
AtomPair CA 66 CA 255 SOGFUNC 2  9.248  2.244  0.289 18.300  7.300  0.711
AtomPair CA 66 CA 261 SOGFUNC 2  9.784  1.685  0.351 18.300  7.300  0.649
AtomPair CA 66 CA 266 SOGFUNC 2  9.804  2.108  0.302 18.300  7.300  0.698
AtomPair CA 66 CA 269 SOGFUNC 6  9.331  2.108  0.170  9.439  2.108  0.170  9.490  2.108  0.170  9.693  2.956  0.122  9.781  2.108  0.170 18.300  7.300  0.197
AtomPair CA 67 CA 72 SOGFUNC 5  5.181  1.685  0.203  6.274  1.734  0.198  6.701  1.734  0.198  8.649  2.054  0.167 18.300  7.300  0.235
AtomPair CA 67 CA 73 SOGFUNC 7  7.048  2.054  0.136  7.123  2.054  0.136  7.163  2.461  0.114  8.649  1.685  0.166  8.809  1.685  0.166  8.966  1.685  0.166 18.300  7.300  0.115
AtomPair CA 67 CA 74 SOGFUNC 8  7.696  1.685  0.135  8.554  1.685  0.135  8.668  1.734  0.131  8.698  1.685  0.135  9.016  1.685  0.135  9.205  1.685  0.135  9.368  1.685  0.135 18.300  7.300  0.062
AtomPair CA 67 CA 75 SOGFUNC 7  5.768  1.734  0.146  5.782  1.685  0.150  8.897  1.685  0.150  8.944  1.685  0.150  9.150  1.685  0.150  9.251  1.685  0.150 18.300  7.300  0.104
AtomPair CA 67 CA 76 SOGFUNC 6  5.139  1.734  0.166  5.225  1.685  0.170  5.301  1.734  0.166  5.393  1.685  0.170  5.478  1.685  0.170 18.300  7.300  0.157
AtomPair CA 67 CA 77 SOGFUNC 6  5.359  2.635  0.120  5.508  1.685  0.188  5.653  2.066  0.153  8.891  1.734  0.183  8.978  1.734  0.183 18.300  7.300  0.173
AtomPair CA 67 CA 78 SOGFUNC 6  8.646  1.685  0.198  8.815  2.635  0.127  8.951  2.066  0.162  9.498  2.437  0.137  9.797  1.734  0.193 18.300  7.300  0.183
AtomPair CA 67 CA 79 SOGFUNC 6  7.944  1.685  0.202  8.221  2.635  0.129  8.320  2.461  0.139  8.587  1.685  0.202  8.891  2.437  0.140 18.300  7.300  0.187
AtomPair CA 67 CA 80 SOGFUNC 4  6.105  2.054  0.258  6.330  3.007  0.176  6.335  4.116  0.129 18.300  7.300  0.436
AtomPair CA 67 CA 81 SOGFUNC 4  9.337  1.685  0.260  9.354  2.635  0.167  9.364  2.066  0.212 18.300  7.300  0.361
AtomPair CA 67 CA 82 SOGFUNC 2  8.275  2.635  0.257 18.300  7.300  0.743
AtomPair CA 67 CA 85 SOGFUNC 2  9.896  2.635  0.257 18.300  7.300  0.743
AtomPair CA 67 CA 94 SOGFUNC 2  9.020  1.327  0.407 18.300  7.300  0.593
AtomPair CA 67 CA 95 SOGFUNC 2  7.575  1.327  0.407 18.300  7.300  0.593
AtomPair CA 67 CA 96 SOGFUNC 2  5.821  2.066  0.306 18.300  7.300  0.694
AtomPair CA 67 CA 97 SOGFUNC 2  6.404  2.066  0.306 18.300  7.300  0.694
AtomPair CA 67 CA 98 SOGFUNC 2  9.254  2.066  0.306 18.300  7.300  0.694
AtomPair CA 67 CA 107 SOGFUNC 2  9.235  1.685  0.351 18.300  7.300  0.649
AtomPair CA 67 CA 108 SOGFUNC 8  7.422  1.685  0.156  7.921  1.685  0.156  8.025  1.685  0.156  8.200  2.635  0.100  8.343  1.734  0.152  8.528  2.437  0.108  8.807  2.635  0.100 18.300  7.300  0.072
AtomPair CA 67 CA 109 SOGFUNC 8  5.938  2.066  0.123  6.038  1.685  0.151  6.220  1.685  0.151  6.274  1.685  0.151  6.505  1.685  0.151  6.631  2.635  0.097  6.862  2.437  0.105 18.300  7.300  0.070
AtomPair CA 67 CA 110 SOGFUNC 8  4.537  1.685  0.145  4.567  1.734  0.141  4.742  2.635  0.093  4.926  2.066  0.118  5.002  1.685  0.145  5.050  1.685  0.145  5.174  1.685  0.145 18.300  7.300  0.067
AtomPair CA 67 CA 111 SOGFUNC 8  4.959  2.635  0.100  5.145  1.685  0.156  5.219  2.635  0.100  5.769  1.685  0.156  5.771  2.461  0.107  6.063  1.685  0.156  6.200  1.685  0.156 18.300  7.300  0.072
AtomPair CA 67 CA 112 SOGFUNC 8  5.819  1.734  0.134  5.878  2.066  0.113  5.929  1.685  0.138  6.059  1.685  0.138  6.090  1.685  0.138  8.096  1.685  0.138  8.438  1.685  0.138 18.300  7.300  0.064
AtomPair CA 67 CA 113 SOGFUNC 6  7.742  2.437  0.147  8.334  1.685  0.212  8.588  2.635  0.136  8.609  2.066  0.173  8.757  2.635  0.136 18.300  7.300  0.196
AtomPair CA 67 CA 114 SOGFUNC 2  8.680  1.685  0.351 18.300  7.300  0.649
AtomPair CA 67 CA 115 SOGFUNC 4  9.031  1.685  0.228  9.049  1.685  0.228  9.063  1.685  0.228 18.300  7.300  0.316
AtomPair CA 67 CA 116 SOGFUNC 3  7.652  2.108  0.249  7.812  2.108  0.249 18.300  7.300  0.503
AtomPair CA 67 CA 126 SOGFUNC 2  8.310  2.244  0.289 18.300  7.300  0.711
AtomPair CA 67 CA 127 SOGFUNC 4  8.270  2.108  0.211  9.349  2.108  0.211  9.412  2.108  0.211 18.300  7.300  0.366
AtomPair CA 67 CA 128 SOGFUNC 2  8.560  2.108  0.302 18.300  7.300  0.698
AtomPair CA 67 CA 141 SOGFUNC 2  8.803  2.654  0.256 18.300  7.300  0.744
AtomPair CA 67 CA 142 SOGFUNC 2  6.695  2.108  0.302 18.300  7.300  0.698
AtomPair CA 67 CA 143 SOGFUNC 2  7.114  2.956  0.236 18.300  7.300  0.764
AtomPair CA 67 CA 174 SOGFUNC 2  8.779  1.685  0.351 18.300  7.300  0.649
AtomPair CA 67 CA 175 SOGFUNC 2  8.903  1.685  0.351 18.300  7.300  0.649
AtomPair CA 67 CA 193 SOGFUNC 3  8.345  2.108  0.249  8.787  2.108  0.249 18.300  7.300  0.503
AtomPair CA 67 CA 194 SOGFUNC 8  7.202  1.871  0.165  8.136  2.956  0.104  8.240  2.108  0.146  8.566  2.966  0.104  8.754  2.108  0.146  8.855  2.108  0.146  8.878  2.956  0.104 18.300  7.300  0.084
AtomPair CA 67 CA 195 SOGFUNC 8  5.910  2.108  0.128  5.985  2.108  0.128  6.055  2.108  0.128  6.358  2.108  0.128  7.133  1.871  0.144  7.170  1.871  0.144  7.699  2.108  0.128 18.300  7.300  0.074
AtomPair CA 67 CA 196 SOGFUNC 7  4.762  2.244  0.133  4.778  2.108  0.142  4.912  2.108  0.142  4.940  2.108  0.142  6.792  1.871  0.160  9.520  1.871  0.160 18.300  7.300  0.123
AtomPair CA 67 CA 197 SOGFUNC 6  6.100  2.108  0.162  6.653  2.108  0.162  6.684  2.108  0.162  6.704  2.108  0.162  9.030  2.108  0.162 18.300  7.300  0.188
AtomPair CA 67 CA 198 SOGFUNC 5  7.656  1.685  0.194  9.469  1.685  0.194  9.831  1.685  0.194  9.860  1.685  0.194 18.300  7.300  0.224
AtomPair CA 67 CA 253 SOGFUNC 2  9.543  2.956  0.236 18.300  7.300  0.764
AtomPair CA 67 CA 270 SOGFUNC 5  9.678  2.108  0.184  9.710  2.108  0.184  9.757  2.108  0.184  9.786  2.108  0.184 18.300  7.300  0.265
AtomPair CA 67 CA 271 SOGFUNC 2  9.960  2.108  0.302 18.300  7.300  0.698
AtomPair CA 67 CA 300 SOGFUNC 2  9.198  2.635  0.257 18.300  7.300  0.743
AtomPair CA 68 CA 73 SOGFUNC 6  4.744  1.685  0.192  6.263  1.685  0.192  6.293  1.734  0.186  6.402  2.635  0.123  7.016  2.461  0.131 18.300  7.300  0.177
AtomPair CA 68 CA 74 SOGFUNC 7  6.997  2.635  0.107  7.013  1.685  0.168  7.030  1.685  0.168  7.056  2.066  0.137  8.519  2.066  0.137  8.721  1.685  0.168 18.300  7.300  0.116
AtomPair CA 68 CA 75 SOGFUNC 7  8.425  1.685  0.168  8.479  1.734  0.164  8.503  1.685  0.168  8.659  2.635  0.108  9.068  1.685  0.168  9.534  2.635  0.108 18.300  7.300  0.117
AtomPair CA 68 CA 76 SOGFUNC 6  5.540  1.685  0.181  5.631  1.734  0.176  5.707  1.685  0.181  8.876  2.635  0.116  9.041  1.685  0.181 18.300  7.300  0.167
AtomPair CA 68 CA 77 SOGFUNC 4  5.173  3.007  0.143  5.271  1.685  0.255  5.383  1.734  0.248 18.300  7.300  0.354
AtomPair CA 68 CA 78 SOGFUNC 5  8.871  2.066  0.178  8.891  2.635  0.140  8.954  1.685  0.218  9.045  1.734  0.212 18.300  7.300  0.252
AtomPair CA 68 CA 79 SOGFUNC 5  9.095  1.685  0.208  9.654  2.461  0.142  9.691  1.685  0.208  9.786  1.734  0.202 18.300  7.300  0.240
AtomPair CA 68 CA 80 SOGFUNC 4  8.474  3.007  0.176  8.569  2.054  0.258  8.775  4.116  0.129 18.300  7.300  0.436
AtomPair CA 68 CA 82 SOGFUNC 2  8.132  2.635  0.257 18.300  7.300  0.743
AtomPair CA 68 CA 93 SOGFUNC 2  9.892  2.028  0.310 18.300  7.300  0.690
AtomPair CA 68 CA 94 SOGFUNC 2  8.232  2.028  0.310 18.300  7.300  0.690
AtomPair CA 68 CA 95 SOGFUNC 2  8.460  1.327  0.407 18.300  7.300  0.593
AtomPair CA 68 CA 96 SOGFUNC 2  7.583  2.028  0.310 18.300  7.300  0.690
AtomPair CA 68 CA 97 SOGFUNC 2  9.411  2.066  0.306 18.300  7.300  0.694
AtomPair CA 68 CA 108 SOGFUNC 3  9.144  1.685  0.322  9.857  3.443  0.158 18.300  7.300  0.520
AtomPair CA 68 CA 109 SOGFUNC 8  8.159  3.007  0.092  8.315  1.685  0.163  8.392  1.685  0.163  8.566  1.734  0.159  8.792  1.685  0.163  8.864  2.635  0.104  9.511  3.443  0.080 18.300  7.300  0.075
AtomPair CA 68 CA 110 SOGFUNC 8  6.171  2.635  0.098  6.273  2.066  0.124  6.482  1.685  0.153  6.660  1.685  0.153  6.855  2.635  0.098  7.015  1.685  0.153  7.814  1.685  0.153 18.300  7.300  0.070
AtomPair CA 68 CA 111 SOGFUNC 8  4.611  1.685  0.153  4.766  2.066  0.124  5.018  2.635  0.098  5.039  1.685  0.153  5.068  1.685  0.153  5.128  1.685  0.153  6.565  2.635  0.098 18.300  7.300  0.070
AtomPair CA 68 CA 112 SOGFUNC 8  5.015  1.685  0.159  5.096  2.054  0.130  5.125  2.635  0.101  5.146  3.007  0.089  5.229  2.054  0.130  6.473  1.685  0.159  9.465  1.685  0.159 18.300  7.300  0.073
AtomPair CA 68 CA 113 SOGFUNC 7  6.076  2.066  0.145  6.078  1.685  0.178  6.080  1.734  0.173  7.862  2.635  0.114  8.484  3.443  0.087  8.576  1.685  0.178 18.300  7.300  0.123
AtomPair CA 68 CA 114 SOGFUNC 6  6.770  1.685  0.187  7.463  2.635  0.120  8.139  2.066  0.152  8.173  1.734  0.182  8.205  1.685  0.187 18.300  7.300  0.173
AtomPair CA 68 CA 115 SOGFUNC 4  8.059  1.685  0.248  8.694  1.685  0.248  8.843  2.635  0.159 18.300  7.300  0.344
AtomPair CA 68 CA 116 SOGFUNC 6  9.048  2.635  0.119  9.048  2.066  0.152  9.050  1.685  0.186  9.088  1.685  0.186  9.198  1.685  0.186 18.300  7.300  0.172
AtomPair CA 68 CA 117 SOGFUNC 4  7.780  2.108  0.222  7.801  2.754  0.170  7.895  2.108  0.222 18.300  7.300  0.385
AtomPair CA 68 CA 124 SOGFUNC 2  9.602  2.108  0.302 18.300  7.300  0.698
AtomPair CA 68 CA 125 SOGFUNC 2  7.945  2.108  0.302 18.300  7.300  0.698
AtomPair CA 68 CA 126 SOGFUNC 2  4.883  2.244  0.289 18.300  7.300  0.711
AtomPair CA 68 CA 127 SOGFUNC 4  6.245  2.108  0.225  8.083  2.956  0.160  8.280  2.108  0.225 18.300  7.300  0.390
AtomPair CA 68 CA 128 SOGFUNC 7  8.003  2.108  0.164  8.217  2.956  0.117  8.338  2.108  0.164  9.311  2.108  0.164  9.425  2.754  0.125  9.448  2.754  0.125 18.300  7.300  0.142
AtomPair CA 68 CA 129 SOGFUNC 3  8.621  2.956  0.191  8.690  2.108  0.268 18.300  7.300  0.541
AtomPair CA 68 CA 141 SOGFUNC 2  7.874  2.654  0.256 18.300  7.300  0.744
AtomPair CA 68 CA 142 SOGFUNC 4  7.547  2.108  0.225  8.622  2.956  0.160  9.087  2.108  0.225 18.300  7.300  0.390
AtomPair CA 68 CA 143 SOGFUNC 4  6.296  2.956  0.184  6.789  2.956  0.184  7.826  2.956  0.184 18.300  7.300  0.447
AtomPair CA 68 CA 144 SOGFUNC 3  7.067  2.956  0.191  7.533  2.108  0.268 18.300  7.300  0.541
AtomPair CA 68 CA 175 SOGFUNC 3  8.566  1.685  0.307  9.393  2.635  0.196 18.300  7.300  0.496
AtomPair CA 68 CA 176 SOGFUNC 3  9.028  1.685  0.307  9.225  2.635  0.196 18.300  7.300  0.496
AtomPair CA 68 CA 182 SOGFUNC 2  9.476  2.108  0.302 18.300  7.300  0.698
AtomPair CA 68 CA 193 SOGFUNC 2  8.372  2.956  0.236 18.300  7.300  0.764
AtomPair CA 68 CA 194 SOGFUNC 4  8.014  2.108  0.240  8.016  2.956  0.171  9.359  2.956  0.171 18.300  7.300  0.417
AtomPair CA 68 CA 195 SOGFUNC 8  7.283  2.956  0.110  7.479  2.956  0.110  7.494  2.108  0.154  7.862  2.108  0.154  8.631  2.108  0.154  8.727  3.944  0.083  8.781  2.244  0.145 18.300  7.300  0.089
AtomPair CA 68 CA 196 SOGFUNC 7  6.020  2.108  0.143  6.946  1.871  0.161  6.990  2.108  0.143  7.163  2.108  0.143  7.477  2.108  0.143  8.803  2.108  0.143 18.300  7.300  0.124
AtomPair CA 68 CA 197 SOGFUNC 5  4.625  1.685  0.238  6.737  4.116  0.098  6.739  2.066  0.194  6.861  2.054  0.195 18.300  7.300  0.275
AtomPair CA 68 CA 198 SOGFUNC 5  6.023  1.685  0.195  9.019  1.685  0.195  9.132  1.734  0.190  9.148  1.685  0.195 18.300  7.300  0.225
AtomPair CA 68 CA 199 SOGFUNC 2  8.903  1.685  0.351 18.300  7.300  0.649
AtomPair CA 68 CA 253 SOGFUNC 2  9.888  2.956  0.236 18.300  7.300  0.764
AtomPair CA 68 CA 254 SOGFUNC 2  9.794  2.956  0.236 18.300  7.300  0.764
AtomPair CA 68 CA 257 SOGFUNC 2  9.183  2.635  0.257 18.300  7.300  0.743
AtomPair CA 68 CA 258 SOGFUNC 2  9.974  1.685  0.351 18.300  7.300  0.649
AtomPair CA 68 CA 271 SOGFUNC 2  9.291  2.108  0.302 18.300  7.300  0.698
AtomPair CA 69 CA 74 SOGFUNC 4  5.048  2.635  0.159  7.430  1.685  0.248  8.901  1.685  0.248 18.300  7.300  0.344
AtomPair CA 69 CA 75 SOGFUNC 6  7.216  2.635  0.116  8.613  1.685  0.181  8.770  1.734  0.176  8.989  1.685  0.181  9.233  1.685  0.181 18.300  7.300  0.167
AtomPair CA 69 CA 76 SOGFUNC 7  8.825  1.685  0.159  8.976  1.685  0.159  9.020  2.635  0.101  9.368  1.685  0.159  9.470  1.734  0.154  9.793  1.685  0.159 18.300  7.300  0.110
AtomPair CA 69 CA 77 SOGFUNC 5  8.935  2.635  0.164  9.053  2.635  0.164  9.168  2.635  0.164  9.247  2.054  0.211 18.300  7.300  0.297
AtomPair CA 69 CA 78 SOGFUNC 2  5.454  1.685  0.351 18.300  7.300  0.649
AtomPair CA 69 CA 79 SOGFUNC 2  5.662  2.054  0.308 18.300  7.300  0.692
AtomPair CA 69 CA 80 SOGFUNC 2  8.986  1.734  0.345 18.300  7.300  0.655
AtomPair CA 69 CA 81 SOGFUNC 2  8.377  2.054  0.308 18.300  7.300  0.692
AtomPair CA 69 CA 82 SOGFUNC 2  6.428  1.734  0.345 18.300  7.300  0.655
AtomPair CA 69 CA 83 SOGFUNC 2  9.416  1.685  0.351 18.300  7.300  0.649
AtomPair CA 69 CA 92 SOGFUNC 2  6.809  1.327  0.407 18.300  7.300  0.593
AtomPair CA 69 CA 93 SOGFUNC 2  6.269  2.028  0.310 18.300  7.300  0.690
AtomPair CA 69 CA 94 SOGFUNC 2  5.574  2.028  0.310 18.300  7.300  0.690
AtomPair CA 69 CA 95 SOGFUNC 2  7.224  1.327  0.407 18.300  7.300  0.593
AtomPair CA 69 CA 96 SOGFUNC 2  6.833  2.028  0.310 18.300  7.300  0.690
AtomPair CA 69 CA 97 SOGFUNC 2  9.847  1.327  0.407 18.300  7.300  0.593
AtomPair CA 69 CA 109 SOGFUNC 5  8.193  2.635  0.160  9.208  1.685  0.250  9.209  3.007  0.140  9.603  2.635  0.160 18.300  7.300  0.289
AtomPair CA 69 CA 110 SOGFUNC 8  8.022  1.685  0.145  8.455  1.685  0.145  8.780  2.066  0.118  8.859  1.685  0.145  9.123  2.635  0.092  9.154  1.685  0.145  9.201  1.685  0.145 18.300  7.300  0.067
AtomPair CA 69 CA 111 SOGFUNC 8  6.007  2.054  0.113  6.219  1.685  0.137  6.637  1.685  0.137  6.975  1.685  0.137  7.063  1.685  0.137  7.827  1.685  0.137  8.171  1.685  0.137 18.300  7.300  0.063
AtomPair CA 69 CA 112 SOGFUNC 8  4.494  3.007  0.080  4.651  1.685  0.142  4.689  1.685  0.142  4.956  1.685  0.142  6.553  1.685  0.142  6.587  1.685  0.142  7.598  1.685  0.142 18.300  7.300  0.066
AtomPair CA 69 CA 113 SOGFUNC 8  4.868  2.066  0.140  4.949  2.635  0.110  5.055  2.635  0.110  5.766  1.685  0.171  8.168  2.054  0.141  9.362  2.635  0.110  9.585  2.054  0.141 18.300  7.300  0.079
AtomPair CA 69 CA 114 SOGFUNC 6  4.970  1.685  0.174  5.876  1.685  0.174  8.337  2.066  0.142  8.451  1.685  0.174  8.547  1.685  0.174 18.300  7.300  0.161
AtomPair CA 69 CA 115 SOGFUNC 5  4.611  1.685  0.201  7.454  1.685  0.201  7.511  1.685  0.201  8.607  2.054  0.165 18.300  7.300  0.232
AtomPair CA 69 CA 116 SOGFUNC 7  7.893  1.685  0.163  8.173  1.685  0.163  8.243  1.685  0.163  8.579  2.066  0.133  8.675  2.635  0.104  8.724  1.685  0.163 18.300  7.300  0.113
AtomPair CA 69 CA 117 SOGFUNC 5  8.134  1.685  0.201  8.959  2.066  0.164  9.027  1.685  0.201  9.081  1.685  0.201 18.300  7.300  0.232
AtomPair CA 69 CA 118 SOGFUNC 2  6.637  2.108  0.302 18.300  7.300  0.698
AtomPair CA 69 CA 119 SOGFUNC 2  9.396  2.754  0.249 18.300  7.300  0.751
AtomPair CA 69 CA 123 SOGFUNC 2  8.585  2.754  0.249 18.300  7.300  0.751
AtomPair CA 69 CA 124 SOGFUNC 2  7.829  2.108  0.302 18.300  7.300  0.698
AtomPair CA 69 CA 125 SOGFUNC 4  6.205  2.108  0.222  9.519  2.754  0.170  9.934  2.108  0.222 18.300  7.300  0.385
AtomPair CA 69 CA 126 SOGFUNC 4  5.069  2.244  0.206  7.764  2.244  0.206  7.976  2.244  0.206 18.300  7.300  0.381
AtomPair CA 69 CA 127 SOGFUNC 4  4.656  2.108  0.211  4.774  2.108  0.211  6.917  2.108  0.211 18.300  7.300  0.366
AtomPair CA 69 CA 128 SOGFUNC 7  6.183  2.108  0.152  6.244  2.108  0.152  8.026  2.108  0.152  8.183  2.956  0.108  8.216  2.108  0.152  8.341  2.108  0.152 18.300  7.300  0.132
AtomPair CA 69 CA 129 SOGFUNC 6  8.015  2.108  0.178  8.055  2.108  0.178  8.163  2.754  0.136  8.178  2.956  0.127  8.321  2.108  0.178 18.300  7.300  0.205
AtomPair CA 69 CA 130 SOGFUNC 4  8.414  2.956  0.171  8.507  2.956  0.171  8.725  2.108  0.240 18.300  7.300  0.417
AtomPair CA 69 CA 142 SOGFUNC 3  7.847  1.871  0.272  7.921  2.108  0.241 18.300  7.300  0.487
AtomPair CA 69 CA 143 SOGFUNC 6  7.362  1.685  0.170  7.389  1.685  0.170  8.714  1.685  0.170  8.739  1.685  0.170  9.098  1.734  0.165 18.300  7.300  0.157
AtomPair CA 69 CA 144 SOGFUNC 6  6.444  2.956  0.122  6.643  2.108  0.170  6.817  2.108  0.170  7.917  2.108  0.170  8.115  2.108  0.170 18.300  7.300  0.197
AtomPair CA 69 CA 145 SOGFUNC 4  7.085  2.244  0.201  7.185  2.108  0.214  7.440  2.108  0.214 18.300  7.300  0.371
AtomPair CA 69 CA 176 SOGFUNC 4  8.670  1.685  0.260  8.750  2.066  0.212  8.813  2.635  0.167 18.300  7.300  0.361
AtomPair CA 69 CA 177 SOGFUNC 4  8.889  1.685  0.248  9.058  1.685  0.248  9.091  2.635  0.159 18.300  7.300  0.344
AtomPair CA 69 CA 194 SOGFUNC 2  9.509  2.108  0.302 18.300  7.300  0.698
AtomPair CA 69 CA 195 SOGFUNC 7  7.352  2.108  0.146  8.018  2.108  0.146  8.381  2.108  0.146  8.504  2.108  0.146  9.292  2.108  0.146  9.629  2.108  0.146 18.300  7.300  0.126
AtomPair CA 69 CA 196 SOGFUNC 7  7.187  2.054  0.165  7.797  1.685  0.201  8.103  2.635  0.129  8.200  1.685  0.201  8.545  4.116  0.082  8.745  4.116  0.082 18.300  7.300  0.139
AtomPair CA 69 CA 197 SOGFUNC 6  5.905  2.054  0.143  7.411  1.685  0.174  7.625  1.685  0.174  7.660  1.685  0.174  8.807  1.685  0.174 18.300  7.300  0.161
AtomPair CA 69 CA 198 SOGFUNC 2  4.776  2.054  0.308 18.300  7.300  0.692
AtomPair CA 69 CA 199 SOGFUNC 2  6.632  1.734  0.345 18.300  7.300  0.655
AtomPair CA 69 CA 200 SOGFUNC 2  9.815  4.116  0.181 18.300  7.300  0.819
AtomPair CA 69 CA 255 SOGFUNC 3  9.614  2.244  0.237  9.720  2.108  0.253 18.300  7.300  0.510
AtomPair CA 69 CA 271 SOGFUNC 2  9.981  2.244  0.289 18.300  7.300  0.711
AtomPair CA 69 CA 272 SOGFUNC 2  9.758  2.108  0.302 18.300  7.300  0.698
AtomPair CA 69 CA 278 SOGFUNC 2  9.977  2.108  0.302 18.300  7.300  0.698
AtomPair CA 70 CA 75 SOGFUNC 6  6.501  2.437  0.141  7.132  1.685  0.204  9.107  1.685  0.204  9.385  2.635  0.131  9.670  2.635  0.131 18.300  7.300  0.189
AtomPair CA 70 CA 76 SOGFUNC 7  7.087  1.685  0.158  8.572  1.685  0.158  8.884  1.685  0.158  8.925  2.635  0.101  9.120  1.685  0.158  9.197  1.685  0.158 18.300  7.300  0.109
AtomPair CA 70 CA 77 SOGFUNC 5  8.442  4.116  0.107  9.581  2.635  0.166  9.773  2.635  0.166  9.993  1.685  0.260 18.300  7.300  0.300
AtomPair CA 70 CA 78 SOGFUNC 2  5.518  2.437  0.272 18.300  7.300  0.728
AtomPair CA 70 CA 79 SOGFUNC 2  5.185  1.734  0.345 18.300  7.300  0.655
AtomPair CA 70 CA 80 SOGFUNC 2  8.884  2.437  0.272 18.300  7.300  0.728
AtomPair CA 70 CA 81 SOGFUNC 2  9.682  1.734  0.345 18.300  7.300  0.655
AtomPair CA 70 CA 82 SOGFUNC 2  8.529  2.437  0.272 18.300  7.300  0.728
AtomPair CA 70 CA 91 SOGFUNC 2  8.708  2.028  0.310 18.300  7.300  0.690
AtomPair CA 70 CA 92 SOGFUNC 2  6.034  1.327  0.407 18.300  7.300  0.593
AtomPair CA 70 CA 93 SOGFUNC 2  5.266  2.028  0.310 18.300  7.300  0.690
AtomPair CA 70 CA 94 SOGFUNC 2  6.828  2.028  0.310 18.300  7.300  0.690
AtomPair CA 70 CA 95 SOGFUNC 2  9.725  1.327  0.407 18.300  7.300  0.593
AtomPair CA 70 CA 96 SOGFUNC 2  9.622  2.028  0.310 18.300  7.300  0.690
AtomPair CA 70 CA 110 SOGFUNC 3  8.045  1.685  0.307  8.842  2.635  0.196 18.300  7.300  0.496
AtomPair CA 70 CA 111 SOGFUNC 7  8.099  1.685  0.159  8.189  1.734  0.154  8.860  1.685  0.159  8.868  2.635  0.101  9.270  1.685  0.159  9.319  1.685  0.159 18.300  7.300  0.110
AtomPair CA 70 CA 112 SOGFUNC 7  6.018  1.685  0.161  6.268  1.734  0.156  6.288  1.685  0.161  7.802  3.007  0.090  7.859  1.685  0.161  8.020  1.685  0.161 18.300  7.300  0.111
AtomPair CA 70 CA 113 SOGFUNC 7  4.773  2.437  0.135  6.527  2.066  0.159  6.632  2.635  0.125  6.699  2.635  0.125  7.539  2.635  0.125  7.569  1.685  0.195 18.300  7.300  0.135
AtomPair CA 70 CA 114 SOGFUNC 8  5.120  1.685  0.161  7.815  2.635  0.103  8.124  2.635  0.103  8.252  2.635  0.103  9.402  2.066  0.132  9.549  1.685  0.161  9.618  1.685  0.161 18.300  7.300  0.075
AtomPair CA 70 CA 115 SOGFUNC 5  4.856  1.685  0.195  5.077  1.685  0.195  6.067  1.734  0.190  6.954  1.685  0.195 18.300  7.300  0.225
AtomPair CA 70 CA 116 SOGFUNC 8  4.438  2.635  0.103  4.688  1.685  0.161  7.364  2.066  0.132  7.487  1.685  0.161  7.606  2.635  0.103  8.162  2.635  0.103  9.992  1.685  0.161 18.300  7.300  0.075
AtomPair CA 70 CA 117 SOGFUNC 7  7.936  2.635  0.111  7.997  2.066  0.141  8.136  1.685  0.173  8.162  1.685  0.173  8.299  1.685  0.173  9.196  2.635  0.111 18.300  7.300  0.120
AtomPair CA 70 CA 118 SOGFUNC 5  6.222  1.685  0.226  7.792  2.635  0.144  8.209  1.685  0.226  9.104  2.635  0.144 18.300  7.300  0.260
AtomPair CA 70 CA 119 SOGFUNC 5  6.407  2.956  0.145  6.773  2.108  0.203  7.835  2.108  0.203  8.926  2.754  0.155 18.300  7.300  0.293
AtomPair CA 70 CA 120 SOGFUNC 3  9.276  3.513  0.177  9.726  2.754  0.226 18.300  7.300  0.597
AtomPair CA 70 CA 122 SOGFUNC 2  8.658  3.513  0.206 18.300  7.300  0.794
AtomPair CA 70 CA 123 SOGFUNC 3  6.116  2.754  0.215  9.841  2.754  0.215 18.300  7.300  0.569
AtomPair CA 70 CA 124 SOGFUNC 4  5.027  2.108  0.237  8.254  2.956  0.169  8.537  2.754  0.182 18.300  7.300  0.411
AtomPair CA 70 CA 125 SOGFUNC 4  5.481  2.108  0.247  7.827  3.513  0.148  7.944  2.956  0.176 18.300  7.300  0.428
AtomPair CA 70 CA 126 SOGFUNC 6  5.514  2.244  0.162  6.024  2.108  0.172  6.162  2.244  0.162  9.558  2.754  0.132  9.774  2.108  0.172 18.300  7.300  0.199
AtomPair CA 70 CA 127 SOGFUNC 7  4.528  2.956  0.112  5.192  2.108  0.158  7.851  2.754  0.121  7.954  2.108  0.158  8.099  2.108  0.158  8.845  2.108  0.158 18.300  7.300  0.137
AtomPair CA 70 CA 128 SOGFUNC 6  4.727  2.108  0.170  4.744  2.108  0.170  4.860  2.108  0.170  6.724  2.956  0.122  7.110  2.108  0.170 18.300  7.300  0.197
AtomPair CA 70 CA 129 SOGFUNC 6  6.099  2.108  0.178  6.128  2.754  0.136  6.178  2.108  0.178  7.848  2.956  0.127  8.237  2.108  0.178 18.300  7.300  0.205
AtomPair CA 70 CA 130 SOGFUNC 6  7.922  2.108  0.189  7.963  2.956  0.135  8.072  2.108  0.189  9.591  2.956  0.135  9.955  2.956  0.135 18.300  7.300  0.218
AtomPair CA 70 CA 143 SOGFUNC 4  7.565  1.685  0.229  7.795  1.685  0.229  7.976  1.734  0.223 18.300  7.300  0.318
AtomPair CA 70 CA 144 SOGFUNC 4  7.154  1.685  0.228  7.438  1.685  0.228  7.521  1.685  0.228 18.300  7.300  0.316
AtomPair CA 70 CA 145 SOGFUNC 4  7.779  2.108  0.214  7.858  2.244  0.201  7.918  2.108  0.214 18.300  7.300  0.371
AtomPair CA 70 CA 195 SOGFUNC 3  9.626  2.635  0.221  9.960  2.635  0.221 18.300  7.300  0.558
AtomPair CA 70 CA 196 SOGFUNC 6  8.858  1.685  0.169  9.221  1.685  0.169  9.399  1.685  0.169  9.424  1.685  0.169  9.459  1.685  0.169 18.300  7.300  0.156
AtomPair CA 70 CA 197 SOGFUNC 5  7.104  1.685  0.195  7.226  1.685  0.195  7.275  1.685  0.195  8.626  1.734  0.190 18.300  7.300  0.225
AtomPair CA 70 CA 198 SOGFUNC 5  7.011  1.734  0.190  8.713  1.685  0.195  8.740  1.685  0.195  8.861  1.685  0.195 18.300  7.300  0.225
AtomPair CA 70 CA 199 SOGFUNC 2  6.780  2.437  0.272 18.300  7.300  0.728
AtomPair CA 70 CA 200 SOGFUNC 2  9.184  1.734  0.345 18.300  7.300  0.655
AtomPair CA 70 CA 278 SOGFUNC 3  6.473  2.108  0.249  9.986  2.108  0.249 18.300  7.300  0.503
AtomPair CA 70 CA 279 SOGFUNC 2  8.254  2.754  0.249 18.300  7.300  0.751
AtomPair CA 71 CA 76 SOGFUNC 7  9.001  2.054  0.126  9.123  1.685  0.154  9.236  1.734  0.150  9.398  1.685  0.154  9.551  1.685  0.154  9.704  1.685  0.154 18.300  7.300  0.107
AtomPair CA 71 CA 77 SOGFUNC 4  8.604  1.685  0.248  8.652  2.635  0.159  9.156  1.685  0.248 18.300  7.300  0.344
AtomPair CA 71 CA 78 SOGFUNC 2  8.755  2.635  0.257 18.300  7.300  0.743
AtomPair CA 71 CA 79 SOGFUNC 2  8.951  2.635  0.257 18.300  7.300  0.743
AtomPair CA 71 CA 90 SOGFUNC 2  6.946  1.018  0.473 18.300  7.300  0.527
AtomPair CA 71 CA 91 SOGFUNC 2  5.773  1.018  0.473 18.300  7.300  0.527
AtomPair CA 71 CA 92 SOGFUNC 2  4.550  1.065  0.461 18.300  7.300  0.539
AtomPair CA 71 CA 93 SOGFUNC 2  5.846  1.018  0.473 18.300  7.300  0.527
AtomPair CA 71 CA 94 SOGFUNC 2  8.601  1.018  0.473 18.300  7.300  0.527
AtomPair CA 71 CA 111 SOGFUNC 5  8.119  2.054  0.165  8.204  1.685  0.201  8.603  1.685  0.201  9.415  1.685  0.201 18.300  7.300  0.232
AtomPair CA 71 CA 112 SOGFUNC 6  8.146  1.685  0.180  8.416  1.685  0.180  8.558  1.685  0.180  8.893  2.635  0.115  9.823  1.685  0.180 18.300  7.300  0.166
AtomPair CA 71 CA 113 SOGFUNC 5  6.056  2.635  0.170  6.248  2.461  0.182  6.259  2.635  0.170  6.773  2.635  0.170 18.300  7.300  0.307
AtomPair CA 71 CA 114 SOGFUNC 5  4.638  2.635  0.133  7.494  1.685  0.209  7.598  1.685  0.209  7.684  1.685  0.209 18.300  7.300  0.241
AtomPair CA 71 CA 115 SOGFUNC 8  4.967  2.635  0.092  7.807  1.685  0.145  7.986  1.685  0.145  8.145  1.685  0.145  8.210  2.066  0.118  8.245  1.685  0.145  8.944  1.685  0.145 18.300  7.300  0.067
AtomPair CA 71 CA 116 SOGFUNC 7  4.998  2.066  0.141  5.003  1.685  0.173  5.053  2.635  0.111  6.983  1.685  0.173  6.992  1.685  0.173  8.434  2.635  0.111 18.300  7.300  0.120
AtomPair CA 71 CA 117 SOGFUNC 6  4.619  2.054  0.152  4.653  1.685  0.186  4.671  1.685  0.186  9.905  2.635  0.119 10.000  1.685  0.186 18.300  7.300  0.172
AtomPair CA 71 CA 118 SOGFUNC 8  8.226  1.685  0.148  8.303  1.685  0.148  8.320  2.635  0.095  8.547  2.635  0.095  9.137  1.685  0.148  9.206  1.685  0.148  9.560  1.685  0.148 18.300  7.300  0.069
AtomPair CA 71 CA 119 SOGFUNC 7  6.262  1.685  0.158  6.269  1.685  0.158  7.993  1.685  0.158  8.236  2.635  0.101  8.238  1.685  0.158  8.932  1.685  0.158 18.300  7.300  0.109
AtomPair CA 71 CA 120 SOGFUNC 6  6.558  2.108  0.191  6.604  2.956  0.136  6.764  2.108  0.191  9.182  3.513  0.115  9.309  2.754  0.146 18.300  7.300  0.221
AtomPair CA 71 CA 121 SOGFUNC 4  9.284  3.513  0.151  9.416  2.244  0.236  9.765  2.956  0.179 18.300  7.300  0.435
AtomPair CA 71 CA 123 SOGFUNC 4  8.710  2.754  0.180  8.806  2.754  0.180  9.416  2.108  0.235 18.300  7.300  0.406
AtomPair CA 71 CA 124 SOGFUNC 4  6.079  2.754  0.180  6.116  2.754  0.180  8.323  2.108  0.235 18.300  7.300  0.406
AtomPair CA 71 CA 125 SOGFUNC 7  5.055  2.754  0.128  5.421  2.754  0.128  8.423  2.244  0.157  8.600  2.244  0.157  8.701  2.966  0.119  9.097  2.108  0.167 18.300  7.300  0.145
AtomPair CA 71 CA 126 SOGFUNC 7  5.446  2.244  0.142  5.565  2.244  0.142  7.771  2.244  0.142  7.946  2.244  0.142  8.043  2.108  0.151  8.191  2.108  0.151 18.300  7.300  0.131
AtomPair CA 71 CA 127 SOGFUNC 6  5.397  2.108  0.171  5.586  2.754  0.131  6.187  2.108  0.171  6.214  2.244  0.160  6.274  2.108  0.171 18.300  7.300  0.197
AtomPair CA 71 CA 128 SOGFUNC 6  4.545  2.108  0.164  5.050  2.244  0.154  5.098  2.108  0.164  8.940  2.108  0.164  8.941  2.108  0.164 18.300  7.300  0.190
AtomPair CA 71 CA 129 SOGFUNC 4  6.593  2.108  0.214  6.920  2.108  0.214  6.974  2.244  0.201 18.300  7.300  0.371
AtomPair CA 71 CA 130 SOGFUNC 5  7.812  2.108  0.194  8.130  2.108  0.194  8.136  2.108  0.194  8.225  2.956  0.138 18.300  7.300  0.280
AtomPair CA 71 CA 131 SOGFUNC 2  8.117  2.956  0.236 18.300  7.300  0.764
AtomPair CA 71 CA 132 SOGFUNC 2  8.506  2.956  0.236 18.300  7.300  0.764
AtomPair CA 71 CA 143 SOGFUNC 2  9.947  1.685  0.351 18.300  7.300  0.649
AtomPair CA 71 CA 144 SOGFUNC 2  9.852  1.685  0.351 18.300  7.300  0.649
AtomPair CA 71 CA 145 SOGFUNC 2  8.634  2.437  0.272 18.300  7.300  0.728
AtomPair CA 71 CA 146 SOGFUNC 2  6.562  2.956  0.236 18.300  7.300  0.764
AtomPair CA 71 CA 147 SOGFUNC 2  7.045  2.108  0.302 18.300  7.300  0.698
AtomPair CA 71 CA 178 SOGFUNC 2  8.879  1.685  0.351 18.300  7.300  0.649
AtomPair CA 71 CA 179 SOGFUNC 2  8.934  2.635  0.257 18.300  7.300  0.743
AtomPair CA 71 CA 194 SOGFUNC 2  9.037  2.635  0.257 18.300  7.300  0.743
AtomPair CA 71 CA 195 SOGFUNC 3  6.378  1.734  0.271  9.763  1.685  0.279 18.300  7.300  0.450
AtomPair CA 71 CA 196 SOGFUNC 4  5.548  1.685  0.228  8.897  1.685  0.228  9.556  1.685  0.228 18.300  7.300  0.316
AtomPair CA 71 CA 197 SOGFUNC 7  7.521  1.734  0.159  8.410  2.635  0.104  8.868  1.685  0.163  9.467  2.054  0.134  9.490  1.685  0.163  9.652  1.685  0.163 18.300  7.300  0.113
AtomPair CA 71 CA 198 SOGFUNC 2  8.229  2.635  0.257 18.300  7.300  0.743
AtomPair CA 71 CA 199 SOGFUNC 2  7.623  2.635  0.257 18.300  7.300  0.743
AtomPair CA 71 CA 257 SOGFUNC 2  9.556  2.635  0.257 18.300  7.300  0.743
AtomPair CA 71 CA 269 SOGFUNC 2  9.699  1.685  0.351 18.300  7.300  0.649
AtomPair CA 71 CA 270 SOGFUNC 2  9.060  1.685  0.351 18.300  7.300  0.649
AtomPair CA 71 CA 271 SOGFUNC 2  9.982  2.108  0.302 18.300  7.300  0.698
AtomPair CA 71 CA 277 SOGFUNC 2  8.948  2.108  0.302 18.300  7.300  0.698
AtomPair CA 71 CA 278 SOGFUNC 3  5.569  2.108  0.249  6.415  2.108  0.249 18.300  7.300  0.503
AtomPair CA 71 CA 279 SOGFUNC 4  6.620  2.108  0.222  7.962  2.108  0.222  8.222  2.754  0.170 18.300  7.300  0.385
AtomPair CA 71 CA 280 SOGFUNC 4  8.617  2.754  0.165  8.762  1.871  0.244  9.886  2.108  0.216 18.300  7.300  0.375
AtomPair CA 72 CA 77 SOGFUNC 7  8.555  1.685  0.163  9.294  1.685  0.163  9.326  1.685  0.163  9.589  1.685  0.163  9.684  2.635  0.104  9.850  2.054  0.133 18.300  7.300  0.113
AtomPair CA 72 CA 78 SOGFUNC 3  8.877  2.437  0.209  9.950  1.685  0.302 18.300  7.300  0.489
AtomPair CA 72 CA 79 SOGFUNC 2  9.684  1.734  0.345 18.300  7.300  0.655
AtomPair CA 72 CA 89 SOGFUNC 2  8.451  2.028  0.310 18.300  7.300  0.690
AtomPair CA 72 CA 90 SOGFUNC 2  5.574  1.694  0.350 18.300  7.300  0.650
AtomPair CA 72 CA 91 SOGFUNC 2  5.332  2.028  0.310 18.300  7.300  0.690
AtomPair CA 72 CA 92 SOGFUNC 2  6.470  1.327  0.407 18.300  7.300  0.593
AtomPair CA 72 CA 93 SOGFUNC 2  7.602  2.028  0.310 18.300  7.300  0.690
AtomPair CA 72 CA 109 SOGFUNC 2  9.772  2.635  0.257 18.300  7.300  0.743
AtomPair CA 72 CA 113 SOGFUNC 3  9.057  2.437  0.209  9.889  1.685  0.302 18.300  7.300  0.489
AtomPair CA 72 CA 114 SOGFUNC 2  7.957  1.685  0.351 18.300  7.300  0.649
AtomPair CA 72 CA 115 SOGFUNC 3  6.677  1.685  0.277  8.299  1.685  0.277 18.300  7.300  0.447
AtomPair CA 72 CA 116 SOGFUNC 7  7.746  2.054  0.137  7.867  2.066  0.137  8.069  1.685  0.168  8.989  1.685  0.168  9.211  1.685  0.168  9.549  2.635  0.107 18.300  7.300  0.116
AtomPair CA 72 CA 117 SOGFUNC 4  6.926  2.054  0.214  6.946  2.054  0.214  7.066  2.066  0.212 18.300  7.300  0.361
AtomPair CA 72 CA 118 SOGFUNC 4  7.425  1.685  0.238  9.107  1.685  0.238  9.967  2.054  0.195 18.300  7.300  0.329
AtomPair CA 72 CA 119 SOGFUNC 8  8.007  1.685  0.150  9.113  3.007  0.084  9.163  2.054  0.123  9.510  1.685  0.150  9.682  1.685  0.150  9.693  1.685  0.150  9.774  2.066  0.123 18.300  7.300  0.069
AtomPair CA 72 CA 120 SOGFUNC 4  6.222  3.007  0.149  6.239  2.054  0.218  6.418  1.685  0.266 18.300  7.300  0.368
AtomPair CA 72 CA 121 SOGFUNC 4  8.856  2.754  0.190  9.129  2.754  0.190  9.234  2.754  0.190 18.300  7.300  0.430
AtomPair CA 72 CA 123 SOGFUNC 2  9.456  2.754  0.249 18.300  7.300  0.751
AtomPair CA 72 CA 124 SOGFUNC 7  8.752  2.244  0.148  8.835  2.754  0.121  9.077  2.754  0.121  9.407  2.108  0.158  9.556  2.108  0.158  9.880  2.108  0.158 18.300  7.300  0.137
AtomPair CA 72 CA 125 SOGFUNC 6  6.103  2.754  0.137  6.283  2.966  0.128  6.378  2.244  0.169  8.313  2.108  0.180  8.920  2.108  0.180 18.300  7.300  0.207
AtomPair CA 72 CA 126 SOGFUNC 6  5.267  2.966  0.130  5.821  2.244  0.172  9.056  2.244  0.172  9.275  2.244  0.172  9.828  2.754  0.140 18.300  7.300  0.212
AtomPair CA 72 CA 127 SOGFUNC 6  5.517  2.244  0.162  5.562  2.754  0.132  5.838  2.244  0.162  7.902  2.108  0.172  8.018  2.108  0.172 18.300  7.300  0.199
AtomPair CA 72 CA 128 SOGFUNC 5  5.388  2.966  0.155  5.481  2.108  0.218  5.507  2.966  0.155  9.590  2.956  0.156 18.300  7.300  0.315
AtomPair CA 72 CA 129 SOGFUNC 5  7.910  2.956  0.149  8.821  2.244  0.196  8.844  2.244  0.196  8.882  2.754  0.159 18.300  7.300  0.301
AtomPair CA 72 CA 130 SOGFUNC 2  4.802  2.635  0.257 18.300  7.300  0.743
AtomPair CA 72 CA 131 SOGFUNC 2  6.142  2.956  0.236 18.300  7.300  0.764
AtomPair CA 72 CA 132 SOGFUNC 2  8.019  2.108  0.302 18.300  7.300  0.698
AtomPair CA 72 CA 145 SOGFUNC 2  7.746  1.734  0.345 18.300  7.300  0.655
AtomPair CA 72 CA 146 SOGFUNC 2  7.497  2.635  0.257 18.300  7.300  0.743
AtomPair CA 72 CA 147 SOGFUNC 2  7.815  1.871  0.328 18.300  7.300  0.672
AtomPair CA 72 CA 194 SOGFUNC 2  9.117  2.635  0.257 18.300  7.300  0.743
AtomPair CA 72 CA 195 SOGFUNC 4  6.362  1.685  0.228  8.909  1.685  0.228  9.277  1.685  0.228 18.300  7.300  0.316
AtomPair CA 72 CA 196 SOGFUNC 4  5.444  1.734  0.223  6.397  1.685  0.229  8.179  1.685  0.229 18.300  7.300  0.318
AtomPair CA 72 CA 197 SOGFUNC 6  5.456  1.685  0.181  7.381  1.734  0.176  9.496  1.685  0.181  9.505  2.054  0.148  9.629  2.054  0.148 18.300  7.300  0.167
AtomPair CA 72 CA 198 SOGFUNC 6  7.412  1.734  0.176  8.717  1.685  0.181  8.792  2.054  0.148  8.902  2.054  0.148  9.484  1.685  0.181 18.300  7.300  0.167
AtomPair CA 72 CA 199 SOGFUNC 2  7.271  1.734  0.345 18.300  7.300  0.655
AtomPair CA 72 CA 200 SOGFUNC 2  8.739  1.734  0.345 18.300  7.300  0.655
AtomPair CA 72 CA 269 SOGFUNC 2  9.523  1.685  0.351 18.300  7.300  0.649
AtomPair CA 72 CA 270 SOGFUNC 3  9.234  1.685  0.277  9.640  1.685  0.277 18.300  7.300  0.447
AtomPair CA 72 CA 271 SOGFUNC 2  9.167  1.685  0.351 18.300  7.300  0.649
AtomPair CA 72 CA 277 SOGFUNC 2  8.840  2.108  0.302 18.300  7.300  0.698
AtomPair CA 72 CA 278 SOGFUNC 4  5.423  2.108  0.211  7.038  2.108  0.211  8.713  2.108  0.211 18.300  7.300  0.366
AtomPair CA 72 CA 279 SOGFUNC 4  5.434  2.108  0.222  7.589  2.754  0.170  8.018  2.108  0.222 18.300  7.300  0.385
AtomPair CA 72 CA 280 SOGFUNC 7  6.400  2.244  0.145  6.512  2.108  0.155  6.512  2.244  0.145  7.741  2.108  0.155  8.090  2.108  0.155  8.977  2.956  0.110 18.300  7.300  0.134
AtomPair CA 72 CA 281 SOGFUNC 6  8.332  2.461  0.134  8.479  1.685  0.196  8.583  2.461  0.134  8.947  1.685  0.196  9.818  2.066  0.160 18.300  7.300  0.181
AtomPair CA 72 CA 282 SOGFUNC 2  9.389  2.066  0.306 18.300  7.300  0.694
AtomPair CA 72 CA 285 SOGFUNC 2  9.316  1.685  0.351 18.300  7.300  0.649
AtomPair CA 73 CA 78 SOGFUNC 8  8.380  2.054  0.131  8.554  1.685  0.160  8.871  1.685  0.160  8.998  2.635  0.102  9.330  1.685  0.160  9.335  2.635  0.102  9.530  2.437  0.111 18.300  7.300  0.074
AtomPair CA 73 CA 79 SOGFUNC 3  8.700  1.685  0.291  9.921  2.054  0.239 18.300  7.300  0.470
AtomPair CA 73 CA 88 SOGFUNC 2  7.161  1.018  0.473 18.300  7.300  0.527
AtomPair CA 73 CA 89 SOGFUNC 2  5.568  1.694  0.350 18.300  7.300  0.650
AtomPair CA 73 CA 90 SOGFUNC 2  4.085  1.694  0.350 18.300  7.300  0.650
AtomPair CA 73 CA 91 SOGFUNC 2  6.418  1.694  0.350 18.300  7.300  0.650
AtomPair CA 73 CA 92 SOGFUNC 2  8.706  1.018  0.473 18.300  7.300  0.527
AtomPair CA 73 CA 110 SOGFUNC 3  9.832  2.054  0.252  9.846  2.054  0.252 18.300  7.300  0.496
AtomPair CA 73 CA 113 SOGFUNC 2  8.235  2.635  0.257 18.300  7.300  0.743
AtomPair CA 73 CA 114 SOGFUNC 2  8.415  1.685  0.351 18.300  7.300  0.649
AtomPair CA 73 CA 115 SOGFUNC 2  6.212  1.685  0.351 18.300  7.300  0.649
AtomPair CA 73 CA 116 SOGFUNC 4  7.646  2.635  0.166  8.265  1.685  0.260  8.616  2.054  0.213 18.300  7.300  0.360
AtomPair CA 73 CA 117 SOGFUNC 5  8.256  2.635  0.144  9.077  2.635  0.144  9.078  1.685  0.226  9.105  1.685  0.226 18.300  7.300  0.260
AtomPair CA 73 CA 118 SOGFUNC 2  5.053  2.635  0.257 18.300  7.300  0.743
AtomPair CA 73 CA 119 SOGFUNC 4  4.633  1.685  0.248  9.212  2.054  0.204  9.235  2.054  0.204 18.300  7.300  0.344
AtomPair CA 73 CA 120 SOGFUNC 5  8.259  1.685  0.226  9.578  2.635  0.144  9.658  1.685  0.226  9.917  2.635  0.144 18.300  7.300  0.260
AtomPair CA 73 CA 121 SOGFUNC 2  8.152  1.685  0.351 18.300  7.300  0.649
AtomPair CA 73 CA 122 SOGFUNC 2  6.682  2.244  0.289 18.300  7.300  0.711
AtomPair CA 73 CA 123 SOGFUNC 2  9.442  2.108  0.302 18.300  7.300  0.698
AtomPair CA 73 CA 124 SOGFUNC 3  9.358  2.966  0.206  9.637  2.966  0.206 18.300  7.300  0.587
AtomPair CA 73 CA 125 SOGFUNC 5  9.480  2.956  0.145  9.634  2.108  0.203  9.791  2.754  0.155  9.812  2.108  0.203 18.300  7.300  0.293
AtomPair CA 73 CA 126 SOGFUNC 4  8.395  2.956  0.160  8.543  2.108  0.225  9.187  2.108  0.225 18.300  7.300  0.390
AtomPair CA 73 CA 127 SOGFUNC 5  8.516  2.108  0.194  9.110  2.108  0.194  9.137  2.956  0.138  9.447  2.108  0.194 18.300  7.300  0.280
AtomPair CA 73 CA 128 SOGFUNC 5  7.828  2.956  0.146  7.881  2.108  0.205  7.889  2.956  0.146  7.908  2.108  0.205 18.300  7.300  0.296
AtomPair CA 73 CA 129 SOGFUNC 2  6.247  2.635  0.257 18.300  7.300  0.743
AtomPair CA 73 CA 130 SOGFUNC 2  5.044  2.635  0.257 18.300  7.300  0.743
AtomPair CA 73 CA 131 SOGFUNC 2  6.843  2.635  0.257 18.300  7.300  0.743
AtomPair CA 73 CA 132 SOGFUNC 2  8.028  2.108  0.302 18.300  7.300  0.698
AtomPair CA 73 CA 194 SOGFUNC 2  8.953  1.685  0.351 18.300  7.300  0.649
AtomPair CA 73 CA 195 SOGFUNC 3  8.006  1.685  0.291  8.738  2.054  0.239 18.300  7.300  0.470
AtomPair CA 73 CA 196 SOGFUNC 7  7.041  2.054  0.134  8.066  2.054  0.134  8.970  2.054  0.134  8.981  1.734  0.159  8.984  1.685  0.163  9.274  1.685  0.163 18.300  7.300  0.113
AtomPair CA 73 CA 197 SOGFUNC 7  6.193  1.734  0.182  6.204  2.635  0.119  6.437  1.685  0.187  8.067  2.054  0.153  8.745  4.116  0.076  9.847  2.054  0.153 18.300  7.300  0.129
AtomPair CA 73 CA 198 SOGFUNC 5  5.359  2.635  0.140  5.385  1.734  0.213  5.481  1.734  0.213  9.935  2.054  0.180 18.300  7.300  0.253
AtomPair CA 73 CA 199 SOGFUNC 5  7.427  1.734  0.222  7.442  1.734  0.222  7.443  2.635  0.146  9.459  2.635  0.146 18.300  7.300  0.264
AtomPair CA 73 CA 269 SOGFUNC 2  9.974  2.054  0.308 18.300  7.300  0.692
AtomPair CA 73 CA 270 SOGFUNC 2  7.378  2.054  0.308 18.300  7.300  0.692
AtomPair CA 73 CA 271 SOGFUNC 5  7.796  2.054  0.165  9.413  1.685  0.201  9.431  1.685  0.201  9.527  1.685  0.201 18.300  7.300  0.232
AtomPair CA 73 CA 272 SOGFUNC 5  8.940  2.635  0.139  9.011  1.685  0.217  9.153  1.685  0.217  9.672  2.054  0.178 18.300  7.300  0.250
AtomPair CA 73 CA 273 SOGFUNC 2  9.945  2.108  0.302 18.300  7.300  0.698
AtomPair CA 73 CA 278 SOGFUNC 3  7.045  2.244  0.241  7.816  2.244  0.241 18.300  7.300  0.518
AtomPair CA 73 CA 279 SOGFUNC 7  6.829  2.244  0.147  7.884  2.244  0.147  8.461  2.244  0.147  8.671  2.108  0.156  8.834  2.956  0.111  8.870  2.108  0.156 18.300  7.300  0.135
AtomPair CA 73 CA 280 SOGFUNC 7  5.380  1.685  0.161  5.641  1.685  0.161  5.707  1.685  0.161  6.833  2.054  0.132  7.715  2.461  0.111  8.084  1.685  0.161 18.300  7.300  0.112
AtomPair CA 73 CA 281 SOGFUNC 7  7.964  1.685  0.177  7.988  2.054  0.145  8.290  2.635  0.113  8.343  1.685  0.177  8.942  2.461  0.121  9.834  2.054  0.145 18.300  7.300  0.122
AtomPair CA 73 CA 282 SOGFUNC 8  8.359  2.054  0.127  8.863  1.685  0.155  8.982  2.437  0.107  9.150  1.734  0.151  9.777  2.054  0.127  9.898  1.685  0.155  9.980  2.461  0.106 18.300  7.300  0.072
AtomPair CA 73 CA 283 SOGFUNC 2  9.450  2.461  0.271 18.300  7.300  0.729
AtomPair CA 73 CA 284 SOGFUNC 2  8.527  1.685  0.351 18.300  7.300  0.649
AtomPair CA 73 CA 285 SOGFUNC 3  6.446  2.054  0.252  9.859  2.054  0.252 18.300  7.300  0.496
AtomPair CA 73 CA 286 SOGFUNC 3  9.232  2.054  0.252  9.645  2.054  0.252 18.300  7.300  0.496
AtomPair CA 73 CA 288 SOGFUNC 2  8.010  2.054  0.308 18.300  7.300  0.692
AtomPair CA 73 CA 289 SOGFUNC 2  8.555  2.054  0.308 18.300  7.300  0.692
AtomPair CA 74 CA 79 SOGFUNC 8  8.454  1.018  0.169  8.527  1.431  0.120  8.547  1.018  0.169  8.661  1.694  0.102  8.878  1.694  0.102  9.177  1.428  0.121  9.751  1.018  0.169 18.300  7.300  0.047
AtomPair CA 74 CA 80 SOGFUNC 3  9.942  1.018  0.404  9.971  2.028  0.203 18.300  7.300  0.394
AtomPair CA 74 CA 86 SOGFUNC 2  9.932  1.694  0.350 18.300  7.300  0.650
AtomPair CA 74 CA 87 SOGFUNC 2  7.915  2.028  0.310 18.300  7.300  0.690
AtomPair CA 74 CA 88 SOGFUNC 2  5.573  1.018  0.473 18.300  7.300  0.527
AtomPair CA 74 CA 89 SOGFUNC 2  5.144  2.028  0.310 18.300  7.300  0.690
AtomPair CA 74 CA 90 SOGFUNC 2  6.285  1.694  0.350 18.300  7.300  0.650
AtomPair CA 74 CA 91 SOGFUNC 2  9.338  2.028  0.310 18.300  7.300  0.690
AtomPair CA 74 CA 108 SOGFUNC 2  7.723  2.635  0.257 18.300  7.300  0.743
AtomPair CA 74 CA 109 SOGFUNC 2  8.483  2.635  0.257 18.300  7.300  0.743
AtomPair CA 74 CA 111 SOGFUNC 4  9.665  1.685  0.228  9.811  1.685  0.228  9.819  1.685  0.228 18.300  7.300  0.316
AtomPair CA 74 CA 117 SOGFUNC 4  8.369  2.066  0.194  8.459  1.685  0.238  8.478  1.685  0.238 18.300  7.300  0.330
AtomPair CA 74 CA 118 SOGFUNC 2  7.912  1.685  0.351 18.300  7.300  0.649
AtomPair CA 74 CA 119 SOGFUNC 2  6.959  1.685  0.351 18.300  7.300  0.649
AtomPair CA 74 CA 120 SOGFUNC 5  9.073  1.685  0.217  9.211  1.685  0.217  9.546  2.635  0.139  9.978  2.066  0.177 18.300  7.300  0.250
AtomPair CA 74 CA 121 SOGFUNC 2  9.175  1.685  0.351 18.300  7.300  0.649
AtomPair CA 74 CA 122 SOGFUNC 2  6.224  2.054  0.308 18.300  7.300  0.692
AtomPair CA 74 CA 123 SOGFUNC 2  9.047  2.754  0.249 18.300  7.300  0.751
AtomPair CA 74 CA 125 SOGFUNC 4  9.460  2.108  0.228  9.592  2.966  0.162  9.829  2.244  0.214 18.300  7.300  0.395
AtomPair CA 74 CA 126 SOGFUNC 4  8.825  2.754  0.190  9.877  2.754  0.190  9.992  2.754  0.190 18.300  7.300  0.430
AtomPair CA 74 CA 127 SOGFUNC 3  6.127  2.754  0.202  9.242  2.108  0.264 18.300  7.300  0.534
AtomPair CA 74 CA 128 SOGFUNC 2  5.188  3.007  0.233 18.300  7.300  0.767
AtomPair CA 74 CA 129 SOGFUNC 2  5.609  2.635  0.257 18.300  7.300  0.743
AtomPair CA 74 CA 130 SOGFUNC 2  5.549  2.635  0.257 18.300  7.300  0.743
AtomPair CA 74 CA 131 SOGFUNC 2  8.862  2.635  0.257 18.300  7.300  0.743
AtomPair CA 74 CA 193 SOGFUNC 2  9.200  2.635  0.257 18.300  7.300  0.743
AtomPair CA 74 CA 194 SOGFUNC 3  5.699  2.437  0.235  8.985  2.635  0.217 18.300  7.300  0.548
AtomPair CA 74 CA 195 SOGFUNC 4  5.749  2.437  0.170  8.002  1.685  0.245  9.803  1.685  0.245 18.300  7.300  0.340
AtomPair CA 74 CA 196 SOGFUNC 4  6.766  1.734  0.223  7.068  1.685  0.229  8.463  1.685  0.229 18.300  7.300  0.318
AtomPair CA 74 CA 197 SOGFUNC 7  7.188  1.685  0.151  8.626  1.734  0.146  8.695  1.685  0.151  8.734  1.685  0.151  9.041  1.685  0.151  9.374  1.734  0.146 18.300  7.300  0.104
AtomPair CA 74 CA 198 SOGFUNC 5  8.011  1.685  0.194  8.022  1.685  0.194  8.066  1.685  0.194  8.886  1.685  0.194 18.300  7.300  0.224
AtomPair CA 74 CA 199 SOGFUNC 5  9.532  1.685  0.194  9.921  1.685  0.194  9.956  1.685  0.194  9.989  1.685  0.194 18.300  7.300  0.224
AtomPair CA 74 CA 200 SOGFUNC 2  8.788  1.685  0.351 18.300  7.300  0.649
AtomPair CA 74 CA 268 SOGFUNC 2  9.299  1.685  0.351 18.300  7.300  0.649
AtomPair CA 74 CA 269 SOGFUNC 3  8.925  1.685  0.277  9.881  1.685  0.277 18.300  7.300  0.447
AtomPair CA 74 CA 270 SOGFUNC 3  7.435  1.734  0.271  7.611  1.685  0.279 18.300  7.300  0.450
AtomPair CA 74 CA 271 SOGFUNC 4  7.756  1.685  0.228  8.177  1.685  0.228  9.524  1.685  0.228 18.300  7.300  0.316
AtomPair CA 74 CA 272 SOGFUNC 3  8.049  1.685  0.277  9.875  1.685  0.277 18.300  7.300  0.447
AtomPair CA 74 CA 273 SOGFUNC 2  9.821  1.685  0.351 18.300  7.300  0.649
AtomPair CA 74 CA 278 SOGFUNC 4  7.825  2.108  0.211  9.917  2.108  0.211  9.919  2.108  0.211 18.300  7.300  0.366
AtomPair CA 74 CA 279 SOGFUNC 3  7.612  1.685  0.277  8.713  1.685  0.277 18.300  7.300  0.447
AtomPair CA 74 CA 280 SOGFUNC 6  6.795  1.685  0.186  6.923  1.685  0.186  7.075  1.685  0.186  7.183  2.635  0.119  8.381  2.066  0.152 18.300  7.300  0.172
AtomPair CA 74 CA 281 SOGFUNC 6  6.861  1.685  0.174  7.527  2.066  0.142  7.902  1.685  0.174  7.904  1.685  0.174  8.958  1.685  0.174 18.300  7.300  0.161
AtomPair CA 74 CA 282 SOGFUNC 7  6.389  1.685  0.158  7.852  1.685  0.158  7.950  2.635  0.101  8.172  1.685  0.158  8.576  1.685  0.158  8.741  1.685  0.158 18.300  7.300  0.109
AtomPair CA 74 CA 283 SOGFUNC 5  7.980  1.685  0.209  8.170  2.066  0.170  9.980  2.066  0.170  9.993  1.685  0.209 18.300  7.300  0.241
AtomPair CA 74 CA 284 SOGFUNC 5  8.946  1.685  0.194  9.463  1.685  0.194  9.543  1.685  0.194  9.839  1.685  0.194 18.300  7.300  0.224
AtomPair CA 74 CA 285 SOGFUNC 4  6.826  1.685  0.229  8.376  1.685  0.229  9.221  1.734  0.223 18.300  7.300  0.318
AtomPair CA 74 CA 286 SOGFUNC 3  6.061  1.685  0.277  9.863  1.685  0.277 18.300  7.300  0.447
AtomPair CA 74 CA 287 SOGFUNC 5  9.201  1.685  0.194  9.235  1.685  0.194  9.346  1.685  0.194  9.548  1.685  0.194 18.300  7.300  0.224
AtomPair CA 74 CA 288 SOGFUNC 3  8.286  2.635  0.196  9.587  1.685  0.307 18.300  7.300  0.496
AtomPair CA 74 CA 289 SOGFUNC 4  7.903  1.685  0.228  8.581  1.685  0.228  9.010  1.685  0.228 18.300  7.300  0.316
AtomPair CA 74 CA 290 SOGFUNC 2  8.391  1.685  0.351 18.300  7.300  0.649
AtomPair CA 75 CA 80 SOGFUNC 8  8.446  2.028  0.102  8.501  1.065  0.194  8.561  3.815  0.054  8.637  1.694  0.122  8.723  1.018  0.203  9.151  1.694  0.122  9.311  1.428  0.145 18.300  7.300  0.057
AtomPair CA 75 CA 81 SOGFUNC 4  9.673  1.018  0.264  9.775  1.065  0.252  9.949  1.018  0.264 18.300  7.300  0.221
AtomPair CA 75 CA 86 SOGFUNC 2  6.550  1.694  0.350 18.300  7.300  0.650
AtomPair CA 75 CA 87 SOGFUNC 2  5.720  1.694  0.350 18.300  7.300  0.650
AtomPair CA 75 CA 88 SOGFUNC 2  4.642  1.018  0.473 18.300  7.300  0.527
AtomPair CA 75 CA 89 SOGFUNC 2  6.750  2.028  0.310 18.300  7.300  0.690
AtomPair CA 75 CA 90 SOGFUNC 2  8.699  1.694  0.350 18.300  7.300  0.650
AtomPair CA 75 CA 107 SOGFUNC 2  8.766  2.635  0.257 18.300  7.300  0.743
AtomPair CA 75 CA 108 SOGFUNC 2  5.181  2.635  0.257 18.300  7.300  0.743
AtomPair CA 75 CA 109 SOGFUNC 4  5.868  2.635  0.175  8.092  1.685  0.273  8.618  2.635  0.175 18.300  7.300  0.378
AtomPair CA 75 CA 110 SOGFUNC 4  8.687  2.635  0.175  8.766  2.635  0.175  8.964  1.685  0.273 18.300  7.300  0.378
AtomPair CA 75 CA 111 SOGFUNC 2  9.906  2.635  0.257 18.300  7.300  0.743
AtomPair CA 75 CA 115 SOGFUNC 2  9.151  1.685  0.351 18.300  7.300  0.649
AtomPair CA 75 CA 119 SOGFUNC 2  9.043  2.635  0.257 18.300  7.300  0.743
AtomPair CA 75 CA 122 SOGFUNC 2  9.625  1.685  0.351 18.300  7.300  0.649
AtomPair CA 75 CA 127 SOGFUNC 2  9.517  2.635  0.257 18.300  7.300  0.743
AtomPair CA 75 CA 128 SOGFUNC 2  8.573  3.443  0.210 18.300  7.300  0.790
AtomPair CA 75 CA 129 SOGFUNC 2  9.247  2.635  0.257 18.300  7.300  0.743
AtomPair CA 75 CA 130 SOGFUNC 2  7.986  2.635  0.257 18.300  7.300  0.743
AtomPair CA 75 CA 193 SOGFUNC 2  9.036  2.635  0.257 18.300  7.300  0.743
AtomPair CA 75 CA 194 SOGFUNC 4  5.559  2.437  0.186  8.366  2.635  0.172  9.821  1.685  0.269 18.300  7.300  0.373
AtomPair CA 75 CA 195 SOGFUNC 4  5.483  2.635  0.175  6.460  1.685  0.273  9.025  2.635  0.175 18.300  7.300  0.378
AtomPair CA 75 CA 196 SOGFUNC 6  6.125  1.685  0.170  6.532  1.734  0.165  8.920  1.685  0.170  9.228  1.685  0.170  9.814  1.685  0.170 18.300  7.300  0.157
AtomPair CA 75 CA 197 SOGFUNC 6  6.719  1.685  0.178  7.910  1.685  0.178  8.157  1.685  0.178  8.541  1.685  0.178  9.088  2.437  0.123 18.300  7.300  0.164
AtomPair CA 75 CA 198 SOGFUNC 6  6.962  1.685  0.181  7.142  1.685  0.181  7.168  1.734  0.176  9.014  2.635  0.116  9.277  1.685  0.181 18.300  7.300  0.167
AtomPair CA 75 CA 199 SOGFUNC 5  6.214  2.437  0.144  8.744  1.685  0.208  8.848  1.734  0.202  8.945  1.685  0.208 18.300  7.300  0.240
AtomPair CA 75 CA 200 SOGFUNC 2  5.372  1.734  0.345 18.300  7.300  0.655
AtomPair CA 75 CA 201 SOGFUNC 2  7.490  1.734  0.345 18.300  7.300  0.655
AtomPair CA 75 CA 268 SOGFUNC 2  9.193  2.635  0.257 18.300  7.300  0.743
AtomPair CA 75 CA 269 SOGFUNC 3  8.535  1.685  0.277  9.610  1.685  0.277 18.300  7.300  0.447
AtomPair CA 75 CA 270 SOGFUNC 3  7.465  2.635  0.196  8.976  1.685  0.307 18.300  7.300  0.496
AtomPair CA 75 CA 271 SOGFUNC 4  7.433  1.685  0.248  9.671  2.635  0.159  9.850  1.685  0.248 18.300  7.300  0.344
AtomPair CA 75 CA 272 SOGFUNC 5  7.329  1.685  0.194  7.740  1.685  0.194  7.774  1.685  0.194  9.404  1.685  0.194 18.300  7.300  0.224
AtomPair CA 75 CA 273 SOGFUNC 5  7.732  1.685  0.194  8.037  1.685  0.194  8.143  1.685  0.194  9.542  1.685  0.194 18.300  7.300  0.224
AtomPair CA 75 CA 274 SOGFUNC 5  9.097  2.635  0.144  9.634  2.635  0.144  9.840  1.685  0.226  9.910  1.685  0.226 18.300  7.300  0.260
AtomPair CA 75 CA 278 SOGFUNC 2  9.752  1.685  0.351 18.300  7.300  0.649
AtomPair CA 75 CA 279 SOGFUNC 3  9.753  1.685  0.277  9.939  1.685  0.277 18.300  7.300  0.447
AtomPair CA 75 CA 280 SOGFUNC 4  7.678  1.685  0.228  7.812  1.685  0.228  7.827  1.685  0.228 18.300  7.300  0.316
AtomPair CA 75 CA 281 SOGFUNC 5  8.294  1.685  0.209  8.663  1.685  0.209  8.666  1.685  0.209  8.763  2.635  0.133 18.300  7.300  0.241
AtomPair CA 75 CA 282 SOGFUNC 5  5.407  2.635  0.144  6.777  1.685  0.226  6.993  2.635  0.144  7.181  1.685  0.226 18.300  7.300  0.260
AtomPair CA 75 CA 283 SOGFUNC 5  7.907  2.635  0.151  8.728  2.066  0.192  8.986  1.685  0.235  9.130  2.635  0.151 18.300  7.300  0.272
AtomPair CA 75 CA 284 SOGFUNC 5  7.990  1.685  0.194  8.364  1.685  0.194  8.412  1.685  0.194  8.697  1.685  0.194 18.300  7.300  0.224
AtomPair CA 75 CA 285 SOGFUNC 3  9.786  2.437  0.235  9.956  2.635  0.217 18.300  7.300  0.548
AtomPair CA 75 CA 286 SOGFUNC 5  8.293  1.685  0.194  8.490  1.685  0.194  8.636  1.685  0.194  8.783  1.685  0.194 18.300  7.300  0.224
AtomPair CA 75 CA 287 SOGFUNC 4  6.007  1.685  0.228  6.378  1.685  0.228  6.405  1.685  0.228 18.300  7.300  0.316
AtomPair CA 75 CA 288 SOGFUNC 4  9.279  1.685  0.228  9.628  1.685  0.228  9.635  1.685  0.228 18.300  7.300  0.316
AtomPair CA 75 CA 289 SOGFUNC 3  9.051  1.685  0.307  9.319  2.635  0.196 18.300  7.300  0.496
AtomPair CA 75 CA 290 SOGFUNC 5  7.859  2.635  0.133  8.027  1.685  0.209  8.149  1.685  0.209  8.329  1.685  0.209 18.300  7.300  0.241
AtomPair CA 75 CA 291 SOGFUNC 4  8.399  1.685  0.228  8.562  1.685  0.228  8.573  1.685  0.228 18.300  7.300  0.316
AtomPair CA 76 CA 81 SOGFUNC 8  8.570  1.018  0.154  8.599  1.065  0.147  8.671  1.694  0.092  8.714  1.065  0.147  8.751  1.018  0.154  8.791  1.327  0.118  9.146  1.065  0.147 18.300  7.300  0.043
AtomPair CA 76 CA 82 SOGFUNC 5  9.708  1.018  0.224  9.738  1.018  0.224  9.888  1.327  0.172  9.894  1.018  0.224 18.300  7.300  0.156
AtomPair CA 76 CA 85 SOGFUNC 2  8.984  1.694  0.350 18.300  7.300  0.650
AtomPair CA 76 CA 86 SOGFUNC 2  5.395  1.694  0.350 18.300  7.300  0.650
AtomPair CA 76 CA 87 SOGFUNC 2  4.994  1.694  0.350 18.300  7.300  0.650
AtomPair CA 76 CA 88 SOGFUNC 2  6.436  1.018  0.473 18.300  7.300  0.527
AtomPair CA 76 CA 89 SOGFUNC 2  8.953  2.028  0.310 18.300  7.300  0.690
AtomPair CA 76 CA 108 SOGFUNC 4  7.875  2.635  0.172  8.937  1.685  0.269  9.322  2.437  0.186 18.300  7.300  0.373
AtomPair CA 76 CA 109 SOGFUNC 4  5.451  1.685  0.273  6.032  2.635  0.175  9.305  2.635  0.175 18.300  7.300  0.378
AtomPair CA 76 CA 110 SOGFUNC 6  6.085  1.685  0.169  6.102  1.685  0.169  7.698  1.685  0.169  7.873  1.685  0.169  8.051  1.685  0.169 18.300  7.300  0.156
AtomPair CA 76 CA 111 SOGFUNC 6  8.566  1.685  0.180  8.618  1.685  0.180  8.630  1.685  0.180  8.891  1.685  0.180  9.030  2.635  0.115 18.300  7.300  0.166
AtomPair CA 76 CA 112 SOGFUNC 2  9.965  1.734  0.345 18.300  7.300  0.655
AtomPair CA 76 CA 113 SOGFUNC 2  9.698  2.635  0.257 18.300  7.300  0.743
AtomPair CA 76 CA 116 SOGFUNC 3  9.230  1.685  0.277  9.406  1.685  0.277 18.300  7.300  0.447
AtomPair CA 76 CA 119 SOGFUNC 2  8.319  1.685  0.351 18.300  7.300  0.649
AtomPair CA 76 CA 122 SOGFUNC 2  9.108  1.685  0.351 18.300  7.300  0.649
AtomPair CA 76 CA 123 SOGFUNC 2  9.982  2.066  0.306 18.300  7.300  0.694
AtomPair CA 76 CA 127 SOGFUNC 2  9.476  2.066  0.306 18.300  7.300  0.694
AtomPair CA 76 CA 154 SOGFUNC 2  9.684  2.754  0.249 18.300  7.300  0.751
AtomPair CA 76 CA 155 SOGFUNC 2 10.000  1.685  0.351 18.300  7.300  0.649
AtomPair CA 76 CA 194 SOGFUNC 2  8.191  2.437  0.272 18.300  7.300  0.728
AtomPair CA 76 CA 195 SOGFUNC 6  8.745  1.685  0.169  8.915  1.685  0.169  9.101  1.685  0.169  9.370  1.685  0.169  9.814  1.685  0.169 18.300  7.300  0.156
AtomPair CA 76 CA 196 SOGFUNC 5  5.604  1.685  0.195  5.900  1.734  0.190  6.453  1.685  0.195  9.144  1.685  0.195 18.300  7.300  0.225
AtomPair CA 76 CA 197 SOGFUNC 4  5.644  1.685  0.228  5.908  1.685  0.228  6.178  1.685  0.228 18.300  7.300  0.316
AtomPair CA 76 CA 198 SOGFUNC 4  6.650  1.734  0.223  6.722  1.685  0.229  6.865  1.685  0.229 18.300  7.300  0.318
AtomPair CA 76 CA 199 SOGFUNC 5  8.639  2.635  0.135  9.242  1.734  0.205  9.364  1.685  0.211  9.502  1.734  0.205 18.300  7.300  0.244
AtomPair CA 76 CA 200 SOGFUNC 2  7.982  1.685  0.351 18.300  7.300  0.649
AtomPair CA 76 CA 270 SOGFUNC 4  9.203  1.685  0.228  9.560  1.685  0.228  9.599  1.685  0.228 18.300  7.300  0.316
AtomPair CA 76 CA 271 SOGFUNC 4  8.753  1.685  0.228  8.927  1.685  0.228  8.994  1.685  0.228 18.300  7.300  0.316
AtomPair CA 76 CA 272 SOGFUNC 4  7.287  1.685  0.228  7.438  1.685  0.228  7.596  1.685  0.228 18.300  7.300  0.316
AtomPair CA 76 CA 273 SOGFUNC 4  9.395  1.685  0.228  9.397  1.685  0.228  9.650  1.685  0.228 18.300  7.300  0.316
AtomPair CA 76 CA 280 SOGFUNC 2  9.757  1.685  0.351 18.300  7.300  0.649
AtomPair CA 76 CA 282 SOGFUNC 3  6.954  1.685  0.277  9.171  1.685  0.277 18.300  7.300  0.447
AtomPair CA 76 CA 283 SOGFUNC 2  7.687  2.066  0.306 18.300  7.300  0.694
AtomPair CA 76 CA 284 SOGFUNC 2  7.784  1.685  0.351 18.300  7.300  0.649
AtomPair CA 76 CA 285 SOGFUNC 3  6.653  1.734  0.286  9.850  2.066  0.240 18.300  7.300  0.475
AtomPair CA 76 CA 286 SOGFUNC 4  8.617  1.685  0.240  9.552  2.066  0.195  9.752  1.734  0.233 18.300  7.300  0.332
AtomPair CA 76 CA 287 SOGFUNC 4  8.608  1.685  0.229  9.088  1.685  0.229  9.139  1.734  0.223 18.300  7.300  0.318
AtomPair CA 76 CA 288 SOGFUNC 2  9.454  1.685  0.351 18.300  7.300  0.649
AtomPair CA 76 CA 289 SOGFUNC 3  8.003  1.685  0.277  9.383  1.685  0.277 18.300  7.300  0.447
AtomPair CA 76 CA 290 SOGFUNC 5  9.014  2.635  0.144  9.460  1.685  0.226  9.517  2.635  0.144  9.954  1.685  0.226 18.300  7.300  0.260
AtomPair CA 76 CA 291 SOGFUNC 4  8.371  1.685  0.228  8.812  1.685  0.228  8.838  1.685  0.228 18.300  7.300  0.316
AtomPair CA 77 CA 82 SOGFUNC 8  8.450  1.018  0.167  8.706  1.694  0.100  8.753  1.018  0.167  8.782  1.018  0.167  8.857  1.694  0.100  8.915  1.018  0.167  9.794  2.028  0.084 18.300  7.300  0.047
AtomPair CA 77 CA 83 SOGFUNC 4  9.672  2.028  0.198  9.797  1.694  0.237  9.799  1.694  0.237 18.300  7.300  0.329
AtomPair CA 77 CA 84 SOGFUNC 2  8.742  2.028  0.310 18.300  7.300  0.690
AtomPair CA 77 CA 85 SOGFUNC 2  7.430  2.028  0.310 18.300  7.300  0.690
AtomPair CA 77 CA 86 SOGFUNC 2  4.612  1.694  0.350 18.300  7.300  0.650
AtomPair CA 77 CA 87 SOGFUNC 2  6.685  2.028  0.310 18.300  7.300  0.690
AtomPair CA 77 CA 88 SOGFUNC 2  8.910  1.018  0.473 18.300  7.300  0.527
AtomPair CA 77 CA 108 SOGFUNC 2  8.208  2.635  0.257 18.300  7.300  0.743
AtomPair CA 77 CA 109 SOGFUNC 6  8.219  1.685  0.210  8.325  2.635  0.134  8.710  3.007  0.118  8.860  1.685  0.210  8.972  2.635  0.134 18.300  7.300  0.194
AtomPair CA 77 CA 110 SOGFUNC 6  5.136  3.007  0.109  5.253  1.685  0.195  5.479  2.635  0.125  9.437  1.685  0.195  9.489  1.685  0.195 18.300  7.300  0.180
AtomPair CA 77 CA 111 SOGFUNC 4  5.909  1.685  0.228  5.923  1.685  0.228  6.078  1.685  0.228 18.300  7.300  0.316
AtomPair CA 77 CA 112 SOGFUNC 4  8.606  1.685  0.253  8.693  1.685  0.253  8.693  3.007  0.142 18.300  7.300  0.351
AtomPair CA 77 CA 113 SOGFUNC 2  9.979  3.007  0.233 18.300  7.300  0.767
AtomPair CA 77 CA 117 SOGFUNC 4  9.236  3.007  0.142  9.338  1.685  0.253  9.540  1.685  0.253 18.300  7.300  0.351
AtomPair CA 77 CA 153 SOGFUNC 2  8.393  2.635  0.257 18.300  7.300  0.743
AtomPair CA 77 CA 154 SOGFUNC 2  6.494  3.007  0.233 18.300  7.300  0.767
AtomPair CA 77 CA 155 SOGFUNC 2  7.262  3.007  0.233 18.300  7.300  0.767
AtomPair CA 77 CA 194 SOGFUNC 2  8.671  2.635  0.257 18.300  7.300  0.743
AtomPair CA 77 CA 196 SOGFUNC 4  8.289  1.685  0.248  8.470  1.685  0.248  8.967  2.635  0.159 18.300  7.300  0.344
AtomPair CA 77 CA 197 SOGFUNC 4  8.853  2.635  0.160  9.077  1.685  0.250  9.249  1.734  0.243 18.300  7.300  0.347
AtomPair CA 77 CA 198 SOGFUNC 2  8.919  2.054  0.308 18.300  7.300  0.692
AtomPair CA 77 CA 199 SOGFUNC 2  7.861  1.734  0.345 18.300  7.300  0.655
AtomPair CA 77 CA 200 SOGFUNC 2  6.934  2.054  0.308 18.300  7.300  0.692
AtomPair CA 77 CA 201 SOGFUNC 2  8.755  4.116  0.181 18.300  7.300  0.819
AtomPair CA 77 CA 270 SOGFUNC 2  9.390  1.685  0.351 18.300  7.300  0.649
AtomPair CA 77 CA 273 SOGFUNC 2  9.964  2.054  0.308 18.300  7.300  0.692
AtomPair CA 77 CA 274 SOGFUNC 2  7.521  2.054  0.308 18.300  7.300  0.692
AtomPair CA 77 CA 275 SOGFUNC 2  7.889  2.054  0.308 18.300  7.300  0.692
AtomPair CA 77 CA 276 SOGFUNC 2  9.780  2.054  0.308 18.300  7.300  0.692
AtomPair CA 77 CA 282 SOGFUNC 3  7.738  2.054  0.239  9.428  1.685  0.291 18.300  7.300  0.470
AtomPair CA 77 CA 283 SOGFUNC 3  8.517  2.461  0.207  8.982  1.685  0.303 18.300  7.300  0.490
AtomPair CA 77 CA 284 SOGFUNC 3  6.871  2.054  0.267  9.999  2.635  0.208 18.300  7.300  0.525
AtomPair CA 77 CA 285 SOGFUNC 4  6.672  1.734  0.241  7.139  1.685  0.247  8.908  2.461  0.169 18.300  7.300  0.343
AtomPair CA 77 CA 286 SOGFUNC 5  6.588  1.734  0.197  7.514  1.685  0.202  8.373  2.054  0.166  9.063  1.685  0.202 18.300  7.300  0.233
AtomPair CA 77 CA 287 SOGFUNC 5  8.363  1.685  0.210  9.492  1.685  0.210  9.657  1.734  0.204  9.880  2.635  0.134 18.300  7.300  0.242
AtomPair CA 77 CA 288 SOGFUNC 4  7.175  1.685  0.260  8.567  2.054  0.213  9.569  2.635  0.166 18.300  7.300  0.360
AtomPair CA 77 CA 289 SOGFUNC 5  4.903  1.685  0.201  6.403  2.054  0.165  7.997  1.685  0.201  9.492  1.685  0.201 18.300  7.300  0.232
AtomPair CA 77 CA 290 SOGFUNC 4  8.029  1.685  0.238  8.526  1.685  0.238  9.633  2.054  0.195 18.300  7.300  0.329
AtomPair CA 77 CA 292 SOGFUNC 3  8.043  2.054  0.239  8.138  1.685  0.291 18.300  7.300  0.470
AtomPair CA 77 CA 293 SOGFUNC 3  8.535  1.685  0.277  8.835  1.685  0.277 18.300  7.300  0.447
AtomPair CA 78 CA 83 SOGFUNC 9  8.289  1.327  0.126  8.616  1.694  0.099  8.644  1.694  0.099  8.732  1.694  0.099  8.800  1.694  0.099  8.919  1.018  0.165  8.987  1.018  0.165  9.655  1.327  0.126 18.300  7.300  0.023
AtomPair CA 78 CA 84 SOGFUNC 7  6.930  2.028  0.112  8.799  1.327  0.171  9.715  1.018  0.223  9.831  1.694  0.134  9.963  1.694  0.134  9.974  1.694  0.134 18.300  7.300  0.093
AtomPair CA 78 CA 85 SOGFUNC 2  7.455  2.028  0.310 18.300  7.300  0.690
AtomPair CA 78 CA 86 SOGFUNC 2  6.240  1.694  0.350 18.300  7.300  0.650
AtomPair CA 78 CA 87 SOGFUNC 2  8.041  2.028  0.310 18.300  7.300  0.690
AtomPair CA 78 CA 106 SOGFUNC 2  7.634  1.018  0.473 18.300  7.300  0.527
AtomPair CA 78 CA 107 SOGFUNC 2  7.571  1.734  0.345 18.300  7.300  0.655
AtomPair CA 78 CA 108 SOGFUNC 2  4.922  2.635  0.257 18.300  7.300  0.743
AtomPair CA 78 CA 109 SOGFUNC 4  8.168  2.635  0.203  8.221  3.443  0.155  8.558  2.635  0.203 18.300  7.300  0.439
AtomPair CA 78 CA 110 SOGFUNC 4  7.845  2.066  0.212  7.957  2.635  0.167  8.225  1.685  0.260 18.300  7.300  0.361
AtomPair CA 78 CA 111 SOGFUNC 4  9.327  1.685  0.248  9.352  2.635  0.159  9.428  1.685  0.248 18.300  7.300  0.344
AtomPair CA 78 CA 112 SOGFUNC 2  7.683  2.635  0.257 18.300  7.300  0.743
AtomPair CA 78 CA 113 SOGFUNC 2  8.537  2.635  0.257 18.300  7.300  0.743
AtomPair CA 78 CA 154 SOGFUNC 2  8.470  2.066  0.306 18.300  7.300  0.694
AtomPair CA 78 CA 155 SOGFUNC 2  9.763  2.066  0.306 18.300  7.300  0.694
AtomPair CA 78 CA 194 SOGFUNC 3  7.960  2.635  0.217  8.258  2.437  0.235 18.300  7.300  0.548
AtomPair CA 78 CA 195 SOGFUNC 3  9.509  2.635  0.221  9.708  2.635  0.221 18.300  7.300  0.558
AtomPair CA 78 CA 197 SOGFUNC 2  9.109  2.635  0.257 18.300  7.300  0.743
AtomPair CA 78 CA 198 SOGFUNC 2  5.575  2.635  0.257 18.300  7.300  0.743
AtomPair CA 78 CA 199 SOGFUNC 2  5.553  2.437  0.272 18.300  7.300  0.728
AtomPair CA 78 CA 200 SOGFUNC 2  6.647  2.437  0.272 18.300  7.300  0.728
AtomPair CA 78 CA 201 SOGFUNC 2  9.312  2.437  0.272 18.300  7.300  0.728
AtomPair CA 78 CA 270 SOGFUNC 2  9.470  2.635  0.257 18.300  7.300  0.743
AtomPair CA 78 CA 271 SOGFUNC 2  9.586  2.635  0.257 18.300  7.300  0.743
AtomPair CA 78 CA 272 SOGFUNC 2  9.287  3.443  0.210 18.300  7.300  0.790
AtomPair CA 78 CA 273 SOGFUNC 2  8.806  2.635  0.257 18.300  7.300  0.743
AtomPair CA 78 CA 274 SOGFUNC 3  7.000  3.443  0.178  7.417  2.635  0.233 18.300  7.300  0.589
AtomPair CA 78 CA 275 SOGFUNC 3  6.307  2.635  0.221  9.486  2.635  0.221 18.300  7.300  0.558
AtomPair CA 78 CA 276 SOGFUNC 2  8.190  2.635  0.257 18.300  7.300  0.743
AtomPair CA 78 CA 277 SOGFUNC 2  9.277  2.635  0.257 18.300  7.300  0.743
AtomPair CA 78 CA 282 SOGFUNC 2  9.904  2.635  0.257 18.300  7.300  0.743
AtomPair CA 78 CA 284 SOGFUNC 4  8.951  1.685  0.248  9.100  1.685  0.248  9.555  2.635  0.159 18.300  7.300  0.344
AtomPair CA 78 CA 285 SOGFUNC 3  8.105  2.635  0.221  9.983  2.635  0.221 18.300  7.300  0.558
AtomPair CA 78 CA 286 SOGFUNC 3  6.429  2.437  0.235  8.921  2.635  0.217 18.300  7.300  0.548
AtomPair CA 78 CA 287 SOGFUNC 5  6.492  1.734  0.205  6.606  1.685  0.211  7.030  2.635  0.135  7.138  1.734  0.205 18.300  7.300  0.244
AtomPair CA 78 CA 288 SOGFUNC 6  8.290  3.443  0.101  8.421  1.685  0.205  8.581  2.066  0.168  8.972  2.635  0.131  9.246  1.685  0.205 18.300  7.300  0.190
AtomPair CA 78 CA 289 SOGFUNC 5  5.815  2.635  0.155  7.152  2.635  0.155  7.944  1.685  0.242  9.184  2.437  0.168 18.300  7.300  0.280
AtomPair CA 78 CA 290 SOGFUNC 6  4.762  2.635  0.132  9.215  2.635  0.132  9.436  1.685  0.207  9.439  1.685  0.207  9.727  2.635  0.132 18.300  7.300  0.191
AtomPair CA 78 CA 291 SOGFUNC 5  7.983  1.685  0.226  8.031  1.685  0.226  8.112  2.635  0.144  8.322  2.635  0.144 18.300  7.300  0.260
AtomPair CA 78 CA 292 SOGFUNC 4  8.276  2.635  0.175  9.535  2.635  0.175  9.911  1.685  0.273 18.300  7.300  0.378
AtomPair CA 78 CA 293 SOGFUNC 5  8.486  2.635  0.157  8.741  2.635  0.157  8.904  2.635  0.157  9.828  1.685  0.246 18.300  7.300  0.283
AtomPair CA 78 CA 294 SOGFUNC 2  8.920  1.685  0.351 18.300  7.300  0.649
AtomPair CA 79 CA 84 SOGFUNC 9  8.623  1.694  0.103  8.662  1.018  0.172  8.668  1.694  0.103  8.772  1.694  0.103  8.832  1.018  0.172  8.854  1.694  0.103  9.320  1.327  0.132  9.444  2.028  0.086 18.300  7.300  0.024
AtomPair CA 79 CA 85 SOGFUNC 5  7.918  2.809  0.111  9.677  1.694  0.184  9.688  1.018  0.307  9.942  1.694  0.184 18.300  7.300  0.214
AtomPair CA 79 CA 86 SOGFUNC 2  9.857  1.327  0.407 18.300  7.300  0.593
AtomPair CA 79 CA 106 SOGFUNC 2  9.018  1.694  0.350 18.300  7.300  0.650
AtomPair CA 79 CA 107 SOGFUNC 4  6.707  1.428  0.226  7.526  1.018  0.317  8.976  1.694  0.191 18.300  7.300  0.266
AtomPair CA 79 CA 108 SOGFUNC 4  6.052  3.443  0.144  7.402  3.192  0.155  7.814  1.685  0.294 18.300  7.300  0.407
AtomPair CA 79 CA 109 SOGFUNC 4  5.131  3.192  0.155  5.248  1.685  0.294  9.045  3.443  0.144 18.300  7.300  0.407
AtomPair CA 79 CA 110 SOGFUNC 6  8.227  2.437  0.140  8.239  2.461  0.139  8.359  1.685  0.202  8.392  2.635  0.129  8.465  1.685  0.202 18.300  7.300  0.187
AtomPair CA 79 CA 111 SOGFUNC 2  8.696  1.685  0.351 18.300  7.300  0.649
AtomPair CA 79 CA 112 SOGFUNC 2  5.092  1.685  0.351 18.300  7.300  0.649
AtomPair CA 79 CA 113 SOGFUNC 2  5.855  2.635  0.257 18.300  7.300  0.743
AtomPair CA 79 CA 114 SOGFUNC 2  8.672  1.685  0.351 18.300  7.300  0.649
AtomPair CA 79 CA 115 SOGFUNC 2  9.946  1.685  0.351 18.300  7.300  0.649
AtomPair CA 79 CA 119 SOGFUNC 2  9.285  1.685  0.351 18.300  7.300  0.649
AtomPair CA 79 CA 154 SOGFUNC 2  9.710  2.461  0.271 18.300  7.300  0.729
AtomPair CA 79 CA 193 SOGFUNC 2  9.965  2.635  0.257 18.300  7.300  0.743
AtomPair CA 79 CA 194 SOGFUNC 2  8.292  2.437  0.272 18.300  7.300  0.728
AtomPair CA 79 CA 195 SOGFUNC 2  9.000  1.685  0.351 18.300  7.300  0.649
AtomPair CA 79 CA 196 SOGFUNC 4  8.559  2.054  0.210  8.754  2.437  0.177  9.461  1.685  0.257 18.300  7.300  0.355
AtomPair CA 79 CA 198 SOGFUNC 2  8.306  1.685  0.351 18.300  7.300  0.649
AtomPair CA 79 CA 199 SOGFUNC 2  8.850  2.437  0.272 18.300  7.300  0.728
AtomPair CA 79 CA 272 SOGFUNC 4  9.270  2.054  0.195  9.514  1.685  0.238  9.567  1.685  0.238 18.300  7.300  0.329
AtomPair CA 79 CA 274 SOGFUNC 2  8.764  3.443  0.210 18.300  7.300  0.790
AtomPair CA 79 CA 275 SOGFUNC 2  7.138  2.635  0.257 18.300  7.300  0.743
AtomPair CA 79 CA 276 SOGFUNC 3  7.431  1.685  0.307  7.444  2.635  0.196 18.300  7.300  0.496
AtomPair CA 79 CA 277 SOGFUNC 3  6.499  1.685  0.307  9.395  2.635  0.196 18.300  7.300  0.496
AtomPair CA 79 CA 278 SOGFUNC 2  8.705  1.685  0.351 18.300  7.300  0.649
AtomPair CA 79 CA 279 SOGFUNC 2  9.833  2.635  0.257 18.300  7.300  0.743
AtomPair CA 79 CA 286 SOGFUNC 2  9.945  1.685  0.351 18.300  7.300  0.649
AtomPair CA 79 CA 287 SOGFUNC 4  6.402  1.734  0.234  6.598  2.054  0.198  6.987  1.734  0.234 18.300  7.300  0.334
AtomPair CA 79 CA 288 SOGFUNC 4  7.188  1.685  0.270  7.499  2.461  0.185  7.873  2.635  0.172 18.300  7.300  0.373
AtomPair CA 79 CA 289 SOGFUNC 6  9.078  2.635  0.137  9.276  1.685  0.215  9.372  2.635  0.137  9.503  2.066  0.175  9.847  2.635  0.137 18.300  7.300  0.198
AtomPair CA 79 CA 290 SOGFUNC 5  7.113  2.635  0.150  7.139  2.054  0.193  7.394  2.635  0.150  7.756  1.685  0.235 18.300  7.300  0.271
AtomPair CA 79 CA 291 SOGFUNC 4  4.786  1.685  0.260  4.874  2.054  0.213  5.012  2.635  0.166 18.300  7.300  0.360
AtomPair CA 79 CA 292 SOGFUNC 4  8.385  1.685  0.270  8.499  2.461  0.185  8.620  2.635  0.172 18.300  7.300  0.373
AtomPair CA 79 CA 294 SOGFUNC 5  8.068  1.065  0.227  8.293  1.694  0.143  8.431  1.018  0.238  9.841  1.065  0.227 18.300  7.300  0.166
AtomPair CA 79 CA 295 SOGFUNC 4  8.805  1.327  0.239  8.959  1.694  0.188  8.962  1.018  0.312 18.300  7.300  0.261
AtomPair CA 80 CA 85 SOGFUNC 9  8.617  1.694  0.091  8.665  1.018  0.151  8.758  1.018  0.151  8.827  2.809  0.055  8.830  1.018  0.151  8.891  1.018  0.151  8.902  2.028  0.076  8.984  1.018  0.151 18.300  7.300  0.021
AtomPair CA 80 CA 86 SOGFUNC 4  9.571  1.065  0.290  9.699  1.018  0.304  9.713  2.028  0.152 18.300  7.300  0.254
AtomPair CA 80 CA 107 SOGFUNC 3  8.804  1.694  0.233  9.316  1.018  0.388 18.300  7.300  0.379
AtomPair CA 80 CA 108 SOGFUNC 7  7.472  2.028  0.104  7.521  1.065  0.197  7.559  1.018  0.207  9.424  1.694  0.124  9.537  2.809  0.075  9.615  1.018  0.207 18.300  7.300  0.086
AtomPair CA 80 CA 109 SOGFUNC 6  6.635  3.443  0.116  6.660  1.685  0.238  7.576  3.007  0.133  7.750  2.054  0.195  7.756  4.116  0.097 18.300  7.300  0.220
AtomPair CA 80 CA 110 SOGFUNC 6  5.017  3.007  0.118  5.192  2.054  0.172  5.226  2.054  0.172  9.376  1.685  0.210  9.687  2.635  0.134 18.300  7.300  0.194
AtomPair CA 80 CA 111 SOGFUNC 4  8.291  3.007  0.156  8.318  2.054  0.229  8.446  2.054  0.229 18.300  7.300  0.386
AtomPair CA 80 CA 112 SOGFUNC 2  7.864  2.635  0.257 18.300  7.300  0.743
AtomPair CA 80 CA 113 SOGFUNC 2  9.316  2.437  0.272 18.300  7.300  0.728
AtomPair CA 80 CA 154 SOGFUNC 2  9.117  3.521  0.206 18.300  7.300  0.794
AtomPair CA 80 CA 155 SOGFUNC 2  9.585  3.007  0.233 18.300  7.300  0.767
AtomPair CA 80 CA 196 SOGFUNC 4  8.179  3.007  0.176  8.303  4.116  0.129  8.976  2.054  0.258 18.300  7.300  0.436
AtomPair CA 80 CA 276 SOGFUNC 2  8.648  2.054  0.308 18.300  7.300  0.692
AtomPair CA 80 CA 277 SOGFUNC 2  6.958  2.054  0.308 18.300  7.300  0.692
AtomPair CA 80 CA 278 SOGFUNC 2  7.517  2.054  0.308 18.300  7.300  0.692
AtomPair CA 80 CA 279 SOGFUNC 2  9.262  2.054  0.308 18.300  7.300  0.692
AtomPair CA 80 CA 285 SOGFUNC 2  8.759  1.685  0.351 18.300  7.300  0.649
AtomPair CA 80 CA 286 SOGFUNC 3  7.721  1.685  0.307  9.170  2.635  0.196 18.300  7.300  0.496
AtomPair CA 80 CA 289 SOGFUNC 4  6.695  1.734  0.243  6.768  1.685  0.250  9.501  2.635  0.160 18.300  7.300  0.347
AtomPair CA 80 CA 290 SOGFUNC 4  8.621  1.685  0.228  8.771  1.685  0.228  9.164  1.685  0.228 18.300  7.300  0.316
AtomPair CA 80 CA 291 SOGFUNC 4  7.747  2.054  0.258  7.880  3.007  0.176  8.020  4.116  0.129 18.300  7.300  0.436
AtomPair CA 80 CA 292 SOGFUNC 2  9.466  1.685  0.351 18.300  7.300  0.649
AtomPair CA 80 CA 293 SOGFUNC 3  7.969  1.694  0.233  9.551  1.018  0.388 18.300  7.300  0.379
AtomPair CA 80 CA 294 SOGFUNC 2  9.932  2.028  0.310 18.300  7.300  0.690
AtomPair CA 80 CA 295 SOGFUNC 4  9.703  2.028  0.152  9.794  1.018  0.304  9.809  1.065  0.290 18.300  7.300  0.254
AtomPair CA 81 CA 86 SOGFUNC 9  8.589  1.018  0.138  8.624  1.018  0.138  8.694  1.018  0.138  8.707  1.694  0.083  8.709  1.018  0.138  8.741  2.028  0.069  8.834  1.018  0.138  8.843  1.018  0.138 18.300  7.300  0.019
AtomPair CA 81 CA 87 SOGFUNC 3  9.565  1.018  0.336  9.980  1.018  0.336 18.300  7.300  0.328
AtomPair CA 81 CA 106 SOGFUNC 2  8.778  1.065  0.461 18.300  7.300  0.539
AtomPair CA 81 CA 108 SOGFUNC 5  8.838  1.327  0.200  8.992  2.809  0.095  9.004  1.018  0.261  9.337  1.018  0.261 18.300  7.300  0.182
AtomPair CA 81 CA 109 SOGFUNC 6  8.922  2.028  0.109  9.145  1.694  0.130  9.562  1.018  0.217  9.893  1.065  0.207  9.993  1.018  0.217 18.300  7.300  0.121
AtomPair CA 81 CA 110 SOGFUNC 4  6.062  2.066  0.212  6.252  2.635  0.167  6.610  1.685  0.260 18.300  7.300  0.361
AtomPair CA 81 CA 111 SOGFUNC 4  9.089  2.066  0.212  9.270  2.635  0.167  9.347  1.685  0.260 18.300  7.300  0.361
AtomPair CA 81 CA 112 SOGFUNC 2  8.248  1.685  0.351 18.300  7.300  0.649
AtomPair CA 81 CA 198 SOGFUNC 2  8.544  1.685  0.351 18.300  7.300  0.649
AtomPair CA 81 CA 199 SOGFUNC 2  9.963  1.734  0.345 18.300  7.300  0.655
AtomPair CA 81 CA 274 SOGFUNC 2  9.302  1.685  0.351 18.300  7.300  0.649
AtomPair CA 81 CA 285 SOGFUNC 2  9.118  2.054  0.308 18.300  7.300  0.692
AtomPair CA 81 CA 286 SOGFUNC 4  8.210  2.054  0.213  8.681  2.054  0.213  9.953  2.054  0.213 18.300  7.300  0.360
AtomPair CA 81 CA 287 SOGFUNC 2  7.299  2.054  0.308 18.300  7.300  0.692
AtomPair CA 81 CA 289 SOGFUNC 5  6.674  2.054  0.179  6.699  1.734  0.212  7.211  2.054  0.179  9.963  2.054  0.179 18.300  7.300  0.252
AtomPair CA 81 CA 290 SOGFUNC 5  6.655  2.054  0.178  7.568  2.054  0.178  8.496  1.685  0.217  8.707  2.054  0.178 18.300  7.300  0.250
AtomPair CA 81 CA 291 SOGFUNC 6  8.445  1.685  0.186  9.112  1.685  0.186  9.347  2.066  0.152  9.362  2.635  0.119  9.505  1.685  0.186 18.300  7.300  0.172
AtomPair CA 81 CA 292 SOGFUNC 3  7.181  1.018  0.341  9.320  1.065  0.326 18.300  7.300  0.333
AtomPair CA 81 CA 293 SOGFUNC 4  4.882  1.694  0.179  7.332  1.065  0.285  8.701  1.065  0.285 18.300  7.300  0.250
AtomPair CA 81 CA 294 SOGFUNC 3  8.536  1.694  0.237  9.427  1.065  0.377 18.300  7.300  0.385
AtomPair CA 81 CA 296 SOGFUNC 3  8.046  1.018  0.341  9.941  1.065  0.326 18.300  7.300  0.333
AtomPair CA 81 CA 297 SOGFUNC 2  8.821  1.018  0.473 18.300  7.300  0.527
AtomPair CA 82 CA 87 SOGFUNC 9  8.347  2.028  0.098  8.646  1.694  0.117  8.676  1.694  0.117  8.738  2.028  0.098  8.766  1.694  0.117  8.796  1.694  0.117  8.841  1.018  0.194  8.892  1.694  0.117 18.300  7.300  0.027
AtomPair CA 82 CA 88 SOGFUNC 5  9.490  1.694  0.172  9.639  1.694  0.172  9.665  1.018  0.286  9.863  1.694  0.172 18.300  7.300  0.199
AtomPair CA 82 CA 104 SOGFUNC 2  9.942  1.694  0.350 18.300  7.300  0.650
AtomPair CA 82 CA 105 SOGFUNC 2  9.921  1.694  0.350 18.300  7.300  0.650
AtomPair CA 82 CA 106 SOGFUNC 2  7.601  1.694  0.350 18.300  7.300  0.650
AtomPair CA 82 CA 107 SOGFUNC 4  8.704  1.018  0.282  8.792  1.018  0.282  9.571  1.428  0.201 18.300  7.300  0.236
AtomPair CA 82 CA 108 SOGFUNC 2  8.555  2.809  0.245 18.300  7.300  0.755
AtomPair CA 82 CA 109 SOGFUNC 3  9.390  1.018  0.388  9.745  1.694  0.233 18.300  7.300  0.379
AtomPair CA 82 CA 110 SOGFUNC 5  7.437  1.694  0.148  9.477  1.327  0.189  9.743  1.018  0.246  9.789  1.018  0.246 18.300  7.300  0.171
AtomPair CA 82 CA 111 SOGFUNC 2  7.593  2.437  0.272 18.300  7.300  0.728
AtomPair CA 82 CA 112 SOGFUNC 2  5.041  2.635  0.257 18.300  7.300  0.743
AtomPair CA 82 CA 113 SOGFUNC 2  8.308  2.437  0.272 18.300  7.300  0.728
AtomPair CA 82 CA 198 SOGFUNC 2  8.192  2.635  0.257 18.300  7.300  0.743
AtomPair CA 82 CA 276 SOGFUNC 2  9.083  1.685  0.351 18.300  7.300  0.649
AtomPair CA 82 CA 279 SOGFUNC 2  8.959  1.685  0.351 18.300  7.300  0.649
AtomPair CA 82 CA 287 SOGFUNC 5  8.655  1.685  0.194  8.674  1.685  0.194  9.211  1.685  0.194  9.696  1.685  0.194 18.300  7.300  0.224
AtomPair CA 82 CA 288 SOGFUNC 4  7.419  1.685  0.253  7.668  3.007  0.142  8.174  1.685  0.253 18.300  7.300  0.351
AtomPair CA 82 CA 289 SOGFUNC 2  7.890  1.685  0.351 18.300  7.300  0.649
AtomPair CA 82 CA 290 SOGFUNC 4  7.052  1.685  0.273  9.050  2.635  0.175  9.859  2.635  0.175 18.300  7.300  0.378
AtomPair CA 82 CA 291 SOGFUNC 5  6.530  1.018  0.224  6.715  1.327  0.172  6.822  1.018  0.224  8.334  1.018  0.224 18.300  7.300  0.156
AtomPair CA 82 CA 292 SOGFUNC 5  8.405  1.018  0.224  8.679  1.327  0.172  8.718  1.018  0.224  9.242  1.018  0.224 18.300  7.300  0.156
AtomPair CA 82 CA 293 SOGFUNC 4  7.030  1.018  0.291  7.918  1.694  0.175  9.350  1.018  0.291 18.300  7.300  0.243
AtomPair CA 82 CA 294 SOGFUNC 2  7.165  1.065  0.461 18.300  7.300  0.539
AtomPair CA 82 CA 295 SOGFUNC 4  9.326  1.694  0.204  9.458  2.028  0.171  9.479  1.018  0.340 18.300  7.300  0.285
AtomPair CA 82 CA 296 SOGFUNC 3  9.140  1.694  0.276  9.923  1.694  0.276 18.300  7.300  0.448
AtomPair CA 82 CA 297 SOGFUNC 3  9.735  1.694  0.233  9.917  1.018  0.388 18.300  7.300  0.379
AtomPair CA 83 CA 88 SOGFUNC 9  8.467  1.694  0.120  8.569  2.028  0.100  8.585  1.694  0.120  8.713  1.694  0.120  8.802  1.327  0.153  8.811  1.694  0.120  8.824  1.694  0.120  8.943  1.694  0.120 18.300  7.300  0.028
AtomPair CA 83 CA 89 SOGFUNC 5  9.626  1.018  0.282  9.632  1.018  0.282  9.664  2.945  0.097  9.930  2.028  0.142 18.300  7.300  0.197
AtomPair CA 83 CA 105 SOGFUNC 3  9.444  1.694  0.233  9.784  1.018  0.388 18.300  7.300  0.379
AtomPair CA 83 CA 106 SOGFUNC 2  9.752  1.018  0.473 18.300  7.300  0.527
AtomPair CA 83 CA 107 SOGFUNC 3  7.579  1.018  0.388  8.014  1.694  0.233 18.300  7.300  0.379
AtomPair CA 83 CA 108 SOGFUNC 5  8.649  1.018  0.261  8.750  1.327  0.200  9.059  2.809  0.095  9.791  1.018  0.261 18.300  7.300  0.182
AtomPair CA 83 CA 109 SOGFUNC 3  8.691  1.018  0.428  9.345  2.809  0.155 18.300  7.300  0.417
AtomPair CA 83 CA 110 SOGFUNC 5  8.784  1.694  0.164  9.158  1.327  0.209  9.332  1.018  0.273  9.438  1.694  0.164 18.300  7.300  0.190
AtomPair CA 83 CA 111 SOGFUNC 2  8.924  1.694  0.350 18.300  7.300  0.650
AtomPair CA 83 CA 112 SOGFUNC 2  6.067  2.635  0.257 18.300  7.300  0.743
AtomPair CA 83 CA 113 SOGFUNC 2  9.058  2.635  0.257 18.300  7.300  0.743
AtomPair CA 83 CA 151 SOGFUNC 2  9.585  3.521  0.206 18.300  7.300  0.794
AtomPair CA 83 CA 152 SOGFUNC 2  9.300  3.007  0.233 18.300  7.300  0.767
AtomPair CA 83 CA 278 SOGFUNC 2  9.170  2.635  0.257 18.300  7.300  0.743
AtomPair CA 83 CA 281 SOGFUNC 2  8.766  1.685  0.351 18.300  7.300  0.649
AtomPair CA 83 CA 288 SOGFUNC 3  9.919  1.685  0.291  9.952  2.066  0.238 18.300  7.300  0.471
AtomPair CA 83 CA 291 SOGFUNC 4  7.043  1.018  0.312  7.067  1.327  0.239  7.159  1.694  0.188 18.300  7.300  0.261
AtomPair CA 83 CA 292 SOGFUNC 4  8.406  1.018  0.318  8.500  1.431  0.226  8.536  1.694  0.191 18.300  7.300  0.266
AtomPair CA 83 CA 293 SOGFUNC 2  9.360  1.694  0.350 18.300  7.300  0.650
AtomPair CA 83 CA 294 SOGFUNC 4  9.094  1.327  0.239  9.141  1.694  0.188  9.211  1.018  0.312 18.300  7.300  0.261
AtomPair CA 83 CA 295 SOGFUNC 4  7.072  1.694  0.237  7.115  2.028  0.198  7.128  1.694  0.237 18.300  7.300  0.329
AtomPair CA 83 CA 298 SOGFUNC 4  9.635  1.327  0.239  9.678  1.694  0.188  9.781  1.018  0.312 18.300  7.300  0.261
AtomPair CA 84 CA 89 SOGFUNC 9  8.411  1.694  0.114  8.668  2.945  0.065  8.707  1.018  0.189  8.753  2.028  0.095  8.755  1.694  0.114  8.799  1.694  0.114  8.831  2.028  0.095  8.844  1.018  0.189 18.300  7.300  0.026
AtomPair CA 84 CA 90 SOGFUNC 3  9.678  1.018  0.365  9.957  1.327  0.280 18.300  7.300  0.356
AtomPair CA 84 CA 95 SOGFUNC 2  9.632  1.694  0.350 18.300  7.300  0.650
AtomPair CA 84 CA 106 SOGFUNC 4  9.842  1.018  0.317  9.872  1.018  0.317  9.935  3.173  0.102 18.300  7.300  0.265
AtomPair CA 84 CA 107 SOGFUNC 4  9.778  1.018  0.363  9.819  3.173  0.116  9.909  1.694  0.218 18.300  7.300  0.303
AtomPair CA 84 CA 108 SOGFUNC 4  7.567  1.018  0.340  7.579  2.028  0.171  7.657  1.694  0.204 18.300  7.300  0.285
AtomPair CA 84 CA 109 SOGFUNC 4  9.718  2.028  0.154  9.759  1.018  0.306  9.823  1.096  0.284 18.300  7.300  0.256
AtomPair CA 84 CA 110 SOGFUNC 4  8.683  1.018  0.300  8.759  2.028  0.150  8.832  1.018  0.300 18.300  7.300  0.251
AtomPair CA 84 CA 112 SOGFUNC 2  9.484  1.694  0.350 18.300  7.300  0.650
AtomPair CA 84 CA 151 SOGFUNC 2  7.891  3.007  0.233 18.300  7.300  0.767
AtomPair CA 84 CA 152 SOGFUNC 2  8.921  3.007  0.233 18.300  7.300  0.767
AtomPair CA 84 CA 289 SOGFUNC 3  8.842  1.694  0.233  9.557  1.018  0.388 18.300  7.300  0.379
AtomPair CA 84 CA 290 SOGFUNC 3  7.787  1.018  0.388  9.210  1.694  0.233 18.300  7.300  0.379
AtomPair CA 84 CA 293 SOGFUNC 3  6.779  1.694  0.233  8.762  1.018  0.388 18.300  7.300  0.379
AtomPair CA 84 CA 294 SOGFUNC 2  8.761  1.694  0.350 18.300  7.300  0.650
AtomPair CA 84 CA 297 SOGFUNC 2  9.468  1.694  0.350 18.300  7.300  0.650
AtomPair CA 85 CA 90 SOGFUNC 9  8.185  1.694  0.102  8.407  1.018  0.170  8.560  1.327  0.130  8.561  2.028  0.085  8.707  2.028  0.085  8.755  1.018  0.170  8.784  1.694  0.102  9.646  1.327  0.130 18.300  7.300  0.024
AtomPair CA 85 CA 91 SOGFUNC 3  9.675  1.694  0.276  9.943  1.694  0.276 18.300  7.300  0.448
AtomPair CA 85 CA 92 SOGFUNC 2  9.272  1.694  0.350 18.300  7.300  0.650
AtomPair CA 85 CA 95 SOGFUNC 2  7.289  1.694  0.350 18.300  7.300  0.650
AtomPair CA 85 CA 96 SOGFUNC 3  8.717  1.694  0.276  8.869  1.694  0.276 18.300  7.300  0.448
AtomPair CA 85 CA 99 SOGFUNC 2  9.422  1.018  0.473 18.300  7.300  0.527
AtomPair CA 85 CA 104 SOGFUNC 2  9.680  1.018  0.473 18.300  7.300  0.527
AtomPair CA 85 CA 110 SOGFUNC 2  8.709  1.694  0.350 18.300  7.300  0.650
AtomPair CA 85 CA 112 SOGFUNC 2  9.169  1.694  0.350 18.300  7.300  0.650
AtomPair CA 85 CA 149 SOGFUNC 2  9.724  2.635  0.257 18.300  7.300  0.743
AtomPair CA 85 CA 150 SOGFUNC 2  7.019  2.635  0.257 18.300  7.300  0.743
AtomPair CA 85 CA 151 SOGFUNC 2  4.795  3.007  0.233 18.300  7.300  0.767
AtomPair CA 85 CA 152 SOGFUNC 2  6.568  3.007  0.233 18.300  7.300  0.767
AtomPair CA 85 CA 153 SOGFUNC 2  7.372  2.635  0.257 18.300  7.300  0.743
AtomPair CA 85 CA 154 SOGFUNC 2  8.443  3.007  0.233 18.300  7.300  0.767
AtomPair CA 85 CA 275 SOGFUNC 2  9.762  3.007  0.233 18.300  7.300  0.767
AtomPair CA 85 CA 276 SOGFUNC 2  7.180  2.635  0.257 18.300  7.300  0.743
AtomPair CA 85 CA 277 SOGFUNC 2  9.997  2.635  0.257 18.300  7.300  0.743
AtomPair CA 85 CA 279 SOGFUNC 2  6.820  3.007  0.233 18.300  7.300  0.767
AtomPair CA 85 CA 280 SOGFUNC 2  8.368  2.635  0.257 18.300  7.300  0.743
AtomPair CA 85 CA 281 SOGFUNC 2  8.200  3.007  0.233 18.300  7.300  0.767
AtomPair CA 85 CA 290 SOGFUNC 3  9.523  2.028  0.203  9.704  1.018  0.404 18.300  7.300  0.394
AtomPair CA 85 CA 291 SOGFUNC 2  9.175  1.694  0.350 18.300  7.300  0.650
AtomPair CA 85 CA 293 SOGFUNC 4  7.130  1.694  0.198  8.758  1.694  0.198  9.902  1.018  0.329 18.300  7.300  0.275
AtomPair CA 85 CA 294 SOGFUNC 3  8.605  1.694  0.237  8.983  1.065  0.377 18.300  7.300  0.385
AtomPair CA 85 CA 296 SOGFUNC 2  9.066  1.694  0.350 18.300  7.300  0.650
AtomPair CA 85 CA 297 SOGFUNC 2  7.106  1.694  0.350 18.300  7.300  0.650
AtomPair CA 85 CA 300 SOGFUNC 2  9.543  1.694  0.350 18.300  7.300  0.650
AtomPair CA 86 CA 91 SOGFUNC 8  8.355  2.028  0.101  8.417  1.694  0.121  8.438  1.018  0.201  8.565  2.028  0.101  8.690  1.018  0.201  9.674  1.694  0.121  9.796  2.028  0.101 18.300  7.300  0.056
AtomPair CA 86 CA 92 SOGFUNC 3  9.764  2.028  0.254  9.968  2.028  0.254 18.300  7.300  0.493
AtomPair CA 86 CA 93 SOGFUNC 3  9.520  1.694  0.276  9.860  1.694  0.276 18.300  7.300  0.448
AtomPair CA 86 CA 95 SOGFUNC 2  9.827  1.694  0.350 18.300  7.300  0.650
AtomPair CA 86 CA 96 SOGFUNC 4  6.721  1.694  0.228  8.148  1.694  0.228  9.823  1.694  0.228 18.300  7.300  0.317
AtomPair CA 86 CA 97 SOGFUNC 5  8.232  1.694  0.200  9.175  1.694  0.200  9.536  2.028  0.167  9.873  1.694  0.200 18.300  7.300  0.232
AtomPair CA 86 CA 99 SOGFUNC 2  9.237  1.694  0.350 18.300  7.300  0.650
AtomPair CA 86 CA 100 SOGFUNC 3  7.740  1.694  0.276  8.851  1.694  0.276 18.300  7.300  0.448
AtomPair CA 86 CA 105 SOGFUNC 3  9.288  1.694  0.276  9.533  1.694  0.276 18.300  7.300  0.448
AtomPair CA 86 CA 108 SOGFUNC 2  9.984  1.018  0.473 18.300  7.300  0.527
AtomPair CA 86 CA 109 SOGFUNC 2  9.739  1.018  0.473 18.300  7.300  0.527
AtomPair CA 86 CA 110 SOGFUNC 2  7.432  1.018  0.473 18.300  7.300  0.527
AtomPair CA 86 CA 111 SOGFUNC 2  9.612  1.018  0.473 18.300  7.300  0.527
AtomPair CA 86 CA 112 SOGFUNC 2  8.682  1.018  0.473 18.300  7.300  0.527
AtomPair CA 86 CA 124 SOGFUNC 2  8.858  2.635  0.257 18.300  7.300  0.743
AtomPair CA 86 CA 150 SOGFUNC 2  6.993  2.635  0.257 18.300  7.300  0.743
AtomPair CA 86 CA 151 SOGFUNC 2  6.842  3.007  0.233 18.300  7.300  0.767
AtomPair CA 86 CA 152 SOGFUNC 2  8.257  2.635  0.257 18.300  7.300  0.743
AtomPair CA 86 CA 153 SOGFUNC 2  7.170  2.635  0.257 18.300  7.300  0.743
AtomPair CA 86 CA 154 SOGFUNC 2  7.523  3.007  0.233 18.300  7.300  0.767
AtomPair CA 86 CA 155 SOGFUNC 2  9.829  3.007  0.233 18.300  7.300  0.767
AtomPair CA 86 CA 276 SOGFUNC 2  9.382  2.635  0.257 18.300  7.300  0.743
AtomPair CA 86 CA 278 SOGFUNC 2  7.889  2.635  0.257 18.300  7.300  0.743
AtomPair CA 86 CA 279 SOGFUNC 2  6.645  2.635  0.257 18.300  7.300  0.743
AtomPair CA 86 CA 280 SOGFUNC 2  8.966  2.635  0.257 18.300  7.300  0.743
AtomPair CA 86 CA 281 SOGFUNC 3  6.675  2.066  0.266  8.562  2.635  0.208 18.300  7.300  0.526
AtomPair CA 86 CA 282 SOGFUNC 2  8.748  2.635  0.257 18.300  7.300  0.743
AtomPair CA 86 CA 283 SOGFUNC 2  8.335  3.007  0.233 18.300  7.300  0.767
AtomPair CA 86 CA 291 SOGFUNC 4  9.446  1.694  0.198  9.636  1.018  0.329  9.679  1.694  0.198 18.300  7.300  0.275
AtomPair CA 86 CA 292 SOGFUNC 4  8.975  1.018  0.322  9.215  2.028  0.162  9.215  1.327  0.247 18.300  7.300  0.269
AtomPair CA 86 CA 295 SOGFUNC 4  8.597  1.694  0.237  8.675  2.028  0.198  8.847  1.694  0.237 18.300  7.300  0.329
AtomPair CA 87 CA 92 SOGFUNC 9  8.524  2.028  0.105  8.555  2.028  0.105  8.962  2.028  0.105  9.394  1.327  0.160  9.637  1.694  0.126  9.694  1.327  0.160  9.725  2.028  0.105  9.916  2.028  0.105 18.300  7.300  0.029
AtomPair CA 87 CA 93 SOGFUNC 4  9.840  2.028  0.192  9.998  2.028  0.192  9.999  1.327  0.294 18.300  7.300  0.321
AtomPair CA 87 CA 94 SOGFUNC 4  9.284  2.028  0.206  9.648  2.028  0.206  9.938  1.694  0.246 18.300  7.300  0.343
AtomPair CA 87 CA 96 SOGFUNC 2  9.159  1.694  0.350 18.300  7.300  0.650
AtomPair CA 87 CA 97 SOGFUNC 5  7.112  2.028  0.167  7.222  1.694  0.200  8.214  1.694  0.200  9.300  1.694  0.200 18.300  7.300  0.232
AtomPair CA 87 CA 98 SOGFUNC 4  8.871  2.028  0.198  9.097  1.694  0.237  9.220  1.694  0.237 18.300  7.300  0.329
AtomPair CA 87 CA 100 SOGFUNC 2  9.405  1.694  0.350 18.300  7.300  0.650
AtomPair CA 87 CA 101 SOGFUNC 4  8.921  1.694  0.237  9.252  1.694  0.237  9.474  2.028  0.198 18.300  7.300  0.329
AtomPair CA 87 CA 106 SOGFUNC 4  9.249  1.694  0.237  9.642  1.694  0.237  9.717  2.028  0.198 18.300  7.300  0.329
AtomPair CA 87 CA 125 SOGFUNC 2  8.343  1.685  0.351 18.300  7.300  0.649
AtomPair CA 87 CA 150 SOGFUNC 2  8.946  2.635  0.257 18.300  7.300  0.743
AtomPair CA 87 CA 151 SOGFUNC 2  9.334  3.007  0.233 18.300  7.300  0.767
AtomPair CA 87 CA 279 SOGFUNC 2  9.556  2.635  0.257 18.300  7.300  0.743
AtomPair CA 87 CA 281 SOGFUNC 3  6.979  1.685  0.307  9.046  2.635  0.196 18.300  7.300  0.496
AtomPair CA 87 CA 282 SOGFUNC 2  9.822  2.635  0.257 18.300  7.300  0.743
AtomPair CA 87 CA 283 SOGFUNC 2  9.614  2.635  0.257 18.300  7.300  0.743
AtomPair CA 87 CA 295 SOGFUNC 3  9.675  2.028  0.241  9.701  1.694  0.289 18.300  7.300  0.469
AtomPair CA 88 CA 93 SOGFUNC 9  8.331  2.028  0.105  8.427  1.694  0.126  8.540  2.028  0.105  8.629  2.028  0.105  8.915  2.028  0.105  9.418  2.028  0.105  9.615  1.327  0.160  9.786  1.327  0.160 18.300  7.300  0.029
AtomPair CA 88 CA 94 SOGFUNC 4  9.095  1.327  0.258  9.753  1.694  0.202  9.872  1.327  0.258 18.300  7.300  0.282
AtomPair CA 88 CA 95 SOGFUNC 2  7.100  2.028  0.310 18.300  7.300  0.690
AtomPair CA 88 CA 96 SOGFUNC 3  7.603  1.694  0.289  9.612  2.028  0.241 18.300  7.300  0.469
AtomPair CA 88 CA 97 SOGFUNC 3  9.396  1.694  0.256  9.607  1.327  0.327 18.300  7.300  0.416
AtomPair CA 88 CA 98 SOGFUNC 2  9.871  1.694  0.350 18.300  7.300  0.650
AtomPair CA 88 CA 99 SOGFUNC 2  9.541  1.694  0.350 18.300  7.300  0.650
AtomPair CA 88 CA 150 SOGFUNC 2  8.878  1.685  0.351 18.300  7.300  0.649
AtomPair CA 88 CA 279 SOGFUNC 2  8.863  3.007  0.233 18.300  7.300  0.767
AtomPair CA 88 CA 280 SOGFUNC 2  8.816  2.635  0.257 18.300  7.300  0.743
AtomPair CA 88 CA 281 SOGFUNC 2  6.347  3.007  0.233 18.300  7.300  0.767
AtomPair CA 88 CA 282 SOGFUNC 2  8.592  2.066  0.306 18.300  7.300  0.694
AtomPair CA 88 CA 283 SOGFUNC 2  9.452  3.007  0.233 18.300  7.300  0.767
AtomPair CA 88 CA 293 SOGFUNC 2  9.562  1.694  0.350 18.300  7.300  0.650
AtomPair CA 88 CA 294 SOGFUNC 2  9.161  1.694  0.350 18.300  7.300  0.650
AtomPair CA 88 CA 297 SOGFUNC 2  8.562  1.694  0.350 18.300  7.300  0.650
AtomPair CA 89 CA 94 SOGFUNC 9  8.315  2.028  0.092  8.427  1.327  0.141  8.545  2.028  0.092  8.681  1.327  0.141  8.787  1.018  0.184  9.081  2.028  0.092  9.131  1.327  0.141  9.884  2.028  0.092 18.300  7.300  0.026
AtomPair CA 89 CA 95 SOGFUNC 5  6.244  1.694  0.214  9.101  2.028  0.179  9.189  2.028  0.179  9.868  2.028  0.179 18.300  7.300  0.249
AtomPair CA 89 CA 96 SOGFUNC 5  5.092  1.694  0.172  6.590  1.694  0.172  6.631  1.018  0.286  9.653  1.694  0.172 18.300  7.300  0.199
AtomPair CA 89 CA 97 SOGFUNC 5  7.122  1.694  0.184  7.178  1.694  0.184  8.883  1.694  0.184  9.982  1.327  0.235 18.300  7.300  0.213
AtomPair CA 89 CA 98 SOGFUNC 2  9.589  1.694  0.350 18.300  7.300  0.650
AtomPair CA 89 CA 99 SOGFUNC 3  7.038  1.694  0.276  8.014  1.694  0.276 18.300  7.300  0.448
AtomPair CA 89 CA 100 SOGFUNC 3  8.845  1.018  0.404  9.688  2.028  0.203 18.300  7.300  0.394
AtomPair CA 89 CA 103 SOGFUNC 2  9.228  1.694  0.350 18.300  7.300  0.650
AtomPair CA 89 CA 108 SOGFUNC 2  9.536  1.018  0.473 18.300  7.300  0.527
AtomPair CA 89 CA 276 SOGFUNC 2  9.373  2.635  0.257 18.300  7.300  0.743
AtomPair CA 89 CA 279 SOGFUNC 2  6.594  3.007  0.233 18.300  7.300  0.767
AtomPair CA 89 CA 280 SOGFUNC 2  6.445  2.635  0.257 18.300  7.300  0.743
AtomPair CA 89 CA 281 SOGFUNC 3  4.030  3.007  0.187  9.544  2.066  0.273 18.300  7.300  0.540
AtomPair CA 89 CA 282 SOGFUNC 2  5.962  1.685  0.351 18.300  7.300  0.649
AtomPair CA 89 CA 283 SOGFUNC 3  8.098  3.007  0.205  8.281  3.007  0.205 18.300  7.300  0.590
AtomPair CA 89 CA 284 SOGFUNC 3  9.682  1.327  0.327  9.718  1.694  0.256 18.300  7.300  0.416
AtomPair CA 89 CA 297 SOGFUNC 2  9.599  1.694  0.350 18.300  7.300  0.650
AtomPair CA 90 CA 95 SOGFUNC 9  7.964  1.327  0.134  8.372  1.327  0.134  8.520  1.327  0.134  8.576  2.028  0.088  8.694  2.028  0.088  8.889  2.028  0.088  9.002  1.018  0.175  9.652  1.327  0.134 18.300  7.300  0.024
AtomPair CA 90 CA 96 SOGFUNC 8  5.351  1.327  0.131  6.226  1.018  0.171  6.262  1.018  0.171  9.119  1.327  0.131  9.220  2.028  0.086  9.246  1.327  0.131  9.883  1.327  0.131 18.300  7.300  0.048
AtomPair CA 90 CA 97 SOGFUNC 7  4.769  1.018  0.176  4.912  1.018  0.176  6.682  1.018  0.176  6.797  1.018  0.176  7.165  2.028  0.088  8.656  1.327  0.135 18.300  7.300  0.074
AtomPair CA 90 CA 98 SOGFUNC 6  7.163  1.018  0.219  7.715  1.018  0.219  7.737  2.028  0.110  8.513  2.028  0.110  8.658  1.018  0.219 18.300  7.300  0.122
AtomPair CA 90 CA 99 SOGFUNC 5  9.084  1.018  0.224  9.302  1.018  0.224  9.384  1.018  0.224  9.583  1.327  0.172 18.300  7.300  0.156
AtomPair CA 90 CA 100 SOGFUNC 5  7.394  1.018  0.239  7.697  1.018  0.239  9.797  1.018  0.239  9.825  2.070  0.117 18.300  7.300  0.166
AtomPair CA 90 CA 101 SOGFUNC 3  9.016  1.327  0.306  9.377  1.327  0.306 18.300  7.300  0.389
AtomPair CA 90 CA 279 SOGFUNC 2  9.735  1.685  0.351 18.300  7.300  0.649
AtomPair CA 90 CA 280 SOGFUNC 2  9.177  1.685  0.351 18.300  7.300  0.649
AtomPair CA 90 CA 281 SOGFUNC 3  6.049  1.685  0.291  7.389  2.066  0.238 18.300  7.300  0.471
AtomPair CA 90 CA 282 SOGFUNC 3  5.497  1.685  0.277  8.470  1.685  0.277 18.300  7.300  0.447
AtomPair CA 90 CA 283 SOGFUNC 3  6.733  2.028  0.254  7.936  2.028  0.254 18.300  7.300  0.493
AtomPair CA 90 CA 284 SOGFUNC 2  7.451  1.018  0.473 18.300  7.300  0.527
AtomPair CA 91 CA 96 SOGFUNC 9  7.283  2.028  0.100  8.152  1.327  0.153  8.343  2.028  0.100  8.576  1.694  0.120  8.665  2.028  0.100  8.770  2.028  0.100  9.107  1.018  0.199  9.288  2.028  0.100 18.300  7.300  0.028
AtomPair CA 91 CA 97 SOGFUNC 6  5.565  1.327  0.183  5.665  1.327  0.183  5.897  1.694  0.143  6.177  2.028  0.120  6.294  1.018  0.238 18.300  7.300  0.133
AtomPair CA 91 CA 98 SOGFUNC 6  4.935  1.018  0.265  5.160  2.945  0.092  5.165  1.694  0.159  8.967  2.028  0.133  9.030  1.327  0.203 18.300  7.300  0.148
AtomPair CA 91 CA 99 SOGFUNC 4  8.666  1.018  0.340  8.949  1.694  0.204  8.981  2.028  0.171 18.300  7.300  0.285
AtomPair CA 91 CA 100 SOGFUNC 6  8.959  1.018  0.218  9.489  1.018  0.218  9.497  1.327  0.167  9.619  2.028  0.109  9.930  1.327  0.167 18.300  7.300  0.121
AtomPair CA 91 CA 101 SOGFUNC 5  7.283  1.694  0.190  7.975  1.694  0.190  8.170  2.028  0.158  9.685  1.327  0.242 18.300  7.300  0.220
AtomPair CA 91 CA 102 SOGFUNC 4  9.035  1.327  0.267  9.849  2.028  0.175  9.890  1.327  0.267 18.300  7.300  0.291
AtomPair CA 91 CA 121 SOGFUNC 2  9.592  3.007  0.233 18.300  7.300  0.767
AtomPair CA 91 CA 281 SOGFUNC 2  6.219  2.066  0.306 18.300  7.300  0.694
AtomPair CA 91 CA 282 SOGFUNC 2  5.404  2.066  0.306 18.300  7.300  0.694
AtomPair CA 91 CA 283 SOGFUNC 2  5.841  2.028  0.310 18.300  7.300  0.690
AtomPair CA 91 CA 284 SOGFUNC 2  9.261  1.327  0.407 18.300  7.300  0.593
AtomPair CA 92 CA 97 SOGFUNC 9  7.150  2.028  0.107  7.199  1.327  0.164  7.844  2.028  0.107  7.955  1.327  0.164  8.144  2.028  0.107  8.734  2.028  0.107  8.785  2.028  0.107  8.835  2.028  0.107 18.300  7.300  0.030
AtomPair CA 92 CA 98 SOGFUNC 6  5.397  1.327  0.230  5.479  2.028  0.151  5.513  2.028  0.151  9.168  2.028  0.151  9.872  2.028  0.151 18.300  7.300  0.167
AtomPair CA 92 CA 99 SOGFUNC 5  6.980  1.694  0.196  8.749  1.327  0.250  8.980  2.028  0.164  8.984  2.028  0.164 18.300  7.300  0.227
AtomPair CA 92 CA 100 SOGFUNC 2  7.731  1.694  0.350 18.300  7.300  0.650
AtomPair CA 92 CA 101 SOGFUNC 4  9.339  2.028  0.185  9.626  1.694  0.222  9.654  1.327  0.283 18.300  7.300  0.309
AtomPair CA 92 CA 102 SOGFUNC 3  9.623  2.028  0.224  9.952  1.327  0.342 18.300  7.300  0.435
AtomPair CA 92 CA 281 SOGFUNC 2  8.022  3.007  0.233 18.300  7.300  0.767
AtomPair CA 92 CA 282 SOGFUNC 2  5.240  3.007  0.233 18.300  7.300  0.767
AtomPair CA 92 CA 283 SOGFUNC 2  5.468  3.007  0.233 18.300  7.300  0.767
AtomPair CA 92 CA 284 SOGFUNC 2  8.966  2.028  0.310 18.300  7.300  0.690
AtomPair CA 92 CA 285 SOGFUNC 2  8.927  1.694  0.350 18.300  7.300  0.650
AtomPair CA 93 CA 98 SOGFUNC 9  7.100  2.028  0.111  7.231  1.327  0.170  7.306  2.945  0.077  8.469  2.028  0.111  8.633  2.028  0.111  8.725  2.028  0.111  8.803  2.028  0.111  8.844  1.694  0.133 18.300  7.300  0.062
AtomPair CA 93 CA 99 SOGFUNC 3  6.224  1.018  0.382  9.918  2.028  0.192 18.300  7.300  0.426
AtomPair CA 93 CA 100 SOGFUNC 2  5.219  1.018  0.444 18.300  7.300  0.556
AtomPair CA 93 CA 101 SOGFUNC 2  8.971  1.018  0.444 18.300  7.300  0.556
AtomPair CA 93 CA 102 SOGFUNC 2  9.639  1.018  0.444 18.300  7.300  0.556
AtomPair CA 93 CA 103 SOGFUNC 2  8.126  1.018  0.444 18.300  7.300  0.556
AtomPair CA 93 CA 282 SOGFUNC 2  8.822  2.066  0.282 18.300  7.300  0.718
AtomPair CA 93 CA 283 SOGFUNC 3  7.761  3.007  0.189  8.889  3.007  0.189 18.300  7.300  0.622
AtomPair CA 93 CA 284 SOGFUNC 2  7.654  2.066  0.282 18.300  7.300  0.718
AtomPair CA 93 CA 285 SOGFUNC 2  9.666  1.327  0.379 18.300  7.300  0.621
AtomPair CA 94 CA 99 SOGFUNC 8  8.109  2.028  0.107  8.617  2.028  0.107  8.678  2.028  0.107  8.692  1.327  0.163  8.771  2.028  0.107  8.775  2.028  0.107  8.934  1.018  0.213 18.300  7.300  0.089
AtomPair CA 94 CA 100 SOGFUNC 3  5.720  1.327  0.290  9.950  1.327  0.290 18.300  7.300  0.421
AtomPair CA 94 CA 101 SOGFUNC 2  9.031  2.028  0.286 18.300  7.300  0.714
AtomPair CA 94 CA 103 SOGFUNC 2  9.893  2.028  0.286 18.300  7.300  0.714
AtomPair CA 94 CA 282 SOGFUNC 2  9.896  3.007  0.212 18.300  7.300  0.788
AtomPair CA 94 CA 283 SOGFUNC 2  9.912  3.007  0.212 18.300  7.300  0.788
AtomPair CA 94 CA 284 SOGFUNC 2  8.216  2.066  0.282 18.300  7.300  0.718
AtomPair CA 94 CA 297 SOGFUNC 2  7.394  1.327  0.379 18.300  7.300  0.621
AtomPair CA 94 CA 298 SOGFUNC 2  9.162  1.694  0.324 18.300  7.300  0.676
AtomPair CA 94 CA 300 SOGFUNC 2  9.518  1.327  0.379 18.300  7.300  0.621
AtomPair CA 94 CA 301 SOGFUNC 2  7.724  1.327  0.379 18.300  7.300  0.621
AtomPair CA 95 CA 100 SOGFUNC 8  7.615  1.327  0.165  8.518  2.028  0.108  8.541  2.028  0.108  8.543  1.694  0.129  8.588  2.028  0.108  8.708  1.327  0.165  9.090  1.694  0.129 18.300  7.300  0.090
AtomPair CA 95 CA 101 SOGFUNC 4  9.539  2.028  0.183  9.943  2.028  0.183  9.990  1.327  0.279 18.300  7.300  0.355
AtomPair CA 95 CA 297 SOGFUNC 3  7.001  1.694  0.271  8.348  2.028  0.226 18.300  7.300  0.503
AtomPair CA 95 CA 298 SOGFUNC 3  9.215  2.028  0.226  9.971  1.694  0.271 18.300  7.300  0.503
AtomPair CA 95 CA 300 SOGFUNC 3  8.709  1.694  0.271  9.657  2.028  0.226 18.300  7.300  0.503
AtomPair CA 95 CA 301 SOGFUNC 3  7.927  2.028  0.226  8.427  1.694  0.271 18.300  7.300  0.503
AtomPair CA 95 CA 302 SOGFUNC 2  9.039  2.028  0.286 18.300  7.300  0.714
AtomPair CA 96 CA 101 SOGFUNC 8  8.466  1.327  0.165  8.511  2.028  0.108  8.597  1.327  0.165  8.637  1.694  0.129  8.771  2.028  0.108  8.969  2.028  0.108  9.073  1.694  0.129 18.300  7.300  0.090
AtomPair CA 96 CA 102 SOGFUNC 6  9.778  2.028  0.122  9.800  1.327  0.187  9.958  1.327  0.187  9.962  1.694  0.147  9.977  1.327  0.187 18.300  7.300  0.170
AtomPair CA 96 CA 296 SOGFUNC 2  9.858  2.028  0.286 18.300  7.300  0.714
AtomPair CA 96 CA 297 SOGFUNC 2  7.788  1.694  0.324 18.300  7.300  0.676
AtomPair CA 96 CA 298 SOGFUNC 2  7.884  1.018  0.444 18.300  7.300  0.556
AtomPair CA 96 CA 299 SOGFUNC 4  7.176  2.028  0.167  8.333  1.327  0.255  9.197  1.327  0.255 18.300  7.300  0.324
AtomPair CA 96 CA 300 SOGFUNC 4  8.923  2.028  0.163  9.470  1.694  0.195  9.777  1.018  0.325 18.300  7.300  0.317
AtomPair CA 96 CA 301 SOGFUNC 3  9.194  1.694  0.221  9.511  1.018  0.368 18.300  7.300  0.411
AtomPair CA 96 CA 302 SOGFUNC 4  9.000  1.018  0.288  9.117  2.028  0.144  9.389  1.018  0.288 18.300  7.300  0.281
AtomPair CA 96 CA 303 SOGFUNC 4  7.330  2.028  0.183  7.375  2.028  0.183  8.644  1.327  0.279 18.300  7.300  0.355
AtomPair CA 96 CA 306 SOGFUNC 2  9.868  2.028  0.286 18.300  7.300  0.714
AtomPair CA 97 CA 102 SOGFUNC 8  8.288  1.327  0.168  8.502  2.028  0.110  8.506  2.028  0.110  8.525  1.327  0.168  8.598  2.028  0.110  8.652  1.694  0.132  8.829  2.028  0.110 18.300  7.300  0.092
AtomPair CA 97 CA 103 SOGFUNC 4  9.642  2.028  0.144  9.908  1.018  0.288  9.942  1.018  0.288 18.300  7.300  0.281
AtomPair CA 97 CA 104 SOGFUNC 2  9.794  2.028  0.286 18.300  7.300  0.714
AtomPair CA 97 CA 299 SOGFUNC 4  6.937  1.327  0.229  7.705  1.694  0.180  7.854  1.018  0.299 18.300  7.300  0.292
AtomPair CA 97 CA 300 SOGFUNC 2  9.939  1.327  0.379 18.300  7.300  0.621
AtomPair CA 97 CA 301 SOGFUNC 2  8.457  1.327  0.379 18.300  7.300  0.621
AtomPair CA 97 CA 302 SOGFUNC 4  8.559  2.028  0.144  8.701  1.018  0.288  9.181  1.018  0.288 18.300  7.300  0.281
AtomPair CA 97 CA 303 SOGFUNC 4  8.292  1.694  0.195  8.330  2.028  0.163  8.729  1.018  0.325 18.300  7.300  0.317
AtomPair CA 97 CA 304 SOGFUNC 2  8.348  2.028  0.286 18.300  7.300  0.714
AtomPair CA 98 CA 103 SOGFUNC 8  8.200  1.694  0.117  8.267  1.694  0.117  8.640  1.694  0.117  8.721  1.694  0.117  8.773  1.327  0.150  8.955  1.327  0.150  8.996  1.327  0.150 18.300  7.300  0.082
AtomPair CA 98 CA 104 SOGFUNC 4  9.026  1.018  0.303  9.707  3.173  0.097  9.945  1.018  0.303 18.300  7.300  0.296
AtomPair CA 98 CA 297 SOGFUNC 2  8.320  1.694  0.324 18.300  7.300  0.676
AtomPair CA 98 CA 300 SOGFUNC 2  6.819  1.694  0.324 18.300  7.300  0.676
AtomPair CA 98 CA 301 SOGFUNC 4  6.434  1.694  0.250  7.578  3.173  0.134  9.525  2.028  0.209 18.300  7.300  0.407
AtomPair CA 98 CA 302 SOGFUNC 4  9.127  1.694  0.204  9.292  1.327  0.260  9.513  1.694  0.204 18.300  7.300  0.331
AtomPair CA 98 CA 303 SOGFUNC 2  8.656  1.018  0.444 18.300  7.300  0.556
AtomPair CA 98 CA 304 SOGFUNC 4  6.186  1.694  0.246  9.125  2.809  0.148  9.774  2.028  0.206 18.300  7.300  0.400
AtomPair CA 98 CA 305 SOGFUNC 4  7.151  3.173  0.139  9.302  2.028  0.218  9.714  2.028  0.218 18.300  7.300  0.424
AtomPair CA 99 CA 104 SOGFUNC 8  7.462  1.018  0.159  7.873  1.694  0.096  8.425  1.018  0.159  8.451  2.028  0.080  8.592  1.018  0.159  8.645  1.018  0.159  9.004  1.327  0.122 18.300  7.300  0.067
AtomPair CA 99 CA 105 SOGFUNC 3  8.946  1.694  0.221  9.528  1.018  0.368 18.300  7.300  0.411
AtomPair CA 99 CA 138 SOGFUNC 2  9.154  2.066  0.282 18.300  7.300  0.718
AtomPair CA 99 CA 297 SOGFUNC 2  8.841  1.694  0.324 18.300  7.300  0.676
AtomPair CA 99 CA 298 SOGFUNC 2  8.667  1.018  0.444 18.300  7.300  0.556
AtomPair CA 99 CA 300 SOGFUNC 3  7.574  1.694  0.221  9.573  1.018  0.368 18.300  7.300  0.411
AtomPair CA 99 CA 301 SOGFUNC 4  7.166  1.694  0.189  7.376  1.018  0.315  7.568  1.694  0.189 18.300  7.300  0.307
AtomPair CA 99 CA 302 SOGFUNC 4  6.893  1.018  0.325  9.866  2.028  0.163  9.993  1.694  0.195 18.300  7.300  0.317
AtomPair CA 99 CA 303 SOGFUNC 5  8.159  2.028  0.139  8.661  2.028  0.139  9.190  1.327  0.213  9.848  1.018  0.277 18.300  7.300  0.232
AtomPair CA 99 CA 304 SOGFUNC 5  7.757  1.694  0.165  8.548  1.694  0.165  9.069  1.694  0.165  9.838  1.018  0.275 18.300  7.300  0.230
AtomPair CA 99 CA 305 SOGFUNC 3  7.290  1.694  0.259  8.197  1.694  0.259 18.300  7.300  0.481
AtomPair CA 99 CA 306 SOGFUNC 5  8.078  2.028  0.161  8.132  2.028  0.161  9.194  2.028  0.161  9.927  1.327  0.247 18.300  7.300  0.269
AtomPair CA 100 CA 105 SOGFUNC 7  7.588  1.018  0.190  7.697  1.694  0.114  8.297  1.018  0.190  8.398  1.018  0.190  8.604  1.694  0.114  8.897  2.028  0.095 18.300  7.300  0.106
AtomPair CA 100 CA 106 SOGFUNC 4  8.906  3.173  0.097  9.150  1.018  0.303  9.459  1.018  0.303 18.300  7.300  0.296
AtomPair CA 100 CA 204 SOGFUNC 2  9.404  1.685  0.325 18.300  7.300  0.675
AtomPair CA 100 CA 299 SOGFUNC 4  8.260  1.694  0.168  8.780  1.018  0.280  9.003  1.018  0.280 18.300  7.300  0.273
AtomPair CA 100 CA 301 SOGFUNC 2  9.677  1.018  0.444 18.300  7.300  0.556
AtomPair CA 100 CA 302 SOGFUNC 5  6.744  1.694  0.135  6.959  1.018  0.225  7.179  1.018  0.225  9.973  1.018  0.225 18.300  7.300  0.189
AtomPair CA 100 CA 303 SOGFUNC 4  6.337  2.809  0.123  6.514  1.694  0.204  6.891  1.018  0.340 18.300  7.300  0.332
AtomPair CA 100 CA 304 SOGFUNC 4  9.435  1.694  0.224  9.447  2.028  0.187  9.473  1.694  0.224 18.300  7.300  0.364
AtomPair CA 100 CA 305 SOGFUNC 5  8.518  1.694  0.149  8.593  1.018  0.248  9.484  1.018  0.248  9.929  1.694  0.149 18.300  7.300  0.207
AtomPair CA 100 CA 306 SOGFUNC 4  5.887  1.018  0.300  5.965  2.809  0.109  6.964  1.018  0.300 18.300  7.300  0.292
AtomPair CA 100 CA 307 SOGFUNC 4  8.904  2.028  0.218  9.114  3.173  0.139  9.928  2.028  0.218 18.300  7.300  0.424
AtomPair CA 101 CA 106 SOGFUNC 5  7.452  1.694  0.170  7.564  1.694  0.170  8.500  2.028  0.142  8.601  1.018  0.282 18.300  7.300  0.236
AtomPair CA 101 CA 107 SOGFUNC 2  9.887  2.028  0.286 18.300  7.300  0.714
AtomPair CA 101 CA 204 SOGFUNC 2  7.068  2.066  0.282 18.300  7.300  0.718
AtomPair CA 101 CA 205 SOGFUNC 2  8.023  2.066  0.282 18.300  7.300  0.718
AtomPair CA 101 CA 302 SOGFUNC 4  9.572  2.028  0.144  9.576  1.018  0.288  9.645  1.018  0.288 18.300  7.300  0.281
AtomPair CA 101 CA 303 SOGFUNC 3  9.862  1.018  0.382  9.979  2.028  0.192 18.300  7.300  0.426
AtomPair CA 101 CA 304 SOGFUNC 3  6.827  2.028  0.226  9.947  1.694  0.271 18.300  7.300  0.503
AtomPair CA 101 CA 305 SOGFUNC 4  8.424  2.028  0.183  9.725  2.028  0.183  9.972  1.327  0.279 18.300  7.300  0.355
AtomPair CA 101 CA 306 SOGFUNC 4  8.833  2.028  0.187  8.933  1.694  0.224  9.747  1.694  0.224 18.300  7.300  0.364
AtomPair CA 102 CA 107 SOGFUNC 3  8.175  1.694  0.271  8.792  2.028  0.226 18.300  7.300  0.503
AtomPair CA 102 CA 108 SOGFUNC 3  8.863  1.685  0.273  9.880  2.066  0.223 18.300  7.300  0.504
AtomPair CA 102 CA 187 SOGFUNC 2  9.982  2.635  0.235 18.300  7.300  0.765
AtomPair CA 102 CA 188 SOGFUNC 2  9.563  2.635  0.235 18.300  7.300  0.765
AtomPair CA 102 CA 189 SOGFUNC 2  9.341  2.635  0.235 18.300  7.300  0.765
AtomPair CA 102 CA 204 SOGFUNC 2  9.132  2.066  0.282 18.300  7.300  0.718
AtomPair CA 102 CA 217 SOGFUNC 2  9.866  2.066  0.282 18.300  7.300  0.718
AtomPair CA 102 CA 300 SOGFUNC 2  9.103  1.694  0.324 18.300  7.300  0.676
AtomPair CA 102 CA 301 SOGFUNC 2  8.454  1.694  0.324 18.300  7.300  0.676
AtomPair CA 102 CA 303 SOGFUNC 2  9.015  1.018  0.444 18.300  7.300  0.556
AtomPair CA 102 CA 304 SOGFUNC 4  6.655  1.694  0.224  7.315  1.694  0.224  7.934  2.028  0.187 18.300  7.300  0.364
AtomPair CA 102 CA 305 SOGFUNC 3  6.371  1.694  0.271  7.825  2.028  0.226 18.300  7.300  0.503
AtomPair CA 102 CA 306 SOGFUNC 4  9.212  2.028  0.194  9.300  1.694  0.233  9.470  2.028  0.194 18.300  7.300  0.378
AtomPair CA 102 CA 307 SOGFUNC 2  8.305  1.694  0.324 18.300  7.300  0.676
AtomPair CA 103 CA 108 SOGFUNC 3  7.422  1.685  0.260  8.772  1.685  0.260 18.300  7.300  0.480
AtomPair CA 103 CA 187 SOGFUNC 2  9.927  1.685  0.325 18.300  7.300  0.675
AtomPair CA 103 CA 188 SOGFUNC 3  9.117  1.685  0.287  9.456  2.635  0.183 18.300  7.300  0.530
AtomPair CA 103 CA 189 SOGFUNC 3  9.558  2.635  0.205  9.691  2.635  0.205 18.300  7.300  0.591
AtomPair CA 103 CA 190 SOGFUNC 2  9.258  1.685  0.325 18.300  7.300  0.675
AtomPair CA 103 CA 204 SOGFUNC 2  9.229  2.066  0.282 18.300  7.300  0.718
AtomPair CA 103 CA 217 SOGFUNC 2  8.866  2.066  0.282 18.300  7.300  0.718
AtomPair CA 103 CA 218 SOGFUNC 2  7.836  3.007  0.212 18.300  7.300  0.788
AtomPair CA 103 CA 300 SOGFUNC 2  9.056  1.694  0.324 18.300  7.300  0.676
AtomPair CA 103 CA 301 SOGFUNC 2  8.658  1.018  0.444 18.300  7.300  0.556
AtomPair CA 103 CA 302 SOGFUNC 2  9.820  1.018  0.444 18.300  7.300  0.556
AtomPair CA 103 CA 304 SOGFUNC 4  7.856  1.018  0.280  9.398  1.018  0.280  9.524  1.694  0.168 18.300  7.300  0.273
AtomPair CA 103 CA 305 SOGFUNC 4  7.373  1.694  0.168  9.726  1.018  0.280  9.733  1.018  0.280 18.300  7.300  0.273
AtomPair CA 103 CA 306 SOGFUNC 4  6.621  1.327  0.255  6.629  2.028  0.167  7.626  1.327  0.255 18.300  7.300  0.324
AtomPair CA 103 CA 307 SOGFUNC 3  9.360  2.028  0.237  9.391  2.028  0.237 18.300  7.300  0.526
AtomPair CA 104 CA 109 SOGFUNC 2  8.691  2.635  0.235 18.300  7.300  0.765
AtomPair CA 104 CA 110 SOGFUNC 2  9.869  1.685  0.325 18.300  7.300  0.675
AtomPair CA 104 CA 136 SOGFUNC 2  9.084  2.054  0.283 18.300  7.300  0.717
AtomPair CA 104 CA 188 SOGFUNC 4  8.828  1.685  0.226  9.524  1.685  0.226  9.964  2.066  0.184 18.300  7.300  0.365
AtomPair CA 104 CA 189 SOGFUNC 3  8.961  2.635  0.183  9.876  1.685  0.287 18.300  7.300  0.530
AtomPair CA 104 CA 190 SOGFUNC 5  9.269  1.685  0.186  9.410  1.685  0.186  9.411  1.685  0.186  9.420  1.685  0.186 18.300  7.300  0.257
AtomPair CA 104 CA 191 SOGFUNC 5  9.130  1.685  0.199  9.155  1.685  0.199  9.209  1.685  0.199  9.993  2.635  0.127 18.300  7.300  0.276
AtomPair CA 104 CA 203 SOGFUNC 2  8.713  1.685  0.325 18.300  7.300  0.675
AtomPair CA 104 CA 204 SOGFUNC 2  5.674  1.685  0.325 18.300  7.300  0.675
AtomPair CA 104 CA 205 SOGFUNC 2  8.808  2.066  0.282 18.300  7.300  0.718
AtomPair CA 104 CA 300 SOGFUNC 2  9.494  1.018  0.444 18.300  7.300  0.556
AtomPair CA 104 CA 302 SOGFUNC 4  8.659  1.018  0.280  9.196  1.694  0.168  9.365  1.018  0.280 18.300  7.300  0.273
AtomPair CA 104 CA 305 SOGFUNC 4  8.925  1.018  0.280  9.100  1.694  0.168  9.213  1.018  0.280 18.300  7.300  0.273
AtomPair CA 104 CA 306 SOGFUNC 4  7.162  1.694  0.216  7.312  1.694  0.216  7.484  1.694  0.216 18.300  7.300  0.351
AtomPair CA 105 CA 110 SOGFUNC 2  8.568  2.066  0.282 18.300  7.300  0.718
AtomPair CA 105 CA 111 SOGFUNC 2  9.848  2.066  0.282 18.300  7.300  0.718
AtomPair CA 105 CA 182 SOGFUNC 2  9.954  1.685  0.325 18.300  7.300  0.675
AtomPair CA 105 CA 188 SOGFUNC 3  8.970  2.956  0.177  9.758  2.108  0.249 18.300  7.300  0.574
AtomPair CA 105 CA 189 SOGFUNC 3  9.200  2.635  0.194  9.963  2.066  0.247 18.300  7.300  0.559
AtomPair CA 105 CA 190 SOGFUNC 5  8.876  1.685  0.207  9.090  2.066  0.169  9.096  1.685  0.207  9.754  2.635  0.132 18.300  7.300  0.286
AtomPair CA 105 CA 191 SOGFUNC 4  9.556  2.635  0.168  9.613  1.685  0.262  9.986  3.007  0.147 18.300  7.300  0.424
AtomPair CA 105 CA 203 SOGFUNC 2  8.499  2.066  0.282 18.300  7.300  0.718
AtomPair CA 105 CA 204 SOGFUNC 2  5.798  2.066  0.282 18.300  7.300  0.718
AtomPair CA 105 CA 205 SOGFUNC 2  8.294  2.066  0.282 18.300  7.300  0.718
AtomPair CA 105 CA 300 SOGFUNC 2  9.765  1.694  0.324 18.300  7.300  0.676
AtomPair CA 105 CA 301 SOGFUNC 2  9.519  1.018  0.444 18.300  7.300  0.556
AtomPair CA 105 CA 307 SOGFUNC 2  9.202  2.809  0.224 18.300  7.300  0.776
AtomPair CA 106 CA 111 SOGFUNC 2  8.728  3.007  0.212 18.300  7.300  0.788
AtomPair CA 106 CA 112 SOGFUNC 2  9.861  3.007  0.212 18.300  7.300  0.788
AtomPair CA 106 CA 188 SOGFUNC 2  8.900  2.956  0.215 18.300  7.300  0.785
AtomPair CA 106 CA 189 SOGFUNC 2  9.195  2.956  0.215 18.300  7.300  0.785
AtomPair CA 106 CA 190 SOGFUNC 4  9.116  1.685  0.239  9.376  1.685  0.239  9.500  3.007  0.134 18.300  7.300  0.387
AtomPair CA 106 CA 191 SOGFUNC 3  9.634  1.685  0.287  9.890  2.635  0.183 18.300  7.300  0.530
AtomPair CA 106 CA 192 SOGFUNC 7  9.328  1.685  0.177  9.371  3.787  0.079  9.438  1.685  0.177  9.500  2.635  0.113  9.578  2.635  0.113  9.717  1.685  0.177 18.300  7.300  0.164
AtomPair CA 106 CA 193 SOGFUNC 4  9.056  1.685  0.239  9.919  3.007  0.134  9.931  1.685  0.239 18.300  7.300  0.387
AtomPair CA 106 CA 204 SOGFUNC 2  9.178  3.007  0.212 18.300  7.300  0.788
AtomPair CA 106 CA 302 SOGFUNC 4  9.409  2.809  0.109  9.517  1.018  0.300  9.646  1.018  0.300 18.300  7.300  0.292
AtomPair CA 106 CA 304 SOGFUNC 2  9.112  1.694  0.324 18.300  7.300  0.676
AtomPair CA 106 CA 307 SOGFUNC 2  8.729  1.694  0.324 18.300  7.300  0.676
AtomPair CA 107 CA 112 SOGFUNC 2  8.695  3.007  0.212 18.300  7.300  0.788
AtomPair CA 107 CA 113 SOGFUNC 2  9.824  3.007  0.212 18.300  7.300  0.788
AtomPair CA 107 CA 133 SOGFUNC 2  9.769  4.151  0.163 18.300  7.300  0.837
AtomPair CA 107 CA 136 SOGFUNC 2  7.516  2.956  0.215 18.300  7.300  0.785
AtomPair CA 107 CA 137 SOGFUNC 2  9.111  2.956  0.215 18.300  7.300  0.785
AtomPair CA 107 CA 178 SOGFUNC 2  9.221  1.734  0.319 18.300  7.300  0.681
AtomPair CA 107 CA 184 SOGFUNC 2  9.929  2.635  0.235 18.300  7.300  0.765
AtomPair CA 107 CA 190 SOGFUNC 4  9.196  2.108  0.225  9.457  2.956  0.160  9.731  2.956  0.160 18.300  7.300  0.454
AtomPair CA 107 CA 192 SOGFUNC 3  9.245  1.685  0.287  9.613  2.635  0.183 18.300  7.300  0.530
AtomPair CA 107 CA 193 SOGFUNC 6  9.337  1.685  0.219  9.552  2.635  0.140  9.560  2.635  0.140  9.655  2.635  0.140  9.665  3.443  0.107 18.300  7.300  0.253
AtomPair CA 107 CA 194 SOGFUNC 2  9.991  1.685  0.325 18.300  7.300  0.675
AtomPair CA 107 CA 203 SOGFUNC 2  9.912  2.635  0.235 18.300  7.300  0.765
AtomPair CA 107 CA 204 SOGFUNC 2  8.559  2.635  0.235 18.300  7.300  0.765
AtomPair CA 108 CA 113 SOGFUNC 2  8.650  2.066  0.282 18.300  7.300  0.718
AtomPair CA 108 CA 175 SOGFUNC 2  9.811  2.066  0.282 18.300  7.300  0.718
AtomPair CA 108 CA 176 SOGFUNC 2  9.242  1.685  0.325 18.300  7.300  0.675
AtomPair CA 108 CA 177 SOGFUNC 2  7.951  1.685  0.325 18.300  7.300  0.675
AtomPair CA 108 CA 179 SOGFUNC 3  8.960  2.635  0.183  9.467  1.685  0.287 18.300  7.300  0.530
AtomPair CA 108 CA 192 SOGFUNC 2  9.668  1.685  0.325 18.300  7.300  0.675
AtomPair CA 108 CA 193 SOGFUNC 2  9.644  2.635  0.235 18.300  7.300  0.765
AtomPair CA 108 CA 194 SOGFUNC 7  9.247  3.443  0.081  9.385  1.685  0.165  9.468  1.685  0.165  9.557  1.685  0.165  9.640  1.685  0.165  9.655  2.635  0.106 18.300  7.300  0.153
AtomPair CA 108 CA 195 SOGFUNC 4  9.946  1.685  0.235  9.970  2.635  0.150  9.971  1.685  0.235 18.300  7.300  0.380
AtomPair CA 108 CA 202 SOGFUNC 2  8.745  1.685  0.325 18.300  7.300  0.675
AtomPair CA 108 CA 203 SOGFUNC 2  7.108  1.685  0.325 18.300  7.300  0.675
AtomPair CA 108 CA 204 SOGFUNC 2  6.725  1.685  0.325 18.300  7.300  0.675
AtomPair CA 108 CA 205 SOGFUNC 2  9.904  2.066  0.282 18.300  7.300  0.718
AtomPair CA 108 CA 304 SOGFUNC 2  9.435  1.694  0.324 18.300  7.300  0.676
AtomPair CA 109 CA 114 SOGFUNC 3  8.902  3.007  0.184  9.422  2.635  0.210 18.300  7.300  0.606
AtomPair CA 109 CA 115 SOGFUNC 2  7.704  2.635  0.235 18.300  7.300  0.765
AtomPair CA 109 CA 174 SOGFUNC 2  9.995  2.635  0.235 18.300  7.300  0.765
AtomPair CA 109 CA 175 SOGFUNC 2  9.986  3.007  0.212 18.300  7.300  0.788
AtomPair CA 109 CA 177 SOGFUNC 2  9.804  3.007  0.212 18.300  7.300  0.788
AtomPair CA 109 CA 180 SOGFUNC 4  9.198  3.007  0.134  9.425  1.685  0.239  9.571  1.685  0.239 18.300  7.300  0.387
AtomPair CA 109 CA 186 SOGFUNC 2  9.934  2.108  0.278 18.300  7.300  0.722
AtomPair CA 109 CA 194 SOGFUNC 2  9.747  2.635  0.235 18.300  7.300  0.765
AtomPair CA 109 CA 195 SOGFUNC 6  9.430  1.685  0.173  9.515  1.685  0.173  9.613  1.685  0.173  9.631  2.635  0.110  9.765  1.685  0.173 18.300  7.300  0.199
AtomPair CA 109 CA 203 SOGFUNC 2  9.983  2.066  0.282 18.300  7.300  0.718
AtomPair CA 109 CA 204 SOGFUNC 2  9.741  2.066  0.282 18.300  7.300  0.718
AtomPair CA 110 CA 115 SOGFUNC 5  9.081  1.685  0.206  9.356  1.685  0.206  9.862  1.685  0.206  9.977  3.521  0.098 18.300  7.300  0.285
AtomPair CA 110 CA 116 SOGFUNC 3  7.450  1.685  0.260  8.108  1.685  0.260 18.300  7.300  0.480
AtomPair CA 110 CA 128 SOGFUNC 2  9.702  2.108  0.278 18.300  7.300  0.722
AtomPair CA 110 CA 133 SOGFUNC 2  9.780  3.513  0.188 18.300  7.300  0.812
AtomPair CA 110 CA 142 SOGFUNC 2  9.059  1.685  0.325 18.300  7.300  0.675
AtomPair CA 110 CA 174 SOGFUNC 2  6.706  1.685  0.325 18.300  7.300  0.675
AtomPair CA 110 CA 175 SOGFUNC 2  8.025  1.685  0.325 18.300  7.300  0.675
AtomPair CA 110 CA 177 SOGFUNC 2  9.707  1.685  0.325 18.300  7.300  0.675
AtomPair CA 110 CA 178 SOGFUNC 2  8.592  1.685  0.325 18.300  7.300  0.675
AtomPair CA 110 CA 193 SOGFUNC 2  9.975  2.956  0.215 18.300  7.300  0.785
AtomPair CA 110 CA 196 SOGFUNC 5  9.233  1.685  0.199  9.434  1.685  0.199  9.654  2.635  0.127  9.729  1.685  0.199 18.300  7.300  0.276
AtomPair CA 111 CA 116 SOGFUNC 7  8.764  1.685  0.177  9.014  2.635  0.113  9.018  2.635  0.113  9.500  1.685  0.177  9.617  2.066  0.144  9.684  2.635  0.113 18.300  7.300  0.163
AtomPair CA 111 CA 117 SOGFUNC 4  7.577  1.685  0.226  7.903  1.685  0.226  8.334  2.066  0.184 18.300  7.300  0.365
AtomPair CA 111 CA 118 SOGFUNC 2  7.865  1.685  0.325 18.300  7.300  0.675
AtomPair CA 111 CA 126 SOGFUNC 2  9.130  2.108  0.278 18.300  7.300  0.722
AtomPair CA 111 CA 127 SOGFUNC 2  8.072  2.956  0.215 18.300  7.300  0.785
AtomPair CA 111 CA 128 SOGFUNC 2  6.381  2.956  0.215 18.300  7.300  0.785
AtomPair CA 111 CA 129 SOGFUNC 4  8.899  2.956  0.160  9.560  2.956  0.160  9.941  2.108  0.225 18.300  7.300  0.454
AtomPair CA 111 CA 137 SOGFUNC 2  9.760  2.108  0.278 18.300  7.300  0.722
AtomPair CA 111 CA 142 SOGFUNC 2  8.117  2.635  0.235 18.300  7.300  0.765
AtomPair CA 111 CA 143 SOGFUNC 3  8.809  2.635  0.205  9.575  2.635  0.205 18.300  7.300  0.591
AtomPair CA 111 CA 169 SOGFUNC 2  9.472  1.685  0.325 18.300  7.300  0.675
AtomPair CA 111 CA 171 SOGFUNC 2  9.557  2.066  0.282 18.300  7.300  0.718
AtomPair CA 111 CA 172 SOGFUNC 2  9.935  2.635  0.235 18.300  7.300  0.765
AtomPair CA 111 CA 173 SOGFUNC 2  9.866  2.635  0.235 18.300  7.300  0.765
AtomPair CA 111 CA 174 SOGFUNC 2  6.566  2.635  0.235 18.300  7.300  0.765
AtomPair CA 111 CA 175 SOGFUNC 4  6.731  2.635  0.164  7.044  1.685  0.257  8.782  2.635  0.164 18.300  7.300  0.415
AtomPair CA 111 CA 176 SOGFUNC 4  8.032  2.635  0.157  8.731  1.685  0.246  9.933  2.066  0.200 18.300  7.300  0.397
AtomPair CA 111 CA 177 SOGFUNC 2  7.798  1.685  0.325 18.300  7.300  0.675
AtomPair CA 111 CA 178 SOGFUNC 3  9.618  2.635  0.183  9.645  1.685  0.287 18.300  7.300  0.530
AtomPair CA 111 CA 179 SOGFUNC 3  8.276  2.635  0.183  9.132  1.685  0.287 18.300  7.300  0.530
AtomPair CA 111 CA 182 SOGFUNC 2  9.214  2.108  0.278 18.300  7.300  0.722
AtomPair CA 111 CA 194 SOGFUNC 2  9.772  2.108  0.278 18.300  7.300  0.722
AtomPair CA 111 CA 197 SOGFUNC 2  9.634  1.685  0.325 18.300  7.300  0.675
AtomPair CA 112 CA 117 SOGFUNC 7  8.578  2.635  0.111  8.793  1.685  0.174  8.826  1.685  0.174  8.879  2.635  0.111  8.950  3.007  0.097  9.031  1.685  0.174 18.300  7.300  0.160
AtomPair CA 112 CA 118 SOGFUNC 3  9.948  2.108  0.256  9.963  3.513  0.153 18.300  7.300  0.591
AtomPair CA 112 CA 127 SOGFUNC 3  8.742  2.108  0.232  9.019  2.108  0.232 18.300  7.300  0.536
AtomPair CA 112 CA 128 SOGFUNC 4  7.903  2.108  0.199  8.122  2.108  0.199  8.301  2.108  0.199 18.300  7.300  0.403
AtomPair CA 112 CA 129 SOGFUNC 4  6.213  2.108  0.199  6.539  2.108  0.199  9.328  2.108  0.199 18.300  7.300  0.403
AtomPair CA 112 CA 130 SOGFUNC 6  8.641  2.108  0.165  9.009  2.108  0.165  9.757  2.108  0.165  9.790  3.513  0.099  9.998  2.108  0.165 18.300  7.300  0.239
AtomPair CA 112 CA 143 SOGFUNC 3  7.862  2.635  0.205  8.400  2.635  0.205 18.300  7.300  0.591
AtomPair CA 112 CA 144 SOGFUNC 4  9.111  2.108  0.199  9.280  2.108  0.199  9.544  2.108  0.199 18.300  7.300  0.403
AtomPair CA 112 CA 169 SOGFUNC 2  9.756  2.066  0.282 18.300  7.300  0.718
AtomPair CA 112 CA 171 SOGFUNC 2  9.783  3.007  0.212 18.300  7.300  0.788
AtomPair CA 112 CA 172 SOGFUNC 2  8.808  3.007  0.212 18.300  7.300  0.788
AtomPair CA 112 CA 174 SOGFUNC 4  8.620  1.685  0.239  9.728  3.007  0.134  9.888  1.685  0.239 18.300  7.300  0.387
AtomPair CA 112 CA 175 SOGFUNC 4  6.569  1.685  0.239  6.982  1.685  0.239  9.021  3.007  0.134 18.300  7.300  0.387
AtomPair CA 112 CA 176 SOGFUNC 6  6.935  1.685  0.187  7.014  1.685  0.187  8.913  2.635  0.119  9.095  1.685  0.187  9.578  3.007  0.105 18.300  7.300  0.216
AtomPair CA 112 CA 177 SOGFUNC 4  8.089  3.007  0.134  8.501  1.685  0.239  8.672  1.685  0.239 18.300  7.300  0.387
AtomPair CA 112 CA 178 SOGFUNC 2  9.521  3.007  0.212 18.300  7.300  0.788
AtomPair CA 112 CA 179 SOGFUNC 2  9.754  1.685  0.325 18.300  7.300  0.675
AtomPair CA 112 CA 180 SOGFUNC 4  8.659  2.066  0.184  9.064  1.685  0.226  9.126  1.685  0.226 18.300  7.300  0.365
AtomPair CA 112 CA 195 SOGFUNC 4  9.742  2.244  0.209  9.955  3.513  0.133  9.975  2.244  0.209 18.300  7.300  0.449
AtomPair CA 112 CA 198 SOGFUNC 2  9.229  1.685  0.325 18.300  7.300  0.675
AtomPair CA 112 CA 203 SOGFUNC 2  9.904  2.754  0.228 18.300  7.300  0.772
AtomPair CA 113 CA 118 SOGFUNC 8  8.528  2.108  0.158  8.536  2.956  0.113  8.776  2.108  0.158  8.857  2.956  0.113  8.941  2.956  0.113  8.995  3.513  0.095  9.480  2.956  0.113 18.300  7.300  0.137
AtomPair CA 113 CA 119 SOGFUNC 4  7.710  2.956  0.160  9.841  2.108  0.225  9.932  2.956  0.160 18.300  7.300  0.454
AtomPair CA 113 CA 127 SOGFUNC 2  9.099  2.108  0.278 18.300  7.300  0.722
AtomPair CA 113 CA 128 SOGFUNC 5  6.530  2.108  0.203  8.989  2.956  0.145  9.088  2.754  0.155  9.130  2.956  0.145 18.300  7.300  0.352
AtomPair CA 113 CA 129 SOGFUNC 7  6.149  2.108  0.165  8.053  2.754  0.126  8.081  2.956  0.118  8.102  2.956  0.118  8.155  2.956  0.118  8.419  2.108  0.165 18.300  7.300  0.191
AtomPair CA 113 CA 130 SOGFUNC 7  6.365  2.956  0.121  6.411  3.513  0.102  6.596  2.956  0.121  8.941  2.108  0.170  8.978  2.956  0.121  9.386  2.108  0.170 18.300  7.300  0.196
AtomPair CA 113 CA 131 SOGFUNC 4  8.914  2.956  0.176  8.982  3.513  0.148  9.057  2.956  0.176 18.300  7.300  0.499
AtomPair CA 113 CA 144 SOGFUNC 4  8.072  2.754  0.182  8.179  2.956  0.169  8.325  2.956  0.169 18.300  7.300  0.480
AtomPair CA 113 CA 171 SOGFUNC 2  9.885  3.324  0.196 18.300  7.300  0.804
AtomPair CA 113 CA 174 SOGFUNC 3  9.587  1.685  0.298  9.911  3.324  0.151 18.300  7.300  0.551
AtomPair CA 113 CA 175 SOGFUNC 5  8.691  1.685  0.240  8.809  2.635  0.153  9.871  3.324  0.122  9.882  2.635  0.153 18.300  7.300  0.332
AtomPair CA 113 CA 176 SOGFUNC 4  6.545  2.635  0.172  6.573  2.066  0.220  6.789  2.635  0.172 18.300  7.300  0.435
AtomPair CA 113 CA 177 SOGFUNC 4  8.786  2.066  0.220  9.011  2.635  0.172  9.113  2.635  0.172 18.300  7.300  0.435
AtomPair CA 114 CA 119 SOGFUNC 8  8.501  2.108  0.161  8.529  3.513  0.097  8.584  2.956  0.115  8.809  2.956  0.115  8.877  3.513  0.097  8.983  2.956  0.115  9.018  2.108  0.161 18.300  7.300  0.140
AtomPair CA 114 CA 120 SOGFUNC 5  9.767  2.108  0.203  9.803  3.513  0.122  9.876  3.513  0.122  9.880  2.108  0.203 18.300  7.300  0.351
AtomPair CA 114 CA 121 SOGFUNC 2  9.941  3.513  0.188 18.300  7.300  0.812
AtomPair CA 114 CA 122 SOGFUNC 2  9.343  3.513  0.188 18.300  7.300  0.812
AtomPair CA 114 CA 123 SOGFUNC 2  9.676  2.754  0.228 18.300  7.300  0.772
AtomPair CA 114 CA 124 SOGFUNC 2  9.715  2.956  0.215 18.300  7.300  0.785
AtomPair CA 114 CA 125 SOGFUNC 2  6.650  2.956  0.215 18.300  7.300  0.785
AtomPair CA 114 CA 126 SOGFUNC 3  6.806  2.108  0.232  9.988  2.108  0.232 18.300  7.300  0.536
AtomPair CA 114 CA 127 SOGFUNC 2  6.377  2.956  0.215 18.300  7.300  0.785
AtomPair CA 114 CA 128 SOGFUNC 4  5.394  2.956  0.171  8.974  2.956  0.171  9.087  2.956  0.171 18.300  7.300  0.486
AtomPair CA 114 CA 129 SOGFUNC 4  6.127  2.956  0.171  6.285  2.956  0.171  6.561  2.956  0.171 18.300  7.300  0.486
AtomPair CA 114 CA 130 SOGFUNC 7  5.720  2.956  0.121  6.155  2.956  0.121  8.310  2.108  0.170  8.318  3.513  0.102  8.442  2.108  0.170  9.663  2.956  0.121 18.300  7.300  0.196
AtomPair CA 114 CA 131 SOGFUNC 6  8.508  2.956  0.146  9.093  2.956  0.146  9.391  2.956  0.146  9.435  2.956  0.146  9.446  3.513  0.123 18.300  7.300  0.295
AtomPair CA 114 CA 132 SOGFUNC 2  9.801  2.108  0.278 18.300  7.300  0.722
AtomPair CA 114 CA 139 SOGFUNC 2  8.991  2.956  0.215 18.300  7.300  0.785
AtomPair CA 114 CA 140 SOGFUNC 3  9.921  2.108  0.232  9.980  2.108  0.232 18.300  7.300  0.536
AtomPair CA 114 CA 146 SOGFUNC 2  9.066  2.956  0.215 18.300  7.300  0.785
AtomPair CA 114 CA 169 SOGFUNC 2  9.685  1.685  0.325 18.300  7.300  0.675
AtomPair CA 114 CA 171 SOGFUNC 2  9.118  2.066  0.282 18.300  7.300  0.718
AtomPair CA 114 CA 175 SOGFUNC 3  9.504  2.437  0.218  9.636  2.635  0.201 18.300  7.300  0.581
AtomPair CA 114 CA 176 SOGFUNC 4  8.592  2.066  0.184  8.683  1.685  0.226  8.919  1.685  0.226 18.300  7.300  0.365
AtomPair CA 114 CA 178 SOGFUNC 2  6.779  1.685  0.325 18.300  7.300  0.675
AtomPair CA 114 CA 179 SOGFUNC 2  8.049  2.956  0.215 18.300  7.300  0.785
AtomPair CA 114 CA 181 SOGFUNC 2  9.770  2.956  0.215 18.300  7.300  0.785
AtomPair CA 114 CA 182 SOGFUNC 2  8.714  2.108  0.278 18.300  7.300  0.722
AtomPair CA 114 CA 197 SOGFUNC 2  9.964  2.108  0.278 18.300  7.300  0.722
AtomPair CA 115 CA 120 SOGFUNC 8  8.710  2.108  0.163  8.718  2.956  0.116  8.724  3.513  0.098  8.819  3.513  0.098  8.888  2.754  0.125  8.902  2.108  0.163  9.061  3.513  0.098 18.300  7.300  0.141
AtomPair CA 115 CA 121 SOGFUNC 3  9.754  2.754  0.199  9.848  2.754  0.199 18.300  7.300  0.601
AtomPair CA 115 CA 122 SOGFUNC 4  9.703  2.754  0.184  9.922  2.754  0.184  9.971  3.513  0.145 18.300  7.300  0.487
AtomPair CA 115 CA 123 SOGFUNC 4  8.898  2.754  0.177  9.195  2.754  0.177  9.326  2.754  0.177 18.300  7.300  0.468
AtomPair CA 115 CA 124 SOGFUNC 4  9.475  2.754  0.160  9.557  2.108  0.209  9.924  2.108  0.209 18.300  7.300  0.422
AtomPair CA 115 CA 125 SOGFUNC 4  8.130  2.108  0.209  9.509  2.754  0.160  9.894  2.108  0.209 18.300  7.300  0.422
AtomPair CA 115 CA 126 SOGFUNC 4  6.374  2.244  0.194  6.813  2.244  0.194  8.650  2.244  0.194 18.300  7.300  0.418
AtomPair CA 115 CA 127 SOGFUNC 4  6.479  2.108  0.199  6.733  2.108  0.199  9.471  2.108  0.199 18.300  7.300  0.403
AtomPair CA 115 CA 128 SOGFUNC 4  6.310  2.108  0.199  6.399  2.108  0.199  8.940  2.108  0.199 18.300  7.300  0.403
AtomPair CA 115 CA 129 SOGFUNC 7  5.252  2.108  0.150  5.483  2.108  0.150  9.018  2.108  0.150  9.069  4.058  0.078  9.078  2.108  0.150  9.802  2.108  0.150 18.300  7.300  0.173
AtomPair CA 115 CA 130 SOGFUNC 7  5.802  2.108  0.157  6.219  2.108  0.157  6.464  4.151  0.080  6.470  2.108  0.157  6.536  2.108  0.157  9.163  2.956  0.112 18.300  7.300  0.181
AtomPair CA 115 CA 131 SOGFUNC 7  6.147  2.956  0.123  6.180  2.956  0.123  6.220  4.058  0.089  8.040  2.956  0.123  9.350  2.108  0.172  9.800  2.108  0.172 18.300  7.300  0.199
AtomPair CA 115 CA 132 SOGFUNC 5  6.409  2.108  0.201  8.966  2.956  0.144  9.008  4.058  0.105  9.093  2.108  0.201 18.300  7.300  0.349
AtomPair CA 115 CA 133 SOGFUNC 2  8.916  2.956  0.215 18.300  7.300  0.785
AtomPair CA 115 CA 140 SOGFUNC 3  8.798  2.108  0.232  8.901  2.108  0.232 18.300  7.300  0.536
AtomPair CA 115 CA 146 SOGFUNC 2  8.081  2.956  0.215 18.300  7.300  0.785
AtomPair CA 115 CA 171 SOGFUNC 2  9.371  3.521  0.187 18.300  7.300  0.813
AtomPair CA 115 CA 176 SOGFUNC 5  9.462  3.007  0.114  9.486  1.734  0.198  9.741  1.685  0.203  9.892  1.685  0.203 18.300  7.300  0.282
AtomPair CA 115 CA 177 SOGFUNC 2  9.856  1.685  0.325 18.300  7.300  0.675
AtomPair CA 115 CA 178 SOGFUNC 2  6.596  2.108  0.278 18.300  7.300  0.722
AtomPair CA 115 CA 179 SOGFUNC 2  8.788  2.108  0.278 18.300  7.300  0.722
AtomPair CA 116 CA 121 SOGFUNC 8  8.477  3.513  0.107  8.593  2.956  0.127  8.744  3.513  0.107  8.779  2.754  0.136  8.780  3.513  0.107  8.860  2.754  0.136  8.893  2.956  0.127 18.300  7.300  0.154
AtomPair CA 116 CA 122 SOGFUNC 6  9.590  3.513  0.116  9.742  2.754  0.148  9.846  3.513  0.116  9.905  2.754  0.148  9.913  2.108  0.193 18.300  7.300  0.279
AtomPair CA 116 CA 123 SOGFUNC 7  9.546  2.754  0.137  9.621  2.754  0.137  9.720  2.754  0.137  9.741  2.754  0.137  9.863  2.754  0.137  9.876  3.513  0.108 18.300  7.300  0.207
AtomPair CA 116 CA 124 SOGFUNC 6  8.666  2.754  0.148  8.727  2.108  0.193  9.097  3.513  0.116  9.209  2.754  0.148  9.335  3.513  0.116 18.300  7.300  0.279
AtomPair CA 116 CA 125 SOGFUNC 6  9.440  2.754  0.135  9.456  2.966  0.125  9.737  2.108  0.176  9.765  2.754  0.135  9.941  2.108  0.176 18.300  7.300  0.254
AtomPair CA 116 CA 126 SOGFUNC 6  7.885  2.244  0.167  8.190  2.108  0.178  9.565  2.754  0.136  9.602  2.754  0.136  9.992  2.956  0.127 18.300  7.300  0.257
AtomPair CA 116 CA 127 SOGFUNC 6  6.465  2.108  0.169  6.569  2.754  0.129  6.756  2.956  0.120  8.162  2.108  0.169  8.661  2.108  0.169 18.300  7.300  0.244
AtomPair CA 116 CA 128 SOGFUNC 6  6.574  2.956  0.120  6.696  2.108  0.169  6.778  2.754  0.129  9.298  2.108  0.169  9.549  2.108  0.169 18.300  7.300  0.244
AtomPair CA 116 CA 129 SOGFUNC 6  6.201  2.956  0.120  6.316  2.108  0.169  6.391  2.754  0.129  8.719  2.108  0.169  9.048  2.108  0.169 18.300  7.300  0.244
AtomPair CA 116 CA 130 SOGFUNC 6  5.171  2.956  0.124  5.418  3.513  0.104  5.474  2.108  0.174  9.445  2.108  0.174  9.884  2.108  0.174 18.300  7.300  0.251
AtomPair CA 116 CA 131 SOGFUNC 4  6.031  2.956  0.176  6.220  2.956  0.176  6.241  3.513  0.148 18.300  7.300  0.499
AtomPair CA 116 CA 132 SOGFUNC 5  8.281  2.956  0.152  9.550  2.956  0.152  9.748  4.058  0.111  9.783  2.108  0.214 18.300  7.300  0.370
AtomPair CA 116 CA 133 SOGFUNC 2  9.295  2.956  0.215 18.300  7.300  0.785
AtomPair CA 116 CA 141 SOGFUNC 4  8.755  2.956  0.165  8.817  2.108  0.231  8.937  3.513  0.138 18.300  7.300  0.466
AtomPair CA 116 CA 169 SOGFUNC 2  9.200  2.066  0.282 18.300  7.300  0.718
AtomPair CA 116 CA 170 SOGFUNC 2  9.937  2.066  0.282 18.300  7.300  0.718
AtomPair CA 116 CA 171 SOGFUNC 2  9.690  3.324  0.196 18.300  7.300  0.804
AtomPair CA 116 CA 178 SOGFUNC 2  8.566  2.956  0.215 18.300  7.300  0.785
AtomPair CA 117 CA 122 SOGFUNC 8  6.371  3.513  0.101  8.248  3.513  0.101  8.363  3.513  0.101  8.650  2.754  0.128  8.818  2.108  0.168  8.824  2.754  0.128  8.878  2.754  0.128 18.300  7.300  0.145
AtomPair CA 117 CA 123 SOGFUNC 6  7.657  3.513  0.116  9.246  3.513  0.116  9.309  2.754  0.148  9.900  2.754  0.148  9.991  2.108  0.193 18.300  7.300  0.279
AtomPair CA 117 CA 124 SOGFUNC 7  9.356  2.956  0.128  9.392  2.956  0.128  9.449  2.754  0.137  9.535  2.754  0.137  9.560  2.754  0.137  9.612  2.966  0.127 18.300  7.300  0.207
AtomPair CA 117 CA 125 SOGFUNC 5  7.268  2.956  0.147  8.721  2.754  0.157  8.743  2.966  0.146  8.832  2.244  0.193 18.300  7.300  0.356
AtomPair CA 117 CA 126 SOGFUNC 6  9.596  2.244  0.153  9.637  2.108  0.163  9.857  2.108  0.163  9.858  2.754  0.124  9.902  2.108  0.163 18.300  7.300  0.235
AtomPair CA 117 CA 127 SOGFUNC 5  8.004  2.108  0.192  8.077  2.108  0.192  8.138  2.754  0.147  9.937  2.956  0.137 18.300  7.300  0.332
AtomPair CA 117 CA 128 SOGFUNC 5  8.192  2.108  0.192  8.605  2.108  0.192  8.632  2.754  0.147  9.543  2.956  0.137 18.300  7.300  0.332
AtomPair CA 117 CA 129 SOGFUNC 5  8.456  2.956  0.137  9.212  2.108  0.192  9.447  2.108  0.192  9.479  2.754  0.147 18.300  7.300  0.332
AtomPair CA 117 CA 130 SOGFUNC 5  8.727  2.108  0.198  8.940  3.513  0.119  9.028  2.108  0.198  9.675  2.956  0.141 18.300  7.300  0.343
AtomPair CA 117 CA 131 SOGFUNC 5  9.034  2.956  0.159  9.745  2.956  0.159  9.882  2.956  0.159  9.894  3.513  0.134 18.300  7.300  0.387
AtomPair CA 117 CA 132 SOGFUNC 2  6.460  2.956  0.215 18.300  7.300  0.785
AtomPair CA 117 CA 133 SOGFUNC 2  6.072  2.956  0.215 18.300  7.300  0.785
AtomPair CA 117 CA 134 SOGFUNC 2  8.847  2.108  0.278 18.300  7.300  0.722
AtomPair CA 117 CA 143 SOGFUNC 2  9.924  2.108  0.278 18.300  7.300  0.722
AtomPair CA 117 CA 168 SOGFUNC 2  7.323  2.066  0.282 18.300  7.300  0.718
AtomPair CA 117 CA 169 SOGFUNC 2  5.383  1.685  0.325 18.300  7.300  0.675
AtomPair CA 117 CA 170 SOGFUNC 2  7.068  2.066  0.282 18.300  7.300  0.718
AtomPair CA 117 CA 171 SOGFUNC 2  6.963  2.066  0.282 18.300  7.300  0.718
AtomPair CA 117 CA 178 SOGFUNC 2  9.522  2.108  0.278 18.300  7.300  0.722
AtomPair CA 117 CA 179 SOGFUNC 2  9.573  2.108  0.278 18.300  7.300  0.722
AtomPair CA 117 CA 284 SOGFUNC 2  8.594  2.754  0.228 18.300  7.300  0.772
AtomPair CA 118 CA 123 SOGFUNC 8  4.245  2.108  0.160  6.025  2.754  0.123  6.150  2.754  0.123  8.167  3.513  0.096  8.203  2.956  0.114  8.319  2.754  0.123  8.797  2.754  0.123 18.300  7.300  0.139
AtomPair CA 118 CA 124 SOGFUNC 8  6.446  2.108  0.148  7.313  2.754  0.113  7.451  2.108  0.148  9.275  2.754  0.113  9.309  2.108  0.148  9.329  3.513  0.089  9.942  2.754  0.113 18.300  7.300  0.128
AtomPair CA 118 CA 125 SOGFUNC 8  5.792  2.108  0.156  8.976  2.754  0.119  9.191  2.956  0.111  9.429  3.513  0.093  9.463  2.966  0.111  9.692  2.108  0.156  9.877  2.754  0.119 18.300  7.300  0.135
AtomPair CA 118 CA 126 SOGFUNC 5  6.889  2.244  0.173  7.218  2.108  0.184  8.455  2.108  0.184  9.350  2.754  0.141 18.300  7.300  0.319
AtomPair CA 118 CA 127 SOGFUNC 7  9.198  2.108  0.165  9.482  2.108  0.165  9.514  3.513  0.099  9.709  2.108  0.165  9.850  3.513  0.099  9.908  2.956  0.118 18.300  7.300  0.190
AtomPair CA 118 CA 128 SOGFUNC 3  9.623  3.513  0.153  9.908  2.108  0.256 18.300  7.300  0.591
AtomPair CA 118 CA 129 SOGFUNC 4  6.546  2.956  0.151  9.312  2.108  0.211  9.577  2.108  0.211 18.300  7.300  0.427
AtomPair CA 118 CA 130 SOGFUNC 4  6.748  2.956  0.151  8.064  2.108  0.211  8.516  2.108  0.211 18.300  7.300  0.427
AtomPair CA 118 CA 131 SOGFUNC 2  6.226  2.956  0.215 18.300  7.300  0.785
AtomPair CA 118 CA 132 SOGFUNC 2  5.247  2.956  0.215 18.300  7.300  0.785
AtomPair CA 118 CA 133 SOGFUNC 2  6.027  2.956  0.215 18.300  7.300  0.785
AtomPair CA 118 CA 134 SOGFUNC 3  9.528  2.108  0.249  9.709  2.956  0.177 18.300  7.300  0.574
AtomPair CA 118 CA 137 SOGFUNC 2  9.768  2.956  0.215 18.300  7.300  0.785
AtomPair CA 118 CA 143 SOGFUNC 2  8.711  2.108  0.278 18.300  7.300  0.722
AtomPair CA 118 CA 167 SOGFUNC 2  7.443  2.956  0.215 18.300  7.300  0.785
AtomPair CA 118 CA 168 SOGFUNC 2  5.626  3.007  0.212 18.300  7.300  0.788
AtomPair CA 118 CA 169 SOGFUNC 2  5.010  2.635  0.235 18.300  7.300  0.765
AtomPair CA 118 CA 170 SOGFUNC 2  8.337  3.007  0.212 18.300  7.300  0.788
AtomPair CA 118 CA 171 SOGFUNC 2  9.518  3.007  0.212 18.300  7.300  0.788
AtomPair CA 118 CA 179 SOGFUNC 2  8.296  2.956  0.215 18.300  7.300  0.785
AtomPair CA 118 CA 180 SOGFUNC 2  9.929  2.956  0.215 18.300  7.300  0.785
AtomPair CA 118 CA 284 SOGFUNC 2  7.284  2.108  0.278 18.300  7.300  0.722
AtomPair CA 119 CA 124 SOGFUNC 8  3.970  2.108  0.148  4.000  2.108  0.148  5.965  2.754  0.113  6.067  2.108  0.148  6.185  3.513  0.089  8.778  2.754  0.113  9.479  2.754  0.113 18.300  7.300  0.128
AtomPair CA 119 CA 125 SOGFUNC 8  6.271  3.391  0.126  6.383  3.391  0.126  7.299  4.214  0.102  7.301  3.892  0.110  7.705  3.391  0.126  9.545  3.677  0.117  9.948  3.677  0.117 18.300  7.300  0.176
AtomPair CA 119 CA 126 SOGFUNC 7  5.689  2.244  0.160  5.852  2.244  0.160  9.020  3.513  0.102  9.086  2.754  0.130  9.447  2.956  0.121  9.623  2.754  0.130 18.300  7.300  0.197
AtomPair CA 119 CA 127 SOGFUNC 7  7.009  2.108  0.155  7.040  3.513  0.093  7.273  2.956  0.110  8.206  2.108  0.155  8.536  2.108  0.155  8.633  2.108  0.155 18.300  7.300  0.179
AtomPair CA 119 CA 128 SOGFUNC 5  9.385  2.956  0.150  9.444  3.513  0.126  9.494  2.108  0.210  9.810  2.956  0.150 18.300  7.300  0.364
AtomPair CA 119 CA 129 SOGFUNC 5  7.980  2.956  0.150  9.909  2.956  0.150  9.944  3.513  0.126  9.993  2.108  0.210 18.300  7.300  0.364
AtomPair CA 119 CA 130 SOGFUNC 5  8.555  2.956  0.150  9.380  2.956  0.150  9.409  3.513  0.126  9.562  2.108  0.210 18.300  7.300  0.364
AtomPair CA 119 CA 131 SOGFUNC 5  8.394  2.956  0.159  8.456  3.513  0.134  8.489  2.956  0.159  9.320  2.956  0.159 18.300  7.300  0.387
AtomPair CA 119 CA 132 SOGFUNC 2  8.830  2.108  0.278 18.300  7.300  0.722
AtomPair CA 119 CA 133 SOGFUNC 2  9.708  2.956  0.215 18.300  7.300  0.785
AtomPair CA 119 CA 166 SOGFUNC 2  7.576  3.513  0.188 18.300  7.300  0.812
AtomPair CA 119 CA 167 SOGFUNC 2  5.688  2.956  0.215 18.300  7.300  0.785
AtomPair CA 119 CA 168 SOGFUNC 2  4.540  3.513  0.188 18.300  7.300  0.812
AtomPair CA 119 CA 169 SOGFUNC 2  6.489  1.685  0.325 18.300  7.300  0.675
AtomPair CA 119 CA 170 SOGFUNC 2  9.744  3.007  0.212 18.300  7.300  0.788
AtomPair CA 119 CA 179 SOGFUNC 2  9.343  2.108  0.278 18.300  7.300  0.722
AtomPair CA 119 CA 180 SOGFUNC 2  9.505  2.108  0.278 18.300  7.300  0.722
AtomPair CA 119 CA 181 SOGFUNC 2  9.899  2.956  0.215 18.300  7.300  0.785
AtomPair CA 120 CA 125 SOGFUNC 7  3.993  3.677  0.127  4.008  4.123  0.113  4.232  3.391  0.138  8.159  3.677  0.127  9.499  3.677  0.127  9.635  4.214  0.111 18.300  7.300  0.256
AtomPair CA 120 CA 126 SOGFUNC 7  6.315  3.391  0.136  6.453  3.973  0.116  9.061  3.677  0.125  9.345  3.677  0.125  9.463  3.892  0.119  9.673  3.677  0.125 18.300  7.300  0.253
AtomPair CA 120 CA 127 SOGFUNC 5  5.517  2.956  0.143  5.665  2.108  0.201  5.828  2.754  0.154  9.379  2.754  0.154 18.300  7.300  0.348
AtomPair CA 120 CA 128 SOGFUNC 4  7.929  2.956  0.151  8.399  2.108  0.211  8.435  2.108  0.211 18.300  7.300  0.427
AtomPair CA 120 CA 129 SOGFUNC 3  9.677  2.956  0.191  9.909  2.956  0.191 18.300  7.300  0.618
AtomPair CA 120 CA 133 SOGFUNC 2  9.914  2.956  0.215 18.300  7.300  0.785
AtomPair CA 120 CA 134 SOGFUNC 2  8.519  3.973  0.170 18.300  7.300  0.830
AtomPair CA 120 CA 137 SOGFUNC 2  9.841  2.956  0.215 18.300  7.300  0.785
AtomPair CA 120 CA 164 SOGFUNC 2  8.809  2.108  0.278 18.300  7.300  0.722
AtomPair CA 120 CA 165 SOGFUNC 2  8.443  2.754  0.228 18.300  7.300  0.772
AtomPair CA 120 CA 166 SOGFUNC 2  5.817  2.956  0.215 18.300  7.300  0.785
AtomPair CA 120 CA 167 SOGFUNC 2  5.400  2.956  0.215 18.300  7.300  0.785
AtomPair CA 120 CA 168 SOGFUNC 2  6.725  3.513  0.188 18.300  7.300  0.812
AtomPair CA 120 CA 169 SOGFUNC 2  9.349  2.108  0.278 18.300  7.300  0.722
[truncated: 308,169 more chars]
